# Supplementary material for: Research on computational propagation and identification of mine microseismic signals based on deep learning
Source: PLoS One. 2025 Oct 22;20(10):e0334641. doi: 10.1371/journal.pone.0334641 (PMC12543183; doi:10.1371/journal.pone.0334641)
Supplement: S10 Data — (ZIP) [file pone.0334641.s010.zip › 000101100001458.xlsx_0.txt_24.txt.txt]

-2.69963461871871e-05
-3.27004917761402e-05
1.03369688122357e-05
-1.0963674002966e-05
-4.5145348696091e-05
-1.44803976891625e-05
-7.73458019911128e-07
9.73976367529445e-07
-5.52486406852613e-05
-5.48874232882503e-05
-3.26962531346327e-06
-3.42457137329091e-05
-3.19564611970995e-05
-2.58840159436979e-05
-1.525334040071e-05
1.57473484143864e-05
-1.44764659450162e-05
-2.51722454367674e-05
-3.83996127724631e-05
2.06617506208573e-05
-3.22526854773526e-05
-9.55345739786504e-06
-1.00110041695836e-05
7.65733355862092e-06
-1.41141822700445e-05
-5.17912718955209e-06
-7.996316855055e-06
-3.03548704468612e-05
-2.06110747125883e-05
-4.24646747086399e-05
-2.55052423028413e-05
-5.75740527126508e-05
-4.65414045740648e-05
-3.62438359248481e-05
-6.01204055598978e-05
-2.39727599155425e-05
-3.44775743660552e-05
-3.65328019032629e-05
-6.65577559281258e-05
-3.48499278360151e-05
-4.57665974199551e-06
-1.5469758841554e-05
-3.27722071146505e-05
-8.3022622373407e-06
1.43207765167305e-05
4.61983909545695e-06
-4.77109562163237e-06
-5.99389528584666e-06
-4.86152167479493e-07
7.31399278098122e-06
-2.92741688169793e-05
-3.13773943630133e-05
-3.54280037172844e-05
-1.94461092540359e-05
-4.95740223080877e-05
-4.83016613156791e-05
-5.41783444819998e-05
-1.10285973853696e-05
-3.80526741264019e-05
-3.13053254461488e-05
-5.8035057372835e-06
-1.40405943112459e-05
-1.29214688644332e-05
-2.03629601257323e-05
4.09591881751002e-06
-1.19917766350046e-05
-1.38495448301403e-05
-1.86982276575091e-05
5.21752597271527e-06
-4.02148204530874e-06
-6.80453940935743e-06
-2.10620057648973e-05
-5.93159850212667e-06
2.90354020264763e-06
-2.59527558864004e-05
-2.12823732398961e-05
-1.24011065007344e-06
-5.35603730634402e-05
-2.88341683161557e-06
-3.75880015426019e-05
-3.38467233307755e-05
-2.41496268570126e-06
-3.6711669760838e-05
-1.97896039103953e-05
-4.78318489683478e-06
4.09640601979311e-06
1.71134767471082e-05
-4.37735687442797e-06
-9.86984605881177e-06
1.72469190162364e-05
-8.76452933497069e-06
-2.06053527237389e-05
-5.39474860473662e-06
-5.02841413157975e-06
-1.39710911996979e-05
-3.24717483371272e-05
-1.87444793033616e-05
-2.20769680973342e-05
-3.37979242850976e-05
-4.72868538916494e-05
-4.39693317985689e-05
-3.53042275673e-05
-1.10101704959552e-05
-1.77351157277532e-05
-1.08612458148853e-05
1.0007932534582e-05
-6.01998031892337e-06
-2.18632713861317e-05
-5.41728073043006e-06
-1.88039216000394e-05
-6.71089313918109e-06
-1.53840999248411e-05
-6.02798885431192e-06
-1.46217319523673e-05
1.22797201658998e-05
-2.67406450586872e-05
-4.76394786605475e-05
-2.79361764641346e-05
-3.11998962089265e-05
-5.07900261513753e-05
-2.40693708976129e-05
-1.81000926887488e-05
-2.97042250691167e-05
-5.52628915814611e-05
-3.47139506107339e-05
-2.79937127526645e-05
-1.70252874245977e-05
-4.41752911862599e-06
-4.11493662624586e-05
-1.10642563823139e-05
-2.58605910784967e-05
-2.73905091464773e-05
-2.81752692070786e-07
-9.7554516687866e-06
-1.59756548347353e-05
-1.02583830225024e-05
-3.75678082362079e-05
-1.74746701204273e-05
-3.59425637272123e-05
-2.3871724980669e-05
2.76970837221234e-05
-3.90151814193245e-05
-1.34372131818486e-05
-2.68740042021202e-05
-2.53299915978866e-05
-3.57779765430072e-05
-4.94233915806606e-06
-1.8499349082576e-05
-2.31102514516391e-05
-3.01170436412215e-06
-1.75397768851679e-05
-3.8170098128771e-05
-1.25367926483127e-05
-4.35179825734167e-06
-4.17194208499447e-05
-1.62903320895923e-05
6.95650235632975e-06
1.5858696046316e-05
-2.26020531789657e-05
-5.45202682670054e-06
-1.44091041234126e-05
-3.79340024263889e-05
-3.12473344286369e-05
-1.34164306930494e-05
-8.45549502879705e-06
-1.9941252688364e-05
-4.08391749998015e-05
-7.36868149400173e-06
-1.88308057433662e-05
-2.72377154149228e-05
-2.53690988764166e-05
-2.22490240632236e-05
-7.66623655800092e-06
-4.32446137497202e-05
-2.57250688521643e-05
1.38364692562599e-06
-1.63026480401832e-05
-1.6370224631147e-05
-1.03071984867918e-05
2.36173751814713e-05
-1.03254492180489e-05
-3.58472749380349e-05
-3.56896204597491e-05
-9.8894200150921e-06
-3.56632611380839e-05
-3.93120743509865e-05
-9.01817972839323e-06
-2.38781105571095e-05
-2.39882416087729e-05
-3.36551649634491e-05
-3.48398023940607e-05
-3.62551131146246e-06
-2.13515046798522e-05
-2.36309534867629e-05
-2.52869513329373e-05
-2.5963184191655e-05
6.0590736356257e-06
3.00340724550417e-06
-8.35483428918153e-06
-1.12151013763925e-05
-5.91206158883965e-07
-2.10739928028534e-05
1.15899612090777e-05
-3.15913630441704e-05
1.22549043103255e-06
9.98530211218803e-06
-3.00514523120199e-05
-2.90861977108318e-05
-4.16999140651166e-05
-9.63637279493514e-06
-9.75687158993541e-06
-1.51490779311244e-05
-1.95043195755376e-05
-4.41801800204784e-05
3.16576615650401e-06
-4.1141590587156e-05
-2.75344576931488e-05
-1.57210870785914e-05
4.02994988846792e-05
-1.06784411005504e-05
-4.83649322615656e-05
-2.47763663276886e-05
1.91255244235886e-05
-2.8580753912236e-06
-3.00734637818475e-05
-2.65923141808349e-05
-1.91870193765845e-05
7.91904046084098e-06
-2.43989500221639e-05
-4.88777454818729e-05
8.045537334523e-06
-4.23481053605921e-06
-1.33416909985573e-05
-2.80711660433277e-05
7.17477266165253e-07
5.76744973162447e-06
-3.90345235786939e-05
-2.58711569730557e-05
2.07931120922738e-05
5.57584735000854e-06
-6.42009984297656e-06
-2.66268612538522e-05
-4.21790162362784e-06
-1.46729356014022e-06
-2.57871244795454e-05
-1.22581440212895e-05
4.00919662258727e-06
-1.81824119448088e-05
-4.2986359363431e-06
-4.41531653597895e-05
-1.65976806251031e-05
1.28504496421814e-07
-3.26913615485109e-05
-1.47695334079172e-05
-4.07298702130896e-05
-1.41791450985807e-05
-3.04853008098172e-05
-2.15163826059375e-05
-2.47741968868403e-05
-2.18273853032832e-05
-2.2897291364877e-05
-1.37596762436195e-05
-3.15829403247833e-05
-2.40925810777246e-05
-2.4166121372554e-05
-5.37450954903421e-06
5.77561892075604e-06
-8.49106474555987e-06
-2.80051302025797e-05
-3.835803983306e-05
-2.98112119844124e-05
-8.81880935588186e-06
-2.82380411637981e-05
-2.10412971007227e-05
-2.15483485851832e-05
-6.10258358979585e-05
-3.16564797103094e-05
-4.45573906954018e-05
-4.08308378333576e-05
-4.84904158210175e-05
-3.25948408541412e-05
-7.18913290248246e-06
-2.47519946759427e-05
-3.73600689737622e-05
-2.03757948058496e-05
-2.77280299926653e-05
-3.007731398968e-05
-5.58613873222981e-05
-5.97951918055402e-07
-1.58137621099201e-06
-1.82926036272756e-05
-1.49230566594652e-05
1.12724657408464e-06
5.07482800567236e-06
-2.99614014530146e-05
-1.39204648736439e-05
-7.00338265871687e-06
5.65619184135592e-07
-4.15771676209147e-05
-4.64299174744385e-05
-5.32788843370516e-05
-1.50780199643907e-05
-3.84463331181932e-05
-2.00484228201733e-05
-6.74932838285574e-06
2.98791979352484e-06
-2.94739050239829e-05
-3.4017212737702e-06
2.62575156281127e-06
-2.37416238616427e-06
-1.48585433026739e-05
-2.06462927812197e-05
5.3525527877915e-06
-1.66126241599812e-05
-1.76235918487656e-05
-1.53705000919884e-06
-5.62043364062627e-06
-5.35258257470329e-05
-1.90690700110366e-05
-1.23148995707306e-05
-1.42638619314239e-05
-3.51841897995396e-05
-1.89207822134926e-05
-3.85605800864356e-05
-1.99317893619221e-05
-2.3854566316054e-05
-1.95946313243887e-05
1.93342609463378e-05
-3.1550219445031e-05
-2.16463872673827e-05
-6.3816437709796e-06
1.66467308483194e-06
8.68428374036846e-06
-1.39116895559284e-05
-5.58770414556424e-06
1.59571186304772e-05
-1.65326854943148e-06
-3.41707424629663e-05
-2.0103212255268e-05
-9.86039490799087e-06
-6.20528558632431e-05
-3.02970467150243e-05
-3.53544863698745e-05
-2.99793973012485e-05
-3.42717395998619e-05
-5.95695925108395e-05
8.41378040838447e-06
-1.0953219382417e-05
-5.60182881501653e-06
-7.24898505656201e-05
-2.24009990455383e-05
-7.53359189907692e-07
-1.02800096666681e-05
-4.38774031640391e-06
9.282524709223e-06
3.00571441460572e-06
1.22381132855419e-05
-3.7791085129055e-06
-2.32929797880056e-05
-2.820984521642e-05
-5.60363672767164e-05
-2.32598942876865e-05
3.29584790095064e-07
-3.69730354951356e-05
-4.97366507403611e-05
-2.32225366240974e-05
-9.16895002489711e-06
-4.48537543065031e-05
-2.60756314698723e-05
7.90889316082201e-06
-2.99785484625788e-07
-1.3430141949486e-05
-2.73684774153768e-05
-3.90535184172171e-06
-6.82858170886963e-06
-1.78182784782544e-05
-9.78400320749653e-06
-5.45884562302296e-06
-1.91653660418064e-05
-1.83256310400035e-05
-1.50775678363244e-05
-6.03562776593466e-06
1.43347468834327e-05
-2.3433501771764e-05
1.91069644925823e-06
-5.6762129248906e-06
-9.44959363992316e-06
-3.93485700430369e-05
-5.17192190676242e-05
-8.80094243575949e-07
-3.14504221104947e-05
-1.96441407555893e-05
-2.75060516603044e-05
1.14031640145718e-06
-4.52599383994194e-06
-3.29397358216441e-05
-1.53805183647321e-05
1.91720401131023e-06
-3.05546134770919e-05
-7.13129990086153e-05
-1.31430347549758e-05
-1.25846769570827e-05
-2.12125510695458e-05
-4.33667327059364e-05
-2.72397091901533e-05
-4.75730394092329e-06
-2.00852732266482e-05
-2.93838249495006e-05
-3.11359706887265e-05
-1.58677507456217e-05
-4.30447895025402e-06
-1.44622154290117e-06
-2.32639144388678e-05
-2.19389819797077e-05
-2.15069081728212e-05
-3.64896584907639e-06
1.17848263469887e-05
-3.37248166990049e-06
-4.48362108137775e-05
-6.37479094251997e-06
-1.44480364946099e-05
-3.05142380674215e-05
-3.44327402655459e-05
-8.73281535391723e-06
-3.35221570217869e-05
-3.79026976950788e-05
-2.07480272657052e-05
-2.04414893635814e-05
-2.97452012465597e-05
-4.72044162002659e-05
-4.40702454943962e-05
-1.54741178015242e-05
-1.96438041727012e-05
1.20958738842418e-06
-6.19457647542753e-06
6.42811137305143e-06
-9.48263872669174e-06
-4.17612779321272e-05
-5.12284661712403e-06
2.38804895679179e-07
-1.14601637732412e-05
-1.86752871900647e-05
-3.56855807785935e-05
-3.15430970816741e-05
-4.34178878512605e-05
-1.67917057791257e-05
-2.85510785011691e-05
-2.26703138293714e-05
-2.00175528580607e-05
-3.63539054288019e-05
-1.27391362450393e-05
-2.29740591987894e-05
1.7696580517498e-06
5.56795341808551e-06
-1.43250796722376e-05
1.24776051933595e-05
-1.70159605435854e-05
-1.95066560421077e-05
-3.92864031255933e-05
-8.28487274456116e-06
-1.34443337684165e-05
-3.28346658411144e-05
-2.79377181784879e-05
-1.75229360875947e-05
-3.6410344031338e-05
-4.79646048626043e-06
-1.96794760798712e-05
1.72533116524221e-07
-3.67902815551223e-05
-7.31221663502781e-06
-1.28599179503733e-05
-4.96021919447414e-06
-1.08282635244707e-05
-8.56853024687218e-06
-1.62519055050498e-05
-1.53434279209516e-05
8.19987377327533e-06
-2.60529994838191e-06
-2.94054423887371e-05
-1.63437342673268e-05
1.00803899349809e-06
-8.77363050798025e-06
-1.8922100762504e-05
-1.39666949728237e-05
-2.61000736940853e-05
-2.99713068646356e-05
-2.59467484358764e-05
5.73246264546492e-06
-4.33380497740644e-05
-2.7365290117541e-05
-1.51199526676264e-05
-1.62555269960664e-05
-1.13253493005269e-05
-2.24252056588441e-05
9.64764890246872e-06
-1.13819405473163e-06
-3.6508533173355e-05
-2.46803025361851e-05
-7.26928330556097e-06
-7.25630700638144e-06
-2.79532684759242e-05
-2.52354369662333e-05
-4.10926315017568e-06
-2.12774304420103e-05
-6.33793002515131e-05
-3.36429567607971e-06
-5.76902156117396e-06
-2.81140259392518e-05
-3.23921250587955e-05
1.09710643370228e-06
-2.60096211886279e-05
-1.34876163771844e-05
-3.7028116792664e-05
-2.07927953672943e-05
-1.98045623709721e-05
-4.25121465842205e-05
-3.07429030230288e-05
-4.95669211642804e-06
-2.76433557890096e-06
-1.79168393358826e-05
-1.55345075077658e-05
-1.38885073929098e-05
-1.78206779971113e-05
3.61306176206997e-06
-5.58472486785399e-05
-2.07502376447125e-05
5.17737188094667e-06
-8.82172305024902e-06
-5.33491200968514e-05
-2.30403514395165e-05
-2.16400812367057e-06
-6.93332439313222e-06
-4.02198783359896e-05
-2.51105466748839e-05
-2.61966181743452e-06
-1.50221119268512e-06
-7.31384449896078e-06
-1.74516407332375e-05
5.03330377812939e-08
1.51459728559701e-05
-2.99380351484468e-05
-1.14161899488246e-05
-2.59714283956474e-05
-1.61499599200464e-05
-2.23258698126443e-05
-1.88664706394926e-05
-2.7551349233681e-05
-1.93971378635415e-05
1.67982667233171e-05
-1.06537895160279e-05
-1.50736654053039e-05
-2.26248686840192e-05
-8.33672566960377e-06
-2.05335691640442e-05
-9.49498335255957e-06
-2.01739295545686e-05
-1.74014492938692e-05
-2.82407506513117e-05
-3.37825311635521e-05
-3.35957153493958e-05
-1.77753185020991e-06
-1.15412367451279e-05
-2.86109517182536e-05
-4.49185385420557e-05
-5.52570731897873e-07
-2.96871349145797e-05
-1.57355384253108e-05
-5.17834048379296e-05
-4.64783224212302e-07
1.08736762954831e-05
-3.38666390418506e-05
-5.7630979066221e-05
6.50257780460777e-06
9.00362886639009e-07
-1.46331763304434e-05
-4.80242132952665e-05
8.17699615713398e-06
-8.39751477663098e-06
3.62217817463374e-06
-3.32760442487353e-05
5.82730780980972e-07
-1.60435133618182e-06
7.53751106374056e-06
-5.20901832524852e-05
-2.10067374536986e-05
1.23039636335258e-05
-2.85793401954882e-06
-2.23338932774275e-06
-2.88949781509027e-05
-7.81002925445508e-06
-8.54226573543803e-06
-2.62541111207024e-05
-4.15437977536418e-06
-4.02910538485734e-05
1.06226135187929e-06
-5.93439612761258e-06
-1.71850268468654e-05
-2.19708787549293e-05
3.14970780957615e-06
-3.63178263882893e-05
-7.48727938543227e-06
-3.38407239512284e-05
1.43699503337132e-05
2.80514285049285e-06
-2.60084320446999e-05
-4.1450158275437e-06
-1.37349939393455e-05
7.34601848487223e-06
-9.94954693837988e-06
-2.45036304145137e-05
-2.00533409785839e-05
-4.01239765743054e-06
-1.20005270290506e-05
-3.79575039231681e-05
-1.77674490313609e-05
4.08953700143918e-06
-3.86929018819688e-05
-5.04902582875877e-05
-1.65216087805606e-05
-7.88182705363139e-06
-5.80761469026624e-06
-2.87892651298286e-05
-1.83152895916048e-05
-2.95434091878647e-05
-6.19155071859141e-06
-4.4487678959264e-05
-2.75086269503382e-05
-1.8356791966487e-05
-5.63032242799767e-06
-3.55042426189891e-05
-3.31242354877325e-05
5.34656536612715e-06
7.55200419585749e-06
-2.12437440638568e-05
-7.44370945423031e-06
-1.84208417209442e-05
4.64666857373268e-06
-1.15586249532265e-05
-9.97352393785573e-06
-1.71615809318153e-05
-8.35869328251545e-06
1.08839081628226e-05
1.30411147733515e-05
-1.16238204734916e-07
-1.54410142387471e-05
-2.58287764418987e-05
7.11717856478532e-06
-6.63644216056095e-06
-3.10068103080324e-05
-2.22867482197743e-05
-1.46482244373875e-05
-6.26960268959813e-06
-2.88742622411447e-05
-2.40498755944633e-05
-8.09468132672105e-06
-3.02895636530136e-05
-2.74272558608822e-05
-8.91368164712506e-06
3.88841906344072e-06
-1.43575422180909e-05
-3.37709425340556e-05
-1.1359319657466e-05
5.99047401068056e-06
-2.10993406693469e-05
-1.99745156491654e-05
1.03921743240142e-05
-1.64692378383713e-06
9.80340338000478e-06
-1.67682379495874e-05
-1.54650113439142e-05
-6.63561881208997e-06
-6.50440257430296e-05
-4.07730392321328e-05
1.12664203539137e-05
-1.20029281508513e-07
-3.56189704638164e-05
-3.52031741045025e-05
-1.92668848899784e-05
-9.164705347662e-06
-3.52623232521853e-05
-3.00698859354669e-05
-6.38132918431613e-07
-1.48069264762889e-05
-1.48551159039958e-05
-9.51206731800277e-06
-4.49420522940171e-06
-1.58173383907959e-05
-2.17234608147571e-05
-2.17025398313363e-05
-2.3164259601078e-06
-7.74282724142341e-06
-2.7180648494373e-05
-1.87516006444343e-05
-2.05206188853893e-05
-5.10530366265722e-05
-3.03656972256836e-05
-1.26833745745489e-05
7.22523326658012e-07
-1.08276112897668e-05
-2.54439903745967e-05
-1.17794659322649e-05
-6.13025723385095e-06
-2.24025394302563e-05
-1.66161866218621e-05
-7.1289222337764e-07
-1.078108962831e-05
-1.66622037570322e-05
-1.45739139750732e-05
-3.02012740116202e-07
-3.45856892547436e-06
5.16662208185863e-07
-9.43163246723762e-06
-6.24713601906833e-06
2.00528684332113e-06
-5.15532418546596e-05
-2.98564563032017e-05
1.55177248501589e-05
-5.40459461002378e-06
-4.7523114221918e-05
-7.33515139889148e-06
1.536434644693e-05
-6.23118723881164e-06
-4.32149036629234e-05
-2.27272090516207e-05
2.3530971052809e-05
-1.09357753870977e-05
-2.68837061307097e-05
-1.77529525113661e-06
-1.03567003302593e-05
-1.49676044449205e-05
-1.98241553788758e-05
-6.61327670599262e-06
1.91738570586906e-06
-2.43081283711239e-05
-1.96812373142946e-05
6.29657969855015e-06
1.49172836253757e-05
-3.93981807598483e-05
-1.61144016021681e-05
5.65697568238091e-06
-2.48357752595254e-05
-3.45623027004316e-05
-2.58645145556396e-05
-7.49567655925807e-06
2.48177787920136e-06
-3.91421833531404e-05
-3.86756437820293e-05
-1.50492939366477e-05
-4.72640169651232e-08
-1.81201865519044e-05
-5.85152470467864e-06
5.75777179748256e-06
-7.63979385149087e-06
2.27570530965909e-05
4.47817902687787e-06
-1.35535387658214e-05
4.08457050334198e-06
-3.20872603041793e-05
-2.37962579877535e-05
-7.39826274605413e-06
-2.47115946400421e-05
-1.09765559118358e-05
-1.70499744792274e-05
-7.87428408563949e-06
-3.14357546126401e-05
-1.7345360231483e-05
7.25227752392732e-06
-6.25687666726265e-05
-2.12453805821933e-05
7.75696074074877e-06
1.7649549529633e-07
-4.89343731508492e-05
-3.83664948541697e-05
2.57453212337684e-06
1.74192754191378e-06
-2.97310156771398e-05
-3.52764118444867e-05
2.42052983083818e-05
2.19701837744261e-05
-2.72055649673989e-05
-2.18573754625285e-05
-4.52851154589676e-06
-2.65080871233916e-07
-1.9930280376398e-05
-5.72948914569442e-05
-2.72092409202674e-05
2.87979484493575e-05
-1.18032701387695e-05
-5.81720918685476e-05
-1.9988422177657e-05
1.33354408978818e-05
-1.68685772445284e-06
-2.3525760124868e-05
-2.20111261635057e-05
2.56347141674596e-05
-6.30486897555265e-06
-1.32112400714233e-05
-5.58098709986177e-06
5.72633551756055e-06
-3.37041187728871e-05
-4.04926687065962e-05
-2.24912005287396e-05
1.05414966068633e-05
-3.16906651514976e-05
-2.24331548699778e-05
-1.6681066369927e-05
-2.93448714099234e-05
-3.25406897102143e-05
-1.7972280449539e-05
-1.43686870843735e-05
-2.40242617451259e-05
-3.07973420993923e-05
-1.7187126515944e-05
-6.99761870643323e-06
-2.3248708981227e-05
-2.54353611435231e-05
-1.18773857209084e-05
-1.97620216566436e-05
-3.19567456570642e-05
-2.53669171088824e-05
-2.42789553150203e-06
-1.4786347895308e-05
-1.47221821285112e-05
-3.63580062177007e-05
-1.64285717542758e-05
1.41011583540271e-05
-4.40872084464444e-05
-3.5901596889844e-05
5.46013568484954e-06
-1.06074387965189e-05
-2.93781296327158e-05
-5.3940944694229e-05
-3.58105333948076e-05
-1.04794709014181e-06
-1.75959484158739e-05
-2.12936798769101e-05
-1.4862970630872e-05
-1.57001407832903e-06
-2.15406651588313e-05
-2.84826023028236e-05
2.73949903447659e-06
-1.16596105774625e-05
6.767605986161e-06
-3.06171195929854e-05
-2.51730993644625e-05
-4.45611214053599e-06
-4.46694476613071e-05
-2.35875384057698e-05
-3.67814682163214e-06
-1.22788265152744e-05
-4.90915348045952e-05
-1.50475079194219e-05
-1.63119166356598e-05
-1.62522382560458e-05
-4.22666101763066e-05
-1.56926329376067e-05
-2.32937363019883e-05
1.08021174657001e-05
-2.79855659802072e-05
1.54183292266938e-05
1.19868225297381e-05
-9.26518205416483e-06
-1.40550339143153e-05
8.86985884193376e-06
1.8006437375194e-06
-1.52584429222328e-05
-9.45195848853943e-06
8.5253993178226e-06
-1.56227326179271e-05
-3.48490159883528e-05
-3.6286328742216e-05
-1.27256375914812e-05
-2.19988466653141e-05
-3.270277585508e-05
-2.98452165940054e-05
-1.74653067708915e-05
-2.9015880978672e-05
-1.90905556366731e-06
-1.50712424623309e-05
-1.3334729203598e-05
-7.3006696191937e-06
3.39555116589103e-06
1.15636798716665e-05
-1.79215761726083e-05
6.11062524746106e-06
-2.57842943486655e-05
1.04020139124285e-05
1.87975322230007e-06
-3.66019984193546e-06
-1.0709531293583e-05
-3.15899758055029e-05
-2.92781173329395e-05
-2.89844316651786e-05
-1.30705620375246e-05
-7.2884710029959e-06
-5.46001625417463e-06
-3.1220145122168e-05
-1.50413517737363e-05
-1.95342178342713e-05
-2.00972087527037e-05
-3.17856602045717e-05
-1.24485972489541e-05
-6.19322528259338e-06
-1.23380908369633e-05
-1.02630976378771e-05
4.68413451362921e-06
-1.45641673301283e-05
-1.5105487214756e-05
-3.11610483466389e-05
-1.63282357899949e-05
-3.15484950405884e-05
-2.82779311562597e-05
-3.52675638940804e-05
-2.8571947945396e-05
-3.82618473782816e-05
-1.25459934882176e-05
-5.71057507567066e-05
-1.22118671489895e-05
-1.97609036758179e-07
-1.46397073513024e-05
-5.44167341807029e-05
-3.41691482659393e-05
-1.90828682882735e-05
-1.14658917299286e-05
-3.41937747190586e-05
-1.20795359019023e-05
9.84626334732442e-06
-1.76286296635146e-05
-1.14191931315435e-05
-2.15700961741984e-05
-2.94342753326157e-06
-5.09194704117066e-06
-1.13330998053276e-05
-2.65369174190432e-05
-2.60095867543661e-05
-3.41178602371504e-05
-3.16816532713901e-05
-2.19457623025255e-05
-2.48825828072111e-05
-1.65629773186773e-05
-1.69127240183165e-05
-2.73516970632801e-05
6.52780451345182e-07
-1.2391960863571e-05
2.46193749142531e-06
-2.48176052611356e-05
-8.71104474802777e-06
-1.50005692998827e-05
-1.56134624925559e-05
-3.82542926801118e-05
-1.46582645468113e-05
-2.15140308101673e-05
8.7834714233428e-06
-1.80696479894999e-05
-9.21530505554134e-06
-9.3379586904228e-06
-1.45806544068212e-05
-2.13592994343098e-05
-3.29507580110086e-05
-4.1125591149061e-05
-3.14636800453336e-05
-1.38519597590474e-05
-3.26336925834643e-05
-1.66769904517429e-05
-1.76030832581647e-05
1.28046542681644e-05
-9.91490548813754e-06
1.24652913550313e-06
-9.8515529216901e-06
-1.02251725224091e-05
-1.94160601796276e-05
-1.71470445154972e-05
-6.5665502216323e-06
6.80034257617956e-06
-2.71933894899948e-05
-2.41441269534594e-05
-4.85925813786586e-05
-3.52037982001351e-05
-5.63182866655289e-05
-1.94559506181543e-05
-3.87812821083756e-05
-4.24111476373569e-05
-3.3660549248835e-05
-8.22847566351785e-06
-9.10727071102922e-06
-2.01628040273479e-05
-9.83854070118936e-06
4.19765947969967e-06
1.15259627045956e-06
-1.59556571319139e-05
-2.42046877703945e-05
2.71882052693846e-06
-1.2615483071113e-06
-2.63984484114818e-05
-3.61522487527853e-05
-6.21865003721806e-06
1.20357551650253e-05
-3.97164933716818e-05
-2.58773072878516e-05
-4.09829575762818e-07
-3.09895247039004e-05
-6.48868870553811e-05
-2.98854038431407e-05
1.67829909673547e-06
1.03475952886804e-05
-3.16376888110814e-05
-4.35000420125563e-06
-7.53408400963762e-06
-9.98125523430552e-06
-1.29639470251052e-05
-1.06441627610903e-05
-2.14341481956633e-05
4.25532702240484e-06
-2.53612548265525e-05
-1.980004877453e-06
-1.85195597585066e-06
-3.54284453829412e-05
-3.151708329422e-05
2.86085343955248e-05
-1.92737068586307e-06
-5.78210052690435e-06
-7.72298034225415e-06
-4.17997505478906e-06
1.06651529337119e-05
1.88036986644235e-06
-2.67337376898209e-06
2.2863289569725e-05
1.34739275630146e-05
-2.01529641510673e-05
-2.36965289294024e-05
-5.99190114385997e-06
4.10969814096624e-06
-4.1164266355415e-05
-3.1424565476786e-05
-2.14180348424705e-05
5.15689800273768e-06
-4.56052517975941e-05
-2.60454292794087e-05
9.71739590493021e-06
-8.86332509766281e-06
-5.7057170792508e-05
-2.7731111663217e-05
1.96642815565444e-05
-1.21477758220825e-05
-2.2111305061887e-05
-3.1751494226525e-06
-1.15038954197147e-05
-9.9364805750292e-06
-1.9818489210213e-05
-3.77205090599014e-06
-4.36190883506341e-06
2.3388992402177e-06
-1.8191635795216e-05
-2.36742507009416e-05
-8.56326489056682e-06
-9.65496097651769e-06
-2.00912041136827e-05
-1.10011490264634e-05
-5.22537098910474e-06
-3.08376836120833e-05
-4.72003380476291e-05
-5.65141950662857e-06
-3.19706133655392e-05
-2.12978754383923e-05
-3.12164659508903e-06
-3.6038127462902e-05
-2.89438332812612e-05
-4.0974433824215e-05
-1.16475223115635e-05
4.32093790869367e-06
-9.89730400595868e-06
5.02050982859047e-06
7.3172159213291e-06
-9.51101088412118e-06
-1.90172959843958e-05
-3.39696959684225e-05
-3.1497224825078e-05
-4.15716133244033e-06
-3.15467861098694e-05
-4.60853485820895e-05
-2.37547229056204e-05
4.04499551398512e-06
-5.23717944312803e-05
-5.10094755140358e-05
1.41749655937804e-05
1.41865512744161e-06
-2.24198578149858e-05
-3.43956045715343e-05
-4.36830616363319e-06
-5.16612701849445e-06
-1.7892806215131e-05
-3.1166296296468e-05
-7.93705689351524e-06
-3.57322590395535e-06
-5.28262116829317e-06
-6.63166704484475e-06
-1.483427173425e-05
-2.09995637865339e-06
-1.66838967907323e-05
-3.26210298251027e-05
-2.26689021218424e-05
-6.00759825735641e-06
-3.12443636672068e-05
-2.20104056215521e-05
-1.42852511285782e-05
-3.74597041056714e-05
-3.62735927639812e-05
-1.3550679775866e-05
-2.06641293207324e-05
5.40513946073759e-06
-5.9421546098364e-06
2.09796902311783e-05
-2.08378518390883e-06
-1.23783973897317e-05
-3.5175983100163e-05
1.4515663348672e-06
-9.15271793088654e-06
-5.58327028320776e-06
-1.83463533123284e-05
-1.43595180786888e-05
-1.71826192049798e-07
-2.60290345167199e-05
-5.68734976306927e-05
-1.9882821250073e-05
-9.64590136973565e-06
-4.87628810047767e-06
-1.88783959724825e-05
-3.142717123239e-05
-2.31590797767697e-05
-1.38182779983865e-05
-9.98848595130345e-06
9.98444406803549e-06
-1.09952039742751e-05
-5.70804837973844e-06
-2.05047467039585e-06
-1.81210832639532e-05
-3.1075937504061e-06
-2.40817097902954e-06
-1.58119234235266e-05
-1.24923682947006e-05
-2.04555168508974e-05
-2.04851079049236e-05
-5.31989960197831e-05
-3.50155413067335e-05
-2.52285149648687e-05
-5.48997626792162e-05
-3.31659932848502e-05
-1.3130743933415e-05
-1.45551827190493e-05
-3.9282821318808e-05
-3.53994600801998e-05
3.02477876478489e-05
-1.44583019780127e-05
5.98757062089749e-07
2.24385856654363e-07
3.16548482619996e-05
-2.68662208982169e-05
-3.8517795183847e-05
1.18550240511278e-05
-1.30670034105934e-05
-9.36103950560649e-06
-2.65739754016629e-05
-1.89394217176468e-05
-3.46005626886608e-05
-5.31424211921492e-05
-4.92960117483513e-05
-1.72863753743782e-05
-4.99690290965293e-05
-4.60989189627299e-05
-1.48480630198326e-05
-1.04725118105906e-05
-1.95534465980098e-05
-3.1043937884316e-05
2.3157931697676e-05
2.69545692906887e-05
1.17057146843769e-05
-6.96386191251168e-06
1.61534524883267e-06
-2.14864723433622e-05
1.87991088740186e-05
-4.82817100226957e-05
1.26427966037696e-05
2.05092598987331e-05
-2.24235420736362e-05
-3.70778296475425e-05
-3.75665402787412e-06
-3.34523608005754e-05
-4.56529798688715e-05
-2.67024300477561e-05
-7.71784844612896e-06
-3.06861809134113e-05
-9.05992105372871e-06
-3.34817146906413e-05
2.03815024066868e-05
-1.43711856762188e-06
-1.86871221240882e-05
4.26635720759912e-07
9.72077335120954e-06
7.94802715393662e-06
1.9700751921952e-06
-2.28065570221439e-05
9.82149934040679e-06
7.32331549194586e-07
-1.98299185063706e-05
-2.02041504309564e-05
-2.53047857064686e-05
-1.00303924539396e-05
-1.39998530848345e-05
-5.18747776419994e-05
-1.1385443297864e-05
-3.59136638301219e-05
-4.62424090171858e-05
-1.5645846660297e-05
-4.8221521300334e-05
-3.66518553163179e-05
1.22612957245506e-06
3.54776767725132e-05
-1.58067936349001e-07
-1.6734990852436e-05
-1.04819037361454e-05
1.11777264840555e-05
-3.27354203286914e-05
-2.95920576629293e-05
-1.19120980162214e-06
-1.46580998611858e-05
-2.84920908049935e-05
-4.29574451845197e-05
-2.10739116061324e-05
-3.18407981391892e-05
-2.45310074352439e-05
-3.12267488512811e-05
-9.06584508683848e-06
-8.04221794429784e-06
-3.39724953055771e-05
-3.20194116431867e-05
-2.68299314757853e-05
4.42767670894203e-06
-9.80789750536366e-06
-1.16217442491195e-05
4.5474257652631e-06
-2.53236160099452e-06
-1.27329139606439e-05
-7.02580075856422e-06
-1.3829034612349e-05
-9.2756857070072e-06
-2.93361559297625e-05
-9.63944002654668e-06
-2.78452622842058e-05
-3.42516711700153e-05
-3.41462785369418e-06
-5.65914198444573e-06
-3.66442969330155e-05
-4.72597563317244e-05
-1.70260914037083e-05
5.77232378168886e-06
-3.43349223898687e-05
-2.94099447894721e-05
-2.46206501993417e-05
1.08907496631293e-05
-1.51951285346328e-05
-1.52696215283456e-05
8.06248057830079e-06
-1.58147847351687e-05
1.21588209187213e-06
-2.17103214412766e-05
7.91824938319885e-06
1.07590027815916e-05
-5.66054701480354e-06
-9.15670302189401e-06
-1.28518285522437e-05
-1.17551191598289e-05
-6.01714426858473e-06
8.71554652500755e-06
6.7966318091528e-06
-6.33461675506594e-06
-3.68185739869012e-05
-2.92183458715714e-05
-2.33362269986671e-05
-6.64392584606372e-06
-1.88154994392893e-05
-3.10396433792791e-05
-2.1287949138722e-05
1.73374746663829e-05
-1.78405730536521e-05
-2.79091061830559e-05
-2.07638163941192e-05
-8.10912188641346e-06
-1.81936327928178e-05
-4.99300613941595e-05
-5.487915793522e-06
-3.89400288891198e-06
6.21193786939719e-06
8.26180411972381e-06
-3.33383064265946e-06
-1.45653594157749e-05
-1.81389250262446e-05
3.58624551329458e-06
-3.0253914039681e-06
-2.31591740783657e-05
-2.46844985735391e-05
-1.15122869713553e-05
-8.04585593268819e-06
-2.38054469586554e-05
-3.62516089869297e-05
-3.46514905267218e-06
-2.35902546231417e-05
-3.20204809977102e-05
-2.64049108623566e-05
-3.26435315248982e-05
-1.42296350634474e-05
-2.87867351954838e-05
-4.86562019532076e-05
2.03179058849435e-05
-1.35211880040594e-05
-3.60556946365572e-05
-2.47680394421183e-05
4.77782116565273e-06
1.04937378887399e-05
-2.28339126531916e-05
-1.47291914868076e-05
1.57414793342512e-05
-1.19395853138188e-05
-2.57680745832485e-05
-3.5266505144019e-05
-2.10196199620373e-05
-3.54977595548948e-07
-3.68151783112822e-05
-4.06732022651125e-05
5.14412644849764e-06
-4.50642164108487e-05
-5.40135852971125e-05
-4.48961974482153e-05
-1.30570312531048e-05
-1.36377395803727e-06
-3.60645730783068e-05
-3.72006548113119e-05
-8.92421115158257e-06
1.34739917392277e-05
1.20593156989232e-05
-1.87461938730895e-05
7.67194157103134e-06
-9.6808487306168e-06
9.84761029408082e-07
2.2337445314529e-07
-4.75582684542095e-06
-1.45912027086686e-05
-9.00549512897939e-06
-2.21090629070434e-05
-3.20134686062826e-05
-4.4524823199395e-05
-5.2751254600428e-05
-2.0453813975383e-05
-4.71326827423072e-05
-4.27894014146702e-05
-1.0308993349581e-05
-3.23374938523953e-05
-3.05058029404572e-06
-1.73030238495605e-05
3.32153050257854e-06
1.27320782679984e-06
-2.15339176660365e-06
-3.46104274193567e-05
3.00185267550496e-05
1.40705213993936e-05
-1.97284305787805e-05
-3.76686730001417e-06
-8.73416907383684e-06
6.2211040572531e-06
-4.49878197356382e-05
-7.30457623892813e-05
-3.8698788109706e-05
-4.34855304229213e-05
-5.13292275293273e-05
-4.58359707288755e-05
-3.51296220336589e-05
-1.81027616053833e-05
-4.31108382464191e-05
-9.47753841424864e-06
3.49900906924702e-06
-2.25367292237826e-06
-4.85772119921659e-06
-3.38773071741646e-05
7.73592632520809e-06
-4.1919207890213e-06
-2.16066468538595e-05
2.41721335772097e-05
-1.2568702007599e-05
-3.17778015001778e-05
-1.62318822304996e-05
-5.73687972223521e-05
-2.35965397981889e-05
-2.4690596871672e-05
-3.08297659705349e-05
-2.63530236251909e-05
-4.92874654826689e-05
-1.41868961441844e-05
-1.74032373381904e-05
-2.92320320147993e-05
-2.54881473450587e-05
-1.95514224100997e-05
-2.12465743113127e-05
-2.02584825693298e-05
1.22471485149651e-05
6.97242543396095e-06
5.07848898148988e-07
1.07875221187108e-05
2.75405604504554e-05
4.82751797517695e-06
1.00263697393468e-06
-1.05722327591581e-05
-1.48582693546664e-05
-3.32801206946242e-05
-3.07614600453629e-05
-3.95087782407945e-05
-4.99867926640286e-05
-4.33048847914602e-05
-2.26904220300379e-05
-3.95609693170614e-05
-1.63662521439419e-05
-2.55636193649867e-05
-1.6985727044754e-06
-2.34847256452572e-05
-1.5546242848329e-06
3.59904860511635e-06
2.39035343443084e-05
-4.51699443949233e-06
-1.29290772139556e-05
2.27177499200919e-05
2.0296577487659e-06
1.407480994795e-05
-1.15287067036874e-05
-3.97146933564036e-05
-2.43406266982297e-06
-1.3736867235389e-05
-3.37303861717916e-05
-3.50122117906239e-05
-1.79855686429534e-05
-2.76850862593571e-05
-4.23359229131089e-05
-2.62445513343883e-05
-1.17248630798e-05
3.93719269023322e-06
-1.76709352499438e-05
9.03086206701588e-06
-2.1659257038498e-05
-8.92497249098414e-06
5.09462598414288e-07
-1.59037722395488e-05
-1.81820477560464e-05
-6.494392458933e-06
-9.30050580286919e-06
-3.5999831435525e-05
-2.72551121411815e-05
-2.88406775945872e-05
6.23416062152213e-06
-2.53745322341402e-05
-2.98053839377766e-05
-5.91283589006359e-05
-3.00455372720343e-05
-1.9664349462192e-06
-3.80569049936537e-05
-3.13900279427797e-05
-2.0610006571225e-05
-1.32558386240056e-05
-4.96816700484828e-06
-1.48591839568753e-05
-5.45565661575905e-06
-2.12819831480492e-05
-4.24079125578726e-05
-1.91263510447943e-05
-3.33774638147163e-05
-2.03650909378199e-06
-2.21711207340351e-05
-4.52302390857172e-05
1.90947017981606e-06
1.1083785317937e-05
-1.93986891814585e-05
-4.47112346994629e-05
-3.1452215996677e-05
5.53424616740251e-06
-3.44884589280476e-06
-4.52470565131665e-05
-1.75255267568342e-05
-1.62399554210565e-05
-2.52512894450439e-05
-2.53310119796055e-05
-2.95850405600561e-06
-1.17498462831518e-05
-5.20443911289277e-07
-2.39764180087609e-05
-1.25468695352447e-05
-2.7820493803559e-05
-1.66283041254792e-05
2.27139546058577e-05
-9.35708505562275e-06
-3.83029495484325e-05
-2.26441730568226e-05
-1.39810278949507e-06
-7.84502127756658e-06
-3.8138618576039e-05
1.31182475977352e-06
1.16064491098996e-05
-1.08062518524371e-05
-1.92878577704807e-05
-8.97803945569778e-06
-3.44541545693637e-05
-2.69784328725059e-05
-1.74800436953553e-06
-3.42713701268651e-05
-1.0228513232213e-05
-1.58024922696795e-05
-2.85512244042538e-05
-3.87819258160245e-06
-1.02907186332692e-05
-1.37350099027325e-05
-3.803299843902e-05
-3.08288036699807e-05
-6.75464656663503e-06
7.5068058654123e-06
-2.93168867417245e-05
-4.28473811120595e-06
7.32633189153379e-06
-2.94425091237311e-05
-2.34350962130863e-05
1.19793422018852e-05
7.64041666106915e-06
-1.5844358836468e-05
-2.46859292116565e-05
-2.60652691560868e-05
1.34926667488306e-05
-4.06198126419377e-05
-2.1405124531089e-05
-1.61872440561462e-05
-9.66764723856947e-06
-8.10622701057726e-06
-6.63827851647069e-06
-1.62139476825737e-05
-2.02166029029836e-05
-2.36082411590573e-05
-3.33899080897128e-05
-1.25746479269334e-05
-2.00073563340801e-05
-2.83658140979845e-05
2.79292545025293e-06
9.30712493884256e-06
-8.63396484708221e-06
-1.98081756847506e-05
9.75469378468584e-07
-1.36190087109671e-05
-9.91468475743097e-06
-2.66924306383067e-05
-2.90660351701957e-05
-1.02244994052562e-05
-2.31590592606355e-05
-2.9938960468947e-05
-2.73839881006747e-05
-7.12346644174018e-06
-3.51790198806334e-05
-3.55046048013962e-05
-7.96225460775239e-06
-2.3776045638505e-05
-5.55658472018935e-05
3.37732136158978e-06
1.13006642809496e-05
1.41146685639019e-05
-2.49160555133126e-05
-1.84867803819241e-05
2.84626270251007e-06
-2.07226352818949e-05
-3.89830249855835e-05
-8.66088752886005e-06
3.24279352614948e-07
-1.60110743995266e-05
-3.7662979876183e-05
-2.75250991695037e-05
-3.60601907374683e-05
-3.43816656150248e-05
-7.80261599376179e-06
-1.84610095706248e-05
-2.53148281515495e-05
-1.55977866481164e-05
-2.66239619461932e-06
1.17931883036114e-06
-1.13699004628637e-05
-7.06132379264385e-06
1.82638487397425e-05
5.35417938097043e-06
-1.35285621742303e-05
-1.3392648171777e-05
-1.98788828661201e-05
-2.38474488128078e-05
-1.73736499492327e-05
-7.86573305416214e-06
-2.92097199798469e-06
-8.1294997729262e-06
-4.06725643019228e-05
-3.90249810211605e-05
-1.41224818257116e-05
-3.07445979513151e-06
-2.00870212271342e-05
-2.20266916667724e-05
-6.69548747882741e-06
-5.95297720499593e-06
-1.50217731189694e-06
-3.19968012738949e-05
4.08086792076499e-06
1.0355093081139e-05
1.709120554228e-05
-2.46843540301138e-05
8.27479982689292e-06
2.11103536929051e-05
-1.31099791938681e-05
-2.72607294362785e-05
-2.63204618732091e-05
-1.09447441635762e-05
-5.11019384286877e-05
-4.28788813552929e-05
-2.48376989859972e-05
-2.71702691751447e-05
-4.55395519759984e-05
-3.6384940306127e-05
-3.63051516108869e-05
-1.42606690973622e-05
-3.05801628076664e-05
-1.03347952028713e-05
5.79351081389964e-06
-1.07451429790004e-05
-1.96694401311909e-05
-1.32021586023729e-05
-2.140522729296e-05
1.07378773548448e-05
-2.38326386749335e-05
1.81751776801336e-05
-1.90905128826069e-05
-2.32772296549689e-05
-7.81170615220619e-06
-2.01140184820316e-05
-4.39285177936012e-05
-4.67213870363436e-05
-5.86076149647635e-05
-5.02903166392773e-05
-4.48361313094984e-05
-4.51080086428559e-05
-1.62456398421657e-05
1.42824946303896e-05
1.40470928946453e-05
-2.76474763351026e-05
-2.29702742332346e-05
1.80258349676823e-05
2.2583108761477e-06
-2.85208318666097e-05
-1.43905768244859e-05
-6.83912291698508e-07
-2.21689653758409e-05
2.22010494126428e-06
2.88885554748424e-06
2.57914302389089e-06
-3.65005435982846e-05
-1.26926136993959e-05
9.22806397066791e-07
-5.96283685256249e-06
-4.60114780660642e-05
-3.79337850544042e-05
-2.45648984487533e-05
-6.63180948594522e-06
-3.79825833293768e-05
-3.8875769106694e-05
-7.50753579092375e-06
-9.62338159355242e-07
-2.38192902789818e-05
-4.45403469448071e-06
-2.13195034846045e-06
1.4587124623414e-05
9.81591551902977e-06
-2.28940575581185e-05
1.45105549103814e-06
4.55426617950504e-06
-9.70625183004349e-06
-3.1872728606742e-05
-2.16976315472217e-05
-2.05390457469785e-05
-2.50973650352121e-05
-3.7223480205446e-05
-1.58191144871385e-05
-3.75262266639318e-05
-1.54238851295034e-05
-4.64886606341615e-07
-1.3364495370228e-05
-1.77684569661757e-05
6.64838953499689e-07
2.31852354010079e-06
-2.77509760239701e-05
4.49465147571864e-06
3.02064524118315e-06
-7.41482263039412e-06
-4.11152625570149e-05
-3.31931004063721e-05
-3.57178840660898e-06
-2.34416512059242e-05
-4.75233071318143e-05
-4.50973212980617e-05
-1.52566848944887e-05
-1.6145945073709e-05
-5.73217090547512e-05
-5.13435766926202e-05
1.14395263115695e-06
-5.76244947300228e-06
-2.06736111554717e-05
-4.96301237194374e-05
4.33202336751795e-06
-4.04269790002163e-06
-8.59210590101531e-06
-2.90324120646621e-05
-2.09169025651546e-05
8.87038610796308e-06
-6.25588108707664e-06
-1.92470872776027e-05
-5.04665623584807e-05
-7.3608385407163e-06
-1.73094256358923e-05
-2.53413579625435e-05
-4.20305983822206e-05
-1.55336552722367e-05
1.59189763430307e-06
-1.27131675550779e-05
-3.94516318127226e-05
-1.55327146978286e-05
-8.17670797473345e-06
-1.70200442830538e-05
-9.92289563110989e-06
2.73072753739349e-07
5.85947162359532e-06
-5.97715488449646e-06
-7.67127282120798e-06
-1.94026432426147e-05
-9.98946905263033e-06
-8.17379058871454e-06
-3.7225735523576e-05
-3.83295245355784e-05
1.76466067440913e-05
-2.33141584816529e-06
-1.28153038451176e-05
-3.84690963502835e-05
-2.39849232988976e-05
1.88973595943468e-05
-2.50478396108641e-05
-2.58331434932662e-05
9.80720883329441e-06
4.53353852212756e-06
-1.28374489102856e-05
-1.73805407756961e-05
-1.15201794461227e-05
3.150026700005e-06
7.66231153133119e-06
-3.732372964911e-05
-5.77457338611006e-06
-2.8784115443119e-06
5.37068878516899e-07
-4.8872380607645e-06
-3.32705866235236e-05
-8.22434976844728e-06
-1.5812896537012e-05
-4.64727755248238e-05
-2.25479773243185e-05
-7.6705631149254e-06
-4.49677862195037e-06
-4.05447905460618e-05
-2.43258649245492e-05
-2.2702255534785e-05
-1.41110732067658e-05
8.34737660757863e-06
4.08076333148781e-06
1.46657804454237e-05
-6.62110476039358e-06
-2.54462563135535e-06
2.18193088254086e-05
-3.76864418327392e-06
1.60112411537517e-05
-1.49197644499818e-05
-2.24041087886125e-05
-6.15885074179917e-05
-3.55608607160201e-05
-2.42391944964468e-05
-5.09343892568943e-05
-6.72387936284108e-05
-3.53298723833205e-05
-1.46514345083116e-05
-4.84269843942406e-05
-5.05083849413918e-05
1.36708222965636e-05
2.06628913138304e-05
-3.71050550700674e-06
-1.64392697243829e-05
3.18317565555962e-05
4.24279477299457e-06
1.3865475686318e-05
-2.55383581181577e-06
-1.59982041400194e-05
-2.86990614304067e-05
-1.68132949150946e-05
-3.4604592990895e-05
-2.38270189037883e-05
-1.18132714294968e-05
-1.74621037814505e-05
-4.31531517107221e-05
-6.50245638643907e-05
-1.92112327304129e-05
-3.83000332149579e-05
-3.87315718232386e-06
-2.12751171795385e-05
2.09212193597968e-05
-1.03574996644148e-05
6.15657593211163e-06
2.19575385053018e-05
2.80313187081091e-05
1.37351646195254e-05
1.6446421570537e-05
2.31407937409582e-05
2.01845017850162e-05
9.46018017540855e-06
-3.13849291978965e-05
-2.55983628793561e-05
-2.52068330382137e-05
-2.89964636422793e-05
-4.69867579373474e-05
-3.65422787814858e-05
-5.579497250526e-05
-3.12303945803948e-05
-1.82223351462919e-05
-2.16615809482091e-05
-1.53700736533891e-05
-1.45274136104312e-05
-2.78583230771183e-07
1.72104148536233e-05
1.31309634174751e-05
1.12722964111463e-05
-1.85957880848347e-06
9.58832653365569e-06
5.65350553333316e-06
-1.02801296559427e-05
-6.75531067324176e-06
-1.95163023945827e-05
-1.87458338770643e-05
-1.3490010244097e-05
-4.67022341197616e-05
-5.12860918442415e-05
-3.44759819841409e-05
-3.88779981978338e-05
-4.57793097837397e-05
-4.27785271930434e-05
-1.99564898418627e-05
-2.97442819332783e-05
-1.52684523989983e-05
-3.04868060481391e-05
-1.1795862129568e-05
1.97260088746179e-05
3.68697855559307e-05
3.45724281195912e-05
8.68137500851904e-07
-5.72453202315278e-07
-1.37815972778201e-05
3.25745269772746e-06
-3.22549153468654e-05
-7.45235798653459e-06
-5.84035458854286e-05
-2.67958654308384e-05
-5.45269724642757e-05
-5.44560077261737e-05
-4.42305678590511e-05
-4.24023676265528e-05
-5.84809957603301e-05
-3.0354703166283e-05
-2.01805895970451e-05
-7.03729159832821e-06
-3.70706212183125e-05
9.95877341108902e-07
1.47922649484507e-05
7.71400525583332e-06
-1.53617476488817e-06
-6.00839061876492e-06
1.53047880613329e-05
-1.47674899361546e-05
-3.20124983952113e-05
-1.10125739484445e-05
-1.99694303558516e-05
-2.66634060747302e-05
-4.25081230525336e-05
-1.62216661307028e-05
-1.85951613031901e-05
-5.71696762032961e-05
-2.2201526796417e-05
1.76184158077316e-06
-2.7418180624092e-06
-8.5707979194843e-06
-7.42226389302261e-06
-1.8221913897413e-05
-2.15471743142683e-05
2.37245670929443e-06
1.18191291317001e-05
4.30105252842819e-06
7.34100220954424e-06
-9.43269717701576e-06
-3.72043028102637e-05
2.9218596956228e-06
-1.68209547805773e-05
-5.48145189648182e-06
-4.05882800018597e-05
-2.58712531818409e-05
-2.88778306643378e-06
-2.13340853833844e-05
-3.92844385497939e-05
3.50053470579232e-06
8.85984701683168e-06
-1.77543027826328e-05
-4.49500499019984e-05
-1.16929049489661e-05
3.03231292945921e-05
9.5029568369649e-06
-3.36238367379321e-06
-7.57513583784497e-07
1.50618253546693e-05
5.27381041931437e-06
-3.31036564235634e-05
-1.09509301732702e-05
-9.39100048074682e-06
-3.93004900933564e-06
-2.75403940971543e-05
-4.42039674499424e-05
-4.95439628451989e-05
-4.2266333823841e-05
-1.73632587403376e-06
-3.64497856782262e-05
-3.22919655167181e-05
-1.64864665695645e-05
2.64870831186411e-06
-9.63991881146413e-06
-2.52108693987993e-05
-5.52838036688092e-06
1.65365205462423e-05
3.82053290208154e-06
1.81286839301986e-05
-3.38473731800595e-05
-1.32854964526409e-06
-3.5886833407664e-05
-3.61242003374738e-05
-2.26372950211427e-05
-1.51894971063111e-05
-7.61935607855734e-06
-2.96036982356402e-05
-4.61128615448154e-05
-1.23508411146116e-05
-3.96642025640966e-05
-2.60422688963693e-05
-3.43978537454536e-05
-1.38843102839346e-05
-2.89416078799237e-05
-3.64545078882279e-05
-1.20028101449092e-06
-4.34835990619055e-07
3.5823558510978e-06
-8.12452021691277e-06
7.2534913606754e-06
-7.6569861300108e-06
-1.42349789061846e-05
-2.52758823393777e-05
-3.79770087732691e-05
-2.03581456503035e-05
-4.79093805615142e-05
-3.1279965939024e-05
-3.99837399308572e-05
-3.88820744437066e-05
-1.59016776506618e-05
-1.54553642151098e-05
-8.49404332452947e-07
-1.38368832583496e-05
-6.81582115611252e-06
-1.47133787208791e-05
-2.24495888097002e-05
3.67505914251018e-05
-2.28668218017781e-07
-1.22355481394452e-06
1.60267431489594e-05
-1.98037204098132e-05
-2.48812980343876e-05
-9.25190281600092e-06
-2.81527165933963e-05
-1.44716641426204e-05
-6.89900119032497e-05
-2.35944554128531e-05
-3.44248335274905e-05
-3.58042350090352e-05
-6.0138138543479e-05
-3.22985325304857e-05
-1.01246473629344e-05
2.21871572535957e-06
-2.03654717511163e-05
3.39311994206912e-06
2.08821762300453e-05
-1.47519975911321e-06
1.58802616487253e-05
2.10620401281041e-05
3.77379218010449e-05
-6.47147275820138e-06
-8.77557327492909e-06
-1.20891619706812e-05
-4.67353631189865e-06
-1.83965110692499e-05
-5.94131217917495e-05
-2.73437895824073e-05
-3.50890721835879e-05
-7.51101933881297e-05
-5.5476650022674e-05
-2.60010551854325e-05
-1.08045236393436e-05
4.5712800666519e-06
-1.40718794901831e-05
-1.40682897856254e-05
-2.98752165527634e-06
5.00294336168837e-06
9.39592958877183e-07
2.64179715865999e-05
2.62154657495971e-05
1.46493107508882e-05
7.65682197417579e-06
-1.4083505820284e-05
-1.49433051443684e-05
-2.42216216768581e-05
-3.16269449821086e-05
-4.0087743234421e-05
-4.72492320443882e-05
-5.34979073935009e-05
-5.46386366849784e-05
-6.424919703809e-05
-2.25890439689895e-05
-3.77225314951662e-05
-5.94604288491873e-05
-3.85006502596529e-05
1.59286182458408e-05
-1.19852012130861e-05
-3.48105808502553e-05
1.26924063955728e-05
1.83673614033738e-05
5.05520330944109e-06
2.76144112085882e-06
1.62622032922551e-05
-3.72041639982742e-06
-6.79989918728379e-06
1.29759834900869e-05
-1.09566891418115e-05
-3.75928437171628e-05
-3.26101441321665e-05
-2.89275115578735e-05
-5.03018660340967e-05
-4.29838393364977e-05
-1.65481822164298e-05
-3.01596338531918e-05
-4.16144514388389e-05
-9.66690684640628e-06
2.19056885598362e-05
4.43292108840285e-06
9.42974212084104e-06
1.65774582068397e-05
8.25622697672663e-07
2.4705692932185e-05
1.65542066751802e-05
2.50971661522734e-05
-2.4509277252949e-06
1.90996372584591e-05
-5.95858806762888e-06
-2.51308270363329e-05
-2.51593303439844e-05
-2.72693420690205e-05
-2.42174116476901e-06
-3.97461361058421e-05
-2.90817360219263e-05
-3.19967825016556e-05
-1.38101152448737e-05
-2.25727483436943e-05
-3.8766904543082e-05
1.87702303514437e-05
-6.58702489149637e-06
-2.04228785727767e-05
-1.65563304811545e-06
1.05714973951311e-05
3.65835056774778e-06
1.83764805746619e-05
1.94243765474805e-05
1.71861121817609e-05
-1.1531468414501e-05
-2.98422047176488e-05
3.33471005684963e-06
-1.47171684057252e-05
-2.47610095842569e-05
-4.94197224022066e-05
-3.76415665607461e-05
-2.54986310899037e-05
-5.38296090378794e-05
-5.57262639307404e-05
-2.45273773974307e-05
-1.8022048429396e-05
-4.96741902073691e-05
-3.6086156919191e-05
1.03057695681114e-05
2.70563688510762e-05
-4.15474292324338e-05
9.82209317136875e-08
-1.48800455658832e-07
2.6782999191864e-05
3.07010924158797e-06
-3.56608798910816e-05
3.62936018508101e-06
-1.2266869392517e-06
-4.09808033944426e-05
-5.59514227568686e-05
-2.0351266328028e-05
-3.27333867665924e-05
-4.89455628989396e-05
-7.94813545143232e-05
-2.03852698356416e-05
-3.8961915267026e-06
-2.14510768560927e-05
-4.04511191658825e-05
-4.49062425057919e-07
1.49359421876107e-05
-6.54000600367555e-06
-2.22603469112208e-05
-8.31729626066568e-06
1.6036804195109e-05
2.3687270635076e-06
-2.5196448346292e-05
-1.8931576151806e-06
-2.85198713201956e-06
-3.70618537901037e-05
-1.32372856619001e-05
7.53003694842214e-06
-3.44136080904151e-05
-3.09604701751739e-05
-1.54023765174629e-05
-3.867673025164e-05
-2.71151142377985e-05
-4.31701194659453e-05
6.08793091672971e-06
-1.74080741887734e-05
-3.33636283100988e-05
-2.39328974286858e-05
-2.46970492066632e-05
1.4485529265481e-05
1.8066760019267e-06
-1.28014413644463e-06
-8.51653049734564e-06
-9.17691153821403e-06
6.53806982327398e-06
-3.44899521223118e-05
1.27992086367071e-06
-6.34361827188978e-07
-1.54549559565322e-06
-3.65079823903431e-05
3.0492968896365e-06
-4.63341545381795e-06
-3.62942294591534e-05
-3.3809580262363e-05
-2.17798460697026e-05
-1.40149376206247e-05
-1.97321549890298e-05
-3.96326181149799e-05
-1.64916709990689e-05
-1.36692241727219e-05
-1.47529874123901e-05
-2.83039717057694e-05
-1.25851644965117e-07
3.51070411902742e-06
-3.42983022285554e-05
-2.48644777826238e-05
-2.28118837756977e-05
-4.23883241772232e-05
-1.10242019493115e-06
-1.40353519549588e-05
-2.03499814874512e-05
-1.22560936879831e-05
-4.0284977013302e-05
-1.44449295488704e-05
-1.33551888486034e-05
-4.51525096001838e-05
-3.21116696511982e-05
-2.40632718354428e-05
-8.92535816032191e-06
-5.4477102235439e-05
-2.30847930766127e-05
-1.51610664631958e-05
2.73937430128694e-06
-2.36722372558006e-05
-5.22248769665606e-05
-1.10395523600985e-05
-3.73611931449742e-05
-2.22532307198769e-05
-6.2108312762572e-05
-4.00833719826534e-05
-1.08786315873403e-05
-1.1780515569047e-05
-5.08635008209568e-05
-2.14115445338949e-05
9.26629322988923e-06
-9.97200827297356e-06
-1.95876481137194e-05
-2.6091787367588e-05
2.90607576946068e-05
-2.02906307004462e-06
-3.57741586552519e-06
2.00854757844209e-06
4.71990597480738e-06
8.54525948931508e-06
-3.83327888942804e-05
-1.82388840315767e-05
-2.98020276893259e-05
-1.94815689851873e-05
-2.93259609321396e-05
-3.26805528824279e-05
-4.11863951942375e-05
-1.540151807398e-05
-1.94026214421236e-05
-2.45932684350848e-05
-3.88540729038989e-05
-1.95383611182411e-05
1.18667934678958e-05
-7.65182651842245e-06
-1.37277329817229e-05
1.99523990718115e-05
3.92104257166439e-05
1.71667820252933e-05
-3.52942225396865e-05
1.73409075904519e-05
-9.65052742088212e-06
4.60681678684368e-06
-2.69450545786186e-05
-4.15252836288589e-05
-1.80219487467653e-05
-3.15072156529257e-05
-4.79628280010771e-05
-6.87410606304624e-05
-3.95900700058671e-05
-2.37179724318641e-05
-4.27767168650902e-05
-7.00261683064229e-05
-3.658012709077e-05
1.18515208387722e-05
-1.76614195467614e-05
-1.29556221369085e-05
2.94461217725325e-07
2.67510704213647e-05
2.76924153044928e-06
-2.6341843554358e-05
-2.64967670909077e-07
-5.46399961895647e-07
-2.58773010225945e-05
-2.97878230852248e-06
-3.47832627455538e-05
-4.09375543026195e-05
-2.35496212896958e-05
-4.35032720527826e-05
-6.91274063237564e-05
-3.04107954026105e-05
-2.39361370928226e-05
-3.88052716921745e-05
-4.91439437882196e-05
-2.51672614637237e-05
2.40674605162029e-05
-4.72578408198283e-05
-1.96727619971006e-05
2.87291936179619e-05
1.67367944753323e-05
1.47406036685522e-06
-1.09928509521741e-05
-8.34140176704971e-06
-1.05313217238084e-07
-2.66052493940867e-05
-2.24211857323863e-05
-3.59002355393822e-05
-3.93559464800297e-05
-3.83881934838307e-05
-4.28727493166407e-05
-4.19981304852139e-05
-3.14085111068313e-05
-4.23860546224335e-05
-3.12174182224495e-05
-4.22045792026251e-05
-2.50126558729329e-05
-2.81422495515656e-05
-1.43149319234962e-05
-2.43320353565678e-05
-2.05954028144434e-05
3.61316060553723e-06
3.08280900108908e-05
-2.45594500121254e-06
7.14571316081602e-06
2.16388608207954e-05
1.30918280397166e-05
-2.67114138892949e-06
-8.95328693791878e-06
-1.18287922622252e-05
-2.74322350978012e-05
-4.36846283281647e-05
-3.84480934597555e-05
-4.04662358659376e-05
-3.27976516169286e-05
-2.82111071213326e-05
-8.16015570253529e-06
-3.31137331431983e-05
-1.40364303545431e-05
-2.76141737087115e-05
-1.36751124143334e-05
-1.38924494390688e-05
-1.26671055951471e-05
2.5005233897653e-05
1.51725979111551e-05
2.1864982183964e-05
-7.52663670908728e-07
1.30835237877112e-05
2.3059412325195e-06
5.22036811209413e-06
-3.28155054428693e-05
-1.74127830830572e-05
-1.02165684222549e-05
-2.2685370419462e-05
-6.59934498806359e-05
-5.95855658965476e-05
-3.97370399180626e-05
-2.95500382281461e-05
-3.90236808755648e-05
-3.66527651401385e-05
-1.07411541675829e-05
1.44434098545569e-05
-2.74810535202269e-05
-1.55317058631769e-05
-2.28937605062655e-05
1.08572824274279e-05
-8.8509238660768e-06
1.32861771922666e-05
-5.23624895384409e-06
1.76920560048778e-06
-1.36501928522682e-05
-1.78914051936195e-05
4.89559841335142e-06
-3.3593867011516e-05
-2.86491437297598e-05
-2.87094887392188e-05
-9.66694890166434e-06
-3.43424154162768e-05
-1.78316533414628e-05
-4.62735526739921e-05
-2.19732287055793e-05
-6.32834690860635e-05
-2.62129183502436e-05
-2.38273080719859e-05
-1.83437804910538e-05
-2.32760707037574e-05
-1.12095646260678e-05
-1.38117587708762e-05
-1.06789566676568e-05
-2.30693190733485e-05
8.08608436993281e-06
4.01090524150053e-05
-1.13980846918786e-05
-4.38650584009562e-05
1.18102786676805e-05
-8.07618830592579e-06
-1.83545750874249e-05
-5.82521685827037e-05
-1.74068878892403e-05
3.84875966742004e-06
-6.27979414533142e-05
-5.0708123338564e-05
9.1194809768963e-07
-5.65436524566503e-06
-8.8427421514556e-06
-6.57480710488078e-05
-1.51320457682532e-05
1.40150150079865e-05
-1.02813904849048e-05
-3.90996256435024e-05
-1.03980478974692e-05
1.51003453165612e-05
-7.02131631915515e-06
-2.95993190885423e-05
-7.89321311631136e-06
1.28838478547546e-05
-1.40144773720789e-05
-3.93978651990004e-05
-1.57239585576881e-05
8.37522853969008e-06
-1.75414963377667e-05
-1.72354028262235e-05
-9.48236336491996e-06
-5.55278316805888e-06
1.83242621307053e-07
-7.37147718533202e-06
6.03096029810645e-06
1.49443082268523e-05
-2.15193060394088e-06
1.33083819831286e-05
-6.02963537617227e-06
-1.13387170467825e-05
-8.01157602338165e-06
7.44127251331903e-06
-1.53669340364999e-05
-6.30953972600359e-05
-9.34354465663335e-06
1.91740470466699e-05
-3.81146238580845e-05
-4.6905629713446e-05
-4.50411130422198e-05
-1.35620243405258e-05
-5.2531068969981e-06
-2.68337735637778e-05
-1.17805178680452e-05
9.07664186951695e-06
1.10014750274565e-05
-1.19029119659603e-05
-3.55526226060473e-05
4.36731401796225e-06
-7.47935725066432e-06
-4.69541545797071e-05
-3.25828745271116e-05
-1.10340433588114e-05
-1.06001161899796e-05
-5.95913551638882e-05
-6.66597815108272e-05
-3.52768041099298e-05
-1.23626363031718e-05
-4.19728454532626e-05
-2.03708337246398e-05
9.83875411173728e-06
-5.87666464508357e-06
-2.23665010969079e-06
-2.86812811049104e-05
-1.34781532634964e-05
-1.69936274449382e-05
-4.46063446395086e-06
-4.30597751710236e-05
-3.27053534973083e-05
-3.58864547582731e-05
-1.46932653208697e-05
-3.85361016774592e-05
-5.67684762993347e-05
-3.22315372595089e-05
-3.30155694482458e-05
-1.56758210261667e-05
-3.18410535265e-05
-1.40165178742297e-05
1.5209618047555e-06
-6.03601024026065e-06
-1.83210490288494e-05
-8.00350374782936e-06
-2.09964499832946e-05
8.28914334094944e-07
-1.80700796196866e-05
-3.27507496482186e-05
-4.67375927677631e-05
2.40150961660409e-05
-2.2180794461998e-05
-4.1958703435016e-05
-4.20012888960479e-05
2.59299270378417e-05
-2.86648468359094e-05
-5.05862586654581e-05
-2.3917025513733e-05
1.00994695175635e-05
-1.04030001621122e-05
-2.81213820859974e-05
-2.13240468811038e-05
1.42141638240866e-05
3.26619714910056e-05
-1.10026139657442e-05
-8.77497756591255e-06
3.70671055014554e-05
-1.24397887521913e-06
-3.36335961815197e-05
-3.76550808292297e-05
2.43789818353957e-06
1.48728752792769e-05
-3.40077872994692e-05
-2.8326722725148e-05
-2.20100923092768e-06
-9.13234540802647e-06
-4.52034202132969e-05
-4.43317834607861e-05
-3.94821253125245e-05
2.40186076299389e-07
-2.21478377780479e-05
-1.03495524294721e-05
-1.65046129428531e-05
-1.61717177324272e-05
-1.27500891217795e-05
-6.30706371618812e-06
-2.17384900054721e-05
-9.7670555321754e-06
5.51079364492842e-06
1.67052190195096e-05
2.50295129359892e-06
-1.92602676368277e-05
-1.8774338081321e-05
-1.2909107720009e-05
-5.24021611926732e-06
-3.54364792802818e-05
-1.68055428733559e-05
-1.81577577961282e-05
-3.80757459635104e-05
-6.16190901773164e-05
-3.49190803307664e-05
-5.18796735323026e-06
-6.74240358894452e-05
-4.16471706486547e-05
4.38691724512479e-07
-2.03469312245043e-05
-1.27457211745214e-05
-4.10811024392715e-05
1.65744661595571e-05
1.13263521543936e-05
7.0387715539494e-06
-3.77328958236067e-06
1.36355321964302e-05
1.08093164728535e-05
-2.47853383561384e-05
-5.73472330085383e-05
-2.81350984618865e-05
-3.84695065821316e-05
-3.1585530311479e-05
-4.22368495424708e-05
-5.54523254830605e-05
-4.10345352230146e-05
-4.02647045038523e-06
-1.0169343377104e-05
-2.86610312908937e-05
-2.80372271365185e-05
9.61230173976231e-07
1.11991089181703e-05
-9.75195887589046e-06
-1.28520051046411e-05
1.42735183022879e-05
1.42687499930213e-05
3.04426056699519e-05
-1.43884832252936e-05
-1.63451360875758e-05
7.79914289690018e-06
-9.78596920862119e-06
-3.53536153747804e-05
-8.53436189097343e-06
-2.7890346406241e-05
-1.55366435405609e-05
-6.45032430568148e-05
-5.0549626347645e-05
-2.08972801553365e-05
-2.32223449132273e-05
-5.23499941036049e-05
-1.77136520972913e-05
-3.93816457620978e-05
-1.87803982695777e-07
-6.5930247999791e-06
-1.42448888546075e-05
6.03931811138013e-06
4.09898447705377e-05
1.05245946376614e-05
9.18625139695932e-06
2.4468704910457e-05
3.38181219057961e-06
-4.64869869037942e-06
2.30926984452683e-06
-1.31228578334091e-05
-1.50973574900231e-05
-1.95875790876671e-05
-5.22184102880616e-05
-1.01711865027766e-05
-2.99564562116189e-05
-3.03044142404629e-05
-2.83613278008875e-05
-2.80883910653117e-05
-2.51130422352348e-05
-3.19005238355736e-05
4.18192137339034e-06
4.75897379459103e-06
-3.37860734745378e-05
-8.36170299091467e-06
-1.07846290359217e-06
-1.93932405512033e-05
-2.8979381934466e-05
-9.98873521295755e-06
1.86932195671502e-05
-1.79723079497451e-05
-1.68731943324285e-05
-4.64777154892343e-05
-3.5624767916428e-05
-3.53303886293284e-05
-4.28335461524468e-05
-5.09524092106823e-05
-2.96824936354885e-05
-2.90911118030122e-05
-1.37961472124242e-05
-2.20272277557332e-05
-3.39721731574797e-05
-1.04488975373023e-05
-1.34445126350825e-05
-3.03921563460449e-05
6.20346949718826e-06
-1.28643275101349e-06
7.12053422289107e-06
-9.06479001153025e-06
-1.67415700733838e-05
1.00643168280359e-05
-1.56921333436124e-05
-4.53334459416714e-05
-1.37950565065975e-05
-1.48275551998729e-05
-1.0086459332987e-05
-1.94525957189292e-05
-2.36295994409099e-05
-9.19853008472647e-06
-3.32143761317134e-05
-3.55074391528106e-05
-4.97224918474856e-05
-1.90158656204077e-05
4.91627940109911e-06
-5.10391432067405e-06
-2.44939622759547e-05
2.99963416677467e-07
6.24354850752981e-06
5.31072168872524e-07
-2.73250590630884e-05
-8.97630252925686e-07
-8.60980017424144e-06
-1.06008765567555e-06
-2.37207852324137e-05
-2.43963845272329e-05
-2.82778969456804e-05
1.26895916223011e-05
-3.68241347091597e-05
-3.15216169834881e-05
-3.30092478339404e-05
1.03954110093211e-05
-1.70576289548899e-06
-4.21906433347323e-05
-2.16651482738543e-05
2.40993266437471e-05
-3.8469853204872e-06
-2.789048314627e-05
-1.00643159054511e-05
2.17627455737779e-05
7.859587901985e-07
-1.89451479618733e-05
-6.78048677336624e-06
-5.19834037819781e-06
-4.85897910997329e-06
-2.69459337392204e-05
-5.08772769954724e-05
-1.2343205096169e-05
-9.00477629006092e-06
-7.90718830117658e-05
-4.83378317734567e-05
-1.87057658690913e-05
-1.59922058114826e-05
-4.80830248765419e-05
-2.93135908680437e-05
-1.07726318165383e-05
-4.82368407826569e-06
-1.45059760744261e-05
-2.25826950425095e-05
-3.0771655295012e-06
-1.40851366389212e-05
-3.23728416283149e-05
-4.02485644388602e-05
-1.08562110100166e-05
-4.01618702634203e-06
-3.30275354453279e-05
-3.99363132067006e-05
-1.08581644320081e-05
-2.81335025454335e-05
-2.8231798734609e-05
-3.4879385217442e-05
-2.76433527103797e-05
-4.47735767092934e-05
-3.38230033572111e-05
-2.27115506084836e-05
-1.73947247435463e-05
-4.58858517024991e-05
-3.03685288759597e-05
9.87490623335168e-06
-2.65255320993769e-05
-3.30476087306624e-05
-5.1981702641846e-06
-1.1855755742534e-05
-2.37362454380308e-06
-1.05689640159745e-05
-3.46609691568613e-05
1.75013309212076e-05
-2.73818675763429e-05
-5.88625763937002e-05
-1.98114592592615e-05
-1.99920477246806e-05
-2.07301491203303e-05
-3.19582612302026e-05
-1.44335741308941e-05
1.84780278564573e-05
3.0854310551318e-06
-6.50168314455431e-06
-9.77470948151077e-06
4.45540938105951e-05
-6.86949037274531e-07
-2.04329093070234e-05
-8.90048137094447e-06
4.73498977412811e-06
-2.56230042885592e-06
-2.25707296132066e-05
-2.16227149052618e-05
-2.13974595068559e-05
-3.41843909303459e-05
-3.47260724613334e-05
-7.51193619823221e-06
-2.34979472130193e-06
-3.0843497784803e-05
-5.1136717640756e-05
-1.84806455500529e-05
-8.26712798844781e-06
-3.7156220649231e-05
-2.50637652365975e-05
2.24483820693882e-05
-9.6888720755076e-06
-4.94911991512331e-05
6.3647944644469e-06
4.93176503116942e-05
-7.02031766041821e-06
-3.21430501104412e-05
-9.6306247881223e-07
1.28398502803314e-05
-1.49879374800531e-05
-6.10757798443805e-05
-2.82525771009932e-05
2.35151610150924e-05
-4.46084286708309e-05
-4.42196245266933e-05
-7.83887520371087e-06
3.20532200186135e-06
-2.26704226334247e-05
-2.32836895867986e-05
-9.12178505329216e-06
-5.96071279808611e-06
-1.68958638658515e-05
2.9258083177948e-06
-1.21811333728943e-05
2.14336971764567e-05
1.41670607631727e-05
-2.97797338840741e-05
-1.02255335806227e-05
-1.97241581000832e-06
-1.50642554300831e-06
-3.44426479279165e-05
-5.88434398058622e-05
-2.24920942707061e-05
-3.32510152969891e-05
-3.18208005384393e-05
-1.32732679327763e-05
-3.61239609745983e-05
-1.38525786442764e-05
-4.48608206654936e-06
-1.15979937902467e-05
-3.28711278259204e-05
-2.93648859644622e-05
2.11727608195786e-05
7.70004564199538e-06
-1.29310506353982e-05
-2.89933094191567e-05
3.26483988379247e-05
-6.82797967898653e-06
-2.34564479824719e-05
-4.61044821646771e-05
6.24562028749385e-06
5.06282872426691e-06
-5.07713745613172e-05
-2.15287571389801e-05
-1.62520815238885e-05
-2.47329514071755e-05
-4.52839928438017e-05
-3.32028879164871e-05
-1.29990423490367e-05
-5.5767055194187e-06
-2.8969540556459e-05
-5.40280226532433e-06
2.82087058206141e-05
-4.99495443577853e-06
1.06094009574843e-06
2.1938478114918e-06
6.20086529578788e-06
-9.8195007815101e-06
-8.06454176718681e-06
-8.44714866660076e-06
-3.98378427232668e-06
-1.4233764689165e-05
-2.48766108038746e-05
-2.28949530916535e-05
-2.34892554072516e-05
-5.89292629961745e-05
-2.58577763563622e-05
-4.68970757192076e-05
-3.4765464240209e-06
-2.85595412870537e-05
-2.85638742464664e-05
6.28569838551249e-06
1.54869662947818e-05
-6.64668195545125e-07
6.31576989703995e-06
1.45782216045064e-05
7.67081565355093e-06
1.30899956822511e-05
6.53584444630012e-06
1.74272203757809e-05
6.46654032826172e-06
-3.30676580641671e-05
-1.08043647512161e-05
-1.49507184130305e-05
-3.57751438113778e-05
-4.3751924424181e-05
-4.87577089779751e-05
-3.05169880947971e-05
-6.12817094878153e-05
-3.69673702818042e-05
-4.4068251406439e-05
-3.26310852426683e-05
-1.59407217368266e-05
-4.12101861674954e-05
3.92332763733117e-07
6.90733341477486e-06
-2.29033865397528e-05
-3.32241693268086e-06
-3.48842904628681e-06
2.17688223082741e-06
6.69424542199485e-06
-7.19625885015843e-06
-1.09571621652511e-05
8.31896888686919e-06
-3.03247512171425e-05
-6.58096033897824e-05
-3.51231910622389e-05
-3.43214993187159e-05
-2.47280589377311e-05
-4.24862134144956e-05
-1.96422294555721e-05
1.21502176842595e-05
-2.19909937407596e-05
-2.03806766671344e-05
-5.61334336702812e-06
-2.66385360184138e-05
1.2057403406675e-05
1.63955472069526e-05
-2.60688345688884e-05
6.46338693345701e-06
-1.4311430034702e-05
-2.54013967426961e-05
-3.34784293309602e-05
-3.21356655427975e-05
1.53974540003716e-05
-9.8661533129066e-06
-6.70207215483964e-05
-2.61862110797735e-05
-3.03638851141135e-05
-1.80476653356155e-05
-4.3420719764057e-05
-2.72566473553392e-05
-2.03710816890463e-06
-1.71793290306653e-05
-1.46981254734382e-05
-2.20270883449507e-05
1.98033315667052e-05
1.46531216413585e-05
-1.36813627288909e-06
8.68776868784885e-06
3.31161926589513e-05
7.59561573866452e-06
1.69860499635605e-05
-5.17811635869595e-06
-6.97803116376234e-06
-1.12121284798319e-05
-1.9833319455474e-05
-2.08008947070546e-05
-4.13120757531249e-05
-1.90366953879518e-05
-3.5279206215349e-05
-5.42182710048458e-05
-4.50957833830448e-05
-1.94508102526334e-05
9.79828732136259e-06
-3.30258219679052e-05
2.95811037477567e-05
4.07181021416459e-05
9.79141276821514e-06
-2.65568154969867e-05
-2.32552642757654e-05
6.1070448733005e-07
1.77417786693461e-05
-6.69928323947764e-06
-7.04482158684233e-06
-3.10472920275263e-05
-1.73077588515671e-05
-3.61669017446381e-05
-7.00601196298928e-05
-5.80916961310166e-05
-3.45979437059182e-05
-2.56566331046779e-05
-7.55846442860778e-05
-4.36792398122585e-05
-1.95846245763125e-05
-1.23294144729226e-05
-1.94266317844498e-05
-5.2829281337327e-05
1.50350272799847e-05
3.21669654118574e-05
-1.3583037046961e-05
-1.63490796433179e-05
1.84552159899111e-05
5.37446883638234e-06
-1.79159222352515e-05
-2.54598757093948e-05
-1.47561759581171e-06
7.72849734890395e-06
-4.80444558970887e-05
-3.64875132035311e-05
-4.63481069751601e-05
-2.66913275969201e-05
-1.41107603548457e-05
-4.58405868111722e-05
-3.32635515508064e-05
-2.79716347750139e-06
-1.75785353176436e-05
-1.5307825463279e-05
-2.05062780070075e-05
-3.59745253942601e-06
2.85395915424914e-06
1.77879016231713e-05
5.96066599778459e-06
2.13091599905223e-05
1.46476101943904e-06
2.00180758213399e-05
2.13059294663622e-05
-2.65843166164013e-05
-2.92181648886986e-05
-1.5418755779215e-06
-2.13019565227879e-05
-5.81863021625428e-05
-4.88083239564702e-06
-1.07411469811934e-05
-3.126172992716e-05
-1.75868560265598e-05
-4.45949195393699e-06
-6.40926713504114e-06
-1.4089567388733e-05
-1.00867586833943e-05
-9.05821285199839e-06
-1.28839849308136e-05
-5.10772901465212e-06
-2.40350523129899e-05
-9.81845622181112e-06
-1.46149979018554e-05
-2.33866945178805e-05
1.51420877289849e-05
-1.36321558996577e-05
-1.81551856239249e-05
-3.2563834610458e-05
-2.49896848441876e-05
-2.35728051991058e-05
-1.76613841075461e-05
-2.45391064918986e-05
-1.78157104931335e-05
-3.27720332214395e-05
-1.12264560058339e-05
-4.41467991559217e-06
-1.01946653587793e-05
5.66753978699707e-07
-8.23064631968067e-06
-9.18409880587577e-06
-8.93105017750932e-06
1.80877931634861e-05
-1.14337308586186e-05
7.81935013154251e-06
-2.55904634074908e-05
-1.53993804602e-05
-2.55911987407672e-05
-3.77047747101856e-05
-3.49634091201814e-05
-2.15988131955451e-05
-4.06949516082756e-05
-4.84604231087795e-06
-1.34599275922592e-05
-2.44684663694715e-05
-3.72255748726477e-05
-2.27832552910858e-05
-1.58597332727696e-05
-1.77609425075362e-05
-1.96215926795934e-05
3.86601534672098e-06
2.35400082056537e-06
-3.7177110235701e-05
-1.85240193836496e-05
-1.51824255467758e-05
-2.60434817211819e-05
-2.64837165674508e-05
-3.19603753658735e-05
-2.47366913598836e-05
-2.97566561040584e-05
-3.40926059556688e-05
-1.6412897310639e-05
-3.84516767028789e-05
-1.0380193512781e-05
-4.06548749651926e-06
-2.70392727026087e-05
-2.30450573217522e-05
-4.43874045162817e-06
4.41068288590126e-07
-1.1013356120385e-05
-1.45853810869766e-05
-1.43480249325304e-05
2.7669916297734e-06
-4.222703798569e-07
1.11117791743085e-05
-5.97651137342113e-06
-1.27136035310185e-05
-2.63107440333532e-05
-2.28914085936676e-05
-4.36555392976781e-05
2.72691826055384e-06
-1.46566428376677e-05
-4.80001555161989e-05
-7.89526803853038e-06
-1.6664470448638e-05
-3.67298698160361e-06
-4.2527947605898e-05
-1.02361988887348e-05
4.68766541072744e-07
2.57871094962227e-05
-1.06288399844518e-05
8.42523483264982e-06
1.11285244327069e-05
-3.62991337768053e-06
-2.35662246705178e-05
4.55759420783949e-06
1.92209529825322e-05
-3.08113591135855e-06
-9.02700708199666e-06
-2.86977395902186e-05
-2.02329117947667e-05
-4.07923576350808e-05
-3.00608400446738e-05
-2.01388578683942e-05
-3.03236945343643e-05
-2.76615058362431e-05
-5.74761293002175e-05
-1.32168755745157e-05
-2.48634941879102e-06
-2.32948436904431e-05
-1.24698862277939e-05
-5.38666208423515e-06
-1.40366393342111e-05
-1.13134911383584e-05
-1.27280156599424e-05
2.27051904732437e-05
-1.69229790127459e-05
-6.23124984075589e-06
-9.02309586933042e-06
-2.00671087473431e-05
-3.88161637747778e-06
-4.58328640505771e-05
-2.2706451884122e-05
-1.45041281561628e-05
-1.50007502575589e-05
-4.48256627851946e-05
-3.06986327497318e-05
-4.39731606306447e-05
-3.44933798665521e-05
-4.67982725481271e-05
-1.77335179831307e-05
-1.31303317475755e-05
-1.52982284992772e-05
-4.22339399966133e-05
-1.78093991059972e-05
-1.53902647695214e-06
-3.27999620435886e-05
-1.3639407816204e-05
-7.90091948152241e-06
-3.31394850016756e-05
-2.96869540679666e-05
-1.43649097671115e-05
-4.13360276175909e-06
-4.45424700140909e-05
-2.38187656161159e-05
-1.33120868133311e-05
1.34181804790295e-06
-2.59665964056582e-05
-3.18375305464504e-05
-2.19445390778183e-05
-7.89117619419894e-06
-1.57232148058936e-05
-1.50768953953383e-05
-1.55892501732562e-05
-1.20373737492373e-05
-2.15014928026282e-05
-2.92834193515766e-05
-9.0328826563063e-06
-6.8717156491202e-06
-3.57610272058002e-05
-1.89353457580137e-05
-2.71051549447757e-05
-3.70770606216706e-05
-9.17826963880093e-06
-1.26667245577092e-05
-1.99374987344685e-05
3.59526128986489e-06
-1.83651752829728e-05
-3.21385135980525e-05
-3.26863820695459e-05
1.94171978200705e-05
-1.29663670304441e-05
-2.87132575326665e-05
-2.75977323513102e-05
-1.3304677051424e-05
-1.72234249308071e-05
-1.17664004916199e-05
3.29588778398414e-06
-2.23976999157451e-05
-3.2264579931837e-05
-1.38606621588513e-05
-9.06325665582081e-06
-1.25765966935631e-05
-1.31928752345698e-05
-1.05421459392542e-05
-3.20834550984714e-05
-3.31315768957277e-05
1.02463587446338e-05
5.74559921978286e-06
-1.59494991201179e-05
-1.81232304139932e-05
-1.69889044624341e-05
7.08914642111016e-06
-1.59657113291898e-05
-4.16316329358832e-05
-1.05136279702338e-06
-1.62340253599823e-05
-3.82806755154457e-05
-2.47159435510654e-05
-1.21429670525359e-06
-7.04542014952473e-06
-4.59748999284987e-06
-3.03228787547532e-05
-1.36915245528411e-05
-2.47544759938396e-05
-2.02721718922827e-05
-5.29220915703971e-05
-1.96663413429673e-05
-2.70875316220923e-05
-1.08631329807117e-06
-1.29786890800455e-05
-1.5174858399099e-05
5.46041460420924e-07
2.34093286906648e-05
-1.06237173217592e-05
-1.52896566332757e-05
-1.02905658150814e-05
-3.85118744053288e-06
-7.61082401954241e-06
-4.3195809702951e-05
-8.13843581272584e-06
-2.38010008540879e-05
-2.65254919747538e-05
-3.19787785889072e-05
-3.33047231623874e-05
-2.6989412053897e-05
-3.2310861490602e-05
-4.70114466672619e-05
-8.15296089722188e-07
2.36560445488091e-05
6.30349438667687e-06
-8.08469767815657e-07
-1.32221971290405e-05
3.64890314183136e-05
1.45645835984441e-05
-1.3932736110889e-06
1.22185236474769e-07
-1.52120170737522e-05
2.03355073107446e-06
2.25788803531355e-06
-2.69562532507238e-05
-2.95981406783756e-05
-4.08475114385167e-06
-2.63100265579338e-05
-5.09879141810759e-05
-2.25047147300414e-05
-3.51522962640711e-05
-1.96460354538281e-05
-7.53383050129352e-06
-2.41325950089714e-05
-1.71310609499658e-05
-8.83320394229518e-06
5.95106192326408e-07
8.48647868580881e-06
-1.3654127785095e-05
8.70211084538582e-06
2.09027852072109e-05
-3.12304332432361e-06
-1.34822741987022e-05
1.30228203409705e-06
5.98540738353372e-07
-3.52673536473387e-05
-2.9777286757312e-05
-3.75857771981768e-05
-5.74305180402535e-06
-3.06344039026325e-05
-5.95198386474753e-05
-5.23622143783667e-05
-3.46122698827843e-05
-2.8948026615688e-05
-5.14781477954837e-05
-2.13273345826618e-05
8.96150324104493e-06
-2.32366964784742e-05
-2.00169388360976e-05
-1.30158423984767e-05
1.02172486513346e-06
5.196264484508e-06
-6.40040337713482e-06
-2.14766840325851e-05
3.97227597126615e-06
-6.94651825892539e-06
-8.0808788466941e-06
-3.91491851825641e-05
-2.85729351743096e-05
-2.42884065918221e-05
-2.28115210449387e-05
-9.03612679989445e-06
-2.55350978264216e-05
-1.69058023846864e-05
-4.36281399130592e-05
-3.91251499738912e-05
-3.90753070857653e-05
-1.06221906451952e-05
-2.20370278632317e-05
-2.73732783241279e-05
-1.97269756837364e-05
2.08240183888576e-05
3.33272755119266e-06
-1.80122594457727e-05
-4.82160317418883e-06
-4.41049872533429e-06
-8.5697910136501e-07
-2.72319164824837e-05
-2.75133799477298e-05
2.37371736344989e-05
-2.36214843844967e-05
-2.81098902499573e-05
-6.20800077548703e-05
-9.52418985959514e-06
-9.7059440602672e-06
-3.00550804967211e-05
-5.38386600952553e-05
-1.18528895024156e-05
-1.93985746184169e-05
-1.97051215414075e-05
1.39066854620035e-06
-1.37234318157564e-05
-1.29495808059566e-05
-1.90702579367254e-05
1.46039961610285e-05
-3.57621543611507e-06
2.63356701101958e-05
-4.81899236135229e-06
-2.68659570417315e-05
-7.17443552764318e-06
-1.69336179451345e-05
6.85828301097066e-06
-2.82514984091685e-06
-1.47827365137915e-05
-3.5379190417499e-05
-3.14122479007424e-05
-1.55668673164856e-05
-2.38448728881208e-05
-1.96961026365175e-05
-2.88482970610755e-05
-1.68327058629361e-05
-3.71445012259496e-05
-3.01024700648014e-05
-1.25690996987082e-05
-2.049566407141e-05
-1.06919029792289e-05
-3.13590728096053e-05
-1.26001524443408e-05
1.5194750541009e-06
-2.30343674696572e-05
-3.44397567997518e-05
-2.58452542693935e-05
-2.10469147752563e-05
-2.14716574125742e-05
-2.99999209389946e-05
2.63576416728398e-05
1.2074554058635e-05
-1.53856255339519e-05
-3.97214616298821e-05
-3.68896185043592e-06
-1.33731259050836e-05
-4.81619628086133e-05
-2.51364761233293e-05
-2.30155591623517e-06
7.59864610590599e-07
-4.87546590404594e-05
-2.23698974999721e-05
-2.34680683698532e-05
1.18419482700908e-05
-3.09807898896659e-05
-1.92801342490269e-05
-7.5490687281191e-09
-1.47175526879197e-05
-4.83816933252663e-05
-3.52315661703279e-05
-4.2242137828867e-06
-1.04525697729962e-05
-3.34725241100586e-05
-2.39543487518943e-05
-8.95966892496543e-06
-5.04684378454712e-06
-1.10301551384492e-05
-7.25751285223098e-06
-1.3138445667103e-05
-2.32699876009636e-05
-1.77251634888002e-05
-2.70231778780205e-05
-2.09758748697044e-05
-2.43572250747176e-05
-3.5120629415393e-05
-2.84564449446613e-05
-4.43224088519642e-05
-1.72272461210638e-05
-6.01978666616778e-06
-3.21064977047553e-05
-1.31766899040238e-05
-2.45967502841932e-05
-9.7654554929243e-06
-4.34407212546563e-05
-8.04022032724861e-06
1.40993240734643e-05
-3.69164367941787e-06
6.23622203155904e-06
1.18472494914699e-05
1.47604216114541e-05
-1.16662092160275e-05
-1.70991365602629e-05
1.76332749921772e-05
-1.14158781807249e-05
-3.13027995750437e-06
8.66238874945809e-08
-4.54000965680814e-05
-5.15924966794327e-05
-1.35791001606513e-05
-1.95995572642779e-05
-4.28920164837964e-05
-2.87142018176312e-05
-1.59785195450084e-05
-5.02198064464128e-06
-2.88752731865181e-05
-4.23565654524001e-05
-1.06958634290736e-06
2.10692471889069e-05
-2.25008023584696e-05
-1.09301354142875e-05
2.0970671074652e-05
3.98430707768016e-06
-2.82271422270151e-05
-2.90250520602089e-05
-1.72812245330553e-07
1.09960175116905e-05
-3.37731471415266e-06
-6.32376446507632e-05
-8.1128690170066e-06
-3.86509116315688e-06
-2.23837626995176e-05
-3.26920796848346e-05
2.04457235636457e-06
-1.26690945159657e-06
-2.21211520422454e-05
-4.0183023413804e-05
-9.41528609814918e-06
-2.14493998408913e-06
-1.74748760480029e-05
-3.72502746163371e-05
-3.67523491262597e-05
5.95585013564963e-06
-9.42530642487728e-06
-1.809917505018e-05
-3.54407428241359e-05
-2.83170886877685e-05
-8.48160780964994e-06
-2.00914921701589e-05
-2.57467139110506e-05
-4.35424713116603e-05
6.89330895502914e-06
-2.13878126769405e-05
-4.19062657766874e-05
-4.70469219880746e-05
-1.1051662445866e-05
4.43022966765879e-06
-3.90487941249086e-05
-4.33174155499285e-05
-5.84986389816857e-06
-1.03746509170168e-05
-5.92041050487287e-05
-4.90356841760352e-05
-2.38246741831057e-06
-8.06506547125603e-06
-4.28932448993336e-05
-2.35680802245991e-05
-1.5636291053939e-05
-2.07495161479419e-06
-5.79585463278194e-05
-1.49808032059138e-05
-2.23522641884292e-05
-2.44402443970593e-05
-4.08808226698718e-05
-2.48490987962339e-05
-9.1947930194465e-06
6.6469238660197e-06
-3.223105582358e-05
-1.07106627564237e-05
-2.1930827933207e-06
4.92024855683722e-06
-1.86767524150091e-05
-2.00916889964228e-05
2.49779920686532e-05
7.54709809109251e-06
-3.14480793659947e-05
-3.76542374347366e-05
1.17989369302661e-05
1.72868354841162e-05
-1.33787497138956e-05
1.05820903241871e-06
1.56346522581048e-05
-1.62244930214746e-06
-2.83873821249669e-05
-2.37625348268189e-05
-3.5329475993987e-05
6.02322225726024e-06
-1.51699169091907e-05
2.718612216514e-06
-4.24292485206314e-05
-3.62462717753982e-05
9.85721334542871e-06
1.20576666718899e-05
-3.06931244235458e-05
-2.87260689585028e-05
1.63592985416675e-05
2.520116856218e-05
-2.89921606268498e-05
-4.09344069347109e-05
3.43739987508544e-05
-1.59764292267735e-05
-4.96045356237977e-05
-4.6424989303677e-05
1.50127442304026e-05
1.64230323159499e-05
-5.27206212633863e-05
-6.16409711352668e-05
-6.63118335322069e-06
-4.85129124506857e-06
-3.2171095689868e-05
-5.24905802089634e-05
-1.89122174532541e-05
2.78655636594184e-05
-4.40054369086774e-05
-6.28735478983812e-05
1.55227825819135e-05
2.24520616599615e-05
-2.95921248611321e-05
-5.62705673432219e-05
-8.74632516801442e-06
1.65395544369664e-05
-2.33346013752419e-05
-3.28425060822744e-05
6.7862456355545e-06
-1.16107589256218e-05
-3.60302927454064e-05
-1.97060336507442e-05
-1.61781355143913e-05
-4.04222343130353e-06
-3.45094172003146e-05
-3.1070672024236e-05
-5.24610331291183e-05
-4.22324613876835e-05
-2.19024277538761e-05
-4.63513508225476e-06
-1.4103218605883e-05
-3.78863675590322e-05
-1.50471056060307e-05
3.53910696400948e-05
-1.19180246180252e-05
-3.7627379522116e-05
-1.11215965315678e-05
8.28320516855497e-06
-7.34599245269603e-06
-3.77336535695058e-05
9.73100385814339e-06
1.72967842347341e-05
-8.72697385938198e-06
-4.92039935335184e-05
-3.63947389392639e-05
-9.25400099803086e-07
-6.33866142098351e-07
-5.07582276788205e-05
-3.12009486349286e-05
5.24366875598252e-05
7.55593734203796e-06
-2.50844090235858e-05
-4.23828113830644e-05
1.79743565024157e-05
-2.37150587191928e-06
-3.04166903905264e-05
-2.6357182115856e-05
2.67603372400344e-05
6.87170842268277e-06
-1.06113754953656e-05
3.83372055557196e-07
-2.96336893632991e-07
3.4085993592006e-06
-1.29756589033152e-05
-3.44650393644921e-05
-3.09591602752264e-07
-4.44738470581758e-05
-1.26094386540895e-05
1.03194396315554e-05
2.81453597212629e-06
-1.02204053188957e-05
-9.34528090384851e-06
-6.74188795709343e-06
-1.49701787549988e-05
-2.63611391048978e-05
-1.09986575693716e-05
-4.71016601313815e-06
7.42255364955818e-06
-1.45289301442959e-05
1.16854915728263e-05
-2.12804855609473e-05
-3.68729789403832e-05
-1.87144173222518e-05
-1.31240772572321e-05
-1.40113135394495e-05
-1.58749470338029e-05
-4.52056166584798e-05
-1.58520039069298e-05
-3.6696035361139e-05
-3.46407597983374e-05
-4.10171274794986e-05
-3.66834154027109e-05
-2.63119324328504e-05
-7.4154179929251e-06
-4.37130794853912e-05
-1.86252530293207e-05
-2.96259075952668e-05
-2.41177771446264e-06
-1.74949015434079e-05
-3.57666351039709e-06
-1.40460542968531e-05
-3.47090337259479e-05
-3.70526322413706e-05
-4.56070702722353e-05
-2.34107139463876e-05
-1.59256502278737e-05
-3.10454703841999e-05
-2.58134618554556e-05
-4.04643622111626e-05
-1.46418079984555e-05
-1.57474785348291e-05
-4.01479644156348e-05
-1.76524559443411e-05
3.11590245511375e-05
-1.66149774662732e-05
-2.44168543618889e-05
1.21247279161864e-05
7.10796762201696e-06
-1.07668215721671e-05
-1.38084761156627e-05
-3.97335455726403e-05
-7.49463381064345e-06
1.49529728235294e-06
-3.90707836094327e-05
-1.89914824369707e-05
-2.05999903890293e-05
-2.08067941088999e-05
-3.00264872857983e-05
9.24790175689678e-07
-1.23997218963191e-05
2.33156485405098e-06
-3.95061961228182e-06
-2.7178087501611e-05
-2.70048227355085e-05
-7.91291766962124e-06
-5.16886260602849e-06
-1.49025385668104e-05
-1.01894175407781e-05
8.92313888811179e-06
-1.21277246399525e-05
-1.61918633547162e-06
7.67000769947536e-07
1.719142005932e-05
-1.12068974899178e-08
-1.23612000473631e-06
-1.96301905265025e-05
-2.40058400387784e-05
3.70070327178219e-06
-2.37121326779428e-05
6.41897327537526e-06
-2.88752530642929e-05
-9.35075845157036e-06
-2.02416230712706e-05
6.35996380972644e-06
-1.982355087086e-05
-1.35792191898419e-05
-1.22680420952072e-05
-4.21415881349182e-05
-7.92813381953343e-06
2.93480921967383e-07
-6.56849703024889e-06
-2.33307288381574e-05
-2.47508760178413e-05
-2.3808447240274e-06
-2.04720219240397e-05
-2.2981539366892e-05
-2.67667140351289e-05
-1.38305915082154e-06
-1.69650789590606e-05
-2.17111507068294e-05
-3.67630080881166e-05
-1.55127191952705e-06
-9.98225432487033e-06
-3.92911132587986e-05
-3.26462524004693e-05
-4.29917540826639e-05
-4.91472414163879e-06
-1.18207552249705e-05
-1.4883458716843e-05
-3.9228383672018e-05
5.3513743850928e-07
-1.12470287456323e-05
-4.37546224341496e-05
-3.97351412405367e-05
-6.00205952222094e-06
3.64047537879052e-06
3.01265382526332e-06
-2.46247679204875e-05
-2.30118937021497e-05
-2.38275154897169e-05
4.15319984517747e-06
-3.75811719845551e-05
-3.00038662899514e-05
-6.68238772492503e-06
-1.11088355989072e-05
-2.63548836910032e-05
-4.85270096922703e-05
-1.07596322146298e-05
-5.92860216328726e-06
-2.47884709265706e-05
-1.9248895180783e-05
4.68230606203528e-06
1.9373637705191e-05
-2.76370870185974e-05
-2.01698885424142e-05
1.00467440636577e-06
1.0505526288471e-05
-1.95126085803106e-05
-2.72541262753433e-05
-3.51214070169054e-05
4.42267988847741e-06
-2.5449333652156e-05
-8.69033150604915e-06
-2.85502159671856e-05
-7.51009646484362e-06
-7.68391442874815e-06
1.15265669292498e-05
-1.89281016357728e-05
7.49279156413882e-07
8.8530698539214e-07
-1.19711032240294e-05
-2.92715997318801e-05
-1.8343610402834e-05
1.23853940834033e-05
-1.07307278821623e-05
-3.75071035407491e-05
-9.78967209011782e-06
1.89901505497738e-05
-2.96505116257859e-05
-8.86380355978744e-06
-5.338274060982e-05
1.0582198087228e-05
-3.00666122681859e-06
-1.69826000658958e-05
-2.03407997249256e-05
6.53518757726642e-06
-5.47257531145457e-06
-3.21281762826648e-05
-4.17025222260033e-05
1.21840857003155e-05
1.49775856363874e-05
-3.89432621143054e-05
-3.16140389625262e-05
-1.44384747177342e-05
1.51875769327966e-05
-5.02555542775933e-05
-5.07602497493381e-05
-3.48589693561335e-06
1.89900371729904e-05
-2.24231169575804e-05
-2.29941847246602e-05
-4.48634983519525e-05
-2.01130829504147e-05
-2.34433839473649e-05
-2.72954665517247e-05
-4.28235585612276e-05
-2.22227249349919e-05
-3.2986392777314e-06
-2.25003845602044e-05
-3.53218694237379e-05
-5.11973037365552e-06
-4.27073297832627e-05
-9.47886958240766e-06
-2.39318112907621e-05
-1.46460965641621e-05
4.01253385239005e-06
-4.46426738827198e-06
-3.62971520685753e-05
-3.91102473824814e-05
7.82651829849065e-08
-2.46676841652245e-05
-2.51840061081969e-05
-4.52119068504586e-05
3.73288343074252e-05
6.17923107379498e-06
-3.53101630957997e-05
-2.33832137185278e-05
-2.61796845864483e-06
1.62716539223488e-05
-9.74348092087422e-06
-1.90049075034169e-05
-1.07252813741472e-05
-1.41449967456805e-05
-6.70389788854899e-06
-4.08000753060448e-05
-1.70029051206145e-05
-8.53295658440963e-06
-2.04033532335495e-05
-5.65492580148744e-05
3.85804535862214e-08
-1.93656228407965e-06
-3.945320129685e-06
-1.17109452221962e-05
8.90918797591452e-08
-1.25776076264511e-06
3.96689845184252e-06
-2.95830624951687e-05
8.99388985052309e-06
7.84967441479073e-06
-1.19486814633955e-05
-5.37738475817079e-06
-1.36729035415903e-05
-3.88840639179159e-05
-1.41859893199557e-05
1.72893224288443e-05
-2.47476734733346e-05
-4.31657926527215e-05
-1.48873981679778e-05
-6.89111999097289e-06
-2.50466988353877e-05
-1.7114898082317e-05
-7.94309311365564e-06
-4.03877718592608e-06
-2.22146404476742e-05
5.72975289284031e-06
8.76171997715215e-06
-1.38999356778107e-07
-1.66420542126625e-05
-1.29022806519251e-05
-6.72262211147819e-06
-1.30689745652479e-05
9.45417109257062e-06
-1.31283470269338e-05
-7.36210471863287e-05
4.18061149612694e-06
3.58971246723027e-06
-6.72262872332966e-06
-9.72710988256461e-06
-3.09754162930468e-05
-1.13640664436832e-05
-3.88173141144929e-05
-4.01761761083103e-05
-4.67120811929952e-05
-1.95299239333972e-05
-2.19079636040506e-05
-3.32443024572913e-05
-2.78675054343077e-05
-9.02540683472342e-06
1.17450416767647e-05
-2.88958571038654e-05
-2.26382546341206e-05
8.17860327128639e-07
1.09332431788953e-05
-3.00749037365821e-05
-2.23507751273992e-05
-1.89953145252316e-05
-7.04133818818307e-06
-7.16803128409762e-06
-2.97628799805474e-05
-2.85346945402944e-05
-4.31278733577448e-05
-4.31758667366509e-05
-4.21192561375388e-05
-1.92912406397378e-05
-1.80872498553278e-05
2.29835525788497e-06
-1.14470542512673e-05
-3.02820096830774e-05
-2.38733545979894e-06
-2.88880289423112e-06
-1.73620588392206e-05
1.77780052061171e-06
-7.13060066720388e-06
1.1525110701074e-05
-9.6693875603962e-06
4.68136904436062e-06
-7.89354436722506e-06
-4.73707208809281e-06
-3.3007431602745e-05
-4.80406202571898e-05
-3.22130159511759e-05
-3.49473899755848e-05
-1.61104471894911e-05
-3.69514483375549e-05
-1.53770805678024e-05
-2.0049812239568e-05
-3.12649636086519e-05
6.00520037892117e-06
-8.30101241166329e-06
-1.34920063288342e-05
2.54572735594206e-05
-2.24322182150871e-05
-4.50472297672597e-06
-1.92299326339779e-05
-2.0840047574496e-05
5.05722029656223e-06
-1.09589758252827e-05
-1.42809382593214e-05
-2.49402182740725e-05
-8.58932911339756e-06
3.11164094662599e-06
-1.67550137644387e-05
-2.74328099356575e-05
-2.94659494088357e-05
-1.21210497102203e-05
-2.69573448122649e-05
-3.12755988645884e-05
-7.67356262009872e-06
-1.38780881934527e-05
-2.65580018053887e-05
-4.25988160455487e-05
7.19619695329743e-06
-1.4573922501392e-06
-2.9656139065373e-05
-2.92330547636972e-05
-2.41986341759104e-06
-1.20758221256714e-05
-1.78790424378879e-05
-2.11365824811148e-05
-4.69180932194773e-06
-1.54664579567946e-05
-4.20135781415508e-05
-2.96099284539371e-05
-5.82338136461709e-05
-1.86569627236936e-05
-1.83844284581452e-05
-3.15626188094019e-05
-2.33370864019866e-05
-1.90851864517541e-05
-4.27726769023721e-05
-2.31598273518141e-05
-2.62169930555135e-05
-5.30090050724065e-06
8.730976188752e-06
1.45404008545743e-05
-1.54224892676985e-06
-7.95847697037356e-06
-3.46823886450615e-06
-1.61035034372697e-05
-6.46873100742612e-06
-1.58405208881522e-05
-4.06938479651751e-06
-1.02458797729927e-05
-4.0652248496834e-05
-4.47143741434607e-05
-1.39462970036248e-05
-3.64578590293653e-05
-4.63812328231994e-05
-4.19735098272702e-05
-2.55469564247236e-05
-1.34673456556412e-05
-1.03878159414634e-05
-1.359761842287e-05
-1.97714122015935e-06
-7.07412983993354e-06
-2.12678441776796e-05
-1.10248394937861e-05
2.20274821241999e-05
1.01246733396565e-05
-1.27857629595889e-05
-1.32356863517718e-06
1.76947776592517e-05
-1.53092011710512e-06
-2.80111269350326e-05
-2.67263131956053e-05
1.54217617096051e-05
-1.72081894164663e-05
-4.25305066969403e-05
-4.68594786123448e-05
-2.40362708580923e-05
-8.37263077655472e-06
-2.42639421961946e-05
-1.43619224770863e-06
-2.78565659648402e-05
-2.49755253289948e-05
-2.27210746161917e-05
-1.19833828755914e-05
-3.89240273138618e-06
-8.39695569184258e-06
-1.16832077831122e-05
-2.39661563234919e-05
6.16899030224906e-06
-2.50319627828011e-05
-2.38631392034686e-06
-5.65139154128121e-06
1.58193535180311e-05
1.84083487218671e-07
-3.23603427217581e-05
-3.5253664139885e-05
-8.45953724391486e-06
-3.50035898463774e-05
-5.09537440693371e-05
-3.20289985873608e-05
-2.48425382783673e-05
-3.74249435865191e-05
-3.40150650757788e-05
-3.26482212532002e-05
-2.43605643515919e-05
-3.50446937537423e-05
-3.91440173401999e-05
1.75406584708264e-06
9.78222929643215e-06
-3.11847303027713e-05
-1.86773767705216e-05
2.45281320949983e-05
-2.18312069694428e-06
-1.58756567535236e-05
-3.45580359048218e-05
-2.77488810276248e-05
-6.58070380397496e-06
-2.02943661174338e-05
-1.90241892158994e-05
-3.17450355539222e-05
-2.4640151415591e-05
-1.99785287311786e-05
-1.34965436883759e-05
-2.06177920038677e-05
1.13852546284883e-05
-2.24303233702432e-05
-5.88503205971366e-06
-3.43966147279486e-05
-3.29875310498663e-05
-1.92698459844347e-05
-5.68288801355531e-06
-2.15807701054787e-05
5.44340113743987e-06
-1.22747242857575e-05
1.53503853782218e-06
-1.94231749868484e-05
-1.94457101947072e-05
-3.16806535726083e-05
-4.47137572226621e-06
-1.22418224016151e-05
-5.03051495894486e-05
-1.5749486909379e-05
1.60947038140847e-05
-7.43874000224716e-06
-1.45722246672255e-05
-2.47404061000839e-05
7.52432375307372e-06
6.67011426144038e-06
-7.23260283565041e-06
-5.39313511096527e-06
2.7337790084786e-06
-3.66102917662247e-05
-1.43555156763714e-05
-4.58158737796591e-06
-4.7484479404144e-05
-1.76745943210782e-05
-1.21267548387354e-05
-1.60477915664199e-05
-1.68047334413096e-05
-6.19037244021199e-05
4.46550345841336e-06
-1.25799992684834e-05
-8.16230043174168e-07
-2.79111730935035e-05
-2.4892513374767e-05
-3.18606942865993e-05
-1.48106310843135e-05
-8.64228414967479e-06
-7.37715397969263e-06
-1.53452225392253e-05
-1.29097864496771e-05
-1.46466379640186e-05
-4.17778852835145e-06
-1.5242818384828e-06
-1.59827148299809e-05
5.11504652254757e-06
-4.49124619600969e-05
-3.36217205510589e-05
-6.83440537611089e-06
-2.43290739397078e-05
-2.69562665299504e-05
-3.90909237988898e-05
-2.26901875822436e-05
-3.35435821573492e-05
-7.90563264352716e-06
-4.13394007743986e-05
-1.40552521692059e-06
2.34038312895357e-06
-2.45530694756423e-05
-3.07605817217093e-05
-2.14056472426861e-05
2.43005610619613e-05
-1.7096645738375e-05
-3.65158111939181e-05
-1.39845205015145e-05
-6.92588450514122e-06
-2.20666747626294e-06
-4.30792981458525e-05
-2.75873756941272e-05
-4.74615153247401e-07
-5.03161431056213e-05
-5.00476285910511e-05
-3.66210704106941e-05
1.08796368029825e-05
2.73359631114008e-06
-3.85568815054202e-05
-1.58722805499725e-05
-1.24352637896027e-06
-6.22182929408106e-06
-1.86099644736261e-05
-2.68041547537989e-05
-1.44130910276534e-05
-1.16363506286066e-05
-4.30530229323666e-06
-1.78809553784873e-05
-2.25829762372957e-05
-3.48518608615719e-05
-8.62285192136708e-06
-2.13175704482304e-05
-1.46588490139891e-05
-1.64982687485622e-05
-1.06990597272005e-05
-6.29306933342158e-06
-1.83859184422943e-05
-1.34464365434261e-05
-1.57290587228436e-05
-1.18976322469269e-06
3.31489642296774e-05
6.27948013420295e-06
-4.05802628019762e-06
-3.10317616122088e-06
-1.42236152421314e-05
-2.64855026985109e-06
1.05882869938383e-05
8.8487518010167e-06
-4.15945503789102e-05
-4.1800580701248e-05
-2.10426520520945e-05
-5.39897235488034e-05
-3.08453389458001e-05
-4.8907747693114e-05
-1.06899891061021e-05
-3.29885571568218e-05
-3.30902152404669e-05
-1.59427518368411e-05
-8.55569893834018e-06
-5.68266705478874e-06
-1.86761391853131e-05
-1.8388004362558e-05
-1.0040132974782e-05
7.73077083045375e-06
-1.08954193816385e-06
-1.01505217329861e-05
-3.33462822731747e-06
7.05506589886711e-06
-2.81399356441039e-05
-4.10108447272599e-05
-3.02887697680798e-05
-3.85784730278623e-05
-5.86961721935643e-05
-3.8610632410435e-05
-1.11026176700731e-05
-4.57595237295787e-05
-2.6551955730992e-05
-2.75311335895769e-05
-3.48431921313024e-05
-2.4202370643711e-05
-3.39190211363869e-05
9.95175395470103e-06
-8.90029826714321e-06
-1.46049533958895e-05
6.17560828616578e-06
4.35644088542903e-05
2.15507213755257e-05
-1.95782661787385e-05
-2.27318300099639e-05
-2.13095823472731e-05
-1.32193539239232e-05
-3.63019190157508e-05
-4.43156355929779e-05
-1.77051049879327e-05
-3.60592140747156e-05
-5.21713057793319e-05
-3.16392066537648e-05
-3.15000249638599e-05
-5.32738431274414e-05
-3.77105351720513e-05
-2.09745578997189e-05
-1.53934751556424e-06
-2.62038629411414e-05
-2.90571597795294e-05
4.02573409079664e-06
-3.78252303646369e-06
1.30725744248766e-05
-1.50260390947111e-05
-2.22047539702166e-05
1.19140247386609e-05
2.43082178267885e-06
-1.15813272154453e-05
-2.38677057611564e-06
-1.74701039601336e-05
-2.02127484021122e-05
-5.79063256046745e-05
-1.25263049065459e-05
-1.6430954272556e-05
-4.20215434687597e-05
-1.50661236861312e-05
-2.02302170367136e-05
-1.64646992019397e-05
-3.39985105346041e-05
-1.29663274092049e-05
1.93562485471859e-06
-1.87321098573838e-05
2.22199729884732e-05
-2.11335508859623e-05
-1.65534387457857e-05
-1.02025052340775e-05
-2.68426206058059e-05
4.65912901090014e-05
1.19774670249577e-05
-4.30185742606899e-05
-3.95131339461789e-05
9.79685100537037e-06
-2.38012722263679e-05
-2.78498360161098e-05
-3.05063843748131e-05
-3.48634628419391e-05
-5.99059135501651e-06
-4.18967183939276e-05
-2.44713401144397e-05
1.10493965430958e-06
9.95803941770382e-06
-3.60397660176179e-05
-4.95974426886872e-06
-3.78232732986851e-06
1.58792219238174e-05
-6.15574959525142e-06
-1.73308005441112e-05
-4.48052785866312e-06
-9.6723315695159e-06
-2.55459466642281e-05
-4.30322765844435e-05
-4.08155941019419e-06
-4.79310581407719e-05
-2.3828687902624e-05
-2.65068871392446e-05
-2.59306621451488e-05
-3.14503491155767e-05
-5.58903287308856e-05
2.89209227988651e-06
-4.49093483417946e-06
-1.60648916912377e-05
4.72991667381081e-06
-2.56738330332661e-06
9.90795015749435e-07
-6.68785729094054e-06
-1.13479043337907e-05
-2.72983211476212e-05
7.42877498180717e-06
-3.50830601449316e-05
-3.54381984926968e-05
-4.21118708768834e-05
-1.48981247932983e-05
-4.10064453936469e-05
-2.18605101732945e-05
-3.09306674867604e-05
-2.29970778328292e-05
-1.78150948431539e-05
-3.7454214463596e-05
-2.3475476929807e-05
-1.02275227479287e-05
-2.32023619639959e-06
9.85038172593036e-06
6.41919493550252e-06
9.12638997966944e-06
-5.76272263769478e-06
-1.86733874867778e-05
1.75551840517188e-06
5.29261378911729e-06
-1.73696171076426e-05
1.42577319740327e-05
1.15403601170347e-05
-6.88803736060477e-06
-2.32971462104438e-05
-8.45058274068517e-06
-2.88910890573985e-05
-3.81282566655253e-05
-2.76284433876019e-05
-1.19451261159824e-05
-9.71411072306616e-06
3.12516435009168e-06
-3.53057317243478e-05
1.33170075954757e-05
9.0050474656439e-06
3.86017342738786e-06
-3.70239309467883e-06
2.45912885250664e-05
-6.80793236581608e-06
-2.01103703697569e-05
6.7050388013914e-08
6.3025587847143e-06
1.31231484936749e-05
-1.84415081650974e-05
-3.30298257509751e-05
-9.80050343757462e-06
-1.30561406739941e-05
-3.08297147206109e-05
-4.10316360039141e-05
-3.15566048670596e-05
-7.41678233196983e-06
-5.89973701215107e-06
-9.39707267720782e-06
-5.30636802302714e-07
-9.39131132517281e-06
-4.74122783815134e-05
3.56589772050677e-06
2.92146792870764e-06
-1.0317308486546e-05
-7.83149821190265e-06
-2.07221489300991e-05
-1.13262503656959e-05
9.50615158734317e-06
-2.01176797153701e-05
-4.72186819485375e-05
-1.55188449467104e-05
-3.17059493979693e-05
-6.55906758044837e-05
-1.79752044668875e-05
-7.74743884498718e-06
-4.85601827235595e-05
-5.96042254222999e-05
-2.23361214799885e-05
-2.82013550829085e-05
-2.45804448253964e-05
-1.10862778317989e-05
-7.01753904230689e-06
-2.87899084487861e-06
-2.27512042571591e-05
2.59220416844553e-05
1.75120749857173e-05
6.99400755648162e-06
-1.148572062828e-05
-8.69037903806753e-06
1.13465353191486e-05
-4.21736235648638e-05
-3.42998569682923e-05
-4.9890973865966e-06
-4.08047902610567e-05
-1.15428820626533e-05
-2.2126631406015e-05
-4.56536090450115e-05
-1.98169414071964e-05
-1.72828227529479e-05
-3.52569315610216e-06
-7.6085914247028e-06
2.17025628894819e-06
-1.9237170552915e-05
5.1533003648684e-06
-1.41574067444029e-06
8.58833372070509e-06
4.53480505051348e-06
5.43090537959025e-06
8.68257733433291e-06
1.03436204558613e-05
6.76275718113463e-06
-1.50721701868691e-05
-2.01981455063145e-05
-1.68448402102943e-05
-3.99089011389377e-06
-3.43147583405347e-05
-1.72423384180814e-05
-2.96833360574788e-05
-2.05000721195072e-05
-2.31674500857056e-05
-3.55079917022221e-05
-1.00797919853334e-05
4.27865245047443e-06
-2.32636779780018e-05
8.13478250070965e-07
1.67709647863238e-05
-1.14371027027826e-05
-1.38162112141392e-07
1.45299271694771e-05
1.01113484847425e-05
-4.68497730078071e-06
2.58889777838938e-05
8.73630626043388e-06
-2.64215796372615e-05
-2.37842579741086e-05
-3.09005801379795e-05
-3.10098644931565e-05
-1.33202568040155e-05
-1.32148360440651e-05
-5.62770174730333e-05
-4.85682941500328e-05
-2.08910654044294e-05
-1.51615277047663e-05
-8.34312602381255e-06
-1.2839059643941e-05
-1.14158848955024e-05
-2.07483024160967e-05
-1.28900046703961e-05
-2.02124798077618e-05
-1.54131395390297e-05
2.44065572047372e-06
-4.96603337501734e-06
-9.79073307860265e-06
-2.76840428397701e-05
-2.92015328695163e-05
1.54943885242214e-06
-3.01352968774393e-05
-3.92021707529601e-05
-2.95455648830895e-05
-4.19212226027203e-05
-4.23772823127644e-05
-2.64950755860568e-05
-3.43060683367861e-05
-9.23316022727943e-07
-6.11507424481779e-06
-2.37638459073865e-05
-3.80100878846039e-06
7.63775060390283e-06
-1.35673622693587e-05
-6.48570570998655e-06
-1.31327813735801e-05
2.11557653531226e-05
2.58638458523418e-05
-1.84006474091668e-05
-2.07469688014816e-05
-2.52717680622861e-05
-2.46389876385297e-06
-3.04519829905905e-05
-4.3801575669993e-05
-4.61786647655956e-05
-2.24054321583562e-05
-2.62670351391751e-05
-1.14136381067326e-05
-2.81700810978398e-05
8.44012596436187e-06
-6.22655034952217e-06
-2.51571199841852e-05
-1.53689283871476e-05
3.76008074906686e-06
4.04623174890063e-05
3.62049635016896e-07
2.25071129252939e-05
4.96242367772868e-06
9.09605461867451e-06
-7.51616900842358e-06
-1.29404026724001e-05
-2.68131076369137e-05
-8.23859969738297e-06
-4.02721509093721e-05
-4.19343597685876e-05
-2.79494894254669e-05
-5.07258685374328e-05
3.01446574595578e-06
7.04701024108499e-06
2.45158964616524e-06
-1.9571920660218e-05
-1.36566204214882e-06
-1.75027989830066e-05
-5.2445759200147e-06
-1.22932030603308e-05
2.19979573674865e-06
2.0157630919439e-05
-5.76786063723621e-06
-1.24286346735205e-05
-1.83725741851467e-05
-1.6000687480419e-05
-1.9201533529038e-05
-5.32546504024799e-05
-3.33038982660924e-05
-1.33232450006025e-05
-2.53383049584113e-05
-1.5083850695633e-05
-4.25173924969396e-05
-3.43438177216352e-05
-2.26961786080063e-05
-2.7199174365132e-05
-1.08488503365944e-05
-8.77653114328777e-06
-3.22343816233798e-05
-1.24318539672335e-05
-9.76906677966497e-06
7.65425556083931e-06
-8.29707997157703e-06
-2.54060503997595e-05
-2.92931260859261e-05
6.00833614833958e-06
-2.21846838042488e-05
-2.41717467337897e-05
-8.91156992986196e-06
-2.19992516763036e-05
-4.98923195374421e-05
-3.69340247600254e-05
-2.76006107821137e-05
-2.3641075765509e-05
-3.48889164989455e-05
-3.34034422844395e-05
-4.15762183443143e-05
-4.6114183365612e-06
-3.34363097936224e-05
-2.53553393999251e-06
3.09555592892078e-06
3.11409407162497e-07
-4.95650768976752e-06
-4.68969200612281e-06
-2.05849722344951e-05
-5.42217318011602e-06
2.43434595449132e-05
-1.61403763494658e-05
-2.7963813440462e-05
-3.18472335580548e-05
-3.45587212505459e-05
-4.72656264492517e-05
-2.87704975125801e-05
-1.03366373512223e-05
-2.8372748901612e-05
-1.31048716182147e-05
-2.33199317989034e-05
-8.2878384210688e-06
-3.85618362297576e-05
9.74195443853752e-06
3.69998359167149e-06
1.58320931408193e-05
-2.53735313611545e-07
-1.52841308325445e-05
-1.45347626515909e-06
-1.37307840991907e-05
9.90700780968415e-06
-2.14041001893123e-05
1.36613595046085e-08
3.27887568971863e-06
-3.83491815275544e-05
-5.06856536974754e-05
-2.53495988753705e-05
-3.13197093392236e-05
-3.58614069892459e-05
-3.68981347280254e-05
-5.70629839124892e-06
-2.34427969907102e-06
-4.30391649882847e-05
-3.89696697700228e-05
-4.37052351665462e-05
1.56511248535012e-05
-1.91046916971806e-05
-1.78379862416233e-05
-8.25025068578387e-06
1.86439649114378e-05
-2.51941939409479e-05
-9.999442671965e-06
-1.15376704110505e-05
-1.69749034004624e-05
-1.96022609796695e-05
-2.14902920397804e-05
-3.46720065680512e-05
-7.22135461406479e-06
-1.81214569890746e-05
-1.28515456470639e-05
-1.2532174175079e-05
-2.7688964111479e-05
-3.58599375859851e-06
-7.45497535711879e-06
-3.09594078699683e-05
-3.11014707928216e-05
-2.72913649116556e-06
4.37495989821078e-06
-6.00462633122815e-05
-4.53199113205832e-05
1.54248952732852e-05
1.4341716212268e-05
-1.44291932837804e-05
-6.17652984040838e-05
-3.70398483136279e-06
1.95997679007208e-05
-1.83741824440612e-05
-4.85866188888316e-05
-1.39400215399537e-06
2.43161218835487e-05
-9.94235415907345e-06
-4.33402011743512e-05
-1.50939868231473e-05
2.7368726661357e-05
-5.17512849235203e-06
-5.7430459694604e-05
-2.59150658252306e-05
3.79588893194597e-07
-2.20199029432621e-05
-5.43877244314143e-05
-1.1416461904122e-05
-5.64763447258609e-06
-6.33453610124299e-06
-2.80535603965324e-05
-2.66554629189596e-05
-2.86421010787675e-06
-1.51339253704715e-05
2.39141166160151e-06
-1.45192666441426e-05
-7.47153819926612e-06
-2.76148246587925e-06
-1.22698684920976e-05
-8.29235316109637e-06
-1.4689803972086e-06
-1.81836099541286e-06
-6.56952367759122e-06
2.02749782868117e-07
-1.29044488974189e-05
-2.24715631308984e-05
-1.51932394609873e-05
-1.13738017098632e-05
-2.29202827635623e-05
-3.45347251474892e-05
1.46721753096003e-05
-1.89772722522808e-05
-1.92310249945369e-05
-3.64635179096263e-05
-5.51394064972915e-08
-3.36569242509672e-06
-2.34567428780489e-05
-3.38121609401577e-05
-2.49489914915942e-06
-2.26266189078723e-06
-1.04128896494638e-05
-9.62409140903014e-06
-7.61395427512679e-07
1.04325078909538e-05
-2.14735452673624e-05
-1.96945795868814e-05
6.75105194226566e-06
-5.59125129287908e-06
-3.1618693587867e-05
-4.29184074939345e-06
-2.13491886326267e-05
-1.06674080251289e-05
-2.06105917071234e-05
-2.7292946730373e-05
-2.07595669922025e-05
-3.74837356927117e-05
-2.63125933745712e-05
-1.26599133980808e-05
-1.03293613547714e-05
-9.97684869928896e-06
-3.01967631313157e-05
-2.28439121193764e-05
-8.89992042110448e-06
-2.66133991290639e-05
-3.44503254251265e-05
8.3869354006245e-06
-7.93640762020092e-06
-3.64196508315084e-05
-1.60991702668668e-05
-4.73795116561478e-08
-3.03853967757679e-05
-3.75921376216339e-05
-3.55331303109605e-05
1.12544252281623e-05
-1.32073935380125e-05
-4.81533559832047e-05
-4.34000996078002e-05
4.17453673726261e-06
-2.04753599026043e-05
-4.73564862828517e-05
-6.89853146746748e-06
1.88896321433667e-06
6.10519507302708e-07
-2.22772101942011e-05
-1.90575412512709e-05
2.9833874553332e-06
-1.06960086908783e-06
-3.13233022292347e-05
1.528497889483e-05
2.70360971612709e-06
-2.00426037113673e-05
-1.94159094246271e-05
-3.91279379118854e-06
-3.69455366868042e-06
-2.79850621568381e-05
-3.39858025777066e-05
1.75095306043604e-05
-3.48679408116718e-05
-3.33341974418609e-05
-3.08796820013424e-05
-2.44517530180179e-05
-9.5382335315148e-06
-2.50526804441699e-05
1.18300832912724e-05
8.13464256000117e-06
4.77083275724151e-06
5.81436466567289e-06
1.94942646403093e-05
-1.85249184590826e-06
5.60203032975056e-06
-1.50278089925927e-05
-1.45610795846299e-05
8.99871612502716e-06
-1.73705537322983e-05
-2.30965408693591e-05
2.2880458666527e-06
-2.771191624035e-05
-4.58629271446607e-05
-3.91213803791228e-05
-1.98312597948353e-05
-9.03747218433858e-06
-1.32318648016773e-05
-1.34271893923781e-05
1.03004890439745e-05
-1.4693612517362e-05
-1.57470755691023e-05
4.78693393124769e-06
2.09975866404374e-05
-4.06500545969801e-05
-1.08334285428724e-05
-3.96605865883414e-07
-2.03858759506935e-06
-8.87778615013105e-08
-8.31556300430668e-06
-2.27376255831626e-05
-2.44553079113843e-06
-2.04552386110532e-05
-4.25510709627898e-05
-3.67723224023782e-05
-2.65001835549619e-05
-3.2166606959956e-05
-5.85564964832059e-05
-1.49574595335801e-05
-3.3003146396834e-05
-4.46973580097557e-05
-2.31751994658785e-05
-1.19886311462779e-05
-5.65618786225532e-07
-2.07206323608662e-05
1.01139071831701e-05
-1.26206796189515e-05
-5.97661711966423e-06
-2.99076403448016e-06
-1.66810700079058e-05
-2.87704495537796e-05
-7.21277283595416e-07
-4.78363467489601e-05
-1.46090489688207e-05
-3.35379512154762e-05
-2.67734512074338e-05
-9.4386846150914e-06
-2.92856030095574e-05
-2.88065430332818e-05
-1.59852732626224e-05
-2.30622763997794e-05
-1.63654124103728e-05
-1.53511033967597e-05
6.91883586624679e-06
-9.16767264214102e-07
-4.00226958301438e-05
1.03671158790479e-05
-3.70565972053444e-06
-2.10372724001551e-05
-2.45187181250001e-05
-2.5309949140002e-05
1.97619676619027e-06
1.26275888746253e-05
-2.34380704513358e-05
-4.36167083737053e-05
7.40012596365151e-06
7.44778402861499e-06
-5.0116236221771e-05
-3.71287094593625e-05
1.39135835213332e-05
-3.03828742130984e-05
-2.82791869595054e-05
-2.63811137352298e-05
-2.44795402933877e-05
1.49877946299987e-05
-2.04855669957193e-05
-3.03345097217243e-05
3.45060407813186e-07
-2.80228887252341e-05
-1.49600704127136e-05
-2.43692327572683e-05
-1.76525682890429e-05
-6.27619587670589e-06
-1.43248468957986e-05
-6.75086708236614e-06
-1.48860794224775e-05
-8.07689257664606e-06
-7.80414660407738e-06
-2.38616838120265e-05
-2.36611499422416e-05
-3.27114583283507e-06
-4.97902384117892e-06
-2.92381494535657e-05
-3.34657451802383e-05
-1.87274327291516e-05
-1.19363359593494e-05
-2.7194639929279e-05
-3.06909120648704e-05
-2.46679360537929e-05
3.12052180668018e-06
-8.67396782799069e-06
-4.22414307003146e-05
-2.70766513075914e-05
-3.24617554713267e-05
-2.30329376853686e-05
-3.60620586342012e-05
-3.16895372338468e-06
-1.6815847243972e-05
-3.25827068394549e-05
-1.91016569848006e-05
-2.01598924972879e-05
-1.48619942812728e-05
-1.57273679848906e-05
3.9529070994659e-06
-2.02650884689084e-05
-3.47533902329081e-05
-3.97459269504418e-06
-1.78602602615539e-05
-2.86651556251453e-05
-4.18899931462285e-06
-3.82384206862205e-05
-1.85705738730529e-05
-5.70647697538998e-05
-7.39710043787771e-05
-1.54387223988663e-05
-2.09713820144625e-05
-2.53266729333184e-05
2.87334789073228e-06
5.48935522670971e-07
-2.44318241377628e-05
-2.62602873414775e-05
-2.46784310171822e-05
-2.94434092076031e-06
-4.96052784836081e-06
-1.62126736294691e-05
-2.51545921221406e-07
1.60686128405346e-05
4.29273483500878e-06
-2.39364772360869e-05
-4.0081899524151e-05
-2.0923319029611e-05
2.93598993664249e-06
-3.20427612061669e-05
-4.41046131217727e-05
-4.31387363927704e-05
-3.72966528248452e-05
-6.33099072912263e-05
-2.72117595694183e-05
7.53198556860861e-06
-2.36891596543437e-05
-2.30653211244742e-05
-3.52840159516592e-05
2.20597143544255e-05
3.25653837382992e-05
9.61824729794529e-06
-1.77512112463435e-05
3.26069726960493e-05
1.58967494961543e-05
-4.73696917915042e-06
-1.50589431686383e-05
-8.60894023521457e-06
-9.16925322021807e-06
-1.05058426916648e-05
-2.91638924798416e-05
-2.11924107442155e-05
-2.00966784669166e-05
-3.5069878412752e-05
-4.03811597283329e-05
-7.06189647743128e-05
-2.70172018729109e-05
1.82471602139143e-06
2.13938484776009e-06
-2.53039431174001e-05
-2.49718514732216e-05
1.92536994799418e-05
7.05139690274004e-06
-8.4993252443154e-06
-1.99809670703031e-05
-1.25288522165434e-05
3.1822709119095e-05
-3.06031076348536e-07
-2.91375850528232e-05
-3.8313422484099e-05
-2.42550619463175e-05
-3.94390732299267e-05
-6.03216455242858e-05
-2.63077531990996e-05
-3.70368755422215e-06
-4.0799293612222e-05
-7.61812360501532e-05
-1.23319432042373e-05
-1.21985345218034e-05
-3.83891851897898e-05
-3.77832348346087e-05
2.47852301308918e-05
-4.73864745760004e-07
-9.68067446724704e-06
1.01646152735985e-05
8.10618453190791e-06
-4.3145832834357e-06
-2.68038784187018e-06
-1.53634955148317e-05
5.61175425833006e-06
-2.40462870070377e-05
-3.5063390520407e-05
-4.57464171284668e-06
-2.41712848020234e-05
-6.09679102169674e-05
-4.48699142259378e-05
-3.26095026293229e-05
-5.57919590862235e-05
-2.60236222874302e-05
-2.49773072883822e-05
-2.85694381103556e-05
5.65372472311996e-06
-2.74359570614321e-05
-4.47480071782552e-06
4.7680293028533e-07
-1.31316815043429e-05
4.50958895278376e-06
1.86876971757588e-06
1.3664128835441e-05
1.0907572691977e-05
-1.7498677080978e-05
-5.2422645799792e-05
-1.99376464741732e-05
-2.79547361927586e-05
-3.91536512340919e-05
-3.46079389621996e-05
-3.10412366687451e-05
-3.69898224594687e-05
-4.05439308507455e-05
-3.55333554600865e-05
-5.35596317563278e-06
4.57402970908967e-06
-2.94940601184663e-05
-4.07344696157534e-06
-1.11397060536589e-05
-2.59364605990284e-07
1.92567293626621e-05
-4.79972133545684e-06
-2.27196412051566e-05
5.15432406916925e-06
-2.82738904160189e-06
-4.84127062028873e-06
9.19866134868735e-06
1.34778889822588e-05
-1.65566422862766e-05
1.05571229050024e-05
-3.36300031647935e-05
-3.98869420798252e-05
-4.92338591563968e-05
-2.8830057061559e-05
-3.05965859628404e-05
-3.76379654732016e-05
-5.30809164366104e-05
-1.7541760230004e-05
-2.67810644978546e-05
-5.36675674000861e-06
-3.52394174416817e-05
-1.11543145567864e-05
-1.2488947821405e-06
1.66480268438664e-06
-7.28165897661438e-06
-1.70976408205937e-05
-1.39310619806309e-05
-2.76963700778826e-06
-2.45197137580312e-05
-1.9833734872928e-05
-2.07719513539552e-05
-2.39176136029757e-05
-3.14558494999448e-05
-4.5944310698465e-05
-2.33362727210324e-05
-2.11378297636662e-05
-3.9748551695233e-05
-2.99340625576115e-05
-2.83938118235701e-05
-3.16532717964266e-05
-3.8184272340195e-05
-3.30716526042333e-05
-1.64483597637334e-05
-1.16298011184752e-05
-3.94814473178746e-05
1.4630164099983e-05
5.85517324831193e-06
-9.84080470641329e-07
-1.42763257644913e-06
1.14420035891063e-05
-2.64538238678986e-06
-1.79124085233142e-05
-4.46517597670567e-07
-2.49569346911312e-06
-1.73356410111287e-05
-4.14023436089872e-05
-1.57516306589336e-05
-8.32411473796967e-06
-2.61280677424701e-05
-4.85850920258721e-05
-2.22027632054389e-05
-1.52733693741531e-05
-2.85119005083075e-05
2.50612112128774e-06
2.22100023379039e-06
2.35758610505411e-05
-8.72897073822939e-06
-2.63461761586949e-05
-4.93611367854382e-06
1.70647557702155e-06
-5.4956663711787e-06
-2.74779993857982e-05
-4.11539398721073e-06
-1.75653961973818e-07
7.96976434866606e-06
-2.42103666020004e-05
-6.79940379900387e-06
-1.07020058627459e-05
1.23011269620792e-05
-3.80793893273877e-05
-2.59191942751549e-05
-1.1133170829113e-05
-2.80242097804063e-05
-3.09274199231795e-05
-7.44928587324074e-06
-1.27848143080886e-05
-2.70364724717465e-05
-4.3865311220722e-05
-7.21628153008986e-06
-1.43470605350092e-05
-1.84248234228177e-05
-1.38913105534297e-05
3.0653240261253e-06
-1.91051690056181e-05
-2.62041883847877e-05
-2.17528781095683e-05
-2.50029950432623e-05
-2.31215097590083e-05
-2.27858451682711e-05
-3.51793950198762e-06
-2.5150812684219e-05
-1.71445510761887e-05
-1.68068142168547e-05
-2.6860063435159e-05
-2.28934690051437e-05
-4.97278227393159e-05
-5.71905737335663e-06
-2.1994367013343e-05
-2.33318300511272e-05
-3.19569778611046e-05
-2.10547779731818e-05
-9.81510760074812e-06
-1.27556340339552e-05
-1.64389175130692e-05
-6.09957467661914e-06
-1.70688788078719e-05
-4.43169380999646e-05
-3.39792887461675e-05
-2.77972797888398e-05
-7.2312745245033e-06
3.3420084666234e-06
-3.07741832556337e-05
