# Supplementary material for: Research on computational propagation and identification of mine microseismic signals based on deep learning
Source: PLoS One. 2025 Oct 22;20(10):e0334641. doi: 10.1371/journal.pone.0334641 (PMC12543183; doi:10.1371/journal.pone.0334641)
Supplement: S10 Data — (ZIP) [file pone.0334641.s010.zip › 000101100001460.xlsx_0.txt_24.txt.txt]

-2.72974711178613e-05
1.1255641869323e-05
6.11192773268746e-06
-2.47305374934465e-05
-4.10776211688935e-05
5.70887677458971e-06
-5.75715920454453e-06
-1.52649965676835e-05
-2.03195475748202e-05
-8.12326622433541e-06
-2.37849469300368e-05
-2.956444193397e-05
-3.73519105292965e-05
-5.68787868962876e-05
-3.10987747054753e-05
8.24927059525734e-06
-3.23807741262603e-05
-5.19393622176804e-05
-2.97891023814149e-05
-1.06718180330306e-05
-6.78918753668951e-06
-6.31079119120758e-06
-2.05796976047982e-06
2.31264642459474e-05
-1.98385667145267e-05
1.44420139932957e-05
1.09597211506846e-06
-4.93993825185784e-07
-1.7029185512801e-05
-2.05756992781625e-05
-2.53066209915072e-05
-4.01811457627591e-05
-5.31720826915929e-05
-5.0771485885446e-05
-3.32017258469678e-05
-1.69976927619416e-05
-2.08372369668751e-05
-4.23206880120818e-05
-2.49836858520144e-05
-3.79853547573462e-05
-8.7872135172645e-06
-3.01320054891789e-05
-3.68344004819019e-05
1.35388219401401e-05
3.54835967321503e-06
-8.88237241804339e-07
4.12061141223145e-06
-8.49791223749936e-06
-3.2211459295545e-06
-3.7831260944797e-05
-3.29172701549428e-05
-1.57623441158887e-05
-1.45160606206169e-05
-5.438862716926e-05
-4.67341797848737e-05
-2.18483685571573e-05
-2.61006517443485e-05
-2.53106321792413e-05
-1.85288587191321e-05
-3.59980302042247e-05
-2.26707132176484e-05
1.44109118926997e-05
1.43497459620295e-05
-9.73781516259291e-06
-2.37731469092524e-05
1.13877177940813e-05
1.09584715341507e-05
-4.7839724300933e-06
-7.67738238879226e-06
-2.83897213629995e-05
1.97649417921169e-05
-2.26752725602651e-05
-1.4934655925924e-05
-2.43131582833928e-05
2.97246388342234e-08
-2.78935328925636e-05
-3.49964147823061e-05
-2.94447209704031e-05
-9.24112673749672e-06
-2.29454644237284e-05
-5.15147172278397e-05
4.86284653242573e-07
2.57336054942828e-05
-5.07063439309494e-08
-9.52446908989111e-06
-2.01324508030023e-05
2.68498919111172e-05
2.34282582875582e-05
-8.33734959064464e-06
-1.72117558912273e-05
1.14029855733718e-05
-3.1382706602394e-05
-1.6647030316496e-05
-1.57933765063729e-05
-2.03062353203439e-06
-2.03794486834814e-05
-2.81652792633972e-05
-3.54763363059908e-05
-3.55826949051311e-05
-3.00137042412991e-05
-3.60871601319745e-05
-3.44720199200373e-06
-1.31177145607202e-05
-2.37657651938875e-05
2.20379287355831e-06
3.92104678536254e-06
1.67351526284984e-05
-1.12705473923998e-06
4.4958646417101e-06
2.57395125512344e-05
1.45532418623619e-05
-4.57760847921385e-05
-1.92335232936752e-05
-1.10275978556783e-06
-7.43839830309469e-06
-5.73842693256647e-05
-2.30328986620236e-05
-1.53090507611688e-05
-4.74823619292795e-05
-6.66561739007008e-05
-3.97319091027133e-05
-1.91188210417526e-07
-3.25842538511668e-05
-3.57093712596078e-05
8.65865983533441e-07
3.27177198090987e-05
-4.95119562673382e-06
-4.87228826512826e-05
7.7502980845609e-06
3.79328387028831e-05
-2.49619277496336e-05
-5.09365120551672e-05
-1.24045247373632e-06
-1.78438874811777e-05
-2.92507237209203e-05
-4.53390144571716e-05
-2.70117905713446e-06
-2.60990878488397e-05
-4.45758962858105e-05
-6.90295115652966e-05
-4.59919898987258e-05
-1.67154072594616e-05
-7.25163012626773e-06
5.89716158537238e-07
-9.84422132223267e-07
1.13449360268617e-05
-1.08326482396394e-05
-1.39884149514084e-05
-1.10200916282406e-05
2.98586466019718e-05
-1.39875383950369e-05
-1.75651087831196e-05
2.2267365901333e-05
-4.29075144801143e-06
-2.34856226904638e-05
-3.57515766206865e-05
-1.50553559060459e-05
-4.63361664599953e-05
-4.17693033039076e-05
-3.91449836781819e-05
-2.5632791310064e-05
-3.72292590285713e-05
-4.87443527258845e-05
-2.35789501426631e-06
-1.35201703667089e-05
-1.31756716719648e-05
1.1847620567034e-05
2.10297601004484e-05
1.17187562569547e-05
-3.69194406534964e-06
-7.60011829957861e-07
2.63498223741832e-05
1.11132375070084e-05
-6.45460447416055e-05
4.5058095812044e-06
1.92919513433636e-05
-2.92016774177926e-05
-5.55348835187994e-05
-3.22123940622721e-05
-1.11656647364307e-05
-2.21801068257318e-05
-6.36681303982647e-05
-4.1470929776708e-05
9.21918970853142e-06
-3.85220412621045e-06
-2.6183505720319e-05
-8.22030732938211e-06
2.11167049216267e-05
-1.63677298628205e-05
-4.6891321165594e-05
-1.67045703152245e-05
2.11275237262821e-05
-5.63479005346201e-06
-1.22572765675834e-05
-1.02473215257879e-05
5.53144861559925e-06
-2.02904735783045e-05
-5.81128594640192e-05
-1.94109989794483e-05
-1.11538155643554e-05
-5.02638361219254e-05
-7.87833977047866e-05
-3.04110212358189e-05
-2.07505311600454e-05
-5.40191700341877e-05
-1.77212481840816e-05
-8.94715326510171e-06
-3.02419772053145e-05
-3.27713379813011e-05
5.02305147808557e-06
2.74285561229397e-05
-4.64309750634753e-07
-2.43798740697762e-05
4.33652490370147e-06
2.73053586093831e-05
-3.19142602459264e-05
-5.45119036419861e-05
-9.09436488742487e-06
3.37680797358009e-05
-6.33614086419638e-05
-3.78812278713606e-05
-2.09697127107692e-05
1.15274006700729e-05
-5.8682851821676e-05
-6.39766716027767e-05
1.20073036868549e-05
-7.22450774561082e-06
-3.05027162436476e-05
-4.37244621116114e-05
9.02096453538344e-06
-2.9079097106642e-06
-2.65979545379356e-05
-1.67175701126168e-05
2.15479656304661e-05
7.9343954242552e-06
4.56301650949742e-06
3.08033248562794e-06
-7.76582366998e-06
-1.06498594314582e-05
-1.64328785926998e-05
-2.13220969256592e-05
-1.05099516684146e-05
-3.60743672246694e-05
-4.1790572368268e-05
-2.28963473599457e-05
-1.86524928548894e-05
-1.34742329299653e-05
-2.7909111678513e-05
-3.2721967714409e-05
-2.1929271847968e-05
-4.09074557411897e-05
-3.60699851466284e-06
-1.36161632208585e-06
7.65137677688964e-06
-3.56397113020791e-06
-5.44025974195529e-05
2.53026891818138e-05
8.76604613605212e-06
-3.31765303471241e-05
-3.91500524683089e-05
1.03645957739167e-05
7.07452849980873e-06
-2.88054122812623e-05
-4.55842027278772e-05
-2.77785201588655e-06
-3.1310273436248e-05
-3.91581347576136e-05
-3.40998351793236e-05
-1.51284798406648e-05
-9.70215219625415e-06
-3.47301894019879e-05
-1.46716171718552e-05
-1.21771647758336e-05
-1.1510370253492e-06
-3.17213393686976e-05
-1.28248373500384e-05
-2.15741214177979e-06
-1.04028446809706e-05
-2.9036872692759e-05
-7.44354853310201e-06
1.49892153198113e-05
1.01564583879793e-05
-1.76803453505654e-05
-1.75206235557914e-05
1.87605352549213e-05
-1.72883576212764e-05
-5.17954133559169e-05
-2.25634901405559e-06
-1.91568846802682e-05
-1.810612750785e-05
-4.55880965241306e-05
-3.35604552887409e-06
-5.2199553912154e-06
-3.97982389923965e-06
-2.13171182757118e-05
4.23379003840947e-06
1.55550193835858e-05
-1.83776826090939e-05
-1.74379766529076e-05
-2.8602397156535e-07
-1.10823248343097e-05
-2.61853381610329e-05
-1.39907472104468e-05
-3.53344527958415e-05
-9.39104509630476e-07
-1.88832963126463e-05
-1.19803106667667e-05
1.76296770347222e-05
-2.23683091565344e-05
-1.97409045311152e-05
-1.40841414803246e-05
-1.60632386002502e-05
-9.82305693726323e-06
-1.26478499285838e-05
-1.96034125650397e-05
-5.58366983664716e-06
-2.415788586642e-05
-1.55485074877664e-05
-1.93590591747234e-05
-3.51592205768187e-07
1.10740371763694e-06
-3.26040430077754e-05
-5.08700677365882e-05
-7.51569922873098e-06
9.66301431500156e-06
-3.39228100361061e-05
-1.99372797640593e-05
5.4622166297419e-06
1.65252159007718e-05
-2.52979763124642e-05
-3.34321042779341e-06
6.0569536528554e-06
2.98537300796919e-06
-4.18581610046048e-05
8.67969725855321e-06
1.25860746054388e-05
-1.35190186373942e-05
-4.33793198312866e-05
-2.8178538417316e-05
5.09305147204601e-06
-1.14760360164734e-05
-4.3103744324073e-05
-4.91523362233718e-05
5.66906560364516e-06
5.04134677293658e-06
-5.37343008683961e-05
-1.37075297638867e-05
2.10765269820455e-05
-3.63820545043301e-06
-4.80770045447901e-05
-7.65724809786889e-06
1.20543901167168e-05
-2.27057880147468e-05
-3.27099817111172e-05
-1.96778482084324e-05
-1.72568668643294e-05
-4.3326551361448e-05
-2.83661121742076e-05
2.74383167228737e-05
6.63509369570441e-06
-1.53129756454611e-05
-5.51760963599369e-05
-2.25063474896511e-05
-1.72293494816676e-05
-6.78039827416576e-05
-6.40922824641696e-05
-2.31523453898789e-05
-3.33293620343417e-05
-3.4946760624327e-05
-3.01489252064567e-05
-2.95474692250941e-05
-1.20645024573674e-06
-4.11861848100713e-05
-1.58323212601229e-05
1.51139080039282e-05
-2.07592013274851e-05
-1.00221630646705e-05
3.07586256109435e-05
6.67981303293169e-06
6.17098312711851e-06
-3.53288416449333e-05
1.67995927388754e-05
2.0830907747254e-05
-6.01082084984138e-05
-4.9968451629128e-05
1.24607078926318e-05
-5.61733229099653e-06
-4.12217172336523e-05
-3.83197301529051e-05
6.13121844857208e-06
4.79283106752453e-07
-4.51479098736675e-05
-2.20384515661323e-05
2.77091377802027e-05
9.29402826307777e-06
-1.96302124646381e-05
-2.57531548835167e-06
3.13383648627467e-05
1.23822876690695e-05
-2.56184284159573e-05
-7.50987349254764e-06
9.61324225295568e-06
1.75582869190295e-05
-6.55580914719398e-06
-2.51783462799457e-05
1.92116523097329e-05
-3.6855589652322e-05
-6.38965230494678e-05
-3.61617953798207e-05
-1.75819838736843e-05
-2.2586036578716e-05
-5.09378051243955e-05
-1.02698597910345e-05
1.02855690607683e-06
-2.5819286583662e-05
-3.8444763156817e-06
-1.90850173769629e-05
2.49796892183922e-05
4.97958829641915e-06
2.6413393278247e-06
-8.71234424954891e-06
-1.23850522112778e-06
7.3748611844535e-07
-1.29565038900721e-05
-1.98789619024832e-05
-2.55536047327162e-05
-2.57124158080531e-05
-1.22676444758625e-05
-3.37360308400902e-05
-3.73394366439083e-05
-3.82798542116706e-05
-3.74688115848881e-05
-7.29706883250428e-06
-5.4275676904127e-05
-2.01969464572298e-05
4.29108582301737e-06
3.01297972200185e-06
-6.82078518820402e-06
-1.25640042713039e-05
8.47843311940834e-06
1.81406568365453e-05
4.58030801202393e-06
5.96374165270304e-06
-7.06467358849199e-06
2.6420891858782e-05
-1.831009081801e-05
-3.26965962057998e-05
-1.06255414031319e-05
1.17027513504613e-05
-4.41885588333533e-05
-6.34428619173867e-05
-5.2111533199355e-05
-4.91898548442223e-05
-3.04628623799034e-05
-5.77092637912099e-05
-1.70611630857324e-05
-7.24398445113791e-06
-1.31985572618293e-05
-9.20263878324567e-06
4.95667384352658e-06
-1.46420496082319e-05
-1.35393247142688e-06
-6.51698380382497e-06
4.35096087975295e-06
8.44054896006141e-06
-7.14542792362339e-06
-1.70628274776434e-05
-1.00224504725335e-06
-1.15098865256857e-06
-3.39369364393024e-06
-3.43538272207319e-05
-5.76634226989148e-05
-3.8975664514913e-05
-3.92114229040589e-05
-4.98654034409388e-05
-1.93452646764718e-05
-3.08072688966224e-05
-8.56980385348607e-06
-3.1137955533793e-05
-1.56196684085315e-05
-1.9106828084471e-05
1.92151689992705e-06
-1.36458107165781e-07
3.43074656461956e-05
-6.7080318990921e-06
-1.19306896241456e-05
1.69473013229067e-05
9.92182625281009e-06
-2.43790860848285e-06
-1.07176843163213e-05
-5.50152323801049e-06
-1.33995401674108e-05
-3.38252929267946e-05
-4.37310217834685e-05
2.05719500654357e-06
-1.76917559212402e-05
-3.42812490707737e-05
-5.0698447671274e-05
-3.90939844364456e-05
2.62199511311836e-06
-5.44365839162823e-06
-4.87229358743374e-05
-6.05807889734394e-07
-4.42098103981629e-06
-8.6778507107359e-06
-1.08946018558706e-05
-2.31362677210545e-05
7.68658228920914e-06
-6.19296352377018e-06
-2.61283864289348e-05
-2.22573874752657e-05
6.27940977316197e-06
-3.22930112917807e-05
-1.4999211062612e-05
-4.74231341297633e-05
-2.7440029636521e-05
-1.45902899573635e-05
-4.20694578433941e-05
-1.666592294466e-05
-2.49898536847315e-05
-9.27090199923441e-06
-1.82475130334411e-05
-3.44143730419915e-05
-5.70324571663086e-06
-3.75221954072615e-06
2.81749135120096e-07
-1.56333607573145e-05
-3.57947204498313e-06
-1.18972843999188e-05
-9.99079271828852e-07
-2.92727747634959e-05
-1.4154183993001e-05
-1.15428651398631e-05
3.64959880610584e-06
-1.65474989270301e-05
-3.27874473889731e-05
-1.48598170392662e-05
-5.23974454270631e-06
-1.08688649127253e-05
-1.08972199565367e-06
-1.81370280835929e-05
-5.81325951489701e-06
-6.99229077726252e-06
-2.67152702907213e-05
-7.6560424475569e-06
8.92795699347903e-06
-3.35572638741368e-05
-3.66318426548436e-05
-2.66641412285472e-06
-2.69583172659942e-05
-7.98678525396538e-06
-4.41240568782436e-05
-1.45919171014775e-05
-1.89285504195952e-05
-1.56698934260185e-05
-2.59956114872617e-05
-1.41061885278384e-05
-1.01977703680235e-05
-1.72001083698889e-05
-7.66932034673423e-06
-1.72312699781533e-05
3.13700202155213e-06
-1.73374169274508e-05
-8.74518959457133e-06
5.31776952883022e-07
-1.36925459637859e-05
-2.18065384243094e-05
-1.82169815241248e-05
-8.43446180887551e-06
-3.40803956197594e-05
-4.98414781584196e-05
-1.81570984353458e-05
1.31455003865933e-05
-3.64658016520352e-05
-1.62155240075665e-05
-3.30993005798467e-05
-1.57156855779416e-05
-2.1849140244433e-05
-2.67619408924132e-05
1.7806945828287e-05
-1.66161520516031e-05
-2.72844709658978e-06
-2.46880313005309e-05
1.10150883258417e-05
7.40539429661093e-06
-1.38716482698996e-05
-2.04748168118501e-05
-1.48976531585983e-05
-1.78713889493272e-05
-2.15709937839439e-05
-4.35744622166607e-05
-4.76998549588468e-05
-4.15468593242486e-05
-6.84836255311839e-05
-3.8425101484229e-05
-2.13318506656151e-05
-3.11240329267684e-05
-1.69571295741562e-05
-2.6666215376327e-05
-3.20848910997696e-05
-1.70918643740412e-05
-6.60380912556156e-06
-2.77760822272788e-05
-2.86826438407051e-06
-1.07660662008078e-05
-1.42159214354989e-05
-2.38935201074801e-05
-2.5279556484737e-05
-2.00329390369399e-05
-2.53765842654206e-05
-3.9091919834698e-05
-2.14398504908572e-05
-5.08621816229732e-05
-4.0578575395856e-05
-2.51034896325203e-05
-3.09854745073971e-06
-2.60432973326669e-05
-3.34457149346881e-05
-1.7243518985728e-05
-2.35858996968402e-05
-3.72295631322002e-05
-1.80220010465987e-05
1.02985407233227e-05
-3.34228670210657e-06
1.19431966772299e-05
1.13831180583303e-05
2.17339618198575e-05
5.15667450068099e-06
-1.08697861741823e-05
-1.11316167236562e-05
-2.53854982942717e-05
-2.31868060767032e-05
-2.87884152665252e-05
-2.82847438075537e-05
-2.11246879752556e-05
-3.45610639254114e-05
-4.46202738370192e-05
-3.71118796515302e-05
-1.18603130926615e-05
-2.26380911836762e-05
-2.31599899733259e-05
-3.20783991406119e-05
-1.95019117629604e-06
-1.81043906288855e-06
1.45520207658478e-05
2.0037284110324e-05
1.42914605571392e-05
-1.58020190610279e-06
1.98400466122283e-05
-1.86056648309477e-05
-1.61571950076026e-06
-5.64088465775039e-06
-1.42322616483296e-06
-3.46903730908271e-05
-3.94613223707344e-05
-4.4633173630416e-05
-1.87466988937752e-05
-5.05917936989015e-05
-4.55040089195151e-05
-2.07234028224984e-05
-2.569289784091e-05
-2.32224983959302e-05
-2.28443823851633e-05
-1.59609229542291e-05
-1.12318492358776e-05
-2.20340544628004e-05
1.11800434870444e-05
1.4362589168895e-05
7.34478723814606e-06
1.16095164485384e-05
-1.18583335912829e-05
-3.28282982675841e-06
-2.29153134781024e-05
-2.97595896926851e-05
-1.83258907910114e-05
-6.12465760565359e-05
-5.13696531488821e-05
-4.27367595577322e-05
-3.44955714141625e-05
-5.00156058353527e-05
-2.7277241659035e-05
-6.06306507691002e-06
-3.6111354177679e-05
1.11637163666604e-06
3.57088909917696e-06
-1.45971016006264e-05
1.89150758287118e-05
-8.4540086582373e-06
-2.77205340736335e-07
-2.7569941389153e-06
-1.43476467218168e-05
-1.10639486599518e-05
4.93720060235618e-06
-8.1810206616122e-06
-1.44398365577435e-05
-3.11462294731346e-05
-3.39515634200118e-05
-3.56679928959665e-05
-3.91294901840116e-05
-3.87084603270215e-05
-3.48934467312007e-05
-2.63661681413214e-05
-1.33771222659478e-05
-1.73344845240777e-05
-5.31415745741499e-06
-1.38187622691983e-05
-1.21836912337506e-05
2.24252426992411e-05
1.41031690988944e-05
7.94416896895751e-06
2.62948652649498e-05
8.83064927409598e-08
1.09494354437413e-05
-1.23020115699968e-05
-1.528227261299e-05
-2.10320189714428e-05
-1.85362048015309e-05
-1.97398342957331e-05
-2.37429797520089e-05
-5.59667718302273e-05
-3.61326909802676e-05
-2.40643501961169e-05
-3.77179485493948e-05
-1.7322669420841e-05
-4.61074207586847e-05
-1.0792589751312e-05
-5.07486204694665e-05
-2.82062694274828e-05
-5.37651768869341e-06
-1.50030671080832e-05
-5.91987076481068e-06
1.56066179630031e-05
-2.15692181754095e-05
7.96065050568296e-06
-9.99213152616108e-06
-1.59779168750478e-05
-1.06188060207681e-05
8.41131705508287e-06
-1.33812601940161e-05
-1.9153827206674e-05
-3.60561166176849e-05
-3.90117996996372e-05
-8.08113594777831e-06
-3.41468864039384e-05
-3.24528065763227e-05
-2.74005621134381e-05
-7.50933595880884e-06
-4.43706393728282e-05
-2.72931768454223e-05
2.9723098471022e-06
3.3795050980126e-07
-1.45144521273947e-06
-1.8919860411843e-05
1.12465178750366e-05
2.27839383015937e-05
-3.31476644001559e-05
-2.70040380253033e-05
-2.39482672450797e-05
-4.5534446078555e-06
-2.51538746216605e-05
-2.55756443063528e-05
-3.33652845372533e-05
-2.64715289614203e-05
-2.24490144173462e-05
-2.18299329732369e-05
-1.64418350178853e-05
-9.29810161560826e-06
-2.85989690548501e-05
-2.1255311800672e-05
-2.69405454990941e-06
-4.63287791890407e-06
-2.34299694043019e-05
-1.27403210152115e-05
-4.03300071314108e-06
-2.0306168500666e-05
1.55257074349896e-06
-6.3343321063995e-06
-1.34194250671154e-05
-2.47352084618201e-05
-4.47285208842854e-05
-3.82453997697637e-05
-3.4591439673079e-05
-2.41858641782955e-05
-1.97189645685145e-05
4.32561664985208e-06
-2.5160118263466e-05
-2.64926754278819e-05
-1.43332839552209e-05
3.86647193883289e-05
1.20792651289354e-05
-5.96432956688852e-06
2.29869179779212e-05
2.21957681346468e-05
1.6278249681747e-05
-9.07767246785104e-06
1.3808590811037e-05
7.89453984966636e-06
-4.51797997169367e-06
-1.860202542398e-05
-1.8179391866e-05
-2.8305569959043e-05
-3.55937763386594e-05
-3.64922428330007e-05
-1.89176033358179e-05
-5.1112196032002e-05
-3.8564953756781e-05
-2.01918738720667e-05
-1.94167062885511e-05
-4.79664703511778e-05
-1.85865802563263e-06
1.36782385546583e-05
1.7216625914561e-06
1.88966805678982e-05
6.2006481276313e-06
1.80470374541657e-05
4.13799139442131e-06
7.52573810008524e-08
-5.29392866602396e-06
-2.08301497139717e-05
-2.72318799921382e-06
-1.71624582530963e-05
-3.83556900251808e-05
-2.62863821538066e-05
-4.0055263425498e-05
-4.36696354803756e-05
-4.41994183456755e-05
-1.76030488473493e-05
2.39758334948243e-06
-2.79056980863329e-05
-1.95470816935803e-05
-1.56873169805004e-05
-6.20480426991331e-06
7.58920104397599e-06
-4.36526637712988e-06
4.54966999807505e-06
2.22849795215175e-05
-5.18139268421738e-07
4.44744473313384e-07
-2.44177137865257e-05
-7.99565608225296e-06
-4.07610469751645e-05
-2.84956744895858e-05
-2.28895390124952e-05
-3.93857195213293e-05
-2.75119489093425e-05
-8.44326026149286e-06
-4.37574945707395e-05
-4.62583482575582e-05
-2.04805834670239e-05
-9.76357453546579e-06
-1.42710165996379e-05
-3.43982184241362e-06
-6.46816747518334e-06
6.4968010396795e-06
-2.39563225856433e-05
-3.24400002659727e-05
7.44300463529702e-06
2.47600683579308e-05
1.69220199792504e-05
5.56405428610433e-06
-3.15302001747059e-06
-2.48190182730708e-05
-2.76522944954039e-05
-3.66637081262248e-05
-9.72316892521068e-06
4.0282112391432e-06
-4.19217778003807e-05
-5.00968340974213e-05
-1.17215021261354e-05
-2.67619030982068e-05
-3.19699993659459e-05
5.44102284681442e-06
-1.92594888560334e-05
3.15577430862291e-06
1.24728244272504e-05
-4.88585082742908e-06
8.2448588984447e-06
6.51673292370492e-06
-3.38298124126367e-06
-8.945467093579e-06
8.18814737685095e-06
-1.14838431263614e-05
-7.71310541381499e-06
-1.94802337642082e-05
-3.6489065025838e-05
-4.57970523903228e-05
-2.11609002344828e-05
-5.85637738174439e-06
-2.79369035825642e-05
-2.34766721744119e-05
-4.06354166149905e-05
5.72269077098385e-06
-1.48920747069205e-05
-1.22036230167153e-05
-3.53687055068093e-06
1.54194990867803e-06
2.86974163829415e-05
-7.75062025068047e-06
3.11394547763162e-06
1.0142690212614e-05
-1.97021782227696e-05
-2.60483089408745e-05
-2.26730414262873e-05
-1.42153372110352e-05
-4.38386079262444e-05
-3.22386935425281e-05
-4.49709868564655e-05
-3.00804684696628e-05
-2.34321744810106e-05
-5.63905616017427e-05
-1.6836237219484e-05
-2.93986312809244e-05
-2.49458957013017e-05
-1.0021280387084e-05
-3.08255053109857e-05
-3.55658941319658e-06
4.45834281777561e-06
-1.60820884023615e-05
-1.50855212964833e-05
1.51943138210152e-05
9.48873690206479e-06
-6.06192400742713e-06
-9.69275975604106e-06
-2.03101162331913e-05
-1.81421875766627e-05
-5.94953371306589e-05
-3.35449613870787e-05
-2.54807556851176e-05
-5.92050230991825e-05
-3.08789460594542e-05
-5.10080930775153e-05
-1.46217684403868e-05
-2.7500376353214e-05
-2.75807282117068e-05
-1.64892834054861e-05
-5.1164647838407e-06
-1.57860754823175e-05
7.72680596540969e-06
-4.54535241200057e-06
-2.03234871803065e-05
-1.02903836991438e-05
1.83566735745589e-06
-7.18305074167705e-06
-4.34506325452385e-05
-1.46703099802942e-05
-7.38362084940061e-06
-3.92731850879451e-05
-4.17621672597808e-05
-1.80940063089654e-05
-8.82201279845149e-06
-3.40155829362233e-05
-2.49595070810863e-05
-4.55485076408964e-06
3.51307858145363e-06
-2.82378473683226e-05
-1.27163926971798e-05
-7.38818355937644e-06
4.10755361051245e-05
-2.49305476214905e-06
-1.12655163625858e-05
5.98736452072749e-06
2.1107564059067e-05
8.15477917298258e-07
-4.82985906028419e-05
-1.80876986157371e-05
1.09819720385177e-05
-2.33874444284323e-05
-3.9160892761251e-05
-2.63094166578537e-05
-1.76513518689423e-05
-2.4046533557374e-05
-4.24503581263995e-05
-8.34841282052904e-06
2.38639654688927e-06
-2.69241697846357e-05
-2.7884274552149e-05
-8.11436517867102e-07
3.06295614069069e-06
-6.57781241420918e-07
-2.52027934068835e-05
-1.5053620327627e-05
-2.55884803495585e-06
-1.34263724953483e-05
-1.6996558492356e-05
1.94379688076935e-05
-1.92404531511854e-05
-6.54169899893425e-06
-2.19879186971552e-05
-1.99750131237043e-05
-5.86282497826989e-05
-3.32066959775642e-05
-4.78174043102229e-06
-1.93224923900519e-05
-5.52464734742408e-05
-3.0876957639259e-05
8.35333580351599e-06
2.14682606847976e-06
-3.36299302443131e-05
-2.95505192145537e-05
-7.94271958803462e-06
-1.76846063710802e-05
-4.07596325722124e-05
-1.46412263251462e-05
-4.75165611565808e-07
-1.59928617955282e-05
-3.69942376820651e-05
-1.15168281728276e-05
7.70162976930143e-06
-1.44031606823375e-05
-7.71527467271424e-05
-4.1324063312965e-05
-2.12462196134756e-05
4.65387388707287e-07
-6.22974216655308e-05
-2.50520919737448e-05
1.79602141621688e-05
-2.45162132170047e-06
-1.37262509785643e-05
-2.09212244579223e-05
5.72561019895208e-05
2.46164055504949e-05
-2.77338826671115e-05
1.90177644326686e-07
-8.24061885252557e-06
-1.13544528201901e-05
-9.58284087616659e-06
-3.11068482984791e-05
-1.06601255084431e-05
-8.55116881600459e-06
-6.35614623954374e-05
-2.93276118977492e-05
8.1294592210722e-06
-2.70522697659797e-05
-1.92790724816744e-05
-3.94880025214786e-05
-2.92752528021151e-05
9.07574553716612e-06
5.49946277599316e-06
-1.31041103021476e-05
-1.00368792002763e-05
5.28014849628602e-06
1.80240025246004e-06
1.17290434162863e-05
-1.05641123277905e-05
-7.02585101283458e-07
-1.55741206239168e-05
1.76471620524801e-05
-4.53741188445409e-05
-1.75795675145423e-05
-3.75905028812024e-05
-2.93885611695102e-05
-2.8027163294633e-05
-3.9936350356949e-05
-2.27755653998887e-05
-2.55546487669112e-05
-3.48798374741217e-05
-2.93736432855863e-05
1.57899501535702e-05
-5.28813712020927e-06
-5.67804584055143e-05
-8.50612602770554e-06
1.53042623732779e-05
3.2925246448421e-05
-5.97387235427516e-06
-2.11753975267358e-05
-2.37274432359208e-05
-2.05762087847366e-05
-1.55144651552956e-05
-1.78156957955029e-05
-8.86411871550529e-06
-4.5047302299761e-05
-4.20927916079756e-05
-4.12284473593914e-05
-5.80972754758734e-05
-4.00482313149449e-05
-2.52161603923428e-05
-2.83179481205726e-05
-2.02997604231361e-05
-1.92228411568602e-06
8.9750062480148e-06
3.12260974857785e-06
-6.70901042578353e-06
-4.07358370400779e-06
1.18538665385469e-05
1.77013304553111e-05
-4.86409600851167e-06
-9.19344572021096e-06
-1.6337532237683e-05
-2.11991917214656e-05
-4.48330497718563e-05
-2.95949683596026e-05
-2.53731249606726e-05
-4.89623482178397e-05
-5.05565885194015e-05
-4.72995187101612e-05
-9.2973409632966e-06
-1.5264334165844e-05
-4.78685744258153e-05
-2.90585830857555e-05
-1.82808932410037e-05
7.64367546747626e-06
-1.35215058285146e-05
-1.68438403809209e-05
1.69896300935643e-05
1.23380786581413e-05
-1.1838685105437e-05
-8.37786018793386e-06
4.82560470104937e-06
1.65196723664122e-05
-1.15015160787167e-05
-1.34368589859513e-05
-3.75117311508911e-06
-3.43086568912339e-05
-2.34229253659741e-05
-3.4881927375866e-05
-4.29564666008379e-05
-3.32555222175609e-05
-1.63845585817774e-05
-3.72513432537531e-05
3.14129325568905e-06
-1.37883746813609e-05
2.76184977072398e-07
-2.91725215730483e-05
5.30978244874821e-06
7.92175330961762e-06
5.8031799724762e-06
6.41152431032891e-06
5.84289130979197e-06
-5.36525797242349e-06
-1.74995026578719e-06
1.1068552018088e-05
-2.03582711550186e-05
-3.56494128409835e-05
-3.86910167437985e-05
-2.32028659179673e-05
-4.791168408984e-05
-7.47357557536148e-05
-3.93498762232232e-05
-1.45652915945322e-05
-2.77690863961066e-05
-5.41149912588503e-05
-8.61747644981401e-07
-2.61469877801178e-06
-1.73270862142204e-05
-4.48697301356168e-06
3.08151596387665e-06
3.81596612233109e-06
-1.46762909428909e-05
-5.28850928827308e-06
-1.31109616930911e-05
-6.84880592647928e-06
-1.92050423879767e-05
-9.81239168460333e-06
-4.77448784294365e-06
-5.01223897350032e-05
-3.26624822633495e-05
-4.40507967487705e-05
-3.45924860803892e-05
-4.05477928475194e-05
-4.83568532135871e-05
-3.27297560672355e-05
-2.26584060483104e-05
-2.22291048085892e-05
-1.34496165682773e-05
-8.12096999975433e-06
1.54198116436563e-05
-7.28287780743665e-06
-2.08050434472396e-07
1.97160252257374e-05
5.62434752158823e-06
5.59968926446612e-06
-1.95807242618941e-05
4.08086256546347e-07
-6.04056834357876e-06
-2.24626641458222e-05
-3.02677801550671e-06
-2.12494174555557e-05
-6.03043056914593e-05
-3.8834653520204e-05
-3.11224059626016e-05
-1.31279057422662e-05
-1.31833091504175e-05
-3.51700850642821e-05
-5.47061111988604e-06
-5.70411301175982e-06
-1.15652997816723e-05
-1.57881171051743e-05
8.52245291152693e-08
7.23968386377042e-06
1.50801062213198e-05
-6.94722908622494e-06
1.77296950550121e-05
1.0985677469208e-05
-2.29882097740584e-05
-2.71185248509821e-05
-4.44084278111214e-05
-1.34297059825633e-05
-2.12877409993204e-05
-1.03491295102928e-05
-5.51436501318289e-06
-4.84702486142755e-05
-3.39276304995381e-05
-2.91982556098061e-05
-2.62954311345434e-05
7.83333066826067e-06
-5.80520931987005e-06
-1.42531819400268e-05
1.7886994917519e-05
-1.36449140013515e-05
2.98622748473125e-07
-2.38720334442181e-05
-1.70449586206619e-05
-2.49358246206904e-05
9.24843278847626e-06
-9.63105372816029e-06
-4.88720561482979e-06
-2.16162150495537e-05
-7.62648926744653e-06
-1.42932410560804e-06
-4.42464449509682e-05
-9.48422580336948e-06
1.18375197936709e-07
-1.27156371787945e-05
-1.93547692787261e-05
-4.6081119334161e-07
-4.79797577536032e-06
-1.49186548053315e-06
1.31089675910041e-05
-1.53445066502731e-05
-1.10972040519249e-05
-7.0656470894649e-06
-1.27372623919702e-05
-3.55992644479266e-05
-6.4309047107004e-06
-1.85032175411333e-05
-4.85066626064746e-05
-3.74699129665446e-05
-5.81374751532601e-06
-4.2092768984196e-05
-4.04821966697148e-05
-2.33306999739771e-05
4.61042668726484e-08
-2.55039405671754e-05
-1.00041467931932e-05
-2.66970153841345e-05
-6.62540095909858e-06
-8.11015039420776e-06
-1.57517665392328e-06
-2.4422701451217e-05
2.13278510998324e-07
-5.87406509978658e-06
9.4614299055404e-06
-1.58704592004502e-05
-2.48132960679922e-05
-2.77388263268521e-05
-4.81620640943395e-05
-3.33451141700856e-05
-2.19686960756093e-05
-1.95926195393998e-05
-1.29854779747034e-06
-3.69221630800063e-05
-4.07379859650223e-05
2.76778348970882e-06
1.97752417620162e-06
-1.99899415480122e-05
-2.31555490687461e-05
2.95708548421746e-05
1.41054818782228e-05
-2.16375271671928e-05
-3.56177403589281e-05
1.83343948690047e-05
2.08488812948482e-06
-2.0178302660554e-05
-2.73497519910881e-05
1.07886553744845e-05
-7.11187536197585e-06
-4.92989009039769e-05
-5.37508053363639e-05
1.79436135916307e-06
-2.0970161282427e-05
-6.71778864211227e-05
-4.69451618627178e-05
-3.10649020029043e-06
1.25458418441067e-05
-9.70435704713452e-06
-4.23210664305159e-05
-1.26154940000022e-05
1.5932475421762e-05
-1.05501687388006e-05
-6.54484276326586e-06
8.14904940855771e-06
2.19768273197413e-05
-1.074494539544e-05
-2.63176623585543e-05
-1.00546737283733e-05
2.69872277685107e-05
-3.67479898463901e-06
-3.26616225965608e-05
-3.0771811400031e-05
-1.4068968919377e-05
-4.54914043841973e-05
-3.58276541497913e-05
-2.87120630268737e-05
-3.59433821444043e-05
-2.11975615379073e-05
-1.74699267304422e-05
-7.708196447176e-06
4.13686950099858e-06
-8.42084474436352e-06
-1.76709127309861e-05
8.99397409598144e-06
2.67646733892056e-06
6.77200393645616e-06
-1.68924863030032e-05
-1.88180787742216e-05
-1.60585573944041e-05
-1.59634920968058e-05
-3.99578167489943e-05
-4.9542542203829e-05
-5.17773127457738e-05
-2.13407152172334e-05
-4.56307297541057e-05
-5.00103146552401e-05
-2.36674122368197e-05
-2.84739416165125e-05
-2.57366595090664e-05
-4.84710200483851e-05
-3.29595520188856e-05
7.18639897606581e-06
1.28737450793116e-05
-3.77073739217216e-06
2.32033636262485e-06
2.34465285944132e-05
2.47609931378441e-05
-9.326878016794e-06
-1.48996162676893e-05
9.26653485591331e-06
-1.06404438712797e-05
-4.62417486763607e-05
-4.60414962509672e-05
-3.66038575127619e-05
-3.83568309386882e-05
-5.92977164424095e-05
-5.34265647674643e-05
-9.61194346101186e-06
-3.08237474681008e-05
-4.26481587538372e-05
-2.49312662803033e-05
-1.78984760391365e-05
3.00310247050614e-05
-4.48376480974758e-06
1.93069273337987e-06
4.23593742728765e-06
-1.49066783364002e-06
1.34885046536946e-05
-3.31957934734524e-05
3.12867539203552e-05
-1.44352973897958e-06
-1.02801016960377e-05
-2.42963743232356e-05
-3.80848182886174e-05
-1.57225892874755e-05
-3.45766278906094e-05
-3.04304712770184e-05
-2.88164506843321e-05
-2.34538605536383e-05
-3.88824603291473e-05
-2.23867595080763e-05
-2.51327888929712e-05
-1.38220273355616e-05
-1.69527464168434e-05
1.5044763227293e-05
-8.96562321045626e-06
2.37483051602312e-05
-2.46580686908994e-06
-5.81801577763866e-08
-1.59521826470196e-06
-1.17100966320562e-06
-1.91034576957481e-05
8.94558331965197e-06
-1.85680994194606e-05
-3.96714439163914e-05
-2.58539677439373e-05
-2.1118349086515e-05
-4.27274281653261e-05
-5.22643802626931e-05
-2.57923160414579e-05
-6.00094411618769e-06
-4.11693956211149e-05
-4.74686767206619e-05
-4.30079092390911e-05
-1.18174409481032e-05
-8.5284715269165e-06
-1.77967683839442e-05
-8.34351650949858e-06
-6.28651796312563e-06
4.11734898285995e-06
-1.66736312120411e-05
4.18966377593275e-06
-6.57264773101758e-06
-2.7497028042237e-05
-6.12296685847154e-05
-3.51497400453541e-05
-3.06121453362887e-05
-4.32481752295452e-05
-3.73191022112584e-05
-2.62057508135886e-05
-4.47730042888526e-05
-9.77015069108262e-06
-6.54313983641806e-05
-3.77968953528877e-05
-2.0413327151077e-05
-2.86165936984073e-05
-3.10110967528197e-05
-1.58609929022113e-05
1.00358229779649e-05
-2.39190279183668e-06
-2.3247285202664e-06
-8.84834289758091e-06
-1.78657640493809e-05
-4.64060877241063e-06
-2.12926320282662e-05
-2.16810844340591e-05
-1.75278070947178e-05
-1.59838765114313e-05
-3.16344919292196e-05
-3.85405445653066e-05
-1.91874993939207e-07
-4.52281127565795e-05
-1.14640240660772e-05
7.14936284470065e-06
-5.84483073692626e-06
-1.44718699374222e-05
-2.92528282406633e-05
-8.69459854838217e-06
-1.02928378842883e-05
-2.77320960097881e-05
2.83439206286881e-06
-1.32418527827218e-07
-7.88006709792285e-06
-2.13273819343205e-05
-5.17356348153141e-06
2.50095181214628e-06
-2.25014545875385e-06
-1.66969680953272e-05
5.63920221555497e-06
-2.45026301837319e-05
-1.62083809522043e-05
-2.77375924348828e-05
-3.99455601339389e-05
2.09225216273223e-05
-9.05218169164322e-06
-6.42687429512421e-05
2.56432574911769e-06
7.62487162181655e-06
4.03225996713477e-06
-5.53780043927507e-06
-1.9302387522667e-05
1.08920082334173e-05
-2.76706860710918e-05
-3.3420370425913e-05
-3.3363337580279e-05
-2.84584593395372e-06
-5.15864769039902e-05
-1.41266161566562e-05
-3.1779338700218e-05
-1.08225386377782e-05
-2.66096433004699e-05
-3.03895861753846e-05
-1.18420999175561e-05
-2.4639813761199e-05
-1.59657800464205e-05
-4.95253398941117e-09
-5.44897087039162e-06
1.19982133625154e-06
-3.98538728906616e-06
-9.8875060650702e-06
-3.84525826337448e-06
-3.48240806959617e-05
-8.10700972223518e-07
-1.78349689187047e-05
1.92964710628118e-07
-2.21845620515165e-05
-5.1976258184308e-05
-4.31565355386054e-05
-6.11711234739205e-06
-3.53808234001474e-05
-3.03129257481226e-05
-2.46595183709188e-05
-4.32512673702651e-05
-2.70676031804443e-05
-3.40181273995014e-05
-2.86092241816994e-06
6.00000243056002e-07
-1.26489448385328e-05
1.02017352784568e-05
-5.59642223677043e-06
8.71551555059519e-06
-3.68258350611098e-06
1.75286938450011e-05
-5.98036876993854e-06
-2.30029229363432e-05
-3.20973555633578e-05
-8.59807132857932e-07
-2.54674773356702e-05
-2.60103370682722e-05
-2.41264726102407e-05
-2.5839437583072e-05
-3.15340347325145e-06
-2.75930641911532e-05
-3.83657637873719e-05
6.11219959442555e-06
5.24865317809138e-06
5.42768005885807e-06
-1.44496061372227e-05
7.18989049358105e-06
7.23324088891215e-06
4.04958050336627e-06
1.2862207789867e-05
5.55634451438311e-06
7.38966446841448e-06
1.5191559954266e-05
-2.55187713300205e-05
-1.62320624893152e-05
-3.01615117310986e-05
-2.75797546895877e-05
-2.26487069627332e-05
-2.43854943479158e-05
-4.08602720182192e-05
-4.55499750159313e-05
-1.91483249135123e-05
-2.41345662101494e-05
-2.22263291399511e-05
1.88478803774987e-05
3.01291105049151e-06
-2.12591958051213e-05
-2.71793235921611e-05
1.92384709075488e-05
1.24255800527471e-05
-2.61755702861856e-05
-1.49376586615819e-05
6.40763943931407e-06
-1.67952224925151e-06
-6.11403738334866e-05
-2.29515172248829e-05
-2.72837385158666e-05
-1.31673895753305e-05
-6.57307025750233e-05
-5.40760321016306e-05
-1.03614053527732e-05
-2.86121964713172e-05
-5.30710780442899e-05
-5.47909301439435e-05
-1.70858686707411e-05
7.78890539561241e-06
-1.94871799088739e-05
-2.51099986155842e-05
1.08976617292325e-06
2.82513851768086e-05
5.36035541622852e-06
-1.5531225793818e-05
-8.57458840675184e-07
1.46982164677841e-05
6.97678927225704e-06
-1.52274910095482e-05
-4.15527709730642e-05
-2.49015701175721e-05
-2.44150291834454e-06
-3.52476229083871e-05
-4.85420500876259e-05
-1.43187931274332e-05
-1.41515639185284e-05
-3.53302468090215e-05
-4.1139968022058e-05
-1.03390047436128e-05
2.20424497850819e-05
-3.25208010093183e-05
-2.57213318202069e-05
-2.51853660540701e-05
2.11489156812726e-05
8.21020617865764e-06
-2.28971020734238e-05
-2.04881575822814e-06
1.94805407828828e-05
-3.23575556104466e-06
-4.06690111739922e-05
-3.32397576276936e-05
1.28870639889136e-05
2.0853530202107e-05
-4.79722048603143e-05
-3.49728590969716e-05
-6.31846745590605e-06
-1.48229830279028e-05
-3.97696062940855e-05
-4.74146392539047e-05
-5.61735822862771e-06
-1.44030156046679e-05
-1.93784117230189e-05
-4.9479631118636e-05
-5.16063148141608e-06
-1.907331872938e-06
-1.25100050888856e-05
-6.84750243860915e-06
-1.78904146258307e-05
4.45895848961111e-05
2.78583989296537e-05
1.53041036937335e-06
2.01468459385777e-06
1.78586354285678e-05
-8.87764938100988e-06
-2.3226127780785e-05
-4.23246196865267e-05
-1.84731263520153e-05
7.1166058954366e-06
-3.67041373173522e-05
-1.84082005848001e-05
-3.31168116990538e-05
3.40495462858547e-06
-2.21653211531003e-06
-3.6147937901938e-05
-2.12421044639809e-05
-4.6891564927056e-06
1.20505914501093e-05
-3.32269011559998e-05
-1.26623099577775e-05
-1.59674868274579e-05
-3.57722523693961e-07
-3.28193319593532e-05
-2.19584160745825e-05
-4.50978611198872e-07
2.76989032887045e-05
8.47820566909305e-06
-3.27472427256048e-05
-1.24028020245093e-05
-2.75375579935543e-05
-1.92982941960114e-06
-3.9150875310407e-05
-5.73267837756173e-06
2.08483225423267e-05
-8.66655004443745e-06
-5.00704356746643e-05
-7.92293777811431e-06
-1.32927353536975e-05
-3.68610871248987e-05
-2.12603084692121e-05
-2.84838042878075e-05
-2.183250549696e-05
-8.85741538163674e-06
-4.51844387995974e-05
-3.44111794109428e-05
9.44382231187038e-06
-1.39202484867311e-05
-2.66681128549385e-05
-3.84906459896252e-05
-3.18601956336461e-07
1.17496130184946e-06
-1.95302213401185e-05
-4.51355342000398e-05
-2.8907403551815e-05
1.57953693738978e-05
-3.91885878721653e-05
-4.50318030486151e-05
-1.06735621492827e-05
-1.63196266639835e-05
-2.06501189521774e-05
-3.10819960835231e-05
8.31859476946479e-06
5.48232185841187e-06
-2.02276126940287e-05
-4.48324723337751e-05
-2.41599167812505e-05
-1.1699645859724e-06
1.27705259820315e-06
-1.38408242120804e-05
-3.18317669382786e-05
9.86772350246134e-06
-3.82649326734541e-06
1.36015003955002e-06
-2.83432586264055e-05
-1.88037465473637e-05
-1.9758048533089e-06
6.71879946619162e-06
-2.78586057454754e-05
-5.33464973578807e-05
-4.81714426142668e-05
-2.47085296525806e-05
-3.29108020741192e-05
-2.40940052792944e-05
-3.35778547087594e-05
-1.74166764289142e-05
-1.96408645156286e-05
-1.18726675192643e-05
-1.64532552214814e-05
1.91226558408231e-05
-3.84036723409186e-05
-1.32363359633796e-05
-2.80999292992653e-05
1.64632324797011e-05
-7.47445005607733e-06
1.88418574304475e-05
-1.49643386778583e-05
3.49497846782111e-06
-4.74533583380839e-06
-1.23776387958053e-05
-1.2327381204946e-05
-1.82781358986482e-05
-4.13901382493202e-05
-4.27938140337838e-05
-1.81790542314548e-05
-2.38204318070999e-05
-3.07240134945711e-05
-3.26579050679572e-05
-4.94005133080111e-05
-4.90076866019459e-05
-5.1492391691928e-05
7.390284394911e-07
-4.86430123472433e-05
-2.22108644539831e-05
5.58173896532524e-06
3.74197883626874e-07
-4.20176978781191e-06
1.77725560638107e-05
1.17503684721078e-06
-1.00525975744315e-05
-1.50980921155159e-05
5.85793054390107e-06
-8.06430401222481e-07
-4.44149345924791e-05
-4.26573166636226e-05
-2.98968090052072e-05
-1.98543170990151e-05
-3.73743292992072e-05
-5.66922325120724e-05
-4.48768207418437e-05
-2.71850719007763e-05
-3.76970059654713e-05
-4.07705758222124e-05
-2.64786767858478e-05
1.36058546261573e-05
-4.19293716568512e-06
-1.63891106275266e-05
-1.28321642110495e-05
2.38120189170601e-05
1.44854836080115e-06
2.07312087114516e-06
3.87254038212679e-06
5.0589846471722e-06
1.32160310912996e-05
-3.26839905192977e-05
-6.40986886491148e-06
-6.09619121609121e-06
-4.7664387164497e-05
-4.28199730756648e-05
-3.32439436977618e-05
-4.56069010438868e-05
-3.7769083604132e-05
-2.61729207301502e-05
-1.62391033517529e-05
-2.67903345154615e-05
-3.47867119212885e-05
1.43864086970292e-05
-2.07706366331964e-05
1.03760963322728e-05
1.2313432603864e-05
1.48919534377445e-05
-2.80122164272577e-06
-2.0372192416556e-05
-1.2459418753258e-05
-1.2887232644798e-05
-2.37268831721976e-06
-4.98479035283148e-05
-3.03653409201098e-05
-9.10800384610911e-06
-3.98293371425745e-05
-6.4067473902405e-05
-4.33205644981442e-05
-1.52934454538129e-06
-3.72672732625843e-05
-5.44793756584483e-05
2.59555485830037e-06
2.46534696757463e-05
-2.31000528194295e-05
-4.16733473989357e-05
5.09828792042417e-06
2.80212628366953e-05
-1.64120159869089e-06
-2.3590850731545e-05
4.36137238455618e-06
-2.00289907912509e-06
-2.00068794697977e-05
-4.26869466483416e-05
-8.33982537109066e-06
2.45257108958778e-05
-4.99859510303347e-05
-4.90755073822237e-05
-3.47859803251004e-05
-2.73339697076618e-05
-6.78122686334166e-05
-6.49928954117967e-05
-2.92567391476403e-05
-5.46095727679496e-05
-3.67361342871145e-05
-2.79760458197608e-05
-2.048933275135e-06
1.16016116081142e-05
-1.22995254200012e-05
1.72971721456257e-05
-7.62555969846849e-06
2.09276000559485e-05
-1.08883322777756e-05
1.2703097789371e-06
-3.43811506863663e-06
-3.16437957266063e-05
-2.20300269127635e-05
-2.928313889276e-05
-2.89948322698931e-06
-1.94453474405328e-05
-7.43826560065053e-05
-2.21715612051838e-05
-1.55294071979418e-05
-4.75784519827908e-05
-4.93868898150565e-05
1.22259738472283e-06
1.72121991631404e-05
-2.85618434855366e-05
-1.61278989610102e-05
2.40726315688951e-05
3.62511616871397e-05
4.57380607811901e-06
-2.88277436853331e-06
5.98915793406513e-06
-5.94572061090259e-08
-1.55276028721398e-05
-3.79690158828608e-07
7.33674262183097e-06
-4.45553591937654e-05
-3.37665039645877e-05
1.94019620797993e-06
7.64669095791405e-07
-4.77024170607842e-05
-4.14430747409744e-05
1.97968568044038e-05
-1.42168148638257e-05
-4.45178030732708e-05
-2.68242672795709e-05
1.44948905533721e-05
-1.67474513192006e-05
-3.8242407387227e-05
-2.9193269894886e-05
3.35725347750387e-05
1.1103048887908e-05
-5.49379721479979e-05
-2.47692732364262e-05
-1.34993256800069e-05
-1.28968453137447e-05
-5.02038273841656e-05
-2.27710457759657e-05
-1.52347100506278e-06
-1.62501065779029e-05
-2.05068509281019e-05
-3.62713451678184e-05
1.1441980528506e-07
-2.46632321619845e-06
-3.178841802728e-05
-1.92623372042396e-05
4.43839908695684e-05
-1.65856370204859e-06
-3.5695319886715e-05
-1.68495375796946e-05
-3.89353332629887e-06
-2.72807684411467e-05
-4.50555845166873e-05
-4.16123357775911e-05
-1.99342961787698e-05
-2.59053939749935e-05
-5.99350586674804e-05
-1.39792906343149e-05
-1.12631216471117e-05
-3.4495758980024e-05
-3.9926453630243e-05
4.32437899718321e-06
-2.05019633985472e-05
-3.47553932741743e-05
-1.64999272112482e-05
1.87104642131475e-05
7.54380417005872e-06
-1.64957900849442e-05
-1.40254848290887e-05
-3.31659275219866e-06
4.23588914175336e-06
-3.7600450909827e-05
-2.16617187683714e-05
-1.20866803873682e-05
5.64520271933021e-06
-2.83816458281563e-05
-9.64329407647237e-06
-6.99151049648167e-06
-2.5113454748663e-05
-2.67599815843499e-05
-6.97065065963011e-06
-9.75772646984666e-06
-5.80388168979424e-06
-1.02631230187616e-05
-1.3126195412752e-05
2.39780625020835e-05
-1.78927164025756e-05
2.20304385029821e-06
-2.38011202490995e-05
-3.99940707903394e-06
1.73363728017951e-05
-1.12446130391017e-05
1.45737457157225e-05
-8.39393205294521e-06
-3.44747103034242e-05
-3.53855735090122e-05
2.26392462467888e-06
-2.19897491327253e-05
-6.39053656550148e-05
-4.18628474636305e-05
-1.24390312898518e-05
-4.36780782211507e-05
-4.71795277074581e-05
4.6438414697273e-06
-1.14434153172433e-05
2.44420686347683e-06
6.1553920146273e-07
-8.11193740124144e-06
2.01877786597964e-05
1.73237267595183e-05
7.27025632781576e-06
8.28004234100221e-06
2.00667439987582e-05
1.7226362298673e-05
-2.34115789650159e-05
-3.67100617721455e-05
-3.85438090689681e-05
-3.59056060919489e-05
-4.30891905422504e-05
-5.68231582318646e-05
-4.30015042319551e-05
-3.87314546939636e-05
-3.60561580275945e-05
-1.59762511937262e-05
-2.4653842267238e-05
-1.70591723546982e-05
-9.44392702506022e-06
-1.61426576335886e-06
1.22664658829087e-06
1.18407401492356e-05
2.1965971703832e-05
-1.03634943715228e-06
-1.97664401235362e-05
-2.97092392289117e-05
1.26653714352608e-05
-1.22059660940273e-05
-2.97959670290754e-05
-6.20145393563667e-05
-4.52174888179201e-05
-5.27925692125216e-05
-6.11642416788063e-05
-6.44990576368496e-05
-1.81527890008482e-05
-2.86104483723456e-05
-2.32017577856187e-05
-2.38550668338157e-05
-3.94184203118231e-06
7.33863202581883e-06
1.32021705988266e-05
-1.15341167383979e-06
1.01210272576583e-05
-5.60453275921603e-06
1.62573659242938e-06
-8.91067141280008e-06
1.29505671403903e-05
1.78307864621052e-05
-2.63146261353279e-05
-2.61543425972046e-05
-9.10383900485816e-06
-2.49848981459241e-05
-2.61718036571846e-05
-7.84455151099108e-05
-3.59710625376926e-05
-2.65623939597198e-05
-4.40325004343424e-05
-2.82102411615414e-05
-3.29899673361779e-05
-4.61093570517836e-06
1.52143115511534e-05
-2.28837016805033e-06
2.84349823401934e-05
9.31524232698453e-06
-8.06576483873264e-06
5.17319594088539e-07
2.70537064552345e-05
1.65211233591027e-05
-1.21328956966115e-05
4.91433105857635e-06
-2.47420752489118e-06
-2.00418219697306e-05
-3.96318083470594e-05
-4.88357207190732e-05
-2.7145522456414e-05
-2.20716327209379e-05
-4.82437711864481e-05
-3.36932296394436e-05
-2.69031131215592e-05
-2.48405600741625e-05
-2.53102612021066e-05
-1.45554804899922e-05
1.01264169165364e-05
4.17815013713801e-06
4.43002099366099e-06
8.61618837904979e-06
6.71708177834839e-06
-1.46102158358982e-05
6.29577514804691e-06
5.73418796678163e-06
-1.22008263058928e-05
1.04650839376335e-05
-2.53130796486932e-05
-5.07624756388405e-06
-3.87962335828607e-05
-4.79411208693041e-05
-3.52620829910309e-05
-3.75948271181465e-05
-5.07275496710071e-05
-4.76452432182984e-05
-1.13136447363969e-05
-1.69481945717014e-05
-3.16372608221205e-05
-4.76537296917475e-05
4.8157252182818e-07
5.02769304753717e-06
3.75058571835027e-06
-3.6007837965356e-06
-2.04526484159946e-05
-9.22196623787308e-06
-3.54768958512324e-06
-4.57509057118132e-06
-1.84864238641472e-05
-1.45571826467125e-05
-3.53924374561487e-05
-2.34746832989114e-05
-1.82243583002749e-05
-4.40315882636031e-05
-2.08595576749422e-05
-2.13515137460516e-05
-3.10037327606889e-05
-1.51521845929516e-05
-2.05567760111873e-05
-3.07783335556606e-05
-2.20300425947474e-05
1.82594189155216e-06
-3.37057806341944e-05
-5.78718436787443e-06
1.26224812843488e-05
-5.92668616646981e-06
1.91429978972844e-06
-1.56287539214554e-05
-9.13923445040575e-06
-1.49266585440582e-05
-3.79276909448992e-05
-1.94670583180735e-05
-1.00481201595252e-05
-1.25070854236313e-05
-3.81336132162071e-05
-2.23438534313185e-05
-7.47003373945079e-06
-2.06547826628573e-05
-1.96638338606325e-05
-8.65264274479683e-06
1.67927462138916e-05
-4.29602250573939e-05
-5.46932850685372e-06
6.48488243333505e-06
3.79917925172479e-06
-2.81756638105652e-05
-2.4030983293532e-05
-2.82748778315738e-05
-8.30594900376723e-06
-2.95746175811971e-05
-3.29399170784857e-05
5.54272061917979e-07
2.01137843735909e-05
-1.97583810297725e-05
-2.44306811041106e-05
-1.18091309442569e-05
1.3251033817038e-05
1.82072989002193e-06
-2.78747576157134e-05
-3.76894615577822e-06
2.03428048399698e-05
-2.1998104117505e-05
-3.11802528147976e-05
1.79036547936974e-05
6.81449314054094e-06
-4.13075139682676e-05
-3.21904603128603e-05
-4.28490065692102e-06
1.21395448892228e-05
-4.75930683119333e-06
-1.70106518685892e-05
-9.27536103348889e-06
4.41275915278514e-07
-2.96791734777434e-05
-5.2816067056736e-05
-7.2481885344055e-06
-1.24227313487036e-06
-3.18874321306017e-05
1.48968678336158e-07
-2.26042741649916e-05
-1.30507028400107e-05
-1.81485499360516e-05
-2.78922436592224e-05
-1.44187459458461e-05
-2.28561417225281e-05
-2.00455292373799e-05
-2.41293328612437e-05
-5.58524305462198e-06
-8.64654001384148e-06
2.85979062766925e-07
-2.4533678802681e-05
-1.2868646385748e-05
-4.28997989339357e-05
-1.40164775277033e-05
-5.53043972427658e-06
-1.16696638303134e-05
-3.8717412394685e-05
-3.40149589030162e-05
-5.17811853549117e-07
-3.54233765663096e-05
-3.66277666138275e-05
4.32064831852032e-06
-1.47521874094405e-05
-1.73321765531514e-05
-3.32129303260906e-05
-4.49131283279995e-06
1.0306970116482e-06
2.44629561383205e-06
-4.5053988166897e-05
-1.04647444032956e-05
1.75279302800352e-05
-2.32962174784729e-05
-3.19786606010666e-05
-2.37243996613546e-05
1.21302101799557e-05
1.23558451840855e-05
1.79818875128072e-06
-1.59181384224119e-05
-5.44591885811097e-06
-2.22828626201037e-05
-4.61818716080649e-05
-1.45791334359724e-05
1.85932478803921e-05
-1.64025728919157e-05
-3.29426267378651e-05
-1.0566398098978e-05
2.01003913456647e-05
-1.23892601338037e-05
-1.18180963403637e-05
-2.56138207264964e-05
8.53016981550086e-06
-1.60140759386248e-05
-2.50976191374707e-05
-1.32786334083853e-05
-1.16257104043716e-05
-2.70552696223726e-05
6.10813245334436e-06
-2.08309473539627e-05
-1.84910264642701e-05
-2.49510522265061e-05
-7.12719634845696e-06
-1.05442371659356e-05
-2.05613744615457e-05
-3.85483810448722e-05
1.55293862903495e-05
-2.31055174407648e-05
-8.38224083095373e-07
-2.40041936080525e-05
-2.0015251977448e-05
1.08752611341418e-06
-2.25365995249333e-05
-5.87601873791686e-06
4.03074150618767e-07
-2.71603746198124e-05
-1.82778188803538e-05
-1.53576032374433e-05
-2.9176143432186e-05
1.41311660285026e-06
-2.28290812125486e-05
-4.1986143138866e-05
-2.45766847549012e-05
-1.56599007293439e-05
-2.70497296207037e-05
-4.82286165480735e-05
-2.80491240221192e-05
-1.74797125833887e-05
-2.51198694392762e-05
-3.30812797983845e-05
-2.88810829867746e-05
-2.08998318863163e-06
-3.17299827925308e-05
-4.60829719036526e-05
-2.49036455351917e-05
-1.21530830588603e-05
-1.8165591282168e-05
2.57560335788353e-06
-1.67554303857349e-05
-1.50468424896767e-05
-1.90433841683573e-05
-2.38265916476941e-05
-1.64930633515709e-05
-2.8828507945891e-05
-1.54985791510249e-05
-1.79695864386037e-05
9.64987811106552e-06
-5.66142526081238e-06
-3.75682441306241e-05
-1.95268652626051e-05
-7.06888343429958e-06
-8.15157478820749e-06
-1.76829350583108e-05
-1.24164206268022e-06
-2.76509084070968e-06
-9.48626029970034e-06
-1.41352786328663e-05
4.12909337074442e-06
-2.16162490380002e-05
5.83545822686596e-07
2.83453084089885e-06
-6.33797974635111e-06
-3.84986158201719e-06
-1.67646260841554e-05
1.00951250505751e-05
-6.88273914478156e-06
-2.71498040568951e-05
-2.22830251514133e-05
-9.95464796948354e-07
-2.89264440100443e-05
-5.19135931890033e-05
-3.03786988901074e-05
-2.53452053040087e-05
-2.83571464556459e-06
-1.36417308147962e-05
-1.63992552780172e-05
2.75940864411036e-05
-8.68894692756959e-06
-1.98417420359242e-05
-1.24051126525833e-07
2.67270723724934e-05
-3.73260268088552e-06
-2.00670437045058e-05
-1.46932123708018e-05
-1.32887113065063e-05
-2.63211517037892e-05
-8.98051197361534e-06
-1.67149819300443e-05
4.66847921431828e-06
-6.09600319843519e-07
-3.17170542688775e-05
-1.59936118787637e-05
-3.63538868945325e-06
-2.06004536759297e-05
-4.06002977632929e-05
-5.18270018095671e-06
-7.42011153796521e-06
-1.0908521377886e-05
-1.82727933518118e-05
2.2593331587548e-05
-2.63560189970965e-05
-1.90164891209342e-05
-4.76695190127427e-06
-1.92826963930977e-06
-1.54337329918311e-05
-1.89551915540885e-05
-3.49040116405446e-06
-1.8554533005988e-05
-3.56639835116191e-05
-2.7310558799619e-05
-3.54075682722922e-05
-3.00364933269381e-05
-6.0618663862105e-05
-4.33575895101221e-05
-1.82370997555711e-05
-1.20547017057776e-05
-3.86796778819522e-05
-8.7741604791487e-06
-1.95087682110601e-06
-1.99974159258078e-05
-2.34747207651379e-05
-4.20124944393786e-05
4.52331645151241e-06
-9.1250306333274e-07
-1.463271686455e-06
-1.83549270682249e-05
-3.31676519232086e-05
-2.23475228646908e-05
-3.37277241866945e-05
-1.3872015060413e-05
-2.8371019460266e-05
-2.81708664219731e-05
-4.67548441718432e-05
-3.0898891054856e-05
-3.38638308018411e-05
-1.7154630517475e-05
-5.8842677044565e-06
-2.96473461969598e-05
-1.41972415981972e-05
-2.50856321932602e-07
-1.1904063729482e-05
-6.21015561821337e-07
3.32152133659181e-05
1.51409203242258e-05
5.22039697667749e-06
1.832238221931e-05
3.97180820102518e-06
-1.12952718301401e-05
-2.2124316333375e-05
3.64406977086178e-06
-1.14755538534282e-05
-4.14217691410358e-05
-1.94454205705753e-05
-2.34386041118562e-05
-2.16359054384036e-05
-2.40746029120267e-05
-3.72546638148717e-05
-7.26965983331186e-06
-1.0827542260742e-05
-9.10347273156856e-06
-2.40498357699631e-06
1.36454028621188e-05
2.62211087989571e-06
2.84443612381823e-06
-1.35117346072829e-05
9.19479406158766e-06
2.96025983934085e-06
-2.26923106742128e-05
2.88489186738038e-06
-1.53462227909911e-05
-4.97935273649723e-05
-2.83223218631606e-05
-1.78559422480823e-05
-3.76820955253627e-05
-2.30746268529119e-05
-1.95645712253535e-05
-7.48522613536721e-06
-1.97507872866342e-05
-2.32399321706356e-05
-3.7127451075762e-05
-1.86298994806149e-05
-2.28431533975503e-05
-2.46861226311744e-05
1.59850097246808e-05
-1.10027714805549e-05
-1.64894947900903e-05
-3.85564205047496e-05
5.14730328431248e-06
-3.25491441411065e-06
-3.13998430620466e-05
-4.08492346209878e-05
-2.7523995388342e-05
-2.53343431297745e-05
-5.19410286120214e-05
-3.97334689346425e-05
3.10854730692381e-06
-1.53243148348783e-05
-4.51301316595804e-05
-3.89955119170586e-05
-7.79967366127146e-07
-3.53854995931884e-05
-4.08005249666037e-05
-1.12891247110879e-05
-2.2948577073891e-05
9.53458986333006e-06
-2.22435429728835e-05
-1.25020274600707e-05
-2.98961253050239e-06
-5.42436334925204e-06
4.50539055751721e-07
-1.31415214768336e-05
6.40053248653985e-06
-2.4010018623959e-05
-2.22794686352149e-05
8.22436626081237e-06
-3.07948201632834e-05
-3.10361778429215e-05
-3.00842151891088e-05
-2.17332894591685e-06
-2.99034081816292e-05
-3.18127798964657e-05
-1.08886012705984e-05
-2.88853921893695e-06
-3.3789069922843e-05
-1.74347774894129e-05
-6.6568606063149e-06
1.15481470019418e-05
-2.17773987956848e-05
-2.72928653120674e-05
6.85570534034778e-06
-5.6568083371764e-06
-3.8216417789872e-05
-1.57306390572371e-05
2.00147007197116e-05
-8.34259195755818e-06
-4.90487821581051e-05
-5.55176254873029e-05
-5.68703355796488e-06
-1.6596890306523e-05
-4.0087542555553e-05
-1.35036646734743e-05
-5.56678285950245e-07
-1.23464529378331e-05
-3.86780525962653e-05
-2.13874128437072e-05
1.34777854052584e-05
-1.00154010417498e-05
-3.62832093911097e-05
-4.23480935889683e-06
-1.59970621930789e-06
-3.04670536873619e-05
-4.20338963271471e-05
-1.87420199470674e-05
-6.38124481633809e-06
-1.96539573358479e-05
-5.93726729353725e-05
-1.13607749178672e-05
-3.26385594838603e-05
-4.88213468297666e-05
-5.89433215928101e-05
-2.3638700814346e-05
-1.33649710199164e-05
-3.49198335829468e-05
-2.22392228996433e-05
-1.98063267045639e-05
-6.35415589518826e-07
-2.86357188680404e-06
-1.29161920823996e-05
-1.28384619928848e-05
-2.1442332330683e-05
-1.72841585948877e-05
-3.95583158239709e-05
-1.38887039441391e-06
-2.53112016015415e-06
-5.06912965594985e-05
-7.37294509475435e-06
9.75473251677652e-06
-3.83461886760067e-05
-5.16066512993826e-05
-3.26913972547765e-05
1.07470905892911e-06
-2.52178322672221e-05
-2.30213364783715e-05
-1.47679817674157e-05
-1.45026398489254e-05
3.47703410056394e-06
-7.11195133441973e-06
5.73157461166121e-06
1.68841025068421e-05
-4.55365207861317e-06
-6.57577425436254e-06
-2.74411240818008e-06
-1.45101116995675e-05
-1.00464582286915e-05
-2.50102381427843e-05
-2.48793729906877e-05
-2.39870572067947e-05
-3.18428886989865e-05
-5.31833333443897e-06
4.99352574411785e-06
-5.70670052642996e-06
-6.0301929334586e-06
-1.86055021680749e-05
1.39723604772319e-06
-2.03041463841158e-05
-2.38189605598131e-05
6.24691084248888e-06
1.70455778172678e-06
-3.13514394358443e-05
-3.35734566738602e-05
-4.97987356495e-06
-1.36691017441232e-05
-4.74306327055002e-05
-1.1739053580119e-05
1.3459439190157e-05
-8.42878448430924e-06
-2.95240498539765e-05
-5.56440830366934e-05
1.44035147181823e-05
-3.50951319612993e-05
-2.00510281185862e-05
-2.35986283701481e-05
-3.52966390282324e-05
-2.27961426865882e-05
-2.03437206710141e-05
-3.61421727489502e-05
6.52204725188078e-06
-2.05126178756964e-05
-3.86886775362481e-05
-1.33498363254167e-05
-1.25083224995962e-05
-1.99233476856222e-05
-1.67759194444171e-05
-9.20554613576344e-06
-4.68860904875652e-06
-2.15955815808035e-05
-3.34115743118286e-05
-2.66274094411485e-05
-2.85466668081481e-05
-2.61805858172511e-05
-2.7975440226023e-07
-2.14171971189446e-05
-3.57984837805835e-05
-8.4575720715213e-06
-1.96871362367845e-05
-1.50730971630991e-05
-1.34961749208194e-05
-3.21614552212823e-05
-6.598338512069e-06
-1.64233010621835e-05
-2.51019827244314e-05
-2.07256918325634e-05
-9.95404208974362e-06
-4.55559779289277e-06
-1.87174917820954e-05
-2.85360348521627e-05
-2.07977074674582e-05
-1.94444822607696e-05
-1.7186762347755e-05
-2.57621107505127e-05
-3.14014618881146e-05
-3.12659620729556e-06
-5.2832434351707e-05
-2.31962429499413e-05
-2.10469580009302e-05
-3.35577936063265e-05
5.63867493835462e-06
-1.92127918618589e-05
-1.64613199601202e-05
3.76298675423245e-06
-1.12970931509663e-05
-1.53623385810302e-05
-2.07664580189938e-05
-1.64392437347592e-05
-1.46277623834015e-05
-2.98783055365945e-06
-1.08154011532821e-05
-2.24608197351962e-05
5.66261919590937e-06
-2.00972501926931e-06
-3.80056631345123e-05
-6.62976266496473e-06
-1.66951627014534e-06
6.33870018705126e-06
-2.07148189912292e-05
-1.50881981543519e-05
-1.78916934992107e-05
-2.4181896552201e-05
4.99444503889758e-06
-3.04315485377428e-05
-9.12613302681243e-06
-2.15396032381762e-05
4.97971523197878e-06
-2.51183592937995e-05
-1.4917972416884e-05
-4.24411815827869e-06
-3.98512757325028e-06
-1.52541732483741e-05
4.80058398306636e-07
3.80106797159874e-07
1.35363004894378e-05
-1.66610315029402e-05
-6.03733706867522e-06
-1.85775400176861e-07
-5.05129742194048e-06
-2.8274302384984e-05
-3.32487936344848e-05
-1.71646791783282e-05
-1.62149732630249e-05
1.34187786008921e-06
1.53151788969073e-06
-2.25770757842856e-05
-2.37970364644418e-05
-1.08840601819784e-05
-5.24444721613473e-05
-2.83916697646245e-05
-1.14188281424456e-05
-1.33610757643737e-05
-3.10671022862856e-05
-1.31004871647595e-05
-2.07317843431217e-05
-3.32398188057028e-05
-4.08909448462006e-05
-1.1294330997626e-05
-3.81796644016867e-05
-1.94822740119839e-06
-8.67231412848607e-06
1.10761701423094e-05
-9.06179581023499e-06
-9.50720232583274e-06
-3.41262869799763e-05
-3.83574770834185e-05
-1.46217018583955e-05
-5.02554294391408e-06
-6.23512651884733e-06
-8.44991815838509e-06
-2.69209840382642e-05
-3.96443078633549e-05
-1.54418438892483e-05
-2.87959096719752e-05
-3.45215318079537e-05
-1.15466477769663e-05
-1.78732473909189e-05
4.50198258489136e-06
-2.82499100636533e-05
-1.32366448432972e-05
-9.59600955123286e-06
-1.11223176039063e-05
-2.29054943611691e-05
-1.59982118374836e-05
-1.40990466273773e-05
-2.2188267031523e-05
-3.24369142830006e-05
-2.50529861758023e-05
-2.37800087131319e-05
-2.99172259194422e-05
-2.6717134495618e-05
-3.0865740060386e-05
-4.16003548960479e-05
-3.32066508966782e-05
-4.33116101903066e-05
-3.43622609325796e-05
-1.59458814351623e-05
-1.18441538876015e-05
-2.21785092863742e-05
-8.76875883259887e-07
3.72740817036821e-06
-2.70468486440952e-06
-1.10377289738492e-06
-2.19734541031457e-05
1.50109748993935e-06
-1.61440495332653e-05
-1.16502352372078e-05
-2.78893955161076e-06
-4.08127983585333e-06
-3.89225050932861e-06
-2.35374887775821e-05
-2.4840894601785e-05
-2.10643045890123e-05
-8.99127737598518e-06
-1.85154232914248e-05
-1.91796912831051e-05
-1.24697866189402e-05
-6.40723412484091e-06
-1.27672116913563e-05
-1.00364643045919e-05
-6.80112542528849e-06
-5.07984296898189e-06
7.81961692150765e-06
-1.40608221729227e-05
-1.30308151328372e-07
-1.01362368095916e-05
-1.38637460481385e-06
-2.8903338712861e-05
-2.05352428509235e-05
-2.02754014187606e-05
-6.78193370685577e-06
-4.37796278031494e-05
-3.67256041485704e-05
-9.58526340940817e-06
-6.13321224180691e-06
-1.61201494005125e-05
-3.48925238936708e-05
-1.52670082300636e-05
-2.00914121946081e-05
-8.32768187889361e-06
-2.09097882165514e-05
-2.03419022764439e-05
-3.42689766081553e-05
2.72089859475475e-07
-2.73373671988696e-06
-2.19736969768159e-05
-3.31687096356365e-06
-8.72274040798703e-06
-2.08440147430936e-05
-1.89930580975579e-05
-1.69775475842694e-05
-3.54434010294806e-06
-1.88180215887601e-05
-4.51309879226897e-06
-8.85082148958322e-06
-3.15834396973504e-05
-1.49752275093098e-05
-2.62768025376089e-05
-2.46371461420827e-05
-1.8869166932427e-05
-2.12161524419242e-05
-7.48627891971838e-06
7.60605015199529e-06
-1.12178806068454e-05
-8.49309238265179e-06
-3.83504073514525e-05
1.79609935810851e-06
-2.22948180464586e-05
-4.59486870014761e-05
-7.03005507770902e-06
-9.08087592153254e-06
-1.62824940229938e-05
-1.23847062496731e-05
-1.96294791798871e-05
-1.86451172469409e-05
-3.81701671478304e-05
-1.05493007771821e-05
1.04088807606172e-06
-9.4247856556821e-06
-2.87367996939185e-05
-1.16718689812766e-05
-2.68188670773992e-05
-8.28024494508283e-06
5.04271205006565e-06
-1.86219054068603e-05
1.44261693869584e-05
1.8083383026505e-05
-3.96898692069037e-06
8.23477751573771e-06
-1.45871127318487e-05
-1.67141028104692e-05
-3.65409966530852e-05
-1.51167601605591e-05
-5.79846386403611e-06
-1.68195015821408e-05
-6.06575073046666e-05
-1.86389940146514e-05
-1.53033415246844e-06
-3.41686378725554e-05
-4.51590210258321e-05
-5.78946089142289e-07
-2.76253558392373e-07
-3.56453734978152e-05
-2.63144959823082e-05
7.94288845945473e-06
-1.08794952783367e-05
-1.55866989726753e-05
1.24324448249419e-05
-1.23903336813526e-05
-2.28961391807184e-05
-5.80395257325117e-05
-3.90266354754042e-05
-1.71929504079906e-05
2.69399685238416e-06
-3.7341438985357e-05
-5.38609713096271e-05
4.84836630736195e-06
-2.14420594074716e-05
-5.82941908242881e-05
-3.90495886381048e-05
-2.39897753859694e-05
-2.89039244364775e-05
-3.8869608653142e-05
-1.67996959657831e-05
6.51405266106141e-06
-2.25038922089176e-05
-1.13776878233745e-05
5.87135759576646e-06
3.03900779881972e-06
-3.86869722457963e-06
-3.09221737533823e-05
-5.90132946680105e-06
5.01574772733967e-06
-2.42574624140155e-05
-4.72728327061189e-05
-1.91008067065679e-05
-1.01949040856837e-05
-3.48412419116442e-05
-3.72592604737705e-05
-6.99212531923523e-06
-1.99541042074255e-05
-4.68630668755235e-05
-2.56422814195017e-05
2.91248083752032e-05
-2.31337274096029e-05
-1.60105502807451e-05
2.11573802943734e-06
2.15272815792445e-05
3.61483071999805e-07
-6.7093727208777e-06
-1.6386446235538e-05
1.97312154315291e-05
-1.11168331129382e-05
-2.13632256805591e-05
-2.1937239910006e-05
-1.34518182380139e-05
-5.71086135131728e-06
1.36872892837757e-06
-2.39861007251642e-05
-4.04486852146676e-06
-2.74788384562195e-05
-4.21400327382243e-05
-3.1783313436792e-05
9.24254911296717e-06
5.86749811530157e-06
-4.02926119775352e-05
1.05574793615532e-05
2.63250609673401e-05
1.28108005497677e-07
6.51836024987369e-06
2.69985559138631e-05
-1.85518631967073e-06
5.57393915097816e-06
-2.85729394913805e-05
-3.12967450780242e-06
2.73505884765629e-06
-1.40491411777814e-05
-3.24633001339942e-05
-2.18288118627256e-05
-2.34972785168117e-05
-2.61222753908281e-05
-3.0938229745483e-05
-1.42766098752641e-05
-1.88912597680552e-05
-5.10377090547669e-05
-3.0196293321601e-05
-4.95181853679787e-06
-8.95290448304588e-06
-1.01929459532933e-05
-1.49871412639866e-05
1.08316790267661e-05
-1.99538731643944e-05
-1.14493838852373e-05
2.2623346463558e-06
-5.22375468035143e-06
-5.02685279492888e-06
-1.23248423999325e-05
-2.95312120329921e-05
-1.91472682554817e-05
-5.54883633683086e-05
-4.07208039306997e-05
-2.75234715160688e-05
-4.59277833847513e-05
-1.78208971463193e-05
-3.22676598640161e-05
-2.65333808249377e-05
-1.46326086619974e-05
-3.25175647258025e-05
-5.23158300965372e-05
-4.12794258038786e-05
-8.59318119161927e-06
7.52023566250631e-06
-2.31095107506827e-05
-2.63453849078512e-06
6.54519538967191e-06
-6.78043668155381e-06
-3.706009042141e-05
-2.03483313836747e-05
-2.75656374147128e-06
-6.97849183544301e-06
-1.18546885724618e-05
-1.22103814705557e-05
-1.02067301079592e-05
-4.41831070827419e-05
-3.80670774377378e-05
2.53435170031639e-06
-5.29103747067281e-06
-3.30393730341586e-05
-2.32219381813047e-05
-2.16783541393729e-06
-1.66355088713336e-05
-1.97515119062137e-05
7.47794737238572e-06
1.00099785330122e-06
-3.84071000908598e-05
-1.58046752114161e-05
1.95412074105776e-05
-2.11443072979245e-05
-3.90733820864303e-05
-4.23137045586067e-07
1.94859521886452e-05
7.41055062520513e-06
-2.17123490737732e-05
-3.65773559710579e-05
-2.99490926726032e-06
1.08566167694019e-05
-2.17224841223694e-05
-6.78750135233726e-05
-2.65488514084607e-05
1.61232120268445e-05
-2.1847168905969e-05
-3.67200548165162e-05
7.08288723163246e-06
5.42786076397258e-07
-3.11247326881702e-05
-2.79199724435019e-05
1.02005277289235e-05
3.75539932620171e-06
-2.51790017737028e-05
-6.22049453093007e-06
-5.60021423806641e-06
-2.96422685215373e-05
-4.831187655123e-05
-3.63853602583379e-05
-1.2116841658501e-05
-2.50567974354788e-05
-3.48673634564621e-05
-3.78060020021704e-06
-1.69050715789832e-05
-2.86204622168609e-06
-3.53978234216503e-05
-1.93681557338158e-05
-1.29318457388774e-06
-2.46066818932286e-05
-1.70532982670561e-06
1.93712901031685e-05
-7.45182610862081e-06
-2.37062136405492e-05
-1.36516204275305e-05
-3.42568564247762e-06
-2.2970672566059e-05
-2.29642182707636e-05
-3.44420528377956e-05
-1.89361577505821e-05
-4.43499552891174e-05
-2.27694527794212e-05
-3.69515993477173e-06
-2.37952797276743e-05
-2.91398626674051e-05
-9.4216034416516e-06
-4.70654243167808e-05
-1.3513571897535e-05
5.86414726483155e-06
-2.06595829966546e-05
-3.68546006698529e-05
-1.93312466305548e-05
-1.28111711097709e-05
-8.64778434342236e-06
-1.14594604012478e-05
1.11937669323611e-06
-3.70619946410788e-05
-5.8104129914956e-06
-1.26800233165519e-05
2.76412518480546e-06
-2.55172610991131e-06
-4.95977405839385e-05
8.42902183370296e-06
-9.20602716725779e-06
6.47144182868666e-06
-2.24687673430274e-05
1.21111908443301e-05
8.29739309165567e-06
-1.621450750845e-06
-1.97018423147916e-05
1.05144980143316e-05
1.4887356232848e-05
-3.75053801076371e-05
-2.85919260198504e-05
1.45076694199656e-05
-3.2207747294562e-06
-3.03461682850183e-05
-1.15334075010823e-05
-7.26467201022367e-06
9.73775374873024e-06
-1.48538296025465e-05
-2.43188968844841e-05
-4.07910620259922e-06
3.37180605520498e-07
-8.9011431235547e-06
-2.35957624882087e-05
-1.0677900405171e-06
5.23316680038988e-06
3.08458753689699e-06
-3.63409873523398e-05
-1.30005935882065e-05
1.67947152753256e-05
-1.49020125194196e-05
-2.84585743482399e-05
4.80249670646253e-06
1.09920117735133e-05
-2.25967015671758e-05
-2.49118891377069e-05
7.02888599097181e-06
4.27668963519261e-06
-1.25806277300028e-05
1.42309853858787e-06
-1.2932263714298e-05
-1.58077835611581e-05
-3.18974993877072e-05
1.42079522766262e-05
9.40020529749669e-06
-2.2824949156436e-05
-2.12188794213444e-05
-1.63918498391556e-05
-7.31763096277017e-06
-1.42347531668381e-05
-1.51466330844984e-05
6.54319166515941e-06
-1.21307878030296e-05
-3.56266792394815e-05
-3.26102423618701e-05
2.97283156533502e-07
-5.59091626735156e-06
-1.77630451359472e-05
-2.07406994485387e-05
1.54269519269283e-05
1.82362333616237e-05
-1.10517332539098e-05
-2.9382073405215e-05
-2.38088974335754e-05
-1.01060351894213e-05
-4.39373927225608e-05
-2.72105893709362e-05
-1.28104814333575e-05
-7.99368348452425e-06
-2.01275210113641e-05
-2.35816534239548e-05
1.7045232666973e-05
2.23113351294729e-07
-1.84072197350463e-05
-1.09795634424747e-05
-3.20778523759412e-05
-5.13662907875477e-06
-3.1456770688275e-06
-2.15510894756499e-05
-1.30545557348055e-05
-2.64478409931085e-05
-2.18865251699317e-05
-2.36512947847517e-05
1.12176421387343e-05
-1.27505756084656e-05
-5.33515255785417e-06
-3.46879047354475e-06
4.99688577305462e-06
-3.74537008471891e-05
-1.11212415268426e-05
-5.40674417579385e-06
2.48256476513617e-06
-2.22634677370485e-06
9.64763685042237e-06
1.28552170965696e-05
6.49063432530736e-06
-1.09487826836454e-05
-4.28605383581353e-06
4.05547418695156e-06
5.03212038497555e-06
-8.42626327588633e-06
-7.44343262226379e-06
2.32162597736763e-05
-2.04798362160276e-05
-2.41642840115222e-05
2.80784494266412e-06
2.21116040728978e-05
-1.24217580803873e-06
-2.71999721722441e-05
-5.27360955277748e-06
2.34839234889738e-05
-1.36478068971867e-06
-1.90258895853232e-05
-6.92501484904578e-06
-1.19783826944088e-05
-4.28690562025625e-06
-2.1557645568474e-05
-6.19132120742946e-06
1.87240328398817e-05
-4.34946920515146e-05
-1.98372453303595e-05
3.17550165484515e-06
-2.03582085555367e-05
-3.00013324902888e-05
-2.66457679920598e-05
-5.2859890434106e-06
-1.65727511449799e-05
-2.23018451507228e-05
-1.54927534010803e-05
1.185050608698e-05
5.34934133334429e-06
-3.74346606331894e-05
-3.42237341588108e-05
7.56465857118067e-06
-1.25893086631453e-05
-2.4906459970045e-05
2.46378242734042e-05
5.09833517360131e-07
-4.1412714206252e-06
-7.32115836389717e-06
-2.84459956410324e-05
-1.29230325547507e-05
-4.14685084868751e-05
-3.07317222545542e-05
-2.21612543754144e-05
-1.16016029493511e-05
-3.53197546301012e-05
-3.02407459995943e-05
-8.58436469562595e-06
-4.46437540273679e-06
-4.45767455984472e-05
-3.07562943943548e-05
1.09705018006753e-05
8.78608967741417e-07
-4.2167978523159e-05
-1.52396561998268e-05
2.6856041334584e-05
7.51795798982379e-06
-1.29915796975915e-05
-9.65588997351004e-06
5.35055649870508e-06
-1.48174125313308e-05
-2.45105251091113e-05
-1.24592408040173e-05
2.58336561915127e-06
-6.23561159316815e-06
-1.22002305480767e-05
-2.61195641443369e-05
-2.26837629643828e-05
-6.39544638006115e-06
-3.61071995262729e-05
-2.59720973797234e-05
-1.48945974450152e-05
-7.10315462099721e-07
-2.77510589139615e-05
-3.41264000112625e-05
1.30156130907209e-05
-2.09093026767307e-06
-2.8824255303782e-06
1.38005201653343e-05
2.51957466803415e-06
3.02506090743518e-05
5.37430455866282e-06
-8.63396054213085e-06
2.72694760524917e-05
-3.11334963455304e-06
-2.25884817199501e-05
-1.62357029919328e-05
-1.4828290456361e-05
-3.97861161236118e-05
-3.14617047337533e-05
-1.58022854475948e-05
-2.2519823477953e-05
-3.49301081357827e-05
-1.75828867469575e-05
2.04288050726446e-06
-7.07085318776858e-06
-2.41188865676385e-05
-1.84640181070809e-05
-6.81997976217968e-06
-8.45779900622291e-06
-1.47765005339261e-05
4.24995319091361e-05
8.89395760135047e-06
-9.70339054344175e-06
-1.66441290091131e-05
-2.67114148825613e-05
-6.54222371346414e-06
-2.08819795338823e-05
-3.50294726767133e-05
-4.61179399698381e-05
-4.41821786432899e-05
-2.19113422237285e-05
-5.71687715597768e-05
-5.08694718379496e-05
-3.69137491831584e-07
-9.60128878058545e-06
-3.51449710851042e-05
-2.76987560008269e-05
-4.33931681203519e-06
-3.02329216727748e-06
-1.66439642550222e-05
-3.51873034125162e-06
1.12552226936601e-06
7.29623269090288e-06
2.43807960963946e-06
1.6271931334267e-05
1.33227731972073e-05
-2.21226164121385e-05
2.08060502013783e-07
-1.87206614907573e-06
-2.05724130019144e-05
-3.70548211345758e-05
-2.71854352582489e-05
-4.15474897842147e-05
-1.09313230505614e-05
-2.54343011452476e-05
-3.30917328965206e-05
-1.23946714384502e-06
-9.0110627721672e-06
-3.70907436163606e-05
-1.73110443138711e-05
1.247256745638e-05
-8.4268700086176e-06
-1.72516583031312e-05
3.04704640805823e-06
3.26993719742008e-05
4.47781742507753e-05
4.48394671421361e-06
-1.13636838552642e-05
2.52979655584519e-05
3.49864945781017e-05
-1.24710780905442e-05
-1.83483688792145e-05
5.96586890269909e-06
1.08573779983503e-05
-2.87995330614564e-05
-3.50227871606456e-05
5.27348408126999e-06
-5.1138899744268e-06
-1.90976638404021e-05
-2.16069412113752e-05
-1.57620864587239e-05
-9.25109120884055e-06
-1.45071545007583e-05
-2.82907022998865e-05
1.29472019435121e-05
1.2495096752025e-05
7.96345678697665e-06
3.41545337160966e-06
-5.3754965283969e-06
-3.85282407097167e-06
-1.01197074412415e-06
2.09794131149216e-06
1.20918103637122e-05
-2.634815713845e-06
-3.70472027961135e-06
1.08863327793235e-06
-2.71817354203898e-05
-2.20204212064534e-05
-1.92553084167042e-05
-1.02336947005359e-05
-5.55335278634849e-05
-3.99804163643584e-05
-1.86539351561692e-05
-2.05898881262986e-05
-2.87211651433188e-05
-3.05015438987371e-05
-1.69577275691247e-05
1.95679139224781e-05
-9.90524133988933e-06
-1.87112541702704e-05
-8.25771505425546e-06
1.53045100448538e-05
-3.46391531713418e-05
9.07531798783473e-06
-8.10676614420513e-06
1.90244205906787e-05
-4.07941864000142e-05
-5.29081916996054e-05
-2.9816558809998e-05
-1.1081607637163e-05
-6.02816024125782e-06
-4.70232235824951e-05
-2.45015345795088e-05
-2.33108050744302e-05
-2.51194546399796e-05
-4.61045479160677e-05
-1.87822838873433e-05
-1.1182955858476e-05
-2.61621892802265e-05
-2.72921266176609e-05
2.01145629219489e-05
2.27407690623828e-05
-7.58817770551929e-06
-1.41939436644714e-05
1.01638210569393e-05
5.47479501584158e-06
-2.62859348940892e-05
-1.00370819516948e-05
-2.68731142660707e-05
-1.79397900765949e-05
-2.14566599683633e-05
-2.5084324402937e-05
-2.09611456314344e-06
5.19060270344005e-06
-5.95518525237747e-05
-3.43263985979682e-05
-1.83553549701563e-05
-3.57870559927079e-06
-3.42855063687736e-06
-2.65103537590605e-07
1.77371686211224e-05
1.501565077359e-05
9.49211594652556e-06
1.65004253759185e-05
-2.73290996716049e-06
9.33227881244019e-06
2.3108987822533e-05
2.14149429735833e-05
1.28127363491269e-05
2.01551521060477e-05
-3.26148781575349e-05
2.00204892988017e-05
-1.48524653527971e-05
-4.0823352502052e-06
-5.20892196106525e-05
-9.41053035751318e-07
-1.40819886191495e-05
-2.47498541138977e-05
-2.0153447084095e-05
-9.09875548313103e-07
-1.01766289335554e-05
-6.05441702701809e-06
-1.27987160228499e-05
-6.01191417961431e-06
1.58090438930363e-05
7.63108396684389e-06
5.69546173921926e-06
3.08854161777362e-05
3.06089889394955e-05
6.94426557498016e-06
2.03050293594014e-05
1.03072035141475e-05
2.10018694615345e-06
-3.51809231313566e-05
-5.40077383977939e-05
-3.41614402038264e-05
-2.89955821023406e-05
-3.80879425068783e-05
-5.076749038769e-05
-1.69910780737361e-05
-2.6926626338156e-05
-8.25787628295002e-07
-2.17288810654355e-05
1.96392527996806e-05
1.3150708159282e-05
-2.96061814266598e-06
-1.08041118451478e-05
2.45374326436691e-05
1.03096131298599e-05
-3.28657655531445e-05
-2.78007052099203e-05
8.96016698703004e-06
1.6982159340114e-06
-4.18676239503024e-05
-1.14725967700284e-05
-1.18490073449357e-05
-1.90196545420453e-05
-3.30471327100389e-05
-1.25721756661582e-05
-2.05443511256725e-05
-2.23606157301983e-05
-1.34695734623944e-05
-1.553852827163e-05
-9.48581387650571e-06
-1.11577480685023e-05
3.26811562080217e-05
-7.91781902521145e-07
1.79043560368836e-06
1.58154258604867e-05
3.54528074755908e-06
-2.40591045821033e-05
1.29266442948593e-05
-2.00204302392741e-05
-1.2394713365394e-05
2.49343429384666e-06
-1.60280415870926e-06
-1.56575375321204e-05
-6.77552679187276e-06
-1.92503752723453e-05
1.12880145550298e-05
-2.51993041952658e-05
6.58927768379139e-06
-3.93013354963571e-06
-7.25137185260912e-06
-2.29933317321285e-05
8.81001133875281e-06
-4.82960659156304e-06
1.23402101896335e-05
-1.84451623340047e-05
-5.49617126629839e-06
2.22253639783107e-05
-1.19582813926457e-05
-2.53299280674729e-05
-2.32005227880668e-05
-2.11150471072762e-05
-2.38610573767889e-05
-3.78864082749925e-05
-2.18005811685492e-05
-2.1534066535369e-05
-1.82141353660672e-05
-2.68825961270985e-05
-5.58438179692709e-05
9.01262326384516e-08
-7.34591731279819e-06
-1.53872358643395e-05
-5.96609684467202e-06
1.55580590861035e-05
-5.12344955577795e-06
1.15452996086195e-06
-4.63704922216753e-06
2.07715144480486e-06
5.45752213421046e-06
-3.37687886891818e-05
-4.32811543624109e-05
-1.78366416751154e-05
-1.90366676947539e-05
-4.20865433889286e-05
-2.94716062773367e-05
-1.84848490004497e-05
-2.56515177393625e-05
-1.12993573328633e-05
-2.58730792034855e-05
-2.95817885990969e-05
-6.98715297648395e-06
-1.02043615120534e-05
-3.834423362396e-05
-1.58993612898326e-05
2.44304107888838e-05
-5.41681298888839e-06
3.21022082589662e-06
-3.2377868351958e-05
-9.3665208741635e-06
-1.40763140099047e-05
-3.26968675525478e-05
-2.86978670455575e-05
-2.42568789960543e-05
-1.31840122576934e-06
-3.04270330352476e-05
-4.24048573641891e-05
-3.50587899340611e-05
-6.59975231068017e-07
-1.15114150448262e-05
-1.06644796781697e-05
9.16970365768125e-06
6.10200132362464e-06
-1.27470019432066e-06
-2.3529124354451e-05
-1.92484217283178e-05
8.18689476527123e-06
-5.10325960882286e-07
-7.86261591043997e-06
-1.86404506842889e-07
1.61245789824589e-05
-1.05632246627336e-05
-2.1522969855921e-05
-2.11042310942593e-05
-1.67494478482094e-05
1.90060907602415e-06
-4.44579099984306e-05
-1.84799252120541e-05
-5.33529250087594e-06
1.87837550407637e-06
-2.11647022382796e-05
-2.14540076738827e-06
6.44236011865248e-06
1.47967160059693e-05
1.67008956858855e-06
-1.03138548640189e-05
2.71879961121555e-05
1.64816117815658e-05
-1.65673492401318e-05
-1.7939291188492e-05
-1.08451817373231e-05
-4.52216970287617e-05
-8.94300936842345e-06
-1.29023193556913e-05
-6.36007736799225e-06
-1.63830691006285e-05
-1.22990324236311e-05
-1.61878311736604e-05
-3.78164484967176e-05
-2.84822925784393e-05
-1.73577876261464e-05
1.51436073882005e-05
-8.78636161306802e-06
-1.36082264355638e-05
-4.30712047155913e-06
-3.96457425717999e-06
-1.21704801214896e-05
-2.26699314190811e-06
-2.75934066578134e-06
1.12647206349968e-05
-3.25136877213434e-05
-1.46324732425598e-05
4.50638054244923e-06
-4.38545251513565e-06
-4.50237683315651e-05
-2.85310013405558e-05
-2.86029414384045e-05
-3.39848372533648e-05
-4.5488005004156e-05
-3.45699890652509e-05
4.81426080235088e-06
-5.50646788421146e-06
-2.25254754681925e-05
-2.94986770105927e-05
-2.21544623476307e-05
3.24495722541644e-05
-1.72335602243361e-05
-2.53987673201249e-05
9.80859334932468e-06
2.32731219473301e-05
-1.7987669802703e-05
-1.0603822735563e-05
1.807925821887e-06
6.68227390490763e-07
-5.01435999206447e-05
-3.0872757507565e-05
-1.55032678379731e-05
-1.0449852596832e-05
-4.40774955037487e-05
-4.46834625544798e-05
-4.40585063007364e-05
-2.78483195595168e-05
-3.24360577192808e-05
-4.16046997902909e-05
2.64842080127377e-06
3.81817544897091e-06
8.98548346152727e-06
2.14592257300789e-05
1.57169929555853e-07
4.59483944250856e-06
4.64613940471045e-05
1.86390790907556e-05
-7.31295763458484e-07
-8.10464637563074e-06
2.33778569998691e-05
1.01715316507522e-05
-3.69088074029059e-05
-2.57788267655336e-05
-4.17938855233817e-06
9.72074379244136e-06
-4.22915658075054e-05
-4.10957356775e-05
-1.54815454924756e-05
-1.54801380572265e-05
-3.39564355937827e-05
-2.38957426496705e-05
1.28110374113636e-05
1.68923735906473e-05
-5.38910361515376e-06
-2.10212255435385e-05
1.45217952433826e-05
3.52578475247663e-05
1.71697225244737e-05
-2.6565183261018e-05
9.01044233471832e-06
4.09937722440245e-05
-1.64647292493869e-05
-7.06809588609719e-05
-1.44266174046443e-05
3.87060203363884e-06
-4.77045160392068e-05
-5.25931742106324e-05
-1.16062822432838e-05
-5.26316787258198e-06
-3.16248452937012e-05
-2.19166521350337e-05
1.1704931547746e-05
1.13699961039789e-05
7.45258086717962e-06
-3.74861038817254e-06
4.08754104539742e-05
1.69843914531747e-05
1.8773966038973e-05
-8.56451709463724e-06
2.32338172400199e-05
-8.71550216054338e-06
-1.72634758092069e-05
-1.03227223458892e-05
-1.92999896844229e-05
-3.35339493211872e-05
-4.42366728748738e-05
-1.81259338106773e-05
-7.52552058616473e-05
-5.5869964460472e-05
-3.97535898453203e-05
-3.08497020911722e-07
-2.01515102203562e-05
-3.15887659906215e-05
4.20696964090251e-06
2.75147648262437e-05
1.45481865743601e-05
-2.70201238227279e-05
-1.07285158916e-07
3.39681121218932e-05
7.90278306581769e-06
-3.63082294363291e-05
-2.0219563566164e-05
5.06193931417597e-05
1.45103544005702e-06
-5.67716686029501e-05
-1.71449892543711e-05
-6.14839735002734e-06
-3.6491195794215e-05
-7.2647812537589e-05
-1.3232355210711e-06
1.76382816719368e-06
-4.33602172173869e-05
-6.30063814559724e-05
-1.96687805241731e-05
-1.95724076909554e-06
-2.06976687950533e-05
-9.68793794479643e-06
1.94106565065001e-05
1.77670067980874e-05
8.54050510376097e-06
2.19983526673272e-05
1.87442720934437e-05
-4.79418795144569e-06
-4.69697422126557e-07
1.22305727219378e-05
6.47711714151284e-06
-3.21765102462449e-05
-6.24658158513492e-05
-2.38774531371337e-05
3.50065047228758e-06
-4.58288596594575e-05
-5.17269709875848e-05
-2.08699602926866e-05
-4.46757057725603e-06
-3.69734293241809e-05
-2.69865161692052e-05
3.36282386592662e-05
2.1550746047115e-05
1.00307051253699e-05
-3.75664244236328e-06
8.36864886194126e-06
5.68072555525064e-05
-1.31733065687447e-06
-1.14429132622839e-05
-5.056667396505e-06
8.91303702530622e-06
-4.42392681850412e-05
-2.89042437507074e-05
4.21571039572816e-06
-6.78270341191543e-06
-3.94213060805015e-05
-5.57962326077724e-05
-3.05723382076075e-06
-1.3140120907953e-05
-3.13582660349183e-05
-9.2770266182545e-06
1.29083172289825e-05
-5.06145738823617e-05
-4.02184320992652e-05
2.87074769078203e-05
1.93307556230257e-05
-1.49934116370729e-05
-1.29534217578619e-05
5.70224656659017e-06
-6.1637248717249e-07
-2.45845076278475e-05
-4.35195139209047e-05
-2.46110038126806e-05
-2.00061280955095e-06
-7.79972242589184e-05
-4.94490606755375e-05
-9.1139953945648e-06
-2.11957675795305e-05
-5.10419450724209e-05
-4.21681681762417e-05
-8.91167748378013e-06
-4.0747752384064e-06
-4.0457611271224e-05
-1.53725761544425e-05
2.25684021388526e-05
3.49056527607245e-05
-1.73950716342611e-05
-1.75424408333441e-05
2.00667782198752e-05
1.95536699408756e-07
-2.88207921328496e-05
-3.30397323156515e-05
1.14700219876011e-05
-1.60983229219145e-05
-3.52514578452281e-05
-8.3692026610097e-06
-2.76709717522449e-06
-1.80547216725609e-05
-2.77752197745729e-05
-3.43786312342534e-05
-2.94803798591008e-06
9.23276381643477e-06
-2.55538989796219e-05
-4.54406942257504e-06
1.75286226862952e-05
5.65898808618626e-06
1.47308733601e-05
3.25087623874767e-05
-2.68134002286684e-05
1.97582519310594e-05
-3.02892844623758e-07
-1.83907019276948e-05
-1.4489907977249e-05
-1.16469674434957e-05
-2.65170021885239e-05
-1.58529623660579e-05
-3.74493830547908e-05
-3.43147964716312e-05
-2.76177105609012e-06
4.34713926759103e-06
-1.70070901767189e-05
-2.51610219679119e-05
9.83820038147912e-06
2.13917486082484e-05
7.85787699556673e-06
-3.02492406257279e-06
1.04575574618629e-05
4.16385610309144e-05
-1.94818152164548e-05
-4.32525329802334e-06
4.03986336083262e-05
1.3466305262372e-05
-2.63061977801464e-05
-2.78875520168832e-05
1.43303458374186e-06
-6.72966379799795e-07
-5.99708358962366e-05
-5.98513726897324e-05
-1.2406649451371e-05
3.08355144160069e-06
-6.60021041333211e-05
-5.49609858616292e-05
-2.65656020144844e-05
1.24141288049464e-05
5.12474524425753e-06
-2.51132773408381e-05
1.14804371034085e-05
1.39073929705626e-05
-5.2704313116189e-06
1.40022848294658e-05
3.66039532170093e-06
2.83130591742944e-05
-2.51830983726634e-05
-1.60518893104811e-05
-2.15948939462872e-05
-2.55737513292266e-05
-2.23203260414071e-05
-2.83156934635305e-05
-2.33185182599024e-05
-3.78880185779592e-05
-3.35956962803705e-05
-1.02695696896435e-05
-1.68431742153162e-05
-4.18617705854977e-05
-8.61208396035263e-06
-1.46469407742861e-05
-2.47915689110744e-05
-2.1057565226318e-05
2.97850895316144e-05
8.07455565125984e-06
1.58200601134086e-05
-5.51047176867636e-06
1.35641757390479e-05
3.51775148017652e-05
-1.5276031171928e-05
-2.5161231980399e-05
-1.25765775099029e-05
1.42948254340226e-05
-1.53078953738741e-05
-1.66235597583817e-05
-2.14288531563725e-05
-2.19739212607169e-05
-3.39711285095444e-05
-1.62645789923327e-05
-2.01199601017131e-05
2.20959288679731e-06
-8.80878580423718e-06
-7.99845405187679e-07
-1.3445293554041e-05
2.75211978523427e-05
2.76402058421687e-05
-6.17973669841185e-06
-3.9380433681877e-06
4.51405059999706e-06
7.71627891060769e-06
-2.15246509769612e-05
-2.40379483696099e-05
-3.39976307922821e-06
-1.6802133158364e-05
-3.63019622159274e-05
-4.88506036443014e-05
-1.49464878634074e-05
1.53016236110323e-05
-4.14607856222779e-05
-7.20516459442018e-06
-8.16848667126973e-06
-1.80467251495412e-05
-1.53726036600974e-05
-6.78276117953076e-06
-2.01409312381654e-06
-5.7625623014225e-06
-1.74924613255569e-05
9.07486728302453e-06
-5.75916266311671e-06
-2.15151829185066e-05
-7.6778264221362e-06
5.76369241590718e-06
-9.42161924937027e-06
-2.19362225008521e-05
-9.79653920223298e-06
-1.69627380082053e-05
-2.36659820505246e-05
-3.20347713590222e-05
7.31473105911666e-06
2.19414567010315e-05
-1.96350727086725e-05
-1.21575698735932e-05
-8.04907689863473e-06
-1.01119120578645e-05
-6.794767577844e-06
-1.37192387725486e-05
-2.03331095505611e-05
2.25605383096234e-05
1.56539850787054e-05
-2.3527430703758e-05
-2.35168978863359e-05
-2.95793011069669e-07
-7.81281462327719e-06
-3.18292428239146e-05
-1.54775977462665e-05
-3.24575512004396e-05
-2.03906457327379e-05
-2.44073455500776e-05
-1.5890051193341e-05
7.82155416792242e-06
-4.98423132231853e-06
-5.44988142268429e-05
-9.56159866773559e-06
-3.00306649298707e-06
5.4407115948635e-06
-2.29033886947172e-05
4.65588802880702e-06
-2.77296136438951e-06
-4.19419381653084e-05
-3.18489869460157e-05
1.22094396531788e-05
-2.07279378767102e-05
-1.79496992901941e-05
-3.00626100723658e-05
-1.4433996388023e-05
-9.767575906004e-06
-2.22381369831355e-05
-2.6084086913931e-05
6.85548571875996e-06
-2.96074760729417e-06
-1.33175749321128e-05
-3.32002769797695e-05
1.46093583632862e-05
-2.10624314365916e-06
-1.73751777228384e-05
-1.1708946338502e-05
8.4365276812821e-06
-4.43643687824504e-06
-4.86464771828652e-06
4.27624419318979e-06
-6.18844507790406e-07
-2.05958416433635e-06
-2.16901436608661e-05
-5.16472276996553e-06
-1.37346390667976e-05
-4.93042610774281e-05
-1.96722452748091e-05
1.08167494496495e-06
-5.41973354851585e-06
-1.125132441898e-05
-2.44167519369487e-05
8.33260207491072e-06
9.50605132748021e-06
-2.34980727919502e-05
-8.29819691355545e-06
-1.4092926241091e-07
1.07325763663868e-05
-2.3621374448239e-05
1.47963798361657e-05
3.93223190063087e-06
6.55096453823272e-06
-4.00755869782709e-05
-3.17967718700793e-05
-1.87195451041707e-05
-7.54343401800375e-06
-5.24853443642466e-05
-1.44541233307554e-05
-2.75885840886141e-05
-1.22386584397967e-05
-2.00702633212651e-05
-3.32570283060294e-05
1.89209402540404e-06
2.34442581514396e-06
-4.47697833820866e-05
-2.63794220710275e-05
1.21662996474087e-05
-2.55136916841704e-05
-3.97451937783203e-05
-2.90936376375732e-05
-2.01774838231172e-06
-1.31909410093479e-05
-2.08854475436195e-05
-1.84264614455433e-05
-6.99632755554033e-06
-6.69292473382188e-06
-1.27829082330904e-05
-3.73090864445132e-05
-4.66483041408445e-06
-2.57849029008589e-05
-3.89103045138741e-05
-3.35556143813175e-05
7.66070682836101e-06
-6.94542775421433e-06
-8.92153030358106e-06
-1.8251758802549e-05
-2.3423682320035e-05
9.95534262710883e-06
1.14941510548825e-05
1.64393489125122e-06
3.15995973956527e-06
1.00132322072439e-05
-9.1691073976204e-06
-8.44288266819813e-06
-4.8574717622025e-06
-1.77243577703991e-05
8.35566993913785e-06
5.39749883489897e-07
-5.35168390650109e-06
-9.28689035187059e-06
-2.84520616568587e-05
1.01173114499098e-05
-1.0427715071345e-05
-7.358261759106e-06
9.70350831181834e-06
7.35212614901457e-06
-2.27334599585763e-05
6.67044010789822e-06
-1.96925757471295e-05
-2.61676925495785e-06
-1.49926156388245e-06
3.70921659712914e-07
8.52067653826125e-06
-1.17160792503839e-05
2.2061334062387e-06
-4.8325035160662e-06
9.38920756067918e-06
-8.39989462173693e-06
-4.09111223254696e-06
-2.50265241049962e-05
-3.09084370766605e-05
-1.59735185199341e-05
-3.47207119135786e-05
-3.72797188728473e-05
-1.95336242038183e-05
-3.24507800499079e-05
-1.44976624854245e-05
-2.52651715502908e-05
-6.11634797787341e-07
-1.1386966116175e-05
-9.60037146536387e-06
-4.97278475788836e-06
-1.63621650973854e-05
1.53142335829515e-05
4.93915308672779e-06
4.47517409531103e-06
-1.74011935416213e-05
-2.37984728067991e-05
1.17203075335359e-05
2.86556521392696e-07
-1.20566139789551e-05
-4.48797769313531e-05
-2.33699513543485e-05
-1.18961683887418e-05
-2.95812807100849e-05
-4.56340243901555e-05
-1.53417500537521e-05
-1.95675768877872e-05
-2.6850698788448e-05
-2.05973568256179e-05
-1.57118217527344e-05
-2.03372610669366e-05
-6.41583419700566e-06
-6.82238667281525e-06
-2.08591070411692e-05
4.46274372373967e-07
7.24873356826889e-07
-1.80896936134122e-05
-2.19537227258285e-05
1.76000009274266e-05
-1.80706642836289e-05
-8.03672478971325e-06
-6.50593400104828e-07
-2.12086836917969e-05
-3.20776290402785e-06
-1.9532535756091e-05
4.46847691038601e-06
-1.94141693421192e-06
-7.63619435719201e-06
-4.90975634127602e-06
-4.13111497813346e-06
-2.56653523534748e-05
-1.49071594539698e-05
-1.28723361545597e-05
-3.25646571670861e-05
9.55783522221144e-07
-1.87010153799602e-05
-6.06170838389513e-06
-6.95130184792022e-06
2.75917768966245e-06
4.31872692945952e-06
-8.05789888919339e-06
1.1326753054219e-05
-9.10775472270177e-06
-7.43320019053313e-06
1.05492355185998e-05
-2.42723718954717e-05
4.25550126068055e-06
2.97209594345325e-05
1.03743444931049e-05
-1.842413061377e-05
2.91192671060822e-05
-2.78125993335079e-05
-6.61611543201409e-06
1.99322164743611e-06
-3.27575767854086e-05
-1.89888485283014e-05
-1.9105304177209e-05
5.59424385562083e-06
-2.25549186710513e-05
-3.94263807480177e-05
-9.84852635950285e-06
4.61799145086062e-05
-2.0518467762082e-05
-2.09215744484871e-05
-4.22615432936523e-06
-5.19032420214598e-06
-9.90292410366541e-06
-1.00970792895526e-05
1.24360392429703e-05
2.09966343588912e-05
-3.15106306606252e-05
-3.62492981217244e-05
-1.54930055994895e-05
-7.37569728667513e-06
-2.30277802135727e-05
-5.18709295414769e-05
-2.05417007781796e-05
7.77208290536629e-06
-2.83409209544469e-05
-3.15124822473667e-05
-1.14327614421681e-05
1.28327736901785e-05
-1.43154703026954e-05
-1.05441754044136e-05
-1.60888740741978e-05
2.62870366327736e-05
-4.39390963700797e-06
-3.76553317204604e-05
-3.4872553851985e-05
-1.53677890559476e-05
-1.91399405988181e-05
-4.40545215090563e-05
1.30442574957635e-05
-1.16663396796104e-05
-1.04983357920717e-05
-4.06459088358192e-05
-5.00020787243759e-06
1.10466049360336e-06
-4.73735376026974e-05
-1.35939736652237e-05
5.58339618251924e-06
-7.0810878397155e-06
-3.75391562865129e-05
-6.48521479524475e-06
1.59627535524863e-05
-3.74556442567688e-05
-1.52924061009045e-05
1.42839528631965e-05
-1.11895726410529e-06
-2.17399540290964e-05
-5.26520925432828e-05
5.77550223409247e-06
1.29796629161144e-06
-2.79839728929308e-05
-2.60595728056352e-05
-2.12006427882894e-05
3.2937946409205e-07
-1.99277350181448e-05
-3.90006447765853e-05
-3.65535808298788e-05
-2.09758189729734e-05
-2.18020385053366e-05
-2.88302895208532e-05
2.19628405899609e-06
2.56296988934104e-05
-1.30222922161212e-05
-3.19715828705957e-05
3.39796096235232e-05
4.41644017094501e-05
-1.03430343874243e-05
-2.63364776043671e-05
1.57061802434384e-05
2.11299308458043e-05
1.18430490483522e-06
-3.97056843318371e-05
-8.070878950823e-06
-2.40645731067399e-05
-4.39110565533738e-05
-1.9548976852642e-05
-3.49836668740095e-05
-1.44864740967219e-05
-3.13176736456884e-05
-4.07513186008767e-05
-3.53480478029164e-05
-9.56214457762577e-06
1.32068959911209e-05
1.3203987657097e-05
-2.80294619724499e-05
-1.36395524767417e-06
1.67133389756824e-05
7.3099264328649e-06
-1.33057554863495e-06
-2.57849085244094e-05
-1.66412656790798e-05
3.00894884029263e-06
-2.73128692941111e-05
-1.96064605648405e-05
-3.92251917303388e-05
-3.21351544507102e-05
-2.01209534865761e-05
-4.63930430883219e-05
-4.03677011208569e-05
-2.13291603622091e-05
-2.28151973127684e-06
-1.13904594298801e-05
-3.36195163679468e-05
2.34966976491106e-05
8.19374756764144e-06
-3.03594888986887e-05
-3.29601089727261e-05
1.63602159293539e-05
1.71130073381225e-06
-2.71372658602494e-05
-1.41958058359504e-05
-4.12402970585583e-06
-2.27277376308607e-06
-3.33014396589595e-05
-1.93607250453808e-05
-4.05612987697305e-06
-2.90115000172608e-05
-5.57576092690001e-05
-2.23071465408805e-05
-6.95480715273675e-06
-5.30286722601222e-06
-4.05677021066234e-05
-2.51635769883068e-05
-1.60835247770349e-05
2.36487062254801e-05
4.0358515564585e-06
-1.30390624192621e-05
1.79759864444288e-05
1.48720979786188e-05
5.32710882868676e-07
-4.94372906273785e-05
-1.09867860134591e-06
-1.4876149623641e-05
-1.96389498531509e-05
-1.59751057148822e-05
-5.44147657627147e-05
-1.47933954777731e-05
-1.89320789525764e-05
-3.02375564660006e-06
-2.68862901981148e-06
-2.50267196404424e-06
-2.85065980338031e-06
-1.25355366136174e-05
-1.26061404460724e-05
-1.31314702176273e-05
-6.9656490095899e-06
-1.55495810824071e-05
-1.18517460500399e-05
-1.99039823673201e-05
4.56343698268461e-06
-9.98166056685893e-07
8.11511755030308e-06
-1.59493554816649e-05
4.16895243796758e-05
6.94698309383889e-06
-2.41811349606589e-05
-2.67307008075918e-05
9.79263992431551e-06
-3.80895645981924e-05
-6.2908692360581e-05
-7.97786994021204e-06
7.45057078520841e-07
4.38826381109178e-06
-3.19400229641729e-05
-2.11384534276186e-05
-1.09136838934933e-05
-9.98300145432961e-06
-2.56251105318319e-05
-4.5810794578398e-05
5.77219465480193e-06
-6.69245698821303e-06
-1.73361230841195e-05
-1.87393232401424e-05
1.91487870451644e-05
-2.39742977624968e-05
-1.93531253959561e-05
1.35707370372075e-06
-5.80551129936354e-06
-1.6839845027962e-05
-3.38690272853469e-05
-4.11537416012552e-05
-1.19237064871397e-05
-1.55128640993252e-05
-4.02982597772025e-05
-3.71327372844637e-05
-1.13228712480389e-05
-1.17781294918866e-05
-7.27790322910761e-06
-1.50434318509366e-05
-1.6315487214063e-05
-1.0821049734944e-05
-6.69069095112879e-06
-2.96060933811704e-05
1.05232368630858e-05
-6.25551791839453e-08
2.96905735619027e-06
-2.41498601957917e-05
-1.73496391093626e-05
-1.49880348956721e-05
-4.2269916090065e-05
-9.26070264690856e-06
-1.00312410117045e-05
-1.58485164270004e-05
2.69033610546373e-06
-1.17957659629448e-05
-2.4643789802986e-05
-1.59273195048781e-05
4.01374173204162e-06
1.35496531915427e-05
-2.87967856347752e-05
-1.18330505623973e-05
-6.29114565738624e-06
-1.61800855556809e-05
-8.6684368371572e-06
-1.65270646804924e-05
1.32931900133367e-05
1.40412998403017e-06
-2.34067865559472e-05
-5.50776550626626e-06
-1.32387491579306e-05
-5.83050368417917e-07
8.42061469295533e-06
-2.18012270061789e-05
-2.21358631423695e-05
-2.57906175033539e-06
-1.01275976874865e-05
-3.43444696034775e-05
-1.848481583218e-05
2.41723605458762e-06
-1.57891804748016e-05
-2.85719178161943e-05
-1.30128341759614e-05
-3.27779678237022e-06
-1.01719777074989e-06
6.37730499416886e-06
1.7063062787168e-05
1.22377202661558e-06
4.05278111510314e-06
2.12217445335467e-05
1.4623225067326e-05
-1.69096636569421e-05
-1.5365107417003e-05
3.06201267061231e-07
-2.22062201022701e-05
-4.56720261138425e-05
-2.99718349836302e-05
9.71982228969514e-08
-5.2816319284893e-05
-6.60070405751015e-05
-4.0650618661624e-06
3.35787278594143e-07
-8.75546369346376e-06
-2.32362852032015e-05
-5.00713747462283e-06
6.79886716988986e-06
-4.16450451356707e-06
-8.6991142284385e-06
-8.00232262754968e-06
-9.17072942108685e-06
1.70086244528808e-05
1.09626689159353e-05
-1.49479278454344e-05
-4.38444546963546e-06
-1.0163726248951e-05
-1.03248602944496e-05
-2.32082172152168e-05
-1.66928338862922e-05
-2.07514403457876e-05
-1.91727781902044e-05
-1.54338335670167e-05
5.00718976452642e-07
-2.39071457494093e-05
-1.17439247135107e-05
-1.44163062602648e-06
-5.56559739914242e-06
-1.35817405571603e-05
6.51099854096682e-06
2.05180301292767e-07
-2.43609085845002e-05
-2.47534848345081e-05
-2.25329436423065e-05
1.08067942389235e-05
-7.14010281596049e-06
-1.89750434543632e-06
-1.33191378029233e-05
1.64000316793994e-06
-4.35097274999303e-05
-6.45950540896397e-06
-2.73867650009343e-05
-3.75246621658323e-05
-2.54217891525785e-05
1.23358815680906e-05
-1.77579956551586e-05
-3.18298927832608e-05
-3.28745554491553e-05
-9.54875285232292e-06
-1.94440787635812e-05
1.21688716903959e-05
-5.51755470464737e-06
-7.78247390225491e-06
-9.0151024664688e-06
-2.11850009986683e-05
6.20419605964526e-06
-5.77271638860992e-06
-1.42905729461916e-05
-2.2255693251828e-06
-3.14622673690123e-05
-1.93483686951334e-05
-3.10290975734393e-05
-8.31905654672509e-07
-2.40857748581309e-05
-8.54342326672735e-06
-1.60479168539619e-05
-1.51197184673267e-05
-1.97791294014686e-05
4.26675052564091e-06
-6.51530687692677e-06
-2.29461621308077e-05
1.60361188064039e-05
-9.34552255300706e-06
-2.61259970514526e-05
1.16881689228555e-05
-8.10482345938956e-06
1.75731961239137e-05
-2.14507588231817e-05
-1.04125352878178e-05
1.88784876499414e-05
-7.24818034684822e-06
-2.23881398556457e-05
-1.71958368429941e-05
-1.49174714463869e-05
-1.98435023145683e-05
-7.58000432548727e-06
-1.31046246893678e-05
1.53314790244061e-05
-3.35529575285517e-05
-1.22526294595546e-05
6.00038956278937e-07
1.55370532438996e-05
-2.57784207556972e-05
1.09841822867906e-05
1.29647041278224e-05
-3.55566723719888e-06
-1.74555446546371e-05
-1.15837097709599e-05
-2.4730664796056e-06
-8.63763340666367e-06
-5.42745034442343e-05
-2.49491848453174e-05
-7.32565415774968e-06
-2.22798907119521e-05
-3.45325730800299e-05
-2.897380084447e-05
-7.36356074906608e-06
-2.56474542994124e-06
-2.33785800541038e-05
-3.1278124709822e-05
-5.32394280909072e-06
-1.42166214482528e-05
-2.20398585001087e-05
5.77410772833483e-06
-9.15432372125853e-06
2.13201702547159e-06
-2.80298110820153e-05
-6.78267088581675e-06
-2.00966695458914e-05
-3.94088175140838e-05
-1.00427145402934e-05
1.91788540863329e-05
-7.56918564979164e-06
-3.25202353489273e-05
-2.37903444732793e-05
1.51490435945503e-05
-6.38209644239321e-06
-2.92835392744063e-05
1.25412506174746e-05
2.10919048885148e-06
-6.29899722145038e-06
-3.15055564437129e-05
-9.46594407508238e-06
-1.10662043049549e-06
-2.62349068750484e-05
-1.08886507286715e-05
-2.98620203578736e-05
-8.08747956280347e-06
-3.05067641076481e-05
-1.81110966041556e-06
-1.49169977849005e-05
2.72628215443221e-06
-2.93913557163826e-05
-1.34616806536415e-05
1.58539335608599e-05
-1.59457014137601e-07
-8.67851189206072e-06
-3.10602505828191e-05
1.28355421874333e-05
3.50204728603127e-05
-1.02759470664431e-05
-1.5505094079764e-05
2.75854092599242e-05
1.79607379473333e-05
-4.4665091279683e-05
-1.33264679677647e-05
-9.08819864515564e-07
-1.07386929921113e-05
-2.97906579428178e-05
-2.71040392985357e-05
-1.21853405611063e-05
-1.81491001159272e-05
-5.11835375094292e-05
-3.41751904577366e-05
-6.52796379186343e-06
-4.57495151173972e-05
-5.08330121822973e-05
-2.11836959450165e-05
-3.9558588583437e-06
-3.6207088795093e-05
-1.75158949840501e-05
-1.7975076056444e-05
-8.03990262607984e-06
8.11492035219299e-06
-7.79629447921709e-06
-1.12278940157661e-05
2.41132699108578e-05
-8.43708654327619e-06
-1.70405639650079e-05
-3.58548491523543e-05
-3.26502206856943e-05
-2.99956844073501e-05
-1.96278269802447e-05
4.31136245337588e-06
-2.74453982244544e-05
-1.57655557149416e-05
-2.12941610033685e-05
-2.04781804766765e-05
-3.67527740288543e-06
-4.91340879207203e-05
-1.42724096281561e-05
8.4270038733138e-06
1.14027245524313e-06
4.15569363220381e-06
1.90529670920971e-05
1.29886982711542e-05
-4.03807271430306e-06
-1.45653468876804e-05
9.48983442848476e-06
3.01247606155285e-07
-3.2171045946605e-05
-3.22233796401464e-06
-5.55885835765716e-06
-5.1598827601702e-06
-3.63972896238753e-05
-3.49886500991827e-05
-3.24880446636926e-06
-4.79261484886553e-06
-3.10444127460066e-05
-2.59496648146673e-05
-9.13060043025413e-06
9.95052628473327e-06
-2.72375956219016e-05
-4.56581166235995e-06
-4.93491693926451e-06
1.67162099010194e-05
-9.82322855157783e-07
8.18318454411699e-06
1.89798493937875e-05
-6.76836130125756e-06
-2.48861006671928e-05
-2.22641176558118e-05
1.72754278520199e-06
-7.96848023923237e-06
-3.14157382901249e-05
-1.37349391975769e-05
-3.39350213101862e-05
-4.05911521055744e-05
-2.44603077746031e-06
-1.80713840046881e-05
-2.24846257006496e-05
-1.15990181252076e-05
-2.49914286766504e-05
2.12156054489059e-05
-6.12100168946375e-06
-4.08994132983971e-06
-2.10597161033396e-05
1.24803115019657e-05
3.93615758705423e-06
-1.08931249037194e-05
-3.9412129015972e-06
4.55711991137122e-06
-2.40817491907093e-06
-3.74833410023247e-05
-3.66675894609354e-05
-1.18978428257654e-05
-1.74135912859219e-05
-3.3598498480766e-05
-5.98181056650767e-05
-1.70729322324929e-05
-1.50624448620738e-05
-5.91279026593811e-05
-5.96078636223793e-05
1.01153796207556e-05
-7.5535855350871e-06
-2.3077059757369e-05
-2.89100099227353e-05
-1.03879696260651e-06
1.75224365428586e-05
-1.6485417278452e-05
1.48212391956362e-05
1.66929485586539e-05
-2.47691241960554e-05
-1.21874017580765e-05
5.16862022517417e-06
-1.94620151365547e-06
-9.80628719676358e-07
-5.82854134152506e-05
-1.84780550696124e-05
-4.14118835708035e-07
-4.77386758473519e-05
-1.94053873882846e-05
-3.44509026486486e-05
-2.49494641477543e-05
-6.23550912999637e-05
5.12755812604416e-06
-1.45285072596842e-05
-2.06416591098229e-05
-1.44203285275686e-05
1.12231404968924e-06
2.29483499568909e-05
1.20566343059038e-05
-3.58494454546388e-06
9.36304571808709e-06
-2.59572372322971e-06
1.12576194660373e-05
1.40162978016761e-05
1.02445804339019e-05
1.0278705866488e-05
-2.40294607192772e-05
-3.03234705010915e-05
6.69539049681998e-06
-1.38673749874346e-06
-6.47275666146094e-05
-3.5911483474852e-05
-2.25340393137791e-06
-4.4645479525217e-06
-1.77769050588958e-05
-4.23252840612152e-05
-4.51761016732968e-06
1.23529588618762e-05
-2.05727435661617e-05
-7.01533091085389e-06
-6.84779867337204e-07
-3.06348487782382e-06
-7.36837599778433e-06
1.10194843087738e-05
6.28878400564954e-06
-2.02307683629614e-05
-3.6700318638585e-05
1.62602000834659e-06
-2.43486304213077e-06
-3.23278363490037e-05
-2.41552320254532e-05
2.95892508359522e-06
-3.93774114443909e-06
-2.57948438158176e-05
-1.41283638497656e-06
-1.13958512780395e-05
-2.38164815631732e-05
-1.83946297471591e-05
-2.7479717499536e-05
1.19157913976274e-05
7.53083564833623e-06
6.09047878433525e-06
-1.71301328014288e-05
1.63492590361776e-05
9.50652937491904e-06
-1.8686276107893e-05
8.55315273684597e-06
-1.80749735888521e-06
-8.35384548527209e-06
-2.37007241291528e-05
-6.21116859351354e-06
1.88186020515693e-05
-9.73563595701902e-06
-2.48376524658678e-05
-2.46185444519803e-05
-4.41652135138293e-05
-2.79836668477519e-05
-9.63959426481017e-06
-3.05165614728274e-05
-6.01312091651105e-06
-1.60600659349759e-05
-2.27970578504891e-05
-6.04209863416634e-06
-1.48051125873004e-05
1.13875613834051e-06
-3.56609920534291e-05
1.55519377651093e-05
1.61818135922745e-05
-2.15843399047725e-05
-2.30700084211824e-06
-1.1834385214907e-05
1.68801823811738e-05
-2.51388311851213e-05
-1.99174711839537e-05
4.3611206228392e-06
-1.48729129831832e-05
-2.13875404938337e-05
-2.87445037192159e-05
7.80809999576585e-06
-4.79951147913553e-06
-2.23934823265197e-05
-2.54830866124002e-05
1.35285423920123e-05
-3.08515121242691e-05
-2.85268794361433e-05
-3.27091488008068e-06
-6.60199386480892e-06
-1.37400127580881e-05
-6.25077632968397e-06
-2.4300241821339e-07
1.4891358836322e-06
-4.0582882479396e-06
1.13728105341308e-05
4.25337934423436e-06
-1.83132275868718e-05
7.09619807306002e-06
-1.22173253750891e-05
3.53034170359148e-06
1.4605549107554e-05
-9.49686056620707e-06
-1.63557279292652e-06
-6.71190867213331e-06
-1.72218806878256e-05
-2.7414224338945e-05
-1.66016471236105e-05
-3.73550639433545e-05
-3.6070846926467e-05
-1.09312609582182e-05
-1.51127027897226e-05
4.62023715448754e-06
-1.28423354521586e-05
1.41806738621752e-05
-3.24270576459984e-06
3.18129923390949e-06
-3.556488824279e-07
8.98121539611254e-07
1.75538745455914e-06
2.18597600795034e-07
-1.18359172514808e-05
-1.08355968281439e-05
1.1820577610159e-05
-3.13069283348244e-06
-1.66468249899746e-05
-1.06312873901721e-05
-2.27648422853493e-05
-2.13662664240688e-05
-3.4007210649581e-05
-3.11301533667757e-05
-6.30796552542096e-06
-1.40023271101874e-05
-4.39023551673808e-05
-1.44257851787058e-05
-1.20058496143309e-05
-6.13738341319253e-06
2.34237313632523e-05
1.60195803072609e-06
1.11059557638406e-05
7.94627187362088e-06
1.07325032894762e-05
-8.46391628509876e-06
-4.13486144564688e-06
-1.86702427631743e-05
-2.42836531311192e-05
-1.81983596847683e-05
-4.53898038089694e-05
-3.92264512383526e-05
-2.58729644689789e-05
-2.05744924331358e-05
-3.68606100262458e-05
-1.99806718950724e-05
-1.37722740545587e-05
8.60863894463026e-07
-3.02299591529748e-05
-4.43964695455464e-05
-1.11225057150201e-05
-2.14899981434808e-05
-1.13868538308961e-05
-8.29190890853923e-06
-1.94094489623877e-07
9.0886092130987e-07
1.80512203298795e-06
-8.99781780975662e-06
6.60716079489883e-06
5.49376711032127e-08
1.49639225040027e-05
8.89118654464097e-06
-2.53121839134502e-06
-2.83480791021197e-05
-2.62478694027221e-05
-2.91775705931915e-05
-9.90781797810349e-06
-2.99446459445062e-05
-1.82040858547279e-05
-1.39957800664723e-05
-8.47789669536093e-06
-1.61943053668117e-05
-1.06431740287188e-05
1.63969388628969e-05
-2.71175935394621e-05
-4.97093189821344e-06
-7.30341703197946e-06
1.34504934734251e-05
-1.66474971771779e-05
-2.09007477015434e-05
1.71825435252102e-05
1.16823916217812e-05
1.69294739364938e-05
-9.79975928992382e-06
9.9341453466514e-06
-1.72677289709314e-05
-2.85682797210876e-05
-3.76420076815183e-05
-3.58645238774337e-05
-3.48441213658963e-05
-4.660513938232e-05
-1.08571331768638e-05
-1.57803702165811e-05
1.64668808482881e-06
-7.82711639671114e-06
-2.29582155338295e-05
-2.63600223401913e-05
-1.5630657879026e-05
7.91666043601751e-06
-1.80624583920918e-05
-1.39796481047456e-05
1.88262436704043e-06
1.87934814332198e-05
-1.1608444475473e-05
-3.25178459888619e-07
-4.10280082654626e-06
-1.21803189731346e-05
-8.49468492347882e-06
-2.31606629736997e-05
-3.80648461208503e-05
-1.79519328183231e-05
-2.99459153236646e-05
-9.01489158616562e-06
-1.7530132877597e-05
-2.68756122077427e-05
-6.24511362427613e-06
-2.06725046380197e-05
-2.90025333106573e-05
-8.20353967804464e-06
-2.57698822204626e-05
-2.51168732326922e-05
-6.32654367675944e-05
-1.87407687906482e-05
2.70357405079535e-06
-2.95244355596905e-05
-2.92364703888082e-05
-1.31579244039722e-05
2.53541159450904e-05
-1.57790367782883e-05
-3.84789901817423e-05
7.68372473244869e-06
-8.60452962090588e-06
-2.38148371816975e-05
-8.9844394470683e-06
-1.2624857137704e-05
-1.63560593652511e-05
-1.96671542731898e-05
-2.04941726624819e-05
-1.08352775676254e-05
-1.67059138986506e-05
-1.53562245854669e-05
-5.90704546836903e-06
-5.87924305598129e-07
1.13320253577886e-05
-1.72555484388177e-05
-2.20764102530636e-05
-1.75432087105343e-05
-7.6319018395884e-06
-1.05439759274202e-05
-1.3568845199562e-05
2.54501903224315e-07
-8.179962616469e-06
1.5256907715476e-06
2.40997875348217e-06
-4.767374930174e-06
-2.10748717238922e-05
-6.87961747326853e-06
8.11205789920299e-06
-6.8206282705427e-06
-2.35505419969704e-05
-1.17992944428127e-05
2.42233682278581e-06
-3.55675325684131e-05
-1.84628253279878e-05
-3.08953314501759e-06
1.50644424582202e-05
-4.74366749382715e-07
1.72208642707729e-06
5.8639571131794e-07
1.30897754131912e-05
-1.3590275554927e-06
7.75493043075556e-06
3.38633014385765e-06
1.4009862861901e-05
-1.4054819894755e-05
-2.35833031768072e-05
7.13284833899978e-07
-7.00106305227486e-06
-1.87422051972115e-05
-2.35990342893428e-05
-2.55376139311122e-05
-1.17297495315943e-05
-1.92789188136138e-05
-1.44764346868653e-05
-3.06259278017388e-05
-2.46774673970662e-05
8.42914842028845e-06
1.3873289821037e-05
-5.24290000060915e-06
-7.65586777384398e-06
6.95876179724811e-06
-1.12665343662246e-05
5.35435987170953e-06
-8.0001483874512e-06
-1.92868776993139e-06
1.20866534052196e-05
-6.04017158150912e-06
2.7326588711607e-06
-1.80007713224957e-05
-3.38051429460171e-05
-2.00023918600474e-05
-3.37767667852556e-05
-3.63177958851421e-05
-1.19313780782239e-05
-4.70536655060776e-05
-4.70683167210289e-05
-2.32429386662202e-05
-1.89172760674165e-06
-3.17198054543682e-05
-6.78070946022932e-06
-1.25670492805314e-06
1.80619777701632e-05
5.96946267157844e-06
-1.56445126840147e-05
3.12191163298975e-05
3.1141399703497e-06
-1.16391092702795e-05
-2.11352708877757e-06
5.57063239151345e-06
-2.36934729872426e-07
-1.70278799197573e-05
1.36291420968059e-05
-4.38833202987664e-06
-7.63264039335583e-06
-4.38440803548446e-05
-5.7688015643581e-05
-8.97145166528172e-06
2.75640376964748e-07
-3.27609955863455e-05
-3.09382003471968e-05
1.04018335663167e-05
6.11948889634496e-06
3.7441083018938e-06
1.22951528390569e-05
2.35121184720665e-06
-5.39273957314939e-06
3.02583723756062e-05
4.81551700758214e-06
-1.04773961459015e-05
1.11013038272529e-05
-2.2376116472132e-05
-1.65836113826395e-05
-2.62086136879613e-05
-2.05523589385449e-05
-1.05471749794357e-05
-1.39118463535777e-05
-3.04936281696825e-05
-2.17299067471315e-05
-1.11020887371608e-05
-1.61258867283918e-06
-1.79510942452345e-05
-4.59381661393636e-05
-9.88668764377441e-07
1.7680609688699e-05
-1.0580182428276e-05
-3.81600111771924e-06
8.25651767857029e-06
2.93310835834631e-05
-1.61015038705237e-05
-2.83442395888978e-05
5.78429888409821e-06
9.19426242017155e-06
-6.02656972733466e-06
-4.10571167571305e-05
-1.1736504067093e-05
-8.12903008422864e-06
-3.37673574988119e-05
-4.64647263057458e-05
-1.46708863347689e-05
-3.15669337805713e-05
-3.02554860967176e-05
-3.71204872065096e-05
-5.3302223467241e-05
5.02468857158641e-06
-1.8826770969227e-05
-4.93753164903759e-05
2.72167425680175e-06
-1.38909658724477e-05
-3.23916107026348e-05
-1.97366222972183e-05
-1.37937718381719e-05
2.59800668533595e-05
-1.31085494672125e-05
-2.11685279982154e-05
-2.94478208372193e-05
-6.09829153978155e-05
-3.82376740094186e-05
-1.67225755793519e-05
-6.61947389131067e-06
8.66028526118649e-06
-4.657060821922e-05
-1.11541209236402e-05
2.72166660460301e-06
-3.14707276491855e-05
-2.3114171838815e-05
-2.63404823192413e-05
-2.62226415745111e-05
-1.20435330611102e-05
-3.36249885314688e-05
1.383529851618e-05
3.13738696775714e-05
-7.30820036745039e-06
-6.42038928899697e-06
-2.60650453579087e-06
-1.19946280972002e-05
-8.61346181083798e-06
-5.95371165822537e-06
2.30998917518343e-05
2.10112739317736e-05
-3.40310045626456e-05
-1.88159342686786e-05
9.2081731118428e-06
-2.47289071294231e-05
-1.9900697484979e-05
-1.76044778178446e-05
1.84014575880544e-05
-6.67615816944076e-06
-2.62365511177712e-05
3.90771785406283e-07
1.76554843608541e-05
-2.30860615297598e-05
-4.17658332705629e-05
1.15584482756487e-05
7.87516855927843e-07
1.23523024046307e-05
-2.76591503869778e-05
-8.18727769763809e-06
1.37998027016434e-05
3.20937581941826e-05
-1.23541189885715e-05
-1.76665027056254e-05
-1.19176452969831e-05
4.86757392305721e-06
-1.06264206041197e-05
-3.33566898984492e-05
1.25941348533871e-05
-7.49405251328966e-06
-5.4449886977126e-05
-4.95212842202666e-05
-1.00801447623185e-05
-1.23482348902323e-06
-3.52957638889165e-05
-4.95610266491239e-05
1.40114572444727e-05
-1.9961704127019e-05
-1.86792956079063e-05
3.18801309726342e-07
3.27208429022787e-06
7.23360130612541e-06
-4.44321394003107e-06
-1.65303492544202e-05
-1.75046625472432e-05
-8.31021871963695e-06
