# Supplementary material for: Research on computational propagation and identification of mine microseismic signals based on deep learning
Source: PLoS One. 2025 Oct 22;20(10):e0334641. doi: 10.1371/journal.pone.0334641 (PMC12543183; doi:10.1371/journal.pone.0334641)
Supplement: S10 Data — (ZIP) [file pone.0334641.s010.zip › 000101100001461.xlsx_0.txt_24.txt.txt]

-8.6318353782307e-06
-1.34080804039102e-05
-1.5910945751208e-05
8.90168494401124e-06
-8.06688304602887e-06
-1.3883178951974e-05
-5.87202508628485e-06
1.40328877449703e-05
-1.59055575283123e-05
-5.40368587113439e-06
1.21580462152955e-05
1.2983257261005e-05
-2.55385055118477e-05
-1.78958784839924e-05
5.37348501280444e-06
2.2996327319507e-05
1.36456546201547e-06
-1.74891175813375e-05
-2.49229454275426e-05
1.18301520850578e-05
-1.27134390047776e-05
-4.05921341074445e-05
-7.28514899262676e-06
-1.81389508687339e-05
-1.80027330568389e-05
-2.32545720887932e-05
1.28861375036421e-05
-4.14496267213626e-06
-4.39402984343741e-05
-4.15306493728955e-05
-6.83744551957495e-06
-2.38365659056408e-05
-2.79535497484548e-05
-1.32427785523334e-05
2.45703289517025e-05
1.00705063279821e-05
-2.17633156505443e-05
-2.34466681690705e-05
3.15731485917711e-06
-4.94704975710991e-05
-3.66705362839097e-05
-1.14478375643117e-05
-3.88573262552244e-06
-1.4780210675193e-05
-3.25631194017579e-05
-1.29710687647316e-05
-3.25918325827036e-05
-3.29833084813828e-05
-1.67795855120198e-05
-3.08705801588699e-05
-1.93733087841567e-05
8.597061856027e-06
-2.07524038795782e-06
-2.09057524959606e-06
-2.19345720960655e-05
-2.59759176117477e-05
-7.32868175447005e-06
-2.62587557951294e-06
2.82354636470146e-06
1.03798361351621e-05
5.54659536694309e-06
1.5810246887999e-05
4.46211215997058e-06
-1.28098455278052e-05
-5.77328930444744e-06
-9.6836924189698e-06
-2.49970224414365e-05
-2.95077286428479e-05
-7.80572048285534e-06
-9.08368904996256e-06
-1.69801467950259e-06
-2.96548460464485e-05
-1.77437893166504e-05
-1.46342553830199e-05
-9.48152673780919e-07
-1.982671863639e-05
-1.55038670710017e-05
7.27641511590822e-06
-3.46356467595506e-06
-3.49864766709866e-06
1.41124807759836e-05
2.12943218414684e-05
1.45015519962465e-05
1.1010675943863e-05
-1.49951774594929e-05
6.87493922138165e-06
-2.41447907762522e-06
-7.8750349601748e-06
-2.23871273626677e-05
-1.42224668500337e-06
-2.07673499091766e-05
-2.61254971889245e-06
-3.03065482637257e-05
-2.36958114178287e-05
-2.89557621784999e-05
-3.01402105207403e-06
-2.94704248141616e-06
3.97123714394953e-06
-2.30863217949583e-05
-2.30859523659941e-05
-9.81352131586726e-06
-1.62735058643725e-05
-1.38552998957896e-06
-1.48383064709827e-06
-2.41104238655211e-06
-5.8780498598723e-06
-2.14829851337191e-05
-6.14371941677571e-06
-2.26443197310035e-05
-2.14456070474235e-05
-3.13277946617875e-05
-1.34511116566323e-05
-6.98586871994571e-06
-3.92626253433126e-05
-7.60887177707057e-06
7.14047200578499e-06
-2.07453516839444e-05
-5.18625521031062e-06
-2.29177922546268e-05
-2.15489080918698e-06
1.86092384401869e-05
-2.4340861637056e-05
-1.75159175338534e-05
-5.7901251758203e-06
1.89255520974742e-05
-1.94726787637409e-05
-2.09760347354607e-05
-1.34546526760699e-05
-7.40694468054317e-06
-3.82907881892888e-05
-5.64693834844353e-05
-2.76908857236194e-05
-1.69708031250997e-05
-1.27632120336224e-05
-2.45709501095882e-05
-1.53169760057797e-05
-1.93026236295712e-05
-2.77457597914506e-05
-1.17412464095111e-05
-1.27089664011817e-05
-8.98466026322338e-07
8.0748457172685e-06
-4.94560989166714e-06
8.8139249607564e-06
-2.10674812804498e-05
-1.88615852033614e-05
-2.59124931712684e-05
-1.07431529597399e-05
-1.34843759523786e-05
-1.12890113477987e-05
-3.78754322235782e-06
-2.33112537476049e-05
2.32891447156539e-06
-1.02351769954973e-05
-1.74136502041567e-05
1.47540369989838e-05
-2.26214179316884e-05
8.82266386329313e-06
1.50780917095823e-06
-3.57554726493213e-06
1.344970383142e-05
-9.03262311625811e-06
-5.28640423368542e-06
1.07556584714832e-06
6.38991635730022e-07
-1.76652768588723e-05
-4.27134119491747e-07
-3.96890440714419e-06
-2.46474095366552e-05
-1.95985623773584e-05
-4.84569270879493e-06
-6.60672527574492e-06
-2.40149015341872e-05
-1.3044476692558e-05
-2.74655693553459e-05
-3.28527181517009e-07
-1.69195889344051e-05
-1.94613006904385e-05
1.09939147343384e-05
4.04099184016501e-06
-4.87886225929724e-06
-3.66405286607914e-05
-2.5684695602996e-05
6.24362334244783e-07
1.18472626232991e-05
-2.20499191120341e-05
-5.72638966295052e-06
-1.90775998765724e-05
-1.291463594696e-06
-2.62770572843642e-05
-2.87846932427416e-05
-5.74625349031039e-06
-6.78342215091875e-07
-3.51971690550318e-05
-3.58227221043633e-05
-5.78607410320186e-06
-3.45684304175867e-06
-1.59144865067371e-05
-2.32946127048802e-05
-2.25409594324214e-06
2.24257905222384e-05
2.84501933536762e-06
-2.09854421792268e-05
-7.49460353252208e-06
3.38499644235064e-06
-3.15776457858891e-07
-3.80924391150575e-06
-1.98812247186412e-05
-2.21104597770776e-05
-2.0479915197013e-05
-3.75950285191287e-05
-4.67348623870653e-05
-4.59771006030548e-06
-1.37920145349028e-05
-4.81934149797508e-05
-3.49601046950975e-05
-2.51713394339465e-05
-3.45776852989825e-06
-3.8460589513883e-05
-2.29448214644863e-05
1.49995823654393e-05
1.78278409540702e-05
5.37902292787486e-06
-1.75994519169044e-05
-4.1352493619392e-06
1.8941278287768e-05
-1.19746695837205e-05
-1.74194844581216e-05
1.20279433507311e-05
-8.53014348773904e-06
-3.65337777596379e-05
-4.04489101818059e-06
-9.33306736948101e-06
-2.01257453543921e-05
-2.63099873012126e-05
-3.04153835413482e-05
-1.20557893996521e-05
-1.50248289829337e-05
7.69638994578431e-06
-2.4033300141933e-05
-1.16392522188285e-05
1.85947472494464e-05
1.20069124998475e-06
2.03107022715703e-06
-1.86365005760013e-05
1.48913103873807e-05
1.88777275327304e-05
-1.99689212161269e-06
-4.04177421654488e-05
-2.73959396146225e-06
-6.45762571401181e-06
-3.05518730537582e-05
-3.107013065879e-05
-3.19981091422314e-05
-1.57366416665521e-05
-2.8304099583553e-05
-3.68646617835561e-05
9.65382367972099e-06
6.98031292801837e-06
1.19213399347735e-05
-2.56928914237979e-07
1.91453758819616e-06
5.19966767264791e-05
3.7112552622132e-05
1.87804926701749e-05
-1.42068078380808e-05
3.83042987413089e-06
-1.09430347018282e-05
-2.70171477367833e-05
-3.73259980065422e-05
-3.23536884747343e-05
-1.61207069713074e-05
-2.94588005615717e-05
-4.35466217460178e-05
-2.80291645824251e-05
-2.96687987040952e-05
-3.46571002039159e-05
-2.73892230100485e-05
-3.80574542785069e-05
1.4981536859e-06
1.01505580743963e-05
-1.85560158279931e-05
6.74744071002559e-06
2.67607218881513e-07
1.1656994108305e-05
3.28618138413093e-06
4.51328147784101e-06
9.61959721133017e-06
-5.05408515878611e-06
-1.98494009112806e-05
-7.85801528343275e-06
-2.99837789135676e-05
-1.98521501540789e-05
-2.488912109741e-05
-2.78092407177912e-05
-4.59395470592519e-05
-5.87233498680277e-05
-3.69622446253707e-05
-1.54063206374302e-05
-3.30665190689919e-05
-5.76923170194224e-06
-4.84700300458036e-06
1.14317562093931e-05
9.05331273868936e-06
7.96669780440506e-07
2.45839324689846e-05
2.00831344640767e-05
6.72160303588158e-06
-4.11963871151587e-06
2.29095209369169e-05
-5.25385044153547e-06
-1.57217255292806e-05
-3.46830412854635e-05
-1.53071765756575e-06
-2.60545998499345e-05
-5.29315768731647e-05
-3.16108422013877e-05
-3.0435728909314e-05
-3.22997500458196e-05
-3.42841639458613e-05
-2.60452690337621e-05
9.22019183075744e-06
-7.86729509215263e-07
-8.49550064125875e-06
4.70639714648805e-06
3.19309144766249e-06
2.88861902891623e-05
-3.24854425436302e-06
1.21591672780121e-05
3.61507206425584e-05
5.86450896710648e-06
-3.42381309795634e-05
2.33798770256592e-06
-1.94853271082196e-05
-1.10745124803157e-05
-3.47526812021909e-05
-3.76593644231765e-05
-2.54237294108373e-05
-6.23440445790584e-05
-3.44804903519528e-05
-2.59800744806951e-05
-3.1532105947528e-05
-4.29830504803043e-05
-3.25483073290239e-06
8.69055721868145e-06
4.47820907677362e-06
-2.28300085749887e-06
6.5266615672652e-06
2.60473960955985e-05
3.43806556139535e-06
5.6250338356838e-06
1.18547899365608e-05
-1.51525741927877e-06
-2.18651737898943e-05
-1.83251012789784e-05
-1.78239003064855e-05
-3.99322419058421e-05
-5.08700009096268e-05
-3.92117545476561e-05
-3.19756032858173e-05
-4.00952905083784e-05
-5.19200356506696e-05
-2.98556093964319e-05
-2.04549337238976e-05
-9.35146612487922e-06
-2.43949327251923e-05
-2.49928378683397e-07
1.74339125370297e-05
2.26536322680157e-05
9.21792460026004e-06
-7.19622593864344e-06
2.84012082732353e-05
2.37417767634575e-05
-1.05346685538669e-06
-2.84627638679226e-05
-2.85366368118725e-06
-1.5680965734085e-05
-4.84021716857603e-05
-5.26014330265192e-05
-2.10613823305951e-05
-3.65908918048433e-05
-6.05667986881288e-06
-2.87517088174967e-05
-2.8221314976645e-05
-2.47102752205998e-05
-2.37174953191354e-05
-7.61974610747248e-07
3.51058507837402e-05
2.54027533409205e-05
8.4802554238804e-06
5.79471706789173e-06
1.46891335842671e-05
2.09274179808599e-05
3.49889850177257e-05
-1.61086609857947e-05
6.69388743960837e-06
1.22034357041349e-05
-1.70507291789484e-05
-3.20918142236975e-05
-3.1709287504635e-05
-2.38619639292394e-05
-4.55329381739663e-05
-3.733306037122e-05
-2.9791264645311e-05
-1.64975740323135e-05
-1.68944141838206e-05
-2.29887547775641e-05
1.73627823320601e-06
1.27362554820431e-05
1.85484657336628e-05
1.45707174570299e-05
-1.99348775456397e-06
1.72999939287262e-05
-2.53109866212582e-06
3.27738288092831e-05
2.15664206672805e-05
-1.12572743515445e-05
-2.27419164366457e-05
-8.55321863691645e-06
-2.00492222098961e-05
-5.21634405646298e-05
-4.37059047684677e-05
-1.56586691155625e-05
-2.63749777294784e-05
-3.29318673169814e-05
-2.0383719212672e-05
6.14556989243785e-07
-1.18613600153492e-05
-4.63597092039059e-05
-1.21204516647268e-05
2.24735590719785e-05
-3.33552202250777e-06
-1.44616992851754e-05
3.62977400269262e-07
2.52761871928008e-05
1.40180693228022e-05
-3.00128137639067e-05
-5.12927000731725e-06
3.57967841264967e-05
-1.48123213131495e-05
-6.38000325343237e-05
-4.22040218794457e-05
2.58262401204995e-06
-2.75083970165525e-05
-6.14192309713005e-05
-2.98940408320353e-05
2.79891792698036e-06
-3.27553401238427e-05
-2.88425591306201e-05
-1.77000334096197e-05
3.61547427247855e-06
-7.92174649025888e-06
-2.77269317010149e-05
1.89816549739057e-06
9.30792576767848e-06
-8.90775758882316e-06
-1.56466949407833e-05
1.48062400408846e-06
-8.51302776079387e-06
-2.33500965724991e-05
-4.7095966087595e-05
-1.67809028393435e-05
-2.74919100523054e-05
-5.01461189908015e-05
-1.84595930769261e-05
-5.31993133972372e-06
-2.57142348954796e-05
-3.59224782671281e-05
-1.32715407334096e-05
4.71527245329699e-07
-9.54034758563966e-06
-1.35053182414327e-05
-4.11186908453617e-06
1.95179818598786e-05
7.71110326810061e-06
1.4134366526048e-05
8.33189950138973e-06
5.8486417919471e-06
-7.59026615692686e-06
5.66144948944426e-06
-1.75766501789375e-05
-1.08232479337839e-05
-4.76428913232149e-06
-2.14259321229515e-05
3.9389714843715e-06
-9.95432497486226e-06
1.6128160999328e-06
-4.52076668798388e-06
8.26360990281841e-06
-1.35492425480607e-06
2.36061862936124e-06
-8.29340062802917e-06
3.48214487742535e-06
2.75139595400258e-05
-1.75792193848417e-05
1.9504392380775e-05
1.18803824425231e-05
-7.9754462778936e-06
-1.26329472106852e-05
-3.24328230537765e-05
-1.03609051203785e-05
-1.50130144059787e-05
-3.44277271204767e-05
-1.63736504259051e-05
-7.65295585294315e-06
-1.93336503150343e-05
-2.0367499008274e-05
-3.44760504062979e-05
-2.46668005482197e-05
3.66166306622582e-06
-6.33856675563302e-06
-2.12019191542782e-05
-1.84466857444005e-05
-2.04817604941457e-05
-4.13253895497167e-05
-7.87894305612069e-06
-1.78453490165708e-06
-2.83092006664843e-06
-3.39880165867377e-05
6.6784243879925e-06
-8.86191711187224e-06
-1.34870404802132e-05
-2.7229022726728e-05
-4.46856232945642e-06
-7.25395890485324e-06
-4.71640702174143e-05
-2.70153741662948e-05
-1.4349254877033e-05
-1.98536764994498e-05
-3.30776332470557e-05
-4.04149171458358e-05
1.09642556253519e-05
1.6447036501206e-05
-1.29842528834074e-05
-1.10513655575676e-05
3.24261879255393e-05
2.29725052769574e-05
2.11345179474431e-06
-1.11979756255475e-05
3.28207290073102e-06
8.02826514449986e-06
-3.52934985834271e-05
-1.47100028122267e-05
-2.76963543836641e-05
-2.16789278253271e-05
-2.49658666835875e-05
-1.73892222993267e-05
-8.44559888197397e-06
-7.88269334290498e-06
-1.91884112848271e-05
-1.55293253476998e-05
-2.4971563783506e-06
4.22778097707651e-06
1.50763951686423e-05
6.28583905065919e-07
2.69059215102078e-05
-5.72150609995486e-06
-1.52831407117564e-05
-3.65700282752142e-06
-1.75559441666265e-06
-7.99353937318105e-07
-1.10062203241927e-05
-2.91892300408742e-06
-3.29824012047626e-05
-1.75649873813524e-05
-2.48063374916634e-05
-3.1885684018741e-05
-8.27406360855888e-06
-2.45519902366471e-05
-3.25909556458842e-05
8.75917817153314e-07
-6.03086942555367e-06
-2.10052164127783e-05
-1.41071074208802e-05
8.09268861231966e-06
2.2269629210345e-06
-1.02071416940124e-05
-8.68151379539978e-06
1.29567226870967e-05
2.30754156095988e-05
-8.14052100186338e-06
-2.31441292124288e-05
9.82224098178176e-06
-1.19231484542736e-05
-4.65936933208069e-05
-3.848967301117e-05
-2.01839391150354e-05
-2.3455756415029e-05
-1.79764016178263e-05
-2.43484204422745e-05
-8.91677739381727e-06
7.2449622683943e-06
-2.89061186595534e-05
-3.67695414020594e-05
-1.1338812111846e-05
1.15425874289398e-05
1.19510577061795e-05
-1.45742472229273e-05
-2.6670180200471e-06
-8.88690419957635e-06
3.01679417313948e-06
-7.62929130924442e-06
-2.41566319839091e-05
-1.221575125617e-05
-2.94830397240423e-05
-9.92002070467165e-06
-2.31846426259661e-05
-1.90548439250255e-05
-2.53533168245764e-05
-1.30779057433952e-05
-1.04598854432335e-05
-3.7503125681314e-05
-1.37206238669854e-05
-8.47230419420673e-06
-1.9009018553204e-05
2.13647063317472e-06
1.20885835753043e-05
-1.34031037079224e-05
1.25721312029336e-05
-8.3554898067549e-06
-8.60942156583079e-08
2.16706627232541e-05
-2.40794853161276e-05
-8.81188039104076e-06
-5.31992226896026e-06
6.31803253575447e-06
-2.29443377647876e-05
-2.39288272824166e-05
-4.15679127739389e-06
-1.02210883418872e-05
-2.6280473555805e-05
-3.98057532044257e-05
-8.82952869483005e-06
-3.98371471803275e-06
-2.04549897024118e-05
-1.05900643627344e-05
-5.09020007327875e-06
-1.06113495171491e-05
-1.80715249855982e-05
4.4981976610926e-06
1.91838468202496e-05
-5.30586336237272e-06
-1.76977437055798e-05
-1.21046710887944e-05
-8.25140635893711e-06
1.26279406770617e-06
-9.48948979540686e-06
-2.5237093619125e-06
-7.9948444189589e-06
-2.18835856971604e-05
-2.44044412000124e-05
-2.21311727991235e-05
-1.22018031320148e-05
-2.17656184242194e-05
-9.26792958084049e-06
-1.01568670951041e-05
4.54250221093691e-06
-1.69671383855679e-05
-4.46587537073189e-06
-1.06891553123907e-05
-1.94115323368491e-05
-1.73863296947154e-05
1.09875487013985e-05
1.3810032601332e-05
-1.92127374158931e-05
-4.39383030275799e-05
-3.19447421580089e-06
-1.13093576433963e-05
-2.62114840618462e-05
-1.61488160766667e-05
-2.37005968014186e-05
9.74602898882693e-06
7.72449129130829e-06
-3.51398519641146e-05
-2.36882452538272e-05
-2.16978305441875e-06
-2.24695694227543e-05
-3.64030931493823e-05
-8.78186952816822e-06
1.91614589817768e-06
-1.38023283610812e-05
-5.40424266478389e-05
-4.05212473565422e-06
-1.17521816064383e-06
-2.86143611907179e-05
-4.11952579250585e-05
-2.10778436627313e-05
3.5259946822e-07
-1.93334755197993e-05
-1.10346032615079e-05
-1.13278175861075e-05
1.73817965809235e-06
-1.80194374446551e-05
-2.94950287056989e-05
-1.30294146810273e-05
3.07929609702417e-06
-2.55238213255935e-05
-1.22300988470012e-05
-6.20761676314887e-06
-5.20026240688782e-06
-1.49790266336686e-05
4.41876996692564e-06
-1.63650148724241e-05
-4.29923403339203e-05
-1.68652340382326e-05
-1.00764742800727e-05
-6.52236635877537e-06
-5.0393353581567e-06
-2.55744498942982e-05
-1.4802728668536e-06
1.87576923222442e-06
-1.39094636015376e-05
-4.45313215116387e-06
3.91277484118266e-06
1.71254647019978e-05
-1.36808867158323e-05
-1.33753067497935e-05
2.19320436228563e-05
-2.97827812911181e-06
-1.88591675735418e-05
-2.47187104492314e-05
1.03314811566556e-05
-5.65969875048255e-06
-1.52701362729915e-05
-9.7451865455899e-06
8.2354877661138e-06
6.29499582195035e-07
-2.81739698264086e-05
-3.53159387252301e-05
1.31087937694629e-05
-1.41352484281085e-07
-8.03630566363129e-06
-1.79448812021556e-05
1.21628575629184e-05
1.85113807220015e-05
-9.26990392476552e-06
-1.86262742467465e-06
-6.06641299622606e-07
7.19779184464636e-06
-1.21845041491784e-05
-2.12314755660848e-05
5.57598971476489e-07
4.49258958162588e-07
-1.88860397367958e-05
-2.72387316619165e-05
-2.21418553595935e-05
3.92631543625987e-06
5.46583780315241e-07
-1.98340403335246e-05
-2.17034968662117e-05
-1.55533692098391e-05
-1.32238362886247e-05
-5.12443814722514e-06
-2.92035194779665e-05
-1.02596832029134e-05
1.73855549188768e-05
-4.2621715102487e-06
-2.71394548526986e-05
-9.59803193889192e-06
-1.23432454223867e-05
-8.62874961925679e-06
-9.41616711048642e-06
-1.06901362591101e-05
-4.75932411444468e-06
-7.6921675512811e-06
-2.98156256984603e-05
-2.98985743456502e-05
-3.26497365504629e-06
8.47962233622088e-06
-4.56571502816226e-05
-3.78451226586331e-05
-1.94702349452409e-05
-4.04284822224706e-07
-2.73266657154762e-05
-2.59115984335927e-05
-1.1763466764287e-05
6.00802988643561e-06
-2.68301062396788e-05
-1.03727380721059e-05
6.50959616545345e-06
2.12549837189959e-05
-1.16755321691559e-05
9.77306649057373e-06
-2.52029405655293e-05
-5.09317120679229e-06
-1.65959491757058e-05
-3.13620518038759e-05
-5.57149589038954e-06
-2.49654569395633e-05
-2.07697147408375e-05
-1.24678413059297e-05
-3.02410237920449e-05
5.80150988155804e-06
-6.83255927993083e-06
-2.70015559176548e-05
2.92002598961367e-06
1.94558485058744e-06
-2.34962222345993e-05
-3.26607305616451e-07
-2.26733568822802e-05
-1.27445515202603e-05
3.6928393302533e-06
8.00906636401978e-07
-4.59835822784538e-06
-3.502536424346e-06
-6.43291347944178e-06
-2.04976826619951e-05
-1.46746573099307e-05
-1.60384552229813e-05
4.32286996909892e-06
-2.45781137964656e-06
-3.03113957165494e-05
-3.75126928166084e-05
-2.23238705324762e-06
-2.90172666360995e-06
-7.32419513538995e-06
-2.31004758667374e-05
-1.07649226599892e-05
-4.35247008950726e-06
-1.25209569103317e-05
-1.21352140032312e-05
-4.81126583515928e-06
-1.93566923793604e-05
-1.33659322100921e-05
-1.77562248194924e-05
9.5390714037039e-06
-2.34149282962844e-05
-2.26419486928919e-05
-3.48822429289427e-05
-1.10598574659443e-05
-4.51491275967874e-06
-3.76081819549929e-05
-3.41694366831998e-05
-1.46619263502663e-05
-7.64950990612987e-06
-2.4103398713395e-05
-2.47181948715145e-05
1.44819681049005e-05
-1.03187278347515e-05
-4.07068029089424e-06
3.62247639654151e-06
-1.56912295915461e-05
-2.06719202372243e-05
-2.29755645548573e-05
-1.42247234459218e-05
-3.56157747099163e-06
-2.15606319308618e-05
-8.59056649513501e-06
-2.18212254013595e-05
-3.31550061526111e-05
-1.63087051989948e-05
-3.6721026487274e-06
-1.55258486421603e-05
-2.41654540205595e-05
-1.66650203601165e-05
-1.00611545404129e-05
-1.53160972481983e-05
-1.14929095967858e-05
-7.32861775103228e-06
1.5004196725648e-05
9.14726441142183e-06
-3.2976305292991e-06
1.6057911012842e-05
-9.10708493995232e-06
-4.92045835431711e-07
-1.52057632168011e-05
-7.49877539902349e-06
-2.4436895151517e-05
-3.2271752317984e-06
-2.36681374964399e-05
-1.93720829917363e-05
-3.53074381387046e-05
-2.39844132832288e-05
-2.19595029380373e-05
-1.56029613525914e-05
-2.15884038878139e-05
-1.0518622088585e-05
8.9415888400423e-06
2.46768459485921e-05
2.9416354673789e-06
1.95083097777185e-05
-1.06370301828792e-05
1.31716171140419e-05
1.35550812392012e-05
-6.20203962126788e-06
-1.36582616125868e-05
6.12767672789354e-06
1.17269095436248e-05
4.93356456728595e-06
-2.78874623412355e-05
-1.39707434648516e-05
1.5385066163185e-06
-4.25203463822061e-05
-3.14872242732558e-05
-1.09010852117161e-05
-2.54663563599658e-06
-3.95427852684871e-05
-1.15724261031204e-05
-1.11336734565939e-05
2.08196927991635e-06
8.93894222814527e-06
-1.60875922815465e-05
1.32620259856191e-05
9.04190080630045e-06
1.53853484047005e-06
9.16078892408086e-06
1.13076839468639e-05
-9.21747725499604e-07
-4.82236003566113e-05
-1.1509472462053e-05
-1.92385280630883e-06
-3.37038841457845e-05
-4.57164145962126e-05
-2.26392230619625e-05
-3.20046511041184e-05
-1.20366758339669e-05
-4.15185038649804e-05
-4.28204825595429e-05
-1.74663114298931e-05
-2.82487132432388e-05
-2.70104228503367e-06
-1.22494345073679e-05
2.465653760988e-06
-2.70523708602397e-05
-4.37643435397171e-06
-2.24275328653512e-07
-1.78162905494739e-05
-9.17089429254619e-06
-5.00391295252234e-08
-1.32276262597268e-05
-6.6015667063422e-06
-2.47938700443667e-05
-3.37071681313766e-05
-3.41737844664009e-05
-3.54916947135566e-05
-1.70651450324631e-05
-3.61722275801642e-05
-2.94626121008124e-05
-2.03169174593715e-05
-9.966932118809e-07
-8.74018649066248e-06
-2.43789413704637e-05
7.71036758297962e-06
-2.66566933331591e-06
8.56970759026028e-06
1.03541638673797e-06
-1.37192119221224e-05
1.63079332431897e-05
-3.89464405905197e-06
-1.68563335553924e-05
-7.92840484609722e-06
-2.49525925502426e-05
-2.13382937651846e-05
-6.28236590790065e-06
-4.59487583378665e-05
-2.50908043696219e-05
-2.20834285763695e-05
-2.03912921888756e-05
-1.89442242158452e-05
-2.25375555192722e-05
1.29955645781658e-05
-2.93443343313063e-06
7.75769137806042e-06
7.45182945825337e-06
2.32104828389689e-05
1.65596972553655e-05
2.03840793414929e-05
2.04142567651328e-05
1.70913773165827e-05
-3.37784724514344e-06
1.08696773239982e-05
-1.43646077459398e-05
-6.06598927733269e-06
-2.68951879943576e-05
-2.27383507080002e-05
-2.66979774838053e-05
-1.36245983517676e-05
-1.76763223234942e-05
-2.85029748314741e-05
-1.82929556729924e-05
-2.50526825057569e-05
5.0999023100374e-06
-2.38288825332462e-06
-3.83197569029676e-06
-2.25560676855617e-06
6.90724182235624e-06
1.5184496524897e-05
-2.68612468448836e-05
5.32818503038772e-06
-7.34580593508663e-06
-4.12528769491577e-06
1.26710028921843e-06
-1.92481387500197e-05
-1.08355392193821e-05
-1.42029022872909e-05
-3.09879223161096e-05
-4.18383685570127e-05
-7.2858490323746e-06
-1.38358363129882e-05
-1.59520428950203e-05
-1.80643414556433e-05
-2.02140769940946e-05
-1.7941687706856e-05
-2.64702280577865e-05
-1.25987396406021e-05
-6.64435094747724e-06
6.64993823236677e-06
2.56072262264279e-06
-1.37320082679436e-05
-4.70970833863503e-06
2.34291773543986e-06
-2.00642255212205e-06
-6.61822556845835e-06
-3.68541691981734e-05
-1.53030407459341e-05
-1.37841708159628e-05
-2.85225352004149e-05
-3.09888111546494e-05
-1.96001182658072e-05
-1.26753044327864e-05
-1.55229012984621e-05
-2.28075863596527e-05
-2.69627148180625e-05
-1.3762072118352e-05
-9.60932458092667e-06
8.67648106323497e-07
-4.53487239090609e-06
-5.09677888667195e-06
-1.15969202637239e-05
8.57473555238223e-07
2.30534511118115e-05
2.16318306130426e-05
-1.0584703839704e-06
6.37822847464094e-06
-1.87707139691528e-05
-1.81543309502736e-05
-1.34482197273156e-05
1.64285487239288e-06
-7.46891690186523e-06
-2.97444339465902e-05
-2.70727385415971e-05
-1.31898351933432e-05
-1.37654548394855e-05
-2.45986078002742e-05
-7.19560163124439e-06
1.84871728830465e-07
-1.09126211514107e-05
-3.37801627768878e-05
1.60434292617777e-05
9.63454991867433e-06
6.54841221290106e-06
-4.20869642103242e-06
1.12505867456825e-05
1.32842912099942e-05
4.54962945259887e-06
-2.00330417893437e-05
-2.58375248269876e-05
7.2114327378119e-06
-1.64273593638222e-05
-2.9858424294975e-05
-3.64951509212887e-05
-1.18592400233467e-06
-3.48926528774844e-05
-3.29841312071254e-05
-4.10074944081007e-06
-7.12758661336151e-07
-3.25471120076064e-05
-4.9177441955143e-05
-2.06826449217881e-05
1.79801218997526e-06
-2.97635113575775e-05
-2.21023684754047e-05
4.84318314984434e-06
7.66087306618722e-06
5.29614593369883e-06
-1.09376851545489e-05
-2.58300679336621e-05
-5.96353229075984e-06
-2.56258838539158e-05
-2.39464861122379e-05
-8.61286903156037e-06
-1.30812821423179e-05
-2.7233266374655e-05
-4.33386543443674e-05
-1.14246366323899e-05
-3.36374268099235e-05
-3.70934875130065e-05
-1.15747314860251e-05
-3.15234223312486e-05
-2.67654572062751e-05
-6.23057154934751e-06
-1.93497263245871e-05
7.69617849948948e-07
-8.85364003277722e-06
-1.04134396867115e-05
1.05589738056633e-05
-1.47326034909323e-06
-1.73415341891385e-05
-5.41324619342871e-06
-2.29295833749586e-06
2.59986872292216e-05
-2.27996450000158e-05
-2.76621079356515e-05
-2.53904943672178e-05
-1.36707611625314e-05
-2.75406425666797e-05
-2.28037610153034e-05
-1.76196768384391e-05
-1.31018594163435e-05
-2.61879522396963e-05
-2.36051541155549e-05
-3.24665257356768e-06
-3.15247343568004e-06
-5.32582016772889e-06
-1.61476734153288e-05
9.89346370645142e-07
-6.27739278062608e-06
-1.48341990682739e-05
-7.07243531589882e-06
1.80283742932344e-05
1.68511105977237e-07
8.77844076292684e-06
-4.88560920092161e-07
-1.38042555770575e-06
-9.39822765631789e-06
9.11351135803544e-06
-2.66841735277309e-05
-2.27216133042584e-05
-2.5416466061553e-05
-2.01111320320487e-05
-3.5074427286597e-05
-3.23459571557151e-05
8.1180395936905e-06
-2.35276139543494e-05
-2.4736691626705e-05
-3.50721700140736e-05
7.29215856074981e-06
-5.51747931334989e-06
-6.41056512493895e-06
3.57313140030356e-06
-2.26659016402947e-05
-2.08219454577365e-06
-1.47425312201885e-05
2.10720709662335e-06
-1.69618055299268e-06
-2.10378002464716e-06
-5.79942696011336e-06
1.52493536337084e-06
-1.94105414558002e-05
-5.77294654704313e-05
-1.67655212558447e-05
-4.18454632527304e-05
-2.98044151523052e-05
-3.47538567687893e-05
-9.42737283809567e-06
-8.96700470618729e-06
-3.96089911629826e-05
5.26344468062487e-06
4.2831016231159e-07
6.84591909953196e-06
-2.67412786454903e-05
-1.65683118431128e-05
-2.77455432163567e-06
1.02294788458627e-05
-1.16806706956499e-05
-2.35445980754637e-05
-1.51217158274713e-05
-6.02113487742403e-06
-3.09225231202438e-05
-4.61856027143064e-05
-8.84511102779211e-06
6.01885664321287e-06
-2.35327942930645e-05
-4.56215192453549e-05
-9.18449770720669e-06
1.44605013761452e-05
-1.06694048075141e-05
-2.28258726884266e-05
-3.1374845702498e-05
7.7956004266259e-06
2.17065752462482e-06
-4.65988223507569e-05
-2.81922909746215e-05
1.36249249290795e-05
5.66614286697496e-06
-5.82766019009135e-06
3.6706148597001e-06
8.2686717325468e-06
6.95642355960845e-06
-2.56424230162918e-05
-4.05652099951891e-06
-2.306998877438e-05
1.05853896519542e-05
-7.21134417102053e-06
-1.63447417113866e-05
-1.83352599147502e-05
1.54773614564567e-07
-1.54669151128585e-05
-2.50401101602578e-05
-3.22901027642655e-06
9.07247610626626e-06
-2.60166438134803e-05
-1.17324126667611e-05
-1.48827642732088e-05
-1.40533404755276e-05
-2.93123847246371e-06
-5.42842911612575e-06
4.31852373140243e-06
-4.91663518644165e-06
1.99043807943448e-06
3.36285420203367e-05
-8.14408820082572e-06
-7.53238841026972e-06
2.72948609574398e-06
-1.52115481318886e-05
-2.13418720439487e-05
-2.84422708980194e-05
7.34855989161846e-06
-3.52949512104788e-06
-1.44076055103523e-05
-6.0199038425867e-05
-1.12741298120372e-06
9.25926435271967e-06
-3.07630115167095e-05
-2.85997421613364e-05
9.61233066067897e-06
-1.37127440024193e-06
2.16316756114892e-06
-2.88118194527785e-05
-6.71659527126394e-07
-3.66417297690678e-06
1.46623768753421e-06
-3.39820573321e-05
-1.64992717197997e-05
9.26054738277291e-06
1.37679131522378e-05
-2.59618515745842e-05
-3.84121167592526e-05
-2.03426546732066e-06
-4.0172593203308e-05
-4.97398335640803e-05
-4.3645235653889e-05
-2.27972006263677e-05
-3.32404122590651e-05
-3.46727530777904e-05
-3.13602863926522e-05
-7.99339586810712e-06
5.58050327441432e-06
-2.8449558577523e-05
-8.41305754832105e-06
-5.83978448812919e-06
-4.77933439371282e-06
-2.32436735013851e-06
1.07422276730244e-05
9.27904328594741e-06
-6.5659652559995e-06
-1.60119581242068e-05
-8.02445612575921e-06
-1.3336058430806e-05
-1.10042856074302e-06
-1.68041138762993e-05
-1.31590671594531e-05
-1.31577788369921e-05
-2.59074541973674e-05
-3.41127316793703e-05
-1.71403229024018e-05
-1.35196698794742e-05
-2.33632432170086e-05
-1.56568200108047e-05
3.11072873862166e-06
1.25676880236898e-05
1.55756701354733e-05
-8.45224748966063e-07
5.72434895225653e-06
-2.46210514681938e-06
-6.49317953357361e-06
7.72107358312515e-06
-7.21633209687014e-06
-2.44830183962675e-05
2.72536812750445e-06
-1.85863795197657e-05
-2.15755562440597e-06
-1.06588975250925e-05
-1.08973105225315e-05
-3.0496533839957e-07
-3.69303283550745e-05
-2.56221650146349e-05
8.84956836552462e-06
-1.29648735041263e-06
-1.20401216555773e-05
-2.87164236053115e-05
-1.83324749267912e-05
-3.80764992478937e-06
-1.44754797243964e-05
9.2563632273414e-07
1.39417324659925e-05
-8.72908052465025e-06
-1.33666346235592e-05
1.23383229864898e-05
2.16097920366295e-05
-5.58522291183185e-06
-6.83792456341214e-06
-1.79816654191196e-05
-1.26311562610051e-05
-1.77191925222871e-05
-2.29844856714081e-05
-1.46579760279759e-05
-1.41406089942947e-05
-3.60593691997987e-05
-2.89598041976227e-05
-1.08797520578937e-05
-7.98631606408421e-06
-1.48157552365595e-05
-3.74570592614204e-06
1.51304421187777e-06
-7.14693359820478e-06
-2.42980455558603e-05
-2.07205519144906e-05
-2.5870068817901e-05
6.90319500359098e-06
-6.44708391261162e-06
-1.25584676905588e-05
-1.77452068344372e-05
-6.84068546336212e-07
-2.54527720668614e-05
-1.743213119091e-05
-1.79069936605135e-05
-2.0135190876788e-05
-2.14035883002045e-05
-2.18165585577777e-05
-1.94407365683222e-05
-1.24159111889078e-05
-2.73020903993153e-05
-6.94635484302723e-06
-1.80601422180627e-05
-3.50892710354861e-05
-6.61800732442477e-06
2.87978768760124e-06
8.16142026299565e-07
-3.23721326919421e-06
-1.31848973814113e-05
1.00821077175421e-05
-1.1303123256391e-05
8.57943688371945e-06
-2.00994012532836e-05
-1.49242164060069e-06
-4.9555836820928e-07
-1.9483959886276e-05
-3.30967510914122e-05
-1.55798516831364e-06
-3.47720013511796e-06
-4.11603675831504e-05
-2.79885795161449e-05
7.80728695605247e-06
-1.30405550518454e-06
-1.05594516545154e-05
-9.45841618954499e-06
2.7912169476554e-05
8.98554781101791e-06
-4.24175257819127e-05
2.51994868705722e-06
-6.95978311587666e-06
-1.99065990466197e-05
-2.51872038589317e-05
-2.26435195980453e-05
6.4114997714314e-06
-4.46222719820286e-06
-3.98014142433286e-05
1.08795479469284e-05
6.47050729380127e-06
-1.65356798284412e-07
-2.27848357922188e-05
-5.91434546013525e-06
-2.44687225977787e-06
-3.20296322480992e-06
-1.02881135397504e-05
1.33345987970393e-05
-1.27228566548642e-05
-1.46876765534804e-05
-1.93894301888649e-05
4.15476895163259e-06
2.6802382682861e-06
-2.58436462910542e-05
2.06845089635613e-05
1.90199045992228e-05
-1.01247027699678e-05
-3.08469979279729e-06
-1.87780713987483e-05
-1.03251847707107e-05
3.59313550849021e-06
-1.32853291411924e-05
-1.4890399323561e-05
-6.51769797342641e-06
-1.79546891794555e-05
-2.80175551082894e-05
-2.31589454817623e-05
-2.63601154603127e-05
-2.21609526130001e-05
-2.74092104701024e-05
-1.29256526265853e-05
-2.08399990652091e-05
-1.37841327369363e-05
-8.53306487992232e-06
1.76359278988209e-05
-1.08260399811506e-05
-3.08937430183862e-05
-7.82986094437601e-06
1.62012369211898e-06
-1.23404856558032e-06
-3.20487499306397e-05
-4.91186231258378e-06
-4.10118437471651e-06
-4.83717899953923e-05
-3.46219509490317e-05
-2.03402010892494e-08
-1.03881049271641e-07
-4.64684515098206e-05
-2.11320527103684e-05
-9.35954936656305e-06
8.60206797987949e-06
-2.47803852513153e-05
-4.40320267982678e-05
1.68182357908926e-05
-1.13386204776975e-05
-2.64945213109638e-05
-1.92088301803507e-05
5.94963937981342e-06
1.58545448426799e-06
-1.55777735799684e-05
1.02863700928238e-06
2.52143999285954e-05
-1.74755243222654e-05
-1.13015916311608e-05
-1.16533107541539e-05
-1.35604725065119e-05
-1.46321371909063e-05
-1.75770379341124e-05
-1.32999733927947e-05
-9.26244621217377e-06
-1.5285357921601e-05
-1.33522922422883e-06
-4.84940190597952e-06
-2.18234075562346e-05
-3.04566928488198e-05
4.92050075954136e-06
5.52278997932472e-06
-4.4287785375858e-06
-1.05448407830329e-05
1.6632495313792e-05
-3.77673647024401e-06
-1.57434094906511e-05
-3.10502561898236e-05
-2.79080707568873e-06
1.99318573550265e-05
-3.49866022387315e-05
-2.52072325747418e-05
6.96530365028244e-06
-7.72429635001907e-06
-1.59236531662508e-05
-3.06858116451587e-06
-7.08118407527213e-06
8.52548895390409e-06
-4.89463659373038e-06
-2.89291010607128e-05
-1.41565714523282e-05
3.82415704145921e-06
-2.17127179039478e-05
-3.17082180166445e-05
-2.98005820073994e-05
9.68146698756412e-07
-2.14399492470728e-05
-3.43163689811309e-05
-3.77199573387629e-05
-2.90419686069196e-05
-2.16587021207936e-05
-4.50369330278979e-06
-2.33786544902952e-05
-1.84026585889782e-05
-1.17014996090097e-05
-2.10183108977582e-05
-9.14515011297853e-06
-1.16254816884471e-05
-2.41301396980453e-06
-3.83591954726393e-06
5.38858370004948e-06
-2.47165188976765e-05
-1.72932960454806e-05
-1.33147967018712e-05
-1.7615962873972e-05
-3.71752891501875e-05
-1.4332539567152e-05
-7.0637034941095e-06
-4.15246947814355e-05
-4.83944489695719e-05
-3.09775902218465e-05
-1.10031670370697e-05
-8.76678839424012e-06
-4.18894598637617e-05
4.48330690862386e-06
1.84222084532744e-05
1.60784786286195e-05
-2.36711864873071e-06
-6.81866912993462e-06
1.26396094785531e-05
-2.13140956571268e-06
-6.48929379944019e-06
-1.63609606629221e-05
2.75117359152859e-06
1.19405672530874e-06
-2.71903821654957e-05
-8.88580339674381e-06
-6.75844347752554e-06
-1.11245904425462e-05
-2.09118115081388e-05
-2.71500856200214e-05
-8.39449922305384e-06
-2.66203806900126e-05
-3.51697168757314e-05
-1.49624026284335e-05
-3.68825134118373e-05
4.19157258467244e-06
1.92820060293436e-05
-4.83664662877765e-06
1.1153273397192e-05
2.0177120042007e-05
-1.23693860426078e-06
7.35880182521642e-06
2.15616041665851e-05
-2.72977027508382e-06
7.3847099547698e-06
-1.93249782110541e-05
-3.08905741029269e-05
-2.46127678753395e-05
-9.86863939963113e-06
-1.67503407925968e-05
-8.3981162987325e-06
-3.08589693626277e-05
-2.3394832241396e-06
-1.45797457335974e-05
-2.77160709143828e-05
-8.16817316040372e-06
-5.54714331297661e-06
2.48632379528717e-05
-1.22849686343112e-05
-3.0384004385374e-05
1.09656044669867e-05
1.22438981009414e-05
-6.71540703556109e-06
-1.8987064140262e-05
1.38486535244907e-05
1.10678271571813e-05
-9.59872030351212e-06
-2.27497981120051e-05
-2.47584249601584e-05
4.68785556269595e-06
-1.8976253389526e-05
-4.64319098572009e-05
-4.2476984118659e-05
-3.52033844189442e-05
-3.26853731989479e-05
-4.06535600352685e-05
-1.73280248211596e-05
-5.53716170571241e-06
1.9568045655247e-07
-1.92589467667547e-05
-1.4198216146855e-05
-4.8434044593852e-06
1.28527209261978e-05
-1.25773753495913e-06
2.25479635277709e-05
-1.4215290511509e-05
-4.47413798510748e-06
-7.54485244683598e-06
-1.08763450761726e-05
-1.13881883284882e-05
-2.07762947713035e-05
-5.47406811752514e-06
-2.56837814282846e-05
-1.23830067868999e-05
-2.5271551997069e-05
-3.04431401161538e-05
-3.01237221933464e-05
-7.67351098623062e-06
-2.61688996707126e-05
-2.78580383310062e-05
-7.89814391531885e-07
-1.01474139356745e-05
-3.32080126906236e-06
-6.43199697188661e-06
-2.52195903203156e-06
2.03620645601356e-05
-8.37113960359429e-06
-2.42573506445679e-06
3.54105250560073e-05
-4.05374671420597e-06
2.36859637880264e-05
2.06970566652525e-06
-3.42301091085616e-06
-1.66664363826474e-05
-3.36849336498286e-05
-1.5711136545084e-05
-1.77281628222773e-05
-1.56921993014133e-05
-3.79878963618763e-05
-1.99316570017316e-05
-1.86672278793287e-05
1.33646692900769e-06
8.31670692773827e-06
-1.56506237710917e-05
-1.03202129772215e-05
-2.08266141558035e-05
9.73724716114204e-06
-1.18279319348148e-05
1.82079103736915e-06
1.04371282688815e-05
-1.63975472448408e-06
-1.85836421906563e-05
-3.2796315103367e-05
-1.33026661280724e-05
1.50282318045447e-05
-3.09943063015143e-05
-4.98676328483102e-05
-2.06716137894034e-05
-1.01965868343335e-05
-2.96307968908651e-05
-3.06551574754128e-05
-9.97309043268831e-06
-2.07016275424194e-05
-2.57736221120456e-05
-2.28877187574753e-05
-1.822828977427e-05
3.42839065455916e-06
-2.591307191313e-05
8.39527488362179e-07
-8.6804443461281e-06
8.36094780127005e-06
1.58194757749243e-05
-1.76147576071265e-05
-2.64576599601345e-05
1.22227172874351e-05
-2.02293460322833e-05
-2.371806879831e-05
-3.6936643607529e-05
-2.94482151482741e-05
-2.01835386695886e-05
-2.98605744822567e-05
-3.99225529332415e-05
-8.34551552244238e-06
-4.27047888327433e-05
-4.72306058746098e-05
-2.39996727131635e-05
-4.45433582148342e-06
-6.07491369583664e-06
-4.24786984502017e-05
-1.43103114098771e-05
8.52211607753097e-06
-3.10935555852872e-06
1.60982042296102e-05
1.28368405251203e-05
4.62269042507624e-06
7.85121570681732e-06
1.35978020237355e-05
7.82616004544863e-06
1.4932055367578e-05
-2.70389114860525e-05
-1.96657170652018e-05
-1.73344344918646e-05
-8.00542052384221e-06
-2.10914778214751e-05
-2.90542772934907e-05
-3.8085488781032e-05
-4.3640286475846e-06
-2.72902137613519e-05
-1.03921098815161e-05
-4.35909524916276e-06
-1.21583571649203e-05
1.08830785061575e-05
-1.11620201242827e-05
1.95830661559873e-05
-3.37886828322359e-06
1.65882678175137e-05
4.85769118431081e-06
7.36963149505855e-06
1.32151359001452e-07
-9.17877424582337e-06
-3.02659302725486e-06
5.97329710491105e-06
-1.63738023020359e-05
2.12544381415035e-06
4.63293642229826e-06
-3.15233745133753e-05
-2.66535394414644e-05
-1.58205862493333e-05
7.56993651977462e-06
-2.25776169583751e-05
-3.13001198630191e-05
1.17251855367174e-05
1.58781689532039e-05
-1.92207122994169e-06
-6.52740085840026e-06
2.90884677299148e-06
3.47997788102874e-07
-1.73683551651549e-05
-2.51364641613848e-05
-7.91269805586818e-06
-8.14956842967194e-08
-1.05001806079569e-05
-3.05102060397967e-05
-1.24999931004569e-05
2.30391081012522e-06
-3.22707029454111e-05
-5.07960777567178e-06
-3.17028666261159e-05
-1.47084557094778e-05
-6.85776868872918e-06
-2.27748625968589e-05
-1.68654442808634e-05
-1.16560122961575e-05
-4.13999742982908e-05
-3.5953434818161e-05
-3.09344331464517e-05
-3.30686252252958e-05
-3.10486655119885e-05
-6.47477483037564e-06
1.21396253443988e-05
-3.33637457862067e-05
-2.93720457263266e-05
-1.35134047591024e-05
-3.64763804717462e-06
-2.63904704893342e-05
-3.96707804115929e-05
2.20344340591062e-05
1.16012870641517e-05
-2.6435128971294e-05
-1.77323184779843e-05
2.07080907854816e-05
-1.24128522207305e-05
-4.48542991585912e-05
-2.2210947591886e-05
1.31595449357068e-05
-7.35985755206427e-06
-3.48668026359844e-05
-1.48387023131924e-05
1.41151879806672e-05
-1.03727793637846e-05
-3.87148138875597e-05
-3.81582451726333e-06
-9.00794412817697e-07
3.45890911394329e-07
-3.71002223221547e-05
1.19290059146703e-05
1.24792785518136e-05
-1.25465655376219e-05
-2.48757872244363e-05
-2.49368311474604e-05
3.49415763728312e-05
-6.56341346395807e-06
-2.12576284817015e-05
1.02243866600251e-05
4.04482979303017e-05
-2.53827646287685e-06
-1.63310206370409e-05
-2.80611481638476e-06
1.27197991034349e-05
-3.20020416148481e-05
-4.15351691579937e-05
3.17326383217391e-06
-1.75942974838321e-05
-2.34991833938917e-05
2.20258474556054e-06
1.74070383154662e-05
-7.20363615307703e-06
-2.29120393816462e-05
-1.82090974364538e-05
2.38810302834695e-05
-1.82729555208516e-05
-3.07927220830532e-05
1.45801117771001e-05
2.38019453731584e-05
-1.12415225314382e-05
-2.63597486600317e-05
2.03293433939858e-05
1.91233550424279e-05
-9.47490550253053e-06
-2.63402417146831e-05
2.16337557536695e-05
8.04556907945604e-06
-3.641818248622e-05
-6.59907674978413e-05
-2.83100632289362e-05
1.05902083027231e-05
-4.68998277008743e-05
-6.3340134035566e-05
-9.70875593665444e-06
5.20770480402643e-06
-1.53450952596913e-05
-3.38944458240935e-05
-1.23660185994071e-05
1.27192569209291e-05
-2.76043049739031e-06
-2.05336712683862e-05
1.40744588319848e-05
8.03786254805576e-06
-2.80785251306006e-05
-1.4157471301016e-05
-3.10507500120367e-06
4.22976189460078e-07
-2.41357409356686e-05
-5.61937177552768e-05
-1.26160961608086e-05
-1.38544216489388e-05
-3.11001230095184e-05
-2.71399803848653e-05
-2.08197771170216e-05
-1.57934872793432e-05
-5.09832623152652e-05
-2.56267978737736e-05
-6.20873275912782e-06
-2.62091955984802e-05
-3.3440192672966e-05
-1.01800790951773e-05
1.11104048828696e-05
3.06630709206892e-05
3.94912340131698e-06
9.40012309779568e-07
1.44949074837853e-05
-1.07579892975786e-05
-1.31085607860733e-05
4.38199882155428e-06
-1.47048459469879e-05
-2.12636860141745e-05
-3.02093244121883e-05
-1.67393333516629e-05
6.76834304884376e-07
-6.09878720361733e-06
-3.18771595007403e-05
-2.02843842473277e-05
-2.94428183061976e-05
-2.28230660861068e-05
-1.43361619471477e-05
8.83941148810638e-06
-2.97846277930382e-06
-2.6514741769342e-05
1.25034511930734e-05
2.23439920080881e-05
8.69745023477492e-06
7.95338062655249e-07
-1.00659158863944e-05
2.14910787516254e-05
7.2319690227482e-07
-3.11107834687531e-05
-1.08536272838044e-06
1.51920600297621e-05
-2.62277295382643e-05
-2.81722124559343e-05
-2.18009657247621e-05
-2.03257448467077e-05
-3.67692373686313e-05
-3.75997324633597e-05
-3.48665713186354e-05
-1.32945485397577e-06
-6.17969623805919e-06
-2.56739239194802e-06
-2.13301958306381e-05
-1.5406751644165e-05
-6.40834587001786e-06
-3.69981125222635e-06
2.62908374338869e-06
-1.811347696454e-06
-1.69200839161945e-05
8.97487513349589e-06
-1.45494641337681e-05
1.32191114509637e-06
-8.51838258965386e-06
-1.79179923464672e-05
-1.28649989548552e-05
-3.09651683254941e-05
-4.93800525886599e-05
-3.80424137079813e-05
-2.37836561010158e-05
-8.0549824193155e-06
-3.93951917704203e-05
-3.97267897735511e-05
-7.53509983362756e-06
-3.49961462747187e-06
-1.04296714303508e-05
-1.66556133955473e-07
-5.30582543182376e-06
-9.40240071887883e-06
3.89755015866816e-06
-6.50327211353844e-06
-4.54528183834653e-06
-9.42916700639668e-07
-1.73537178804012e-05
-1.71674776731962e-05
-2.21621473170723e-05
-9.92896117083583e-06
-2.12575099164014e-05
-3.20832901142956e-05
-1.15912253924101e-05
-5.82318071434695e-06
-3.45454130467396e-05
-2.25964380388036e-05
-1.4178609127641e-05
-9.88891312778631e-06
-3.08598670266508e-05
-1.38980366395013e-05
2.10128691198196e-06
3.61443648726635e-05
-4.53853287410662e-06
-2.39052718295112e-06
2.37944824395079e-05
1.32504064442669e-05
-3.97435485761379e-06
-1.26030560643047e-05
1.09548480995521e-06
4.77065524717034e-06
-3.59843755326059e-06
-1.10754473268459e-05
1.67201315585756e-06
-2.71158211423613e-05
-2.61567571731715e-05
-1.2533271813286e-05
-3.50177241506868e-06
-2.4042288670126e-05
-2.49462352893951e-05
-1.72851040795338e-05
-2.94072301087813e-05
-9.66993224583488e-06
-1.63563554851491e-05
-1.06784566005162e-05
-1.1047368428328e-05
-2.75724247371551e-06
-1.23851547193979e-05
-1.90194531812204e-06
-1.85742796431439e-05
-2.23571178303429e-05
8.9352735292157e-07
-1.04618556461757e-05
-3.85954872946408e-05
-3.44843143211808e-05
-9.26169963739759e-06
-2.27691976368041e-05
-3.49137418570092e-05
-3.24688169451839e-05
5.37885615403021e-06
-6.94795692267104e-06
-2.84402039739127e-05
-2.49215119667527e-05
4.9802775708843e-06
-1.10992095954217e-05
-2.6005765988457e-05
-6.86313029564317e-06
3.18564045661825e-06
8.81443992763136e-06
-1.12236680747955e-05
-2.43737578922888e-05
1.7105501138318e-06
2.29338990256727e-05
-1.44774180348896e-05
-3.07145209283645e-05
4.69169742908905e-06
-2.56160402278498e-05
-5.23367523835226e-05
-3.39308382283518e-05
-1.21028762687703e-05
-1.87421189587889e-05
-2.37862215938435e-05
-2.97592144492379e-05
5.90031203662606e-06
-8.03500765356666e-06
-2.97986774766074e-05
-2.93489705816061e-05
1.47012389127099e-05
1.193493170317e-05
-9.76573171521331e-06
-1.42501146268237e-06
1.10086527476021e-05
1.31940210034452e-05
7.60236177813783e-06
2.15860958959844e-05
7.44436074833992e-06
-1.24198909260521e-05
-2.14309231488654e-05
-1.47510864532928e-06
-3.29849753076086e-05
-2.6056561069315e-05
-4.35580441199529e-05
-2.29389427928058e-05
1.51425178158558e-05
-3.30677037600532e-05
-1.54526969830476e-05
-1.43957989511066e-05
-3.06273309337238e-06
-2.44487531018692e-05
-4.07940175214655e-06
3.52958561915734e-05
-3.39390633120142e-06
-3.32036668705903e-05
1.80754539559312e-05
1.27358993044195e-05
-2.30124910901259e-06
-3.34505487467691e-05
-4.20529090075871e-06
2.56141811475356e-05
-1.24091153701035e-05
-2.4240484860323e-05
-2.7034870294667e-05
-4.85818311958119e-06
-2.60076460547153e-05
-3.00906171348594e-05
-1.89754666112309e-05
7.40198783302454e-06
-1.91894978184099e-05
-3.24261814127787e-05
-1.50028359388188e-05
-8.91630798797296e-06
-8.61565751242599e-06
9.56314534242345e-06
-2.38750181523424e-06
-3.06422140203015e-06
-7.28493933442588e-06
-9.85238816092669e-06
-2.56328489877401e-06
-5.67714512177294e-07
-9.70881338938404e-06
4.55616224788202e-06
1.56518924731051e-05
-1.35101779770488e-05
-4.20707855729122e-05
-1.28458663853611e-05
-1.72019844370814e-05
-2.17227644143923e-05
-4.48456022685711e-05
-4.58371494516082e-05
-2.41497500240392e-05
-3.20688748628465e-05
-4.39698640198803e-05
1.50684003997636e-05
-9.64561160542712e-06
-3.27263639675397e-05
-2.8135736350313e-05
3.66439087810248e-06
2.71498440227295e-05
-3.17886243178856e-05
-2.77401598753444e-05
3.79194110886409e-06
1.32070845601683e-05
-3.41073097285891e-05
-1.88642193646294e-05
-3.23621513795938e-06
-6.18111757401207e-06
-3.94511713209287e-05
-1.56421353459906e-05
-1.13705726925461e-05
-3.4123184572997e-05
-8.7993559501256e-06
-3.02077556253259e-05
-9.42631227995847e-06
-5.29356121932042e-06
-3.0506471523542e-05
-1.21596585265406e-05
-4.93372194014056e-07
-1.17954780100939e-05
-2.80497238583522e-05
-2.67622518736061e-05
2.28830081133477e-05
-8.12694980604939e-06
2.04380909398229e-06
1.43184327470571e-05
-1.03164876441624e-05
-2.84084338367461e-06
-3.33522668910767e-05
5.07939683917179e-06
-5.37603366648082e-06
-2.35607076847205e-05
-9.0025228731057e-06
-2.02105402623709e-06
-6.22392071671116e-06
-2.94210471132595e-05
1.97208595085671e-06
2.35547831497047e-05
-7.492712513854e-07
-3.2950015709608e-05
-9.12881467212316e-06
2.21819144761561e-05
-1.98052828009898e-06
-2.55891900008271e-05
1.26156803567447e-06
2.18142699452459e-05
-1.44994387479953e-05
-1.75893728694698e-05
-1.33673647238952e-06
-3.01558283838623e-06
-4.75561105711857e-05
-3.80034760988e-05
-2.86922226009533e-05
-5.15208311351783e-06
-3.47343608837239e-05
-3.59260555688209e-05
4.24909459463307e-06
-3.21547903537414e-06
-3.50021292988477e-05
-3.06004873780754e-05
-2.33676032920313e-05
6.3892224745688e-06
-1.42048483784541e-05
-8.68835151458831e-06
-9.74710682734301e-06
7.71936353286315e-06
-2.95042593482025e-05
-2.47755310186485e-05
1.24410460179115e-05
-8.83113797406498e-06
-2.50744752417555e-05
-6.47337344499773e-06
-4.68988398404257e-06
-4.04514559421573e-05
-3.48472015664409e-05
-3.58203095916141e-05
-1.06462483307541e-05
-4.0374915119114e-05
-5.42772124242505e-05
7.9053634871337e-06
-1.38333355468524e-06
-2.38777501435761e-05
-3.7090283150139e-05
-2.20030714323767e-07
-1.31241026402603e-05
-5.68418346163613e-06
-1.87306618494158e-05
1.56326957577766e-05
-1.71659119543243e-05
4.30103150183665e-06
-4.37935159408662e-06
-2.28786907913721e-06
1.4939246619789e-07
-6.3110540248292e-06
-1.59261133370106e-05
-1.43155696669451e-05
-2.57912700176995e-05
-9.69795160573956e-06
-3.3576105212706e-05
-1.54156656073409e-05
-2.06490947553087e-05
-4.5002139170848e-05
1.22766584693599e-05
-1.48200976551137e-05
-2.41909930280355e-05
-4.89007969004878e-06
-2.21996239416348e-05
2.15589137052153e-06
-8.64003133298874e-06
-2.71850094845923e-05
-1.15586478506657e-05
-1.02855136484256e-05
-3.24622967704934e-05
-2.77870715705299e-05
7.85160959343158e-06
-1.94821772242607e-05
-2.75344502836297e-05
-7.8000201109464e-06
-1.17503103004475e-05
-5.71106272546899e-06
-9.84828296339893e-06
-2.30922437152004e-05
3.55007711561372e-05
-1.00220174261936e-05
-8.7600479355945e-06
-7.6189438766189e-06
-5.96529254572655e-06
-2.1810569431337e-06
-6.18143505121308e-06
-3.49034306171702e-06
-1.14711162876897e-05
-5.62964450944956e-06
-1.54725089309234e-05
-1.13832913790122e-05
-9.59919859817348e-06
-2.11514265563601e-05
-3.57642410507851e-05
-1.52471313070767e-05
-1.72434574619529e-05
-3.08856239365082e-05
-3.25508060850117e-05
-3.91436779740069e-06
-1.80546038878319e-05
-1.52531231684495e-05
-3.69045966435279e-06
-2.79706535326573e-05
-1.86482091128193e-05
-2.26574973524743e-05
8.35609744276803e-07
-6.36777059328545e-06
-3.60576348521644e-05
8.22624949433908e-07
3.84138149964911e-06
-4.41385605046932e-05
-3.01886059485341e-05
-1.76127992071766e-06
-2.13059332522678e-05
-9.53542575195817e-06
-2.54809848401253e-05
-1.07756578009666e-05
-1.91026575090354e-05
-2.99040099180908e-05
-2.82583267604494e-05
-3.12381069339328e-05
-2.80722599932545e-06
8.08061497654147e-06
-3.17576288081801e-05
-2.93446338827634e-05
1.3810263764756e-05
-7.53415110109121e-06
-7.97253160556163e-06
-2.77549238365562e-05
-1.50663773919856e-05
3.71091598726279e-06
1.65956013115733e-06
-3.177370553852e-05
3.37309280522409e-06
1.83513995211855e-05
-1.17977090024266e-05
-1.15916602116964e-05
-4.31827118078665e-07
9.25883456370905e-06
4.75717424604018e-06
5.73357726313498e-06
-1.25417948195335e-05
8.85472894175482e-06
1.78724080305239e-05
-2.77846987048992e-05
-2.29438576231158e-05
-1.23011922361752e-05
1.48816704515452e-05
-1.78820522273823e-05
-3.47459799579859e-05
2.77794566294118e-06
9.82415895738035e-06
-2.0788625622068e-05
-1.98512794635187e-05
2.28375239307552e-06
1.76114429871061e-05
-1.95777959240458e-05
-4.27015839934666e-05
-9.6281052778501e-06
1.60604639315649e-05
-3.49858182219042e-05
-1.67031627931275e-05
4.17666984551676e-06
8.28394252076589e-06
1.65436657745945e-05
-1.37974064509254e-05
-8.42211796496986e-06
2.12442453434962e-05
1.06230245290178e-05
-2.66147522924198e-05
-2.27414062031611e-05
-9.98428524014143e-06
-1.346409792494e-05
-2.75386521819294e-05
-1.47727012018252e-05
-2.02175237258236e-05
-1.289061239288e-05
-2.56600050105264e-05
-8.32936837598146e-06
-1.27664351191061e-06
-8.9549952712445e-06
-1.00141150287383e-05
-1.98146858214487e-05
-1.93418207890135e-05
1.07082351174289e-05
1.31331324257633e-05
-1.82471660165381e-06
-1.20172421753104e-05
2.28745866983708e-06
1.60849069107707e-05
-3.62436747937868e-05
-1.08645128684752e-05
6.619274736701e-06
-1.5868395960683e-05
-2.90525734923561e-05
-5.38037561036807e-05
-2.96632870824971e-05
2.00491728944312e-06
-1.75138268072074e-05
-4.95366241964018e-05
-3.69446552592781e-05
-2.3061071349665e-05
1.63211148717842e-07
-6.08440813105885e-06
-1.91389212539311e-05
4.26156974288809e-07
-1.62978214674909e-05
-8.68493673291811e-06
-3.53640975995478e-07
2.87412451753925e-05
4.47286605057145e-07
9.42715430597868e-06
4.84396925699668e-06
1.82753254251345e-05
1.30073728993962e-06
-2.52080423995967e-05
4.22342722620907e-06
-1.38679980851412e-05
-3.51554637486851e-05
-3.28744554782955e-05
-1.87022974126367e-05
-2.03088353286144e-05
-3.00974606225716e-05
-1.43189668776981e-05
1.48427660369167e-05
-2.49915299324132e-05
-1.36608947182942e-05
4.38312839667719e-06
1.13072800670782e-05
-3.97356127077635e-06
-6.01411623556309e-06
3.21351932387334e-05
2.48301514147164e-05
-4.05488347355049e-06
-1.72711431482695e-05
1.88592214709198e-05
2.53189584653847e-06
-1.46441078388696e-05
-4.81661809209653e-05
-3.96100268885903e-06
-6.65597878816658e-06
-4.24942511625455e-05
-4.67512357152775e-05
-1.43629719514321e-05
4.02023384229635e-06
-5.0337597367146e-05
-3.339263935654e-05
2.98208465681514e-06
1.42698072566663e-05
1.08922445683664e-05
-8.6025816406852e-07
-3.54148108152335e-07
8.70599070355046e-06
-1.19899962414357e-05
-3.6147453180408e-05
3.46819643078835e-06
3.06761234085004e-05
-2.28789013418616e-05
-1.88860849841536e-05
-2.02214935725719e-06
-4.5055447300372e-05
-1.36072298046926e-06
-3.70971580170995e-05
-4.66275021957289e-05
-5.68997514619216e-05
-3.04945153317379e-05
-2.30696063169615e-05
-2.3257700644312e-05
-2.27515306779231e-05
-8.97623996873145e-06
-2.50309153793939e-06
-9.85808766522512e-06
6.98829477519753e-06
-1.61456368438078e-05
-8.98771464228008e-06
1.8336209493472e-05
-1.77976106296747e-05
-1.49527879471659e-06
-1.06342380766907e-05
-2.11492689280378e-05
-3.93381803527554e-05
-2.83746757037484e-05
-2.64595465897787e-05
-3.26911012465286e-05
-3.41267345703842e-05
-4.3755482042443e-05
-1.7289824619428e-05
-1.58832842341012e-05
-3.6524210733325e-05
-2.27658606902838e-05
-1.79214824003593e-05
1.63969828220225e-07
-1.55682148262901e-05
6.40555597422103e-06
-7.10589784374611e-06
-2.3748262260872e-06
-1.47742631657879e-05
1.14577248289211e-05
-6.88221906629047e-06
-3.36158596132862e-05
1.88317320495757e-05
-2.93699596308386e-07
-1.09464828377368e-05
-1.61876879034235e-05
-1.35749167719339e-05
5.58683036482398e-06
-3.1421814535058e-05
-1.43657617872241e-05
-3.03752149080293e-06
-4.57660485552181e-06
-7.58435599585578e-06
-2.51412090842246e-05
4.73453585856357e-06
-1.51204725283284e-05
-1.82903572917443e-06
-4.21718153675525e-06
-2.03695790222687e-05
3.60808135974315e-06
-1.91907305484205e-05
-8.11218350642132e-06
4.22548672423247e-06
-1.21132423268886e-05
-7.19549180089388e-06
1.03373789808837e-06
-4.90500900512778e-06
-1.45376296073848e-05
6.55936734514576e-06
-2.30047485099131e-05
-2.41324622536654e-05
1.08919129833431e-06
-1.43890134490711e-05
-3.12312948460613e-06
-1.23861332956049e-06
-4.77502026419634e-06
-1.71943119631625e-05
-2.36929098259408e-05
-2.48745456290339e-05
-6.56692160070308e-06
-1.88438013244667e-05
-6.63534409341645e-06
2.72370792608215e-06
-1.69658038572342e-06
-2.52624137769128e-05
-1.2599890013011e-05
6.00201587158198e-06
-2.17797335982444e-05
-2.63828701298621e-05
-2.10959204790049e-05
-1.41717745243529e-05
-1.98217775271698e-05
-2.08742193341161e-05
-2.04989504751049e-05
-1.94544685731492e-05
-1.77489844171444e-05
-1.52924558827208e-06
-1.78556799755956e-05
-1.15449563739836e-05
-5.69373104009107e-06
-2.36710704446417e-05
-1.7618786454208e-05
-3.45608385609955e-05
-3.26574838821438e-05
-2.49060808505761e-06
-3.2956939820238e-05
-7.55479803569722e-06
1.20993999284242e-05
-9.81349831878909e-08
-1.87042950148877e-05
-1.98371594035216e-05
-1.36728979403496e-05
-1.7228817825928e-05
-1.76074673955435e-05
1.65164881260893e-05
3.34898091070836e-06
-9.35060752833545e-06
-3.18141275023953e-07
-9.33156749215873e-06
8.27306188125595e-06
4.78993745329991e-06
-6.9136469214637e-06
-4.60650511350154e-06
-5.81029586268971e-06
-1.68239097150689e-05
-4.35388432347594e-05
-3.44818557357098e-05
-1.07059876965565e-05
-5.10342752729113e-06
-2.38099017921238e-05
-1.40235086205531e-05
-1.31405577949166e-05
-4.45580639665259e-06
-2.36746554667964e-05
-9.30088399148169e-06
5.47170544061345e-06
9.89766286622538e-06
-5.85834132023103e-06
-1.73208010640374e-05
2.16809305372316e-06
4.34521661534801e-06
-2.64263877329715e-05
-8.66968168590116e-07
2.97670012963004e-06
-2.44769897464243e-05
-1.38124520599853e-05
-9.34447051039962e-06
-1.9345246356827e-05
-6.24425608700152e-06
-9.81713243279789e-07
-1.44581535717418e-05
2.58289305157367e-06
5.61930875098966e-06
-7.61017322079873e-06
-2.3809211135037e-05
1.89931315555313e-07
-1.08303127640676e-05
-1.02240488655686e-05
-1.83006576412622e-06
2.38781966767747e-06
4.48895101319278e-06
1.21546875398095e-05
-6.25149335101675e-07
1.54080638287289e-06
-1.29205128508652e-05
-9.39319640123636e-06
-2.94120685945376e-06
-3.04146729272975e-05
-2.93990378045575e-05
-2.68944583487271e-05
-2.15999511238179e-05
-2.6597916727411e-05
-3.6870771264612e-05
-3.58869153326201e-05
-1.08352868001209e-05
-8.01675049296511e-07
-1.47980488337657e-05
6.98064893161223e-07
2.70123111404069e-06
-3.21644208520586e-05
-2.74878847314611e-05
2.14889294636024e-05
1.48354392883756e-05
2.81847685729541e-06
-8.07220284994932e-06
-6.89802085811628e-06
-1.48610977642041e-05
-9.7310990056425e-06
-1.032757628171e-05
-2.87730258925704e-05
-5.84659474040888e-05
-2.50935891634422e-05
-1.80293324458347e-05
-1.69469513662074e-05
-3.13623566861303e-05
-1.91633463651126e-05
-1.63991939851858e-05
-1.47509365593783e-05
-1.95787352436847e-05
-9.03903803751254e-06
2.04106442599576e-05
3.27821901197112e-05
7.47160063829055e-07
-7.00914273769373e-06
3.95453233549014e-05
7.13569649541749e-06
-2.37413459267482e-05
-3.69308299945028e-05
-7.22424653905669e-06
-1.58833490158172e-05
-1.62105290637117e-05
-3.34383993044828e-05
-1.46034146337325e-05
-3.67584280144704e-05
-4.31914571195657e-05
-3.75045026249715e-05
-2.1728444858366e-05
-1.49419885533328e-05
6.05446651134256e-06
-1.35839306919514e-05
-1.11695056900302e-05
1.41408155083823e-05
1.86221158733952e-05
-4.47825148954125e-06
2.67417160203385e-07
2.09383017267964e-05
-3.74151984049469e-06
8.67564857941583e-07
8.09471384691488e-06
4.69561302871541e-06
-1.02800565990198e-05
-3.26128854102304e-05
-2.57467528272196e-05
-9.14787975008686e-06
-3.97106454829414e-05
-3.40677723336233e-05
-1.76651201925651e-05
3.82636759849468e-07
-1.40345604463448e-05
-1.46665896510303e-05
-1.0675370290163e-05
-1.46628875094217e-06
-1.85975468741247e-05
-1.08124139359005e-05
4.26578042950909e-07
-1.59024105745066e-05
1.85181459256513e-06
1.37704819733311e-05
2.84610666879603e-06
-1.94531946326135e-05
-7.17621813196131e-06
-1.43166833481585e-05
-5.7655506003447e-06
-3.12939828489798e-05
-3.39361121647293e-05
4.06108209856737e-07
-1.55212076384665e-05
-4.07790599589887e-05
-2.60364738558806e-05
-3.09790541593727e-05
-2.07012170761169e-05
-3.65111635852508e-06
-2.40912724306701e-05
-8.72360987837219e-06
-6.85549193189803e-06
-2.04728466597432e-05
-3.82381401981261e-06
-3.91513538747327e-06
-5.90964326763094e-06
-1.79892804677512e-06
-7.66073892463764e-06
-4.30341778749154e-06
-1.73380384760714e-05
-1.18615395005282e-05
-3.19895513340868e-06
-1.075178102115e-05
-8.92401762217555e-06
-1.9623055939161e-05
-3.33199700386926e-05
-2.55895501524811e-05
-5.9334112272103e-05
-1.41218195485154e-05
-7.8922664691741e-06
1.0321877842326e-05
-7.20033440217994e-06
-4.25184608027007e-06
-3.71639671962811e-08
4.39971155072252e-06
-9.53450116232857e-06
2.25182031996841e-06
1.77277234705095e-05
4.75072833101948e-06
-8.1729938209443e-06
-9.09659156298724e-06
-2.25094149936384e-05
3.43654972326091e-06
-1.22177399141459e-05
-1.88512364744493e-05
-3.92039386804621e-05
3.8370020118593e-06
-1.75973151134724e-05
5.47767992833569e-06
1.27933307025772e-05
7.96689713272765e-06
-3.23521773523864e-05
-1.33909684536165e-05
6.48726153743584e-06
2.0894851901835e-05
-6.2149830150698e-06
5.24159936935422e-06
-5.37775261304461e-06
-1.31975046717403e-05
-1.05575485648984e-05
-8.28162284581392e-06
-1.17235165292791e-06
-7.4317273127353e-06
-3.73463138268456e-05
1.63378196796063e-05
-2.18412705575892e-06
-2.61045969581373e-05
-4.33768041637906e-05
-2.40265325136295e-05
-6.33085499683804e-06
1.40367040025335e-05
-3.88907543997228e-05
-2.57645404666494e-05
-2.96818789002398e-07
-6.32254100062018e-06
-3.10326388671189e-05
-3.21822165324198e-05
-1.50753465736194e-05
4.96448593586265e-06
-3.33797198401362e-05
-3.00356316705877e-05
2.03161506429752e-05
-2.39810058229366e-06
-3.0301927965453e-05
2.42888543854711e-06
7.83157479311283e-06
1.13583214611939e-06
-2.657338965515e-05
-1.47553260373027e-05
-3.49544977362476e-05
-2.45775428777792e-05
-1.62344889117093e-05
-2.81668945157183e-05
-4.97995259457231e-05
-2.71109652217865e-05
4.67556431821028e-06
-3.64002958795426e-05
-5.10278570396685e-05
-3.74708235115688e-06
-1.27166621061253e-05
-1.08602558318761e-05
-4.91765549789813e-05
-3.02425674895075e-06
3.66551586321346e-06
-3.28055208709135e-06
-1.58295386898802e-05
-6.76117251372453e-06
3.74086828047837e-05
-1.86811661325043e-05
-3.2372044489351e-05
1.01412876948197e-05
6.79650758172343e-06
-9.63774282892104e-06
-1.2558584745857e-05
-1.00479931508168e-06
-1.13823253401646e-05
-3.05652717002382e-06
-2.75628288080824e-05
-1.03745089600222e-05
-3.39218799530758e-06
-1.25039674595286e-06
-2.00255002549449e-05
-9.73303275503567e-06
1.40846668205921e-05
4.2020744844725e-06
8.67595717355945e-08
-1.77507861727858e-05
2.30100298989302e-05
2.05701800163281e-05
-1.06416413585609e-05
1.28287961549374e-06
8.85906278754658e-06
1.43903237903542e-05
1.45189005661258e-05
-1.36296158992001e-05
-2.67249803972242e-05
-1.95657881199853e-05
-1.82079353506329e-05
-3.60686131223136e-05
-1.19378565492729e-05
-3.05345796758723e-05
-3.17960466007723e-05
-3.52769445190375e-05
-2.68462072345771e-05
-7.04744846773737e-06
-2.88690891966352e-06
-1.67540400776785e-05
-5.05470437061372e-07
1.93638033116093e-05
-2.82087786387225e-05
-2.82769153966689e-05
1.12877684349661e-05
1.62841602834712e-06
-1.33753747215411e-05
-2.60974084521496e-05
-2.53697923180577e-05
-2.27717441256443e-05
-1.6126020289373e-05
-4.22332856427207e-06
-8.01246166819677e-06
-3.29421186957974e-05
-1.93026380991099e-05
-2.20822509594562e-05
-2.77856837421483e-05
-1.36272215773621e-05
-3.49697146938783e-05
-1.14416793627798e-05
-7.23698811226246e-06
-7.09641035985906e-06
-2.53168169479719e-05
-5.04776708399228e-06
-1.27564788134829e-05
-3.1706433666823e-05
-2.40142343391468e-05
-1.28688541397235e-05
-4.23497802370388e-06
5.82292947631807e-07
-3.06139763262035e-05
-2.07825708784553e-05
1.80157489965874e-05
4.40365534972312e-06
-5.51400078004036e-05
-3.15248183103811e-05
1.82945788159681e-05
6.72505372037177e-06
-3.30926883383568e-05
-4.89624207819785e-05
4.65511169736447e-06
-1.82432094596723e-06
-4.11915437052444e-05
-1.64758158347607e-05
7.2590954382249e-06
1.94271692191424e-05
-1.50296374430119e-05
-2.46912811354092e-05
-1.60865525195833e-06
2.4122549105661e-05
-7.97144033180856e-06
6.94419414302086e-06
-1.14386460852849e-05
1.40435659395636e-05
-2.00990558644337e-05
-3.12649302451136e-05
-1.66179595127384e-05
-8.07605971939258e-06
-6.48272517614999e-06
-2.88874202239921e-05
-3.41012169101755e-05
-1.20792154094887e-05
-5.88822908994063e-06
-1.81112138111845e-05
-2.04749119147319e-06
8.03010144925226e-06
3.76095364688669e-07
1.50874230638452e-05
-2.69569792661896e-05
1.55415590178321e-05
8.87728406266489e-06
1.04903971378541e-06
-4.25575561178969e-05
-2.52719304730676e-06
5.03770510385431e-07
-7.7636700673573e-06
-5.06573089469608e-05
-1.27158394768557e-05
8.69264256147161e-06
7.70212678070804e-06
-4.11238083893574e-05
-4.49561862567904e-05
-2.02908309833635e-05
-8.55986468363854e-07
-3.41658034052039e-05
-3.15546309385254e-05
3.59075390955308e-06
7.79955257298251e-06
-1.62946757098607e-05
-5.70094315157785e-07
-8.64751260215722e-07
-9.00173691016087e-06
-5.42190858659535e-06
-2.68126550945979e-05
-1.19086924371428e-05
-3.22765250852782e-05
-2.59578693240297e-05
-2.30393971448046e-05
-2.48330082686212e-05
-3.83265270374014e-05
-4.89499313216237e-05
-2.62607384518138e-05
-2.2164738808408e-05
-2.03533692225926e-05
-2.12561187194045e-05
-1.8020786915617e-05
-2.58482973428924e-05
-1.5728151652708e-05
7.25435796471631e-06
-1.90777171217794e-06
-9.75037430764682e-06
-7.83212611947874e-07
5.39787336683637e-06
1.10051706399948e-05
4.62240565922639e-07
-2.01491637767219e-05
-5.65985021446979e-06
-9.47803975951249e-06
-1.54953922172846e-05
-2.66613441184866e-05
7.03908003358018e-09
4.94241495056684e-06
1.00964048882248e-06
-2.90783265743206e-05
-9.55758939430534e-06
-1.63816895560988e-05
-4.01674495865517e-06
-4.08663253555634e-06
-5.93128426245702e-06
1.38936154312838e-05
-3.36798619595052e-06
-1.28239779050908e-06
-2.22681168559762e-05
1.47011556988405e-05
-6.86773912429691e-06
-1.75127968823401e-05
5.39253413236928e-06
4.29057663983775e-07
2.11219148418018e-06
-2.74542532115107e-05
-3.25536219302318e-05
-4.063998370486e-06
-5.17546212523246e-06
-3.02413072335913e-05
-3.84110550318611e-05
6.38896852455281e-06
2.1367228796445e-05
1.20839058224454e-05
-2.0801809866996e-05
-9.68678656244688e-06
3.38622768930976e-06
3.55119998596996e-07
-1.74667594941693e-05
-6.78721220228394e-06
2.61602975845208e-06
1.12417682901595e-05
-2.22446067235334e-05
-2.08699783083162e-05
8.30057540490372e-06
-2.21613400543135e-05
-4.21898412927367e-05
-3.04937166823453e-05
-2.20326302017669e-05
-1.23472695513163e-06
-3.77424862899964e-05
-3.18375439282059e-05
-4.32990770609446e-06
3.3778727029827e-06
-1.09218143458814e-05
-3.30260020074248e-05
5.11155848261352e-06
-2.57530700015401e-06
-3.32773211976844e-05
-4.51607018872963e-05
-1.58211453985829e-05
1.45013123882469e-05
1.24795478196185e-05
-4.92730349023856e-05
-1.763820232559e-05
7.8719496253509e-06
-2.09507966047772e-05
-3.2438808768275e-05
-3.27782011302463e-05
-1.14064932398561e-05
-2.71108661457908e-05
-2.72129873999217e-05
-2.0559897512686e-05
3.76715030072828e-07
1.51432101233247e-05
-3.63295599965874e-05
-1.48259475610818e-05
-1.23420429856751e-05
1.57003894729833e-06
-1.88343088286088e-05
-3.65137017373126e-05
-1.31916404765984e-05
1.49061769805353e-05
-3.36734814839478e-05
-2.18203491265036e-05
-2.56556029505554e-05
3.96136564084292e-06
-1.60188047653785e-05
-4.30993456947564e-05
-3.38503981902e-05
-1.04362406898248e-05
4.45478894100188e-06
-2.2450930345468e-05
-2.12376281064304e-05
2.59032022293413e-05
8.59713409282057e-06
-1.9535674342509e-05
-1.06491073887365e-05
3.65398585005599e-05
6.40279868248502e-06
-2.87571547808831e-05
-2.863299008393e-05
5.77241314628466e-06
-1.03976380955758e-05
-2.8649231332481e-05
-3.64281586855428e-05
-4.09493429179908e-05
-1.50304733316614e-05
-1.33415620318141e-05
-3.4401172062298e-05
-6.60098749582531e-06
1.68885071545926e-06
-8.00770336513567e-06
-3.05674909389534e-05
-1.6756263978593e-05
3.8387981178987e-06
1.87131090392471e-05
5.34721880184529e-06
-6.43311016278e-06
2.70457841040825e-05
2.31751343140436e-05
-2.56058769857943e-06
-4.11115714917687e-06
-1.13418560946016e-05
-1.67689655486635e-05
-3.46694587173644e-05
-4.67959653849173e-05
-2.36074215428652e-05
-1.38684178347226e-05
-4.675236536887e-05
-6.85333594688914e-05
-9.44084405431829e-06
-2.06404161946272e-05
-1.75038721331596e-05
4.77641698193903e-06
1.59059406385575e-06
1.15899380813398e-05
5.3471566369124e-07
-2.19897582622373e-05
2.24818362304754e-05
1.28867097252576e-05
-3.1271253013288e-05
-4.35434956100005e-05
-2.77838127465712e-06
1.00339248399919e-05
-3.11478344851268e-06
-3.66570442039767e-05
-3.82239332404087e-05
-5.10572321396296e-05
-3.44059689678083e-05
-3.45974274290383e-05
-2.9636598770682e-05
-1.5072938849087e-05
-2.53995513607732e-05
-1.29957895686476e-06
-1.22009833232624e-05
-6.54767592240052e-06
3.28010407730948e-05
6.8709414106078e-06
3.65376682556464e-06
4.33653783116456e-06
1.96097220146173e-05
2.9250064344145e-05
-2.05682054864721e-05
-1.62460876020208e-05
-1.34363483663445e-05
-3.20314809544039e-05
-5.75298504156938e-05
-3.35218880125448e-05
-2.15824606254735e-05
-9.03235675938051e-06
-2.39710807400889e-05
-2.83438312547056e-05
-1.24492583750682e-05
5.34001715213202e-06
-1.23928535567e-05
-1.9258476194969e-06
1.34092821511232e-05
-3.07970666253988e-06
1.29944535647808e-06
2.59460522461311e-05
4.02438644100818e-06
1.27583451496037e-05
7.27719996322714e-06
-6.68114862023613e-06
-8.86685270683697e-06
-1.48378076653221e-05
-1.8427972845818e-05
-1.63204809309996e-05
-4.68193244673657e-05
-2.71132628874983e-05
-3.19666338050037e-05
-2.51597296452553e-05
-9.69867336824501e-06
-2.14682420986959e-05
-1.24581890976955e-05
6.88976899603787e-06
-1.20294792600781e-05
3.08429927891136e-06
2.13791946840468e-05
2.3156241507285e-06
-1.2470823560471e-05
2.20015027293311e-06
2.3359956330837e-05
-3.41246929893435e-06
-1.71090152665316e-05
-1.81834784966641e-05
1.77756921207483e-05
7.9550711405657e-06
-3.29035961370559e-05
-4.52002184730722e-05
-1.85894392892378e-05
-3.57918746105136e-05
-3.27939388154876e-05
-3.87296479987137e-05
-3.32312173265895e-05
-6.47423559836098e-06
-1.74258233336011e-06
-1.55138300349754e-05
-2.10461198511112e-05
-5.48687689550612e-06
-5.13536120045486e-06
-6.57011797748866e-06
1.89369583691375e-05
3.04396026933173e-05
4.76660015201995e-06
-1.44640841421287e-05
1.10676127393017e-05
1.02186546754895e-05
-2.23143604397419e-05
-4.70965331161846e-05
-3.57449670095172e-05
-6.80215763868822e-06
-3.69787412676445e-05
-4.68256930966884e-05
-7.19757095968196e-06
1.59739041956718e-06
-1.07858591949264e-05
-2.31505641777619e-05
-4.44164089787687e-06
-1.15477465793879e-05
2.87044499456473e-06
-2.24833928185397e-05
-3.40905253652683e-06
5.1299702921369e-06
-9.09160555995077e-06
-1.0851487495462e-05
-1.1502458072932e-05
-9.18219983134939e-06
3.05783728328484e-06
5.00068134732733e-06
-1.14886992421104e-05
-9.86356005254445e-06
-9.46404551212453e-06
1.52748054902698e-06
-2.89602971523277e-05
-8.91435835655383e-06
5.64331730475726e-06
-1.23962561248461e-05
-1.29927141199784e-05
3.57557404354176e-06
9.37684919773718e-06
-9.40285927090109e-06
-1.29537969211095e-05
-1.99994459016024e-05
-1.19468046002962e-05
-1.16719609012613e-06
-5.91609110218315e-06
-2.61125734342271e-05
-6.35455405668552e-06
1.92025444793889e-05
-1.6993357849453e-05
-1.6976753381094e-05
-7.45143745475e-06
7.89194013280861e-06
-2.87824763448925e-05
-4.82637717164215e-05
-1.00889060602317e-05
-8.64707752729925e-06
-2.93757278122181e-05
-2.10441451671403e-05
4.27616785009728e-06
5.25928969390081e-06
-2.20726704410483e-05
-1.62378570904061e-06
6.31813180467116e-06
-9.05133098011554e-07
4.25297194219816e-06
-1.51053887630284e-05
1.41000993660621e-06
-2.31414101201445e-05
-1.68885113428044e-05
-3.77093060875798e-05
-4.92484066347534e-05
-3.72388714099318e-05
-1.27217353890333e-05
-4.96510118538419e-05
-2.2467995258108e-05
9.30255451944207e-06
-1.71568101213789e-05
-2.18291037156703e-05
-3.228184252304e-05
-1.09994266329559e-05
4.63108804430278e-06
-5.08156529517238e-06
-1.39434141301841e-05
-5.59340181304205e-06
6.35350642542228e-06
4.44571505943713e-06
-1.64591315769958e-05
-1.947011744198e-05
-4.42367668038714e-06
-1.53987720406341e-05
-4.80695961302002e-05
-4.51107533597715e-05
-4.16340515802775e-05
-4.14361154333541e-05
-3.36676724148669e-05
-2.81773252365044e-05
-2.035701398877e-05
3.19138524793737e-06
2.58161554660336e-06
1.11256094747234e-05
-3.94456458040505e-06
8.45703971181426e-06
2.38100788520822e-05
-3.79249675982418e-06
4.4862210189765e-06
-5.34912660314884e-06
-2.29449438038289e-05
1.2325857835629e-05
1.00357256669421e-05
-2.49778535304488e-05
-2.05724055690381e-05
1.03405641607189e-05
-2.09876233074113e-05
-3.20302627966522e-05
-2.92769901476501e-05
-2.87680090958261e-05
-1.57832417783297e-05
-1.6522449477362e-05
1.98934320402418e-05
1.22370883290356e-05
1.37173074847398e-05
9.72403143019708e-07
-1.16150828190581e-05
4.05811934163279e-07
7.62651834144786e-06
-4.30983991908969e-06
1.15618720600817e-05
4.51353727769172e-06
1.75152208324109e-05
-2.14367088832236e-05
-1.52463057392459e-05
-3.48978992058242e-07
-4.47878582519928e-05
-3.38967469537694e-05
-4.64974175241006e-05
-3.94025222933387e-05
-3.5940974498901e-05
-6.579040259355e-05
5.16929926117968e-06
1.37592424832725e-05
-1.01006372669046e-05
3.8852582049466e-06
1.66096086291198e-05
1.36560269441649e-05
-1.22585239002732e-05
3.19475287761487e-06
2.06125177119581e-05
1.59579368315492e-05
-1.1266880591367e-05
-5.25167261461808e-08
-1.96976175957999e-05
-1.03932905687314e-05
-3.6865496938008e-05
-5.34417369310413e-05
-3.803623596227e-05
-2.31334722621255e-05
-3.89299056349217e-05
-4.99145393918469e-05
-3.00229193487661e-05
-2.94899073801816e-08
-4.10900356208274e-05
-3.10080939199969e-05
4.80043150539685e-06
2.45812945097843e-05
-1.32699284056286e-05
-6.09070049843518e-06
1.5942449703494e-05
2.61860373680116e-05
2.46915507708145e-06
-2.65954599559239e-05
-1.52955031621912e-05
-7.72467792735026e-06
-1.08088568594091e-05
-3.08760149338355e-05
-8.4808331377427e-06
-1.02985619088167e-05
-6.50527300572863e-05
-4.05134815403641e-05
-3.55672851863473e-05
-5.48282734558781e-05
-4.45706689711966e-05
-2.02810078779015e-05
1.32016586644624e-05
-3.26402242499399e-05
-3.21831909361754e-05
1.64956636025099e-05
2.59259339244529e-05
1.29251410825012e-05
6.47671963596211e-06
3.5214849162726e-05
3.23306177045166e-05
-2.30637269733012e-05
-2.51529726174842e-05
1.01799230479257e-05
-5.32756299758744e-06
-3.18197969950213e-05
-4.13184514572874e-05
-1.43058917059296e-06
1.30064160084838e-05
-6.1323443711386e-05
-2.75279185584755e-05
-4.8259953539751e-06
1.34656659297838e-05
-3.7961230169235e-05
-3.61303726961494e-05
3.92904832215196e-05
6.82891608563019e-06
-4.10921230537463e-05
-1.48085910713753e-05
4.81816454352028e-05
3.54820341645045e-05
-1.05125321306886e-05
-1.79155105834315e-05
2.37965016664077e-05
1.44003419482228e-06
-4.11886005038299e-05
-3.86477759122596e-05
-1.11759156129269e-05
-1.76581147162436e-05
-4.26048016872438e-05
-2.68337951471134e-05
-8.61910938836351e-06
-4.01359176935261e-05
-2.94965551835025e-05
-7.92114079757298e-06
-1.32320656027497e-05
-4.06067570812668e-07
-2.95495291557782e-05
2.09102424087331e-05
1.407241138626e-05
8.57077459195611e-06
-8.44680111717459e-06
4.91449177427053e-06
2.268304075931e-05
-2.89643639257379e-05
-4.86482907947533e-05
-8.59288983250576e-06
-2.66686004080105e-05
-3.20436235609142e-05
-2.87923840220067e-05
-2.41751296250228e-05
-4.56387499175616e-06
-4.64231885615954e-05
-4.97388617136423e-05
5.52058456145053e-06
-3.75932627018659e-05
-4.6480826014074e-05
-2.2144617739255e-05
7.99451650430094e-06
1.199907518977e-05
-7.93142159466285e-06
-9.26229335194178e-06
1.81359364857507e-05
4.89067158203875e-06
1.83372041742413e-06
-2.85723869661128e-05
-1.38503520623612e-05
-5.36724904986247e-06
-3.09871498041626e-05
-1.97192907973018e-05
-2.09971410583879e-05
-3.67219923136779e-05
-2.43486763403299e-05
-2.27823543520005e-05
-1.69803634401762e-05
-2.3223212219132e-05
-1.92089479924554e-05
1.38772440981245e-05
-1.61377695987233e-05
-1.55281713823428e-05
2.19271760054022e-05
6.77469357692488e-06
-7.77303262197228e-06
-1.86163135192956e-05
-4.35015357471181e-06
6.62606205693466e-06
-5.59890992676114e-06
7.9386665737779e-06
-4.76061635635534e-06
7.77938596775541e-06
-1.67419257709593e-05
-1.74236730018073e-05
-2.07641510171098e-05
-1.70217179977676e-05
-1.02463096068975e-05
-3.32730217727484e-05
-3.37009136142761e-05
1.68655517239539e-05
8.65540510396619e-06
-3.70930644992795e-05
-2.73008198569785e-07
2.84999194959768e-05
-3.28650905217198e-06
-6.9858370640261e-06
-2.48870046506413e-05
-3.67096939749736e-06
1.81781124440565e-05
-1.3080237933259e-05
-1.09826890450895e-05
-2.34449680092816e-05
2.79322082651262e-05
-1.49387701099519e-05
-5.91065716242724e-05
-1.55411573410934e-05
5.22104166101416e-06
-3.62140579466037e-05
-6.02815929983364e-05
-1.40591363442317e-05
-1.00725145776417e-05
-3.45939951300254e-05
-4.54431522967324e-05
-7.383079772109e-06
-1.06004533996321e-05
-1.00538468957509e-05
-1.82002058789797e-05
-2.40650770892568e-05
6.18506731094067e-06
-3.19125203696897e-05
-3.04352319189958e-05
-3.25187328828399e-05
-1.81922304838816e-05
8.19668824062712e-06
-1.98532439730119e-05
-1.82101777715838e-05
-3.66410023070084e-05
-1.57671892876878e-05
-2.99557312867258e-05
9.05512616304834e-06
-1.57453738039447e-05
-1.67988415808622e-05
-9.45151211085047e-07
-2.56847630202944e-05
-2.21116134411757e-05
-2.04811410109944e-05
1.06609850472468e-05
-1.62131871740843e-05
-1.91041651596223e-05
1.37509481730109e-05
1.70367771105773e-05
-1.54816536508933e-05
-5.41263874314061e-06
-1.65177769359557e-05
-5.26956501554936e-06
-3.46173749310002e-05
-2.99188072413827e-05
-2.23686655031089e-05
-1.41512396298815e-05
-2.77311942367435e-05
8.81091696589536e-06
-1.81529823970229e-05
-1.511785506395e-05
-8.53161946156506e-06
-3.16550248036054e-06
-1.07293065984896e-05
-1.68551356740723e-05
-1.87382518841274e-05
1.3283009021519e-05
4.92606773954011e-06
-1.35427490297492e-05
7.04564523944183e-07
-2.38635621998028e-06
4.78322757870629e-06
-4.45058366878453e-06
2.19720588017627e-06
4.66415190465666e-06
-1.00448623625099e-05
-5.20133874895734e-06
-1.98658270258249e-05
-6.61330090363317e-06
1.03901080709833e-05
-2.45250005910915e-05
-2.78674957124222e-05
-1.26292017572075e-05
-3.71864084794622e-05
3.27293439768866e-06
-1.89298409414474e-05
-2.13446649357772e-05
9.01152825073953e-07
-1.77647606233518e-05
-5.93818740821782e-06
-7.09865491017233e-06
3.11364265386193e-06
-7.07690145390385e-06
-9.68063320666415e-06
-4.21929149216365e-06
9.27238811216068e-06
1.61507903057573e-05
-4.83528824970468e-06
-2.24825199690942e-05
5.69690546128506e-06
-1.76498579314985e-06
-4.99662462662321e-06
-2.50606301013553e-05
-2.79412384391252e-06
-2.59421310881927e-05
-3.8582917390519e-05
-6.44889938068215e-06
5.58351746892186e-06
-2.9374927806137e-05
-3.23703086840706e-05
-1.02200497643861e-05
-1.10601222502283e-05
-3.07050379804634e-05
-1.79219732310864e-05
-2.58039863882636e-05
5.2737032768701e-08
1.65866054486591e-05
-1.19419488280792e-05
-2.86351969383939e-05
-9.35091749367858e-06
1.94810349718494e-05
-4.7511822456894e-06
-1.22431161934365e-05
-1.19222148029553e-05
3.55446357343628e-06
-4.22636243995753e-06
-3.55694883371406e-05
-1.19324360164217e-05
-1.91850064663275e-05
-7.80867272415534e-06
-2.03674219935949e-05
-3.08515337282254e-05
-2.41607286690744e-05
-1.19593219220413e-05
-1.72473939928235e-05
-3.1970317436719e-05
-1.618707182028e-05
1.22904353501291e-05
-1.54955692159362e-05
6.70765405932281e-06
-1.50775875126045e-05
1.0978483312268e-05
4.6964696089113e-06
-1.87260548018404e-05
2.83479787905591e-05
2.95645051622254e-06
3.06965073699064e-06
-2.67222403583799e-05
-8.45724648052962e-06
-5.29983833252564e-06
-1.53189632911496e-05
-2.80779993414018e-05
-2.22432526551552e-05
-1.83750955177182e-05
-3.27428905817027e-05
-4.0603325196845e-06
-5.14334599788015e-06
-2.18270679804909e-05
-3.62431770142312e-05
-1.38489067288439e-06
-1.73738743422156e-05
-7.98369085350767e-06
4.8219896303851e-07
-3.54814057321332e-05
-1.27603325315028e-05
-1.35260861169127e-05
-1.24324057231061e-05
-5.26396713113625e-06
-2.78926867217011e-05
-1.99317462817681e-05
-2.60992451748662e-05
-7.44085219414394e-07
9.67357342116892e-06
-3.48417257170509e-06
-4.59205463600836e-06
-2.4021723937032e-05
-1.0228218857891e-05
-2.92690058483682e-06
-3.28653379643079e-05
-1.49300584735524e-05
-3.80769014036719e-06
-1.87082569460761e-05
-7.45797454592099e-06
1.3015082532577e-05
-9.82662979907309e-06
-2.16588122853587e-05
-1.32691208676983e-05
-1.50219308107494e-05
-1.60027753638544e-05
-8.58241034844132e-06
-4.20933878302439e-05
-1.00819209493081e-05
2.90372113474348e-06
-4.94859053531171e-05
-1.31196931394849e-05
-5.56048819569474e-06
-1.82439981459556e-05
-1.42571574302652e-05
-2.45013985485135e-05
3.63792880193313e-06
-1.14802452578349e-05
-2.06529507352727e-05
-1.69876353383861e-05
-9.51174065944784e-06
7.6045368320462e-06
-2.27591670627185e-05
-7.16032690566357e-06
-1.46083715046325e-05
-6.14486247908609e-06
-2.00749608816378e-05
-1.32745988440381e-05
-3.96976910437427e-06
-7.87059163290961e-06
-5.20255241628257e-05
-5.19544222777885e-05
1.15882509063393e-05
-9.60239403626747e-06
-2.60048344381495e-05
-2.10327419863186e-05
1.7339629643489e-05
-1.37063741056547e-08
-3.50127544577096e-05
1.41577807149474e-05
-2.29531493739851e-06
3.07550918442767e-06
-7.51796105128176e-06
1.08275391377453e-05
2.50657966984339e-06
-1.53882091951011e-05
-3.39447730571684e-05
1.78433556550654e-05
5.95553002591126e-07
-1.94024043946437e-05
-1.53158999311591e-05
3.59278481522482e-06
1.91929669190799e-06
-1.69125125190556e-05
-1.83241219915592e-05
-1.33892157493235e-06
-3.32835018908031e-05
-2.45709862010539e-05
4.05612985946889e-06
8.98004731488867e-06
-1.21069622274683e-05
-1.25746295836774e-05
4.52066100689064e-06
-1.21056903233087e-05
2.43627161498602e-05
-2.16863379770579e-05
-9.85004066549988e-06
-1.0924053003224e-05
-4.34840024312507e-05
-2.52014699953476e-05
-7.16608109362927e-06
-1.42657868098535e-05
-2.41707827692764e-05
-4.06269289854292e-05
-1.3902355541596e-05
-1.03795662926681e-05
-3.30078544865036e-05
-4.16135656384745e-05
2.25331510994558e-05
-4.2688793396518e-06
-2.60407934466124e-05
-1.14973879985917e-06
3.60225502434269e-06
2.66674850201116e-06
-1.31492245521563e-05
-1.47502821271857e-05
-1.01005584476414e-05
-1.59674525389207e-05
-2.86725472124971e-05
-3.94224549040426e-05
-7.03874970670586e-06
-2.2372224696802e-05
-6.4414542309676e-05
-6.16109612664801e-05
-5.00786950454445e-07
-1.20792935201517e-05
-6.02140770589157e-05
-2.34252252510238e-05
-1.14674361521428e-06
3.16056503079886e-06
-9.55167308546341e-06
-9.52522511000453e-06
7.0167424817142e-06
6.54355112895151e-06
-7.90968938278881e-06
-4.82959523524263e-06
1.54344848741508e-05
1.09204739183376e-05
-1.63561155129729e-05
-2.71749187869339e-05
7.30733231315861e-06
-2.91442751943531e-05
-2.10394313831743e-05
-2.23213490334509e-05
-8.28822855463474e-06
-4.09268158932481e-05
-1.84921998499602e-05
-3.13891110117482e-05
-2.33633609538295e-05
-2.76018266395003e-05
-8.55811001507479e-06
3.25317184020279e-06
-6.19783955707299e-06
-2.34649311117201e-05
3.33260161631152e-05
2.45838056990619e-05
-1.29503217123061e-05
-9.01947001145267e-08
2.40911756272849e-05
1.13318454944277e-05
-3.32854177048474e-06
-1.21775233647777e-05
-1.99098642889351e-05
1.02973655815308e-05
-3.62503604268749e-05
-3.83005521502975e-05
3.47651265688668e-06
-1.04347564178171e-06
-8.62051608530412e-06
-2.5654287650872e-05
-1.75206954180471e-05
-8.16975892562048e-07
-2.73266314606602e-05
-3.15405808056592e-05
-3.1402428681109e-06
1.98196606091087e-05
-3.05659310926748e-06
-3.15689477934194e-05
-1.50006362484127e-05
-4.29108978567821e-06
1.90049130683879e-05
-2.42464128707857e-05
-2.2576616784106e-05
-3.49659651246447e-06
-2.1584423626205e-05
-2.97406303908815e-05
-2.97771103480907e-05
-2.82524354983818e-05
-6.86937431094809e-06
-1.92679639499805e-05
-4.82477581277637e-06
-2.10326189360833e-05
6.17879239262064e-06
-7.06076466040981e-06
-3.47364540681999e-05
-1.89609325748985e-05
-5.32581813515598e-06
9.88902150667223e-06
2.73588151093891e-06
-1.36313222040815e-05
-5.91180841025369e-06
-8.66965109843612e-07
-1.0247659376427e-05
-3.79544926020891e-05
2.50316971864647e-06
-1.56754279338491e-05
-1.96981805172746e-05
-2.04370444775171e-05
-4.08355507671206e-05
-1.80906264771189e-05
-7.80515463057619e-06
-3.41224934899406e-05
-1.70104751805862e-05
4.15659687239368e-06
2.02683527806351e-05
-1.85103440692063e-05
-2.72354932379516e-05
5.21511352035792e-06
5.75519743816887e-06
-3.20977588852271e-05
-2.97934733937845e-05
1.41040137066738e-05
-4.95276587805254e-06
-1.71867969025961e-05
-1.83501612307328e-05
2.84990823031047e-05
1.34520393515433e-05
-4.07481804616032e-05
-3.11506053287387e-06
3.15323169730956e-06
-3.58358216345158e-05
-2.66887301279498e-05
-1.14107536648752e-05
3.86996106350818e-06
-9.51071548307268e-06
-2.74203594520315e-05
-2.71579210784001e-05
-1.58380859243822e-08
-2.02451060506222e-05
-1.8398402570105e-05
-1.06278969921314e-05
1.7552315485575e-05
3.76035302252391e-07
-7.03007362046797e-06
-4.81434846998182e-06
7.35310307010178e-06
-8.86173232545201e-06
-2.38858239412115e-07
1.62798142744989e-05
2.35703769771434e-05
-1.80743061775961e-05
-1.59928184622417e-05
-1.38581430421971e-05
1.0218755142492e-05
7.71371347588114e-06
-2.76523901874202e-05
-1.74761353077675e-05
-5.68682246172038e-06
-1.49695972213096e-05
-1.48013449771269e-05
-2.07127992094889e-06
-9.75688523928115e-06
-2.947998866442e-05
-2.04989725206516e-05
1.73190015244964e-05
-1.69870959540978e-05
-4.52641236167122e-05
-3.60836457170253e-05
-7.9488608428652e-06
-1.73614130551162e-05
-3.85788592434885e-05
1.01324687241709e-05
-1.1365018819464e-05
-2.29574507539257e-05
1.26494004973635e-05
-6.79090852630472e-06
-3.27670152352604e-05
-2.77971479426364e-05
-4.49025080661872e-06
5.52117110613466e-06
-1.54854202290488e-05
-2.39203286617945e-05
-4.94510687771899e-06
9.45770815204977e-06
-1.3487093324513e-05
-2.65864640014279e-05
-1.95749513326035e-05
1.17911639322913e-05
-3.44661044587225e-05
-4.24720216133768e-05
-2.8109752156261e-05
-2.06693503322002e-06
-2.63366558050938e-05
-3.94092093834895e-05
-1.62174499496107e-05
8.5258316909036e-06
-1.87921946165697e-05
-2.37200877614953e-05
-3.50438112670463e-06
2.25637296205405e-05
-1.33351593856569e-05
-2.41427480501075e-05
1.34184808245772e-06
-4.11081013138708e-08
-1.07513570998632e-05
-1.80528252906191e-05
-1.0317072080804e-05
5.02982858756854e-06
-2.7977186800785e-05
-1.83641943629611e-05
-4.11954351085812e-05
-2.14999947355648e-05
1.52427418208805e-05
-1.99409437949425e-05
-2.31647021958179e-05
-1.15380123570174e-05
-4.97328796323257e-06
-3.19120735361681e-06
3.23904488509376e-06
3.43168087740026e-07
1.99774604778072e-05
-1.79130264547602e-06
6.64414820054543e-08
-1.0333401758705e-05
-5.28391734441012e-06
-2.33931241946179e-05
-3.07487668943198e-05
-2.24955449841109e-05
-1.12809619670436e-05
-1.29923602042899e-05
-1.25702186416047e-05
-2.50595948022083e-05
1.02401856894879e-06
-1.26549796573129e-05
-3.30273458407144e-05
-2.33117774759784e-05
-1.29452409259175e-05
6.64713737814889e-06
8.69125889558178e-06
-1.82764045559204e-05
-1.01728182871653e-05
2.9440063871719e-06
-7.24391160097755e-06
-1.22792670778017e-05
-1.25018775677152e-05
6.90173374470445e-06
-2.93143681465269e-05
-5.00727849519025e-05
-2.04570635264233e-05
-2.9469037454281e-05
-4.00836716473755e-05
-4.31577554363582e-05
-3.24573038614057e-05
-1.27988547995288e-05
-2.44425693108551e-05
-3.3460298186401e-05
-1.3701774338835e-05
1.23870261350317e-06
-2.97787650934379e-06
-2.36094877528188e-05
4.9852362238976e-06
1.13135073079681e-06
-1.22805759908729e-05
-5.68966657884167e-06
6.85182458660445e-08
-1.62482020548747e-06
-1.48957548272546e-05
-3.80592442181807e-05
-4.05429121164613e-05
-3.14448509631427e-05
-5.07346465567687e-05
-3.29487071476709e-05
-2.53237322876333e-05
-3.35322866860956e-05
5.22640355074815e-06
-1.85224691124443e-05
-4.91741882681339e-05
-1.0878739985747e-05
9.96417828347927e-06
-2.17604638327781e-06
-1.60800411943908e-05
-1.60393817234928e-06
2.63398247199227e-05
-3.49133431451221e-06
1.2382092364037e-05
7.86711548630445e-06
1.5466059585196e-06
7.23807182787668e-06
6.19273229363667e-06
-2.9666079897253e-05
-1.04477625463723e-05
-4.9354563549954e-06
-3.61229700811967e-05
-2.98517011573188e-05
-6.70253472799967e-06
6.10257230414852e-06
-2.9788083774779e-05
-3.21473326835124e-05
9.14522189674267e-06
1.67097281637275e-05
-2.49336615621644e-05
7.44843225217066e-06
2.42412166964077e-06
8.24382214483098e-06
-1.86402498630365e-05
-8.40407555816848e-06
-8.71480698953322e-06
1.2357597414138e-05
1.17052377493811e-05
1.08202265882587e-05
-5.0908429787323e-06
-1.10638305928118e-05
-1.56028519685971e-05
-2.5353495016519e-05
-2.18966998929525e-05
-2.03642062074217e-05
-4.30456114420354e-05
-2.2934795763677e-05
-1.69007136464608e-05
-2.27162894611114e-05
-3.37900813712384e-05
-1.79831900067083e-05
1.06882344911734e-05
-1.57101430414189e-05
-4.03025190416792e-06
1.83374058824192e-05
-9.64786718322513e-06
-9.26563696313685e-06
-2.94093757425261e-05
1.16709268358618e-05
-1.3787574493351e-05
-4.34962871868395e-05
-1.45514598735425e-05
8.53974984064505e-06
-3.9175543324126e-06
-2.0837922367254e-05
-3.15421746647657e-05
-1.18018256695173e-05
-1.05733070528834e-05
-2.06039755442213e-05
-3.44274912685323e-05
-1.96904779357011e-05
-1.55642416815909e-05
-6.0546844727601e-06
-1.98093926005624e-05
-5.58467170637392e-06
-5.67487124614389e-06
-2.15899001034333e-05
-1.57836252843498e-05
2.47674092276778e-07
1.65614394587534e-07
-1.52188897790307e-05
-3.58601486395709e-06
3.30010957593572e-07
-1.16459782804965e-05
-3.74400513525664e-05
-2.08075432526821e-05
-1.24584422844348e-05
-1.96357395386358e-05
-5.20254414613503e-06
-1.07637007321326e-05
6.14944634366902e-06
-2.85823702696006e-05
-1.98327158649674e-05
-6.96932595938395e-08
1.56178231111477e-05
-1.78374641407026e-05
3.71815118123406e-06
-1.08708831986037e-06
1.80960951791502e-05
6.8305506853918e-06
-1.35684930122099e-05
-1.07251871373166e-05
-6.25289622939249e-06
-1.92961393647472e-05
-3.85093905094875e-05
-1.77490289173974e-05
-1.41162309622771e-05
-1.92949544446102e-05
-3.03654001343818e-05
-5.2240884159266e-06
-4.81290882735361e-06
-2.82032154388368e-06
-4.59446957011404e-06
-1.102454859395e-05
1.74498609242755e-05
-7.61262832421549e-06
-2.52533240208674e-05
-2.15201681232783e-06
-2.91216034343591e-05
4.6953167819181e-06
-1.24696545115699e-05
-1.40631592506307e-05
-1.6680255069621e-05
-1.91652529289941e-05
2.1824825690451e-06
-2.36224876148394e-05
-8.70534411374809e-06
-1.07194515515082e-05
-1.69358827574303e-05
-9.11760238539152e-06
-7.74821677494456e-06
2.52327036654286e-06
-3.88230677727035e-06
-2.12135612688391e-05
-5.95659420483846e-06
3.41989232570357e-06
-1.04353451887723e-06
-2.30578753973075e-06
-4.44781340779063e-06
-2.27311921051176e-05
-2.31300303037061e-05
-1.46327191349591e-05
-1.55684517850083e-05
-1.33288807148931e-05
-1.49314492411064e-05
-1.32655864716488e-05
-4.84086826912946e-05
-5.76802135155931e-07
9.16047731625416e-06
-1.93678304809943e-05
-1.09718423722322e-05
-5.94583696055427e-06
7.69405630883394e-06
3.8435395401227e-06
-3.996563401867e-06
-1.34240249671728e-05
-1.86577555157959e-05
6.59252470605131e-06
-4.58811194514732e-05
-4.04119786218731e-05
-4.57670195441577e-06
4.44615393488599e-06
-1.53277701460518e-05
-2.59677188825919e-05
-2.59047285903341e-05
1.17144475244985e-05
-2.22461403496888e-05
-1.53939926708022e-05
1.62214752005659e-05
1.78962875665184e-05
-1.8599940927845e-05
-3.33875753977203e-05
-1.28393442812007e-05
4.35165245417205e-06
9.39219225534263e-06
-2.32909612595981e-05
-1.27437873546309e-05
-6.08947373295566e-06
-2.02735605791553e-05
-3.82882096843321e-05
-2.10085076990529e-05
-2.14852577987896e-05
6.20033938793664e-06
-7.53117131701146e-06
-1.22414543260314e-05
-1.18084621325642e-05
-1.11569849632526e-05
-2.58567858660653e-05
2.76078729416684e-07
1.38955597433253e-05
7.08599887062695e-06
-1.7718277812003e-06
-1.39434387992788e-05
-2.41562687703761e-05
3.39738136591578e-06
-2.10385022633631e-05
-2.09967727591678e-05
-2.83862923916763e-06
-2.64320781501096e-05
-2.7656232763437e-05
-3.1849413224477e-05
-8.36347757975777e-06
-8.08650127872146e-06
-2.72111883260535e-05
-1.26531111204953e-05
-3.81951132284851e-05
-2.30441921761805e-05
-2.73055723309351e-05
-3.51034908153772e-05
-1.09292552462166e-05
-5.17112139094396e-08
-1.00605240013906e-05
1.24390799517046e-05
-1.2013772410438e-05
-1.79169839386455e-05
-1.16969989483172e-05
5.39979440417021e-06
7.40539481611305e-06
-9.59658544114019e-06
-1.3849656627117e-05
-1.81035510120442e-05
-2.67803791917875e-05
-1.69778253968058e-06
6.50998012613331e-06
-3.84823636049747e-05
-4.47948040241411e-05
4.12219803485447e-06
-4.17537683136461e-05
-3.5932228368613e-05
-3.7024458540358e-05
-5.547397155581e-06
-1.92478228945331e-05
-4.63242615157875e-05
-1.47360336430035e-05
1.39492905684694e-05
-9.44316010250402e-06
-2.3680263626022e-05
4.28888463440729e-05
1.49957808839072e-05
-3.03892760825528e-05
3.69437606456321e-06
3.51152824439717e-05
-7.88176746997569e-06
-2.84867403627116e-05
-1.87400937080103e-06
-2.58483226429733e-05
-1.45485888864207e-06
-2.40145396891015e-05
-2.47498301523574e-05
-2.37608846367619e-05
-3.24017346919428e-05
-3.86834000303084e-05
-2.39318536206265e-05
-5.21410188602266e-06
-2.74450089743155e-05
-1.95994543132479e-05
-2.78712121779053e-05
1.17409798703556e-05
1.01672825775495e-05
-2.90171558548381e-07
3.40933112264668e-05
1.99972171304625e-05
1.19693368532783e-06
-8.32598093323517e-07
9.60176214708124e-06
9.1045080145916e-06
-3.36105926848412e-05
-3.89801641017169e-05
1.31018993663901e-05
-1.45121643055699e-05
-4.5310871435362e-05
-5.17717886432537e-05
2.08612874740948e-05
-9.72906679531784e-06
-5.64129872444652e-05
-7.67010896518598e-06
3.01133141307343e-05
-1.85837958350297e-05
-3.93879803721072e-05
6.91856469102324e-06
3.08443624610185e-05
-1.04688175994483e-05
-1.76307716862737e-05
2.81154263056831e-05
2.60933693499391e-05
-2.04752179814373e-05
-1.87883503435906e-05
3.07580706096795e-05
-5.35762464947321e-06
-3.84492867656812e-05
-2.90782857578852e-05
1.20302949206216e-06
1.17074784064655e-05
-3.73944595346172e-05
-3.03585614486352e-05
-7.0247288498454e-06
-2.02892999369015e-05
-5.23477359210771e-05
-1.40681947239506e-05
3.02066284751209e-05
-1.52868785470862e-05
-1.92441708211897e-05
9.76836181485048e-06
1.97613268350289e-05
-1.14061597785615e-05
-2.52091094987687e-05
2.23035634281288e-05
2.31945546696701e-05
-9.12877606747639e-06
-3.42247664297965e-05
-3.19678687573617e-05
-4.14831109624462e-06
-2.68546101469573e-05
-4.3706482782545e-05
-2.7846711801252e-05
-3.04523985733592e-06
-2.98677316047133e-05
-3.51670030878979e-05
-1.98902835729459e-05
7.78425983075987e-06
-6.49828617080746e-06
-2.01462103972874e-05
-1.28257888309084e-05
1.86025665228637e-05
-7.6399509564413e-06
8.33329475786103e-07
1.20054214170544e-06
1.37624272778144e-05
-9.38069967901144e-06
-1.36588870302861e-05
1.10708599117273e-05
-2.75599450526438e-06
-4.42953920691205e-05
-1.89027059467462e-05
-1.81608996825967e-05
4.6616076606643e-06
-2.04383199390553e-05
-4.01141203484701e-05
8.552624613711e-06
3.78854824789182e-06
-3.12886564582454e-05
-2.86861038914065e-05
5.2291964296131e-06
1.12483222629274e-05
-1.59796392604093e-05
-1.20376932790915e-05
2.49672029306902e-05
1.11974026510757e-05
9.64199084143286e-07
-1.27302796334652e-05
1.36082355451194e-06
-3.14099733163486e-06
-1.90985938408282e-05
-8.98248763479611e-06
-1.63843684060979e-05
-1.61431877707281e-05
-3.08660719197593e-05
-1.9941230553892e-05
-2.22538445888223e-05
-2.47900090730363e-05
-2.15805827600199e-05
-9.45805840902423e-07
-1.59559884219016e-05
-5.55055272034237e-06
1.74191208455199e-05
8.51370023031207e-06
-2.58976822162272e-05
-1.83211999384008e-05
2.16332189240802e-05
1.1934870734966e-05
-1.53993470423564e-05
-3.34895486368585e-05
9.07630874745164e-07
-1.12192150546558e-05
-1.5618257575185e-05
-2.73591180795293e-05
-2.6439862352644e-05
-2.25455090589721e-05
-2.52191914352787e-05
-5.00007731799391e-05
-2.73577272702009e-05
-2.47097132741099e-05
-2.06797438541996e-05
-2.77167086184052e-05
-8.20987800071041e-06
-1.17084601638781e-05
-1.31620351062758e-05
-2.33595935742403e-06
-1.32712634756538e-05
-1.40315305818114e-05
-7.06093631761543e-06
-1.74793065882558e-06
-1.03228957993241e-05
-2.21837314144764e-06
-3.4783502169582e-05
-1.00662532832898e-05
-1.82180475828575e-05
-2.27578780360993e-05
-4.09115321028454e-06
-1.19714164008919e-05
-1.14795429147289e-05
-1.88272006996987e-05
-1.37739922747017e-05
3.93511740057086e-06
-2.20558221263847e-05
-3.14034847516951e-05
-8.08850314423909e-06
-8.40046042588688e-06
-1.26103526501667e-05
-9.47186037116685e-06
-5.20155441374829e-06
5.71456952544868e-06
-1.53012742252195e-05
-2.0215325519257e-06
-1.38134881594738e-05
-2.32904064626575e-05
-1.56107618613889e-08
-2.40938000849825e-05
-3.55579284821271e-05
1.47358182978146e-05
1.35252625459026e-05
-2.32736626133858e-05
-2.53139026676294e-05
-2.50484624566593e-05
2.99011044793589e-06
-3.98469367737262e-06
-9.2374555195031e-06
-6.89453027586515e-06
1.74484102790135e-05
-7.2469865193545e-06
-7.34656114240963e-06
-6.63981792955107e-06
-1.46019132077056e-05
-1.75763800453238e-06
-2.2132432995483e-06
-1.78150318361925e-05
2.38752722395144e-05
-1.30318708006107e-05
-1.90174799786169e-05
-1.85231412269041e-05
1.86748079771104e-05
-9.18896271032713e-06
-2.58780957429313e-05
-7.95649732295929e-06
3.82842408712821e-06
-2.20763855412925e-06
-1.81550705966866e-05
3.76698896145193e-06
-5.33829643757926e-07
-2.0147099212442e-05
-2.47407980594999e-05
-1.93105750818159e-05
-1.14289679966992e-05
-1.64150173078203e-05
-1.38754768199032e-05
-4.23128832825114e-05
-3.50149766748137e-05
-1.5153561577232e-05
-2.30313754822388e-05
-4.83393120193716e-05
-3.08214039577109e-05
1.73685385198666e-05
-1.31852163905499e-05
-6.05928150632375e-05
-2.60363926735172e-05
-1.25574187674497e-05
4.34176142959531e-06
-2.59467870895438e-05
-4.70674624328786e-05
4.6751731534998e-06
1.25753861497121e-05
-2.60998856298602e-05
-2.18469383869176e-05
1.0068544934866e-05
1.731334644557e-05
-2.32328445325941e-05
-1.94727823621516e-05
-2.24092433476819e-05
1.65327828882645e-05
-4.08355769667353e-05
-4.09350603841306e-05
-1.58178187248787e-05
2.12668379955114e-06
-2.40418356276449e-05
-1.28451724272443e-05
-2.67991088847556e-07
2.937450930207e-06
-1.74148806364894e-05
-3.48796710111876e-06
7.11789549627755e-06
2.21067124973896e-06
2.08776847188139e-06
-7.94053241702066e-06
-7.99415749763492e-06
3.30874727060974e-05
1.7872124386306e-05
-4.09330874573886e-05
-1.80675249771975e-05
-3.65443617908333e-06
-1.62425799492737e-05
-4.49616196065901e-05
-1.55048008918645e-05
-1.45492920419964e-05
-7.8199538219864e-06
-3.8828168450858e-06
-3.25241719513126e-05
-8.15877385403817e-06
1.55386108001979e-05
2.6823510974676e-06
-1.43789498286038e-05
-1.30125170739461e-05
1.50606935701507e-05
3.03774681025467e-05
2.10929846054684e-06
-6.98954969418676e-06
-4.40121359970036e-07
3.03717174494773e-05
-2.11356270716733e-05
-5.44889979199772e-05
2.02115594125948e-06
-5.9930868190289e-06
-3.50031213306542e-05
-4.99248282514116e-05
-2.82875399487132e-05
1.06295166511153e-05
-1.44127478028813e-05
-1.01602377823055e-05
-9.20217898313406e-06
1.26309959334114e-05
-1.1305282275521e-05
8.50034451303593e-07
-1.06621574532479e-05
-4.85214828349215e-06
-1.50191417368844e-05
-1.14542583739929e-05
1.71032190162045e-06
2.77461585570659e-06
1.02964297980366e-05
-2.89125326800151e-05
-2.02464095870499e-05
-4.43627632713985e-05
-2.39680683940132e-05
-3.96267933507577e-05
-3.6095655968536e-05
-1.10188630006744e-05
-1.65269772210717e-06
-2.32302174269045e-05
-2.40035939616622e-05
-1.05706458056931e-05
-1.02326148252049e-06
-2.07956347995814e-05
-1.99895774385335e-06
-2.97383432868306e-05
5.31529632079511e-06
1.85709824521297e-05
-3.46232661052657e-06
-1.26505396987271e-05
-1.19687116729462e-05
1.09687706874799e-05
-3.82175399281191e-05
-3.06399145230479e-05
-4.22781769550315e-05
-1.68909589239367e-05
-1.18536019661486e-05
-3.01530433538074e-05
-1.90417269885931e-05
-3.09003370181149e-05
-3.26974598651627e-05
-9.90559531446276e-06
-1.37302195278391e-06
-2.80706642103273e-06
-2.23822368547091e-05
2.94842324912091e-06
1.97092613574461e-05
1.01933578137338e-05
1.71306263553361e-05
-1.66027661757196e-05
-2.27662674331322e-06
1.71586212076131e-05
3.16332733232605e-06
-2.69572174699296e-05
-3.03779390408572e-05
-2.59125748641628e-06
-6.36220441585216e-06
-2.72372552511666e-05
-2.08590796635077e-05
-2.46150545032084e-05
-1.84909133472753e-05
-1.53851292204829e-05
-2.56828595025909e-06
-2.23134689756447e-05
-1.87725091538283e-06
-1.36053932666381e-05
-6.29206784792379e-06
-2.88763159255911e-06
-8.55442062288805e-07
-6.42311963267631e-06
-3.35943415599912e-06
-7.13909793717484e-06
-1.96799356551958e-06
-9.24836684569347e-06
1.27963107254111e-05
-2.83106885618819e-05
-1.39632381552129e-05
1.53146116089905e-06
-2.53277100346748e-05
-2.84929709696535e-05
-7.89984387009084e-06
-3.30910631750973e-05
-1.01723007085544e-05
1.83006154976563e-05
-5.43217291205502e-06
6.22421058330898e-06
-2.53665046835707e-06
-2.8155511711203e-05
-3.34754263087753e-05
1.03554503291403e-05
1.20712692134562e-06
-2.09693574089579e-05
-2.34868244194203e-05
6.0604545492158e-07
-1.23529854534132e-05
-2.64340014578376e-05
-3.12748333645199e-05
-2.99664316505269e-05
-3.1387104161368e-05
-3.15868260241808e-05
-3.07226767477293e-05
-2.47706022946505e-05
-2.75679162801804e-05
-3.41711962750251e-05
-1.54335268716604e-05
-2.77733660083984e-05
-1.41120794992002e-06
-1.30270037341618e-05
-1.92387231120353e-05
-3.03473564860712e-05
-7.65162466083541e-06
-7.14532990748677e-06
-2.46772457676913e-05
-1.05519756704994e-05
-8.52011183695218e-07
-1.15705880372613e-05
-9.69587451573621e-06
-1.96851671880722e-05
-6.8744759968026e-06
1.01938313731393e-05
-4.72730183332607e-06
-3.49044313930466e-05
1.69159425124301e-06
7.10835894522879e-06
-1.76088641691732e-05
-3.32206613035957e-05
-1.70761581717556e-05
1.14466531805402e-05
-1.55846642638025e-05
-2.5138881558949e-05
-2.69531500488273e-05
-3.80526323909743e-06
-3.18709675707521e-06
-2.04754311453602e-05
-1.83760234574807e-05
1.72829130010481e-05
2.28449273732075e-05
-5.7480389162729e-06
-1.51150677806246e-05
-1.3147128468169e-05
-1.03418199658318e-06
-4.0229924893896e-05
-2.62553912237968e-05
-1.08952771963451e-05
6.10139046290343e-06
2.42055534348123e-07
-2.44731030839192e-05
-3.0211872986206e-05
8.77715273974477e-06
-9.47990006494317e-06
-8.96601520229557e-06
-4.56984965225548e-05
-7.30705715614008e-06
7.5197519002908e-06
-5.97324261058655e-06
-6.09531398410014e-06
6.39871539172512e-06
1.43989198628143e-05
-2.3161968972284e-05
-5.58587022551277e-06
1.29414130639812e-06
-1.01137190304799e-06
-2.66789840091834e-05
-2.30331945772141e-05
-1.5944975314868e-05
-7.13172271712634e-06
-1.24044868365662e-06
-2.43490926624563e-05
-1.72700123608127e-05
1.05720070471104e-05
-1.26967089132823e-05
-1.18395803309381e-05
-1.1871157359425e-05
-1.73165220972825e-06
-1.8921915592652e-05
-2.13172369256034e-05
5.21115243560258e-06
-8.70218120862195e-06
-1.33764524957494e-05
-1.88252661866898e-05
-4.27252085690078e-05
-8.06044622315322e-06
-4.71165697260691e-06
-2.85055659086817e-05
-3.9661070773283e-05
-1.72330418506539e-05
8.01594007617781e-06
-2.81567080053713e-05
-1.25346276006372e-05
-1.46864100604098e-05
-1.31104510086847e-05
-2.40517305113183e-06
-4.57775866013859e-06
-2.88258855155077e-05
-1.49578829141736e-05
-8.50715527193319e-06
-4.28141683462692e-06
-3.84536948572123e-06
-1.7297575297952e-06
-1.13701828485199e-05
9.60217638849972e-06
-1.52299411832881e-05
-8.5739225033347e-06
-7.35725811984449e-06
-2.61670899403544e-05
1.06160640425113e-05
1.26792380266448e-06
-1.27274060516085e-05
-6.58897982161282e-06
1.58714756673146e-05
-1.64492914634668e-05
-1.14485138165178e-05
4.3434467161606e-06
-4.53187147419419e-06
2.09508600684737e-06
-1.61467988788487e-05
-8.08155331945844e-06
1.38100255563708e-05
-1.22259865017703e-05
-2.16762069311246e-05
2.39112137573854e-05
7.39880691741594e-06
-1.87323205148104e-05
1.70732714125871e-06
2.59186125160362e-05
-3.72164007146351e-06
-1.77260082259408e-05
-1.17146007549212e-05
1.23556103236198e-05
1.52835624045102e-05
-8.39865533164428e-06
-6.20242059496891e-07
-8.26698763021453e-06
-1.24889311830676e-05
-2.22654654368493e-05
8.15647456173876e-07
-1.84139058178828e-05
7.87646478226738e-06
-6.18007375965245e-06
-2.59372396259175e-05
1.54829628638107e-05
-3.02198557846601e-05
-2.11901040594136e-05
-1.26954301171141e-05
-1.30542392485263e-05
-1.83118576399091e-05
-9.20828557004727e-06
6.91265048187799e-06
2.26688466187453e-05
-1.97517517252292e-05
-5.39575375885346e-06
2.128972839303e-06
-2.89862846895504e-05
-2.11993154435643e-05
-2.46902780466548e-05
8.66735591851348e-06
-4.2997691965073e-05
-3.67595048423691e-05
2.535302835811e-06
-1.7019262537195e-05
-3.46664872620412e-05
-1.85003457827644e-05
-1.29549875642001e-07
-8.41221683609008e-07
-4.68720999532369e-05
-1.95762663625391e-05
-6.56652562069483e-06
6.96720036300095e-06
-5.74884631582089e-07
-4.38264255947166e-05
7.91515780750815e-06
-1.17325945484324e-05
-1.56342861798936e-05
-2.41394172584841e-05
-2.54555513084379e-06
6.8290838958101e-06
-6.30786882059155e-06
-5.15479017222019e-05
-6.46241331234607e-06
-1.90211519227416e-05
-3.55911062418643e-05
-1.87190085651167e-05
-1.90456249927289e-05
-6.29192078601898e-06
-1.78772868555373e-05
9.80504153951028e-07
-2.46438346910194e-05
6.20076839071553e-06
9.69009087968659e-06
3.82845455978807e-06
4.03027668730206e-06
-1.27491373249827e-05
1.26732876785152e-05
1.53310523862528e-05
-4.02349596822902e-05
-3.13377386109336e-05
6.90876251811707e-06
1.2886871171843e-05
-1.60906789828788e-05
-1.80567790221057e-05
-3.04252973073394e-05
8.86700990214897e-06
-1.26351719703673e-05
-3.5007571120963e-05
-2.8563333440912e-05
1.45931945950063e-05
-2.25040690235724e-06
-1.14619016804823e-05
4.6067917929081e-07
2.40434855428908e-05
-4.4286933021889e-06
-1.98867581715312e-05
1.45336230872013e-05
3.45531379142867e-05
6.49636645535169e-06
1.18619669777119e-06
8.66086897350333e-06
-1.0608518805419e-05
-9.99572458500917e-06
-5.17145317803975e-05
-1.22089680043689e-05
2.80686980799838e-06
-3.08110638669542e-05
-2.22446011630036e-05
-1.87508734798204e-05
-6.27421906689902e-06
-3.14810646963124e-05
-4.04331519702226e-05
-2.30819407917035e-05
8.84845745152266e-07
-8.84185237342213e-06
-6.7824785381849e-06
1.61606386653454e-05
2.53859769826947e-06
-1.77442093746336e-05
7.205592174019e-06
-1.61381350103435e-05
-3.51620574834035e-06
-2.64108105548697e-05
-1.83198998899262e-05
-2.12504126101808e-05
-1.79314247598519e-05
-1.58508720077824e-05
-1.53155949756143e-05
2.58209019191861e-06
-1.85297928889776e-05
-1.20863968382882e-05
-2.85877759501135e-05
-2.08291397366694e-05
3.2037569056675e-06
-2.58897041454211e-05
-2.1421381835314e-05
2.12825229192376e-06
-3.86606617009316e-05
-1.63692443540483e-05
1.07233042072824e-06
-1.64763110309093e-05
-2.84298688570783e-05
2.53504011981963e-07
-8.58620375093053e-06
-4.34696318918797e-06
-3.28523248675093e-05
-1.60893245558426e-05
-1.84778667856778e-05
-1.10758848939303e-05
-2.48344474307654e-05
-2.59038038992835e-05
1.49316395648776e-06
1.78728256327332e-06
2.01114020645003e-06
1.1429596414687e-05
-7.89785861232969e-06
-1.43101868365191e-05
7.45668153337896e-06
-1.82937259212017e-05
2.4124164497113e-06
-7.80441898287351e-06
2.15128858508717e-06
-4.402070502243e-06
-1.8110218645871e-05
-5.41441231312722e-06
7.50375980525438e-06
-1.74937270824776e-06
-1.72501166989959e-06
-9.86225390945068e-06
-9.15449076257984e-06
-2.52871938541711e-06
-7.42312745679266e-06
9.8389285455241e-06
-8.9273945245298e-06
-4.84005270762881e-05
-1.55390186424625e-05
9.57960194089612e-07
-6.23890544223333e-06
-6.13252938927743e-06
1.65346111360786e-05
-2.00375895922172e-05
-8.78466454789853e-06
-2.03031028693076e-05
3.26915916633897e-06
-7.95471344545383e-06
-2.34427984647856e-05
-1.67549228074492e-05
-7.13168003466494e-06
-1.86423584238351e-05
-2.88872531822283e-05
-8.63626555117891e-06
-1.18248938505634e-05
-3.62967885871403e-05
-3.9207699591075e-05
-1.38524628181733e-05
-7.77683261968913e-07
-6.79601342091703e-06
-3.02005406604951e-05
1.09543431649859e-05
-6.64572243011568e-06
-5.71061683590747e-06
-2.49630186006587e-05
-2.93117116426346e-05
-8.10530034759733e-06
-6.32847084171192e-06
-3.33119324865687e-05
-3.70445370410446e-06
4.67793051213126e-07
5.8709575177118e-06
-1.75801992325697e-05
-1.76296667132517e-05
-3.79664489677137e-05
2.7851065631114e-06
-5.39097098672681e-06
2.09009017080796e-06
-5.72391661417155e-06
3.73778121014929e-07
2.65214772207058e-05
-1.24947333641215e-05
7.29432325332552e-07
-3.00658340714479e-05
-2.89203314262084e-05
-4.0061576740307e-05
5.9080474516798e-06
-1.21889361353648e-07
-1.99347954200607e-05
-8.90281080031207e-06
-1.78113279172835e-06
3.75919835862808e-07
-8.60890620802302e-06
-2.36917134997162e-06
1.13254337858522e-05
4.26323343411056e-06
-7.73981458937956e-06
-3.19158038676525e-05
-1.40908932534506e-05
-7.09816649918049e-06
3.70703140387136e-06
3.36348266351076e-06
-1.76294467588561e-05
-1.33926592480677e-05
-2.14867504254699e-08
5.30280665117909e-06
-7.22171652644923e-06
1.87278171687952e-06
1.19610730869519e-05
-6.59304148817927e-06
-1.46919763106476e-05
-7.36439422776892e-06
2.21563942588105e-05
-1.82093160041643e-05
8.79555948862404e-06
4.8184429727535e-07
-2.13317468643796e-05
-2.82467394153635e-05
-6.75701340692872e-06
-2.91327945566979e-06
-7.5674022991876e-06
-2.45373356138826e-06
-1.21246976393689e-05
-1.41411390609599e-05
1.27912666101676e-05
-1.06364960291799e-05
-1.92346365638386e-05
-9.90104989181072e-06
-5.6372050686101e-06
-1.23552944230789e-05
-3.3460972427373e-05
-1.52853458610973e-05
-1.0949721109257e-05
4.29277391953233e-06
-3.60119495308146e-05
-1.81590631539731e-05
-4.47241223187424e-07
-2.99111538738711e-05
-2.97885548936426e-05
-1.96833611550815e-05
-2.08753573958647e-05
-1.84191971599012e-05
-8.12819187299392e-06
1.03305502845954e-05
-1.08112399108346e-05
1.32132906684019e-05
-1.00317259056536e-05
-1.58994204174132e-05
-1.01458908490821e-05
1.80124352306856e-06
-7.77748572320058e-06
-2.44190799618781e-05
-3.61052155625457e-06
-1.79453353760194e-05
-4.19641294561568e-05
-2.5532137822744e-05
-1.94253942425188e-05
9.66406545078152e-07
-2.6562799470042e-05
-2.67155301226448e-05
1.03563515664325e-05
1.28746894022011e-05
4.03711443316507e-06
-2.03706644816519e-05
3.78166238205492e-06
1.07187848850828e-05
-1.05181168051801e-05
-8.99403431680044e-06
5.9584396073292e-06
2.98842639334539e-06
-2.1529259382241e-05
-4.0028739205441e-05
-2.85141487282764e-05
-8.38660569808453e-06
-3.31755471757518e-06
-1.087857994928e-05
3.67329673049373e-07
-2.6127350410464e-05
-1.40100693120891e-05
-1.90054182135708e-05
-4.98328769028726e-06
1.27548483522809e-05
-1.87641898212098e-06
-1.36849561360712e-05
1.26448000718701e-05
-7.70421142502539e-06
3.83660756554195e-06
9.41418820208456e-06
3.24038571959004e-06
1.66163697951973e-05
9.55901037171324e-06
-2.62512985508199e-05
-1.00026848023193e-05
-1.89718025506187e-05
-1.15924671406478e-05
-2.85560477893275e-05
-4.81433903474901e-05
-2.47250008463923e-05
-1.80430527522814e-05
-2.34663280547952e-05
-2.34180940999779e-05
-1.86157097853381e-05
-1.97701173116876e-05
-2.59624855326443e-05
-2.00455302857755e-05
6.51295015739199e-06
-8.82426104576329e-08
3.2458910060033e-06
-7.75473650560405e-06
-5.12173400227408e-06
-1.44412579919416e-05
9.77734674412613e-06
3.01367980585602e-06
-2.35723190619544e-05
-1.37396494645563e-06
-1.899065104667e-05
-3.19653438687146e-05
-1.88715032669255e-05
-1.3669949818126e-05
-3.12568274885634e-05
-1.83187432832124e-05
3.02552984106171e-06
6.38162439810913e-06
-1.8369608312592e-05
