# Supplementary material for: Research on computational propagation and identification of mine microseismic signals based on deep learning
Source: PLoS One. 2025 Oct 22;20(10):e0334641. doi: 10.1371/journal.pone.0334641 (PMC12543183; doi:10.1371/journal.pone.0334641)
Supplement: S10 Data — (ZIP) [file pone.0334641.s010.zip › 000101100001462.xlsx_0.txt_24.txt.txt]

-3.53156541406784e-05
-3.6524708349332e-05
-4.1166191444695e-05
-1.75655313133935e-05
-2.85258359481416e-05
-3.71046150086382e-05
-1.32597606051078e-05
-2.15015905684169e-06
-2.64817664120185e-05
-1.49309402865728e-05
-1.24645525734235e-06
1.30085180925808e-05
4.24450778249411e-06
1.88941709012122e-05
3.21817235254325e-05
1.15794858712965e-06
1.93903379011511e-05
2.98681035272726e-05
7.61914831921293e-06
-7.98025527931617e-07
-1.85133571275659e-05
4.52866671101177e-06
-1.03716249321119e-05
-3.84760831691822e-05
-3.38452169143443e-05
-3.98783325843407e-05
-2.72635035646162e-05
-3.70663352388403e-05
-3.29535956363513e-05
2.02455871783742e-06
-4.70957999961051e-06
-1.73754916531893e-05
-1.36475714263032e-05
-3.21961261995326e-06
1.00993715855527e-05
1.34056515979801e-05
1.2410024594917e-05
7.46232060926831e-06
-3.76360671321711e-06
-1.78156212269664e-05
-1.76679273413069e-05
4.86890488436311e-06
1.35152660437229e-06
-2.29641691076715e-05
-3.15688044970281e-05
-3.69698107059516e-05
-2.79488330033868e-05
-4.41261425479368e-05
-1.94828045059902e-05
-3.96351831966213e-05
-1.30228966121109e-05
-5.56658613114783e-05
-1.4207935328306e-05
-3.07763924282437e-05
-7.78250889042023e-06
-1.9087047416774e-06
-2.68189106498849e-05
3.70931763021144e-06
2.23976698485353e-05
1.23417522939049e-05
1.14062706035849e-05
1.14073605460021e-06
8.45270180424844e-06
2.10253729162425e-06
-2.47253046914647e-05
-2.19013058505954e-05
-2.37167042565638e-05
-2.28040009717257e-05
-4.63778005630281e-05
-4.29459059351002e-05
-3.50375498129709e-05
-5.85862361775072e-06
-1.62630249810172e-05
-1.48195585245203e-05
-1.75852105252424e-05
2.01019866337803e-06
1.09919460703455e-05
-1.90517325029041e-05
-1.2348598617732e-05
2.80472028290114e-05
8.84616219419744e-06
6.50765270560934e-06
2.18008325495371e-06
2.3626534916213e-05
-1.00612570980161e-06
-1.85340535533675e-05
-9.69564036235449e-06
1.61159390281409e-06
-2.72599342598063e-05
-2.30837086561227e-05
-2.25694783290772e-05
-1.79601722988974e-06
-2.15496775990061e-05
8.28487241099344e-06
-2.36203173032168e-05
7.76956689019114e-06
1.29802289394442e-05
2.67935666396762e-05
-2.09342796403357e-05
-3.86043536291471e-06
1.08588455102438e-05
1.61781040908482e-05
5.15761491038552e-06
-1.15327531958404e-05
-1.38823209762475e-05
-9.33694396773604e-07
-4.2973903974765e-05
-3.58205514736853e-05
-2.36498968974335e-05
-6.412906320524e-06
-3.69311833976673e-05
-4.11977672038972e-05
-4.01162318665617e-05
-2.79113984145175e-05
1.4308665603684e-05
2.58259330580573e-06
-1.98337763813482e-05
7.09308352923252e-06
6.45602667283807e-06
-1.29472698613826e-05
-6.5659871926665e-06
-8.02892815695968e-06
-2.28375095983964e-06
1.33318095056294e-05
-3.01102026490634e-05
1.10006845921964e-05
-1.14073528645878e-05
2.86603300176451e-05
-5.0054958952604e-05
-3.38229880040542e-05
-1.38484619208389e-05
-3.43326512423073e-05
-3.85306386781258e-05
-2.38957711892963e-05
-3.47577084610516e-06
3.83901056827466e-06
-2.47502369612633e-05
-1.2200964442106e-05
-3.81943988011112e-06
6.87396248812329e-07
-2.62959833166482e-05
1.93533790673956e-05
1.93371737389748e-05
1.8325762230263e-05
-6.95574125508229e-06
3.70989063129322e-06
1.76214074934202e-05
-1.34890513552537e-05
-4.69259950642194e-05
-2.89041359199384e-05
-2.93271426612371e-05
-2.62821240735915e-05
-1.8195917138904e-05
-1.37530436737525e-05
-3.28480140150838e-05
-1.28217124243954e-05
2.30364047823155e-05
-1.68823385655689e-05
-3.06178938339371e-05
2.06029799051166e-06
1.51023926964576e-05
8.09779838499792e-06
1.41180010446423e-05
3.19262890772395e-05
1.38223883757266e-05
1.16796132636151e-05
-1.8967189159715e-05
-3.08301286527186e-05
-2.46386347064014e-05
-2.96738878928739e-05
-3.751951232131e-05
-1.68957785125301e-05
-2.53617831404098e-05
-7.04331387773967e-06
-1.10680098032329e-05
-5.34047832033797e-06
3.49316812643795e-06
5.89372142508928e-06
-1.04989946050902e-05
4.91209550587668e-06
2.66997483765684e-05
-1.0169357841621e-05
1.57914163410803e-05
3.14803309780443e-05
2.37943293904835e-06
-2.76788207193257e-05
-2.25270627453623e-05
-4.34370586879014e-05
-4.87624121428823e-05
-3.24232061389588e-05
-6.29345159855345e-05
-3.99266113956574e-05
-2.96422132609291e-05
-4.48526035077619e-05
-3.96695981288495e-05
2.89874966028841e-06
-1.84916511495404e-05
-2.85176489586106e-05
-1.94413476494503e-05
2.90857110169207e-05
9.06089787294154e-06
1.23329218355874e-05
1.34923637308405e-05
1.97714387442319e-05
-1.79354026657812e-05
-1.08867847993761e-05
-1.23186546710641e-05
9.89227051910764e-06
-3.07924711612664e-05
-4.22681246248126e-05
-1.76431033380078e-05
-3.43353673152492e-05
-5.63864581709881e-05
-3.57868051143253e-05
-2.68449238188606e-05
-1.9883166128391e-05
-2.0380897959604e-05
-2.16274697013804e-05
-7.96339433449582e-06
7.24395278205505e-06
8.82112491613519e-06
1.00831233694465e-05
9.57980474014273e-06
1.51468325168971e-06
-1.13051602147585e-06
7.82474633302905e-06
1.56246070772363e-05
-1.64074496825961e-05
-6.10379535678749e-06
-3.98072088080967e-06
-1.25346889210629e-05
-3.30219476754801e-05
-4.45338784603674e-05
-2.05458013020104e-05
-1.64200338588523e-05
-2.73527528759547e-05
-3.16898752606455e-05
-1.6202891963399e-05
8.59593840855396e-06
-5.74211924438941e-06
-3.95760844768771e-05
-1.11526207133651e-05
2.81361839914109e-05
1.09818366362656e-05
1.8778843115654e-05
3.63619288373197e-05
2.20235772439559e-05
-2.07332729763961e-05
-6.62986023424707e-06
3.42506041305324e-05
-1.55918428832657e-06
-3.69790479215065e-05
-2.22110946719604e-05
-3.5540043796624e-05
-3.8852456720254e-05
-4.47865484215893e-05
-5.03329316763913e-05
-1.00981684286668e-05
-2.36766178638548e-05
-2.17296671179002e-05
7.36160928196019e-06
1.82594642935103e-05
-8.44579252694988e-06
-2.60321468401801e-05
4.5297444473383e-05
1.63232079188823e-05
3.76069933412015e-05
-1.25722655670374e-05
1.50648638011872e-05
1.95196240137709e-06
-2.7023727260775e-05
-3.30878201973546e-05
-1.09472397216464e-05
1.6005311477773e-05
-3.49694699769871e-05
-5.69973670166716e-05
-1.63306916095049e-05
9.87249189437546e-06
-5.13573574155814e-05
-5.57146508531359e-05
-1.18484515617808e-05
-5.73423842434082e-06
-2.63115978398748e-05
-1.37766420853189e-06
3.13335952175134e-05
1.40295215586442e-05
3.78851870929845e-06
-1.9084753024158e-05
6.7790763213814e-07
-1.82013312767372e-05
-1.04776305188504e-05
-8.84179532511161e-06
-4.2618983623499e-05
-3.77843531190685e-05
-5.964921790396e-05
-3.08385591024266e-05
-1.94255698855849e-05
-4.05325522534201e-05
-3.72722921727462e-05
1.42234833094297e-05
-5.41743957921534e-06
-2.62793606116093e-05
-1.05122637205159e-05
1.79675101349776e-05
1.87881850565394e-05
-4.31528026033859e-05
-1.96578222582439e-05
4.78509240407206e-05
-7.72314232677405e-06
-3.90940119007003e-05
-3.33866200825634e-05
2.05826118715519e-05
3.00076993059853e-05
-4.09818850916427e-05
-5.76777785938974e-05
-7.95587122662487e-07
-1.11753346162475e-05
-3.63132695557331e-05
-5.46406041897576e-05
-3.79735358555819e-07
-1.11506846995951e-06
-4.51689542108245e-05
2.17401833981941e-06
1.24769265820391e-05
2.85414366320216e-05
-3.10817837222052e-05
-1.58733986622484e-05
2.20352167116748e-05
-1.74329379583077e-06
-2.29561820333455e-05
-1.64172810114652e-05
8.5288232089607e-06
-1.00710768552203e-05
-3.43691770620506e-05
-2.52356227665525e-05
8.35600609758702e-06
-2.07615214231202e-05
-4.74312614825544e-05
-8.02173260097251e-06
-2.23931558973828e-05
-2.61571313215018e-05
-2.2842107417892e-05
-1.29414473778039e-05
7.92604782808157e-06
-3.04210310124027e-06
-1.91766608163321e-05
1.16748074369724e-05
-1.51423180412702e-05
-9.44232123718874e-06
2.3803467330415e-05
5.74455818388251e-06
-1.50745179469622e-05
-1.77536761311836e-05
-7.48495198578555e-06
3.80435387291527e-08
-3.68433057134874e-05
-4.4054151117221e-05
-9.36853421751883e-07
-4.11445202841041e-06
-2.50214869114977e-05
-2.35019836020538e-05
-7.8331819287025e-06
-2.45775448090123e-06
-1.79862103314175e-05
-3.123285787999e-06
8.5189847594483e-08
7.0831127011794e-07
-1.14083953131867e-05
-1.44783889102339e-05
2.50490165806728e-05
7.48851077519586e-06
-1.91133991732891e-05
-4.64798867961697e-05
1.29314846356444e-05
-1.54356963356219e-05
-3.43020660921045e-05
-4.36424862111304e-05
-2.02664670385212e-05
-1.50271769734894e-05
-4.97990468821782e-05
-3.85575623861277e-05
1.82297742166315e-05
-3.10350717842886e-05
-3.80206222491828e-05
-6.12263449202825e-06
3.51817298954876e-05
-1.79966989361955e-07
-9.43114428832959e-06
9.74816524864918e-06
7.52600824978944e-06
1.70786245921211e-05
1.27645912335981e-05
-2.25083065107921e-06
2.31646786725155e-05
1.59928575237788e-05
-5.04895772568815e-05
-4.40402723249006e-05
3.4248099808296e-06
-1.92977037721981e-05
-3.50565275390788e-05
-1.78588843909063e-05
1.15865432245048e-05
-5.10610547069357e-06
-1.26891704643333e-05
1.18106524561762e-05
-9.06612294568422e-06
1.77892465895389e-05
3.27073968677749e-05
3.59333775088238e-06
1.41659480412746e-05
1.43464937371556e-05
8.1780421939e-06
-2.91688989775637e-06
-3.10022386015361e-05
-2.06334362115127e-05
-6.14613213182526e-07
-2.25352355117527e-05
-3.74371033039684e-05
-3.58561041420727e-05
-1.11836507743314e-05
-2.95962783109458e-05
-3.84650858323471e-05
-3.75586202011476e-05
1.71925045135208e-05
3.60414109565054e-06
-2.96343006299899e-05
1.39456552914462e-06
3.00365676068787e-05
1.55427966588175e-05
-3.36831747242691e-05
-2.2033629830758e-05
4.48959851401936e-05
1.01040818190076e-05
-4.22167163548525e-05
-3.17689621204576e-05
2.56181353366796e-07
2.16492036355301e-06
-5.69753153069778e-05
-4.54366007902413e-05
-2.24673480550478e-05
-3.89941383162192e-05
-4.20631404894079e-05
-3.46941660703063e-05
-4.09836253529921e-05
8.30901376247435e-07
-1.48429561432462e-05
-2.42627527612953e-05
1.13562023410668e-05
2.85393108533358e-05
-1.13916416785916e-05
-1.21962416601365e-05
1.39112209046817e-05
2.25015668108344e-05
-5.58336120725417e-06
-1.95563968096367e-05
-1.11683339593843e-05
2.30759649834753e-06
-3.36577263508313e-05
-4.8332545509417e-05
-4.3660609821942e-05
-1.5687419065919e-05
-4.24622566489281e-05
-5.2172951568954e-05
-4.17865616929286e-05
-1.85243165180478e-05
-3.76989273648836e-05
-1.36682789815425e-05
-2.46210238730222e-05
-4.67118496241016e-06
-2.9611020908686e-05
1.27342232113211e-05
4.75135928083e-06
-4.8792479430213e-06
3.98618714162704e-05
7.35511795144306e-06
1.60222663574725e-05
3.68302108381011e-06
3.59589932578508e-06
-2.53774511306675e-05
-3.22161607665983e-05
-3.56301158039066e-05
-8.97219045736905e-06
-3.02436801006337e-05
-3.20418475057655e-05
-3.56365853274121e-05
-1.33544808910799e-05
-2.2291930680232e-05
1.22046075664013e-06
-1.0288092569914e-05
1.33420197989493e-06
2.0569088527364e-05
1.29152939102348e-05
1.04004602673252e-05
1.34082976811536e-05
4.64249551263265e-05
1.03065469966472e-05
-1.82097224193504e-06
4.73390852566377e-06
6.61729244951585e-06
-7.23028220092538e-06
-4.54845686341257e-05
-4.0743425540043e-05
5.06591055728014e-06
-4.0094988811389e-05
-3.94228145287356e-05
-2.34673030970897e-05
-8.34294027403725e-06
-3.00104811571051e-05
-9.13547682459224e-06
-6.67290818480656e-06
1.4577718015216e-05
-1.44826623889407e-05
4.19168713801919e-06
1.35566560568875e-05
2.90970114787829e-05
3.88450085091017e-06
-8.16102556828397e-06
-7.77309956867663e-06
-1.03061970036926e-05
5.4314253933277e-06
-1.60682225303043e-05
-2.31091087553318e-05
-3.25532546987648e-05
-3.24288759235588e-05
-1.54177893682389e-05
-5.7042431299842e-05
-6.75611758854114e-05
-3.39619746927022e-05
-2.24752938490851e-05
-1.41597359431599e-05
3.57949202033919e-06
-2.19614033712373e-05
1.24857651280838e-05
-5.39335056728067e-08
7.98268801944661e-06
2.39978674989636e-05
4.09691153652513e-05
2.05746062242909e-05
-1.94721679399762e-05
-1.30910750919199e-05
2.70425812235445e-05
-4.83297095833652e-06
-4.40180136472766e-05
-2.62830058692809e-05
-7.15132689881077e-06
-1.56815924425282e-05
-5.49793379770699e-05
-4.37924973791504e-05
2.35974209420935e-06
-1.94239707598507e-05
-6.20821983928172e-05
9.20153515544775e-06
1.50530651469748e-05
1.63831872582318e-07
-8.22783106774931e-06
2.73649316672626e-06
5.04224852210976e-05
4.42028727128574e-05
-2.96547714123073e-05
2.7320224596089e-05
1.57199897758114e-05
3.32858785537095e-06
-2.51163960319767e-05
-2.23204224453283e-06
-9.98747093135004e-06
-3.29568288415911e-05
-2.07599526542225e-05
-4.64269506439313e-05
-2.31230999087748e-05
-1.21542238169734e-05
-4.69601094375286e-05
1.45248369222069e-06
-1.42930546107162e-05
3.10870300592749e-05
-1.35259802995292e-05
-6.92140828710716e-07
-1.07329221582848e-05
-4.31574126606447e-06
2.33740240611914e-05
2.68773013725439e-06
-4.29751973581163e-06
-6.31526563283886e-06
1.04699625984965e-05
-5.85819329044659e-06
-5.2478023495843e-05
-6.04503122933178e-06
-1.76056415901696e-05
1.1426200802709e-06
-6.35877127195413e-05
-3.49181475979061e-05
5.42872895961974e-07
-6.46730040792643e-06
-3.81106263770263e-05
-2.10486022288279e-05
3.1243790109029e-05
1.4128672141392e-05
-2.37940225582696e-05
-2.9133700547528e-05
-4.58216733495911e-06
-2.42140569842977e-06
-3.10836118758595e-05
-3.55177637821064e-05
1.54994316852906e-05
2.26948068489915e-06
-4.78414341320997e-05
-3.74147685036605e-05
-2.05178501203037e-06
-1.17287600025062e-05
-2.92016473570053e-05
-3.28809090030611e-05
1.37851011234684e-05
-1.86389803640814e-05
-4.79896988160779e-05
-3.23687983136812e-05
3.5535723191366e-05
2.96201845709106e-05
-2.78775433890959e-05
-9.34404180496489e-06
-7.20458834237844e-06
1.51560616221234e-05
-3.81198936489366e-05
-1.08387620206609e-05
-6.49479598513375e-06
-2.46824541352843e-05
-1.15830971171118e-05
-3.45916385157809e-05
-2.21977434609272e-05
-5.55981451991386e-05
-2.763978122936e-05
-2.61213912632993e-05
-1.78300048665013e-07
-9.33935830708289e-06
6.17535938035002e-06
1.40236056474199e-05
2.89641866897428e-06
1.76248904245562e-05
3.43505384229968e-05
1.86166063710279e-05
-1.47924303280864e-05
-1.39779277053997e-05
-1.95770416147033e-06
7.0455398314045e-06
7.50449817412956e-06
-1.91082633163065e-05
-3.73146216417786e-06
-6.12076652464471e-06
-4.26808653006065e-05
-4.84281064363058e-05
-1.26069970056029e-05
-1.37558413030376e-06
-2.39581369568921e-05
1.59837110507558e-07
2.09839802694001e-05
-1.56753486291081e-05
-2.02859465400406e-05
5.47993258290697e-06
1.21171991304697e-05
2.99819064702458e-05
8.16121817191693e-06
2.1297912722739e-05
6.97039549712929e-06
-3.47653135259218e-07
6.28618670000606e-06
-1.06559007449037e-05
-1.04563193544924e-05
-2.03418441248991e-05
-5.30623242522747e-05
-4.75928052795687e-05
-2.87346858130903e-05
-3.53652899611609e-05
-1.37006944389993e-05
-9.10782378849426e-06
-3.18222821018634e-05
-2.34065180450553e-05
-1.37567346443694e-05
5.35703657711376e-06
-7.39963814943012e-07
1.73515627387921e-05
-1.37079402162358e-05
1.44099323534912e-06
-1.55817939976603e-05
-4.66178472314489e-06
2.68855464706769e-06
-8.52841360358533e-06
-2.36693322462793e-05
-1.75770455368071e-05
-5.9771470894841e-05
-4.44485892824443e-05
-3.81493843335069e-05
-4.82745375321091e-05
-1.51605593530774e-05
-4.09145283551788e-06
2.02015559741905e-06
-2.00175981746004e-05
-1.89444736148847e-06
3.29912157547683e-05
-1.96475786140692e-06
-3.89322534056274e-06
1.14572353124675e-05
2.59312684404766e-05
4.8902207329033e-06
-1.21937356335946e-05
-1.51954373083337e-05
-2.2953970591262e-05
-2.97539552689932e-05
-3.55026805188987e-05
-2.21268905969592e-05
-1.89026458884681e-05
-3.97908916928754e-05
-3.86526944710326e-05
-1.49266419597762e-05
2.73283554006195e-05
-1.14691020508226e-05
-3.73107317620286e-05
-7.23426480905658e-06
4.62384217727724e-05
1.51572433106524e-05
1.0105170225443e-05
2.94794993930158e-05
2.54328251224107e-05
-6.51522923376259e-06
-1.55286827319628e-05
-1.31818698000693e-05
-1.98151050536596e-05
-2.98510282170393e-05
-2.94909623313594e-05
-3.76526240125994e-05
-4.00530964035743e-05
-3.00501750546933e-05
-3.2928397072057e-05
-1.52205370871572e-05
-1.51252202614772e-05
-2.76572858788567e-05
6.18921796327908e-07
1.24212824869381e-07
-1.10517441701872e-06
4.27458398244948e-06
3.77028761269241e-05
3.71132265370478e-05
-1.9688014938967e-06
1.56346891106199e-05
6.72558922252361e-07
1.45596813095721e-05
-7.4332876232688e-06
-2.51035546457688e-05
-5.12862388997694e-06
-4.35584730895919e-05
-5.56135141212821e-05
-3.86264181483967e-05
-2.77286230548842e-05
-3.31996423495227e-05
-5.00026303362247e-05
-3.91280724340496e-05
-3.76515508445371e-05
-5.42478933086461e-06
-5.13077561771896e-05
-1.76360301900733e-05
1.048603549768e-05
-2.01862494512823e-06
-1.4844919995878e-05
2.61700578360126e-05
4.55813569032738e-05
-1.7289763106443e-05
-2.2379428835567e-05
5.63714405503585e-06
1.99613262838972e-05
-6.87071869780427e-06
-2.07025297217697e-05
-2.88173457820504e-05
-3.97952948736784e-05
-4.03343720493634e-05
-2.73956557889011e-05
-1.77468508048891e-05
-4.5113173133076e-05
-1.74730811773304e-05
-2.18175085029379e-05
-6.60587850648447e-06
-2.70241098511335e-05
-2.16208852389874e-05
1.40328693020981e-05
1.88889207720863e-05
3.08078719234532e-05
4.55068359377708e-05
-1.68632116720208e-05
1.34694990279895e-05
-7.58360308958171e-06
-3.09332618942221e-05
-3.82070106021773e-05
-9.58040829722548e-06
-2.19534369000038e-05
-4.18931117957903e-05
-1.57506166842076e-05
-2.37148626017675e-05
-4.73529275253216e-05
-3.48061313624977e-05
-1.53299374816252e-05
3.53720837282634e-06
-2.49674054523252e-05
-4.1535214544617e-06
3.39655086536846e-05
2.07609473108222e-05
-1.35853770514176e-05
-1.73396075242489e-06
2.30372620468225e-05
1.52761464536865e-05
-2.36533550319552e-05
-1.79813079966189e-05
-5.55938467674535e-07
2.01074047379007e-05
-3.04229687677418e-05
-2.02074622768155e-05
-5.27306201274801e-05
-1.47598882765726e-05
-5.22514611332247e-05
-2.91227200243363e-05
5.75620665702103e-06
-3.14118607112691e-05
-3.88790847265617e-05
-2.92831988277555e-06
5.03551802215959e-06
-8.91092043872779e-06
-3.46702507783198e-05
9.72935546113262e-06
1.11728812884528e-05
-1.89704849080769e-05
-3.00438354275228e-05
-5.33092534028719e-06
-1.4719061580787e-05
-2.11926588969093e-05
-3.05910119709303e-05
-2.20854882458011e-05
-3.68057068659685e-05
-6.75569921746984e-06
-2.31115294811179e-05
-7.16566397338153e-06
-1.26025081108641e-05
-2.43876974248838e-05
-3.05854227232676e-05
-1.21680876728046e-05
1.27903756663412e-06
-1.30468488560273e-06
-2.58853829979006e-05
-1.9824466266387e-05
9.86677083693502e-06
-8.14316878519898e-07
-2.90899469673936e-06
-1.07356323489514e-05
2.79033766687251e-06
9.7231370130587e-06
-7.22014697441586e-06
-2.49608112817682e-05
-2.27253049254377e-05
-7.26036670406326e-06
-8.2846482328946e-06
-4.27888455242207e-05
-1.83307273458578e-05
-2.71517211945562e-05
-3.08900053095211e-06
-3.05232567084441e-06
-3.06344691105613e-05
4.49142935491848e-06
-7.84200631220137e-07
4.7485694895832e-06
-2.62190407992066e-05
1.48846451242869e-05
9.30382325763389e-06
7.22251814243873e-06
-3.16433810174203e-05
-1.08735377220549e-05
-5.7234016061811e-06
-2.01747361033056e-05
-2.89966910961004e-05
-4.12261995951503e-05
-3.9975598426899e-05
-5.92093206982759e-06
2.38486125817757e-06
-2.06795166837145e-05
-3.28201298846613e-06
1.15333728126391e-05
-7.30258590383189e-06
1.7214647666465e-05
1.57324700553796e-05
5.94099716704102e-06
1.23601772516929e-05
1.37731288235499e-05
2.89432367799733e-05
1.79288102230365e-05
5.71877690867206e-06
-5.59642912232152e-06
-3.1222940148929e-05
-4.65469060855326e-05
-1.55362990657849e-05
-1.56325496102317e-05
-6.16004904632959e-05
-1.69956929648391e-05
-9.46483904584036e-06
-1.32192684428939e-05
-3.86313054963824e-05
-1.92922987809871e-05
-6.95387693555012e-06
-1.96405532050986e-05
8.45088398853744e-07
8.74210114953016e-06
4.81373401837803e-06
-1.0503034058201e-05
1.35211356684303e-05
3.20715725930587e-05
5.90172094193368e-06
-3.45514436758842e-05
-1.39247929393613e-05
-1.6070008774657e-05
-2.47581124519622e-05
-4.25716356239701e-05
-4.32320361937639e-05
-3.29732426367595e-05
-2.55366888791698e-05
-1.61353269844374e-05
-2.99320401888861e-05
-2.81301709459284e-05
-1.71498705797098e-05
8.15055719014897e-06
-4.9381166926432e-06
-2.35127535992395e-06
-5.1393056994149e-06
2.53727634946265e-05
1.24355276824521e-05
8.26161976478172e-06
-2.18777315105805e-06
-5.86245620479154e-06
-6.57647574103743e-06
-3.84135990332988e-05
-1.38456454901362e-05
-2.21372403647603e-05
-3.29666510631226e-05
-4.69011001508649e-05
-4.28419092490772e-05
-2.50789485528305e-05
-3.39813105989186e-05
-3.54026160960045e-05
-1.43166110581565e-05
1.09035436255599e-05
-2.91864234896125e-05
3.37055657257155e-07
2.92793096491573e-05
1.74130494052398e-05
1.29154806441247e-05
-2.47636719576585e-06
1.88160199321631e-05
1.99552008729676e-05
-5.59063991148614e-06
-1.58361666104449e-05
-1.52580745215527e-05
-2.63285649688012e-05
-4.42032554711338e-05
-4.05722454855901e-05
-3.75314152812402e-05
-3.01919350957025e-05
-3.23494174513509e-05
-3.15853650470141e-05
-4.07671821974251e-05
-2.12016770576161e-05
-2.28244170136448e-05
-2.27900267825331e-05
7.72467353291401e-06
3.22921038865668e-05
1.83997766631526e-05
8.42518187481344e-06
1.63030615661761e-06
3.43826079454151e-05
9.6089053230222e-06
-3.17528448855798e-06
-1.40971533212992e-05
-2.0444273542797e-05
-1.69915634165128e-05
-1.18595727895319e-05
-5.13186263447536e-05
-2.73762636385946e-05
-5.0764486802048e-05
-3.82530751359652e-05
-3.21202616602239e-05
-1.21705301015988e-05
-3.1223842617087e-05
-6.61186735658324e-06
-2.60113087265637e-05
-2.35877282342834e-05
-3.86138457192139e-06
2.62596721407144e-06
-1.971320158463e-06
1.03348137311014e-05
3.21043108626738e-05
1.76379755309239e-05
2.7236644253421e-05
-2.281447924813e-06
1.00301431319496e-05
-1.00348957223094e-05
-2.10030060821093e-05
-4.74069303774879e-05
-4.21108421563434e-05
-4.55905416338649e-05
-5.9859158558736e-05
-3.49925084835777e-05
-3.67226090105538e-05
-4.63517406637087e-05
-3.63025032435974e-05
-2.2579439482837e-05
-6.02579173384617e-06
-6.87161813671807e-06
-5.7369519952916e-07
-1.00173606651933e-05
-1.8674095203519e-05
1.21528544165223e-05
-1.56478461541452e-05
1.91035609790139e-05
1.15906194998441e-06
2.74726666351794e-06
-2.41618831796616e-05
-5.04857897438136e-05
-2.90709673659219e-05
-3.05463174093367e-05
-4.25046988909262e-05
-3.44215575551162e-05
-4.01808098201915e-05
-5.83328455286405e-05
-4.74883804639495e-05
-3.80116231922149e-05
1.96840416496515e-06
-9.32139388144089e-06
2.57188391659769e-06
1.02411625730858e-06
8.85060027670081e-06
7.21133683925988e-06
1.59463782964069e-05
1.5818193934976e-05
1.3978052078369e-05
1.89928394631117e-07
-7.9079241325853e-06
4.03347828827383e-06
-5.63853900515153e-06
4.22845174050531e-06
1.86357514004739e-05
-3.55899350535738e-05
-3.54776251982312e-05
-3.50296347130135e-05
-2.95794645579961e-05
-1.71284729185227e-05
-2.42810199556032e-05
-1.34763645926823e-05
1.61983952774643e-05
-8.46948761442179e-06
4.58845685595871e-06
-2.78431258790932e-06
2.08904976386408e-05
2.77643124710597e-05
-9.8601167127736e-06
-1.39249506538723e-05
1.30336538785616e-05
-2.14052091309084e-05
-4.02775922296781e-05
-2.35196022598127e-05
-2.95115574342498e-06
-1.33496805923332e-05
-4.42924291918367e-05
-7.55745339863306e-06
-9.51290976813478e-06
-6.4965022810066e-06
-4.22711568916756e-05
-4.88162375651028e-05
-1.65791183741798e-05
-6.37443545723755e-06
-2.51620807920605e-05
-1.61001511517053e-05
1.49466417480868e-05
-1.70597350496257e-06
-2.58740289765157e-05
-1.78818439816719e-05
-6.28130177426407e-06
-1.44960815666165e-05
-6.1686021273124e-06
-4.56821874317879e-05
-2.41022965545797e-05
-3.31351029691455e-05
-4.29381796094464e-05
-2.33352065547665e-05
-1.73135645562648e-05
-2.73777766991382e-05
-1.31163396652555e-05
-4.06747447753892e-05
-3.22361147807719e-05
-3.38906183215312e-05
-2.06382697381826e-05
-2.50756891409205e-05
-9.91437990914767e-06
-3.3818012446381e-05
3.15410421519997e-06
2.61866430115801e-05
-1.55186884354213e-06
4.77343194960924e-06
1.33690061489041e-05
-3.15079575060072e-06
-1.41024314311895e-05
-3.26805701991785e-05
1.15055770142104e-05
-1.75847676575191e-05
-1.12691882537689e-05
-2.35975972361708e-05
-1.86184778283722e-05
-9.94928973491061e-06
-2.42096253039865e-05
-3.19976204365943e-05
1.99070024099171e-05
-1.16993331305339e-05
2.50327027403033e-06
1.56866810148803e-05
3.3200924598048e-05
5.43868610603707e-06
-1.73828010807653e-05
-6.86738844472557e-06
8.92669099545997e-06
-4.87512627929233e-06
-8.06441504096861e-08
8.42940542260041e-08
-3.8472024734372e-07
-1.2319293950364e-05
4.49907585048161e-06
4.44638348952392e-06
7.3448558826043e-07
-1.6315266380081e-05
-1.01908683905065e-05
-3.0903381124816e-05
-1.16849462858284e-05
-3.03171226858377e-05
-1.26471969349456e-05
-3.61222738379102e-05
2.83331072939885e-06
-2.16339646182961e-06
5.5383988390653e-06
2.17371192035444e-08
-9.95955468492748e-06
2.43489123427327e-05
2.3958306541176e-05
-2.93647879008954e-05
-2.94544443446378e-06
3.00329042585618e-05
-1.33652863017024e-06
-1.87422321125258e-05
-8.53784184154257e-06
-1.1510693546232e-05
-1.40596100861434e-05
-2.03633857600003e-05
3.76715343750867e-06
-3.04437060568986e-06
-1.9902375671853e-05
-4.45686941605236e-05
-3.42070447399747e-05
-2.49376148667799e-05
-3.06707379363617e-05
-3.04407020005879e-05
-3.41495807373193e-05
1.60640833334754e-05
-6.62456747677528e-06
-4.81482948187164e-05
-2.09089135977296e-05
4.14482489234813e-06
-4.29909736639703e-06
-1.3056186057875e-05
-2.26595312474483e-05
6.86245984012903e-06
-1.56059831202414e-05
-2.17467248009777e-05
1.51667806865503e-05
6.07330681871497e-07
-6.90480892815842e-06
-3.88999077619299e-05
-3.42926094793456e-05
-3.07231977065178e-06
-1.92530919258758e-05
-9.68843254112114e-06
-2.05310023115292e-06
-7.45782536321212e-06
-1.03595668558212e-05
-1.0885491682909e-05
-1.40081907765469e-05
-2.61943993363118e-05
-2.69227194767997e-05
-1.75169740444893e-05
1.30397966826494e-06
-1.1709076601107e-05
-2.79219968844918e-05
9.86227975855124e-06
1.54078847854326e-05
-1.18726097129227e-05
-1.24273803132546e-05
1.96427083292051e-07
3.76617283994999e-05
-3.89164683721591e-06
-1.64366845190032e-05
2.04053697164578e-05
8.2188669635516e-06
1.27691129816333e-05
-3.08008140799423e-05
3.71368714875426e-06
1.29274228454841e-05
-1.51212662884999e-05
-2.67995409690506e-05
-6.87586931548138e-06
1.71871361568082e-05
-1.64656603217594e-05
-3.24862111766603e-05
-2.22160545913157e-05
5.87710258870679e-06
-1.52787330641954e-05
-2.12798002191808e-05
-8.39677196021343e-06
4.67165325277264e-05
2.26537345924459e-05
-1.24103634622197e-06
3.29687927840688e-06
2.43860686217199e-05
4.56661437569281e-06
-1.80504550280857e-05
2.19057562683198e-05
2.92071793587983e-05
-2.69801910152687e-05
-5.35786879129036e-06
-3.05190275793362e-06
1.01729854387067e-05
-1.80518944703763e-05
-3.48912486896825e-05
2.84026237046018e-06
-3.93239471257096e-05
-2.87186871968898e-05
2.87504646970956e-06
-2.53678580130872e-05
-4.78167235748747e-05
-3.4814423343407e-05
3.76929762085978e-05
-1.0673476160673e-05
-1.68242970639292e-05
-9.60582026604606e-07
3.62552665208931e-05
9.951139643197e-06
-3.21869480222258e-05
-1.88666666452119e-05
8.39747226821726e-06
-1.31482295345089e-05
-5.22511786549358e-05
-4.90428766496074e-05
8.39185425257768e-06
-2.7404755341652e-05
-6.46736549295202e-05
-3.78039667892755e-05
1.53300743137901e-05
-4.85718069414381e-06
-8.39438071069428e-05
-2.01268913588935e-05
3.57599615775141e-05
3.88236365294761e-06
-2.26794805676385e-05
2.00576377959366e-05
4.02174444632283e-05
-1.92907453437682e-06
-6.11718571051538e-06
-1.7881211067508e-05
3.51633836336185e-05
9.02097661322426e-06
-3.28981298039278e-05
-3.29268165438435e-05
-2.00577149122323e-05
-3.05997570662066e-05
-3.497184479936e-05
-3.90658036303236e-05
-2.22820190560926e-05
1.28082694109356e-05
-7.20595748850297e-06
-1.82110079727007e-05
7.33957690083807e-06
4.21927101307295e-06
2.17681767060684e-05
-3.54126507663255e-06
-3.19648536654425e-06
1.33775746064612e-05
1.75573479046995e-05
6.75999145766611e-06
8.75946741320914e-06
1.28057014100194e-05
-1.97670829083991e-05
-5.33803196683721e-06
2.70010787441573e-06
-1.87307578250363e-05
-6.79366988296486e-06
-3.42321778415115e-05
-3.90687557415032e-05
-3.64662101586359e-05
-2.62460342301821e-05
-1.29647720445039e-05
-1.83357430855978e-05
-2.87426933556802e-05
6.7447496573266e-06
-3.09183351102905e-06
1.02657002448637e-05
1.36436372491992e-05
1.84494189173044e-05
7.13612599306792e-06
7.10921735242093e-06
-1.63194080234992e-05
1.68835572952664e-06
1.86534200629555e-05
-2.86542634640831e-05
-4.39534336333397e-05
-3.32316769020533e-06
-7.1334022462429e-06
-1.11162646522755e-05
-2.46168857187087e-05
2.71997387969159e-06
-2.73372258028359e-05
-3.21302733199144e-05
-4.61462628848867e-05
-1.90726510568308e-05
-1.95560249660041e-05
-2.13401598873536e-05
-1.5350403527779e-05
-1.11105459174007e-05
-7.55002835017957e-06
1.56188791104357e-05
-1.41221972381829e-05
3.51483324350385e-06
-7.57239005998967e-06
-6.38535150909239e-06
-1.80205981494834e-05
-1.30987371939261e-05
2.47044794236175e-06
3.7911147989773e-06
4.32510157704125e-07
-5.94902735875412e-06
-1.35713502370631e-05
-1.55981506421567e-05
-2.02511320125233e-05
-3.37029572220977e-05
-1.18645819809024e-05
-1.87639296147636e-05
-1.47433715213491e-05
1.86725490072802e-06
-1.03068135391857e-05
-6.72927625710775e-06
8.36488444231269e-06
8.34991708843353e-06
-1.03844213832019e-05
-1.70926616708345e-05
-2.53233993726586e-05
3.22478594078437e-06
-3.39592493380277e-06
-1.04328677947884e-05
-9.35084777732595e-06
-2.01146030367721e-05
-1.44828783795997e-05
-3.4883117062387e-05
-1.89721924905304e-05
-3.121351835548e-05
1.62030057527359e-06
5.72305353879785e-06
-8.66010158966779e-06
-1.35147677144405e-05
-2.11355681239406e-05
-1.71046264676519e-05
-6.58469884070743e-06
-2.71332531906991e-05
-2.12128686885054e-05
-8.00841299348847e-06
-8.45512216391953e-06
-2.39122109692333e-05
5.80363967515723e-06
1.44190407724868e-05
2.77079664927063e-06
-1.51321890188847e-05
-2.14957791693947e-05
-3.41862788551955e-06
-2.14579650633397e-05
-3.71779394005578e-05
-7.07564096125493e-07
1.04383744563574e-05
1.31077656539151e-06
-2.06091439210163e-05
-3.53809961902834e-05
-1.62870233228649e-05
-2.99790051114495e-05
-4.30927964110809e-05
-1.62269101352814e-05
-1.17009647464568e-05
-1.76593895475669e-05
-2.13206262063668e-05
-4.15376293181407e-05
-5.65846383334869e-06
-3.41840231800649e-05
-1.72359425277756e-06
1.00274610719197e-06
5.63757674067689e-06
-1.3713837046996e-05
5.67911967640758e-06
1.85557093042566e-05
5.41171318701939e-06
8.26097977160177e-06
-1.46929339735364e-05
-3.11883846902161e-05
-2.01699830937258e-05
-1.22887695747675e-05
-2.11247775488151e-05
-4.5805802157763e-06
-3.5993564969553e-05
-9.8231022018192e-06
-2.76788025959676e-05
7.68762467596451e-06
-2.80042009061049e-05
-6.59638379958498e-05
-5.87479212166002e-06
1.47274573044141e-05
-8.20754163184731e-06
1.97728431275766e-06
2.4253061793753e-05
2.84911061078077e-05
-1.21612007807633e-05
1.46385379789769e-06
6.00913476665004e-06
-7.79669893791535e-08
-2.61205390712408e-05
-1.01122831316062e-05
-2.96470996597076e-05
-4.7934529894537e-05
-3.87455275179608e-05
-4.23056196576046e-05
-4.60307009573426e-05
-3.12696409944191e-05
-1.25150623132524e-05
-3.55918948753081e-05
-2.36679224592872e-05
-2.03902430659291e-06
-1.11255644247842e-05
4.77559764810356e-07
-3.36407244863718e-06
-1.22303342401724e-05
1.26302079195258e-05
3.3878238580611e-05
3.95485450988995e-06
-4.67709997119492e-06
3.68849798693078e-05
1.21337469330015e-05
2.04981003551963e-06
-6.95283577657569e-06
-4.72677329362537e-06
3.70384023589194e-07
-4.92848610334921e-05
-3.65322423910904e-05
-2.61176654669336e-05
-2.45516126322858e-05
-2.92758589882755e-05
-3.58534100603545e-05
-2.8130097125969e-05
-2.05338457523794e-06
-3.41727573564534e-05
-1.13995285128409e-05
5.19770216969206e-07
2.66414608104901e-05
-3.18783824468132e-06
-2.21511829066652e-05
2.21741427366368e-05
1.57337047614711e-05
3.06736069925301e-06
9.69720844700147e-07
-1.22348498245708e-05
9.62689593521397e-06
-6.79775115113171e-06
-2.47255832178239e-05
-2.61693337645654e-05
-1.99594848277819e-05
-1.62371006066352e-05
-1.26005997680065e-05
-1.57425416780995e-05
-2.27607745178467e-05
-3.53798948388744e-05
-1.43615360168659e-05
-2.42372030540517e-05
-2.00011604932088e-05
-2.8105492143353e-06
-7.38431615958491e-06
6.36734997441805e-06
1.83309858931709e-05
-1.08642397750021e-05
1.43555160959387e-05
-5.83760922003681e-06
-2.07539150743767e-05
-1.78098107431256e-05
3.24201689158321e-06
-2.46134081049357e-05
-5.48349083716184e-05
-4.46844990661733e-05
-2.14304501777769e-05
-3.48711794755265e-05
-3.89891842692005e-05
-3.79755268255487e-05
-1.21348510446302e-06
-2.35884530624046e-05
-2.40852486875714e-05
7.42928348883328e-06
9.7897075395746e-06
-1.31355223112068e-05
-2.80072652501495e-05
2.39915810092563e-05
4.51336068022346e-05
-1.72893399083363e-06
-9.96639105675945e-06
-2.56517985728365e-05
5.07765157827154e-06
-2.55963117336809e-05
-2.12997789062202e-05
8.70700071901651e-06
-2.46381019193604e-05
-2.25489593938996e-05
-2.41037153247491e-05
-3.44105619127645e-05
5.85565173183392e-06
-2.51777737130811e-05
-1.38753747538415e-05
2.44820714959211e-06
-2.57777677851441e-05
3.25151075822019e-07
-1.00209114781295e-05
1.23949956655956e-05
-1.20475138098659e-05
1.47201206614287e-05
-4.5116702476097e-07
9.87211626779586e-06
1.10770117496844e-05
-1.05612432667227e-05
-4.20674922510596e-05
2.45084049296363e-06
-4.29003854244042e-06
-1.00349330215913e-05
-1.47206671869774e-05
-7.51181666352026e-06
-6.88793245437053e-06
-2.54542248222707e-05
-4.61518973407426e-05
-1.10174113225162e-05
-3.10318238216805e-05
-1.45920652090088e-05
3.79550677811999e-06
3.29954743467011e-05
-9.1331802885799e-06
-8.92421341048216e-06
9.29357331611322e-06
1.02612263265995e-05
-1.3353678969243e-05
-1.11623047614256e-05
1.66563914376771e-05
1.5206847407522e-05
-3.54174614270189e-05
-2.30132899056646e-05
-1.05951638494879e-05
-1.62511475336679e-06
-2.85808284643257e-05
-2.34006388331586e-05
-1.71768842096975e-05
-7.6020098099765e-06
-2.56523366450738e-05
-3.00717346200909e-05
-4.86198740979572e-07
-1.70205749586809e-05
-2.54596726848341e-05
-2.38188346249656e-05
-3.79374797095618e-06
1.37633709932363e-05
-2.28091243229293e-05
-3.65375219430263e-05
-3.11445819081973e-06
1.30655616513894e-05
-3.10283251685483e-05
-3.5240708143206e-05
-1.44694975763611e-05
-8.97060108444953e-06
-3.56676142537354e-05
-3.39093274347933e-05
1.55053993550371e-05
-1.58107806045015e-06
-5.37047932560443e-05
3.17573037629512e-06
6.80229112123115e-06
-1.00534771915133e-05
-8.95988410961244e-06
4.31793649145589e-06
1.65043426738669e-05
-2.13295136054725e-05
-1.38852977635711e-05
3.72122872795045e-05
1.35096702563911e-05
-2.36076712494974e-05
-5.49513573490827e-06
-2.35948145349927e-05
-1.70969090544517e-05
-4.65219077508048e-05
-3.13913369053532e-05
-1.04992992748121e-05
1.47294838895163e-05
-2.41346442362235e-05
-2.49226335722667e-05
2.27954966245186e-07
3.871217185699e-06
-3.04167871393848e-05
-1.64868151308177e-05
1.73677135731751e-05
2.04530590672762e-05
-2.75743498978833e-06
-1.05937009951131e-05
3.01219714348817e-05
-3.75821749480374e-06
-4.72283533686546e-05
-1.15249088632225e-05
1.32279672979146e-06
9.17887636395333e-08
-5.97716568837624e-05
-1.83063412871291e-05
-8.97889977606199e-06
-4.26215666774543e-05
-2.69331844593103e-05
-2.82236367679479e-05
2.01974871312182e-05
-8.07364531485321e-06
-2.72061973677876e-06
1.32943048840907e-05
4.8106574068196e-06
-4.1227383587076e-06
-4.56617262974574e-06
-5.84398085398293e-06
1.05689092025509e-05
1.97166299568846e-06
-1.27908923945964e-05
5.12354033988642e-06
-1.5800893090071e-05
-3.8884593730342e-05
-2.46906213480278e-05
-3.19005472073631e-06
-3.17577019498246e-05
-4.19505843634733e-05
-2.32649469140451e-05
-8.9955224978644e-06
4.38606406494962e-06
-3.54209866781684e-05
-2.6959282087017e-05
1.10124569240278e-05
-1.40547910407479e-05
-6.6070549499462e-07
7.4709332925394e-06
1.5450893189072e-05
2.0999613738688e-05
-1.18751844189142e-05
7.96729297988655e-06
2.04903688014173e-05
-1.43825721386457e-06
-1.9262338054251e-05
-1.34739755436751e-05
-5.28144709807702e-06
-3.86537149683527e-05
-4.68323285540127e-05
2.23685385434606e-06
-3.37313446758207e-05
-3.06480064839842e-05
-3.30324018517179e-05
-2.25135782997348e-05
-2.92782427255275e-05
-8.86021993894208e-06
5.42718494127225e-07
1.5748880637302e-06
5.92437280275008e-06
-1.23067745970936e-05
3.15616944396362e-05
1.56447814176205e-05
1.34229873944627e-05
-9.81854905843272e-06
-5.12201841069514e-06
1.32588560756348e-05
1.40521301526488e-05
-3.70203495235038e-05
-1.84365157493469e-05
-1.72410741603886e-05
-4.87874550076077e-05
-3.62069094354079e-05
-5.14396400427543e-05
-2.15235329558242e-05
-2.91348398143305e-05
-9.21010582015658e-06
4.25910668745841e-06
1.72261699780765e-05
-9.90299940912432e-06
-1.58701059701031e-05
1.79045743277772e-05
9.6651263434599e-06
6.19007017731679e-06
1.35873611290113e-05
7.44037136241627e-06
1.74258783595192e-05
-2.14169965695132e-05
-2.66337434447224e-05
4.84174212711394e-06
-1.22328359239681e-05
-4.90039458254899e-05
-3.71136441220181e-05
-2.10596555098597e-05
-3.4464739245083e-05
-3.01081277137993e-05
-4.25503211641725e-05
-3.46600598805272e-05
-1.59141463397649e-05
-4.24618204106549e-05
-8.69224474029566e-06
4.77904296438336e-06
1.38019764296743e-05
1.03088543742557e-06
-7.94607666325275e-06
2.0901157248368e-05
9.28004034523805e-07
-2.88915725223391e-05
-1.39092379128937e-05
-2.97285319385807e-05
-2.93571207748258e-05
-3.12261492934977e-05
-1.37517428865875e-05
-3.0356169949082e-05
-3.44716909577747e-05
-4.69675877904025e-05
-5.30514349812486e-05
-1.57310550155723e-05
-1.53461145816397e-05
-2.98264275071659e-06
-1.486605690892e-05
1.4035897648539e-05
7.70610413967059e-06
-2.24868847443804e-05
-2.3535902497412e-05
2.89225682708094e-05
1.05892332650281e-05
-5.24600419349365e-08
-4.04792840880569e-06
2.59482508557853e-05
9.91857797848059e-06
-2.06980985266837e-05
-1.02568497307723e-05
1.43397277461258e-05
-1.25913083109314e-05
-2.59780647873347e-05
-2.21090990501558e-05
-3.21399771695756e-05
-4.86567696930152e-05
-2.37460647669673e-05
-2.43438179279438e-05
-1.50871201949072e-05
7.28744709210984e-06
-1.9937043368938e-05
-3.34741543572459e-06
2.18518286773679e-05
7.54772427625767e-06
-8.92104350110542e-06
2.12143119115062e-05
1.46463701664705e-05
-1.00924513405816e-05
-7.32617244002041e-06
-1.70055975779632e-07
1.3031791470117e-05
-8.75556929351291e-06
-2.82475804539863e-05
-4.61254251135204e-05
-2.13614334752436e-05
-4.33482267893432e-05
-3.28435707700252e-05
-5.02199814865545e-05
-2.01190059487396e-05
-3.10992548391044e-05
-2.07476327744404e-05
4.54359323070997e-06
-8.35791769420478e-06
-1.35959343513138e-05
1.2560621056528e-05
2.93037693012797e-05
9.76493932857126e-06
-3.31219360513804e-05
1.84340610014585e-06
6.42153161760263e-06
-1.04162042193082e-05
-2.7711585131976e-05
-4.01760924126572e-06
-3.6061744522727e-06
-2.22521649367832e-05
-3.38368977935338e-05
-1.92902839708826e-05
-2.6124521181409e-06
2.77456452777104e-06
-2.99195937461432e-05
-3.62198217643621e-05
-4.2782551931351e-06
3.44974494633002e-06
-4.16094702154722e-06
-1.31249570793592e-05
1.44777210350858e-05
1.85110383226697e-06
-2.71702059365435e-05
-5.39022016956271e-05
2.09703056763381e-05
2.00773089718718e-05
-1.44860254789955e-05
-7.58603218665036e-06
3.74115588074282e-06
2.11003990386837e-06
-2.76786037154863e-05
-2.60890611251209e-05
2.59698721870874e-06
-3.77312055388613e-06
-2.824215096744e-05
-1.96403545878656e-05
-1.17378869139946e-05
-1.56764564146374e-05
-4.44214551097733e-06
-3.86212873679003e-05
-2.131611814319e-05
-7.92444391362695e-06
-5.91299172040701e-06
-8.17885267586856e-06
-1.93489243775492e-05
6.58808495835133e-06
-2.23457121015823e-05
-3.25514188165872e-05
-1.04276178832056e-05
2.36477119130544e-05
-3.23973702393945e-06
-1.71325151499393e-05
-1.83649346717962e-05
1.3361000389918e-05
5.18444719335283e-06
-1.72680470677115e-05
-5.07728574662388e-06
2.64339666755132e-06
1.39813312573246e-05
2.72514831768828e-05
1.52982289674089e-05
-3.2845385429407e-05
-2.74490563612401e-05
-2.18307371377545e-05
1.04341380565551e-07
-2.73931714018208e-05
9.63609251972431e-06
1.01686921721132e-05
-7.99971629062488e-06
-2.2175195308357e-05
-3.80648856648613e-06
2.4676039778569e-06
-1.86936123068038e-05
-7.50827962803519e-06
-1.02126952200696e-05
-8.8310726774158e-06
-1.45414038979547e-05
6.54486682208523e-06
1.43096827497043e-06
1.12505810750127e-06
5.06500283313199e-07
2.20885775234502e-05
-3.12368890430542e-05
7.84154869573836e-06
-7.62730369542117e-06
-2.6940308483376e-05
-2.39503804584553e-05
8.23367370138315e-06
-4.03661874467956e-05
-4.12888910400499e-05
-1.14408273200745e-05
-1.07413879763773e-05
-1.23862821936097e-05
-3.68551432258182e-05
-8.41144155677433e-06
3.58464729266729e-06
-1.21255266836695e-05
-1.24964046647196e-05
-5.99789060915046e-07
-1.52684104168397e-05
-3.85330239439934e-06
2.69806947041619e-06
6.51505784487548e-06
2.31686951152478e-08
-3.4624582644557e-05
-3.20538793143624e-05
-2.09931914595853e-05
-2.51339629816204e-05
-4.2304441748774e-05
-2.64042321407539e-05
-9.04153707267432e-06
-2.08914347876112e-05
-4.45179788206073e-05
-7.17705041774075e-06
-2.61267865021789e-06
-2.20282806777364e-05
-3.93476972870348e-05
3.63596051619641e-06
2.91877756208534e-05
1.60511941331498e-06
-2.56104434131163e-05
-5.37960396901431e-06
3.97380896600226e-05
-4.63918759151844e-06
-6.37521691298924e-06
-2.46305047225094e-05
4.77293302689731e-06
-7.93054911237053e-06
-3.54421288997092e-05
-3.58224847245003e-05
-2.21914870119947e-05
-3.1932393263912e-05
-2.47803200619785e-05
-2.64608863993124e-05
-2.3245798420569e-05
-2.31343228446775e-05
-1.09664048510191e-05
-2.00256479718293e-05
-1.12217931177872e-05
2.93919102480108e-05
1.55329595700308e-05
-1.57943533827952e-05
-1.32794909507184e-05
3.67317485458951e-05
8.36405873431397e-06
-8.82020192574351e-06
-2.22542546852695e-05
-2.0195379511552e-05
1.87988589922021e-06
3.63943356545091e-07
-3.67842276340769e-05
-1.17945626748709e-05
2.52664742092899e-06
-2.10868143605077e-05
-5.62198238821165e-05
-3.03499454998517e-05
1.10261987660921e-05
-1.37015576393878e-05
-3.65837956208041e-05
-2.42378365940367e-05
1.11497763325177e-05
-1.31506156957811e-05
-2.58690572477021e-05
7.72539716264941e-07
4.49520582188572e-05
2.48681253315498e-05
-3.0493703194322e-05
-1.12309020665495e-05
1.03401412203565e-05
9.3875763655084e-06
-3.11283696406998e-05
-3.44255749355297e-05
8.64614876992757e-06
-2.70862245164271e-07
-2.92773827301189e-05
-2.64623688942675e-05
-1.81837894481743e-06
-2.41747488789345e-05
-3.24702034647751e-05
-1.59616647977401e-05
-2.22521427752754e-05
-2.19615727125219e-05
-3.27884346063499e-05
-1.88543170558843e-05
1.33873099140823e-05
7.17072906321631e-06
3.79172024347101e-06
-2.35918760867163e-05
3.87001061467742e-07
1.27763635713997e-05
1.9347655754711e-05
-3.07553604557205e-05
-4.32429548087194e-05
-9.6123714001344e-06
-1.20950155427551e-05
-1.13679492766805e-05
-6.90813569284402e-05
-3.63702857009925e-05
-1.88124313712562e-05
-2.87849793446559e-05
-4.69493600644506e-05
-3.70168436424632e-05
-2.17128297098995e-05
1.05782425627228e-05
4.92568743329243e-06
-1.07558768828929e-05
2.57837178630897e-05
1.20169516645795e-06
-9.34016172769573e-06
-2.19310008776828e-05
-4.80301004459286e-06
6.53975382009884e-06
-1.34509385308e-05
-4.17607001942186e-05
-2.20478377640271e-05
2.1327007439929e-05
-2.22699880321008e-05
-5.60460323327518e-05
-1.83633513759103e-05
2.06635763677207e-05
-3.30243483028795e-05
-4.79140866472988e-05
-3.82661691199127e-05
6.58420378530058e-06
-1.17884232250867e-05
-2.75999616654344e-05
6.54687751279965e-06
-5.108364344453e-07
3.92781025938234e-05
-8.20140428709863e-06
-2.07472025532503e-05
1.9383283387233e-05
2.45019203286613e-05
-1.39535031302825e-05
-3.29129491461299e-05
-2.41216426032966e-05
7.12650976434879e-08
-5.90202704250169e-05
-4.32172968463213e-05
-3.68793168917952e-06
3.5291597015747e-06
-3.15660107633094e-05
-3.84201438998935e-05
2.22890882155569e-05
3.49166299051956e-06
-3.57960557622638e-05
-1.34398303965472e-05
7.02068612960581e-06
1.93925003755632e-07
-4.52810853307098e-06
-3.04712849755697e-07
-1.03007922130324e-05
-1.56616209451613e-06
1.35394067880719e-05
-2.82122677175698e-05
-4.16122619990734e-05
7.27996848112074e-06
9.25947591502186e-07
-1.20523481600851e-05
-4.7930451633425e-05
-6.44051826588088e-06
-2.20319925126902e-05
-1.82461739951356e-05
-2.57166079033855e-05
-2.381184144417e-05
-3.21463964005061e-05
-2.62853460873452e-05
-2.32334360681182e-05
-3.43696266061731e-05
1.6212317600216e-05
4.24339126820731e-06
-3.30195748515776e-05
-3.01398473751806e-05
-7.73668783230759e-06
-5.9494914141139e-06
6.94422331663883e-06
-4.11169489606327e-05
-2.3342855839625e-05
7.60381540303416e-06
-4.32388780333035e-05
-3.37840692341666e-05
-1.64419059850734e-05
-2.94850300503111e-05
-3.05253624728173e-05
-5.26881130263282e-05
6.51716799180485e-06
-1.89875898277588e-07
-9.96236183228347e-06
-2.28040682975695e-05
-5.28001559306722e-06
-2.59566399706166e-05
5.56812962383772e-06
-1.39307120514369e-05
-3.99135468005368e-05
1.33486510247285e-05
9.72878383182082e-06
-3.57373146008807e-06
-1.70501769331513e-05
1.54130025046339e-05
3.90474530734333e-06
-7.04977572020521e-07
2.19882558822086e-06
-7.45930047147986e-06
2.44571169847005e-05
-1.37422506166267e-05
-1.5284618364449e-05
-2.5934396018127e-06
-5.77302133651708e-06
-2.34728515637658e-05
-2.64880567505901e-05
-1.84346071339613e-06
6.21206040719906e-08
6.81432932531917e-06
-1.84828409669475e-05
-3.67133051142651e-05
1.72825364286302e-05
-8.44934423004072e-06
-1.00701998226869e-05
-3.04502797942645e-06
-1.14296138581435e-05
-2.38105665129426e-06
-4.49555652074484e-06
-1.52919232987706e-05
9.6557326904167e-07
8.09974800830054e-06
4.26731303710154e-07
1.06755801952623e-05
-5.05899085314749e-06
-1.75406222303205e-05
-1.17538877598501e-05
-9.38855855610361e-06
-4.2513366034512e-05
-1.98500051064242e-05
-3.83813146037937e-05
-3.79446531988352e-05
-8.54015023437729e-06
-1.35456462758562e-05
-2.94159693554213e-05
-2.08976526387811e-05
-4.559991289013e-05
-7.24560193180625e-06
-6.91846895735433e-06
-1.20639391807473e-05
-1.02910678507223e-05
-3.5370798047347e-06
-9.70109898693293e-06
-1.58223594059748e-05
-2.73819598881719e-05
4.38506361958941e-06
3.65867181992865e-07
-8.36927686764889e-06
-4.9269616335819e-06
-1.91287707715138e-06
-1.89238830724883e-05
-1.56631789178738e-05
-2.94983867221493e-05
-3.04757374605756e-05
-2.33511647453547e-05
-2.92437618224494e-05
-2.92294734672356e-05
-5.05087958003731e-05
-2.05734219005397e-05
-1.67040964459044e-05
-1.06894165736045e-05
-1.70312719645319e-06
1.14029071947234e-05
7.71930212748018e-06
1.08403798826375e-05
1.25908172004091e-05
7.54968175729949e-06
-1.51042348662688e-05
4.98999403308348e-06
1.99760789356046e-05
-5.97637744426411e-06
-6.07642322622823e-06
-2.95330101668332e-05
-2.33298605853436e-06
-3.49905005652267e-05
-1.88998889917167e-05
-2.13496642168192e-05
-3.09043926865988e-05
-1.46295778935902e-05
-1.54735743568105e-05
-1.31643199331047e-05
-1.72845112627735e-05
-3.07323442039798e-05
3.48635981185091e-06
1.86083306498772e-05
9.68862325069063e-06
2.94476342469699e-05
-2.49488675456061e-05
5.35756100318376e-06
1.28357402364924e-05
-1.9167473860771e-05
-3.1010915723253e-05
1.9524736896355e-05
-4.2950252659103e-06
-2.3322016327601e-07
-2.62883519464634e-05
-3.64410198459097e-05
-3.59842062899812e-06
-2.47612077376637e-05
-4.8686734878372e-05
-1.48971084749329e-05
-1.83276839695394e-05
-1.50737719295782e-05
-2.5961596362341e-05
-4.94609002528245e-05
-1.18082551403361e-05
-1.15971322509263e-05
1.67030951979357e-06
-1.25432592600441e-05
1.31080535850716e-05
1.5355282144846e-06
-1.28715512923781e-05
-1.68886506489333e-05
-1.05056791927438e-07
-3.75360998915742e-06
-2.15511454222366e-05
-2.43939512001559e-05
-7.52779843485988e-06
-1.97174431918436e-05
-4.27377465900178e-05
-4.33620843984401e-06
-1.66290906313313e-05
-3.00693513842287e-05
-3.29615564875896e-05
-3.63591349474446e-05
-1.05327961583171e-05
2.8053530778087e-05
-1.90379659635189e-06
-5.220631103022e-06
-1.53694257273461e-05
-1.1969255338817e-05
2.40540919324342e-07
3.09788630582192e-07
-1.14362971543318e-05
7.98001159033515e-09
-3.06451715542472e-05
-3.6713887813739e-05
-5.29626781787016e-06
-2.70803175851928e-05
-3.26398884178986e-05
-1.31713266943098e-05
-1.55228811158078e-05
-2.86933553618168e-05
-3.84468650837496e-05
-1.93538644676553e-05
-1.33854786445597e-05
-3.8467040418997e-05
-8.5439195647938e-06
-1.89895935397947e-05
-8.44687777016181e-06
3.76664056487559e-06
-2.4539233662394e-05
2.34991414555107e-05
-1.30405185810167e-06
3.85076201707784e-06
-5.27538041415339e-06
2.75084908219323e-05
1.44955653734666e-05
-1.76405837418296e-05
-1.291947492361e-05
1.57169827071169e-05
1.35142795196431e-05
-8.95381849787866e-06
-4.90421545869479e-06
-1.37876443923833e-05
-3.62559868252134e-05
-3.16077770246938e-05
-8.07807759749979e-06
-1.47897217221782e-05
-1.48505493346537e-05
-2.92248655467255e-05
-2.32370612757093e-06
-1.58499041557446e-05
-2.53698757645714e-05
-1.84274832335427e-05
2.85890259032004e-05
7.0986588487533e-06
-2.3157192029748e-05
-2.54445805721428e-05
4.19504614765183e-05
1.92665819919343e-05
-1.6038789662165e-05
-1.04752405332803e-05
1.6679326177946e-05
-1.64675587184117e-05
-5.16886279816549e-05
-3.54563968014379e-05
1.09031724637665e-06
-3.71352826068864e-05
-6.90754062215267e-05
-3.94658943676146e-05
-1.17231824162989e-05
-2.53445511766337e-06
-6.82121117815972e-05
-1.12338624412508e-05
1.8151891274698e-05
-1.72948967686301e-05
-3.74870710508636e-05
9.4244086199754e-06
5.5902611075114e-05
-7.53688862598065e-06
-4.84477755768538e-05
1.53286227567577e-05
2.87254662433739e-05
-2.11933668982238e-05
-4.05562421008629e-05
-1.35748175018835e-06
2.41541248535601e-06
-1.44681331312993e-05
-2.50533658320698e-05
-2.15169541989852e-05
-9.5601581533862e-06
-4.04116236264941e-05
-1.5122957141468e-05
-1.19308254909389e-05
-1.279518330601e-05
-4.43694145059782e-05
2.63089505236407e-06
-1.59995828893919e-06
8.83366584604355e-06
-2.01458682287709e-05
7.39332165461005e-07
1.81633791512391e-06
-9.80839869818662e-06
-7.19021246263865e-06
1.64555335975314e-05
-1.69611492020567e-05
-3.31003097815041e-05
-6.07402968433062e-06
6.54500672823808e-06
-1.31821939185875e-05
-2.83886907532176e-05
-2.95517480308941e-05
4.24842552283617e-06
7.98590939702223e-07
-2.77234144004922e-05
2.584105337534e-06
2.43929590093229e-06
7.41425918543571e-06
-1.49930357954568e-05
-4.14224879519612e-06
3.3685535950134e-05
6.00507728095553e-06
-1.69010989577541e-05
-1.27989561420332e-05
4.47425201017185e-05
1.3967715423366e-05
-2.8665493652499e-05
-6.50975890279185e-06
-1.45615092787522e-06
-1.09251533447568e-05
-4.87254221760346e-05
-2.50261534077901e-05
1.03081759503023e-05
-1.07392693973785e-05
-4.71220940491901e-05
-3.92942085482537e-05
-1.8385980577262e-05
6.08690572085442e-08
-3.85636714852559e-05
-9.61613557285108e-06
2.11361771594851e-05
-1.7892534465565e-05
1.40048976894649e-06
4.76760715179107e-06
2.23286497366774e-05
5.30979763650423e-06
1.57012079893274e-06
-1.78486597964738e-07
1.1017229413681e-05
-1.06389309940589e-05
-4.19985648149463e-05
-1.64277120922813e-05
-5.57305457149796e-06
-1.22204064590278e-05
-1.65981645474053e-05
-2.26523511984714e-05
-2.81336969300059e-05
-1.65802575130743e-05
-1.17401573644975e-05
-4.86788961499753e-05
6.59254480641054e-06
5.85286314181596e-06
-9.66647051063758e-06
-3.76699307926399e-06
-6.66789468834911e-06
-1.61770204531113e-05
-2.55007720826986e-06
-3.10577687093597e-06
-7.73025193649988e-06
-3.57413701211775e-05
-3.90286965265907e-06
-1.01651858284616e-05
-3.33374823581413e-05
-3.52606606349953e-05
-1.30447073092372e-06
-9.32224223048102e-06
-3.15855182439708e-05
-2.62676559808204e-05
1.48999052779601e-07
1.02631523731051e-05
-4.01032411304986e-05
-2.26800276642374e-05
-1.38204537381954e-05
7.34041372405451e-06
-1.05759003350794e-05
-3.71781406128409e-06
1.30701164271936e-05
-2.82194856841327e-05
-3.4656768444305e-05
-1.5506519768276e-05
-2.10117291722846e-06
5.66149917293514e-06
-2.62604300248461e-05
-1.98107175846594e-05
7.25625961280965e-06
1.73342886307898e-05
-2.54116811671947e-05
-2.17113591536803e-05
1.66575703610437e-05
1.05539466532347e-05
-1.89965234151289e-05
-1.01676124106799e-05
-5.84006397930812e-06
-4.65642519605487e-06
-3.35324127522049e-07
1.08617472528863e-05
-5.79404413069987e-06
4.55855488544453e-06
1.19712109441213e-06
9.12942828677503e-06
-3.06832309477257e-05
-3.21752526276792e-05
-9.55736317137917e-06
-5.74730256869452e-06
1.40638733096685e-05
-3.15183615488882e-05
2.13053469546586e-06
2.24990395221249e-05
-2.48110752574057e-05
-4.44041305852116e-05
1.35481726384404e-05
3.60937488069718e-05
4.5620627290791e-06
-2.48737013756779e-05
-6.06886659207474e-06
2.67083739975828e-05
-2.75691833293831e-05
-3.33975871775948e-05
-1.56329414923197e-05
3.46142042019809e-05
-3.26252144830531e-06
-4.25961292333549e-05
-1.37368239354502e-05
1.58225847396071e-05
-1.67012593410377e-05
-1.74547777972133e-05
-2.42113962126638e-05
-5.76368821075765e-06
-2.21576298969493e-05
-3.32433403963221e-05
-1.67253498817779e-05
6.20894048651071e-06
-2.94285410413069e-05
-2.87286138774236e-05
-2.83501934470034e-05
-1.08611193517211e-05
-1.24893818306084e-05
-2.94376196868797e-05
-1.57684398652449e-05
-4.75975405748165e-07
-3.00163132043474e-05
-3.33666214627319e-05
-9.04968985149283e-06
-1.89999957223904e-05
-1.19694493722368e-05
-1.80408446314344e-05
-1.76743578417108e-05
-2.43325025963541e-05
-5.45069539601661e-05
-2.25042001574765e-05
2.64922761086768e-06
-1.90047817521068e-06
-2.39405322178052e-05
-8.28234216441838e-06
8.22974216181725e-06
-2.71249713555827e-05
-2.22383803355113e-05
2.21508335110016e-05
-1.33144841251065e-05
-1.49892307926547e-05
-1.33848590372899e-05
1.74544417745885e-05
-1.94549640672168e-05
-4.43592261057048e-05
-1.40788707863627e-05
-2.07835019066233e-05
-2.88748971402461e-05
-2.47496448062388e-05
-1.07283378772238e-05
3.10303908725074e-05
-2.71400834859552e-05
-4.20626416490842e-05
-9.0612357047058e-06
2.88539930168555e-05
2.79292299475546e-05
-2.25659797319365e-05
-4.31747791797052e-06
1.41747987268988e-05
3.26044810192106e-06
-2.26716974815341e-05
-2.4884637537943e-05
3.64965358272584e-06
-7.90305978536679e-06
-2.77516459731548e-05
-3.45962144930977e-05
-3.87644786109193e-06
-2.50884757899539e-05
-5.36645387340783e-05
-3.56674895458128e-05
-1.20692162456007e-05
-1.97959549256687e-05
-1.49913626790623e-05
-3.20052732315334e-05
4.34335607481963e-06
8.30752729208889e-06
5.99505943939287e-06
3.53440766135503e-05
1.94215986478387e-05
-1.0501275883548e-05
-3.58229548308116e-06
-1.44234612191388e-05
-9.22996648463343e-06
-5.87250375689529e-06
-2.93440716065945e-05
-1.48517457050806e-05
-4.87014525135653e-05
-5.93257888520581e-05
-3.0010700280797e-05
-4.3993001062486e-05
-4.01610114420002e-05
-5.62189553178091e-05
-1.03928414720216e-05
-1.89948099820226e-05
-2.3785327374209e-05
-9.45280166509504e-06
4.21819740337691e-06
4.14800832088451e-06
1.75497371543144e-05
-1.46787496026154e-05
2.03834703438958e-05
4.09256048847649e-05
5.77570142459409e-06
5.54327861633784e-06
2.01767380320927e-06
4.36082615388037e-06
-7.66922379453749e-05
-4.66155814580195e-05
-1.57864499508847e-05
-3.87822367747282e-05
-3.126493633428e-05
-5.96247034941577e-05
-1.99282907424998e-05
-1.77453063097653e-05
-3.50512223348262e-05
-1.2745011825032e-05
1.90182888435179e-05
4.72955598058637e-06
-7.26896247531446e-06
1.97697874719546e-05
3.44016252816033e-05
1.44153818846989e-05
-5.89552360375108e-06
2.61052042925073e-05
-1.46951635656531e-05
-3.4756082685577e-05
-4.65838326998401e-05
-1.46196025478247e-05
-1.71715647344166e-05
-5.02395701902295e-05
-4.38781995624274e-05
-2.79023550867858e-05
-4.28428055002915e-05
-3.91647889637303e-05
-1.10747905177906e-05
2.05853044276957e-05
-9.53217843156613e-06
-2.84218776217537e-05
2.19698471585844e-05
2.05944934064659e-05
3.12247421319663e-05
-1.21269691849178e-05
4.31107541408904e-05
3.51774468556413e-05
1.8005960653542e-05
2.46231324362279e-06
1.04044269290808e-05
-9.46103201833423e-06
-4.05503877076675e-05
-4.53307921078176e-05
-1.73981457140347e-05
-2.78007142232169e-07
-5.70270978615759e-05
-4.52362129780333e-05
-1.94664792134986e-05
-7.06493520860564e-06
-3.57557050097053e-05
-3.16116563530621e-06
2.88616959838327e-05
4.5566190078678e-05
1.19618496377888e-05
1.16357010485829e-06
1.01057668939286e-05
1.6424964887855e-05
-1.22042195097277e-06
-2.23098895858209e-06
7.61674311111295e-06
-1.41762667076753e-05
-4.67241640199496e-06
-2.20370544883738e-05
-3.79652793175389e-05
-2.09432369753177e-05
-4.43106178369949e-05
-3.70703412288402e-05
-2.20707928433481e-05
-1.72418949935251e-05
-1.20902286900764e-05
-1.70113878342438e-05
1.16120400868144e-05
1.80266183873957e-06
2.16001237164017e-05
1.96944987676107e-05
1.01030039191775e-05
-1.08714737132557e-05
-1.01927297035318e-05
1.03609432654754e-05
3.9593701495925e-06
-1.39466649450356e-05
7.98807283482841e-06
6.45858991169286e-07
-1.35889664904233e-05
-2.86587151445291e-05
-5.32949258594906e-05
-3.7982396788832e-05
-2.41524336285765e-05
-2.63721179328406e-05
-2.77085915614291e-05
-2.17549804440398e-05
6.86716606441241e-07
-2.6051154069193e-06
1.57063555576722e-05
-1.00700447320228e-06
-1.27450573553134e-05
1.57099647423632e-05
-1.89660016580402e-06
5.61565212930797e-06
1.58859462618731e-05
-2.28571858809895e-05
-1.95694902137894e-05
-2.89992525562035e-05
-1.34943364983022e-05
-1.83173077461656e-05
-2.24592168466715e-05
-3.29180316407841e-05
2.38800794356284e-06
-1.39197350796072e-05
-1.6584278192917e-05
-1.56343514863349e-05
-1.7393146662298e-05
-1.40071878057939e-05
2.49034872670912e-05
1.39383758479299e-05
3.84875597887669e-06
5.96181721252087e-05
1.39746053684268e-05
-8.08265881032393e-07
1.38180732699703e-05
1.37063137246681e-05
-7.34047365351917e-07
-6.88723080026812e-06
-2.9861831853104e-05
-2.15315209012722e-05
-1.5321586526535e-05
-4.65646091025569e-05
-2.41392863265411e-05
-3.84932114760288e-05
-2.81510942600454e-05
-9.93667858373435e-06
-2.17069482517497e-05
-9.31739662289129e-07
-8.09717636176492e-06
-1.4666641838148e-05
-1.65158425804037e-05
-3.7805588296215e-07
8.8033373295365e-07
-1.65333118079697e-06
4.08131388846453e-06
-4.65160269440126e-06
-2.88972341946731e-05
-4.36163499860977e-06
-2.21472863107762e-05
-3.35117031680488e-05
5.85227576123444e-06
-2.31117553535273e-05
-3.30266445827372e-05
-2.88809746982905e-05
-4.03787043530115e-05
-2.92327425164895e-05
-4.14903866440452e-05
-3.4696352464003e-05
-3.00409138542464e-05
-1.08803240137765e-05
-1.86074160377768e-05
-2.90185216827119e-05
-1.4867068343312e-05
1.57168224907554e-06
8.74771239517632e-06
-1.40799325047323e-05
-1.99436270167322e-05
-4.68414034919094e-06
3.55330108422792e-06
-2.4772901105364e-05
-2.496714915301e-05
-4.89750441352144e-06
-4.99054969306517e-06
-4.89144047104889e-05
-1.78982881485795e-05
8.46258005751496e-06
6.00012306935428e-06
-2.79577359944869e-05
-3.81286692278922e-05
1.95386267816319e-05
2.38464639638635e-05
-1.14158488686547e-05
-7.66909137826454e-06
3.53896819805498e-05
1.86415356150812e-05
1.8074631661932e-05
-2.34190279464067e-05
7.25208230099112e-06
1.94025989034084e-05
-2.29461132975599e-05
-2.47531173123511e-05
-5.77583256791021e-06
-2.50879655476886e-05
2.11893130525e-06
-1.19379224939858e-05
-2.59014685178667e-05
-1.11758166805301e-05
-2.03426702743178e-05
5.34594937661544e-07
-2.70338493849359e-05
-1.14052662289594e-05
2.03820205291077e-05
1.83275762953595e-05
2.03319965028674e-05
1.70405824494325e-05
2.32067775898281e-05
3.02585400197573e-05
-9.16943093071658e-06
-2.49582758814715e-05
-1.23636498925873e-05
-2.33207433557039e-05
-6.79844081337058e-06
-2.70664098538844e-05
-2.77488193272828e-05
-7.46173804155011e-06
-2.69434320454905e-05
-5.94609539162824e-05
-3.59610134446491e-05
-1.27425410313374e-05
-3.39980352750369e-05
-2.63868889154483e-05
-8.7306016060128e-06
-1.26993247336261e-05
9.78800607660315e-06
3.21260702225509e-06
6.27254822112788e-06
1.64988550039191e-05
8.89530749110943e-06
1.03385847530906e-06
-4.67953256077967e-06
-1.82649444601868e-05
-3.36685498258326e-05
-8.29493237755924e-06
-3.25531336243458e-05
-3.23550307620355e-05
-3.41830602196287e-05
-5.81652887883302e-05
-4.17230791215834e-05
-2.53209575359251e-05
-2.76349716294805e-05
-2.93785036299129e-05
-3.28688608645469e-05
-3.31169941619397e-06
-2.4013404237036e-05
-1.86926952257068e-05
-3.98466366879495e-06
1.45002499505302e-05
-7.22037111158584e-06
2.12488593054486e-05
-9.63034107085584e-06
1.32443337706051e-05
-2.17144289414261e-05
-1.60427153742124e-05
6.84892407280656e-06
-4.0443094183685e-05
-4.26907553687937e-05
-2.7803013206597e-05
-1.98475874397018e-05
-3.06706575079378e-05
-3.04420695851308e-05
-2.4886559052733e-05
2.84534492409651e-05
-4.40729155046969e-05
-1.41877118551208e-05
4.31882755870522e-06
-6.88940951192628e-08
-9.6383540947067e-06
1.15360897539211e-05
7.2735369050169e-06
-9.27337055784842e-06
-6.22768027212002e-06
2.38534121819357e-05
1.15713357334145e-05
9.59954477854699e-06
-1.98197940383708e-05
-4.32450590790073e-05
-8.07797064627893e-06
-1.79149309845912e-05
-3.95110068721174e-05
-9.2426992795401e-06
3.99351380432165e-06
-2.04159248333996e-05
-1.25298676458474e-05
-9.26842356413467e-06
2.3968572866234e-05
5.03684385136265e-06
1.30876159272354e-05
-1.0281707194101e-05
1.46943868616749e-05
6.7756461936504e-07
1.78725225864166e-05
-5.12138020650786e-06
-7.3882079305321e-06
-1.81756410474053e-05
-4.98979335291618e-06
-2.95790739668205e-05
-2.67541146066183e-05
-9.25377083618369e-06
-2.21847387940992e-06
-1.80978647419344e-05
-4.71982359427903e-05
-2.10779074014373e-05
-2.67556201668975e-05
-1.87249381025274e-05
-1.22033153295143e-05
-2.74325518773512e-05
-3.55786590770718e-06
1.76752123449368e-05
9.76965627928864e-06
-1.27724329928561e-05
-1.04893588668614e-05
2.30924699409427e-05
4.78320412082282e-06
-2.66343155897033e-05
-9.31616957010431e-06
1.53855706236832e-05
-2.84488159120381e-05
-4.45241651423968e-05
-5.30547532531156e-05
-2.10837689765646e-05
-2.27422896517464e-05
-4.12409086822019e-05
-3.94763269922431e-05
-8.34079623701951e-06
1.45847266107037e-05
-9.66471131395677e-06
-2.5774686655176e-05
1.15753710757739e-05
1.83618693894549e-05
1.1058899950538e-05
2.37316407037948e-06
-1.80945521211054e-06
4.82997494881687e-08
-1.01095807572521e-05
-3.88599648559167e-05
1.03677986321927e-05
6.34127079325881e-06
-1.06036479549586e-05
-4.73418554046494e-05
-2.72439569365267e-05
-1.31137091333317e-05
8.26416180472083e-06
-4.50800119619859e-05
-2.79303073721825e-05
1.1149329429332e-05
-1.75276002416184e-05
-1.76221175064227e-05
-1.50146984065309e-05
2.25308143207682e-05
1.54254582094257e-05
8.1430545975841e-06
-8.05066410005969e-06
-8.78648625506809e-07
2.11963966607286e-05
5.44076076626142e-06
-1.47490225903848e-05
1.01313381060164e-05
5.50837708170445e-06
-1.61990520722313e-05
-4.7178989057586e-05
-2.96164617518383e-05
-1.04276762535387e-05
-1.9596712191101e-05
-2.39304191599116e-05
-1.58305757529861e-05
4.84519021097788e-06
-1.64228420832449e-05
-1.21120194214679e-05
-3.51780258355719e-05
-1.4779654412766e-05
-1.36075104009701e-06
-4.92409491491465e-06
-1.41518518813042e-05
5.01943575784203e-06
-1.51478768253043e-05
-2.75645894881524e-05
-2.49014147595885e-05
-7.39555461448328e-07
-2.96883209886079e-06
-1.99667105883612e-05
-5.65648248278778e-05
-8.61624883540238e-06
-4.42378269962451e-06
-2.04399631646694e-05
-5.1058607147485e-05
-6.13371885986469e-06
-9.7035841804967e-06
9.98722831949086e-06
-3.85516012696043e-05
-1.32853725939552e-05
2.18085890505315e-05
-2.9233449030076e-05
-4.00252171204169e-05
3.78328219423074e-06
-4.34484269915249e-06
-1.39400030063435e-06
-1.96126371676621e-05
-1.63474366541403e-05
3.70341109010185e-06
1.60850733007856e-05
-4.84987376011113e-05
-2.20968279711763e-05
1.13897396012007e-05
7.64060734471043e-06
-1.95301993642749e-05
-2.53239187182926e-05
1.15057127639526e-05
-9.59025268391935e-06
3.97132631914062e-06
3.02849741515499e-06
-1.27763019776119e-06
-1.18052901560731e-06
-9.4324251667176e-06
-4.00291290188211e-07
-6.32213517664106e-07
-1.49325909862895e-05
-2.86386958713221e-05
-1.73258482452797e-05
-2.85082487563619e-05
-4.39969788146739e-05
-1.80593981678466e-05
-1.52333835184383e-05
-8.3993961850759e-06
-3.5851735369336e-05
-1.42145015568737e-05
-1.58977784417924e-05
-2.01613119059085e-05
-3.38629734827921e-06
1.12782208207515e-05
-1.50541557912226e-05
-6.20631756210155e-06
-1.20576711818577e-05
3.881930971277e-05
-2.46642484943285e-05
-2.71634126997602e-05
1.17833056396529e-05
-2.68704224524657e-06
-2.49536371450066e-05
-1.2284718197567e-05
-3.24220578126448e-05
-1.82338311726664e-05
-2.20437991129203e-06
-3.63743185038893e-05
-1.18103842682038e-05
4.04767756328921e-06
-1.23091497957534e-05
-2.42801225449267e-05
-2.31829059029922e-05
2.89409104155677e-05
2.61306096522126e-05
-3.36168876336065e-05
2.42634983602858e-05
1.1617980324819e-05
-9.36735270978373e-06
-2.15017203738712e-05
-1.89364904056844e-05
6.54088538659681e-06
-3.07454959710509e-05
-6.01794414006303e-05
-3.15672670496662e-05
-2.77696412008372e-05
-4.65476822191859e-05
-3.31759373439035e-05
-3.82778974779037e-05
-1.60245888684964e-06
-1.41415593268101e-05
-2.70677241468318e-05
1.13994931051495e-05
-1.51173760086314e-05
-2.2149769071833e-05
1.28815972799124e-05
8.72178651074267e-06
5.56709653362586e-06
2.05882642361091e-06
-2.29529764834666e-05
8.89731649056592e-06
-1.03156099070087e-05
-1.68750398200715e-05
-9.77714246680185e-06
-1.6438247874672e-05
-3.4073509506626e-05
-2.1771773126776e-05
-2.55785426839909e-05
-2.93200618847843e-05
-2.57114024418603e-05
-2.87943901732986e-05
-3.72746459424038e-05
-2.01780806721187e-05
-3.83879851986899e-05
-1.85138613150821e-05
-2.00128319461388e-05
-1.71275292129358e-06
-2.8048148057971e-06
1.33382491347767e-05
2.35729102491407e-05
1.6128668102468e-05
-1.26527444644787e-05
1.12203898363476e-05
5.66104011289507e-06
-7.56619795422442e-06
-3.3925114840724e-05
-8.06031886360922e-06
-1.4036692870839e-05
-2.58999525572818e-05
-2.62968980963536e-05
-8.83157830927008e-06
-5.71232805542535e-06
-2.36890236277946e-05
-1.17606785073273e-05
7.01159524915817e-06
9.05050471631335e-06
-5.57443003989679e-06
-6.34934108262669e-06
4.07432509957542e-05
6.62613829496961e-06
8.45812296933143e-06
-3.13076482531993e-05
4.72177264102192e-07
1.30724140035203e-05
-6.47887828137381e-06
-5.28563393844704e-05
-2.27034091264348e-05
-2.82412789621433e-05
-2.10868826626328e-05
-3.23413544274592e-05
-3.74461559640517e-05
-1.58286984188251e-05
-2.71437542348232e-05
-4.05550283392225e-05
-4.33692667549861e-06
-7.11854481140503e-06
2.61228199370447e-06
-1.18890444512756e-05
7.32218089914607e-06
2.91774388666964e-05
1.21894373853312e-05
1.18390932630644e-05
2.57254246028623e-05
-8.02270242770023e-06
-2.05380964560434e-06
-7.62161158575543e-08
-2.78432323060189e-05
-5.15541633224758e-05
-4.6983431956472e-05
-1.393943193165e-05
-1.7504339214949e-05
-5.45400249565052e-05
-4.23271989733414e-05
6.79255577744061e-07
-3.0924860799351e-05
-3.25578487054239e-05
-8.1655319141539e-06
1.26209674723635e-05
-1.47282059665472e-05
-3.82709291502834e-05
9.65461985498952e-06
3.73849598405641e-05
8.94560937796733e-06
-3.84687378340255e-05
8.39147393694283e-06
3.83824992659963e-05
-6.06940275817836e-06
-4.67757306899374e-05
-2.46217305735296e-05
6.62404975092963e-06
-3.24914905770521e-05
-4.85634924113212e-05
-2.54882835624696e-05
1.16195061410336e-05
-4.54935773831924e-05
-5.83441838924357e-05
-6.35530497232684e-06
1.17318021819945e-05
-6.14068592577094e-06
-2.73590129980038e-05
8.52527256927172e-06
4.04399501245419e-05
3.67255035002994e-06
-4.21032398210248e-05
1.94562052982801e-05
2.68306818180206e-05
5.8147052345189e-06
-2.34706439563837e-05
2.15189473731322e-05
2.71181003090917e-05
-3.36202201431637e-07
-3.56116596608136e-05
-1.25395065914688e-05
-2.10679255972386e-06
-2.72586737066184e-05
-2.13466611146932e-05
5.68067662783157e-06
-8.89878757576051e-06
-4.47841807701505e-06
1.02823842692872e-06
-4.84694123841129e-06
2.0705503763038e-05
-3.5095942360569e-06
4.41591637930489e-07
6.60332589562024e-06
-1.69910200843626e-05
1.76647606593334e-05
4.79953321520998e-08
1.2589691530636e-05
-1.94201411710279e-05
-5.82574381846367e-06
-1.5229824607443e-05
-3.03502916530243e-05
-8.27242326010428e-06
-4.12126001695556e-05
-1.30280765886644e-05
-3.53458466146318e-05
-5.68479593824921e-05
-4.42230086191552e-05
4.43870826032617e-06
-2.3011197064947e-06
-2.97733898397137e-05
-1.2982235957494e-05
1.44889319605003e-05
3.93577106285255e-07
-4.62165444008079e-05
-2.20251028468241e-05
1.60626013144867e-05
1.00101686953543e-05
-6.97195487199785e-05
-5.9216819665303e-05
1.86749953103843e-06
-2.49135369196636e-05
-5.68362011618916e-05
-3.24831999360099e-05
-1.10507296388739e-05
-1.44455581391478e-05
-3.56461556732802e-05
-8.24401492253702e-06
1.19867170914154e-05
-1.53813406649154e-05
-2.17062019066471e-05
-1.57225293828698e-05
7.15588535955214e-06
-1.51946727204732e-05
-7.95021762569734e-06
-1.01229255279187e-05
1.63673383466933e-05
-1.05259010218494e-05
-2.95078640840587e-05
-3.95840945058276e-06
-1.94251475241328e-05
-3.05814446225788e-05
-3.20919858326333e-05
-2.66365153447712e-05
-1.69031369775984e-05
-4.0969950150852e-06
-9.4844707054675e-06
4.64681216028362e-06
-1.0286522028073e-05
-4.64299415290852e-05
1.19792643658139e-05
3.15783773268689e-06
3.36932407031975e-06
-2.49858848521872e-05
1.99219598629099e-05
-6.63211424743509e-06
-1.1290361605269e-05
-5.91251090077438e-06
1.24818475888622e-05
1.1936542911354e-05
-1.84999105591963e-06
-2.00730737203377e-05
-4.36144808571829e-05
-1.36057937991777e-05
-2.92023350666247e-05
-3.50087828018372e-05
-1.73474294398179e-05
1.23559072221153e-05
-7.67080243177098e-06
-1.71884932883225e-05
1.25844671583143e-05
6.26915028455826e-06
-1.9183139051464e-05
5.41048136651396e-06
2.44219027290974e-05
1.36782804304345e-06
-1.24488748002242e-05
5.17504552869515e-06
-1.23597488938258e-05
-2.13491728209934e-05
1.20311646836317e-05
-3.11130606340953e-05
6.34433606156383e-06
-1.65892218305603e-05
-1.62704330398501e-05
-2.29550832838087e-05
-1.50988841878434e-05
5.83044922910001e-06
5.7882489782294e-06
-2.84773945371949e-05
-2.54693714836567e-05
-2.6403126735747e-05
-1.11826565282414e-05
4.6531283570898e-07
1.04234710512946e-05
2.94756390604489e-06
-1.12958451379494e-05
-1.8422918827388e-05
-1.69152646576459e-05
-1.83738673677675e-05
-2.24227759427494e-05
-1.97771058275086e-05
-3.1383637641588e-05
-1.43684242385996e-05
-4.27875266460961e-05
-1.06147932152463e-05
-3.25586785745389e-05
-3.91602790009942e-05
-3.55378922420259e-06
2.6666589925085e-06
-2.37172850090945e-05
-2.00861812881786e-05
-1.93542473021111e-05
1.87734509244859e-05
-2.0328233294263e-06
-1.50701426920609e-05
5.94435302191522e-06
1.72672333290889e-05
1.06353206021569e-06
-2.14224222761021e-06
-7.87538627348786e-06
-2.52592437129124e-05
-1.96971947672919e-05
-4.69636848150235e-05
-3.53057370303529e-05
-4.31199758092632e-05
-4.94819468484865e-05
-4.04739837292758e-05
-4.63522650877398e-05
-5.13067144989154e-05
2.26013864942995e-06
-3.5828102556181e-05
-1.14790214052508e-05
2.76721555011639e-05
3.71893057547703e-05
1.19479984687739e-06
8.98184826763257e-06
4.60610529688061e-05
1.25680503006508e-05
-1.50857682244405e-05
-1.39560734086271e-05
3.08717421113934e-05
1.40966194599848e-05
-9.16221383375203e-06
-1.71138900049613e-05
6.56629379538986e-06
-2.83191452281158e-05
-1.30996892345949e-05
-6.6640172395577e-06
-2.36498739450572e-05
-1.99352806937856e-05
-1.85904931054748e-05
-6.03651554451071e-06
3.7968324529948e-06
-9.58049356759183e-06
-2.22627170415217e-05
-5.40782241240792e-07
1.23446204236935e-05
2.17512695759602e-05
1.39606478791987e-05
3.95923004994798e-06
1.01327518447932e-05
1.8073910367381e-06
1.66762692288761e-06
-2.12712715820221e-05
-3.83374778325273e-05
-2.22473470108231e-05
-2.97200237981751e-05
-3.68468178645661e-05
-2.14036361036744e-05
1.11623941268043e-06
2.6879680574065e-06
-3.22368105048047e-05
-2.0017363040598e-05
-3.02069030092533e-05
-1.95021797775812e-05
5.49677582685647e-06
-2.82678365259396e-06
-1.98457611478799e-05
2.32760493399388e-05
1.1357731514864e-05
5.67822982201892e-06
-1.07648303277929e-05
1.18673448920182e-05
1.82452754470228e-05
-8.77749685208574e-06
-4.79564273025422e-05
-1.07193051559301e-05
-3.7195740911222e-06
-4.09314047224157e-05
-2.81072979082387e-05
-2.52479407638498e-05
6.84436849105968e-06
-4.2161129501322e-05
-3.67488385911253e-05
-1.51390890729085e-05
1.05368878139586e-06
-2.29949497179563e-05
-9.68461674021075e-06
2.13140072261841e-05
5.09920953069129e-06
3.25882428784848e-06
8.89811496227281e-06
-1.45860354957749e-05
-3.40061389100776e-05
-2.45595046554821e-05
-4.24608909549802e-06
-3.33379042942276e-05
-3.57720608783601e-05
-4.18634151178419e-05
-5.16461516092133e-06
-5.4626154064608e-05
-1.29297850327436e-05
-3.06670529847911e-05
-5.36800255642965e-07
-7.48065786366827e-06
-3.87713093266692e-06
-1.45545940175443e-05
8.91111343149816e-06
2.2627382110009e-05
-1.95642778968381e-05
-2.00109896944275e-05
2.68115244790869e-05
2.26729319490564e-05
-5.77016898086258e-06
-1.91999465103929e-05
1.16825775835316e-05
7.44590019746662e-06
-2.68079578818693e-05
-1.28309235500109e-05
-1.06263962585416e-06
-5.82237938645131e-06
-2.65728825571249e-05
-3.22498842397065e-05
4.30278384800306e-06
-1.06962146635492e-05
-2.86165975879619e-05
-1.47263433104372e-05
-2.65799249006574e-06
-2.22506177519011e-05
7.2203846264666e-06
-1.18452543715039e-05
8.39691422632282e-06
-3.39187598836929e-05
2.5354654925372e-06
-1.32863040430454e-05
-1.63450350861359e-05
6.99019578660496e-06
-1.0519890195944e-05
-9.5440721573256e-06
7.23860513125691e-07
-4.89123113889171e-05
-3.51774054146954e-05
-3.02883970717265e-05
3.08005696504608e-06
-2.46861074774824e-05
-3.52868283920589e-05
1.62864627389342e-05
-2.53356108690138e-05
-2.82172073692034e-05
-1.83393779704199e-05
1.28223673428841e-05
-1.05332527062588e-05
-2.50199817144286e-05
-2.69250863934132e-05
-3.5828818009857e-06
8.97774834683672e-06
-2.45308834518762e-05
-2.32489320291914e-05
4.9722442141668e-06
-1.56547400011703e-05
-3.60667583262932e-05
-4.08537055956606e-05
-1.42508153326023e-05
-3.76966942754546e-05
-2.70400412239615e-05
-4.12794789339334e-06
-3.72381301755239e-06
-8.61815020725383e-06
-9.16030146999699e-06
-3.50695972519484e-05
-7.8387921341565e-07
-5.78880921439262e-06
2.92875833501801e-05
-7.84233081081724e-06
-3.89557648687549e-06
-9.38948287753414e-06
-1.71677831445698e-05
-3.21419425461947e-05
-2.96206459855694e-05
3.04443142058925e-06
-4.05749479749724e-05
-5.08049586968716e-05
-2.50333097602236e-05
-1.56785412790564e-05
-5.08140738629377e-06
-2.16289218469622e-05
-1.47493983292022e-05
1.91865351008108e-05
8.48298786151799e-06
3.07363784450141e-06
-1.06149180414842e-05
1.6270552239211e-05
2.15925981259253e-05
-1.57249403306234e-05
-1.41615788235606e-05
-9.69736567812723e-07
1.8878605279049e-05
-1.94478319386628e-05
4.70371314505098e-06
-4.26074126148172e-05
5.09724995105359e-06
-2.41422371469152e-05
-4.72712437215705e-05
-4.75475102919612e-05
-2.39370004669456e-05
-6.71296677695283e-06
-1.45323072635201e-05
-4.17358572338454e-07
-1.72666058857589e-05
2.08541742238319e-05
9.54827129007429e-06
-3.85687614177611e-06
-9.63787527871857e-06
1.30322294378917e-06
8.09825211661717e-06
-9.72971184396251e-06
-1.94617915675094e-05
-2.93047858508972e-06
-9.11739425559902e-06
-2.06885243830993e-05
-1.31481546437088e-05
-2.84416963520412e-05
-1.42212080059841e-05
-2.41056625857775e-05
-1.51545149003906e-05
-2.14940075942538e-05
-1.35106289682993e-05
-3.02866556035927e-05
-2.60614241144569e-05
-1.97676973684498e-05
1.83319256741252e-06
-5.4982158048062e-06
-5.96910286466671e-06
2.47878380526441e-06
2.19077504837826e-06
-4.27827637557761e-06
-4.97169712361109e-05
-2.20060446509597e-05
9.16308922866641e-06
-1.90889560768457e-05
-5.65430258517295e-05
-2.24830117969921e-05
-2.38090676532682e-06
-3.62578517935614e-05
-4.62580874832748e-05
-9.39446368694353e-06
-1.14767187997957e-05
1.98784675363135e-06
-3.17257721105217e-05
1.34493351835495e-05
1.15548385611612e-05
1.49340122250503e-05
-1.7335226310674e-05
1.27118098628856e-05
2.23327685320675e-05
-1.24664181539058e-05
-2.42708252248965e-05
1.84289988330446e-05
-1.49994489607791e-05
-2.82678343740552e-05
-2.12471137991863e-05
-3.422930264229e-05
-6.49140452181244e-06
-1.64696054445161e-05
-1.52463001658476e-05
1.56702587501879e-05
-3.4542937211318e-05
2.51723914769038e-05
2.66537279850275e-05
2.1965552613602e-05
1.57557221270478e-05
-3.08884008786718e-06
1.05899215946608e-05
5.2082404436409e-05
-1.12706100921203e-05
5.40839388458117e-06
6.32928823352436e-07
-2.6465921866492e-06
1.01070526539879e-06
-9.15284164762468e-06
-1.33923555502378e-05
-5.1371603807988e-06
-3.08814021805902e-05
-3.77779431218227e-05
-2.48723538981821e-06
-2.27194216683309e-05
-4.24175485723469e-05
-1.29138673603754e-05
1.09589478415883e-05
-3.14257981451124e-05
-9.57721081171247e-06
1.31781775885701e-05
1.01816138140662e-05
-7.65840510233293e-06
-7.86525714400547e-06
5.68048960846397e-06
-4.89546720453483e-06
-1.86891043891849e-05
-1.90283107471452e-05
-1.37149827891111e-05
-9.53612228328763e-06
-4.49106297526088e-05
-3.99068445609268e-05
2.98693141514892e-06
-3.69540664866265e-05
-3.77233546330561e-05
-1.6282790134128e-05
-1.7567968311772e-05
-2.00900686475927e-05
-4.06386934695275e-05
-1.89705320503907e-05
7.0786896684989e-06
-5.03612660546481e-06
-2.45073478386809e-05
-9.33195537710791e-06
-7.61270484850438e-06
-2.20209154906245e-05
-1.73828433716945e-05
-1.13726390464282e-05
-4.67602855848745e-05
-2.25540407478819e-05
-2.37954028597264e-05
-3.4893534993384e-05
-3.5999977262959e-05
-7.48253510618694e-06
-2.35117707684299e-05
-3.11907273486554e-05
-1.46746245471777e-05
-2.94280383330208e-05
-1.69849789073831e-05
-2.26273191062912e-05
-1.04461180316799e-05
1.08513426296336e-05
-2.84057064287239e-05
-2.63031136562026e-05
1.1743785416941e-05
-8.79576574931103e-06
-2.79308268641613e-05
-7.42456305073432e-06
-1.48325432340151e-05
-1.59515350175897e-05
-1.0494492216106e-05
2.49641016186729e-05
-3.10703001853607e-05
-6.52939534176777e-06
-3.81767313796479e-05
2.82737471678635e-06
-1.08021295963547e-05
-8.48303018807188e-06
-3.13156918502576e-05
-1.93707969886795e-05
7.88518930973373e-06
1.95316993293829e-05
8.12588136908426e-07
1.8073685494349e-05
-4.13720324666e-07
3.70978672851982e-05
2.33185109379158e-05
-1.22104508236825e-05
2.24433049244776e-05
-1.4586935152745e-05
-2.49957362441558e-06
-1.97472857234543e-05
-2.13968688480019e-05
2.17671533356651e-05
-2.35952206635662e-05
-4.46517265089286e-05
-2.39143324679912e-05
-2.68942819185271e-05
-3.73962390635809e-05
-3.38795680056037e-05
-5.29228713902725e-06
-7.14634049095493e-06
-8.42080727810075e-06
-4.18951251286648e-06
-2.13578644791561e-05
1.47104733655826e-06
5.20326798062568e-05
2.33598044139622e-05
-2.93829183091885e-05
-3.50978149218654e-06
-6.27304739793712e-06
-6.27820666972481e-06
-2.45655956129472e-05
-4.67513602776859e-06
-1.93064013085995e-05
-2.84169380693137e-05
-5.40409146727169e-05
-4.69251186665633e-05
-4.55949770026106e-05
-4.34434701939484e-05
-2.54772949729392e-05
-1.58745867437412e-05
-3.40925359074589e-05
-2.39523982955849e-06
-8.47945504921006e-06
-2.38514804838373e-05
-1.01197259285425e-05
7.75959422924399e-06
9.49796682301637e-06
-1.65710221835965e-05
-1.48452349181562e-05
-7.3368812217032e-06
9.15092710032901e-06
-3.5060393871041e-05
-4.96976098599214e-05
-3.31213624254595e-05
-3.08570463912812e-05
-5.16432770768424e-05
-4.87115226948086e-05
-1.60850376846818e-05
6.66918827227033e-06
-4.32087160457073e-05
-1.53309633634737e-05
-2.52131018909171e-05
7.15029512154365e-06
5.37587623148118e-06
-5.19379411319471e-06
6.55469807899088e-06
3.36715892311162e-05
2.8767823430475e-06
-2.42077280214497e-05
-5.54780883539334e-06
5.52235352475465e-06
2.25412943525981e-05
-2.6428469347568e-05
-2.86099081015742e-05
-2.56299088626813e-05
6.46665021180434e-06
-1.62485242659843e-05
-3.55373441642273e-05
-6.01697131921158e-06
-9.04213246243675e-06
-2.76961563123986e-05
-3.47739028273755e-05
-1.4822759328345e-05
1.23509253276914e-05
-6.53472807791155e-06
-3.61732367915763e-05
2.6127760394449e-05
1.30876929731879e-05
3.25200609732083e-05
-3.01386657023995e-05
-6.60266965869728e-06
2.87234422756562e-05
1.09494741738416e-05
-2.32664683194822e-05
-3.14981904865699e-05
1.19926899744635e-05
-2.42979238481231e-05
-6.57610945312068e-05
-3.83880325242008e-05
-3.81327209672113e-06
-6.21709626416482e-06
-6.07913397902371e-05
-3.87245182062521e-05
-1.08146510764482e-05
4.28834041323227e-06
-1.98325765592354e-05
-2.26408879559354e-05
-4.18353897529235e-06
2.66369857243835e-05
-8.88340209536678e-06
-5.66903382323376e-06
-7.52080668294263e-06
7.90692334412691e-06
-1.81536827014762e-05
-3.19956373186909e-05
-1.23216977535011e-05
-1.66901377170738e-05
-2.71101476728231e-05
-1.50013274808689e-05
-3.33582619446665e-05
-2.93447967080565e-05
-3.29825029045553e-05
-2.04874122228717e-05
-1.25880150510509e-05
-1.40027600054473e-05
1.94858050787426e-05
9.13895139713443e-06
3.34805298725508e-06
-7.5379450802373e-06
9.88856566310063e-06
2.35243275504005e-05
-1.10526405941922e-05
-6.19880686853739e-06
-6.25753430513174e-06
3.72363356934443e-06
-4.18512092583627e-05
-4.69808266116194e-05
-2.04216602358403e-05
-7.74899518343651e-06
-3.083683270866e-05
-5.4271781025722e-05
-4.37708806756113e-05
-1.86318729666155e-05
-2.09815430210884e-05
-5.38794038041824e-05
4.62063344613921e-06
-2.15625813825068e-05
-1.58672388718778e-05
-1.90305211290093e-05
2.73012835532131e-05
2.70845678985977e-05
-6.89879343797986e-06
-2.06748792557206e-05
-4.33491093292041e-06
3.06106080485833e-05
-2.00996733292906e-05
-3.59728811311526e-05
-2.14747034853185e-05
-1.57010710820342e-05
-2.02788820569467e-05
-4.02209527454192e-05
-3.53111413536622e-05
-3.74970882681907e-05
-1.39165193918549e-05
-6.89616306526999e-06
-2.72116155832481e-05
-1.8362351257176e-05
-1.14794089542524e-05
-1.51152128110214e-06
2.75428399264714e-06
1.27404012137764e-06
-5.01278252573872e-06
3.40959637356796e-05
1.21617247260928e-05
-7.07905048499329e-06
-4.2951235557466e-05
1.84302020401794e-05
-2.4994012783805e-06
-4.48662980517246e-05
-1.42507073657259e-05
-1.65132795637989e-05
-2.28728954485235e-05
-2.20450153690652e-05
-4.19188982528029e-05
-1.58169967117054e-05
6.42867008248083e-06
-3.06547829131693e-05
-1.5142285630544e-05
9.54803726315771e-08
-5.43237972344967e-06
-9.13115984899749e-06
2.59192018217368e-05
1.49496746646626e-05
-2.48579350282696e-05
-3.39077854384052e-05
6.78364709700842e-06
-8.74928499111237e-06
-2.30546891382979e-05
-3.83334984505213e-05
-1.32245371244495e-05
-3.14841069945995e-05
-3.44151383176112e-06
-3.45666577613503e-05
-2.81657092295921e-05
-2.69760188687498e-05
-2.62868876686357e-05
-2.11543680236104e-05
-2.1054094845454e-05
-9.13577073668025e-06
-9.17325108188425e-06
-2.87139366262765e-05
-4.47549793039186e-05
-2.59335285258516e-06
-2.23864778528429e-05
-7.05332018230435e-06
-1.30012115066249e-05
-5.17509634437755e-06
-1.12774360751808e-05
-2.63622826504612e-05
-1.64867782171262e-06
-1.79609686892495e-05
-3.30223894833969e-05
-1.43958475701761e-05
-1.31053188804222e-05
-1.97585933002839e-06
-4.00619259439005e-05
-3.85715412110121e-06
-2.23366911411526e-05
4.57516910248557e-06
-6.41887312587728e-06
1.35055550166732e-05
-4.52997280798637e-06
-8.32696935697566e-06
-1.48519058945192e-05
-4.17715739958794e-05
-1.11656010070604e-05
-6.18344002991147e-06
-1.05646582592946e-05
-2.24479303416602e-06
-2.45738483533358e-06
-1.03693411758961e-06
-3.43312225857538e-05
-3.03047645217909e-05
-4.51853512959842e-06
3.16714117767331e-06
-2.06420965243403e-05
-3.92478224549695e-05
-2.26553559112047e-05
-3.93390611982437e-05
-1.42808501100259e-05
-1.09759409333588e-05
-2.51488695892124e-06
-2.34152670762765e-05
-1.13706698331887e-05
-1.49586448098614e-05
1.1373935197368e-06
7.45037076376579e-06
-1.47294783741447e-05
-9.1332391361609e-06
-2.13721303002936e-05
-6.18755211276234e-06
-9.31714018513297e-06
-3.80715891757817e-05
-2.37285275384493e-05
-1.68637552190876e-05
8.47537830838519e-06
-2.67686412312681e-05
-4.11405188252083e-05
-2.73783663167703e-05
-2.58743047851992e-05
-1.43537487337348e-05
-2.8270397299844e-05
-1.35578733524619e-05
-1.2418865284455e-05
-1.60517309344224e-05
-1.30282906157523e-05
-2.01754498320356e-05
-2.09300711880704e-06
-8.03390007448783e-06
-2.35577195404997e-05
-5.23864380647846e-05
-2.25641044196862e-05
-3.22688393206026e-05
-2.96098938443038e-05
-2.23354045828102e-05
7.36963418052473e-06
-3.00940607991376e-06
-4.33768259177935e-05
-1.57175711406752e-05
1.21195800119086e-05
-3.74766689646609e-05
-3.27194268028707e-05
-2.38223977743281e-05
-1.62403820562602e-06
2.06415879785832e-06
-3.96556655046004e-05
-8.22691989992101e-06
-2.96660660141507e-06
-4.1996750918731e-07
-3.70236381322694e-05
-2.47039090088532e-05
-3.16267148399609e-05
-1.49994183082759e-05
-2.83204930160033e-05
-4.40055689791094e-05
-2.82651390596662e-05
-4.26154668084046e-06
-2.87132059496262e-05
-2.44820414093765e-05
-2.14684290585489e-05
-3.49235340552037e-06
1.4639216001985e-05
-8.56662808904654e-06
-9.59954054280365e-06
-7.2597638253908e-06
2.03927109292945e-05
-9.8870309347201e-06
-2.21705123572433e-05
-6.78419770140568e-06
-7.12541112025385e-07
-1.85369814832029e-05
-6.24189547435857e-06
-1.31447193653551e-05
-1.92652849394002e-06
-1.93038518855751e-05
-4.95669486422718e-05
-2.79387778719122e-05
5.14963604620086e-06
-1.55187494100512e-05
-3.35883263758625e-05
-2.03276777025518e-05
1.66860516210525e-05
2.17634571538321e-05
3.68178364634793e-06
-4.07492816045694e-05
-7.72727005753611e-06
1.87118491761983e-05
-1.4855002347773e-05
-1.18062365718462e-05
-7.72354093416744e-06
-3.36050889708142e-05
-1.19639669729592e-05
-3.52883730051095e-05
-1.79384805398799e-05
-9.2262430721047e-06
-4.10956863126985e-05
-3.2284546711014e-05
2.26111062577034e-06
-3.19704669789297e-05
-8.51040328738169e-06
-3.04472906348364e-05
-3.98551838680551e-05
-1.8092199668866e-05
-7.63686630167203e-06
8.52349377230488e-06
-3.59836992628721e-05
-1.71606624346072e-05
3.3724718648562e-06
-1.62571689240129e-05
1.64702450067489e-05
1.78982256254299e-06
-3.86094466830888e-05
3.60831038646483e-06
-3.00124934514019e-05
-1.16916052764861e-05
-4.3801655393783e-05
-2.57755730039691e-05
-3.56455028082528e-05
-3.95301925453921e-05
-2.74919054341713e-05
-2.7947155844323e-05
-4.25940643978551e-05
-3.99354021974727e-05
1.75546293400418e-05
-6.79974710668181e-06
-4.13429233298743e-06
-1.67471762668641e-06
3.55830636296734e-05
1.63494440887212e-05
-1.6055393868458e-05
9.93753909260242e-06
-2.89337897515509e-06
-7.45523017197527e-06
-1.25295380642911e-05
-2.87995925064287e-05
-4.06001807304808e-05
-3.78983608289672e-05
-3.65121221787589e-05
-3.60900223660605e-05
-3.10326693524615e-05
-2.03192006614363e-05
-2.13270289504936e-05
-3.02573592667813e-05
-1.68584859292273e-05
-1.00585392473255e-06
2.48543488440496e-07
-2.73836426313428e-06
1.67320266498696e-05
2.3522885418465e-05
2.15262484256536e-06
1.74711263821359e-05
2.27020476262429e-06
1.60873947734844e-05
2.29285304520617e-05
3.41670392860083e-06
-1.65973128790387e-06
-3.41318475502815e-05
-1.70592526098977e-05
-2.96380421670713e-05
-4.5242962308929e-05
-4.59260704185861e-05
-2.54556486133559e-06
-1.17680506244136e-05
-2.46491254496456e-05
-4.79550194881673e-05
-3.08954047042719e-06
1.76390958010994e-05
-2.96274197056761e-05
-1.57458229374035e-05
-7.72840161628225e-06
7.24037859180743e-06
3.26722207612013e-06
-9.60395114688299e-06
-7.25579725968565e-06
1.78333338544601e-05
-5.40619848772981e-06
-5.2638546293087e-05
-2.86444841637898e-05
-1.2284635512961e-05
-2.37062550963118e-05
-5.93836432100999e-05
-6.00758722684764e-05
-2.3695280333357e-05
-1.44273904785311e-05
-3.94236950603109e-05
-6.46189649661146e-05
-2.89061594829519e-06
1.42090477200554e-05
-1.45661609577355e-05
-2.852572305991e-05
-2.22935988778176e-06
1.88867186416666e-05
-3.25539219978345e-05
-3.47535124679286e-05
-4.97401446730231e-06
2.72385567685226e-05
-1.87963378426188e-05
-4.89875215623572e-05
-5.80960357401854e-05
-2.57877098050841e-07
-3.25294660911751e-05
-3.30888453825896e-05
-5.95624843988704e-05
-5.1803626426081e-06
3.93590169758144e-07
-6.59277423523262e-05
-4.04452598422516e-05
7.36726974975601e-06
-5.55009561869857e-06
-3.65496702233719e-05
-3.2143206495375e-05
1.18212322640462e-05
3.43218543663749e-05
-2.2818561377341e-05
-3.83367110123844e-05
1.47071670208174e-05
7.75613092152222e-06
3.08407692254309e-06
-4.56125191032069e-05
-1.77847726628662e-05
-3.69568005327319e-06
-1.12291050822598e-05
-6.21506939041251e-05
-1.89835791041293e-05
-1.25355316088363e-05
-2.82014791455176e-06
-2.0396714336291e-05
-1.87223287540409e-05
1.69054160595705e-05
-1.62570834988226e-05
-3.20399213878734e-05
2.63741981112877e-06
2.80831517592406e-06
2.77739126087633e-06
-1.70552591796724e-05
3.88148331769971e-06
2.38740748077183e-05
9.63934302422772e-07
3.14629783851773e-06
-2.22459609579247e-05
-4.94055864629556e-06
-1.45204349846156e-05
-2.95288891578232e-05
-3.39171930866865e-05
-4.29375172502069e-05
-1.71539712639693e-05
-2.05112247384872e-05
-4.30446215270025e-05
-2.18290273618843e-05
-9.12625348995386e-06
-1.90013067786685e-05
-2.68578553692121e-05
-6.7979130681196e-06
-5.26920513228749e-06
8.35774753379302e-06
7.83362411650701e-07
-6.15432548837595e-06
4.42681103255958e-06
1.14652062677327e-05
-1.15546953173257e-05
-4.8033088971209e-06
-2.83127134841927e-05
-1.05967414553962e-05
-4.34814940524795e-05
-6.19548985061211e-05
-4.24849049664732e-06
-1.21908116690082e-05
-3.73959142423737e-05
-4.68526201281921e-05
-1.88100909216946e-05
-1.81499039346917e-05
-1.58268370105553e-05
-2.04469810755591e-05
-1.88051747653718e-05
-2.91812792815608e-06
-4.24343287264717e-05
3.81513221874412e-06
2.4683669633463e-05
-1.83634039998879e-05
-2.09872096182895e-05
2.65707704250203e-06
5.49395356247122e-06
-1.92374411427622e-05
-1.20392476778399e-05
-2.74730156392624e-05
-3.31145133772976e-06
-3.97290459311e-05
-4.08424329946906e-05
-2.42938212243444e-05
1.2491496025008e-05
-5.9749648046141e-05
-1.12884528030379e-05
3.11783072614499e-05
1.0069605691201e-06
-3.22620945460593e-05
-1.82266058321388e-05
1.15301686984324e-05
-1.1295068563411e-05
-1.45866731355907e-05
1.48603157311609e-06
1.21147968943601e-05
8.66565653517862e-06
-4.01564551087764e-05
-2.00097220630577e-05
-5.59509475746256e-06
-1.93567269509046e-05
-4.27419252024099e-05
-1.88791188486749e-05
-1.8030529171746e-05
-2.75111370868907e-05
-4.12023080785076e-05
-2.77386932845391e-05
1.37297800940334e-05
7.0350496068201e-07
-2.93742987701515e-05
-1.78053678567257e-05
1.33054258857129e-05
1.62935682046615e-05
-7.77217237038121e-07
-4.24438981763318e-06
-3.4216765875988e-06
-1.42987425514194e-05
1.04547485365427e-05
-2.5466805290662e-05
2.20479930982049e-05
-1.43756604308747e-05
-2.12682353119487e-05
5.61601294439085e-06
-1.92075528103246e-05
-3.72877289044954e-05
-1.74382613431303e-05
-9.73567140408242e-06
-2.60225319050463e-05
-2.14218724836407e-05
4.67102002080664e-06
9.78336994206681e-06
-2.76230197223352e-06
-2.50378147129752e-05
2.22808382495611e-05
-7.68173143410504e-06
2.47651019052789e-06
-4.62776686027859e-05
4.23786228762496e-06
9.90646308560282e-06
-1.84151842699665e-05
-3.12642813925743e-05
-3.86029695008741e-05
-2.10203456532276e-05
-4.10920192330685e-05
-4.99507393385246e-05
-3.4020393310708e-05
-1.38262962075801e-05
-4.24261725560287e-05
-3.7139442852279e-05
-3.56655951926475e-05
5.91734532488253e-06
-1.77798414873927e-06
-2.57905780031929e-05
5.70730302389157e-06
2.74610412976567e-06
-2.24215028047218e-05
-3.89906411647002e-05
-1.72384237421382e-05
-9.18056559987916e-06
-3.84957553375418e-05
-2.60615027798587e-05
4.13601974931367e-06
-3.95412008014892e-05
-4.40881049643839e-05
-1.31028873160593e-05
-2.98728008582856e-05
-3.50579864450455e-05
-2.64617463637416e-05
-2.41791207596339e-05
-1.44118074431596e-05
-1.35041090164944e-05
-1.21174196348604e-05
2.39734172859303e-05
1.13383033211383e-05
-1.08146089699638e-05
4.43742634851504e-06
1.03214458457567e-05
-1.25690705355314e-05
-4.85624195998032e-05
-1.41338335148243e-05
-2.60270013615925e-05
-7.35556473073134e-06
-4.36972611784544e-05
-1.98174519562088e-05
-6.82964699428202e-06
-1.98386181857759e-05
-6.71827223097047e-05
-1.05633673052148e-05
2.10182646613286e-05
-1.29567457724346e-05
-1.58494755466277e-05
4.44592866759265e-06
2.91287603158407e-05
-9.4025037260319e-06
-3.69850298343459e-05
3.52413892507503e-06
-3.44057954449487e-07
2.27244242064287e-06
-1.20078623107179e-05
-4.16583205047491e-05
-7.79143635969971e-06
-6.93632605127679e-06
-2.90326676372546e-05
-2.48406762178032e-05
-2.24079467709973e-05
6.9439729237126e-06
-1.44832873953225e-05
-9.31964215519482e-07
-5.74484021317235e-05
-1.65002472702753e-05
-2.6075464924625e-05
-9.42011535504263e-06
-1.61593387471675e-05
-1.3027542310505e-05
7.64682518049474e-07
-1.98823050655316e-05
3.45438245724032e-06
-1.42151512461963e-05
-1.03584252343007e-05
5.55335868978133e-06
1.59067871196218e-05
-4.87012478951557e-05
-3.70462252980635e-05
-2.41190470332564e-05
-2.70308812368293e-05
-1.98069146266294e-05
-2.46149135356588e-05
-4.64371858736876e-05
-4.46568791386472e-05
-2.47829192444722e-05
-2.25516565796555e-05
-5.42642317653359e-06
-2.14993808650554e-05
-6.91376529749548e-06
3.05975799655774e-08
-8.36513970863663e-06
-2.18089978006826e-05
7.98052512747479e-06
-2.02643332790699e-06
-1.17090450273635e-05
-8.87787163971421e-06
3.59330709318332e-06
-3.77169895010562e-05
-2.26267978495473e-05
-2.95300471161297e-05
-2.05282412734357e-05
-1.9440783316633e-05
-4.0054619994044e-05
-4.80890265119109e-05
-1.70170739945935e-05
-2.68543129896013e-05
-1.65647528343842e-05
1.04549733199106e-06
1.91891782931466e-05
-2.65207515933421e-05
3.56193362452741e-06
-4.32661081957428e-06
1.13123953595276e-05
-8.19275139443568e-06
8.75837511097873e-06
-1.61401382583415e-05
-6.12947276260401e-06
-1.78976963272988e-05
-3.90928691575029e-05
3.22310026123758e-06
-1.67436741332302e-05
-2.02192060407799e-05
-1.44133011555016e-05
-2.82574595564337e-06
-1.23084346990701e-05
-2.51273142208586e-05
-5.96253869037856e-06
2.81323091345502e-05
-5.37992276911521e-06
-1.36396006838335e-05
-2.94070063621325e-06
1.08006317336744e-05
-1.26323335919761e-05
-3.01128572153105e-05
4.64922240228614e-06
1.68076791724601e-05
-1.54164353242515e-05
-2.0329280975406e-05
-1.61580902736256e-05
-1.89862379477021e-05
-2.96876941572772e-06
-3.33604622818431e-05
-3.06706623539373e-05
-7.2127208954538e-06
-1.64290402658724e-05
-4.33227288844525e-05
-3.94885123911652e-05
-1.27548556537443e-05
7.20330908459116e-06
1.42335924414035e-05
-9.25213400926808e-07
-3.46147805333415e-06
-1.26066146968864e-05
-2.03184762907888e-05
8.80100028769891e-06
-3.20324697329767e-05
-3.84534963749269e-05
-3.31543455786616e-05
-3.0099700016667e-05
-5.28619126257011e-05
-3.66663619410862e-05
-1.68762005385494e-05
-1.48170002593778e-05
-4.03397078338027e-05
-3.10401781723016e-05
-2.70277767521772e-05
-1.32306550795947e-05
-1.41689854675506e-05
-1.48675569690294e-05
-8.200067752178e-06
-1.59253416063114e-06
-7.83609239496398e-06
-1.31734298825823e-05
-8.89521564062139e-06
1.81930687424113e-05
1.08085805243877e-05
-1.76565741735454e-05
-1.27385579924046e-05
-3.51719618484585e-05
-6.25949705233141e-06
-6.22915994650348e-06
-4.51372578444698e-05
-3.55365726691622e-05
-3.12192481808897e-05
-6.69716938079198e-06
-2.97136468447616e-05
-1.78400566363998e-05
-2.06613385046809e-05
-1.3516315900501e-05
-2.23417300188287e-05
-1.21061512499569e-05
-2.10074767075778e-05
-1.56687222840949e-06
-3.55207817014401e-06
1.2090348845421e-05
-9.56341260133266e-06
-4.34477247989496e-06
1.29970301975526e-05
-2.2139843655406e-05
-7.80918978406515e-06
-2.60713142712087e-05
-2.60202288288701e-05
-1.88421253050195e-05
-1.00492209583241e-05
-3.57295915239083e-05
-2.04364991954588e-06
-2.79331170083207e-05
-1.26529259185917e-05
8.7150627401241e-07
-1.98733014757872e-05
-2.66403448455689e-05
-1.93757612716276e-05
2.71036299214713e-05
-3.05621516438832e-05
-2.21061729890844e-05
6.13711512205898e-06
1.71433797151848e-05
-5.98137461328725e-05
-3.92327728022294e-05
9.00742418065514e-06
5.22479200461717e-06
-2.3738609433362e-05
-3.28838421101233e-05
-1.81216446017177e-05
-2.66647074170673e-06
-4.73862097498059e-05
-5.48917302304863e-05
-1.77319119796451e-05
-2.34534169423993e-05
-2.43213530924138e-05
-3.62511440398342e-05
-2.97431189611019e-06
2.05363849792798e-05
-2.5132429797741e-05
-2.87352975970208e-05
-1.06723587790339e-05
1.65264335797795e-05
-2.77024393046485e-05
-1.77994784252766e-05
-3.01412510977963e-05
-4.63345154749995e-06
-2.07843640698333e-05
-3.90640435033403e-05
-3.42491644197103e-05
-3.04193675347018e-05
-1.6670263095549e-05
-2.78649943847841e-05
-2.5535941607691e-05
-4.83587871101221e-05
-2.63360409116697e-05
-1.60912259011568e-05
-3.05431302009106e-05
-1.51291539492191e-05
-1.55693024894455e-05
8.92258734076637e-07
-4.57171258622864e-05
-8.76824618918691e-06
-1.56235990557325e-06
-6.85654192341432e-06
-2.70818841912235e-05
-1.23507725901047e-05
3.87949026075536e-06
-1.49443030937184e-05
-3.17015627167361e-05
-2.48389305192707e-05
-1.79251589713489e-05
-3.04335915126947e-05
-1.53979247950895e-05
-1.96644142559203e-05
-1.38442462172164e-05
-9.34735775206161e-06
-2.0469014528129e-05
-1.94706593737641e-05
-2.5511818853265e-05
1.63236859672092e-06
-2.83195662729841e-06
-1.73485408079223e-05
-2.34868634135686e-05
-1.11640406871724e-05
-2.20386662038645e-05
-6.79932401334268e-06
-1.05167261747147e-05
-8.84908940727106e-06
1.28240088417991e-05
-1.50162407148501e-06
-2.87140058111975e-05
-3.76434843669761e-05
-2.58243341788747e-05
-5.19067696849537e-06
-2.09452849987036e-05
-1.62643047414727e-05
3.88912472996075e-07
-2.11558582726181e-06
-3.47295013783076e-05
-1.82859706242369e-05
-3.46851228063543e-06
2.42705304832819e-05
-1.69720122382446e-05
-2.60122812794177e-05
1.90080100671769e-05
2.67445175318564e-05
-2.69084976937031e-05
-3.1635996339308e-05
-3.59162763053661e-05
-1.35180354466792e-05
-2.90361542354224e-05
-6.78124270415593e-05
-1.89430982121211e-05
-1.56440587963205e-05
-2.67687977056293e-05
-2.89837034750988e-05
-3.11794065428663e-05
1.10464779391139e-05
2.8561977320492e-06
-2.79248034867144e-05
-7.17429604256862e-06
4.56657156540095e-06
-1.05637315651187e-05
-1.34633839350579e-05
-1.17823289012886e-05
-2.18335939485467e-06
-1.58368423377232e-05
-3.89140150081468e-05
-3.28648447948515e-06
-1.34907431374191e-05
-4.05498483467467e-05
-3.25927097046749e-05
-1.76135191695219e-05
-2.57148403202965e-05
-4.58349214120821e-05
-3.62696060609317e-05
-2.50758334020261e-05
-2.46626674977322e-05
-2.47658618154994e-05
6.03980326747875e-06
4.4989569330833e-06
-1.91360274894242e-05
-5.32077554395066e-06
3.34912342845847e-05
8.48397975689313e-06
-2.59986554413072e-05
-4.21137147180216e-06
-2.31175230043741e-05
-8.6654827320515e-06
-4.0871598529606e-06
-3.7418745329915e-05
-1.39171471929745e-05
-3.74351755211198e-07
-2.64840433246879e-05
-4.03839124531339e-05
-1.89156391491794e-05
-2.90973732491849e-05
-2.54250633344805e-05
-2.03710405171475e-05
1.61909362788138e-05
-9.86039904561521e-07
1.0420411796098e-05
-2.28369385759211e-05
8.56533942089846e-06
1.35847076894187e-05
2.47606407856559e-05
1.52075925589741e-05
-3.14585182373082e-05
-3.41094484231398e-06
-9.66346039190211e-06
-2.34406904304968e-05
-2.05168988650583e-05
-4.75258339212767e-05
-2.2832618848972e-06
-1.06039449300542e-05
-2.61298149835412e-05
-3.93133047904622e-05
-1.2600905354057e-05
3.22736859954438e-06
-1.51595960716055e-06
-2.13954225636977e-05
-4.36730667627299e-06
1.06362990286831e-05
1.22476604431662e-06
-3.53812050057077e-06
1.02761608605665e-05
4.18075991400083e-07
2.34731274181038e-06
-2.09723911833116e-05
-3.58548738929648e-05
8.90412626571061e-07
1.86813490599474e-07
-3.39707420439978e-05
-5.47403733088394e-05
-4.03114427071189e-05
-3.10818138061734e-05
-2.22322550253352e-05
-6.25719285331735e-05
-3.87059940379585e-05
8.55471152497507e-06
1.22166428905486e-05
-5.69339484202737e-05
-7.11571037993642e-06
1.73768243195912e-05
-1.04795335032589e-06
-1.47744553895488e-05
-2.30715442840005e-05
8.90560078203443e-06
1.65774854054976e-05
-4.57437590214819e-05
-3.58274891522462e-05
4.94249597228834e-06
-2.86460459239125e-05
-8.03745504010645e-05
-2.7077676370761e-05
-1.19510531290496e-05
-4.22164193695697e-05
-5.68744999480771e-05
-5.33287216350818e-05
-1.9702620487207e-05
-2.56351220638164e-05
-2.82938881645532e-05
-1.79586001261002e-05
6.41145235230981e-06
1.11223430977924e-05
2.38201817597339e-05
-1.21053513413347e-05
9.01844060014831e-06
-2.96764459148804e-06
6.44279550747082e-06
-1.9048931826574e-05
-2.61632528596651e-05
-3.74829533533502e-05
-2.71855116015997e-05
-3.73640845900369e-05
-4.20779904814392e-05
-3.74554459328834e-05
-1.34866212814459e-06
-4.00168878330124e-06
-6.75290731469897e-05
-4.29219218180998e-05
2.35871438412382e-05
-2.31599588700921e-06
-6.947365994369e-05
3.55498016867214e-06
3.0560869475067e-05
2.44442338934412e-05
-3.5152733506774e-05
-8.76833012227417e-06
5.01705200484177e-05
5.28796788788874e-06
-4.73815132346021e-05
-8.72430396418823e-06
3.00291110222337e-05
-5.20195778329625e-06
-3.67321762043537e-05
-5.54265983668827e-05
-1.79435851422012e-05
7.08466348622981e-07
-6.65758797533787e-05
-7.53954954902296e-05
-3.60213074922151e-05
-6.25966831733113e-06
-5.04291278431621e-05
-4.96882760370576e-05
1.66625546777533e-06
1.12537068370414e-06
-1.61126597176975e-06
-2.59040291066033e-05
2.07837011207606e-05
1.65436251238039e-05
1.38977691786477e-05
-9.38151296377741e-07
-7.86653816723862e-06
1.88311818356139e-05
1.72558394825349e-05
-2.68392144984532e-05
-6.65932216647122e-05
-1.87209087671389e-05
-2.59054679058278e-05
-4.35838915726415e-05
-5.33590348506835e-05
-6.83539778529724e-05
-4.34880074799981e-05
-1.36034837855394e-05
-2.83560115828999e-05
-3.37850919447627e-05
-1.35854318034374e-05
4.24853689506164e-06
-1.74039293437056e-05
-1.89880230023013e-05
-6.54628366980138e-07
6.96324916818145e-06
-1.88238760822002e-05
-3.27685097211623e-06
5.09140539073294e-06
-6.12157028388353e-06
-1.68471979465446e-05
-3.03980162269083e-05
-2.31280684824403e-05
-2.06160595288209e-05
-4.41483334237383e-05
-5.02395358645059e-05
-2.81688181723812e-05
-1.28921286613267e-05
-4.6001245340375e-05
-6.12555090869937e-05
-2.13651864354252e-05
-2.56099903336325e-05
-3.42649857021257e-05
-2.09587828998997e-05
-4.75170021193269e-06
2.34290377678066e-05
1.51626464215554e-05
-2.53537424327152e-05
2.41926431543494e-05
1.18159814605088e-05
1.22420320263044e-05
-2.55303968833279e-05
2.40743816623612e-06
-3.24258328719985e-06
7.38062738416789e-06
-2.87113353109852e-05
-4.01021791093008e-05
-1.29653895399809e-05
-3.95884550509034e-05
-1.88275594795458e-05
-3.11610401075846e-05
-2.97674509960046e-05
-1.44888995679638e-05
-2.05672560363798e-05
-1.42341771370707e-05
-3.17952141414983e-06
-1.89610732116035e-05
-9.50780523302565e-07
-1.36849055912991e-05
-7.83052721183757e-06
7.228105244624e-06
1.26513450769335e-05
-2.99495477393054e-06
-1.93332012142365e-05
1.36670356103644e-05
-2.14191206334657e-05
-2.11635262324899e-05
-1.09459547310253e-05
-1.2117562677651e-05
-1.76830048007602e-05
-1.47875464708119e-05
-4.78274010007977e-05
-4.05253472768984e-05
-2.55972156082806e-05
-3.22538575159753e-05
-5.35846039205131e-06
-2.68332813071965e-05
-5.25986053603918e-06
1.11622093187865e-05
-1.0348555217633e-05
-2.02766040723318e-05
3.80067390290445e-05
2.10289713960302e-05
-3.83926426794594e-06
-1.41185070991289e-05
-2.41826087644662e-05
6.72359995617923e-06
-4.02561222799082e-05
-5.28665800254761e-05
-3.46234902990958e-05
1.39355796402269e-05
-4.59201190564146e-05
-4.61293672195331e-05
-1.93180908422148e-05
1.114486964176e-05
-2.96309708816946e-05
-4.82911189900658e-05
-1.92564851904454e-05
-6.31258503525139e-06
-3.20341993049753e-06
-1.61224632449428e-05
-1.87477261494128e-05
1.10370337365661e-05
-9.16900985234648e-06
3.09833736977478e-06
1.40468241642057e-05
-1.69503171172704e-05
-1.30310835967115e-05
-2.75622202978952e-05
-4.42979780402819e-05
-6.84818399811052e-06
4.60339345228768e-06
-3.5211176469866e-05
-5.70514141376002e-05
-1.98133265248522e-05
-1.75051036604634e-05
-1.16875411811171e-05
-4.50038274738951e-05
-1.74116853562707e-05
2.37330056297282e-05
4.79141972730556e-07
-3.489703494399e-05
-7.20103533863647e-06
-8.42801058417512e-06
2.60670812535465e-05
-3.89040933738232e-06
-1.03314853813077e-05
-4.92052227680479e-06
2.30683485415143e-05
9.30588566626121e-07
-5.19048196078491e-05
-2.38175681016736e-05
1.59887311494844e-05
3.6434634168854e-06
-3.86588988609929e-05
-4.54093745671979e-05
2.78343319756531e-06
1.03212363578688e-05
-5.68578290363807e-05
-3.98281492978716e-05
-8.43340360391894e-06
-3.3013299365399e-06
-2.57686477455398e-05
-4.22352821634693e-05
-3.67265984904072e-06
2.48378136535567e-05
-1.86220629688428e-05
-2.78239825682936e-05
7.35813517159006e-06
2.07688900259615e-05
1.03893671976933e-05
-1.58800574480222e-05
-1.73823689399677e-05
5.07336859864032e-07
-1.31056162596578e-05
-2.65288656245673e-05
-1.71785315704726e-05
-1.05100607818283e-05
-4.77628296878304e-05
-6.63833626795082e-05
-2.32732496822338e-05
1.9558770042488e-06
-3.48589911638028e-06
-4.61657844000693e-05
-4.92114503481836e-05
-1.12130672018218e-05
2.00910363935002e-05
-8.34498841700908e-06
-2.65499605099041e-05
-2.01530093957817e-05
-1.75150802429513e-06
-2.41545379710118e-05
-3.35298515579456e-05
-4.02655575470921e-07
2.1564403840984e-05
3.4238433941608e-06
-1.17391896351981e-05
-1.80951252430928e-05
-1.30517445197031e-05
4.03889611721307e-06
-2.7776129141877e-05
-2.31175287402494e-05
-9.93297335587797e-06
-1.56866888803334e-05
-3.25271066015968e-05
-2.80901146801234e-06
-2.37681421401639e-05
-1.20135582057e-05
-1.60786998006746e-05
-2.70065677753428e-05
-2.28162305023726e-05
-2.38187397698648e-05
-2.47555827412468e-05
-2.86183884520572e-05
-2.91790904049044e-07
1.23752681122627e-05
-1.62156732662735e-05
-2.07360991066226e-05
-1.80732285651236e-07
1.83058307486799e-06
-1.19932177500508e-05
-9.07377501424127e-06
2.58088956835004e-06
1.70339864784567e-05
3.39829109483138e-06
-2.91976239225405e-05
3.02164285622523e-06
-4.72348314529269e-06
-1.13829439818521e-05
-3.65942947753155e-05
-2.49789254655863e-05
-1.63260030419719e-05
-6.76580618446085e-06
-3.06513857038911e-05
-1.28231532214793e-05
-4.38004114642245e-06
-2.0647318949996e-05
-4.89493428093437e-05
-2.54192187871061e-05
-6.19222881539596e-06
4.21791862849092e-07
-1.79169471625719e-05
-8.74617792312147e-06
-1.6931064702814e-05
-9.07262898173978e-06
1.84527120185117e-06
-9.58960692709259e-07
-1.60991457235179e-05
-4.28609398847219e-06
-2.99592396346516e-05
-3.17878163780508e-05
1.54962989533027e-07
-5.55229365290748e-06
-5.64361232146182e-06
-2.88761110658542e-05
-2.35945010021331e-05
-2.07877732759258e-05
-5.62980805450869e-06
-1.98089768482422e-05
-2.24698648087701e-05
-2.19937119138762e-06
-2.71670252575866e-05
-4.50403450767356e-05
-3.36495720000267e-05
-4.39082988434162e-05
-2.01958006862876e-05
-1.18139763332591e-05
-4.15740967320515e-05
-2.31370545947944e-05
-2.67189882218873e-06
-1.20647777420722e-05
-1.79616046238354e-05
-4.1197713204061e-05
-3.25674838422692e-05
-1.91478751084401e-05
-2.47233016522999e-05
-8.21056275777573e-06
-2.92156742264836e-05
-5.12294838554687e-06
-2.36797586797943e-05
-1.53350239322586e-05
-9.60061865250542e-06
-4.75061938935056e-06
-2.44367678313015e-05
-2.75681707310041e-05
-3.52398261310721e-07
1.21397165837193e-06
6.35437388176076e-06
-5.05742928417939e-06
-1.03399921798943e-05
-1.94690055539449e-05
-3.16577240955021e-05
-2.00033223237854e-05
-2.14393971425893e-05
-8.42062238277077e-06
-1.65701836096641e-05
-3.29482757268464e-05
-1.17450222766674e-05
-6.14333410139453e-06
-3.64578633937944e-05
-1.40048731450122e-05
-6.83714944204539e-06
-2.36998426561185e-05
-4.02605436471219e-06
4.66596738472743e-06
-8.4587359635265e-06
-1.1119313244416e-05
1.87120785931848e-05
-1.07118328404261e-05
-2.65766388219515e-05
-1.11991788461868e-05
1.59287235267539e-05
9.03683557641858e-06
-3.42596998462879e-05
-3.88675838802629e-05
-1.44409733849684e-06
-4.62499896672713e-06
-3.30032825209551e-05
-5.52039062505602e-05
-9.10852884735915e-06
-4.71331507962655e-06
-2.94830155289115e-05
-4.50263712168106e-05
-2.05122750304283e-05
2.07206797611209e-05
-1.08327161180407e-05
-2.09071708894244e-05
-2.34753734090139e-05
1.23818634005775e-05
2.67406545462489e-06
-2.3043663054223e-05
-3.78920389642396e-05
-1.68383676676501e-05
-3.34357836851933e-06
-2.4522078546979e-05
-2.25888685002264e-05
-1.02500386943408e-05
-7.59399735743548e-06
-1.79247395585286e-05
-2.29374617823414e-05
1.30048013543074e-06
9.7884488752392e-06
-1.9036779286374e-05
-3.23253629304692e-05
