# Supplementary material for: Research on computational propagation and identification of mine microseismic signals based on deep learning
Source: PLoS One. 2025 Oct 22;20(10):e0334641. doi: 10.1371/journal.pone.0334641 (PMC12543183; doi:10.1371/journal.pone.0334641)
Supplement: S10 Data — (ZIP) [file pone.0334641.s010.zip › 000101100001463.xlsx_0.txt_24.txt.txt]

-2.91723362962522e-05
-5.02391809771952e-05
9.68800257896025e-06
-5.93928427806638e-06
-3.9588612010386e-05
-2.07748076930903e-05
-1.00969051576443e-05
1.97527227281934e-05
-1.31061524180369e-05
-3.58199887283527e-05
1.05743097343647e-05
1.46134021684267e-05
-1.14210308867961e-05
-1.66359255313531e-05
-6.28249907828584e-07
1.55968113882253e-05
-2.40204751092588e-05
-2.42621650941393e-05
-5.65807319001933e-06
1.05024879576883e-05
-3.53121469192381e-05
-3.57566780984523e-05
-2.40284133418233e-05
-2.04119188709012e-05
-3.42393620988295e-05
-3.3736910724685e-05
-2.18848027219712e-05
-1.10056467715306e-05
-3.01107111870768e-05
-2.16945068026276e-05
-1.50976269590769e-05
-1.17530133038959e-05
2.43647626375784e-06
-6.69637766437414e-06
1.05035448206183e-05
-6.07691087077639e-06
-4.74521577765281e-06
-7.55763601681112e-06
-8.27077236904833e-06
-2.35184394288059e-05
-2.30930829894966e-05
-9.01091831976608e-06
-5.6807263301605e-06
-4.13659089417509e-05
-2.71149647878722e-05
4.71376111176069e-06
-3.66324468807671e-05
-5.90921114043705e-05
-4.17567864464887e-05
4.40452053994737e-06
-1.39933691663288e-05
-1.33746866531285e-05
-3.61145880494611e-05
1.0104071368794e-05
-1.91574788425885e-06
-5.04147136848798e-05
-2.98842121966036e-05
2.43811523436235e-05
1.17229359250207e-05
-1.34756719246884e-05
-2.00238052488934e-05
1.57377497397885e-05
-1.97890303042359e-05
-5.94952800900643e-05
-3.89534509418051e-05
1.41211258633e-06
8.99092457701115e-06
-4.9173030068052e-05
-3.95605377998895e-05
1.29775870955383e-05
-4.01003082121081e-06
-5.36414650292802e-05
-3.1358494317957e-05
-1.36482699000952e-06
1.06845033631905e-05
-4.50014424892479e-05
-1.60855514146862e-06
2.62984475513452e-06
8.61996209179135e-06
-4.37181128925749e-06
5.16060196160982e-06
-6.76192249664556e-06
-1.02800358866481e-05
-1.51012384588799e-05
-5.81695193230294e-06
-7.44581843050503e-07
-4.0504363853198e-05
-3.52396994953571e-06
6.13714351351416e-06
-2.55926943749544e-05
-4.73770230966774e-05
-2.21920789332683e-05
1.85969751789747e-05
-2.63396261327034e-05
-3.03447376925336e-05
-4.69971274440418e-06
2.84991210871968e-05
-1.52988572433766e-05
-2.18674492346523e-05
6.8612223234012e-06
8.89212647343903e-06
-1.61322711134196e-05
-1.30834578331041e-05
-1.12025900732493e-05
-1.69030124214457e-05
-3.04807975460357e-05
-1.71160801491913e-05
1.27861802997679e-05
-7.36517977980924e-06
-4.19835082261655e-05
-2.660242589043e-05
-1.29946665887606e-06
2.08268600128003e-06
-3.24358449089116e-05
-1.95029148189196e-05
-3.00866670314658e-05
-2.35890547927732e-06
-1.85019898989635e-05
-1.1807035061775e-05
-2.27449792844108e-05
-1.05899168737664e-05
-2.72507362043553e-05
-1.6954719492635e-05
-1.34915870893385e-05
-7.88708689062406e-06
-2.33604347713609e-05
-4.21754302284714e-05
-3.16083602627857e-05
-2.4998338658677e-05
-3.51564568363096e-05
-3.00448243998904e-05
-3.70549664947289e-05
-3.27609600606035e-05
-7.96433669731838e-06
1.26056464201908e-05
-2.99539045629812e-05
-3.44706382013441e-05
5.74352294674058e-06
1.32148759608566e-05
-1.44875174051934e-05
-1.67744835522333e-05
-1.66284323637211e-05
-8.27484670082404e-06
-1.45221072753448e-05
-3.52795695709393e-05
-1.8347126211067e-05
1.89821263953353e-05
-3.15168581810816e-05
-1.59426967213084e-05
-6.88903345355056e-06
-1.16205033352107e-05
-3.2935034367786e-05
-3.09132977848348e-05
-1.92386717164151e-05
2.224367543564e-05
-1.49041899456092e-06
-5.16048182439149e-05
-1.74728722628665e-05
1.03323421734411e-05
-2.02567517111937e-05
-8.66545313241213e-06
-1.75005591146381e-05
2.08419820578787e-05
-2.41609108766261e-05
-3.20823584026829e-05
-3.20445780115409e-06
2.58499887526668e-05
-2.43959431587181e-05
-2.79499959070057e-05
-7.63692838669352e-06
-1.35298632752067e-05
-1.40116529175675e-05
-3.43045010021681e-05
3.5732382733378e-06
-1.4188138833852e-05
-2.00712743658799e-05
-3.83976628732592e-05
-6.49367864595034e-06
-1.87213219601255e-05
-2.67886062268358e-05
-3.92892913973344e-05
-1.32386445788528e-05
-3.17832197261392e-06
-1.36289866013922e-05
-1.20871588925088e-05
-3.51362310867832e-06
-3.20177097924497e-05
-1.25851382521727e-05
-3.2180692055275e-05
-1.59042577034878e-05
-4.27048898500262e-05
-4.18672590831995e-05
-2.7890367827852e-06
-2.91721716823951e-05
-4.18137861656745e-05
-2.79204332096147e-05
4.60395479135908e-05
-1.52103372286606e-05
-6.73909147234912e-05
-2.89306420469018e-05
2.88132359451261e-06
-3.12970863547301e-05
-4.89614879008948e-05
-1.12404732435431e-05
4.3110578070514e-05
-2.19855065545456e-05
-3.82369624675342e-05
-2.61360635288555e-05
1.27082347292424e-05
-6.78526456446855e-06
-6.85069986828053e-05
-1.17942659576304e-05
7.89548067878305e-06
6.73354130662017e-06
-3.97268844810566e-05
-1.9758024135789e-05
3.16018962654432e-06
-1.33292658393605e-05
-6.01975462683774e-05
-2.52908433524227e-05
-7.70036378478877e-06
-4.75891254383526e-05
-3.09016370815162e-05
-5.61335229603171e-06
1.73429628420257e-06
-1.57904111734747e-05
-1.73413019173511e-05
6.82929342269201e-07
2.061102752703e-05
-3.14008082433935e-05
-1.82929583086432e-05
1.1858196617446e-05
1.1960576652557e-06
-1.84567245716179e-07
-4.06517385193945e-05
-1.09517863265399e-05
-5.50884260838801e-06
-2.99321370806774e-05
-2.31421061133998e-05
-2.92634773286749e-06
-6.9979302066129e-06
-4.86815745117311e-05
-3.81514010100122e-05
-5.52588611718901e-06
-2.03493779470583e-05
-3.78206096690466e-05
-2.73932012756214e-05
-8.85643488652511e-06
1.0396342041148e-05
-9.69141533826292e-06
-3.97379693363351e-06
3.41684170511969e-06
-2.03653068547124e-05
1.97470106075189e-06
6.78281345158207e-06
1.68882914950936e-05
-2.87031651084741e-05
-3.36803647224222e-05
1.33254484237821e-05
-2.46075754831749e-05
-5.409535694002e-05
-5.99470343322609e-05
-2.103135710435e-05
-3.60864302377353e-05
-5.62812651528207e-05
-4.17432457498278e-05
-1.42234476377776e-05
-9.17051355034068e-06
-2.25438748675978e-05
-3.81488725011489e-05
-1.83429542170117e-05
1.31677560276708e-05
1.26099377312423e-05
-2.28116806426502e-05
-6.95354952306926e-07
-1.32271781484293e-05
-3.86382706113334e-06
-2.68731752348844e-06
-2.04933087663544e-06
7.13834027893559e-06
-2.23417810805017e-05
-1.75190362791438e-05
-1.0194824944551e-05
-4.34338282918206e-05
-6.65731512691444e-05
-4.64920385328774e-05
-1.68620260181989e-05
-1.36630215752441e-05
-3.73174308350679e-05
-2.55313557172904e-05
-1.77082289531815e-05
-4.80476656526642e-05
-2.90139897831431e-05
-1.14338040291033e-05
-1.35780942677098e-05
-1.12428862577842e-05
-1.24135420894178e-05
-1.16757207927812e-05
-9.35264087722683e-06
-1.74087733899943e-05
-1.35756291930162e-05
-1.19380408666063e-05
-1.4824500221924e-05
-3.01485038662623e-05
-1.24037171785561e-05
-3.31449088890448e-05
-4.8494051547569e-05
-4.84397341978293e-05
-3.59672676846363e-05
-3.15224026103037e-06
-4.38880478967748e-05
-4.50084647796561e-05
-1.10260446880652e-05
1.29081931028922e-05
-1.95504093089785e-06
-1.75689954520387e-05
-1.18051353359033e-05
3.15277296063783e-05
-4.17814352431659e-06
-3.20520366523486e-05
1.16366133981285e-05
1.55994408320712e-05
-1.81227429207291e-05
-2.26779653755352e-05
-1.85319505111179e-05
4.59266729854908e-06
7.94172539579371e-06
-4.09894423093297e-05
-2.23846408920614e-05
-1.60434633180887e-05
-8.98547068943214e-06
-2.22137689241256e-05
-2.01263745842776e-05
-6.20019164927941e-06
-5.67105228260522e-06
-1.48424097452896e-05
-4.69194037621424e-06
2.52436873466383e-05
9.81303325541207e-06
-1.32241957718377e-05
-1.06635191009983e-05
1.0342889183098e-05
1.26303826711166e-05
-1.83219766659019e-05
-1.39399169909092e-05
6.77200374297636e-07
-3.49440149988127e-05
-2.45089843591053e-05
-4.44419780717368e-05
-2.67873353823692e-05
-4.50477024090575e-05
-2.52541459438006e-05
-3.87390449786897e-05
-5.61230684134792e-06
-4.26270009567668e-05
-1.91297999933317e-05
-2.67630806882181e-05
-2.37747163270412e-05
-1.21281165146354e-05
5.29141403508647e-06
-2.19434629066253e-06
-3.8482852946561e-05
-6.72987772335271e-06
3.54257817214159e-06
-1.8092663259206e-05
-1.11185615301619e-05
-1.78594383842815e-05
-2.41551110450543e-05
-1.53940978755237e-05
-4.47798917272865e-05
-4.9274345509691e-05
-1.77115006244501e-05
-1.48749676392753e-05
-8.17667600048486e-05
-1.67075268207768e-05
3.4000543563608e-06
-3.4880173936772e-06
-3.09224191397946e-05
-3.65041563796906e-05
5.15679450433546e-06
-1.92301173958638e-05
-2.70121516364999e-05
-4.26292865559233e-05
-1.41714491464789e-05
-1.2392490051051e-05
-3.82670810636472e-05
-3.4456554326561e-05
1.55020991068733e-06
2.01837380930625e-06
-3.42381785264546e-05
-1.52856034047763e-05
-2.02591749822339e-05
2.42790425028951e-06
-3.05594881605426e-05
-1.57140753376006e-05
1.06263616702235e-05
-1.23788363433368e-05
-1.03048902254951e-05
-2.77800993517037e-05
-1.82141839083111e-06
1.79568697792542e-05
1.10266533857051e-05
-1.40459537653438e-05
-2.84073700563475e-06
1.26908668711229e-05
-9.85382025620567e-06
-2.26023138482545e-05
-2.16849129756844e-05
-6.58532372117258e-06
-1.9248384711678e-05
-2.14643913588468e-05
4.14849244067949e-06
-1.43524852387293e-05
3.45464754391165e-06
-9.22160527158616e-06
-2.13991241174279e-05
3.43716808132111e-06
-6.74650435731278e-06
-6.79091157668197e-06
-3.54883511374523e-07
2.95872521623046e-05
1.79488651954838e-05
-1.29047204163482e-05
-1.13139873854394e-05
2.54345782411131e-05
3.96198681284392e-06
-1.04272548493913e-05
-3.99004792469583e-05
-1.6858613200882e-06
-3.6698684931478e-05
-3.00203187887964e-05
-2.50292066516278e-05
-1.82554676546883e-05
-9.93107711034522e-06
3.74790864258584e-06
-2.82648367354832e-05
-4.62961079710775e-05
-5.05360591428549e-07
2.64152200978523e-06
-1.32251257853222e-05
-2.5945687033792e-05
-2.19664728226638e-05
9.82255829747731e-06
-5.73975813854761e-06
-2.93777810177457e-05
-3.49780569486755e-05
3.05029524794008e-06
3.92436089317399e-06
-3.3657666451613e-05
-2.67019080140468e-05
-1.45728412245613e-05
-1.57084453605658e-05
-5.38699079323525e-05
-4.1340978375785e-05
-2.13573669127568e-05
-3.21480002183517e-05
-2.06332629762146e-05
-2.26881947966171e-05
-1.64730782162919e-05
-7.92812848675365e-06
4.05590570271302e-07
-6.72956078331051e-06
7.09388836149962e-06
-1.00870344060313e-07
5.78800624486674e-07
8.72876321986144e-06
1.53167800170282e-05
-3.54095237027544e-05
-2.62186403844565e-05
-1.5933519067198e-05
-9.86605243692062e-06
-5.88728467702617e-05
-3.6002905162314e-05
-3.11165694164828e-05
-1.18638905817908e-05
-2.53397864357182e-05
-9.66796864823549e-06
3.87146980625562e-06
-8.35509376778022e-06
-7.62870222169369e-06
7.41749139240827e-06
1.61950921712594e-05
2.75472891047352e-06
-9.40133717582298e-06
-4.49530459579743e-06
4.98104150556561e-06
-2.36257448641687e-05
-1.56461225550937e-05
-3.63543505363019e-05
1.9271070647082e-05
-5.1981732125138e-05
-6.1316355871506e-05
-2.5648156728151e-06
-2.59997987809189e-05
-4.66153514933694e-06
-4.02677736233768e-05
-1.79715756000653e-05
-6.0276746638776e-06
7.95985201090932e-06
-1.69805367395391e-05
-1.25991313061603e-05
6.03368648318166e-06
-2.55888059773289e-05
1.08099660784294e-05
3.1214042665508e-06
3.45762869846184e-05
-3.56978955069028e-06
-2.27836034342272e-05
-1.47472476365675e-05
4.39490114545243e-07
-4.1026634789987e-05
-5.95201648246853e-05
7.60542347571053e-06
-5.06588557296232e-06
-5.08359984608171e-05
-3.35974066313862e-05
-7.00591015360651e-06
-4.73721960416695e-06
-3.60376822526126e-05
-1.56301525680532e-05
3.27191165995751e-05
3.65816449846494e-06
-4.13496240170047e-05
1.69541897111707e-05
3.49012697031769e-05
-1.18501792064294e-05
-2.38060741106105e-05
-2.03300506361278e-05
-1.8060583618502e-06
-3.28299984516353e-05
-4.01829344489315e-05
-8.15355906919441e-06
-1.06744553966272e-05
-3.82240112617004e-05
-3.31608684299923e-05
-1.80896861533881e-05
-1.9202457832418e-05
-3.93745162995205e-05
-2.74962910980602e-05
-1.48602158685061e-05
-1.87049658473058e-05
-1.05162573507701e-05
-2.44010765836184e-05
-9.203733546574e-07
1.14146577415064e-05
-2.23870820536549e-05
-1.73062263075517e-05
-9.20663155217155e-06
-1.31783612857777e-05
-1.98256219630035e-05
-7.17780440912579e-08
-1.19262963979755e-05
-4.29840187660961e-05
-3.16234886046825e-05
-3.58785172094791e-05
-2.67214045368954e-05
-3.72193365148966e-05
-1.93973495627253e-05
-6.52782883585135e-06
-3.22538822026234e-06
-2.65375306178865e-05
-2.4301015601301e-05
2.41994485465903e-05
1.1065413928876e-05
-2.85260141004532e-05
-7.53573992725166e-06
2.45884427430247e-05
5.7303489510807e-07
-2.62435242290314e-05
-1.44244413800837e-05
1.26321567656876e-05
4.25745319188457e-05
-2.78362205781519e-05
-1.93762789760767e-05
-2.19379702902669e-06
-1.86987758914055e-05
-4.53003310498057e-05
-3.50183966271995e-05
1.07391013335523e-06
-1.21831054211403e-05
-4.08959195728565e-05
-7.96693999930016e-06
-1.90862835253871e-06
6.90926473232237e-07
-3.77373348317053e-05
-1.13875699601408e-05
1.10986875319009e-05
-1.37436739245598e-05
-3.92825167270542e-05
1.08232031588999e-05
-2.01171087834739e-05
-6.55576391235768e-06
-1.80683403611149e-05
-2.70980879578195e-05
5.49709637789602e-06
-2.19417673966805e-05
-2.764154152e-05
-7.16074586530562e-06
-7.08003862893869e-06
-4.24187598776e-05
-2.75895477514443e-05
-1.47996718625798e-05
-3.02387428864623e-05
-5.01023121938651e-05
-4.35751958045861e-05
6.75266575351242e-06
-2.39996230415691e-05
-4.03761414649557e-05
-5.16575699567171e-05
-1.03397079799384e-05
-8.37335933869144e-06
-4.8885076361295e-05
-1.7657106644684e-05
3.83599454925705e-06
-1.1100171941848e-05
-3.3096184716322e-05
4.49827791594884e-07
1.68116555434554e-05
-3.18882419837716e-05
-6.76486827612874e-05
-9.67771339465896e-06
1.02734336762611e-05
-2.08926076476755e-05
-5.4168423982706e-05
-1.2416007785798e-05
8.18281963981937e-06
-5.48852987731706e-05
-3.87331482203371e-05
1.00295021075151e-06
6.62152775496531e-06
-3.95213253683886e-05
-2.66121243350026e-05
3.17897293457657e-06
1.17406377743043e-05
-3.47093601810606e-05
-1.05716553615799e-05
3.75044665131186e-06
-3.34505675336999e-06
-2.43681777088641e-05
-8.75845747483432e-06
-3.83754095504371e-06
-2.8945681628146e-05
-1.51386800148559e-05
-1.30459405819734e-05
2.72251491068086e-06
-3.63247196428369e-05
-3.21448638287139e-05
1.59385002106719e-05
1.2349288320073e-05
-2.2450061526569e-05
-2.50855280277578e-05
1.93706376814183e-05
1.50372144211318e-05
-1.72283537368369e-05
8.18308778911295e-07
1.16910684847557e-06
1.19426295027253e-05
-4.14887282611999e-05
-3.93935631899608e-05
2.17812753166237e-05
-4.73660633352479e-06
-4.00062485580293e-05
-2.7296706341604e-05
8.79172886674489e-06
2.16882535017806e-06
-3.4270068221281e-05
-5.90765353058262e-05
3.29731673617932e-06
-2.9168695782045e-05
-3.31079742438323e-05
-4.15847233127842e-05
-2.4663377087883e-05
-1.88849146649539e-06
-5.79603839402532e-06
-3.33181992994885e-05
1.66945525811383e-06
1.50542097144772e-05
-1.24862975910913e-05
-3.10221051869706e-05
-1.56572953989544e-06
3.72386274576758e-06
-4.13637482373927e-05
-3.85910520375963e-05
-2.6115323228546e-05
-2.18560520849289e-05
-1.59823726424612e-05
-4.76153349124029e-05
-8.12823452474597e-06
-8.96392683072224e-06
-2.30094553007575e-05
-2.42270683830752e-05
-3.43031246164583e-05
-3.19045407100288e-05
-5.29490682645711e-06
-3.17899750654898e-05
-4.20727253705061e-05
-2.80551322683169e-05
-1.66084773068953e-05
1.58892103990056e-05
-8.93215796184344e-06
-1.14752647989771e-05
-2.88480249230298e-06
2.10287938207455e-05
-2.39081896741538e-05
-4.5828934672898e-05
-3.22409938963789e-06
3.12070538658562e-05
-1.57297560441172e-05
-4.07559635386135e-05
-1.13417504000502e-05
2.0514817143555e-05
-2.65600155589475e-05
-6.0866361857549e-05
-2.97052042574882e-05
1.19868720511279e-05
-3.70998917305712e-05
-4.39038686457763e-05
-1.11992459774324e-05
4.23179948931532e-07
1.49265629868703e-06
9.67044386974374e-07
1.00024837404975e-05
8.75368039038814e-06
-2.60007154787038e-05
4.14921058673154e-06
-9.67315726809241e-06
8.72549402816396e-07
1.20921862938528e-05
-6.18260332728945e-06
8.47992290952906e-06
-2.6336419382065e-05
-2.61889356512281e-06
1.32855439833016e-05
-7.43263027828339e-06
-1.30438168419579e-05
-1.36693350409219e-05
1.51057976483004e-05
-1.26277416516331e-05
-3.33078606486084e-05
-4.75305002521166e-05
-1.84647440915501e-05
-3.85819792562452e-06
-3.83548627521255e-05
-4.15497128606672e-05
-1.88343002998438e-07
1.70627469174609e-06
-1.80676593091599e-05
-9.13770286958307e-06
5.7538975181408e-06
-1.51236982274425e-05
-1.55851468991693e-05
8.88982421754178e-07
2.12553087541454e-05
-8.59540360049978e-06
-3.05165667903863e-05
-3.86856039379561e-05
-1.90718316863758e-05
-3.07880083399779e-05
-3.07393919920414e-05
-2.27945240774559e-05
-2.97530771770869e-05
-3.44749874304215e-05
-3.42801711564881e-05
-1.91761448227739e-05
-9.98118616530529e-06
-2.05418748686436e-05
2.42128354221827e-06
9.91554567023946e-07
-1.38643794711837e-05
1.54885066819215e-06
-6.32707421272181e-06
2.11896824124103e-06
-2.94072627333763e-05
-8.25610731955107e-06
-1.29695115240645e-05
-2.5408193702487e-07
-2.55695391853935e-05
-4.40994244103867e-05
-1.71724424861634e-05
-2.62620275086695e-05
-4.30029450211293e-05
-2.45367103215585e-05
-2.20008129370874e-05
-2.89424766588452e-05
-1.34215405902757e-05
-4.5720500937378e-05
-2.20617563393818e-05
3.01801827946677e-05
-2.90348180807444e-06
-4.07533601877564e-05
-1.55647645742038e-05
-1.80430763217917e-05
-1.10188922086761e-05
-1.86839134531357e-05
7.66544933287817e-06
3.02774902421071e-05
1.17597826196093e-05
-3.90237247087894e-05
-2.83367141172124e-05
1.78797509946936e-05
2.97019649193436e-05
-6.53388673202182e-05
-5.77007148010087e-05
-1.27792847734256e-06
-7.67526386138809e-07
-3.78269539871745e-05
-4.4625447685344e-05
1.42961214105109e-05
2.60225004474102e-06
-1.13661988302087e-05
-3.23378501415114e-05
-1.19304219714688e-05
8.98260191298009e-06
-4.06734441020065e-05
-1.35352148165043e-05
6.33618908019498e-06
5.53932006785363e-06
-8.50221485309141e-06
-5.07423363784502e-05
-2.61446214352687e-05
8.1548753576622e-06
-2.03298334277405e-05
-3.41656614200228e-05
-1.58314974816139e-05
-1.40593367433586e-05
-2.51173327379316e-05
-2.11608680383822e-05
4.31435158073481e-06
-2.7642810824478e-05
-2.95440942888983e-05
1.29773875728726e-05
-6.52961628956723e-06
-2.06694536862419e-05
-1.68158873960404e-05
-3.04506956365335e-05
5.08026334961261e-06
-2.96518575851601e-05
-2.9035045140898e-05
-6.43208973189061e-06
-1.42556502371992e-05
-5.87782376490975e-05
-3.36267488543879e-05
-4.95218502560044e-06
-1.33093804117494e-05
-6.1116726174228e-05
-2.89132267552143e-05
1.4368901784476e-05
7.98770605429988e-06
-2.64954073501767e-05
-6.12174060679725e-06
1.84628598475965e-06
-2.08169261026647e-05
-5.69641858054702e-05
-1.21535710763234e-05
8.53972927134894e-06
-3.51588726405125e-05
-5.62350186013341e-05
-4.89241190739792e-05
4.85849807601024e-05
-3.13686683889508e-05
-6.18461488775009e-05
-3.15804294497998e-05
-2.29080423980253e-06
-4.04535031031441e-05
-4.97394264002623e-05
-1.25724800554513e-05
1.03049400060729e-05
-1.31349073920842e-05
-3.44796023744324e-05
-2.51880205137316e-06
2.66086924683824e-05
-2.5379653068391e-05
-3.09504896985183e-05
1.71566046220029e-07
-7.21514340634421e-06
-2.3751723235789e-05
-1.25424687130967e-05
-3.54923869664412e-06
-5.2750564789641e-06
-1.05190590242082e-05
-5.1758307266725e-06
1.91306470642978e-05
-2.91545265923433e-06
-3.72380143716274e-05
-8.61812109064033e-06
6.24718456339736e-06
-3.46740310996492e-05
-3.78273755497528e-05
-2.47095103310434e-05
1.32767695215511e-05
-1.1129038701496e-05
-4.96197740178434e-05
1.49604161741274e-05
1.22362577850162e-05
-2.98368558244675e-05
-5.26624268531084e-05
1.39569907278657e-05
2.44947090626379e-05
-3.55268827375312e-05
-3.64880185539864e-05
6.10697256313842e-06
2.85825116836533e-05
-5.4004273784896e-05
-4.25271316320862e-05
-2.02514350105332e-05
-6.00442034321781e-06
-2.9465713697662e-05
-2.88216659716539e-05
-4.55607381422773e-07
-1.79891005718898e-05
-3.27748360191179e-05
-2.1172646159464e-05
7.67578874655254e-06
6.53380020939837e-06
-9.59458996935098e-06
-4.12255048218504e-05
-1.70112609839425e-05
-1.51583923723688e-05
-4.62392924052398e-05
-3.40316165048438e-06
-3.21029714147401e-05
-5.53169356554064e-05
-2.04670919903042e-05
-2.42449421180697e-05
-4.10094483460613e-07
-1.93377692921992e-05
-3.59983239114326e-05
7.95407335633906e-06
-8.73793865766561e-06
-3.86297794406755e-05
-2.82183757174958e-05
1.31086101749145e-05
-1.73480727401795e-05
-4.40953851900343e-05
-3.68842352088837e-05
2.43474193484568e-05
-3.88304706906849e-06
-4.55846937540583e-05
-3.35894899921623e-05
-2.50463111437516e-05
-2.32757965479231e-05
-3.64599548898168e-05
-2.73049976022767e-05
-1.23391371620026e-05
-4.29193703714063e-06
-5.36833915983707e-05
-2.33127233521121e-05
1.31034816469068e-05
-1.39537048237084e-05
-3.41345683673516e-05
-1.06580956685442e-05
2.2338011969895e-05
-5.87700698931153e-06
-1.78698074302336e-05
-1.41415631889626e-06
-2.40655904591599e-05
-8.40802267946968e-06
-2.42968075617785e-05
-2.47439472726245e-05
3.18080709606166e-05
-1.10062091260615e-05
-2.98890328813507e-05
-2.37211562461611e-05
6.76354687968656e-06
-1.32784934729768e-05
-1.73913325464041e-05
-4.43840733430161e-05
-3.5763523234065e-06
-7.36159678660643e-06
-1.13408135160258e-05
-1.76835278250113e-06
2.06656206162734e-05
7.68496889492811e-06
-1.23001737464623e-05
1.12981445519529e-05
2.07983835598421e-05
-3.27251920793845e-05
-2.0426706085049e-05
1.16837120953562e-05
-2.62188290424578e-06
-3.73172636485649e-05
-1.92487281245619e-05
-1.59650247769508e-05
-1.91069754613916e-05
-5.02846757330583e-05
-2.30253481404979e-05
6.77619198777506e-06
-9.38389711790069e-06
-1.91186351400541e-06
4.8545510342632e-06
4.68064386837144e-06
-3.09167353713537e-05
-2.41888624090966e-05
-3.17525737033726e-06
-8.50815942490446e-06
-3.88052973821803e-05
-3.25054036684746e-05
2.53206178667241e-05
3.9443373888115e-06
-1.75840280962642e-05
-2.74404419679481e-05
-1.24943431336447e-05
-1.06840508415519e-05
-3.33648396136351e-05
-6.13481081670304e-05
-8.25373946324364e-06
-2.36324659776432e-06
-3.71321520714433e-05
-3.32584604518982e-05
-4.71369601709353e-06
1.37728152915964e-05
-1.73293394754208e-05
-2.36791674680211e-05
-3.10781636907241e-06
1.12812792396497e-05
-1.24103840900041e-05
-1.85537326966385e-05
-1.15920139288613e-05
-8.98390715906349e-06
-4.78333342390403e-05
-3.5925034247661e-05
-8.79624665597261e-06
1.80593524004618e-05
-2.4589043792145e-05
-4.52426881806746e-05
-1.98711881648956e-05
5.17918013634394e-06
-3.21052786535041e-05
-2.16212867887668e-05
2.19905162241449e-06
1.78241524082299e-06
-4.67154445625164e-05
6.17897519152669e-06
2.51987034156014e-05
1.18850858230324e-05
-2.74186212726087e-05
-3.02508359841937e-05
1.80832189896327e-05
-1.44328344851219e-05
-3.12974112987771e-05
-1.70601696364464e-05
3.2607458119716e-05
-2.10285851209568e-05
-5.14682529091598e-05
-2.52167974615129e-05
-1.8491001743476e-05
-3.66449627515178e-05
-5.52800853538535e-05
1.71278472441539e-06
1.98679047882777e-06
-2.84236281866589e-05
-1.86924822359276e-05
2.81891629658461e-05
3.14663480618629e-05
-4.50205569250116e-05
-3.16903491145091e-05
1.60255169549976e-05
1.33733928766715e-05
-3.29699644297816e-05
-2.96084691439595e-05
4.9198520611322e-07
1.75897174392227e-06
-3.27505942848719e-05
-7.38818066278959e-05
1.39956145227898e-05
-1.52722373936817e-05
-4.11115421349917e-05
-5.60922574080275e-05
-2.23089408493694e-05
-1.70095921343245e-05
-4.511310193423e-05
-2.34482333085096e-05
2.16556069853613e-06
-2.31792924931755e-06
-3.05437208700396e-05
-2.10751465665004e-05
1.50292762166148e-05
-8.4555293344744e-06
-2.01744919596848e-05
-2.10095956693777e-05
-1.22942074981966e-05
-1.13835855602299e-05
-2.16605504251495e-05
-1.13591373513486e-05
-5.24511769675672e-06
-4.38581574027766e-05
-4.65332200389931e-05
-1.06025188429307e-05
-2.21695925336156e-05
-2.39077886196931e-05
-2.53014982297026e-05
-3.11601641400646e-06
-2.32630117582382e-05
-5.8522179676911e-05
-2.40987202597993e-05
6.7110325390777e-06
8.89704591603438e-06
-3.47090803057903e-05
-1.20068875804753e-05
1.4473465676774e-05
1.89189928006492e-05
-2.65607822512498e-05
-6.03529628759078e-06
-1.87867670907497e-06
-1.0990996049034e-05
-4.56967714999607e-05
-4.67123342990482e-05
1.15339698116136e-05
-3.40115556016658e-05
-5.80163214287454e-05
-2.87807997396209e-05
-1.49644646438955e-05
-2.27689960638361e-05
-6.4520137168078e-05
-2.51355667098423e-05
6.12544833730582e-06
-3.46791285478539e-05
-2.79743760741599e-05
1.17427571572565e-06
4.50050083712387e-06
6.21749197417467e-06
2.81444762844972e-05
1.24825996496107e-05
4.47479866387113e-06
-1.03258487629474e-05
-1.29466617091957e-05
3.56469193554409e-06
-1.92252716571809e-05
-2.93298475558973e-05
-6.22732672818597e-06
-1.76202489810189e-06
-2.67740020222503e-05
-4.48595602842384e-05
-3.12436519527643e-05
1.71170865244667e-05
-7.91105238342984e-07
-4.65488484352972e-06
6.94705848699063e-06
1.21802931813345e-05
-9.36029208116167e-06
-3.62573777221719e-05
7.53969950301626e-06
4.41287446174551e-06
1.1625456343452e-06
-1.21267032351259e-05
-4.7641730694365e-07
2.99354847394295e-05
-2.82045538453058e-05
-6.59739592458544e-05
-2.27401097521588e-05
-9.17599762123601e-06
-5.09723298588786e-05
-6.07426265559894e-05
-1.34201653987808e-05
-1.99772748609341e-05
-2.50865739028313e-05
-2.81831827637872e-05
-3.90593134831556e-05
5.57584499454526e-06
6.3380848805464e-06
-4.23024057334437e-05
7.73273113192926e-06
1.23101010063306e-05
-1.36631479257521e-05
-1.23438898744475e-05
-2.34759735086319e-05
-1.4032551763944e-05
-1.80148266403029e-05
-3.91743184195403e-05
-8.43449248801117e-06
-1.53022320752675e-05
-1.67398271124033e-05
-4.07605742600629e-05
-2.21627549790588e-05
-3.73020514356283e-05
-3.28498678198438e-05
-1.6511837084747e-05
-1.85437419973745e-05
-1.54878259250063e-05
-2.49991730694444e-05
2.14687227193431e-06
1.03606909530016e-05
-1.19121454841228e-05
-1.37487813836779e-05
-3.11966628543014e-05
9.49613262570796e-06
9.17476163839156e-06
-1.8241319571744e-05
-1.51219225754132e-05
-1.25792457350902e-05
-4.22161888075976e-05
-2.87394161907482e-05
-2.93484262712038e-05
-1.23241521409181e-05
-4.31117359121854e-05
-4.85733693187107e-05
-2.01612297292965e-05
2.54368545779543e-06
-2.74851148581306e-05
-2.16926821462631e-05
9.35617400571106e-06
2.20638156473647e-05
-1.62838509983021e-05
-3.92395403367974e-06
-2.26570793107762e-06
5.94347149052309e-06
-8.15203595195064e-06
-4.29763470901539e-06
-6.41666359738658e-06
2.29480264239072e-05
-3.23395717159761e-06
-1.77193669360768e-05
-8.33250456287359e-06
-8.1767443452585e-07
-3.01670932144642e-05
-3.70536154132434e-05
-5.30268519265487e-05
-2.63161450872424e-07
-3.13120225967794e-05
-2.4704789664113e-05
-3.20733759900605e-05
-5.56029174085895e-05
-1.69191775187994e-05
-2.36471560063605e-05
-2.59361942130978e-05
-4.48178991345233e-06
-3.91219087455992e-06
-1.91972422623446e-06
-4.17283871086354e-05
-6.08173845106505e-05
-1.73660946801925e-05
3.39428002327486e-08
-6.39328291983461e-06
-3.40899608099423e-05
-4.43973267351134e-06
-3.76296498073592e-05
-4.51934085059718e-05
-4.58881254207119e-05
4.93860548331967e-07
-5.01527451437039e-06
-2.19316413026621e-05
-2.88069141256315e-05
-2.76446997395121e-05
-1.83814930385722e-05
-6.39447225286174e-06
-1.2993684470815e-05
-9.77335551261429e-06
-4.44455767157833e-06
8.83016167557007e-06
-3.25295636406536e-05
-1.25207870375235e-06
-3.34270469072841e-06
-1.84451687384765e-05
-2.08899287455926e-05
-3.06746489234951e-06
-1.42614382368419e-05
-2.2276079637814e-05
-2.66905136089162e-05
-2.06698672636812e-05
-1.98493373264405e-05
-2.45614992071236e-05
-2.04278679030683e-05
-1.6258825859786e-05
-3.69415125914611e-05
-1.54954038710456e-05
-2.86303498256365e-05
-1.5939565424195e-06
-1.80321924536068e-05
3.72227926368439e-06
-4.61706974658377e-07
-2.26799546141385e-05
-1.6380008363673e-05
-2.88435036273186e-05
-4.83428649827547e-05
-1.35076560579044e-05
-1.34626703159174e-05
-2.06018619022366e-05
-1.42871501077209e-05
7.17381475920107e-06
-8.13802310575687e-06
-2.91400804290923e-05
-1.76429843647924e-05
-8.66303528265793e-06
-1.70119288858923e-06
-1.35489754770877e-05
1.45211273846958e-06
1.13329305875783e-05
-1.13205886311696e-05
-3.37964333507291e-05
-3.96982037626954e-05
-1.56300732358735e-06
-2.00983946478715e-05
-6.60728735895285e-06
-9.97497890907795e-07
3.41488191873693e-06
-3.68862729201764e-05
-3.41202905720367e-05
-5.32500025906506e-06
-1.6921873092589e-05
-6.90399617477444e-06
-1.45651749856263e-05
-9.74003290597509e-06
-2.1555654198635e-05
-1.7195622685602e-05
-3.17203169059647e-05
-1.45966877670327e-05
-9.23341243460986e-06
-1.35530087972524e-06
2.03293323215507e-06
-1.8913039968571e-05
-2.02058787975752e-05
-3.29036743178147e-06
-4.20870640750236e-05
-4.37488544025806e-06
-3.28600343614074e-05
-6.0570273008473e-05
-3.14135193858514e-05
-2.18483449294475e-05
-3.19603159739553e-05
-1.76680114201941e-05
-1.89981547659237e-05
-3.01267520190068e-05
-3.47733423337017e-05
-9.9146611897824e-06
1.2687447239683e-05
-7.5692348816566e-06
-1.58509609570557e-05
-5.14967118277394e-06
2.9586381963827e-06
-1.8618716744774e-05
-2.84786656660938e-05
-1.13598724443702e-05
-7.43936253463884e-06
-4.02739626066075e-05
-3.49973596414779e-05
-3.26645062147869e-05
-1.74764890395864e-05
9.35696321035354e-07
-6.31784309999385e-05
-2.02428212116379e-05
-1.74848520327692e-05
-2.17301675193017e-05
-4.83017508181403e-05
-5.48553730032519e-06
1.68921936661141e-05
-1.48298008920285e-05
-1.54153334545781e-05
6.07436493455093e-09
-8.42510207447323e-06
1.08371683680857e-06
-2.43665996853728e-05
4.13859748290755e-06
-9.97143988957947e-06
-4.10369224354375e-05
-1.66107287152578e-05
8.28964621870008e-06
2.42531935266702e-07
-2.28477993926642e-05
-3.64994940969457e-05
-7.50205013318736e-06
-8.08990026501634e-06
-4.99739093016595e-05
-5.12296719703791e-05
2.62807470374659e-05
2.35959799256993e-05
-1.90039540865487e-05
-4.38974981957978e-06
-3.02590149144445e-06
7.38861439698372e-06
2.99608033306009e-06
-7.32224869234549e-07
-2.73535592905688e-05
1.61234536689761e-05
1.70613766438921e-05
6.63453843179939e-06
-1.98425094682748e-05
-4.88657573639706e-05
-1.56463034264943e-05
1.87834494813977e-05
-2.71180306759965e-05
-4.14935953949963e-05
-1.2539134843307e-05
3.04661853392182e-06
-3.96219070038875e-05
-5.49055884773548e-05
-3.78637895680221e-05
-1.02735329663011e-05
-1.65947308943825e-06
-5.09823308464976e-06
9.01573825633161e-07
4.94446684816528e-06
-1.43683718117795e-05
7.63489125671556e-07
4.26039971372752e-06
1.96506400789548e-05
-2.12156373056522e-05
-1.88205780523183e-05
1.30984202695174e-06
-1.20420390885439e-05
-2.55489021469861e-05
-6.43443955013534e-05
-3.59422155806751e-05
-2.98006214706075e-05
-2.72586238164747e-05
-6.31047983648824e-05
-5.04728023396434e-05
8.2990674164747e-06
-3.73774879650527e-05
-3.38269158746869e-05
-1.28771755852948e-05
2.57784155293683e-05
-1.2369953077372e-05
-1.65398439900974e-05
2.28400761459097e-05
1.23251471477681e-05
-1.31574434913961e-05
-1.15943814467527e-05
-8.19981165709586e-06
-9.67723063288462e-06
-1.37260546087756e-05
-2.08074066648572e-05
-3.6465413000104e-05
-5.62961152280903e-05
-3.12127040434686e-05
-1.83491740216519e-05
-6.01772881614729e-05
-4.96484450224024e-05
-2.08913091404828e-05
1.14493087201691e-05
-1.09267534331535e-05
-4.30529761972993e-05
-2.42587825170754e-05
9.86067932984144e-07
-1.85285805170599e-05
-3.94597296988337e-06
3.09247188935029e-05
3.66503237236245e-05
2.55352850143329e-05
-2.99541533443192e-05
-4.0672907896252e-06
3.11577527910019e-05
-2.65406326286549e-05
-6.87360134468939e-05
-2.55494330051977e-05
1.29668263311103e-05
-2.3028678221269e-05
-5.88135925292313e-05
-4.30782665781549e-05
5.06195029008918e-06
-1.3547757535598e-05
-4.7345008376691e-05
-5.37556365861029e-06
1.14748499575215e-05
2.18767659358815e-05
-2.82438404452394e-05
4.89402411063213e-06
3.52897627705362e-05
1.18875501454597e-05
-5.66901901426439e-06
-1.04083293602092e-05
2.20962635481839e-05
-2.67103641595796e-06
-4.26589250084637e-05
-3.45123275672871e-05
-1.53437145535791e-05
-1.99543243426557e-05
-3.28621813949526e-05
-4.96931915970384e-05
-4.9838122056993e-05
-2.90213428793592e-05
-8.74687116013489e-06
-4.5100959938588e-05
-3.44872231826861e-06
4.979515251794e-07
-1.87886846629102e-05
-4.85330498822365e-06
1.37443788745289e-06
-4.34923076533644e-06
4.60595421168337e-06
-5.87255543106804e-06
-2.09360729082526e-05
-3.1513565662089e-05
-2.95186502839706e-05
1.62512361243241e-06
-3.12765423591406e-05
-5.89465929167911e-05
-1.08034495708911e-05
-1.06695141409712e-05
-4.63474141300135e-05
-3.48831708663193e-05
-2.69835931271383e-05
-4.91284368760579e-06
-3.90631861471543e-05
-2.58244037974466e-05
-5.5231612075596e-06
-2.99882776471555e-05
-4.56732927252536e-05
-3.6369067050963e-05
1.14345382596104e-05
1.59173686860355e-05
-1.31926640463764e-05
-1.59784812876891e-05
-1.33206747378075e-05
8.27684653243446e-06
-2.53915526120879e-05
-2.02680578557306e-05
-4.1111185628262e-05
-2.38348071065287e-06
-1.91738623934106e-05
-3.06758950970214e-05
-2.61599743638058e-05
-2.6466128850732e-05
-2.91842601716208e-05
-4.44618772185872e-05
-1.27229343915852e-06
1.00779716359943e-05
-6.39432837261131e-06
-6.36173593783404e-06
2.62055846031039e-05
-3.25963306089036e-06
-1.12778207731037e-05
-1.06926731982752e-05
-7.0126074685133e-06
-1.4134566703029e-06
-5.75457949917986e-06
-2.15624011126834e-05
-2.54384855988557e-05
-2.47937728320823e-05
-9.0516777700785e-06
4.91082485728955e-07
1.1004980515249e-05
-1.66811964687936e-05
-1.20414923828994e-06
-2.90097365056844e-05
6.20884185644256e-07
5.51935617833702e-06
-1.43895230415902e-05
-2.22087882015967e-06
-1.40877918120206e-05
-2.1456515215543e-05
-1.45670454999261e-05
-1.87059299758352e-05
-1.13916087317044e-05
-3.11962860595743e-05
-1.8731218981133e-05
-4.13619095456538e-06
9.91442823428029e-06
-5.31573635805056e-06
-7.6229894333239e-06
-3.1600210461557e-06
7.713472872315e-06
-1.60322688977478e-05
-2.07016049533678e-05
-1.53695647366648e-06
8.95060628845279e-06
-4.45628869420065e-05
-1.7116228898538e-05
-1.8544380568521e-05
-1.67549787830433e-05
-1.86402736301e-05
-6.19552322525042e-05
-2.2541996783498e-05
-1.97371186226245e-05
-4.47452498585111e-05
-3.30008324750041e-05
-1.05946153952872e-05
3.51919597597158e-06
-3.44349119076043e-05
-2.41737246656104e-05
-4.77955154645886e-06
-2.60682495243604e-05
-2.67230041821452e-05
-1.67190189357805e-05
-1.36304464825496e-05
1.94550107460705e-05
6.19950890303492e-06
-5.852271494116e-06
-1.67113752938805e-05
-4.01642341806563e-05
-1.61764999542052e-05
-2.10567387635789e-05
-2.63452408838977e-05
-4.09370699798769e-05
-2.39289626602806e-05
-1.79778443069795e-05
-1.29824820456336e-05
-4.34237697376636e-05
-1.05304159596263e-05
2.00896124996988e-05
5.73294879113759e-06
-3.60432916901733e-05
-2.15195347641001e-05
2.81713959200496e-05
-1.2109120765079e-05
-2.86293352666255e-05
3.39987705453275e-07
1.05614110070245e-05
1.32606400663617e-05
-1.68576449091741e-05
-1.19552574764017e-05
2.29326542429132e-05
-6.46684846413727e-06
-2.64718827308556e-05
-2.29914844559553e-05
-5.1191172448e-06
-1.66907512991221e-05
-3.01878257096844e-05
-1.372127388598e-05
-8.53565620896416e-06
-1.15518701366952e-05
-3.25481587711725e-05
9.39124415318649e-06
4.23952059654736e-06
5.2785661571446e-06
-1.20268568236405e-05
-2.38978975961593e-06
6.3988715365244e-06
-8.61825879310064e-06
-3.41962299926215e-06
-3.54818016931654e-06
-6.21611463090146e-06
-8.64483839798643e-06
-2.86611984157668e-05
2.30637037987781e-06
7.98323936954344e-06
-2.78785289863773e-05
-3.2301720282517e-05
-6.57726658962621e-06
-1.27916490371447e-05
-3.96282100410204e-05
-2.09607438044116e-05
-7.78373512082561e-06
3.68847870513419e-06
-4.7825549707558e-05
-2.48244552169837e-05
3.51077062680966e-06
-9.11226407920406e-06
-1.45695740897453e-05
-1.79686771977493e-05
-1.29717783839755e-05
1.40484334869656e-05
-1.9034288705929e-05
-4.25216139654912e-05
-2.83793011993222e-05
-5.56237953987235e-07
-1.80775721406087e-05
-2.64017574157595e-05
-1.91778797273797e-05
-7.36571428870149e-06
-4.67285509674492e-05
-3.87644758542481e-05
-2.10730292666312e-06
-3.30815152087376e-05
-4.27005064575778e-05
-2.86055493904991e-05
-1.4122578215374e-05
-1.71061319049109e-05
-1.79190123988993e-05
4.11190542691646e-06
-6.67251234023113e-06
-1.1124132977294e-05
-1.38612385223722e-05
-1.59306688646583e-05
-8.85672501368381e-06
4.76789485862487e-07
-5.46318290747411e-06
-4.91173082469677e-05
-8.74257717429624e-06
-4.53173851687013e-05
-2.10091260430403e-05
-3.92383129126527e-05
-4.04899572971406e-05
-2.10501535959864e-05
-3.11673252441346e-05
-3.25857569096249e-05
-2.7812562159058e-05
-2.42841074933291e-07
-1.64924257142932e-05
-4.61995056406267e-06
-1.36699023454897e-05
-2.01966323979169e-05
2.27211477060079e-05
5.24813732587647e-06
2.26357089952161e-05
5.12390569490802e-06
3.13825615173166e-05
1.18256508420617e-05
6.61301958414598e-07
-3.16920334040573e-05
4.7397945576484e-06
-2.2844442958284e-07
-3.06634353103457e-05
-4.19963410859119e-05
-2.04107783039872e-06
-2.55662047537183e-05
-2.12729471693423e-05
-2.50763003403276e-05
-1.60596293458394e-05
5.10738654886982e-06
-1.98671387689853e-05
3.48601299124579e-06
4.61861503430621e-06
-4.66122773316709e-06
-1.56304988281352e-05
-5.54136028422223e-06
-3.53656114833868e-06
-2.23963266307345e-05
-4.87682483997066e-06
1.44718906695318e-05
3.90154163710912e-07
-1.15910411478799e-05
-3.71763306563437e-05
-2.36570316971641e-05
-1.68994440364436e-05
-4.65163475384494e-05
-3.98517772745303e-05
-3.20900049025819e-05
-2.73743492721837e-05
-3.14960095409644e-05
-8.34898596191027e-06
-5.22420649043762e-06
-7.48579915525525e-06
4.0434450161205e-07
-1.29904701963486e-06
-2.59406268350347e-06
1.05315463274797e-05
-2.52037324317016e-06
-1.17945616881749e-05
-1.59276102941929e-05
4.63875586454939e-07
-1.47115467463468e-05
-2.39329507764883e-05
-3.28455417231528e-05
-3.36446387693036e-05
-3.15428284647318e-05
-1.41981952303346e-05
-5.60010218335811e-05
-3.01411694069496e-05
-4.21220404171152e-05
-3.29219478530629e-05
-4.52820207764517e-05
-7.68391195943289e-06
-3.33929254227934e-06
-2.45377243803899e-06
-2.68124834160669e-06
6.09520987336986e-06
3.03882634912612e-06
2.35587802421811e-06
-6.11232930023401e-06
-3.21780257526339e-05
-9.49979411148071e-06
5.08601704094241e-06
-2.51382085179245e-05
-3.32775669680425e-05
-1.51931697967707e-05
-1.7815682440278e-06
-2.58482598561339e-05
-2.15266590426446e-05
-1.33998512764259e-05
-1.89935166900677e-05
-9.23383200816756e-06
-1.10851831669812e-05
-2.55985032741102e-05
2.4315027471437e-05
-1.1286269456005e-05
-2.11073520056265e-06
-1.82653766525881e-05
-2.06717432727188e-05
2.79684931891837e-06
-1.55659445685695e-05
-1.51901631934986e-05
7.28415589473624e-06
-6.07048091202608e-06
-8.81760505790234e-06
-1.63940967553805e-06
-1.07312366159006e-06
-2.89979205345036e-06
-3.68914936219317e-06
-5.30848820923665e-06
6.64878244402315e-07
2.15533191362419e-06
-1.53690329752466e-06
-1.50974930697818e-05
-5.14294506757659e-06
-2.16186707899245e-05
4.05190563111444e-05
-1.46556435107125e-05
9.36739816058861e-06
-1.14594924350248e-05
6.57930709077009e-06
-6.77459776564356e-06
-2.69837895412109e-05
-2.42802249930185e-05
1.40127228292743e-06
-7.96330881010678e-06
-4.58910495694316e-05
-3.25662121099635e-05
-2.07201458367372e-05
-2.1482134794762e-05
3.88063787337429e-06
-2.29035523089935e-05
-1.8192642408932e-05
4.72787253645461e-06
3.51758224528738e-06
-1.83855784908617e-05
-1.44470815384025e-05
3.36508624077415e-05
-1.2285555454108e-05
-1.52934751158229e-05
2.0136483762372e-06
-1.91584208757269e-05
-2.249491783109e-05
-2.66324902078743e-05
-2.52538563156785e-05
-1.49841646303537e-05
-3.03562503903917e-05
-3.09736318767699e-05
-3.32847344254213e-05
-2.42879276080316e-05
-2.94871086801428e-05
-1.6232312392134e-05
-1.14752786387124e-05
4.23292849449373e-06
-6.62923652653506e-06
2.731361277636e-06
-2.1416909363474e-05
7.18356257546067e-06
8.22917603320487e-06
-2.93363488698285e-07
-2.22922691808122e-05
-3.07964805542044e-06
-2.78898862850187e-05
-1.02051585261096e-05
4.03600685628569e-06
-1.14507362154519e-05
-1.25175958134242e-05
-9.45109275973923e-06
1.68597797902499e-06
-1.90177515015322e-05
-2.23435426684217e-05
-2.26074522965303e-05
4.90184229603994e-06
-7.92081064747985e-06
-4.74822240967884e-06
3.08100994311878e-06
5.02336076070672e-06
-1.57954913943277e-05
-6.3816877619445e-06
1.02788391725429e-05
4.19982248092168e-07
5.23436176862808e-06
-1.36534314404648e-06
-1.68215386732903e-05
-3.26647150657672e-06
-1.88880742645718e-05
-9.90651624724586e-06
-2.9678238954349e-06
1.0462495814086e-05
-2.79831022374359e-05
-2.53441527050585e-05
-1.82337554481518e-05
-1.02953988971604e-06
-6.73844055529141e-06
3.97035038046805e-06
1.81278638249656e-06
9.29528147520501e-07
-3.5145960174168e-05
-3.23338932529516e-05
3.6887949706988e-06
1.82612355592053e-05
-1.68302160498089e-05
-3.18627537371572e-06
2.38703703919159e-05
2.66557030949691e-05
-5.58629648104029e-06
-1.50063852408389e-05
-1.61985754665074e-05
-2.14732314300142e-05
-3.28457890416609e-05
-3.06906098336814e-05
-3.36635475809389e-06
-1.70536425233357e-05
-7.23275943420355e-06
-2.75061883474175e-05
-2.74714802825329e-05
5.48124934674229e-06
6.92972729078877e-06
1.8251726066296e-07
5.80356463451712e-06
-2.44248655125813e-06
-4.83786906345972e-06
2.87936386030059e-06
-2.86070978135336e-05
-2.97640350805536e-05
7.63152522184613e-07
-8.87764742195007e-06
-1.526169644083e-05
-1.3187925400824e-05
-2.89092263397626e-05
-3.82492798504867e-06
-1.97631177609376e-05
-7.17516737157534e-06
-1.69901409081144e-05
-1.25115454525445e-05
-1.53241191334227e-05
-1.48979976580997e-05
-5.64119432197557e-06
-1.7665610581906e-05
-1.572124776803e-05
1.38673215667747e-05
-4.90011194211509e-06
-1.93327841285921e-05
-2.87691160451357e-05
-6.11247275260745e-06
1.64715273084813e-05
-6.77313253222993e-06
-2.57889101049262e-05
-1.77676789243367e-05
2.2162375667211e-05
-1.20276982448537e-05
-3.84085573726769e-05
-1.09822070203435e-05
-1.1572670350219e-05
-4.1429940922413e-06
-2.97150212936307e-05
-4.18732874796331e-06
1.08001912640323e-06
8.60850076748663e-07
9.94681809109433e-07
1.23264324537405e-05
-1.97928605671386e-05
1.16920400469812e-05
2.38420637510571e-06
-3.82318685939192e-05
7.32811172183169e-07
1.63075605370207e-05
-4.74779505718708e-06
8.41091457888057e-06
-4.04938931662963e-06
-1.14023202883436e-05
-1.40082931493181e-05
-2.76173235949819e-05
-4.39793624163999e-06
-3.29514904978022e-06
-2.00488838127956e-05
-3.64326501526573e-05
-7.59162881807748e-06
-1.14360141659489e-05
3.42706647828497e-06
-2.27155848831524e-05
-2.57883536818666e-05
8.37122287568504e-06
-1.21569909530702e-06
-3.17084062137033e-05
-3.42830921503572e-05
1.28130311482684e-05
-1.28342716328837e-05
-2.84537434445895e-05
-4.69397946709111e-05
-1.97902355785997e-05
-1.23835130024642e-05
-2.49931175428678e-05
-4.21097590250846e-05
-2.35538035687707e-05
4.06499920331223e-06
-2.00064391198531e-05
-3.50386943841444e-05
-7.98201404863451e-06
-1.23303000616913e-05
-2.41174589296197e-05
-1.36290099306115e-05
-1.06311024269401e-06
1.02911524279449e-05
-1.95104882593527e-05
-9.88182836975057e-06
-3.37326654262845e-06
6.59735162815953e-06
-1.73609274946704e-05
-2.87902994668202e-05
5.74720131979675e-06
-5.97507185011198e-06
-1.37265557582304e-05
-2.88546003815292e-05
-2.09262991976562e-05
2.23083479586909e-06
-1.50023571140588e-05
-9.73755449321737e-08
-1.96661520804266e-05
-3.075896779835e-05
-5.70023394238064e-07
-9.19774446384924e-06
-7.81213706806124e-06
-1.96805499418147e-05
7.26134781041818e-06
1.64338842237042e-05
9.14003952675679e-06
-5.54799081384875e-06
-1.55445683082268e-05
7.42252160409906e-06
-2.31455550236469e-05
-3.24182790780518e-06
1.37363128868227e-05
2.43616715322249e-05
-9.79703993069301e-06
-1.39476061181518e-05
1.59240518669591e-06
1.61411768898936e-06
-1.71829075307331e-05
3.21293482708774e-06
7.88603192476151e-06
8.57149675108409e-06
4.53749671833271e-06
4.66266410342126e-06
2.231168372436e-05
1.67504248404811e-05
-3.281575450868e-05
-3.07944133351886e-05
-3.47779759313622e-06
1.32177375619407e-06
-1.71284027384853e-06
-3.23095306861045e-05
-7.26548441309652e-07
-1.24153542132466e-05
-2.63507699296508e-05
-2.31452879016698e-05
7.02099323901424e-06
3.80609513698511e-06
-1.04072466898017e-05
1.44478059301028e-05
1.67373325146942e-05
4.62145252822883e-06
-1.3658888132536e-05
-1.25361483923967e-05
1.46846106350281e-05
-8.69460571607171e-06
-5.86505743043375e-05
-3.33098649123385e-05
1.70412554086311e-06
-5.02261236917155e-06
-5.1200356944224e-05
-2.06222072708817e-05
-3.24496136452808e-06
-1.57235437334043e-05
-3.85996442986985e-05
-1.39460901046279e-05
1.68984667451918e-05
2.93600193746886e-06
-2.54466863880899e-05
-2.57781094354764e-05
3.35416131552522e-05
5.43746442089044e-06
-1.52410200825973e-05
1.96798110354742e-06
-1.15444567740583e-05
1.7996654257175e-05
-3.03057763493344e-05
-9.54692940579095e-06
6.13966430301388e-07
-3.01748970108435e-05
-2.30226332419538e-05
-2.08256680240486e-05
-2.19209572806952e-06
-1.59279951448846e-05
-1.91338403264191e-05
-2.35572286775162e-05
9.48312009115843e-06
7.20034080560432e-06
-1.83553045278297e-05
-2.47970061749053e-05
-3.27484190990636e-05
1.40010093267984e-05
2.50617900264427e-06
-9.93064449137969e-06
8.48793874150638e-06
2.58515351004054e-06
-2.04851791599055e-05
1.15023539192837e-05
-1.00562171492072e-05
-2.36610312433164e-05
-6.20981385972425e-06
-2.14173767442973e-05
-1.16464163478395e-05
-3.06798875511112e-05
-3.46132426362136e-06
-7.98420772341886e-06
-1.15725967956626e-05
-2.37871522766528e-05
1.4791777579997e-05
1.70954611015004e-05
-9.94425316906367e-06
-5.18220157889098e-06
3.30030387545806e-05
1.0355128214077e-05
-1.47971058789772e-05
-2.23532766101123e-05
-5.86878323938049e-06
6.6644653060353e-06
-2.06925902368016e-05
-1.7531829074961e-05
2.7383723925339e-06
-1.48093389793895e-05
-4.36916421741716e-05
-2.51258300198892e-05
-1.98739983479069e-05
8.18589664092655e-06
-2.24340114730329e-05
-2.68913647983176e-05
-2.17308592511701e-05
1.13368591106379e-05
-2.91822127992947e-06
-9.1513911836134e-06
-4.76683276317172e-06
8.94785940877822e-06
-2.02645395444087e-05
-9.62321119044476e-07
5.08029580756243e-08
-3.11855240328703e-05
-1.40684650304165e-05
-3.26371022873655e-05
-9.29472700056362e-06
-3.33938708765548e-05
-4.55784784322789e-05
-2.5029037554868e-05
-1.37286647862296e-05
-3.71744925435292e-05
-1.32958257739653e-05
-1.93073198779947e-05
-6.89503205902471e-06
6.73571656959724e-06
-8.82624035303512e-06
5.40060169690917e-06
2.0228826129037e-05
1.32393717227866e-05
-3.20223848512434e-05
4.17787095713302e-07
1.97213699730514e-05
-5.83898845548434e-06
-1.99244376137903e-05
-8.58808391496553e-06
-9.80544328737269e-06
-1.52305965711786e-05
-2.35724064370104e-05
-5.84307378617635e-05
-2.7926018216914e-05
-4.05403544394777e-05
-4.47086926379053e-05
-1.03792375771085e-05
-4.5903980212462e-06
-4.0284137250608e-05
-5.85466194792858e-06
5.23234667117907e-06
1.05332583369593e-05
-2.34994163737159e-05
4.6253081727027e-06
2.43581022505095e-05
2.74699809301295e-05
1.07951211711682e-05
-8.40867863529176e-06
2.2932457537594e-05
-2.82160529902488e-05
-6.17515830005687e-07
-7.12344446194607e-06
-2.2646201801505e-05
-1.22730674726872e-05
-1.25448641792732e-05
-2.10470740727288e-05
-1.48628146778266e-05
-3.59655603130824e-05
-4.1915046068861e-05
-2.39853773576357e-05
-4.97634358017822e-06
3.28420747199393e-05
-1.19310094130538e-05
1.41969785443332e-06
5.55012634638203e-06
2.4074048732992e-05
2.83128037981683e-06
-7.61472827840095e-06
2.33406109350431e-05
4.36086083418362e-05
2.21704341313361e-05
-7.14637701739759e-06
1.32750402400837e-05
1.51189073983236e-05
-3.01053898142228e-05
-4.60796480353017e-05
-3.05424149151358e-05
-2.21606975337336e-05
-3.51372685255846e-05
-3.52862219650259e-05
-2.10199868881108e-05
-1.06421107164456e-05
-2.63892637678149e-05
-3.20252901368817e-05
-3.68622218613728e-06
4.5859924767846e-06
7.59231954392551e-07
-1.66468452959183e-05
3.20932347464473e-05
8.85129959507685e-06
-7.95707054699998e-06
-2.58747199072816e-05
-4.75930767785187e-06
-3.4862914017791e-05
-1.61608993264106e-05
-2.0771218475682e-05
-3.33241652571608e-05
-3.50898166652391e-05
-4.27566283659189e-05
4.35134011823261e-06
-3.5967847920385e-05
-3.94437016481027e-05
-2.86814039907523e-05
-1.09870663120597e-05
-2.08548815477693e-05
-1.99392712767244e-05
1.24200935221901e-05
2.00305069938184e-05
1.05508808766022e-05
5.1243970228956e-06
-1.79874618858633e-06
2.15325957332541e-05
-8.37539023545075e-07
-1.10786008154459e-05
-3.35411960051895e-06
-4.91785660550546e-06
-2.90214856998432e-05
-3.23484612001835e-05
-5.08207457041102e-05
-1.49549350480945e-06
-3.3586015098668e-05
-4.44247808525157e-05
-1.00214913341816e-05
-4.92634858436812e-06
-2.45509131550687e-05
-1.25430820774043e-05
-1.41273085462829e-06
1.34045795774477e-05
5.71328317581821e-06
-1.07602865471861e-05
1.27455214186102e-05
2.23872354846732e-05
-2.3262907357232e-05
-8.46199877319514e-06
-1.68858398128312e-05
9.74206847281821e-06
-4.61651669634652e-05
-3.20255335954798e-05
7.95659342725564e-06
4.97963943658498e-06
-1.51300034762326e-05
-2.69411638652949e-05
-3.39455815127716e-08
-3.20410136145239e-05
-2.30941818674141e-05
-1.81025344312329e-05
1.06910868286884e-05
4.56046247076069e-06
-1.71878105361904e-05
-1.21462673349756e-05
3.86866519805345e-06
9.47421913920323e-06
-2.1450214428166e-05
-2.73594015774715e-06
1.87463844345506e-05
-1.86298299412594e-06
-1.83367112126361e-05
1.79921062692893e-05
-1.69607764783478e-05
-7.90531853739084e-06
-2.4544487409094e-05
-2.17412514076252e-05
-2.21073713958195e-05
-1.45338775053153e-05
-2.1081314112322e-05
1.02150935421088e-05
-1.0481095758886e-05
-4.26432547156517e-05
-1.94411745593056e-05
-1.29897949231204e-05
-7.57185051258935e-06
-3.02917405226841e-05
-4.50440103171396e-06
-3.80273071691153e-06
-2.49023729593323e-05
-1.56694149231925e-05
7.31796631221814e-06
-9.51400582132995e-07
-3.2612357510519e-06
-3.72018647655741e-05
-1.72665691458464e-05
-1.66166328251409e-05
-2.93059516427932e-05
-3.25106923448066e-05
-1.77486402401032e-05
-4.53635233292417e-06
-4.43942318277462e-05
-1.22563768297941e-05
-1.36948829884092e-07
-6.98729674210613e-06
-2.98460667899999e-05
-1.50962366757729e-05
7.57535050850926e-06
2.0871653956857e-05
-1.51042079279485e-05
-1.84931093011466e-05
-1.08010515051563e-06
-2.34413948017252e-06
-5.15961512841213e-05
-1.70371580553701e-05
-1.4782817027423e-06
-2.67017789335234e-06
-3.09725409420446e-05
-3.38803192347831e-05
-8.21648983378604e-06
2.42525675279556e-06
9.14041903466518e-06
-1.12217737806891e-05
3.95544111871651e-07
-1.56315625043371e-05
-2.90820212792762e-06
3.88338679219836e-06
1.77981289224119e-06
1.31782369041857e-05
-4.47805089030736e-06
2.11838013847237e-05
-6.14677303676489e-06
-7.28470525754617e-06
2.15943268159887e-05
-1.03597338727467e-05
-1.28569376635011e-05
-3.30802066365058e-05
-8.80386109909936e-06
-2.5398757701588e-05
-3.35266917197449e-05
-3.19628832755121e-05
1.26796701701331e-05
-6.99848337535765e-06
-1.19248656637324e-05
-3.44347179080153e-06
-1.04647198481175e-05
1.14917610407039e-05
1.17180138803897e-05
-8.99614348802203e-06
2.298821732024e-05
6.88429902914916e-06
-3.72500655750019e-06
9.60032841921972e-06
2.59862637785977e-05
4.60065160374346e-06
-9.74042825187588e-06
-4.13240556426757e-05
-2.31179078416655e-05
-1.40421590000607e-05
-5.77520549123015e-05
-3.2234393282643e-05
-4.06129960953038e-05
-1.68014311316347e-05
-4.19355558090516e-05
-4.76077998988018e-05
7.71328118467762e-06
1.92147743084094e-05
-2.21918269702805e-05
-2.91956620905522e-05
1.26587196465894e-06
4.74652859072609e-06
1.5413880980858e-06
-8.69106100501787e-06
5.0537405688064e-06
-9.86923572368837e-06
-6.49631628499695e-06
-1.89762188020856e-05
6.29310168842886e-08
-2.45199788001076e-05
-4.90443479010635e-05
-2.8739541418706e-05
-2.6048075830972e-05
-4.36189230751278e-05
-1.71148963223667e-05
-5.19926032051175e-05
-3.32765074451647e-05
-4.29728608985645e-05
-2.80029096887485e-05
-2.61997046839941e-05
1.08221909863853e-05
1.86312111429688e-06
-3.59637644360529e-06
1.55184911784609e-05
1.81246527454571e-05
-1.14758958064631e-05
4.47081057008276e-07
-9.43254743644346e-06
-1.00430263657259e-05
-8.64106795501598e-06
-9.34156172714852e-06
-1.11277127684554e-06
-9.61562073328588e-06
-2.95416196786233e-05
-1.47948623015364e-05
-2.62326385943256e-05
-5.09678137673614e-05
-2.62831703452417e-05
-2.99217655073614e-05
4.68038009240924e-06
-4.44608359731816e-06
3.03771986448545e-05
8.410967692147e-06
1.75973002618366e-05
1.01872598098614e-05
2.46581790800856e-05
3.49264093977244e-05
1.71857784175725e-05
-2.47626740210909e-06
-1.95233200537038e-06
-5.40436083942214e-06
-1.39755598150172e-05
-3.44538191682588e-05
-4.67968505576875e-05
-3.03095581165965e-06
-6.11782012926125e-05
-5.00892118494662e-05
-3.495942680315e-05
-3.82227314654049e-05
5.25966280590348e-07
-3.73136760199019e-05
-1.40842610892048e-05
1.07097480614788e-05
5.94854870461166e-06
-4.51328388149762e-06
2.58732585266651e-06
2.37899511967903e-05
1.56766414099664e-05
-1.51114498876149e-05
-3.70809265492159e-06
2.2361025135997e-06
6.29365545617367e-06
-3.40657218415067e-05
-2.58758694544618e-05
-2.13428683987884e-05
-8.25320246267315e-06
-4.3848704338708e-05
-5.73368581744154e-05
-2.78832629502183e-05
9.37075822838081e-07
-4.3810635457615e-05
-3.12739663512411e-05
-8.31891228821947e-06
2.68828312464861e-06
3.57251629267411e-06
-1.72643561341005e-05
9.97087949411429e-06
3.62125296410359e-06
1.14372260405253e-05
-2.77034277759077e-06
-2.75923398043737e-05
1.1387599211335e-05
-2.70016133077677e-05
-3.59179583455361e-05
1.16142559587753e-05
1.00447281112045e-05
-3.3919270439402e-05
-3.42508638817609e-05
-4.51926607698498e-05
-2.66474162008335e-05
-4.15633879253942e-05
-3.15663189624135e-05
-8.87776391756477e-06
-1.9500537821315e-05
-3.82275852647619e-06
1.10457747558221e-05
-2.08153130745977e-07
1.6004641706027e-06
1.62091188110103e-05
-1.00485408661004e-06
-1.01096472668693e-05
1.09687820998732e-05
1.95146435643133e-05
-1.65999727012397e-05
2.42010517760976e-06
-2.51921713441979e-05
3.58369854380046e-06
-3.78435020834239e-05
-3.04003245215433e-05
6.14627912393982e-06
4.90500371060245e-06
-8.78318465617558e-06
-3.59275791882234e-05
-3.17684600665862e-05
-1.61464075875475e-05
-1.6721710959212e-06
-3.67685951285423e-05
-2.308649523569e-05
2.69207582545148e-05
1.83213078392137e-05
-1.14811171690131e-05
4.07303231194803e-06
2.69241620227562e-05
1.09628415249398e-05
-1.13962270613749e-05
-2.72450485835494e-05
-1.84203148112526e-05
-2.89747320917231e-06
-4.7515162932904e-05
-2.4100014433867e-05
7.68511924620089e-06
5.70054426461864e-06
-1.34270456066891e-05
-1.40150350254698e-05
1.70330648528998e-06
1.01676553851572e-05
1.44471815263802e-05
-2.17141062331315e-05
2.03439844150423e-05
2.59747900607403e-05
-6.53614265610212e-06
-1.45615355175456e-05
-1.04662074425442e-05
-1.35464874713689e-05
-8.48133604035332e-06
-1.69443583167411e-05
-1.86678843505895e-05
-3.16105661572286e-06
-3.29449231603563e-05
-2.90834075924139e-05
-2.77927183379771e-05
-4.00681151967131e-05
-1.77118966149203e-05
-1.13457158776415e-05
-1.41635321865995e-05
-1.62466151204254e-05
-7.76663273275729e-06
-6.86744098466739e-06
-1.04196123153654e-05
-1.08109830876308e-05
3.76414394251442e-06
1.62065359988533e-05
-2.7084838251865e-05
-5.16679768889352e-05
-8.88323986503857e-08
1.90370429859769e-05
-4.17381561078561e-05
-5.47556083568788e-05
-2.31944733647873e-05
-1.13489439903732e-05
-2.85943175772955e-05
-5.5631440704051e-05
1.52831285344996e-05
1.37487186237719e-05
-3.25360191319279e-05
-4.66324932844405e-05
2.37307218474519e-06
1.90125110570906e-06
-2.81368734423097e-05
-6.62983304811954e-06
7.00944829357869e-06
1.54723617046631e-05
8.17684864292196e-07
-3.05140765569073e-05
-5.28116601816177e-06
1.90889269962347e-05
1.53695826461692e-06
-4.4675981027691e-05
3.03442583974689e-06
8.65018785731262e-06
-3.81572047340806e-05
-4.01757937056948e-05
-1.77840279376721e-05
1.72462358227557e-05
-3.74891655106832e-05
-2.82640972891e-05
1.37013252641879e-06
-7.18731427850412e-06
-2.64632484276772e-05
-1.83078639635979e-05
-3.98268464791444e-06
-1.39618990820861e-05
-6.54412014406539e-06
-5.54795896242839e-06
9.21071228023938e-06
-7.55770853303835e-08
-1.81553693219325e-05
-1.67679846018666e-05
-1.56578185373706e-05
1.01459554821268e-05
-4.40003093085028e-05
-1.09680989011652e-05
-3.13113174181009e-05
-3.49083125242978e-05
-1.40222557916975e-05
-2.13682221370044e-05
-3.75066545931651e-05
-2.99627286794248e-05
-5.8486687834423e-07
1.16895683786979e-05
-3.41430479416085e-05
-5.94472473571279e-06
9.74858617523645e-06
5.81774446088926e-06
-2.09806527040967e-05
-2.36269754437198e-05
-1.26658335646671e-05
1.13052130966832e-05
-2.8951794664798e-05
-4.76122245291618e-05
-8.90901507979813e-06
1.99761450570713e-05
-1.6925352770785e-05
-3.55556077390312e-05
-3.58400452047801e-05
-1.644048111204e-06
-3.25749217940376e-05
-2.6642189848319e-05
-1.48460788656358e-05
4.24433461648199e-05
-1.09534356346628e-06
-3.38896849014207e-05
-2.89775317562191e-05
3.56899628505245e-05
2.38957689228621e-05
-2.79625293463523e-05
-1.61128136822113e-05
2.97450088818476e-05
6.07322125202325e-07
-2.52893399625204e-05
-1.69211552125482e-05
-2.90204413870976e-05
-2.41392674561004e-05
-6.38675603411076e-05
-3.40653928539149e-05
-1.98087017918851e-05
-3.79242452371745e-06
-2.44027642477552e-05
-3.36645590641622e-05
-1.09635910498464e-05
1.23614302465512e-05
3.87528069165463e-06
-8.59883549367526e-06
2.94650650970298e-06
-1.68821395404668e-06
-1.71535514223647e-05
1.70221726375588e-05
-9.19071224681076e-06
4.22720438432567e-06
-2.61787137046678e-05
-6.462004934819e-06
-3.99149005902306e-05
-4.23728738893493e-06
-2.28990412239841e-05
-1.8746927321358e-05
1.40956250359232e-06
-4.06678497526308e-05
-1.85650092208032e-05
-1.25932824619282e-05
-4.76713364421582e-05
-2.31305889699092e-05
3.42845919297406e-06
1.96489495147707e-05
6.65120860207208e-06
-3.71819291012307e-05
1.8463956768981e-05
1.20320682849292e-05
-1.43548313251279e-05
-3.20034844247697e-05
1.91069320936458e-05
-8.70337363427081e-07
-3.93077784839893e-05
-5.09492199419311e-05
-9.78318766168601e-06
6.2120832330206e-07
-3.67227674403039e-05
-5.77414528173905e-05
-1.97068049903524e-05
-2.55827434645681e-06
-2.14703275945728e-05
-4.7116755114396e-05
-1.18897332575858e-05
-4.42355337830805e-07
-2.91932591263485e-05
-1.96436089887029e-05
5.90589512386044e-06
9.19647230616837e-06
-1.22880907872558e-05
-2.8738982398457e-05
1.41191850975216e-05
4.35289496589531e-06
-2.97087299889569e-05
-2.6848478788643e-05
-3.97528916165614e-05
7.33403432584628e-06
-2.33529613772826e-05
-5.35856451609768e-05
-3.28546802842732e-05
-4.32415968743946e-06
-2.49889062098239e-05
-3.52649383655802e-05
-3.6419995784572e-05
-1.72975698641176e-05
-1.59627595704525e-05
-4.97470243603341e-06
-2.69965532696573e-05
-8.36031750398531e-06
-2.54693675082788e-05
1.23323279421304e-07
1.69128193028512e-05
-1.31546830813756e-06
-2.48072234229888e-05
1.17313707230215e-05
-5.38224102152763e-06
-9.05856643176973e-06
-1.92623513338517e-05
1.27361900453499e-05
-2.20852261141819e-05
-2.62238152751358e-05
2.34328679732733e-05
2.18838200194918e-06
-2.48969736691576e-06
-9.90146864715283e-06
5.53109294908239e-06
6.21696034823204e-06
-2.61531217872565e-06
-1.77552117169542e-05
-6.25977686768438e-06
1.1009160216263e-05
1.96423625304075e-05
7.27152394937883e-06
-3.12746130600603e-05
2.71068880201774e-06
2.26059361500753e-05
-1.96839358569722e-05
-2.84158648000025e-05
2.39536855385327e-05
2.0595593406157e-06
4.5836391751037e-06
6.91099440448491e-08
3.2327805108056e-06
-9.51785097595556e-06
-2.8715569705837e-05
-3.8070110765043e-05
-1.79243883722183e-05
-1.80124953729065e-06
-2.3312162565544e-05
-4.39331902203352e-06
5.30441004218136e-06
-7.06669725272886e-06
-4.91845036115151e-05
-2.71469550913041e-05
9.97933206528172e-06
-5.12791104488237e-06
-6.0925241491005e-05
-1.01451943816363e-05
5.52373069226824e-06
3.07122689768178e-06
-3.37016900901286e-05
-8.61749561401345e-06
4.81037708308265e-06
-1.16698041711323e-05
-4.06112659804487e-05
-1.66717746376397e-05
7.43615228090191e-06
2.10538757375487e-05
-3.07692694132374e-05
-2.71443046891911e-05
-1.20224345904832e-05
-2.36687363311253e-05
-6.44029505258203e-05
8.16548638646003e-07
-1.79298790740367e-05
-2.14387570013873e-05
-3.16902015867576e-05
-1.11960188364336e-05
1.33475527412584e-05
3.39892298035106e-06
-5.21345827549527e-05
-2.31841558257297e-05
3.01104075258901e-06
-1.0783638923248e-05
-2.14874172521292e-05
-2.45660947798471e-05
-3.44133728982324e-07
-9.34263482975856e-06
-2.90330027437499e-05
-6.5253394111066e-06
1.73139758289e-05
-1.59525537277806e-05
-2.2391914199345e-05
2.06215873364755e-05
-1.42488807149766e-05
-3.55294553735084e-05
-8.39022193746945e-06
-9.55265474848939e-06
-3.03014479632665e-05
-3.58031317611795e-05
-2.2140889439068e-05
-1.68263526786193e-05
-1.64797487714303e-05
-3.06131116582893e-05
2.9684373466794e-06
-1.10162565376701e-05
-2.51231601620394e-05
-1.68758289937292e-05
1.12281752145024e-05
3.0651618098596e-05
1.55601738695714e-05
-1.97319967176448e-05
2.93977573765927e-06
1.4456337582772e-05
-2.43081614229796e-06
-2.37786913170649e-05
-1.95268430359335e-05
8.60601417653989e-06
-8.98555827944135e-07
-3.90367871259422e-05
-5.41028654951595e-05
2.36051837411613e-05
-3.6247517739527e-05
-5.53764842492556e-05
-2.66506983408168e-05
1.53102000147493e-05
1.97427248275296e-07
-3.92993600499813e-05
-6.9983289849514e-06
1.96937676463401e-05
-6.62118833444274e-06
-9.57261712692197e-06
8.65609601829446e-06
2.59607504762888e-05
-1.89508732035835e-06
-2.57883878808298e-05
-1.63209603069625e-05
-4.24596408830694e-06
-8.21485361649771e-06
-2.39823653416827e-05
-4.05490837482078e-05
-6.46889577291435e-06
-1.36599064959186e-05
-2.93270643738606e-05
-1.96257365197651e-05
-2.99841846709197e-05
-1.9780138182087e-05
-2.59105243238449e-05
-2.24178668982498e-06
-1.38827375559392e-05
1.71188844214207e-05
-3.45523014514519e-05
-1.58650437045354e-06
9.31680560008305e-06
-9.76253867778506e-06
8.98092031411483e-06
-4.75211394375593e-06
-2.41512192059655e-05
-2.90108158628657e-05
-2.00956836854496e-05
-8.66169937655654e-06
-5.07550170972393e-05
-5.33077901098363e-05
-8.21650116770012e-06
6.24814231069315e-06
-4.3349770681588e-05
-2.14762508408224e-05
2.06721642289258e-05
-7.27707373529999e-06
-1.00761662694534e-05
2.21550218360488e-06
3.18594496427287e-05
1.57428216112489e-05
-2.43329981901936e-05
-2.60350453998937e-05
2.47129969430452e-05
4.63219848729084e-06
-3.82045109904049e-05
-3.45726985775658e-05
5.179627975811e-06
-7.34167779425263e-07
-3.75020646621257e-05
-2.91175995565495e-05
7.53844630935754e-06
2.0630524780791e-06
-3.4142450761623e-05
-3.13410452834637e-05
-2.11403465717039e-05
-2.71083603649714e-05
-3.43157600827592e-05
-2.65715749192533e-05
-1.33034164975524e-05
2.79592872899805e-05
-7.70388196348975e-06
-1.36395350478478e-05
6.90509218539177e-06
2.93868720390883e-06
-1.79751170057958e-05
-1.54792109155323e-05
-2.09109174875508e-05
2.28145558219903e-05
2.90042116556897e-06
-4.08215902357567e-06
-1.60108866021075e-05
-2.02113177136906e-05
-2.23785626976971e-05
-1.72879288198288e-05
-1.53933443981759e-05
-2.63839461964416e-05
-1.05234822927385e-05
9.75486662154951e-06
-3.70890034776108e-06
-7.95095711356984e-06
-1.34091372875408e-05
8.89647509428532e-06
-1.19413087558051e-05
-4.12945926213185e-05
-6.18999051688485e-06
1.57465016789577e-05
-1.8630469136526e-05
-3.23410412234744e-05
-4.57733570168727e-06
-3.54384066572158e-06
-1.14202185739008e-05
-1.51425933029207e-05
-3.49258663637743e-05
3.71060108067435e-06
-3.59887282564359e-05
-3.85942394918392e-05
-3.4244003652586e-05
-1.97973767405706e-05
-2.86208566762268e-05
-6.50177522752444e-06
-7.18611218216972e-06
1.61849367677349e-05
-5.46034372387184e-06
-1.70636268432355e-05
-3.88913193159498e-05
-7.70563798768433e-07
-2.02890693685243e-06
-3.84808493970217e-05
-1.58421579891352e-05
-3.7729928442751e-06
-1.26557770344591e-05
-3.33248708873681e-05
-3.45656256370595e-06
-2.14622195078686e-05
-6.2701589424741e-06
-1.13644219248322e-05
-2.22927618438502e-05
-1.76006399295644e-05
-1.50334115624602e-05
-7.62693136447709e-06
-4.7827839848442e-06
-8.75136593110309e-06
7.50655716140945e-06
1.9073628756423e-05
-3.4494733256e-05
1.79344727686868e-05
6.10194437563686e-06
-2.12036054591731e-05
-1.44139776987623e-05
2.83466504516076e-06
-2.29832605702087e-05
5.70944597609402e-07
4.26588831837033e-06
-2.12431570873186e-05
-3.58528477332329e-05
-2.49030893111807e-05
-4.21133440787322e-06
-1.51569000084305e-05
-1.69259285209189e-05
-1.15165487102296e-05
1.45073368081272e-06
-1.44597372900775e-05
-1.55383516630871e-05
5.58895439506319e-07
-7.22710398710873e-06
-2.54510651563282e-05
-1.87544764475992e-05
6.10812514365662e-06
1.18028833550064e-05
-3.58777975721966e-05
-1.80123418421966e-05
2.71568875246202e-06
7.99907210311102e-06
-2.41161099615832e-05
-3.19727165639812e-05
-5.57989303180951e-06
-2.27402682311722e-05
7.8670071867584e-06
9.15060439860627e-06
2.14259820752759e-05
1.19889364505471e-05
-1.91539981238768e-05
-2.48373353724082e-05
-6.23018492743716e-06
8.52134456795653e-06
-3.21429250729771e-05
-4.13373386274858e-05
-5.07470789006791e-06
7.72694816501937e-06
-2.94706812381081e-05
-9.74485910232136e-06
-1.07825386256227e-05
-2.33520406045652e-05
-2.31076079360537e-05
-2.25280345430187e-05
-1.34952426704318e-05
-2.79044391070595e-05
-2.65318805686403e-05
-1.5616114655726e-05
-1.13859185941114e-05
-1.99742491925641e-05
-3.6638654734917e-05
1.91866739830659e-07
-3.98764056197871e-05
9.16484947291388e-06
-2.89406673416133e-05
-1.29774015745221e-05
1.54393555126414e-06
-3.93373985447376e-05
2.04987970075332e-05
-3.02958814151063e-06
-3.0910492828856e-05
-4.56181915985575e-05
-3.33420471166331e-05
-3.58589307288653e-06
-2.03943025837485e-05
-3.18080248538832e-05
-3.37278587393774e-06
1.06807306839824e-05
-2.18040523175814e-06
-3.34235579018235e-05
-2.36907997032175e-05
2.81568720371311e-05
2.58982950641269e-05
-1.11503586652997e-05
-6.83111549105456e-06
2.27716583076946e-05
-2.53923422377576e-06
-3.48956190511144e-05
-3.27614917887341e-05
1.84027573484927e-05
-2.77078651908837e-05
-8.27658570438489e-06
-1.74530557208742e-05
-6.26289637108347e-06
-1.81469446839379e-05
-3.03201558208665e-05
-1.20465815296595e-06
-8.47644679714112e-06
-9.40236602831795e-06
-1.56570875198235e-05
8.74351104185008e-06
-6.1786875793246e-06
-1.6865498756192e-05
-3.32624001055123e-05
-6.18102055935656e-06
1.35285281272414e-05
-5.34997269842015e-07
-1.52054528730617e-05
8.76355592558847e-07
1.00076447464843e-06
-2.08109000040297e-05
-2.29216279688889e-05
-3.28853998629028e-05
1.71053568091707e-05
-9.83346900702161e-06
-1.54383117243861e-05
7.35011891554209e-06
5.69103495054432e-06
-1.82223499588035e-05
-2.28790813891737e-05
1.54856273133322e-05
-7.30965552524604e-06
-2.2721910966647e-05
-1.22946921854052e-05
2.70888100422634e-06
1.41715529978097e-06
1.18301496874196e-05
1.22501470986874e-05
-1.38157459687402e-07
-2.78434968099402e-05
-2.17988957377534e-05
-2.91087195666859e-05
-3.03996354817767e-05
-2.29809412614845e-05
-2.43352228091033e-05
-3.4609167362122e-05
-3.43932547997608e-05
-2.38921062688986e-05
-1.58839818295618e-05
-2.2355647563438e-05
-5.30688755647717e-07
-3.40582744707272e-05
-3.84158595845444e-06
1.1559756046275e-05
3.58366230061542e-07
-1.42471949596198e-05
-9.29569893016038e-06
3.90610121225587e-06
-2.65150121283305e-05
-3.43016652378094e-05
-3.87695934331518e-06
-4.59467244474788e-06
-3.98816926549836e-05
-5.39579824450226e-05
-8.44910138069072e-06
-1.48231195535858e-05
-4.67957833656765e-05
-5.18399431464779e-05
-2.38599609392094e-05
-6.46130347786749e-06
-2.75680696715026e-05
-2.52223332207338e-05
1.05335695353022e-05
1.04748893451698e-05
-7.91099547542495e-06
-6.50443466655617e-06
3.73171079211544e-06
1.16829376280776e-07
6.70522275004762e-06
5.38947512920924e-06
2.01144852085583e-05
-1.03286729133403e-05
-1.86931721799925e-05
-3.05272266970699e-05
-6.85228918915465e-06
-2.67256871126943e-05
-1.29284498470997e-05
-1.55894125029114e-05
-3.04785682459335e-05
1.64815688807675e-05
-1.86315200707123e-05
-2.3540377361195e-05
-2.57438615655502e-05
7.82142983945895e-06
3.19034077800907e-06
2.34637803791692e-06
2.05304299506808e-06
3.04242115069133e-05
1.33291021552176e-05
2.94631765746847e-06
1.39790283581893e-06
-7.42919780238181e-06
3.77030499336656e-06
6.12415110639525e-06
-1.58644057303326e-05
-3.08876154117707e-05
-9.86211231633822e-06
-1.08095781114701e-05
-3.44778007575591e-05
-3.74163373040071e-05
-1.12863726122603e-05
-7.02076648874943e-06
-2.34346585352407e-05
-1.82247612201904e-05
-1.22628795925605e-06
-1.58013675219421e-05
-2.83077444883013e-05
-1.55758556499109e-05
2.01210390143314e-06
2.82267645569619e-05
-2.11769080111903e-05
-3.15684379562726e-05
2.34004271652229e-05
-4.03977606470739e-07
-2.24423881737118e-05
-4.36316815034831e-05
-2.9702113447106e-05
-2.00074657101697e-05
-2.21008048469553e-05
-4.49228387479933e-05
-2.76061021674707e-05
1.54040385216521e-05
-3.81235665776473e-05
-5.44472758425197e-05
-2.74370627547399e-05
-2.2780432909392e-05
-1.66863186027389e-05
-5.65481862729466e-05
-2.85827678699908e-08
3.06646385855728e-05
9.45555667692498e-07
-3.39930118228447e-05
2.89761906254681e-05
1.74119153323629e-05
-1.17803264133655e-05
-2.36685434871738e-05
1.10959470445139e-05
-1.38804422856734e-05
-2.23012461966004e-05
-3.69445832666469e-05
1.49903363692817e-06
7.95678938676535e-08
-5.51757074207878e-06
-1.83039943062958e-05
-5.50659419027796e-06
-1.73087132523595e-05
-4.60015236757125e-05
-1.43635760592476e-05
-2.76181760931895e-07
-6.62977719895807e-06
-1.52028814898844e-05
2.40224575419076e-05
1.50008005361262e-05
-3.57256909309671e-05
-9.10223553400409e-06
5.93723810238339e-07
9.23957314249943e-06
-1.79884439845524e-05
-4.01415462684034e-06
3.35452548847921e-07
3.9586605874768e-06
-1.51704333924092e-05
3.32961878785424e-06
5.38475323865261e-07
-2.39715765036004e-05
8.16122240796139e-06
-2.33290096648468e-05
-1.60141832615359e-05
-1.00719141517854e-05
-4.77232349306524e-05
-5.47825941734007e-06
2.451769086254e-06
-2.28616364473371e-05
-4.65437421913458e-05
-2.33987342146541e-05
-2.04303474732278e-05
-1.40669316547633e-05
-8.75605611601194e-06
1.68451124908715e-05
1.85816707016092e-05
-3.09371099511849e-05
-1.33394399615506e-05
-3.84163889241276e-06
1.32661857783019e-06
-6.98108071168802e-06
-1.71433851333478e-05
-5.62359493228893e-06
-7.26793234662512e-06
-3.01247324632365e-05
-2.09959161334123e-05
-1.56105284983855e-05
-2.52845304091126e-05
-4.17980288396577e-05
-2.04109100986222e-05
-2.92338893889388e-06
-3.43035991587144e-05
-3.42305043790878e-05
-1.48637595963384e-05
-1.41855103681369e-05
-2.30180303682634e-05
-3.62004969593859e-05
-1.31663750171948e-05
-1.98325698305411e-05
9.22233817482945e-06
-3.1597135071262e-06
-1.63259392356342e-05
-5.18390648851411e-06
-3.20248848822274e-05
-2.44895619082297e-05
-4.62578227918129e-06
-1.85559540352131e-05
-5.6690894200465e-05
-2.4240839638084e-05
-2.46886947545654e-05
-8.78394161296457e-06
-1.5103922045681e-05
-1.30788049104076e-05
9.99280876336466e-06
-2.72735276561193e-06
1.70573408506258e-07
-2.18342446923939e-05
5.11780084350507e-06
6.88943611626796e-06
-4.14289537243318e-05
-5.17475058612585e-06
1.28243038104068e-05
8.37887512308564e-06
-1.53246727801006e-05
-1.5664892658431e-05
-8.42399623989967e-06
2.43879028099496e-06
-2.47680628760044e-05
-3.63830464924014e-05
5.85797079676575e-06
-2.77787520785504e-05
-1.7176862016093e-05
9.13866831935971e-06
-4.33486728233455e-06
-1.12089849577504e-05
-1.34154285841215e-05
-1.99314387724608e-05
-8.49262003324171e-06
2.03713112679172e-05
-1.52201545987862e-05
2.99913256844784e-06
2.34346510774135e-05
-1.18758074155591e-05
-1.55015401867099e-05
-1.45135761567471e-05
-2.40869813708638e-06
-2.71553833005866e-06
-1.18440873251327e-05
-9.37277293421848e-06
-4.33914545601227e-05
-1.63076736118671e-05
-1.31146279356952e-05
-1.21196503648977e-05
-5.48974080144676e-06
-3.02058525145309e-05
-2.11774004822451e-05
-2.1804023388189e-06
-3.98208387496556e-05
-1.98003926869639e-05
-1.05526428225001e-05
-1.63982198172932e-05
-1.38828239227139e-05
-2.09916270041664e-05
6.18961507662146e-06
3.15974217664435e-05
-3.14016306719873e-05
-1.41846236069485e-05
2.45610688616349e-05
-1.27455468646232e-05
-2.14194362043157e-05
-2.76086220246426e-05
-4.08139182489444e-06
-2.90130561745711e-05
-4.38324140295308e-06
-3.8680885855781e-05
-9.94869595702025e-06
-1.38468614298682e-05
-2.32745290751096e-05
-2.95812451765706e-05
-2.393611400564e-05
1.5574303411973e-06
-1.59305414247389e-05
-2.03665638925552e-05
-1.94627953658731e-05
-9.54860635249928e-06
-6.77863974593916e-06
-2.39931738734423e-05
-1.71413681353762e-05
7.0323051213509e-06
-1.51354042574256e-05
-1.6786590393105e-05
-3.30354687694896e-06
-1.96420554979194e-05
-2.55119161179966e-05
-4.18812589516991e-05
-1.34654197290788e-05
1.17814234897728e-06
-2.70653938171086e-05
-3.37318451713192e-05
-1.71641609303133e-05
-8.35018815179808e-06
-5.52750415854262e-06
-1.70554108300088e-06
-2.84683077289305e-05
-2.16746355241544e-05
-1.07227515945288e-05
9.54352785882587e-06
1.91773988376622e-05
1.01784416349006e-06
-8.92294728321867e-06
3.2536705708276e-05
6.90223262279624e-06
-5.16396074995937e-06
-1.80088729343081e-05
4.78632581042603e-06
-4.62269620393441e-06
-1.46193081362969e-05
-1.13889401383832e-05
-1.3772547864371e-05
-2.77917530625411e-05
5.40086905272675e-06
-2.29140432070493e-05
1.44161574419016e-06
2.5783200467613e-06
-4.59177983877659e-05
-5.69418121044332e-06
1.8651252099913e-06
-8.97834830445866e-07
-1.44005579926154e-05
-9.67493217793338e-06
9.5418803786651e-06
1.56752208579439e-05
-9.55168174535239e-06
-2.5852832129116e-05
-2.20637952586682e-05
-5.15503675285053e-06
-3.28857352626589e-05
-2.72346190370667e-05
-6.55243038020547e-06
-7.94272389140615e-06
-3.28047195776207e-05
-1.79044954639331e-05
-2.13009244781115e-06
-2.1923970571568e-05
-9.79222844097072e-06
-2.12219531931303e-07
7.26973026844952e-07
-3.24479006296272e-05
-2.31217255331913e-06
2.7052543426261e-05
4.90902006516077e-06
-1.82337908733032e-05
-1.47291438711617e-06
-1.85346001926897e-05
-2.0168542763812e-06
-4.78579453645858e-05
-7.26306109324538e-06
-1.1848047403904e-05
-2.13496481832488e-06
-1.32428592240609e-05
-2.87827350421426e-05
-2.05870254590974e-05
-1.97841598948241e-05
-1.91867163643394e-05
-4.80153169321164e-05
-1.3140139525271e-05
1.77024143059268e-05
-5.79590849554613e-06
-2.23688436839594e-05
1.41529724222273e-05
9.71568625066163e-06
1.40760995987097e-05
-1.09273214765214e-05
1.11708080265154e-05
-7.64848072497029e-06
-1.00410913658717e-06
-6.27413795999685e-06
-1.43509586694154e-05
-4.30637379072733e-05
-3.31858049052795e-05
-2.14830914165248e-05
-3.33879805972231e-05
-4.56284099176264e-05
-4.30831059688152e-05
-8.9776028062465e-07
-2.95745172764156e-05
-2.58144249313972e-05
-3.09317260149708e-05
8.27914749744801e-06
3.474431696641e-05
1.46286660749387e-05
-1.7515149628893e-06
-3.12729523994055e-06
1.36082040034523e-05
1.34357547269407e-05
4.80712735402588e-06
-2.31905718761213e-05
9.02182482495077e-06
-1.32233798506456e-05
-2.30807222415657e-05
-1.84349463880967e-05
-2.80295490962497e-05
-1.51176741114606e-05
-2.57057533157095e-05
-4.46416044350406e-06
-1.86345167518042e-05
-1.69260749148511e-05
-1.3383340307464e-05
-3.25849584676542e-05
-1.95790916095485e-05
-6.98884715034466e-06
-1.0057898263073e-06
-7.65889781445409e-06
-1.24333737128903e-05
1.22521736206995e-05
9.18854313989478e-06
-7.14906571580995e-06
-7.20296818881233e-07
-2.03548314309909e-05
1.09899773769039e-05
5.56505367026614e-07
-5.84584764838976e-05
-2.88077387680731e-05
-1.21212424962253e-05
-4.30065575428069e-05
-3.52868427523066e-05
-1.20699668665738e-05
-8.52944305674163e-06
-2.6696811469131e-05
-1.98191240161211e-05
-9.42843331584813e-06
1.28041613312441e-05
-2.02348273404502e-05
-2.51697765155529e-05
3.21942214591515e-06
2.0366525734779e-05
-2.49911957639275e-05
-8.52278091490316e-06
-2.39641889332034e-05
-8.06677045670967e-06
-1.03310157925279e-05
-3.19829427889629e-05
-3.93863410120293e-05
-2.72825488934049e-05
-2.09384736095203e-05
-4.10788571030042e-05
-3.86115472722741e-05
-2.9049114897023e-05
1.06093371889177e-05
-1.47618440902193e-05
-2.09691928282943e-05
-5.93683947628414e-06
6.90133097518351e-06
1.61223224491239e-05
-1.13686179753434e-05
-1.68258197688918e-05
-2.62234820444468e-05
-6.95928058870826e-07
-3.82777317837108e-05
-2.48054007719722e-05
-6.7514638053942e-06
-1.02936748756767e-05
-1.3425061021453e-05
-1.75781494847246e-05
-8.72312659362705e-06
-8.73753775133437e-06
-6.20644579343884e-06
-2.83349122997464e-05
-2.92963910510875e-06
-1.55028033302357e-05
-9.91047490396793e-06
-3.28115206587857e-06
-1.36641324859069e-05
9.61166953554931e-06
-1.92615067225288e-05
2.17644109406414e-05
1.56385302604086e-05
4.08459063732528e-06
-1.61435727075391e-05
-3.50303169119138e-05
8.94608347364615e-06
9.4875530134102e-06
-4.50321989367035e-05
-4.38039575654521e-05
-2.03065909109313e-05
-1.99693134956424e-05
-2.5665981758762e-05
-3.10585031300083e-05
2.43515226373507e-05
1.55442231393715e-06
-4.31157231178498e-05
-1.26194805062207e-05
4.17760402594869e-06
-4.83146749831306e-06
-7.76982714150757e-06
-1.81668501067109e-06
1.14015892841045e-05
2.99252570332512e-06
-8.22773218449238e-06
-7.87880484464485e-06
-3.00569135356706e-05
-4.12901620868048e-05
-2.60653397735483e-06
-9.71216586827654e-06
-1.14037230427199e-05
-1.50379758817931e-05
3.01581575748676e-06
-3.17033631208029e-05
-1.61587329063906e-05
-1.83808486883707e-05
-2.42008595763022e-05
-2.1292388427795e-05
1.95217055083157e-05
8.42053646723932e-06
1.39500235575658e-05
-4.04631872043371e-07
-1.80978346028217e-05
4.3210943853957e-06
1.98408162683264e-06
-2.42683545178524e-05
-1.84134491045465e-05
-6.1303273061466e-06
-3.42601236356067e-06
-1.06771866538217e-05
-5.12982580676065e-05
-4.21679599508447e-05
-1.64006645483518e-05
-3.70453173869041e-05
-6.60118365278782e-05
-9.5040714820848e-06
-2.76960007199414e-05
-8.43696782829941e-06
-1.04603445172648e-05
-3.33656275623233e-06
1.77940717724426e-05
1.33145332772264e-05
1.84473578016768e-07
1.99062852966646e-05
5.92707468247733e-06
-2.07338533649461e-05
-2.32176230225466e-05
1.21921832673545e-05
2.79782063157302e-07
-2.18607507317829e-05
-1.43614411774942e-05
-3.42812181539074e-05
-1.35773519089466e-05
-2.1273426749174e-05
-2.62932534327396e-05
-1.76081798021784e-05
-5.62100556307051e-06
-1.65192809184682e-05
-2.47906537906629e-05
-3.65161201037172e-05
-1.91922110034051e-05
1.74551325618949e-05
1.77501193696862e-06
-2.74005753031804e-05
9.938836498049e-06
2.10879868847763e-05
-8.01677344943721e-07
5.13487100000101e-06
1.05140281218174e-05
-5.89475593132871e-06
-8.99620449493808e-06
-1.0323731996314e-05
-1.0295042648556e-05
9.86659398412482e-06
-4.38539739403185e-05
-3.42765538764019e-05
-2.50995839807361e-06
-3.23963104683303e-05
-2.84041645059722e-05
-2.81045174776523e-05
1.90927231001955e-06
-1.59939961967806e-05
2.39133178838182e-06
-8.13874877709325e-06
4.48023798902455e-06
1.00377720182422e-05
5.52399832168305e-06
-6.39831126642035e-06
1.04187847312714e-05
1.69501776056134e-06
-3.50128825677704e-06
-3.36955513797837e-05
-3.4833526383255e-06
-6.32007789166564e-06
-6.20697334607765e-06
-2.50760849728105e-05
-3.28555212771094e-05
-1.3636330792676e-05
5.72454261174972e-06
-3.71862129425287e-05
-2.89172731813038e-05
-1.63940019469254e-05
-5.00142524998228e-06
-1.43405961277413e-05
-2.24953157719395e-05
-2.6432345163553e-05
1.52585781379695e-05
-3.30778868656071e-07
-1.36000154880012e-05
-2.76785179776627e-05
-2.01223476725558e-05
-2.69606512583491e-05
-2.56599915458198e-05
-2.47071517164814e-05
-1.15364053072156e-05
-2.90240633187349e-05
-1.30963512415532e-05
-3.4712648992933e-05
-2.60815492979515e-05
9.94881842894751e-06
-2.39716007533657e-05
-3.14059477855448e-05
-2.03069238176307e-07
-2.2851395109597e-05
-2.47881346431536e-05
-2.08906117707337e-05
-4.3557864669481e-06
-2.12126163474811e-06
-1.37843672085877e-05
-2.62795360040184e-05
1.30040291918773e-05
1.8143431751471e-05
2.88518489117251e-07
-1.61839514783106e-05
5.4129960289932e-07
1.57217587571513e-05
-3.11556020826567e-05
-2.50206579116847e-05
8.76932761815928e-06
2.64133736573352e-05
-1.40815866266558e-05
-2.9277762397793e-05
3.12416984800662e-06
1.29970558243926e-05
1.79412773800308e-06
-3.29727772485928e-05
5.90436720843013e-07
1.57013914648846e-05
-1.09374148260157e-05
-2.65491444378225e-05
-1.14065218681912e-05
-1.71763844871497e-05
-2.50508936788981e-05
-3.68761876921249e-05
-1.31884468791937e-05
9.64852485122105e-06
-1.68553334451315e-05
-1.83951497373465e-05
-3.05336762403294e-05
-1.74485515174627e-06
-1.97005743594637e-05
-1.24198338362935e-05
-5.0008527018606e-06
5.16980891702583e-06
3.74063281154933e-06
1.44794290701217e-05
-1.23514066987282e-05
-5.17030568720423e-06
-1.86999449600364e-05
-1.0961785862558e-05
-2.80486410985046e-05
-1.30017444381197e-05
-1.27980724262884e-06
-3.35229882367409e-05
-3.39129917553313e-05
-3.1347624686947e-05
-9.41511423215275e-06
-1.58717039290363e-05
-4.716250536438e-05
-3.12409973312957e-05
-6.92942755746489e-06
1.33376470049267e-06
-4.13278505131803e-05
-3.40355102934956e-05
4.20134249340168e-05
6.32678552350143e-06
-4.7120343223339e-05
-2.86833571231206e-05
1.40939488039241e-05
1.73710813567074e-05
-2.67156032328967e-05
-3.39058061862661e-05
1.7191114231797e-05
3.84537011349238e-06
-4.21798557763325e-05
-3.95602410436647e-05
-1.02951468507727e-05
1.43696751125704e-05
-4.74171972232546e-05
-5.63103717573337e-05
1.12229069691761e-06
2.71240991870712e-05
-3.76413455544097e-05
-4.83331053721652e-05
-1.14308822951845e-05
1.87755893627609e-05
8.36899494563098e-06
-3.64815225120248e-05
5.7707320159422e-06
2.95069344533929e-05
-1.10512669506905e-05
8.98135576317672e-06
-6.40004891849493e-07
2.60530277007661e-05
-4.76088777735988e-06
-2.40830011705904e-05
-1.9238351901756e-05
2.65630277514529e-05
-4.87758320496028e-07
-4.09810502569695e-05
1.0232031006791e-06
9.58162733798518e-06
-1.17940703866398e-05
-3.46772973715856e-05
1.2744499174932e-06
2.8389120395037e-05
2.76167894528632e-05
-4.14562589826021e-06
-1.0568907478105e-05
1.18736375831402e-05
2.04495863762163e-05
-1.51093483698791e-05
-2.09987225250058e-05
1.09702169986432e-05
1.39004682719597e-05
-2.0179774609132e-05
-4.34618670680053e-05
-2.7588266174645e-05
1.71615875810326e-05
-4.09604928557989e-05
-5.1288321873523e-05
-2.54624871302276e-05
1.7910098593659e-05
-2.31095526634994e-05
-4.13761190141032e-05
-2.96242890254658e-05
2.92159432367924e-05
8.42160856045747e-06
-5.60566319789213e-05
-1.62828509326142e-05
5.70403889049855e-05
1.27381828580696e-05
-3.98726652961289e-05
-7.40939573946852e-06
2.10253341117216e-05
1.50338465181679e-05
-5.43794367952411e-06
-3.11606481320099e-05
-4.30747887848882e-06
-1.13041714738731e-05
-7.96517204237376e-05
-5.23915335410976e-05
-7.69630715035181e-06
-2.21997923419174e-05
-4.14836651743093e-05
-5.7680758229833e-05
-1.79229883812686e-06
-1.35045039410306e-06
-2.24607979290782e-05
-2.90964780980316e-05
9.52411413800625e-06
9.26753572403328e-06
3.0047315998336e-05
-4.35715810183137e-05
-3.62255653946852e-05
1.79999513788058e-05
-1.78919223061835e-05
-2.93142660051896e-05
-1.97022519047857e-05
-1.5121231160376e-05
3.27477765679043e-06
-5.46282637624479e-05
-3.94395479498e-05
-2.01966039501801e-05
2.8279425290788e-05
-3.94936969141312e-05
-2.81935714849481e-05
-1.18595612884667e-05
-1.51382852312763e-05
-9.37768837495311e-06
-2.22501427164867e-05
1.467455488898e-05
2.12721608014825e-05
1.83465971383602e-05
9.42573223025001e-06
4.77908948108096e-07
3.26953366541888e-05
1.09371882249949e-05
-1.33516358691217e-05
1.16564088977779e-06
8.57253905160738e-06
-2.18022904886173e-05
-4.08755134913877e-05
-2.04856527479687e-05
9.98273925243222e-06
-5.2531275704878e-06
-8.95026125598455e-06
-1.57786572277571e-05
2.16843212020022e-06
1.24039966516265e-05
-2.04476797611484e-05
-3.45192564671904e-05
4.066707334372e-06
3.61358570040147e-05
-1.07103593808698e-05
-3.87691674897016e-05
3.34945059248056e-06
1.70337758963507e-05
-1.53920655436841e-06
-3.53933016829987e-05
-2.26884600481978e-05
4.22822652374032e-05
2.08894370353839e-05
-5.95771284455333e-05
-3.37418635995603e-05
2.40780385385281e-05
-1.63309048569201e-05
-5.90350478891816e-05
-2.2015180983533e-05
7.1309212641539e-06
4.81064535615202e-07
-4.46878569202275e-05
-5.38752121031992e-05
2.1387752380521e-05
-4.00762237713892e-06
-3.77760825467235e-05
-1.4470820898845e-05
-1.15801260538593e-05
-6.08318019257136e-06
-6.35115859285841e-06
-3.27673420035663e-05
-1.50292862084802e-05
2.10923191186987e-05
1.23928029887749e-05
-2.81771934618294e-05
-2.26718781310384e-05
-1.22330304653119e-05
-2.79089861748201e-06
-5.35922963616182e-05
-1.66377530434644e-06
5.62284354435796e-06
-2.23588253483564e-06
-2.62781679180964e-05
-3.13870308693452e-05
3.80140054655758e-06
5.93349525263939e-07
-3.00371263425122e-05
-2.3001116913962e-05
-1.80514464900148e-05
1.3807467919781e-05
-1.68835013245721e-05
-1.94272229238859e-05
-1.00640410751469e-05
-6.65512317825695e-06
-2.8841062776272e-05
2.50283395734814e-06
8.89860200467305e-06
6.18739543478364e-06
-1.81799823819352e-05
-1.61248727963891e-05
1.79415958724337e-05
-1.03517647452371e-05
-2.58275623486527e-05
-2.7776014267963e-07
-1.54592679096608e-05
-1.34531410495584e-05
-3.42312454064803e-05
-4.20562252527994e-05
2.93884474333802e-05
-1.58528687610324e-05
-9.50707069173676e-06
-7.31161444481684e-06
5.1511654559207e-06
3.04286842592626e-06
-8.45320263882512e-06
2.52291663300711e-05
2.44666075724442e-05
-4.42447086001377e-06
-3.41324192408189e-05
4.83563743700964e-06
3.39688452043798e-06
3.66986734976934e-06
-2.25639958852605e-05
6.49898681307026e-08
-9.77616089766129e-06
-4.3357684659348e-05
-1.74087382099255e-05
-3.53008953810133e-05
-1.22304105453959e-05
-4.28043794043546e-05
-2.90839515919814e-05
-1.67400408241793e-05
-5.15568482756547e-06
7.89258451468713e-06
-1.2611814730354e-05
-1.42513758397498e-05
-6.49734822213907e-06
8.35961220535843e-06
-1.71711176551011e-06
1.67951884672698e-05
-1.33489306572035e-05
-1.16960769923362e-05
-2.83863990354342e-06
1.19014382015564e-05
9.56175256351934e-06
-2.12640651999189e-05
-2.68982383344234e-05
-9.03380614509663e-06
-8.63721931904119e-06
-2.9344605047193e-05
-4.79064066005791e-05
-2.40676565035999e-05
-2.92634512546522e-05
-2.34678137521869e-05
-3.56525918139706e-05
-3.91650377995881e-06
-1.67655105782818e-05
-3.8532659758563e-05
-2.53326491904997e-05
6.8413461441329e-06
-2.15147540316598e-05
-4.19538272004888e-05
-1.25733747614377e-05
-2.47564445552403e-05
-1.54586594115721e-05
8.67257014759221e-06
8.37861491262945e-06
-3.75696326950961e-06
-8.17437057121047e-06
1.98234101553854e-06
-7.59265908196535e-06
-1.52517461733237e-05
-2.92351944359307e-05
-1.62616841435651e-05
-7.46073659903294e-06
-2.42143021898173e-05
-2.04792238897616e-05
-1.17072299432051e-05
5.9514963222825e-06
-7.89332692287765e-06
1.20599840742001e-05
7.82482494037519e-06
4.19462883159731e-05
1.88396425286102e-05
-2.15188052990284e-05
5.07516057384758e-06
1.64615461045754e-05
-1.95456672615925e-05
-2.51333086114151e-05
-1.26960134372907e-05
6.04141124578505e-06
-6.92479001377942e-06
-3.1486022879452e-05
6.19355889653203e-06
7.44169381809876e-06
-4.50684336553537e-05
-3.48100890179274e-05
-2.44680907777835e-05
-3.34824338292332e-05
-2.95736487710776e-05
-1.27992312520963e-05
-2.71416993923635e-05
-3.29305973115663e-06
4.11414312851854e-07
-6.84870250409781e-06
-6.67651754579477e-06
1.83270513189318e-06
1.68735580696564e-05
-1.24680908393884e-05
-8.90040477043032e-06
-1.20056308655402e-05
-7.31602383157569e-06
-8.2204199544053e-06
-1.44622722864902e-06
-2.57329510230601e-05
-2.56706277098048e-05
-3.12291667507677e-05
-1.45097368069466e-05
-1.600785433851e-05
-7.29171181119759e-06
-1.88714091180406e-05
3.42671212332587e-06
-1.90407792528619e-05
-2.41564920416708e-05
-1.87983622757134e-05
-8.6047085076001e-06
-1.78155559681402e-05
-2.38541254743774e-05
-6.06950277952168e-06
-4.25165463569173e-07
-1.75843050843677e-05
-2.05155607329398e-05
1.93726490478167e-05
-1.64232290792165e-05
-3.94828069614186e-05
-1.84195036854523e-05
-7.25867477063503e-06
-3.81985341719559e-05
-1.9800138329229e-05
-2.54351683815063e-05
-1.4362689322599e-05
-1.03387232764801e-06
-2.82891185893634e-05
-1.76319444202205e-05
-1.48664122889744e-05
-8.77831497460686e-06
-2.88630196639181e-05
-1.96627220149968e-05
1.53342286950042e-05
1.90902134172682e-05
-2.78531172607345e-05
-1.05049727710231e-05
2.8190868634879e-06
-1.18285141753095e-05
-6.27111800002303e-06
4.15408754947014e-06
2.17435892158838e-05
-1.40793493461411e-05
-6.31958245313231e-06
-1.32251441711683e-05
-1.17902035951058e-05
-1.16794161789977e-05
-5.95247482279414e-06
-5.42247502559197e-06
-2.36910501916711e-05
-2.58519309366252e-05
-8.11386315874078e-07
1.59469149982996e-05
-5.22540376192233e-06
-2.53428420480187e-05
1.13050727773871e-05
-6.0275399941245e-06
-4.04712451463296e-05
-3.18252498308864e-05
9.643731499827e-06
5.03395443084759e-06
-2.53904384015761e-05
-1.91483419385951e-05
-1.3505945427043e-05
2.33029796696691e-05
-1.40709074225398e-05
-1.73898093163866e-05
-1.79153219779851e-05
1.1138289427282e-05
-9.01375162159277e-06
-2.89884832866569e-05
-2.04650224573336e-05
5.52610062098912e-06
1.00319909441077e-06
-4.63569214038322e-05
-1.42595451618377e-05
5.22691677450827e-06
-1.63452670032042e-05
-4.36743765887333e-05
-2.82932443369027e-05
-2.81530175107596e-06
-1.99329528949486e-05
-3.76493123118044e-05
-1.44171898094882e-05
1.48133792682272e-05
-1.55335193179438e-05
-1.28141575412304e-05
2.70568150148839e-06
2.73589551931364e-05
-1.94682828078257e-05
-1.46981662496536e-05
3.09284549528813e-06
4.20600896052618e-06
-1.13701987253845e-05
-2.4189097357532e-05
2.25769087157453e-05
-4.30496516651996e-05
-3.50475862599259e-05
-1.90599270203294e-05
-3.32757218171257e-05
-3.03800575503587e-05
-1.60540943987193e-05
-3.12253195583058e-05
-7.52487115018941e-07
-3.7509458232795e-05
-1.70811198186294e-05
1.30807087895978e-05
6.81830079892295e-06
-1.63240871004013e-05
-2.48452686721874e-05
3.03744787711003e-06
5.37337939476894e-06
-3.69296969727469e-05
-3.26737272262986e-05
2.48028830970472e-05
-4.56270371181053e-06
-2.15359384378741e-05
-5.5486242200533e-05
7.96803853338447e-06
-2.59950756008187e-05
-4.02672905490174e-05
-3.30152158075956e-05
-2.04332829894784e-06
-7.62567788466782e-06
-3.39886762506444e-05
-2.83581629414631e-05
8.73405754574072e-06
-1.83959712930434e-05
-8.93027457104732e-06
-2.21529806564231e-07
1.00437878834588e-05
-3.1177564084764e-05
-5.57896830971479e-06
5.27055281277757e-06
2.60098554888879e-05
-1.74889267401109e-05
-1.97124704359175e-05
-8.99429835820641e-06
-1.4677147616617e-05
-2.36559403147077e-05
-1.03925690291343e-05
9.49201714131683e-06
1.2668919932609e-05
-2.78720576732823e-05
-2.98550510784356e-05
4.22775919223899e-06
7.27028216212779e-06
-2.74810739271064e-05
-1.14361224915605e-05
-1.4222483080069e-05
-1.64095194725599e-05
-6.76554549965938e-06
-2.52256231803699e-05
-9.42038621065432e-06
-3.50993217679565e-06
-8.55236216662243e-06
9.79053512427172e-06
1.76042618629701e-06
1.05373505547096e-05
4.61570712926166e-06
-1.65044663427643e-05
5.76452754046236e-06
1.23359358959677e-05
-3.6568650437606e-05
-2.47095078292844e-05
-4.2225728370196e-06
-2.959308912354e-06
9.56954073917264e-06
-2.07236444283787e-05
-1.97098834914038e-05
-7.39807314943815e-06
-5.8262683290099e-06
-1.05837489041394e-05
-3.67076283514963e-05
-2.09962604958322e-05
1.14548800373156e-05
-1.61612637939393e-05
-6.28080685614615e-06
-4.2648535926251e-05
-1.62427144823361e-05
-1.67120339206674e-05
-3.11203667629184e-05
-2.81370821753767e-05
-2.05757318903871e-05
4.51468874398744e-06
-9.61236194451928e-06
-2.69892233723865e-05
-1.5589940775461e-05
-1.10694841487932e-05
-8.36839904564657e-06
-5.61549802366535e-06
-1.30089526659707e-05
1.61037545779062e-05
-1.98274813099684e-05
-4.8284976084973e-05
-6.30081289050494e-06
2.4694304655794e-05
-2.52747734294613e-05
-3.66496661266054e-05
-3.05245663258739e-05
-1.50043468057636e-05
-1.88580982413565e-05
-3.84679186920224e-05
-7.19979147334638e-06
-9.68379324312975e-06
1.35642603958007e-05
-1.51673514621228e-05
-2.6097551678827e-06
1.22650973364393e-05
3.75566703883931e-05
-2.11278952298987e-05
-6.4220827457077e-06
1.48244538819627e-05
1.21264798829553e-06
-1.30992862177135e-05
-1.21631225693612e-05
-6.38374078094603e-06
-3.8278104392604e-05
-4.8857610228742e-05
-4.55210065009308e-06
1.19699332933476e-05
-5.27093652043831e-05
-3.79330059926056e-05
5.848813140654e-06
1.25184602068876e-05
-1.01826514135172e-05
-2.52274373302918e-05
7.48408130104822e-06
-3.37493540567884e-06
4.88125132891731e-06
2.69302863464331e-05
8.63423046976331e-06
-3.44260888039956e-05
-5.84946840565483e-06
1.70819497298619e-05
-7.42571955324991e-06
-1.65047290501723e-05
-9.21270179786585e-06
3.30010207385427e-06
-4.1739046605114e-05
-2.47272854687579e-05
-1.88319623553171e-05
-1.96912105990703e-06
-4.72270871099349e-07
-2.01819724360097e-05
-1.42514524394146e-07
8.20994872043881e-06
5.78882512495623e-06
8.55388916542155e-06
-6.7240759297639e-06
7.08809904826497e-06
2.51538655676712e-06
-9.57010957235017e-06
-1.58874296717843e-05
3.25339982773095e-06
4.4741623075272e-06
-2.52026635882211e-05
-1.76772771084082e-05
2.54919353952695e-06
-2.17381819188264e-05
-4.00767415404201e-05
-3.20412076527737e-05
-2.88173952986428e-05
-2.83539477806106e-05
-4.98180632312002e-05
-3.72656800277392e-05
-3.59210267726644e-05
-2.63862722313524e-05
-2.70102900306409e-05
-2.1188644999881e-05
8.06355613924466e-06
2.24823024655846e-06
9.25757062397479e-06
-2.83524795827329e-06
1.05895421813671e-05
1.57184084768715e-05
-1.86234355376385e-06
-1.43603707823607e-05
-1.1675367836079e-05
-1.47922073997472e-05
-6.26134084052106e-06
-3.26918164322089e-05
-2.13736901600797e-05
-1.26925797197056e-05
-1.92910634347405e-05
-3.13512358641869e-05
-3.92897993115945e-05
-5.28406615217831e-06
-2.21364883662383e-05
-6.13246635585733e-06
-2.1936555243807e-06
1.56365681934798e-05
8.91137373404036e-06
1.89083494130749e-05
1.93143443952188e-05
4.39359352376519e-06
-2.3594735125087e-06
2.47441921988262e-05
2.8496192875488e-05
-1.49691332016693e-05
-1.84306490226976e-06
4.80542644197325e-06
1.01577596396199e-05
-1.93102031629806e-05
-3.90364683125803e-05
-1.93571341822748e-05
4.86233814595229e-06
-3.92869721005972e-05
-4.20828338198525e-05
-1.70987734975599e-05
-4.56150254153603e-06
6.05554870926375e-06
-1.4823399664223e-05
-4.41466026211034e-06
-1.76901579641764e-06
6.18668481423174e-06
-1.81402670827349e-05
1.05170335890866e-05
2.09912970279601e-10
3.8343987404333e-06
-1.52853389154393e-05
-3.84276122740127e-06
2.13353873604881e-06
-1.80352012222602e-05
-3.13293346643069e-05
-3.61708597949026e-05
-1.61422369886124e-05
-3.17957311663622e-05
-4.81379875547663e-05
-2.97649070458487e-05
-5.603123363826e-05
-3.87790030951171e-05
-2.97776750662359e-06
-8.07465670938072e-06
-3.16579355189901e-05
-2.58447670017718e-05
-1.14579874178163e-05
1.95804022150141e-05
2.01777340195216e-06
-2.18001835029967e-05
-1.2161900085089e-05
4.57563096963435e-06
-3.64504824440961e-05
-2.8474388777872e-05
-2.12710118472348e-05
-7.2726696874228e-06
-2.93044833302569e-05
-6.55188547902579e-06
-1.36573672539996e-05
-2.33974902685353e-05
-2.34298469272134e-05
-3.06416264738989e-05
7.8946020594007e-06
5.33516203317243e-06
-1.77596989401518e-05
-2.48012985989383e-05
-1.07512211227504e-05
1.44521703717372e-05
3.31565222797634e-06
-9.87839212214608e-06
2.31302311134622e-05
1.22936933343736e-05
-1.25894625153195e-05
-2.24104677749711e-05
-1.72845779782379e-05
1.28598807938684e-06
-2.695480481155e-05
4.96920826802918e-06
-1.02316901860817e-06
-2.51125519338298e-06
8.61587866017798e-06
-3.36663516561998e-06
-8.65619567703405e-06
-2.6774191820516e-05
-1.2868316764536e-05
-4.26096238304868e-06
-4.7755177871652e-06
-2.53658461353294e-05
-2.86055974082346e-05
2.88957549693868e-05
2.56962817674658e-06
-1.04056844451436e-05
-3.70237448651355e-05
-1.69478689931908e-05
-6.1875319915154e-06
-4.14945999806658e-05
-2.92396770309549e-05
-6.68558398702487e-06
1.2686611186696e-05
-3.16676335345209e-05
-3.37674182381244e-05
1.00984337326794e-05
-3.522690482091e-06
-5.87623327102148e-05
-2.60021892279242e-05
3.8597018191367e-06
-3.76816928427061e-06
-3.3541790598925e-05
-2.55080119168845e-05
1.76816227340033e-05
-1.17639927185793e-05
-2.15869820391952e-05
-1.12482673464447e-05
8.09832509135892e-08
-9.35725372846456e-06
-2.63320007429091e-05
-9.36603401771466e-06
-1.65456400028722e-05
-2.63211911544178e-05
-2.36214782335785e-05
-3.1049921544798e-05
-1.10888549288834e-05
-2.99068363677814e-05
-1.76409229970667e-05
-1.71148250436618e-05
-1.94143791900444e-05
-3.08448593788266e-05
-1.39346572935912e-05
-2.28759884876272e-05
3.77482485058775e-06
-2.34152360229526e-05
-3.49821004317921e-05
-2.56476610608602e-05
1.48058679403664e-06
-2.2099414766611e-05
-7.04314910106016e-06
8.36987869758966e-06
-7.91269258830611e-06
-3.08745625278918e-05
-7.35175178007493e-06
-1.27262513376787e-05
-9.51509892976086e-06
-2.57722681057524e-05
-1.8772189408045e-05
-2.18794562819251e-05
-2.74785940274118e-05
-2.06601422019729e-05
-3.23365683071779e-05
1.03421726047517e-05
-1.48620269113421e-05
5.91745970581964e-06
4.4979565230434e-06
1.12390271360261e-05
-2.066307235676e-05
-2.99477407271198e-05
-9.23284714491611e-06
-9.42541862773999e-06
-1.06447569625906e-05
-2.77004737275986e-06
1.11795238663606e-05
1.77648727064819e-05
-1.39859091928349e-05
-3.10716211557192e-05
4.2873372100773e-06
-1.12058156208472e-05
-2.07719973728485e-05
-6.48331743624327e-06
-1.14455137696602e-05
-8.92736987515318e-06
-3.04469992302494e-05
3.50483465784937e-06
3.40824365850244e-06
-1.18463574132456e-05
-1.85412511165271e-05
1.51631972070241e-05
1.37694800136899e-05
-8.12044157460484e-06
-2.4491800733752e-05
-3.25086433491216e-06
-9.00946772507529e-06
-1.52186292000142e-05
-1.89190823683054e-05
-1.26438717029599e-05
-1.1558375486621e-05
-2.34440507305373e-05
-1.23115860248715e-05
1.88215659715631e-05
-1.66682966621455e-05
6.2180276149496e-06
-2.96052768255932e-05
1.98990673897705e-05
7.64120203466393e-06
-1.95146013445865e-05
-2.5379317349363e-05
9.16689511462757e-07
3.88625780529305e-07
6.0583996279251e-06
-2.17383952994652e-05
-3.147939857961e-05
-1.02333450039991e-05
-4.13234630460209e-06
-1.83359312950257e-05
-2.9183988022002e-05
-5.23135411278986e-06
2.09258197143179e-06
-5.52871291010178e-06
-2.39072932738042e-05
2.30471904018098e-06
-2.47118166083399e-05
-1.93096406667132e-05
-2.32921258029091e-05
-3.70422105632094e-05
-1.06345279017756e-05
1.10161547634648e-05
-3.50097773690895e-05
-4.04882725858716e-05
-2.02182877344261e-05
5.33944587356136e-06
-3.12628277473302e-05
-3.67716539723615e-05
-3.4374232395551e-05
4.39078666487676e-06
-1.06312151578639e-05
-1.74155009729167e-05
-1.80323347065055e-05
8.66925402457549e-06
-1.2927439696076e-05
-1.43615705842518e-05
-1.45124343221165e-05
-2.13838416541321e-05
-1.17721092948928e-05
-1.49079585012063e-05
3.18600599046007e-06
-1.77790374129951e-05
1.66523293403861e-06
-3.94215856749117e-05
1.37264429494174e-05
-1.35377827375622e-05
-6.05485151460502e-06
-2.51856597172554e-05
-2.20419459888193e-05
-7.52711259197868e-06
-1.76558739505078e-06
-1.79589274099143e-05
-1.57795028496982e-06
-2.12478636439671e-05
8.86940250520682e-06
-9.13213783984329e-06
-4.67608351118862e-05
-2.10862779884805e-05
2.43420544655707e-06
1.41561070383793e-05
-1.20062455186652e-05
-1.88046114106301e-05
-2.79062564627738e-05
-6.48086146936717e-06
-3.00711137079995e-05
-2.5932723013572e-05
-2.85368164977734e-05
-9.38913924979878e-08
-1.73508317645976e-05
-5.249408293916e-06
-2.32414955080022e-05
-1.8692138307951e-05
3.69879379694204e-06
-2.11359926075391e-05
-2.07438939188593e-05
9.06645367416381e-06
4.76714912678503e-06
-1.99811790385227e-06
-3.14322689479794e-05
-8.30846967046766e-06
-6.04507678049193e-06
-2.80737880265706e-05
-4.28320069710735e-05
-2.3267129740471e-05
4.55536836227085e-06
-1.97672338228354e-05
-3.78903263254399e-05
-2.84775716416435e-05
-4.08113537304775e-06
-1.53342522857536e-05
-3.90286253352181e-05
-2.51396419176345e-05
2.18010106057957e-05
-2.81393843812296e-06
-4.89474503624792e-05
-2.85699249404138e-05
2.3411130553364e-05
1.19921873298348e-05
-1.99140564293693e-05
-1.93173648220205e-05
1.8085981453779e-05
-1.32954476340611e-05
-3.09622999251443e-05
-3.96456509743431e-05
-3.38859873654744e-05
1.14774793128097e-05
-7.80865140168608e-05
-4.23129345283027e-05
-2.13057985004959e-05
2.80603335474901e-06
-3.12455734306576e-05
-3.38851087519093e-05
8.75508210838971e-06
3.5382459359539e-06
-2.36385220822545e-05
-3.82091668298927e-05
-2.45510374249788e-07
1.49306813627063e-05
1.85942338348931e-06
-1.65377270501858e-05
5.71369852974776e-06
3.06676593374322e-05
3.5187608266885e-06
-2.19821544862072e-05
-2.06397665055504e-05
-4.36077509202733e-06
1.48462180386616e-05
-1.41271104301836e-05
-1.38877166255458e-05
-1.07233126789555e-05
-3.27120533928905e-06
-3.05061798302917e-05
-4.02748567398629e-05
-2.41821425718894e-05
-1.58930350646109e-05
-2.53979682241251e-05
-2.74199996763411e-05
-3.32694968364478e-06
8.38982606400868e-06
8.50152397550326e-06
-6.59207100168043e-06
-9.83704967878516e-06
1.63342770712965e-05
3.83025825745654e-06
-6.49258096446086e-06
-3.405735929943e-05
2.09340042750235e-05
3.167436279432e-05
-3.61906793685038e-06
-1.4064379697711e-05
-2.2629636774534e-05
-2.14888375492797e-05
-2.28141176935703e-05
-5.28925710010698e-05
-2.17590321264554e-05
-8.05436416730949e-06
-5.44027627767099e-05
-4.15436131255681e-05
1.20522534197533e-05
1.05266496245213e-05
-2.82707554952762e-05
-1.08773129375712e-05
-9.67593073823887e-07
1.10403930779246e-05
-2.17491763658131e-05
2.00539987072208e-06
-2.59704950605926e-06
-6.08982827114988e-06
-2.5040282839804e-05
-2.10079216555091e-05
3.52498329658298e-06
4.52016364118525e-06
-2.47774374447886e-05
-4.08021394401842e-05
-1.70947935662948e-05
-2.96358471616182e-05
-2.58783368627507e-05
-2.79199420683992e-05
-4.07632267835865e-05
-1.41044012693439e-05
-2.41335218982523e-05
-2.88955579307731e-05
-1.95945135767992e-05
-1.17359447896343e-05
-1.04205989577299e-05
4.97109977556418e-06
5.43769283204107e-06
1.70920153276962e-05
-1.0455570850229e-05
-2.08316144727218e-05
-5.74346997343872e-06
-1.79305145337583e-05
-1.87125200680119e-05
-1.54318450852222e-05
-4.44665804311015e-05
4.00447518350703e-06
-1.28790023943245e-05
-3.4173048635831e-06
-1.26939510769486e-05
-2.39340116448349e-05
-2.37655786524244e-05
-6.79059644737868e-06
-1.44287018953722e-05
-1.50046648002088e-05
-1.69530303639571e-06
-1.35018952878488e-05
2.58050240694265e-05
-1.29937103111161e-05
2.56521760238434e-05
6.5506481789528e-06
-1.11428638196231e-05
-2.69689488928862e-05
2.85889825196156e-06
1.29022911723488e-05
-1.0639029921026e-05
-4.38995119306182e-05
-2.22650452008683e-05
-1.14203164313004e-06
-1.00215298170966e-05
-5.75216077271495e-05
-3.69074985490822e-05
8.12509774687252e-06
-3.79130240335396e-05
-2.36967529721179e-06
1.75644092327719e-06
-3.98758414633422e-06
-1.08165872470038e-05
-1.28428848405584e-05
-1.74367624311018e-05
-3.42428040384766e-06
-3.78976523874448e-06
-6.37606789145443e-06
8.84234984737595e-06
4.53723861622097e-06
-2.17473437123959e-05
-1.3572673165874e-05
-2.23192947637532e-05
-2.11056808537301e-06
-3.02432267780123e-05
-2.90370481487793e-05
-9.42158686482661e-06
-1.18866261618733e-05
-1.33403426699649e-05
-1.4914680213233e-05
-3.23253563383189e-05
-1.28308876311478e-06
5.24158643208672e-06
-1.66776033327588e-05
-2.25837214671083e-05
-1.13385221813122e-05
-5.01452244433753e-06
-1.45347065263553e-05
-1.37903000782432e-05
-3.03530303318917e-05
-2.94930095994007e-05
-3.27700117138655e-05
-1.53574215835325e-05
-2.78761692067346e-05
-2.79286557892146e-05
-3.47075725925831e-05
-2.72714949973548e-05
-1.91493437101162e-05
-1.60931543424026e-05
-2.36483866307445e-05
-4.65174586909175e-05
-2.65040837156209e-05
-2.29416738259172e-05
-3.36132686259216e-06
5.21321440801543e-06
-2.51844244047195e-05
-3.30811450230105e-05
-6.05014262789062e-06
-1.02809123145983e-05
-2.25928226022034e-05
-1.42011360788798e-05
-2.14293298139927e-05
-4.51316538210748e-06
-1.28797179085153e-05
-3.18318172060439e-05
-1.49719550695831e-05
2.34998066089566e-06
-1.4885939780298e-05
-1.17045622190319e-07
-9.95948903260283e-06
-2.1639304968246e-05
-2.04736767656739e-05
-7.5263704354958e-06
-7.55155032532832e-06
1.55563011653384e-05
-2.21947256332773e-05
-6.40404778088535e-06
1.68865944787529e-06
5.85091445005878e-06
-4.70087791474182e-06
-9.4987520575468e-06
-1.13899246354061e-06
3.26650239168144e-06
-8.47574634866983e-06
-3.27071572136839e-05
-1.43436234267854e-05
8.29643442749405e-06
-4.01049885418228e-06
-9.72488259596157e-06
-7.25874002302814e-06
2.09248387263604e-05
-1.65730633180147e-05
-9.60102665737611e-06
-1.96120824692389e-06
2.09269454852539e-06
-2.60657763025628e-07
-1.78720920263124e-05
-5.47337116246e-05
-9.93019703469144e-08
1.03474715819516e-05
3.30365147005299e-06
-2.54183048717297e-05
-1.9657841671899e-05
-1.08423011816043e-05
-2.76596530832487e-05
-2.87614335265749e-05
-9.84595440017485e-06
-7.03403805889632e-06
-2.39089174771298e-06
-1.90185210425339e-05
-2.53996663285651e-05
8.94876089657635e-07
1.04730563378237e-05
-2.68382015420036e-05
6.22832353754212e-06
-6.42986215100887e-07
-1.49988207925498e-05
-1.66495685384651e-05
-2.22006944148204e-05
-7.87412465798791e-06
-2.21240553815493e-05
-5.51894331480593e-05
-4.31388054023194e-05
-1.18946271677246e-05
-1.38783790486172e-05
-3.84718545889872e-05
-3.83251784572658e-05
-2.28966994834786e-05
-1.23614381729036e-05
-1.95877542411305e-05
-2.23103399841528e-05
-9.76701780854842e-06
-2.80874279502538e-05
1.40406473489467e-05
-2.00215142557648e-05
9.79682477766844e-06
1.15062146472779e-05
8.72073712009015e-06
1.35337285417199e-05
1.49776706950665e-05
-1.75412005315245e-05
-3.09255083793593e-05
8.29997170981316e-06
-8.60516541910611e-06
-1.89059882798101e-05
-2.69644580374009e-06
-2.56114637422201e-05
-1.1398610121224e-06
-4.98944239855711e-05
-2.7325084192824e-05
4.03418179451535e-06
1.98184837266685e-05
-5.60873418462402e-06
-1.16556027846536e-05
1.99856250595735e-05
4.10583248756484e-06
-2.58328463008076e-05
3.18475999196732e-06
3.46820774250598e-05
2.68964571707915e-05
-4.97175394857749e-06
-4.05622737507288e-06
-8.18947851568312e-06
5.97460608999797e-06
-2.40235140652588e-06
-2.71892534555603e-05
7.40123747197134e-06
1.3727456242706e-06
-5.4067732614359e-05
-2.74188172232625e-05
-1.36081835225921e-05
-2.08286197326263e-05
-6.00882743917454e-05
1.37782929314415e-05
-7.76758635570502e-06
-3.24420586133613e-05
-4.72253748249852e-06
1.98415468339811e-05
1.91464226824747e-06
-7.98555149127434e-06
-7.03194983449049e-06
7.97561822348649e-06
2.94288998368621e-05
-6.68230072155556e-06
-1.05956738312595e-05
-1.12356367422287e-05
6.59486406970417e-06
-3.33074818181048e-05
-3.27301886597476e-05
2.92298780607962e-07
-2.93200293390377e-05
-6.47919996981484e-05
-4.13953359929128e-05
-2.10709143042947e-05
-1.26422985313827e-05
-7.38894830833733e-05
-2.95253464617947e-05
1.75457830196748e-05
-1.30554572270441e-05
-3.15899501827243e-05
-1.62108132318926e-05
1.52971535781374e-05
3.83799394846767e-06
-2.09144585756884e-05
-2.62321314068878e-06
2.97402195959087e-05
-2.38902216144095e-05
-1.4753447521979e-05
-1.37209088718707e-05
1.7808504862408e-05
-3.25005580164798e-05
-6.17364905628121e-05
-9.34873498592942e-06
1.10197027187095e-05
-5.09423608154209e-05
-7.15520912807997e-05
-4.58903349123306e-06
8.20157638242275e-06
-3.68240061466686e-05
-3.53050926162777e-05
4.05861282713572e-06
-3.72471373628078e-06
-4.20915669153598e-05
9.03178446617924e-06
3.50867447920174e-06
2.02894182836153e-05
-1.26811358189821e-06
-6.40936924674155e-06
5.03340485037838e-06
1.76949973056008e-05
-7.24027063458526e-06
-2.28370352190337e-05
-1.89545751749199e-05
-1.03617742285568e-05
-2.18265169289038e-05
-2.17592617934892e-05
-4.86347931900513e-06
-3.18373539277224e-05
-2.78330941495021e-05
-1.87037430849355e-05
-1.62382280953905e-05
-3.04783237166049e-05
-1.66085748868302e-05
4.80436832718938e-06
-8.36502437848876e-08
3.75472898235122e-06
2.3285499380715e-06
7.94666703077908e-06
-1.23663737955399e-05
-1.2222742235668e-05
-1.5238152217337e-05
1.0445365261896e-05
-3.35832566636307e-05
-2.59653871862889e-05
-1.7331662570436e-05
-1.5307149217425e-05
-1.28365748591508e-05
-4.49479682137094e-05
2.08652663601506e-06
3.72398819884756e-06
-5.74891019870495e-05
-3.30503484451692e-05
-2.12320899006775e-06
3.27938982562546e-06
5.39656023147392e-06
-2.57731559684045e-05
-2.62278942703477e-05
1.48441722238427e-05
-1.42105806254708e-05
4.8509337925325e-08
1.19237599202146e-05
8.78621424623209e-06
-3.18339862556336e-05
-3.70270969420353e-05
1.21932448756037e-05
