# Supplementary material for: Research on computational propagation and identification of mine microseismic signals based on deep learning
Source: PLoS One. 2025 Oct 22;20(10):e0334641. doi: 10.1371/journal.pone.0334641 (PMC12543183; doi:10.1371/journal.pone.0334641)
Supplement: S10 Data — (ZIP) [file pone.0334641.s010.zip › 000101100001464.xlsx_0.txt_24.txt.txt]

-9.43290349845705e-06
-3.05882328224737e-06
-2.79395820622843e-05
-2.57301134673588e-06
-2.78207842313474e-05
5.3557262602115e-07
-2.12723898390931e-06
1.41500619610638e-06
-1.05454736444013e-06
2.0248244809947e-05
-5.10104375109038e-06
-2.07278174841988e-05
-2.60515117181202e-05
8.91945922711967e-06
-4.34142723247037e-06
-1.69003282948702e-05
-9.58028785263774e-06
8.93077399241143e-06
-6.2245000391695e-06
2.0692678430347e-07
-3.88888278723343e-06
1.28149313168396e-05
-1.9160466517854e-05
-2.50749108491786e-05
9.64550285658362e-06
-7.75953684541681e-07
-2.42163262965435e-05
2.2889193436535e-06
-5.67926731635172e-07
-1.68992468680038e-05
-3.21692884426087e-05
-1.80079180838708e-05
7.76860245125567e-06
-3.18356280356003e-05
-1.60961477608228e-05
-3.54027614539199e-06
-7.63875656395623e-06
-1.23046596638787e-05
-5.22979433510641e-06
-1.37019111880295e-06
-2.78434683167771e-05
-2.2769318890828e-05
-1.45520652733401e-05
-4.0029921472188e-05
-4.37258549567622e-05
-2.43073632741901e-05
-2.71779222030739e-05
-2.34992882952503e-05
-1.18716552078197e-05
-1.15932108864163e-05
-2.16568647765062e-05
2.66539826994196e-06
3.74818105056423e-06
-2.32594051236515e-05
-1.64340311868392e-05
1.07304407436391e-05
4.00212828851035e-06
-1.78966702221525e-05
-1.15703399898758e-05
1.71808838838132e-05
1.93995098710649e-05
-2.73654286974976e-05
-5.1666288671079e-06
1.59486816127105e-05
7.49397132522786e-06
-4.92508454398588e-05
-1.07059183806096e-05
-1.01141604941559e-05
-4.8086978304847e-05
-5.77357297628089e-05
-5.81987819607527e-06
-2.11154240383443e-05
-4.45926780643471e-05
-2.87363751849474e-05
-3.96956931546006e-06
6.41920690554875e-06
-4.6436277313125e-06
-3.87464595860523e-06
3.77869987193592e-05
1.0357709648743e-05
2.40840393163951e-07
-3.2232094398592e-06
1.57011580306323e-05
1.96345823928512e-05
1.8066143070031e-05
-1.7977870870859e-05
-2.42469490685789e-05
3.3002203169627e-06
-1.26476665954659e-05
-3.01619418263204e-05
-2.33442091186711e-05
-1.95857726677755e-06
-3.2963729572844e-05
-7.82121889419212e-06
8.01991596473665e-06
-7.6118213963294e-06
-3.40964494543274e-05
1.15201467470968e-05
3.86156219499719e-06
1.11659481058746e-05
2.32245978547394e-05
2.78303270605434e-05
-3.7628688117076e-06
-9.75744996449045e-07
-2.88822933090481e-05
-9.92775573782139e-06
-2.19116907971814e-06
-4.01474180252343e-05
-2.61265655955115e-05
-9.60768577020995e-06
-8.70214810874371e-06
-4.20029606673319e-05
-6.87828497631175e-05
-3.13386833421663e-06
-1.65361914897487e-05
-1.27156217109692e-05
-1.88493644792399e-05
-1.43661157632497e-06
5.918179206161e-06
-3.32837629822841e-05
4.75333859683754e-07
2.71961176219709e-05
5.28532824315579e-06
-3.22117598507774e-05
1.08608499046991e-06
4.34844507457021e-07
1.04270230041512e-05
-2.50991893209711e-05
-1.79584223021616e-05
3.42258305154748e-06
-3.11635916091963e-05
-2.69529797350944e-05
1.67790082897276e-07
-3.36120228160553e-05
-2.76248782975053e-05
-1.02863422974407e-05
-2.94902597448466e-06
-1.79234882293033e-05
-1.89871352298576e-05
9.16483254663511e-06
1.81442554177317e-05
1.237738861217e-06
1.18943574903226e-06
-6.91689722885206e-06
2.04393416123578e-05
-2.90137834385225e-06
-2.6409854176683e-05
-3.07599253691453e-05
9.08715190018067e-06
-3.96549734299394e-05
-3.38109322926803e-05
-1.29923683806384e-05
3.11762288704205e-06
-3.18047572461401e-05
-8.14375143679647e-05
-2.45176723488102e-05
5.51735309704935e-06
-2.8063146487836e-05
-3.10934254983429e-06
-7.06695508183578e-06
1.89774783457486e-05
3.23880064066613e-06
-4.80212507364675e-06
1.1064436646926e-05
3.62824301765437e-05
-1.31481057942402e-06
-8.46923559346973e-06
-8.79811168848763e-06
-6.32010150053611e-06
-2.70672893863712e-05
-9.38557175030657e-06
-2.32943265754216e-05
-1.40184342221799e-05
-3.01072782134748e-05
-2.44771524612989e-05
-2.56740900852095e-05
-1.11753394881396e-05
-1.98427237673934e-05
-2.92432478087134e-05
3.1971376961035e-06
2.12740597443131e-05
9.08657664049469e-06
1.80421355551806e-05
8.36989931280846e-06
-2.6416773643065e-06
-2.67660611634854e-07
-2.36857659167192e-06
9.57919551386619e-06
-1.06972259518048e-06
-9.5639724159798e-06
-1.17478664832154e-05
-1.17109610573511e-05
-3.02458281057746e-05
-3.82130972796128e-05
-2.61708392164925e-05
-4.77957752938574e-05
-5.94423398067751e-05
-2.43619279932934e-05
-1.72388841696303e-05
-1.60002565181308e-05
-2.68916934590983e-05
-1.10804403282682e-05
-3.08406482669369e-07
-1.8717069147373e-05
-2.9529920317996e-05
-1.36898849544986e-05
2.81827521450957e-05
-9.90661355279421e-06
-2.66106661647478e-05
-2.54218122285248e-05
1.93839291377556e-05
-1.57182995777536e-05
-3.76492945120377e-05
-2.91791952036428e-05
-1.69948853854725e-05
-4.59799418601522e-05
-6.09910731256395e-05
-3.34442209118479e-05
-1.30128704628172e-05
-3.86709228243675e-05
-4.08352210229742e-05
-1.60176637075019e-05
-2.17807513072314e-05
-1.49316100953486e-05
8.53775024915817e-06
7.63873331539957e-06
-1.15500182381749e-05
1.2113376030168e-05
9.75786233211123e-06
1.74188452666048e-05
-3.21268537234711e-06
2.14349268499567e-05
-8.07182193176338e-06
-1.65520746116098e-05
4.22432236948863e-06
2.04196589355485e-06
-1.70724066471564e-05
-2.46714863477051e-05
-6.47962965514581e-05
-1.82445623076432e-05
-5.24277292506087e-05
-2.77949496278243e-05
-2.24141965770555e-05
-8.91599202939782e-06
1.19037254879463e-05
9.80862974194017e-06
7.50858197854351e-06
-1.46068632828686e-05
3.237541947171e-06
-3.98090389745968e-06
1.00927808047283e-05
1.30045759359527e-06
1.78658556042106e-06
1.37122425127884e-05
-1.32114394438629e-05
-1.98299126775846e-05
8.13284202593398e-06
-2.06240648615427e-05
-4.36241487541022e-05
-2.47288605208384e-05
3.44567864425316e-06
-2.67037768816959e-05
-3.57173299741835e-05
-1.18453027743092e-05
-7.02032438646076e-06
-1.37150198795441e-05
-1.46861988330904e-05
-1.57938132599251e-05
-1.03513906467173e-05
-1.44938504291136e-05
1.09414813828223e-05
2.90170129043948e-06
2.037370540239e-05
-1.04752685519234e-05
-3.6528498529963e-06
-4.15683978184214e-06
1.75008659631683e-06
-2.4429430395971e-05
-2.81207476558484e-05
-3.86320211848633e-05
-2.32382445792309e-05
-3.50467685918462e-05
-2.69915190075879e-05
-6.297596848219e-06
-2.15013774743148e-05
-4.59147647578599e-05
-1.73479331869672e-05
-7.32308526632079e-06
5.27089195492775e-06
-2.03742220094557e-05
-2.49506782841528e-05
1.20334158391573e-05
8.75220936252493e-06
-1.39027766250198e-05
-1.58728226326995e-05
1.02740470247266e-05
1.30916522272776e-06
-1.49588487735527e-06
3.34528476694072e-06
-2.21108939238148e-06
-2.57566017875164e-05
-3.12847117202884e-05
-5.51060817287434e-06
-3.12122654209736e-05
-1.63804325568374e-05
-2.09293202505256e-05
-1.74782085558186e-05
-5.10061199639392e-05
-6.05756048397884e-05
-2.20023301640473e-05
-5.51694005684805e-06
-1.80054855196284e-05
-9.19132731174344e-06
3.19933815003706e-06
5.77397738326555e-06
3.86440838573313e-05
-8.46178598972637e-06
-7.83575251817354e-06
6.5436823473136e-06
1.80179999672433e-05
-9.61892597028656e-06
-8.08535965634515e-06
1.82091928688095e-06
-1.86357339351953e-05
-2.3150207204484e-05
-3.58778889098894e-05
-1.54458341673608e-05
-1.77229781765803e-05
-5.72976763394952e-05
-1.43955516833793e-05
6.78452650175429e-06
-1.67508774394171e-05
-2.3939604227944e-05
1.06720754609015e-05
8.90255444349494e-06
2.04353509398477e-05
-1.38180611766022e-05
3.26694816972144e-07
1.76314192734837e-05
1.12887646457339e-05
-2.01807910900752e-05
-5.29030217147393e-06
4.6300122906029e-07
-5.17698447581287e-06
-2.31172574177513e-05
-2.28206293275667e-05
-2.25135105148953e-05
-2.16144473523781e-05
-6.96533912453101e-06
-2.27150812626845e-05
-4.70977562993268e-05
-3.38018433516286e-05
-1.62480036402264e-05
-5.90922254820968e-06
-2.28658135203377e-05
-6.12367436295917e-06
1.32311760344095e-06
1.05144055849186e-05
-2.76526011635797e-05
-2.75700580945129e-05
8.59966533572627e-06
3.61277221686788e-06
-2.85843417023144e-05
-4.46943942866075e-06
2.18018886062637e-05
9.72432447246969e-06
-1.7939817652222e-05
-1.85665326735314e-05
-1.22916287063149e-05
-4.225375783898e-06
-4.17331762312418e-05
-3.2039929587588e-05
-1.14218816818696e-05
-3.38838939804722e-05
-3.24202118457859e-05
-3.60882122789864e-05
-1.2188828916533e-05
-1.04806525957975e-05
-2.26506538537259e-05
-3.02351212337292e-05
7.88247563694915e-06
-1.57449026037956e-05
-2.10100137405906e-05
-5.19833155435889e-07
-5.74959461415719e-06
-8.53064015479051e-06
-3.36497265580833e-06
1.36386165571957e-06
-2.28710466086063e-05
-9.65321922568943e-06
-7.69997756546236e-06
2.29157908892734e-05
-2.4464472387065e-05
1.23373442499995e-05
-2.58030301272672e-05
-2.76480807663275e-05
-1.82625751536375e-05
-1.2051521918131e-05
-4.60135793187648e-06
-9.13400441664573e-06
-1.22845302184007e-05
-1.9453538228428e-05
3.67336706763681e-06
1.89913800978196e-05
-1.82889231970031e-05
-4.06656316470802e-05
-2.79234573291181e-05
-4.27362213464233e-06
-3.65126652621754e-05
-3.2950746579536e-05
-1.07230567918735e-05
-9.88843426899497e-06
1.49020565493648e-05
-3.00461215970645e-06
-4.99413358803664e-06
3.23611715370858e-06
1.0793129913264e-05
-1.91062944995393e-05
9.42751873255856e-06
7.60074058197804e-06
-4.57965929027162e-06
-1.73375851361314e-05
-8.87509995542726e-06
2.44968618908383e-06
-1.07763239734282e-05
7.91255127006314e-06
-2.52053985112159e-05
-2.47494073528978e-05
-3.2275404938904e-05
-2.71020212536851e-05
-9.98720012717656e-06
-3.40693412724024e-05
-1.99859161946096e-05
-1.43541202335253e-05
1.72585184905187e-06
-1.51369763258193e-05
-7.45020874115002e-06
-2.08408786954738e-05
4.275786397573e-07
-5.18503960540853e-06
-1.10512049859956e-05
-1.60052776403731e-05
2.12793006494468e-05
-1.65702367248191e-05
-1.84249976702268e-05
-5.11838376153231e-06
-1.49989230519096e-05
-1.29264082222919e-05
-4.03666525718646e-05
-2.63345927628082e-05
1.70120980223622e-06
-2.63688494517613e-05
-3.28165655799507e-05
4.78696762753432e-06
-2.30609467304021e-05
-1.46274357281633e-05
-4.03450252850725e-05
-1.96063056505928e-05
-6.40539072741637e-06
-1.83101413386785e-05
-2.52219591055397e-05
-1.96679578540821e-06
5.2560015935488e-06
1.91631697989491e-06
-8.71479705506125e-06
-1.85226020292917e-05
-1.01531843340929e-05
-2.47146737261403e-05
-2.98477037545777e-05
-1.86306885816767e-05
-4.45326884501657e-06
-3.99328570917422e-05
-3.7331310610315e-05
-1.35645465821411e-05
-2.93791924107034e-05
-1.3801696670825e-05
-7.19950148446639e-06
-1.53465052641057e-05
-4.63985741524567e-06
4.64738587925938e-07
-2.82920952847018e-05
4.34459272221521e-06
2.37999775330378e-05
-1.22823307345895e-06
1.13758268263073e-05
-5.67021864929523e-06
3.36908409978907e-06
-5.10848990881017e-06
-2.59573821322444e-05
-6.53696185251788e-06
-2.66546127232244e-06
-2.92627424086886e-05
-1.38035214563548e-05
-4.07692402667739e-06
1.15207041662848e-05
-2.50277890585893e-05
-3.92883905999666e-06
1.3238884542419e-05
1.43278097936741e-05
-1.70279051177903e-05
-8.75902127521537e-06
1.32687402319245e-05
-2.86636782596972e-05
8.11016104060479e-06
-7.66515620388195e-06
7.50219655349389e-06
-5.61713060641269e-06
-1.39224055069585e-05
1.11974886111468e-05
1.0057995870393e-05
-1.54385635430827e-05
-3.58514530878639e-05
-1.87020902998261e-05
-1.97052601181668e-06
-4.81620122500321e-05
-2.46340841965034e-05
2.64691933557507e-06
-1.63706410537707e-05
-2.77383362939951e-05
-3.60861940816084e-05
-1.18728796497352e-05
-3.7272084038771e-06
-1.78625976992645e-05
-2.77429174653083e-05
4.52536010447029e-06
1.43079256261624e-05
-7.94588236015182e-06
-1.79348470554618e-05
-5.36704053824321e-07
-1.34019767372905e-05
-4.43759793589581e-06
-1.16528443826774e-05
-3.36640457228539e-05
-3.16915362211781e-05
-3.85256741623202e-05
-3.88839102900395e-05
-1.27339568880174e-05
-2.27995152841451e-05
-3.00088906195132e-05
-4.41452457775017e-05
-1.43189271683981e-06
3.84438317193015e-06
-7.89431432699428e-06
1.64424597261393e-05
-2.27612491005162e-05
5.8288739040369e-06
-9.51719365676002e-06
-2.59923100084161e-05
2.42240971947733e-06
-2.32879276416661e-05
-5.20173146131955e-06
-3.21112390149488e-06
-1.32666737024193e-05
-2.65898255312976e-05
-2.23945355803347e-05
-3.01977225836639e-05
-2.64858477995934e-05
-1.4266984834009e-05
3.68353506178782e-06
-6.64163490805127e-06
-3.64202559358895e-06
-3.63603158221758e-06
-1.40739160994331e-05
-1.75544932408642e-05
5.65078322145346e-06
-4.98670183115781e-07
1.46580354647192e-05
2.03298171784631e-05
2.35433458093208e-05
-2.57481365415736e-05
3.05298899106646e-05
1.25705374020295e-05
-1.79908880014599e-05
-3.77104822734702e-05
-8.95371096988936e-06
1.64356303981021e-05
-2.16409751682182e-05
-3.88171219790633e-05
-2.40066784386871e-05
-9.3660071288693e-06
-2.15924866374205e-05
-1.80642515122389e-05
-6.88799819547321e-06
2.68727813685477e-06
-3.16457474501438e-06
-1.20111035922769e-05
7.98076622541303e-06
1.74952365712411e-05
3.28382132250966e-05
3.04918384518619e-06
-5.38890279340401e-06
-1.14183633387237e-05
1.08787365730852e-05
-1.29229982504903e-05
-2.56732457322972e-05
-4.67923597768896e-05
-1.17877651040019e-05
-2.65772474081597e-05
-4.16077793479389e-05
-4.04795383609258e-05
-1.57912883477475e-05
-1.16722860496653e-05
-3.6695846370217e-05
-6.37138016257815e-06
-2.32058502276507e-05
-5.13350427618617e-06
-9.33957543244605e-06
-1.17977661630948e-05
-1.47724504976069e-05
1.54811169507918e-05
1.43833773044841e-05
6.63137336609165e-06
-6.78743684452271e-06
2.62311029018928e-05
-2.62438796835516e-07
-1.99611419278034e-05
-2.48523887759439e-05
-1.74077792579934e-05
-4.56591845616382e-06
-2.53872444731796e-05
-2.38063307544698e-05
-3.42346921047667e-05
-1.72385299228306e-05
-9.01166219564782e-06
-4.71947852516387e-05
-4.62674800140965e-07
-1.36861789202542e-05
4.47395196596601e-06
1.59492139512341e-05
-1.14343285592448e-05
6.85015944569619e-06
2.3558328980848e-05
-1.88676144893407e-05
-2.86668849009431e-06
1.10783742071077e-05
-1.01491957212757e-05
-1.45719204012837e-05
-9.78364629946891e-06
-2.0290878108006e-05
-3.77047179676148e-05
-1.61161087408734e-05
9.56630272019853e-06
-4.11578450439374e-05
-3.28893997413769e-05
-2.36492251105967e-05
-1.20755581810968e-05
-2.75843204489577e-05
-2.09887497953013e-05
5.30239398804365e-06
8.86605256519672e-07
-8.92104747074513e-07
1.20752785884582e-05
2.82090968652124e-05
-6.56835118852464e-07
1.50860925673288e-05
1.62900435519847e-05
3.28144931335148e-05
-7.77548963419196e-06
-3.08453427918805e-05
1.61341850314262e-07
-1.25104018193706e-05
-3.52063042848942e-05
-3.46909282211009e-05
-1.81499967028968e-05
-3.07198531318279e-05
-3.71126651195662e-05
-1.16751250442813e-05
-2.18612589502171e-05
-2.95576591896403e-06
-2.47372911804756e-05
-3.95434957829208e-06
-8.58709684856258e-06
3.34748714909375e-06
3.29464060081005e-06
1.35055552187461e-05
2.52767521723698e-05
1.22248302015172e-06
-1.81174887885849e-05
-2.56492803513607e-05
-1.60853627855779e-05
-4.654944055551e-06
-3.54587013595468e-05
-2.35449557090233e-05
-2.40182674547425e-05
-1.82724196086282e-05
-5.23161730584999e-05
-5.50429571097664e-05
-4.2308732393442e-05
-4.64104489728059e-05
-4.16705357809606e-05
-1.78086791487739e-05
1.42332261737858e-05
-3.29421309257426e-05
-2.53559408093358e-05
6.43961196938552e-07
1.69175134148157e-05
-2.41312660409609e-05
-1.44036525504412e-05
2.01823384867429e-05
1.66242855130033e-06
-3.61753690688388e-05
-2.2309040615489e-05
2.186711163917e-06
-9.87774331782218e-06
-3.14427810721546e-05
-4.04643303176354e-05
-3.9190650704502e-05
-5.43671619453486e-06
2.45970409281993e-06
-3.31933365545836e-05
-5.81723567756889e-07
8.41518018380052e-06
-6.59501184571982e-06
7.95013418667605e-06
-1.60082878737605e-05
-1.13981157551772e-06
2.14599760279863e-05
-2.04367247774904e-05
2.12767798751105e-05
1.01559261602126e-05
-2.26487183395424e-05
-2.57398327784218e-05
-5.36468665224975e-06
-2.40825651703716e-05
-3.9993040258662e-05
-2.36859829121681e-05
2.12102169084446e-06
3.23742840055535e-06
-3.1177474230266e-05
-2.03504931657729e-05
1.31843353092648e-05
-5.07638532384384e-05
-2.74124612516315e-05
-5.16922689350027e-06
1.50878661184303e-05
-2.02883440830965e-05
1.56331879848949e-05
2.20883189589578e-05
-1.30422834114999e-05
-2.80945604303333e-05
-1.78160791839986e-05
3.31110109498636e-05
-1.31728416576772e-05
-4.29217707279365e-05
-2.69433018776587e-07
6.66548394091224e-06
-1.5419426060546e-05
-1.53625165909054e-05
2.50331291942587e-06
3.89220616552927e-06
-1.00432905154117e-05
-4.88077151789383e-05
-3.65192569302462e-06
1.67027259525879e-05
-1.3858394175063e-05
-1.73878825920639e-05
-2.0466827194771e-05
-1.03051381016737e-05
-2.73693458764737e-05
-4.06793062415385e-05
-8.39539180571161e-06
-4.69842458078728e-06
9.59884602146309e-06
-2.4756693897399e-05
-1.53545868123665e-06
-1.57261942667059e-06
-2.39071976820689e-05
-4.4089385219263e-05
-3.4589876547563e-05
-1.88773653613423e-05
-3.74303849847753e-05
-3.97952463784467e-05
-1.40474025776007e-06
-2.1098091419597e-05
-2.59106625272734e-05
6.85631557506428e-07
-7.58065793690627e-06
-3.02682397426283e-05
-3.1577466456027e-05
1.58928872427029e-05
-6.32639381804267e-06
-1.51982656587033e-05
-1.73464617090011e-05
-6.88421427631076e-06
-2.81901937843377e-05
-2.26101269747196e-05
-3.69428905638845e-05
1.58399635753792e-05
2.08748119339641e-05
-4.18554984637962e-05
-2.10354377774155e-05
-3.98815032487178e-06
-1.58336517347279e-05
-2.59618869685152e-05
-2.85094758203128e-05
2.33271525221168e-06
-3.12049007864818e-06
-7.64249184378338e-06
-5.32724375490209e-06
-1.05372645526591e-06
2.19397224680234e-06
-6.58132404526134e-06
-2.40499937121279e-05
-4.43807554702671e-06
-1.01831145902345e-05
-2.21952889818683e-05
-1.52339333840958e-05
-4.05711301712971e-05
-7.35730001919227e-06
-1.64741757311508e-05
1.46557990309791e-05
-6.63750008983569e-06
-7.45936263123211e-06
-6.43413065728403e-06
-1.54072542454485e-06
2.00963880867553e-06
-1.39332373588688e-05
1.26693312582415e-05
1.68933263082203e-05
1.83790972727881e-05
-1.51421030018408e-05
-6.26292096249457e-06
1.52377624876499e-05
-2.88944518702452e-05
-1.96596222947139e-05
-2.35435686921008e-05
9.84040102339846e-06
-2.89207870173656e-05
-2.68328698198042e-05
-2.66985937169892e-05
-9.2012134975042e-06
-1.76640415113865e-05
-3.36253118712333e-05
-1.32789103754673e-05
2.32577634522418e-05
-1.3710475636794e-05
-3.20921962379919e-05
1.27549782392474e-05
2.05994700387555e-05
-1.24009541349944e-05
-5.31054058061366e-05
-1.29835970030236e-05
8.8105639964259e-06
-3.43830922427368e-05
-3.34414173211421e-05
-1.78813944889339e-05
-1.83212732686479e-05
-2.86443553174023e-05
-4.74286446673763e-05
-1.3758322963339e-05
-1.49720564317596e-06
-2.94962000021212e-05
-5.0338971405811e-06
1.14264640666762e-05
-2.87974278208845e-05
-2.44697541572645e-05
-6.45681485240905e-06
8.18208104300717e-06
-9.4927457108017e-06
9.94173719158681e-06
-6.76443683827479e-06
-9.5472221119501e-07
-9.24101600490874e-06
-4.05136851128661e-05
4.05762459304135e-06
-4.65318068198785e-06
-2.85553147957134e-05
-4.34082660025482e-05
-3.10971317326953e-05
-1.42187590052168e-05
-1.73338130767711e-05
-4.64941947214248e-05
-3.43240785862049e-06
5.24093573185866e-06
-1.64111295850793e-05
1.91533341865704e-05
-1.91004301527637e-05
4.40077570474965e-06
1.11625900889516e-05
5.58686126365038e-06
2.00825530209822e-05
-1.15725009444555e-05
-6.87326321218044e-06
6.61554818653704e-07
2.26254711344818e-06
1.36986094930512e-05
-2.07713502473134e-06
-2.1437213994966e-05
-1.24211718456225e-05
-2.91661593903275e-05
-2.48007889365443e-05
-1.33152657158971e-05
-2.48126972516384e-05
-1.65380603158424e-05
-8.30264380084876e-06
1.01696034238177e-05
1.21685687765846e-06
4.18208737704531e-06
1.09848349485724e-05
2.39718669350414e-05
5.94751868639651e-07
6.47732470194807e-06
3.55229725101296e-06
1.15863839997116e-05
-7.64351723107278e-06
-2.41242523665173e-05
-1.5158942864033e-05
-2.26485666329757e-05
-2.54111934908095e-05
-3.03964600359462e-05
-5.67166805323659e-05
-2.55420309695461e-05
2.57811935658623e-06
-3.08364173447949e-05
-3.76692088199178e-05
2.09332794649962e-06
-1.56747387835051e-06
-1.99809581245178e-05
1.68168686993585e-05
2.30116492293936e-05
3.08679419158287e-05
8.82269534676764e-06
6.57135366402679e-07
2.17685939088998e-05
-6.44412408907345e-06
-2.48869913797225e-05
-4.23918015202035e-05
-1.5276271099088e-05
-3.39166994659602e-05
-4.95781464842283e-05
-6.30718973150471e-05
-2.74715121622158e-05
-5.21668514215284e-05
-6.41664783953134e-05
-1.27635455747776e-05
-5.67961722567785e-05
-2.41325820755698e-05
3.30446374534901e-05
-9.61025262515524e-06
7.92737991652145e-06
5.73071347878535e-06
2.72287997757652e-05
-1.61714604077488e-05
-5.8247740411208e-06
2.08822397325876e-06
1.90642816110633e-05
4.34147607292562e-06
-2.63849710682782e-05
-2.07416964371861e-05
-2.08877668843958e-05
-3.78660371061098e-05
-6.52103419764526e-05
-3.75229767662102e-05
-2.87715802024532e-05
-4.62382278201524e-05
-3.88383888182229e-05
-2.45431044095378e-05
-1.70943964896212e-05
-2.96213576732483e-05
7.07346978043838e-07
2.50563808536008e-06
3.41841320888504e-06
1.16694121278407e-05
1.54052966943064e-05
9.15743384043566e-06
3.40103607200439e-05
-5.73622547663777e-06
-7.82238455618701e-06
-1.82056302474254e-05
-2.58736979871632e-05
-1.40580163080085e-05
-3.83000390112867e-05
-3.01005804414055e-05
-2.86261766353551e-05
-2.9509818826369e-05
-3.3665161510277e-05
-3.27283585435256e-05
-1.49067204563811e-05
6.56316737887672e-06
-1.42194272964217e-05
-2.86474068904112e-06
-4.56448720641796e-07
-1.5159327706245e-05
2.09739216215762e-05
5.301516543711e-06
3.20798763895929e-06
2.90689057629833e-05
1.51462485343003e-05
9.14631353568265e-06
-5.17229744350823e-05
-2.62920755491288e-05
-2.29532994859792e-06
-2.53643201333827e-05
-5.96945936939134e-05
5.11886468760545e-06
-3.49867909209855e-05
-1.8790458540158e-05
-3.04530319588467e-05
-8.25788503399761e-06
-2.89448679541371e-05
-2.75197124086954e-05
-2.01092642717131e-05
-6.35172602962581e-08
-4.2721805339755e-06
1.92729296776814e-06
1.41479796365566e-05
-2.67380821391083e-06
1.67066367026137e-05
-2.54829440705523e-05
4.23988805060123e-06
1.16527077486456e-05
-2.98683087942972e-05
-3.1520162826854e-05
-2.11989782013512e-05
-4.97253893172158e-05
-2.08288203004982e-05
-2.58477686161126e-05
-3.21446837687394e-05
-3.84602709334723e-05
-2.2630284446573e-05
-3.13012274734294e-05
1.0389537808185e-05
1.26499508090046e-05
-2.26046030157248e-05
-1.77795339403734e-05
1.33265802556901e-05
1.2452012227024e-05
-2.83264268225498e-05
2.04017035875558e-06
9.14079782215558e-06
8.82068688082972e-06
-3.50102098714155e-06
-2.78272856024789e-05
9.81211714698428e-06
2.59476794372449e-05
-4.08433469219793e-05
-3.07807952943761e-05
-2.6976509954939e-07
4.57397200556129e-06
-3.32862707680362e-05
-2.86429651297581e-05
1.54533762360196e-05
1.63683295968311e-05
-1.44349688073696e-05
-7.45027882551216e-06
3.34101837655378e-06
-9.38138026135478e-06
-9.54676334409094e-06
-8.75731519706719e-06
6.06871983372267e-06
8.03912905700991e-07
-7.73584107177247e-06
-1.00383836564486e-05
-1.94252481870871e-05
1.19406300703182e-05
1.34999112270006e-05
-2.96890076105844e-05
-3.50120492784664e-06
-2.69661095159972e-06
-6.66005031135377e-06
-3.68411458291173e-05
-9.44115525393613e-06
-1.19436228946568e-05
-2.18886735740605e-05
-1.76730594799271e-05
-1.39114845814184e-05
-1.92688553613179e-05
1.7144541226705e-05
9.44157237792245e-07
-2.18189637987324e-05
-7.61318495861526e-06
1.33259747457422e-05
-1.41951661532648e-05
-3.46356222094314e-05
-3.43949748068254e-05
1.85764307985293e-05
8.08088757956732e-06
-2.09897669355517e-05
-3.81175137263899e-05
3.77715445473497e-07
1.18137694381158e-05
-2.50525924535176e-05
-1.9997629162163e-05
-1.10365626820155e-06
1.60214549902474e-05
-7.67312607679406e-06
-2.13609034699004e-05
4.10493969807914e-07
1.21585449781661e-05
-1.98457423479281e-05
-2.02938878209269e-05
-1.29135766970451e-05
-2.1936071825204e-07
-3.85248606867892e-05
-6.43993458939802e-05
-9.78776298810453e-06
-1.09385227025792e-05
-4.38071246492125e-05
-4.1036563984174e-05
-1.90553234070171e-05
-2.74173067261373e-05
-1.7543064881782e-05
-6.17317545971473e-06
-6.51269501732632e-06
1.82579123480285e-05
-1.63158962114461e-05
-1.48230680526081e-05
1.03198231880565e-05
5.6598354745493e-06
-1.29911936340363e-05
-1.06349450764324e-05
-2.18451645160317e-05
-1.22773710274183e-05
2.35092193138649e-06
-1.86318444463554e-05
-2.47825708052522e-05
-3.18463411485818e-05
-3.16641274923786e-05
-1.62469148915211e-05
-2.98498695659898e-06
-8.76362702554071e-06
-2.47396663873686e-05
1.60237467364638e-05
8.54350256902362e-06
-4.09086263296536e-06
5.68091793208301e-07
2.07514703389641e-05
1.96426679763992e-05
-1.40617820506702e-05
-1.02710507798134e-05
9.76433300219938e-06
3.67906960692356e-06
-2.54100513567495e-05
9.4852088396709e-06
1.36148075753591e-05
-1.0668407281042e-05
-2.79411137257661e-05
-1.45146786630838e-05
-8.55857523451135e-06
-2.7154673300164e-05
-1.90071726874417e-05
-1.52500205171252e-05
3.00389356757546e-05
2.07864172587296e-05
-6.98559003988862e-06
4.48036126395986e-06
2.90771908429115e-06
8.58006209779028e-06
-2.04609028200216e-06
3.74473599321606e-06
1.05016664806526e-06
-1.5141649740352e-05
-1.70346488414315e-05
-3.86360721112742e-05
-9.63806819592705e-06
-3.75291633690115e-05
-4.64138434278239e-05
-3.01351484954485e-05
-2.47127504748318e-05
-1.55888641410774e-05
-3.70260563712052e-05
-4.33327376817934e-05
-1.80364791194226e-05
-3.49280950161318e-05
6.36332948507095e-06
-5.99321936118149e-06
-1.66009896254076e-05
-1.77687378844623e-05
4.82918710994471e-07
3.70533125553801e-05
5.7285363435428e-06
-2.73902547605232e-05
-3.00926079606348e-06
-9.107489058805e-06
-3.61229294433873e-05
-5.19467637109659e-05
-4.95588832213777e-06
-2.59347738070371e-05
-4.31521923495363e-05
-5.64109595660843e-05
-2.38086502606261e-05
-3.13433012516865e-05
-2.93581648202411e-05
-1.63185058084461e-05
-8.35805306729853e-06
1.65900494338855e-05
-2.91052272803839e-07
-1.96330022357504e-05
-1.32868542579923e-06
1.94952221960829e-05
5.54484894524004e-05
-1.20053411001384e-05
-1.33045740959252e-05
-1.30717557979575e-05
1.8962693676082e-05
-2.90756307807698e-06
-4.42996287153887e-05
-1.40623799876639e-06
-1.08430550383313e-05
-1.23656042037173e-05
-4.20041249942283e-05
-3.42638843239673e-05
-2.44174644879704e-05
-3.0035169658305e-05
-1.51779052614751e-05
-3.72234098976081e-05
-5.850436121696e-06
-2.39701177608143e-06
-7.76449998249651e-06
2.88340824377486e-05
2.35281906447918e-05
1.08404104471478e-05
2.39243214296572e-05
1.70688562856421e-05
1.34879101235271e-05
-1.3626261071598e-06
-2.72817288029979e-06
-4.16064660521676e-06
-2.75584090498122e-05
-3.28488586601391e-05
-2.12899313530899e-05
-1.67116894545498e-05
-4.10594597066789e-05
-4.25782858942428e-05
-2.72958371071944e-05
-2.94853138932434e-05
-1.65893419723631e-05
-4.14112194643862e-05
-1.84609368073916e-05
-2.09082254515129e-06
-1.00822868051568e-05
1.85521110057123e-05
1.31424594310451e-05
1.20706899922418e-05
9.98726821544521e-06
3.09490018292585e-07
-7.77215838013349e-06
3.44379638962288e-06
2.48160744862086e-06
-3.54255429938071e-05
-1.88856126712378e-05
-2.84963647865324e-05
-4.36839478050673e-05
-3.15683850964985e-05
-3.04529079919649e-05
-3.94344824915646e-05
-2.60150470750909e-05
-2.47090415168816e-05
-1.50920886794168e-05
-9.22900535795702e-06
-2.68165709418364e-05
-3.91966356797685e-06
1.71587723649515e-05
-3.6243045194087e-06
4.86186108976471e-06
2.82704109954643e-06
8.36570835351432e-06
-1.17272160290612e-06
-1.10312045172817e-05
2.86783887466936e-06
9.16762948594599e-07
-8.30593038306026e-06
-1.17802092129792e-05
-7.65369790901135e-06
-1.20270135795548e-05
-1.94760183555195e-05
8.65055621459145e-07
-2.37967223472226e-05
-1.95805796341155e-05
-3.27039409890565e-05
-2.50033537634208e-05
-5.54964095710652e-06
-7.12106772132178e-06
-9.26455454838449e-06
1.88421954609147e-05
1.12082800492955e-05
-6.46569300410751e-06
-1.73792943426431e-05
5.14228840727303e-06
-6.65994439053547e-07
-1.54998009842437e-05
-1.07923241762076e-05
-4.64313106988686e-06
-5.53903104433892e-06
3.87881640869961e-06
-3.8002980732881e-05
4.18496734140901e-06
-1.67026405094194e-05
-2.47173196292757e-05
-1.97714760573869e-05
-7.54066071897064e-06
-2.0865986884531e-05
-2.38665390554919e-05
-2.53290933684238e-05
-8.87640588244597e-06
2.36253994993604e-05
1.56534916533726e-05
5.34002809454598e-06
2.50494417541102e-05
-7.68918774240717e-06
1.29311002362437e-05
-9.57448826744596e-06
2.86299054873604e-06
-2.42549278078491e-05
-2.74647368474338e-05
-3.06748374761755e-06
-8.59066050652429e-06
-2.45539694270509e-05
-2.91175765798473e-05
-1.71079908443223e-05
-1.5952052644784e-05
-3.60796266989834e-05
-2.91898012481249e-05
1.09248216920979e-05
-1.50847092650139e-05
-2.31232071871935e-05
-9.03714447686754e-06
-8.53135579562558e-06
7.01299451863646e-06
-2.19081069587041e-05
-1.14600260632083e-05
2.57715260133055e-05
-2.83873541927979e-05
-5.20669608341873e-06
-7.36189414620658e-06
4.88225311115683e-06
5.20749170194077e-07
-2.58715127557222e-05
-1.14562258787159e-06
-1.87261918776442e-05
-1.09697475989862e-05
-3.7587840247844e-05
-1.55936434401016e-05
7.75147688391299e-06
-2.95435938902435e-05
-3.81523424479545e-05
6.96981769399234e-06
-2.00694907744397e-05
-7.24146722268866e-06
-3.06000349316991e-07
9.5285459968949e-06
1.46609722219303e-05
-1.97768964734306e-05
-2.34881265289798e-05
-1.66247634682316e-06
-1.01507462618615e-05
-1.22369965578026e-05
-2.94189590178909e-05
-2.45602275120622e-05
-3.66978170852133e-06
-5.69593816887744e-06
1.293808162319e-06
-3.80804315437044e-05
-9.34131333416669e-06
-8.27192980740001e-06
-2.3374197968604e-05
-3.03588426228214e-05
-1.85355088591397e-05
-2.49210954263193e-05
-1.18109895147512e-05
-1.55285329708675e-05
1.11946324224799e-06
-3.78796681410097e-06
2.67870797826483e-06
-2.59961604268429e-05
-3.25796255220591e-05
-1.48501265663997e-06
-2.70691775718838e-05
-1.09933463411948e-05
-1.85457781599867e-05
-1.81714954717615e-05
1.43601617179943e-06
9.74202159442553e-06
6.51411363219248e-06
1.64640551896584e-05
-1.68865257489308e-05
-9.45250134717673e-06
-1.88973130377349e-06
-2.42346010243598e-07
1.37870221167602e-06
-1.05881654315912e-05
-3.54950943467009e-05
-5.42240197236694e-06
1.60419933132524e-05
-9.847190060484e-06
-2.95386448332054e-05
-9.38839314521082e-06
-2.25504601401323e-05
-3.39840509811033e-06
-3.33316988678157e-05
1.6479961606983e-05
-1.40301270948147e-06
-1.73197282264331e-05
-9.80933719305238e-06
-1.16778510254662e-05
1.09578089093591e-05
-1.09851723640985e-05
-2.55221972263725e-05
1.89311407220969e-05
1.09409130825388e-05
-1.40216127632135e-05
-4.87849344348325e-05
-1.10336115804117e-05
1.85592555806845e-06
-2.0978206525157e-05
-2.60762406383618e-05
-1.37591119141022e-05
-1.88464012712587e-06
-9.17843565455296e-06
-5.05469676703424e-06
-1.23770255403836e-05
-2.3936559524487e-05
-1.72459326488231e-05
-1.11333555407369e-05
-1.71900041725581e-05
-1.0768701747869e-05
7.97744267007217e-06
-3.53484508093742e-06
4.24015978404552e-06
-2.94911895505217e-05
-3.20806113714139e-05
1.18419104093162e-05
-1.31071838001114e-05
-5.7199586140099e-06
-3.25528539800722e-05
6.22286498010769e-06
-4.22748640480971e-05
-5.94431789110181e-05
-3.24719755652114e-05
-7.89750053568478e-06
-1.98644426335081e-05
-4.09459312168256e-05
-3.83905165204272e-05
1.93561515178632e-06
3.6575184595265e-06
6.61565618947471e-06
-1.03254660324437e-05
1.7884250160999e-05
-2.2287378895133e-06
-1.92868399125604e-05
-8.97141979715111e-06
-3.50470696200018e-06
1.14183763216876e-05
-2.47967849321403e-05
-2.15068894946592e-05
-4.98477717173121e-06
4.78677051678243e-06
-3.08751035858205e-05
-3.39591797321143e-05
-1.52892454490779e-05
-2.17843109859091e-05
-3.01627152193544e-05
-2.26376561566622e-05
-5.84445422732697e-06
-1.47804550894823e-05
1.33650978556871e-05
-1.70266948418678e-06
7.39143841109605e-06
-1.96210852420463e-06
-1.58651577586288e-06
3.4077346545023e-06
1.25451099293132e-05
-6.52174642708401e-06
1.82927730508119e-05
1.82319314863798e-06
-1.79766860531628e-05
-2.9841456957428e-05
1.00934637725926e-06
-9.91640080067231e-06
-1.46994718804813e-05
-3.55873395795054e-05
-2.49453800560631e-05
-1.6832765816558e-05
-2.78954425364101e-05
-3.39552603955997e-05
-3.53250648907968e-06
2.5920539641688e-05
-1.51636971081005e-05
-2.78458778507104e-05
-4.56186755642082e-06
1.05723408424318e-05
-1.49492728426618e-05
-2.71056151515153e-05
-1.33465296645032e-05
2.47727791457175e-05
-1.67799003638697e-05
-3.77619518573757e-05
-7.78587384045982e-06
-2.78089287864414e-05
-3.93216619537053e-05
-5.24945419811947e-05
-3.08294562556728e-05
-9.99470312158185e-06
-3.43458084973526e-05
-2.98733163200709e-05
-1.50104987468003e-05
-1.1465256205779e-05
-1.6040891893144e-05
-9.15382501841234e-06
1.5338841634726e-05
-4.77690997914735e-06
1.04193512041224e-05
-7.28090058841343e-06
7.36595088814942e-06
-1.91582303164573e-05
1.84532846339758e-06
1.44603101125734e-05
-2.37648141612122e-05
-1.43476184864026e-05
-2.00385236573472e-05
-1.70597483153802e-05
-2.35412210737446e-05
-4.41384369356354e-05
-3.71165301283878e-05
-5.91411606382407e-05
-4.86646391051079e-05
-4.51991351912537e-05
-2.88103563991888e-05
-1.00843378730144e-05
2.224852509859e-05
4.13147218302363e-06
-1.21956057528269e-05
1.77092535950355e-05
1.0952339603173e-05
1.47872680020132e-05
3.28367599029016e-05
6.25493550084696e-06
-8.82894212218362e-06
-1.49172529000489e-05
-1.1702618442131e-05
-1.53494892717513e-05
-4.339650082471e-06
-3.5915318125356e-05
-4.74447885715009e-05
-2.38193792996181e-05
-4.73428890672914e-06
-4.50346926594031e-05
-1.97782376386518e-05
-1.54618604283115e-05
-1.91569466747473e-05
-8.53385701507314e-06
-3.26883096734632e-07
-6.21695303694599e-06
2.68304224915694e-05
6.16112483681724e-06
-1.45916224214885e-05
1.2099748111792e-05
-1.90440423756675e-07
-1.92410442155183e-05
-3.91927531549948e-05
-1.17152410419492e-05
-3.16199508787964e-05
-3.95147361813728e-05
-1.74813416798799e-05
-3.31479627952059e-05
-3.9072594578898e-05
-1.76138372291032e-05
-3.51404234480476e-05
-3.29613429203856e-05
-1.09504618840636e-05
-2.34264371512674e-05
-3.38284792690352e-05
1.07430249711354e-05
2.75758813464143e-05
9.74680045737234e-06
7.22145959066713e-06
2.55614956849307e-06
2.99969413680928e-05
-1.2875250237202e-06
-1.00068500443201e-05
1.24174278096422e-05
-1.82544330938436e-05
-2.14186388957356e-05
-4.52195969984277e-07
-4.89638183726396e-05
-3.59509310154608e-05
-1.91868321034909e-05
-2.97729121508619e-05
-4.50892602991925e-05
-2.39072789668771e-05
-1.85677529290087e-05
-1.77364018783968e-05
-3.6075431504573e-05
-6.69787637949937e-06
1.37801418841164e-05
-7.69059032143151e-06
2.64740956645286e-06
1.9017138247307e-05
2.02246006019144e-05
-2.24349075012003e-06
-1.52445416315085e-05
-2.46270169300424e-06
-1.94941866586426e-06
-2.48586404923095e-05
-9.96731767622557e-06
-1.51070264100217e-05
-3.04129726911818e-05
-4.9419393389764e-05
-3.2823829889886e-05
-1.72061211967819e-05
-1.88914341415252e-05
-7.47735573480242e-06
-2.65905865800604e-05
-1.06542848478651e-05
2.22224221052599e-05
2.37602827277385e-05
2.29361042478055e-05
6.43731070794114e-06
2.27955687926465e-05
2.96315288722331e-05
6.19265907526416e-06
2.49674588754372e-05
2.17886853736358e-05
1.3896722753462e-05
-2.23298689445164e-05
-3.55222744702158e-05
-1.08698832475588e-05
-4.24482461722164e-05
-4.22882201536886e-05
-7.02844847845118e-05
-2.66098692633115e-05
-3.83179309471105e-05
-1.51132795326194e-06
-1.04449189327732e-05
-1.79896595627544e-05
-4.64405458062559e-06
4.16613158268649e-05
8.53658162243655e-06
1.15277483012659e-05
1.51969631667849e-05
2.38484818715796e-05
2.04579311761265e-05
8.98650190619029e-07
-1.6827270502823e-05
-8.11934865679877e-06
-1.98517569318115e-05
-2.94139041592458e-05
-4.01098060483121e-05
-2.43088414277261e-05
-5.03888459157276e-05
-6.07774352151924e-05
-1.95477974412906e-05
-5.50356046279157e-05
-2.05954382608292e-05
-4.95048850346212e-05
-2.69766640356199e-05
1.78081623463319e-06
-4.03811601897499e-06
1.40839118570507e-05
2.23502392237726e-06
8.67455877215385e-06
8.08013607169841e-06
-2.13208298348496e-06
-6.90250409404528e-06
4.29945262936513e-06
-8.62077187968962e-06
-2.92922164262616e-05
-3.77131549187675e-05
-3.77133290010254e-05
-2.79600652580443e-05
-4.44322160228099e-05
-3.66671118785349e-05
-1.42034942692733e-05
-2.8197445166018e-05
-6.42204901770537e-07
-1.08074730876055e-05
-1.00341181025146e-05
-2.16993327812733e-05
1.92794671029404e-05
1.49183137509105e-05
-3.58402303039018e-06
-2.83735914530407e-05
3.46963313985666e-05
5.47833333284995e-05
-2.26236076351719e-05
-4.75214139543107e-06
-1.95318325930725e-06
-4.75246032036864e-06
-2.31925227985661e-05
-6.0116385722733e-05
-2.53451832463072e-05
1.37636833058931e-05
-2.9124760852246e-05
-6.71895195356635e-05
-1.2353762223648e-05
4.1641578083758e-06
-3.28632648608897e-05
-3.68094215907997e-05
-6.93762302940011e-06
2.80347168878781e-05
2.19501803204175e-05
-2.49121422402437e-05
-2.20743968559389e-05
2.31552144583891e-05
3.83834285902874e-05
-2.39619016511502e-05
-2.46131977380464e-05
1.92423127132915e-06
9.2241758721147e-06
-3.3772660117428e-05
-3.17140131931365e-05
-2.28767341453397e-05
6.04566951759596e-06
-2.27534354774351e-05
-1.98767039386696e-05
-5.80245513402937e-06
1.16209056083229e-05
-2.53984853328363e-05
-1.77355106651129e-05
9.53336913035e-06
1.36129136704966e-05
4.11696065051484e-07
-1.90183890179272e-05
1.25613055780305e-05
1.40019112534707e-05
-2.88728749805743e-05
-2.89482803084886e-05
-1.75428882573884e-05
-1.09309638634382e-06
-1.07491381049568e-05
-5.5395999905827e-05
-3.36286514008897e-05
-1.60867681710315e-05
-4.53011121292911e-05
-2.95870901299023e-05
-4.17747383684075e-05
7.12571441841652e-07
-8.36141521563272e-06
-1.64469813807523e-05
-2.24367759554991e-05
5.56186443155352e-06
1.97593993274524e-05
8.07114418473347e-06
1.98520751571347e-05
1.20578484768116e-05
1.11224890479065e-05
-8.08993205009105e-06
-1.58962519578235e-05
5.83524412976036e-06
-3.06033595002352e-05
-5.32019365867397e-05
-2.18078773156521e-05
-2.53724226912901e-05
-3.90822717415819e-05
-1.94939929004807e-05
-2.86706896778494e-05
-2.67765443716103e-05
-3.5513281984002e-05
-2.89064074480998e-05
-8.66630746681535e-06
-4.68661928019945e-06
6.70017515292173e-06
1.63470789178184e-05
-6.29475919096827e-07
-3.5836527967907e-05
1.43796869059467e-05
3.74336986067851e-06
-7.09096431656355e-06
-2.21508350950182e-05
3.52590873574191e-06
1.26100892014255e-05
-2.8237772079265e-05
-2.89775392003552e-05
-6.43191197214045e-06
-5.14828191634806e-06
-3.21635279704227e-05
-3.82196553225812e-05
-1.3288004309398e-05
1.96760995856683e-05
-2.11181530939524e-05
-2.5861559130359e-05
1.90337559180983e-05
-8.36610933479738e-06
-6.25889663776534e-06
-7.53553807618515e-06
2.45647856102763e-05
-1.44169604111407e-05
-2.49447767254912e-05
-4.61012648741127e-06
-1.02076646891966e-05
1.43495081995639e-06
-2.62208776934748e-05
-3.70360439916421e-05
-1.46297044765909e-05
-2.03550745170947e-05
-2.14778478643316e-05
-2.25579897512361e-05
-1.98691926955726e-05
1.07182321382811e-05
-5.60721650515209e-05
-2.130118235983e-05
1.47055162367136e-05
-9.25324267611858e-06
-1.90193584549729e-05
4.3188185920967e-07
2.80525843132702e-05
-2.27320892006851e-06
-1.24019857744921e-05
2.05984383126353e-05
1.81952903910136e-06
-3.27968986153599e-05
-4.40260537564862e-05
-2.0033861387096e-05
-3.86784823117029e-05
-2.5761698436431e-05
-4.06226566390194e-05
-3.92681204779149e-05
-2.12906849478371e-05
-3.34855248909109e-05
-1.46924973419326e-05
1.4106949373588e-06
4.62970026440905e-07
-2.52460150719605e-05
-9.76925895396557e-06
1.16115915435609e-05
-1.25356483765669e-06
-1.21673943541944e-05
5.43676098080054e-07
4.83444742477853e-06
8.22863702540651e-06
-1.48144043288429e-05
-1.52911062369288e-05
-1.60959084558173e-05
-4.23839100634241e-05
-2.30328337950476e-05
-1.06228070514034e-05
-9.09730339272933e-06
-3.35765723109607e-05
-2.50205715178474e-05
-1.27100108619357e-06
1.58891200357584e-05
6.84521520130968e-06
-1.70059179748586e-05
1.47521957959279e-05
1.35788384614454e-05
-1.26331304638728e-05
-4.21813411217754e-06
5.27172967930866e-06
1.42828488846526e-05
-6.74251990168557e-06
-1.74347097539101e-05
1.82243016267239e-05
-6.69769066902635e-06
-3.39380062706977e-05
-1.35003376964918e-05
-8.96023645864944e-06
-3.92151435647478e-05
-6.23052059303809e-05
-1.55666325555999e-05
3.91646796004582e-06
-1.5174196616177e-05
-3.83675272612952e-05
1.02152637730006e-05
1.79000329864993e-05
4.30932063934165e-07
1.37736876731713e-06
3.70789719620676e-05
4.85402861842133e-05
2.8171623082568e-05
3.07510571788526e-06
2.87680453264485e-06
-1.11350513414495e-05
-2.40903108482924e-05
-1.58777485206572e-05
-2.20820094735853e-05
-3.19472650693601e-05
-2.43457944883504e-05
-1.84259337932086e-05
-1.53507209335997e-05
-9.87479136033463e-06
-4.53016619741263e-05
-4.0274329482529e-05
-2.03399880544619e-05
-9.16753668859525e-06
-3.16776425512081e-05
1.81835853392958e-05
1.65209083308365e-05
2.40183490306028e-05
-3.10465712033487e-06
8.11368221901371e-07
4.7517419979578e-05
7.78038096797931e-06
-4.43151685317626e-05
-1.90740030441489e-05
-7.17920877928719e-06
-1.00460994791185e-05
-4.24774767241633e-05
-1.69087735521565e-05
-4.7395494447679e-06
-6.76242024918724e-05
-8.68736470956034e-05
-2.8661603265495e-05
-1.58408024295838e-05
-6.17976551392583e-05
-2.80850875669845e-05
4.99129880383178e-06
1.60128148461867e-05
-3.05227871061827e-05
-4.93385349833128e-06
3.59448518473943e-05
1.80866250593795e-05
-1.13077850882458e-05
2.66870098104325e-07
3.45544986723302e-05
-1.05972912963565e-07
-8.70162725557918e-06
-2.97074211506439e-05
7.22694842617617e-06
-1.11302919756706e-05
-5.66187183585903e-05
-3.08759431964857e-05
-2.55069320906306e-05
-2.81533472451196e-05
-6.92677128548825e-05
-1.67561934499723e-05
7.24637105006981e-06
-3.7944886810804e-05
-2.57128469315329e-05
2.18769792636486e-05
3.66098377307058e-05
1.2209693295728e-05
2.9584158684312e-06
4.03279301774457e-05
1.20875830202973e-05
-3.31660327090688e-05
3.23474488444912e-07
4.05168844354419e-06
2.42095219552701e-05
-1.79733829428491e-05
-5.95004144856345e-05
-2.06785660737071e-05
-2.07217694390419e-05
-2.16144170685673e-05
-3.1938412240545e-05
-4.69261853161532e-07
-1.10012154578052e-05
-3.45404498558045e-05
-1.218167210981e-05
2.83855237456258e-05
1.70777083982953e-05
-3.32914043817747e-06
8.8747410839153e-06
4.21381691346107e-05
-1.38499040903297e-05
-3.02275878311866e-05
2.37352022903439e-05
8.44481708525671e-06
-2.58618705353926e-05
-3.70883365202849e-05
-1.24314222364103e-05
7.51449084304304e-06
-5.18618886472148e-05
-4.21436316398561e-05
6.24057713400715e-07
-9.28438850796377e-06
-5.18395611859177e-05
-2.49892109277812e-05
1.51529691200162e-05
-1.42003557964668e-05
-5.69100743072286e-05
-1.33675999607773e-05
6.22392902253246e-06
9.54574875710084e-06
-1.77870161841591e-05
-8.34448393395742e-06
2.90531255528425e-05
1.9745357546283e-05
-1.53145258478237e-05
3.53759617454207e-06
-1.03504680807412e-05
1.53369850517923e-05
-2.86119072124401e-05
-3.80925141881856e-05
-1.72178546664685e-05
-1.18198710749999e-05
-3.65353191321934e-05
-2.54262164361232e-05
-9.93587556605152e-06
2.14760921253447e-06
-1.99234532008855e-05
-1.01324329903896e-05
5.8514694921254e-06
-6.21019433899314e-08
-2.00557727730027e-05
-5.13058880392425e-06
2.62286324193681e-05
-3.70169506189286e-05
-1.96783058880196e-05
2.59465975175502e-05
-9.265976131782e-06
-3.41035588362795e-05
-1.28283579811351e-05
5.54578831334428e-06
-1.37194310114914e-05
-3.15364259197802e-05
-2.20466399697823e-05
-4.17280807507283e-06
-3.48582672506222e-05
-2.46673067811424e-05
-1.72306275338088e-05
2.39889892291453e-05
-9.52347433508655e-06
-3.40145484564695e-05
2.56410337969165e-06
4.8463742491306e-05
-1.02589839020102e-05
-3.3912779538929e-05
-3.11567540737419e-06
2.26811836879833e-05
-1.02012028349724e-05
-1.22847100843694e-05
-2.03549793362072e-05
2.05274179460601e-05
-1.88263402245462e-06
-3.57384780218531e-05
-1.14806330107781e-05
1.04639545669796e-05
-2.36375096143845e-05
-2.80825546495281e-05
-4.87252273850737e-06
1.34151944304792e-05
-3.17127843048947e-06
-3.51950039452112e-05
1.81059601931613e-06
1.57874865846412e-05
-1.21553563528097e-05
-8.73427279101224e-06
-1.09862120814382e-05
-2.60645953126036e-06
-2.69833538222764e-05
-6.90508644864514e-06
-3.21703534090814e-06
-3.04219111292227e-05
-3.27168527098469e-05
-1.8056916058184e-06
-1.67819265272971e-06
-2.23118753835329e-05
-1.80445099182008e-05
7.37399469651064e-06
-1.42920095081569e-06
-2.61040742054849e-05
-3.76929740143386e-05
-4.87985068360508e-06
3.03130137050083e-06
-2.59665841588248e-05
-5.14211592141093e-05
-1.04495254041641e-05
2.47078491770767e-06
-4.55744149099228e-05
-3.99466837337308e-05
2.88399019464151e-06
1.15699576792193e-05
-3.30462270441549e-05
-3.98663333682291e-05
-3.19286490294327e-05
3.73555469734903e-07
-3.84283786612762e-05
-3.90131877529654e-05
3.03682740337164e-05
3.28995254018277e-07
-1.23884914255439e-05
-1.67491152849157e-05
-4.66998863672808e-06
1.89645077623284e-05
-8.69396173913742e-06
-1.8872342016009e-05
-8.45883621659107e-06
-6.0884513321898e-07
-3.25055000526622e-05
-3.61635123035645e-05
-8.52089541634736e-06
2.59918327637141e-06
-3.08104032833843e-05
-5.68903937804739e-06
-7.10834803676212e-06
-1.09491025976369e-05
-4.93447029237655e-06
5.93314848089841e-06
-3.41450793742226e-05
-3.25069636081424e-05
-5.06434929313699e-06
5.32268275824124e-06
-1.15742898216514e-05
-2.49035302636301e-05
-6.45399137874855e-06
5.67741772131965e-06
-8.91775564043202e-06
-1.16853597760078e-05
3.20885962370291e-06
1.21510833523921e-05
-1.40712111174188e-05
-3.36859674792188e-05
-1.44004196274365e-05
1.84541910878856e-05
-3.22945864388538e-06
-3.57979805458075e-05
3.04373067351934e-05
3.83682703576103e-05
-1.97901813446864e-05
-7.21220649232961e-06
-1.44591187988268e-05
1.50252768947583e-05
-1.55835827915104e-05
-1.30106781321298e-05
-2.23613253876605e-05
4.09674060738187e-06
-4.8240295254136e-05
-2.4228570712288e-05
5.76697465851769e-06
1.041376840294e-05
-5.80314650974768e-06
-2.76064034278085e-05
-1.38314978103988e-05
5.51810260106643e-06
-2.59759031540873e-06
-2.25711877364583e-05
5.20519843769586e-06
7.55634373732588e-06
-2.95502331598086e-05
-3.04008605560856e-05
-1.98557898434511e-05
-2.07302478888439e-05
1.60818541779197e-05
-1.11170385389365e-06
-2.14075861835322e-06
-1.20007995865625e-05
-4.38336232317258e-05
-2.67621939737764e-05
-1.56048526243582e-05
-4.13989104492484e-05
-2.25985159326149e-05
-6.26566050711846e-06
-1.04153785377779e-05
-2.55180895078316e-05
-2.84591249719138e-05
1.15505179977533e-05
-8.58261032566614e-07
-3.07860357387223e-05
-1.15241986184011e-05
9.83753571030833e-06
-1.31430631316795e-06
-2.18396920407192e-05
-2.37115280725726e-05
1.55263670618548e-05
1.41022409004163e-05
-4.2646078671434e-05
-2.68408525659828e-05
1.84666043014239e-06
-2.35094153559405e-05
-4.77232656306887e-05
-2.20843731499764e-05
-5.32830136404844e-06
-1.00747106930257e-05
-3.23429439768938e-05
-3.36618451133036e-05
-8.69832717556802e-06
2.74502517318947e-05
-2.85981002544739e-07
-2.82498451588681e-05
9.41497916967787e-06
2.34193410463739e-05
-1.61771624568249e-05
-3.84190750767145e-05
-1.36626661020942e-05
2.39541003030153e-05
-1.98842469439427e-05
-7.21640946213002e-06
-2.87176846133263e-05
-2.5649179456305e-05
5.63565163264045e-06
-2.5528208726826e-05
-2.85271729145154e-05
1.14722787163077e-05
-1.88054489977727e-05
-2.49282557519768e-05
-1.57148124596949e-05
-1.19817571260655e-05
6.78858240864798e-07
-9.08169820694249e-06
-6.18681337268551e-06
-5.98031404738113e-06
-1.09496706047808e-07
-8.08409286258615e-06
2.09937904307026e-06
-5.77286188689516e-06
-8.18085698986601e-06
-3.92507426350779e-06
1.07664092971703e-05
-8.57084334996515e-06
-2.33215477618113e-05
5.92690998518768e-06
-2.1143837702218e-05
-6.22639928927086e-05
-1.09248594342447e-05
-9.18491552499985e-07
-5.86618518379275e-06
-3.85170629384628e-05
-1.01250501579467e-05
-2.61478027659882e-06
-4.10757077347563e-05
-2.25450032650765e-05
-3.29309577721305e-06
-1.25822643378724e-06
9.31150680546345e-06
-2.99419925519399e-05
-4.82821328107889e-06
3.26971457886569e-05
-1.35083006517745e-05
-5.550831411612e-05
-1.57014009250461e-05
1.06293462989136e-05
4.16984094405606e-06
-4.98542073326219e-05
-3.51788875325409e-05
4.87219195489392e-06
6.92251751685532e-06
-5.20234894413931e-05
-3.02494249166421e-05
4.47772098645634e-06
-4.29782197439113e-05
-3.22948201873745e-05
-2.01799218030702e-05
3.89383610443371e-05
-3.1867686257191e-06
-2.84289972012491e-05
-4.80728961440652e-07
1.29931558704572e-05
-7.21453246082573e-06
-1.55062648271821e-05
1.38439081441136e-05
-7.00976046948738e-06
-1.61790073243808e-05
-1.77212926654432e-05
-1.80599778408941e-06
-1.66509442437388e-05
-1.92841100141402e-05
-4.40341539307616e-05
-1.52161222991794e-05
-2.14673802961981e-05
-2.26557115559356e-05
-9.09451412621696e-06
-1.1410568704301e-05
-1.47861804473601e-05
-2.02803808752848e-05
-1.10468345991813e-05
2.06756687580041e-05
1.61371285179089e-05
-1.71852956137934e-05
-2.82970068692826e-06
2.06861563379563e-06
1.3030027940329e-05
-2.12176140140125e-05
1.15743057605566e-06
8.04955777155451e-06
5.49932612112249e-08
-3.26899448814345e-05
9.01525352265412e-06
1.89606903720006e-05
-3.1079146788634e-05
-2.90902036574387e-05
-9.17180604614656e-06
1.42353703739756e-05
-3.57168134063652e-06
-2.03470821494692e-05
-1.37635244974601e-05
2.10148827420273e-05
-3.73064887119398e-06
-4.24056871783204e-05
3.64450338063482e-06
-5.32147685920308e-06
-3.08595294744308e-05
-1.24508135091526e-05
1.88035087618363e-05
8.8708030730308e-06
-2.51548768114232e-05
-6.18349797520446e-06
-6.83054917377457e-06
-2.76246162270489e-05
-3.24916518879264e-05
-1.06670153908545e-05
-2.88990247219294e-05
-2.10363361569943e-05
-3.06251287662787e-05
-1.11192243003984e-05
-6.71472599285639e-06
-1.11885911245408e-05
-3.81921150894693e-05
-1.52435812698038e-05
-3.69944491823703e-06
-3.16097919129373e-06
-4.90934621770986e-06
2.33372629356387e-06
-3.3459431555317e-08
-4.431676417519e-05
-1.4294677879523e-05
-6.04280097401626e-06
-4.78315424353931e-06
-1.7521008922721e-05
-1.55906443607711e-05
-1.79913319435345e-05
-2.80772315312975e-05
-3.7816247482149e-05
-6.22289092821743e-05
-3.34961350993012e-06
-1.68647978291297e-05
-4.10838158163644e-05
-2.88510213121514e-05
2.77655073744311e-05
1.63362459709585e-06
-1.69878873538635e-05
-4.52203751303157e-06
3.12921259342679e-05
-2.04545925406602e-05
-3.65784508607165e-05
-6.68476529895565e-06
1.44832816709863e-05
-3.51285269217239e-05
-2.81498638257727e-05
-6.45961939979449e-06
1.18868144069894e-06
-3.75979855999868e-06
-3.25270576042696e-05
-3.26070333922684e-05
1.34185903604817e-05
-2.48593851700191e-05
-4.12160354382989e-05
-1.35552273895535e-06
1.86831816073165e-05
-2.20693422017449e-05
-4.26541754697372e-05
-9.11644328780632e-06
3.1115301832097e-06
-2.02007467992375e-06
-2.25005276209266e-05
-4.84038449609382e-06
1.3019768944735e-06
1.24913000399235e-05
-2.29874758059547e-05
-1.02233919514763e-05
2.93790485511296e-06
-1.97794707422837e-05
-1.29793884723173e-05
-5.37639773625507e-06
-3.35557194454438e-06
-2.80989979039326e-06
-5.24210206453739e-06
4.73644142248803e-06
1.2240893686888e-06
-1.40819923425801e-05
-2.28417063514833e-05
1.15553396852385e-06
4.79547979006815e-07
-1.21692854849895e-05
-3.52798711516937e-05
-1.08594387015207e-05
-4.74243444870357e-06
-1.20436225162017e-05
-1.05301255683204e-05
9.02922216248657e-07
-1.6326538919174e-05
-3.08710444866549e-05
-1.34981062001399e-05
-3.53998493878143e-06
-2.87794605311108e-05
-3.01713014799027e-05
-1.44146544373435e-06
-9.09159494309794e-06
-3.70496208069279e-05
-2.78800497365141e-05
-1.09738197554205e-05
1.77565180748441e-05
-1.70193893500442e-05
-4.0908017895719e-05
-6.36603112794841e-06
-1.07305833480985e-05
-3.4596106769866e-05
-3.1453363831007e-05
2.2285721379251e-07
-6.29806511522865e-06
-3.5719779032136e-05
-2.41562805136455e-06
7.80131803073395e-06
-2.94992307967528e-05
-3.80396454592095e-05
-1.20820567849411e-05
9.81019585023419e-06
5.01170614803912e-06
-2.8421271876947e-05
-1.55006056565199e-05
7.10662140956665e-06
-1.97460078898644e-05
-4.85927863231981e-05
8.57060100865842e-06
1.33555137480388e-05
-1.12758036390827e-06
-2.8177181157303e-05
-1.97649626849926e-05
2.09703886536922e-05
-6.12755650897135e-06
-1.85553333136622e-05
-1.13154573173873e-05
-1.25435405578092e-05
1.716447017967e-05
-1.14530571976239e-05
-2.74761643096861e-05
3.17512911524611e-06
1.59192380261836e-05
4.03540222420378e-06
-3.52458056579578e-06
-6.72945959111577e-06
1.12782835355707e-05
-4.81327165104311e-07
-1.32546460778307e-05
-1.10636944518066e-05
-2.35874484272073e-05
1.31182663283365e-06
-2.01702643014334e-05
-2.56290929473561e-05
-2.17478795698693e-06
-3.73767526817735e-06
-1.4714876755238e-05
-2.49115836303713e-05
-2.03938793413924e-05
-1.37568238646647e-05
-7.3042208491885e-06
-1.4773756955241e-05
-1.47154638234793e-05
2.32347550346178e-05
-9.39937581067826e-06
-2.50916821947708e-05
9.17708298896437e-06
5.0062661213449e-06
7.45146253928591e-06
-1.05945862553083e-05
-1.89374852747135e-05
-1.56061057156423e-05
-5.06032737261688e-06
-1.92916783817637e-05
-4.69740742206989e-05
-2.314609426464e-05
-2.90513408931859e-05
-3.63101640860627e-05
-2.58687339325795e-05
-9.86856092143429e-06
1.77882007650469e-05
-2.57897927074625e-06
-4.22900122573053e-05
-9.48590906090153e-06
2.31019093457333e-06
-1.1664908236701e-05
-2.17581118488417e-06
-1.004077826505e-05
-1.68684528852395e-05
-2.59207249292785e-06
-4.32010932155274e-05
-4.33953731454752e-05
-4.06704173774742e-06
-1.96121374940864e-06
-3.67219876785308e-05
-2.41842231189476e-05
2.74150696091946e-06
-1.23465227679972e-05
-1.73176150039274e-05
-2.48311977449113e-05
-2.34319272714137e-05
-2.73280063117203e-05
-5.54272382345112e-06
-2.85443153573429e-05
-3.03588431443049e-05
-5.96570572574238e-06
-2.72291790563574e-06
-1.58589625261886e-05
-3.07698118501833e-05
-1.77569395143279e-07
1.68471823716555e-05
-3.91949824997113e-05
-1.23121857694216e-05
9.78809059361436e-06
-5.78019507598991e-06
-1.17599538038642e-05
-1.08073308913155e-05
4.51257888391571e-07
4.51034360523417e-06
-1.4293332536102e-05
-2.69512769349569e-06
-4.45968005215269e-05
6.33671952723204e-07
8.12366294779731e-06
-3.44719374917654e-05
-4.66761308921911e-05
9.15177278089472e-06
3.43697083784092e-06
-1.24149472347523e-05
-1.06826132979619e-05
7.78673134442145e-06
1.88277997986156e-06
-1.72853591387572e-05
6.43892897717285e-06
1.26810892041781e-05
1.19837544303272e-05
-1.07762096722845e-05
5.6427502151745e-06
2.76288567047269e-05
9.47309240825455e-06
-1.4699919691488e-05
-1.0155013337082e-05
1.43692699983275e-05
-3.45963559585007e-05
-5.31231813792135e-06
1.28699653804934e-05
6.13825712462273e-06
-5.50442889862198e-05
-2.8682112153734e-05
-2.66580739978148e-06
6.99698907510121e-07
-2.74772524282242e-05
-2.36279464157651e-05
-1.25628959820054e-05
-1.68190989194049e-05
-1.19829163886361e-05
-7.56154927278574e-06
1.40651942506742e-06
7.85897315839708e-06
2.66359816479297e-05
2.32360566595972e-06
7.99855699594612e-06
-1.39403954129143e-05
-3.84032161207619e-05
9.74051189593581e-06
3.3650717386343e-06
-3.22889938793931e-05
-4.23038934264806e-05
-2.53326960498668e-05
-7.10032557380585e-06
-6.16564525305836e-05
-4.21191294964047e-05
-2.84735494944235e-05
-1.58422505435393e-05
-3.09214253757368e-05
-2.30945585089337e-05
-8.93455362078613e-06
1.52070568802178e-06
-1.77713276518013e-05
-7.35437609601019e-07
3.72834451617369e-05
-9.25912210168298e-06
8.04726830138193e-06
2.51350757870289e-05
9.72542455481828e-07
-9.91516601974057e-06
1.53784107720719e-06
-2.19044515518771e-05
-9.90686360404009e-06
-2.35016914352938e-05
-1.46771412882462e-05
-2.37508575740557e-05
-2.20074657958444e-05
-3.68847452766393e-05
-3.45551446866762e-05
-1.42390462570998e-05
-3.39305776459285e-06
-1.87935540790336e-05
-1.10086881279817e-05
2.11011350911805e-05
4.81843825671264e-05
6.54687606078717e-06
-1.12533129476971e-05
1.70159679590056e-05
4.88602262985758e-06
-1.4292213042614e-05
-9.25745228872501e-06
6.75072894903616e-06
-6.96854990214937e-06
-3.68247844201534e-05
-2.55619371892239e-05
-1.36155620548715e-05
-1.53518126758748e-05
-4.70051115151084e-05
-4.18754561996425e-05
-3.83307689984398e-05
-2.14902251062534e-05
-6.03578308302362e-06
-2.23546188877231e-05
-7.85581558356734e-06
5.41076804363163e-06
3.28487246774967e-06
1.66376861430799e-05
1.04057722736951e-05
6.17590874694974e-06
1.25644984973636e-05
3.06885869839076e-05
-9.54838696015344e-06
-1.03233543303166e-05
-1.18377652102005e-05
-1.83562682563254e-05
-1.16919018045564e-05
-4.59861692564742e-05
-3.15034319113111e-05
-2.95573589170503e-05
-4.34121369573698e-05
-3.51569569383071e-05
-3.28870430047135e-05
-1.75225569614053e-05
-2.96655930786061e-05
-3.24030871392191e-05
-9.28585759673599e-06
1.24231952700916e-05
-7.85968190445734e-06
-2.50385680452643e-05
1.98161447945294e-05
3.6910294723756e-05
-1.86312318406571e-05
-2.26945273649183e-06
-4.83741609618969e-06
-2.4247796198479e-05
-2.06193423783649e-05
-3.94183227910187e-05
-3.55175535123268e-05
-9.45099515123609e-06
-1.47799726111169e-05
-3.47528301591738e-05
-3.8611349542794e-05
-1.86230033455678e-05
-1.56398181096378e-05
-4.46595088399164e-05
-1.41323054387705e-05
5.51259345558692e-06
-1.28455930826049e-05
-3.58577425545595e-06
1.82233385336112e-05
2.6549355286304e-05
2.42363342372734e-05
-2.59616045081125e-05
1.66261633349346e-06
9.89317365497262e-06
-3.22922606710999e-05
-1.92612798262797e-05
-2.27290381309135e-05
-4.22425992909269e-05
-2.49710425194097e-05
-9.96801668263517e-06
-1.53833803484068e-05
-3.71563181009953e-05
-3.71777375641909e-05
1.22712631372283e-06
1.77083980127145e-05
-1.65925019106193e-05
-3.26376859041529e-05
2.65889600411221e-05
1.88770196338142e-05
-1.78601699384036e-05
-1.70879807143056e-05
3.36585286882729e-05
1.32428060290732e-05
8.13266656970604e-07
-1.01797515160815e-05
5.16423795808447e-05
-9.46052909147624e-07
-2.14074353240432e-05
-3.22843461947073e-05
3.53382466995052e-06
-2.65123067872467e-05
-6.51755079014806e-05
-5.40918786661941e-05
-2.89580793820118e-05
-1.00731161115098e-05
-2.86163887384095e-05
-1.76035833325342e-05
6.4338982960628e-07
2.10761269806306e-06
9.54872487636907e-07
3.74705436290058e-06
4.79995699134972e-06
2.28835695665006e-05
1.34311468486375e-05
1.19955942104577e-06
8.11671366826724e-06
-1.41407508105873e-05
-3.00664894896315e-05
-1.93628212297384e-05
-1.96933699328587e-05
-2.27337894142011e-05
-9.09655664787001e-06
-3.55781295128393e-06
-4.58838510486543e-05
-3.70590765392521e-05
5.22082104442208e-06
-2.7808218677741e-05
-1.91682618805876e-05
-3.39259427381325e-05
-6.69106239378061e-06
1.26309127032167e-05
-4.41113887935598e-05
-2.13174292011014e-05
2.16338424716628e-05
1.04781900320183e-05
-2.00367060040265e-05
-3.06188749082349e-05
2.17286386965651e-05
1.65655042327432e-05
-4.89313380448057e-05
-3.40694728696052e-05
-1.30940775461641e-05
-9.8770664262935e-06
-3.90481365594115e-05
-1.70463718549573e-05
-3.88978762489312e-05
-1.34320656063753e-05
-3.11425519236001e-05
-1.34197063360042e-05
-6.6971520956281e-06
-4.69225817362242e-06
-2.41986144197244e-05
-3.05988579460982e-06
-5.20827148418299e-06
2.59756614328392e-05
-3.09957130516047e-05
-2.22691671127502e-05
3.89999941693592e-06
2.29180356820222e-06
2.00156807122252e-05
-3.88914579029266e-05
2.19728846426755e-06
-8.89660905607389e-06
-9.46776824079639e-07
-1.32478327304985e-05
-5.50819764689393e-06
6.42363510666073e-06
-3.09293592298353e-05
-1.81712426553213e-05
-1.19419843583824e-05
-3.11817119448218e-05
-2.80438870726215e-06
2.94050747235063e-06
9.60730908648055e-06
-1.40146612705774e-05
-2.66628560423852e-06
7.62045084875305e-06
-1.49783153625804e-06
6.67306331915002e-06
1.85880763216769e-06
2.61876335828197e-06
-1.25683434536369e-05
-3.79295288193886e-05
6.94698904060473e-06
-1.0021596894162e-05
-2.65140431207286e-05
-2.49571908490421e-05
-2.33858112395957e-05
-2.00136185207004e-05
4.99593265728903e-06
-2.99248959627035e-05
-1.92037338013409e-05
-1.77438888316189e-06
-1.48789321751478e-05
-5.51168517224518e-06
-2.98899656565597e-06
2.45840309722015e-06
-8.25879868035319e-06
-3.39004396676213e-05
-2.40460439002725e-05
5.18320742058334e-06
-1.05130982246039e-05
-2.48315009813688e-05
-9.03827597866001e-06
-4.34258016935567e-06
-2.55090244481339e-05
-2.90456449633125e-05
-5.58238534919218e-06
-5.98980518537373e-06
-2.17195124078357e-05
-9.63881300236751e-06
-1.15576771721214e-05
-2.82160299935239e-05
-1.73159014915828e-05
-8.13536413672511e-06
-2.71528931085779e-07
-2.59743070134261e-05
-1.8692071451731e-05
-1.09823273821061e-05
-4.17455524694408e-06
-5.11037432647476e-06
-1.576545130485e-05
-7.33143978461473e-06
-1.27184187125121e-05
-6.6052713648491e-06
-2.04418842099174e-05
-7.62021358971119e-06
-1.33032454156422e-05
-2.2671483583714e-05
-1.51693924512622e-05
1.73220245878036e-06
1.06067718358555e-05
-1.22671944264023e-05
-1.50878636340423e-05
1.58216870557953e-05
-1.92163333651979e-05
-1.89303453568254e-05
-1.18774256868701e-05
1.9460343890914e-05
-1.70082962987185e-05
-2.49136224978953e-05
-1.52929428862942e-05
-1.05694945510503e-05
-2.6859730523703e-06
-2.44775720742187e-05
-7.87746724922789e-06
1.25243680989155e-06
5.00751600730022e-06
1.02162690982562e-05
-2.73887818146968e-05
-1.39578608644852e-05
-5.6532907224307e-07
-1.04979253683354e-05
-9.49711226928966e-06
-9.20429106888245e-07
5.22869601808344e-06
-2.99283429528903e-06
2.45303048917077e-06
-3.49912444023117e-06
-1.30380931312049e-05
-1.21937848425901e-05
-8.65902970492765e-06
-2.30540292147101e-05
-3.14667439602618e-06
-3.16981005357953e-05
-3.45473643828257e-05
-2.87312392025306e-05
-3.46566821383845e-06
-2.05968158429687e-05
1.4009000744333e-05
3.45181174744241e-06
-7.54504880016443e-06
-1.55764407982982e-05
6.88078900012639e-06
1.35855903589522e-05
-2.17127760264927e-05
-5.66214087606856e-06
-2.1818804264333e-05
-3.20814194963927e-05
-3.7246958899836e-05
-2.71114525063304e-05
-2.99483658493895e-05
-1.09192585139061e-05
-2.41561620934683e-05
-1.88495394074795e-05
-3.17884731520656e-05
-2.82883175454327e-05
-3.0836478333685e-05
-2.04278461793716e-05
-2.14759269021795e-05
-1.19000696628324e-06
-1.39519293099317e-05
-1.4687899761572e-05
4.34540165346636e-06
3.10477089666068e-06
-4.45711078687602e-06
5.36381952895086e-06
-2.28347964863959e-05
-2.15172576433866e-06
-1.80500558181358e-05
-3.25451085174471e-05
4.34347361930037e-06
-4.83942658679733e-05
-3.50859332755186e-05
-1.8330820566639e-05
-3.00237780599357e-05
-6.10859650031899e-05
-2.17405296210633e-05
-1.08519409289264e-05
-1.24880410714877e-05
-1.4726619025869e-05
-2.41767464669408e-05
-4.8861790967355e-06
2.04695303864512e-06
-2.64999269973954e-05
-7.65116341723526e-06
7.96244771591118e-06
3.30138546487383e-05
6.72805268066626e-06
-2.02043773449367e-05
1.66126150130613e-05
1.12758344262372e-05
-2.90210714744053e-05
-2.75678259073908e-05
1.69675062169887e-05
-2.21441338267462e-05
-4.11792095356057e-05
-2.12592083881924e-05
-1.49847810844683e-06
-2.30787478385935e-05
-3.51845495502694e-05
-1.38190552054987e-05
-1.5864116076616e-05
-4.41039673798775e-05
-2.88338863099766e-05
2.8668326064355e-06
2.11890674077225e-05
1.7847804219576e-05
1.35503598849232e-05
-1.56824452285078e-06
-4.31650525414766e-06
2.12825616696952e-06
3.58653510287769e-06
-1.11045419922228e-05
1.35889416188393e-05
-7.03422981695255e-06
-2.08075666797933e-05
-2.28854146426343e-05
-2.1606857974516e-05
-3.36538995855864e-05
-5.3193978288057e-05
-6.21436152215155e-06
-2.06603108107713e-05
-3.05997383727018e-05
-2.62423605181322e-05
-4.03924687158005e-06
-1.9917502591198e-05
-2.61474277118351e-05
-9.64197574251255e-06
2.00299343905791e-05
1.52616260262866e-05
1.59898071692684e-05
-1.6160295285544e-06
-1.0381703366847e-05
-1.03027874071021e-05
1.21530060187062e-05
7.54784691215237e-07
-1.56498565992608e-05
-2.9799897040069e-05
-2.57437212141441e-05
-3.16931586958673e-05
-6.32981535892555e-06
-3.23625449492125e-05
-5.77525686556977e-05
-1.66738946197445e-05
-2.14546478475317e-05
-2.14117645033212e-05
-4.7996200955491e-05
-2.76165786802945e-05
-5.36396686080924e-07
-1.08787714260782e-05
-9.73628180486877e-06
-1.35462745354833e-05
-5.65773773372997e-06
3.94946697507039e-06
-2.69287052943848e-05
1.43084653594259e-05
2.13646907646426e-06
6.35393338366022e-06
-3.87201988408148e-05
-1.42693678016791e-05
3.72867315294338e-07
-2.50560022179166e-05
-1.96684403952679e-05
-2.26547999460022e-05
-1.51718724917155e-05
-1.79692630254497e-05
-3.25133818177573e-05
-1.0992303389122e-05
-1.69620417427863e-05
4.96012193013753e-06
-2.02378505612017e-05
-2.56784173264547e-05
-1.06866531656462e-05
-2.05143452812455e-06
1.1779983423432e-05
5.29878742632138e-06
1.50467229001498e-05
-1.0973523587106e-05
-2.07390219363471e-05
-2.97309913622226e-05
1.0592520605485e-05
7.35246790287072e-06
-1.38193256618394e-06
-1.19182789175735e-05
-1.19661751067647e-05
-1.07431882142051e-05
-5.4533224189357e-05
-1.43792040767922e-05
-2.99271934415659e-05
-9.64655214199881e-06
3.85717007336699e-06
-1.28733435599549e-05
-4.0088748639293e-05
-2.18803077657463e-05
2.15168935416704e-07
6.46190214210431e-06
-2.82647326364245e-05
-1.09044735264398e-05
-1.12435558973749e-05
5.58943811604725e-06
-1.53754109251097e-05
1.2129251541519e-07
1.0743846285676e-05
-3.03207177191769e-06
7.16827971748674e-06
-3.93875251139504e-05
-1.9611023498085e-05
-9.28803485483905e-06
-1.73103523456761e-05
-3.43128124731462e-05
-1.28230019976933e-05
-2.71071371072915e-07
-4.28179790856622e-05
-4.615568342306e-05
-2.19285992209156e-05
1.58163632949592e-05
-3.09015487453451e-05
-2.37634704264467e-05
6.11166795820046e-06
-1.93798468946532e-06
-3.92418966358668e-05
-1.74116336964414e-05
-1.92800054446969e-07
3.31637483032854e-05
-2.26250419230584e-05
-2.59117084996882e-05
1.90056614691612e-05
1.70595370671665e-05
-2.06269563977837e-05
-1.40172922639422e-05
-1.76445450203047e-05
-1.60809024083726e-05
-4.00623190755344e-05
-2.57990404703715e-05
-1.52827182305968e-05
-2.79047819902965e-05
-2.5122284575142e-05
-3.25860326925763e-05
-2.54085384767187e-05
-3.73160560522366e-05
-8.82861084638476e-06
-3.85462024964325e-06
7.25592102634849e-06
-1.16752260519395e-05
-5.05557501147815e-06
-5.25307256343287e-06
5.52424525208488e-05
1.78253515632905e-06
-2.08653133459849e-05
1.50312155433094e-05
1.58490135401881e-05
-4.18025103345251e-06
9.0959555611889e-06
2.01094285234126e-05
-1.05303019858671e-06
-4.45890443144604e-05
-4.4531902700453e-05
-7.145971655017e-06
-3.15931200069777e-05
-5.13178095003125e-05
-1.0413960952927e-05
2.33791306682708e-06
-1.82759930373122e-05
-2.02069301932025e-05
-1.16083628666763e-05
2.27409116568969e-05
3.77299442412643e-06
-1.641677073106e-05
3.20009605231084e-07
4.99884849976023e-05
-3.02842685769843e-06
-2.63851097519073e-05
2.47283200095793e-05
1.48311277797481e-05
-4.64038644052352e-05
-3.93732151463723e-05
1.31502005367727e-05
1.27497753125389e-05
-4.15860957826356e-05
-3.77220550680307e-05
-1.28981514022171e-05
-1.87060726845243e-05
-7.73567067320836e-05
-4.10598551494295e-05
-1.10476050880864e-05
6.3036014967129e-06
-3.1223006588948e-05
-2.38022875737253e-05
3.76183518289482e-05
5.40384698795399e-06
-3.68562672124585e-05
-1.59331262475139e-06
2.70984451059069e-05
-1.60755152762467e-05
-4.53792898863386e-05
-2.44017283561584e-05
2.35044490559877e-05
-2.97418160387258e-05
-6.24207559355042e-05
-3.32324557793412e-05
-1.57598400288862e-07
-4.24194663110875e-05
-8.93533790780019e-05
-4.10672662337045e-06
-5.43764108183156e-06
-6.07939270674825e-05
-3.28074639624996e-05
1.01995415941161e-05
-1.26081051410905e-05
-3.74414750347132e-05
6.6222807203079e-07
4.04534728244716e-05
4.66585908319286e-06
-1.23474790087253e-05
3.99773833211276e-07
1.45270548004924e-05
1.38915904856721e-05
-2.03156630466394e-05
-2.55666664940191e-05
1.33995694820185e-05
-1.26499547095994e-05
-5.47634404845426e-05
-5.46903589819522e-05
-4.0098554560786e-05
-2.17144582806311e-05
-2.80038889995692e-05
-1.9645456066191e-05
-2.87376847921981e-06
-1.50273074497742e-05
-3.3136752326346e-05
-3.6299157791474e-05
-8.0513998609282e-06
1.12865741529303e-05
2.14698926616348e-05
-1.00163686470286e-05
4.64588332996332e-05
3.36464279103033e-05
3.21555678271005e-06
-1.26992906282058e-05
5.93732437271874e-06
-1.4764550866655e-05
-3.80776276151258e-05
-7.50611989799231e-06
9.74767729482727e-06
-3.90742241244841e-05
-3.19783943444081e-05
-1.61915369494925e-05
-2.31428794965077e-05
-2.92282255150406e-05
-2.07301617065249e-05
-1.08594574973114e-05
-2.95585229245137e-05
-2.62032538914708e-05
-2.40896491100737e-05
-3.94989257059122e-06
-3.31190523347963e-06
1.38828606867848e-05
1.38811819336248e-05
6.47892428756689e-06
2.72700054375956e-05
-1.12397355363897e-05
-8.73701534867836e-06
-1.2289543007286e-05
5.73137680680532e-06
-3.99007611425667e-05
-4.95681175920276e-05
-3.48150397833193e-05
-3.40681937663916e-05
-4.81231993453527e-05
-6.17846362359658e-05
-1.38842647408448e-06
-1.88643403805063e-05
-3.74688715093493e-05
-3.17763896364893e-05
-7.06749963208145e-06
-5.49359760283166e-06
-2.29633957346918e-05
-4.4784925293776e-06
4.13285336874198e-06
-1.71454920257611e-05
-1.23637597315563e-05
1.57776002075951e-05
4.53475733077498e-06
1.00764749908821e-08
-7.07296971191154e-06
-4.96223278102713e-06
-4.28989807082568e-06
-6.40543853784307e-06
-5.37480640359133e-05
-2.94932747606231e-05
-3.08602865398985e-05
-3.54869888175084e-05
-4.33871015755984e-05
-4.59939928285105e-05
-2.62800680369581e-05
-2.43476331542433e-05
-2.53528065427424e-05
-6.20146671596425e-06
-2.74263959107432e-05
-3.36511408190569e-05
-8.19929898657501e-06
-6.958122456251e-07
1.5580101711814e-05
-1.94493020942063e-05
-2.63313801120426e-05
-1.05603072628028e-05
-3.15569853465182e-06
-1.62163302973554e-05
-2.16412353742109e-05
-2.42875469969652e-05
-2.21172648608222e-05
-3.42807702835202e-05
-1.48300953567101e-05
-1.13106060817035e-05
-1.04989805931707e-05
-4.35410268134112e-05
5.17733413154904e-06
6.26849685204028e-06
-2.39106255958437e-05
-1.60532241025372e-06
-6.31788942534476e-06
7.30740596944865e-06
7.00958476768062e-06
-2.62866611348702e-05
9.06413379900968e-06
4.39419371624506e-06
7.32997708690273e-06
2.09808613730873e-07
-1.12071700291964e-05
-1.12305192474854e-06
-5.30531365722732e-06
-2.24749732865527e-05
-2.95600313880566e-05
-1.7669582343577e-05
-4.51274231370989e-06
-1.75779974290452e-05
-1.57361461965531e-05
-1.54381286620865e-05
1.55137088451169e-06
-1.16140280749966e-05
-1.40884318744318e-05
-3.22646902944209e-05
-3.79539299859932e-06
6.18536683266037e-06
-9.0892021215668e-06
-3.27637811768964e-06
-1.29603062038511e-05
-1.03766669430615e-05
-9.52892608217566e-06
-3.43198723375557e-05
-8.37830051302756e-06
8.87770227769241e-06
2.62375332189396e-06
-2.23883535699127e-05
-9.25326291109405e-07
-5.73671432203736e-07
-3.95865603813062e-05
-2.96852663486259e-05
-2.44628402208236e-05
-4.89202587224677e-07
-1.47660828237534e-05
-4.27026898393948e-05
-3.17337916993944e-05
1.10722885350657e-05
6.39073276518484e-06
-5.64637703502483e-05
-3.60426315130654e-05
2.9269967278401e-06
-2.20355658900745e-05
-2.6520006595997e-05
-1.99802154817089e-05
1.0478900345128e-05
3.91074122309633e-06
-3.55848988213571e-05
-2.537971264656e-05
2.2982473143535e-05
1.41489451335424e-05
-2.17937423634804e-05
-2.97289747958661e-05
-1.86402127877439e-06
2.80328330220378e-06
-1.61116563588044e-05
-2.79539335833152e-05
-2.24464833423163e-05
-2.02864331712731e-05
-3.73089777120996e-05
-1.80895329137762e-05
-7.94271774524929e-06
5.00426512442499e-06
-1.98258793030174e-05
6.18046850333425e-08
-4.2999046643812e-06
-1.54849358861461e-05
8.10283204772841e-06
1.84591763195883e-05
3.07983418098148e-06
-1.98697856692085e-05
-2.42897202128622e-07
3.18411472278747e-05
-2.00446091748731e-05
-2.43999849738303e-05
-1.77194175942699e-05
-4.73265056767201e-07
-3.01825864100298e-05
-3.32243964336259e-05
-2.00204615339229e-05
8.72060859681219e-07
-1.82504798647318e-05
-1.22885600281517e-05
-2.69172889743376e-05
4.27679317429107e-07
-1.20500492448865e-05
5.97199803241572e-06
-1.55398559051983e-05
1.57632961983129e-05
2.04935058052798e-06
-2.49365405453646e-05
-9.13380837858106e-06
9.01654400513253e-06
-1.86278205755861e-05
-2.52855546421208e-05
1.97969780107231e-06
-2.00222592559061e-05
-2.26069306046208e-05
-2.68735893595921e-05
-2.88725107889652e-05
-2.21122726989895e-05
-3.32180247227109e-05
-4.02163792035518e-05
-1.77732996402276e-05
6.24591487558925e-07
-3.23983794333176e-05
-8.58227858274475e-06
-3.48533172771989e-05
-1.11992003267497e-06
2.11691056390073e-05
-2.48974525776511e-05
1.36177520605422e-06
9.49268488758042e-06
-4.36821034977024e-06
-1.20877014269451e-05
-6.71320395866491e-06
-5.83339673510085e-06
-2.19752146268515e-05
-2.23686273342305e-05
-1.59110400934644e-05
-1.78926676218303e-05
-6.07429200588772e-06
-9.48857973927455e-06
-2.70213817011655e-05
-1.96936502433802e-05
-3.39112857704487e-05
-8.04833054907644e-06
-1.40644158529472e-05
4.20288731445953e-06
-3.06727431382779e-05
-6.03336335407372e-07
-6.41465208243799e-06
-2.74810471547399e-05
-2.65514251401335e-05
1.05188877255849e-05
2.73067890082479e-05
-2.19018543962858e-05
-1.6995734252962e-05
-2.33836601988288e-05
-4.20433896187135e-07
-1.93750448255371e-05
-3.46407847967328e-05
-9.42758535477285e-07
-4.05827427995527e-06
-2.16658984537562e-05
-1.21723037738638e-05
1.13432111072888e-05
-5.28991844935268e-07
-1.51013286784453e-05
-1.9420334230162e-05
-4.43301087408559e-06
4.26203569953416e-06
-7.41208493277944e-06
-4.29083283813875e-06
-9.56859385768223e-06
6.75781661315955e-06
-1.00871776470209e-05
-1.89497156990467e-05
-7.11631858918958e-06
-8.15486641465345e-06
-1.48793489961544e-05
-8.74492258968454e-06
-1.00361630483856e-05
-1.0727468306693e-05
-4.65732417839731e-06
-2.67292163458355e-06
-8.35066959622147e-07
-1.27621893777607e-05
5.30187474483544e-06
1.42360876926116e-05
-1.46929884686461e-05
-1.06462139491814e-05
-1.02649135672725e-05
-1.44894747049512e-05
-1.26157522731208e-05
-8.62661673560431e-06
-2.02142166116084e-05
7.49182404134156e-07
-9.54834943204427e-06
-2.98640040136863e-05
-2.21379929354038e-05
-9.46976605706204e-06
2.35829021909341e-05
-8.24403903374721e-06
7.93851971255052e-06
5.50434637138417e-06
-2.48211785799517e-06
-2.3643691499351e-05
-1.25423725706502e-05
7.6650026882434e-06
4.50435085338907e-06
-2.89941270178092e-05
-2.36673230510894e-05
-3.22730251164968e-05
7.18256662644191e-07
-4.6677775764996e-05
3.62102570558246e-06
-6.51104111163664e-08
-1.7236318676971e-05
-4.2715584047396e-05
4.9714730658693e-07
-5.38716501497973e-06
1.8604828662433e-06
-2.25662801310021e-05
-3.19305017865238e-05
-1.1439193875105e-05
-1.65398499273543e-05
-1.89204377223355e-05
-5.3846254690672e-06
9.79750990707573e-06
-5.77235015915907e-06
-2.65262811737666e-05
-2.58307441492882e-07
-8.08162860010032e-07
-2.95805152348404e-05
-1.93236436079954e-05
-2.60520173881525e-05
2.29660934441111e-06
-2.62956479145858e-05
-3.42766882301551e-06
-7.62042235644827e-06
6.42179197192604e-06
-1.54592778671451e-06
-3.13588204320934e-05
-5.62503629623055e-06
-1.90065153178609e-05
-1.39447980853042e-05
-2.73204082878109e-05
-2.00740357148708e-05
1.79211548756592e-06
2.76790005760178e-06
-1.17601793564593e-05
-7.54099869261106e-06
-2.06696718423359e-05
4.19714550099772e-06
3.98720191922476e-06
-9.46834865640951e-06
-1.53042487370738e-05
-1.55347811011366e-05
-4.6618842780188e-06
-2.51141938019109e-05
-1.25573429549995e-05
6.32759772281924e-06
5.28006415946574e-06
-1.07077897218405e-05
-7.72574927960298e-06
-1.22188657354162e-05
1.35447280477898e-05
-1.49656224345448e-06
-2.53236640102459e-05
-8.50455824613611e-06
-6.73831911272894e-06
-2.84321674410024e-05
-4.30538172677236e-05
-6.75733200788999e-06
1.44674355975855e-05
-5.89139019177618e-06
-2.10690727454936e-05
-3.52658068397438e-06
2.25012706455071e-05
8.65556129414847e-06
-1.40355410436053e-05
-1.01094235229404e-05
1.01937831860488e-05
-2.77423457702819e-05
-3.46663040356081e-06
-3.31627969859607e-06
-2.08967547834868e-06
1.09307751354384e-05
-4.13698723336811e-05
-2.00613243113793e-05
6.9143708682543e-06
-1.0332460306581e-05
-1.58008973696666e-05
-2.83881775592382e-05
-1.88030858557627e-05
-1.26794211999378e-05
-1.42667344158108e-05
-3.63018037151372e-05
4.97736670454675e-06
-1.96072522476734e-05
-1.98924109189347e-05
7.06424493527858e-06
-1.01654621527715e-05
-3.65080806197561e-06
-3.10442265185826e-07
-1.29075236248861e-05
-1.02571042770863e-05
-3.90565052209677e-05
-1.23691008769993e-05
-3.33853300444537e-05
-4.09632622797838e-05
9.97313066862266e-06
-3.12123880352391e-06
4.38910629112504e-06
-4.01827147749698e-05
-3.77256443218493e-05
2.5073141370583e-06
1.08141206418143e-05
-4.00429338492416e-05
-1.98562529136051e-05
2.52832271264559e-05
-3.37283061973565e-07
3.78700360369551e-06
1.55512366615175e-05
-1.12505638687369e-05
-1.95234776269762e-06
-2.66217490009779e-05
-8.59399737981817e-06
-1.36749754749131e-05
-2.05144821601989e-05
-2.96654366306723e-05
-7.01781153144925e-06
-8.80489453571893e-06
1.99145826591026e-07
-2.88078873969172e-07
2.57254037604424e-06
-4.4713653039874e-07
1.83532781027586e-06
-2.29219850947153e-05
-1.67254839983176e-05
-4.36278515773553e-06
-2.3241954754591e-05
-1.70452554867066e-05
8.3325805127448e-06
-9.01175340132848e-06
1.19140124858904e-06
-2.08599459568604e-06
-2.53766766251778e-05
-6.04856204309331e-06
3.14051274470616e-06
-1.51990455553595e-06
2.77682082773252e-06
-2.69133497671063e-05
9.39220852006451e-06
-9.68264633381959e-06
-2.30369215218997e-05
-3.36239934467333e-05
-1.0657765910422e-05
2.28583023466903e-06
-1.06070079877528e-05
-2.45326327965987e-05
-1.85604374476462e-05
-1.00995527011992e-05
-1.37059952878745e-05
-7.4709481334198e-06
-1.56875253498256e-05
1.40703812145249e-06
-7.25999620639855e-06
-2.9825732264716e-05
2.46585042236529e-06
-5.11334790981306e-06
-3.45555891735184e-05
-2.96518807310634e-06
-1.67284100336231e-05
-2.10854401768182e-05
-1.88484620625308e-05
-5.23107126251625e-05
-2.47724628735978e-05
-1.75697125387728e-05
-3.53978804830734e-05
-3.47043119693728e-05
-3.21245568196281e-05
-6.96334656520605e-06
-1.66106560412778e-05
-3.46811883087937e-05
-3.03096655576547e-05
1.98802607277847e-05
-1.71091070728351e-06
-6.65529235645696e-06
1.84065313216671e-05
7.26563224390939e-06
9.92990963210873e-06
-2.66519176394947e-06
-1.47676881646269e-05
1.13333610307766e-05
-2.07606558902923e-05
-2.46537471196283e-05
-2.90495674307272e-05
-2.62767124459925e-05
-2.03419755028751e-05
-2.52073113905387e-05
-3.41633908548219e-05
-1.00520413568448e-05
8.94116602381893e-06
-9.94233866348941e-07
-2.21176685443481e-05
8.24120779029116e-06
-5.25424409848088e-06
-2.72360127547156e-05
1.34894143721499e-05
3.90999413306489e-05
1.31206065830672e-05
-2.5761756264186e-06
1.00657131563796e-06
1.96717093386941e-05
2.34034379689358e-06
-6.92912329165952e-06
-1.45723805122807e-05
3.16613447102967e-06
-3.54462983923776e-08
-3.86144584596531e-05
-2.94064556851273e-05
-1.25750332988122e-05
-4.0430436725658e-05
-1.68162362747152e-05
-1.04585712468487e-05
-2.16108682323753e-05
-7.92388172489541e-06
-1.05104616576737e-05
-1.67463979661793e-05
1.31741197571783e-05
-5.10149064409237e-06
-2.62242507635574e-06
2.10623372108023e-05
-2.67790094901107e-05
-1.19789708479161e-05
-1.02027122016638e-05
-6.2057852690857e-06
-2.54574876342512e-06
-1.17287670926403e-06
-4.10616363496935e-05
-1.50121496563646e-05
-1.16882304378443e-05
-3.07587919047939e-05
-3.45747273708851e-05
-2.16662204968045e-05
-2.47734108962671e-06
-5.65328546890644e-05
-2.82559119898839e-05
2.79982144685531e-05
9.53313200552087e-07
-3.62325984127055e-05
-2.50754942816841e-07
5.48437453068121e-05
2.90749451896642e-05
-2.89778292298567e-05
-2.86296704332973e-06
1.63407793838309e-05
-1.36418015750468e-05
-3.60727691516213e-05
-3.10926449476173e-05
6.83675852793228e-06
-2.71489301392503e-07
-4.12953105789246e-05
-2.26997445572646e-05
-2.05610958837689e-05
-4.6408335904957e-05
-5.32272043838546e-05
-3.39661260714926e-05
-2.44859330060942e-05
-3.23159723493274e-05
-3.28614719025891e-05
-5.12165945832057e-06
3.53823262068646e-05
1.62205511198285e-05
-2.8556361325521e-05
7.21451220950032e-06
8.33979911806092e-06
-4.68179618087369e-06
-1.83503015140746e-05
3.79637265186859e-06
2.79189107312698e-05
-3.21220318810701e-05
-4.12232568933799e-05
2.20383571530237e-05
-1.62938699872641e-05
-4.10251304007738e-05
-1.31241048489125e-05
1.00600930584151e-05
-6.5899370934183e-06
-3.47439490281752e-05
-7.50520675011304e-06
1.03504240283213e-05
1.43138204222786e-06
-1.72023276389856e-05
9.51537579291799e-06
5.65487498736919e-05
-8.87112431165321e-06
-3.04045861186903e-05
4.0890685605944e-05
2.71992586324374e-05
-4.17751301709747e-06
-2.9038887720943e-05
-1.96375939365393e-05
8.47247605382764e-06
1.10279891558015e-05
-2.44248084285383e-05
7.09266575729255e-06
2.41148626079965e-06
-8.64616673274722e-06
-9.4181706118104e-06
9.95244978108621e-06
6.35359821173767e-06
-2.27363438038735e-05
-1.12365097674345e-05
-1.79982130567708e-05
-1.36463337712316e-05
-1.87337528229764e-05
-3.00920839542841e-05
1.22919463753842e-06
-3.01196654847611e-05
-2.7482802524097e-05
1.66399682411242e-06
1.87579025783431e-06
-3.02682692877396e-05
-1.5564437250787e-05
-2.65121806687386e-05
-3.1850532992274e-07
-2.95281818191888e-05
-1.12409529815502e-05
-5.90972603522265e-06
-1.53733612180744e-05
-2.59838223272468e-05
-3.82946401498477e-05
-1.40177476532239e-05
3.36313709813405e-06
-3.6393727744377e-05
-3.02402581426387e-05
1.17862908671411e-05
-5.82051671986068e-06
-4.55738784597276e-05
-4.73730382968858e-05
-8.04540094552564e-06
-3.66102943079942e-06
-5.33217448407337e-05
-2.91099686933148e-05
1.00798080020402e-05
-1.59801529179986e-05
-2.95979631175427e-05
-1.07854808126345e-05
3.6703602475069e-05
1.89918169520965e-05
-4.76943869348193e-06
-2.59492635738722e-05
1.6020503006764e-05
1.30416354199983e-05
-2.88492030248941e-05
-3.12514367376553e-05
1.67395352209699e-05
-1.11928093589e-06
-2.54669204741002e-05
-1.30872541153139e-05
7.29149013260869e-06
-2.60424727353839e-05
-4.38422652911776e-05
-1.15428492830148e-05
-1.14794480273607e-05
-1.99727507132723e-05
-4.6354794502933e-06
4.91264468031423e-07
5.05254238164619e-06
-2.08285012599136e-05
2.48133672713277e-05
1.97109956489261e-05
1.35231122824949e-06
2.7530692937008e-06
1.35362121525456e-05
8.60210983948572e-06
-1.98387531461103e-05
-1.80922990853819e-05
-1.80223869598286e-05
9.24895990285912e-06
-3.71292727559859e-05
-2.33724675440553e-05
-2.58403593091402e-05
9.63763470691437e-06
-2.35087997818478e-05
-3.18949680885267e-05
-1.41986560389547e-05
-8.97857679250204e-06
4.16867811134909e-07
-2.41360180652784e-05
-1.43671223972367e-05
1.07247360480462e-05
1.73385761376695e-05
-1.03575144135201e-05
-1.47614887651913e-05
1.34458001513877e-05
-2.25098632058386e-05
-5.37770175571021e-06
-4.31053360996883e-06
-2.78126964563403e-06
-3.00378297044938e-05
-6.57856111658077e-05
-3.0977021363301e-05
-4.35296378802521e-06
-3.23740074517385e-06
-5.18733830100469e-05
-1.71866990136383e-05
-2.46555108316033e-05
-2.06557432109764e-05
-4.41456264831221e-05
-3.92890947236513e-06
-1.45408684535462e-05
5.78502564921302e-06
-1.11228927412374e-06
2.1781929100029e-05
1.89462195328641e-06
-1.45439887449293e-05
-2.42830425964619e-05
1.49577635279102e-05
-8.33625369534051e-06
-3.14298299541123e-05
-2.64794385341921e-05
5.40905219341329e-06
-3.07130149416974e-05
-5.11966872201163e-05
-2.14259232827897e-05
1.24841666699962e-05
-2.29045597886253e-05
-2.6846084202929e-05
-2.16904275674658e-06
-5.45611975397275e-06
-4.89827476021387e-06
-2.38042492155779e-05
-1.58467682211015e-05
-3.39712374880439e-06
-3.11734979021046e-06
3.63092275501643e-06
7.00095324772617e-06
9.2665847555773e-06
-1.73202721049244e-05
-2.99820012992228e-05
3.42600029979729e-06
-2.03123258473541e-05
-2.33880850278495e-05
-3.00394078154202e-05
-2.99981771831036e-05
-1.07878001993695e-05
-3.38324425383942e-05
-2.74388250741959e-05
2.81219308897263e-06
-1.91406199236324e-05
-3.42539248213309e-05
8.96094245832099e-06
2.53528029168217e-05
1.68347677411066e-05
-7.39832781536627e-06
-7.30390955436184e-07
9.71873279482486e-06
3.5853478915063e-06
-1.15354466322661e-05
2.35266748270652e-06
-8.51011354571335e-06
3.20738544519768e-06
-2.42274697519001e-05
4.40247634427902e-06
-1.27500336141557e-05
-4.28722707597987e-05
-2.969310555498e-05
-1.42669550917483e-05
-3.6875352065863e-05
-6.39954439909289e-05
-3.84918914399776e-05
-4.68991638459141e-06
3.92327965959368e-06
-2.76626875984459e-05
6.38851258580305e-06
5.64789135633814e-06
1.96529316124838e-05
-1.21042271183903e-05
-2.75520145645839e-05
1.5294599300827e-05
-1.28147434645511e-05
-1.7485843635475e-05
-4.54235620155795e-06
2.96409521660185e-07
-1.10280966514838e-05
-5.09410698260772e-05
-1.95038682219385e-05
-2.09524408778502e-05
-4.59379901101505e-05
-4.39652923364312e-05
-3.95141488262497e-05
-2.92745133996241e-05
-2.95459424582911e-05
-7.46677541924726e-06
-4.36385802600245e-06
-1.09420708052082e-05
4.73225465816815e-07
1.82166598623305e-05
7.54737065983876e-06
-9.43632063470767e-07
1.36172341969146e-05
7.35197443062887e-06
3.40103031916303e-06
-7.65293388223575e-06
-8.12385243039717e-06
-1.16824173287561e-05
-3.95509010456641e-06
-2.7741562937149e-05
-4.72318339514279e-05
-5.37776891189451e-05
5.58899847655084e-06
-4.82728537991014e-05
-3.00681369985157e-05
1.67117460868453e-05
1.70838790438712e-05
-3.04623612797013e-05
-4.25965405669771e-05
2.84028751927407e-05
5.2839951932859e-05
-8.65584168873836e-06
-7.05207586108392e-07
3.5905237073605e-05
3.73623834172185e-05
-1.11592243592962e-05
-4.67459399888378e-06
1.79686021286122e-05
3.50457328994698e-05
-5.06066505160842e-06
-2.9156402354309e-05
-1.18142031852531e-05
-5.47256527461053e-06
-3.96229495852699e-05
-2.99855661356333e-05
-2.56470946611253e-05
9.8429958616983e-06
-1.53608863244165e-05
-2.97610715957044e-05
-2.33458237235493e-05
2.87469647684312e-05
1.43589977797563e-05
-1.15049753216093e-05
-6.22216059477109e-06
5.01249352499143e-06
2.02764186875926e-05
6.33664985113215e-07
-1.44045207804893e-05
-1.47054315390329e-05
9.62243995064777e-06
-2.61904961837314e-05
-4.32250737018138e-05
-4.00246922039969e-05
-2.8824716238221e-05
-1.96734572857855e-05
-3.12826382786264e-05
-4.58477192159433e-05
-1.15825034995126e-05
-2.89566656914363e-06
-1.31458878758357e-05
-5.51662864603863e-05
3.72411431669555e-06
8.77064444291904e-06
-1.0497865962088e-05
-3.25223056019437e-05
-5.50100294877827e-06
3.57640624305421e-05
-5.04162997329778e-06
-7.5769944175817e-05
-1.51616488877201e-05
2.75420171262402e-06
-8.62194473915138e-06
-7.01387728224154e-05
-4.31266014319036e-05
7.00373024427488e-06
3.78940654434229e-06
-6.10897643095084e-05
-3.53991605125638e-05
7.96277530890747e-06
1.8493824124768e-05
-2.36915990095613e-05
-3.13469337803241e-05
-1.39618299548734e-05
1.96326591939703e-06
-3.59042613287394e-05
-3.70065535831239e-05
-4.16000718575905e-06
-1.1619108954014e-05
-8.84318619086392e-06
-2.00880695389386e-05
-7.38259639782677e-06
-1.41219567465974e-06
-1.37341446190163e-05
-1.96491657672335e-05
-2.35061522052191e-06
-2.91497691369091e-05
-1.9176016310625e-05
-1.05552312211753e-05
-2.06786855482313e-05
-2.61529274713962e-05
-6.57924649129525e-07
9.7859193590988e-07
1.25625352737292e-05
-2.15992791236357e-05
1.42666749777359e-05
8.52266358849591e-06
-3.94173434741941e-05
-4.22274943507974e-05
6.6098312302241e-06
-2.50332069974882e-05
-2.73878632748377e-05
-2.3578043955952e-05
3.76503631144455e-06
-5.11393245026567e-06
-3.09407425130069e-05
-9.34598770339162e-06
-6.71407744923184e-07
2.26024295267487e-05
-1.6351108595412e-05
-5.19936167267649e-05
6.48008039668317e-06
3.69065886122497e-05
-1.58082532467813e-07
-3.57222272792348e-05
2.38366736179771e-05
1.99937871265008e-05
-4.08583445763902e-05
-5.85954880988991e-05
-1.19901786429014e-05
2.0088876246084e-05
-1.32896506831279e-05
-6.10617436718394e-05
-1.09720534674488e-05
9.7167210361602e-06
-1.00542965462049e-05
-4.76395928239045e-05
2.17170261605084e-05
-5.93936104541485e-06
9.80123231380032e-06
-9.43903696980753e-06
-1.0314500058565e-05
1.29619739055909e-05
6.80519808560753e-06
-3.74599484180549e-05
-1.02782681079334e-05
3.68970773952815e-06
-1.69750527028776e-05
-2.79724010093257e-05
-2.51204889825529e-05
-1.75229463735977e-05
-4.01746022754157e-05
-2.66583455079776e-05
-3.09322285144486e-05
-4.28370018063999e-06
-3.0591084318785e-05
-3.09449065598757e-05
-1.52004949974925e-05
-1.08769092037091e-06
-6.65779158368585e-06
1.14366579380271e-05
7.01544848491957e-06
-1.15741649676721e-05
-4.75708386052935e-06
2.70460345743111e-06
9.47996654689271e-08
-2.54637481258043e-05
-1.99788653403699e-05
-1.20483388011148e-06
1.13974859301184e-06
-4.39664595797166e-05
-2.62615959255246e-05
-1.15679171860544e-05
-2.82001619105313e-05
-6.02584829209857e-05
-2.62503182379374e-05
-2.53525150554679e-06
-1.394047229186e-05
-3.71086010206991e-05
-2.81621076332281e-06
3.09175264379113e-05
-8.58414183476167e-06
-3.58614957237682e-05
6.05451662130604e-06
5.74565685036547e-05
1.57393378361391e-05
1.00446603289705e-05
1.51944568624864e-05
2.5821301068373e-05
3.94041895540551e-06
-3.96303456208303e-05
-2.74259571425744e-05
2.64330965686695e-06
-3.45853819214199e-05
-3.2911875394175e-05
-7.60506150789111e-06
2.01506002433417e-07
-1.96072677018425e-05
-3.6008554990943e-05
1.89674052707193e-05
3.31094830149419e-05
1.21922959631837e-05
-1.70314723325953e-05
8.71805094690901e-06
2.19015588898371e-05
-1.97854058779285e-05
-3.38381781361548e-05
1.39463346952925e-05
3.9504887206683e-05
-9.0352806563166e-06
-3.19333471217132e-05
-2.54715416080582e-05
-2.12481842860452e-05
-3.64699092359896e-05
-4.43382188638089e-05
-2.04675319354421e-05
-3.72839515624082e-05
-6.27052776413388e-05
-2.16969294964278e-05
-2.86048983143793e-05
-4.19661148562871e-06
-1.99784705824256e-05
-4.02652068143277e-06
2.0815606211852e-05
1.47086274409622e-05
-1.40576946120821e-05
2.27833145673649e-05
-1.90691340978649e-06
-6.02664654747541e-06
4.0397438769072e-06
1.56431866173165e-05
-8.99026945321232e-06
-5.16581770125931e-05
-1.41387923744611e-05
-1.3649282042466e-05
-1.53164726080747e-05
-3.9081924072679e-05
-4.23468315492285e-05
-1.02854442494483e-05
-2.66553837513427e-05
-6.64406445945217e-05
-3.94288131412779e-05
-2.235942336461e-05
5.73945819582981e-06
-3.49071300972001e-05
-1.01643741337221e-05
1.77420243096659e-06
1.00362536387397e-05
5.24615850080206e-06
-3.5338772837249e-06
3.56463248380693e-05
-7.89699858808722e-06
-1.34506847253701e-05
2.30143833217738e-07
-6.46182202162769e-06
-3.46606420913681e-05
-4.34470412263983e-05
-1.74779243141419e-05
-1.51294991741623e-05
-2.85907786176006e-05
-6.49478078195775e-05
-1.58000566447036e-05
4.38157136938827e-06
-2.62010042933315e-05
-3.24456815917216e-05
-6.75529046277942e-06
-3.13376936711213e-06
-3.071680761288e-06
-2.47926313599686e-05
1.33518326870076e-05
1.11304275665705e-05
-1.84382040080227e-05
-9.45593201323586e-06
6.26465008305942e-05
2.32612361770657e-05
-2.27813166147086e-05
-1.36488354557762e-05
9.05695206678014e-06
3.11147814320201e-06
-2.06289953928916e-05
-1.89039473360444e-05
1.03906469248965e-06
-1.26792293282729e-05
-4.5172224024749e-05
-4.00291435415515e-05
3.74625582224781e-06
-2.51356546399929e-05
-2.24626247107764e-05
6.71272285769412e-06
-1.62663243198819e-06
-2.83978492520553e-05
-2.5617637611128e-05
3.06767390075523e-07
8.01846800248763e-06
-2.30199456706881e-05
-1.38093753948842e-05
8.03015210126763e-06
2.25940904756726e-05
-1.34000562125059e-05
-2.47221043215112e-05
2.04380923588278e-05
-8.85464126837339e-06
-3.72268223118097e-05
-3.42240444820216e-05
1.62111994817986e-05
-4.13239007384126e-05
-5.45461010701768e-05
-4.79485489806666e-05
2.37173855536537e-05
-4.44783472084723e-05
-2.95817965797811e-05
-1.85956122939629e-06
2.63685391567763e-05
-1.55783242584569e-05
-3.45370375049716e-05
4.79588259052483e-06
2.76204691033123e-05
-1.04268467384356e-05
-2.28807389268897e-05
1.84056023936072e-05
3.54861232251948e-05
-3.25082573981995e-05
-4.48191041922051e-05
-9.73084039388921e-06
-9.06149773960052e-06
-2.89425763912519e-05
-4.6103798907928e-05
-2.32222647066227e-05
-3.90651823701473e-06
-3.51970458475434e-05
-9.67876142918089e-06
-6.13442000854785e-06
-2.30658908336362e-05
-2.78139400439745e-05
-8.89886127758893e-06
2.28927591135627e-05
-3.96863562387672e-06
-3.81177002162301e-05
9.74738960942664e-06
2.77097753121243e-05
9.70224215841289e-06
-2.40245124027507e-05
-7.42806736465458e-07
1.20426537442073e-05
-6.2492099330126e-06
-3.81838848992131e-05
2.60294338152851e-06
-8.04948963597251e-06
-2.27969127775917e-05
-6.78457018772997e-06
5.7236546701107e-07
-4.65591347645157e-06
-1.81421846105978e-05
-2.46636857413739e-05
2.0969893379814e-05
8.03158948368429e-06
-1.95791003584945e-05
-4.48689422499659e-05
8.08114778421906e-06
-6.65031745946071e-07
-8.30855622197907e-06
-7.69166528624722e-06
-1.23962268322443e-05
3.4580549620427e-06
-9.40001538716191e-06
-2.53720461943672e-05
1.02130404418212e-05
2.19574835285357e-05
-2.6290314399356e-05
-2.41305876404854e-05
-1.88222648226376e-05
1.01650315876377e-05
-3.44155476020636e-05
-2.99954050553936e-06
2.97451402419457e-06
-5.13163770013478e-06
-3.02655361191337e-05
-1.01286422575101e-05
-1.046257644778e-05
-2.67291216058618e-05
-6.26643798761379e-05
-3.59076101359587e-06
-6.65434230508641e-06
-1.53536369500833e-05
-2.02608601137554e-05
1.15473092803162e-05
2.71487436357705e-05
-3.04559845327596e-06
-2.2578285687454e-05
-2.54527108649488e-05
-3.45745058069027e-06
-1.53229231532267e-05
-1.23747529706191e-05
-1.2668948646089e-05
-1.82659504699087e-05
-1.13119644616234e-05
-4.47434610258695e-05
-1.32631656241982e-05
-7.06342443339621e-06
-1.99695550753739e-05
-3.13441559604761e-05
-3.06405103748135e-06
-2.11658374749514e-05
-5.23830105665406e-05
-3.82847875260632e-05
-2.28662586586383e-05
-1.36495378795307e-05
4.98718033782777e-06
1.18840485321044e-05
7.51203347672815e-06
-1.50044336788707e-05
2.4856217696542e-05
-5.32248507139348e-07
-6.11221658385752e-07
-1.06498172300021e-05
-4.03052320821936e-05
-1.00337701572943e-05
-3.56184309951567e-05
-2.36188189768361e-05
-2.95547865300955e-05
-1.61777734110893e-05
-1.89462402569772e-05
-3.47326284370032e-05
-2.71108222828291e-05
-1.57428641389104e-05
-5.09158463586547e-06
-1.51869117267808e-05
-1.86309187395253e-05
1.03438957310227e-06
-2.67334161441048e-06
-1.15076101924726e-05
-1.06292423806111e-05
4.10461368543311e-06
2.82011669866378e-05
-1.5752654480912e-05
2.70930915841179e-06
3.10272011067849e-05
1.71810631613563e-05
1.31583152068581e-06
-1.02286480934115e-05
-1.72323950567359e-05
-3.57705281758184e-05
-3.47913631210075e-05
-6.51220198042886e-06
-2.26590463914785e-05
-3.58873582579351e-05
-2.72823426590495e-05
-3.60057990536123e-05
-1.86255122832982e-06
-1.73931239206374e-05
-2.49384593981435e-05
4.78521255269261e-06
3.63421376854119e-07
2.94969523205954e-06
2.36370413808724e-05
1.70026362090419e-05
2.24651476651748e-06
1.36387916157731e-05
-5.58708044771851e-06
-2.32512181549859e-06
-1.0738052131532e-05
-3.43701252552412e-05
-2.12035755112045e-05
-7.78731011366656e-06
-2.18693926266782e-05
-4.0834836625373e-05
-2.71336621145438e-05
-2.88273707044169e-05
-1.3819156006406e-05
-2.75178766544296e-05
-1.55571277356858e-05
5.69060451438515e-06
1.07540108276023e-05
-1.23612920661005e-05
-9.44425958462904e-06
-3.40034299834551e-06
3.64701156680551e-06
-2.85828506453881e-05
-1.47133577242008e-06
7.61316806024027e-06
-3.47424137834301e-05
-5.60655433496568e-06
-3.71777850113683e-05
-3.50278386149489e-05
-7.1739845720444e-06
-4.53997361468576e-05
-4.69452079295113e-05
-1.46042174842916e-05
-2.55212167457177e-06
-1.19837093304597e-05
-1.53346837651524e-05
-3.07137974539975e-05
3.69263876664423e-07
-1.06386931159767e-05
-2.86188644031178e-05
2.02365096192256e-05
-1.71538115997114e-05
-1.37152002158441e-05
4.91135799828111e-06
9.43154958361594e-06
-2.78445652899736e-06
-1.47104762068888e-05
-2.8686358260585e-05
-1.29819223941046e-05
2.92786229373183e-07
-4.2202981657592e-05
-5.57446966865172e-06
1.09124966196552e-07
-1.02640083971117e-05
-4.14483923756412e-06
-3.08190177065355e-05
-1.72274980036761e-05
-6.07426289463316e-06
-2.38120592870234e-05
5.37208300599643e-06
-7.70293863720757e-06
-3.05690658084023e-06
-1.62823384801246e-05
-8.86276392484695e-06
-1.49759516070157e-05
-2.46108676100278e-05
6.138144855797e-06
5.51809937155586e-06
-2.16236541575227e-05
-2.82439148668532e-06
-3.11788006244424e-06
-1.42879201732922e-05
-8.11214733427238e-06
-2.68279484901523e-05
-1.26231995081417e-05
-1.25325694645977e-05
-2.47429628138697e-05
-2.73041742413134e-05
-2.4189171086271e-05
-6.70792488216899e-06
-6.39088536569202e-06
-4.57703426914145e-06
-1.36335359529734e-05
1.10646659445807e-05
1.84353784126318e-06
-4.81255097044206e-06
-3.71678799744126e-06
-2.191604083411e-06
-2.40898662885828e-05
-2.61945269167834e-05
-2.20094737498559e-05
-3.58456769278939e-05
-2.17697061066519e-05
-1.49672038111642e-05
-1.14008502085698e-05
-1.70875879840634e-05
-2.37544649858726e-05
-2.27420184064608e-05
-4.443020185269e-05
-1.22230969048812e-05
6.26877579195806e-06
-2.53486660140735e-05
-2.46728369708136e-05
-1.7961019824919e-05
4.01574451629712e-06
7.71611765866003e-06
-1.2910099744289e-05
-6.33721095372641e-09
5.86275516435028e-06
-1.55343005224865e-05
-3.6104087346878e-05
-2.40259109655813e-05
-1.81265824751906e-05
-1.94403268315165e-05
-3.26220495628436e-05
-3.94965937702351e-05
-4.21264203081556e-05
-2.24257798464438e-05
-2.46768487744469e-05
-1.3590176855739e-05
-1.51208350170392e-05
-1.95214046303852e-05
-1.15745013282749e-05
-2.30263297625579e-05
4.12365672308976e-06
2.44957792309696e-05
-1.05983832519373e-05
8.53994379208683e-06
1.1175663991252e-05
1.55991510966407e-05
-7.55717343621534e-06
1.7515347703212e-06
2.59145859295826e-05
5.03480075657399e-06
-1.78799297207025e-05
-2.9778779396301e-05
-5.8270420436669e-06
-2.53064873660917e-05
-1.96207609489418e-05
-2.85473488790012e-05
-4.12812148524224e-05
-1.98260498603913e-05
3.97752309265351e-06
8.65711719277933e-06
-1.66132349121828e-05
-2.74719265991545e-05
1.8637957983703e-05
7.52687444264802e-06
-7.54054886458517e-06
-3.5000621655697e-05
-5.28063304428424e-06
1.66295274785981e-05
-4.80233843466228e-06
-2.22496476036972e-05
-1.54272997840054e-05
-1.23991377578675e-05
-7.79779015103387e-06
-1.86766874478379e-05
-1.7146335281938e-05
-1.68351389427282e-05
-3.07122747189886e-05
-1.82954518149013e-05
7.41193675596137e-06
-1.15002695518982e-05
-1.3154076589467e-05
-1.15678080719488e-05
-7.85604910296189e-06
-8.65681278686322e-06
1.65225625947937e-06
-1.42208060339812e-06
-2.94219914573975e-05
-3.3289493947542e-06
-2.21020202485839e-05
-8.11394457520117e-07
-1.9758902293285e-06
-5.71714491929921e-06
-1.12060061279455e-05
-1.94648751623662e-05
-1.51044357529273e-05
-2.94996046148533e-06
-1.9883513134844e-05
-1.80727402842943e-05
-4.02457775177047e-05
-1.3579104407636e-05
-6.90782600103165e-06
-1.10417507169407e-05
-5.99429131111636e-06
1.36788629688885e-05
8.66924484772756e-06
2.76074951918077e-06
1.01974740868935e-05
-1.923452045951e-05
-1.71644213271486e-05
-8.24539326138224e-06
-2.26062637444067e-05
-4.31010182295775e-06
-1.42421455358721e-05
-3.08517267554129e-05
-4.9701767089153e-06
-1.34489208593258e-05
-2.34557066487967e-05
-3.25375236885481e-05
-4.92985538470567e-05
-2.14732087817339e-05
-7.44412087713374e-06
-1.60315059122909e-05
-1.28051669069755e-05
-6.55233918430956e-06
9.00863306242004e-06
1.75580006604355e-05
-9.76494462556082e-06
-6.6720899369967e-06
4.08018767410477e-06
1.49320015397797e-05
-1.00742398269162e-05
-8.72353605648537e-06
1.09592466964503e-05
2.24907022248139e-05
-1.24566389604555e-05
-1.98352863225058e-05
6.20300009464866e-07
-1.80365687630884e-05
-2.37359446406286e-05
-3.20231361930772e-05
-5.38304989790067e-06
2.95134821431957e-06
-1.08693996481412e-05
-9.36576886015597e-06
1.80816735030184e-06
-2.47006318262308e-05
-2.54746477802888e-05
-9.46966152885819e-06
3.43178865213185e-05
-1.5454256306975e-06
-1.58708903106591e-05
-6.56330767363598e-06
9.53756334149076e-06
-1.33152515995964e-05
-1.48756081369809e-05
-1.84724117393798e-05
-1.54438007805809e-05
-2.67088297279174e-05
-1.62558119179731e-05
-1.96681633861412e-05
-2.16175024436315e-05
-3.88659027404356e-05
-2.37358549001787e-05
1.30822356173506e-05
-9.0671483770935e-06
-4.26161272833406e-05
-4.37349607434841e-05
2.40835139446696e-06
6.30144464733777e-08
-1.42066475354151e-05
-4.75197217808641e-06
9.99374769910847e-06
-3.33285357523724e-06
-3.12817516632724e-05
-2.09871837080975e-05
1.49917176343318e-05
-1.65156208885771e-05
-9.86617863999525e-06
-1.9748133900401e-05
-2.44465454781265e-05
-3.01910795437303e-05
-2.66560798391742e-05
-4.10701439403437e-05
-2.79288040833829e-05
-2.08833486148177e-05
-3.43127749724003e-05
-1.4489012008278e-05
-7.01397427494189e-06
-3.9628554614306e-06
-1.79741088637522e-05
-3.21976127189953e-05
-5.09173331131358e-06
-7.41365785694302e-06
1.40274978098453e-07
2.0325927472869e-05
4.05748835076614e-06
-2.52594032983306e-05
-2.50820042266536e-05
-1.83135603659223e-06
6.57541100763483e-06
-1.55771966329696e-05
-1.97660863009301e-05
9.39381755401127e-06
-1.09066180567617e-05
-3.75966025043435e-05
-2.23822492477934e-05
2.30891811980108e-05
-1.25326273010211e-05
-2.43136328887142e-05
1.4989676241249e-05
2.88977861949143e-06
1.55117208287223e-05
-2.67446864552332e-05
1.95527451435963e-05
2.68765541611875e-05
3.57910314024641e-06
-3.93867590105763e-06
-9.41079717573952e-06
-1.06136189476668e-06
1.17869055094745e-05
-3.40950768748173e-05
-3.57414732334832e-05
-1.9725338427419e-05
1.09134887045468e-05
-2.08247510463554e-05
-1.45548208888144e-05
-1.49747053734962e-05
-3.46436976159039e-05
-2.1898684110661e-05
7.43552384841333e-07
-1.44213039306907e-05
-2.30401614892945e-05
-3.76449707350355e-05
3.78817141305492e-07
-5.61472831792208e-07
-2.29239057315626e-05
-1.97539145793537e-05
-2.04029757118664e-05
-1.39089826107729e-06
-2.2508698191229e-05
-1.85093581698974e-05
5.28328527392422e-06
3.7494848048339e-06
-3.2006280472985e-05
-1.81615929455562e-05
8.48606073306285e-06
-1.41560767259044e-05
-5.6420607943993e-05
-6.71897757910057e-06
9.18540617283107e-06
-7.53033413683382e-06
-4.67392987052446e-05
-4.80958617685003e-05
-5.2711283849581e-06
-1.09934824563859e-05
-2.10938593946496e-05
-2.67066138810835e-05
3.26561146031778e-06
-2.858170293554e-05
-3.60521787299558e-05
5.41448343154856e-06
2.89387898977223e-05
-2.59950147379894e-05
-3.10213740942308e-05
-1.90131436315557e-05
-3.93911757328172e-06
-4.77406778976041e-05
-5.89681891689771e-06
-1.80637929927542e-05
-3.28370139026694e-05
-2.54609428129457e-05
-2.53443429487072e-05
8.29567510176313e-06
1.27443738921388e-05
-2.40214292024812e-05
-4.85639411738305e-06
3.16757290916292e-05
-3.71608007796682e-06
-2.32376364209899e-05
-1.07177663917119e-05
3.68341634464727e-05
4.20748677262006e-06
-2.83967117421634e-05
-9.09939924399099e-06
2.3310349868276e-05
1.22971284332412e-05
-2.44039454561234e-05
-1.34546742946805e-05
2.12281821974286e-05
-3.6825867128517e-05
-4.12231852462706e-05
-7.55551098794847e-06
-1.3745544420691e-05
-1.42777975603757e-05
-1.72866709435821e-05
-1.7988837444401e-05
-3.30737198239464e-05
-9.77670200861401e-06
-3.06067512093584e-05
5.95795681826601e-06
6.69628837554509e-06
-1.36732123656268e-05
-8.62306196028223e-07
-7.62609332416458e-06
9.67971993419113e-06
-1.70533893664079e-05
-3.66172675518789e-05
-1.00774111604453e-06
-7.03224873613468e-06
-1.94117111021414e-05
-9.90601561385325e-06
-2.64047407810493e-05
-2.89914671991659e-05
-1.29225120698596e-05
-2.29101012123238e-05
-2.1365823149719e-05
-3.93961988444418e-05
-3.09041993427822e-05
-1.25208655582252e-05
-3.06547320043399e-05
-4.06682438202829e-05
-3.1706946144621e-05
-3.01378022581233e-06
-1.58527046385681e-05
-4.25942320333101e-05
-2.85632247040553e-05
-2.97018548891429e-05
-8.18574122444816e-06
-2.73372554211805e-05
-1.53173146382119e-05
2.09024036168362e-05
-2.17937430167832e-05
-1.28228463309162e-05
-2.04641546217501e-05
8.46533126536071e-06
-1.5785070989094e-05
-3.40733594040719e-05
-3.65145085059961e-06
4.84955807834176e-06
-3.3664590026891e-05
-2.88033828095038e-05
-9.49234892328328e-06
-1.01727488684674e-05
-3.76331057358934e-05
-5.34751165370737e-05
-1.44312873822547e-05
1.15085940965924e-05
-1.64503103723358e-05
-3.07951847904537e-05
3.13070997622762e-06
3.32927945322908e-05
-8.2414005238355e-06
-2.92462668165354e-05
-4.21427745332086e-06
1.45045724991496e-05
2.32002676133686e-06
-2.38207799823823e-05
-1.06935660897393e-05
-9.92108843463388e-07
-1.6470289793186e-05
-2.35131577649123e-05
-1.19095669839142e-05
-1.87017881247831e-05
-1.55864879706789e-05
-1.19504867422077e-05
-9.35176745272452e-06
3.30016380841178e-06
-1.58418301338004e-05
5.75349503085901e-06
-6.86708894348984e-06
-1.92571764203829e-05
1.98301997253641e-06
7.75148523664903e-06
-8.9757403497546e-06
-2.50787924374262e-06
-1.97289632527118e-05
-9.35672860929523e-06
5.13022896565362e-06
-1.51017768469984e-05
4.9638044217818e-06
-1.54718813995164e-05
3.13278286556917e-07
-3.74195961826277e-05
1.15622927528135e-05
-4.88578105159324e-06
8.41925653027559e-06
-2.49518564902929e-05
-3.01707443594391e-05
-1.94891256437345e-05
4.24749800794793e-06
-7.79475141012436e-06
-1.68645023667643e-05
-2.17779020617002e-05
2.90119565756222e-05
-1.07190514972942e-05
-3.74175903825271e-05
-8.68490599257918e-06
2.4565106670821e-05
-3.12809097298599e-05
-1.36587550498097e-05
-6.07280878289383e-06
2.51317228726361e-06
-2.61029368695997e-05
-4.94367188306305e-05
-1.71804988460823e-05
-2.14151484060797e-05
-2.76611756127014e-05
-8.58664534181094e-06
-2.82897838985681e-05
-8.231959801652e-06
-2.81261872277738e-05
-4.74683367072935e-05
-1.54207514877862e-05
-5.75241225424482e-06
8.88853692622217e-06
-2.84203269303318e-05
-5.00243719769142e-05
-1.9997022918598e-05
-1.56217912428135e-05
1.44733125948885e-06
6.52328026961921e-06
-7.6457935727726e-06
-1.66987888725436e-05
2.59150747065815e-05
-2.24834768448163e-05
-2.79060966009149e-05
-1.44208128046223e-05
-1.37604836149366e-05
-2.1471101811861e-05
-3.06483534144892e-05
-4.0612102101641e-05
-2.75297485583882e-05
-3.27546447414887e-05
-6.32618854185319e-06
-2.33535377987248e-05
-3.17930330559613e-06
-1.27933382777788e-05
4.10631587049828e-06
-3.55116381030502e-05
-6.66045866665386e-06
9.55669341532276e-06
-3.68426616629909e-06
-7.60403574729922e-06
-8.35718700476569e-06
-8.16421049097985e-06
-1.19480081616002e-05
-4.93784242781525e-06
6.34612653106693e-06
-1.40573748751765e-05
5.27338826105425e-06
2.94594356297696e-06
-2.25085882912084e-05
-2.45476626077959e-05
9.70378589562176e-06
-2.76501039148388e-05
-6.9853980404177e-07
-1.0208972935271e-05
-2.13574400617281e-05
-1.48774264823704e-05
-1.36190813916377e-05
-7.52163385107168e-06
8.96279363275242e-07
-2.01058775462129e-05
-2.13774584777935e-05
-1.50131828914761e-06
-8.81056212302493e-06
-8.19988580029887e-06
-2.76701281649406e-05
-4.96834062517612e-06
-9.95264828053226e-06
-7.87228001341789e-06
-3.67290728610295e-05
-1.52588814719797e-05
1.20938887099406e-05
-1.57685937270404e-05
-3.11902414624998e-05
2.68828445076266e-06
-1.86577873553123e-06
-2.72296895826432e-05
4.84604748481697e-06
-3.21534919273633e-06
5.42551032084704e-06
-1.60027502947916e-05
-3.94426853737278e-05
-9.23218853874473e-06
-1.02820948931317e-05
-3.77299039635128e-06
2.59161061372569e-06
-3.27653563127949e-05
-2.49644827718188e-05
-2.70080180802299e-06
-2.12374375359668e-05
-3.79458238753456e-05
-3.94916400784203e-05
-1.55557328560181e-05
-2.56809069241262e-05
-1.58638712352495e-05
-3.05382694795241e-05
-2.64346878654442e-05
-2.97120934462277e-05
-3.5841135973466e-05
-2.64451757905062e-05
-2.43833550279681e-05
-1.6892883260189e-06
-1.05278757310384e-05
2.16515258654814e-06
-3.89461446092207e-07
-5.2289823151719e-06
4.05711157686855e-06
-6.40397564962834e-06
3.67133993870855e-06
-2.91000661965078e-06
-9.37389514399727e-06
-2.15266451323215e-05
-1.32201215834359e-05
-3.85397352775044e-05
-2.1291245861079e-05
-2.50253525501528e-05
-2.65860693487718e-05
-3.37476736181858e-06
-3.31978629581034e-05
-3.5216549685751e-05
-1.04632788837875e-06
9.15414246610021e-06
-1.25817293610229e-06
-5.45927627447254e-06
-7.02794492887161e-06
4.94455833961964e-06
5.31101629910735e-06
-1.41801504321576e-05
2.30978380758221e-06
1.01219461872644e-05
-1.09778479616882e-05
-2.5255686841891e-05
-1.26309215435249e-05
-1.47662453457858e-05
-3.01797020986788e-05
-2.16096844814504e-05
-2.80483562611442e-05
-2.97402148048249e-05
-2.35720249898407e-05
-2.39080762810739e-05
-5.39025785271796e-06
-1.19341489313552e-05
-1.75137813642148e-05
-1.32989747526928e-05
7.55075624312641e-06
-1.34741897607232e-05
8.1585914272567e-07
-8.59733276441629e-06
-4.12141223159106e-06
-2.69567179116658e-06
-7.87677303908882e-06
1.10219024359506e-05
2.02611283266304e-06
-4.37215829604111e-05
-3.39464187983966e-05
-1.73288113750189e-05
-2.61601591814368e-05
-2.77313863981299e-05
-2.23166024409337e-05
-2.2447169941822e-05
