# Supplementary material for: Research on computational propagation and identification of mine microseismic signals based on deep learning
Source: PLoS One. 2025 Oct 22;20(10):e0334641. doi: 10.1371/journal.pone.0334641 (PMC12543183; doi:10.1371/journal.pone.0334641)
Supplement: S10 Data — (ZIP) [file pone.0334641.s010.zip › 000101100001465.xlsx_0.txt_24.txt.txt]

-1.24773729423908e-05
4.35656182382331e-06
1.48842311854652e-05
1.07137480771217e-05
-8.74768694455045e-06
-1.90515028408931e-05
-4.84059072120568e-06
-5.35947556150561e-06
-3.02267567484967e-05
-1.42275828735832e-05
-5.25745021295547e-06
-1.81450167524351e-05
-4.08109798991805e-05
-2.53946225561447e-05
4.12647697826207e-06
-3.92308723179287e-06
-1.66515749693399e-05
4.52101619937891e-06
4.29774221509177e-05
-1.1172871785459e-05
-1.6330504631285e-05
5.26965693286763e-06
2.81621484858978e-05
-1.29590057955352e-05
-1.51130087912377e-05
2.06920116358362e-05
-3.19480027704727e-07
-3.23084477809162e-05
-2.2234623013738e-05
-9.46422420901436e-06
-4.39865670510284e-06
-4.76528525659188e-05
-4.15456578666624e-05
-3.4648272500723e-05
-4.51917777956891e-05
-3.791131836694e-05
-2.08094897316391e-05
3.02392481464867e-05
-2.99110163285954e-06
-1.01672899577201e-05
-1.58519083747244e-06
3.04911090403627e-05
-2.47674220475172e-05
-2.98798595456716e-05
3.4393216384977e-05
1.76120954244715e-05
-1.06139826001773e-05
-4.10903028163278e-05
-5.67744504000895e-06
-1.04613350664941e-05
-3.60973243211191e-05
-8.20645785270652e-05
9.69606939249789e-06
1.00377771548713e-05
-2.97373042461231e-05
-3.11934012082914e-05
-1.24901052896695e-05
1.4451907160365e-05
-4.49717278867584e-05
-3.30207063689438e-05
1.49101165794919e-05
9.263282931268e-06
-2.9706801856307e-05
-4.60102037514366e-05
7.72223619753327e-06
-6.31845985965754e-06
-3.65751590977877e-05
-1.12704689580346e-05
-1.76552721610155e-05
-1.63042792081449e-05
-3.06796411906747e-05
-2.15855912373059e-05
-3.74639428668057e-06
-2.13092584957967e-06
-3.96393172976601e-05
-6.98397054953772e-06
9.51206430849664e-06
-1.78645903039624e-05
-3.36246316858462e-05
3.78031379026895e-06
8.23737780263977e-06
-1.32405456759549e-05
-1.51596761215213e-06
-1.10909228866656e-05
1.98234831982013e-05
3.10428266577859e-06
-1.25458555307163e-05
1.97779244503746e-05
-7.84751566646029e-06
-6.86530998514477e-06
-1.38101740665842e-05
-2.5324246396639e-05
-8.39272406236578e-06
-3.37499262166038e-05
-2.47018436463734e-05
6.23070281988677e-06
-5.16315133511519e-06
-4.58112339443075e-05
-8.30674357426034e-06
4.44426603454793e-06
1.92414683345506e-06
-2.85006936082375e-05
-1.13974819963845e-06
4.3954300253004e-05
-4.62281292979118e-06
-2.59284053890984e-05
1.57834222158503e-05
2.33810749151326e-05
-1.25621429793053e-05
-1.9298743982063e-05
-1.131785944862e-05
-6.40848057224515e-06
-1.04088920436204e-05
-3.28255431347187e-05
-2.27738068302359e-05
1.73542073324502e-05
-2.10780484057249e-05
-4.09007145520482e-05
-1.23610598695303e-05
-3.05920006108453e-05
-2.57021790295772e-06
-3.61289186514583e-05
-1.57316356254866e-05
2.42198141638456e-05
-2.83017197692518e-05
-2.75677773989066e-05
-7.83118570967233e-06
-2.36817049495718e-06
-3.34699887922679e-05
-4.32737677760792e-05
7.09380541508197e-06
-1.25011422420339e-05
-3.7630373916787e-05
-3.9338666233051e-05
1.80081226836457e-05
-7.74783925548082e-06
-2.32563318225725e-05
-1.88951046834825e-05
8.82939078315743e-07
5.55886111146899e-06
-4.697694982049e-05
-5.54663911921934e-06
2.1857705149007e-05
6.12274945609212e-06
-3.61249471085306e-06
-1.59139269367978e-05
-5.74485124402746e-06
-1.73884281002827e-05
-2.67783984714221e-05
-1.58761168263778e-05
-2.03306194086786e-05
-4.05706802849872e-05
-2.30962000543065e-05
-1.32719614749621e-05
4.61480594691658e-06
-2.1892868399722e-05
-5.39505009801677e-05
-4.80049365617628e-08
-2.02971487041822e-05
3.83844331709192e-06
-7.07811674736407e-06
2.70140502125039e-06
2.34649188372013e-05
1.35051830616643e-05
1.91093180887286e-05
4.06620348210275e-05
3.63878260913006e-06
-4.17793713715708e-05
-6.95105445370114e-06
-1.96591607525152e-05
-3.94414396325492e-05
-2.19754923942325e-05
-1.94513909559368e-05
-2.25969516339351e-05
-4.50583839908168e-05
-2.95777530112124e-05
-9.48860063940488e-06
-7.55520496452467e-06
-1.2572645950753e-05
2.78491987545834e-06
3.03034965640708e-05
-2.54818609572156e-06
9.42820500564644e-06
2.08279570619033e-05
1.20269736843865e-05
2.01090182244341e-05
-1.33821038589857e-05
-2.19743318225168e-05
-3.35284369197189e-05
-2.4429884909389e-05
-2.30009954092099e-05
-3.76553955650117e-06
-2.88810724199692e-05
-4.13364734305292e-05
-3.79858117751837e-05
-1.75002921232353e-05
-1.18955261996791e-05
-3.49125922556908e-05
1.76833526890096e-06
-9.27522939143446e-06
-2.29823812641719e-05
-6.30371264154941e-07
4.98848244387049e-06
-4.84415596729886e-06
1.26510204583254e-05
4.70563387576362e-06
-3.38390604789212e-05
-1.47354124660068e-05
-1.8131592663483e-05
-3.63219807476633e-05
-9.1554667174615e-06
-3.73486552958841e-05
-4.03978437032384e-05
-2.69985301840348e-05
-3.36307812209097e-05
-3.29332873106162e-05
-2.15088153504236e-05
-1.36020113326284e-05
-7.83463990554269e-06
-4.68635108750483e-05
-1.00574626781969e-05
-2.24994677866933e-06
3.02887845129242e-05
1.10671797580966e-05
4.18498561834561e-07
3.01293635638682e-05
7.03176570735248e-06
-3.27742127740797e-05
1.42772583299172e-06
7.46787805837476e-06
4.69935031732439e-06
-4.06008489305608e-05
-4.26001262174371e-05
-3.11000561328279e-07
-6.86296456940301e-06
-2.80650449285408e-05
-5.72204266557874e-05
-1.25007257690398e-05
1.71780836873273e-05
-2.56732488597444e-05
-3.45174130722346e-05
-1.00709100181301e-05
6.4206534608949e-06
1.05640962828155e-05
1.12531528978767e-05
1.59768637814475e-05
2.8361596620175e-05
7.191395697411e-06
-1.31536472234135e-06
9.9052213242954e-06
3.44973845574105e-07
7.53960480942513e-06
-1.08743788293747e-05
-3.0300473417203e-05
-3.61267211647572e-05
-1.79270929752277e-05
6.94788547618846e-06
-2.85574550408383e-05
-3.01783376391573e-05
-3.68586084919233e-05
-4.05619509625323e-06
-1.13189460526801e-05
7.50027377017158e-07
-1.15950437679865e-05
1.80330212578044e-05
1.4104384414841e-05
-9.23382417424677e-06
5.42192204320465e-06
2.22220168409021e-05
1.44783012249931e-05
-2.59840516706024e-05
-5.56205813914424e-06
5.46314195666796e-06
1.32112003291494e-06
-3.00190943671904e-05
-4.96260887890153e-05
-1.00324289618419e-06
-1.71078067407603e-05
-4.89454905180543e-05
-2.27739560288305e-05
-2.88596155234485e-05
-1.87382480835913e-05
-1.10727456195811e-05
-9.1440997116591e-06
-1.10330110884449e-05
-1.15147695249619e-05
-1.9221449996102e-05
4.97339162005505e-06
8.29044413256739e-06
-3.71128479001148e-05
-1.36999560439932e-06
-1.74896099180239e-06
3.45770055521763e-06
-3.43540825432435e-05
-1.14182498114133e-06
-3.16902300336654e-06
-4.12392588273065e-05
-3.24958691355529e-05
-3.37869101039964e-05
-1.23891256760059e-05
-4.34156301397009e-05
-2.95531180162605e-05
7.72514470262768e-07
-9.49569410073755e-06
-8.46815868491148e-06
-7.3811111803013e-06
5.92238074767693e-06
-1.93642129295446e-06
-1.62089134738714e-05
-2.06542778134866e-05
-2.93412116481924e-06
1.70860533150006e-05
-5.4858466306311e-06
-1.63211164849672e-05
-2.86430318369617e-05
-1.78194491985921e-05
-1.75545828848597e-05
-1.71067101175014e-05
-2.56329886033217e-05
-2.2604429285304e-05
-1.983660432172e-05
1.50147067022122e-05
-5.38587069234766e-06
1.35480554011983e-05
5.36461832667554e-08
-1.13279339376719e-05
-1.97970567995087e-05
2.44031357118562e-06
-9.79054142019472e-06
1.39417761137956e-05
3.20599110122612e-06
-1.06964914327034e-05
-4.75733948286528e-06
8.32208779768074e-06
-2.14055791719996e-05
-3.6003176532202e-05
-3.73218334938011e-05
-9.42986729686778e-06
-1.76960641506291e-05
-3.99240996529083e-05
-2.3450330086389e-05
-2.29165341004453e-05
-1.72376866324408e-05
-1.10284305988669e-05
1.89210453607855e-05
-2.82449600723865e-07
2.22772936940261e-05
-7.20589481920276e-06
1.02676394803734e-05
3.76183103611813e-06
4.09836851192019e-06
-6.83728607585118e-06
8.14981325620227e-06
-3.59141751905871e-06
-2.69826948759061e-05
-2.32057472097332e-05
-3.44066656398699e-05
1.55770497333314e-07
-2.29366056960996e-05
-3.40367793155402e-05
-2.07703290547081e-06
-3.82153181309162e-05
-1.59564721089358e-05
-2.98167043380878e-05
8.73438084375899e-06
-1.42732221805111e-05
-8.52704539153522e-06
6.25662248199289e-06
2.27415973967677e-06
-7.10982825112412e-06
-3.23114789265843e-05
1.42637510098336e-05
-1.88756041403672e-06
-2.85580927533541e-05
-2.37758573788893e-05
-9.07729632838431e-06
-1.93109964929064e-05
-2.31209650414962e-05
-3.25546417570124e-05
-2.53533431849639e-06
-2.7238849378661e-06
-1.83273637530959e-05
-2.61899666491782e-05
-1.46800485497774e-05
-2.15077738648158e-05
-1.46558810499837e-05
-2.78859541834555e-05
1.75277095822411e-05
3.35504571106895e-06
2.46524474938795e-06
7.99816722726131e-06
2.13765438309278e-05
1.43394258314724e-05
7.34748546193572e-06
1.45487694598175e-05
-1.5493893303558e-05
-2.30082236653744e-05
-2.81676015152581e-05
-2.5869154464179e-05
-2.18933255356368e-05
-4.48736607845423e-05
-1.53630030305692e-05
-3.08479715459281e-05
-2.78561615057372e-05
-1.98770315132271e-05
-1.94510452314736e-06
-3.97793831074898e-06
-2.13561119027707e-06
1.33074459697283e-05
1.09043188461816e-05
7.7269441014485e-06
1.07908006164819e-05
-2.22091858508751e-05
1.31503480721801e-05
1.50637948027045e-05
-5.81297163292018e-06
-3.40383066285302e-05
-1.56191861532842e-05
-7.02246792586817e-06
-8.48856046638518e-06
-6.787040091646e-05
-2.06708638761746e-05
3.76684063309269e-06
-2.26465430201369e-05
-1.3888358537585e-05
-9.896355356064e-06
-3.10456738755808e-06
-1.39553215031334e-05
-2.85003363621722e-05
-1.83191713841673e-05
1.9259063539418e-05
7.87929230255481e-06
-1.58318715028154e-05
-1.01256587972889e-05
-1.05770487692414e-05
6.10848744898826e-06
-3.09970671009485e-05
-3.62832062082026e-06
-2.62455270286761e-05
-1.27685122722904e-05
-2.11239827836877e-05
-6.21361793750118e-05
-3.99955089858786e-05
-1.54988960868437e-05
-2.94160445494168e-05
-3.61903134261104e-05
-1.9294559348808e-06
3.0624075729236e-07
-1.14841448314578e-05
-3.81966981964603e-05
-1.34722917793069e-05
1.30092268632618e-05
1.44843943683131e-05
-4.43791176863967e-06
-1.45595945612859e-06
-1.38250857498425e-05
1.01850755810702e-05
-4.95744301050444e-06
-3.26651158711359e-05
-2.49600656041098e-05
-1.54738429833982e-05
-2.20579715683347e-05
-4.93890352547928e-05
-4.82057055548987e-05
-3.09360108288188e-05
-1.79677664672473e-05
-4.42313449297782e-05
-4.72464359703708e-05
-1.031427551905e-05
-1.93004627109827e-05
-2.17156022210065e-05
-1.67178809104694e-05
3.49769427862461e-05
-5.01893736355702e-06
-2.67840133031984e-05
1.77177911549056e-05
7.80688469623895e-06
7.46888447103046e-06
-1.44140509503888e-05
-1.48252529302458e-05
-1.52706497057294e-05
-1.16798723364319e-05
-3.15928502599004e-05
-2.20645346381574e-05
-6.94377830668503e-07
6.3076406914009e-06
-2.36232779480438e-05
-4.98364500456312e-05
-4.0733169679627e-06
6.91735434819978e-06
-2.72624372577159e-06
-4.89161912123063e-05
-2.04799284844717e-06
1.03130761692262e-05
2.28359210203779e-05
1.4732238014633e-05
5.0036847593322e-06
8.17979711199023e-06
5.18784423147072e-06
-6.53469973016213e-06
-2.92190268339678e-05
-2.5467367114371e-05
-1.68719778887838e-05
-1.28466476736792e-05
-2.79485757037973e-05
-2.60334471150595e-05
-2.83120860894063e-05
7.25222470244881e-06
-4.89894305386562e-05
-2.9302128694183e-05
7.19231820958268e-07
-8.10988345575789e-06
-7.09568913677369e-06
-2.41191279711184e-05
-5.74428850438797e-06
1.20218486066134e-05
2.49386887290385e-06
-3.24162807071677e-05
7.36443392558148e-06
3.56115204060424e-05
-8.36444538537272e-06
-3.23084405304454e-05
-2.72168379980463e-05
1.57444225313679e-05
-1.24484135944389e-05
-6.71456377489207e-05
-2.28447812194418e-05
-7.90115442164037e-06
-2.937373593962e-05
-3.45512089928825e-05
-4.62135249666352e-05
-1.09669403468376e-05
-5.52431968642756e-06
-1.17049437039966e-05
-1.55628998515916e-05
2.70824078614828e-05
1.91483867052468e-05
-3.31551661969199e-07
1.2662246425003e-06
2.47938906724174e-05
1.42994638784671e-05
-3.4582514954748e-05
-4.17820366446538e-05
2.85011642956042e-07
-3.01140259293659e-05
-3.53436441986099e-05
-3.20293749342383e-05
-1.26159294187274e-05
-2.04911346165e-05
-3.70806765583686e-05
-2.45003152026578e-05
6.16880275860335e-06
-1.74893381044687e-05
-1.98062298963475e-05
-4.06060348560107e-06
2.11953098951414e-05
-7.78921087032202e-06
-9.17955392523633e-06
2.23690755253141e-05
9.61322504243155e-06
-1.57333913315837e-05
1.44009210818505e-05
2.59791562485101e-05
-2.04048714612848e-05
-5.47485705594916e-05
-3.38849170457811e-06
1.02070540678886e-05
-5.13175342661352e-05
-2.61211661210449e-05
4.9479375359853e-06
4.99491119229659e-06
-4.33728587684503e-05
-2.10104044149034e-05
2.39356197128421e-05
-8.18081341309172e-06
-2.4468912428836e-05
-1.67918751915922e-05
6.23968299152112e-05
9.4017946147948e-06
-3.09010930383696e-05
-1.71386187106426e-05
3.32991880982163e-05
1.9131558987889e-05
-5.32221730992221e-05
-3.39589791452699e-05
2.38500150894114e-06
1.13411158045198e-05
-6.26976411297863e-05
-4.4531440221313e-05
4.73370741433988e-06
-1.50155503453643e-05
-4.96008365006227e-05
-1.40781435127019e-05
3.58201264695647e-05
1.53619727728527e-05
-4.27776482660683e-05
-1.56996900050574e-05
4.96800829829625e-05
6.34900252907685e-06
3.19774259902976e-06
-7.29684108306835e-07
-8.56365298489071e-07
-9.49912003783339e-06
-1.6802865629874e-05
-2.59197784013714e-05
-2.76505040055546e-05
-3.94743380663884e-05
-2.86100500056955e-05
-1.54570169382692e-05
-6.35414700608737e-05
-2.14419282290681e-05
2.90081525525502e-06
-1.05001682381534e-05
-3.39423260719978e-05
2.04886737670633e-05
-3.79455206566246e-05
1.04265310190979e-05
-2.52851581102502e-05
-1.75494688497751e-05
-2.24165238140977e-05
1.53749314218581e-05
-8.85612764512219e-06
4.06648388061951e-06
-5.35326204885981e-06
-1.0129643440402e-06
-9.60450972104894e-06
-3.32107360823245e-05
-2.09524012690855e-05
-4.48225646497135e-06
-1.91358381719611e-05
-4.89136727427366e-05
-3.52631571664558e-05
-1.2509862241075e-06
-3.50951655089291e-05
-5.06589682657524e-05
9.01956283997376e-07
-5.04044022473813e-06
1.56435964823785e-05
-3.5264526792598e-05
1.16247309306066e-05
2.24765679283667e-05
3.36521589008159e-06
-1.94370055609789e-05
-1.1848544207533e-05
4.32886494178522e-06
-2.61062048810158e-06
-4.02797594303921e-05
-2.38924795444943e-05
-1.03503516922611e-05
-1.24371166929729e-06
-1.21593956312094e-05
-6.96909985084412e-05
-3.15696629932924e-05
9.66694786164227e-06
-9.64123746440849e-06
-1.71605186576126e-05
1.66917970039508e-05
4.61782159433169e-05
3.84395594157129e-05
-4.10380932620912e-05
1.41017659197436e-05
3.9752624534466e-05
-7.43795147614691e-06
-1.58246407640019e-05
-2.85567345231008e-06
2.56690504010864e-05
-4.76869794711558e-06
-4.18324711513338e-05
-2.95385951666698e-05
-2.11655639789256e-05
-3.85421987578505e-05
-6.00968579061721e-05
-2.58168440722671e-05
-2.10909036562702e-05
-1.99393752726075e-05
-2.14792261090822e-05
-5.97960473644646e-05
-4.34010803618374e-06
3.18806268798283e-05
5.970792933056e-06
2.11720072001897e-05
3.06576107207154e-05
7.78338964198722e-07
2.41538579100032e-05
9.71917241458882e-06
-1.01444495137678e-05
-2.62704422512978e-05
-4.58463541531312e-06
-1.29834911797292e-05
-6.08898172315665e-05
-4.12735380957418e-05
-2.43955172980214e-05
-3.0368636562987e-05
-7.03246494015642e-05
-6.03568597738106e-05
-2.29231222488866e-05
-1.21514494391875e-06
-4.68050893171519e-05
-1.53384285533994e-05
7.91715109089325e-06
9.94180729964622e-06
-2.21698237864544e-05
3.65378516019462e-05
3.24571868247794e-05
3.61689099164205e-05
-3.13938305673966e-05
3.7854887281357e-06
1.37965446689367e-05
-5.91415666397712e-06
-5.19849953166227e-05
-2.64496356893833e-05
-1.04372909846453e-05
-2.22220021578921e-05
-4.70860703146713e-05
-2.23273560726778e-05
-2.75557069405181e-05
-4.63510559991926e-05
-4.94272869096407e-05
-2.90132689636551e-05
1.33414172524848e-05
-1.77160558936714e-06
-2.23265030904564e-05
2.67789258476515e-05
4.67781882630794e-05
8.32715442428342e-06
1.42381798392708e-06
-1.90618187963597e-06
1.71837657976843e-05
-1.21575912733508e-05
-1.48772191894666e-05
-7.47431076091774e-06
-1.52968683775337e-05
-2.16135119243448e-05
-4.3227243369331e-05
-2.80238782006237e-05
-2.01590631504036e-06
-2.44224787674683e-05
-1.60666246554038e-05
-1.77129338748133e-06
-2.60902089458554e-05
-1.43776220756446e-05
-1.6080126715891e-05
1.00250526354349e-06
-1.46629192966049e-05
-1.31246196580349e-05
3.23086359811713e-05
2.39234748377215e-05
-2.08567122892184e-06
3.20001684949434e-06
2.96237901973586e-07
4.67604389988138e-06
-2.10930243862853e-05
-2.73939804167116e-05
-7.09656359560761e-06
-1.662676916235e-05
-5.02228159792256e-05
-3.11025534638248e-05
-1.3280387226529e-05
-1.55722573969542e-06
-7.78013769588763e-05
-3.75857629859619e-05
-4.99030369913765e-06
-2.32847320985623e-05
-3.33691861187743e-05
-1.8333897509865e-05
1.29636968990291e-05
6.62663675230817e-06
-1.76088644258442e-05
6.03579943444802e-06
3.06428987565096e-05
-1.17894279789403e-05
-3.09071849391875e-05
5.88389121847762e-06
-1.05389734291086e-05
-1.94092910102746e-05
-4.25470597218363e-05
-1.8834109033397e-05
-1.05789706440743e-05
-1.70525126524173e-05
-5.26497735529608e-05
-1.97632759770647e-05
-1.90863543337834e-05
-3.69257445224888e-05
-1.1492546784552e-05
-1.23802270297011e-06
-6.20114339037858e-06
-1.38871408860076e-06
2.14395397122664e-05
9.86150916258723e-06
-2.96480960494948e-05
-1.98935619641532e-06
-1.12758039020633e-05
-3.91957208745429e-06
-1.572424806191e-05
-1.48208389265078e-05
9.95214813927921e-06
-1.80342984948084e-05
-3.02687436728208e-05
-1.9376914822869e-05
1.88678825864919e-06
-2.86747791326891e-06
-1.18869565107249e-05
-2.73557796707657e-05
-2.6031184132147e-06
1.00139742447723e-06
-1.98132488238387e-05
-3.45721815740112e-06
7.70972937526022e-06
1.39846016653268e-05
-1.61119955287231e-05
-6.11334431783678e-06
3.76342264036387e-06
-3.13715100078477e-06
-4.20785329578943e-06
2.95168463031073e-07
5.6462400465359e-07
3.89862007629832e-06
-1.94271649214338e-05
-2.18115479567532e-05
-2.83147599702589e-06
6.60519517803414e-06
-6.66642936462183e-06
1.20740999801884e-05
-1.26643055750973e-05
8.75075996525208e-06
1.13555956059949e-06
-2.61108681721333e-05
5.66011662051631e-06
1.02028645851604e-05
-7.64968802271967e-06
-2.38826100034806e-05
-1.11478487379335e-05
-1.33471416815393e-05
-2.85570446893705e-06
-2.1467872013265e-05
-2.42006933700559e-05
-2.40654391655478e-05
-6.55591086524697e-07
-8.4329364448778e-06
-1.21147875368968e-05
-3.60013818494226e-07
-1.00119516943356e-05
-1.3534545778653e-05
-2.0893313042679e-05
-5.95760508647695e-07
2.32002268014394e-05
9.72956915862524e-06
-1.0668891952113e-05
-8.65813050525524e-06
-3.29861825286916e-05
-1.28123054428992e-05
-3.73147484064209e-06
-2.32595311905514e-05
-2.5364781530749e-05
-3.33684585669613e-05
-2.11665998789121e-05
-5.22362240168956e-05
-3.93986049730864e-05
-3.91287729288651e-05
-1.45391449227324e-05
-6.34932998264002e-07
4.21719771286861e-06
1.45624987654603e-07
3.27247555532386e-06
-1.19183911340714e-05
-2.36149921260357e-05
-2.65003816123103e-05
4.52159350558827e-07
-2.07277392985806e-05
-4.20694012457145e-05
-5.18712874977958e-06
2.61413479610557e-05
-1.31741807808634e-05
-3.17049073507326e-05
-3.39985040626987e-05
-2.4800500362231e-05
-3.53459488009946e-05
-2.55763365289544e-05
-2.09767420263172e-05
4.34991332000745e-06
-1.08361591066454e-05
-6.06625335840451e-07
-4.1250372351064e-06
1.8176594177044e-05
-6.1604585168492e-06
-1.58604802561953e-05
3.60888935001212e-06
1.35293060517197e-05
1.88639661368071e-05
-3.93213051502261e-06
6.87560801832769e-07
-3.91901038140188e-06
-2.67202724833539e-05
-4.504574628809e-05
-7.47231059431185e-06
-2.65048550667717e-05
-1.83678178452323e-05
-8.740286549676e-06
-2.87309957648767e-05
-1.83433317689426e-05
-2.49620882678289e-05
-2.22609639398437e-05
-7.57213759431512e-06
-1.05307711173144e-05
-5.95750119813613e-06
3.0506471557359e-06
-4.89407278577539e-06
7.67117772974897e-06
3.32129201216652e-05
3.68252641650138e-06
-1.84762114505686e-05
-1.51497352349196e-05
5.3474422433776e-06
2.80121843642917e-06
-1.49695956479355e-05
-3.35649348800648e-05
-3.07616906700785e-05
-2.66265128791534e-05
-2.70824014611541e-05
-4.41232307787616e-05
-2.7409184348806e-05
-3.02994429411235e-05
5.31643292191211e-07
-1.84213176704801e-05
-2.02706794559298e-05
-2.40965739934054e-05
5.03726525679719e-06
-8.36010240079858e-06
-2.43456219387911e-06
3.00514965250596e-05
-1.49998231641541e-05
-1.1474839294481e-05
-5.54998180561945e-06
-1.17415935117217e-05
-2.02024061714904e-05
-1.31581738455156e-06
-3.1559914566369e-05
-1.57174420380121e-05
-8.41855841861573e-06
-3.81381674600022e-05
-3.59745330519447e-05
-4.93204001070457e-05
-1.4793786107654e-05
5.35973331576114e-06
-1.82040555936581e-05
-1.34027778349926e-05
-1.97503083798415e-06
1.24723243454588e-05
1.41255570796342e-07
8.62722034025419e-06
1.75388346974368e-05
3.85581026374363e-05
-6.76748590814885e-06
-1.67823832954882e-06
-5.14328819946513e-06
1.58936218606514e-06
-3.81786186297267e-05
-1.57642743481904e-05
-1.5742900723619e-05
-3.87317293004992e-05
-1.36453893852709e-05
-4.00832177702218e-05
-4.00239541591613e-05
-2.20306116398885e-05
-1.50970546370193e-06
7.71753794916624e-06
-9.32117922541742e-06
1.01677386773608e-05
-7.29562408685856e-06
1.28814750323745e-05
1.5163208785927e-05
7.59997402917066e-07
1.1359385229451e-06
-8.67201471925001e-07
5.45589140312573e-06
-1.83813691148072e-05
-2.57125541270706e-05
1.41490022284554e-06
-1.80941931010771e-05
-1.40677759308755e-05
-2.74512966748939e-05
-1.56710591731033e-05
-6.37124035487813e-06
-2.05518150241502e-05
4.48032626793451e-06
6.41917391779661e-07
-2.47454161935337e-07
-1.89169529231244e-05
-1.02202778745082e-05
1.43141447678702e-05
1.201765518491e-06
-1.53971474208718e-05
4.15757906056868e-06
3.8303249023617e-06
-9.6810932039635e-06
-1.60041058349449e-05
-2.82838589836531e-05
-2.63652354820973e-06
-2.01679250025272e-06
-3.80661569338747e-05
-3.19045537256481e-05
-2.67019240741006e-05
-2.58075572922157e-05
-4.75402891998411e-05
-3.6452513153919e-05
5.10506336106711e-06
-1.91440751850921e-05
-4.47464093781596e-05
-1.83504309528726e-05
2.07509080172346e-05
-2.75814602539065e-05
3.77387239345585e-06
2.08648852457359e-05
2.82853419237957e-05
-3.69941437291492e-05
-4.15707125132162e-05
2.75325349717935e-06
-3.60881161347647e-06
-4.0727435357573e-05
-4.39841230342341e-05
-1.44900697135328e-06
-7.57803426738146e-07
-1.361334742375e-05
-2.68648645099091e-05
-2.69309404926501e-05
2.87867784418759e-06
-2.79430388129333e-05
-2.34681912237689e-05
1.0039458239892e-05
1.24227218396466e-05
-1.64642625857817e-05
-1.70250257796905e-05
2.92366065547578e-06
1.11675972849855e-05
-1.77462403453524e-05
-2.4156063945627e-05
-8.46109105545508e-06
-7.6320438263348e-06
-3.52495576156599e-05
-3.24015360508029e-05
-1.96635661992093e-06
-1.39195370674041e-05
-2.74338675683978e-05
-2.92972527985205e-05
-7.88728938905471e-06
-4.81005695415722e-06
-3.24661733790465e-05
-1.24909136046768e-05
7.99715160139204e-06
-3.49689555550737e-06
-2.68671944001804e-05
2.57537044286639e-06
1.30704721165645e-05
-1.10218244398121e-05
9.2009422252574e-06
5.13236300168231e-05
1.51104219134758e-05
-1.74749658092641e-05
4.55505034143199e-06
5.01953569405502e-06
-2.52408654522732e-05
-6.64524217199598e-05
-2.29667333676263e-05
-2.56884163704214e-05
-2.84245344336957e-05
-5.48303194703005e-05
-1.17121990899187e-05
-3.66767931926356e-05
-3.2151198302988e-05
-2.87470094778503e-05
1.42133413138467e-06
1.2489416132112e-06
-1.42814887605441e-05
1.07123878011961e-05
-1.05865380639013e-06
1.44506682666724e-05
-2.76786468616655e-05
1.98538967603834e-07
-1.4075662600763e-05
7.25415607007422e-06
-1.14256625365811e-05
-2.77851109206244e-05
2.75455021274859e-06
-5.804550812841e-06
-3.45962654343696e-05
-4.09251538185486e-05
-1.87954711094998e-05
-3.60458076413729e-06
-4.94133811586213e-05
-2.40698312925417e-05
6.74252126134688e-06
-1.6658680472563e-05
-1.03547768722683e-05
-1.79232957877269e-05
-2.21470445529659e-06
-1.47886625459978e-05
-1.32293447779487e-05
-4.94528941232895e-06
-1.17983398543033e-05
-3.76044404622269e-06
-1.71401616550492e-05
-1.63784932412346e-05
-3.85751907020136e-05
-2.68383738184173e-05
-1.35878901028443e-05
-1.72938984502812e-05
-2.9250900761249e-05
-1.73190903363422e-05
-1.44814294656963e-05
7.11065682187496e-07
-1.83258184883111e-05
-1.65739096609414e-06
-1.08777515737062e-07
-5.97990914368813e-06
-6.22664962518797e-06
-8.5357466270339e-06
-2.37738612896761e-05
2.49593200573163e-06
-7.78613161575778e-06
-3.681922591565e-05
-6.75436455159402e-06
1.82088005347103e-06
-3.04620421980563e-05
-4.19198102880767e-05
-1.55208466830678e-05
1.06243730344349e-05
-1.14566281440618e-05
-3.29755814260918e-05
-8.74049315089014e-06
-1.44146946852405e-05
-2.24822814002115e-05
-2.99881037639535e-05
1.10738351966098e-05
3.09663903221501e-05
-5.03618363725553e-06
3.08944131725497e-06
2.85477086865265e-06
2.13666980120733e-05
-2.29009462085329e-05
-1.41214999910954e-05
-7.97363515373643e-06
-3.33820416778326e-05
6.24870488653421e-06
-1.75505505485162e-05
-1.10379799847794e-05
-6.71834207799512e-07
-3.23484392010442e-05
-1.46323831208964e-05
-2.82562620371176e-05
-7.47225762342435e-06
1.10725881104479e-05
5.87613373509263e-06
-2.60746778270272e-05
5.68466042838235e-06
2.07720480221153e-05
1.13695763004354e-05
-3.61814011782453e-06
1.68613421094164e-06
1.94403965482686e-05
-1.92127241047073e-05
-3.66573840683904e-05
-3.56879598048549e-05
-1.00889872911027e-05
-3.18656843827029e-05
-4.2505310416469e-05
-2.84319329506662e-05
-2.13437964385766e-05
-1.98324035646321e-05
-3.71211330914314e-05
-3.96080632418952e-05
-2.71281397181009e-05
2.56542960381413e-05
-1.23104107671268e-05
-2.81244516193152e-05
9.36211427535428e-06
-1.86200111895842e-05
-3.6735351470864e-05
-2.15334202226352e-05
-5.93181058803727e-06
1.10619827606378e-05
-6.03027444804165e-05
-2.75666330027318e-05
-2.21880623717322e-05
1.20864991405291e-05
-5.51049084622404e-05
-5.58335837163386e-05
-1.28129938435079e-05
-1.03993634239507e-05
-1.9370425208964e-05
-3.49685132421337e-05
-2.58132886795043e-05
2.63977301186195e-05
-1.34089253238939e-05
-5.57696891862061e-06
1.13614272568786e-05
1.41643188156435e-05
2.17450769398312e-07
2.07616350562916e-05
3.46075742442577e-06
-1.25422443282254e-05
-2.37753658634454e-05
-1.49453472034281e-05
-1.04454211024538e-05
-3.2335024014707e-05
-4.27301737695549e-05
-8.16283465287849e-06
-6.56243957530001e-06
-1.32467251331453e-05
-1.50981115867801e-05
-2.24843544933297e-07
-4.04206486494676e-06
-2.5868807016625e-05
-1.52144372740966e-05
3.49495675436775e-05
-7.59139177978146e-06
-2.35716866835601e-05
9.28915108537713e-06
3.81125256887635e-05
2.0013716211285e-05
-1.05658367214148e-05
3.67862045901402e-06
1.29902765659126e-05
-2.48238603410682e-05
-4.03912445700081e-05
1.55468917122134e-05
-9.23233683067246e-06
-3.74308290506775e-05
-5.0539344077052e-05
-3.26768401828538e-05
-1.99545628812671e-05
-3.01235482790369e-05
-4.76208323334043e-05
-4.31184739901832e-06
-4.20427681443538e-06
-1.68460990934826e-05
-1.54089308541583e-05
1.51000035497331e-05
-2.00599644502062e-06
-1.0286921713802e-06
-9.66351912139043e-06
-3.47651392889007e-06
-2.37711149349441e-06
-2.56136076682852e-05
-2.92480798458731e-05
1.0349738766651e-05
-1.36384789147926e-05
-3.35457760113674e-05
-1.05070837409909e-05
-1.52558911343406e-05
-3.84605952979496e-05
-3.8443820164049e-05
-2.74147137367499e-06
6.21527691479261e-06
-3.2476051766517e-05
-4.07930541299855e-05
-2.41099247048881e-05
1.83969830093807e-05
-2.59001776836953e-05
-3.70686213949172e-06
2.14461042377474e-05
-4.29718793492135e-06
-1.17241979845207e-05
-1.987930175355e-05
-2.96290037349379e-06
-2.65636939803723e-05
-1.31011129809512e-05
-2.25876154139695e-05
-7.99002910250368e-06
-3.02491317900845e-05
-3.44598723476871e-05
-1.03639916277799e-05
-1.55485046477984e-05
-2.45771477611279e-05
-1.05709380098492e-05
-1.40715998464906e-05
-6.08021451191904e-06
-2.24614258671169e-05
7.84059364787736e-06
2.5608752060079e-05
3.1358724426159e-07
2.1589378013372e-07
-6.92638663113942e-07
1.20584522143514e-05
-6.83121103082154e-06
1.75927210206665e-06
-2.51241991361673e-05
-1.88336287792456e-05
-6.14280741371858e-06
-3.62051371279206e-05
-5.10942562059763e-05
-3.37043736571403e-05
-2.19496129273791e-06
-7.28334834976671e-06
-4.3496685138589e-05
-2.46073949881231e-05
2.15391454093738e-05
1.21237132485729e-05
-3.21240246200095e-05
2.99600432864143e-05
1.93786048352127e-05
-2.82294279588624e-05
-1.06827528527922e-05
-5.31593275744657e-06
1.49633305563587e-05
-1.29500762665844e-05
-2.9678654674881e-05
8.2527524432108e-06
-4.6515327061478e-06
-2.0923848398952e-05
-2.32825559687519e-05
-2.03758769958486e-05
-6.86414978330198e-06
-3.66811167802992e-05
-5.89236307937634e-05
-2.88147899338782e-05
5.04364117719118e-06
-8.49318214155822e-06
-2.05430104283406e-05
-1.96516360349513e-05
2.19907763942795e-05
-2.56638988506904e-06
7.17949934884728e-06
-4.28388861481767e-06
-1.03020694031385e-05
-2.76627478305168e-06
-3.44503652836467e-05
1.52495286707e-05
1.00693570198385e-06
-9.89439899754444e-06
-2.66518830492129e-05
-4.98560649601162e-05
-1.46415990721998e-05
-1.2680068777894e-05
-1.23064468501341e-05
-3.15279519873056e-05
-3.64454420545569e-05
-8.85253324657806e-06
8.01848438653087e-07
-2.17581278246648e-06
-3.03027298078882e-05
-2.3697285458155e-06
2.24735431253375e-05
-1.50691553603558e-05
-4.52880701184716e-06
-6.28275180050718e-09
-1.62380852617482e-05
2.99085435314721e-06
-3.45645186515165e-05
-2.53878446527897e-05
-9.03985440179739e-06
-1.77845540026414e-05
-6.18627138358798e-05
-6.46685930114565e-05
-9.774657196115e-06
-8.53540100382092e-06
-4.20095370379803e-05
-2.46459758088274e-05
-1.78686435818003e-05
1.17367861935169e-05
2.72067463763575e-06
-1.4073642608254e-05
9.23841483913854e-06
4.46346852936407e-05
2.99178361339725e-05
-7.67404526984635e-06
2.31663816390201e-05
2.12074055607347e-05
-2.06984331345626e-05
-2.57862676479047e-05
-1.45387351754503e-05
-2.76459159331112e-05
-3.33877031237828e-05
-3.77544571012313e-05
-1.99391980915604e-05
-2.22888372379731e-05
-3.79342857032063e-05
-3.4973603059146e-05
-1.66889193498195e-05
-1.25771270133242e-07
-2.52534103380288e-05
-2.26289496836472e-05
7.52948672766516e-06
8.4471541357222e-06
3.38468867028033e-05
3.23299033712601e-05
2.0097685543626e-05
4.61448060502107e-06
2.81046908613607e-05
3.03318185021622e-05
-2.06100631840435e-05
-1.6948408110996e-05
-3.48567614099803e-05
-2.11487989675757e-05
-4.14728700706621e-05
-6.263805805023e-05
-3.89192099557474e-05
-3.61180057358761e-05
-2.22104983645938e-05
-2.44832286257146e-05
-3.32324015001611e-05
-1.13893438636729e-06
-1.43873571633612e-05
2.38342428013243e-06
-1.40720119520953e-05
6.20642458183294e-06
6.38928504856874e-06
5.36954813691642e-06
-1.63880890653789e-05
2.11540868846852e-06
-1.46832739332969e-06
-2.93534710975903e-05
-1.19781458029763e-05
-3.40804571303851e-05
-8.23611422798208e-06
-6.99189252968946e-05
-5.58816615699087e-05
-1.29026815423245e-05
-3.1032117622558e-05
-3.98486757730088e-05
-1.57860002688135e-05
-1.16132028432149e-05
-1.14415633033973e-05
-1.12662630578554e-05
5.01651557796005e-08
6.94804443836275e-06
1.4700360574586e-05
2.8396195725798e-05
-8.10904279770177e-06
-6.41590519030848e-06
-1.07882574413651e-05
-1.60663632742586e-05
2.2094735144056e-06
-2.804526228415e-05
-4.53149718462738e-05
2.28121417752035e-06
-1.78977390749794e-05
-5.00707525574819e-05
-2.35712052547902e-05
-1.19682607144213e-05
-1.11846722377143e-05
-2.19795512763471e-05
-2.59324015140527e-05
2.14777751848148e-05
1.44364804892153e-05
2.05169276639482e-05
-1.32238915098837e-05
1.73371312197546e-05
2.68998596453383e-05
1.97738898146564e-07
-6.35220417776445e-06
4.18555477539963e-06
1.56899049691717e-05
2.94372241377969e-06
-3.55599920117344e-05
-1.73935300017633e-05
-8.3403134667029e-06
-3.47197521921217e-05
-3.65278772283288e-05
-1.30424717407538e-05
5.21140543698682e-07
-2.0151314484149e-05
-3.052509144337e-05
5.25599826976596e-06
1.07328842578138e-05
-1.39543478441538e-05
1.10338867583943e-05
3.62720666140039e-05
3.08388358153803e-05
2.66164818206738e-05
-3.81903058667009e-05
-1.27553883495439e-06
4.869810691394e-06
3.05364050421587e-06
-2.82431488770627e-05
-1.12891136562582e-05
-4.24672527885546e-06
-2.23463480647062e-05
-4.54912123571546e-05
-1.16157714693602e-05
-2.06216334612348e-05
-4.15118537503074e-05
-2.22520076615778e-05
-5.11735208656734e-06
-2.51820860031732e-05
-1.9489285836542e-05
-5.03026855288861e-06
8.50925498991078e-06
-1.08072133793287e-05
-1.97375266053607e-05
-1.42552741045879e-05
6.99468489945836e-06
-4.92949646592512e-06
-2.27161436759954e-05
-2.22077863388904e-05
-2.74201980573589e-05
-4.09225420763545e-05
-1.5291789571369e-05
-3.4127870910687e-05
-1.2635054680789e-05
-1.06397940692161e-05
-2.02176600898956e-05
-1.52177886956766e-05
-8.14685343283043e-06
-2.62641147256959e-05
-1.10822729311187e-05
-5.58174648088508e-06
5.80369034544943e-07
-7.9951453745128e-06
3.98089941512919e-06
1.37985596342696e-05
-1.18742934218887e-05
-5.70256616092017e-06
-1.51089254855439e-05
4.23970107034098e-06
1.12663064550773e-05
-2.81519296797522e-05
-2.36822096958418e-05
-1.6146752155095e-05
-2.10552108726594e-05
-1.20298552502107e-05
-1.95054559844633e-05
-3.1373310909203e-05
-6.28249228496947e-06
-1.08388071883086e-05
-5.82875182536937e-06
6.33235143828672e-06
1.038393528017e-05
-4.51030017677892e-06
2.46639132806688e-05
2.30870337607606e-05
-1.4844825496577e-05
-9.58550078792281e-06
2.77853026005504e-05
1.28136183777692e-05
-3.49316570697761e-05
-4.26241558710328e-05
2.61821957628101e-06
-2.14656492129994e-05
-5.15217570950875e-05
-9.16314991803604e-06
3.38073701561417e-06
5.42079297042103e-06
-1.92876516055722e-05
-5.00735843780274e-05
1.31760038415877e-05
-1.02233001924723e-05
-2.07025969841392e-05
-4.98100848270095e-06
1.4432331468601e-05
-5.51785166020918e-06
-7.551626459226e-06
-1.13461468239722e-05
3.56823413111975e-06
-1.36097868331034e-05
-5.14593913988118e-06
-1.4128468097758e-05
1.00637884373224e-05
-2.02441377914907e-05
-3.02170983291107e-05
-1.73937668767303e-05
-2.50401693595068e-06
-3.19478567011657e-06
-5.54990133624446e-05
-3.82827699396555e-05
-1.55549528461245e-06
8.13307458467204e-06
-2.36201257124305e-05
-2.86280737598287e-05
1.6568157492068e-06
-4.48480584587963e-06
-1.78025995135186e-05
-1.50414332940914e-05
-3.10015920374918e-05
-5.61896830721656e-06
-2.31854550328845e-05
-2.34536628310331e-05
6.87399411073726e-06
-1.99447701589647e-05
-2.10809230121179e-05
-1.28539942867876e-05
-1.3268781161096e-05
-3.01494664087944e-05
-3.83218209807844e-05
-4.30617019921045e-06
-3.11317551413042e-06
-2.35579733597747e-05
-2.51790198497496e-05
-1.99748689250395e-05
1.13115924471556e-05
-2.72561104135518e-05
-8.56041955192652e-06
2.00487409472503e-05
3.19006451852e-06
-2.77884562119452e-05
-1.89338779187592e-05
3.57305405894807e-05
4.63608497421278e-06
-3.22360130780267e-05
2.8415185225579e-06
-5.37837051487235e-06
7.96932613704954e-07
-2.70935003995582e-05
-1.10060495499129e-05
-4.68869951578649e-06
-2.90473751662242e-05
-2.1441180568873e-05
1.38170146510807e-05
1.56622892269948e-05
-1.47071793293389e-05
-8.22615576283778e-06
1.17774262367099e-05
1.21689467567135e-05
1.87756009338515e-06
9.02128191051049e-06
9.23777220079535e-06
-6.38885399234464e-07
-2.53166071245057e-05
1.37403038679722e-05
5.84746232141845e-06
7.84273882098477e-06
-4.68152205044937e-05
4.73435577430359e-06
-7.70590894747698e-06
-2.07089633829751e-05
-7.14133156695062e-05
-2.15298509444914e-05
-8.14536857378709e-07
-1.42719681126474e-05
-5.86687706904458e-05
-1.43672187453674e-05
2.3707603166988e-05
-3.36108998988614e-05
-5.64737317395852e-05
4.21543884080328e-06
2.36497310280932e-05
-1.11049572851722e-05
-1.83864379547171e-05
-1.66957081224446e-05
4.82594308031278e-05
-1.47332551815351e-05
-4.38764498007855e-05
-1.54294936228949e-05
1.98462678973535e-05
-9.58300874637613e-06
-5.0138656893681e-05
-7.10640751753005e-06
8.09502655645214e-06
-1.47412857522883e-05
-2.29012508138146e-05
-3.05441565540041e-05
1.04424484303784e-05
-4.96430138651504e-06
-4.15156524292474e-05
3.52888457083105e-07
2.02692703693707e-06
1.41993794564177e-05
-2.02191594971264e-05
-2.48201395867893e-05
-1.88902761537846e-05
-2.23287121505095e-05
-8.74184432110496e-06
-4.94990877677806e-06
-1.22056413508594e-05
-1.732187024711e-05
1.92123949473978e-05
-1.56985504330773e-05
-3.35394656729667e-05
-4.00007545530378e-05
1.18701641197668e-05
-1.33006974737666e-05
-3.09898935893457e-05
-2.00276244826596e-05
8.59644288523762e-06
6.36159732381481e-06
-3.16430821981789e-05
-2.23482280492229e-05
2.06594076920761e-05
-5.40572890407971e-06
-2.15271185357006e-05
-3.12643800497999e-05
1.39389197855021e-05
3.50435319702016e-05
-2.89554886925428e-05
-4.3142974299912e-05
1.40454574275796e-05
-2.48391884531111e-05
-3.66952890549848e-05
-9.05301408969542e-06
1.84646682412969e-05
1.1844525966794e-05
-4.7363980654357e-05
-2.45591857008586e-05
2.07042822232954e-05
-4.78024841371494e-06
-3.69968179227372e-05
-2.02445479403505e-05
-5.49910946234541e-06
1.87030501945456e-05
-7.05922066548583e-06
-7.0485381084274e-06
-4.56233214667277e-06
-1.32232540698912e-06
-8.59468963113087e-06
-1.21062936405067e-05
7.64348588426179e-06
1.33520042756024e-05
-1.92788148753248e-05
-3.20512938184722e-05
7.7179265084659e-06
3.05743849397884e-06
-7.18641304745799e-06
-2.16237949411467e-06
-1.14178666755788e-06
-1.32287273430783e-05
-1.62736073769805e-05
-1.77706930597853e-05
-2.35562686190377e-05
-4.76107125619703e-06
1.77888160259777e-06
-6.42663725060188e-06
-2.08219079848426e-05
-2.46999016421483e-05
2.69518898401019e-07
-2.16042950108071e-05
-3.28392075735265e-05
-3.48364651158058e-05
-1.63465559748401e-05
-2.08652734482382e-05
-3.08058871333415e-05
-9.64099836453499e-06
-3.15936392514575e-05
1.51286118524221e-05
-3.92021911109436e-05
-2.51938150474122e-05
5.06912548804261e-06
9.62645804200507e-07
-7.95222581112747e-06
-2.07171379763241e-05
-1.87922607711029e-05
1.47016476283507e-05
-4.70622399460083e-05
-4.21427036104131e-05
-4.70262020106618e-05
7.72515364356879e-06
-2.92318303182816e-05
-6.01557941857141e-05
-2.60003752068434e-08
1.49339739999985e-05
-2.99971257068692e-05
-5.40199209364558e-05
3.78796382213088e-06
3.53094239971863e-05
-3.64943569183594e-05
-3.60779698177878e-05
5.60466372544986e-06
2.64898057390752e-05
-9.68371447289781e-07
-2.56903464897515e-05
1.40097490030834e-05
3.80242554175187e-05
-3.9648309229259e-06
-2.71790982477933e-05
-2.94324500846118e-06
-2.85109906209812e-06
-3.27811616203908e-05
-4.17251779828647e-05
-2.66955520233495e-05
-2.46897616673148e-05
-1.20886776773164e-05
-2.60765892326995e-05
5.12169921801778e-06
1.96625707493071e-06
7.41204321197848e-06
-2.368565298759e-05
6.30390172301017e-06
-4.02021019641126e-06
-1.12894592044095e-05
-6.64379569184093e-06
1.40381309113256e-05
2.84288970030623e-05
-2.30417294549167e-05
-1.71329915078521e-05
8.73471061678199e-06
-1.58475288062213e-05
-7.61760903433897e-06
2.2382100287352e-05
-1.8593758399542e-06
-3.02607150983022e-05
-3.46512914691385e-05
1.59679621731699e-05
9.21923106509238e-06
-2.26336714488883e-05
-6.88558419301374e-05
1.21530359878898e-05
4.7477212380081e-06
-3.01716487004232e-05
-3.34227888787097e-05
4.73954618012573e-06
-4.44692534455776e-06
-1.47755722880886e-05
-2.83425969184718e-05
9.7599790682933e-06
9.57286895382072e-06
-2.95758988837088e-05
-1.74503208696e-05
6.47232921177936e-06
-1.46756444977638e-05
-1.615218990161e-05
-2.83276987013122e-05
1.59005777300661e-05
4.97286857155335e-06
-3.68214490160354e-05
-4.04062312196529e-05
3.65702778005706e-06
-2.20719408082118e-05
-8.80577880087356e-06
-4.22934686997497e-05
-6.53228034482262e-06
-2.53705387804448e-05
-6.81030569350597e-06
-6.99663065674402e-06
-1.59071709750029e-05
-4.03220758468331e-05
-3.73050912879434e-05
-4.22619199012712e-06
-7.79323861148755e-06
-3.20356154568518e-05
-5.66030567328709e-05
-4.43862207644823e-06
5.09635542501396e-06
-2.70132510048021e-05
-1.58115590249409e-05
1.63972706874556e-05
3.52299737657911e-06
-3.30404280977838e-05
-1.40318909331865e-05
1.24062452309433e-05
-1.64875454017124e-07
-2.25462562517753e-05
-2.17871026233368e-05
5.25972277440707e-06
-3.7768574392598e-06
-1.17345660634751e-05
-1.70488281593064e-05
-1.8367683878067e-05
8.8838726290984e-06
-2.69661277574397e-05
-4.01868643031946e-06
1.94849095064486e-05
-7.47615656166713e-07
-7.37016032736526e-06
1.66873503796024e-05
-1.85970828311064e-05
-2.33831069183657e-05
-4.9758193810234e-06
-7.99236959842033e-07
2.96646822599145e-05
-5.73702671166467e-06
-2.84856337683508e-05
9.45137063525701e-06
-1.47139825838251e-05
-3.79088532618687e-05
-8.0789971811938e-06
2.77414169864165e-06
-2.69747219898884e-05
-4.58094496563035e-05
-1.87278082446431e-05
2.34845263701496e-05
-2.47892479084936e-06
-4.03193595865272e-05
5.00177789643522e-06
2.17339254435246e-05
5.99590585873489e-06
-1.97103506091059e-05
-3.768932828793e-05
1.14124077771175e-05
1.11879489406637e-05
-3.80753414438015e-05
-3.05260660214225e-05
2.01450680961793e-05
-4.80219549487309e-06
-3.78004627291132e-05
-2.86587530255943e-05
-1.9729189032298e-05
-1.6322039963952e-05
-6.60466664404216e-05
-3.1450419568191e-05
-3.77150228916948e-06
1.8314005394796e-05
-5.51887389290575e-06
-3.46625057221793e-05
-7.80177596712392e-07
1.08056210846946e-05
-4.83460742661258e-06
-1.75936141606711e-05
1.52113894845505e-05
1.35581959538139e-05
-1.37352939310032e-05
-1.8499345494284e-05
-1.01999010791578e-05
-1.40793979390194e-05
-7.68560009879878e-06
-1.66773409520255e-05
-3.17561611921541e-05
-1.37799796299279e-05
-2.73979357235942e-05
-3.49178341960381e-05
-2.00873816906336e-05
-1.15683908454256e-05
-2.29128949895025e-06
-3.10185398539969e-05
-2.86185740158656e-05
-1.80934337446382e-05
1.06814114510056e-05
9.1552401327583e-06
-2.19423108209957e-05
-2.26500631005538e-05
1.61215311327963e-05
-2.12431576718111e-06
-1.24878574618906e-05
-4.26829316843622e-06
1.11970600775763e-05
1.27458110173988e-05
-1.88193648966453e-05
-3.95371454725111e-05
1.31940989567141e-05
1.64405241540695e-05
-2.8398152025413e-05
-3.19514009341617e-05
1.48773098278435e-06
1.87974719583576e-05
-3.53128295450803e-05
-5.47726152786884e-05
9.4443118508393e-06
1.22646960362952e-05
-1.66975824913287e-05
-2.00487637985453e-05
1.04424496733999e-05
-4.86467641470454e-06
-1.96668964741322e-05
-1.86015145169678e-05
1.63524069610245e-05
2.8089213978053e-05
-1.11685631290863e-05
-8.20910003390041e-06
-1.72766330024745e-05
-2.40301128810752e-06
-9.58603600093963e-06
-5.27817039927068e-05
-2.59173680000659e-05
7.91955694109859e-07
-1.21664203822544e-06
-1.44420135979386e-05
-4.17577593552242e-05
2.14099712716496e-05
-2.90997216000748e-06
-1.20988949202505e-05
-4.61747655399979e-06
1.13307737042611e-05
1.53346249514636e-05
-5.29471854254426e-06
-1.79063957870071e-05
1.80716497040649e-05
-1.09432767587148e-05
-2.42589811184753e-05
5.68648894821816e-07
-1.19269616817366e-05
-9.68129532513401e-06
-1.74393010700879e-05
-5.51575039873241e-05
-4.01318020373894e-05
-2.31603771961429e-05
-2.26239114795007e-05
-2.94276186494061e-05
-4.11952085823018e-05
-1.14820576407915e-05
8.28167363208439e-06
6.18992568735889e-06
-6.98381540886486e-06
-1.39559863250373e-05
-2.57240128966314e-05
2.13642395630253e-05
-4.3295221075624e-06
-2.21488860105508e-05
-2.24902938847808e-05
2.42763254759077e-05
-1.35342697311169e-05
-1.92701310205249e-05
-6.50324049424425e-06
1.1402708380535e-05
-3.57835235293668e-05
-3.03513042593535e-05
-5.8277149730463e-06
8.98019522752777e-06
-3.00070552816182e-05
-5.58283202683369e-05
-5.98068271441674e-06
-1.46495412904057e-05
-2.67357744547396e-05
-5.15212824913499e-07
3.06463107278121e-05
2.51037936161483e-05
-1.4374598107591e-05
-1.19321710162994e-05
2.55605524330047e-05
7.0308371353802e-06
-2.77430031105021e-05
-2.85690652901303e-05
1.86283687302918e-05
3.95589756406764e-06
-5.53594147327812e-05
-2.20903772634378e-05
4.32706531889453e-06
-1.44677601664375e-05
-2.32735228522344e-05
-2.04216053353273e-05
-3.30074278030747e-05
-2.37211947272881e-05
-3.36694812339408e-05
-2.29636763242058e-05
9.07366520223505e-06
-2.41366843285643e-05
4.53408976968833e-06
1.56156263756278e-06
-9.79103755387035e-06
6.33288278193204e-06
2.17683556473168e-05
-8.00311956082269e-06
-3.30092270568669e-05
1.88117813093675e-05
1.31186105677663e-05
8.96480489622773e-06
-3.06836569460667e-05
-3.89080311498323e-05
-5.93594785086251e-06
-1.5947167665928e-05
-2.80944032402934e-05
-2.8467092055346e-06
1.85673887912515e-05
3.35067332800817e-06
-2.20739824993314e-05
-2.71311292837183e-05
4.1946494606913e-06
1.51001748937796e-05
-1.09495091626496e-05
-8.05689998701757e-06
-1.2825067967906e-05
2.4929148105198e-05
-2.19246794811632e-05
-3.54650347982539e-05
-2.92113371148963e-05
-4.03133515870696e-06
-2.13327214799274e-05
-4.62608856130474e-05
-3.68474515508854e-05
5.59018094752769e-06
-2.61490684790351e-05
-6.55838581045885e-05
-4.10052828403271e-05
2.54310006055445e-06
6.88246225836411e-06
-3.98695736770867e-05
-1.39195065288811e-05
2.32578860255763e-05
2.34975522292549e-06
-2.92759162907543e-05
-2.0307882599435e-05
8.62512566395879e-06
1.6605248436617e-05
-2.64291345953274e-05
-6.68794360396379e-06
2.64820653492774e-06
2.11028342661973e-05
-6.65474443729559e-06
-4.80856578447011e-05
-1.97764271378168e-05
-3.36714610903059e-05
-5.25336169162489e-05
-4.62170470483129e-05
-5.7310006075024e-05
-6.95382577101963e-06
1.66342516090598e-05
-2.26220972211494e-05
-1.240465513563e-05
5.3314145857338e-06
7.74552511111322e-06
1.48607360072136e-05
1.05994510340436e-05
1.55996088686259e-05
3.72197701739072e-05
1.61295032846718e-05
-4.85508989251486e-05
-1.02511138346049e-06
3.83856459032721e-06
3.07791047548755e-05
-1.89708730693141e-05
-4.29398369545856e-05
2.64042099998076e-05
-3.69110050155125e-06
-4.04520401105118e-05
-5.08999566951805e-05
-1.40956864243104e-05
1.15883178322354e-05
-2.5844785107975e-05
-4.61240586382549e-05
2.70118887695933e-05
2.10419051015545e-05
-1.97952413310735e-05
-4.34628737909746e-05
-6.35727818384505e-06
3.50870834093852e-05
-1.40286301595689e-05
-3.43445585165298e-05
-1.21375080356508e-05
6.34357756805868e-05
-3.67664913259474e-05
-2.66154607468257e-05
-1.79856749196909e-05
1.2422012324903e-05
-1.42741151628738e-05
-9.16487289432203e-05
-4.7546636543262e-05
3.99615367107313e-06
-1.43847951789835e-05
-4.57298446894374e-05
-2.76613297676617e-05
-2.90296962473731e-06
2.36247009885303e-05
-5.01522349623844e-05
-2.32281665903262e-05
2.50667938014059e-05
6.67869554515982e-06
-1.21546490503345e-05
-4.10272127747854e-06
-9.2931234913593e-06
1.14220607466598e-05
-9.9703149294527e-06
-6.4739327154259e-06
-3.98056672477938e-05
-3.88992793057275e-05
-3.80829617353331e-06
-3.95350570562408e-05
-3.38932012225867e-05
-1.06041255772558e-05
-1.03032927106131e-05
-3.86452807109652e-05
-2.59144913878005e-05
-1.08295623143652e-05
1.69887032312391e-05
1.12150050582143e-06
-2.85370592133064e-05
5.63521328285757e-08
2.78427882011231e-05
2.37215683749996e-06
-4.20273202463195e-08
3.22117283531716e-06
9.93198047786741e-06
4.37710387615441e-06
-3.1888192164844e-05
-1.49654826377372e-05
-3.16047082551426e-05
-3.61714736543814e-06
-3.39921704242807e-05
-4.75681332369932e-05
-1.60268889678815e-05
-2.59790896394475e-05
-3.86638879400364e-05
-1.63524889724355e-05
-9.36763420799743e-06
-1.67102050590892e-06
-2.12697056039028e-05
-6.44715746069472e-06
1.54487606703529e-05
2.16255693733736e-05
-5.57399722454839e-06
-1.51509512502037e-06
3.95572936507042e-05
-3.33044722291293e-07
-1.69886440415286e-05
-3.89062086610086e-06
-6.77567912097916e-06
-9.64134117018769e-07
-2.32822190412242e-05
-3.53040381661547e-05
1.79509566504015e-06
-3.4878792308388e-05
-3.57002750728267e-05
1.68933124618793e-05
-8.44256581108301e-06
-1.94531831906399e-05
-3.65177341586424e-05
-1.10328804602837e-05
1.91180871785458e-06
3.72548523167299e-06
-1.04962275580041e-05
7.46785373943042e-06
1.37578269591991e-05
7.23163908512083e-06
-6.7301051377529e-06
-2.26927269671838e-06
-6.33687351849069e-06
-5.96703939837489e-06
-6.18550601741254e-06
-2.44745795033504e-05
-8.65162640191058e-06
-2.21294314987093e-05
-3.66211781327776e-05
-2.03336805117018e-05
-2.44171683294804e-05
-1.64373098257134e-05
-1.77016525109576e-05
-6.38599677927852e-08
-1.25454496779477e-05
-3.87680425271722e-05
-3.37324763011395e-06
-2.50715646419041e-05
-4.81733455453138e-06
-1.56979533728612e-05
-2.66260509888186e-05
-8.8612683977344e-06
-3.31192819386387e-07
-3.80567009156452e-05
9.14475694020617e-06
-2.03304900870903e-05
-3.38288491101678e-06
-1.63981570352728e-05
8.79016504278193e-06
-1.02629799568738e-05
-2.7295008825643e-05
-1.4486224101589e-05
-2.67061530169921e-06
-1.15908465091617e-05
-4.60010399671606e-05
-2.85758595290432e-05
1.13293815746506e-05
-2.81327076737166e-05
-1.93834534130489e-05
-8.23028128285768e-06
-2.96450075556557e-06
-3.24466293311364e-06
-1.5194778841152e-05
-2.08869809943854e-05
1.05739090694986e-05
2.30512903879993e-05
-4.44381974759651e-06
-3.42539840721691e-05
7.02533689342792e-06
-1.74169828625509e-05
-3.44657517811682e-05
1.26532758164956e-06
-1.05246672473914e-05
-5.95187499683402e-06
-2.6649276994144e-05
-2.33478616318552e-05
1.86584792418314e-06
4.4604055793951e-06
-1.13447120039621e-05
-1.91443608213717e-05
-1.78788737266976e-05
9.10694488479048e-07
7.2723547878781e-06
-6.49052509414793e-06
7.21517446769377e-06
3.51362101871269e-07
1.26168860782038e-05
-1.61317993371757e-05
-7.91523989114356e-06
-2.12967216995949e-05
-3.22525181556223e-05
6.77275908004204e-07
-3.57007209262958e-05
-1.93705135500638e-05
3.04254774158067e-06
-3.83060917766691e-05
-5.46716759388951e-05
-1.35424216676503e-05
-4.18304224346838e-07
-1.81196541998644e-05
-2.94073038051141e-05
-3.48753220027402e-06
-6.10377114896567e-06
1.06999000279112e-05
7.04300770350112e-08
-3.19887321895806e-05
2.8600870821015e-06
2.68582536038994e-06
-3.46541985305298e-05
-3.05150434608328e-05
5.58727263196248e-06
2.08705080329315e-05
-2.86626440815906e-05
-3.07504295347883e-05
-1.38015297185156e-05
4.23644072597756e-06
-6.45973665884485e-05
-4.96234928059776e-05
-2.99417642671226e-05
-4.02905992550151e-08
-3.79743516503532e-05
-3.74179561988888e-05
2.06152845197471e-06
1.92666004958335e-06
-1.71127505522641e-05
-5.40672345705435e-06
1.14680666195083e-05
9.3240507008369e-06
1.35630200271031e-05
-1.90682744051926e-05
-1.5886263574186e-07
3.83078278790055e-07
-1.42352802732226e-05
-2.99737920791529e-05
-2.63877655667932e-05
-2.51318633525624e-05
-7.44076573349053e-06
-7.24117413892002e-06
-5.03278575019311e-05
-3.73357569820955e-05
-9.43780273616066e-06
-4.2091889310774e-05
-2.19427904337324e-05
-3.51585562639292e-05
2.06046684194021e-05
3.50626292296545e-05
-2.72147878783159e-05
-2.35005910230768e-05
4.65238516802631e-06
1.71766093869904e-05
-2.84313974552203e-05
-3.01719826335167e-05
2.62657801659298e-05
1.45477640118581e-05
-1.60222487868987e-05
-2.20732214678802e-05
-4.28633202016299e-07
1.37425643736716e-06
-1.97509487519731e-05
-2.43922520190247e-05
5.55284211116414e-06
-1.89519804469362e-06
-2.51281435899368e-05
-5.68792557325493e-05
-1.9268881661713e-05
1.97014742320368e-06
-1.83812124549245e-06
2.67842075482976e-06
-3.53685992786737e-06
-5.23975373451113e-06
-1.91996410549466e-05
7.37997243917982e-06
-8.12803351289428e-08
2.347727928849e-05
4.95121140538467e-06
-2.44982355151164e-06
-6.40862033062034e-06
-2.73023355483036e-05
-1.98314424180415e-05
-1.07227224945528e-05
-3.15790175989173e-05
-1.23978250558308e-05
-4.75402289230514e-06
-1.93181316254301e-05
-4.85204212009736e-05
-4.8263191259969e-05
-2.04412221782645e-05
-1.97196164140223e-05
-2.70434102555897e-05
-2.65910515460162e-05
1.82946471329517e-05
-1.38764994627299e-05
-9.38207031361944e-06
-4.9881443251334e-05
1.12481763685401e-05
2.25156126953261e-05
-5.93999136485114e-06
-3.68825552196912e-05
1.03824715581399e-06
-2.86229779110371e-06
-1.21490692248562e-05
-5.78328013699586e-05
-1.35378098417584e-05
1.14731697684475e-05
-1.5626009992463e-05
-5.63486822616971e-05
7.83266010386503e-06
-8.61165737636557e-07
-6.40095998179489e-06
-3.50697030654658e-05
-2.47231335472902e-05
1.415070164402e-05
-2.87040096095751e-05
-2.75085002414829e-05
1.15146912670037e-05
4.11404797870121e-06
-1.629179371327e-05
-5.91435068152775e-06
3.48540506423648e-06
1.27196897885146e-05
-2.92160533144715e-05
-2.58856782717698e-05
-2.91919875254336e-06
7.02956818229022e-06
-2.50224325879297e-05
-2.44538680930116e-05
-2.61951365668801e-05
-3.24054236813068e-05
-2.89561323348619e-05
-2.68147363761419e-05
-2.11403054333997e-05
-1.09534146314312e-06
-1.5684035577922e-05
-2.893641586597e-05
6.47159080338151e-06
-2.04756336619703e-05
-5.16502950210772e-06
2.15569620249465e-05
-2.77342184150329e-07
-9.36346381537806e-06
-7.47843061390633e-06
-1.40202525975354e-05
-2.39824340713307e-05
-2.35285694818716e-05
-2.36272094081874e-05
-9.59842481007635e-06
-1.47260078539783e-05
-1.6717934717128e-05
-1.0851542804789e-05
2.74029043327405e-06
-1.53033711568699e-05
-1.48512406506891e-05
-7.92596945658637e-06
1.16773920685843e-06
3.32738923931833e-06
1.35093648952969e-05
-1.25441817716092e-05
1.76890373226293e-06
-9.12567760285196e-06
-1.55842540174829e-05
-2.45731147998859e-05
7.63561682515174e-06
-3.17878331042614e-05
-3.24495326870914e-05
-1.13669001220991e-05
-1.92975825358492e-05
-2.27927427085194e-05
-3.11240747187155e-05
-2.20478156380368e-05
-1.27883275269068e-05
-1.22192255942026e-05
-3.06089190516561e-05
-6.76938249548019e-06
2.51979048372857e-06
-2.42202655365029e-05
-4.11236716806827e-05
1.53738016662972e-06
-4.58589836202068e-06
-3.08370642503055e-05
-2.07034214976239e-05
6.42003036115969e-06
5.03436801641523e-06
-2.71959528689247e-05
-1.9659352154555e-05
7.29100565424084e-06
-2.05737218173541e-05
-3.50765396573309e-05
-1.97501605813512e-05
6.36401508734847e-06
-1.39722549356737e-05
-2.15870829131986e-05
-1.07017802112016e-05
-4.71239824962204e-06
-1.62942892733648e-05
-1.78907583816762e-05
-2.42238105498335e-05
-1.16554602409744e-05
-7.60783019295086e-06
-3.47393457038909e-05
-1.93115336561886e-05
-3.95375431294042e-06
-3.23227992106506e-05
-3.64010037573369e-05
-1.14011727735335e-05
1.67565848473544e-05
-2.47494551494772e-05
-2.30042719992244e-05
-4.87007772001675e-06
-5.52280781885953e-06
-3.51397177638245e-05
-2.17662058457504e-05
3.15628759966695e-05
6.11721694372311e-06
-1.63590934840226e-05
-2.77296658348642e-07
4.51782985130031e-06
5.72992761361948e-06
-8.76953649977715e-06
-3.91539179802768e-05
1.08396369185657e-06
-1.65298349833902e-05
-1.36928807573161e-05
-2.07708879124408e-05
-5.1153930582369e-06
-3.74796631222796e-05
-2.1192854349352e-05
-2.80749628037076e-05
-2.94456880236016e-05
-3.91956393522609e-05
-1.99660583388935e-05
-1.71815300858222e-05
1.83945363228691e-05
-1.56239811468185e-06
-9.56251574631752e-06
-1.57543216827803e-05
3.37234612438316e-05
-1.11613109299265e-05
-1.63734291049804e-05
6.80078372041041e-06
1.49626183697738e-05
-4.26923560183858e-06
-2.37262264646442e-05
4.09624023607567e-06
3.38821968194697e-06
-4.08941550684437e-05
-6.25571426793565e-05
-2.74187643124659e-05
-4.55070671522402e-05
-3.727508663861e-05
-4.65262064976206e-05
-1.17848718079177e-05
-5.47665200145397e-06
-3.17381660298035e-05
-1.43636925780174e-05
1.63853723242469e-06
-3.67116775411909e-07
-2.08906078128013e-05
-2.00419533371159e-05
-1.16946684154072e-05
-1.7110268141079e-05
-3.01063064089038e-06
-6.45450303956812e-06
-1.14116762037612e-05
-1.49580327632323e-06
-1.76588154269587e-05
-1.50639594659711e-05
-4.56486402414378e-05
-3.065714229099e-05
-1.19453392085047e-05
-4.36320641185576e-05
-3.31303016126287e-05
-9.29036707171001e-06
-8.35386081915879e-06
-3.2435537678523e-05
-1.74033067802469e-05
-1.59152619979287e-05
-9.61985382042614e-06
1.78309470498317e-06
-3.29185383699272e-06
-1.28019792785952e-05
2.10812074496287e-05
1.12577724500086e-05
-3.03441251865969e-05
-1.74819232910268e-05
-4.19903337506678e-06
9.8019467949893e-06
-3.04560221272319e-05
-2.44082897123141e-05
-9.54005294989587e-06
1.21860665618435e-05
-1.77316628063877e-05
-2.80273610982306e-05
-1.73762912480833e-05
-1.76577148901363e-06
-1.15901274909478e-05
-1.73830749074076e-05
-2.99477329021764e-05
-4.19485141348648e-06
-2.30929212082503e-06
-2.402444780205e-05
-1.01773000202687e-05
4.81522335485479e-06
5.01317184869055e-06
9.9343683082127e-06
-6.65841120134444e-07
-4.87002103093797e-06
1.48680630969752e-05
1.37919035978458e-06
-2.59398815884291e-06
-4.17026448310382e-05
-2.67756980615476e-05
-2.9297921206689e-06
-1.980659738282e-05
-4.70225630119564e-05
-1.2713878548338e-05
-2.38671077977172e-05
-3.70748136583473e-05
-3.29607108770371e-05
-6.86335183547925e-06
6.18155538345371e-06
-8.03793483275847e-06
1.17018802157107e-05
7.12148506806725e-07
-1.51598404278538e-05
4.05538117017639e-06
8.80248247208705e-06
-4.06151519192942e-06
1.01058090006549e-05
-1.11287393103844e-06
-4.63096240907827e-06
9.86034527945522e-06
-3.16317002822046e-05
-3.08170181669922e-05
-3.01961139320337e-05
-5.18441140489841e-05
-2.70639265812276e-05
-2.41517737438379e-05
-2.75688543051829e-05
-3.54377059356882e-05
-3.42567059208081e-05
-1.87956146454001e-05
-7.94472037380103e-06
-2.2811819866913e-05
-1.00395022404828e-05
-9.55192330063272e-06
3.12810378466606e-06
-5.7281938334146e-06
-2.74316595207999e-05
2.21219100738963e-06
1.67281527580593e-06
-8.30635757578289e-06
-1.83034875785037e-05
1.28579537601173e-05
-9.07103484179677e-06
-2.00885497340614e-05
-2.6217687084433e-05
-3.6001819304261e-05
-4.37101507305323e-05
-3.14314938334615e-05
-5.52385879263681e-05
-1.0711699821594e-05
-2.07756025775865e-05
-2.81493549921962e-05
-2.02210668167152e-05
1.31896821764158e-05
2.57629272217149e-05
1.89695898424764e-05
-7.83092544036727e-06
-5.36168061779738e-06
2.82039961149739e-05
-1.99647973794916e-06
-1.19507149525249e-05
-1.53537288721771e-05
7.66996105164372e-06
-1.08354420393012e-06
-2.24451649668442e-05
-1.83434989207148e-05
-1.4375702601755e-05
-2.41702820957334e-05
-2.31087051237623e-05
-1.70615162541817e-05
-3.80602645791064e-05
-1.50055859370019e-05
-1.78489699963743e-05
-1.69592270033837e-05
-2.54280728978527e-05
1.71696550578516e-05
8.28612330393591e-06
-2.52107659784706e-06
-1.47434075175151e-05
2.6331251356102e-05
1.71091503511182e-05
3.2108287802239e-06
-1.31167857517825e-05
-1.08721567561743e-05
-6.54388394907304e-07
-2.3962681640288e-05
-3.23305855774322e-05
-3.13055317422434e-05
-3.06517678695863e-05
-1.44723713200168e-05
-4.71254517939117e-05
-3.02159338185273e-05
-2.19034684326426e-05
-1.26681443772142e-05
-2.97765245768129e-05
-2.3283790054643e-05
-1.93371849434615e-05
-1.05629159324348e-05
-1.57054662046838e-05
-1.5138433681958e-05
1.97423997122131e-05
2.62244801543531e-06
-7.87665405303077e-07
-3.42051413900858e-05
-1.54098799691037e-05
-5.47624055149217e-06
-2.17316464878322e-05
-2.95353652152102e-05
-6.65541989238597e-06
-8.56706039937004e-07
-2.81106132334769e-05
-4.79896019360877e-05
-2.06677273766499e-05
1.50856342969145e-06
-1.68946174946952e-05
-1.33309315397582e-05
-2.4524080209131e-05
1.62655047906277e-05
-1.97453138976363e-05
-2.9905568093073e-05
-9.77634784775666e-06
1.57271641823177e-06
7.01988582991443e-06
-2.70945027910997e-05
-1.99208554572102e-05
-3.55172044346045e-06
7.87705716978236e-06
-9.51214979515554e-06
-2.86152349391969e-05
-4.99419697512538e-07
-4.33683338178021e-06
-2.11299736443125e-05
-4.35597618614164e-05
-1.41404853900418e-05
-1.15207136712287e-05
4.77702143639334e-06
-1.60402165522851e-05
-1.16384553782156e-05
9.73564459961455e-06
-7.17870480510347e-06
-2.42801759442386e-05
-1.47894906652865e-05
-1.93683684372376e-05
1.64822505246772e-05
2.8799015334204e-07
-1.36188679818046e-05
1.23859404448887e-05
2.22214772416457e-05
-1.02165735807398e-05
7.95070845356422e-06
-6.82293869503756e-06
-1.08633813961362e-06
-8.36167243673156e-06
-1.99359551303494e-05
1.13271410939914e-05
5.00597955932967e-06
-1.30269258324598e-05
-1.42105824914458e-05
-1.49463078720959e-05
-8.20386554139728e-06
-7.77009489708904e-06
-2.28706896852807e-05
-7.37486026623828e-06
1.54814196564109e-06
-2.90282917387938e-07
2.27105173805833e-06
-2.38861232567822e-05
1.17673691962312e-05
-1.97836194457362e-05
7.3106855159312e-06
-3.62574511297185e-05
4.08357912944918e-06
-1.50346039668919e-05
-1.12844537218651e-07
3.72315959740348e-06
-2.76028075783079e-05
-2.01191394177954e-05
1.0886404907953e-05
-1.88598913420339e-05
-1.58326261995837e-05
-1.48847575194955e-05
1.34504234575546e-06
-7.71179455774447e-06
-2.66326115157065e-05
-1.25712393035777e-05
2.05447154774176e-05
1.59040276247589e-05
-4.80001093483186e-05
-1.8571336518751e-05
-4.19105131886555e-06
-3.39576974842912e-05
-4.65051673299117e-05
-3.66678185672002e-05
-3.15680718210785e-05
1.05039022948384e-06
-3.20347796032292e-05
-1.73882120858089e-05
5.73480391425961e-06
-2.05905873994859e-06
-1.59028579308312e-05
-2.23967174073723e-05
-1.81509998174131e-05
-6.33277179583891e-06
-6.6789599171809e-06
-2.40750294017178e-05
-1.24234918401198e-05
3.36373587254554e-06
-2.72697717060645e-05
-2.70811337579937e-05
-7.77144872364123e-06
-2.37985905900026e-05
-2.76289300626767e-05
-9.30853811359997e-07
-1.70223632986296e-05
-3.57340547931339e-05
5.60326948901899e-06
5.5282572824345e-06
-1.72029635347647e-05
-3.6620657448613e-05
1.0414647605044e-05
3.91380211567106e-06
-1.48659833067096e-05
-2.38966416199059e-05
3.98406055289748e-06
4.09014091805045e-05
-2.22943071053367e-05
9.63952906252809e-07
2.07077754587936e-05
2.51392659069997e-06
-2.54877037053276e-05
-2.23775154408855e-05
2.96519585005158e-05
-5.57570206951507e-07
-4.48368291857817e-05
-3.48811889138241e-05
-7.64610261207614e-06
-8.97065913717132e-07
-3.44152465580342e-05
-4.22208796196196e-05
-1.1347894727951e-05
-2.40224881982618e-05
-1.1006392223922e-05
-4.57582304666986e-05
-2.95430595550893e-05
-1.102129990398e-05
-8.8801307847113e-06
-2.69492468213922e-05
-1.65803143712781e-05
2.6245182321209e-05
-5.78788293650817e-06
-7.88327892931153e-06
6.6389370301418e-06
-3.25364223566248e-05
-3.116503764791e-05
-3.77294006867655e-06
-2.3066809939058e-05
-2.2677514256688e-05
-3.40328237236086e-05
-2.06506535507031e-05
-3.90921122713873e-05
-1.14441305840436e-05
1.10630353220972e-05
-4.42769818005934e-06
-3.80152377203814e-05
-3.08655405408502e-05
2.30730521072811e-06
2.25215772231218e-05
-1.72009251638141e-05
-2.713016658134e-05
5.37428860170108e-05
3.50410232275642e-05
-1.47364895285849e-05
-3.55007973632766e-05
3.24179822079692e-06
1.53796165151594e-05
-4.43922265967579e-05
-7.33881094062671e-05
-1.48570270020942e-05
-6.65337214297971e-06
-4.61263141766649e-05
-6.56981013888535e-05
-1.70100199309037e-05
2.09060771243629e-06
-2.01224914753101e-05
-4.88506303325038e-05
3.83095218338129e-05
4.16127376455944e-05
-1.11554824255184e-05
-1.06252894005227e-05
5.64240224371001e-05
3.89229962591865e-05
-1.9946408430204e-05
-2.45236417570207e-05
1.84564653539254e-05
5.02572567161471e-06
-3.72947353907382e-05
-2.81388773211293e-05
-9.03348162752741e-07
-3.48910172815789e-05
-5.03304376604871e-05
-2.41216004194842e-05
-2.17618397032661e-05
-1.51303210657854e-05
-2.76402398055778e-05
-2.49242223154284e-05
-3.95781498856859e-06
-1.68761542362746e-05
-1.57612251115738e-05
5.90807014213001e-06
5.44956315754944e-06
-1.32380569852772e-05
-2.31858966626137e-06
1.04372263958338e-05
-3.76430736527123e-06
-2.42718301915619e-05
-2.67576891811694e-06
4.3908017670486e-06
-3.29455226508492e-05
-3.02578227563906e-05
-3.02676115901609e-05
-1.4317610417504e-05
-4.5101338538214e-05
-3.92753438751389e-05
2.15045365961721e-05
4.82626204040066e-06
-3.3930889408307e-05
-6.71737354858686e-06
-3.81426512246759e-06
2.25617649240292e-05
-2.07261674759257e-05
-1.39431431542291e-05
-1.3454783609226e-05
3.2201838989706e-06
-4.48849537269111e-06
1.82554113802387e-05
-1.16796411579188e-05
-1.48756645205624e-05
-7.50231671813318e-06
-4.47012343705109e-06
-2.98996236180619e-05
-2.90072947470141e-05
-2.92771278682245e-05
-2.85890211858432e-05
-4.08758160633453e-05
-2.34079760830793e-05
-2.13565194069619e-05
-2.79223630333498e-05
-2.85345103011925e-05
-1.78620990063066e-05
-6.48761039054046e-06
2.37110025812701e-06
-2.54636382212338e-05
-1.13654025335371e-06
3.51730895103767e-05
4.72015565820442e-07
-4.95691436365076e-05
-1.58048654118404e-05
1.22650563360419e-05
-3.06311429462488e-05
-3.85356017864218e-05
-2.20880228573637e-05
-4.23547406367147e-06
-3.86963158534741e-05
-7.12683039609213e-05
-2.51353027389989e-05
2.89200824410056e-06
-8.33270835387155e-06
-5.3860711406184e-05
-2.38062234653182e-05
2.63676102995021e-05
1.79661180758251e-05
-1.47920412277176e-05
1.95951417237063e-05
2.74737683135092e-05
-3.16085955397559e-06
-1.04090786142876e-05
-6.43805878719458e-06
6.16683933594648e-06
-7.27360450052785e-07
-3.63060268579379e-05
-1.21052444768585e-05
1.70540709728746e-05
1.26850222058016e-05
-1.73589633921366e-05
-2.00011111705044e-05
-2.81739083924051e-05
-2.91177063711505e-05
-2.03782502032436e-05
-1.90649895873379e-05
-1.39164966170272e-05
-1.53900280245578e-05
7.33499635499284e-06
-6.1987897527803e-06
1.77247613920397e-06
-3.62401938970147e-06
-2.02931625746373e-05
2.50237633037292e-06
-8.45332998726041e-06
-2.2484946578902e-05
-1.07343926325284e-05
7.91147196485158e-06
-3.56558002133976e-05
-2.77871594878911e-05
5.56731814751871e-06
-4.56803988032962e-06
-1.26175001731804e-05
-2.28906509871106e-05
2.59497116716335e-05
1.43220760260786e-05
-7.96305343294941e-06
-3.53360109603031e-05
-9.81125248385309e-06
2.88139122377607e-06
-6.03280845810614e-05
-4.61118292701366e-05
1.8284285149049e-06
-1.70807962832359e-05
-6.28854208294226e-05
-3.47001483440129e-05
-1.73709382878658e-06
-1.61734167238371e-05
-2.7078257821275e-05
-1.16732449367204e-05
-3.11755346835601e-06
-1.9206514673298e-05
-4.38018583731968e-05
-1.54909046703341e-05
1.04527232544287e-05
-7.02844466692958e-06
5.47094524370487e-06
-4.52084069149118e-06
-1.7077231181825e-06
-3.46480825497004e-05
-2.42702517367615e-05
-3.05460681854725e-06
-1.91003410324902e-05
-4.49048031260458e-05
-4.95650574960235e-06
-2.96787199398683e-05
-2.45147428275875e-05
-1.7672612451543e-05
-4.14753887120407e-06
-1.73419263079472e-06
-1.18211481880447e-05
-2.25014529817858e-05
-3.39327465569786e-06
-1.00676094280187e-05
-2.7971849112195e-05
-1.06602799798891e-05
1.40243241491156e-05
-3.14363198574207e-06
-2.16690412609511e-05
-6.92887783858195e-06
4.33081314877653e-05
3.53784149002497e-06
-5.83451388754276e-06
-2.17965245159217e-05
2.11459946896835e-05
1.22571344049837e-05
-2.85177649304583e-05
-2.11683588403236e-05
2.11815182810832e-05
-1.51354042311112e-05
-3.78979047605815e-05
-2.62899450615623e-05
5.91713716443494e-06
-1.31550800973218e-05
-2.98652110712158e-05
1.0319025004588e-05
-4.2330656542441e-06
1.48333256405372e-06
-1.06931492005062e-05
-8.3053986960931e-07
-2.53659315178407e-05
-8.82096588108372e-07
3.98014666307342e-06
-2.03543782748846e-05
-1.2507595892699e-05
-5.69481736386004e-06
-1.56661837528011e-05
-1.89743772594125e-05
-1.48820032080228e-05
-1.32571754735424e-05
-1.27899922060635e-05
-2.77456850335485e-05
-1.15295708479133e-05
-9.87488539994424e-06
-2.51463921373819e-05
-3.9894922885374e-05
-1.79088346238969e-05
-8.03332720306195e-06
-1.68138354723007e-05
4.84147627880104e-06
-4.09557511921851e-06
7.18929421468474e-06
-1.31721934202545e-05
3.65962867982583e-06
1.74709962223511e-06
-1.59824217555925e-05
5.68122972315574e-06
-2.78551986840108e-05
-1.36915783075134e-05
-3.26145356264603e-05
-1.32969297835426e-05
-4.26357438983232e-05
-2.96446425915533e-05
-6.90361889707826e-06
2.24774173250493e-06
-2.87667806981318e-05
-1.09456512374184e-05
7.62011250502439e-07
1.13866794069083e-05
-3.63924226251248e-05
-3.41117482544084e-06
3.87438242011283e-07
9.27449667436709e-06
4.80112506806373e-06
-3.62769921995455e-06
-2.49175657443609e-05
-4.50192653333048e-06
-4.24623070712271e-05
-2.93100380961201e-05
-1.35062824826033e-05
-1.31971880977581e-05
-2.17125063796227e-05
-1.34009935873637e-05
-2.63771650018653e-05
-3.65123314842636e-05
-3.04206042989276e-05
-3.0893063609669e-06
-5.37287020081644e-06
-1.7086370853425e-05
2.02062034423019e-06
-8.20550912304773e-06
-5.89851955593786e-06
-1.25241730563599e-05
-5.23373187410672e-06
1.10346623202599e-05
2.79382699667262e-07
8.37730814111564e-06
3.77795022627831e-06
-1.71964574001401e-05
-4.36908324769247e-06
9.76518375296324e-06
9.84025954152396e-06
3.24623320577743e-05
-4.44879148016217e-05
-3.58203641162078e-05
6.54138379719694e-06
-2.62729619705848e-05
-3.8437275593497e-05
-2.83328253705773e-05
2.08887702309507e-05
5.76383582810696e-06
-3.54693528086289e-05
-3.99160236638309e-05
3.18492781857028e-05
3.91231055617099e-06
-1.95857211695849e-05
-1.69588210409275e-05
2.19280529915657e-05
1.73257554385243e-05
-2.61753643762949e-05
5.5528871611134e-06
2.3236201225403e-05
2.32808784890309e-05
-3.41295533489059e-05
-2.63067084478305e-05
-9.65850749623641e-06
-2.30703898922588e-05
-3.29097160338373e-05
-2.12001621186509e-05
-1.57809802299345e-05
-2.10016649199065e-05
-3.5512930592528e-05
-2.11879132378937e-05
-3.37264083638113e-06
-2.0293777567902e-05
-2.32022600933069e-05
-2.61645220184886e-06
3.83134123860189e-07
-1.72466903086448e-05
-8.36348390641392e-06
8.43495424403362e-06
-2.85946283521407e-05
-2.29759203979488e-05
1.22318188871266e-05
-3.43120897066537e-05
-1.70715364313106e-05
-1.56213417276458e-05
-1.37261787857535e-05
-1.65184949867779e-05
-4.70663406359986e-05
-2.32585008411716e-05
-5.2516511827896e-06
-4.24333588289426e-05
-3.37859610891439e-05
-4.22549948606331e-05
-1.3124485183113e-05
-6.20154850947098e-06
-6.68852330715283e-06
-2.44698453528391e-05
3.2579197415936e-05
-1.60865569564748e-05
-3.62964031448091e-05
1.9273026668101e-05
3.83770633658173e-05
-1.29788842974471e-05
-6.21692953420741e-05
-9.33739489962042e-06
1.38177066286538e-05
-2.93196510518195e-05
-3.23191442810962e-05
-1.47750397682998e-06
4.46388225104719e-06
-1.45128168865477e-05
-5.02298799905068e-05
2.28867633377545e-05
2.20546906512238e-06
-1.62692260776373e-05
-2.8387754265172e-05
-1.453453091392e-05
2.89792958172623e-06
-4.37923555914672e-05
-4.0512418484788e-05
-4.12482656789528e-05
1.56254996499396e-05
-1.17689707038632e-05
-7.75998432078382e-06
-6.25001228002042e-06
1.52588067195476e-06
8.79004979505204e-06
-1.55303675162774e-05
7.67964340356169e-06
3.03488571151888e-05
-3.44129358907319e-05
-2.37298866236484e-05
-2.11244768000579e-05
-1.6460445402758e-05
-1.56756901115057e-05
-4.16494346414238e-05
-5.33257834635739e-05
-1.6764347110439e-05
3.34444568637225e-06
-3.41175632166021e-05
-3.88010969226964e-05
-2.84910261926357e-05
-4.08270403791436e-05
4.87661558985383e-06
-2.06520888530457e-05
-2.24962248380198e-05
-7.03594130664049e-08
1.28492021840728e-06
1.08190863523096e-05
-2.94995863913241e-05
-2.88091128572442e-07
4.34169338182465e-05
-1.64354666703182e-05
6.56951134654664e-06
-5.97371668564939e-06
-7.5770971308105e-06
-1.33855512837091e-05
-4.52992147160936e-05
-2.01186764110075e-05
-9.45764696558479e-06
-2.87763686891925e-05
-4.31687557584802e-05
-2.88021589220572e-05
-5.90513987882788e-06
-4.11117714214247e-05
-4.89064258592806e-05
-1.98078531377491e-06
-4.067912480511e-06
-1.97864716596808e-05
-1.55575284167992e-05
-5.45778984302075e-06
2.7811002733951e-05
1.47603397960606e-05
-6.10991211824285e-06
1.16394304006709e-05
2.46417295348595e-05
-1.30471046987725e-05
-5.32687276289169e-06
-2.11588406645008e-06
4.88303211269616e-06
-9.60700666780884e-06
-4.61685109393542e-05
-1.80253498067501e-05
-5.03530465490159e-06
-5.0434622991577e-05
-4.62316170856735e-05
-1.70652106226445e-05
-1.5547505942753e-05
-1.8849502782874e-05
-1.62395731320683e-05
9.5366615490485e-06
3.90104081950446e-06
1.62301516284319e-05
7.78618547851711e-06
3.09733801476448e-05
1.0768452681218e-06
5.83980810615407e-06
8.96838464812119e-06
1.77423117744752e-05
-1.40021494785022e-05
-2.52517883882342e-05
-9.26733761325981e-06
-8.0067247318668e-06
-4.48212372931145e-05
-5.47707889249225e-05
-4.19739114435108e-05
-5.82728673045737e-06
6.46803164170642e-07
-3.20433620200419e-05
-3.39736665289922e-05
-8.13940699188278e-06
6.03291763351638e-06
-1.07833685082169e-05
-3.64518433889366e-05
-5.02356242315978e-06
2.88898773640791e-05
3.87850010116225e-06
-2.76049584677352e-05
2.7135737288471e-06
-6.41592641600165e-06
1.66221530593781e-05
-2.12947452620944e-05
-8.50854103679573e-06
-1.0841080109906e-05
-3.64045814976286e-05
-4.70582289795985e-05
-2.14877658172285e-05
-2.37090421221296e-05
-2.13889287294e-05
-4.24187342221843e-05
-2.23215510058909e-05
-4.72281863630341e-07
-1.3196409669307e-05
-3.6398369645908e-05
1.40217645650127e-05
-3.10029468687279e-06
-2.51942051352799e-05
-3.2257179606333e-05
1.35542924736716e-06
1.44605058550476e-05
2.61308751654605e-06
-2.46842916975119e-05
-3.16119798404169e-05
-2.27237074587728e-05
-5.23192482851574e-07
-2.05912342028924e-05
-2.23621000801151e-05
-3.77489565750108e-05
-3.37868362474595e-05
-2.45008462491311e-05
-3.14008566238719e-05
-2.65721875896251e-05
-3.2655275646217e-05
-1.02048604982813e-05
-1.17770514788799e-05
-1.44114283823203e-06
-1.61249623082948e-05
-1.37385319238182e-06
-1.77975095573333e-05
-3.3689356946344e-05
2.66146312003734e-05
2.95801552022332e-06
-2.03531926665246e-06
-3.2927071391959e-05
-3.73783876972577e-06
9.71818177168162e-06
-1.62064796298004e-05
-1.38284152986038e-05
-3.90046686847409e-05
6.10681724798718e-06
2.44088329067843e-06
-2.24161378553888e-05
-2.22756679329598e-05
1.18755715486683e-05
-2.03199938424739e-05
-2.52529420286608e-05
-2.57362441576422e-05
-1.67906734756821e-05
5.07529713477131e-07
-1.57559205041005e-05
-4.03112055822381e-05
2.21786681492923e-07
5.47279461909798e-06
1.34251708435695e-06
-1.24244526567001e-06
3.79710486589235e-06
5.84985253510171e-07
-1.28269629948048e-05
-1.58593691714203e-05
3.88552789756252e-06
4.30086039858773e-06
-1.38397689638298e-05
-1.54722883823033e-05
-1.80700475908479e-05
-1.53340743827928e-05
-2.45899822083669e-05
-2.32107867876047e-05
-2.50895738794151e-05
-7.70747821594739e-06
-2.02862873813817e-05
-4.78678741044069e-05
1.425843419338e-06
-1.60223231335849e-05
-3.57114901326166e-05
-4.73457749087395e-06
-7.68872345335777e-06
5.29691689558371e-06
-1.50648026826983e-06
-1.44781617900803e-05
2.11491035433388e-05
3.41709767958015e-06
8.69257899496026e-07
-3.53137616396892e-06
-1.18175176445396e-05
4.46259784665957e-06
-3.07747758139009e-05
-4.02373238492982e-05
-4.09564489325471e-05
-3.05234425144781e-07
-2.50071510787781e-05
-1.96362779323914e-05
-2.27889600476753e-05
-4.50219149783015e-05
-3.33884825240611e-05
1.4227759578653e-05
-2.6614733283785e-05
-1.81542271468058e-05
-3.77663346259397e-05
-2.42809955515564e-05
5.19304882171362e-06
-2.23230190932949e-05
1.28046370373861e-05
-3.59543616470605e-06
-8.38008815927568e-07
3.92279820008642e-06
5.60460783899223e-07
1.02264700740123e-05
-3.22448979382875e-05
-1.08115250028021e-05
1.58260304285564e-05
-1.18854430473478e-05
-2.93836103052521e-05
-3.18392705844898e-05
-3.06106575326634e-05
-1.64895179467047e-05
-1.47562118842283e-05
-7.46736597833858e-07
-1.30184138741556e-05
-7.04471848564283e-06
-1.57872396606687e-05
-7.62876496067365e-06
-1.95391376208961e-05
-3.4939470751711e-06
2.44854202168781e-06
1.9863725335897e-05
2.45442847814734e-05
7.36110348159195e-06
-6.19431580488727e-06
1.97416079547228e-05
5.79110805943469e-07
-9.06737491767082e-06
-2.74476678684106e-05
-1.82476382157708e-05
-8.84263725487318e-07
-2.10392162747228e-05
-2.58979174773837e-05
-3.80317994122061e-05
-2.96113510591966e-05
-1.27525026987453e-06
-3.5038662708912e-05
-1.59921528364991e-06
7.55887701129299e-06
1.0289749273464e-05
-4.80571527682654e-05
-1.5797689969005e-05
1.70496029640235e-05
8.58734328122726e-06
-1.2149592614996e-05
6.35924816773282e-06
1.49461006815857e-05
-1.64625237888536e-05
-1.34523207653774e-05
-3.80873955940155e-06
-1.68156232502656e-05
-1.05850395442952e-05
-2.96939380812017e-05
-3.68376067766689e-05
-1.20504583804015e-05
-3.67040453053071e-05
-5.95964097368338e-05
-1.3050836249339e-05
-1.76028482576413e-05
-2.65351092204111e-05
-2.14140058562e-05
-5.70788937398231e-06
-7.2405921214396e-06
-1.15713491045818e-05
-2.51219371097904e-05
4.52299248300921e-06
-7.63604562409425e-06
-1.25850198259723e-05
-1.8011634423459e-05
-1.01920277013547e-05
-1.87412018339521e-05
-1.08911206875148e-05
-2.89948418394745e-06
-1.22426138900606e-05
-3.43581287381939e-05
-4.03821910631774e-05
-3.27714489773845e-05
1.18666207639381e-05
-3.7402691559785e-05
-5.78126212689494e-05
-1.82841193083696e-05
5.21815584766132e-06
-4.79590516732487e-05
-3.9050509898856e-05
6.88700895544271e-06
3.84727149236624e-05
3.25628759216818e-05
-2.25694255474195e-05
5.75349642962507e-06
1.94573269931083e-05
-1.2009874512698e-05
-1.58979950477904e-05
1.7494979104388e-05
2.98663013086449e-05
1.43042903184073e-05
-1.82189539907028e-05
-2.98419779878181e-05
2.1745353466235e-05
-1.03268476733882e-05
-4.65460462611334e-05
-3.18076505144117e-05
-2.32684406365378e-05
-3.13506781464214e-05
-4.23023427113958e-05
-2.59606598905183e-05
-1.21886751140793e-05
2.01537663346671e-06
-2.71030792174703e-05
3.4538734698774e-06
3.42429448921451e-05
1.33073591901801e-05
-1.13430410187363e-05
-2.27443509477488e-05
8.04355211745004e-07
-1.12226871134342e-06
-1.56763333620211e-05
-1.80954664519736e-05
-4.87499457454322e-06
-7.27262229774084e-07
-4.63823240736957e-05
2.3284578908835e-08
-3.24883445584483e-05
3.53063949845129e-07
-2.24633941583188e-05
-1.76623836509874e-05
-6.07152741509984e-05
-3.05392961648843e-06
-9.88245014136238e-06
2.99623897298931e-05
-2.34619808627393e-05
-1.31092252426328e-05
1.82432786897989e-05
-1.77718062146957e-06
-3.87448272690768e-05
-1.99772312792083e-06
2.28845569750907e-05
1.82347400154137e-05
-4.63140685030818e-05
-1.59578286326488e-05
1.87026663485177e-05
-1.99158099922995e-05
-6.13472658942868e-05
-4.30236303931629e-05
5.36818816446017e-06
3.08477711315849e-05
-7.12497524947636e-05
-3.62249364014454e-05
6.80860461517301e-06
-2.39493212540111e-05
-3.58664295373289e-05
-5.49087590755405e-05
1.99468100009659e-05
2.2698547477102e-05
-4.64091497262628e-05
-5.88228792936271e-06
1.25064781579498e-05
2.21659102419481e-05
-6.79499393546092e-06
-5.24349476212395e-06
-1.04504222886531e-07
2.1226763664377e-05
-3.09481370952778e-05
-2.25367627342414e-05
-1.22416249116844e-05
-1.26638426810826e-05
-1.79999907095005e-05
-2.01172514566677e-05
1.48043154855159e-05
7.33204273873849e-06
-3.95861170077514e-05
-5.33927561543086e-06
-2.79933123206827e-06
-6.05188496448871e-06
-1.04418007325248e-05
8.21901578552633e-07
1.88628672176662e-05
8.58105209493771e-06
5.77585305744554e-06
-5.88683943481533e-08
2.29245681089719e-05
1.72951463281807e-05
-2.35415508421948e-05
-1.68734292428799e-05
1.16970677669017e-05
1.35809310261653e-05
-2.83419958166609e-05
-1.66268126729794e-05
-3.70083599736764e-06
-2.08086844800058e-06
-1.5007148266556e-05
-2.7478164570227e-05
-4.38658216260629e-06
1.22361307426112e-06
-2.63953738199745e-05
-2.56489329700345e-05
-3.44386839987851e-06
-2.08269644913492e-05
3.05980998901138e-06
-3.059018959513e-05
-1.83708809115441e-05
1.00542403489094e-05
5.69549054225181e-07
-1.72951041303031e-05
2.08849408090063e-06
-3.76746608752332e-05
1.77175980665386e-05
-1.20717597690096e-05
-3.1831611307006e-05
-1.29552258720639e-05
7.18425045465275e-07
-3.44318971614307e-05
-2.24208543161424e-05
-1.08650926335636e-05
6.65917777967865e-06
-1.17990616757091e-05
-4.08906356436672e-05
-3.1893649368145e-05
7.46006725018401e-06
-2.43167413970207e-05
-5.00953802516757e-05
-8.44244945388626e-06
1.05254793739345e-05
-4.92224912174467e-07
-3.53443639903483e-05
7.30476765271491e-07
-4.91682700796607e-06
9.10144785336319e-07
-2.75402963469209e-05
-1.85912166963118e-05
4.3995201039738e-06
-1.46248660831022e-05
-4.68989238132815e-07
-2.1217648526219e-05
-2.37190916435952e-05
-1.38687482888611e-06
-3.1181446625379e-05
-2.17354608028222e-05
-1.14445400405959e-05
-1.73152078557196e-05
-2.5442947244298e-05
-3.16716912605843e-05
-8.83588901163453e-06
2.40509368767689e-05
-2.90886406806199e-05
-1.68588480237119e-05
1.36287570129899e-05
1.96640484960424e-05
-4.06545434023577e-05
-2.73934189097775e-05
5.83339913757764e-06
1.5229205734445e-05
-2.03973163409259e-05
-3.75975454361526e-05
-4.699077451126e-06
9.15635435010087e-06
-5.38731688101507e-05
-1.35786648284088e-05
-1.30780483387415e-05
-2.72099371802091e-05
-2.80090060653163e-05
-6.37670801829625e-05
-2.09910577106496e-05
1.55337984052597e-05
-4.58264225745433e-06
-1.94685043741027e-05
-3.57024967427312e-06
3.05923708185985e-05
-1.21019191532349e-05
-3.07371133227442e-05
-1.15443666046184e-05
4.70999734445692e-05
1.14229015263818e-05
-2.00594137575092e-05
-1.51910634899716e-05
1.34901566528695e-05
1.0568205966866e-05
-4.6497718995902e-05
-3.42994819859137e-05
1.38112553322444e-05
-2.28266846850415e-06
-4.49189854783659e-05
-3.47576536488855e-05
1.60009896434665e-05
7.62260939823649e-06
-2.64587569751217e-05
-6.59952050250387e-06
-4.62568427250871e-06
1.21267377028133e-05
2.4392107267071e-06
-4.23626180692651e-05
-9.69649203126513e-06
1.47417221817853e-05
-2.6022226145188e-05
-2.23991873491822e-05
-1.71585556618151e-05
-1.11445500942009e-05
-2.20759067018181e-06
-4.54999515857441e-05
-5.65528952862498e-05
-2.94795835015524e-05
-2.73475919018749e-06
-2.730660492128e-05
-3.3098557551815e-05
-9.47269332508847e-06
-1.16957707890881e-05
-1.91996154784117e-05
-2.4116449858176e-05
-4.29379338143597e-06
3.80378812651061e-06
-1.98599840915646e-05
-4.85857331115004e-05
-3.42555478968892e-05
7.06773712759587e-06
-9.37148634995574e-07
-6.15242865552708e-05
-1.77020040651928e-05
1.26560476621903e-05
-1.69452186528885e-06
-1.81951307495785e-05
-1.39525157515822e-05
1.29598950194544e-05
1.21890357218325e-05
-3.94529031372191e-05
-3.32811808650068e-05
1.98797438348551e-05
-9.88663043336848e-07
-3.93431497859071e-05
-1.80188765153187e-05
1.55275347314873e-05
3.92154323535956e-06
-4.88914556307532e-05
-3.2698291417756e-05
4.16020384813956e-06
1.0330615542882e-05
-2.91176671576251e-05
-3.90676740634848e-05
3.37455556652914e-05
3.29151300296737e-05
-2.19810245154166e-05
-2.39887446917309e-05
1.03311857829353e-05
1.59553678847828e-05
4.83691418431675e-06
-9.99322551905523e-06
9.97810374136422e-06
3.8163403111837e-05
2.28576273270182e-05
-1.52459042643331e-06
7.78836774830058e-06
-1.04585615559028e-05
-7.39499592711123e-06
4.8955855120905e-06
-1.45022425811817e-05
-2.78644966957809e-05
-3.52101167502214e-05
-1.72994121220178e-05
-2.27692427860466e-05
-5.96139698248019e-06
-1.1227071641793e-05
-5.84159929178792e-06
-2.45686354234556e-05
-1.98695244465091e-05
1.6146822835116e-05
2.56242170088011e-05
-2.88286761995064e-05
-2.48057673083408e-05
1.26473033858401e-05
7.65698469633451e-07
-4.43405392216777e-05
-1.23993123915386e-05
-1.00050055202566e-05
-2.56838047544932e-05
-3.49167203289595e-05
-5.6229361335874e-06
-1.00387471909086e-05
-1.22727320072969e-05
-2.8410632972642e-05
-3.50225869769507e-05
-1.30087301286554e-05
-1.87456375578336e-06
-2.87867443500188e-05
-1.07663453068391e-05
1.34747208137666e-05
1.45672086363165e-05
-3.43993649963216e-06
-3.46925239377082e-06
1.50904129313485e-05
1.14936487729762e-05
-2.89360809033574e-05
-4.39009022460672e-05
-1.35750521886907e-05
3.81256308648764e-06
-5.39255093073913e-05
-2.79569789991963e-05
-1.12890116272798e-05
-5.66573707778556e-06
-2.80004107174323e-05
-3.35531899668597e-05
-1.38601319989156e-05
1.61692719822978e-05
-1.42768358735236e-05
-3.22016821983098e-05
1.97459151985705e-06
-4.44436921991009e-06
4.45006245964702e-06
-7.57690105426032e-06
-1.12016411263301e-05
5.98328839120743e-06
1.25888148479168e-05
-3.78685654228281e-06
-2.08864875806123e-05
-1.38481210693543e-05
-9.12245695342347e-06
-2.05142189547624e-05
-1.55922916713718e-05
-1.39282589401348e-05
-3.20483179596463e-06
-1.44669540408206e-05
-3.50226120059349e-05
-1.29041408325085e-05
-8.26300938835272e-06
-1.31214237569989e-05
-3.04659375827333e-05
-2.74044452333052e-05
3.72771747113877e-06
2.07613739524354e-05
-1.78229289154865e-05
4.20657692317641e-06
2.90394420827658e-05
-4.33790897868415e-06
-2.59077734176463e-05
1.35580175392595e-05
2.14010112165119e-06
1.41853075252561e-05
-1.72132633404718e-05
-2.41007903665516e-05
-2.1668470646966e-05
-5.04779119881658e-06
-3.44320769585677e-05
-2.68958629610277e-05
-1.92347097779768e-06
-1.59758428468185e-05
-2.60143849510836e-05
-2.07010343173434e-05
-2.06759083150216e-05
-1.53743673497289e-05
-2.34671985486151e-05
-3.00144040037367e-05
8.27758765701893e-06
2.36056099025401e-05
-2.18898247664792e-05
-1.09248241882288e-05
-7.24020407360769e-06
-3.87107203321888e-06
-4.27614935206535e-05
-8.9479833180403e-06
-4.3350034488899e-06
-2.88545303758102e-05
-2.22867990095732e-05
-3.39886553744e-05
-4.36806328719812e-05
-3.93492234392593e-05
-2.29381982831101e-05
-2.85406231582419e-05
-1.42590830392251e-05
4.4461552885423e-06
1.6696737144856e-05
-1.49483715587605e-05
-3.39406390673231e-06
-3.69082275680383e-06
-2.20255017164391e-05
-4.41273451365963e-07
-1.89283828873408e-05
1.10363400701676e-06
8.21510828625352e-06
8.20466239974753e-07
-3.51692222200751e-05
-1.19622581633716e-05
-2.16482228235276e-05
-4.63668959416718e-05
-3.51379929191003e-05
-2.63938373667449e-05
9.68949378914775e-06
8.36810693480326e-06
-4.01391646461831e-05
-3.35122340210676e-05
-1.86301556417523e-05
3.3541423336598e-05
-2.53347940361778e-06
-3.05005096514214e-05
-5.12146712441247e-06
8.98144971479602e-06
-2.20040930223828e-05
-7.35467002926244e-06
1.94403631281935e-05
1.19370161885109e-05
-5.16940862514371e-07
-1.30489198070329e-05
1.06502308839848e-05
3.79049496427867e-06
-3.71559763821184e-05
-1.52667628586616e-05
-1.33717234129641e-06
-2.92631433731187e-06
-1.37167205270665e-05
-2.79423041799398e-05
-4.45744894918519e-07
5.62370166501788e-06
-1.54026698502947e-05
-1.55402584187696e-06
2.07572739978668e-05
-1.34215812817054e-05
-2.57630370056536e-05
-1.08839554874903e-05
1.09388767543026e-05
3.43245029435769e-05
-1.22801282802117e-05
-2.27378325050867e-05
-1.50533707152779e-05
-7.8062901682111e-06
-3.39649458172713e-06
-3.90863735925989e-06
-1.35484126009834e-05
-3.81314999592996e-05
-3.48198550747088e-05
2.05148001252565e-06
-3.72454467869094e-05
-1.67833356432703e-05
-2.59944219725676e-05
5.48311038929407e-06
-1.47522688901533e-05
-2.42841557030898e-05
-1.55512655511558e-05
1.80670960647905e-05
1.34627465648255e-05
-2.33883324714511e-05
-2.0039659129224e-05
6.65325250415825e-06
3.26038031833923e-06
-3.38242333703881e-05
-4.43913476455622e-05
-1.43841645016713e-06
3.70748187410928e-06
-3.17702523290921e-05
-2.48182335536183e-05
-3.21554848097551e-06
-3.39808361925757e-05
-4.14019656110005e-05
-4.26491130198237e-05
1.92587269084592e-06
-1.72235629688186e-05
-2.15827817892253e-05
-4.65001913820151e-05
1.3097198761288e-05
8.90698843943612e-06
-1.91377498828391e-05
-4.54703151193568e-06
5.66247612812137e-06
-1.40956131369333e-06
-2.26184217185772e-05
-2.23642660003592e-05
-8.58188522519124e-06
-1.1574111055322e-05
-5.53648380409348e-05
1.22738305643639e-05
9.51719253860795e-06
-2.88672088916037e-05
-1.42986406869907e-05
-1.22389816050712e-05
-1.80270910874899e-05
-1.90245609949405e-05
-3.85640867053708e-05
2.81935550707628e-06
-1.25586923342131e-05
-8.76965477025262e-06
1.19992688285046e-05
2.25458145986526e-06
6.57217035066742e-06
-1.15511937572902e-05
-4.7014156350519e-06
-1.29820975030415e-06
2.65361409715807e-06
-5.02375233314193e-06
3.42356410547999e-07
-2.87308388391759e-05
2.78121552609728e-06
-2.83235497000924e-05
-3.59835205830427e-05
-4.65021852050659e-06
-2.94998431015205e-05
-3.72328168002568e-05
-5.12535875103866e-06
-3.53996429463422e-06
-3.08082654502841e-06
-1.55428643688778e-05
2.18670640931006e-06
5.66953963174229e-06
-4.82661677701387e-06
-2.64082048389315e-05
-6.10780656965769e-06
-1.60656411709264e-06
-6.06173107676262e-06
-2.42273333769056e-05
-2.42515920916632e-05
1.38855230997058e-05
-2.21343783221159e-05
-4.59306566520174e-05
-5.53496779117758e-05
-1.48424381207624e-06
-1.83776059374593e-05
-3.49708373670091e-05
3.62707540723415e-06
-1.93103182620279e-06
-4.59214783183405e-05
-1.23992385761126e-05
1.48469364329139e-05
1.02560815968302e-05
-2.3198569000853e-05
-4.00946523554052e-05
-1.36707684500015e-05
-1.21288720775736e-05
-4.65311493239101e-05
-3.4597933680508e-05
-1.4771858851059e-05
-2.51034612051222e-05
-9.50783087130411e-06
-3.27539790417568e-05
-1.67109946205397e-05
-1.15653303834761e-05
-2.57694552457394e-05
-1.06415420119224e-05
7.85345161148903e-06
1.45282392590066e-06
-4.22129244715921e-06
-3.00050948303645e-05
4.24883014558351e-06
-8.7188632709027e-06
-2.59065174857814e-05
-8.31337054382018e-06
1.27198635409661e-05
-2.99275156249378e-05
-2.91604607119616e-05
-2.38433690875758e-05
-1.95258965854306e-05
-1.98624235059635e-05
-4.46148304854662e-05
1.03651785270218e-05
8.32415665814375e-06
-2.62557617477511e-05
-2.27331340817317e-05
4.54162161240811e-06
-2.35190403119954e-05
-8.54633598505401e-06
-2.20971644158734e-05
2.81505510169091e-05
-1.18981043483287e-05
-2.49948364844753e-05
-7.13848831930345e-06
1.41741185317925e-05
9.83873137145439e-07
2.10497652294617e-05
-7.4872511072423e-06
9.94523106902577e-06
-1.58304069982809e-05
-1.28339358204006e-05
2.34078479468755e-05
1.30448565022891e-05
-4.61483841079418e-05
-4.70257086795173e-05
1.40416424502029e-05
-5.00462338545489e-06
-5.06560657933631e-05
-3.02492286485093e-05
1.21366717113912e-05
8.86122503323136e-06
-3.2297862308842e-05
-3.02591720788776e-05
3.0907375054435e-06
-1.68898917314253e-05
-5.33417383266418e-06
-2.79547521233429e-05
8.37828811685964e-06
2.25384007736083e-05
-3.44076844798926e-05
-3.92669057421489e-05
-2.08717968677547e-06
3.25411459651882e-05
-1.08847401875777e-05
-5.51271085368562e-05
-2.16530688734919e-05
1.23228933757239e-05
-1.19561543507463e-05
-4.00455403864764e-05
-1.72912219894697e-05
9.45327719172813e-06
-3.64266263363064e-06
-4.44127414197378e-05
-1.20760633118647e-05
3.00820077029238e-05
-1.40702381926057e-05
-4.02599164099508e-05
-1.13668029542487e-05
-4.1821397378972e-06
1.91765686880758e-06
-2.69401085318556e-05
-1.69658304331651e-05
3.34214440290971e-06
2.19842765089258e-06
-3.05782136591018e-05
-4.24706997247905e-05
4.68772993096399e-06
1.36875057932432e-05
-5.01323373323861e-05
-3.49179530418577e-05
-2.27374397846984e-06
6.36781028335902e-06
-1.65105634178666e-05
-8.5905189807371e-06
-4.03214557205095e-06
1.05228216256138e-05
-6.14053114196685e-06
-2.20049474228981e-05
-1.17434794438373e-05
1.89826526714714e-05
-2.97174179546354e-05
-3.21044435719115e-05
-1.29882436161266e-05
-3.6346150676442e-06
-3.08876308313399e-05
-1.55101093363192e-05
-1.19955822667799e-05
3.86206701935083e-06
-8.04872143842205e-06
-4.35998916411485e-05
-3.60594349882316e-05
7.78573158298459e-06
-8.26696600276455e-06
-3.01223204312154e-05
-8.28969511824053e-06
-7.46819001843904e-06
-7.27298512957652e-07
4.96060694438383e-06
-2.19730431554453e-05
3.91921266670667e-05
4.45554649027935e-05
1.1742595681084e-05
7.12299801954135e-06
1.18070477130238e-05
6.29104974066383e-06
-7.19092773363891e-06
-9.15990001039384e-06
-2.43274106914635e-05
-8.50512582201021e-07
-2.25915715716709e-05
-3.88458400350459e-05
-4.17167670917325e-05
-6.13070583728545e-06
-2.30278730136359e-05
-2.72475831791245e-05
-9.0701876084196e-06
2.12266203348106e-06
-2.12372528528134e-05
-2.27702263209033e-06
-8.57023375540911e-06
4.8495348787195e-07
-8.33275371473173e-07
9.32105577354742e-06
-2.72946541021099e-05
-1.3682364736834e-05
-6.8019453271075e-07
-2.78384187043626e-05
-1.19829970284332e-05
-7.33197826367543e-06
1.01294415034913e-06
-6.36408216303704e-06
-2.45792458158061e-05
-1.66381485410229e-05
-1.29545724014113e-06
-2.44067155496363e-05
-3.29378700232918e-05
-1.66841839469083e-05
-4.15306840589085e-06
-1.54824284795388e-05
-3.33719438673188e-05
-1.69699101745819e-05
-2.13858551943597e-06
-2.68256771962967e-05
-1.88265125454292e-05
-3.11133400817053e-05
-2.10261696857979e-06
-3.24034824893102e-05
-3.33234032926048e-05
-3.09996424883806e-05
-1.71603810213998e-05
2.4905270711136e-05
-1.89738622704622e-05
-4.6802419297165e-05
1.23022663648834e-05
-3.71734195970785e-06
-2.04700631973478e-05
-2.97712689414507e-05
-1.19978156929775e-05
1.3619851936758e-06
-2.52488683734345e-05
-2.59225109009948e-05
-7.14847195316044e-06
3.69238070011252e-05
1.16299459407434e-05
-4.13716151119407e-05
7.35249612947505e-06
1.17738170681504e-05
-2.06680043738392e-05
-4.50523714787383e-05
-2.94070153617712e-05
-6.62551300548358e-06
-1.46287006506562e-05
-3.2751398413113e-05
-8.00172357387029e-07
8.56426497786515e-06
-1.37901987853403e-05
-3.79297478463195e-05
-6.57803332557381e-06
-4.07211058041969e-06
-7.61113647763909e-06
4.43141906374152e-06
9.91846822920265e-06
1.66300281553709e-05
-7.25540009686556e-06
1.03412123624263e-05
-1.99619929131824e-05
1.35687694334373e-05
-2.68198799713229e-05
-5.30661825607753e-07
3.1402171724042e-05
-1.55658294868095e-05
-3.35977341561922e-05
-1.73576321102297e-05
-1.43240840358854e-05
-4.10030392021043e-05
-3.25142827042419e-05
-1.98342513365767e-05
-4.40483092143613e-05
-2.95483891179318e-05
-1.06920190902913e-05
-1.22580353313383e-06
-5.39023556779362e-07
-2.05416361232015e-06
-5.00972836848089e-06
3.40604376661468e-05
2.15997187032177e-05
-2.62034126417789e-05
-3.51896594915982e-05
1.36491906620321e-05
7.3001241617495e-06
-4.5741091123072e-05
-3.00942487321569e-05
5.78884641572346e-07
-1.84575905240291e-05
-7.77994423717747e-05
-4.29108705198025e-05
5.04733125279258e-06
-2.86543188172893e-05
-6.24636217511257e-05
-3.26367693068152e-05
2.08686324148943e-06
-3.17178630164459e-05
-5.12055991336188e-05
-9.24875879508369e-06
-1.71469661163672e-06
1.99584950498211e-05
-5.42633852015123e-06
-2.73953966169174e-05
2.22330626524351e-05
-3.62909458994161e-06
-9.28878381055568e-06
-5.10081208441275e-05
-3.14747555135381e-06
-8.66556135988789e-06
-2.63479180550343e-05
-1.96254634731085e-05
2.01778405008955e-06
-1.89897747335082e-05
-4.70861372436877e-05
-2.95667346600337e-05
-1.90642687503858e-05
-2.93378283530846e-05
-1.6144162132351e-05
-9.16173523763998e-06
1.3834501079609e-05
4.75224273498199e-06
-3.02588996088466e-05
-3.99847639331211e-06
2.10787189944071e-05
-2.42996944105774e-06
4.80474481800484e-06
6.9265730796299e-07
-1.07012654282917e-05
-4.30128650278529e-06
-2.16755897875633e-05
-9.34050506390885e-07
-1.97690402110557e-05
-2.48230560976965e-05
-1.57379568193671e-05
-1.76905110558764e-05
-4.27604581713483e-05
-2.13012044696504e-05
3.66388939386495e-06
5.23372700074021e-05
2.59931784239869e-06
-3.11644962659108e-05
3.66269498136158e-05
3.56243026275777e-05
2.08269609079708e-06
-3.36921223221358e-05
1.27487607994377e-05
2.9149149508126e-05
7.18776111545197e-06
-4.26990664441579e-07
-4.01562840193827e-06
1.39324792344064e-05
-1.20596360781452e-06
-3.08858294726599e-05
-2.05882647278792e-05
6.18108300419731e-06
-2.16416823882952e-05
-3.65777702538539e-05
-7.84945020833297e-06
-1.43492979913184e-05
1.46090902943186e-05
-3.49146951197096e-06
-2.2318193819536e-05
-1.28053613845222e-05
4.00935933151193e-06
-4.0063719984102e-06
-1.13431452820776e-05
1.66983465193433e-05
2.64246391081429e-06
-8.11539553142336e-06
3.14884111460874e-06
-2.35906001212794e-05
-6.66764269261019e-06
2.71317846894609e-05
-1.40094811852459e-05
-6.16853060384686e-05
-2.23257923948845e-05
3.06315317371239e-06
-7.83649067413094e-06
-4.29631733489002e-05
2.26291572525466e-07
1.17953566738761e-05
-1.16149526228971e-05
-5.03577970080771e-05
-2.33857362122457e-05
2.73945334350411e-05
-1.93129947959279e-07
-1.35683710817298e-05
-1.69915340266247e-05
2.61390698933612e-05
3.12532845520782e-06
-2.27283530235123e-05
-4.17071878164165e-05
1.46077004391213e-05
2.13141923885055e-05
-3.30547420770637e-05
-6.07969714314478e-05
1.60141941922917e-05
2.15652411387768e-05
-2.53214320939928e-05
-3.43046682046432e-05
-1.46871182957792e-05
1.01426370687037e-05
-4.35600043889399e-05
-2.06275487168809e-05
1.23876225050856e-05
-6.98801349943657e-06
-3.92971417297131e-06
-1.28617685316152e-05
5.65750737450111e-06
-5.99594598641582e-06
-1.29182710446489e-05
-1.54153499302796e-05
2.56507735928492e-06
1.2676627729116e-06
-3.0194078286598e-06
2.29910052992306e-05
-1.78440521637111e-05
-1.38175395191349e-05
1.68546125269386e-05
1.13093956635217e-06
-2.0085135061626e-05
-1.30844245019088e-05
-1.09101258431825e-05
-6.71928270862414e-06
5.88307464331302e-06
-1.18277448563535e-05
1.68099531048456e-05
1.33101689194952e-05
-6.05257251599852e-06
-2.25068241234859e-07
-4.54455450344248e-06
3.3970302005964e-06
-1.42925949982526e-05
-1.36799160785979e-05
-8.37357475843684e-07
-3.119010390211e-05
-9.84409566459323e-06
-7.3249914900187e-06
-1.92802928104631e-05
8.31287047688868e-06
-2.66992113577201e-05
-2.19361753593132e-06
9.00462210877632e-06
-2.89259006818905e-05
-3.1531828214759e-05
-2.64569536455907e-05
-1.41743192788687e-05
-2.19752561091205e-05
-2.1105351984233e-05
-1.66129388570233e-05
-2.72300965909992e-05
-9.98604258786897e-06
-1.75708151444512e-05
-3.36355870247006e-07
5.2523204917187e-06
-2.24076696509173e-05
-4.60223612645453e-05
-1.55524655220816e-05
-2.02424786341067e-06
-2.1981705180438e-05
-1.4027446111515e-05
7.1498846248746e-06
4.64844840743327e-06
-7.20437248372426e-06
-3.27110071401563e-05
-1.5050879246818e-05
-1.32626753294306e-05
-4.45026988886331e-05
-1.62120763732386e-05
-1.0827448641954e-05
-1.79150972726908e-05
-2.1094117668037e-05
-2.47752244754329e-05
-6.21878711101997e-06
-1.49130556948695e-05
-3.29726401114831e-05
2.21150558094692e-05
1.42823356339093e-05
1.28442248525124e-06
-2.2759493248252e-05
-2.17852851764361e-05
3.55136125592369e-06
3.32214523679462e-06
-1.09398934634114e-05
-1.37457788027648e-05
-3.0088151552501e-06
3.08473790580474e-06
-1.57659064648109e-05
-1.89922373502035e-05
-3.54122057624982e-06
-7.15225510087991e-06
-3.61963070479266e-05
-1.18964974389537e-05
-1.37630110823695e-05
2.73911036578698e-06
-1.72526244338524e-05
-1.85130359243173e-05
-8.84081277322474e-06
-1.72861150251002e-05
-3.82148311283479e-06
4.85578248226379e-06
-2.08570538345578e-05
-2.49330446612016e-05
-4.15236676273016e-07
7.75084749436066e-06
-1.90029696893166e-05
-1.80784074430645e-05
-1.63722616207981e-05
-1.06667778341466e-05
-4.5776558461263e-07
2.46860085538329e-06
1.42209485907275e-05
1.05399345621006e-05
-5.63878302451726e-07
2.89295714701956e-06
-1.79201928021525e-05
-9.08046114134854e-08
-1.54266920764138e-05
-3.90233160668391e-05
-1.4374897588975e-05
-1.27134336031355e-05
-2.75523662518468e-05
-1.457314353755e-05
4.36977322903217e-06
-5.98380262646211e-06
-1.62128138093044e-05
7.25940358476432e-06
-3.21015520713092e-05
1.34215723698611e-05
-1.31295394819732e-05
-1.95158034136069e-05
-1.5846344334138e-05
1.28320195885108e-05
-2.87399439896233e-05
4.31857834683024e-06
-1.87248899553315e-05
6.3172961087171e-07
-3.32092090779852e-05
-3.08570745498509e-05
-1.20828635133182e-05
-1.79375929983372e-05
-2.83170255196279e-05
-1.99622199633255e-05
-2.33823327824039e-05
-1.87689172643456e-05
-4.7777380948027e-06
-1.61034688879947e-05
1.06900427164891e-07
-9.668847495871e-06
-1.73082643308048e-05
-1.3163806523856e-06
1.34843434573774e-05
3.79952831454766e-06
-1.24573157304326e-05
-1.43492022897227e-05
-5.65356867457339e-06
-5.61009991068193e-06
-1.74958173980687e-05
-1.54104205607908e-05
-1.16319065542058e-05
-1.76827132206066e-05
-4.53686824573344e-05
-5.6949113135548e-05
-1.54847614236948e-05
5.58997563655414e-06
-2.14280493780711e-05
3.32109742790796e-06
-1.20611635705302e-05
4.37677575574426e-06
-2.36717147265083e-05
1.32298816836312e-05
3.04559900452264e-05
3.70068590645395e-05
-1.31942661822414e-05
-1.67891043760414e-05
3.35357645287373e-05
-8.2099094740582e-06
-2.74992158639422e-05
-4.59558241877381e-06
-3.8662409104345e-05
-2.76447268317055e-05
-4.90310987199531e-05
-9.66370462285675e-06
-1.529157494343e-05
-1.72390383633093e-05
-1.67466353175077e-05
-4.97009837576187e-06
-1.09423213222892e-05
-2.40644727068737e-06
-1.21846156300914e-05
8.54596491588505e-06
4.18223029837432e-06
-1.20361447704213e-06
1.41604801923896e-05
1.79989203769316e-05
-6.60451487048636e-06
-3.33297365262253e-05
2.28154295195523e-05
1.08698032730813e-05
-2.74663446145384e-05
-4.25120593995044e-05
-1.30774319597183e-05
3.70539247947071e-06
-2.25274096811295e-05
-3.98150565900384e-05
-1.38695654159594e-05
1.12535053076507e-05
-2.88524643739669e-05
-1.45444153928136e-05
1.50059909209339e-05
-8.46555293707174e-06
-1.64703320490668e-05
-3.54494239199134e-05
-1.88276453923839e-05
8.73155120548981e-06
-1.67033467945495e-05
-2.64958348775908e-05
-6.90871880629171e-06
-7.09017447458508e-06
-2.54155752323276e-06
-4.00191968733175e-05
3.61984142546057e-06
1.07138440855569e-05
-8.76719406008184e-07
-3.28917937279796e-05
-3.30068283437015e-05
-8.46110204143126e-06
-1.34465031068585e-05
-2.36659818582834e-05
-1.85274153496717e-05
-5.73083317607608e-06
6.69011838726498e-06
4.83231793562877e-06
6.97889694595696e-06
-1.29051780653548e-05
-3.60368060674132e-06
-7.65364693629063e-06
-8.53899558961907e-07
-1.04757263471155e-05
-1.95532180611952e-05
-1.51669629566086e-05
-3.8116515206123e-05
-7.64906622373924e-06
-2.10960353423867e-05
-1.48396539973616e-05
-8.46101235086011e-06
-1.63854470287973e-05
-2.35321413977744e-05
5.64394505025915e-06
-9.59032109809012e-06
-3.0052406054818e-05
-1.10754257781141e-05
8.66098885169362e-06
-2.33412077540973e-05
-2.71539305423714e-05
-7.73941564012412e-07
-5.97020772895007e-06
-2.66324200443264e-05
-2.13871556439943e-05
2.41181819325176e-05
1.09019048477972e-05
-4.33222473275256e-06
-3.48982238886729e-05
1.32207985251207e-06
1.60070412873067e-05
2.22588827312419e-05
-1.58605235613575e-05
-2.43310612226776e-05
-1.55424951912766e-06
-8.91994240064191e-06
-3.03609959523936e-05
-1.66575935707006e-05
-1.27962042456357e-05
-2.06710748279533e-06
-1.6331621569097e-05
-1.64113838108917e-05
-2.72057415050421e-05
-2.07858210029998e-05
-1.60449719524376e-05
-1.68025862712772e-05
5.96157891775842e-06
1.69799867143004e-05
-1.33088507138451e-05
-3.48192636789265e-05
2.20101130402283e-06
4.22066868238311e-06
9.5895993427989e-06
-6.86887441922761e-06
-1.96321264599466e-05
-3.12331296700325e-05
-1.55674675355125e-05
-7.07813089516609e-06
-4.09607173069996e-05
-3.76208966243051e-05
-8.75505089507278e-06
-1.67259025609686e-06
-2.6028280160229e-05
-3.63530933014311e-05
-2.45400719097102e-05
-1.39258504882691e-05
-2.10382877927692e-05
6.08082733889466e-06
-2.49436137002959e-05
-2.21485119035225e-05
-6.06492395629481e-06
1.32238134067329e-07
3.14963551572161e-06
1.96187553663757e-05
5.57910529668546e-06
-2.0210704643894e-06
1.32302873981443e-05
-9.05492816327568e-06
-3.1554336020342e-05
-2.77410704957653e-05
-1.84429540661045e-05
-7.1900695522483e-06
-3.90626505495643e-05
-3.56273753310886e-05
-3.67528003152343e-05
-2.3753709499557e-05
-1.30794840464349e-05
-5.02596434291208e-05
-2.97986656618086e-05
1.04099633514081e-05
3.90689949806885e-06
-1.32969357251184e-05
4.25581447407959e-06
5.28884052461892e-06
1.56335780182807e-05
-1.91052036728211e-05
1.80520428207351e-05
1.69206219959592e-05
-1.54847199557287e-05
-1.69101788402974e-05
2.453845369063e-05
8.0774008032223e-06
-3.75785396947771e-05
-4.98450675937236e-05
-1.47967612099167e-06
2.33976983036902e-05
-3.65850217690262e-05
-5.9100173094024e-05
-1.56534891697602e-05
1.06712951664203e-05
-2.35715110132468e-05
-4.20567095689413e-06
2.41631694740809e-05
5.55064102547863e-05
-1.48204744977501e-07
-5.17830102391658e-07
2.43173428018349e-05
9.4763467865365e-06
1.29187533284786e-05
-2.62592671833497e-06
-2.11766810222615e-06
-7.82962758037345e-06
-4.27662877516875e-05
-3.60105792036314e-05
-1.42331287330154e-05
-3.19773363821432e-05
-3.84882334793293e-05
-1.99559385746147e-05
-3.27906314647852e-05
-4.71283181703984e-05
-3.23553594751603e-05
-2.93085927440737e-05
8.90926442283312e-07
-2.08553553332456e-05
-1.30830617614832e-05
-7.2815311788232e-07
6.57403944270283e-06
2.4585441095711e-05
2.52069967774985e-06
-4.92863244316503e-06
-9.19003909042421e-06
-3.95031344113854e-07
1.51075756349748e-05
-2.60624276496976e-05
-3.76953604535355e-05
-3.27802053164036e-05
-2.77065603794912e-05
-1.32402811344307e-05
-5.27046056505436e-05
-3.84255135407547e-05
1.48395386119432e-05
-1.64778008365583e-05
-6.43133815177888e-05
-4.33058938832624e-05
-1.13254324640359e-05
1.99510971378221e-05
-1.26848947014095e-05
-4.13754887309397e-05
1.80504273505073e-05
1.93020277161447e-05
-1.13948783678862e-05
-1.02908268920867e-05
3.83865563443914e-05
1.68734975750185e-05
-2.79281723709247e-05
-3.71116236910301e-05
7.15471637349888e-06
5.31413736422638e-06
-4.53633742685465e-05
-5.27612797085619e-05
1.55975182882857e-06
-9.24994548134761e-06
-4.40016104002726e-05
-4.1984132290535e-05
3.55682158164269e-06
-4.03231433948296e-06
-1.42895928896306e-05
-9.70325065778635e-06
5.05918927852136e-07
1.81984246403812e-05
-1.22158741756296e-05
-9.40970166872557e-06
1.42522261497268e-05
6.72935402692664e-06
2.47285919315808e-06
2.41039118453158e-05
2.50646057331645e-05
-2.50098623457978e-05
-2.25581808933577e-05
1.36899489664214e-05
-2.71541737894655e-05
-5.62677921222686e-05
-9.46972371477175e-06
1.97646938817731e-05
-3.03236887379549e-05
-3.31479680321024e-05
-1.9397929600051e-05
-1.24872593060085e-06
-7.64739089819581e-06
-3.57166113979187e-05
-7.51579599724269e-06
2.65486671402567e-05
2.60632821893381e-07
-2.36098010766994e-05
1.30657121672984e-05
3.74859217872771e-05
-8.39510786865002e-06
-1.79317897617022e-05
2.57548105811156e-05
2.95126232857389e-05
-1.5091032195194e-05
-3.58229349780673e-05
-1.37048623648689e-05
-5.09825902960784e-06
-2.80833838042965e-05
-7.57016394504263e-05
-2.14606968173805e-05
4.37000686872618e-06
-3.33226174113815e-05
-4.2534361383518e-05
-4.08697964587584e-06
1.3316157036522e-06
-4.64676946814037e-05
-1.83772319731359e-05
-3.54993486685528e-06
-2.35699705362166e-06
-2.09858262730942e-05
-1.36990885727523e-05
-1.63135266885883e-05
9.54902210665162e-06
-6.69388493966946e-06
-7.77892571798471e-06
-6.66270852406404e-06
-1.86906934035606e-05
-3.49829838864962e-05
-4.70257117599112e-07
-9.71959329155136e-06
-3.54149290703747e-05
-2.8643805721868e-05
-9.17275291988076e-06
-3.20459524280325e-05
-3.11457769340722e-05
-2.41703269312872e-05
2.78341384754138e-05
-1.06564027886343e-06
-1.69428650752344e-05
-1.56567676632844e-06
1.76786904552041e-05
-1.97381192262512e-06
-2.51146240525963e-05
-6.15898704535823e-06
5.23984314499845e-06
-1.24286602145887e-06
-2.92866248355413e-05
-1.43481095308377e-05
2.28652200776417e-05
-1.40540072818873e-05
-2.28533788138826e-05
-2.3886289742499e-05
2.71905507956376e-06
7.77533795519288e-06
-4.00339982478319e-05
-1.67412208445432e-05
1.3565589544957e-05
1.46752911620172e-05
-1.97735119376788e-05
7.86850696716071e-06
-2.39823141136927e-05
-1.45925188053125e-06
-9.48876604999056e-07
1.02432121680077e-05
-9.31984757152829e-06
-2.01961119840992e-06
8.23248028565111e-06
-3.07887970180348e-05
-6.53928398915073e-06
-1.16773019191593e-05
2.08604408374797e-06
-8.57424781916148e-06
-2.97503548695101e-05
9.00418824423051e-06
-1.61842636619822e-05
-2.52862610562345e-05
-1.97621463853373e-05
-1.37341326510916e-06
-2.43898246768409e-05
-9.01343764005095e-06
2.2710611368767e-06
1.03113640505925e-05
1.73851164695633e-05
-3.83410130592255e-05
-3.60813273246782e-05
-1.32202401335917e-06
-1.8402184862137e-05
-2.96172237125577e-05
-3.64482716033168e-05
-7.80119360148333e-06
-1.85787435672688e-05
-4.60152247093662e-05
-1.57567151532609e-06
5.97829153563025e-07
-4.99348368335257e-06
-1.22217912253989e-05
-2.07888197235771e-05
8.64780167632788e-06
-1.20380480475989e-05
-5.24644921703966e-06
-9.90292151406382e-06
-3.49765818237391e-05
-1.2001232682963e-06
-2.80194801652959e-06
-2.22980485432857e-05
-3.60834600287815e-05
-1.98750118405281e-05
-1.25498239626361e-05
-1.75065634189712e-05
-3.73169751335985e-05
-2.58373258195637e-05
-2.72303050086113e-05
-3.84779696540247e-05
-3.93229682450802e-05
1.19265680535345e-05
-2.66752937819938e-06
7.35474359386363e-06
9.15679157873245e-06
1.15099619710052e-05
-2.83759536458279e-06
1.16931820142692e-05
-1.62763430673383e-05
-7.10062171353668e-06
-1.03929050898196e-05
-6.61916394879382e-06
-2.14299576431627e-05
-1.91216096394487e-05
2.2523131224518e-05
-1.77836620137365e-05
-4.70869349139304e-05
-1.93923825951689e-05
6.27898677523725e-06
-2.29435668228212e-05
-3.84629599996904e-05
-1.21459011955128e-06
1.63135624029417e-05
-1.2850475288921e-05
-1.01778494658982e-05
2.78040242357251e-05
3.35763005136553e-05
-1.26105350981871e-05
-2.06245822612301e-05
2.21125488501058e-05
9.20553244641832e-06
-1.56710202904617e-05
-4.84969604609855e-05
-6.48026841441655e-06
-4.41358225604339e-07
-2.14796106555626e-05
-6.74417940519778e-05
-3.08847805885277e-05
1.03478934142688e-06
-3.4702470703641e-05
-3.18259095186972e-05
-2.86576722310912e-05
-7.99258256624055e-06
-8.74463332452437e-06
-3.95987867683301e-05
-2.15647111842778e-05
5.69912615217424e-06
-6.95418763139146e-06
-1.44958680697911e-05
-8.44442804770502e-06
