# Supplementary material for: Research on computational propagation and identification of mine microseismic signals based on deep learning
Source: PLoS One. 2025 Oct 22;20(10):e0334641. doi: 10.1371/journal.pone.0334641 (PMC12543183; doi:10.1371/journal.pone.0334641)
Supplement: S10 Data — (ZIP) [file pone.0334641.s010.zip › 000101100001466.xlsx_0.txt_24.txt.txt]

-3.73682760532595e-05
1.51929921229056e-05
-1.86885010476172e-05
-3.39620606737189e-05
-2.72975535462733e-05
1.04914685601637e-05
1.4654957651555e-05
-2.64978892188807e-05
-2.26344772225105e-06
1.48953074131489e-05
2.05561818813755e-05
-3.88476646196346e-05
-1.50381605508252e-05
1.63462871311996e-05
-2.25266090050446e-05
-2.85163381124777e-05
-4.93507920860492e-05
-2.6459120728591e-05
-2.06466820727943e-05
-5.60986908343809e-06
-2.79204798279402e-05
-2.3645051288053e-05
-1.6399008155967e-05
-1.57263015670159e-05
-1.2070071538302e-05
9.04336772018509e-06
1.46901295004604e-05
-2.67406586949919e-06
1.14638500913049e-05
-1.35677854002877e-06
-6.77200994350726e-06
-1.24699948084324e-05
-3.45304866916453e-06
-8.83289699236684e-06
-2.46059931110867e-05
1.35031392704756e-05
-5.85271819785883e-06
-5.29507012088894e-05
-3.2800029952427e-05
-2.64287651829982e-05
-3.56822056055603e-05
-2.6446981006077e-05
-3.80766681098033e-05
-2.43485194677835e-05
-1.40987148484122e-05
-3.45031113869058e-05
5.55525647239102e-07
-1.69404338320057e-05
1.9762558689769e-05
-2.25185571699339e-05
-1.19234665896244e-05
2.44264742542678e-05
-1.24828730207934e-05
-2.64350566074036e-05
-2.73223677328928e-05
-1.89841401672977e-06
3.39637420511774e-06
-2.7859335266119e-05
-1.78519603654072e-05
-6.58741343065227e-06
-4.47095347588453e-05
-4.04820681322505e-05
-1.39839529571978e-05
-5.30447530817247e-06
-4.90818065809577e-05
-2.5323555271541e-05
-7.36589954181786e-06
3.99313637945372e-06
-8.25687616943188e-06
8.18491102918065e-06
1.40726624065014e-05
-5.6536246075916e-07
-1.17078954598384e-05
7.04367211112283e-06
-1.63189355258897e-05
-1.36015616195821e-05
-1.19634310260267e-05
-2.09488342056445e-06
-8.99736595230772e-06
3.11098800172044e-06
-2.85951280300066e-05
-6.07358519691348e-06
7.13185055887555e-07
-4.2956396586173e-05
-2.20661811832041e-05
-1.72944221927078e-05
1.3428124270224e-05
-2.33078582550829e-05
-3.15631413799247e-05
1.09999271519015e-05
3.55250789799694e-05
1.75296574980647e-06
-7.28912811063612e-06
6.98048818307167e-06
1.18318464476315e-05
-4.62771854418694e-05
-2.46402148104117e-05
-5.36016016022099e-06
2.32704857556315e-06
-4.72648513787807e-05
-3.82523275958776e-05
-1.04074630395375e-05
1.52949786741802e-05
-2.85848487380424e-05
-2.35623942242487e-05
1.4951526203142e-05
-7.83250652360701e-06
7.59441131961911e-06
3.09369351134562e-06
-5.50585637551703e-06
8.70105236164195e-06
1.07458382356754e-05
9.40947887208762e-08
-6.89799181021021e-06
1.68311326613313e-05
1.4865223845803e-05
-5.94277310175186e-06
1.07977207831653e-05
-7.51865261842705e-06
5.71435935443844e-06
-1.81545181822281e-05
-2.12906224107512e-05
-1.07790139101258e-05
-3.16285548236011e-05
-3.81736070610868e-05
3.48852833909945e-06
-3.05193737996928e-05
7.83665807611781e-06
4.03020502452196e-06
-2.47438171531482e-05
-2.17579570766439e-05
-1.70225427583816e-05
1.80580668357091e-05
-1.92374366398472e-05
-7.3768193132435e-06
1.58538614736076e-05
-1.14651832365284e-05
8.37888907195385e-08
-2.31312395191537e-05
-2.4917588821403e-05
9.59779839268504e-06
-5.41494504104843e-05
-7.40707526527889e-05
-2.72381871238284e-05
-2.26788389867858e-05
-3.01553432840398e-05
-6.11142790085574e-05
-1.89773879314314e-05
2.29801715942253e-05
-2.1937985325349e-05
-3.77582159574188e-05
-3.52422041268202e-06
2.14805328644816e-05
1.20474116846258e-05
-1.45530578568073e-05
6.16345418468805e-06
1.56435182381523e-05
1.74583521238228e-05
-1.75788505771927e-05
-1.37131227994226e-05
-3.59751419191755e-06
5.31290738341698e-06
-2.39811437167314e-05
-4.22044473942327e-05
3.08678726475532e-06
3.44739257347629e-06
-2.91721876843734e-05
-1.57992357615852e-05
1.30142632536223e-06
-4.16641293515296e-06
-5.82779947538042e-06
-8.03934210264819e-06
1.53580828441303e-05
-1.70415612387959e-05
-9.22647358216772e-06
-7.88044939401842e-07
-2.19269288263518e-05
1.98840219093482e-06
2.85942441903349e-05
-1.00950935380548e-05
-2.80722823780534e-05
-1.40389484693304e-05
9.88555036742019e-06
-1.62436492741394e-05
-3.9147903262829e-05
-2.41539455548697e-05
2.19291747335198e-05
-3.03630136311911e-05
-7.16856565301917e-05
-1.20383610932762e-05
2.88557435164019e-05
8.0200490517322e-06
-5.41325833913419e-05
1.93300500991547e-05
2.29902128864487e-05
2.00234189389159e-05
-3.86795126148214e-05
-2.91480325394208e-05
3.91518480579809e-05
9.40972693340998e-06
-3.57908998684467e-05
-1.50503585664793e-05
-7.07834942980258e-06
-2.45335039156665e-05
-3.88305336534478e-05
-2.44507699896728e-05
-2.050825429513e-05
-3.34954882079671e-05
-3.98120361654827e-05
-2.95618049287181e-05
-2.12087402282281e-06
-9.37074295024524e-06
-1.56374977251819e-05
-2.59892520697671e-05
-1.01303149318436e-05
-2.19193956687651e-05
-1.15766977867925e-05
1.5315020983833e-05
3.71352660466907e-06
-4.21927322023522e-06
-6.20986660639347e-06
-4.88580498855993e-06
-2.5541106885391e-05
-5.63949463500811e-06
1.39932475330811e-05
-2.47122496812524e-05
-3.58476884820108e-05
-4.51554944293028e-05
-3.24743501137769e-05
-1.20036434364054e-06
-2.9942162374202e-05
-2.44007017060174e-05
1.24707537257791e-06
8.33774769461372e-06
-1.12186420594965e-05
-2.35107484642437e-05
1.47833988176846e-05
-1.30437889422625e-05
-4.11251190760499e-05
-3.15994157370032e-05
4.71499279701482e-06
1.9587749647096e-05
5.27586375011039e-06
-5.43207520462658e-07
6.4184325601846e-06
6.78558133493489e-08
-2.84326347061054e-05
-2.80147746561247e-05
-4.40905716537001e-06
-1.15547847818318e-05
-3.26992903384803e-05
-2.04348908034597e-05
-1.16296405955063e-06
3.56479172828163e-06
-8.17539763649229e-07
-1.3448343120598e-05
-8.20514544942003e-06
-5.01453592223356e-07
1.93247412267117e-06
6.14989900754195e-07
-1.08756481448514e-06
8.17706193166656e-06
-3.23770221895205e-05
-2.7114702000331e-05
-2.06750406563388e-05
-1.74913692493337e-06
-1.66108296014548e-05
-1.22465667494395e-05
-2.54928194169077e-05
-1.77424642979565e-05
-1.37695989743734e-05
-2.77370160796949e-05
-3.51340834628385e-05
-3.63886065775468e-05
1.30249764114963e-05
3.7582128850758e-06
-2.69415743182796e-05
3.9477969646525e-06
1.52855009920638e-05
-3.0205894030207e-05
1.64940116375306e-06
-6.57016552872066e-07
3.26209732824086e-06
-2.03451508427948e-05
-6.66474260468851e-05
-2.55364968011007e-05
-1.73963092190493e-06
-7.57815343102523e-06
-5.86679791572003e-05
-5.71574510314207e-05
-1.23757766844352e-05
-2.9068802768545e-05
-5.67360286560125e-05
-6.98275642851845e-05
6.97504685984093e-06
9.1931278441473e-06
-1.51737224844991e-05
-2.88906732938561e-05
2.04911567441446e-05
-6.37528937935415e-06
2.776446277628e-06
-4.93264880068176e-05
-6.8756472814271e-06
1.25045394771693e-05
-4.17884661881033e-05
-2.0581007095063e-05
-1.84746668872351e-05
-2.76053763719775e-06
-2.93629629447597e-05
-4.07516941549784e-05
-2.31925547523926e-05
-1.56662171643036e-05
-3.08020097725204e-06
-3.29881120670435e-05
-7.05906951531633e-06
1.37043628432083e-05
-1.06921647650535e-05
-1.76824096679233e-05
1.44258493135159e-05
6.80390355526219e-06
-3.29398477563093e-06
-1.37149347053847e-05
7.65684862232531e-06
2.31013272109058e-05
2.39837057384827e-05
-9.94976133382246e-06
-2.00836888104331e-05
4.14647226333616e-06
-2.43105869038316e-05
-6.40170618315692e-05
-3.5687108860403e-05
-6.56554230529893e-06
-3.11961929585821e-05
-2.20152647698702e-05
-3.09149474783191e-05
8.90498062858397e-06
-2.63170419316057e-05
1.0443914084073e-05
2.82518611876945e-05
1.61318890869693e-05
8.99258545667877e-06
-2.15984514579872e-07
5.15683588605717e-06
3.50931313459012e-06
1.39315547070954e-05
2.77416380524555e-06
-1.25576412248434e-06
-2.31704460290436e-06
-4.55800747818561e-05
-1.17511159844783e-05
-1.52761897224844e-05
-4.57258708467469e-05
-3.57818633822648e-05
-1.5942273067821e-05
-1.54382918914133e-05
-3.01086223508261e-05
-2.38351238471591e-05
1.29572180963992e-05
9.81366524903503e-06
-7.8037690748622e-06
-8.5894964394952e-07
3.85539785609256e-05
3.43545564485315e-06
-8.23673878480126e-07
-1.9135466123161e-05
1.94840051710221e-05
-8.61030886382073e-07
-3.89228850087911e-05
-2.87366013926079e-05
-2.33272075108971e-05
-3.28980192438083e-05
-5.77147563638652e-05
-2.73554105608557e-05
-2.82674348025159e-05
-2.08923476947909e-05
-4.05878160417333e-05
-2.92827850984568e-05
-2.48262726365326e-06
-1.9323010707177e-05
-3.11789786822181e-05
-2.09055431224061e-06
1.49092514555143e-05
-3.77182214141049e-06
-1.89839018671909e-05
2.15701120496226e-05
6.61982617536517e-06
-8.4250020529216e-06
-2.95083734327227e-05
-1.89359204250272e-05
1.38160132237232e-05
-3.80576527754825e-05
-6.62733575056102e-05
-1.34383021065835e-05
1.93989005362398e-06
3.06238851004801e-07
-4.38108486677647e-05
-1.41319916239327e-06
2.70600321855228e-06
-2.57423295821447e-05
-1.97542523261275e-05
1.05429473047286e-05
-1.20823984166013e-05
-2.10238653174194e-05
2.38521255142793e-05
1.5674077960016e-05
-8.33091736701368e-07
-9.59551537041767e-06
-4.46198876408246e-05
2.20501884264136e-05
-1.37817427758073e-05
-2.80046482419686e-05
-1.32046596442546e-05
5.55079479441872e-06
-8.44047982679713e-06
-3.35269152536372e-05
-3.50957030232499e-06
4.52154093549857e-05
-2.31390080416451e-05
-2.89433979928523e-05
1.40277811235617e-05
1.86552644009675e-05
-1.66376909703403e-05
8.63078890323264e-07
1.12624691287331e-05
-3.64137130908149e-06
-2.74543173386707e-05
-8.94699204214739e-06
8.74649290844257e-06
-1.31621912687509e-05
-2.30468630021851e-05
-2.90240909944526e-05
-1.1332135177729e-05
-4.11641573324127e-05
-7.72846983186925e-05
-3.49533479566744e-05
-1.12253099108402e-05
-5.03445289197425e-05
-3.78356367920517e-05
-5.36141531610797e-06
1.94299302049504e-06
3.76830382202672e-06
-3.62607560142683e-05
1.4250179287551e-05
2.53361361338278e-05
2.60583818992458e-05
1.48852986356336e-05
3.25477387002316e-05
1.95693613191736e-05
-1.38064715950262e-05
-4.14573695621829e-05
-1.80467376406442e-07
-1.5842197516628e-05
-4.18488596672862e-05
-4.52608690333355e-05
-3.7330259083655e-05
-2.46744043506362e-05
-6.24062000831268e-06
-3.95460626446458e-05
-3.71030040532442e-05
-1.28791197690419e-05
-4.88441839788999e-06
-2.56917824999739e-05
-3.16649451804337e-06
6.92743823346036e-06
6.56937422226261e-06
1.51735466044756e-06
-7.27779788116792e-06
1.26369001057602e-06
-1.46103252093731e-05
2.58825810379099e-05
-1.37893301172686e-05
-2.5852365909904e-05
-1.2439621570524e-05
-1.44352179152409e-05
-1.61818055389537e-05
-5.42433225396385e-05
-6.85818822413519e-05
4.72934834473229e-06
-2.43015352493947e-06
-2.69963136639302e-05
-4.05150286235785e-05
-1.11700423758599e-06
2.83136093800605e-05
-2.9704565736111e-05
-2.02716451064704e-05
2.16982390318678e-05
2.70396791003066e-05
-1.01499166407099e-05
-1.56769370035793e-05
4.06172998575295e-05
2.58976684006714e-05
-9.9194586222329e-06
-3.31294111477852e-05
1.26068881431684e-07
2.22811377840842e-06
-4.39899461185507e-05
-5.98429140007882e-05
5.75714813642219e-06
-9.33135604698779e-06
-3.45264501413015e-05
-5.45226376624084e-06
-1.66849265252904e-06
5.15983394664623e-06
-3.39533674269515e-05
6.12415317366166e-06
4.46929383007712e-05
1.97933522681667e-05
-9.27233628632204e-06
1.76761776254104e-05
5.72885031194309e-05
-7.03075911330465e-06
-5.64496098988131e-05
-4.97309334838483e-07
-8.15391774281963e-06
-2.52032853325995e-05
-5.13674908375952e-05
-1.64296894922623e-05
-5.02389196527256e-06
-6.17749714504702e-05
-5.03092658595614e-05
9.85080379494845e-07
-1.93328372070563e-05
-7.12153076132272e-05
-2.01925534285158e-05
2.35776926284931e-05
2.51948999268271e-05
-1.56323728159258e-05
-1.97328322636634e-05
2.39977278501314e-05
1.30801543461897e-05
-4.10224561904649e-05
-1.02935183986418e-05
2.88159506211197e-05
-1.27921776762734e-05
-4.18859116500359e-05
-5.90234287987269e-05
-1.68025795309296e-06
-1.93229027092192e-05
-8.55656464597159e-05
-3.75043850603589e-05
-6.82613799176699e-06
-5.61549571571312e-06
-4.17704116694424e-05
-3.83699719468892e-05
5.50348031466339e-06
-3.91943525329919e-06
-1.80428413959053e-05
-5.30809191354324e-07
2.37372512445268e-05
-7.90145364573686e-06
-1.90685321389052e-05
-2.58057567797135e-06
1.09848704661958e-05
-7.42953403333703e-06
-3.24911940693269e-05
-3.29327424347609e-05
-8.77204161181467e-06
-2.68043631108478e-05
-3.31207761842408e-05
-3.87433459952446e-05
-1.33433260370287e-05
1.31019618211956e-05
-8.8880001912342e-06
-5.31911673746592e-05
-1.71043865128808e-05
-1.21038530276018e-06
3.87896537999576e-05
1.28261825166124e-05
-1.5744570177834e-05
1.67046219929841e-05
1.49758024335392e-05
4.78405110180295e-05
-3.11155487029749e-05
-1.11167232827231e-05
2.10620054395971e-05
-7.73113033141542e-06
-4.2272404170233e-05
-4.44641610976833e-05
-1.59708260162232e-05
2.05152638219673e-05
-5.81721328056089e-05
-5.78669211269181e-05
2.26881956548591e-05
-9.07862393099986e-06
-4.67972143683644e-05
-2.58123586647312e-05
1.04659730115396e-05
3.87321228052318e-05
-1.56671633866157e-05
-3.8924514621479e-05
3.47972084429168e-05
3.41604883126568e-05
-8.34652054939396e-06
-2.23769981719561e-05
-1.25574275973314e-05
3.18184600479092e-05
-6.32275004374316e-06
-6.61900182327483e-05
-2.7910047321694e-05
1.45290738581293e-05
-5.83379023511979e-07
-6.4163890434732e-05
-3.06332554377429e-05
1.07757914778031e-05
-1.37981604544929e-05
-4.35832940774674e-05
-3.16847972808864e-05
1.56118796043386e-05
-7.49328562245766e-06
-5.39110740255647e-05
-1.80619156547719e-05
1.98393563295508e-06
-3.71579756296672e-06
-1.65781308462658e-05
-2.3714240790906e-05
9.32957209993389e-06
-9.40618682447064e-06
-4.63991511335435e-05
-2.41467207919113e-05
2.48516974510623e-06
-2.11242736896093e-05
-4.57159561558974e-05
-2.52330944959282e-05
1.16265870728674e-05
-1.4813514399059e-06
1.51485957199925e-05
-2.38997722126421e-05
-1.36265255570736e-06
1.54441296116987e-05
1.33979679475207e-05
-1.1970342413487e-05
-6.8783704801822e-06
2.70523779839311e-05
2.95420773105959e-05
2.30268108026861e-06
-3.85266648025743e-05
6.02504619612513e-06
-1.65895543166192e-05
-1.51218260870699e-05
-3.29441170124089e-05
-1.0051562193879e-05
1.38766621199813e-05
-1.06449982108328e-05
-5.75555375931296e-06
-1.33284214378679e-05
1.51712540775245e-05
3.01169578232753e-06
-4.12257683872961e-06
-1.00451986930088e-05
3.01560226414509e-05
1.51728484340998e-05
3.32890937922106e-07
-1.51425813260296e-05
1.88409333698518e-06
-1.45399458898008e-05
-2.19670459042615e-05
-1.78026631487249e-06
-1.97752007774453e-05
-1.58925154122373e-05
-2.05996973956427e-05
-1.88489598254842e-05
-1.05990513988004e-05
-4.34477980636158e-05
-3.58739969161942e-05
-1.48963150002529e-05
-1.44950009541363e-05
-7.11473765355479e-06
5.59480876636182e-06
-2.32468971880145e-06
-1.73406602441768e-05
3.73829958594047e-05
8.80594489639023e-06
2.35658756980242e-05
-7.24492045449756e-08
-4.76674118663701e-07
2.42477453500906e-05
8.35633122189155e-07
-3.67715350614076e-05
-3.18698494838377e-05
-9.32370660952837e-06
-1.4022866231951e-05
-6.3844632932074e-05
-6.41231109806951e-05
-2.16582265570811e-05
-1.11225974445802e-05
-6.60445602021795e-05
-5.88584264544575e-05
2.74176948490373e-05
3.75374266668062e-05
-2.65365188213352e-05
-1.94745138374983e-05
3.21689605678136e-05
3.32506589138481e-05
1.18851053036578e-05
-3.15730203964295e-05
9.1909586284705e-06
4.18800924746244e-05
-4.07963913595527e-05
-3.32909429458961e-05
-1.33510179646281e-05
-6.1598670727194e-06
-3.69210349894583e-05
-5.76228197734028e-05
-6.66210244545474e-06
-1.23058383865344e-05
-4.16092132014651e-05
-2.97575138143073e-05
-8.92647667704115e-06
-1.22914980811291e-05
-1.40804686234463e-05
-2.21800235272957e-05
3.15171609483436e-06
1.53720622316684e-05
1.22076011269835e-05
2.10970832956912e-05
-7.27161284498196e-06
2.82085758063078e-05
3.79696814220596e-05
1.08133285531692e-05
-2.19684806514257e-05
-1.0820504322698e-05
-1.43539903126853e-05
-1.08508473133623e-05
-3.37277411755812e-05
-2.79085017401853e-05
-1.21873282913278e-05
-7.81352800703236e-06
-2.5292549701872e-05
-3.82410126459712e-05
-1.52986433632767e-05
2.44036500985219e-05
-3.57972422254704e-06
-1.97492892632591e-05
1.78454734318274e-05
6.35806953789493e-05
3.15542973617374e-06
-7.64310007783813e-06
-8.30496630393506e-06
7.10301814668926e-05
-6.96864280655542e-06
-8.0298986800769e-05
-1.61595967862637e-05
1.62706842798991e-05
-4.88461280080847e-05
-6.12887376379984e-05
-3.14341858621007e-05
-1.37617676986746e-05
-5.13997104203168e-05
-5.51366891290666e-05
-2.65999397774651e-05
1.31767842520982e-05
-5.76356195326597e-06
-3.20556038747816e-05
-1.30803083318922e-06
1.24858926363854e-05
-2.99943248624951e-06
-1.75129943908992e-06
2.5071627262623e-05
2.70113637737904e-05
1.11266824264188e-05
-2.86263874323409e-05
-2.20289356019037e-05
-6.21434059673937e-06
-3.52656472180704e-05
-4.23153909010583e-05
-3.53645410861843e-05
-2.47064626869942e-05
-5.17414533317953e-05
-4.56017441039363e-05
-1.85542583108824e-05
-2.02349307349303e-05
-1.04565726320064e-05
-2.05548895337018e-05
6.52762769881665e-06
-6.00784012152888e-06
1.83984823150081e-05
8.52718552002805e-06
1.24682209515024e-05
-1.92506226027223e-06
3.36762770170728e-05
1.2392145340352e-05
-1.97330221097897e-05
-4.41656774748242e-05
-1.46931191043263e-05
-6.78405557765542e-06
-5.04194008418033e-05
-3.9485443888373e-05
-1.70940806740541e-05
-3.74984295459812e-05
-3.39663342508843e-05
-2.34941854529293e-05
1.42292523418357e-05
5.79858385078029e-06
1.02549523054644e-05
-9.53428939000727e-06
2.33985254277129e-05
4.69384801072677e-05
2.20176974633659e-05
7.25803881323441e-06
-1.47518204096884e-05
1.77827219600391e-05
-8.44046719861203e-06
-2.79630071259072e-05
-1.62079149541703e-05
-8.1203180414246e-07
-9.90236390300293e-06
-1.08291695345493e-05
-4.51692297397681e-05
-4.97279858676944e-06
1.17250079530043e-05
-4.21733857450238e-05
-2.87571072560701e-05
7.61695093178679e-06
-1.61530883073933e-06
-9.54220330905263e-06
-2.69205139852037e-05
1.42784328857152e-05
3.28625841158599e-05
-7.834838506477e-06
-1.83732052996348e-05
2.07030572135657e-05
4.16651475568053e-05
-5.710807553416e-06
-2.91451232040308e-05
2.97393597729219e-06
-1.56724088089073e-05
-4.24368666866928e-05
-7.38400272094374e-05
-5.87129436654929e-05
-2.09642647969143e-05
-5.77342215547625e-05
-3.61202319450111e-05
-3.15003910590628e-06
-1.29215655229052e-05
-1.49027080484039e-05
-6.28663719091927e-06
-3.72193635450085e-06
2.76012207367847e-05
1.42663857959033e-05
5.26433901115497e-06
-2.61990717437019e-06
6.37419328794644e-06
1.97493094710502e-05
-6.07272889525245e-06
-1.51765908063228e-05
-2.37708887357857e-05
-3.91662190822858e-05
-2.89892650329492e-05
-5.97731215754915e-05
-6.92307971573372e-05
-3.13029327650628e-06
-8.64980974208049e-06
-5.14331322391938e-05
-3.6956821817263e-05
-5.4321843587548e-07
-1.42228622664506e-05
-2.97695011948675e-05
-1.22246886319102e-05
3.41604156126515e-05
3.29411125911811e-05
-1.68227823937234e-05
-4.2701649932958e-05
2.48114520281421e-06
5.06997679417965e-05
4.60453376973601e-06
-1.2991156171084e-05
-1.74047524804307e-05
-2.09943267768731e-05
-2.43005837786653e-05
-2.20654838843406e-05
-2.9772474189726e-05
-2.38881967469335e-05
-4.38511463263211e-05
-4.59961792627918e-05
-3.03129027507266e-05
-1.37601661101288e-05
2.35963353512767e-05
-5.08044668921389e-05
9.00934836986875e-06
2.22582374271087e-05
-1.5907369456192e-05
-1.12833301752488e-05
4.45634190400233e-05
8.31256980875192e-06
1.45460836351737e-05
-2.24215046545207e-05
4.58618817621436e-07
-8.6192167757921e-06
-5.58788770684619e-05
-2.91621474093348e-05
-5.15260389159694e-05
-2.56552111160848e-05
-4.26096577481029e-05
-1.79118728879143e-05
-1.93268142907462e-05
3.69253638548797e-06
1.9399042872037e-05
-1.24270468283221e-05
8.42493508384128e-06
2.92669252190578e-05
4.1698555481611e-05
8.99203601250498e-06
1.72924122218561e-05
6.81248633395525e-06
3.49094896875865e-05
1.20625081164958e-05
-2.35982827065825e-05
3.43020057429929e-06
-1.68359733921803e-05
-2.56483840245311e-05
-2.7363658602957e-05
-2.94499368809604e-05
-3.96253109939186e-05
-3.47638866641813e-05
-4.37915818752749e-05
-3.06827579633725e-05
-2.32963277563587e-05
-1.76360304420101e-05
-1.06716611932397e-05
8.52004704958294e-06
2.83016528591489e-05
1.44302230552129e-05
7.79109523898377e-06
-2.27164687502142e-06
2.38132319968297e-05
-2.33916489230327e-05
-3.93282548645481e-05
-1.39544303239038e-05
2.62565955930489e-05
-2.10781572616103e-05
-6.4382331088486e-05
-3.29395868478118e-05
-2.31910604613261e-05
-4.9086232005182e-05
-6.73570377118513e-05
-2.4008486124241e-05
-1.9152213998098e-05
-9.37942088894212e-06
-2.06703452989532e-05
-3.27630096756968e-05
4.21191039619711e-06
-1.73516394527948e-05
-2.32700073978316e-05
-7.03248002957042e-06
1.00487769612866e-05
-9.38399834992673e-06
-2.64671330451749e-05
-7.6888362205144e-06
1.71307210906623e-06
-8.36887865557761e-06
-4.63043980565598e-05
-1.63449890531697e-05
1.61706875072269e-05
-1.65399383424844e-05
-1.82016318083404e-05
-1.17921031244295e-05
-1.45011983800562e-05
-1.15291401173574e-07
-2.61474091849456e-05
-7.61400568113982e-06
1.12038742002148e-05
1.32620006186494e-05
-2.3485260115972e-06
-1.8971503345848e-06
1.03108479383072e-05
1.30519870422199e-05
-1.00700155917616e-05
-2.73718464332735e-06
1.11328498023995e-05
-2.46326263370325e-05
-2.91829086429387e-05
-2.07606434885847e-05
4.28769746430817e-06
-4.25685861983351e-05
-5.46686506301675e-05
-5.78292609104964e-06
-2.90143647432371e-05
-1.78313560272868e-05
4.96360414163881e-06
5.39687729391844e-06
9.46064554838607e-06
-8.87417510878305e-06
-8.27253970030958e-06
-7.62746969041478e-06
1.78725626976573e-05
6.3465797447751e-06
-1.31098823072588e-05
-2.33834596574675e-05
-5.59485756068743e-07
-1.58559710725829e-05
-1.60765606154479e-05
-2.39984049009138e-05
7.19804039696973e-06
-9.59122559748299e-06
-2.36963517574686e-05
-2.0387392871111e-05
-4.33460910174645e-05
-3.55206734764382e-05
-3.44161012158258e-05
1.54934168760852e-05
4.361732534002e-06
-1.00127279925733e-05
8.51780117040729e-06
7.44016179844704e-06
6.78637869082293e-06
-1.48693838887154e-06
1.4628493884421e-05
-1.94901929536614e-05
-1.00789095499589e-05
-1.86998296569739e-05
-2.26454823338467e-05
-1.80734041744781e-05
-1.01075969261384e-05
-1.56097136596308e-05
-3.08908306023102e-05
-3.41958526668752e-05
-4.6107814878985e-05
-3.01728664636215e-05
-1.96877711145568e-05
-2.67019667442661e-05
-2.52848056725188e-05
-1.57270234839749e-05
-1.20262678500184e-05
-7.50134684663033e-06
-3.99839269970951e-06
1.34740563012219e-05
1.25911186425115e-05
4.95467861134383e-06
-3.7089051472525e-06
-2.06191015341295e-05
2.02361231146049e-06
7.06793472179572e-07
-2.54273795432849e-05
-2.40750648575036e-05
1.50139158671721e-05
-2.87978285108939e-05
-3.02815173602442e-05
-5.01581977027222e-05
-4.31806798307271e-05
-3.86477120242324e-05
-5.89351166396242e-05
-2.82720208705226e-05
-4.19359027583999e-06
-1.23498514782491e-05
-1.59507123630907e-05
8.42683914850518e-06
2.49563838143272e-05
1.13400754617518e-05
1.54352640989409e-05
2.11301788980531e-05
-3.1668160769661e-06
8.04158691276543e-06
-1.18218343653626e-05
9.53750379459751e-07
-1.14678769201776e-05
-1.25827413872068e-06
-3.1239236833112e-06
-5.57949563942714e-06
-3.89696112684677e-05
-5.85304202143257e-05
-1.36385192867741e-05
-2.26044354584237e-05
2.09057022469811e-06
-2.88022942692073e-05
-2.62735362628342e-05
2.85851055243735e-06
3.23758744137941e-05
8.3757986073928e-06
-4.12842935872472e-06
4.44074793441073e-05
4.43768315907532e-06
-2.64948827180824e-05
-1.16654911390018e-05
-2.62689672030611e-06
1.6786057735781e-05
-2.40634412847622e-05
-3.41392969473068e-05
-2.19749292491866e-05
-1.83776132670838e-05
-4.76193046732564e-05
-2.18852856928759e-05
-2.79255607307231e-05
-2.69959359752844e-05
-7.14707428127295e-05
-4.58196033422438e-05
-4.32341030830109e-06
5.9054377915946e-06
-2.12795471547105e-05
1.09355568239533e-05
8.72696414286491e-06
6.10270372871775e-06
-4.71064650770147e-06
2.60158686325789e-05
-1.15832219568952e-05
-1.46905273482881e-05
-2.36179945079081e-05
-1.83924182497355e-05
-1.03103668891311e-05
-4.28780824973353e-05
-5.79501808675788e-05
-3.20527359875105e-05
-3.5967426222299e-05
-4.53639579857215e-05
-4.30007988622484e-05
-2.06970450890541e-05
-3.66439170971035e-05
-5.04975771040501e-08
-3.31344305265392e-05
-1.25684661419084e-05
1.15085178899526e-05
-3.1207596627757e-05
-4.81339625563363e-06
2.43247055353493e-05
-1.17627133919701e-05
3.51130171044881e-06
-2.20575600890049e-05
1.5163273852232e-05
9.17527758945085e-06
-1.69453613845679e-05
-1.46523229257405e-05
4.0129524166394e-06
-2.07273909128095e-05
-3.54133916137294e-05
-2.46342433855366e-05
-6.92577471452655e-06
-2.36328708862098e-05
-1.65901954968583e-05
-8.90621251957326e-08
2.13896694188774e-05
-1.18169723917892e-05
-2.12356664779256e-05
-5.54623114769001e-06
-9.42962472662024e-06
-1.99957648101713e-05
3.34321227807062e-06
8.6998287527401e-06
-2.18464834703647e-06
-2.91799813052392e-05
-7.31911478369687e-06
1.2448755408998e-06
-1.01626818127528e-05
-3.85316679287227e-05
-2.82264993652387e-05
-6.47766969736964e-06
-3.08478102212232e-05
-8.66636976408947e-06
-8.84263487856021e-06
6.61811736916907e-06
-2.30452573186243e-07
-7.41366212079546e-06
-1.06658021429523e-05
2.76939986396546e-05
1.32431737103213e-06
-2.82995463299177e-05
-1.44873554374721e-05
1.55215738058451e-05
-1.31795730030213e-05
-1.72536481992205e-05
1.55488517319203e-05
-4.47758838592985e-06
8.66154839086412e-06
-3.25692964370321e-05
-2.03763011749682e-06
-1.93015129688292e-06
-2.1791114348457e-05
-5.58862196422245e-06
-2.08494181522563e-05
-2.60277960658945e-05
-1.79898018222663e-05
-2.03145422680045e-05
-2.03392093153817e-05
-2.74892086647763e-06
-2.70347082811811e-05
-2.59652372625042e-05
7.45722224799928e-06
-1.13605543763499e-05
-1.69002056887356e-05
-2.00065205839552e-05
6.98653882790999e-06
-2.44321071919272e-05
-4.60933660150498e-05
-7.09515334510964e-06
-1.08971486608465e-05
-3.62105064078736e-05
-2.65401767637445e-05
-7.81380404193644e-06
7.60750142944614e-06
-1.76875810696225e-06
5.69068701244764e-06
6.12645992780694e-06
2.04681978474646e-05
-2.00216105339614e-05
-3.33088428945656e-05
-1.91098799009285e-06
-2.08654089222687e-06
5.3306556397408e-09
-9.14854683400782e-06
-3.66823423659144e-05
-3.03937462877795e-05
-3.32714235432208e-05
-5.67992816156732e-06
-1.41902097765098e-05
2.57660597344742e-06
-7.0223739626233e-06
2.23239586228561e-06
1.70603607679506e-06
9.34298428831411e-06
-9.12113512383439e-06
-3.46349590944786e-05
-1.66188165247455e-05
-7.74368420817713e-06
-9.33318135231191e-07
-1.46960700714265e-05
-6.46477102159774e-06
1.27449449654742e-05
-1.39904666468932e-05
-1.19040162805876e-05
-3.18004623317776e-05
-3.87551159467491e-05
-1.70077349011207e-05
-3.14938813267508e-05
-3.89943361356426e-05
-3.10932573454006e-05
-2.24218330701241e-05
-1.39444600597963e-05
-1.23959865294318e-05
-4.64557324101039e-05
-3.41229935307675e-06
6.4130684355653e-06
-4.68376149532262e-06
-7.79077976448839e-06
5.91132974799897e-06
2.80577456842551e-06
8.43121225595043e-06
-1.64477121047978e-05
-6.55497495548174e-06
-7.92112503940982e-06
-1.3227667851511e-06
-9.28504081541391e-06
-2.06041217484427e-05
-3.32618218722992e-06
-2.06865088750119e-05
-2.39904512766343e-05
-3.92642819193231e-05
-1.65852411281028e-05
-1.50087545724628e-05
-4.46585919316341e-05
-2.97848968473831e-05
-1.37839231218459e-06
-1.54577293064355e-05
-1.12601607858672e-05
8.53463678389649e-06
1.73399521902518e-05
6.17471233187512e-06
-8.72658100051854e-06
2.2472923778111e-06
-4.20184098047936e-07
-1.00534895164415e-05
-2.61539709291018e-05
-2.88628495043218e-05
-1.14666215449357e-05
-6.98266816192474e-06
-4.67060114866349e-05
-4.43413145602671e-05
-1.92967719405955e-06
-1.99609601687212e-05
-3.8691293383272e-05
-3.7443183397391e-05
-6.73932029042401e-06
2.12225299839788e-06
5.76822354518859e-06
-1.18342024206386e-05
1.30391012216479e-05
1.2149662743923e-08
-2.91596174520384e-05
2.80360558596035e-06
-7.24910807211968e-06
-6.63800522948277e-06
-1.05154395501135e-05
-2.29860186557062e-05
-1.50758570480736e-05
-1.72620572334155e-06
-1.7032884668719e-05
-2.13644118608734e-05
-4.26451934304865e-05
-2.57656738092732e-05
9.49044414387837e-06
-2.09840718744443e-05
-9.6420694824751e-06
-4.45731169987335e-06
1.25138169052316e-05
3.05271547374602e-06
-2.27256678900632e-05
-1.00489463333142e-05
2.511055200375e-05
5.02228447239451e-06
-1.56076472741935e-05
1.03420213049646e-05
2.29401468292123e-05
3.23646253050371e-05
-5.91084702724671e-06
-6.53759415323347e-06
-2.80254648777697e-06
-8.37449763726357e-06
-3.5703312951386e-05
-2.25147727755065e-05
-6.72510330182555e-06
-1.15262768193032e-05
-2.38800450504066e-05
-3.73188543457823e-05
-3.05651800995788e-05
2.48080723791636e-06
-3.52346098456236e-05
-1.38631507050552e-05
1.41634948425681e-05
2.42411820929882e-05
1.75320957716029e-05
-2.3643246527051e-05
-1.68984296001917e-05
1.66283673521281e-05
-2.6646966165498e-05
-4.32854845293062e-05
-8.31424253061663e-06
1.03911257647608e-05
-3.44396262395654e-05
-4.11704986644914e-05
-1.80919945374564e-05
1.38293086400986e-05
-2.55777855115705e-05
-1.64211535892475e-05
-2.41109366108739e-05
-1.75022270411038e-05
9.59033270827163e-06
-2.89810157369469e-05
-7.00271999456869e-06
-1.69902965934041e-05
7.90796084384625e-06
2.94833474301455e-06
-6.83127305044821e-06
-2.55246574894419e-05
9.1037189735851e-06
-1.75164908248764e-05
-3.01876213994942e-05
-1.24768588704801e-05
-2.56971629104012e-05
-2.02108570325314e-05
-1.60665596870379e-05
-3.32625135268427e-05
-1.28258088350416e-05
-3.34221767337421e-06
-1.29607520935979e-05
-4.00873776833037e-05
-4.53638782737583e-06
9.2621416811267e-06
-4.73622624724651e-07
-1.70147964329387e-05
-1.40624415557104e-06
3.13884433724795e-05
1.2950932944481e-05
-2.30246485729675e-05
-1.17113817026566e-06
5.05093225460382e-06
-5.0903577636273e-06
-4.93196261691326e-05
2.56347393482789e-06
5.34415502681695e-06
-8.56002562186427e-07
-5.2405539041315e-05
-2.07683023852166e-05
1.44266729135384e-05
-8.93656155216039e-06
-3.69452668583302e-05
-1.20870755551565e-05
-1.2728264572257e-05
-6.29435605003726e-06
-3.81116161655576e-05
-1.87017256567317e-05
1.00385068336428e-05
2.06631868020485e-05
5.40166917016567e-07
2.90915549262525e-06
1.28952643443514e-06
-2.89739305220354e-05
-1.01277085759101e-05
-1.23587694799795e-05
-2.15968356031644e-05
-1.87210185784663e-05
-2.67899515458728e-05
-9.91855964772498e-06
-3.21670935785497e-05
-2.76101804602155e-05
-1.95224666959379e-05
-6.5708662499989e-06
-9.38178204004478e-06
-1.33866965578753e-05
-4.96475716100743e-06
5.31559819666033e-06
-7.03643241454122e-06
-1.87438128674541e-05
-1.18704410834705e-05
-2.74945380201159e-05
-8.41752926482978e-06
-2.57585178863395e-05
-3.34991126540828e-06
-3.26805113498671e-06
1.23494421495683e-07
-3.16038364911271e-05
-1.80199687863866e-05
-3.65462887356773e-05
-2.05365619957956e-05
-1.26719707279684e-05
-2.78601819300194e-05
2.65021961880951e-07
-5.5446188604471e-06
-2.73296504388568e-05
-3.18577068029346e-06
7.46438850633118e-06
-1.20628356098807e-06
-3.96671594249869e-06
-2.9536824819202e-05
5.72426051929841e-06
-3.37379081669849e-06
-2.26893117755697e-05
-3.01709890258596e-05
-3.31691623050718e-05
-4.30176013268369e-06
-3.86770216272297e-06
-3.13824499886977e-05
-6.78485067581898e-06
-1.88427520030038e-05
-4.75802002904493e-06
-7.43224386111816e-06
-1.51086830000496e-05
2.3454590805654e-07
1.97641083074015e-05
-2.54734139155592e-06
6.66505741561116e-06
9.12990184684997e-06
2.3116038819863e-05
1.65202130912783e-05
-3.07235082766592e-05
-9.96655019492805e-06
-1.5160435831654e-05
-2.70805323514664e-05
-3.73807966276631e-05
-3.99048411922798e-05
6.26981908429015e-06
-1.88713131943979e-05
-5.12238166094767e-05
-2.94685562207127e-05
-1.95262589267007e-05
1.7835435852486e-06
-2.27012196115512e-05
-2.2499952381691e-05
2.15252545468505e-05
2.04373999422355e-05
4.93845106075727e-07
-6.22068009653382e-06
2.79939060858426e-05
7.4841621645123e-06
-9.34021386003975e-06
-1.15184453350727e-06
4.5813620942817e-07
-1.24946850603873e-06
-2.94592054401586e-05
-4.01498915276467e-05
-1.69455398987771e-05
-1.93952225416335e-05
-7.75705647235537e-06
-3.68584745569759e-05
-3.57636432434324e-05
-1.35040416864345e-05
-3.10720843778458e-05
-9.76132487036579e-06
-1.32719226851355e-05
2.76016312804637e-06
1.94439286352184e-05
9.19492293382309e-06
-2.41025585903638e-05
2.31621526579695e-05
2.17897960800119e-05
-1.84061670296907e-06
-3.39332000659934e-05
-1.50419865600686e-05
-2.85335477998702e-05
-2.43925187219966e-05
-4.6762802768369e-05
-5.30567547749606e-05
2.78610958255348e-07
-1.87058111584225e-05
-5.57029933941981e-05
-4.07818390472306e-05
1.33328442149112e-05
-2.39077726608642e-05
-3.83007324171411e-05
-3.16371894523417e-06
2.35642460723002e-06
7.28502005704752e-07
1.95475050293361e-06
-1.85736370782157e-05
2.68607617671802e-05
3.92693315699826e-06
-1.98851023590493e-05
-1.60709963485577e-05
2.07293650417392e-05
2.4033916180918e-05
-5.25833846652388e-05
-3.99406283866261e-05
-1.47489344290774e-05
-8.29918422237754e-06
-4.97587039759465e-05
-2.74767079459751e-05
-2.78507225755599e-05
-2.20513201616253e-05
-2.41088402913596e-05
-3.34476221302028e-05
3.39382260239992e-05
1.87075413809305e-05
-3.75359792213076e-06
-1.37045964921337e-05
4.2773750387995e-06
8.88694650124563e-06
8.63167119908474e-06
-1.43703249311861e-07
-5.67633478314023e-06
3.694545046241e-06
-3.31508721720998e-07
-2.08492634878158e-05
6.64687716497538e-07
-2.20536566670324e-05
-2.52031422171624e-05
-2.29296054531069e-05
-3.13923998527755e-05
-1.69359917826414e-05
-1.29824910112331e-05
-1.14819804462049e-05
-1.63422973774958e-05
2.83742806195575e-06
1.34770481666964e-05
2.21354751061174e-05
1.49395181147402e-05
-3.24849988559842e-06
1.49449236319514e-05
2.25848408014355e-05
-1.51669656736533e-05
-1.82447530757303e-05
2.52441010983463e-05
8.8313061164033e-06
-2.35018787147304e-05
-2.98401338054591e-05
-2.33132825320781e-05
-1.37898671197502e-05
-3.56081257706967e-05
-5.61100756082918e-05
-3.20404498196321e-05
-2.23220898236915e-05
-5.58342093738724e-05
-2.5945887049413e-05
-1.87525743407955e-05
6.04864594381366e-06
-6.45103322682866e-06
-3.64507547402555e-05
5.34059978593009e-07
3.93790458333211e-06
-4.4889732933765e-07
-8.31388524920934e-06
-1.00239461176207e-05
-8.87895794741334e-07
-1.7901758741361e-05
-8.72122923701732e-06
-6.89590745839327e-07
-3.6809456784227e-05
-7.24969794307091e-06
3.58217657817593e-06
-2.83925547238449e-05
-4.06283131178711e-05
-2.86543384667231e-05
-4.64330396757009e-05
-2.09605324478948e-05
-2.03654912240282e-05
-8.16481933956715e-06
-9.11902883791804e-06
-1.5641314159052e-05
5.33979047902754e-06
-4.65672473826655e-06
2.13681967999688e-06
3.3887275402846e-06
7.91171402756243e-06
-8.81973573101055e-06
1.10100040451314e-05
-3.03692907869122e-06
-5.50769026009021e-05
-3.04135177599072e-05
-6.37550269766657e-07
-2.590469711113e-05
-4.0745363366525e-05
-2.61993185092365e-05
3.5235632728357e-06
-3.50936380836374e-05
-1.72642943774984e-05
-7.19263433324475e-06
1.46075506896229e-05
-1.83071950016918e-05
-2.97140598193819e-06
8.09463999721163e-06
4.01536910549771e-05
5.64577009929409e-06
-2.32346944853585e-05
1.57573366644154e-05
2.0821980090497e-05
1.07736861037289e-06
-1.73514061362599e-05
-1.22205384493953e-05
-1.76975878016787e-05
-4.60222364279032e-06
-4.13062902194504e-05
-6.89662277756947e-06
-1.61613289692956e-05
-2.41960825734997e-05
-3.16446196666771e-05
4.67151089759495e-06
-8.71583783665839e-06
-1.78283490529242e-05
-6.94581439965552e-06
1.3280436739185e-05
9.50109306396806e-06
-2.22578318659831e-05
6.035996632218e-06
1.98510156131605e-05
-1.57325896428064e-05
-7.99352490322185e-06
4.56640319306349e-06
5.13586876339797e-07
-4.21021049536017e-05
-3.89143271868849e-05
-2.37452679126085e-05
2.47585959354767e-05
-3.76066471309346e-05
-5.40760955316343e-05
-1.88552314193988e-05
2.16637524238877e-06
-2.88257278659506e-05
-1.53622507425116e-05
-1.3670660144233e-06
1.84542758993278e-05
-1.48564962641717e-05
-2.17550776976876e-05
-6.90764618059442e-06
1.85913227111699e-05
-1.00513123975772e-05
-2.51556270861222e-05
-6.06940103931681e-06
9.84720027931798e-06
-1.6894945950191e-05
-4.19669590020266e-05
-2.17380191109611e-05
-3.70650435161457e-05
-2.24274530881488e-05
-5.5103246832296e-05
1.01901162254831e-05
-7.42226982475947e-06
-2.62547952726435e-05
-1.62572065902169e-05
1.15711001650564e-05
1.90866171114567e-05
2.299123281714e-06
7.83929264069638e-06
1.67092192770716e-06
1.5804905469848e-05
-1.74057958611297e-05
-1.57781427445543e-05
-5.74384559180402e-06
-2.04050512850011e-05
-5.38783872848599e-05
-4.04323986951143e-06
-2.54764556745909e-05
-3.75118274984599e-05
-2.13347562559739e-05
-5.72378673468072e-06
-1.0971577629138e-05
-1.75180380446889e-05
-2.61082214483565e-05
-9.89491087334715e-06
-1.12876764464071e-05
-4.17236029237721e-06
1.70945809607312e-05
3.81829463225946e-05
4.66439099985725e-06
-3.92073767055977e-05
1.07446070838205e-05
1.92051742558215e-05
1.27354090849529e-05
-5.01119109042939e-05
-3.31036642259603e-05
-1.09920245908096e-05
-2.42492498016536e-05
-3.884490117367e-05
-2.57035146789974e-05
1.39865042375089e-05
-1.3413415078891e-05
-2.64108408798294e-05
-5.26089351986723e-06
6.85336657588324e-07
-1.16887396263753e-05
-2.65368251516971e-05
-1.5054013184872e-05
2.16109427636794e-05
3.95102747976736e-05
-5.85287656206564e-06
9.4756377158306e-06
-2.72999227657721e-06
5.95277720897106e-06
-9.95165074507953e-06
-3.32163809080114e-05
-1.73183244819736e-05
-9.65474670688e-06
-3.12056169051924e-05
-1.28650287170414e-05
-4.3903224812183e-05
-4.65842191631577e-05
-1.98039786595586e-05
-3.04319001577556e-05
-4.90553726442845e-05
-3.7985766940123e-05
-1.16982291152297e-06
1.80927231681367e-05
-1.75675883707654e-05
-1.1915495920102e-05
2.56342236506381e-05
1.22056591019382e-05
-1.1654189155251e-05
-2.75781353260929e-05
-5.40517418881679e-06
-1.86129955805774e-05
-1.34562132938129e-05
-6.39024459785448e-06
1.38213105906777e-05
-8.17720601124653e-06
-2.82669980860906e-05
-4.65754633427287e-05
-1.68172069354515e-05
-1.86075987788352e-05
-1.60489872285918e-05
-3.97905464088734e-05
-2.71076589726929e-05
1.07521098700454e-05
-3.58535683047934e-05
-8.96412198479822e-06
6.95743998309825e-06
-3.53501515685692e-05
-1.79991724258672e-05
-1.71279006231329e-05
4.16044840634647e-06
2.88589281422458e-05
8.60967137020032e-07
-2.00698953883548e-05
-1.41672368065816e-05
-3.20641486066082e-05
-4.01751237355113e-05
-2.48612022891248e-05
-3.75481917238597e-05
-3.38609362143958e-05
-1.81382208625476e-05
-1.69978195942918e-05
9.25401172340148e-06
-8.91185014279768e-06
-1.43478167511708e-05
-1.99102600879004e-06
3.99046060964388e-06
5.83369945152858e-06
4.66794774556342e-06
4.53898370307785e-06
-8.98989537393234e-06
-1.21485696244165e-07
-2.53521700440721e-05
-2.18466607035021e-05
1.49628258482499e-05
-5.51241839769416e-06
-2.22172979063174e-05
-4.39452291832283e-06
-3.40826398424327e-05
-3.48824144445297e-05
-5.78864439854729e-06
3.97323143593544e-06
1.23470090772777e-05
-1.11628029725193e-05
-1.47843998061013e-05
-5.54867066271492e-06
6.1914349188886e-06
-1.54021339310399e-05
-3.94182789764448e-07
4.44876993357166e-05
8.82638975228239e-06
-1.32345397357251e-05
-8.72193049259459e-07
1.76011360786386e-06
-2.68059164610071e-05
-5.96669417961742e-05
-9.17722142765689e-06
4.4852859795727e-06
-1.44375102038297e-06
-4.70846350504637e-05
-3.59031816047107e-05
-1.6975670595184e-05
-1.60185998591879e-05
-3.60624162587712e-05
-2.74912683722542e-05
-7.55938709027631e-06
-1.06603238879489e-05
-2.93861313854915e-05
6.16284002955149e-06
2.18683413534437e-05
9.78304485738266e-07
-8.33817464026357e-06
-2.49441047166427e-06
-5.90316172826819e-06
-4.66762234325711e-05
-2.91656617120089e-05
-4.6787253452763e-05
-3.76526273194366e-05
-3.33687705437338e-05
-3.75408982734967e-05
-2.02380934194224e-05
-9.93843366817047e-06
-2.26746407917781e-05
-6.38418212920171e-06
-8.93579617347156e-06
-3.03554452815503e-07
-7.41974959741429e-08
-6.9068969313235e-06
7.99574918769477e-06
-9.28968969553736e-06
8.01193430941279e-07
-1.61005917288393e-05
-1.79723680724814e-05
-7.0801305633091e-06
-3.11519356364003e-05
1.21634509878147e-05
-1.98361904440979e-05
-4.86783279862684e-05
-2.69740243309204e-05
-1.1555501372374e-05
-1.04997119219869e-05
-3.39106833391355e-05
-1.22058933660199e-05
2.63125576505183e-05
-1.63932570351318e-05
-4.6187674713985e-05
-1.49559085608175e-05
3.48726486811595e-05
2.88472079065928e-06
-3.89928021943897e-05
-1.94775109424091e-05
3.96464311783721e-05
1.20754851049278e-05
-4.3150448789937e-05
-3.45393126647161e-05
2.07475978962184e-05
-1.18620597100454e-05
-7.71479851534515e-05
-4.85144536008056e-05
2.00127858881222e-05
-1.08533226352655e-07
-6.06896621125654e-05
-2.33272345373367e-05
3.35391874207042e-05
3.28564615818669e-05
-2.17326649817348e-05
-2.92269546189194e-05
3.51511728013796e-05
2.27985351796936e-05
-1.84503058163856e-06
-1.4412212095074e-05
2.51058643335692e-05
-9.00795249078453e-07
-2.10782817128342e-05
-3.6305844490144e-05
-5.37464564240874e-06
-6.75556985075711e-06
-5.1889765877437e-05
-4.55440535625055e-05
-2.86761185233422e-06
-2.32076614216631e-05
-5.29288020015034e-05
-4.07940719639367e-05
1.58689539085602e-05
-1.12058226414363e-05
-3.00222700437873e-06
-3.5944585114849e-06
-1.43238405773526e-05
4.31378876209375e-06
2.59202070711118e-05
-8.48113732826026e-06
-3.55129635853317e-05
-8.95412484622151e-06
1.4390423168014e-05
8.24713866685291e-06
-4.5948531992912e-05
-4.26118617114971e-05
1.65006365134034e-05
-1.61947612596407e-05
-4.8138099089959e-05
-5.81129361621671e-05
-1.28897500975442e-05
-1.70089494364453e-05
-5.49862887878998e-05
-5.87298491968447e-05
1.86850977113483e-05
-2.91525051954457e-06
-3.85609544413433e-05
-1.47550158096677e-05
1.2870842771543e-05
8.05071556506326e-06
-1.54385992178123e-05
-3.07109312266132e-05
1.85848939723947e-05
3.1676578062608e-05
-2.7500669013564e-05
-3.44314419193782e-05
4.49464620085028e-06
-1.8518537659286e-05
-6.62326881458924e-06
-4.41501090010024e-05
-4.30279526269133e-05
-2.47645490488321e-06
-3.34605145930477e-05
-2.59311648412537e-05
-1.46661436203579e-05
-1.82054559947147e-05
-8.36006746368622e-06
7.09882622075965e-06
-1.61433284505398e-05
3.13547744654399e-05
2.21126181780374e-06
-1.04816201540109e-06
2.51080812363873e-05
8.72652453339936e-06
2.17979064223607e-05
-1.01806021503627e-05
8.26915031501446e-06
-3.20953448745728e-05
-1.98516543641157e-05
-3.81456118070598e-06
-1.64272298566217e-05
-3.92284801283861e-05
-3.83026648631556e-05
-1.98762182414583e-05
-7.44743466309612e-06
-1.74507794475289e-05
-8.79614405947753e-06
3.38976478003068e-06
9.40694346417663e-06
1.35948113225204e-05
4.36500444652642e-07
7.17274563784249e-06
-1.09011730078249e-05
-2.34263080316272e-05
1.37291269152164e-05
-1.63031590843196e-07
-7.71620443154689e-06
-1.49017294289325e-05
-7.61524948299385e-06
-1.68888765484821e-05
-3.1318444461952e-05
-3.47370912462366e-05
-4.1326785989451e-05
-2.60854621608494e-05
-2.40459138393106e-05
-3.55621160407818e-05
-3.98467198413984e-05
-1.72449019964214e-05
-2.80352889192914e-05
-2.34486488291623e-05
1.76327459739788e-05
5.17979127221999e-06
2.2949979002859e-05
-2.21886396028809e-06
-5.74054515999592e-06
-9.56367757463228e-06
-5.52105845100555e-06
-1.06587397488087e-05
1.42533730323713e-05
-8.97683244203835e-06
-2.08965661041339e-05
-3.91491459405982e-05
-1.4401738518556e-05
-2.17632468912334e-05
2.8653002881927e-06
-1.83678148916049e-05
-1.41673366270403e-05
-1.90074821481289e-05
-8.57153969085945e-06
-2.56503165883925e-05
-5.74973829069393e-07
-1.53209281557557e-05
-2.47988743299894e-05
-2.28331388410275e-05
-9.1157157832834e-06
1.3674724320494e-05
-1.3041645146223e-05
-1.67503592655375e-06
-7.60952540696108e-06
-1.07745812054069e-05
-2.64106595300246e-05
-6.28154791830557e-06
-4.7959702574477e-06
-3.05009641667587e-06
1.79429025900201e-06
-4.10992319684618e-05
-7.76007214687017e-06
1.60941413459714e-05
-2.80687456374096e-05
-3.12245149516925e-05
-7.47360332003687e-06
-2.90370019202312e-06
8.87131112263538e-06
-3.97012526796939e-05
-1.566721296865e-07
2.64808445853388e-05
-3.21584451627996e-05
-2.35464695131666e-05
-6.89242752268285e-06
-4.34304464588515e-07
-1.74425304916513e-05
-4.59118757142621e-05
-8.66727944545706e-06
-2.33792000323278e-05
-3.73513004794238e-05
-1.27462257990967e-05
-1.95598936315988e-05
-5.25163060348539e-06
-2.81599294820731e-06
-1.32765565830635e-05
-1.39260172470515e-05
1.77700484757733e-05
-3.06575092606967e-06
-2.05331982598119e-05
-2.55097751551316e-05
-3.49476699246507e-06
8.04873540685517e-06
-2.59278895677811e-05
-1.79012402401289e-05
-2.65563199447192e-05
-3.04479539133543e-05
-1.25544222404576e-06
-3.86848425410181e-05
-3.47396783443692e-05
-2.04524119599842e-05
-1.49196416603592e-05
-1.6625211198322e-05
-3.07231316131273e-05
-1.95199898187131e-05
-2.91129452425856e-06
9.00583246005276e-06
-1.05741073428267e-05
-2.41988078405506e-06
-5.21072576941714e-06
2.05610979185067e-05
-8.38104439854851e-07
-2.72611286078083e-05
5.53443964020757e-06
1.17155650529537e-06
-1.19660173735717e-05
-4.13756672089084e-05
-8.6462819891814e-06
-6.45590321604788e-06
-3.13764633976428e-05
-3.19431875218208e-05
-9.76040482634053e-06
-2.20925842199211e-05
-2.88822903225276e-05
-1.56454860415616e-05
-3.00375597830531e-05
-1.40728486740744e-05
4.47067510567756e-06
4.10531645362843e-06
-1.51977920120639e-05
3.14494564098045e-06
2.73782841717981e-05
2.1683156469028e-05
9.67259298460451e-06
2.52592917787144e-06
-4.81684856536076e-06
-1.22558117877273e-06
-3.34268700338638e-05
-2.50127987950663e-05
-9.35666084026344e-06
-2.63880506588331e-05
-3.39884935776352e-05
-2.55630619883017e-05
-1.73884710683829e-05
4.34192637266238e-06
-2.58394550127858e-05
-3.34334678375739e-05
-7.82887155645185e-06
1.69694863536126e-05
1.57895433965455e-05
-1.75979673705418e-05
3.44476176679025e-06
2.40533937143035e-05
-4.49689305534503e-06
-3.79293278442935e-05
-1.0663422693173e-05
2.05411590049935e-05
-1.44402383477823e-05
-5.03854007966133e-05
-3.18218685960091e-05
2.71492765234466e-05
-2.83946854039754e-05
-2.46214676888212e-05
-2.43508909790401e-05
-1.93825857280997e-05
-2.46771995995741e-05
-4.47454439835575e-05
-1.69310530613853e-05
1.39315772394496e-05
5.46931231228467e-06
-7.59276671806704e-06
-1.16992077625619e-05
-1.90887388787327e-05
1.66282447440387e-05
1.32001210909011e-05
-5.25214789694994e-06
-2.7194829385347e-05
3.77733984005383e-08
-7.2195151630614e-06
-3.38427465833293e-05
-1.50863537087897e-05
1.09412371799313e-05
-1.82344439356461e-05
-4.07767375678208e-05
-1.66270038800407e-05
-1.48376629954693e-05
-1.30596349144647e-05
-1.3467183207672e-05
-2.09253574833632e-05
-8.25988572216834e-06
-1.58647689984373e-05
-1.64963642391258e-05
-1.5874512062969e-05
-1.48776356494135e-05
1.48997780496978e-05
1.92901001648565e-05
-1.0092515840189e-05
1.53864079506528e-05
1.59709960281526e-07
-1.38410491069202e-05
-4.53206488820661e-05
-1.39668103714649e-05
-1.33867266936527e-05
-2.076681467518e-05
-4.68872760102726e-05
-4.6573591752751e-05
1.2758193803366e-06
-1.63249232992112e-05
-2.84645109805706e-05
1.54645153747598e-06
-1.63950371147187e-07
-1.59207335513922e-05
-2.99639786802304e-05
-3.30207355880746e-05
1.798616275713e-05
1.52172629908458e-05
-3.10441527370127e-05
-7.13049683961202e-06
1.12036874482429e-05
-9.88576854885388e-06
-4.30674684592145e-05
-1.14889735025239e-05
2.54160916576727e-05
2.39324983403992e-05
-2.75326964987066e-05
-2.58259671906208e-05
-2.45182419769466e-05
-1.83471242057119e-05
-3.90085127196526e-05
-2.22855251698747e-05
1.76242853958994e-06
5.97016245821485e-06
-7.42905430474217e-06
-1.62955212808855e-05
1.03718577523546e-05
-1.75190783176903e-05
6.5476911659128e-06
8.38169147716769e-06
-3.85653039289904e-06
-2.65929130272731e-05
8.77349315753963e-06
3.45457833460663e-05
-2.3372876418807e-05
-2.12457012871573e-05
2.18936812048979e-05
-8.09164704519937e-06
-5.33883452382533e-05
-1.54394550220129e-05
9.72834643759087e-06
2.46276816372032e-06
-5.87649610641024e-05
-1.62060458231546e-05
1.1502311068871e-05
-1.09661802052899e-05
-4.76378516063575e-05
-1.2138629148336e-05
2.44460793481731e-05
2.38466011734985e-06
-4.85488879048146e-05
-1.619353723501e-05
2.2461739757108e-05
-1.10732697310776e-05
-6.05302578046206e-05
-4.17022086874144e-05
2.33432511408879e-05
-1.27572049373907e-05
-4.55815040681428e-05
-4.78362821957966e-05
1.40244052015394e-05
-2.52853313825697e-06
-6.48795897656044e-05
-3.73181734226812e-05
2.03185229958252e-05
5.17722804083054e-06
-2.98723344045144e-05
-2.83394376128517e-05
-9.02874122739713e-06
4.51636146080962e-06
2.50152769942821e-06
-2.08758532097624e-05
-2.82315686669355e-05
-2.83885890209975e-06
-2.6635481775081e-05
-3.93336182288505e-05
-2.1854918291555e-05
1.74365269444926e-05
-1.27416809244957e-05
-4.40548513198055e-05
-3.1885045926284e-05
-1.21051336916864e-05
5.94454767050443e-06
-2.32561565334083e-05
-1.1301347292231e-05
1.87889409094916e-05
2.37030791078281e-05
-3.2558452307163e-05
-3.33846672149968e-05
2.20251105312454e-05
1.23126056970334e-05
-2.74902086050484e-05
-3.32247676600711e-06
-1.19195679606695e-06
1.08166694867063e-05
-7.45889566657257e-06
-2.33253857761758e-05
-1.66431418826988e-05
-2.57683989549715e-05
-2.60952967715031e-05
-8.79959077366743e-06
-3.03571077096567e-05
-3.87041219253238e-05
-1.73600489501126e-06
-1.41536367209228e-05
-9.63762860309192e-07
-2.49961442278576e-05
-4.46853965371172e-05
-5.77593756284525e-06
1.59036406053211e-05
-1.87618957038713e-05
-3.5118032292699e-05
1.02940494615236e-05
6.9141014346952e-07
-4.52323883311357e-05
-1.93286016350252e-05
-5.98325804993905e-07
1.90302590017413e-06
-3.72715953463552e-05
-3.13583904267643e-05
-2.12773340801481e-05
-4.67555239799064e-07
-4.18304438054865e-05
-3.02372340261332e-05
6.78836131841612e-06
1.15538852740645e-05
-2.26939944058911e-05
-3.59312584148318e-05
-8.83136302287493e-07
2.34215433450362e-05
-3.16106826282718e-05
-3.59746129462399e-05
-2.88670948551033e-07
3.75198014125174e-06
-2.17083018596907e-05
-3.56341381283371e-05
-2.30341713860359e-05
1.64366101859462e-05
-2.07959626090252e-05
-3.49068733019313e-05
-3.01026925463511e-05
-4.44783772877481e-06
-1.36596272137705e-05
-5.26417741281213e-05
-4.76104380255645e-06
1.3523925125484e-05
-2.31592317240163e-05
-2.65136695128255e-05
-7.97964048416459e-06
2.39510788386161e-05
-1.06556815459718e-07
-4.06222467529298e-05
-2.64979452926032e-05
-1.3952341715162e-05
-1.42367021284922e-05
4.4968991885907e-06
-2.59759222937552e-06
-2.89659164734777e-05
-1.86545790225121e-05
3.08319134403079e-06
-1.61636621452024e-05
-3.29520198500564e-05
-1.43474170687168e-05
-2.16093196871573e-05
7.63093496785041e-06
1.9511577574003e-06
-1.05807377031809e-07
-3.27204712004924e-06
-1.43888654376137e-05
-1.2382384612443e-05
1.3914543511487e-05
1.51299704993213e-05
-1.36962458017198e-05
-2.21909303787681e-05
1.89965924202104e-05
-2.17977486144371e-05
-2.31149279574531e-05
-3.44846196295199e-05
-7.37204139077018e-06
-2.4526195175658e-05
-4.26985517460135e-05
-2.83062298974656e-05
-2.55680157096904e-06
-2.29047107546741e-05
-1.06618867769893e-05
-5.32652065889192e-06
5.42467118220626e-06
-5.29147198808147e-07
-2.52454249966014e-05
-1.73685487666054e-05
3.44594072609384e-06
-1.86841811523322e-05
-6.01177670483056e-06
-3.36486430592205e-05
2.35518167870233e-05
-9.02703395936365e-06
-1.33267604655334e-05
-6.89761289930971e-06
-7.49645123902965e-07
-3.63259048662512e-05
-2.74038973171626e-05
2.19855172251529e-06
-1.73981983619599e-05
-4.34143247465905e-05
-1.64714097435328e-05
-1.76386115385962e-05
-1.51945300441165e-05
-2.99996891310973e-06
-2.18565110674239e-06
8.5093895966402e-06
-1.19459547755595e-05
-1.32818281506487e-05
2.21109577429238e-05
2.31504680271312e-05
-1.92109360409963e-05
-3.26795530012984e-05
-5.09145096712392e-06
-5.30572809872908e-06
-3.427735524491e-05
-4.99885879380525e-05
-6.2460334252162e-06
1.3495660490615e-05
-3.75431483075879e-05
-5.65725048251044e-05
-1.10162436384574e-05
5.26145972432218e-06
-1.12846498838258e-05
-2.18578259611188e-05
-2.74506830415989e-05
4.62858935944552e-05
-6.61998306461773e-06
-2.73933966037473e-05
-4.24438454088249e-06
2.89622245601205e-05
-6.72112404596026e-06
-1.20315418399171e-05
1.60036907703276e-05
-7.57886505819977e-06
-2.47193798652723e-05
-5.21854920149576e-05
2.66971930837547e-05
9.59902768185852e-06
-4.49427747512273e-05
-2.373639386495e-05
1.57452371633869e-05
-5.41353362756555e-06
-3.52155365906946e-05
-1.39682345216294e-05
2.63579799519067e-05
-1.96946715704129e-05
-3.43742045678199e-05
2.42030146705507e-05
-1.05823431350817e-06
-1.34881904869766e-05
-1.29556833886936e-05
1.73155561832438e-05
3.57131790419757e-05
-5.50649326972617e-05
-4.63251923811954e-05
4.16063319787006e-05
2.9092653125062e-05
-5.5564474163759e-05
-4.72160695934605e-05
-5.7583967827678e-06
-1.10348559355638e-05
-4.06455646370376e-05
-4.93515265008579e-05
4.31828638164207e-06
3.95064308222423e-05
-3.95070394688608e-05
-1.4475906221404e-05
2.81880498087145e-05
5.22458216952385e-05
-4.82048916618995e-05
-3.41736413427108e-05
3.42900524481232e-05
1.80324863525417e-05
-1.71969850233565e-05
-1.60804235606463e-05
1.36405016079144e-05
2.57649844330275e-05
-3.27595762350447e-05
-3.47345586618407e-05
7.75285450843117e-06
4.27247880555902e-06
-4.80532035811714e-05
-5.64936797373311e-05
7.14422141053529e-06
-2.97920387887222e-05
-5.99925790537719e-05
-1.98868684473081e-05
-1.66159921562152e-05
-2.31727054104912e-05
-2.47945035759871e-05
-3.21727470276929e-06
-9.90157503158036e-06
-1.75802787873107e-05
-2.24246638065893e-05
7.207848342398e-06
1.95254267393596e-05
2.72587957455042e-06
-8.39498506032585e-06
1.41137556785664e-05
-1.15995626109394e-05
-3.60183668232848e-05
-1.39562212163642e-05
-1.22025638892143e-05
-1.90807503515317e-05
-2.80670217123184e-05
-1.22303780213991e-05
-1.86628285944997e-05
-2.47835291371919e-05
-3.0267194400019e-05
1.456625973726e-05
1.7167791126742e-05
-3.52312600547224e-05
-2.30240023947897e-06
-1.74819756175185e-06
2.4483457332784e-05
3.6053162926956e-06
1.60847976802147e-05
3.86538834555849e-06
-3.04693916082041e-06
-3.77210551580753e-05
-1.1173678738587e-05
2.13595159601631e-05
-4.62518506744074e-06
-6.26542572763228e-06
-2.90503976025482e-05
1.50365802259367e-06
-2.46536793123183e-05
-6.37518615025365e-06
-2.99700473370627e-05
-7.98304460905599e-07
1.18179766108099e-05
6.16569410395387e-06
-5.55233903087332e-06
-1.59620689971244e-06
6.33782450776814e-06
1.13507279927952e-05
7.42584817586604e-06
6.74018038121975e-06
5.22762519010291e-06
1.77496056397536e-05
1.06831944220033e-05
-3.26573460938262e-06
-8.74739667357588e-06
-4.39315320809576e-05
-1.9069141354679e-05
-2.49239932363671e-05
-2.1295212274748e-05
-2.49578622405125e-05
-1.40140072913304e-05
-2.06795823422147e-05
1.0744058985865e-05
-6.5355040286074e-06
-2.00935887110197e-06
4.22176060990383e-06
-1.31637247713558e-05
-1.03058084725269e-05
-1.01177224826374e-05
9.24732465409193e-06
-6.10362347605299e-06
7.69704925759188e-06
3.0302545045405e-05
-1.50050244236583e-05
-3.96685729880327e-05
-1.42363942744354e-05
-7.7003673501597e-06
-4.88647200678667e-06
-4.76576762468189e-05
-2.89044917791619e-05
-2.5874667045958e-05
-1.01812751579016e-05
-1.94922565021826e-05
-6.2803340077251e-06
1.18425859242439e-05
-2.51286850125991e-05
-2.00668416337748e-05
-1.47618738039797e-06
-5.63149992796598e-06
-2.01926862334297e-05
-4.82699265856508e-05
-1.80170953236464e-05
1.60583162296454e-05
4.60629174824452e-06
-2.13174194318212e-05
-1.79967073022428e-05
-1.53670133900061e-06
-3.16521888132293e-05
-1.68998285512067e-05
-3.60859086584166e-05
-1.41369439426219e-05
-2.33617340342392e-05
-3.86239916256024e-05
-1.26612175662779e-05
-7.03601552844269e-06
-8.84784265191666e-06
-1.50914801612996e-05
-1.88232173329754e-05
3.20142862997443e-06
2.12902296711871e-05
-3.25184703375736e-05
-1.40096583490208e-05
-6.49332178076407e-06
-3.33924845178831e-05
-4.37993045235485e-05
-1.25785404603061e-05
-1.30256912614046e-05
-3.78850945091405e-05
-1.7405704929558e-05
3.17042307049703e-05
-3.5797601166933e-05
-5.74732843040168e-05
-3.11349353867222e-06
7.53474542120638e-06
-8.55596719334217e-06
-3.37122575827064e-05
2.82489181098705e-05
3.11839417013106e-05
-1.65876437299148e-05
-2.23225681998028e-05
9.36028645246973e-06
8.28343962936266e-06
-2.60331741430193e-05
-3.85576934593531e-05
-1.84276227017161e-05
1.3845435936904e-05
-5.90733319001331e-05
-4.51921373641687e-05
-1.15774004575261e-06
1.1232891344559e-05
-4.48037004199558e-05
-3.85752738914518e-05
-3.67806105606711e-06
-1.47946687271355e-06
-2.75900506877468e-05
-3.29038489531587e-05
2.69619986940324e-05
1.96172930985522e-05
-3.13022234989522e-05
-2.29694448218922e-05
9.33311357345316e-07
1.76835805777913e-05
-2.69824078340548e-05
-1.92202369423546e-05
4.16928565277839e-06
-1.89782625925832e-05
-3.17249349451046e-05
-4.07922019758732e-05
-1.83767811427182e-05
-1.47854878610809e-05
-3.48508123240311e-05
-2.19710148535741e-05
-1.80184519428692e-05
-1.95855675376286e-05
-5.16032353285564e-05
1.38629911780106e-05
4.09096007450045e-06
-2.79159641530524e-05
-1.53545225123846e-05
9.0483487247054e-06
-6.59853497699325e-06
-2.25212489330938e-05
-2.57813852354214e-05
1.65116757277423e-05
3.64780156035848e-06
-2.91842812035317e-05
-1.15111983098403e-05
9.36698604166789e-06
-2.33022647886076e-05
-5.20079362374409e-05
-3.66237989624269e-05
-8.02245859583187e-06
6.13941609292254e-06
-5.2874676167662e-05
-2.79727065622914e-05
-1.03321591864321e-05
6.54655255539651e-06
-1.28224435477264e-05
-2.36197571629977e-05
3.44590789251174e-05
1.01045727426403e-05
-1.87739205247643e-05
-2.492436275737e-05
2.33251246953963e-05
-2.38044023482208e-06
-2.04614633348233e-05
-2.08401897377727e-05
1.14436778627083e-05
-1.13523876490702e-05
-2.61916007794682e-05
-2.88937194393966e-05
-6.05705701819356e-06
4.26552891513548e-06
-1.88279944426989e-05
-2.52186642618978e-05
-6.79138482431229e-07
-7.3910203583309e-06
6.45177237528546e-07
3.39370303241766e-07
-2.61787163987998e-05
-7.43597844267575e-06
4.81950505722057e-06
3.42925798519954e-07
-2.33405864196123e-05
-1.41379375075902e-06
-1.50790380014788e-06
2.39645245199011e-05
-2.0344221217148e-05
-1.77423849214983e-05
-4.0373876392537e-05
-1.1934363049437e-05
-1.68284561203283e-05
-3.26170962420702e-05
-2.08349740928828e-05
2.35262389986468e-06
-2.8301013728708e-05
-3.97708152430133e-05
-1.15852111576276e-05
-4.45548142911319e-06
-1.90590094342323e-07
-3.84928547192337e-06
-8.99181254196011e-07
1.15199326384597e-06
1.04323794407839e-05
-2.43009857171932e-05
-8.71378130362218e-06
3.2605818810427e-05
-3.6224363347484e-05
-4.76396593108814e-05
-1.66428688095683e-05
-5.05365162634316e-06
-3.51141335055253e-05
-7.11101655501377e-05
-4.41320107264137e-05
1.11265285559949e-06
-3.72951286025633e-05
-4.40765476970707e-05
-3.13996819430387e-05
-2.01596693802158e-05
-3.55251076846963e-05
-3.76862867030645e-05
1.74606145336664e-05
1.43646365293876e-06
1.81339897282867e-05
-1.6701354013171e-05
3.94097519819094e-06
3.86137175603033e-05
5.08074435620813e-07
-2.85845419673763e-05
-2.68284636034779e-05
-2.22989079229116e-05
-1.83060629868967e-05
-4.20228166287017e-05
-6.03793003743052e-05
-4.66384992476232e-05
-2.1041866880033e-05
-3.25586546721239e-05
-5.11829841127571e-05
-7.44973501951259e-06
2.6770420869581e-07
-9.63159789779081e-06
-1.77236318507133e-05
-1.1006952138686e-05
6.57800010529953e-06
1.90356171908895e-05
1.75578683758378e-05
2.17796116152278e-05
1.89620779651547e-05
1.13972841503301e-05
-1.06847863700131e-06
5.97238792292613e-06
-1.61640701720598e-05
1.70604538676423e-06
-1.49884259323676e-05
-1.92667277994948e-05
-2.15964286708704e-05
-3.86096196782487e-05
3.83193830693888e-06
-2.55321054786708e-05
-5.05957406666463e-05
-3.99278512488965e-05
7.61865574449924e-06
-1.28652480877178e-05
-1.82640854356152e-05
1.86959164980363e-05
3.36057958308778e-06
-3.95372493631533e-06
1.30867261296566e-05
3.00881498840113e-05
3.57860371651173e-06
-3.69202465070746e-06
-9.52577790821129e-06
-1.21540417950217e-05
-2.19175331392369e-05
-2.15173656833099e-05
-3.41035782487104e-05
-1.15026665058717e-05
-1.10474511034416e-05
-2.51132607476559e-05
-2.1727021240743e-05
3.19437600990436e-07
-1.65088947251589e-05
-1.92866113603766e-05
-2.15345407140921e-06
-2.24461686065717e-05
-1.75504761322297e-05
-1.24350398714036e-05
-2.01560903390834e-06
3.82394468012122e-06
-2.61861472430623e-06
2.45415982467411e-07
-2.82603635670887e-06
-1.55795301028018e-05
4.90509758436731e-06
-2.37757515428141e-05
-3.18860091853958e-05
-3.55784199934621e-05
-3.99851062459548e-05
-4.81015518193783e-05
-5.56879253608612e-05
-3.59709342662853e-05
-2.83596404379844e-05
-4.17632811783498e-05
-5.10668129614231e-06
-1.19925310759281e-05
-2.09167578858004e-05
-2.21273253334063e-05
-1.08569420365158e-05
-1.80131158046724e-05
-3.40928916852044e-05
-6.42549825539173e-06
1.61821881679803e-05
5.79454265398708e-06
-4.81284026564459e-06
-1.65164293455282e-05
-1.77277605515904e-05
-1.56341474820105e-05
-4.02456231563649e-05
-3.15496735681587e-05
2.46671656001314e-06
-8.62080941078908e-06
-2.07631045852746e-05
-2.40129499636777e-05
1.26418546349781e-05
-1.55683996767723e-05
-2.13100256170043e-05
-7.53739154317903e-06
1.28459227780239e-05
-1.3678164545477e-05
8.9272546393154e-06
-3.50254365368894e-06
9.67421679565071e-07
-7.49318387915108e-06
-3.18703685787518e-06
1.05921693487441e-05
-3.1529276533828e-05
-3.33554242033728e-05
-1.47557028579891e-05
-6.1000129785484e-06
-2.22777123327271e-05
-3.54993358132723e-05
-1.17625902056886e-05
9.64690092678272e-06
-2.31395953963043e-05
-2.10647135450996e-05
2.31675987573316e-05
1.61239217522927e-05
1.08425814465353e-05
-2.24466440725521e-05
1.74047967979706e-05
4.23423156520822e-05
1.40828045813508e-05
-5.19691056171202e-05
-3.18005622267687e-06
2.10252126124711e-05
1.03100612056521e-05
-3.76248808244998e-05
-9.84312715010215e-06
-2.11617968080368e-05
-9.65084054052917e-06
-2.40170705822677e-05
-4.64101066667009e-05
-1.91313090252812e-05
-4.9260140079701e-06
-1.60245244094179e-05
-2.59969690984695e-05
-2.36490992413875e-05
-1.06450437084619e-05
6.33445786352037e-06
5.15047970032547e-06
3.51868317872223e-06
-1.35058545781783e-05
-1.61445478420957e-05
-2.16900363951794e-05
-9.77716048449946e-06
-3.17114464126164e-05
-2.17845017462828e-05
-2.26677495665579e-05
-2.1515986339386e-05
-1.52662267088715e-05
-3.46107487124351e-06
-2.92869442183201e-05
-2.56101349844504e-05
1.57348202571539e-05
6.33486146306384e-06
-2.23023785558255e-05
-2.67569290787823e-05
1.50845248132198e-05
1.46639710740509e-05
-1.90728847465694e-05
-3.67842001993016e-05
-1.2759797915789e-06
1.58848175269126e-05
-3.57354906656537e-05
-2.68077041636239e-05
-1.13504483786479e-05
-1.47211281849144e-05
-1.07019247842156e-05
-3.7295907472843e-05
-3.14527720188772e-05
-3.2963627236605e-05
-4.04836366466505e-05
-6.61023706736759e-06
-4.55555419089649e-06
-2.56327925245731e-06
-2.42625586513571e-05
-5.87682775727091e-06
-1.81128704780695e-05
1.30202828588732e-05
2.27728447806408e-05
1.52893710394525e-05
-5.808311530478e-06
1.27833740860471e-07
1.53706118008996e-05
-4.61691575175895e-06
-3.44669618432398e-05
-7.99350236972883e-06
4.34192147923308e-06
-1.48094276408973e-05
-2.19711876578198e-05
-3.44860129177415e-05
-1.08422659740124e-05
-2.94032574787752e-05
-2.68901021887042e-05
-2.1937652850206e-05
-2.34986038142302e-05
-3.23089902641488e-05
-1.05513222820629e-05
-1.25112973585056e-05
9.64634560442779e-06
1.79399796051663e-05
2.55616748174472e-05
1.33719947934782e-05
1.26592647324212e-05
1.17043210892835e-05
9.19155741910512e-06
-1.12271791294118e-05
-2.50728868885872e-05
-1.00428696965862e-05
2.7175347453448e-06
-2.80912799281886e-05
-2.442826856202e-05
-1.92373197905913e-05
-1.37559947381362e-05
-1.79113500799378e-05
-3.05992964904644e-05
-3.79218136013027e-05
5.39205500787291e-06
8.91841875219619e-06
-1.3321257977971e-05
-3.62783493265686e-05
1.11195182111915e-05
1.71856431235456e-05
-2.04546819149943e-05
-3.43967206208514e-05
7.92839380552391e-06
3.19771238664077e-05
-6.23621528223729e-06
-4.59568027927816e-05
-2.91991127057218e-05
-3.30154272707863e-05
-2.61890690853752e-05
-3.45795391001463e-05
-2.7112269832613e-05
-3.58879036969203e-05
3.05379740831849e-06
1.74042492883976e-06
-2.11298729274306e-05
-2.58980081093524e-05
7.47676154194482e-06
-7.28505133615003e-06
-5.05770820948152e-06
-1.97408373258263e-05
1.18443383574386e-05
-1.68649570061182e-05
4.8152889074803e-07
-1.00596395620698e-05
-1.02929903424829e-05
1.08050580211267e-05
-5.11773844369235e-06
-3.01995772117295e-05
-2.86776554065589e-05
1.45746728118732e-07
9.76952200568802e-06
-2.5895328887872e-05
-5.7488319672355e-05
-1.29871997889396e-06
7.00866020266969e-06
-5.41399345969757e-05
-3.13470811365653e-05
2.24904348450511e-05
1.51915411501602e-05
-1.47645351157655e-05
-4.76230778851937e-05
2.05698772987977e-05
4.1193966680677e-06
-5.55716446569012e-06
-5.05477851411253e-06
8.22393486662135e-06
-1.25146788027438e-05
-1.04628316672358e-05
-4.76991675453772e-06
-1.64182399243854e-05
-5.21093936678246e-06
-2.68888984102865e-05
-2.30000606275264e-05
-2.59409439080072e-05
-2.14016084105555e-06
-6.38126444520543e-06
-2.65658477017259e-05
-1.33011416731211e-05
-1.56891942843307e-05
-1.05439200949521e-07
2.67882823895209e-06
-2.40107642532016e-05
-1.42071656468733e-06
-4.51701499515031e-07
-2.11111202342782e-05
-2.85134135211106e-05
-3.62233082324941e-05
2.85507768654264e-06
7.21296648892384e-06
-4.02672439541518e-05
-5.31481336614798e-05
-3.19493628579473e-06
1.457668650929e-06
-1.71563328632885e-05
-5.93952650034149e-05
1.67140560718983e-05
1.82495684520643e-05
-3.82343481975118e-05
-3.90709085612479e-05
-7.34104511389151e-06
1.52556743637885e-05
-2.05385557994757e-05
-4.96383341683773e-05
-1.84335239110927e-05
5.1714661970013e-06
-3.42734287616191e-05
-4.18543393990448e-05
-2.02255229955341e-05
2.67345305208937e-05
-2.32745763658953e-05
-4.36773243936958e-05
-4.14826871701697e-05
-1.83025546690865e-05
-5.1652080883353e-06
-1.1249459417238e-05
-5.45713441822274e-05
-1.29352633510579e-05
-1.08153724109268e-05
-1.44339733636903e-05
-3.72899023429093e-05
-2.43155085036049e-06
3.24789703946337e-06
2.20337786845337e-07
-1.89326742427262e-05
-2.41374089687039e-05
-9.22857971930969e-06
-1.23329991388749e-05
-1.87315624762927e-05
-2.78781451972534e-05
-8.65784068160293e-06
-1.7559191809071e-05
1.1655319432858e-05
-1.13425167203106e-05
-3.77873265416956e-06
3.94843659963183e-05
-9.0606923323103e-06
-2.3436623804498e-05
2.09279212126442e-05
2.11705130921836e-05
-1.32163437976098e-05
-2.57091772621401e-05
-2.94694550304935e-05
1.26673537402765e-05
-3.83673956506703e-05
-4.44380126729009e-05
-1.20410335159698e-05
2.96537463363697e-06
-1.00409458229055e-05
-2.34155173319134e-05
-2.72775223537062e-05
-4.15645466281172e-06
8.68200922751561e-06
-1.93125689939759e-05
4.89046858189998e-07
5.74366287330031e-07
-3.09431894702469e-05
-2.13398123622012e-05
-1.23868116509607e-05
2.44625425623358e-05
4.97827177847093e-05
8.90685241229794e-06
-2.24000767410821e-05
-1.85535925447112e-05
2.04473353813999e-06
-2.71450096504274e-05
-2.99972500342572e-05
-2.97457989117563e-05
2.36033768261977e-06
-3.53920049205734e-05
-3.69403153413742e-05
-1.61864873151539e-05
-3.18543453178606e-05
-2.26778833718286e-05
-3.38293639080783e-05
-3.15415566535648e-05
2.41667191730831e-06
3.84128236498379e-06
-5.48294965367672e-05
-5.06177188451084e-06
-1.17079999603488e-05
1.01730096926311e-05
-3.17947523569906e-06
-3.10689909216132e-05
1.62664647777856e-05
-1.14751934476163e-05
-2.37389630119774e-05
-2.81085837945859e-05
-1.94056403456352e-05
-4.62147981775861e-05
-1.70483082314824e-05
-3.95390942770779e-05
-2.78153416766114e-05
-2.499506205779e-05
-3.05134221264902e-05
-4.47707670104122e-05
4.61748464506945e-06
1.61054422502423e-05
-1.0659905330968e-05
3.92551739097766e-06
2.86314273525264e-06
-1.96608537021858e-05
-6.76436142265589e-06
-6.16477696790617e-06
-3.5540329353898e-05
-1.68815624815478e-05
-1.36657452367442e-05
-1.03688320564571e-05
-1.26269766250146e-05
-2.1433937216883e-05
-4.07138259101625e-06
-3.74041525708342e-06
-2.22822770363662e-05
-3.13191931244655e-05
-3.05626050012687e-05
-2.38941240959878e-05
7.35418300114714e-06
1.83120095750464e-05
5.86458615923931e-06
1.88817464408345e-05
1.2428808020973e-05
-1.18641368749947e-05
3.22905574697297e-06
3.66845264726849e-06
-3.84535345425151e-06
2.31441445821154e-05
-2.16679900797536e-06
6.20932125022279e-06
8.07957611925262e-06
-1.20955254411093e-05
-2.48857432916838e-05
-2.05669341966754e-05
-1.03713710469046e-05
-1.09090406751432e-05
-4.3917184658275e-05
-1.250282045013e-05
-3.85206289408692e-06
-4.61547645181272e-06
1.4767281561787e-06
-9.3639294360903e-06
-1.65514142047454e-05
-1.93702942514133e-06
-1.43067544668772e-05
1.79269569585981e-06
2.16477273814668e-06
-8.28832929550805e-06
-2.21261271426646e-06
-1.01720550883584e-05
2.49191140773256e-06
-2.48850361802891e-05
-1.41689688654246e-05
-3.67046152625734e-05
-3.27020265534966e-05
-2.90034899821182e-06
-1.85231990412306e-05
-2.2222423884335e-05
-1.24975188401032e-05
-1.48050558517487e-05
-3.00623083364683e-05
-3.66587514239021e-05
3.46511176331017e-06
-3.80640280254838e-06
-1.94866351236006e-05
-3.79703599938117e-06
-8.64162673886219e-06
-2.03520719155029e-05
2.59053967660621e-06
-7.8734273178024e-06
-1.53825180379349e-05
-1.48351518207695e-05
-2.92993364732233e-05
-1.41982024830402e-05
-3.03320031985758e-05
-3.43602720741498e-05
-8.58491093923762e-06
-2.13342163207972e-05
-2.7776239403716e-05
-1.71683922761396e-05
-4.81147420533041e-05
-3.67796949884507e-05
2.78852343682545e-06
-4.47304654499225e-06
9.52656880679671e-06
-1.93440193806931e-06
-1.50807444682269e-06
9.52765906472176e-06
1.56099013460947e-05
3.02292506474528e-05
1.41137408920525e-05
-2.58875879419061e-05
-4.42728550765952e-05
1.18090573139308e-06
-3.86257613937939e-06
-4.62801635682529e-06
-2.77051037338095e-05
-5.29407602966258e-06
-1.27749933838919e-05
-4.30344148717071e-05
-1.78232140202189e-05
-3.65693721345856e-05
-1.79602653035639e-06
-1.82363327664543e-05
1.01311786955595e-05
2.6247024079423e-05
-8.50704825661843e-07
1.12525250933194e-05
-1.35959185976443e-05
2.10900542073916e-05
-3.65241064714439e-06
6.53131468831172e-06
5.56135724619154e-06
7.90901661068216e-06
1.5732678374917e-05
-2.02978675478218e-05
-1.84775022656472e-05
-1.05287743446213e-05
-2.13000431745722e-05
-1.90498195199424e-05
-2.29811064172207e-05
-7.47989871042718e-06
-2.12485233704828e-05
3.27136038577319e-06
-6.56179072924507e-06
1.6245663243504e-05
-6.42408179767718e-07
-3.77320061858333e-07
2.35921847368593e-05
7.00256071684116e-07
-2.41116708462813e-06
-4.06193305702553e-06
1.94207971591895e-05
-1.84741385812378e-05
-2.70092352096546e-05
-4.89717468560858e-06
-1.23231632734821e-05
-1.80850714793535e-05
-4.84705501814769e-06
-8.58304655794156e-06
-1.86287839823878e-05
-4.14994347093314e-05
-5.17391554632336e-05
-5.33598891727933e-06
-1.7314322905164e-05
-1.44353935809444e-05
-2.51542023669708e-05
-1.39236458227964e-05
4.66391170554895e-05
8.08570606540381e-06
-3.16174714002948e-05
1.34433499885205e-05
-2.97006284272155e-06
-5.73950844731348e-06
-2.58591317889498e-05
-3.14477906384859e-05
7.62671952694283e-06
-2.47205880185382e-05
-4.38812988200716e-05
-3.41847464242476e-05
-1.16636021194361e-05
-2.88824723029897e-05
-5.4345123119854e-05
-6.95449234621003e-06
-1.33954312583904e-05
1.12368707777284e-05
-4.36137409834752e-06
-3.85558531192332e-06
1.40109853590414e-05
-8.04889326946369e-06
4.98256047622587e-06
-1.13583209710562e-05
-8.08599303996612e-07
-1.36433362927352e-05
1.85612351764596e-05
2.45393410127791e-05
-1.10310405163943e-05
-3.65694520614063e-05
-3.46605977660501e-05
-2.48182599742425e-05
-3.12031789913439e-06
-4.2457475612648e-05
-4.56693289621228e-05
-6.6746988310366e-06
-2.21797816770964e-05
-1.58539353917279e-05
8.58882971641225e-06
1.61300563928919e-05
-1.92266875159442e-06
1.43436305046806e-05
2.65105024059401e-05
1.17254978271829e-05
7.31681846341362e-06
1.94003009123629e-05
1.50801032207628e-05
4.2923223414977e-06
-9.08845893512464e-06
-2.91809974158659e-05
-2.31678202623663e-05
-8.66250250784711e-06
-3.22459303166045e-05
-2.30218161124377e-05
-2.71962629347545e-05
-7.17730200425929e-06
-3.49000480701322e-05
-4.02954221954265e-05
3.15333274267258e-06
-8.8506119794343e-06
-1.83962676081259e-05
-7.16592458918304e-06
5.2622765058998e-08
1.11600349266941e-05
2.04054327423871e-05
1.38472914357102e-05
3.25480111518494e-05
-2.36998253396699e-07
-8.68824509811606e-06
-2.43395639171562e-05
-7.5880505441148e-06
-2.71499304486539e-05
-5.21143889051958e-05
-4.67784824748952e-05
-1.14783908981876e-05
-3.17666988489742e-05
-4.83540031618182e-05
1.58829506030382e-07
-5.17481994512674e-06
-4.36159858583592e-05
-2.61675307322353e-05
4.18812420149444e-06
1.81444085186097e-05
-1.37888589721224e-05
1.07716862123891e-05
2.88015362927076e-05
7.44854400646659e-06
4.4060589267691e-06
-1.1064774010809e-05
6.67615600405857e-06
-1.58576194385793e-05
-4.2550589384508e-05
-4.02086462008976e-05
-3.29195399342656e-05
-3.69963120105962e-05
-4.90742433441395e-05
-5.15421923066496e-05
-1.16309295150293e-05
-1.41077906627054e-05
-2.96808920275573e-05
-9.40625959309869e-06
1.72913425547406e-06
7.61066780214865e-06
-2.63608063685695e-05
1.53263158510328e-05
5.17846577912418e-05
4.45661959115144e-05
-5.99615047911839e-06
-7.494418183267e-07
1.35119771508271e-05
3.22819058039335e-06
-8.0535353941899e-06
4.46243849683042e-06
-1.53759192975546e-06
-3.1080222314966e-05
-4.51244642103508e-05
-3.47068520789408e-05
-2.05562504156349e-05
-3.98939185554634e-05
-2.93758061349839e-05
-9.18189456142548e-06
7.38855666492395e-07
-1.60777676669937e-05
-1.92310833683458e-05
-6.64322499046764e-06
1.47937877362703e-05
3.02729755024844e-06
4.40552984485677e-06
3.1727515532082e-05
1.84373157978434e-05
-2.62006938491415e-06
-1.67781771368801e-05
2.20975921030972e-05
3.60045807681919e-06
-1.64056374968521e-05
-3.17521448838025e-05
-2.79291539705959e-06
-2.05731846785764e-05
-4.42975904072063e-05
-4.59788196962787e-05
-1.27070038621112e-05
-2.34739344600044e-05
-3.11259252722479e-05
-2.31394729888793e-05
-3.76923081489232e-06
4.53576854596953e-06
-1.32077575558064e-06
1.43883707341775e-05
9.91050772105979e-06
1.62425148434101e-05
1.85904079513297e-06
-5.71356638017601e-06
-1.51461707851024e-05
7.30739072658336e-06
-1.73027084242745e-05
-1.0224388733357e-05
-3.38249994577986e-05
-3.80783010237542e-05
-2.8311064472787e-05
-3.72542275215301e-05
-1.62416585469513e-05
-5.16026293000704e-06
-2.48350704645494e-05
-1.0924090721601e-05
-2.68361539956591e-05
-1.90222238880564e-05
-1.97293395613592e-05
7.18806861398651e-06
-1.25071708009462e-05
-1.54756979919903e-05
-9.49873730357173e-06
2.8623286501677e-05
-1.38558686184622e-05
-1.4209623798198e-05
-1.18920468618366e-05
2.83483814429645e-06
-1.21085776489148e-05
-5.6435834337036e-05
-9.21251356090382e-06
-1.11480282315701e-05
-4.32780927432812e-05
-3.54805098805593e-05
-1.0236291157488e-05
-8.28366508463643e-06
-4.25169852641042e-06
-2.78379795064077e-05
-1.01302051935766e-05
1.10480164508467e-06
2.25520524361289e-06
-1.33521157100532e-05
-3.46134627360894e-06
1.68379803217689e-05
3.14360203182037e-05
2.01870775827137e-05
2.57634263516582e-06
-5.23734363991829e-07
-1.42755503063042e-05
-9.18680017379655e-06
-3.32150031568077e-05
7.23834852736492e-07
-2.14029693572657e-05
-3.90162782954979e-05
-6.85328891359583e-05
-2.30961312728867e-07
-1.28887204431133e-05
-4.40409047005512e-05
-1.00850820897676e-05
-2.24483009358463e-05
1.82846747466117e-05
-8.21914831405516e-07
1.26044448720151e-05
7.16408989684549e-06
-2.47660590767474e-06
-1.67165643400912e-05
1.26220263879357e-06
2.1099036293008e-05
2.12904144447076e-05
-2.26714709887439e-05
-2.34577136710965e-06
-1.01354657637229e-05
-1.87651246077365e-05
-5.17366285723442e-06
-1.86014855669239e-05
-5.15950692317208e-05
-1.8973750965934e-05
-2.68427437427812e-05
-2.98494197675297e-05
-1.20044633130893e-05
-1.00458378647596e-05
-2.24385861591215e-05
-2.18332769580189e-05
-3.28910052565344e-05
-1.76233422962256e-05
-1.41296311255986e-05
1.58748587057815e-05
-3.29972792336859e-06
-3.18866131391897e-05
-7.7558832246366e-06
-6.0128599676907e-06
2.67898196654667e-06
-1.12099577749301e-05
-1.16514554622673e-05
-1.85335825335391e-05
-1.11327397253438e-05
-5.06807326043038e-06
3.07533641742736e-06
-1.25682409736015e-05
-3.52009705782055e-05
-3.52358330821003e-05
5.61344243019171e-06
-2.93605592034696e-06
-8.90298286855428e-07
-2.71231818093894e-05
1.0072340885123e-05
1.77996938503e-05
1.59402331907517e-05
-4.39648393265352e-06
-1.80112192011406e-05
1.0275333160499e-05
-9.37440245701392e-06
-7.98736722365124e-06
-1.79803319708019e-05
-2.94687579510998e-05
-2.446261305805e-05
-1.13852148443897e-05
-1.76550052326889e-05
2.36329534037003e-06
-1.02644594473113e-05
9.2482729736693e-06
1.05169954573456e-05
-1.87041986308098e-05
-6.42581390114972e-06
-1.30476706633693e-05
-1.25577987426162e-05
-7.65456350372457e-06
-4.15429143929632e-06
1.01906535726826e-05
9.99068879126221e-06
-1.17365229774414e-05
1.52684287648335e-05
-2.75525430748755e-06
8.36213143285335e-06
-9.16773676615207e-06
-2.78610174738463e-05
-5.79990706438538e-06
1.31234319679773e-06
-1.73310755837052e-05
-1.23061702084807e-05
-1.13567953771535e-05
-1.23212496414302e-05
-2.93232881264329e-06
-2.80108520972459e-05
-1.55107778010979e-05
-5.60257499088948e-06
-4.26212632649125e-06
-2.49458318015067e-05
-1.16538863169963e-05
-4.13820479692032e-06
-8.12241854610097e-06
1.21961689197972e-05
-8.75150368927672e-06
1.42887445230371e-07
-2.37708222454669e-05
-2.89290802419393e-05
-2.30237329177771e-05
-4.76604592109927e-05
-1.83985864737024e-05
-2.22853131730782e-05
-2.39419032716928e-05
-1.54819937706384e-05
-2.92932081476827e-05
-2.64495608129464e-05
-1.80536251516392e-05
-9.29884039465339e-06
-1.52782547216869e-05
6.32065355994545e-06
3.62199218299072e-06
-2.86452360260339e-05
-3.56029347021638e-05
-2.78125336476175e-06
1.13832114251464e-06
-2.33908678902248e-05
-4.96176923402352e-05
-3.11974573238351e-06
-6.09056473703467e-06
-4.59358964255351e-05
-2.08105361590562e-05
-7.97334062625561e-06
-7.46375616631726e-06
-6.16843613902522e-06
-2.04585336157762e-05
-1.16852759173513e-05
-2.72799362434206e-05
-1.35630197321503e-05
-1.31111718902464e-05
5.32883111990787e-06
6.44434695916686e-06
-1.04936776265058e-05
-2.76843326608856e-05
-2.02353991231038e-07
-2.51370062934202e-05
-3.04137234383892e-05
-2.5990564013786e-05
-1.5980912135729e-05
-1.82529009312655e-05
3.28070541543992e-06
-2.43372975080006e-05
-3.29247079907732e-06
1.52515781108948e-05
-1.50304067104383e-05
3.86856474534458e-06
-2.13633443455882e-05
2.25096665772781e-05
4.79185362414933e-06
1.40755690819269e-05
-2.75062372231873e-06
8.86842491705446e-06
-5.19825380526029e-06
-1.00692563976133e-05
-1.49376879154157e-05
-1.410734872102e-05
-1.67930650008069e-05
-1.01934858249863e-05
-1.97726918773166e-05
-1.66249744023635e-05
-2.46636487885585e-05
-9.6133153959544e-06
-1.6880233896869e-05
-1.49233604621772e-05
-1.14365296292339e-05
-3.85574736423953e-06
7.78050126752466e-06
-6.10599183600905e-06
-8.23347306195247e-06
-7.97723218986994e-07
-1.58043830859473e-05
6.79418841592417e-06
1.70803899622105e-05
8.91775433287032e-06
7.86977076158514e-06
-8.71237452339466e-06
1.39191745306051e-05
1.59711836509002e-05
-2.94638643051002e-05
-5.49844459871364e-05
-1.38082493942336e-05
1.8077021558999e-05
-4.41842223892086e-05
-4.07762655271491e-05
-6.4421701208366e-06
-4.39267563496334e-07
-3.47662875984136e-05
-3.45198229964474e-05
6.87277351286428e-06
-4.41124129325341e-06
-2.47768632209824e-05
-9.91468861820203e-06
-4.20009352615157e-06
4.4084593727276e-06
-1.19830522522608e-05
-2.34776955528599e-05
-3.19327113205181e-05
2.43639585164782e-05
-1.92417719391672e-05
-2.97644109258806e-05
-1.81720354939038e-05
-5.32763233876606e-06
-1.96949586089298e-05
-1.40240371784728e-05
-3.45756973691029e-05
-4.25689579551815e-05
-1.67276892368318e-05
-2.13772852416935e-05
-5.33749048646646e-05
-2.41889022945423e-06
-1.75574394749317e-06
3.15594878901051e-06
-9.05306798627819e-06
-1.35236514240615e-05
-5.51854943237539e-06
-1.46034709954021e-05
-6.26826103025473e-06
-1.07828712764187e-05
1.21282276841594e-06
-2.2387439813079e-06
1.49940105976525e-05
-3.29760711375829e-05
-1.07403247077697e-05
-2.28603247307763e-06
3.55596736042997e-06
-3.21061916166195e-05
-1.21786695913415e-05
-2.84554607143533e-06
-1.25233562373511e-05
-1.88433536407102e-05
-3.25302295549552e-05
1.83651294623536e-05
-1.73932142102392e-05
-1.86742351627661e-05
4.42343561343757e-06
-4.53604514618636e-07
1.92418615367204e-05
-2.69443750322358e-05
-2.89665368511521e-05
7.94134413915294e-06
-1.62138562776481e-05
-1.6462388836708e-05
-9.58381983889435e-06
3.97529003032416e-06
-6.95993735152576e-06
-1.31689096675617e-05
-1.22863306695649e-05
1.8148866607389e-06
-2.49301220007553e-06
-1.48316102757152e-05
-2.43016661509957e-06
-7.29907004638947e-07
-1.23755932403137e-05
-5.03472927153501e-05
-1.54337853609423e-05
-8.8997250154526e-06
4.63566137202574e-06
-4.13015362414981e-06
2.54301150301481e-07
-1.89737542004975e-06
2.10950700870054e-06
-8.9031660425633e-06
-1.94620701770557e-05
-1.7347821469207e-05
-2.38425259281743e-06
-8.60584837603474e-06
-4.1090827934268e-05
-4.81336989639171e-05
-1.6257882581016e-05
9.24006136498854e-06
-2.40851104008982e-05
-1.89540012542889e-05
-2.26825838396005e-05
-1.99989395260652e-05
-7.51545072381969e-06
-3.55201262769014e-05
-2.60876998976626e-05
-8.68858635594657e-06
-1.21312474664877e-05
-1.45720922675762e-05
4.20836421147937e-06
-1.05240597179013e-05
-1.80594479395189e-05
-1.69218862606164e-05
-1.6378297750804e-05
-9.61996882441941e-06
1.23384325571873e-05
-2.22459128811376e-06
-1.05228757710664e-05
-2.89948781233807e-05
1.73593650230618e-06
-2.78366468647151e-05
-4.02066197365998e-05
-4.13269500901473e-06
-9.48981690934556e-06
-2.53519055153426e-05
-3.4788045024158e-05
-3.64480740941746e-05
6.55755025024897e-06
-1.01695019482196e-05
-1.06742090254998e-05
-2.71847495231985e-05
5.43425910335526e-06
4.40878492143791e-05
-2.99157713380801e-05
-4.12674314930289e-05
1.7188780606326e-05
3.50425740657458e-05
-1.06693436617509e-05
-3.67403687501483e-05
-5.74101678960889e-06
4.54918753377506e-05
-9.38126195614336e-06
-3.08440392920679e-05
-1.46133759258706e-05
1.40969094841346e-05
-2.03156478060864e-05
-4.76657226481014e-05
-1.69756915358389e-05
1.47956363132663e-07
-3.11456932219091e-05
-3.43986335508986e-05
-7.41825954269262e-06
7.88458213099157e-06
-2.34735814219171e-05
-2.1658969234472e-05
-1.22178151671338e-05
2.17198543745252e-05
-5.0840847910861e-06
-1.72961822529946e-05
4.60308716280715e-06
3.30436740758919e-05
1.18040769215244e-05
-3.16349527603907e-05
-5.90054784256259e-06
2.34907504448522e-07
-2.60673213668067e-05
-4.03846646292228e-05
-2.71735233477296e-05
-1.21421269859641e-05
-4.81782411751978e-05
-1.55161059529559e-05
-3.40665667289036e-05
-2.1986531416623e-05
-9.80149916506464e-06
-9.96444076432349e-06
-1.59925913774301e-05
-2.45017427851287e-05
3.7326288701983e-06
2.63918691317393e-05
7.87968861379585e-06
-1.87182678787529e-05
-3.37719903448227e-06
5.33766600334271e-06
-4.35663730439235e-06
-5.59565998451016e-06
-2.42688535836468e-05
1.39581965254745e-06
-2.47003503717848e-05
-2.14005318017691e-05
-2.03295009776034e-05
-1.08827718129823e-05
-5.11419968871901e-05
-2.52989364682561e-05
-3.72744656031596e-05
8.0182550078226e-06
-1.60230007282133e-05
-1.86537995172453e-05
9.25365210039467e-06
-9.30021146528125e-06
6.21092080210633e-06
-4.52174521195357e-06
-1.67093685124994e-05
-8.22687703961141e-06
1.24074932074713e-05
-7.98840319808694e-06
-9.13610157531862e-06
1.52094676393132e-05
-4.76955427901203e-05
-3.30593429038176e-05
-1.07567527089241e-05
-1.35668354139515e-05
-2.35303866893695e-05
-3.51337400207221e-05
-3.57056908754358e-05
-1.07508058041638e-05
-3.43614229829839e-05
-3.51228720234367e-05
-1.33083713772986e-05
1.58936042299485e-06
-1.91053016233724e-05
-6.97118133603758e-06
-1.79056739828178e-05
9.86406312622126e-06
7.31901565070374e-06
3.08577116662745e-05
3.34229676797973e-05
-7.76283931409888e-07
3.751005593485e-06
7.00339185619691e-06
2.01021840570105e-05
-3.43637967163484e-05
-3.52037130430497e-05
-1.96466850101535e-06
-2.81554878806237e-05
-3.40967807972705e-05
-3.94914236171373e-05
-3.19182850796688e-05
-6.90133714335942e-06
-4.28900884701989e-05
-1.55106186084464e-05
-5.4950338861936e-06
-8.79823414545584e-06
-2.12799093219309e-05
-3.8944976541234e-06
2.48008200183148e-05
2.87318581766692e-05
-3.15728546849974e-05
-4.14609511521902e-06
2.06397695089123e-06
4.97536453645018e-06
-3.08118942783367e-07
-2.09124043862965e-05
-1.82993535231749e-05
-2.82776878837484e-05
-5.82631967315447e-05
-3.53521041804988e-05
-7.57114646753942e-06
-2.05052094817703e-05
-4.27765507095496e-05
-3.26000637545538e-05
-3.48324834615992e-05
-9.18501531177604e-06
-4.04856579735133e-05
-2.4080071653473e-05
2.40937614059675e-05
1.3543909328788e-05
-2.93365104617847e-05
3.77426100318377e-06
5.16715116494126e-06
1.12018805561517e-05
-2.87434027103553e-06
-3.68083619584661e-05
5.52685239025085e-07
-8.34717639859958e-06
-4.71894386374574e-05
-1.92772166501229e-05
-2.07598560805129e-05
-3.14152453001812e-05
-1.69654386203098e-05
-2.92845085279778e-05
-4.58434795975655e-05
-2.6658776086371e-05
-2.95021912707032e-05
-2.4899124592146e-05
-3.33361532146204e-05
-2.55988692129572e-05
1.07289578098791e-05
-2.4923293290424e-06
-5.19438746217755e-06
1.4901553770615e-06
-2.4743500079752e-05
-3.17207644777843e-06
1.59762639210243e-05
5.29304647599725e-06
1.14552522055261e-05
-2.55223282367105e-06
-3.13411825687655e-06
-3.79402574580801e-06
-1.82835710500982e-05
9.63979918809191e-06
-4.91703209221393e-05
-2.73046987597002e-05
-2.22269866113462e-05
-6.93360576506165e-06
-1.61693962294491e-05
-2.3723401879326e-05
-9.88730373486641e-07
6.26990203999353e-06
2.14227110408402e-05
-1.54092364895981e-05
1.29823211099098e-06
1.74719424302988e-05
1.3251937320331e-05
-5.34981014423897e-06
-2.97627889817233e-06
2.06035217272171e-05
-1.09627430563123e-05
-2.66426237763019e-05
-4.77469614253376e-05
9.93564176142188e-06
-4.23417506166598e-05
-3.19827682726837e-05
-3.7096099492466e-05
-1.13387647680711e-05
-3.65495793665589e-05
-2.8130370248033e-05
-7.69716988289671e-06
1.53137766365014e-05
-3.01059908493774e-05
-1.30834888831767e-05
-4.56935732473938e-06
-1.73120310320666e-05
6.44628249798596e-06
-2.97623949483156e-05
-2.40882934759933e-06
1.23338744425188e-05
-2.81061400242286e-05
-1.51366468583646e-05
-8.29685310412719e-06
-2.13439051570136e-05
-2.66643928091629e-05
-3.11190443403888e-05
-5.53917662795377e-06
-5.15120988896801e-05
-2.80689873295036e-05
-1.44878114314341e-05
-2.86719218554596e-05
-2.47188181968792e-05
-1.98748961977254e-05
-1.43583502562654e-05
5.54745650602452e-06
-1.07822969235975e-05
-7.01171610648124e-06
-2.44929757862931e-07
-5.23260277483336e-05
-2.95262541660013e-05
1.93819608010629e-05
-1.50636819067956e-05
-2.09519007878684e-05
-2.15383238038584e-05
-3.54585007230319e-05
5.08274982383151e-06
-1.91058211425534e-05
-2.16103239461669e-05
-3.36050747631053e-05
-9.99636593017473e-06
-1.06669931316193e-05
-3.66707156023023e-05
-8.11485098186844e-06
1.40929102563016e-05
-2.45029605571629e-05
-1.3767820649962e-05
-1.62468876346655e-05
2.41511199537773e-06
-9.40847830254684e-07
-2.7888287695779e-05
-1.75019251538185e-05
-1.05685324313503e-05
-2.43611974316172e-05
-9.68200156426281e-06
9.17916470581877e-06
1.05308434793978e-05
1.89970556531382e-05
-2.61861613058661e-05
-8.05579611276989e-06
4.17950883358276e-05
8.1976355562749e-06
-7.78353768476596e-06
4.37094692441116e-06
-1.95662677345864e-05
-9.39932546814911e-06
-9.96428392807193e-06
-2.23557818068174e-06
1.72683659025136e-05
2.83419889073807e-06
-1.22130055709805e-05
1.60894205048282e-05
1.13551480074441e-06
-1.22083090620994e-05
-3.36597279997987e-05
-2.68454842174483e-06
-1.82954609541166e-05
-2.02112834078766e-05
-1.3718174917511e-05
-3.40455896697367e-05
-1.41972201318589e-05
-3.25947544228698e-05
-2.46458739068518e-06
3.68829261059581e-06
-1.07264317924082e-06
2.54492478740851e-06
1.32064830550847e-05
1.72355239086781e-08
-4.93974454319648e-05
-1.66795305372302e-05
-2.556520842868e-05
-1.43315788426466e-05
-3.05943918590692e-05
-1.83592881028321e-05
-3.05740028189275e-06
-4.31729105487523e-05
-2.86959387677349e-05
-3.47511105664631e-05
-1.35235009544226e-05
-2.5439275286069e-06
-5.31487492196171e-05
-2.97323921225585e-05
5.26649930188192e-06
-1.3525710447017e-05
-5.94224336151695e-06
-1.26068848682561e-05
7.68581794514339e-06
1.48653628555544e-07
-2.50159252689756e-05
-4.3959154990377e-06
1.3546099447742e-05
-3.05557669996352e-06
-3.81125171298078e-06
1.5852463874373e-05
-7.68529636969677e-06
-2.75844907102669e-05
-3.44185684040722e-05
-2.77162018990977e-05
-1.09439881163811e-05
-4.25475376375242e-05
-4.82931116644356e-05
-1.91062002833086e-05
6.69168214700403e-06
-6.8968276655548e-06
-2.2532924398562e-05
-4.93589718115338e-06
1.4373108615778e-05
-1.48600797939828e-05
-8.34690053775932e-06
8.56240410019113e-08
-1.28817865884986e-05
-2.48724396314142e-05
-5.05335817449378e-06
-1.77002089314533e-05
-8.06576522506665e-06
-1.98329072732211e-05
5.87017513898538e-06
-1.88516281596686e-06
8.74904842718122e-07
-1.49365174861203e-05
-4.67620715941982e-05
-1.55280695068456e-05
-1.19108841431758e-05
1.7857487555849e-06
-1.21191191777635e-05
4.48280008982966e-06
1.05453364825134e-05
3.35857856526344e-06
1.19342495574302e-05
2.29557240391888e-05
7.54039111003326e-06
-1.6835882678429e-05
5.77775296539719e-06
1.253845995324e-05
-7.10346085850639e-06
-2.02587615118465e-05
-1.72691431835336e-06
5.70960550368873e-06
-2.1483454742677e-05
-3.41923933261234e-05
-5.91100455504155e-06
7.07958149441569e-06
1.01144667813072e-05
-2.73614277772399e-05
-2.01475265855298e-05
-1.1970014078258e-06
-4.93585576808468e-05
-2.37217455050211e-05
-1.12151504511272e-06
-1.33864897537099e-05
-2.47809051243131e-05
-2.53896990921433e-05
1.27619357179393e-05
1.84855457265851e-05
-3.79922619381254e-05
-1.12067391851519e-05
1.66198542131879e-05
3.1105009863811e-05
-1.21379530738233e-05
-5.12884505555409e-05
-1.01831436066442e-05
1.01875672285229e-05
-2.27225409588607e-05
-3.81614274853358e-05
-1.98079183995717e-05
-2.81232551758208e-05
-3.58883878308353e-05
-1.54573660975681e-05
-5.67611538360741e-07
-6.5682904628076e-05
-2.41675230197642e-05
-9.93828892097592e-07
-1.0283516986343e-05
-2.11342382934002e-05
-1.60484681109806e-05
1.70406803196229e-05
1.77024148706691e-05
-7.42096603388268e-06
-2.21523141850563e-05
3.49486246284848e-06
-2.06666516171963e-05
-2.50037595427104e-05
4.630556082245e-06
-1.18394334756455e-05
-2.63423577843721e-05
-2.51729964494691e-05
-2.67754839121779e-05
-2.06529275919919e-05
-2.41203170041362e-05
-1.41497531414039e-05
-2.04503841585212e-05
-1.26829228340481e-05
-2.12504347481635e-05
-1.52388246195425e-05
-2.46421246657382e-06
-1.37070587127503e-05
2.22136231296105e-05
-7.51295830922445e-06
9.23457012954977e-07
8.09999898265014e-06
1.55148938399162e-05
-8.00464802470362e-06
-2.29947225859072e-05
-1.51608943824496e-05
-2.59118220381725e-05
-7.01691825010744e-06
-2.89565141835493e-05
-7.77628684168562e-06
-1.64197342437114e-06
-2.11148129828544e-05
-2.39881945597528e-05
-2.3250989115935e-05
-1.35467442203503e-05
-1.82128354109792e-05
2.39769445001048e-07
-1.0860232710066e-05
-1.36136895510117e-05
-1.01237540257381e-05
-1.12300960565693e-05
7.82121132249093e-06
8.08203747461282e-06
-1.21091906180266e-05
4.52362378767229e-06
-4.60241953531829e-06
6.08557772554634e-06
-1.70228489199984e-06
-1.35712748384897e-05
-1.94643064938494e-05
-2.27365939590928e-05
-3.62269477739155e-05
-2.95837670262414e-05
-3.393858442755e-05
-2.42770176554901e-05
-2.2201525244253e-05
-3.87105837432074e-05
-4.94286769458344e-05
-2.76602757542186e-05
1.24749395491171e-06
6.59202096834015e-07
-2.43902890199271e-05
-1.75913776100988e-05
2.90849483852752e-05
1.26201913980015e-05
-1.59759472109524e-05
5.951320066401e-06
-1.33855146748265e-06
-1.22035345083488e-05
-2.02593011179683e-06
-2.01588722877363e-05
-3.72812195490278e-05
-3.51800629625073e-05
-2.30702664677815e-05
-9.90075423421552e-06
-5.74833571864984e-05
-3.48448126023692e-05
-4.13969547093748e-06
-2.83067850149117e-05
-4.54281281282492e-05
-8.58900511102154e-06
1.97321888709208e-05
-5.86205364050074e-06
-2.51696983640965e-05
-6.32377275570752e-06
9.19045999531108e-06
1.09585153970944e-05
-6.71530476554347e-07
5.87242325732627e-06
2.13463549928299e-05
1.36437326273244e-06
-3.04400773899044e-05
-1.79132488971975e-05
1.28612540542123e-05
-1.0059561332306e-05
-1.85857876773333e-05
-1.66521829689498e-05
1.08992414816985e-06
-2.59582471015569e-05
-1.21044983619723e-05
-1.9399955828661e-05
-8.36448648344173e-06
-1.76360365161488e-06
-6.48161868624429e-06
-1.64767123088747e-05
-2.2800005228124e-06
2.13783175522186e-07
3.87742007910555e-06
-8.69910049589919e-06
5.48555490769068e-06
2.10147335007393e-05
2.65140425093099e-06
6.7242049386295e-06
-3.41572186996961e-06
-3.03795485177997e-05
-1.69656528633418e-05
-7.96430665082635e-06
-2.90672705623696e-05
-2.72515594835513e-05
-8.72947349231357e-06
-1.16729088599931e-05
-5.91588277142473e-05
-2.01146109625124e-05
3.74341353740199e-06
-1.67644813268702e-05
-3.84989736587954e-05
-9.200129579338e-06
8.6378618132015e-06
1.50630337787269e-05
-2.3096772248222e-05
-8.71926218673957e-06
4.04727450920438e-05
3.85776230110467e-06
-1.97066052963145e-05
-8.86904510859178e-06
-6.08498443600193e-06
-1.31153909414109e-05
-4.59494669000808e-05
-4.04654965275705e-05
-2.88916231860154e-05
-1.55679600362936e-05
-2.89999632288984e-05
-2.38780969540992e-05
-3.70408483434785e-05
-3.81148152586643e-06
3.72226420229593e-07
-1.83061926475541e-05
-3.21598334921064e-05
-2.12363401746725e-05
4.52706081838372e-06
-1.6626562303507e-05
-8.2545963880965e-06
-1.99570951372511e-05
-1.57116026903396e-07
1.80478110397315e-06
-4.11837346462141e-07
-2.59622947665872e-05
-1.27206940221899e-05
1.87217871510684e-06
-1.19255590939159e-05
-3.2165720059343e-05
-2.61168888381684e-05
8.39622382825175e-07
-1.06557473121027e-05
-4.75238749080236e-05
-2.12485690307477e-05
-7.4493654450904e-06
7.87011922694691e-06
-1.75292793041961e-05
-5.78829777382927e-06
1.87649843160521e-06
-1.27971772534571e-05
7.98297650567903e-07
-4.60183925492795e-06
2.53290671362009e-05
-3.22874864711673e-06
-1.3264845112853e-05
7.15206955681846e-07
-2.77570536250563e-05
-3.1185511108826e-06
-3.13552838420678e-06
-8.29417356831446e-06
-2.68265175892399e-05
-1.82654637123451e-05
-4.46034127486286e-05
-1.23309692073692e-05
-1.24716729072867e-05
-1.34900606334056e-05
-2.01485303295341e-05
-6.58156105476087e-06
1.03593842792113e-05
1.8961373361118e-05
1.16134671927262e-05
-1.10034469787648e-05
-1.7677213004532e-05
3.65064651401598e-06
-3.10493231883882e-06
-2.05746812174746e-05
-1.81122325906997e-05
6.56832616224456e-06
1.08268796901602e-05
-1.45597695961042e-05
-2.86911563315261e-05
-1.96677105139081e-06
-2.1175613337259e-05
-1.16944601703618e-05
-3.09080022113889e-05
-4.0196940059607e-05
-5.55110845807231e-06
-7.34335120466365e-06
-4.27809364841926e-05
-1.98582141638617e-05
-1.77165051384908e-05
8.48617045509404e-06
6.00734215170155e-06
-1.13736087824442e-05
-4.73158474539904e-06
2.89144565135513e-06
-2.86046610180347e-05
-1.80960056424037e-05
-1.19492753970277e-05
8.08345269920411e-06
2.99027955701772e-06
-1.72454202176408e-05
-3.38038269740823e-05
-3.56308685685063e-05
-3.31850956455953e-06
-1.98404035641621e-05
-1.70593880168034e-05
-2.60116850140477e-05
1.83758093463545e-05
-1.80502743243625e-05
-4.62868948544205e-05
1.91695292948293e-05
8.68965266245243e-06
4.90469168955985e-06
-7.49642309302918e-06
-1.36006881382284e-05
-3.03815924230554e-07
-1.44073826230046e-05
-4.18877068914871e-06
-1.78780375646541e-05
-1.72513273024916e-05
1.22236271532797e-05
-2.35964732919026e-05
-2.60464530090829e-05
-6.79765301155573e-06
-7.87754229492293e-06
-1.35707305982182e-05
-1.7286458742052e-05
-4.47910710583951e-06
-1.62650884195121e-05
1.44788337025521e-05
-1.16177497117486e-05
6.30279885232691e-06
5.49364720325879e-06
7.6910132609919e-06
-2.85193016384804e-05
-2.76025828730601e-05
2.1700873319032e-05
2.1528178715301e-05
-2.10221080355043e-05
-2.55665212044298e-05
1.32922785936327e-05
-3.34411680403129e-07
-3.6916653588812e-05
-5.32102215298517e-05
2.93929398820432e-05
1.7475097555488e-05
-5.61103080371901e-05
-5.355414192825e-05
1.04162154780395e-05
4.88791983112783e-06
-2.02409790813307e-05
-2.24803041608188e-06
8.51941878400786e-06
3.71286666940835e-05
2.18795249392201e-06
-1.45599942786441e-05
1.33948148473263e-05
2.81568350142637e-06
-5.53125006658413e-06
-4.08990917583161e-05
-2.41196805329078e-05
-3.08663539878315e-06
1.99397822517867e-05
-3.25712776202131e-05
-5.36379772963478e-05
-1.01098662502767e-05
-6.01673648639287e-06
-3.32593841956931e-05
-4.15578208594981e-05
-2.80252136032404e-05
-2.71050198150953e-05
-7.86949225545196e-06
-1.15709638874309e-05
-1.99181425515133e-05
-8.75893111242443e-07
1.3813925945526e-05
7.87846043289297e-07
-3.94515637700462e-06
1.70191187161901e-05
2.16746473110259e-05
-8.50697124847152e-06
-4.13101235006828e-05
-1.06335694752259e-06
3.61144747543815e-05
-2.1838292556055e-05
-7.1366034192228e-05
-2.96951725039107e-05
-7.46068367657568e-06
-3.70890502960195e-05
-6.06482170587095e-05
-2.17451455729373e-05
1.51782176551812e-05
-1.84582230757485e-05
-4.88083396944491e-05
-6.60354893488596e-06
2.41167183586745e-05
-1.57228243633881e-05
-1.64300843958228e-05
4.17453477151722e-08
3.54995534040674e-05
2.52167459692581e-06
-2.7902413988592e-05
-3.73175673712981e-05
2.92798264645549e-05
-1.20195271551899e-05
-3.23343306727498e-05
-4.05648915228554e-05
-7.41790117959953e-06
-1.73200426040717e-05
-3.19190859077872e-05
-4.22012583812328e-05
-8.70393023749207e-06
-2.71651598707005e-05
-2.42529889208632e-05
-1.07860379801851e-05
-4.33469271011546e-06
-4.60817119260133e-06
-9.66163586990117e-06
2.99817108355155e-06
-1.42023911542011e-05
-5.86648888995537e-06
1.56584590524708e-05
2.46047509475359e-06
-4.75843810989962e-05
-1.35477579152164e-05
1.45483003393381e-05
-2.7232610519041e-05
-4.75248877405955e-05
1.62604042142332e-05
1.28341439661246e-05
-2.32419431065312e-05
-4.78006812574066e-05
-6.74995756697774e-06
1.13266862416671e-05
-2.34576324813058e-05
-6.96414666372613e-05
-1.14323485490519e-05
1.60704251422436e-05
-1.13084052602545e-05
-1.70726003530294e-05
-3.92694088493935e-06
1.88227473976687e-05
9.37584255160556e-06
-9.8295007178053e-06
-1.33243963437758e-05
1.2336740255542e-05
-1.79753847689378e-05
-1.06689988424753e-05
-2.06317614037005e-05
-7.68430572281031e-06
-5.69485206058671e-06
-3.15483689022907e-05
-3.81504797967984e-05
-2.45915649808912e-05
-1.72804565454754e-05
-2.78516893116636e-05
-2.45986827036637e-05
-2.64440482303724e-05
-2.62118261001662e-05
-1.92834104560683e-05
7.20479516592686e-06
-2.10672945444656e-05
5.38734610854809e-06
7.57552238058068e-07
-1.36128565566242e-05
-2.5851402832687e-05
-1.43406849935415e-05
1.84573304789364e-05
-1.11348822344624e-05
-5.32719943133205e-05
-3.07599510672723e-05
-2.72525106762684e-05
-1.86872475642288e-05
-3.49685002214927e-05
-2.21272180466113e-05
1.50063227039915e-05
3.33116823757322e-06
-3.09338654702053e-05
-2.30268884288665e-05
1.62690160039771e-05
1.62497606814959e-05
-1.98157846605289e-05
-2.94963435813537e-05
2.80725018415174e-05
3.02294265319477e-05
-7.44068064523841e-06
-4.1110223970291e-05
1.83613147147255e-05
2.34193203815523e-05
-3.57619313425948e-05
-1.71280135144471e-05
-8.03008044261449e-06
-8.45880857811973e-06
-1.00395942749201e-05
-1.92754516661954e-05
7.44145847912123e-07
4.79178435286837e-06
-1.84169459602701e-05
-2.69257042026003e-05
-1.81906991628033e-05
2.12555458939481e-05
-1.75516858620329e-06
-3.69237304126765e-05
-5.56672219974184e-06
2.50712530365009e-05
-5.92652962237521e-06
-1.1030146741225e-05
-1.81615156259548e-06
-7.79313178885144e-06
-1.25586350714382e-05
-1.41884298452232e-05
-2.03213878848668e-05
-9.60733751348996e-06
-3.40782419871117e-05
-1.00229627627898e-05
2.40348002314847e-06
-4.22726911187026e-06
-2.38504514890673e-06
-9.42017402006906e-06
-1.77850718214187e-05
2.18670702736635e-05
5.83462265939768e-06
-9.36772681475623e-06
-6.29017018051959e-06
-2.89100729588614e-05
-1.96750461554076e-05
-7.01452617967898e-06
-3.5518137717258e-05
-2.5342103330308e-05
4.49980741867245e-06
-3.23111245983362e-05
-4.31996057319197e-05
-8.27742053992884e-06
-3.24311683702902e-05
-3.30043174119211e-05
-4.21944241915368e-05
-1.23577226870672e-05
1.51968917356839e-05
-3.60562436394297e-05
-3.27602680227149e-05
1.1124238444853e-05
-1.28522408345008e-05
-1.89858774561559e-05
-4.71418142116064e-06
-2.18078526763158e-06
-1.24965857515146e-05
-3.11324210323402e-05
-9.00821781222096e-06
1.88886928450388e-07
-3.40431979950211e-05
-3.17826398282364e-05
-4.31429783545538e-05
-1.66867273222577e-05
-2.04489935071005e-05
-6.55330365186578e-06
1.36531745166841e-06
-8.38001885233564e-07
-4.04759030937514e-05
-2.46885787261671e-05
-8.10794365748625e-06
-5.43797240877921e-06
-2.90353205418547e-06
-2.27650861947893e-05
1.35889284026514e-05
-2.79002068493799e-05
-2.25142258001953e-05
6.35868728849583e-06
1.08307941864061e-05
-2.17670678318319e-05
-1.67803155959854e-05
-2.87807030732663e-05
1.29844476608391e-05
-2.80869014840938e-05
-3.5843228818959e-05
-1.5039088868922e-05
-5.94407866292305e-06
-3.60465628742912e-05
-1.92171127265268e-05
-1.82187576432538e-05
-3.85518354582031e-07
-4.53452633092709e-06
-6.64858482320924e-06
-3.52896878692804e-06
2.8718734526822e-05
2.21864712023015e-05
8.01025826799324e-06
5.66597240891191e-06
1.14219239500242e-05
7.16380495827193e-06
1.27875552266759e-05
-1.17259668742192e-05
-1.38063725897316e-06
-1.29438752515483e-05
4.9033261630074e-06
-2.51341536366383e-05
-7.4890151442582e-06
-3.6761374683285e-05
-3.91016034772665e-05
-2.63274514276899e-05
-2.3897892233527e-05
-2.72569200851256e-05
-1.53975821865766e-05
1.10465983778652e-05
3.30807682999915e-06
5.04372941971909e-07
-8.17974592721361e-06
1.51421152303071e-05
2.40076769284943e-06
3.81171426271159e-06
-1.70885788772144e-05
-6.98100989218616e-06
-3.46479995115128e-05
-1.51248119270683e-05
-3.47414676101162e-06
-1.39466373321711e-05
-2.69019681436294e-05
-3.3596118296253e-05
-2.24915388504795e-05
-2.74499930919355e-05
-3.77814501087585e-05
-4.35018122258755e-05
-1.5964042240085e-05
-4.71855307584259e-05
2.84584554262837e-06
-2.59926194033643e-05
-5.85429613552136e-06
-5.42737574931159e-06
-2.17660903616699e-05
-4.34504034612466e-07
1.97104650641491e-05
3.0215714023306e-06
-1.04743914812599e-05
5.18073462685997e-06
-3.26115800692181e-06
-2.50839898158309e-05
-2.89428892654555e-05
-2.65015407527584e-05
-3.71169466392085e-05
-5.61940336755624e-05
-1.65386567047948e-05
-3.58885220760038e-05
-3.06566300827812e-05
-3.26744650653986e-05
-3.10010206925588e-05
-2.5305987081565e-05
-4.82392131348956e-06
-1.27672989090823e-06
-3.86200696927333e-06
1.1034669201279e-05
9.75550481805619e-07
7.49050532102114e-06
1.19966982939341e-06
1.58431745414298e-05
2.12745050429136e-05
-7.31763128853493e-06
-1.75055598264207e-05
-5.17428419665382e-06
-4.56059537601941e-05
-3.35261509691045e-05
1.67021358442318e-05
-3.59261972065089e-05
-2.26705701325733e-05
-1.70928206455571e-05
-2.32840172771668e-05
-3.33258361120698e-05
-8.13238914463021e-06
-2.02741096685557e-05
-9.26499901618814e-06
2.06366518479855e-06
5.76474891282248e-06
2.63142885479658e-05
3.24314961520494e-05
4.32766904308975e-06
-1.57469350132386e-05
1.16909954942689e-05
8.80681869597997e-06
7.62162069004546e-06
-1.69665221494721e-05
-2.33303190569443e-05
1.6140255961102e-05
-1.76906696840776e-05
-4.34272936157113e-05
-3.79728984989178e-05
-2.86008478685481e-05
7.64638773456884e-07
-3.06832816410849e-05
-2.31053337373411e-05
-5.59783540886655e-05
-2.02008045662342e-05
-1.52264229221592e-05
-1.30777209941781e-05
-2.98395841114235e-05
-7.33942009274923e-06
1.5938033115709e-05
-1.02727293555266e-06
-9.65743532284638e-06
-4.40257195006097e-06
-4.56011337625081e-06
-2.72354685065115e-05
-4.14712356325537e-05
-2.52662639392461e-05
-1.27659719439105e-05
-2.50883423924583e-05
-3.75647704413043e-05
3.41135663566871e-06
-2.22838776762054e-05
-2.48966629720859e-05
-2.84520755545463e-05
-1.30928419393648e-05
-6.62396963313693e-06
-3.02943930172595e-05
-1.13745559550089e-05
-8.86469004157088e-06
8.96947886981341e-06
2.31096071939627e-06
-4.45560080355236e-06
4.58979797601848e-06
3.69474264946928e-05
1.70508743508941e-05
-1.64042713127679e-05
-5.17913648131635e-06
-1.55189172111859e-05
-1.94054565252963e-05
-9.89438558285524e-06
-5.36386008345402e-05
-2.12422362521793e-05
-2.64594986640274e-05
-3.76224769193333e-05
-1.66962690191915e-05
-2.46461886161222e-05
-6.03897557274612e-06
3.6864398337716e-06
-2.19992571394393e-05
-3.315034331591e-06
3.74334743105319e-05
3.20709351880569e-06
-3.35431909480709e-05
-1.89680582471807e-05
-1.25679220332325e-05
-4.89848451352832e-07
1.83122207250181e-05
-6.04742096400521e-06
-2.92404140068232e-05
-2.04595824252527e-05
-8.49521287215912e-06
-2.05817590837921e-05
-3.27643629217363e-05
-1.93322135034871e-05
-1.36589744252063e-05
-1.62609345316634e-05
-9.98346392870609e-06
-3.40193343579123e-06
-1.97442008112071e-05
-4.22720682296054e-07
-2.46108198868469e-05
-1.73677372883453e-05
-9.81954956274618e-06
1.44856248102915e-05
-6.01506722597565e-06
-7.44832353129504e-06
1.0104776805809e-05
-2.9045807790825e-05
1.08721966000601e-05
-2.95145622408898e-05
-1.05638282001182e-05
-1.62152616466403e-05
-4.59106407970251e-05
-2.32816126208936e-05
-1.49821106892566e-05
-2.57165461528975e-05
-2.31072940419768e-05
-4.37799305188525e-05
-1.67732968798336e-05
3.65517636811202e-07
-3.1897020797082e-05
-1.13825292147723e-05
-7.34561102406187e-06
9.68813119324038e-06
-5.26904451296825e-06
-7.55099888589255e-06
1.32604253149216e-05
-1.38535659907762e-06
-2.20621818978315e-05
-1.55825776191643e-05
-2.47494166300081e-06
8.40694968999288e-06
-3.33387518735536e-05
-2.81001574443234e-05
-1.67817740682778e-05
-2.87975419626843e-05
-3.88150116020213e-05
-3.44043423237611e-05
-1.68264382229925e-05
-5.37912471121974e-05
-2.23705580489313e-05
-1.99196154311745e-05
-1.8652809241722e-05
3.9851237714707e-06
-1.79100284339741e-05
5.29907247116885e-07
1.33473570217012e-05
-1.28719536397878e-05
-8.30649294190456e-06
-4.25564357147446e-06
1.41420479479652e-05
-1.45966338608795e-05
-1.18440850867419e-05
-1.69270334290857e-05
-1.27921726990991e-05
-1.52860928969005e-05
-7.76922378492349e-06
-1.46361343047989e-05
-1.57274828709758e-05
-2.91504835095267e-05
4.20708617140671e-06
-3.09889510995601e-05
-2.38234608997821e-05
-6.44456832437518e-06
-1.49153792828248e-05
3.63286273818919e-06
2.51680538806181e-05
-3.09900775485043e-06
-5.4620257336277e-06
-1.44862025112228e-05
-1.95280796405777e-06
-1.03576830725032e-05
-5.9364399807956e-06
-6.64057729183354e-09
-8.66480269355248e-06
-3.90672871180949e-05
-1.66840816892278e-05
-2.80698714959242e-06
1.63382656829434e-05
-1.34145585730636e-05
-2.5184514694406e-05
-3.78430473220493e-06
-1.77035992056866e-05
-2.17075351436452e-05
-1.85534250817466e-05
-9.7698221599003e-06
-2.51384773980146e-06
-2.49833315808336e-05
3.52118670051364e-06
-4.44898761314001e-06
-9.34790460397162e-06
-1.44594905386677e-05
-1.80266996411489e-05
-2.21152747700424e-05
-2.69014798176858e-05
-3.43196010954717e-05
-9.3657907386352e-06
8.43660690672145e-06
-3.68688481862574e-05
-2.49058313030819e-05
-8.78338888209006e-06
-2.46454198157214e-05
-3.76249056346923e-05
-4.90898998890482e-05
9.38442315075652e-06
-4.13479759196818e-06
-3.70790611671314e-05
-2.37250574620334e-05
7.14448146805803e-06
-4.08362451939771e-06
-2.68105742525559e-05
-1.76708210601671e-05
1.96373068810975e-05
-2.49268917629816e-05
-4.31699583145525e-05
-1.10852225444446e-06
3.73846210071892e-05
-1.89041713118658e-05
-1.0960025904505e-05
1.68993064533322e-05
1.32582569271343e-05
-2.84773741793449e-05
-2.69130707323494e-05
-3.02290338353719e-05
-1.58234246951835e-05
-2.98816107433509e-06
-3.42772209762603e-07
-3.06378737768045e-05
-2.24606099048405e-05
-1.48375709773722e-05
-1.2123700693591e-05
-2.20061020361728e-05
4.85002199794188e-06
-3.18523561709524e-05
-1.63397281608088e-05
-5.47101580913748e-06
-5.95588508876478e-06
-2.24438638108095e-05
1.24341139742327e-05
-1.87711900637745e-05
-3.02102148446487e-05
-4.00721022886956e-06
3.41268121082642e-05
1.34133473220775e-05
-1.96238437471966e-05
-1.27335709183286e-05
1.75519537001304e-05
-1.12967139502286e-05
-1.5909704565516e-05
-2.81496304612156e-05
-5.09147870361348e-07
-3.04199460439443e-06
-3.42015958195118e-05
-1.41544420914174e-05
7.31217873240393e-06
-2.60779405981423e-06
-5.45037475192682e-05
-2.47395069578375e-05
2.73096612497825e-05
-2.19925825422729e-05
-3.83252092761198e-05
-1.56955169926126e-05
-9.8343077907062e-06
-2.72191744452575e-06
-3.08852604632304e-05
-2.06591936423952e-05
1.84381768874371e-05
1.42734132639123e-05
-1.43230723532958e-05
