# Supplementary material for: Research on computational propagation and identification of mine microseismic signals based on deep learning
Source: PLoS One. 2025 Oct 22;20(10):e0334641. doi: 10.1371/journal.pone.0334641 (PMC12543183; doi:10.1371/journal.pone.0334641)
Supplement: S10 Data — (ZIP) [file pone.0334641.s010.zip › 000101100001467.xlsx_0.txt_24.txt.txt]

1.82680165178217e-05
2.43987309202262e-05
-1.27196856391812e-05
-1.7083258704286e-05
2.51345775771405e-05
2.0840759773542e-05
5.24054955262442e-06
-2.26556428738334e-05
1.38035488573118e-06
1.18879465293604e-05
-1.04677426805776e-05
-3.26315481268264e-05
-1.5201295939294e-05
3.1803464615193e-05
-7.26485142349804e-06
-4.92148708624824e-05
-2.45680169250507e-05
1.30295547453112e-05
-2.29322485441603e-05
-2.78521398137496e-05
-2.23760655021943e-05
7.26162350209857e-06
-5.27518112393474e-06
-1.49281590251552e-05
-9.09506707458139e-06
2.81534964441929e-05
9.44220075027818e-06
-1.68568083067427e-05
-4.40005367300215e-07
1.6937390984391e-05
-1.34362459883168e-05
-2.04582270324449e-05
-2.92301463339414e-05
-1.38806012083424e-05
-4.79449049405933e-06
-9.59671176268565e-06
-4.03617756966727e-05
-2.33666348548356e-05
-6.22031902352523e-06
-1.65635393597566e-05
-3.47821187807311e-05
-2.1864352418132e-05
1.32205984024815e-05
-2.04478780650457e-05
-6.61657680350162e-06
9.67584815476605e-06
7.39021489460104e-07
-7.64045594059674e-06
1.33288671770417e-06
-2.94276022566356e-05
-1.28593396697033e-05
-8.98312055744598e-06
-1.75120359343352e-05
-9.53118302166153e-06
-3.52407879817014e-05
-1.63096995672416e-05
2.64385487175974e-06
-5.22457735587269e-05
-4.58272072177738e-05
-4.8319810940323e-06
4.95836689702683e-06
-2.91111047601093e-05
-2.2436045106829e-05
1.79198962658961e-06
6.11671384186339e-06
-4.62706847488053e-05
-2.55951662339596e-05
-3.31340605521089e-06
-3.4578594038476e-06
-2.58925259123478e-05
-3.27032178465737e-05
1.51117914819388e-06
-1.23506671649431e-05
-2.68933845497688e-05
-2.78359052841191e-05
-1.55443985488566e-05
7.30353337562731e-06
-8.35187919890606e-06
-3.19438181386158e-05
-1.01072763403987e-05
1.4873161153198e-05
-3.90977225573532e-05
-2.8187998336058e-05
7.89297908025987e-06
2.90056496111564e-05
-6.34888308505796e-06
-3.36283299171308e-05
-1.48350464270236e-06
3.90425493422855e-05
-1.84858757614331e-06
-1.58233361802659e-05
-2.47786167346695e-06
1.36728379907784e-05
-2.62286051982757e-05
-3.86585301581934e-05
-5.15140863090543e-06
-2.91347993610994e-06
-2.09663666904672e-05
-9.8120850083111e-06
-6.61601795441061e-06
-2.22653907330175e-05
-3.35451882583232e-07
-1.0307965452415e-05
4.85758945425728e-06
-5.35975591699763e-06
-1.08460663881868e-05
-8.23158779459374e-06
-1.22431160410475e-05
-2.22718278268924e-05
-3.62506966468693e-06
9.89709523452646e-06
-1.23453170525641e-05
-2.60709853688054e-05
-9.68178627394739e-07
5.09386100854864e-06
-1.80776836156001e-05
-2.95195196299214e-05
-2.79660095136386e-05
2.98899925007076e-06
-3.65443449139826e-05
-6.58441664025864e-05
-2.12447141198473e-05
-1.20615888803474e-06
-3.18976127269637e-05
-2.26076348512611e-05
-1.14367588613309e-05
2.05553341488468e-06
-2.53406659310621e-05
-3.16974536109795e-05
-1.48690427974483e-06
2.49037644866121e-05
-2.40841325809674e-06
-3.04945430678689e-05
5.68681626305705e-07
-3.01696951913724e-06
-2.60406272291787e-05
-2.51378801495855e-05
-2.56306530492796e-05
-3.99267207034538e-06
-1.96726840591256e-05
-1.66920879175343e-05
4.56661121278039e-06
-2.54028489988888e-05
-3.27540507826747e-05
-1.48713889430297e-05
2.82196215942141e-06
-1.22452920273479e-05
5.65822895775163e-06
2.66826580258954e-06
-5.08437963569643e-06
-9.49164021588159e-06
-8.90531839017988e-06
2.35051275700752e-06
4.07046785622544e-06
-3.30773249224095e-05
-2.57160724294181e-05
-1.83115920420051e-05
-2.19280279058428e-05
-2.47142038693006e-05
-1.93435435131832e-05
6.23021839838738e-06
-7.95785020886715e-06
-1.41882733711799e-05
-1.27290047333688e-05
4.29655169074394e-06
-7.64426080525894e-06
-1.70829542402321e-06
6.09352812990221e-06
5.26239614095107e-06
-1.02069058544812e-06
-8.2258404528752e-06
-7.60161339183583e-06
6.36833760144733e-06
5.9214969169521e-06
-2.20375895424959e-05
5.14282668412852e-06
-6.84901566906902e-06
9.72142415075519e-06
-4.54717614308404e-05
-1.73170047970472e-05
-2.47446976394953e-06
-4.49820268044754e-05
-5.08367006172062e-05
-1.72386502823831e-05
-3.86849150843052e-06
-1.97725443782393e-05
-5.18143731689244e-05
1.37005409239886e-05
1.11005034651449e-05
-5.06226131008876e-06
3.13366263259428e-06
2.09214796333133e-05
1.60671176839869e-05
-3.53282792156633e-06
-8.80172420982783e-07
2.21375076963862e-06
1.93140779174209e-05
-3.48579261979469e-05
-2.83896015878545e-05
4.56719089860008e-06
-2.81268275014153e-05
-5.45228413139859e-05
-1.3503377240245e-05
-2.70748403993291e-05
-3.44079827701007e-05
-2.84693213135005e-05
-2.19669714046167e-05
-2.4778024651339e-05
-1.97850113286644e-05
-1.53611157588612e-05
3.03999423063967e-07
-7.74111704700024e-06
-5.91192436650602e-08
-2.13828363550476e-05
7.67098055149174e-06
-3.82465756590372e-06
-2.40407031413139e-05
-4.60124465953223e-05
4.06556778630903e-06
-3.10602946304291e-05
-3.80139620690523e-05
-2.26470609795726e-05
-1.06993019473467e-05
-2.10082694358886e-05
-3.47653792022468e-05
-2.42755964607558e-05
-1.96063431210781e-05
8.02899428312227e-06
-8.94595890486523e-06
-3.48150615666909e-06
2.21067047624815e-05
-1.89743448266775e-05
-2.10740860574476e-05
-1.39494430284796e-05
2.86797561346452e-05
-1.46986108963362e-05
-1.41197847799156e-05
-1.85999607883759e-05
-2.30953092442317e-05
-1.77520445876275e-05
-1.54599201796989e-05
-2.74003912034811e-05
-3.89526526162435e-06
-2.68049339034794e-05
-2.31560055168892e-05
1.19857160232177e-05
3.01747329442834e-05
8.12964333035849e-06
9.7335473970311e-07
2.37496189933052e-05
1.37173444017231e-05
-2.36516358489301e-05
1.14133707469699e-05
1.62073226780695e-05
-5.8728108507402e-06
-1.20775845878781e-05
-2.2549500021516e-05
-8.56960582096216e-06
1.46317003759332e-05
-1.74424371580133e-05
-2.02756702677315e-05
-2.27953160476982e-05
-4.28543017287936e-05
-2.83212556559265e-05
-2.0366885335639e-05
-1.20820203584082e-05
-9.71545249919483e-06
-1.03847287464533e-05
-1.47636793593709e-05
6.24826517386669e-06
-8.59730872908185e-07
-4.63070861936229e-06
5.48571959113104e-06
9.60081933005251e-06
-1.81996508945893e-05
3.9006434414466e-06
5.72057592023261e-06
-1.3166850633855e-05
-2.66504340900775e-05
-1.41710481759756e-05
-8.20587334347211e-06
-4.10788141078629e-05
-4.58305316349321e-05
-3.89437403525092e-05
-1.8691726130461e-05
-3.15067209068326e-05
-3.67804232158573e-05
-2.06717402947539e-05
2.93117520974319e-05
-2.98624954942128e-05
-3.89526487877344e-05
-1.56378696336025e-05
1.33931335812254e-05
-1.06213793929308e-05
-4.81813666315142e-05
-1.27948434535993e-05
3.61976151028442e-06
-1.77328533847609e-05
-1.8661029588955e-05
-2.93677936609546e-05
2.15580953701477e-07
-2.17410172933681e-05
-4.56195970743637e-05
-1.57379864861955e-05
-9.32411160752788e-06
-3.37882360534347e-05
-3.26513999945002e-05
-1.79629176838928e-05
1.03310057557951e-09
-1.08315118062816e-05
-1.39263506832691e-06
1.36151525115949e-06
-1.61970313151393e-05
-8.64630518420071e-07
-3.21115171721526e-06
-3.01561979877717e-06
-2.08582929715509e-06
-3.96714042212349e-05
1.51261902336503e-06
-2.17976837978972e-06
-3.12616160535108e-05
-3.41453095238047e-05
-5.66359387723479e-06
-1.71835365142447e-05
-3.62639312006297e-05
-4.26842979714944e-05
-4.62091702212037e-06
-9.110454933561e-06
-2.04747638576616e-05
-7.23340912945998e-06
-5.05536565740423e-06
4.93210866491908e-06
6.50524554049548e-06
7.33794162715932e-06
3.5285646542179e-05
2.51783784116238e-05
-3.26525049661946e-06
-1.17320119367435e-06
-1.31910218070233e-05
1.09128500452164e-06
-2.28993077222146e-05
5.67363956828695e-06
-2.62384307499726e-05
-3.27997180921831e-05
-2.36105959980928e-05
-3.14128952554047e-05
-9.90308062535298e-06
-1.28165506512098e-05
-3.1023181717834e-05
-6.8240720994015e-07
-3.48748266764456e-06
-9.65007553765394e-06
-6.52736018620123e-06
1.38960142398726e-05
-1.64905597897729e-05
-1.17506071527689e-05
-3.07957956219043e-05
-2.46717655736657e-06
2.39314843890091e-05
-1.58264201907991e-05
-2.97360563050111e-05
2.00862701338579e-06
2.08228011133423e-06
-3.48755673980113e-05
-6.53455871789222e-05
-1.79196074935712e-05
-6.09918698513021e-06
-4.47535137748238e-05
-3.93174596217817e-05
-8.57759718040338e-06
-1.31663956817643e-05
-2.20427616996143e-05
-2.13770182406659e-05
2.93878018944848e-07
-2.34361630708676e-06
-4.36939035125566e-06
-2.52493294950912e-05
-4.44173311050257e-05
-2.88619437541387e-05
-1.68299828779913e-05
-1.38503992834952e-05
-1.92696408425563e-05
-3.05166086672841e-05
-3.46746225821548e-05
-1.55786978217336e-05
-2.64103665161661e-05
-1.55065036592239e-05
-4.58519459906421e-06
-1.76280553739064e-05
-7.71904472063165e-06
-9.63828744577062e-06
-1.826306022003e-06
-5.42224146697931e-06
1.23167942557007e-05
-6.71058807374476e-06
3.55352332518396e-06
3.8172676653559e-06
8.62449590832829e-06
-3.52129148566491e-05
-2.87748225762319e-05
2.60528743479758e-07
-2.61927951977286e-07
-2.76738573060125e-05
-2.76786513546588e-05
4.9557813516683e-07
1.27936713660014e-05
-3.31988565532856e-05
-2.49951124292447e-05
2.20957511964635e-05
-6.81054292913732e-06
-3.22123424352802e-05
-9.1876855251063e-06
1.83762181807e-05
-2.72927618464802e-06
-1.12643591762064e-05
-9.22170468754723e-06
1.88781209545881e-05
3.57606443221817e-06
-1.51663256846928e-05
-4.54686018152987e-06
7.03621615920036e-06
-1.88233122166332e-05
-4.74801211860094e-05
-3.3940108217891e-05
5.2711280774642e-06
4.84217101618202e-08
-3.52210033053625e-05
-2.92252497155129e-05
-1.09648383478955e-06
-2.7150574099087e-06
-3.73154794265986e-05
-2.21079588996933e-05
6.61944624107878e-06
1.40726268031904e-05
-3.24800309185928e-06
-4.33461282438663e-06
3.92713227499476e-06
9.54600491131237e-06
1.75420117762285e-05
-6.15510936703649e-06
-5.30172079221531e-06
-9.60681173084763e-06
-1.27677712013846e-05
-2.09758767471871e-05
-2.2995703626028e-05
-4.2533905317724e-05
-3.91794319021616e-05
-3.54184052242665e-05
-3.24382902826038e-05
-3.13331297042598e-05
1.82665525269236e-07
-1.91938277682067e-05
-1.92155376850377e-05
-1.84220563466044e-05
9.66782194499727e-06
1.31984315704844e-05
-6.30826178524494e-06
6.44862595562777e-06
1.73299779618686e-05
2.34041296448912e-05
-4.70766410520882e-06
-8.11048864165615e-06
-2.76693940955945e-05
-8.55838765343711e-08
-3.87906711640175e-05
-4.48239313945376e-05
-3.05349427161116e-05
3.27353739280989e-06
-1.86460366997335e-05
-4.85653809598427e-05
-5.56301117752048e-05
-1.50963954130854e-05
-1.15867270638806e-05
-3.13235016348643e-05
4.6315588663473e-06
3.20151122950425e-05
1.2150372539002e-05
1.1702146809101e-05
3.76749878678793e-05
1.96913088601054e-05
1.22872906903149e-05
1.00599854048962e-05
9.45058527092513e-06
-5.35199959101804e-06
6.01639428319776e-06
-3.41830637013536e-05
-1.84432094811963e-05
-2.66165069096981e-05
-3.76018104580304e-05
-3.6863381004341e-05
-5.50015973000053e-05
-2.64693187301739e-05
-3.69809162404706e-05
-3.5824897716722e-05
-1.02985180996658e-05
-8.03562295220271e-06
3.88797729582016e-06
8.48971103660781e-06
-4.14335075058925e-06
-1.38363448279079e-06
2.22007532825858e-05
2.73302971708831e-05
1.59278959462716e-05
3.28635664186223e-06
3.56004026508921e-05
-4.40090048036957e-06
-6.0626128226956e-06
-4.97384261390088e-05
-3.34283964880525e-05
-2.80740053922848e-05
-4.78744454189523e-05
-3.1098123774194e-05
-4.88732125145742e-05
-3.26972980361349e-05
-2.55954480927029e-05
-4.58682880355272e-05
-2.79859335104552e-05
-1.18230976524294e-05
5.48980740167142e-06
-5.55615043027034e-06
-1.40999211132584e-05
1.08991867043677e-05
8.32715950624491e-06
-1.67249932835973e-05
-1.14067037879278e-05
-1.6315360874504e-05
1.06857335520475e-05
-4.54104080313366e-06
-3.88677420782767e-05
-3.77702907793832e-05
-2.67842973723849e-05
-2.25068973734636e-05
-3.31167357375148e-05
-3.80115245348565e-05
-2.36801405284292e-05
-4.18234301626071e-05
-3.57231813413414e-05
-3.23649528415384e-05
-1.71754482683963e-05
2.71607334790434e-06
-2.76767728048153e-06
2.60316646058973e-06
5.15487291977528e-06
1.31091953051033e-05
2.315283344385e-05
9.46759841327394e-06
1.64218357841862e-05
2.49259728705211e-05
-6.70125144383856e-06
-2.79754199258647e-05
-3.84374792290767e-05
-2.05412411785263e-05
-2.54678607609454e-05
-3.27184049786982e-05
-3.82313395517202e-05
-1.15975570922698e-05
-1.69238694062201e-05
-1.976233612153e-05
-1.19716393668324e-05
-2.44495610469525e-06
-1.05645118693226e-05
1.01628302571966e-05
3.87563703219437e-05
-1.21588754076729e-05
-2.38296898932976e-06
1.21063344870879e-05
3.53767157930978e-05
1.47799258783286e-05
6.64849438226227e-06
-1.88051276259948e-05
-1.26071956407581e-05
-1.95421085241043e-05
-4.26717725825718e-05
-9.06039791527272e-06
-3.08599882138751e-05
-1.85564667491945e-05
-1.64252283433413e-05
-2.84825701318487e-06
-3.9823215857733e-06
-3.14143775550971e-06
-2.75313334439819e-05
-2.4129976343029e-06
1.68147098241737e-05
1.89262673008194e-05
-1.31011084505302e-06
-4.96366778583751e-06
-6.09803556921124e-06
-1.08075923256969e-05
5.29029705901697e-06
-3.05065315876067e-05
-1.2907428029515e-05
-8.42854296069468e-06
-1.31067581671871e-05
-4.09088023179853e-05
-4.60063656963562e-06
-2.27294179552192e-05
-2.3288886992212e-05
-1.32459412598624e-05
-1.78109250943257e-05
-1.38096153042672e-05
-8.0064101540704e-06
-1.01685795888545e-05
-1.9294061665751e-06
-2.49872011041182e-05
7.565568093397e-06
-6.33733231245915e-06
-7.57627453825588e-06
-7.18855806376044e-06
1.01486355466598e-05
2.63007547931332e-06
-3.89035869659523e-05
-2.70044755498275e-05
-9.44255845125774e-06
5.82550199277734e-06
-3.20245132226344e-05
-2.72792507441743e-05
3.45084154857336e-06
-6.64372994390846e-06
-3.88634167314111e-05
-1.88959316536814e-05
-1.69520996417993e-05
-7.35759262606973e-06
-2.38652690301156e-05
-2.45737867282363e-05
-4.0016433307643e-06
-2.05013943340057e-05
-1.03517772376826e-05
6.92438334781795e-06
-2.49853575286245e-05
-2.48437604102292e-05
-1.54220481293022e-05
-2.17248840823685e-05
-2.54353459741064e-05
-3.50645168247651e-05
-2.79074286725936e-05
-1.62165222594347e-05
-3.04278216350342e-05
-3.04222462449919e-05
-3.03983115821559e-05
-1.83220522029486e-06
-1.31508288898381e-05
-8.85302502831648e-07
2.36720096285502e-05
2.08811864533924e-06
9.53543391994335e-06
-7.30234804310636e-06
7.32227047471721e-06
-5.5021938912659e-06
-3.94425258336384e-06
-1.15345630346838e-05
-5.20021935163345e-06
2.25449044976321e-06
-3.58966188541101e-05
-3.00578699533185e-05
-9.76698578267029e-06
-2.29534662171568e-05
-1.60886898755858e-05
-4.77046367857086e-05
1.83570103448092e-05
-7.37731425086314e-06
-3.69088968219887e-05
7.47482430203228e-06
1.77350334181862e-05
-1.86333112876501e-05
-9.54567067375599e-06
1.36753352539864e-05
8.13105597239422e-06
1.05318076866583e-05
-1.66659615269383e-05
1.30533125626371e-05
5.08126134465986e-06
2.52991608388387e-06
-3.29917948282806e-05
-1.8917053051747e-05
-3.74111768924274e-05
-1.83045331336761e-05
-3.95166541873435e-05
-7.45840021043359e-06
-6.33959368264125e-08
-6.18445949978803e-06
-4.72723500145036e-05
-2.94093745041427e-05
-9.4588019122347e-06
-1.61313716010695e-05
-1.84156377626271e-05
-5.25292546015378e-06
-2.83830180187027e-06
-7.54559041724525e-06
-8.57851924326499e-06
-1.54565163361936e-05
-1.84033342603239e-05
-3.42467236373761e-05
-1.97673509380155e-05
-5.57137769673654e-06
-3.9029512760482e-05
-2.23179093315377e-05
-9.35669883306311e-06
-8.86277872408645e-06
-2.54076872780664e-05
-2.54031220312857e-05
1.50712704773479e-05
3.78779007727279e-06
-1.80529336192307e-05
-1.78501268165231e-05
-1.00349989030571e-05
9.86521865224704e-06
-3.54520317980498e-06
-1.10745480052253e-05
7.52521303011943e-06
-1.64413584103964e-05
-5.33826338239304e-06
-3.67214624849369e-05
-1.3072974557497e-05
-1.99614686365616e-06
-2.09942218208461e-05
-2.14090622733152e-05
-3.11804627467629e-05
-1.35878281290155e-05
-2.17588806597024e-05
-2.78324140116007e-05
-2.01529911803869e-05
2.67465089828207e-06
-1.02515925215431e-05
2.3985508714978e-09
1.51716188598989e-06
1.41126826630217e-05
-1.49965150729128e-05
9.58174198238574e-06
-1.04678555769478e-05
7.18634989974917e-06
-1.7279611321329e-05
-3.81807783933492e-06
8.84154177071582e-06
-2.18411995013272e-05
-2.12904314094351e-06
-1.81960852239235e-05
-1.92600646137933e-05
-2.90626811731166e-05
-3.43154444979764e-05
-1.19399483455783e-05
-1.24379618626326e-05
-3.06274445709461e-05
-1.9608314644037e-05
-6.80101028410271e-08
4.78528142932352e-06
-2.35310756876057e-05
-1.99170389340382e-05
1.60740203473228e-05
5.47630105747124e-06
-4.84532011970754e-06
-1.28736864686361e-05
8.57628197366327e-06
-5.80952246644757e-06
-6.54580545917323e-08
7.22149853730956e-07
1.07040984499257e-05
-9.77733769734514e-06
-2.00757503486541e-05
4.18693976722696e-06
5.515393416862e-07
-1.27617562725227e-05
-4.86832145800986e-05
-3.74342134747633e-06
-5.54876645622783e-06
-3.16882144535348e-05
-2.96088338830027e-05
5.9218327955695e-06
2.02095943101686e-05
-1.34956335864419e-05
-2.83272359635873e-05
4.73521237399944e-06
2.12158441880578e-06
-2.44352087095837e-05
-8.33299902549416e-06
-2.5248641009617e-05
-1.92501339508478e-05
-3.39126940115159e-05
-3.13955902626383e-05
-3.53284311209483e-05
-1.0778368918448e-05
-2.16829562192585e-05
-1.71789052252002e-05
-3.16923354910742e-06
-2.9275839063673e-05
-1.16318450685094e-05
1.43191251615248e-09
-1.12242548244212e-05
4.20501281528057e-07
-4.77847427945729e-06
-1.43089956881815e-05
-1.51670867631546e-06
-9.03621798221069e-06
4.07845351000728e-07
-1.5729413514667e-06
-1.65930133481167e-05
-3.70474574117398e-06
-7.33753949411256e-06
-2.43434788157153e-05
-2.96759517450273e-05
-1.63596412974546e-05
-2.68985532280929e-05
-1.48176486161368e-05
-2.69659284048367e-05
-1.51603939708575e-06
-1.49762519251731e-05
3.14570660784854e-06
-9.35282307982344e-06
-1.58575159752278e-05
-4.54698976413663e-06
1.46324054302865e-05
-1.42177798363706e-05
-2.22140465910546e-05
5.43275613084051e-06
1.09592685161599e-05
-8.58576045550067e-06
-1.15979228048299e-05
1.55479467033169e-05
-2.13271887968802e-05
-1.66811684870917e-05
-1.57515456877458e-05
9.90203261111271e-06
-9.65200220755345e-06
-5.20669027546576e-05
-2.6105017501629e-05
1.09528502219414e-05
-1.58734647904761e-05
-1.4194192858387e-05
4.8322459908154e-07
1.88431842730354e-05
-9.61678294216541e-07
-8.03451787818586e-06
1.1055643949542e-06
3.04925978022079e-07
3.08629035611854e-06
8.82320273887622e-06
-1.77567152444275e-05
-1.18994682653481e-05
1.41529773420407e-05
-3.43941448517804e-05
-1.80506556894525e-05
-3.07629597179178e-05
-3.20511134894462e-05
-1.98722090786907e-05
-3.4905963557063e-05
-3.04740059046008e-05
-1.87162601534963e-05
-1.02485643579775e-05
2.74283086390744e-06
-2.88246554624212e-05
1.10448741328299e-05
1.22118813714504e-05
-2.13355821375711e-06
6.12466898336016e-06
-3.69517592970048e-07
1.394799583842e-05
-4.14120300565182e-06
-4.19254213538915e-05
-3.66832511075236e-05
-1.72391343356163e-05
-2.22289919263991e-05
-3.45825821399425e-05
-2.28435319978287e-05
7.75969507615451e-06
-1.72854441563126e-05
-3.47780213082996e-05
-1.67677032744814e-05
-2.26044607225009e-05
-4.88941010515391e-06
-6.36782866302644e-06
-2.34591803631645e-05
8.63762467442502e-06
1.22826565302061e-05
-3.32322457159125e-06
-1.93116946936241e-05
1.31589117763773e-05
-1.00315107921505e-05
-1.55387158288163e-05
-4.09753437771391e-05
-1.80778812881611e-05
7.18069252555546e-06
1.1641739322509e-05
-2.29778115677516e-05
-3.15707061612536e-05
-3.98147722034401e-05
-2.08120305186065e-05
4.03831196654561e-06
5.03252512249137e-07
-1.28020442680802e-05
3.42418701869817e-06
7.8157122086198e-06
-1.27914770753335e-05
-9.66959876342383e-06
8.02625048339771e-06
6.15154904199476e-07
9.71150628302501e-06
-1.5312291692104e-05
8.20439998049555e-06
-1.92111507114813e-06
-1.15983198011507e-07
-3.91235343620737e-06
6.57763480442586e-06
4.64440758233086e-06
-9.18539889567154e-06
-9.20977107300556e-06
-7.53176759181687e-06
-2.67867793157557e-05
4.65102746286538e-06
-3.47334088759952e-05
-1.81402056569774e-05
-6.14642077368143e-06
7.94121374921717e-06
-2.23453868772753e-05
-3.33667468053748e-05
-1.90046795245191e-05
-2.02410101909e-06
-1.73158066371437e-05
-1.37773015345465e-05
-1.12910605600796e-05
1.29824750350951e-06
-1.13534190777589e-05
-1.95641530613218e-05
-2.15813334710229e-05
-4.47085777313584e-06
-9.63369824652258e-06
-2.13548550119136e-05
-1.55876720953279e-05
-1.45889187708649e-05
-3.46525347494907e-05
-2.22093425286476e-05
-9.22314850174955e-06
-1.76454123233722e-05
-2.34134224056529e-05
-4.54094078382271e-05
1.78319179046928e-07
1.63737141957402e-05
-1.30702600122425e-05
-3.35621485352206e-06
-2.00411628115063e-05
-8.27906457258039e-06
-3.36207576000768e-05
-3.57136456231403e-05
-3.70398723306671e-06
-2.18758120569465e-05
-9.48388576650186e-06
-1.98416756813322e-05
1.20302401541379e-05
-2.84828383136071e-05
-1.49409409315414e-05
1.02960750793581e-05
-4.45297145500919e-06
-3.3960006768725e-05
1.04509659290148e-06
8.95484654697081e-06
2.98642514348662e-06
-8.69292014289723e-06
-8.06688600213724e-06
2.06247087271266e-05
6.19120701665928e-06
-3.76317806833817e-05
-4.22550076810215e-05
1.2623802182444e-05
-9.3793091851406e-06
-3.87934604188102e-05
-3.68920248586765e-05
-5.6372401166154e-06
9.24885714305715e-06
-3.00039822530986e-05
-3.2075747795076e-05
5.29573411258717e-06
1.23846759911436e-05
-2.23955133635647e-05
-1.97501901959445e-05
1.88586802087662e-06
-7.94182394140188e-06
-4.4155276594116e-05
-1.28497166767875e-06
9.15509227531251e-06
-1.0928723685878e-05
-2.86406970432603e-05
-1.1467893099947e-05
9.41135809309571e-06
-9.62267684836881e-06
-1.88014428458801e-05
1.3363613354345e-06
1.05838786323818e-05
-3.16154167824833e-05
-1.72590142101569e-05
-9.29626445256815e-06
-2.80105514536725e-05
-2.65625093110064e-05
-5.92153037618951e-06
2.59693807742662e-05
-2.54439372066347e-05
-3.45810287157553e-05
-4.7225526696135e-07
1.06448387082858e-05
-1.37147696492533e-05
-3.92941137850696e-05
9.99776545352326e-06
3.36918816641796e-05
-4.34545663640359e-05
-5.34756538688964e-05
-1.04136969422945e-05
-1.1536117299227e-05
-1.79024140448661e-05
-3.95212903806109e-05
-1.50089508092491e-05
2.85402461990843e-05
-5.41385435015047e-06
-3.90642613130047e-05
-2.71579855800567e-05
5.1358921016172e-06
-2.31279987767517e-05
-4.12493171345127e-05
2.61153145024011e-05
2.20012650962574e-05
-2.073788732176e-05
-3.7449199760871e-05
-7.23968011697316e-06
-1.15065459393616e-05
-9.86702287317751e-06
-3.66215691124181e-05
-5.06074029057921e-06
-2.01384409308011e-05
-1.21556461974159e-05
-1.36435791760882e-05
-6.34088907329737e-06
-1.16496360665495e-05
-2.98004698573972e-06
3.835381560283e-07
-3.85885498755054e-05
-1.60996266051652e-05
-1.56401719485795e-05
1.49757917700479e-05
-3.34448714862897e-05
-2.05272074243094e-05
-1.52940424833218e-06
8.95049257589634e-06
-1.98444500459301e-05
-4.25942409164466e-05
4.6797156171081e-06
5.3820942379096e-06
-2.59440242155614e-05
-3.20894221768088e-05
-1.64902738759411e-05
1.60963119273495e-06
-1.85167698693768e-05
-3.25421727128806e-05
-3.29194704372619e-05
-7.24748288653141e-06
1.08394890738039e-05
-2.41684606874422e-05
-3.36233302446383e-05
1.60266404219161e-05
1.77653014826369e-05
-1.22643194788277e-05
-3.8369227248633e-06
8.24531647972499e-06
1.11758867038335e-05
-2.79085990912396e-05
-1.76536087102433e-05
6.85832040183199e-06
-8.08481078378594e-06
-3.79517735301349e-05
-2.70067656000014e-05
-1.2279451385118e-06
1.29684017594977e-05
-2.36233594392345e-05
-2.60139133234487e-05
-1.48589122785021e-05
-2.98493273835705e-05
-1.57524656754299e-06
-6.41273108708082e-06
-3.17375255492174e-06
1.18638713237433e-07
1.48222419214662e-05
-1.41624881918869e-06
-2.72460371798982e-05
2.48575633343977e-05
1.18242876474794e-05
-1.84154945963054e-05
-1.70631364713691e-05
-1.09101653453948e-05
-1.14652266223275e-05
-2.48751074107376e-05
-4.89647149531661e-05
-1.58135596340381e-05
8.43688362047084e-07
-1.29681655320426e-05
-2.13250839454923e-05
-4.32003073669567e-05
-2.71876780204864e-05
-2.36582274835386e-06
-2.93196959749996e-05
-2.738144079358e-05
5.35098527333732e-06
-8.20614704876754e-06
-1.94862450975457e-05
-1.75063420550836e-06
7.63497842706956e-07
-9.39462991693929e-06
-2.67197993128244e-05
-1.83916664783281e-05
-1.35395164122887e-05
-3.39708060041489e-06
-4.12234523799777e-05
-3.88247629141482e-05
-1.04653297526558e-05
-9.2004094998512e-06
-9.70625120827685e-06
-1.48853685577617e-05
-5.35278088186334e-06
-3.84024194973376e-06
-3.80221362907872e-05
-3.86371987164021e-05
-2.23594956870172e-05
7.15834967785694e-06
-9.99735204477475e-06
-2.76887356924581e-05
-2.51594950043708e-05
5.5487614638162e-06
1.01513586873347e-05
-1.52127834093144e-05
-2.5825498010684e-05
1.13587366361411e-05
4.14690002450401e-06
-6.58491407602286e-06
-8.46601885023757e-06
6.82911322102679e-06
3.02762811297693e-06
-1.29615029427226e-05
-2.70509722132381e-05
5.72218428360841e-06
9.4626358522911e-06
-2.86769972089628e-05
-2.64447690658465e-05
-5.4428494748874e-06
-1.50231002036922e-05
-1.65472755405721e-05
-1.2399461102415e-05
1.45901726864448e-05
-8.01590848803689e-06
-2.00431764251723e-05
2.62348043260298e-06
1.82716047061215e-06
1.43253341796176e-05
-2.2107641288645e-05
-1.81030962236604e-05
-1.0920819322797e-05
-1.30323582101306e-06
-3.5130689919054e-05
-9.19699829858566e-06
1.9589336291691e-05
-1.91625944102271e-05
-1.85795731780867e-05
-2.00342000780119e-07
6.6731314468487e-06
-2.90809007877459e-05
-2.81803397462725e-05
7.99268488521083e-06
2.17455816603121e-05
-3.22858413719102e-05
-1.52617559362262e-05
-1.42522951769431e-05
9.09552503694623e-07
-1.41549837948288e-05
-2.37405502679717e-05
4.40722720048551e-06
1.00312625729258e-05
-2.54841107600613e-05
-3.97652089213359e-05
4.30647411231724e-06
-1.7972892458763e-05
-2.56522236088049e-05
-3.91696645571106e-05
-2.38117113905108e-05
-5.47899068851406e-06
-2.90097518275592e-05
-4.31914787642313e-05
-1.30897983140141e-05
-9.29326631544809e-06
-3.49053994731328e-05
-2.33559213190177e-05
-2.03877793923308e-05
8.40123892749784e-06
-3.13362630122577e-05
2.43611334376753e-07
-6.99793876663164e-06
-1.23099402268666e-05
-1.02506165978366e-05
-1.43636219717469e-05
1.47616819978563e-05
2.82816661945937e-07
-1.10792723283894e-06
-1.6619087387171e-06
2.31573270240767e-05
-6.30628453960388e-06
-4.4036822817434e-05
-5.98262740945234e-06
-7.4319744723012e-06
-1.65536918999532e-05
-1.60658120637973e-05
-1.57954730421563e-06
-2.14156076261543e-05
-2.26318043490074e-05
-1.20729446285382e-05
2.17816848719992e-05
-5.9007068959057e-06
-3.08949695266507e-05
-1.17548814064484e-05
2.80334147477086e-05
1.55240227300932e-05
-7.49010619273358e-06
-1.77531779960115e-05
7.27197807772548e-06
1.44140037665725e-05
-3.59000983421649e-05
-1.11292278197176e-05
9.05606006990531e-06
-2.49861695566592e-06
-3.16887336946992e-05
-3.06482355577609e-05
1.99647910852881e-05
-6.88932301559469e-06
-2.62018385386368e-05
-3.74110194556519e-05
-1.14599627296335e-05
-8.32493451376992e-06
-1.4678557669772e-05
-6.68562434142015e-06
2.17591000482825e-05
-5.46444794810115e-06
-3.39834697441054e-05
-1.36927258552888e-05
-4.56287007350932e-06
-2.99378898286096e-05
-2.32825921753311e-05
2.05039554152619e-05
2.18448201199645e-05
-2.70530550013286e-05
-6.73732486329976e-06
2.17737228152931e-06
-7.92861723551084e-06
-3.86751730397137e-05
-5.92571794483364e-06
1.5367035583222e-05
-1.0823974546949e-05
-2.28076792672279e-05
-2.52820189750185e-05
1.07233567827671e-05
-2.45770080175709e-05
-3.28779668575947e-05
-4.50005036880891e-06
1.60733764897896e-06
-7.80369805139568e-06
-4.07705582480706e-05
-1.91310178537516e-05
2.1294663653232e-06
-3.00440760025667e-06
-2.44904527177354e-05
-1.29211976907336e-05
-2.21859763008672e-05
4.20166344122081e-06
-1.62735022416564e-05
-1.36762622244176e-05
-6.51820081259477e-06
-5.01179758992854e-06
-1.7556527416055e-05
-2.6356352875531e-05
-1.79307766016027e-05
-1.80877275425129e-05
-2.09070374267309e-05
7.93346013827386e-06
-5.51704997189715e-06
-2.78099304619421e-05
9.43685958254704e-06
3.62979668378362e-06
-2.35820645063252e-05
1.95532011377318e-05
1.71064834557264e-05
1.12495018555332e-06
-1.10624499779792e-05
-1.03785299187813e-05
1.86722780910437e-05
-1.15258540209602e-05
-2.03741514175358e-05
-7.34476902865066e-06
-8.91736192003924e-06
1.18234238737605e-06
-1.17786378326952e-06
-1.54544723167921e-05
7.79369341186802e-06
-7.92454936427938e-06
-4.27003449751609e-05
-2.47732589801767e-05
-5.23430549008585e-06
-8.60808411256304e-06
-4.06284035446026e-05
-1.52379736616508e-05
-2.33238469453021e-05
2.33371443178562e-05
-1.19546803121834e-05
-1.96445288747023e-05
4.14153492485198e-06
2.57567317214608e-05
-3.33975003464373e-06
1.9995148282334e-06
-1.42238843010692e-05
-7.98619712223451e-06
3.20024941797123e-06
-3.29178934503141e-05
-3.74460734690731e-05
-8.10662063516525e-07
-1.90430505028429e-05
-2.26929651032505e-05
-4.89281022622596e-05
-3.14091798010228e-05
2.41963169555233e-05
-1.65198228591578e-05
-5.75117627088356e-06
-2.11353660078954e-05
4.84361902454995e-07
-2.01768449547835e-05
-4.46380947438896e-05
-2.80439661468998e-05
2.65366201888802e-05
-6.4362783737221e-06
4.55410005129435e-07
-6.5511014717773e-06
-1.01551206563489e-05
-9.84012327721514e-06
-1.49964769055392e-05
-1.82190230818682e-05
-1.09315925034709e-05
-2.21348121587168e-05
-2.5081082773421e-05
-3.32150793988143e-05
-1.95413664252989e-05
8.23042773562406e-06
-1.41508430042852e-05
-2.79059230495161e-05
-1.5031032497428e-05
5.5132025862271e-06
-9.82760203863595e-06
-3.60039315438868e-05
-1.49348075949093e-05
-2.20918310385981e-05
4.1580925501007e-06
-1.7250792571796e-05
-3.97662997431317e-05
4.19765794205487e-06
-1.73507283564139e-05
3.73493923065539e-06
-9.70239979130803e-06
-9.29343917884172e-06
8.15420533560402e-06
-3.85546636878004e-05
-4.42486805711502e-05
-2.056290967395e-05
-1.89801352748367e-05
-1.89916347788173e-06
-2.58509868074547e-05
-2.11229527292159e-05
7.1755148904903e-06
-4.53202245754456e-06
-1.78429154058591e-05
-2.29863469016148e-05
6.56480526916325e-06
6.57695139335775e-06
-3.09567830469832e-05
-2.99035692467494e-05
-2.17979215223693e-06
-1.63367724545836e-05
-1.84756479583041e-05
-2.66537505094693e-05
2.78015226689281e-06
4.76937442589234e-06
-2.12690824218806e-05
1.44554361243191e-06
-1.17667915506541e-05
-5.42719216807096e-06
-2.29531297961873e-05
3.41514338385453e-06
-7.50120937708111e-07
-6.58635177238825e-07
-1.38849101914343e-05
-9.12916870388714e-06
-4.6972066807868e-06
-2.34696613551828e-05
-2.76383537286125e-05
-2.1208978394422e-05
-2.15022659067858e-05
-2.76107131812094e-05
-2.90515887825399e-05
-1.6371991677282e-06
-2.53395418455747e-05
-2.19664295692749e-05
-1.32360383699275e-05
1.4641435249162e-06
-1.02253105290922e-05
-2.71123369426626e-05
-1.38342002451191e-05
8.29579110238796e-06
-1.87957141546914e-07
-2.49403869592316e-05
-2.25266274550639e-05
-1.19859600433148e-05
-1.15328924723005e-05
-2.06705565867584e-05
-2.21318739227231e-05
-2.78326606940285e-05
-2.4724845712833e-05
-3.28504838127623e-05
-6.86140818469128e-06
-9.21798746007016e-06
-2.33874871667903e-05
-2.0142771297893e-05
-2.73993574174205e-05
-4.17517179335324e-06
-7.52094430726036e-06
-2.61433454758874e-05
-2.08826091667349e-05
-2.15570109824154e-06
-2.22028667292976e-05
-2.1931478307611e-05
-6.45797402522793e-06
2.21222610412916e-06
-9.39984922552313e-06
-9.88032464717035e-06
-4.55988272311694e-05
-3.34273605622966e-05
-5.57472473750328e-06
-1.65023278974006e-05
-2.67208459198855e-05
-1.7624103718676e-05
-2.06918076350713e-05
-2.14955387361339e-05
1.54752685138196e-06
-1.05877471583617e-05
-9.91240652810509e-06
1.49734712527718e-05
7.44504888259001e-06
-1.42808167029045e-05
7.18964151585173e-06
7.24800052533095e-06
-6.37265614298233e-06
-1.30344859464262e-05
-1.0793446027798e-05
8.33998234297714e-06
-2.78017375247846e-06
-2.80596117624169e-05
-1.68311203535519e-05
-2.19027312570928e-05
-1.43379634289294e-05
-2.00522005040407e-05
-3.72715686224011e-05
5.87165111012959e-07
-1.02555061246712e-05
-2.92290288018624e-05
-4.03767846297671e-07
3.71951691437777e-06
1.14158306780469e-05
-5.15288472756259e-06
9.28164966706645e-06
1.09069878996167e-05
1.5689555396256e-05
3.15723936677054e-06
-2.0397749106643e-05
5.1040224898259e-06
-1.53761222975486e-05
-1.9429279737023e-05
-4.85681140801805e-05
-1.96724019592961e-05
-2.61143763135624e-05
-3.19829268912787e-05
-2.99245372062073e-05
1.10053553529392e-06
-3.70424323404115e-06
-1.91169153585111e-05
9.31482823586175e-06
-1.39418331617422e-05
-3.75874329211313e-05
-2.65180841076644e-05
8.57293145679137e-07
-1.12051045018223e-05
-5.89216337162353e-06
8.81965702966247e-06
1.00240820689912e-05
-2.0636707144432e-05
-1.17740575640594e-05
-6.26315572126095e-06
-2.7800678180676e-05
-1.16404100903087e-05
-1.9665279389e-06
-1.3264976340454e-05
-2.74359849429659e-05
-2.85448249791158e-05
-1.99946235653435e-05
-1.06609323567365e-05
-7.1549938717439e-06
-1.39216785040983e-05
-1.8685785070522e-05
-2.62243504302644e-05
-1.19618509329055e-05
-1.34009418999087e-05
-1.11330557498699e-05
-1.48664033687234e-05
-5.05409524760024e-06
-1.84698965972832e-05
-2.42990853220842e-05
-1.11590638833965e-05
6.69259500957443e-07
-2.32362828466337e-05
-1.74106508368596e-06
-2.543106081561e-06
-2.16865018869045e-05
-1.75838285713933e-05
-1.68615769802483e-05
-2.07463358001567e-05
-2.87640207304498e-06
-4.14359304094109e-06
-1.30430901119129e-05
4.14078039240344e-06
1.36199111782607e-06
-1.35564779712068e-05
-3.49681622866967e-05
-1.68684748023281e-05
-1.79127436223605e-05
-5.59600802354749e-06
-1.68395166654989e-05
-1.38455958732868e-06
1.20194416815553e-05
6.31917660449716e-06
-1.43453582853993e-05
-7.12810932279919e-07
-6.83101721565636e-06
-2.46580292258607e-07
-1.28740099405186e-05
1.38153363500681e-05
-3.26227573411844e-05
-3.5721479274777e-06
-1.10576802881696e-05
-2.43190072230662e-05
-5.22129058560742e-06
5.65763665620668e-06
-7.40946139997284e-06
-1.1905039276205e-05
6.65649203346643e-06
3.60037337015105e-06
-1.26984930200917e-05
-2.45896259515325e-05
-1.84810564539732e-05
1.16973096328691e-05
1.63162339248843e-06
-1.4662061204833e-05
-7.72975264368139e-06
-6.25341512264933e-07
-7.60593712281205e-06
-5.96748157174238e-06
-2.05437169964339e-05
-2.87846853433106e-05
-9.47583556059411e-06
-3.2365557050841e-05
-2.10703757022926e-05
-2.22456683666151e-05
3.72807388011708e-06
-1.39354084792431e-05
-1.03405726446036e-05
-1.65630461906897e-06
1.78675790949022e-06
-2.14436846909612e-05
-2.21257378294514e-05
6.03825485128964e-06
2.29952295830354e-05
1.04493266717983e-06
-1.77335321276354e-05
-9.09192609155182e-06
-2.8495368283592e-05
-3.15924869590654e-05
-2.46386019884006e-05
-3.20801605744259e-05
-2.69391045461085e-05
-2.02742319299201e-05
-2.75365887196676e-05
-6.43732639995386e-06
-2.42793271249507e-05
-3.29287761976407e-05
-1.06442661629531e-05
-1.40268298740928e-05
-1.45982937953913e-05
-2.11279687545753e-05
5.44655140720844e-06
-8.14941161019859e-06
-2.18302353704291e-05
-1.96811173712303e-05
6.60520818132685e-06
-2.61189956193169e-05
-1.28830558259197e-05
6.19801721467171e-06
-2.11837007133403e-05
-1.51390473084155e-05
-1.19135556279016e-05
-3.20060622828908e-05
1.47237892518665e-05
-1.05735013741061e-05
-2.47778864025001e-05
-1.14899348144106e-05
1.50132675004724e-05
1.62037766595603e-05
-3.04162111319872e-05
5.17969351147938e-06
4.65109664649983e-05
-8.41154022808439e-06
-1.88365383586934e-05
-1.27345722006319e-05
3.01630809637081e-05
1.54746953466482e-05
-1.97901175128626e-05
9.50155250077739e-06
2.09391080793521e-05
-2.52284944507326e-06
-3.52953948825657e-05
-3.22895124521535e-05
-4.10135449721976e-06
-1.47335249425829e-05
-1.64469993110118e-05
-3.9794586083971e-06
-2.01495674325317e-05
7.65829539363575e-06
-2.16137930631914e-05
4.48079324212095e-06
-8.73520151398494e-06
-1.21865928137831e-05
8.61742036722456e-06
4.17226424925168e-06
-1.16985447850187e-05
-1.9269750746009e-05
-1.72734248829835e-06
-1.01640848467616e-06
-1.71798509378974e-05
-3.30028067317825e-05
1.39542982638991e-06
-8.59512317248928e-06
-1.88597457187635e-05
-3.26946613948972e-05
-2.35030155987084e-05
2.89908877887503e-06
-1.89211987204993e-05
-1.57523273562787e-05
-2.8427276737439e-06
1.16554138472286e-05
-4.4883825536178e-06
-3.95066011064718e-05
-8.99006509435409e-06
1.5884997643916e-05
-1.13105690444133e-05
-5.13908479506111e-05
-1.22581138711294e-05
3.10095004917165e-06
-1.82427389610839e-05
-3.1673065201301e-05
-1.64230189671394e-05
-1.01962046075683e-05
-5.26439450981678e-05
-4.46464604872379e-05
-4.18497216838707e-05
-1.49266216995753e-05
-2.90959376546448e-05
-6.0479741256118e-06
-6.71270811625736e-06
-8.53709331874927e-06
-1.2803986351458e-05
-2.01340443819924e-05
1.27639533467735e-05
1.45905102543837e-06
-1.91117699187636e-06
4.77419331921205e-06
1.55670026399952e-07
-1.09068675772096e-05
-2.64939535904596e-05
1.99094360301256e-07
-1.24282016574934e-05
-4.59028118299279e-05
-2.36228829288806e-05
8.57816938326464e-06
1.32862805334711e-06
-3.89131607179343e-05
-5.71076808489218e-06
2.08073325270615e-05
1.98943195445539e-05
-2.1831872123219e-05
-1.2427293965085e-05
-8.06239997134515e-06
1.70479069630468e-05
-8.90460980713843e-06
-2.06768283597264e-05
9.61198203153106e-06
1.99228481588387e-05
-2.64856194452237e-05
-1.3143669107015e-05
2.25883275404415e-05
1.14196980856635e-05
-2.22693743008936e-05
-1.09686346648453e-05
-5.15735395874568e-06
-2.13194840373622e-05
-3.40009911488078e-05
-3.25196168120488e-07
3.8853589021393e-06
-3.05685100524842e-05
-1.4395048887258e-05
1.34240137636861e-05
1.42041227341362e-05
-2.10024783683742e-06
-8.42880085232901e-06
-1.52463501916366e-06
4.70737586279078e-06
-2.35733548320888e-05
-2.63104659835708e-05
-1.06947867304077e-05
-1.20950150535871e-05
-3.51884649528114e-05
-8.587949712033e-06
-4.69900128206797e-06
-2.57439169635733e-05
-1.57523897951742e-05
1.49188138792873e-05
-7.96582782312704e-06
-2.3487912261264e-05
-3.18204214308681e-05
2.20794668657312e-06
-1.23979323154853e-05
-1.47591714295616e-05
-4.08905804826092e-05
-7.00699642164481e-06
-1.24807521037683e-07
1.16694604043675e-05
-1.9311090394558e-05
-2.43377899533684e-05
-6.76476821437718e-06
-4.89904580714673e-05
-2.21220947508148e-05
-1.86267213714635e-05
-1.31103333117254e-05
-2.58950999561403e-05
-9.32768735836439e-06
-2.20663806448408e-05
-1.6786486294387e-05
-3.91377815189828e-05
-2.51333027710337e-05
-7.09448924274838e-06
-4.81248167542398e-06
-3.93522447408577e-05
-6.21387374808971e-06
-1.932642051069e-05
5.39097564516512e-06
9.49185903247298e-07
-2.09899169856936e-05
-8.88944176519083e-06
6.66827578643191e-07
-1.74087306091173e-05
-1.52987892186924e-05
-1.53430044075275e-05
5.12569371524815e-06
-1.5873880552182e-05
-1.13711305353432e-05
7.21403218424582e-06
-4.8707045246009e-05
-2.87029536509231e-05
1.45333719778426e-05
1.43914801933992e-06
-1.62334033204677e-05
-1.39029784051928e-05
-3.45765223982447e-06
1.60872651932877e-05
-1.56328799591983e-07
-8.63457457301819e-06
-1.29207731075749e-05
-4.81291870430599e-06
-3.00425337567598e-06
-6.98800437332951e-06
1.07899109658173e-05
-5.19202363119686e-06
-1.66125076407775e-05
-1.17287296427835e-05
-1.61233035999808e-05
-3.39345640406214e-05
-1.61469823610243e-05
-2.43299119776047e-05
-2.49311359310035e-05
-3.87791056218259e-05
-1.15871021710024e-05
-2.38940414413988e-05
-3.33348362395156e-06
2.26023149175069e-06
-8.47149460290605e-06
8.19302118709301e-06
-8.09414320666794e-06
3.28048183590742e-07
-1.2628182101653e-06
-6.46389602358785e-06
1.26866977444286e-05
-3.4600981591575e-05
-3.07328142058839e-06
3.44334460905074e-06
-1.46322813582752e-05
-1.20958751849631e-05
4.964056928978e-06
-2.66869547524819e-05
-3.82594307185362e-05
-2.03480080498949e-05
-1.01821226752602e-05
-1.49948864311704e-05
-3.36903919088714e-05
-3.04675804812317e-05
3.97830685552987e-08
-2.46187559126017e-06
-7.80529046128958e-06
-1.88090098592465e-05
7.80524043989753e-06
-1.98602127124878e-05
-3.74731931140739e-06
1.01270729684003e-05
8.82498332586991e-06
-4.97686976571809e-05
-1.44411321772425e-05
-1.81115777323913e-05
-2.34527466661711e-05
-2.38484909231704e-05
-3.01029707800523e-05
4.28361957253358e-06
-2.9002988041704e-05
-2.66047655438312e-05
9.38665452957108e-06
7.2380928134913e-06
-2.88919642561622e-05
-1.21427087073695e-05
-4.74903515050931e-07
1.04135899508508e-05
-1.37532415905813e-05
-1.46845652550102e-05
2.78519481998344e-05
2.62872323341045e-05
-6.84575321957586e-06
-3.60916965123422e-05
1.3225701449679e-05
2.20571071753446e-05
-2.70318601527957e-05
-4.25311876926148e-05
2.60541496517217e-06
4.75421995171271e-06
-9.43602017943538e-06
-5.76896170887285e-05
-1.51578085192907e-05
-1.81300277038669e-05
-1.30236984829991e-05
-7.90383448755748e-06
2.50361799681741e-06
-2.04036706793158e-05
-2.67061642923604e-05
3.65016788956887e-06
-9.86326326175115e-06
1.63937882477333e-06
-9.78109764501806e-06
2.87347349373227e-07
2.07581852303268e-06
-1.05559754704721e-05
1.28286416324172e-06
1.56130877854594e-05
-9.14748367319132e-06
-2.41404426428057e-05
-1.90959220816388e-05
-2.47944355312157e-05
-3.60223734930651e-05
-2.76559289691459e-05
-5.28436896944843e-05
3.43642220018305e-07
-2.6823238345237e-07
-1.95991434307611e-05
-2.0050525697449e-05
-1.04287955027166e-05
8.55455102514088e-07
-2.01416160272204e-05
-1.27109529476978e-05
-1.26462218960206e-05
1.89080431335675e-06
-5.88994038752439e-06
6.8630016368689e-08
-1.76426391071812e-06
-2.29744252584845e-05
-2.95545435038715e-05
-4.7330337643437e-06
-4.30193561950406e-05
-5.33487310422868e-06
-1.99548526120242e-05
-2.08661481406135e-05
-4.32045993216974e-05
-7.35512297631503e-06
-1.67451858600032e-05
-3.52760177699512e-05
-4.10724828874616e-05
-2.62140422224522e-05
-3.07518844704407e-06
-3.52197220557298e-05
-1.16719567995825e-05
4.01788303017682e-06
6.50332618919464e-06
6.17473474843472e-06
-1.47581200825855e-05
1.13446281164742e-05
6.94216436100025e-06
-2.03003672826272e-05
-1.23664144659542e-05
4.13994225196491e-06
1.79091649535381e-06
-1.34974331858981e-05
-2.58214818340848e-05
-6.09890817207576e-06
-1.19389643925914e-05
-2.1431253893953e-05
-1.73693500735185e-05
-5.90326209539027e-06
-3.09286001938181e-05
4.40678029817589e-06
-3.05669464444739e-05
-8.01454950562925e-06
9.00740294632915e-07
-8.35040117179533e-06
-1.9512260926851e-05
-4.28625405389089e-05
-1.75501689828483e-05
2.246836610985e-05
1.28430392445813e-05
-1.59251299663851e-05
3.82072936434661e-06
5.11310520492449e-06
1.17369563375249e-05
4.05156878442951e-06
-1.5573044183847e-05
-3.11225447084628e-06
4.51541003921369e-06
-7.67348759178872e-06
-3.0920002484062e-05
-2.20937218120394e-05
-2.48033927583618e-06
-2.0275637915452e-05
-5.69027829042041e-05
-9.45085030495409e-06
-1.77835954193544e-05
3.66675161999987e-07
-3.97132404090823e-05
-1.42522637124474e-05
6.62720084021831e-06
-1.77714152917344e-05
-1.77116023915639e-05
3.9195616993406e-06
1.68629854248798e-05
1.12158558559403e-05
-4.73434561463876e-06
-1.06495149352273e-05
-3.445951736061e-06
1.29164569275304e-05
-3.09927143788346e-05
-4.20860873766148e-05
-1.16610563812258e-05
-1.62468707812095e-05
-1.43463106833078e-05
-4.03687715459324e-05
-4.05777744949009e-05
-1.7172056544983e-05
-2.82276483234421e-05
-4.06967316704321e-05
-4.3310136214699e-05
-3.50500183188354e-05
-1.13961267298853e-05
-5.14070901747943e-05
-3.25886627578432e-05
-6.05053528016238e-07
1.92467317250019e-05
1.71524375880581e-06
-2.33741651755152e-05
-2.13530374960554e-05
-6.46876233335315e-06
2.31153187523188e-05
-2.50921000853085e-05
-5.19562994629296e-05
-2.57897747353355e-05
-8.21112591866138e-06
-5.0669057903451e-05
-3.14997832076121e-05
-2.34204687422711e-05
-4.93522941931998e-06
-5.60416665713556e-05
-4.93989522536216e-05
-2.28562287797841e-05
-1.43476043141666e-05
-3.37211655585353e-05
5.27255915704457e-06
2.06477407242493e-05
2.60491180584233e-05
6.1073098911609e-06
1.42815889609975e-06
1.78077824721286e-05
3.34460441922715e-05
1.10701504509661e-05
-1.35413811234061e-06
1.40739973748181e-05
1.78991016056866e-05
-9.94341758476868e-06
-1.35824362950889e-05
8.17130265739938e-07
-1.31798734337094e-05
-1.98795644124117e-05
-5.37633087888724e-05
-3.24643671896124e-05
-1.80811005622973e-05
-1.68486275290572e-05
-1.03746271874767e-05
-2.81298317001309e-05
1.04869832786109e-05
1.9681497168535e-05
-1.29928258782586e-05
-1.77010026395711e-05
-9.03715893719457e-06
1.24519702794674e-05
-1.349191448114e-06
-1.89255168784447e-05
2.88360699381314e-06
1.42014784123486e-05
-2.87795599799163e-06
-4.48342902079264e-05
-1.77323271306693e-05
-1.56758537411545e-05
-1.08953311918985e-05
-5.42099418330389e-05
-2.92398664691332e-05
1.09441560513821e-05
9.28836662428761e-06
-2.3675799874826e-05
-3.64886454379635e-05
-1.51007616564949e-05
-9.31699322938944e-07
7.46124710504106e-07
-4.2775165220355e-06
-2.77722222166125e-06
-3.48372104934421e-06
1.61977255358204e-05
-9.68986165928395e-06
-1.26124405612607e-06
-4.41601025309705e-06
-2.73477116157773e-05
-4.25111123498432e-05
-1.09808009724729e-05
-3.07277316414021e-05
-3.83816621737947e-05
-3.02418734338702e-05
-4.70817849289153e-05
-1.36517434330666e-05
-1.71694071970347e-05
-3.56742258214662e-05
-2.6210881164641e-05
-2.22728314962021e-05
-5.76224357063909e-06
-1.45911187818726e-05
-2.89662074372132e-05
-2.0988333466286e-05
9.75037129036095e-06
-1.08619437541378e-06
-4.5579561508772e-05
1.60691509938905e-06
4.59490474671584e-06
-3.44970753825734e-06
-2.02583039427743e-05
-3.56593153813138e-05
-1.5890796083566e-05
-2.21024333589639e-05
-3.5074801130682e-05
-1.81283820127793e-05
-2.16806811282032e-05
-1.92662900242938e-05
-2.05738114222863e-05
-1.44537219142858e-05
-2.60484625445205e-05
3.4659226925675e-06
5.19816284571179e-07
-4.92392236890975e-06
1.15942711527517e-05
2.01454448430338e-05
1.93581847250176e-05
1.08171179956675e-05
-1.6866512484565e-06
3.51828481380688e-06
-3.45923433564103e-06
6.80920627297199e-06
-1.9765856224078e-05
-1.06580372221494e-05
-1.30051662001468e-05
-1.54874411336797e-05
-6.31889101063047e-06
-1.15676907142852e-05
1.27233511650222e-06
-1.65971164400486e-05
-8.98931219746997e-06
-1.11720942074139e-05
-5.38647729562606e-06
2.06021993086814e-05
-6.59764537107667e-06
-5.13875747095092e-06
5.62419759965654e-07
-2.25912934202581e-07
-1.01715437097615e-05
-1.39712902969251e-05
-6.10610246124971e-06
6.88234294554421e-06
1.51491847910568e-06
-4.01668220756751e-05
-1.72862784131321e-05
2.56302993287531e-06
6.9033902849815e-06
-1.57371528326201e-05
-2.11359239410321e-05
-1.60476389579752e-05
-5.2055520883547e-06
-2.19445179664527e-05
-2.14131712413204e-05
-9.9213302653739e-06
6.27456654437262e-06
-3.58843515598222e-05
4.15848668126224e-07
-3.45066603556068e-06
-8.15921947039871e-06
-3.19958347089389e-05
-1.08722586232743e-05
-4.89465094987912e-06
-5.41398517509237e-06
-2.3630293198301e-05
-7.46018800183152e-06
-2.1999762008139e-05
-4.5110321538836e-06
-5.80881339492529e-06
-2.74347420493601e-05
-1.70503619860059e-05
-8.46835973884104e-06
-3.62863915425506e-05
-2.25285150725288e-05
-3.37337858279871e-05
-2.87852581229339e-05
5.79779037695826e-06
-2.39107351247393e-05
-3.10676478674041e-05
-3.62041150650607e-06
-1.21176704657268e-05
-1.887527236091e-05
-2.50425916258429e-05
-8.05698920676901e-06
-9.01848608094215e-06
-8.00609634334954e-06
-5.34623256675461e-05
-4.235056656778e-05
-3.99746597079069e-06
-1.47948181296617e-06
-3.89464430999471e-06
-1.72005806027322e-06
-1.86867000597271e-06
-2.22820328951269e-06
2.86912673892992e-06
6.44829982466103e-06
3.61239682476405e-07
-7.22332628556339e-06
1.99228356436451e-07
-2.69264576849798e-07
-4.56201399662335e-06
1.19087489263096e-05
-1.71571216122504e-06
2.1031831011019e-06
2.54448119795788e-06
-1.37289808326047e-05
-1.1462306723536e-05
-1.73237686813221e-05
-2.51929456901621e-05
-1.05963639214012e-05
-1.29915712800651e-05
-2.87033157214602e-05
-3.62221526206092e-05
2.04400304762955e-05
1.42011815014758e-05
3.84604854726758e-07
-2.51006408199859e-05
2.39938751356591e-06
-1.67603683425863e-05
-2.24786942174781e-05
8.66059858904874e-07
-1.8423463776146e-05
-4.2759944106722e-07
-2.29421221483416e-05
-2.59136034679433e-05
-1.36357604396823e-05
-2.10375541603042e-05
-7.52892773981776e-06
-1.28343806794369e-05
-1.62161849471156e-05
-8.62176830000643e-06
-1.93506010799408e-05
-3.85451147730254e-05
-1.47270061558965e-06
2.42233799014413e-06
-1.7016019433249e-05
-5.59255047914947e-06
6.58621093905156e-06
-5.63508666770969e-06
-9.21377720946545e-06
-3.21897963486602e-05
-2.46390379141667e-05
-7.86421004643119e-06
-9.50537613412568e-06
-3.50326026787304e-05
-3.10151223057333e-05
-1.64440239766119e-05
-2.02715897113171e-05
-3.80034355710744e-05
-4.23257309318247e-05
4.51723268326811e-06
1.07995164972495e-05
-5.01631659216853e-05
-2.70754068030632e-05
-5.65023555866519e-06
-1.41092049073556e-05
-2.33875440908145e-06
1.08649832673845e-05
-9.60715629800059e-06
2.40324921622352e-06
8.08630752441131e-06
-1.44781493153565e-05
-1.26571291271205e-05
-3.70356195067628e-06
5.03669885413033e-06
-2.73210740244606e-05
-1.12005769294684e-05
-2.137005508879e-05
-5.48285828898916e-06
-3.07484883512255e-05
-2.51225311910736e-05
-3.84377907179142e-05
-2.02705197896433e-05
-1.55302764285933e-05
-1.17442245383842e-05
-9.32600620351816e-07
-1.0064393861121e-05
3.63596011864019e-05
-1.42750892061301e-06
2.41126577549052e-07
-1.40267485491869e-06
-3.22805273367492e-05
2.01618705807386e-06
1.85905099114557e-05
1.16070691162206e-06
3.32114284251501e-06
-2.15414466483047e-06
-5.97083100909673e-06
4.75930913253749e-06
-1.75597081842887e-06
-1.99988614633328e-05
-2.61387605215866e-05
-2.92275334531021e-05
-9.55114979216764e-06
-1.62028252475861e-05
-6.15038197363322e-06
-1.27793429547233e-05
-1.55004606834921e-05
3.55159642451851e-06
9.92632022341495e-06
-2.58285502205259e-06
-3.91088473573124e-06
-3.52670219657129e-06
-5.82708364684757e-06
-4.19535833464722e-06
-2.58890835297908e-05
-1.2436236470473e-05
-7.48797632688828e-07
-1.67618634502256e-05
-3.28453313837335e-05
-2.71498881753369e-05
-1.91522399933595e-05
-1.90231842243339e-05
-1.31195722537564e-05
-1.88482015186109e-05
-3.75959006311349e-05
-1.52173000730398e-05
4.94567483927208e-06
-2.33266784915812e-05
-6.60729151478936e-06
1.52122900151994e-05
-1.62191602927377e-06
7.3222900786474e-06
-3.01140913399134e-05
7.15530947387512e-06
-1.58280107360754e-05
-2.68285292050448e-05
-2.13827726689461e-05
-2.39736799269998e-05
-2.66258711523925e-05
-2.26928134816174e-05
-2.4056518867893e-05
-3.97364272886307e-05
-2.70146810939499e-05
-1.20406702446593e-05
-2.24799156550487e-05
-1.88620135953992e-05
-2.89289701226253e-05
2.22533254799811e-05
-9.27193614026962e-06
3.97760226332652e-08
-6.35964801662025e-06
9.45574298774679e-07
2.14478781236493e-06
-1.23407792410481e-05
1.35624908104012e-05
1.07769044921321e-06
-1.94290725476985e-05
-1.78898280442998e-05
-2.44317897786315e-05
-2.42582411234313e-06
-1.96931525125378e-05
-5.5907422519278e-05
-3.84432137371735e-05
-1.29412185038018e-05
-2.0049812443157e-05
-1.12739452551738e-05
-7.79038664688076e-06
-8.4994488960336e-06
-3.94055164791408e-06
1.53877874246275e-05
-1.23874111287692e-06
6.80854968308522e-06
-2.52144296305705e-06
1.87093116847265e-05
-1.54535347125213e-05
8.18136973270811e-06
-3.789630339597e-06
1.10449319079061e-06
5.32168237010495e-06
-2.88527075054897e-05
-2.52389353498419e-05
-8.22790938196589e-06
-3.40449614803613e-05
-3.2569226260148e-05
-1.21880997247289e-05
-4.57978929499926e-06
-1.83423078437205e-05
-1.9973225798952e-05
-2.66508190649961e-05
-4.41193275198235e-06
-7.75770060510576e-06
-3.6948273173939e-06
-2.83814905860609e-06
7.63235078095948e-06
1.3938881856231e-05
-5.58631911681225e-07
2.87805419162077e-06
-4.7298404612571e-06
-2.89345929310214e-06
-1.26230637270889e-05
-3.66894824481716e-05
-4.14565564231621e-06
-1.07326866034499e-05
-1.69111080917462e-06
-3.99589405974629e-05
-2.09854617669153e-05
-3.5205365026161e-05
-1.61386327616176e-05
-4.2134709565257e-06
-7.77498467051908e-06
-3.11566962328232e-06
-8.67558511025432e-06
-4.21221793103089e-06
3.22134986382582e-06
-3.16376166127622e-06
-1.87461216129593e-05
-2.34550828629404e-05
-1.5352616201197e-05
-1.44486636870449e-05
-2.3158621390062e-05
-3.49206995535452e-05
-9.17234913660397e-06
-1.42223370902383e-05
-1.43237710456387e-05
-3.40616342175743e-05
-1.25603161756318e-05
-8.548217171644e-06
-1.30717410617756e-05
-1.70928308785931e-05
-8.64201992234717e-06
-6.16228035300564e-06
-8.05388075715785e-06
1.81393646326184e-07
-2.56294282266349e-05
-1.11402438532797e-05
-1.61015031470637e-05
-1.7383972579331e-05
-3.3828594488456e-05
-1.56936627614701e-05
-1.89727384068985e-06
-2.08856269994693e-05
-4.19206613052989e-05
-2.07616701790993e-05
5.49213827771358e-06
-2.11907143815825e-05
-2.73003183304004e-05
-9.92212890718626e-06
-1.81166357608271e-05
-6.76326066280201e-06
-1.10881611219221e-05
-1.15496355114818e-05
-8.85331272042646e-06
5.67819585225342e-06
2.23752903066828e-05
-1.06474659046677e-05
5.55009112171474e-07
-3.71592061608452e-06
1.27060500852196e-06
5.30698065914134e-06
-1.18842008473028e-05
-1.78040237424951e-05
-3.61365334620292e-06
-1.80846085561045e-05
-1.84685315506619e-05
-2.75351580738787e-05
-1.05939082910112e-05
-1.63169157236286e-05
-2.65993842515254e-05
-3.1458115506257e-05
6.62184571239554e-06
-2.72641043284925e-05
-9.22835382741705e-06
-1.50728932544851e-05
-1.2795372670156e-05
-2.54651512832064e-05
-9.55098083218993e-06
-2.75912479840344e-06
-8.64104423868794e-07
-1.0533203843541e-05
-3.47508323581683e-06
4.23012447252069e-06
-2.19157207511838e-05
-1.69749034184086e-05
-8.68000835457649e-06
-6.68836597728886e-06
-7.8561813393023e-06
-3.15662105124591e-05
-2.4917012249292e-05
-1.81508385536683e-05
-3.21666495818528e-05
-2.77285855260115e-05
-2.37523930230317e-05
-2.66609776910471e-05
-6.05262099180022e-06
-2.43805853015365e-05
-2.82139150745229e-06
-4.17323201875272e-06
-2.23994942729757e-05
-8.83608172041631e-06
-2.41071231163488e-05
-2.38934967006758e-06
-1.50430229817223e-05
-3.664272073686e-06
-3.35729592640585e-06
-1.9758128639578e-05
-3.22511722848912e-05
-1.01806577201451e-05
-1.33444526319581e-05
-4.59630325076558e-07
-2.72582375757728e-05
-2.25900727535688e-05
-1.33281531933613e-05
-2.82480225484381e-05
-9.23267336763757e-06
-1.87094002440211e-05
-8.88681173983906e-06
-5.92361950921039e-06
4.60696073294638e-06
-1.7902587141925e-05
3.09107307545633e-06
-1.44210318300625e-05
-4.63380154903555e-06
-4.20348294751127e-06
-1.16859677535347e-05
-3.30797736691841e-06
-7.28614860256077e-06
8.469715327933e-06
-1.01931126854077e-05
-3.4374267723814e-05
-9.63375005840101e-06
9.82877471818235e-06
-2.62882090350184e-06
5.73211762744517e-06
2.29064745624006e-05
1.11317801676254e-06
-2.31800999751278e-06
-9.18751581211232e-06
-2.68650077856127e-05
5.13819437876726e-06
-2.28043346332937e-05
-5.85373042533209e-06
8.91369210570278e-06
-3.03650967333831e-06
-2.08530627393829e-05
-2.80050392399643e-05
1.04931616293912e-05
-3.2584856165498e-06
-3.15199133401258e-05
-3.68590145184662e-05
1.24522862263384e-05
-8.05577986027336e-06
-1.10214231581873e-05
-1.50879131650241e-05
-1.01633658766918e-05
-1.82869911855839e-05
-2.88939024436491e-05
-1.29382068016703e-05
1.29427104583785e-06
-1.90779792362844e-05
-1.07852258827916e-05
-7.77317432763856e-06
-1.51365310276753e-05
-5.51191171429088e-06
-2.14696689479168e-05
-2.86710235279157e-05
-1.60179684177047e-05
-3.31237070780384e-05
-2.45787172476287e-05
-8.55968038411888e-06
-2.5301050291699e-05
-8.91860681686019e-07
-4.30810618992323e-06
-1.99623414969513e-05
-1.97207071419515e-05
-2.64346639830271e-05
-6.34952367641403e-06
-2.30570792063975e-05
-3.11415474505534e-05
-1.27301768498934e-05
-2.10070726383832e-06
-1.286454235735e-05
-3.11371568818399e-05
-2.02311144435333e-05
-1.3924039972525e-05
-1.97997051510429e-05
-2.03622449667757e-05
1.81537571268205e-06
-1.97685319564202e-05
-2.14664038019784e-05
-2.1055553134665e-05
2.89802654299638e-06
-1.77953079882854e-05
-6.84969227625012e-06
5.84227689013482e-07
-2.68607621654578e-05
-2.06196507483063e-05
9.79926571396456e-06
-2.63294139440384e-05
-1.6046066686979e-05
-1.19596122261733e-05
-8.5625509750232e-06
-1.6400178811152e-05
-8.08699778067567e-06
-1.65737753456192e-05
-2.08993952052135e-05
-5.16321464308492e-06
2.37746265556746e-06
1.40941359593087e-07
-4.46892558350499e-05
-1.80998100281376e-06
-8.60405551859436e-07
-2.66303845987878e-05
-1.19995459077514e-05
-6.55750893447794e-06
6.62289849582782e-06
1.55806580302592e-07
-7.94685201503735e-06
-3.55603227248268e-06
2.11540905884001e-05
-3.09011249807444e-05
-6.55970972535146e-06
-5.5152404071348e-06
5.12220030086225e-06
5.09208447870528e-06
-1.8419812279849e-05
-2.65457419848993e-05
4.71811553161099e-06
-2.13496130600841e-05
-4.34040188897613e-05
-3.05427827479398e-05
-3.6765081275478e-06
-3.49186089445004e-06
-1.72415040875107e-05
-2.30490080715627e-06
-3.54010330364399e-06
1.26333411853443e-05
-2.19638280168803e-05
-1.4715971955358e-05
1.28918881883887e-05
4.87790031224435e-07
-1.6451491782157e-05
-1.27400291377877e-05
-1.13348626970688e-05
-8.19399063124733e-06
-1.01831305506633e-05
-3.80652421222279e-05
-3.3201081209037e-05
-5.28982781771516e-06
-1.63698790057031e-05
-2.48192620760031e-05
-5.49625965429202e-05
-1.88026358774971e-05
-9.48600367084991e-06
-1.23827588624941e-05
-2.43048416844162e-05
-1.61167312209796e-05
8.9283179859081e-06
-1.83287013629258e-05
-2.35070664766827e-05
1.41398074329011e-05
-6.34247680747218e-06
-1.61453504677071e-05
-2.74717718599964e-05
-1.41702165775103e-05
9.82608516803068e-06
-7.90195454242508e-06
-2.59325419146798e-05
-7.52306444929626e-06
-1.89089952351726e-05
-2.12221306381241e-05
-3.08820328764016e-05
-1.48236735866134e-05
5.8810868191475e-07
-3.37437744095089e-06
-4.66234137628665e-05
-9.74911017093588e-06
4.78286561910102e-06
1.48477039373245e-05
-1.23968415731735e-05
-1.11470335409796e-05
2.52775241380781e-05
7.574271677319e-06
-3.75394980909323e-06
2.2387890162687e-06
-1.15324788273884e-05
-8.3395083815975e-06
-4.28742740500076e-06
-1.71193369049842e-05
-9.78843314105538e-06
-1.33772328921948e-05
-8.31713030078198e-06
-1.79405984599586e-05
-2.86272291854706e-05
-4.49286127638403e-06
6.53467198967535e-06
-2.07020754926129e-05
-1.72096563687036e-05
5.15261849173161e-06
3.34623117484409e-06
-7.59631328843581e-06
5.18746983864491e-06
-1.26068740281539e-05
1.34531402720474e-05
-1.11199771314008e-05
-2.06316124564046e-05
-3.7860606513204e-06
8.12039622352506e-08
-1.87720655220696e-05
-3.19186548276e-05
-1.50186141352465e-05
4.71605495218778e-06
-2.48507012696924e-06
-3.02645259754152e-05
-3.75461887667932e-05
-8.33670000741254e-06
-3.07767025309718e-05
-2.500760336405e-05
-5.1643254348825e-06
1.92830860983687e-05
-2.6817409484232e-05
-3.55999570523295e-05
-1.09091360551241e-05
4.42819701678218e-06
-3.1092117340315e-06
-2.07856192150224e-05
-2.50455198313908e-05
1.74154711547734e-05
-6.88404287710055e-06
4.68727511641824e-07
-2.18423360068957e-05
-2.19741041362442e-05
-3.8018297314426e-06
-3.02282929668212e-05
-2.30970575030054e-05
-1.70884284670739e-05
-2.81792400942442e-05
-1.54006242366942e-05
-1.52311408024294e-05
-2.58695976821395e-05
-9.47830596086423e-06
-2.35586247215657e-05
-1.8881502615901e-05
-3.97640189635325e-05
-1.18783155381407e-05
6.38547153390425e-06
4.81328013672305e-06
-3.16581101249543e-05
-2.1066081751667e-05
-2.6235986178908e-06
-1.61777817326575e-05
-3.46712915974293e-05
-8.14844661016062e-06
-3.77109741607373e-06
-1.10475759434561e-05
-4.47570986622891e-05
-2.50551487864595e-05
4.49516036245622e-06
-2.47708954878783e-05
-2.76369002158935e-05
1.3304946489498e-05
-1.1214103161831e-06
-3.28416345889958e-05
-3.14272632789844e-05
-1.36875440387366e-05
-1.49617173977276e-05
-4.9839567808233e-06
-9.50438461027571e-06
4.82526123451221e-06
2.18207646712262e-05
-7.15841564147097e-06
-1.09899955709146e-05
-1.58041228416519e-05
-1.4531452691161e-05
-1.10925159323484e-05
2.54234749173658e-06
-2.06386830146368e-05
7.90299951306774e-06
5.59751565706781e-06
-1.56906995505058e-05
-1.83095713822598e-05
-4.66851895037006e-05
3.19263013456895e-06
-2.16338037874344e-05
6.8215937172864e-06
-2.33523835519619e-05
-2.23729735782424e-05
-2.07669490286664e-06
-9.69484495236242e-06
-3.04587851362323e-05
-2.02897788023636e-05
-6.53717009095724e-06
1.50151669634226e-05
1.22253855095438e-05
-1.26000700915875e-05
8.40967857996514e-06
7.73200688772126e-06
-9.58025644402445e-06
3.94456794348654e-06
-1.72226713652532e-05
-1.94783564310319e-05
-4.54586461161508e-05
-3.45907781835235e-05
-5.43855300361742e-06
-1.44603294143682e-05
-2.57820398791839e-05
-2.05333974164722e-05
-1.51851516577067e-05
-3.08744238231937e-05
-3.00189083241999e-05
-4.39931193519712e-05
1.93431202680067e-05
-2.23368820208038e-05
-2.56259342755042e-05
-2.91905259694022e-05
-9.77521174591252e-06
1.58020423613722e-06
-1.99650806985294e-05
-2.93956126879268e-05
3.01602794943126e-06
5.42129327876621e-06
-1.42613431956044e-05
-1.41666052045808e-05
9.93602972921626e-08
-1.04236753523962e-05
-3.43402550408811e-05
-9.19290022759603e-06
-1.10576362215902e-05
-3.70726153683349e-05
-1.54553289396624e-05
-2.04544023683523e-05
-2.78427855440945e-05
-1.51014417410061e-05
2.84681042176687e-06
-9.67229524897043e-07
-1.15369967361626e-05
-1.72912314401744e-05
-3.57248686800682e-06
8.33392215977153e-06
-7.52273227048846e-06
-7.29242521580656e-07
-2.07107797378923e-06
-5.72189286061648e-08
-6.25475012622377e-06
-1.72967590176418e-05
1.25021806359407e-06
-8.1429920422103e-06
-3.6736439096395e-05
-3.62381146217477e-05
1.27388607477141e-05
1.04304592443294e-05
-2.83705467719487e-05
-2.75562758576707e-05
-1.94038127857008e-07
-6.50770558370008e-06
-4.58685140403577e-06
-1.6208095139318e-05
-4.93262388250191e-06
-3.808453793772e-06
-5.71145287293919e-06
-8.04118152842372e-06
-8.80583041404913e-07
-6.80747883450176e-07
-7.20225207235467e-07
-1.05550279381538e-05
-1.43924096491473e-06
-7.26263456432549e-06
-7.99813273972548e-06
-2.66364999125153e-05
-8.88990902066198e-06
-8.95992322270768e-06
-2.96429210353573e-05
-1.58391485466002e-05
-2.6883687244746e-05
-2.74916045234973e-05
-1.44288104660714e-05
-2.17912891775508e-05
-2.37188438935095e-05
-2.09702602897754e-05
-1.68998811919511e-05
-7.64382721613466e-06
-8.29909846569063e-06
-1.05961257785424e-05
4.02233082184497e-06
8.08377228199975e-06
2.33495893189507e-05
-8.11757537491651e-06
-2.7424341800461e-06
-5.64894708855235e-06
-3.19019639391844e-05
-2.91829569223905e-05
-2.64080733178714e-05
-1.8355560615666e-05
-1.58047716059739e-05
-2.68338603263495e-05
-1.83775692914976e-05
-1.2220120971829e-05
-1.64758160627043e-05
-4.43993662180277e-05
-3.03670727133896e-05
-7.89476799493571e-06
-2.70638553724211e-06
-6.84765651408623e-06
-2.57103037341354e-06
7.48532587324561e-06
1.3678649681043e-05
1.49350079431848e-05
-1.18207994018529e-06
1.20792166246336e-05
1.35985795561788e-06
-1.8998018452849e-05
-1.56019329395683e-05
2.59720804953404e-07
-1.40148589539666e-05
-2.78836856293898e-05
-3.94171747093951e-05
-1.61675339080205e-05
-2.36109112823427e-05
-5.12579754012671e-05
-2.36072232278567e-05
-7.38111246730601e-06
-9.98589706971482e-06
-2.18764093439287e-05
2.86136666932193e-06
-1.45632209205903e-05
9.42425570057293e-06
1.74472431483856e-06
-1.75211619657217e-05
1.23757602226992e-05
1.08270087272549e-05
8.87978263642001e-06
4.93187687896983e-06
-1.43664732362358e-05
9.59015708824855e-07
-7.86581630341207e-06
-1.3788796779167e-05
-2.04514323993431e-05
-2.86167838138502e-05
-2.53234864556706e-05
-1.80232437226971e-05
-3.75536719317106e-05
-2.28555180917781e-05
-6.15248274589351e-06
-9.73926986159909e-06
-2.12914206283848e-05
-2.61513013978571e-05
8.32436516827889e-06
-7.07721094562608e-06
4.51044890197769e-06
-3.99560854303086e-06
2.8109880302898e-05
7.46984848066012e-06
9.77372225120908e-06
2.01201525169372e-05
-1.14748966060041e-05
-9.24009682197663e-06
-1.91835592439124e-06
-3.01262755966501e-05
-2.37448419986023e-05
-2.53118684430605e-05
-3.99952053664996e-05
-3.30075484767063e-05
-2.06511234828819e-05
-2.29403678105374e-05
-2.48678805378836e-05
-1.66472290691196e-05
-1.12516652903166e-05
-1.9644355471973e-05
-1.09263473742933e-05
-2.13117194532445e-05
-4.17063298765413e-06
-1.65415775714549e-05
-1.64281913393957e-05
-6.72781417944524e-06
-1.36133549770108e-05
-1.40466162759633e-05
-3.53793421674961e-05
2.37313679796684e-08
-2.40017906942155e-05
-2.93252392122804e-05
7.22498389955687e-06
-2.31356465228375e-05
-2.16464442836555e-05
-1.83029962501709e-05
-2.60791194171417e-05
-2.56787536091812e-05
-1.35410212444579e-05
-1.33768898448788e-05
8.61105839260511e-06
-7.7308035205252e-06
1.32583453696498e-05
4.64081380997465e-06
6.68683519425038e-06
2.39660327732203e-06
1.18157283583381e-05
1.87946755315659e-05
-1.46941114977385e-06
-1.84165561002671e-05
-5.16247410364294e-06
1.19005531786755e-06
-1.09470366661669e-05
-1.84590422334713e-05
-7.58016804894734e-06
-1.54840569657076e-05
-1.97718135441472e-05
-1.35447015564559e-05
-1.18083896345994e-05
-2.32609152857891e-05
-1.1027548675529e-05
-7.52521218053449e-06
6.63804965626713e-07
5.11292551333702e-06
-4.36303900143994e-06
-6.78099625325739e-06
-8.26599485788171e-07
1.13038787472913e-05
2.56490957454939e-05
-1.10793389520577e-05
-3.08755914819716e-05
-1.13547935453411e-05
-1.44695873098373e-05
-1.97907147907023e-05
-1.21227239604248e-05
-2.15316451415405e-05
-3.19727235395582e-05
-3.92285148516426e-05
-1.9518325492634e-05
-1.76302455283403e-05
-1.97076166146278e-05
-5.05972586992395e-05
-2.17310993776883e-06
-2.84092448662708e-05
-1.57153522228605e-05
-1.75178756761106e-05
-2.22335201644512e-05
-9.08904099121645e-06
-1.36339769684824e-05
-1.98811555130917e-06
4.66702850730731e-06
-1.17525517908242e-05
-1.76142694508668e-05
-1.94450384828356e-05
-2.23018043319807e-05
-1.39532646439067e-05
-1.58720434617436e-05
-1.126295749333e-05
-7.78894025422506e-06
-8.46170683184371e-06
-2.61746805198337e-05
-4.46032377524207e-05
-3.32071634666456e-05
-2.52180561554954e-05
-3.88648833618049e-05
-1.48207926362005e-05
-2.20603081939822e-05
-6.47050152209147e-06
9.61014235556696e-07
-4.51438990706985e-06
4.62500269964261e-06
-1.08262322405241e-05
-1.08400587848261e-05
2.2600270348561e-06
-2.08354626579996e-05
1.25289075036009e-05
-1.60757677540734e-05
-3.46595119291422e-05
-1.13793706675097e-05
-7.56273893242982e-06
-1.8739379510049e-05
-3.68529368225041e-05
-9.00183958858445e-06
-1.00953108993871e-05
-2.97423426873698e-05
-1.89571950918887e-05
1.26837705703625e-06
-1.22420185454636e-05
-2.35427924082371e-05
-2.06265442197499e-05
-8.02403321472864e-06
-2.22197191960232e-05
-1.93205558211272e-05
2.67695277579545e-05
6.74537739567941e-06
1.36502796170557e-05
-1.3593750328902e-05
-3.07327253716481e-06
5.439222590519e-06
-2.29401316125368e-05
-6.84885751754074e-06
1.37803516836348e-05
3.62055519617099e-06
-2.8709338074664e-05
-1.00401382315085e-05
2.76865688866453e-06
-7.03716542781042e-06
-4.5925879383395e-05
-3.16244574901628e-05
7.64515977750975e-06
-2.9618690492587e-05
-2.91123722887993e-05
-1.19406240764731e-05
1.26694378805242e-05
-1.38061754052913e-05
-1.28687328949493e-05
-2.37127867753399e-06
3.3622887545239e-05
1.02774633313711e-05
-1.92606469023413e-05
-7.56568843369794e-07
1.59075351962502e-05
1.55232381980053e-05
-1.67666798472252e-05
-2.469885228089e-06
1.46250813588199e-05
-1.76205911370152e-05
-2.71366218135105e-05
-1.15751697934638e-05
-3.78237524197851e-06
-1.6298848611494e-05
-1.82535711560658e-05
-2.22026697649401e-05
-1.40708494714994e-05
-3.60756755993842e-05
-4.33255376396059e-05
-1.51078081773028e-05
-1.93777647088735e-05
-1.86007987395294e-05
-2.15123372318453e-05
1.94665433812205e-06
4.77483467124547e-06
1.06737693511496e-05
-1.31396040020967e-05
1.65682130612709e-05
-9.56767482202866e-06
-1.27369452881987e-05
-1.00974237755529e-05
-1.73877632678093e-05
-3.13061025579643e-05
-1.57636236992248e-05
-1.69373820681385e-05
-3.45535994409872e-05
-2.22240339149458e-05
-3.67332870694509e-05
-1.02330264999265e-05
-2.66622876478448e-05
-2.46786112412653e-05
-4.16362890672801e-05
-3.77802459420464e-05
-1.94570860467913e-06
-7.67006071256381e-06
-2.11910489279371e-05
-1.28832884598357e-06
8.91056653804932e-06
-5.46036828802489e-06
-1.95273133229244e-05
4.69812045823232e-06
3.61351254996072e-05
-5.76457748781898e-06
-8.80703921001913e-06
1.08187841025257e-05
6.6201025086975e-06
-1.64675322063767e-05
-2.53147360043381e-05
-1.36438290220628e-05
-1.17203250975297e-05
-1.35467259696347e-05
-4.09975052908821e-06
-1.28847209254181e-05
-3.19805552462134e-05
-7.70852641093425e-06
-2.64940902220666e-05
-1.009124586919e-05
1.29338942671691e-07
-2.04400872810359e-05
-7.31422287359373e-06
-1.45893721054454e-05
3.35091320983734e-06
7.80447756782351e-07
5.8336003370964e-06
5.81180787930138e-06
-6.7350594374771e-06
1.20979260825532e-05
6.38979742797912e-06
-2.20610197180539e-05
-1.40517330936629e-05
1.07566029636811e-05
-1.77984323182774e-05
-4.46597475233973e-06
-5.33098694411951e-05
-3.14594582712424e-05
-3.52107293082551e-06
-3.1784519547746e-05
-3.38623338482057e-05
-8.29181998716388e-06
-1.87695498374098e-05
3.00121299679672e-06
-6.54324075263708e-06
-1.4543350408003e-05
9.71049257501269e-06
1.76785903399212e-05
-3.36741589785476e-05
-1.11609326658605e-05
1.62986298221816e-05
-2.06138101260111e-05
-3.44171202839386e-05
-1.2984941616023e-05
-1.28728126045946e-05
-3.21222696531665e-05
-1.90675389575878e-05
-3.25348227502809e-05
-2.54640634860073e-05
-3.45477345587206e-05
-1.46231189440066e-05
-2.74272927014633e-05
-3.24019180333294e-05
-3.06254522509937e-05
-4.06213943381554e-06
-9.1896932014435e-06
-6.71430304568341e-06
-2.40833425483719e-06
-2.48828658199749e-07
-3.57783958383795e-07
-2.04786540773718e-05
-1.28822673774215e-05
-2.059883675879e-05
-8.75576389572299e-06
2.13873394323489e-06
-8.09390955449605e-06
-4.55168858661559e-06
-3.35837329403116e-06
-2.60074222156138e-05
6.05934124699916e-06
-8.81762415372148e-06
-2.73433013974749e-05
-1.01495480976219e-05
-1.45713982137547e-05
-2.2625386575227e-05
-2.56036903673064e-05
-2.14186423229992e-05
-1.29552040410187e-05
-1.42573390063626e-05
-5.30172338542169e-06
1.44103769933734e-05
7.46176254276092e-06
3.02438798486546e-06
1.66789551318248e-05
3.43406723321481e-05
-9.75313100407127e-06
-1.92452763637785e-05
3.85705142483199e-07
-5.51465726074825e-06
-3.22657709973933e-05
-3.70672213764943e-05
-2.62549120591015e-07
-5.60210654926636e-06
-3.16155573979603e-05
-2.00004470109305e-05
1.15431537737693e-06
-3.46363674989654e-05
-3.21624324404253e-05
-1.03998982830337e-05
-2.31613227084651e-06
-1.07596030126622e-05
-1.43129262889577e-05
1.78359222843097e-05
2.70396062676862e-05
5.20265811718758e-06
1.97753099822821e-05
8.9346651674691e-07
3.24017935717065e-06
-1.08552013270463e-05
-2.68332678064548e-05
-1.81828310828113e-05
-2.9728109222327e-05
-2.25700539422675e-05
-1.55738342696284e-05
-3.12431516259726e-05
-2.92064478970433e-05
-1.91887290354217e-05
-4.35159878462262e-05
-2.21290918840442e-05
-2.00537129707092e-05
-2.46912881576105e-05
1.21424352466004e-05
-3.08916267127389e-05
-2.9768400124841e-05
-1.30197490290598e-05
-1.17625648401817e-05
9.17711104050337e-06
3.17407177425541e-07
1.232550012977e-05
9.7765762472307e-06
-1.75605851189829e-05
-5.99570287849019e-06
-1.91997016235828e-05
-2.0618588267181e-05
-5.37214511493156e-06
-2.6395464172458e-05
-2.66711027490118e-05
-1.79596791617602e-05
-3.38198470380754e-06
-1.88744821017694e-05
-2.79097567315622e-05
9.62506069515657e-06
-2.16153540134161e-05
-8.54943979369475e-06
-2.90198983847514e-05
-3.79549192950935e-06
-3.11728388016327e-05
2.30812742325608e-06
-5.62825862412813e-06
-1.36235644556229e-05
8.90686637351823e-06
-6.96468695778844e-06
-2.96689034654117e-05
-3.54315397559914e-06
-2.5886051416974e-05
-1.01037726646144e-05
-7.39197976505571e-06
-1.04083221586434e-05
-8.47082483222372e-06
-1.69935176436111e-05
-1.97667678849951e-05
-3.18314182033127e-05
-2.27639079033053e-05
-2.56624169211181e-05
-3.06579802321896e-06
-2.64502301938346e-06
4.14143285526626e-06
-3.34274850394071e-07
1.18210418501128e-06
1.324670300819e-05
1.10964146901157e-05
-9.48912985702584e-06
2.4170089817008e-05
1.48297854348542e-05
-8.6436227457979e-06
-2.55660173273849e-05
-3.6844572888614e-05
-2.11873199522099e-05
-2.20699494767329e-05
-2.8631125513929e-05
-2.16770258488339e-05
-2.81701941500079e-05
-3.50919020825686e-05
-1.94560834064548e-05
-1.83223961617285e-05
-2.45006089571907e-05
-8.2902989093414e-06
-1.02815859970525e-05
-1.91813286408693e-05
-1.58658868810592e-05
-2.95058079606297e-06
7.91219006807821e-06
5.75474572514602e-06
7.9035348098676e-06
2.93458509301609e-06
9.57507480337459e-06
-1.2491417312354e-05
-1.42971750318682e-05
-2.07394837650395e-05
-2.94629408043374e-05
-4.1102246748964e-05
-2.75661254743853e-05
-1.62944963456094e-05
-2.93253575232548e-05
-3.00563761673672e-05
-1.23988002406942e-05
-3.46655100949468e-06
-2.58833889334023e-05
-2.7996504026131e-05
-1.86937819934202e-06
-1.25741251492753e-06
-1.25880380450037e-05
-5.3096905645351e-06
-1.08895323843725e-05
-3.67309289869027e-05
-2.16340525856735e-05
-1.66810821110045e-05
1.49361345894492e-05
-6.71743641060619e-06
-3.0911838015467e-05
-1.20870357300756e-05
-1.20256395508124e-05
-2.53331872668959e-05
-3.54370054435743e-05
-6.4409106681345e-06
-4.96089632806073e-06
-2.10511777604677e-05
-2.91765010018821e-06
2.11624590958876e-06
-1.63233116810265e-05
-4.90736634386921e-06
-6.76600298407574e-06
-4.39688057825215e-06
-1.66857817913335e-05
-1.5104851546541e-05
-2.93797841130351e-05
-1.89375913105252e-05
-1.04047077270122e-05
-1.29075569923866e-05
-9.58412639769615e-06
1.18559310469296e-05
-1.85276481284606e-05
-8.20269172084624e-06
-5.59936789113965e-06
-2.66814845493739e-06
-1.6707989908576e-05
-1.42072827642899e-05
7.33060293671235e-07
-2.90806216418411e-05
-2.51400400631712e-05
-3.97163359826273e-05
7.43279904803265e-06
-8.99811073752783e-07
-4.72750346432309e-05
3.14575132833578e-05
-5.53815965755774e-06
1.07273484470137e-05
-3.18980934075673e-05
-1.98408868980207e-05
1.36239172662582e-05
2.80308415342734e-07
-2.00960258671794e-05
-2.53220273242498e-05
-2.47771588666056e-06
-2.84197499688562e-06
-2.79822231540151e-05
-1.18849526528507e-05
4.30678861131737e-06
-1.22561105811419e-05
-3.10345250129646e-05
-1.90400462484812e-05
-7.53758847346553e-06
-1.98487216796958e-06
-2.60549124774915e-05
-1.09759390194159e-05
5.31572513004447e-06
-6.67878872461984e-06
-1.78909591843702e-05
-1.66096950375321e-05
-6.5359216157281e-06
1.54414416840273e-06
-2.2449038927431e-05
-2.36448609688065e-05
-3.14935870771781e-06
-3.87643784455725e-05
-8.64348831750257e-06
-1.95689452400972e-05
-2.45049569180489e-05
-3.1108103632656e-05
-2.95956271619567e-05
-1.64556955899313e-05
-2.69076918923143e-05
-4.3421416995273e-05
-1.25583620866205e-05
-1.70653761086305e-06
-1.28952069733173e-05
-5.43430114437587e-05
-2.9054150960785e-05
-1.45061477892199e-05
-4.32138648052629e-05
-4.43341840489852e-05
-2.00731568429043e-05
8.25582968407289e-06
-3.04147640021405e-05
-2.16100430705843e-05
-8.21340592982347e-06
1.64023638076533e-07
-4.35455165173164e-06
-1.95841556976886e-05
4.79358170649892e-06
9.47447014943123e-06
-6.15383387174485e-06
2.15727734721612e-06
-4.80262356268689e-06
6.14918769065565e-06
-3.72276197162964e-05
-4.28210776490794e-05
6.74767756779406e-06
1.20529015444025e-05
-4.94990414833652e-05
-1.72489901706319e-05
-1.866302979916e-05
2.64365597492841e-06
-1.67558164569118e-05
-2.87339488817927e-05
1.86562755962061e-05
-1.90696448126851e-06
6.95736601681577e-06
1.33070222139842e-05
-5.43459109718345e-06
2.40991644674464e-05
-2.69976528270445e-06
1.30529281240606e-05
7.18129504054909e-06
6.18857584868062e-07
1.91339407905905e-06
-1.45492119970904e-05
-6.11140659900216e-06
-3.4208801884187e-05
-1.58541521298988e-05
2.17460208519545e-06
-6.15727463149982e-06
-4.64139894730434e-05
-2.24942454428763e-05
6.41008564278252e-07
-1.16076995184245e-05
-2.3592255338923e-05
-8.64744132773099e-06
3.35663477719544e-05
-1.96086853637584e-05
-2.22705968352587e-05
-1.2506937357073e-05
1.69014967891296e-05
8.42596468051168e-06
1.61827941724732e-06
-1.0716896983468e-06
1.02188397481555e-05
-2.36845239360128e-05
-3.13891093600537e-05
-3.37941406305822e-05
-1.05204835456267e-05
-3.61905911708175e-05
-2.45884166572441e-05
-2.78250447206239e-05
-5.00389134484301e-06
-1.11090267260742e-05
-7.36006874676012e-06
-1.54261394607763e-05
1.25580749257358e-05
-3.56249815373079e-05
-2.00481490844838e-05
-6.40712489549638e-06
-5.4712460925203e-07
6.09667198923846e-06
-1.56870805256603e-05
-2.39140206778423e-05
1.05791915774592e-05
-1.05072508656015e-05
-2.15334449397256e-05
-7.01509948639096e-06
-2.13518039688077e-05
-2.30810120706874e-05
-1.30484548041712e-05
-2.00689879633915e-05
-3.15849814343147e-05
-3.74716487223232e-05
-1.95329261901162e-05
-2.21427517171652e-05
-4.60151527165476e-06
6.70494421456817e-06
7.33645874364121e-08
1.0965934306259e-06
1.08613588354739e-05
-9.58190729220339e-06
4.16977774377708e-06
1.66534148732801e-06
-1.37283355568017e-06
3.59197318003691e-06
-3.95495833872794e-06
-8.43491900124283e-06
-1.83542712779832e-05
-3.23719013689082e-06
-1.72298055154714e-05
-1.26507284886379e-05
-1.56609806527696e-05
-2.6877508801205e-05
-7.5603622614351e-06
-1.08970315802376e-05
-1.04236843100007e-05
-2.33361294201313e-05
-2.47396651230434e-06
-3.0482238641439e-06
-3.19358769246746e-06
-4.26723447261708e-05
3.70880840671096e-06
2.45985772610474e-05
-4.80490111312058e-06
-1.48929656515331e-05
-1.41628061861375e-05
8.90376268781839e-07
4.85747684520003e-06
-2.34987450264465e-05
-3.2835931617228e-05
-4.83890356977607e-08
-4.18335656389023e-06
4.84362364075257e-06
-2.43790917816553e-05
-2.51492680741587e-05
3.68652490284009e-06
-1.26853733680269e-05
-1.33845390570017e-05
-2.2129894770473e-05
-3.26737918674712e-07
-1.23341269611778e-05
-1.67119924074785e-05
-3.29701280972281e-05
-1.46735973690416e-05
-7.72316434572442e-06
-2.75805094700897e-05
1.1331985635663e-06
-2.70443058191229e-05
-1.09330378146281e-05
4.39000735213108e-06
-1.03411004778074e-05
-1.16779336289481e-05
-1.87174875210293e-05
-2.11423086059242e-05
-1.87499680267493e-05
-2.81448958450673e-05
-3.09125262967102e-05
-1.14806233778452e-05
-1.00958300547637e-05
-2.08230883318582e-05
-2.78867771745842e-05
-6.75764682749003e-06
-1.01286698519039e-05
-1.40464100036821e-05
-4.36542506343904e-05
-1.8549190624342e-05
6.04378618047966e-06
-3.43048695368677e-05
-1.89712717018097e-05
2.8649133915321e-05
-7.90691027598387e-06
-1.60477658343135e-05
-1.09940076745554e-05
-1.548675251287e-05
-1.79424737287427e-05
-8.40911756898369e-06
-2.4089273442394e-05
5.28601666596866e-06
1.9943348799638e-06
-3.21232252930086e-05
-2.36486197300601e-05
2.02158730113085e-05
-1.76112251081529e-06
-1.67652483548827e-05
-8.96421941894034e-06
1.90712439315126e-05
-1.69296049663999e-05
-5.94726801882492e-06
2.2559343607106e-06
7.89346986390604e-06
-2.33400830108445e-06
8.76766422727066e-06
2.02808286500734e-05
6.8171933642181e-06
-1.82515131124887e-05
-2.20046682350412e-05
-1.49694193157453e-05
-2.16567190294447e-06
-1.62760249134481e-05
-1.28422883109844e-05
-1.28617850686333e-05
-1.18699056850738e-05
-1.7746274630757e-05
-1.75844297362619e-05
-3.24221912673374e-06
9.80183534686253e-06
-7.62674723539387e-06
-3.52408910061086e-06
-5.13737381718145e-06
6.11003471814628e-06
4.2345806738496e-06
-5.06726575808177e-06
6.58866015090909e-06
-1.31348139376996e-05
2.12681033368744e-06
2.79183791842081e-06
-2.35570643101028e-05
-1.76922824001103e-05
-1.04036777516108e-05
-1.60237679442795e-05
-2.69565837223881e-05
-2.07683393666548e-05
-1.70708606828342e-05
-8.13930645936184e-06
-2.9373117238074e-05
-2.15662268910315e-05
-5.86236428251763e-06
-6.9187836659505e-06
-3.9312581510302e-05
-2.56688311213676e-05
9.19061864441674e-06
9.71266483049123e-06
-1.82902408202069e-05
-1.71281102077103e-05
7.45370798557009e-07
5.21073385274781e-06
-1.19505148171605e-05
-3.40292136993351e-05
8.76787109106354e-06
-2.22048466132439e-06
-2.84279152856954e-05
-4.55808840811776e-05
-6.4671920561605e-06
-9.82674572087262e-06
-3.57510337472585e-05
-4.94439534889351e-05
-6.30280913767671e-06
-1.50469313111592e-05
-1.66024668466191e-05
-1.78856455404579e-05
-2.26429226146271e-05
-4.3840708263085e-06
-2.3786552955078e-05
-8.07293797470983e-06
9.78457759992186e-06
-1.97885881471401e-06
-3.22999927647796e-06
2.56280855675173e-06
-6.89107555758579e-06
7.84053715898853e-06
-1.7123204474516e-05
-2.76855181177739e-05
-1.38884341187859e-05
-4.64614470431e-06
-5.59685560464111e-05
-9.91365172446553e-06
-1.88805335164791e-05
7.38295693650728e-06
6.98032808468633e-08
-1.46361750522094e-05
-7.09518763951925e-06
1.46480421282484e-05
1.23341092694317e-05
2.0518416113523e-06
3.60078058496024e-08
-2.29104727605806e-06
-5.94739425417679e-06
1.39152819999767e-05
-2.16693274817379e-05
-1.42624223198328e-05
-1.07924849003059e-05
-2.94610619725587e-05
-1.8300148058782e-05
6.8668403206806e-06
4.05804026820789e-06
-2.4048453961233e-05
-2.58217803000777e-05
-3.27503224788395e-05
-1.18689342028014e-05
-9.69481750731651e-06
-2.4512772710919e-05
-1.16715894053372e-05
1.55239406499538e-05
9.98393324940265e-06
-3.96440446476966e-05
-1.13199184940341e-05
1.04009280861047e-05
7.26431712084368e-07
-2.39903046110046e-05
-1.12848287035345e-05
-4.78431655558674e-06
-9.9362484646726e-06
-3.42683683841113e-05
-2.67885550268963e-05
-2.55978658933557e-05
-1.78558765849953e-05
-2.50236502262781e-05
-3.15200210329059e-05
-9.81990342251226e-06
8.03246525921002e-06
-2.33460238566002e-05
-4.156898743661e-05
-2.7348570832004e-06
4.28199103996251e-06
-3.09538920037678e-05
-2.13525679536428e-05
3.23964832812423e-05
6.05485297431314e-06
2.87464912796576e-06
-2.77716766098016e-05
-2.78809802239784e-05
-3.09750941327919e-05
-3.43970245688943e-05
-2.91993679589728e-05
-1.53579350389291e-06
-5.31289177644248e-06
-2.97367651646072e-05
-2.1496066531017e-05
-1.30114548288289e-05
-2.35629912352236e-05
-3.43672320699453e-05
-3.63603621542124e-05
4.93589202655874e-06
2.46444409216546e-06
-7.75189451003908e-07
-5.82643884033031e-06
-2.91896671242178e-07
9.76311037995553e-06
-2.4180734566213e-05
-6.67202838184429e-06
2.85639316216094e-05
-1.62539992295183e-05
-2.69469855055447e-05
-2.47526462547359e-05
-8.21309571713229e-06
5.70861115054237e-06
-3.01328767169074e-05
-2.65694785479173e-05
-1.12741718764758e-05
-1.37175121531877e-05
3.69604574684502e-06
3.20509259061287e-06
-1.79742944853133e-05
-4.52002124805831e-06
-4.04220386758864e-06
1.51538621620518e-05
-1.46953127207177e-05
-7.46007492051814e-07
3.36772432236541e-06
5.29373205498689e-06
-6.61492184946108e-06
1.66515518145897e-06
1.10100698530671e-05
-6.78128498733835e-06
-2.34808503282861e-05
-1.602712741715e-05
-5.69941792571082e-06
-2.14646037990384e-05
-3.82240710633635e-05
-8.56286235032742e-06
1.0451366523575e-05
-2.71629975721397e-05
-9.06985233857016e-06
-1.81507096394508e-05
-2.15296864105022e-06
-2.81273384808478e-05
-2.28471447882855e-05
-4.89947063144907e-06
1.62265122405215e-05
7.21753761785846e-06
-3.61400785339686e-05
-1.92233277348279e-05
2.16688929500857e-06
-2.21623112632333e-06
-7.37857829066935e-06
-1.81188748189532e-05
5.83693070129179e-06
-2.23920028481827e-05
-4.69658634117544e-05
-3.22291964926673e-05
-5.39565958574266e-06
-1.11774171709041e-05
-1.35898045397469e-05
-8.37077086579463e-06
-1.28863192127386e-05
-1.57989445632802e-05
-2.40215301259553e-05
-9.25700287841903e-06
-3.68328573044282e-08
-1.97925433428221e-05
6.55548560618504e-06
-1.05732217507543e-05
-4.25419218191842e-06
-2.07605942091926e-05
-1.99633536726782e-05
-2.97953973818404e-05
-5.07788984448776e-06
-1.67766025415381e-05
-1.2073227073901e-05
-3.84446986986306e-05
-1.1121000946729e-05
-1.77925713722354e-05
-3.66502594387496e-05
-1.70311675087258e-05
-2.64932984237811e-05
-1.4864079167617e-05
-6.57106355096717e-06
6.13081948737848e-07
-1.32162602004775e-05
1.4988160184927e-05
-5.69377825990803e-06
6.47360583101817e-06
4.12000276755093e-06
-4.3023356616066e-06
-7.5924427282228e-07
8.70240849995159e-06
-2.5178700939136e-05
-1.32742228420713e-05
1.37298081573999e-05
-1.51212086564047e-05
-1.60098079077825e-05
-1.81723945123855e-06
-7.59271526593423e-06
-3.02676587374894e-05
-2.28729794541937e-05
3.57701162855969e-05
2.07363769245513e-05
-1.27423835218067e-05
-2.4996061562634e-05
6.54962149064206e-06
1.75799574674082e-05
-2.38790100457923e-05
-2.04571489020352e-05
3.33644833822961e-06
1.61280983560777e-06
-1.3212126320043e-05
-3.06668291803528e-05
-2.78106858774551e-05
1.45445487664008e-05
-1.26177275866529e-05
-2.18141562444878e-05
-2.41057137282103e-05
-1.97740126567605e-06
-1.64916706304112e-05
-4.30375206045738e-05
-1.81047570194967e-05
-2.83216605869563e-06
3.35602015599124e-05
-1.79097610943544e-05
-1.57207994895816e-05
-4.22271073959518e-06
1.98928620250633e-05
-1.32670019167849e-05
-1.9108266582234e-05
-4.20475702702059e-06
-1.46236900204757e-06
-1.51963784193891e-05
-3.96952616606186e-05
-4.54536836316229e-06
2.86684878326417e-05
-2.59697492071526e-05
-2.76085825441551e-05
-2.02849848703002e-05
-8.07081939869627e-06
-1.70687665160771e-05
-4.80490314848194e-05
-2.58431899242407e-05
1.22183584254094e-05
-1.79853865110932e-05
-4.01290413313145e-05
-3.8600702619629e-05
2.08732997186343e-06
5.85991196439552e-06
-3.3269096054624e-05
-1.96228587527181e-05
1.16806585636265e-05
-7.07074200597875e-06
-3.6779790186875e-05
-1.11958328529103e-05
2.10115414131229e-06
-6.58983189803364e-06
-4.14942628173802e-05
-2.299387763461e-05
2.86642638433062e-06
-3.27180643278513e-05
-2.25248240147437e-05
-9.32651999097025e-07
6.63871097367139e-06
-4.17359076498074e-06
-1.58127268198063e-05
-1.69996987334579e-05
8.43348969572471e-07
-3.54205494855188e-06
-2.00090678941823e-05
-1.10144043513628e-05
2.39441467057728e-06
-8.89074855187874e-06
-1.86226177459561e-05
-4.5327198934252e-05
-1.23016150957802e-05
-1.91710268802622e-05
-2.36064890700294e-05
-1.4054775884241e-05
-2.3860062437797e-05
-2.10287372279394e-05
-1.39740881711964e-05
-4.40194645852576e-06
1.22098992836259e-05
2.56426545441992e-06
1.73685633310473e-06
-1.31772912490245e-05
1.3192289207676e-07
1.6096586459302e-05
1.5524280528933e-06
-1.83325841100363e-05
2.3134002662338e-06
-1.88154389654611e-05
-1.68066175164843e-05
-3.36079375886557e-05
-5.01402239252825e-05
-2.57840994806088e-05
-1.92298402589368e-05
-4.18470325325247e-05
-2.51502663224898e-05
-1.59171216237828e-05
3.32553126309695e-06
-3.40360290311052e-05
-1.58477140883263e-05
1.49197412175241e-05
-4.16029453885803e-08
-1.12969442308495e-05
-2.64402350540227e-06
1.61801003632687e-05
1.0296730986295e-05
-1.57893859466684e-05
-3.55976682484992e-05
1.18510771888833e-05
4.09971894974179e-06
-2.36914516836144e-05
-4.48498594288936e-05
-7.6583125022667e-06
-1.99956238135013e-06
-3.58492140569675e-05
-4.10841403442972e-05
-1.8096330383466e-05
3.44758846806625e-06
-6.29459935230123e-05
-2.89062075984758e-05
7.32692587445672e-06
1.7701840951845e-05
-3.61273943546278e-05
-3.07210229622692e-05
2.24451776305208e-06
-1.99132818006716e-05
-1.69418044922588e-05
-2.10932209698712e-05
1.165528645725e-05
1.85187021046066e-06
-1.56398676717616e-05
-3.27958961051313e-05
6.1980382911176e-06
-1.82946326386318e-05
-4.86911403971243e-05
-2.82300772868661e-05
-2.64783409599874e-05
-3.19388468995184e-05
-3.16619404930876e-05
-3.19721864066642e-05
-3.16663409386745e-05
-1.35185035418256e-05
6.8086350239343e-06
-2.62491668252994e-05
-1.50985006741514e-06
6.71982139070125e-06
2.64046518821243e-05
-2.71038445380832e-06
8.34951788904952e-06
-1.67932840027715e-05
-2.07871532863198e-07
6.33998981600023e-06
-6.98971689249913e-07
-2.51355981569161e-05
-3.78184149270612e-06
6.40005606975137e-06
-2.04877398198717e-05
-3.09297027221472e-05
-1.55310043186221e-05
-7.7976052801064e-06
-1.44403037635934e-05
-3.98093843586801e-06
3.6467378389915e-06
2.08923905580508e-05
4.94235592068225e-06
-3.20707415980696e-05
8.39384841734595e-06
3.04986362751216e-05
-1.09746471847887e-05
-3.15359180458191e-05
1.44315658157921e-05
9.85550552686126e-06
-3.0092865551444e-05
-2.86498972696427e-05
1.00012096526165e-05
1.25552697535162e-05
-4.6430044911611e-05
-5.00421180654631e-05
-2.04941471651272e-06
6.89724112362656e-06
-4.77585421322479e-05
-3.69101653276651e-05
-5.02638793743449e-06
-9.30612779974669e-06
-2.90652955250355e-05
-2.61869135473383e-05
-1.38285554159348e-05
-1.30353407436224e-06
-7.14052122424043e-06
-2.82518635985373e-05
-2.73475192875252e-05
-8.62388487729709e-07
-2.93952926907646e-06
-3.30690015927874e-05
6.12993876202578e-07
2.53956817337912e-05
-1.48317579665042e-05
-3.58517679727016e-05
-1.88004472553537e-05
1.3122816233696e-06
-1.0896770685505e-05
-1.69822222039159e-05
-6.60034865113565e-06
-2.04813020428115e-06
1.60000615401936e-06
-3.31836362808351e-05
-7.8449727392894e-06
-9.99971115526136e-06
-1.73050756562199e-05
-6.86763675278729e-06
-2.77318442583534e-05
4.00353306902473e-06
3.08939245192946e-06
-1.65497841984525e-05
-1.81083929249184e-05
-2.78197828650516e-05
-1.15867525328676e-05
-2.80902418773537e-05
-1.93978376401415e-05
-2.86543971629369e-05
-1.03877180712109e-05
1.12713746617237e-05
-1.46121061222587e-05
-8.75605003065936e-06
-4.08294145594335e-06
3.6429465388836e-05
3.14167603876784e-05
-3.56125781580829e-06
-2.17661949819023e-05
1.77501171979473e-05
2.09170373183475e-05
-2.41275690875077e-05
-1.88859780453737e-05
1.04872801479849e-05
-3.16182046605905e-06
-3.00331333240617e-05
-3.99498287494013e-05
-1.06623999990104e-06
1.09744889300551e-05
-4.10394760674526e-05
-2.57349129982989e-05
-7.34146499640657e-06
1.10251152816725e-05
-3.97650553729954e-05
-2.32482250264446e-05
1.53023539014273e-05
9.71470784439107e-06
1.35106231040796e-06
1.39570260879964e-05
8.29052707735861e-06
3.09943766367774e-06
-2.44339094132124e-05
-1.32788545847345e-05
1.73066216866892e-06
-1.05886441471244e-05
-1.11534221606415e-05
-2.01569636352401e-05
-3.3010425790731e-05
-2.5601796487933e-05
-3.39098014974004e-05
-2.53310544626864e-05
-1.02208266768555e-05
-1.60201812725673e-05
-1.63922376609239e-05
1.21067875022946e-05
-2.84256417863374e-05
-1.60652475780497e-05
-2.43354746747353e-05
-2.37760317651397e-06
4.1978417205996e-06
-2.9259420991628e-05
2.02230293978179e-05
1.96731787053742e-05
-2.81687221276395e-05
-1.87894200434727e-05
-3.72053860654343e-05
-1.21515891064035e-06
-8.99557136201896e-06
-6.91720175622864e-05
-3.26601182036877e-05
-9.92553811411584e-06
-3.20787024485316e-05
-3.78230152977709e-05
-3.7818294012858e-05
-2.81343928080286e-05
-4.52014851934783e-06
-2.39789523902465e-05
-1.1078759494902e-05
-4.89957366330259e-06
-1.07268876784305e-05
-1.66535326211307e-05
-2.25819959844699e-05
1.9549810653877e-05
1.3358948401932e-05
-1.15924541486423e-05
1.18864672379779e-05
-2.2026368102578e-05
1.17673856974754e-05
-2.3349341836455e-05
-1.37713028386323e-05
-1.37523765881797e-05
-4.7721458472533e-06
-5.03651512779948e-05
-2.27521323110959e-05
-1.31708962326092e-05
-3.1130341679333e-05
-8.78240177853997e-06
-1.84528623078711e-06
3.29156657343496e-06
-1.22522418206205e-05
-3.67250865377182e-06
-1.53474126679542e-05
1.42141946959078e-05
2.54668483176099e-05
1.09240383441989e-05
-1.72785060401397e-05
-1.0188297863086e-05
-7.79268166124401e-06
-8.1334948792364e-06
-2.22647624667071e-05
-2.64376135355546e-05
-1.62014927363501e-05
-1.9267450709888e-05
-4.85425981475684e-05
-4.13411188742848e-05
-3.6951478923313e-05
-1.36358723627241e-05
-1.60825478061961e-05
-3.70431682001615e-05
-2.0208640504612e-05
5.37738983973245e-06
-1.65674452092886e-05
-4.87699970268328e-06
1.52116389303665e-05
1.68107861048719e-05
-8.187117316268e-06
-2.16752198254527e-05
-1.7987657519713e-06
2.59745402845109e-05
-5.46010235906662e-07
-3.10089963246825e-05
-1.41700163267749e-05
4.78871879297573e-06
-1.74178497817481e-05
-4.04010904847361e-05
-2.16402955627307e-05
-1.05522932788523e-06
-2.39492914183239e-05
-1.02567346002361e-05
-2.95800626362731e-05
-4.96233651899162e-06
-2.04199617998304e-06
-8.75002659450391e-06
4.60626610730666e-06
1.12528507050143e-05
7.01635501748915e-06
-1.11297015423191e-05
-2.69845701436651e-05
-4.14752447526559e-06
-1.31660235635917e-05
-3.76058230708188e-05
-2.6053971336067e-05
-1.63570248461438e-05
-9.99425729069199e-06
-3.92652656128594e-05
-2.50339642754402e-05
-1.95979210777324e-05
-2.34548142534283e-06
-3.79063050595038e-05
-2.31967865803403e-05
1.63189281713747e-06
-1.48201426962312e-05
-8.77770571691268e-06
-1.35062637808168e-05
6.88774019026939e-06
1.57008122453631e-06
-1.06337166072028e-05
-1.80187969213295e-06
-2.2712466884546e-05
-2.86478078353365e-05
-2.8307897053561e-05
-2.6346640572011e-07
-1.89615624755498e-05
-2.85169178198131e-05
-1.66514354631442e-05
-1.4086399392181e-05
-1.32172436489115e-05
-6.83528786394322e-06
-1.36425198715053e-05
9.77969451209828e-06
-8.98865302068165e-06
4.61818190820995e-06
4.49155825308955e-06
2.14157850982528e-05
-7.68159511678657e-07
-1.39995100287006e-05
2.15237258119735e-05
1.08643051218552e-05
1.16917055772387e-05
-4.54214963774977e-05
-1.33433170744014e-05
7.18637208322263e-06
-3.55282544461728e-05
-4.90185411270393e-05
-2.14046693002428e-05
-1.69933180498025e-05
-1.86471788046608e-05
-2.66132901808884e-05
-3.5874686032923e-05
2.20628932833533e-05
-1.50092411555003e-05
-2.03806893449862e-05
2.91268534390552e-05
9.54610675096716e-06
-1.65319704384038e-05
-1.00398312414318e-05
1.85672930918075e-05
2.60507589406536e-06
-1.37862620955279e-05
-4.3318652263015e-05
1.46612016497462e-05
6.87479644458168e-06
-1.39241901475605e-05
-3.97870403689285e-05
-7.81525522242651e-06
-4.08996217798792e-06
-3.55102182063749e-05
-2.697706389131e-05
-4.62165834037181e-06
-3.81507806663607e-05
-4.01349217865525e-05
-3.80613807270402e-06
7.0650949655759e-06
1.89331697499451e-06
-9.96596878210159e-06
1.69331497197824e-05
6.77386366146786e-06
8.7775148351973e-06
-3.75190781124522e-06
-1.81989275695006e-05
-8.91204561133223e-06
-1.70947486185026e-05
-4.42338474899396e-05
-1.84816755070454e-05
-8.2428823023066e-06
-5.17177855642978e-05
-3.04759087058838e-05
-8.73440785672569e-06
-3.0852434552203e-05
-2.77293549764553e-05
-1.88066065240897e-05
-1.8377452891536e-05
-1.08993651987689e-05
-1.64200008416858e-06
-1.79544433087208e-05
1.56043286430011e-05
1.18474919032868e-06
-8.55031213825403e-06
9.13864074976921e-06
1.20338431624104e-05
1.31867434750389e-05
-2.66921461136074e-05
-3.01791792245315e-05
-1.59654428367272e-05
-3.42138451663404e-05
-3.31649118174121e-05
-2.68383095644122e-05
-2.68927726777727e-05
-1.69809254005445e-05
-4.72524930135329e-05
-8.05264380170264e-06
-3.8258311533804e-06
-1.28941944569342e-05
-1.35226448247636e-05
3.77493851224715e-06
1.86702378179373e-05
1.97223157936213e-05
3.83651201308051e-06
2.00282252508163e-05
2.35960363908352e-05
6.63210324364265e-06
-1.85062548876515e-05
-2.31258099198951e-05
3.20366147383012e-05
8.33920316948002e-06
-2.2074757304761e-05
-3.20241090562336e-05
-2.03139283513999e-05
-3.9495289109535e-06
-3.76962319879302e-05
-3.8158048385292e-05
-2.26433719003335e-05
-1.29433923303931e-05
-1.64145606693944e-05
1.5167373104512e-06
-3.5814088171384e-08
6.4265039367343e-06
-9.23840381776337e-06
-2.55643391060789e-05
-1.84534891754423e-05
1.74951206233369e-05
6.03107021484662e-06
6.08603003927434e-06
2.67670357842771e-06
1.87815838714948e-05
-1.58832023749612e-05
-2.98908998453243e-05
-3.3711973527369e-05
-2.51200065191928e-05
-1.55463998923039e-05
-2.26325757913877e-05
-2.85921201198855e-05
-9.70202303631512e-06
-4.14128042522492e-05
-3.04999351716902e-05
-5.9619135186361e-06
-3.03996861688554e-05
-1.12425901463509e-05
-5.06892564211646e-06
3.55600296183019e-06
1.6532481078012e-05
-9.12078603475901e-06
2.86035795256897e-06
1.51992240982017e-05
-2.75496796089661e-06
-3.62050221613956e-06
-8.07002048217533e-06
-2.76943335589976e-06
-2.9964827802331e-05
-2.96852424514789e-05
-2.01680563565341e-05
-3.39281716754762e-05
-5.92861330841499e-05
-1.05140943261636e-05
-2.35916742944186e-05
-4.57235324190613e-05
-4.13792308556506e-05
-4.83839370659934e-06
3.24019218716996e-05
-3.03709107051622e-06
-1.74124901600118e-05
1.96476448791268e-06
1.19525408113454e-05
-3.12527552236205e-06
-1.9450240847924e-05
-7.51789432987512e-07
3.21642497863039e-05
-2.53644654763843e-05
-1.82186501072617e-05
-8.60382926126448e-06
4.91824159423545e-06
-4.68000108736303e-05
-3.79065366829485e-05
-3.79471263819713e-06
-6.98305893174386e-06
-3.65542703313267e-05
-2.40371405219317e-05
2.21889171983157e-05
-5.99488597503844e-06
-1.62333972196598e-05
-1.92136256619713e-05
3.71040465686597e-06
2.44398056682501e-05
-4.31203406418853e-06
-1.47377747763284e-05
-7.97034167733001e-06
2.17719303504796e-06
-9.7632348749351e-06
-1.37141138993656e-05
-8.10767648403177e-06
-1.27112475547018e-05
-5.77052697052252e-06
-2.12471484912735e-05
-1.33688583096226e-05
-2.3973163751428e-05
-3.1393120998519e-05
-2.44925408213656e-05
-2.13905470605897e-05
-3.63146522946931e-05
-3.43460622093408e-05
2.60334386600612e-07
-3.81367658534405e-07
-1.87029952833314e-05
-1.95340633016972e-05
4.81722034591671e-05
1.82572686569158e-05
-3.23055968610181e-05
-1.82984818937995e-05
-3.28735830430006e-06
7.0724355270664e-06
-3.40835641866517e-05
-9.05880741045747e-06
6.79331032782279e-06
-2.37837592353983e-05
-5.3746572494581e-05
-1.55700331300243e-05
-2.60557599937606e-05
-3.00274301758581e-05
-4.52564244226948e-05
-1.62710359635607e-05
-1.99073060445318e-05
-3.85541866134747e-05
-1.33864446256827e-05
-4.42883162498594e-06
3.59131317989746e-06
-7.32147595778639e-06
-1.43581036476667e-06
1.35802711426968e-06
-5.22712651224395e-06
-1.07133249902825e-05
-2.36258450455825e-05
-1.66464880454301e-05
-1.58053741252632e-05
-3.94242561371138e-05
-2.31045456170232e-05
-7.36355338432999e-07
-2.27286620749759e-05
-1.82324125426215e-05
-6.01343636193587e-06
-6.19041862389144e-06
-1.59470348164621e-05
-1.24661338925044e-05
-3.46037185801486e-07
1.64968106383234e-05
9.06838542877619e-07
-4.35940830335686e-05
-6.17079507110363e-06
1.98471846630105e-05
-1.74220430242992e-05
-4.85545220098157e-05
1.32451022898866e-05
1.6504807857002e-05
-2.09586336365902e-05
-3.4362373158539e-05
-2.48996622646807e-05
1.8753660640379e-05
-2.91063778776612e-05
-3.59908632596263e-05
-9.43039401572144e-06
2.0724995499025e-06
-7.74514216183424e-06
1.22799912266682e-07
2.4627399401763e-05
1.23395665958787e-05
-1.21493855754016e-05
1.45837117412166e-05
1.20667024844933e-05
4.88218843026724e-06
-6.78378008450219e-07
-3.95356716519086e-05
-5.30660718877123e-06
4.64759728504245e-06
-9.66596825714874e-06
-1.84907929763118e-05
-2.67535449034661e-05
-1.04428402255043e-05
-7.24470025054252e-06
-3.2493730630871e-05
-9.88282503079953e-06
-9.74612208027475e-06
-2.93902868246328e-05
-1.21715136319338e-06
-2.18152638262412e-05
-2.80127964245518e-05
1.8728711550268e-07
-7.03924133352069e-07
6.431298845006e-06
-1.57014453409257e-05
-2.66877339384837e-05
-3.28296459892298e-06
-7.66207287644664e-06
-4.54620465019815e-05
-2.05704163104562e-05
-9.25312442753037e-06
-6.68857280205012e-06
-4.49548606324252e-05
-2.67684205341889e-05
-1.49579523005885e-05
-7.38203545367679e-06
-2.2575402605269e-05
-3.39081939478427e-05
-7.67209298930672e-06
-2.22942535750639e-05
-1.27656165616323e-05
-6.30543489089015e-06
5.94813982920959e-06
-2.11045545157999e-05
-4.61732535404241e-06
-1.56075014723296e-05
-2.6572546391153e-06
-1.4171789600835e-05
-1.18285820070098e-05
-1.4851262514039e-05
-1.96900352682108e-05
-4.36957012611982e-06
-9.47277683330408e-06
-3.65483448902391e-05
-5.04541632268469e-06
-3.06978063576039e-05
3.08324040484437e-06
-2.81700557573104e-05
-4.35389850748612e-06
-8.10816911770972e-06
-1.74908579829709e-05
-1.04861520012279e-05
-1.90954851165135e-05
-1.45939334782819e-05
4.36869999474504e-06
1.42385750583153e-05
-6.31853221364523e-06
-4.50208424641801e-05
1.45212318568107e-05
6.51312947486938e-06
-3.07782967191661e-05
-3.46743750050683e-05
5.93878428557902e-06
8.06705614917794e-06
1.83154547728858e-07
-3.68790801011436e-05
-2.08331477764665e-05
2.57354269082463e-07
-2.98123279983288e-05
-2.00456922883054e-05
-1.20060001869022e-07
4.38863104647871e-06
1.2446683130792e-06
-1.50424960290949e-05
-3.00408792704093e-05
-1.14660262011752e-05
7.83304677645169e-06
-1.0394609245479e-05
-1.29775707853859e-05
5.22941123769535e-06
6.85999036259083e-06
-1.03294046411983e-05
-1.93387474878413e-05
5.81256347669644e-06
-1.32360694353447e-05
-1.65111220494036e-05
-7.92142247222906e-06
2.38306067676142e-06
-5.34658681966064e-06
-4.30762084313887e-05
-3.2233536169316e-05
-1.22787020538338e-05
3.87712597015682e-06
-2.24620481267267e-05
-2.86079057882618e-05
-1.16791728198811e-05
-2.22953721981784e-05
-5.05321226951405e-06
-1.92680474952289e-05
-8.07613417582466e-06
-1.53456700618869e-05
-2.3603935683231e-05
-7.8699717697799e-06
-2.01651450121021e-05
-1.71981764422846e-05
-2.19479066422312e-05
1.4956067441227e-06
-2.63163926783309e-05
-1.46887761603723e-05
-1.21372062248072e-05
-2.87584862256527e-05
-1.0990738942922e-05
-1.04215541258721e-05
-1.63834415262393e-05
4.14742048374267e-06
6.24740308728089e-07
-1.75307302525907e-05
-1.12799418193041e-05
-5.78461111090966e-07
-2.53538540502742e-06
-4.07723557394602e-06
-3.89875548646335e-06
-2.55175171627311e-05
-2.43369149202898e-05
-7.84470557713116e-06
-1.48782625655869e-05
1.01900915764465e-05
-1.73053123424992e-05
-1.88363220884085e-05
-2.97953599992825e-05
-8.95145322451053e-06
-4.07539841968933e-06
-1.95879670765602e-05
-5.2004321176921e-06
-1.72364124278289e-05
-3.67473768479511e-06
1.10298310129259e-05
-3.61009818539231e-05
1.02065906187438e-05
6.98773777996474e-06
-1.32213069734221e-06
6.94582893881151e-06
1.6126316666552e-06
-7.70529359477529e-06
-2.87460785584793e-05
-7.5647199423473e-06
-1.03313094564552e-05
9.70069386816606e-07
-2.93948774921373e-05
3.09455684161643e-06
1.27286688420002e-05
-8.69292470490353e-06
-9.74620854889132e-06
-1.05794413385856e-05
8.10332166360428e-06
-2.88968528057223e-05
-7.58526693361618e-06
2.88517184912365e-06
1.23125879956162e-05
5.30668621627295e-07
3.04131742595625e-06
-2.86667606356649e-06
2.6773547110706e-05
-2.39179357747634e-05
-3.21609233131273e-05
3.54095286820193e-06
1.79216294629154e-05
-1.85833251315698e-05
-1.72216107991964e-05
-9.27852645029802e-06
-6.69325192844187e-06
-2.4234224173371e-05
-3.70258643009583e-05
-1.62066292751047e-05
-4.82779620623368e-06
-3.43685784650985e-05
-3.14554371955013e-05
-1.29808368373848e-05
7.73177902295004e-06
-1.48704106056428e-05
-2.42563919438464e-05
-2.37242490227102e-06
-1.78134435294838e-05
-1.93966553032927e-05
-2.86762551864986e-05
-4.29648173914194e-06
-5.99954981366486e-06
-2.62019280593626e-05
-3.26566358273411e-05
-1.40150174236916e-05
-2.4891166747307e-05
-3.11216806259445e-05
-1.99568268661727e-07
-4.36272778590866e-06
-1.50139692170721e-05
-3.46091383307762e-05
3.99985682615682e-07
-1.80913732308256e-05
-1.90040529751695e-05
2.23563117537031e-06
-2.55356366104315e-05
-3.1417940119167e-05
6.2414834654459e-06
-2.40289657358678e-05
-7.32869743868048e-06
-1.32409312272911e-05
-1.20689666401538e-05
-7.46151418187369e-06
-1.14213885780952e-05
-1.69414242126451e-05
-2.40811784069443e-05
-8.09698150830264e-06
-1.14050655668216e-05
-3.56915378792017e-05
-7.4099883909974e-07
6.98280375211029e-06
-2.95245245636917e-06
-1.22101667576214e-05
-2.17814929667054e-05
-3.38077040021403e-06
-1.54422870252427e-06
-1.12143131851189e-05
-4.58584026093849e-06
9.19739823987372e-06
6.16892177234986e-06
-2.62986001769551e-05
-1.12865966894737e-05
-2.93467608938165e-05
-2.30689810924452e-06
-2.53878163462051e-05
-2.19490892584041e-05
-1.92317642298716e-05
1.08464645977166e-05
-6.72544267713088e-06
-1.04103354614349e-05
-1.2059325417168e-05
-9.26902989861883e-07
-1.66573548571637e-05
-4.47721207023125e-05
-1.08974357231153e-05
-1.32810614904083e-05
-2.98192689309773e-05
-2.4853674311422e-05
1.63726544032707e-05
-2.07244032036457e-05
-1.92325791165571e-05
-1.26672184624797e-05
2.51129914795411e-07
-1.44517731449116e-05
8.94949283096922e-07
-4.80010315606212e-06
-1.65599184195354e-06
-1.15010194490425e-05
-2.90927285439769e-05
1.75145709288952e-06
2.50270326309521e-06
-2.98475713474311e-05
-1.92395427069697e-05
-6.08805499287753e-06
-1.53334274866119e-05
-6.06127272752041e-05
9.07029779117206e-06
-5.27037877524119e-07
-3.74995079840235e-05
-4.60076887426765e-05
-2.03720363531717e-06
1.68407548369232e-06
-2.95887817117925e-05
-2.35423073401712e-05
-2.29120181479124e-05
-2.3066629176786e-05
-1.54592049785163e-05
-3.22612009569648e-05
-6.53581139318194e-06
1.4585497087525e-05
-1.76739278858821e-05
-4.79703462259245e-05
1.47006967464916e-05
4.5457371594684e-06
-2.21162221535083e-05
-2.49358460536403e-05
9.63597928664952e-06
1.12955603868631e-05
-2.1428100906475e-05
-3.10802888276431e-05
-1.38148967637455e-05
-6.20199230968407e-06
-2.55080596213938e-05
-5.04800723471275e-05
-6.44639163836375e-06
-1.63972350727708e-05
-5.69552205977739e-05
-3.17420227153107e-05
9.3016887986133e-06
9.39091616743783e-06
-2.96082435713904e-05
3.17061087832325e-07
6.8468737624905e-06
3.12547264896944e-05
-1.06238738786576e-05
-1.92543017056435e-06
2.25936913145832e-05
-2.48743010094715e-07
4.92297969581216e-06
1.46692692073624e-05
-7.18463389950035e-06
-2.00675177233156e-05
-2.77960481260295e-05
-1.02739846565562e-05
-2.34809318982908e-05
-1.79338167846109e-05
-1.74710210314176e-05
-1.94505792712322e-05
-3.69384839551091e-05
-3.03666830145987e-05
-1.49186918176609e-05
4.13064300981086e-06
5.66888090510374e-06
-2.24664597196856e-05
-1.27998496173649e-06
3.65285860659271e-05
8.04883457086179e-06
-1.08891888991475e-05
-8.29306484401914e-06
4.20452611896904e-05
-2.50004424319504e-06
-1.99412201080564e-05
-3.25564716685117e-05
-7.27067923932557e-06
-1.81814247007689e-05
-4.55368840785269e-05
-3.54248889699925e-05
-2.07316326789344e-05
-8.04967395181668e-06
-3.01358105634462e-05
-1.87403385357947e-05
6.34038947583466e-06
1.36303558586425e-05
-8.67228873778701e-06
-1.51343210129312e-05
1.50351071405873e-05
2.63491467235363e-05
-3.96390045282009e-05
-1.61985028948251e-06
-1.03726303112045e-05
-3.23656758932126e-06
-1.42416692201016e-05
-4.04916099277369e-05
-3.15276420915641e-05
-1.95078083641609e-05
-4.36165667288177e-05
-5.8198283338668e-05
-4.90103379980719e-05
-3.7421934133075e-05
-4.17210252296001e-05
-3.59750824558863e-05
-2.76311664835888e-06
2.17949298182071e-07
-2.59915161445894e-07
-2.77456580064828e-05
-1.5202865992951e-05
1.71325096234353e-05
1.47250009542923e-05
-7.21323670269805e-06
5.20947555519678e-07
-1.07887317575267e-05
-2.6825589548399e-06
-8.68210796518368e-06
-4.1440877634108e-05
-4.11025168648953e-05
-1.36809024442941e-05
-1.94677508752859e-05
-6.48322444828188e-05
-4.51878541417453e-05
-2.7244794598304e-05
2.79956493897614e-06
-1.00051139750665e-05
-2.5443167265492e-05
4.06992915677464e-06
6.2139821231773e-06
2.90159177292125e-05
7.58077966940572e-06
1.6737771816943e-05
8.61834420102794e-06
2.3797739298239e-05
-3.1329340435379e-06
-5.62649195176346e-06
3.10558684365068e-05
-2.80058187432477e-05
-2.53244329860168e-05
-2.5154907231414e-05
-1.73332757345397e-05
-2.59635199902829e-05
-3.98838117647688e-05
-4.19905565943328e-05
-7.88158985352449e-06
-3.97331304992342e-05
-3.02560855920211e-05
-2.70681199812104e-05
1.13696401268257e-05
1.12829182780302e-05
-1.61622045669553e-06
2.36491904372553e-05
1.0470324119202e-06
2.16002237086303e-05
-2.4644897543141e-06
8.33767005947757e-07
1.75624841268135e-07
1.2888849595001e-06
-4.85994850393769e-06
-1.86162885867941e-05
-4.53199245452599e-05
2.84102444376921e-06
-2.95053921048703e-05
-3.78998272951851e-05
-3.30025452579705e-05
-1.42096210900992e-05
-8.51678252904326e-06
-1.03666089045299e-05
-1.01232210250638e-05
-9.88185020053492e-06
9.40554195410176e-06
-1.62348123772687e-05
-1.57648805982433e-05
-9.64654296903519e-06
-1.07857189502585e-05
-8.99597017092173e-06
-2.05972394947712e-05
-1.13657309067045e-05
-1.98699433980456e-06
-2.02023068171431e-05
-1.78475911217646e-05
-3.70689463402475e-05
-2.77313164812693e-05
-2.82790022635359e-05
-1.85072429733318e-05
-3.92590291861097e-05
-2.15103368114046e-05
-1.98491122767612e-05
-2.09736368157426e-05
-1.47090325579254e-05
7.58292395880667e-06
1.5830208916082e-05
8.98376658248189e-06
-1.73131687521348e-05
2.3267342186155e-05
8.79518165802634e-06
-2.41356619322936e-07
-1.09764189505947e-05
-2.59145656884405e-06
-1.87626852119183e-06
-2.65948957950937e-05
-3.72276306467671e-05
-2.14613430302501e-05
-3.86492164339817e-05
-2.34712134575622e-05
-1.08853558988905e-05
-1.03699166237127e-05
-2.18606855359749e-05
-2.30927298667033e-05
-4.3421250043334e-06
-1.27300213575969e-05
-1.75474112596484e-05
6.95735620517031e-07
1.72856774060819e-05
1.05934522210368e-05
-9.45686263258838e-06
2.31685672298817e-05
7.74614810521802e-06
-2.41551348322731e-06
-8.91905911382862e-06
-7.42189951353895e-06
3.35629026004102e-05
-1.7330497686935e-05
-3.31549169866222e-05
1.93782238903241e-06
-6.27276514567083e-06
-1.83789183238771e-05
1.65880874542919e-05
-2.23207392504046e-06
3.44352676467579e-06
-1.01372301155775e-05
-1.47396014753274e-05
-2.43049020704353e-05
4.13433997942467e-06
-1.91606443112801e-05
-2.20774961498227e-05
-7.4147958932649e-06
-1.15268308869884e-05
-1.57237780832794e-05
3.29118926519222e-06
-1.07390793945889e-05
-1.46920089365105e-06
