# Supplementary material for: Research on computational propagation and identification of mine microseismic signals based on deep learning
Source: PLoS One. 2025 Oct 22;20(10):e0334641. doi: 10.1371/journal.pone.0334641 (PMC12543183; doi:10.1371/journal.pone.0334641)
Supplement: S10 Data — (ZIP) [file pone.0334641.s010.zip › 000101100001468.xlsx_0.txt_24.txt.txt]

1.39736069015344e-05
8.86190263706329e-06
1.09749672316771e-06
-1.15405524322014e-06
-2.9629108767223e-06
-1.91579778700325e-06
-8.09354990153016e-06
1.16084864695526e-05
2.04366309144146e-05
5.17986294226384e-06
1.16237164081754e-07
5.87259183713013e-07
2.63651683984117e-06
-3.00585870860925e-05
-2.42265540645964e-05
-1.46943854445831e-05
-3.34310914330203e-05
-8.43941615110027e-06
-2.34305790667011e-05
-1.55694710197889e-05
-2.48195402748809e-05
-2.05204081015276e-05
-2.41676676323396e-06
1.45600746605592e-05
-1.56262798308209e-05
2.14893179522473e-07
2.60808262593777e-05
1.53091812455586e-05
2.95527754500897e-06
-3.45270343663015e-06
3.78014309390528e-06
-8.21696317856859e-06
-2.25224851496182e-05
-1.82676450307546e-05
-5.99317540662709e-06
-3.59104328526589e-05
-2.80093466206069e-05
-1.14545352231867e-05
-3.68519386475564e-06
-2.77841106930555e-05
-3.86686275103589e-05
-2.47100597014388e-05
-2.11450862717147e-05
-1.27612293067918e-05
-6.59687897400077e-06
-1.98515996144513e-06
8.73687655500527e-06
-1.13195846755294e-05
-9.13957681270611e-06
4.34650401619156e-06
-1.67276572290295e-05
-4.74938187413967e-06
-1.69645492539442e-05
-5.31958823214794e-05
-2.7799235810317e-05
-1.43450314404055e-05
-2.36890077476703e-05
-4.80829428370343e-05
-3.57605255404077e-05
-4.46422895734698e-05
-5.64675062647258e-06
-2.43122911983588e-05
-1.22908029494097e-05
-1.74324047595468e-05
-5.45034951058588e-06
-5.45725719084811e-06
-1.42418049163751e-05
-5.09759356512634e-06
8.43624486586489e-06
-1.34319625994262e-05
-3.67017538560607e-06
6.6791464257822e-06
-1.43802266660364e-05
-1.15823559830112e-05
-1.45757733735769e-05
-4.37215354684072e-05
-4.54861413054416e-05
-3.34955980489467e-05
-1.22787625474575e-05
-1.58813644964178e-05
-1.56441725361736e-05
-1.3413864231519e-06
2.55726194527269e-06
2.10292847670766e-06
-7.73593911854185e-06
7.19154005932448e-07
3.05972969519499e-05
2.88640135860042e-05
-5.17770490506566e-06
2.10638876507047e-05
1.4263155124659e-05
1.05790492886963e-05
-2.04170431737899e-05
-2.39618057990585e-05
4.61768439716559e-06
-3.40493767582298e-05
-2.43593384411708e-05
-3.96340765045556e-05
-2.37407635280466e-05
-4.03903996681944e-05
-4.08580957092245e-05
-1.74255933152813e-05
-1.97097145816709e-05
-2.34129472330399e-06
1.10157703698575e-05
1.11513623986479e-05
1.16007072813625e-05
-1.06734051181886e-06
-2.69614421580971e-05
1.41974404843802e-05
2.3811866832826e-05
-4.01127133849041e-06
-1.60930731397168e-05
-2.14604684836838e-06
-1.85598236054114e-05
-1.43062068978543e-05
-2.11895419901317e-05
-3.98051124071252e-05
1.84483187891295e-06
-5.36674010259046e-05
-3.43844698203016e-05
-1.80809545845875e-05
-1.15276795536177e-05
-3.27534726147142e-05
-1.69768960774161e-05
-1.15680679943385e-05
-1.61314723351904e-05
-6.58566578140258e-06
2.23725206346284e-06
-7.49141020476251e-06
-1.15435017662262e-05
-1.2586597815991e-05
1.17186270875486e-05
-9.48076441760066e-06
-1.39671865635521e-05
-7.60316797554212e-06
-1.71874809957271e-07
1.94488507463447e-06
-3.01949531190391e-05
-5.54811020141559e-06
-1.32265686405137e-05
-1.03246268320755e-05
-3.69537206965612e-05
-3.40502278732013e-05
-1.68389265998605e-05
-2.83413909499839e-05
1.30820406353001e-06
1.35301699226068e-05
-1.57278028418746e-06
-4.15965466161804e-06
1.18212530447638e-05
-5.89872323896273e-06
-3.10972786942553e-06
4.60537480658845e-06
-1.83197090184391e-05
-1.06092330164733e-05
-1.58334859890695e-05
-1.27319140659947e-05
-3.61566760937814e-05
-4.19263495876055e-05
-2.45363164224603e-05
7.61995051956896e-08
-2.4641279126872e-05
-1.03530640762537e-05
2.90051575878127e-06
2.57168198305042e-06
-1.99991483690241e-05
2.02714623944021e-05
1.68656936053579e-06
-2.40148310722737e-05
8.79994526775033e-06
2.55012913137929e-06
-2.51358654037104e-05
4.58589571842697e-06
1.05714483773952e-06
5.24084598740585e-06
-1.89172609451382e-05
-4.46343951628747e-05
-2.09971847820754e-05
-4.66883105812754e-06
-3.77244665153857e-05
-1.05654133609314e-05
-2.00380210341122e-05
-6.31521370144632e-06
-7.01253787769144e-06
-2.68538593785014e-05
-8.8247106210285e-06
-1.77505254710836e-05
7.52775530805088e-06
-6.92663672293408e-06
-1.75754507205226e-05
-5.73618132016769e-07
7.63264326795378e-06
-1.47602034218594e-05
-2.94332053534396e-05
-2.05678948100911e-05
-1.35195732112217e-05
-6.28404447196737e-06
-5.05223973832841e-05
-4.27157044562658e-05
-6.9923979512836e-06
-2.28889660666558e-05
-4.57571160113516e-05
-3.64259482701092e-05
4.03660646411612e-06
-3.04951131196814e-06
-2.62228837418269e-05
-3.34504998084368e-05
-2.31433432679261e-06
1.54439007097185e-06
1.27799755965531e-06
6.97071491814828e-06
-1.05350958114286e-05
-2.00624056967126e-05
-1.0510132802668e-05
-3.19542908819114e-05
-1.82608012603075e-05
-1.82248110497123e-05
-3.63916295915745e-05
-3.28745940650361e-05
-3.31197435893297e-05
-3.30067124401913e-05
-2.8533739113631e-05
-2.43310362655054e-05
-1.79559689334217e-05
-3.68064042557314e-06
-8.84176220737397e-06
-1.03799719407992e-05
-1.314769779254e-06
1.71641051886656e-05
1.09316037112201e-05
-2.77591987935957e-06
-1.18464090147154e-05
1.21675622735031e-05
4.665163879772e-06
-5.05669812191279e-06
-2.74196620577875e-05
-1.31703921026101e-05
-2.50325048447085e-05
-7.90217540041213e-06
-5.1642454167875e-05
-3.08095553131883e-05
-1.36998504751172e-05
-3.139063951132e-05
-1.01993329820563e-05
-7.85054431794174e-07
1.5302283877912e-05
-3.87557967113656e-06
-3.226587323166e-06
4.74997632213829e-06
-6.3503251610294e-06
9.66449464651542e-06
6.22982674353028e-06
-2.69737116128052e-06
2.40009045415564e-07
1.50606668434056e-05
-1.53971160146934e-05
-2.02569479625303e-05
2.26908319487469e-06
-3.33047529474261e-05
-1.02944583808923e-05
-3.16571930816184e-05
-1.00407160193718e-05
-2.95223412481444e-05
-1.89627133205135e-05
-7.11336441202931e-07
-2.72821979604639e-05
-2.95085829228999e-05
-1.75862937977444e-05
-9.20338389525522e-06
-9.17452110427449e-07
1.23273917754985e-05
2.32430212610323e-05
3.50138869521793e-05
-1.00590290402926e-05
6.35849365407103e-06
1.41672164078086e-06
7.58385583709779e-06
-9.57781052892646e-06
-1.51234626185629e-05
-2.16634468017306e-05
-1.48859490284291e-05
-1.47883258863592e-05
-6.07819580062802e-05
-3.05633709316062e-05
-3.07929956186287e-05
-3.91364133877001e-05
-3.37836474432869e-05
-2.0584449350787e-05
-1.08467197991291e-05
-8.98739178214004e-06
7.96897400876306e-06
5.01314216922239e-06
5.70817801008433e-06
3.36593761076696e-05
-8.41055537493761e-06
-3.27758389491671e-05
-9.1002934311298e-06
-5.08061824006718e-07
-6.09953705769238e-07
-1.54293845470345e-05
-1.81690861773774e-05
-4.1616917221228e-05
-4.52389122940485e-05
-1.83232318855665e-05
-4.48097129033662e-05
-4.43912004029459e-05
-3.78104822617794e-05
-1.21761896262946e-05
1.37779433885363e-05
-1.93260030334719e-05
-8.06359911097336e-06
-1.42596541676059e-05
-9.78741863294264e-06
4.17736541364168e-05
3.62173417414128e-05
-7.15380188185187e-06
-1.27807825940942e-05
4.03294014565632e-05
3.56578887660462e-07
-3.35621516686946e-05
-7.8183494621714e-06
-3.47190135826887e-05
-7.79121195085851e-06
-2.30401724042707e-05
-3.01731264813411e-05
-2.35677385694011e-05
-3.35200488690279e-05
-3.982777013839e-05
-1.26573291876303e-05
-1.39894521918809e-05
-4.59670003915749e-06
-1.70441930198929e-05
-4.66732343315123e-06
2.9224942024838e-05
7.97183330019089e-06
-1.51134953400259e-05
-4.05463126843056e-06
1.413621977933e-05
4.32144527309522e-07
-8.61512267127199e-06
-2.10559492051496e-05
-2.17071181525701e-06
-2.27518930330545e-05
-2.9306988309209e-05
-2.82884117668594e-05
-9.67530135783319e-06
-3.77724689131823e-05
-2.33445779971245e-05
7.02327040005427e-06
3.6898771131816e-06
-2.35173797926143e-05
-7.46189536742734e-06
8.24005699737867e-06
-7.31436930727224e-06
-1.96324495353553e-05
-1.84254885586631e-05
3.41328596226504e-05
1.00552820018519e-05
-3.36953046290558e-05
-4.36592681359628e-06
-8.09028450878179e-06
-1.2413281503341e-05
-2.91607086954114e-05
-2.13760835758378e-05
-1.4636378377227e-05
-4.80630170993363e-05
-4.58695730080567e-05
-3.67807778729238e-05
-3.07040059325196e-05
-2.82105167595974e-05
-2.28568420874545e-06
3.9048774511335e-06
-1.65658587652179e-05
-3.26766144578199e-05
3.14144079347091e-06
3.11664900778358e-05
-1.38960066525362e-05
-9.75697171180282e-06
4.41691041532642e-06
3.72005203569963e-05
-3.88864296249571e-05
-4.46567349848828e-05
-2.70673375214699e-05
-9.56704775470915e-06
-3.13408463478728e-05
-6.26344895281043e-05
-2.42458503866801e-05
5.37319872263491e-06
-5.20646897054723e-05
-5.05212318742203e-05
-1.58089991358422e-05
9.32278479375943e-06
5.830169356532e-06
-2.48232122535747e-05
4.59999070571398e-06
2.10381225588429e-05
1.07045524546992e-05
-1.49747216643197e-05
9.63805478889942e-06
1.84537204753906e-05
-1.10630829298777e-05
-2.04390606758749e-05
-4.08974328818399e-07
-1.47943936843161e-05
-2.13742839885367e-05
-1.14979574717881e-05
-8.9411287350524e-06
-2.98056530291022e-05
-2.71297068634438e-05
-1.69471258705784e-05
4.06347324370966e-06
-2.13774354601494e-05
-3.14794349734902e-05
-4.83214539521802e-06
9.07376152631404e-07
-9.76468099676141e-06
3.99920354346666e-06
2.95024963827093e-05
3.23724758759496e-06
-2.13883787810357e-06
-1.39368192627757e-08
-6.34164963931229e-06
6.08331854826308e-06
-7.7517777514031e-06
-2.27223148479719e-05
-2.24435360234421e-05
-3.08052797721712e-05
-4.81545700106885e-05
-2.19812160463066e-05
-2.17680147066223e-05
-3.88237229704628e-05
-3.37483094310674e-05
1.45771875988091e-06
-2.09395987499854e-05
-2.61502010999228e-05
-3.62554892646636e-05
5.7465709813621e-06
1.62876654731376e-05
-2.78687912078158e-05
5.69621247050945e-06
1.53145470782574e-05
1.33868814856509e-05
-1.63690087577952e-05
-1.79446449550667e-05
-9.46707271315456e-06
-2.18573415804738e-05
-4.42115468217737e-05
-5.39745948674366e-05
-1.252356993776e-05
-7.25473475381019e-06
-3.25030753762916e-05
-3.31709382971529e-05
4.46030522855811e-06
-3.3797423261058e-05
-4.19260560391635e-05
-1.51282445332074e-05
2.72850903253286e-05
-1.38968425918115e-05
9.40652268111536e-06
8.55403590377175e-06
1.35670643830716e-05
-1.65078782418637e-05
-3.43814816751944e-05
-1.18266329263378e-05
-3.01707908452248e-06
-3.48110045709474e-05
-4.29582422565147e-05
-2.40213846980786e-05
-2.23468036264695e-05
-2.06663069677525e-05
-4.93085962803608e-05
-1.9182945191206e-05
-4.72470206456055e-06
-1.37328879098576e-05
-2.35856972154098e-05
2.86298132082779e-05
-6.78671507290095e-06
-2.30478524951582e-05
-2.53554793773568e-06
2.10961511314322e-05
-3.12696431280893e-06
1.03813768525644e-05
1.8975638402559e-05
-2.22854402429496e-05
1.00768455702845e-06
-1.72911589940266e-05
-4.37298942977864e-06
-1.53073335394412e-05
-3.85777003925009e-05
-1.49122393863903e-05
-1.9167746464541e-05
-7.29080715737804e-06
-1.64887007681632e-05
-1.98083251119628e-05
-4.63887362080162e-06
9.3553661267736e-06
-9.64129944580943e-07
-1.48222474504366e-05
1.3028504378264e-05
1.96369818888047e-05
3.49012889234973e-06
1.30127657743029e-05
2.40521301913336e-05
-1.76303521202344e-05
-2.62348338504417e-05
4.6335770755577e-06
-6.84781081772141e-06
-1.89091627516785e-05
-3.05001798619915e-05
-2.72830477956303e-05
-2.03390893578279e-05
-4.79068358831431e-05
-4.64581798894539e-05
-5.40121468228068e-06
-2.37311405646704e-05
-4.31099921831826e-05
-1.46204839509391e-05
1.418180503155e-05
-9.27778017738479e-06
-4.62213505674372e-05
1.21331542527953e-06
1.45953685199159e-05
2.92901402613671e-05
-2.3875483961948e-05
-1.04661687843187e-05
1.29637020395371e-05
-1.76721849788073e-05
-3.57134477240544e-05
-5.31888988255957e-05
-1.02098771820827e-05
-2.60509988170464e-05
-5.67116840827226e-05
-5.21849541904343e-05
-1.06186664271148e-05
-8.79003538813524e-06
-3.12174627864369e-05
-1.02786343512871e-05
-1.47474055821601e-06
-2.44155590320559e-05
-2.2971745068327e-05
-1.05023890870096e-05
3.4685514087623e-06
2.46199515912135e-05
-1.70296879274942e-05
-1.08575886896738e-05
1.50440777508396e-05
1.00322302820349e-05
3.57703689096641e-06
-3.13653734471137e-05
-1.36165443803918e-05
-2.32531780167417e-05
-7.6683452073489e-06
-4.07174211224918e-05
-3.61069141690661e-05
-3.49185153662287e-05
4.15867267820286e-06
-2.71213011128794e-05
-2.17497171994529e-05
8.2567293505389e-06
7.83262604978892e-06
-4.87796312911493e-07
-1.68529895457297e-06
4.01652143393868e-06
1.43644679159426e-05
1.90207956703632e-05
-1.87577800249515e-05
-3.52697769984632e-06
1.99519146361744e-05
7.44616576504856e-06
-1.20903365238815e-05
-2.05330692219765e-05
-2.73138525069954e-05
-1.29044487286563e-05
-2.76512297475114e-05
-4.55852644878807e-05
7.00993301227768e-06
-1.40274803583479e-05
-2.11728287174214e-05
-3.56348196497838e-05
6.16558609903584e-06
2.65294320142886e-05
-1.64249380891218e-05
-1.29486195930744e-06
8.2106711258053e-06
3.49306415103429e-05
8.88000463354244e-06
-4.59330014702441e-06
2.3545925246217e-06
-4.19337143404613e-06
-1.16961347847333e-05
-6.31919083315647e-08
-2.05799520115476e-05
-1.66629099147137e-05
-3.50306477866274e-05
-3.60189280591114e-05
-2.40649634936368e-05
-7.39111863173771e-06
-3.29849799845303e-05
-2.02214960868706e-05
-1.7270136639111e-05
2.49421287133788e-06
-6.24145249108115e-06
-2.60411496631483e-05
-1.08964077236691e-05
-1.71471854409682e-05
4.37021557135911e-06
1.85885670036598e-05
-8.4717001049554e-07
-2.55628737587415e-05
-2.6935979025041e-05
1.89318133876101e-06
-2.08370626153795e-05
-4.06293812800546e-05
-5.07989028278031e-05
-1.76212776422701e-05
-4.46280077870337e-05
-3.42675765376911e-05
-2.40673474535097e-05
-9.59491790588609e-06
-2.10921464520471e-05
-3.73993131826251e-05
-5.34049171925033e-06
4.33608139549739e-06
5.72183121013321e-06
-2.50314965981844e-05
1.43456992972726e-05
2.23290109701009e-06
3.72449154822103e-06
2.08224313007595e-05
-6.42597410478262e-06
3.61882012602808e-06
-1.2917102548381e-05
-4.02393707435326e-05
-9.8634640426489e-06
-1.53282521063627e-05
-3.83254351673081e-05
-3.83258527099916e-05
3.43522994143068e-06
-3.62317410717692e-05
-3.11270450129574e-05
-1.69570005915488e-05
8.81621993587097e-06
-1.5645679919492e-05
-1.59907832533835e-05
1.99645955266447e-06
1.65550566685994e-05
1.32181977449235e-05
2.28747321360088e-05
3.98553109208242e-05
-1.89071352560643e-06
5.07550847582434e-06
-4.9422243490816e-06
-3.60884195927921e-05
8.75883640155586e-06
-8.75658892072756e-06
-2.6079539083522e-05
-1.03982164315221e-05
-6.25766881677024e-06
-2.1092294840886e-05
-3.6586573310211e-05
-4.3284214349532e-05
-1.42722446006874e-05
-3.32553305219219e-06
-2.37410542995817e-05
-1.98488135083501e-05
-5.88272563976506e-06
-3.50635163098102e-06
-2.34238374696227e-05
-2.02337905948734e-05
-5.91643750682691e-06
1.12477650209655e-05
-1.76309840934081e-05
5.76580500830062e-06
-1.08549699053355e-05
-1.19242879938609e-05
-2.95865199594491e-05
-2.10187557654787e-05
-2.13263682544629e-05
-2.26246042523427e-05
-3.64970523721526e-05
-2.74324691635301e-05
-8.7787747157771e-06
-1.19004975089557e-05
-1.1174727539293e-05
-2.21384128997042e-05
-5.09778953341539e-06
1.84120876066155e-05
-3.01601854994327e-06
-2.0215365377366e-05
-9.40765065603988e-06
-5.36691530156525e-06
-1.01217700930547e-06
-4.17349981500711e-06
-2.27207411630845e-05
2.64427042461126e-05
-9.03477015047355e-06
-2.44197065066605e-05
-1.49200464283351e-05
-2.09659664543183e-05
-3.71463836716426e-06
-2.36284694164081e-05
-5.40928887822179e-05
-4.03211019505082e-05
-2.27780988030556e-05
-1.68909986177081e-05
-2.3999789904281e-05
-5.71529179166412e-06
-5.59407355775288e-07
-1.78768799809795e-05
-5.36454188556332e-06
1.23572764439489e-05
-2.6799474585208e-06
-1.10061730518464e-05
1.04197483820399e-05
1.56420799613153e-05
-1.19786870535196e-05
-2.90607906156497e-05
-5.54565079785978e-06
-2.03726054948833e-05
-2.28036422548342e-05
-2.63119839925332e-05
-2.43145433073249e-05
-2.59505682969522e-05
-4.23586858329044e-05
-2.4573317221275e-05
-3.39363461952248e-05
-1.08482396849791e-05
-1.37437404510636e-05
2.17105313864448e-06
1.2447091555214e-05
2.17105566959421e-06
8.24318447168804e-06
2.02220149255896e-05
8.50405761150998e-06
2.23352017041955e-05
1.19810024247259e-05
-2.18309394299387e-06
7.25750698832526e-06
-8.07601703702801e-06
4.92171714010273e-07
-3.40367777145587e-05
-1.78231112819451e-05
-4.9744001648411e-06
-2.57590480395533e-05
-1.38399245482747e-05
-1.99561381270288e-05
-7.92007720290749e-06
5.42889581166311e-06
4.47717997604292e-06
-2.73543629437613e-05
-1.39261410824811e-05
1.15055358971473e-05
1.18376089877057e-05
-1.68588594233425e-05
-1.48370329172699e-05
1.39753820834856e-07
-1.4967840245866e-05
-7.2340443150615e-06
-2.04070937210168e-05
-8.80759218346309e-06
-1.7309699653251e-05
-2.36671436455697e-05
-2.66980782487244e-05
-3.17183778190433e-05
-1.92618548753122e-05
-2.81409943596522e-05
-1.48590348697748e-05
-1.41044632632664e-05
-2.21960844438792e-05
-1.67836775655904e-05
-2.51039679766019e-05
-8.13896030460345e-06
8.05952150071214e-06
-5.92794237181124e-06
-1.07432980156225e-05
-1.44206814993248e-05
-1.54467876258131e-05
-2.13710273902308e-05
-2.29500821843761e-05
-3.30540165431606e-05
-1.58979530045235e-05
-4.18628395309261e-06
-2.21400602096227e-05
-2.70470345088423e-05
-1.24992241120016e-05
-5.8638413596051e-06
-2.90211092298313e-05
-3.22086550826053e-05
-1.04920987068805e-05
-1.30893378510634e-05
-2.72326708667267e-05
-3.0303489681427e-05
-2.53808242982239e-05
-9.29668306585432e-06
-1.68626282687686e-05
6.12479374686293e-06
1.48270755249903e-05
5.88517969962472e-06
4.56037581114139e-06
4.77273835507815e-06
-2.92508943957024e-05
-4.24550809841433e-06
-4.91531818038688e-06
-2.42137163451281e-05
-1.02011876809923e-05
-1.39741640158532e-05
-1.38111322153394e-06
-2.6849989236987e-05
-1.74480739264324e-05
-3.16133199875515e-05
-1.51628010433745e-05
-3.96831740511137e-05
-3.15550028847088e-05
1.25336232634191e-05
-6.29533166401027e-06
-2.72083570240957e-05
-5.34946852780093e-07
3.03571987637794e-05
-7.20267933317557e-06
-7.75034617107965e-06
5.3315316528801e-06
-2.14234411998843e-05
-5.35802977527245e-06
-9.12495313125669e-07
-4.58222130694343e-06
-3.59423163442154e-05
-1.07479440453309e-05
-1.32312539314403e-05
-2.19446099123033e-05
-1.0108346073079e-05
-2.87186704587977e-05
-7.08121312230139e-06
-3.48077532033772e-07
-1.68104469717249e-05
-1.1852684671692e-05
-3.38060120273219e-05
-1.11033637494358e-05
1.28015213721444e-06
-3.71342874289613e-05
-2.62698948544266e-05
-1.94769295658598e-06
-2.32310830591991e-05
-1.73028236632211e-05
-2.96392778545117e-05
-1.50983251561066e-05
-9.60255201348752e-06
-2.60106740826916e-05
-3.12272521643211e-06
-5.36228478041751e-06
-4.53713254174849e-05
-2.46407028774766e-05
-8.27525630935216e-06
-1.88828540720536e-05
-1.46947408443415e-05
-1.93685979449698e-05
2.29971532283001e-06
9.97424871346841e-06
-5.97973400097941e-06
3.69364458907739e-06
-1.27231953123326e-05
1.1634625313585e-05
-2.57227933764792e-05
-2.83387187838834e-06
6.81607397267591e-07
-2.25097042931935e-05
-1.08617677511655e-05
-5.39148514702592e-06
-1.14477634580292e-05
-3.59059585859971e-05
-1.64741538119755e-05
2.98845186596093e-06
-5.83158599288395e-06
-1.82785653837864e-05
-1.54100274737188e-05
1.79313020041901e-05
-6.66760835347219e-06
-4.348123247517e-05
-1.34439195717033e-05
1.6752155387682e-05
1.51658134448581e-05
-1.56852246639134e-05
-1.67549401168406e-05
4.8276399918606e-05
-1.10134954918987e-05
-2.81245566366758e-05
-2.07440399025099e-05
1.27936024559571e-05
-1.04180678774976e-05
-3.06524572033978e-05
-2.17534404911543e-05
1.43040305775434e-05
6.43103648959127e-06
-3.29863742373125e-05
-1.58992930417911e-05
-1.46543038938307e-06
1.33589524659541e-05
-9.99710077905308e-06
-1.68950925490992e-05
-2.81685399170982e-05
-7.23261121782749e-06
-7.77448922144955e-06
-1.37774765173158e-05
-1.43370759770293e-05
-1.56676047765919e-05
4.34997761205089e-06
-6.69765333859068e-06
-1.15213382831286e-05
-1.29295866590225e-05
-1.52378842309068e-06
-2.39402891324121e-05
-2.61189977137096e-05
-1.3036456172692e-05
-1.07711474016405e-06
-9.4544593613885e-06
-2.61976103943149e-05
-6.24021098998793e-06
-7.7567194063322e-06
-3.78375741832866e-05
-3.42949689064984e-05
-3.12201409449155e-05
-1.04822388865867e-05
2.16944810380128e-06
-3.71380341412756e-05
-3.05625192311366e-05
4.41121327906226e-06
-1.64675111827712e-05
-2.42125236546234e-05
-1.16951814911721e-05
1.50139394893155e-05
9.45919033246617e-07
-1.91728765032612e-05
-2.21453965769336e-05
4.08782013261719e-06
-2.60460359504208e-05
-3.38515737849797e-05
-4.75707579165778e-05
-2.76876809063736e-05
-2.08825481251094e-05
-2.57550135668032e-05
-2.32655780883975e-05
4.45958257561146e-06
-2.45358576024824e-05
-1.80188090884543e-05
-1.18743323996889e-06
-2.78119559205615e-05
-9.15530699280813e-08
1.10310772002329e-05
-2.83561146771104e-05
2.61012071642211e-06
-7.3579379047697e-06
-2.10305107291697e-06
-5.41564321113343e-06
-9.81418839075934e-06
-2.35735068254842e-05
-2.35948886890289e-06
-2.38188156585184e-05
6.84976293367983e-06
-1.6730488560106e-05
-1.25722822159822e-05
-1.96485323362279e-05
-2.54592508258465e-05
-2.52738580730749e-05
-1.45506153465692e-05
-1.48104710586572e-05
2.65723847477583e-06
-2.99840383998492e-05
-2.13738333117373e-05
1.61020013607939e-06
-9.20091962718466e-06
9.7306080077746e-06
-5.42333271460009e-06
2.28036762247941e-05
1.50157636475064e-05
-2.02415333094429e-05
-7.58302510173657e-07
1.37602509736559e-05
3.19015489413913e-06
-1.93625051762756e-05
-1.52590060254779e-05
-4.34733941883064e-06
-6.29275262682605e-06
-1.2709563505403e-05
-6.31041949191198e-06
-3.73340558700025e-06
-2.03266109576976e-05
-1.37280840519731e-05
-2.84245355370418e-05
-1.62775818971645e-05
-9.30476972411904e-06
3.82486888377025e-06
-8.80865246442262e-06
-2.24255947859961e-05
-7.823710716107e-06
-2.1430135518467e-07
-1.02212212468249e-05
-2.50885766511999e-06
-4.78729220310756e-06
6.61973122875043e-06
-1.81266141204581e-05
-1.26451405972384e-05
-4.96599744125797e-06
-1.13433478865543e-05
-1.20576070740808e-05
-1.4498665945154e-05
-2.15789873949237e-05
-4.21408860948573e-05
-1.63830081127387e-05
-2.64940251328856e-05
-2.60982015020088e-05
-1.13890198077596e-05
-3.10034143690136e-05
-4.54710365176675e-05
-2.947466972835e-05
-1.26717981021846e-05
-1.11995157902112e-05
-2.27701033366859e-05
-2.91612114973788e-05
-5.99786100450615e-06
6.37465028116517e-06
-2.93023733720731e-05
-1.28306776319173e-05
1.27467526154349e-05
-2.08044726764689e-05
-3.44742207918674e-05
-2.04918500718333e-05
-1.27172992795749e-05
-1.34672982605548e-05
-1.83030379072357e-05
-6.1067303733897e-06
3.15067478656175e-05
9.56514762985859e-07
-1.33789809310176e-05
-1.42002265265676e-05
-3.69142816847328e-07
3.71005772170799e-06
-9.6694150696079e-06
-4.25970170542284e-05
1.1973022908736e-05
-8.53642556289051e-06
-1.37196546934707e-05
-6.87052037880233e-06
-7.04531599386009e-06
-1.3933068717205e-05
-2.74073889400753e-05
1.42251062815679e-05
6.9538598992113e-06
-4.39942521016576e-05
2.0372145187851e-05
-8.99195602736074e-06
-1.40530736567625e-05
-2.04577433192603e-05
1.27251993718422e-05
4.02852615923875e-05
-4.11829783510775e-07
-2.24875971685235e-05
1.6770786923323e-06
2.53090079154734e-05
-3.34475897778034e-05
-3.35362245026331e-05
-9.50282907800747e-06
6.43725317629961e-06
-3.6572175132007e-05
-6.70547794759219e-05
-1.45052323242627e-05
8.2401601489477e-06
-1.82894957351392e-05
-1.74178603518288e-05
3.93383640735092e-05
4.89804631634643e-06
-3.62895038511046e-05
-1.28341962208269e-05
1.60318138757896e-05
9.25194592531771e-06
-1.2530080325959e-05
-4.53296813298844e-05
6.59056811108725e-07
-4.3330232328254e-06
-1.41257046550427e-05
-5.8161087079931e-06
-2.55425880400434e-05
-2.51661872920244e-05
-1.84206476852933e-05
-2.57376926243687e-05
1.2503539040301e-05
-2.96087921851721e-06
-3.37281771818727e-05
-3.49090740412877e-05
-1.59679505577201e-06
-1.11982722553148e-05
-2.15185463695913e-05
-6.41239141547896e-06
-1.30074111333624e-05
-1.97939538051338e-05
-3.69636406766541e-06
-7.03482429872858e-06
-2.86355027433552e-05
-4.25907200704924e-05
-3.04039499920258e-05
-1.11099026632924e-05
-2.41941456336428e-05
-1.84102118022074e-05
-2.79090712240556e-05
-4.31962966043537e-06
-1.34445021258129e-05
-2.7535893111972e-05
-2.45110868649653e-05
3.16946493692629e-06
-2.92461328010447e-05
-4.31340083282596e-05
-2.14338926256913e-05
-9.87962853625621e-06
-7.47819261875963e-06
-7.26151627684114e-06
-5.60348638904536e-06
-1.58031537029823e-05
1.32175207840143e-06
-2.62745947890959e-05
4.30100478967193e-06
5.90931590949632e-06
1.67870878154787e-07
-2.02963506545667e-05
-1.36266823707073e-05
-7.76919583816368e-06
-2.92413104342621e-05
-2.07519028234117e-05
-8.04652085106052e-06
2.82554540276366e-06
-1.86249749060064e-05
-2.3044134274462e-05
-1.19090103849972e-06
-4.50841140989926e-06
1.53835521841593e-05
1.37601677455623e-05
2.87089883872135e-06
1.24370229711444e-05
2.7504698826877e-05
2.81851923661621e-05
5.90155387441155e-06
6.55106795143028e-07
2.33491684062139e-06
1.65383455457095e-05
4.92524257837566e-06
-5.64385130647259e-06
-2.72486092296456e-06
-2.56870191132835e-05
-1.82409345824662e-05
-1.78264943604012e-05
-2.92186191853821e-05
-2.65414104325644e-05
-3.54718617011391e-05
-2.26526619891377e-05
-9.42425790881293e-06
-2.80782009416793e-05
-4.27020432511145e-06
1.69501458546741e-05
-6.23892566040458e-06
1.02575419318953e-05
4.98587997931063e-06
-4.80138232345272e-06
-3.01970040522937e-05
-1.14437281624019e-05
5.4122805690254e-06
4.09909425046375e-06
-2.32249122051901e-05
6.7826112775204e-07
-1.12737574504002e-05
-9.15961491848468e-06
-6.52731326905744e-05
-2.57009534476948e-05
-3.63246357571087e-06
-2.66293803265934e-05
-3.46132275308532e-05
-1.96059427648409e-05
-6.59966870923877e-06
-2.92803267679103e-05
-4.58615403405995e-05
-1.13290157975076e-05
-6.47529679022743e-06
-1.01687290609204e-05
-2.15733739762838e-05
4.98810921308246e-07
-6.94612971810817e-06
1.08498165924911e-05
7.74243189308201e-06
-1.90325886489669e-05
1.9473290063895e-05
-1.47258372369707e-05
-4.22913985210037e-05
-3.47986122864254e-05
-1.83303486426114e-05
-1.77802062456559e-05
-4.87795768791047e-05
-3.54624955128058e-05
-2.12846885716759e-05
-3.95978819101956e-05
-3.55440174844196e-05
-1.12416899412572e-05
-1.26183730780294e-05
-1.49323034579061e-05
1.51353347109489e-05
-1.12682842654478e-05
-1.05917545452954e-05
-2.31878985149165e-06
-4.89956276528281e-07
-1.47990899560729e-05
-1.58836213693635e-05
9.04241994672573e-07
-1.0468993620747e-06
-1.09067223032983e-06
-7.63341514866691e-06
-2.35519425250124e-05
-2.38186949878332e-05
-8.92665964083714e-06
-3.40117687951923e-07
-2.94178344833733e-05
-2.19083447600933e-06
-5.93155644966582e-06
1.5479084790007e-05
-4.96735828228458e-06
-9.63983008764576e-06
6.99871729726486e-06
-1.73626145910271e-06
-1.20570379265476e-05
-1.3622898532832e-05
1.41279030018478e-05
-1.68886157349354e-05
-4.35271426008102e-05
-1.23880501113226e-05
6.80927367859773e-06
-9.52104859542123e-06
-3.03004966770477e-05
-3.57667460822641e-06
-1.95469970765924e-05
-4.36403305703816e-05
-2.29960579901215e-05
-2.97784619686303e-05
-2.48993100445536e-05
-1.39165561218483e-05
-1.05286963174008e-05
-2.55213949713853e-05
-9.63851090603501e-06
-1.25879653582358e-06
4.06582583816386e-06
-4.18605589496944e-07
-1.87686244513677e-05
7.63210897269476e-07
7.90452412138481e-06
-2.75598517165219e-05
-1.88648732857448e-05
-1.19265482921163e-05
-4.885286583111e-06
-2.86557087981425e-05
-2.37337373745206e-05
-1.12046252651136e-05
-1.37615732890559e-05
-1.14239040840075e-05
-2.52286430076085e-05
-2.20861044825576e-05
-1.75974083098214e-05
-5.01250680901246e-06
-2.67223400530931e-05
-3.25631056910095e-05
8.01164268304345e-06
-1.13427823964659e-05
-2.36890551499787e-05
-4.83064451678038e-05
1.628360018159e-05
6.68155869345852e-06
-1.18865658942091e-05
-1.47599545743552e-05
9.11379037849328e-06
2.51138489163515e-07
-3.47397330416863e-05
-1.88701751640731e-05
2.23844627759406e-06
-1.65293222373925e-05
-1.38651271323491e-05
-9.1030274615248e-06
-7.63812250460256e-06
1.14878405037268e-06
6.0682951126618e-06
-1.90319516380285e-05
-1.29764535153419e-05
3.78630107545733e-06
4.66382393228047e-06
1.97797523578014e-06
-1.79619907392178e-05
-1.74490446637345e-05
3.87279501846285e-06
-1.390404381777e-05
-1.21661421183284e-05
6.7944399592819e-06
1.1051175757081e-05
1.30497312183555e-05
-1.4786375301073e-05
2.00907331055317e-05
-6.52047990759984e-06
-1.02854194574268e-05
-1.46506197121876e-05
-3.70105884163196e-05
-1.152763412817e-05
1.06484076265671e-05
-5.71393234095617e-06
2.35189101296418e-06
-1.80963533041423e-05
-8.20550421807941e-06
-1.60824877541243e-05
-1.7767469987245e-05
-3.40200441959273e-05
1.09742597409411e-05
-7.99394269126432e-06
-2.47273075823239e-05
-1.00904543760395e-05
-6.03362304891072e-06
-4.65857974971176e-06
-1.69490729173305e-05
-1.2027269237465e-05
2.48713660262931e-06
8.62395230938675e-07
-4.04932974207203e-05
-3.54852394114423e-05
-1.44898617270434e-05
-9.31443389890143e-06
-3.58428778001103e-05
-3.00079771367718e-05
-2.60571736468631e-05
-2.24650539671388e-06
-3.31785788007215e-05
-3.48416836827108e-05
-1.21131039777902e-05
-1.81684021305959e-05
-3.1581381869626e-05
-1.75414566468803e-05
-3.01901988910471e-05
-1.31187907021613e-05
-1.00335038328869e-05
-7.10174118507769e-06
-1.0985481308871e-05
-1.72879634000508e-05
-1.01093760911371e-05
-2.44042949670656e-05
-1.9317503138697e-05
-2.53793559609353e-05
-8.60872417465838e-06
3.78499975422932e-08
-2.70103519164309e-05
-2.82285944016071e-05
-6.89125440661066e-06
-1.10984690577e-05
-1.8371902000501e-05
-3.35401078583776e-05
-3.2744018260079e-06
-2.3294901993588e-05
-2.99597965546158e-05
-2.8361572607763e-05
3.54690795966915e-07
-1.99467305354695e-05
-2.1339467369269e-05
-1.36302925832641e-06
-1.21368339133e-05
-1.22940145327905e-05
6.52040658445585e-06
-7.37908147848828e-06
-1.88537963234064e-05
4.23007362686915e-05
6.40237180660781e-06
-2.59492777361125e-05
-3.05459488400368e-05
-2.37809029414578e-06
2.74645502522012e-05
-2.41319192172587e-05
-3.8804541068339e-05
-1.02699752124868e-05
2.9480310450775e-05
-1.92207989199988e-06
-3.69491811461306e-05
2.36131129755403e-05
2.30027721965957e-05
-1.18260293348346e-05
-2.49337600879062e-05
-7.81690161915334e-06
2.76697591549547e-06
-1.06135280929711e-05
-2.28982149517683e-05
-1.15941029508118e-05
-8.32163109554257e-07
-1.42772513235261e-05
-2.9366952629788e-05
-9.29498474488606e-06
8.97302724014313e-07
-1.48213470673821e-05
-2.01223430874978e-05
-2.30092529754036e-05
-1.41905433812259e-05
-3.53114392245318e-05
-1.47669090187547e-05
-6.50661890031789e-06
-1.27618145105129e-05
-5.55308233851294e-06
7.14194810068294e-06
-2.48056278592726e-06
-3.34123612440979e-05
-2.0733819396142e-05
1.13221285613485e-05
-1.38880770325892e-05
-2.75742622953079e-05
-3.25452765388443e-05
-1.26622077061981e-05
-2.07138390702664e-05
-3.63827073639845e-05
-4.493293583629e-05
1.45649682425831e-05
-1.18863636427146e-05
-4.33209676018191e-05
-2.36169583509579e-05
-1.76907255509417e-05
9.79289343874286e-06
-2.73571588997731e-05
-2.23301439131753e-05
-3.67713800834094e-06
1.82909840402689e-05
-2.86159564107217e-05
-2.45629681044175e-05
-7.91859099279395e-07
2.91413564500101e-06
-1.95675377448222e-05
-1.28818761772076e-05
9.92070076812132e-06
3.98955861536432e-06
-2.81936376501292e-05
-3.48748585396589e-05
9.01230114340153e-06
1.07301836885387e-06
-1.35195449240323e-05
-3.20932649510098e-05
-2.52136179283838e-05
9.33288140813705e-06
-2.47777199340475e-05
-1.22361108336918e-05
1.16290078565489e-05
5.70774272076898e-06
-1.24184042240987e-05
-2.61867819039967e-06
1.6775779528225e-05
-1.417260425754e-05
-1.7441464705066e-05
4.19066117121443e-06
-6.77963121249626e-06
-1.75760776334741e-05
-1.32129886985634e-05
1.34985412365499e-05
-1.42417703216024e-05
-2.63539238608094e-05
-7.79983898460989e-06
6.14001488302738e-06
-2.78353261020241e-05
-2.33909484375248e-05
-6.16850271514485e-06
2.70960433519322e-06
-7.96551063789848e-06
-2.25017652977538e-05
-3.83184629447151e-05
1.80878588750713e-05
4.90505333174634e-06
-2.61237971811031e-05
-3.74163899149636e-05
1.82738370165933e-07
-8.87759566900052e-07
-1.9857877152856e-05
-1.21804917127102e-05
2.5714460069826e-06
-1.44398498002419e-05
-3.66451580040714e-05
-9.31097277835336e-06
1.2961285631008e-05
-1.49699941965398e-05
-4.2334106415676e-06
-1.16151029341789e-05
-6.06887024158422e-06
-1.91585960681151e-05
-9.33284728636225e-06
1.00858973689405e-05
-9.37521951263554e-06
-5.78234275180735e-06
-2.81624468005692e-05
-3.29716159094453e-05
-5.85154114851126e-06
-1.21758311171437e-05
-1.48976124647594e-05
-2.06640458344479e-05
-1.00521348951252e-05
-1.31238981957115e-05
-3.28934028902341e-05
-1.32292318636579e-05
-1.53254412584845e-05
-2.78089212081193e-05
-1.48975319915095e-05
-9.62520311287925e-06
-2.03079473139053e-05
-2.40602795677588e-05
-3.32212267569144e-05
-4.40031927459548e-06
-1.32101633451491e-05
-1.64374750714783e-05
-2.62706640625573e-06
-5.46227271882457e-06
-3.85450956795334e-05
-3.49760712995551e-05
-8.96430122367416e-06
-4.38209231818747e-06
-2.41034234076086e-06
-1.95309815732477e-05
-2.64986793663071e-06
-1.13878950642533e-06
-1.37533789243671e-05
1.57291894692799e-05
7.76655983074011e-06
-1.33401147609886e-05
-2.56395431456784e-05
-1.42905205603289e-05
-8.9849701730052e-06
-2.59548814008054e-05
-1.62448344042386e-05
-1.26187104337914e-05
-1.0385288015786e-06
-1.47977599874176e-05
-9.87069858015408e-06
-6.02869386065774e-06
1.77973697842225e-05
-1.39619144274231e-05
-1.03186940146083e-05
-1.11970397065655e-05
1.84019309043747e-05
5.18065284689264e-06
-6.33158458698445e-06
1.83115882268586e-06
-1.44954126334275e-05
-7.20472864117885e-06
1.43859278724281e-05
-2.97482466432389e-06
1.33262948924627e-06
-1.41958838711995e-07
4.82105858430748e-06
4.16572632666728e-06
-2.65600627929673e-05
-2.14703509055725e-05
-1.65563786094217e-05
-3.21151478834576e-05
-2.14643754632694e-05
-8.40784641952982e-06
-1.24479137849643e-05
-2.00948945665537e-05
-1.81383047837282e-05
-5.8296178573976e-06
-1.99829492736013e-05
-2.40578696561313e-05
-2.46125250680065e-05
5.83616060710742e-07
-4.61039158958309e-06
5.600957095727e-07
-7.51741545810793e-07
-1.12813197193161e-05
-9.06741749942741e-06
-7.61667914250487e-06
-5.703780430463e-06
-1.35788410797941e-05
-1.90940309893708e-06
-1.5708532777635e-05
-8.01740056134673e-06
-2.06827189632563e-05
-2.84583829753531e-05
-3.54425184634838e-05
-2.58216049776282e-05
-3.12610685653013e-05
-3.49755383288865e-05
-2.27866797276599e-05
-1.05424579932135e-05
-2.30387064888048e-05
-1.54345641336509e-05
-2.27274865721077e-05
-3.83050134268731e-05
-1.80640840745428e-05
6.27898556655576e-06
-1.96567464657886e-05
-2.16141217207872e-05
-6.2167814909183e-06
-1.92463515779772e-05
-1.73149327399119e-06
-1.65963073489334e-05
-2.82412921675723e-05
-5.6510563242653e-06
-3.56814745075688e-05
-1.91727167516778e-05
-1.75957911544414e-05
1.34007162759875e-06
-5.83738465972943e-07
-3.68933091674286e-05
-1.93850452670279e-05
-8.50233813741639e-06
-8.41047070580543e-06
1.05615713507938e-06
-1.15338143702203e-06
-6.56184808380693e-06
2.93662371940811e-05
-2.80140282332088e-05
6.45081652528624e-06
1.38127458918859e-05
1.70527043597937e-05
-1.17770449244103e-05
-8.96552878293284e-06
-1.37423610431827e-05
1.27139743788931e-05
-9.42425995238682e-06
-6.13427473672492e-06
-1.67698423630067e-05
-7.10126942525524e-06
-6.22921546767441e-06
-9.73620213859992e-06
7.18853963995471e-06
-2.32794068669403e-05
-3.67955120649444e-06
-9.58189133182191e-07
-2.70011792213332e-06
-2.19884043202287e-05
-9.99279386904377e-06
6.19040729251087e-07
1.40258375524539e-05
-2.05569087807437e-05
7.29943980982358e-06
2.56697815430194e-06
3.4126555953344e-06
-1.00698576153696e-05
-9.37891195205558e-06
-1.55638826209425e-05
8.88054026517847e-06
-2.52078592263084e-05
-2.84292052569949e-05
-2.82340905295152e-05
-2.37389427610709e-05
-1.80158933451624e-05
-3.61792750246462e-05
-1.43737472871328e-06
-6.03200980598283e-06
-1.29978569227937e-05
-1.22974956134303e-05
-1.82854008194725e-06
-3.08364161748599e-06
-1.94063426805044e-05
-2.90429921439195e-05
-6.79252827888156e-06
1.11676544419436e-05
1.19277650338663e-05
-1.32361332364389e-05
-9.76374563031298e-06
-9.41509052028795e-06
-2.52244161812955e-06
6.53609636275201e-06
-3.46650581943129e-06
-2.04255390606084e-05
-2.26838607363533e-05
-2.57791152755846e-05
-2.39851823441927e-05
-5.47577675222978e-05
-1.32878674107951e-05
1.30250736622171e-05
-1.70437345280919e-05
-4.11078974644064e-05
3.60576116929569e-06
1.43063141138865e-05
-2.16654108940367e-05
-4.17580650798795e-05
1.01114851628875e-05
1.21082329327862e-05
8.12771403312937e-06
-3.38338919937297e-05
-6.52473684326529e-06
1.60614710343214e-05
-7.49357954275219e-06
-3.89832876844537e-05
4.00269854627593e-06
1.77161390767935e-05
-1.89990708925431e-05
-3.60325519188919e-05
-5.78289813178588e-06
4.78711360880164e-06
-6.47617139786885e-06
-3.41191926834692e-05
-1.84684409205435e-05
1.04583310331264e-06
-3.28281033909059e-06
-5.56971792425367e-06
5.68924987463095e-06
3.59716368744402e-06
-1.69590988629888e-05
-7.91961289146416e-06
4.18647485908952e-06
-5.90351148644091e-06
1.41385894744764e-07
-4.01422653140261e-05
-8.85551719579806e-06
-9.75302922578611e-06
1.9904645119851e-05
-1.83330753612683e-06
1.5190672928894e-05
1.70885920054925e-06
7.55066026269297e-06
-7.31904836351675e-06
-1.30903266566769e-05
-1.18514551029036e-05
1.13090126644923e-05
-1.38899546075847e-05
-3.89031766997003e-05
-2.3254154140196e-05
-8.57515165920505e-06
-9.4064039092843e-07
-2.87535736714649e-05
-1.45068642347512e-05
4.53290168682776e-06
-2.32768294562626e-05
-1.14165162508145e-05
-1.07281360371322e-05
7.50807818277883e-06
6.00896492315433e-07
-1.26910706785172e-05
-3.88874350480823e-06
1.58102907574805e-07
1.28328814527661e-05
-2.56092021360948e-05
4.24389363351402e-06
1.18900966586757e-05
-1.90309627007915e-05
-3.20116534923004e-05
-4.42466138292858e-05
-2.38647724237728e-05
-2.11107337002593e-05
-4.71815341242087e-05
-3.5167640040842e-05
-1.09970092882342e-05
-2.57496623026715e-05
-1.60610850672742e-05
-1.56272294909695e-05
8.91314204426217e-07
-1.18032299775804e-05
-1.38470442287738e-05
3.88455776356797e-06
-8.66066798960572e-07
-1.53812667461231e-06
5.99391062393415e-06
6.29691368568312e-06
1.0140005205619e-05
-1.38928567425376e-05
-1.23077200011712e-05
1.92361794755834e-05
-6.29657466613684e-06
-2.28934848473324e-05
-2.104084248937e-05
-1.0609580188915e-05
-2.31004670264974e-05
-4.347386780953e-05
-2.34693599100856e-05
-1.77062797263469e-05
-1.20755203498603e-06
-3.62050472832478e-05
-2.54901598029961e-06
1.30714851690073e-05
3.66113934383032e-06
-7.88297556525653e-06
1.71889262139647e-06
8.66598679525334e-06
1.48826072454355e-06
-1.65271094611817e-06
-2.32360047129919e-05
7.95487732697899e-06
1.74446695639691e-05
-1.59818896600511e-05
-1.98904923110625e-05
-3.52860174810769e-06
-2.54373945935417e-06
-3.13296942963466e-06
-1.51517755305061e-05
-2.26037764680308e-05
-1.30270568357792e-05
-3.59127774395009e-05
-6.87096590130938e-06
-2.06295334402712e-05
-1.77458459225347e-05
4.56679804474717e-06
-1.76371108607574e-05
-1.73501592326563e-05
8.23287033167111e-06
4.79552293555732e-06
1.41748302997474e-05
5.95084040585475e-06
-1.40346720948653e-05
1.51867460114696e-05
-1.12270595827871e-05
-4.51198168043769e-05
-3.48112377545856e-05
-2.6151439371287e-05
-1.00128682418027e-05
-4.40510318828458e-05
-1.95903557084094e-05
-2.03265410880149e-05
-3.73559811200283e-05
-5.42724847711874e-05
-4.92143305027771e-05
-1.99684600908672e-05
-1.55726565646289e-05
-2.10486933661588e-05
-2.76897255964283e-05
-1.97925375599691e-05
-1.12748578633905e-05
2.37475561709829e-05
-4.52745950995607e-06
-2.89456341141182e-06
1.62970998722225e-05
1.20945777249159e-05
-1.49274702187981e-05
-2.17602027795124e-05
-4.94191437210859e-06
2.75703766069937e-06
-3.70326210943901e-05
-5.08267449911208e-05
-5.23012484355645e-05
-4.22165516535057e-05
-3.98144471225781e-05
-2.52672571451807e-05
-3.20982242184223e-05
5.77092739587776e-06
8.78851559465831e-07
-4.78038965197925e-06
6.71136703650604e-06
2.50422816497646e-05
3.55743444425667e-07
-8.52018519303099e-07
2.94182286441653e-05
1.37283169213001e-06
-1.98256918606598e-05
2.75523139964287e-07
7.00110634370389e-06
-1.56145292665676e-05
-2.43553424403171e-05
-1.71847061765271e-05
-4.33175198913593e-06
1.56648008320027e-06
-3.27022094848286e-05
-3.32259804154094e-05
-6.75396897426116e-06
-9.85118599776003e-06
-1.10100438788152e-05
-6.04547423438881e-06
3.55619658999076e-05
2.13254614296416e-06
-8.8021977548393e-06
3.20626353061645e-05
3.78297042788134e-05
-2.92914770720152e-05
-2.03216108571775e-05
3.99474602545417e-05
1.27553409006006e-05
-4.47370415331407e-05
-2.50723994878688e-05
-1.58443712404055e-06
-8.74000837309037e-06
-4.63626749638601e-05
-5.47896147661776e-05
-1.67963305680486e-05
-1.9071062438709e-05
-4.95868366876569e-05
-2.67708660333885e-05
2.06217783699663e-05
-4.21115312943014e-06
-2.44603019845383e-05
-2.09215525402403e-05
1.61920986229876e-05
6.64110759675119e-06
-2.43861953520697e-05
-2.53686360540549e-05
2.51932652042315e-05
2.04554451917519e-05
-3.89657152179708e-05
-2.78421011532323e-05
-3.44669429159141e-05
-3.25799818465061e-05
-3.36563786435436e-05
-2.68718639854827e-05
-3.58914581737402e-05
-3.59068131012742e-05
-4.79358979849073e-05
3.76363875567048e-06
-2.51263335198153e-06
-3.54191331809302e-05
-3.39052948571212e-06
-9.08031945659328e-06
-3.55047012442404e-06
2.95385940296921e-07
7.63464825894292e-06
3.27376948061559e-06
2.81857649993965e-05
1.01520072000581e-06
-1.01698509883206e-06
-2.47435624403311e-05
-2.63626521117424e-05
-4.1941238676322e-05
-2.35440286416078e-05
-2.28932855574137e-05
-4.27723554982663e-05
-5.53076349827856e-05
-2.70127136528312e-05
-2.4806144003015e-05
-4.52372853609098e-05
-2.41246269028842e-05
1.12892451463879e-05
1.98640534420519e-05
3.07002953304501e-07
-3.92399316139839e-07
9.19883461600498e-06
1.74548895140896e-05
-2.49258880912542e-05
-1.7045402078921e-06
3.31401266380918e-06
4.138908271555e-06
-1.7250676197034e-05
-3.75796106487629e-05
-2.6952250364748e-05
-2.82525424551495e-06
-3.93726121090405e-05
-3.32776765686587e-05
-1.64610512448865e-05
7.79300753158067e-07
-1.96731227353921e-05
-3.25464923376909e-05
1.49590411691214e-06
-1.0382180021305e-05
6.32436923930641e-06
1.55134718977187e-05
9.15278283233529e-06
1.17906449778848e-05
1.03816678517532e-06
9.80808332767839e-06
8.41400503893699e-06
-9.50009718409246e-06
-2.11154483940948e-05
7.84382716364777e-06
-2.35954430107982e-05
-3.5522336583118e-05
-2.49593467853207e-05
1.84616913830515e-05
-2.1576858528036e-05
-5.79825813932379e-05
-2.58044842264526e-05
2.28058089831524e-05
-4.72528774108422e-06
-2.72742801647301e-05
-4.45223953157872e-06
1.82983968498784e-05
-5.4140163583916e-07
-1.13422040054504e-05
-5.99026779387525e-06
1.14846561741726e-05
-1.90310901839548e-06
-9.7619729804735e-06
-1.96947162087735e-05
9.87992762563078e-07
-1.23748047088531e-05
-3.30284193902987e-05
-4.60631581250286e-05
-3.25250475702047e-05
-3.86854054995326e-05
-4.39249298543608e-05
-3.70965553821977e-05
-2.42698193776125e-05
-1.06140676832914e-05
-1.23557359281873e-05
-1.1791254123695e-05
1.65102953296942e-05
-1.72350345031256e-05
-6.09793820596529e-06
-2.92187398590583e-06
-1.69377058442198e-05
-1.20319814511649e-05
-1.33662253879149e-05
-2.60905723635744e-05
-1.76129376246519e-05
3.0527618419053e-06
1.3276189469733e-05
1.9269011069563e-06
-2.28029311869205e-05
-2.66730487945361e-05
-3.31578783290809e-05
-2.91267306891125e-05
-5.28006204926043e-05
-3.80970870656751e-05
-1.30837646885798e-06
-1.8639954622128e-05
-4.32209193310436e-05
-9.36404470689372e-06
1.32300472440214e-05
-7.23170493493773e-07
1.45367518699403e-05
8.49226773550202e-06
2.4919787863432e-05
2.62172498673054e-05
-8.26158647813291e-06
-5.84959822935041e-06
-1.36406563982243e-05
2.16166567472688e-07
-1.3237005041253e-05
-2.91326408426029e-05
-2.71687260640874e-05
-4.04896263242363e-05
-3.40817237541421e-05
-3.48359809865058e-05
-4.92039672875063e-06
-2.94532366268098e-05
1.24691386830189e-05
-9.35260354538689e-06
1.64264140936607e-06
-8.15943248704818e-06
7.05228561927772e-06
3.10887684756192e-06
-4.41077387320242e-06
1.3908633527163e-05
1.4320506329246e-05
-1.17698448934198e-05
-1.38895722881012e-05
1.69315834759724e-06
3.55061589729684e-06
-1.02075428117856e-05
-2.15999472986099e-05
-3.46734620019842e-05
-3.26422172011231e-05
6.98930245561862e-06
-3.58569834165915e-05
-3.64575309730849e-05
-9.54238797817269e-06
-2.43820691159078e-05
-2.01236459543295e-06
-3.44711947828616e-05
1.01965210789373e-05
3.46765234818575e-06
3.07861282484046e-06
1.07418235933695e-05
1.7357930331153e-05
2.03717751823162e-05
-3.35599755105865e-06
-2.79350002217106e-06
-1.90988388518773e-06
-2.88046980551032e-05
-1.08353074102657e-05
2.83475318221954e-06
-3.75023985994564e-05
-5.88724518392484e-05
-2.93982556206919e-05
-3.42994893984095e-05
-3.49878083892159e-05
-4.34164580172111e-05
-2.40811082730903e-05
-1.88163037031525e-05
-2.03815781476395e-05
-3.1727118632465e-05
7.83264058929147e-06
1.66886290868154e-05
-8.77717444392129e-06
9.82111870125334e-07
1.84402572826118e-05
1.53566894773057e-05
2.21026020045472e-05
-1.64615968838201e-05
-1.21255065811091e-05
-3.21429245238582e-06
-1.52608033698242e-05
-1.55365600392128e-05
-2.5874395101182e-05
-3.27713424970784e-05
-2.56620691183755e-05
-4.27882471446158e-05
-2.46622958541757e-05
-7.26303327487342e-06
-8.69987266709322e-06
5.6417503293472e-07
-1.51265468886115e-05
-8.12614215446445e-06
1.05788428158776e-05
2.37550065341922e-05
2.07619083156406e-05
1.03853012939763e-05
3.23953990919366e-05
1.688289102967e-06
2.948877674358e-06
-1.72234599774316e-05
-3.2875182526243e-05
-6.8178885879859e-06
-2.99248233656046e-05
-2.0641296253986e-05
-1.30829000030514e-05
-7.15561939829481e-06
-2.56860572287677e-05
-2.70121719857841e-05
2.58871353394481e-07
-1.56180081237884e-05
-3.67124563610004e-06
-1.97053628656027e-05
1.4740963140002e-05
2.07113699624658e-05
1.44115876035081e-06
-7.47746620161663e-06
-2.33742696170084e-05
1.55514148591436e-05
1.66179787937044e-06
-1.77764991238294e-05
-2.35741999038417e-05
-3.29693472568236e-05
-1.32647735115559e-05
-2.65901710128198e-05
-4.54868107661774e-05
-3.89344853628956e-05
-1.97794594210951e-05
-1.40170529256222e-05
-2.92264696276853e-05
-4.74720246673584e-07
-1.93599389018245e-05
-2.87340392431089e-05
8.66255257291068e-08
-2.19991095778826e-05
-1.13657699747295e-05
-3.19135890168655e-05
-1.55555151323452e-05
-2.13705146101387e-05
-9.97777665374785e-06
-1.83984224853615e-05
-2.00876198596075e-05
1.47156302951509e-06
-1.48375555325609e-05
-6.42939393648682e-06
4.15208611450831e-06
-4.41282747889614e-05
-1.30008873357236e-05
-2.46583225902601e-05
-3.1390369560351e-05
-1.54335838221671e-05
-1.03922099492357e-05
-2.7233323072437e-05
-6.40656593375542e-06
7.27008220320244e-06
-4.2999144938113e-05
-1.13900577834653e-05
-1.02037701125868e-05
-1.26276138853736e-05
-4.46763015843048e-05
-2.42105711548318e-05
-3.06263748496835e-06
-3.5984855212493e-05
-2.64316655100334e-05
-1.20564397862245e-05
1.40729026936388e-05
2.6692455787657e-06
-2.74328790549234e-05
-8.84283785101418e-06
1.36008155492576e-05
-1.25283601211308e-06
-1.84053751084192e-05
-1.20901030367953e-05
1.04224258556941e-05
-5.77411794494329e-06
-3.47524605112155e-05
-2.30836754650622e-05
1.07887627939704e-05
-7.93818085342217e-06
-1.51835688939038e-05
-2.00737595490057e-05
-1.61725472837754e-05
-1.90455945329221e-05
-7.05455260718932e-06
-2.99184996052331e-05
-3.92801485075933e-05
-2.07303015917592e-05
-1.21609450942464e-05
-1.4319499517768e-05
-5.98702134660065e-06
-2.70421374433319e-05
2.78067101066245e-05
1.99239605708753e-05
-2.27134978530211e-05
-1.7062427940617e-05
7.20566496534953e-06
1.32504607079393e-05
-1.36049027287005e-05
-1.18444302541385e-05
1.91052791031839e-06
7.7951303781042e-06
-2.83362405529454e-05
-3.1592774227989e-05
1.16236199466798e-05
-1.16425725133763e-05
-3.30833005569141e-05
-5.76121132963746e-05
-1.22656609550778e-05
1.71882515015306e-05
-2.84128988390988e-05
-3.80281256016982e-05
-5.13601301920382e-06
7.97243675269449e-06
6.29314401574234e-07
-2.8826492262722e-05
1.58493819452757e-05
1.54143065929513e-05
-1.55558496213717e-05
-2.13789923719032e-05
5.85916824302396e-06
4.63432318178541e-06
-5.47696849965528e-05
-4.69390076320892e-05
-2.1435597405346e-05
-3.08093263874391e-05
-3.82164772713793e-05
-3.32671589163276e-05
-2.34919549534218e-05
-3.53189898494226e-05
-4.33085488511975e-05
-3.2604390556291e-05
-4.91351115836133e-05
-2.5564612596039e-06
-1.04459130017587e-05
-4.86356777686767e-06
1.97734442073431e-05
-1.40384206646016e-05
-4.93782805730195e-06
6.897459681057e-06
1.05706841906965e-05
-1.68367580558356e-05
3.13817586388782e-06
-2.22166279544342e-05
-2.18902110516699e-05
-3.44045050720661e-05
-5.68568229482643e-05
-2.03110706783689e-06
-2.6240512519643e-05
-4.85711067455597e-05
-3.16452868052436e-05
1.56209197076026e-06
-3.16039319626022e-05
-2.56701566031688e-05
-1.84340133565089e-05
2.83793977954671e-05
-5.5225892835697e-06
-8.70762350328911e-06
1.62083845673669e-05
3.82976565554161e-05
-2.15586260617897e-06
-9.60496120980181e-06
1.78481524126356e-05
4.61809388392197e-05
1.73206364138036e-06
-4.66217701992948e-05
-6.41523983523732e-06
1.80485322417349e-05
-4.9106287933884e-05
-5.10019594850535e-05
-2.99114387557935e-05
7.54439984479064e-06
-4.68119877759568e-05
-3.9317251063153e-05
2.18040654118623e-06
1.54034452954956e-05
-1.78857024484407e-05
-2.32435301998232e-05
6.37177914660696e-06
3.36653246549463e-05
-1.90840583326068e-06
1.08567777683189e-05
1.14477800602795e-05
2.31737652299079e-05
-9.11290129379156e-06
-7.51832094910729e-06
3.13891671377611e-05
-1.54139179734292e-05
-4.31478090722004e-05
-3.17050925165313e-05
-9.90117308388e-06
-6.30593808530002e-05
-6.68467434574815e-05
-3.17044669561988e-05
-2.01487767885832e-05
-5.11153410319904e-05
-4.86793091004796e-05
-2.31437904923632e-05
1.23524613642605e-05
-3.23246845506828e-05
-1.08190438386048e-05
1.64873227759329e-05
3.34547728174176e-05
-6.51680031389222e-06
-7.78598638631727e-06
1.81318977281522e-05
2.06755441152094e-06
-2.72090434905864e-05
-1.01065861367797e-05
-2.98873571140689e-06
-3.22278402597054e-05
-4.94241462617613e-05
-2.27848626571918e-05
-4.96213286567274e-06
-4.69100599258913e-05
-3.72377269512267e-05
-2.44543693291638e-05
-7.40777245014042e-06
-2.44873352079512e-05
-5.539186062294e-05
-1.55883210751022e-05
3.88938984688993e-05
-4.3839362184145e-06
-1.71578134463531e-05
1.90998508593129e-05
5.53335947739799e-05
-6.23893705113477e-06
-2.3655989204565e-05
-4.06566095801095e-06
2.71193404587638e-05
-7.09158229149918e-06
-5.4347824095935e-05
4.65028285946206e-06
1.72437171348394e-05
-1.60728212151267e-05
-6.19318973812686e-05
-2.15025849214396e-05
1.56453624558943e-05
-1.37422208537183e-05
-4.27638032878872e-05
-1.6974315599455e-05
5.79857767319337e-06
4.93715065315714e-06
-3.38799410550032e-05
-1.4593969659787e-05
4.75671548377965e-05
-4.05723194296008e-06
-9.16677360678733e-06
1.45708922471794e-05
2.96612948275518e-05
8.67642661936506e-06
-2.21738840631413e-05
-3.73627847466721e-05
1.26658755966565e-05
-8.16833643247223e-06
-2.12315046037254e-05
-2.88513814453715e-05
-2.49724519543294e-05
-1.48317728547919e-05
-1.69238499394403e-05
6.3959442631557e-06
-2.07019546318374e-05
-3.20508671219447e-05
2.42979639857947e-05
4.97667829615134e-07
-2.42336415326636e-05
-2.18452244268812e-05
4.18655341673476e-05
9.02978424320771e-06
-3.68686733146963e-05
-1.33044122752112e-05
-2.45663295749043e-07
8.00444355182879e-06
-3.40292052228576e-05
-2.2657856915929e-05
4.84415721939049e-06
-8.12656123036824e-06
-5.27005267318856e-05
-1.56661137522225e-05
1.66231911471783e-06
-3.80866335063633e-06
-4.95973284276853e-05
-1.35264807391282e-05
-1.52150291510518e-05
-2.67219703796593e-05
-4.13064091397779e-05
-1.22215932141143e-05
3.90138343592714e-06
1.01543987906847e-05
-2.60903453171932e-05
-1.97259667518924e-05
6.11755944658821e-07
-2.06503023143692e-05
2.09830683072765e-05
-2.58867457919094e-05
-1.3824940471848e-06
8.09740940186138e-06
-2.35018463222963e-05
-2.5954598277562e-05
-2.39852447673954e-05
-1.0701806955454e-05
-3.76319002179526e-05
-3.68589335205378e-05
-2.26408534128315e-06
-2.00903021552003e-05
-3.26093109441577e-06
-2.0405577543002e-05
-1.26982206271846e-05
-5.31782858327404e-07
-2.45856344849811e-05
-1.97091210137246e-05
-3.37619186943168e-05
-2.08284993614325e-05
-5.95374655562398e-06
1.21919207897454e-06
-1.64600869341991e-05
-1.8574371636479e-05
-1.24624434297028e-05
-2.37871669940588e-06
1.23483049062081e-05
-9.6767422497883e-06
-6.49205097824785e-06
-1.26956252462338e-05
-1.87508367897275e-05
-3.71670076844294e-05
-2.09115078706034e-06
-4.2352922897738e-06
-2.60796290564089e-05
-2.32452066669814e-05
-4.8262904273053e-05
-1.17413618407137e-05
-6.10845526551778e-06
-3.74444817749579e-05
-6.44384788442829e-06
-2.01733319118067e-05
3.17761627602841e-06
-2.9347319449698e-05
-1.08908203601366e-05
-1.49356630947176e-05
-1.10887606454483e-05
-4.71212200778435e-06
-2.3581113011138e-06
2.58869691962634e-05
3.1894712219304e-06
-9.99172534048484e-06
1.68763906244937e-06
-2.00225352592173e-06
-2.7102388593579e-05
4.9445592899717e-07
-3.10192312032366e-05
-2.83776705630346e-05
-2.00015890251041e-05
-1.17329251568446e-05
-2.82367264350837e-05
-2.46995273265307e-05
-1.16360170611019e-05
-1.62938560361446e-05
-3.46099367435967e-05
-1.43151616472839e-05
-1.73668387816233e-05
-3.1058079445401e-05
2.48711601236507e-06
-5.14993915393889e-06
1.02932519470698e-05
-1.83358953788382e-05
-1.20552009127882e-05
-1.47177147264414e-05
-2.61675985918502e-05
5.01755350381876e-06
1.75289986234759e-05
-2.81620097378492e-05
-3.78133218153856e-05
-6.65021437083464e-06
-2.09012299533114e-05
-3.03253445815965e-05
-1.46335008256323e-05
-1.18535623851023e-05
-2.26362317771812e-05
-1.48684977419116e-05
-3.61318609280683e-06
-1.19910017769742e-05
3.36991310757081e-06
-1.099371224371e-06
-2.28754697391017e-05
1.56582779870381e-06
-1.86643226456311e-05
-1.69457776309725e-05
-5.82879213899361e-07
-3.44797959451692e-06
-1.27062853214079e-05
8.66982465727095e-06
-1.09230986274288e-05
-3.76795419898539e-06
1.79603970344857e-05
-8.087537001412e-06
-2.85468810069964e-05
-8.10763577335204e-06
-3.31751115991955e-05
-2.01167385908405e-05
-6.971740266838e-06
-5.73479390906478e-06
-1.93590069340316e-05
-3.71108130909618e-05
-2.82710536736802e-05
8.62438666441521e-07
-1.87174414866241e-05
-1.66327086023899e-05
-1.23877968321189e-05
1.11432862138705e-05
-2.18289789733706e-05
-1.28704972469302e-05
-1.80471507759414e-05
-1.00821868684348e-05
-4.24161707030716e-06
-2.51326031260195e-06
1.09167408737285e-05
-2.97592434610382e-05
-5.49594509828833e-05
-2.41189753604993e-05
-1.68521681357385e-05
-3.74146941089705e-05
-8.27126023836892e-06
-2.10257877394751e-05
-9.10200428333636e-06
-3.27099073494214e-05
-3.76804853391837e-06
1.41248176117083e-05
-2.94702197720477e-05
1.59918213958978e-05
9.43585735238447e-07
-5.60477003894523e-06
-7.21340731726037e-06
-2.27799193785655e-05
-7.95918205564546e-06
-8.81125280315839e-06
-3.82550414037236e-05
-3.26931192650744e-05
-3.97274426903079e-05
-2.62357873113649e-05
-2.28186575402864e-05
-2.2264082912667e-05
1.57581320871739e-05
-1.67765522411248e-05
-4.07452821095606e-05
-2.09275439303429e-05
-8.45246204585795e-06
-8.002441949731e-06
-2.92969665707583e-05
-3.0392534024661e-05
3.06247403666051e-06
1.2907859323699e-05
-2.00666382825252e-05
-1.31692030679038e-05
5.36306041503737e-06
-2.4089662392407e-05
-6.25330855379211e-06
-3.14934200680454e-06
-3.66216499589815e-06
-1.18889014493729e-05
-2.80412305242324e-05
-2.63840993225862e-05
-1.9767207894461e-05
-1.56910648512727e-05
-2.54006241212454e-05
-6.06201322056112e-06
-2.07767848749599e-05
-3.38917377381671e-05
-7.52782105736223e-06
-7.79338496248325e-06
-2.43568435750937e-05
-2.37840371979786e-05
1.49799133514141e-05
6.76923942951812e-06
-2.28790194745323e-06
-1.18662596452356e-05
1.62195114066526e-05
3.00031854645285e-05
8.54046543505947e-06
1.57922900256371e-07
2.5246301662249e-05
-1.03419877656125e-05
-3.2098554982137e-05
-3.45227635173523e-05
-8.11692565467297e-06
2.52985833240532e-06
-3.12666585805411e-05
-2.70015108857649e-05
-2.84701687444403e-06
-2.0548430418788e-05
-1.58168894578935e-05
-1.16595442936063e-05
-1.17416596296326e-05
-2.2285851341526e-05
6.59821255113995e-06
8.72062996607781e-06
1.93887374170443e-05
-2.31722684605104e-05
-1.86012605930851e-06
3.42239172748673e-05
-5.98043636756411e-07
3.36155944826752e-06
2.91348412311452e-06
-1.51299738820786e-05
-3.15287125953063e-05
-3.54708056108182e-05
-3.01635959096761e-05
-1.30885498238918e-05
-1.39215850061206e-05
-2.37730801374732e-05
-1.69327474511036e-05
-1.35483601854862e-05
-2.19157401682864e-05
-1.25279086009374e-05
-3.41351453634372e-05
-9.15846183592562e-06
-2.55784520533434e-05
-2.68269081931207e-05
-4.96676140344009e-06
-1.82941469918877e-05
-2.77659269691062e-05
-2.87974308436857e-05
-1.91276590056377e-06
3.23366448600642e-06
-3.18452969303842e-05
1.33742670499096e-06
-6.90242401630308e-06
-1.8660807116531e-05
-1.75290514735523e-05
-2.55366999380746e-05
5.8998885517628e-06
-1.76387285433643e-05
-1.8898224251973e-05
-2.58005153111457e-05
-1.10495852339158e-05
6.12864676136031e-06
-2.93159073882378e-05
-5.62669877341308e-06
-2.00602656369745e-05
-1.05180734553275e-05
-3.5426809082825e-06
-2.44002616953147e-07
-1.32229869579765e-05
-1.39368270113786e-05
1.91202024831851e-05
-1.71795541317819e-05
7.29594838477839e-06
-1.87910685832589e-05
-1.46828023338912e-05
-4.67919653202015e-06
-1.4576568843681e-05
-3.05192037303025e-05
-2.77166907996078e-05
-1.07521776821346e-05
-1.22120623106392e-05
-2.51811770131581e-06
-1.82737112981235e-05
7.3626043989941e-06
-1.02045224624626e-06
-6.48002815699116e-06
3.19360370090482e-06
2.25894824312946e-05
-9.31862813730417e-06
1.89871344055161e-06
-8.42367101269735e-07
-7.8768359781068e-06
5.21963836192964e-06
5.3612112430752e-07
7.7609619158709e-06
8.15471976228302e-06
-2.14471850612558e-05
4.31046792514839e-06
-6.07505776589857e-06
-3.12512037648426e-06
-3.25378768705042e-05
-7.37170038683869e-06
-3.13163237488069e-05
-2.4643179580335e-05
-1.86839273115449e-05
-5.56399758595936e-06
7.74411565399991e-06
-2.08535267841341e-05
-1.10015434556389e-05
1.36405064673006e-05
2.36785740899181e-05
4.85774896659161e-07
-2.15931112189658e-05
-1.31090847755141e-05
1.44318233072109e-05
-2.38435037539757e-05
-2.68515180145583e-05
-7.45909703021394e-06
-1.97124217081781e-05
-3.90562965861634e-05
-3.95432930996038e-05
-1.45264671934531e-05
-2.6266845906338e-05
-2.90144239813162e-05
-1.39256729316774e-05
1.05694416712745e-06
-1.90103050068277e-05
-3.01377049440071e-05
-3.17544009341656e-05
-1.72409829826666e-05
-4.54737607343051e-05
-1.13824922706965e-05
-1.28217908357526e-05
-1.92421873861751e-05
-2.10581837632999e-05
4.37150429593742e-06
1.50459121670105e-05
-3.58526416589659e-05
-1.95732540461974e-05
1.02550173402878e-07
2.5808795862251e-06
-2.1242641249956e-05
-1.75420970718823e-05
1.00991099776635e-05
-1.3086649532644e-05
-4.08054270662241e-05
-2.50435996689286e-05
-5.0524013088366e-06
-1.42358533968179e-05
-3.561049042706e-05
-2.90347619124262e-05
4.15187870216312e-06
-7.02041518163408e-06
-3.12701274574437e-05
-1.94108540836806e-05
5.82781579987076e-06
-5.58044531560421e-06
-4.61297225288408e-05
-3.46228248547251e-06
1.67551261329247e-05
-7.99097930925641e-06
-3.89792954698031e-05
-1.1368447615604e-05
4.88421809967013e-05
2.78819513237659e-06
-3.40120704951443e-05
-2.43033229925063e-05
-1.61681549095894e-05
-2.42190078087845e-05
-3.17627920169948e-05
-1.37980876381481e-06
-6.38543837735082e-06
-2.25232214607626e-05
-3.22502446521273e-05
-2.10552270337776e-05
8.0089446541856e-06
-1.92864714675368e-05
-2.66460692894509e-05
1.87742242447464e-06
3.12542324015364e-05
-7.53184422307764e-06
-1.95121665490472e-05
-1.34791762228198e-05
-9.98236471519656e-06
-1.13551764078254e-05
1.52296191894503e-05
8.42526074567071e-06
-2.41125627766157e-05
-2.83657197488935e-05
1.07215355545914e-05
-9.03406645420225e-06
-2.96829755994083e-05
-2.41473406874003e-05
-5.6418885129532e-06
1.92485591331206e-05
-4.59862998382707e-05
-3.35846321854856e-05
3.72582501351032e-05
-1.89611319380857e-05
-2.66595210832141e-05
-1.94548953992339e-05
5.33893149431926e-06
2.52628586420249e-05
-6.33403305129504e-05
-4.08027898777031e-05
-1.5460281933873e-06
-3.00985512423892e-06
-4.63741876496174e-05
-5.59689421557338e-05
9.09569754986174e-06
7.59026619538883e-06
-6.04807977180505e-05
-3.09038808288201e-05
-1.83699957630559e-05
3.62355004757799e-05
-3.81452994860869e-05
-7.19573103959817e-05
-1.47417088546053e-05
-3.23007700657058e-08
-3.66899371046362e-05
-2.2065649613959e-05
-1.84818594180049e-06
-2.31143146064202e-06
-3.11837266234906e-05
-1.27921738314582e-05
-7.03963039025724e-07
-2.72513548535631e-06
5.94980891502557e-06
-8.38481935523838e-06
-1.68582482212643e-05
6.2506060855281e-06
-2.70462364409254e-06
-1.12230344842542e-05
-4.06372987362576e-07
-4.05715116726309e-05
-2.27329632566507e-05
-3.58151788139114e-06
-2.37138298914626e-05
-1.49215303875616e-05
-8.00720777587459e-06
5.0521263169757e-06
-3.93414307408705e-05
-4.01526452467616e-05
-2.47409902191143e-06
2.52864169966539e-05
-7.66280769604288e-06
-4.34125236193358e-05
-9.17156216208464e-07
1.72053327656809e-05
1.75343088245834e-06
-1.04724317293821e-05
-8.79164079654736e-06
3.43587085718322e-05
7.77327849646569e-06
-3.11350198338944e-05
-1.6379466215931e-06
2.56258119548143e-05
-6.75635988465953e-06
-4.09710717541701e-05
1.86254196114966e-05
1.55513512379353e-05
-2.98207016473743e-05
-5.18780519200114e-05
-3.01758718502412e-05
-3.2939981274828e-06
-2.92566649835633e-05
-3.80644432922283e-05
-1.11368093076997e-06
-1.41002745047737e-05
-9.78864494729514e-06
4.93382211400637e-06
-1.98284212507445e-05
-1.41703803985636e-05
-7.22861423971768e-06
6.99725395361148e-06
-1.83426804847846e-05
-1.81349189809109e-05
8.25265543169256e-06
-2.40168225012232e-06
-6.30128738884652e-06
-2.54599316141302e-05
-2.7961139813253e-05
5.44788506186778e-07
-1.00071765406263e-05
-1.49253441738716e-05
-2.28508616628803e-05
-2.8359027255166e-06
-1.26078934894778e-05
-3.64906289180033e-05
-9.16504230626387e-06
-3.08239195754167e-05
1.43386761492344e-05
-1.70597485377674e-05
-2.94968842008905e-05
-6.86478601023818e-06
-1.22772701073127e-05
-2.06572447032215e-05
7.54401624477753e-06
2.8389115053236e-05
-7.62845741083637e-06
-7.32894823889232e-06
-1.47443225925809e-05
-4.8296259368793e-06
3.90049873878301e-06
3.11034566264995e-06
-2.41427550168631e-05
-1.0712546850953e-05
-6.52958330103468e-07
-1.94380111428824e-05
-3.81746366690714e-05
-3.42618888222812e-05
-6.58164809219643e-07
-3.68560846558254e-06
-2.71096525852024e-05
-2.17913873254742e-05
-1.23586634718179e-05
-7.36759903366376e-06
5.03569337181337e-06
-1.91207013057376e-05
2.22590061360088e-05
6.78385922755234e-06
-1.31221331691637e-05
-1.46008715302641e-05
-7.77031854381823e-06
9.83916470591921e-06
-2.02079405986306e-05
-6.41119993356989e-06
-9.19739308764791e-06
-1.21234295725807e-05
-2.58258606228187e-05
-1.06722166511697e-05
-4.10289828403168e-05
-1.72168983261393e-06
-4.88827853850536e-06
-1.75555190450549e-05
-1.45601683779434e-05
-8.76025905630996e-06
-1.15527934063954e-05
-3.18585871155434e-06
-2.56254895204389e-05
5.5079895192488e-06
-1.91136311197741e-05
-1.23484630291337e-05
-6.71288724153941e-06
-7.29682853890203e-06
-1.42325182496494e-05
-2.01183664413139e-05
-6.26061940250181e-06
-1.22981081750146e-05
-2.38534934316829e-05
-1.67195986010751e-05
-1.04952819487259e-05
-2.94012590369601e-05
-2.39077863722659e-05
-2.30949613482715e-06
7.54894602970129e-06
2.48163050007365e-06
-2.7601425642529e-06
-3.19014829793551e-05
-1.16203984844242e-05
-1.66551900317265e-05
4.76732801888025e-06
-1.41563754353469e-05
-2.84585423109017e-05
-3.96354123918402e-06
3.45081509309207e-06
-1.40877610928813e-05
-2.36368858005893e-05
-2.90085407822079e-05
-7.0083059544368e-06
6.29924422024607e-07
-2.8491201713956e-05
-3.47225758099889e-05
-1.8676925755197e-05
-2.19755250728676e-05
-4.640113650327e-05
5.76612314186123e-07
4.5187992575962e-06
-2.47242507553799e-05
-7.03738904120825e-06
7.88762829683768e-06
7.01766916366773e-06
1.62363506804358e-06
-4.24084738955143e-05
-1.19475900065394e-05
-3.29647299195459e-06
-1.011326190388e-05
-2.39844230215775e-05
-2.21866964188533e-05
1.60524018034068e-06
8.69791699679649e-06
-4.84148665073009e-05
-3.87345528978683e-05
1.41291892555266e-05
6.21913101065537e-07
-4.77917176610766e-05
-4.69406452067773e-05
1.60310152241644e-06
4.21654263385662e-06
-2.93439559071161e-05
5.60046754744747e-06
8.79736666141882e-06
1.36015979621525e-06
-1.96376487903009e-05
-1.53988835554083e-05
1.08182730801479e-05
3.98148942725031e-06
4.59093119043928e-06
3.90041918586998e-06
-8.55942838787388e-06
-3.00546835819949e-05
-2.4250531058678e-05
-2.68128097243453e-05
-2.41486123535316e-05
-2.07919968550353e-05
5.94164096490169e-06
-3.01566100974656e-06
-1.45585623059063e-05
-3.10552325955508e-05
1.35880438481586e-06
-4.20889866434864e-06
4.8426175882565e-06
-1.69146147166331e-05
-5.4215020059077e-06
1.99791414581838e-06
-1.3413456298056e-06
-1.34906966393837e-05
1.51389483179075e-05
1.3711520780369e-05
-1.39223261700803e-05
-2.24025196919309e-05
-8.71683977093952e-06
9.73010757484456e-06
-4.78578178206108e-05
-2.96321343130947e-05
3.68816259982516e-06
-1.11089729416925e-05
-5.50960623998011e-05
-4.21424314531858e-05
-1.37945515230176e-05
-2.27943719124764e-05
-4.62692201307008e-05
-1.93452644972318e-05
-1.19786656789341e-05
9.73218946912055e-06
-4.23385075976941e-05
-9.78381424630246e-06
1.30173935416263e-05
6.1234754073513e-06
-2.48533554651002e-05
-3.78006183380121e-05
1.2252544392066e-05
-3.70235867778014e-07
-3.16174087636679e-05
-1.60817284971259e-05
5.34802270249204e-06
-2.92890608568464e-05
-1.96785491511735e-05
-1.55090980818524e-05
-1.40944081450067e-05
-3.56968489425909e-05
-3.36161997599964e-05
-3.19671171038307e-05
-8.20820374528425e-06
-8.60649327687472e-06
-2.45495030253775e-05
7.62844418571731e-07
1.15817848661158e-05
-2.06832362186578e-05
9.98570127377213e-06
6.40478114144372e-08
-5.72356981101796e-06
-1.14341640441869e-05
-2.34085668159979e-05
3.3403003125457e-06
-2.7277706452539e-05
-4.08938148465464e-05
1.25074783719542e-05
1.56889724902353e-05
-2.2147671418134e-05
-3.35491244655102e-05
-1.72602551935359e-05
-3.48865528021439e-06
-4.53369662545172e-07
7.17572021620867e-06
-1.80036671559495e-05
-4.98618131628801e-06
3.93200482573295e-06
-2.10740206563907e-05
1.2226028655829e-05
-1.30375929000427e-06
9.10599095709156e-06
-1.88358050596076e-05
-1.58327950378493e-05
6.24819829103313e-06
-2.12236146034306e-05
-3.91015454877793e-05
-3.16137879131854e-06
5.98956209439995e-06
-2.86279454198633e-05
-2.46016867224566e-05
-2.06179331441853e-05
-8.30034706039729e-07
5.64961622063729e-06
-1.25415296333213e-05
-3.79494024205258e-08
6.52599225737023e-06
-1.67693521334197e-05
-1.85582479389777e-06
-1.46040027815997e-05
-5.49937615760899e-06
2.46821888716574e-06
1.38756711747426e-05
-2.81361691699921e-05
9.33284027883264e-06
-1.49024778461367e-05
4.48219329671309e-06
-3.27348485729858e-05
-4.61361781081481e-05
-3.11496357887325e-05
-1.38282852229142e-05
3.0468717507087e-06
-4.04354826134461e-05
-4.47700437674817e-05
-1.16722876510423e-05
-1.13524125599931e-05
-2.33443331369268e-05
-3.33348191562947e-05
-8.25771513323184e-06
-1.94235043855551e-06
-3.5316565312927e-05
-3.02950092005134e-05
3.19586616814219e-05
3.99417923233024e-06
-2.25896201606897e-05
9.40718612997493e-07
-7.15400741978647e-06
5.62638766979314e-06
-2.67246230766031e-05
-1.79961654908965e-05
6.8865012035584e-07
-1.13072078711946e-05
-3.27894041461956e-05
-1.48231371972847e-05
-2.76196171674563e-05
-2.32601950263825e-05
-5.26838563844101e-05
-2.62584577282312e-05
-4.9406484239664e-06
-6.92504746716048e-07
-2.40771391236637e-05
-1.46264584150913e-05
-2.83023300698443e-05
-8.71976379931186e-06
1.15554980947023e-05
1.86750593764217e-05
-3.796871388847e-06
1.22154279728886e-05
1.49289695240938e-05
2.06728619174281e-05
-2.4518386390838e-05
-3.23844650743266e-05
-7.11805741524999e-06
8.59742269553094e-06
-1.55075494673945e-05
-4.18921385311841e-05
4.0154569258238e-06
-1.44502920155722e-06
-4.24865996713284e-05
-2.63297020342537e-05
2.38422489460827e-05
-4.42592840956263e-06
-2.64381166124332e-05
-2.81962872009254e-05
1.95606413973939e-05
2.22079343690142e-05
2.09942043785499e-06
5.8490263459021e-06
1.91270089676847e-05
-1.02033018580037e-05
-1.20973438164225e-05
-3.26195139647844e-05
8.76757634881953e-06
-1.37158655503634e-06
-1.73499078971221e-05
-2.37856903949933e-05
6.85928953675979e-06
-5.37541461710787e-06
-3.05394332775307e-05
-1.95512980477385e-05
1.07866279552841e-05
2.35156884627397e-06
-1.1314707301993e-05
-2.66653063632273e-05
-4.89040704539309e-06
1.09877573893423e-05
-2.63068320676826e-05
-2.21007029508694e-05
-2.73362665436489e-05
1.1535842664466e-05
-2.50777816710661e-05
-3.73554929675628e-05
-1.76288596320336e-05
-5.43212532504778e-06
-4.40603472319866e-05
-2.45086322611127e-05
-2.74573882826523e-05
-2.1469724045104e-05
-1.39031290480523e-05
-3.1386496558157e-05
8.06174819125678e-06
-1.15193250862466e-06
-2.80365796201019e-05
-1.05804558802087e-05
-3.01630104764317e-05
-1.50409516091148e-05
-1.07088732799518e-05
-3.26467465537165e-06
-1.53179675861529e-05
-6.57646971751288e-06
8.73104426860666e-06
-1.55053876537634e-05
-2.58483395555234e-05
-2.04678391556749e-05
-1.44247724610967e-05
1.56464726418194e-07
-2.08362675300798e-05
-7.78262537806644e-06
-3.17150227446957e-06
-2.29399583956962e-05
-6.2642284692954e-06
-5.07344281633369e-05
-1.8886726126754e-05
-2.29532688953546e-05
-1.4391797808622e-05
-2.08012451331097e-05
-1.31553268304663e-05
2.73649748708195e-05
-3.05866657385374e-06
9.07899511393481e-06
5.12929701268707e-06
-6.59599757608325e-06
-1.57302542497648e-05
-1.49259763148963e-05
1.59519884254096e-05
-6.90511582883633e-06
-8.88380303792809e-06
-3.14882842412266e-05
6.45084480822268e-06
-1.50965135869443e-05
-3.17657720826264e-05
-1.27773412779131e-05
2.46376043734926e-08
-3.97846908947344e-05
-4.49244733111709e-06
-4.17765998512584e-06
-1.28675385360687e-06
3.00702338523371e-05
-1.61089785747736e-05
1.55694101510048e-05
1.60282265251621e-05
4.95742653082124e-06
9.71929538972663e-06
-1.09958757365089e-05
-5.65081276741435e-06
6.42966857990187e-06
-1.15523494717934e-05
-2.25226863838564e-05
-2.373652138033e-05
-2.19268394482056e-05
-4.58430987464176e-05
-5.21056923348879e-05
5.36466438495368e-06
-1.59099805494026e-06
-3.48448105268829e-05
-3.26909583754814e-05
-4.24472440634665e-06
1.3376245534519e-05
-2.79653834368856e-05
-3.2710857662379e-05
1.22513421708182e-05
-7.17550266475854e-06
-3.12144854703062e-05
-2.02431833389998e-05
4.68981311626266e-06
1.07232150110134e-05
-4.77097836256242e-05
-4.47714497968628e-05
7.94844265483784e-06
1.44379842202879e-05
-4.8299490638935e-05
-2.35949677006433e-05
-1.1805368758554e-05
8.07407914511394e-07
-6.31386162280455e-05
-2.1666132601311e-05
-1.49101532588658e-05
-9.22573495937698e-06
-2.98979062685742e-05
-1.52582259764431e-05
1.88579232343915e-05
6.06741441716879e-06
-6.79780052532355e-06
-1.31360179345493e-05
1.53332476977939e-07
1.86321069531319e-06
-6.77462916398166e-06
-3.82169132845243e-05
-2.60390308508983e-05
-1.80611394998711e-05
-2.04759591694935e-05
-2.18430905697614e-05
4.02553608870882e-06
-9.84350989369258e-06
-6.70463664902698e-07
-1.28316584549717e-05
-2.34793277604513e-05
-1.86913800512214e-05
1.96435280776949e-06
1.11732212784641e-05
-3.40021890487975e-05
-1.09386316348141e-05
2.10333748039007e-05
1.19066237132011e-05
-1.67046773132532e-05
-9.43167025773364e-06
2.2148585082741e-05
5.3780700807927e-06
-4.11000156639756e-05
1.91348962647545e-05
1.07436176967557e-05
-1.80468750963081e-05
-6.04544388456521e-05
-3.08627111561402e-05
1.0823517957203e-05
5.38086528469424e-06
-2.06213581440923e-05
-2.5941002169477e-05
8.18644112564594e-06
1.76740896009119e-06
-1.97708504696176e-05
-1.20401289115728e-05
3.96785799817458e-05
-8.38738358923153e-06
-4.27505614397757e-05
-7.08739154740629e-06
9.81214842703724e-06
2.10482778070247e-05
-2.07518834858564e-05
-1.59922067844994e-05
-2.73566174194278e-06
-6.46756085203667e-06
-4.28810819276879e-05
-2.01178421113575e-05
9.32102185278569e-06
8.07505472049908e-07
-4.04386029260569e-05
-3.48340974633138e-05
5.28277793561956e-06
4.04848097461427e-06
-2.75203406864735e-05
-1.69452503450824e-05
7.58294921961639e-06
3.93129729047662e-06
-4.42280599859035e-05
-1.37208684800207e-05
6.06975346206768e-06
-2.93932253399699e-05
-9.55951519131911e-06
-4.95849790153404e-06
-1.34142150399855e-05
-1.98381346183855e-05
-1.47665541314458e-05
-3.38875284793398e-05
-1.84916948554334e-05
-2.39789595172354e-05
-8.70730285364232e-06
-2.14628483383949e-05
-2.65164580943653e-05
1.51815918374122e-05
-1.53592819671562e-05
-1.73216197051252e-05
-1.96590440192109e-05
-1.29285004805344e-05
-7.72059927151443e-06
5.73914310879611e-06
-1.31921106525002e-05
-8.13292977143481e-06
9.55776110261221e-06
-7.71639372859462e-07
-2.76460132768605e-05
1.5180381423116e-06
-1.7988537374559e-05
-3.71718164625491e-05
-9.28669599394399e-06
-1.37200952982562e-05
-4.06523181882499e-06
-1.04654113167307e-05
-1.92169538505719e-05
-6.98548882210426e-06
-1.1169699433588e-05
-2.00742890524493e-05
-2.72112218798511e-05
-6.90021698865945e-06
-9.53748004226224e-07
-1.10259811366904e-06
-1.7675113322062e-05
-3.61775243647364e-06
2.67599386942703e-05
-2.23165763280377e-05
-2.11880435555808e-05
7.60539967583291e-06
-1.92013413839965e-05
-2.1324217998949e-05
-9.64149721920992e-06
-1.54575062014591e-05
1.98085798586878e-05
-3.44079539918069e-05
-3.0349912577727e-05
-1.16164247929311e-05
-9.07269680792328e-06
2.51500733401418e-06
-2.11478178008174e-05
7.88177593247353e-06
2.20046026165627e-05
7.37645587725272e-06
-2.78817619222062e-05
-1.09171542278774e-05
4.9856206871594e-06
1.18834440802201e-05
-2.66112300454174e-05
-2.21184904822636e-05
1.11044416121252e-05
-1.01274058728893e-05
-4.33789648918991e-06
-2.93438320786761e-06
-2.20410392926615e-05
-2.16271053698454e-05
-1.20343492042799e-05
-3.11236385259711e-05
-2.43941410142601e-05
-4.68520717094538e-05
-1.44753252304149e-05
-2.51977655480364e-05
-1.6318514958464e-05
-2.085898792675e-05
-7.41056325518878e-06
-6.33828464979104e-07
-1.01384016599033e-05
-1.89414784957383e-05
4.2173885306867e-06
-1.83778436769328e-05
-2.34979098121229e-05
-1.4106110061692e-05
-1.44204122471857e-05
-5.42277196093183e-06
-2.34172702352563e-05
-3.49063812609506e-05
-1.18021018109895e-05
-3.08558899274955e-05
-3.2174698633923e-05
-1.55135310829774e-05
1.40361883556116e-05
-5.00049371028607e-06
-3.95493729152529e-05
-1.48482276851451e-05
1.36654445143876e-05
-5.28747996920116e-06
-1.63808946493872e-05
1.21235136651037e-05
-1.30465001676627e-05
2.47987478297492e-05
-1.83241390170455e-05
-3.20733746959832e-05
5.17610151963515e-06
-2.56863965912863e-05
-2.77762160513227e-05
-1.75505098074883e-05
5.70530783336989e-06
-1.12586027043751e-05
-1.70284088425604e-05
-1.61244512156312e-05
-1.82873565211119e-05
-3.67603187815674e-05
-2.27453795578976e-05
8.21560938128757e-06
2.18837397644391e-05
-1.99042760642757e-06
9.76894293865604e-06
-1.26384684386097e-05
9.28394812686421e-06
2.12190212610007e-06
-1.36622096733415e-05
-9.4637427215451e-06
1.22666425671244e-05
2.60328713317955e-06
-2.1873131684395e-05
-9.8053604012966e-06
-2.5441363456581e-06
-1.8601109568979e-05
-3.11601283108353e-05
-2.19422435481809e-05
-1.48371692839179e-05
-3.15907526558884e-05
-2.67839225107962e-05
-2.78348370710021e-05
-1.72026693572475e-05
1.710287310624e-05
3.97983958812804e-06
-1.09913582673338e-05
2.17391931545737e-06
1.19182860522933e-05
8.33407296556243e-06
-1.26226107681542e-05
1.37650034527118e-05
1.64582849366562e-05
-7.16269273592501e-06
-2.70907043721165e-05
3.61859416612064e-06
-4.33611415164425e-05
-3.92893098974211e-05
-2.84341618937163e-05
-2.15442800803069e-05
-4.07310879025239e-05
-4.65147330380132e-05
-2.5744240951316e-05
-2.67396832022386e-05
-3.78664753033611e-05
-3.15460567481507e-05
-3.16013652757226e-05
7.27461584121728e-07
-1.73708094679104e-05
-3.80329203124088e-05
-1.01099766172949e-05
2.11532366266861e-05
3.11730110556834e-06
-4.1849066326984e-06
1.08899549270186e-06
2.47409989971184e-05
-9.53318360588293e-06
-2.15054920196458e-05
-2.5018440156266e-05
-1.88113934735839e-05
-3.04514156633029e-05
-3.67466695618011e-05
-4.70471188116154e-05
-4.29140027787462e-05
-2.66627026324337e-05
-2.80449628010972e-05
-1.76500993122326e-05
-8.70237058336517e-06
-8.25604188176279e-06
8.24917464402475e-06
-4.16291117662731e-06
8.88176356103645e-06
3.78996948669061e-06
6.59184522103866e-06
2.35988131995084e-05
1.59006537189779e-05
-8.0547109931166e-06
-4.64482870540874e-06
-1.08607274280708e-05
7.83413511789699e-06
-3.59286279571878e-05
-4.17640045139716e-05
-2.4659407229226e-05
-1.81840308994759e-05
-2.60673194893437e-05
-4.70273842865611e-05
-1.86208580772377e-05
-4.09697647097477e-05
-2.85769869656938e-05
-2.54517309735831e-05
-1.2859646062282e-05
-1.44268716543021e-05
1.89965275598952e-05
1.00434184211043e-05
1.24238053813786e-05
-7.57048533522196e-06
2.68825861940668e-05
3.80345226079979e-05
-7.18260730307272e-07
1.9803343871745e-06
2.00790996667287e-05
8.70552880163653e-06
-3.91248313525004e-06
-2.02535152005342e-05
-1.8124073167967e-05
-9.27412710418205e-06
-2.90651595720841e-05
-4.08482786265964e-05
-2.0462147026235e-05
-6.32110646288866e-06
-1.97702705122009e-05
-3.1685004057533e-05
-2.07903052378127e-05
2.43364645435007e-05
-2.12396828976717e-05
-1.26271062262018e-05
-7.213315954097e-06
-2.70324157525974e-06
5.9387820842127e-06
-1.83650666592807e-06
7.39366788955936e-06
6.99118086577875e-06
-1.60522528725191e-05
-2.9521082597071e-05
-7.32004838840756e-06
-3.56248877079854e-05
-2.2747835973498e-05
-3.02399581480643e-05
-3.77278308584004e-05
-2.3376469005023e-05
-3.61850470766993e-05
-3.57014010028503e-05
-3.00528724940236e-05
-1.12261994940043e-05
1.31716049330489e-06
-2.40293959234434e-05
-2.67359057269647e-07
6.21671230065044e-06
2.20245863304225e-06
1.00466645052093e-05
-3.57812903243182e-06
-1.1880571300449e-05
-1.92837470970236e-05
1.45336106892975e-05
4.45757988754132e-06
-1.44007644739325e-05
-2.40923273102655e-05
-8.849209200013e-07
-3.31442037361655e-05
-6.42388393656793e-05
-8.29255341409656e-07
-2.15481577835449e-05
-1.93843423230549e-05
-4.91663100902448e-05
-1.87353907520852e-05
-1.54522304824522e-05
-1.20353159329858e-05
1.30019319362739e-05
-4.66565848154794e-06
1.170539805629e-05
2.02991423794004e-05
-2.0966284634677e-06
2.84093240929926e-06
2.12815475437798e-05
1.83071491231963e-05
-1.74227330973082e-05
-1.72208836789387e-06
-1.21434988264245e-05
4.37231001465348e-06
-2.9114979100625e-05
-2.22975902753087e-05
-1.20018973762211e-05
-3.77425878824013e-05
-3.29030644207021e-05
-1.12119297149397e-05
-2.42122432369674e-05
-4.02571883977229e-05
-7.04322058156666e-06
2.92065866115698e-06
-2.25670744460542e-07
-1.87788608990004e-05
2.21374107927228e-06
-3.97646654985223e-07
1.92260473433473e-07
6.8214113513254e-06
-1.56733376112151e-05
1.03804274653267e-05
-2.90560452424339e-05
-3.24088797739876e-06
-3.32552729146339e-05
-3.58100981613012e-06
-1.42102611716154e-05
-8.13131859428655e-06
-5.76721299141238e-05
-1.70405385768721e-05
-2.32659524677971e-05
-1.8770339965377e-05
-2.40472658082772e-05
-4.42277761689248e-05
-1.96856034773542e-05
-1.94994713439913e-05
-5.06392099379079e-05
-1.08076265082336e-05
-2.19363700174056e-05
-4.49589122499095e-06
-2.06726547291381e-05
-3.62573156335875e-06
-1.99182733777085e-05
-9.92090239756317e-06
-9.35518022240179e-06
-1.4749634718797e-05
-7.35466295097485e-06
-2.0785708863914e-05
-8.09087247556005e-06
-1.46828388385591e-05
-3.79205699764158e-05
-2.31106118547705e-05
-2.94764250848948e-06
-7.06718832907603e-06
-3.5866794420781e-05
-8.53146399313228e-06
-1.0237421373327e-06
-3.7123126247132e-05
-1.45835395678335e-05
1.8640072440147e-06
9.68631333854218e-06
-2.34018445625328e-05
-3.7942608503061e-05
-1.18567125776959e-05
5.97082679944899e-06
1.02549733420831e-05
-1.40363080515651e-05
-1.65473152276974e-05
1.2426368462475e-05
-9.32684382811223e-06
-1.14244867335407e-05
-2.7777621872603e-05
-1.64335479416263e-05
2.42145396717618e-06
-2.91603844531583e-05
-3.19921756331287e-05
-1.63089161649511e-05
-2.88831965196606e-06
-3.34340921084267e-05
-1.92846276535711e-05
-8.51488635991781e-06
8.54645975471072e-06
-1.70367964916422e-05
-7.3224109549121e-07
1.53752618082459e-05
-2.86325645107985e-05
-2.3590525470552e-05
-7.22132967236314e-06
2.22346160286936e-05
-1.58895515298397e-05
-3.02612285890873e-05
1.0200494615853e-05
9.92882901393948e-06
1.66318663885943e-05
-8.84805380601776e-06
-9.96132612774975e-06
-7.7515837588269e-06
-2.45005338046163e-05
-2.57259425705869e-05
-2.58271262788877e-05
-8.20669185908315e-06
1.94903945042522e-06
-2.80740188224724e-05
-2.68793443477012e-05
-8.64431499078041e-06
-2.68996382081041e-05
-1.26064803789153e-05
-2.28055066498975e-05
-1.720681686701e-05
4.80408604891195e-06
6.48877600772654e-06
-1.43366037257052e-05
-1.26384993322307e-05
-9.79482739757947e-06
-1.2405750034666e-05
-1.04630531168528e-05
-1.53946772531279e-05
-4.00956859569755e-05
-1.36516157681842e-06
-2.80267503689899e-05
-1.99390744348345e-05
-3.56984998892093e-05
-1.24578481865219e-05
-3.7642639904543e-05
-3.87360462284968e-05
-4.83012227513956e-05
-2.75581951022636e-05
-1.52724687585898e-05
-5.28601476302246e-06
-1.00367787168867e-05
-4.05915212211243e-05
-1.29377481969188e-05
-3.50030518556161e-06
-1.21798301151811e-05
-4.09650294048085e-06
4.89315786295e-06
9.28204199815247e-06
-1.08345187387879e-05
-8.17620403041853e-06
-1.36372406598724e-05
5.1639922145947e-06
-3.32837447102037e-05
-4.59081033265269e-06
-7.82023915662628e-06
-2.05521815444409e-05
-2.29256261535567e-05
-2.39850583348836e-05
6.04385752211329e-06
-4.05536884907505e-06
-2.283254551417e-05
-2.6731097946055e-05
-1.13579166613861e-05
-1.2479977381093e-06
-2.23778762655754e-05
1.07448849691334e-05
1.54687684723506e-05
-1.06292881621793e-06
1.16539949059758e-05
-1.44853300018314e-06
6.54598628436535e-06
-6.10497013026202e-06
-1.80430925464842e-05
9.90240949727822e-06
-2.67358128757372e-07
-3.77828584088703e-05
-4.36228934246891e-05
-2.79781065586387e-06
-9.15880341831493e-06
-4.99002903810537e-05
-2.34321475589643e-05
1.32014903421037e-05
-1.56935310705164e-05
-2.17656251407507e-05
-9.3675177961435e-06
1.832015140647e-05
9.48256115443413e-06
-4.89629595999075e-06
-9.32296863208368e-06
1.80892379050109e-06
1.12954864826856e-05
-1.21105741451216e-05
-3.54536456466604e-06
5.74818556049117e-06
-9.62356690256507e-06
5.27502430777634e-06
-2.06176385894382e-05
-8.83173392362292e-06
-1.68375849341501e-05
-4.65862973333164e-05
-4.82133653333696e-05
-6.95104403185783e-06
-4.06872264170225e-05
-1.56116303933555e-05
-2.11007640968061e-06
-7.87124494516081e-06
-2.86261597813454e-05
-2.67728611272144e-05
-8.03247779919344e-06
-5.55410200472314e-06
9.47839655934083e-07
1.71769984361722e-06
1.01300067829644e-05
1.78035538023591e-05
-1.83024489937212e-05
-2.04451361426539e-05
6.91192305867615e-06
-1.21535645058333e-05
-3.84035003095632e-05
-4.59079673436636e-05
-1.7189335558356e-05
1.57699070119635e-05
-4.60258614096706e-05
-2.66302474417175e-05
2.07009792376773e-05
-1.49017611884073e-06
-4.9770005886931e-05
-4.28179506714615e-05
-1.27173492078531e-06
3.73451645730079e-05
-3.0994846200143e-05
-4.08645168477421e-05
2.5760238970627e-05
3.5159397548066e-05
-7.47060812168759e-06
-2.56786347877229e-05
2.33107762206509e-06
2.91784743964669e-05
-5.17503224255726e-06
-7.41416222176024e-05
-5.52185128451938e-06
9.63008065770662e-06
-2.48486940627918e-05
-5.08849244018927e-05
-2.48902455567909e-05
-3.82912722149083e-06
-1.25644449280478e-05
-5.6869556650872e-05
-1.3066397190857e-05
2.00871236116403e-05
1.89122504620107e-05
-7.11877452433497e-06
-1.51621785990315e-05
2.03073555815412e-05
2.22815385063618e-05
-8.21544133569938e-06
-1.8628039128296e-05
3.09035024026982e-06
1.91583076270402e-05
-1.23159777780336e-05
-2.03938764100017e-05
-3.19509572011878e-06
1.06200533825939e-05
-8.47815506796386e-06
-2.72361583040854e-05
-2.65818659281363e-05
-6.48062620749342e-07
-1.4079862315187e-05
-3.31912794217166e-05
-3.05646968283868e-05
-1.26371903758126e-05
-8.86308292778557e-06
-3.10667066993399e-05
-2.46149753858129e-05
1.39795568795857e-05
-1.07888411559621e-06
-1.03489163372373e-05
-1.14557742628956e-05
8.22536875062128e-06
1.7312773821638e-05
-1.56859938534414e-05
-5.93944256354081e-05
-2.3031683364788e-05
5.72936982526548e-07
-3.30603942571333e-05
-5.02957676639689e-05
-3.35219724585177e-05
4.02682089180386e-06
-2.90844988735506e-05
-3.27190301338745e-05
-2.7386981801195e-05
-2.2015351094549e-05
-2.59263188635472e-05
-2.92017538626845e-05
4.69884801226841e-06
1.15478886452952e-05
-5.25847391571456e-06
-2.50964605815254e-05
1.74910617117746e-06
2.14748825694699e-05
-2.45214657731273e-05
-2.10238842469955e-05
-1.13467185042379e-05
1.22866916724543e-05
-2.4391290710697e-05
-1.83428057667397e-05
6.07476251403103e-06
2.23324689364544e-05
-2.68966026034386e-05
-2.48508454411768e-05
1.02154381323598e-05
-1.20701610128403e-05
-2.17929007624145e-05
6.26791473418299e-07
-4.31256590294666e-06
-2.60334345122486e-06
-3.01737863730095e-05
-5.39951722291736e-06
8.59564327779348e-06
6.35004796933455e-06
5.90223761920836e-06
1.03826702798616e-05
1.59430102668282e-05
7.76313630746413e-06
-2.15683344153859e-05
8.93508141813065e-06
1.18175201679396e-05
-1.07003032460327e-05
-3.03056370080462e-05
1.41882145954451e-05
5.00971267252511e-06
-2.78778803860128e-05
-3.97877339598146e-05
-1.02824647034639e-05
-1.32549096557886e-05
-2.03551029912918e-05
-2.90587279577803e-05
-3.15268323333832e-05
-3.05875614400807e-05
-1.70447781895226e-05
-1.34930288924209e-05
-1.92386786418721e-05
7.79091736132428e-06
-8.80251833363108e-06
-2.05271520403226e-05
-1.09409663499658e-05
1.53065942101914e-05
-7.87155877572638e-06
-4.5235817236745e-06
-9.09883071456485e-06
-1.23728452408731e-05
-1.42288649833715e-05
-2.51550647202056e-05
-8.54652170169931e-06
-1.46065825274038e-05
-3.19594324049138e-05
-2.39778465290301e-05
-1.5198296974724e-06
-1.56991292845285e-05
-2.4827099526068e-05
-1.47304126303005e-05
-1.06799888465414e-05
-3.44841005082739e-05
-8.95581748375813e-06
7.59447091017646e-06
-1.16035268283094e-05
-2.3009621513315e-05
-1.32131866591632e-05
-1.17374896117545e-05
-1.6920636011295e-05
-2.87945002055283e-05
-1.61053430341898e-07
6.99906681322194e-07
-3.80568227325425e-06
-2.34452425539551e-05
-1.09483951927735e-05
-6.33404919946897e-06
-1.86146730602182e-05
-4.8952549077486e-05
-3.05723207469121e-05
-1.84353098262977e-05
-1.01331098790904e-05
-2.29352674243732e-06
-2.34963453967339e-05
-1.16113055614852e-05
1.32356471525444e-06
-2.54395428199079e-05
-2.07678206613068e-05
2.02155098535145e-06
2.00495862035846e-05
-2.44172511684285e-06
-2.25368793673771e-05
1.5279646227371e-05
2.16501799041651e-05
-1.70546387022642e-05
8.5775566556011e-06
2.05351646988385e-05
-2.95561604704322e-05
-4.20958493396493e-05
-1.82029252901958e-06
4.81988101560652e-06
-1.38183527176595e-05
-2.42151744509609e-05
3.5278149380082e-06
-1.40405278161355e-05
-3.45709056167994e-05
-1.82634202780901e-05
8.05818235213415e-06
-3.99168709798394e-06
-2.39100774802701e-05
-7.05852960199689e-06
2.71415678874449e-05
-9.1487851773305e-07
-7.70007886332767e-06
-1.32954499284682e-05
2.61834944751996e-05
9.24460831930389e-06
-2.17130536042496e-05
-1.24498712704659e-05
-4.12559197973753e-06
2.41529774293409e-05
-1.3936614598667e-05
-4.15114277754205e-05
-1.84905838191389e-05
-2.28544493453027e-05
-2.65335313328449e-05
-3.75347313813818e-05
-1.67109453662591e-05
-5.73544432809108e-07
-2.043805521051e-05
-1.2640691588734e-05
1.9659739193399e-05
8.24220793365543e-06
-1.42836464863917e-05
-1.93648022894405e-05
1.72899655372716e-05
2.19106028027998e-05
3.18955063876433e-06
1.63420585621385e-06
-7.58688508366955e-06
-1.69225040532664e-05
-2.40333820895001e-05
-2.47680133775233e-05
-3.95798720780862e-05
-5.05249567183302e-05
-4.01854570867698e-05
-9.94047560772662e-06
-3.23859855988142e-05
-2.90935577565549e-05
-1.87455941260516e-05
-7.93310587444404e-07
8.16303651981011e-06
-2.58314371126701e-05
-9.12165313788373e-06
1.81285058105681e-05
-1.69848908499611e-05
-2.81932861985274e-05
-1.17642461264105e-05
-3.74243272918255e-06
6.22587992347681e-07
-1.80329156965515e-05
-3.46836129664523e-05
6.10656284235994e-06
-9.66442537789154e-06
-3.06217041238345e-05
-3.3214274991047e-05
-1.97776638579189e-05
-2.5413190390561e-05
-3.3091002428604e-05
-3.14842609465512e-05
1.91192639430721e-05
-2.25728341468478e-05
-4.66514851926034e-05
4.52535188953456e-08
1.97559252094272e-05
-2.88209517066831e-07
-2.64504284322911e-06
3.71562070103569e-07
2.91872496719286e-05
1.85630132860147e-05
-9.47208347369546e-06
-9.01891139223512e-06
-8.89980591640506e-06
-2.90569110337598e-05
-2.5056928234906e-05
-1.5165820269168e-05
-1.30228144759236e-05
-4.09824604106842e-05
-2.39939396356788e-05
-7.57626451047778e-07
-3.96362537603229e-05
-1.544062241812e-05
-1.1240145779682e-05
-9.14413927517864e-07
1.43994170977958e-05
-2.69838840711118e-05
-1.56390242423073e-05
3.15225284030187e-06
6.4907258036609e-06
-2.70702824455833e-06
-9.35517686744664e-06
1.29464773900595e-05
8.292667639991e-06
-1.62174049192119e-05
-8.23148426332201e-06
-9.67166042613802e-07
-2.93136139451759e-05
-4.04487831729034e-05
-4.57441775564244e-05
1.58227660695796e-05
-2.93395815949739e-05
-5.28482908744066e-05
-1.48467711929597e-05
-6.64718516985556e-06
-3.10363377940467e-06
-5.09911915584241e-06
-3.97969443614849e-06
1.21217339262792e-05
-8.88256564994646e-06
-2.04476959454558e-05
-9.29072428781377e-06
-2.90198557726612e-06
-3.15262477704406e-05
-1.98684559044221e-06
-2.23132648978762e-05
-3.62720574878102e-05
-5.10932817148475e-05
-3.78375973325369e-05
-2.11800695479949e-05
-2.28240137752219e-05
-3.31304769801424e-05
-4.11828557615896e-05
-1.18499708192391e-05
-1.19868110324265e-05
-1.9062339398543e-05
-8.62926691529013e-06
8.76228763351816e-06
-9.58452684787763e-06
3.54917730084454e-06
2.34877032878013e-06
1.06013761913203e-05
-5.98595058498305e-06
-2.39758825192486e-05
-7.48735845934517e-06
-3.27448651418459e-06
-4.21629464723309e-05
-3.81780385056402e-05
-5.67281086627944e-06
-7.34384016414917e-06
-5.00508849567988e-05
-2.20151033231949e-05
-3.23290757317264e-05
-1.70320715786724e-05
-3.71818879285044e-05
-4.27729600821445e-05
2.72232833719714e-06
-1.79067690349205e-05
-1.81383957377054e-05
-3.837507377998e-06
-4.31401692655144e-06
2.93342384851428e-05
-4.25739652935399e-06
2.52871857583859e-06
2.56521413155626e-06
2.19859677132706e-05
1.50608166832195e-07
-2.60194067439119e-05
-8.52629331345812e-06
-1.0612350577282e-06
-1.56015582075636e-05
-1.98551313164876e-05
-2.46676090336972e-05
-1.77943044413304e-05
-3.36092948889084e-05
-1.15064416539833e-05
-1.16757549864274e-05
2.63720472084146e-06
-1.47794533300538e-05
-1.19188767286187e-05
4.9419744445473e-06
-3.36698696756363e-05
-1.41343077466982e-05
-1.70156621626997e-05
4.44689347812504e-06
1.15298382890723e-05
-1.35220267940108e-05
-3.46470105774114e-06
1.25208225899484e-05
-3.63566018755375e-05
-4.32561220330035e-05
-7.53021919277958e-06
-1.25188602356121e-06
-1.58820477989246e-05
-4.56204147249053e-05
-6.68937151289299e-06
-2.32045249260295e-06
-2.47744556626795e-05
-1.67768788818988e-05
-1.24597644194001e-05
-3.63818151351016e-06
-2.23183154262854e-05
-4.01195303130193e-05
-1.04428539901209e-05
2.22668343826676e-05
-2.87919550075007e-05
-3.55611118154567e-05
-4.18187667695726e-06
1.46781843843784e-05
-1.67067320104088e-05
-1.90004209734176e-05
-6.89818578348443e-06
-5.6375793121273e-06
2.50401868826904e-06
-3.36564040151148e-05
-1.99310258521786e-05
-5.94878025972076e-06
-1.49043957825278e-05
-2.5176300119337e-05
-1.95072905521274e-05
4.87527481264824e-06
9.11940213175423e-06
-2.89667456847978e-05
-3.60896121196102e-06
-2.14827899911131e-06
-1.76754603845256e-05
-7.22798815307436e-06
-2.61528769514355e-05
-1.64228046069921e-05
-9.82915858428297e-06
-2.00086955902502e-05
-9.93473649439604e-06
-4.34483253911226e-05
-2.00780984670648e-05
5.14595561386488e-06
-2.60062774870191e-05
-1.95440977014771e-05
-6.43824179476484e-06
2.79198334344062e-05
2.80301752800948e-05
-3.33337819544114e-05
-2.45356570436758e-05
1.18476413580133e-05
1.34328815998882e-06
-2.11140823570004e-05
-2.23175613329026e-05
-6.18170607958755e-06
2.00986167447279e-05
-3.3689788416001e-05
-9.94033317544811e-06
4.21652258973498e-06
2.045381329883e-07
-2.04903446144906e-05
-3.31206569586384e-05
-1.37001717351844e-05
4.47984548698731e-06
-3.34029559762058e-05
-2.46225132429869e-05
4.09987041149864e-06
-1.07129476163216e-05
-1.09639816612539e-05
-2.80029991888545e-05
1.91429935450578e-05
-1.02511879414451e-06
-1.26979330000471e-05
7.00863373712557e-08
1.52867209210361e-05
-5.60562952370665e-06
-1.75256292590776e-05
-3.44812013980725e-05
-1.73058041636926e-05
-2.42156854889939e-06
-2.77297117032528e-05
-4.50546351982755e-05
-8.33477659638518e-06
-8.49475817715906e-06
-4.83509685809241e-06
-4.36042289824448e-05
-1.01865112345671e-06
-3.62212808429268e-06
-1.62480057197443e-05
3.62125970317981e-08
-7.28865362116249e-06
1.98997707178414e-05
-1.10631279336725e-05
-3.61428384394792e-06
6.48461434082309e-06
-2.50023097060512e-05
-1.68550902627065e-06
-3.58503019281081e-05
-1.66774225589763e-05
-5.41963244691721e-05
-4.05253845674234e-05
-1.07768539287528e-05
-2.06574292824256e-05
-5.48922610941705e-05
-3.97893008162336e-05
-1.40333743708445e-05
-1.27328445428195e-05
-4.49847396602134e-05
-6.02905662784087e-05
2.28235190009469e-06
-1.30564320963993e-06
7.555036359972e-06
-3.15364660398575e-06
1.47233868228655e-05
6.83767238445966e-06
-1.16862760230909e-05
-2.36685371928443e-06
1.72123121829475e-05
-1.27194288534062e-05
-3.35440389144413e-05
-2.05472161601649e-05
-1.40508410372179e-05
-1.92524956787834e-05
-4.68575285248413e-05
-6.60923982329888e-05
-2.42314536190528e-05
-2.81192750797968e-05
-3.08837717461258e-05
-1.90669702792882e-05
-1.54882603870577e-05
-1.25942889757536e-05
-2.94273855601347e-06
-1.45200979527584e-05
-6.23036318708489e-06
-1.42816678894692e-06
1.40985114639259e-05
3.72174388838885e-06
-1.54560341072419e-05
4.73039970268778e-06
1.84133444038672e-06
1.07134711202846e-05
-3.95255910359323e-06
-2.97576962084456e-05
-3.82994118768542e-05
-1.01411688477902e-05
-1.771475442972e-05
-3.27790693896258e-05
-3.93539427162341e-05
-2.63429182268085e-05
-1.25210073645039e-05
-2.58253178796796e-05
-2.07231953783828e-05
2.3667662395965e-06
-1.26506991630957e-05
-4.26906393798474e-05
-9.33075803024195e-06
3.60466064150119e-05
1.49046421477842e-05
-1.79603182095247e-06
1.54516216625701e-06
1.47085733212406e-05
-3.79875570894188e-05
-1.01331636261227e-06
-4.05507230680758e-05
-2.79154283299171e-05
-1.01979621591741e-05
-1.97965732015886e-05
-2.65448016419573e-05
-8.2881720796676e-06
-4.68596936385831e-05
-4.73257493554586e-05
-2.50309877946319e-05
-1.75930740033486e-05
-1.89272266718378e-05
-7.97367542036512e-07
-9.97936142452627e-06
-2.55952007309608e-06
-1.05432421695934e-05
-3.64182224080032e-05
-1.33755214545962e-05
1.2185380030919e-05
-7.8092345518596e-06
-1.4851501130855e-05
-5.0662141252297e-06
-1.76051923487457e-05
-3.02914110675302e-05
-1.04599586263952e-05
-2.66118574112687e-05
-3.42153414873479e-05
-3.96471942580627e-05
-2.6890342248658e-05
-1.27291707730521e-06
-3.98653150840001e-05
-3.43564368920959e-05
9.0994912096239e-07
-8.43056630360934e-07
-3.39130848431002e-06
-1.29026930187233e-05
-4.10946849083586e-06
1.61726504787411e-05
5.40293642870004e-06
-2.23469849982039e-06
1.33117655867718e-05
2.76707207701719e-05
-2.03376248112658e-05
-4.47525797443046e-05
-1.202830901578e-05
-6.422037287377e-06
-7.17296144274947e-06
-3.90474532225395e-05
-1.60549750062658e-05
3.2633685080653e-06
-4.22007486663305e-05
-2.96883994502831e-05
-2.03407880306376e-05
6.4661586468425e-06
-1.60766984079792e-05
-2.32982487968092e-05
3.13956525884845e-06
7.3381332024691e-06
-1.04644749788023e-06
1.27399896068899e-05
1.18552511828346e-05
-8.54877890176372e-06
4.63892995326767e-07
-4.9692257610998e-07
-1.49960167027327e-05
-3.26831133809769e-05
-4.219793866571e-06
1.2869922982836e-05
-1.23321605750431e-05
-4.05334413400265e-05
-1.94952826772184e-05
-3.36982004142895e-06
-8.74050524774053e-06
-4.50348677888841e-06
-2.24495582819793e-05
8.69983168793394e-06
1.27629263322629e-06
-3.9384901254106e-05
9.71372993467154e-06
8.08356255289121e-06
-9.68251473614883e-06
-1.5360198491279e-05
-4.38680551595815e-06
2.27116175280994e-06
-2.37480683070448e-05
-4.14633673672256e-05
3.27565900358946e-06
-1.97335679789287e-06
-3.36178340742733e-05
-2.72901580092355e-05
-1.34799923385138e-05
-2.85846689648511e-06
-1.00765773297325e-05
-2.43417158954533e-05
-1.5888629576251e-05
7.80919512293183e-06
-1.51344050622021e-05
-3.57517557589794e-05
-2.09880522529816e-05
-1.96063309555838e-05
-2.13688128174612e-05
-2.30012880330359e-05
-2.43265169720723e-06
-1.55705535915828e-05
3.85934488848246e-06
7.72975536673755e-06
-4.69371730534721e-05
-2.64644095141462e-05
-4.68298667803142e-06
6.11837440476181e-06
-1.95145712887715e-05
-3.34569339706152e-05
-1.15638846755487e-05
2.23572123805934e-05
-1.98451944635632e-05
-1.86379134843719e-05
-7.26053238098501e-06
2.31576698155456e-05
-7.21592558836731e-06
-9.29787818883883e-06
-1.59508060169965e-05
1.08916283203914e-05
-1.8809691503923e-05
-4.9389927191917e-05
-1.27471147063943e-05
2.86591734128517e-05
2.14328306766599e-05
-3.61561598458955e-05
-1.54183648244723e-05
1.32492551394196e-05
-9.11675095774067e-06
-4.43648810209638e-05
-3.1461928311535e-05
2.49075893550975e-06
-3.64910876182647e-06
-2.73376978076616e-05
-2.51556298635668e-05
1.88742565846431e-05
1.52264250892139e-05
-1.70089858799692e-05
-3.21696024930317e-05
-8.21773164059319e-07
1.8879519191282e-05
2.72089555687602e-06
-1.97307557520731e-05
8.79120333291578e-06
9.90410696224978e-07
-1.85187496116654e-05
-3.99360628827302e-05
-8.26949133699914e-06
2.90718661029619e-05
-8.06336865212422e-06
9.39933820084467e-06
-1.25101613477474e-05
3.87156710721256e-06
7.77261218997059e-06
-1.57171139535808e-05
-9.52392061554226e-06
1.0554171546536e-05
-1.46210594647512e-05
-2.75646794479916e-05
-4.99224442086554e-05
-4.5857793800339e-06
-3.0974400132344e-05
-2.00096199655441e-05
-1.27663594774735e-05
-2.35603577020524e-05
-6.91289807430622e-06
-6.02303596463405e-06
-2.63323985277232e-05
-1.28623361331347e-05
-2.87908594935492e-05
-2.08072050913388e-05
-8.37453025351758e-06
-1.68585880089497e-05
-1.11701426013074e-05
-1.88213983047774e-05
-3.88465812482121e-05
-9.14934535580613e-06
-1.18873276388608e-05
-1.00553392810465e-06
-1.19486215325214e-05
-1.26142456164742e-05
1.646271110448e-05
-3.38636634799956e-06
-3.22720068184312e-05
-1.17190419117357e-05
-2.89500932003073e-05
-1.68844744437644e-05
-1.63699774636899e-05
-4.1151215233061e-05
-1.61817771674187e-05
-3.47580373899787e-06
-3.32056517139198e-06
-6.45662389610717e-06
-2.93450291511216e-05
-5.72172742066704e-06
9.28649942369275e-06
-9.92250137806668e-06
-1.32906869778961e-05
-1.9081333797737e-05
-1.88337242778618e-05
-7.55934270515605e-06
-9.41892763142004e-06
-2.84586867836372e-05
-2.33513927244942e-05
-1.02839532417454e-05
-9.22500168818724e-06
1.42004098578966e-05
-2.43452719343581e-05
-1.56529470474881e-05
-1.76337710744928e-05
-2.14070915173406e-05
-1.08423238356393e-05
-2.82207360765098e-05
-1.98845903352219e-05
1.16174329791888e-05
8.07826114290418e-06
-2.25153421841805e-05
-1.83701361692201e-05
1.90649142376647e-05
1.24722672483872e-05
-4.3273281808846e-05
-4.66261143869362e-06
3.53512767880371e-05
-8.27563082036449e-07
-3.45075699625284e-05
-3.10951142407741e-05
-3.96978616769164e-06
-2.03327238278075e-05
-2.80582798708271e-05
1.59023579795863e-05
-1.36312951112663e-06
-2.29783036269301e-05
-2.03633826641575e-05
-2.46272196022946e-05
9.93561238255698e-06
3.47682631501601e-06
-2.53670060889172e-05
-1.5387957403706e-05
2.18592191634129e-06
-3.10636601986293e-05
-3.04499520934589e-05
9.55789099627104e-06
4.39442584175178e-05
-4.65785511651435e-06
-3.34016835961401e-05
-1.61677641985997e-05
-2.87077996401232e-06
-3.09909235958833e-05
-3.31732764366382e-05
-1.29139658267594e-05
-1.32579504330498e-05
-1.07121482049891e-05
-1.65305068833308e-05
-2.51474333453446e-05
-1.88784373814677e-05
-2.02727349616692e-05
-1.48413632310302e-05
-9.21074095412536e-06
-5.79217017106171e-06
-1.18392695287987e-05
1.67407813165767e-05
2.6552090216927e-05
7.50696025491509e-06
-4.10744468664684e-05
-1.45855436378974e-05
2.4243609531163e-05
-2.06298968356627e-05
-3.17222719302478e-05
-1.08387618015347e-05
-5.22344839653888e-07
-3.98839675001339e-05
-2.92704699748516e-05
-4.80533933893663e-05
2.69189436210268e-06
-2.16205699380228e-05
-4.62662974567201e-05
-1.88198225342071e-05
7.41087143266711e-06
1.85584622809981e-05
-3.61573675706569e-05
-2.74874245828103e-05
4.73835386206254e-06
5.63947195562061e-06
-1.18104616900037e-05
-9.25718214259024e-06
-1.01703572551523e-06
1.52709832117565e-05
-1.86399933181935e-05
-1.52907924416285e-05
1.85821211485659e-05
-2.11817607467575e-05
-2.04980097640053e-05
-1.89586475227277e-05
-1.06557417730526e-05
-1.71722220075796e-05
-2.18894505490653e-05
-2.25923429053718e-05
-3.50332705472752e-05
-9.59262151502171e-06
2.72853632152169e-06
-7.03319022977283e-06
9.44344434644651e-07
-2.52674334039065e-06
9.59809878086203e-06
-1.42054026901297e-05
2.60462015819213e-06
4.63291174668188e-06
1.91670022190018e-05
-1.84486514180582e-05
-1.29838294916162e-05
-9.16163635299815e-06
-4.57550025082117e-06
-1.3122342842894e-05
-1.90960274407452e-05
-2.11246860919637e-05
-9.46554969367212e-06
-3.03000719256687e-05
-2.53289702554482e-05
-2.06100670241218e-05
-5.16141907838791e-06
-1.21092578505489e-05
1.00359134565358e-06
1.01147733928695e-05
-5.92330963110082e-07
-4.05207352888105e-05
-2.80154203971908e-05
-8.19451348535201e-06
3.9923706570098e-06
-3.30130424447696e-05
-1.13109344576199e-05
1.27857303341805e-05
-6.9675116794148e-06
6.28190317873558e-06
-2.69141817857359e-05
-4.67753059519362e-05
-1.98360147758314e-05
-4.03026971863553e-05
-2.37455552998353e-05
-1.98893536217579e-05
4.85303063515969e-07
-1.61065996569001e-05
-3.26892755361119e-05
-6.90668816453876e-06
-2.17017174248794e-05
2.10585823488058e-06
-3.04726227950105e-06
-1.15481471375904e-05
-1.91246495564335e-05
-3.50339697855756e-05
2.48777520605415e-06
-9.25985008889447e-06
-1.65812581269109e-05
-1.32934027998008e-05
3.80889046858623e-06
-4.14090575268879e-05
-3.81929715086972e-05
4.46903295792929e-06
-8.87378060607208e-06
-3.58400101918268e-05
-4.73965208152472e-05
6.10096578532675e-06
7.40616662928549e-07
-1.82302919662569e-05
-4.84948022264438e-06
4.5021256549933e-06
1.46734877070862e-05
1.2066008737852e-06
-6.92958086012161e-06
-1.12381319621563e-05
-2.27853086450832e-05
-1.32626878123069e-05
-2.89394057684604e-05
-1.06869342247518e-05
-7.63728031155387e-06
1.53894220745966e-06
-2.02162330465915e-05
-9.91858269232468e-06
1.95979998098989e-05
-1.54688521003744e-06
-3.64263369641717e-05
4.92925340327623e-06
6.75219435272534e-06
1.2077644987383e-05
-1.73613890745253e-06
-9.33223062343498e-07
1.8244200138958e-05
1.3351989001178e-05
-1.13425246610506e-05
5.08124966262818e-08
1.6385498273701e-05
-1.42779600051171e-05
-1.03371491308676e-05
-2.11642529586126e-05
-1.15220688415308e-05
-3.93242243550876e-06
-1.61131511175131e-05
-6.90734690538033e-06
-9.27424156730374e-06
-2.14794967485765e-05
-5.07454067588535e-06
-3.17726214327194e-05
-3.49354184637156e-06
-1.44961854177965e-05
-1.24187317956826e-05
-1.03333534844511e-06
-2.86938538057898e-05
-4.38016793026762e-06
-2.30041046023856e-05
-1.11969162279502e-05
1.21949159279355e-05
-2.24864704488886e-06
-1.2462736865381e-05
-9.54612276983797e-06
-6.22846496716063e-06
-2.35693144320186e-05
-2.99480164411396e-05
-3.67285455327231e-05
-2.77222312754932e-05
-2.75465929055709e-05
-5.2640780527593e-06
-3.31999426007551e-05
-2.96349445040547e-05
-7.22734272448428e-06
-1.80281996552657e-06
-1.23142274067065e-05
-2.49479741962559e-05
1.95686379956465e-05
2.06002918971057e-05
-4.14900253809781e-06
-1.18636793600573e-05
2.41447219900845e-06
-2.60687892197382e-05
-1.35094106549904e-05
-7.5642609364463e-06
-2.58539679221688e-05
-1.50166953179607e-05
-1.02393779996414e-05
-2.75587142924602e-05
-3.13881911636803e-05
-1.94804846544503e-05
-3.27148256889185e-05
-2.39739665140742e-05
-1.03348858895793e-05
-2.41067791837866e-05
-7.30423816013018e-06
9.90236448264667e-06
2.74663145524617e-06
-3.06266568752517e-06
4.52511153772979e-06
2.1147781360646e-05
-5.57327831449222e-07
6.3034066362466e-06
-1.16405174727293e-06
5.55679326739458e-06
5.59334381904808e-06
-1.15354685404677e-05
5.50050207852918e-06
-8.57978458472443e-06
-9.70235911986145e-06
-3.81660754108856e-06
1.79550177901621e-06
-1.92643665780278e-05
-2.30143130043385e-05
-1.98945472402631e-05
-6.71176503119709e-06
-1.56745781152227e-05
-3.30213100792173e-05
-1.07922802246806e-05
8.94978031496082e-06
-1.74162411521111e-05
-1.67924233232477e-05
-1.09614876214061e-05
-1.02007668004605e-05
2.29738467201941e-06
9.66732823877115e-06
-4.95521169636163e-06
-2.95319394131698e-05
-3.15739615039447e-07
1.47722917984723e-05
-2.36586099008722e-05
-2.05119891601263e-05
-1.27611468177532e-05
-9.16556221768455e-06
-8.22072522697879e-06
-1.86378710133589e-05
-1.69769820456139e-05
-2.64996997760383e-05
-4.02124091792276e-05
1.02230849025149e-05
-5.40375097725575e-07
-3.38579404940679e-06
-5.19704833104275e-06
-1.16389129662821e-05
-2.30774065688738e-07
-1.10640801190401e-05
2.5444044363896e-06
-2.24151806496066e-05
-9.5075098274081e-06
-1.43311290182885e-05
-1.33654847409656e-05
-3.93202480507669e-06
9.45279776209732e-06
-1.76409995428625e-05
-5.76265312931424e-07
7.68725365125094e-06
-3.29503099613348e-05
-2.71492554541423e-05
-8.51461953820963e-06
-1.0136785621782e-05
-2.04338478931968e-05
-1.47822688778546e-05
-1.93285037483947e-05
-5.16171235684392e-06
-4.03303532280823e-05
-2.49920086195128e-05
1.90732036559833e-05
-9.07710317855228e-06
-2.36817311782896e-05
-1.78269198861307e-05
-6.34790668223736e-06
-9.92411847236959e-06
-3.11479722795278e-05
-1.06500108537061e-05
2.18917314523128e-05
1.87033398320388e-05
-1.66085445238097e-05
-1.63471763742414e-05
-6.30288182075336e-06
-8.62310206430616e-06
-1.96909633064826e-05
-2.21259351452906e-05
-6.63682646561288e-06
-3.6822012644492e-05
-3.24264883834303e-05
-7.17584882350605e-06
-2.16306071813211e-05
-1.58998336159953e-05
-1.8189602313615e-05
1.57378724841191e-05
-9.73960793533106e-06
-2.28593131714343e-05
2.24109638362002e-06
9.50344907566908e-06
1.20393335542782e-05
-4.10884588398797e-06
-1.28062489984466e-05
3.63495351509506e-06
-2.74707662707237e-06
-1.21047898279615e-05
-5.36969076992163e-07
5.90294543421424e-06
-3.31647154840099e-05
-3.72113564732124e-05
-1.34863067650732e-05
5.99656908392966e-06
-2.51981802529782e-05
-3.82733925454237e-05
-3.80245087176618e-07
-9.89248368115637e-06
-2.70126464374893e-05
-1.35171650658994e-05
1.3314402000194e-05
-1.20054170743528e-06
-1.95370618735844e-05
-2.40146590225609e-05
-6.39131509881987e-06
-4.86205173043101e-06
-2.93182475600693e-05
-1.48267229186484e-05
2.03031734759125e-05
9.61661491823774e-07
4.07217491046567e-06
-2.15334391447075e-05
-2.02462162432972e-06
-2.39398465268346e-05
-1.91662670075739e-05
-1.19416315527193e-05
-7.10419597408464e-06
-2.50494514990604e-05
-3.48514971665611e-05
-3.50539284412925e-05
-2.60998269884299e-05
-8.18709601859119e-06
5.35006168698447e-07
-2.53273816997127e-05
-1.21841898223018e-05
-3.34064177212645e-05
-1.97903146846266e-05
-7.89682216197386e-06
-1.17213966900897e-05
2.06720097643577e-06
-2.34081743442995e-05
-5.21741371865502e-06
-2.19562649596273e-05
-6.95353202720219e-06
-5.64618713074147e-06
2.18495769393372e-06
-1.1654060725747e-05
-2.47282084860663e-05
-1.88496134263287e-05
9.10010188669462e-06
-1.65193149224843e-05
-4.07320964061884e-05
-2.90348632995014e-05
8.29220517799076e-06
-1.24789007476016e-05
-2.26617339575304e-05
-8.5692628564736e-06
6.37035319212477e-06
-1.93242281177799e-05
-1.88862533732558e-05
-1.71167363142168e-05
-3.68386850213071e-06
3.45669242174535e-07
-6.77317928169611e-06
1.11992873114338e-05
2.02417145840387e-05
2.07990827218266e-05
-3.02959083099722e-06
-3.35341088245177e-06
1.51408746300736e-05
6.97966701863455e-06
-2.93816669381395e-05
1.37321176676525e-06
-3.26939530930662e-06
-2.93152614209831e-05
-6.42104524561598e-06
-3.0106352710982e-06
-4.42397297012686e-05
-1.44232038559357e-05
-1.53944124625964e-05
-1.49624435382297e-05
-1.473844946329e-05
-2.30213968025088e-05
4.14806244087216e-06
4.00958742073597e-06
-1.87735178040934e-05
8.84702971219502e-06
1.31037666195237e-05
6.60657566121967e-06
-1.05475055944984e-05
-3.62874092020038e-05
-2.14473249034009e-06
7.6076204408797e-06
-8.730590396795e-07
