# Supplementary material for: Research on computational propagation and identification of mine microseismic signals based on deep learning
Source: PLoS One. 2025 Oct 22;20(10):e0334641. doi: 10.1371/journal.pone.0334641 (PMC12543183; doi:10.1371/journal.pone.0334641)
Supplement: S10 Data — (ZIP) [file pone.0334641.s010.zip › 000101100001471.xlsx_0.txt_24.txt.txt]

-2.05133080307263e-05
-1.37651338835764e-05
-2.5454021623502e-06
5.57906170782608e-06
2.22471576184975e-05
8.30830858277102e-06
3.84271953611966e-06
1.44643858574945e-05
2.0768780199669e-05
-1.20142330883346e-06
-9.6395012690811e-06
7.3888649123315e-06
-9.44453800298047e-06
-1.5886502885549e-05
-3.29751634410606e-05
-2.72773962260889e-05
-4.73232908863474e-05
-5.19694506903934e-05
-3.7066549787517e-05
-3.56184383686855e-06
-1.75756912693273e-05
-4.88284095291649e-05
-2.34849774213677e-05
-6.48011546247377e-06
4.83391655704138e-06
7.28643818678891e-07
1.09747718950282e-05
-7.96723305147464e-06
1.25177957801229e-05
8.66527610978784e-06
3.17647476450646e-06
5.65568615662769e-06
-1.3045632447733e-05
-4.00933828853644e-05
-1.39451165115093e-05
5.01788989568162e-07
-3.66219314012645e-05
-4.33723140291689e-05
-4.0637830862146e-05
-1.8919331946469e-05
-4.28698639201107e-05
-5.25968863812425e-05
-2.50636573710944e-05
1.15264628913269e-05
-1.62912373318782e-05
-8.81055265749757e-06
1.37963459596703e-05
5.83981521392918e-06
-8.60308616326427e-06
-1.48642374631972e-05
7.05817929761926e-06
2.65880155078492e-06
-9.85991788723166e-06
-1.65422630699605e-05
-1.57678558129204e-05
-1.46975172476715e-05
-3.00766784648657e-05
-2.74585147218269e-05
-2.43459977956568e-05
-3.08297655567468e-05
-2.77599315214256e-05
-3.34735547146866e-05
-2.87442581687398e-05
-1.64864749785046e-05
-1.84638359775569e-05
-2.39649388261904e-05
-1.77481092179694e-06
-5.79889209630101e-06
6.83855671863719e-06
2.260511065534e-05
2.42084958996257e-05
7.13526216152843e-06
2.37419691451542e-05
-8.45618118993155e-06
1.19331113204593e-05
-1.71245462364904e-05
-1.3000681094697e-05
-2.36356083322236e-05
-2.45825555965405e-05
-3.07348470720499e-05
-5.76099620463925e-06
-7.13283165436594e-06
-1.59465448056917e-05
-1.11276162538392e-05
-1.79416636074711e-05
6.48686592594233e-06
1.18602600735789e-05
-1.26386449884117e-05
-2.62758189473314e-05
2.69020771484786e-05
6.29471365750379e-06
3.34366032319892e-07
1.13975814584139e-05
1.06652789826089e-05
9.45706131093928e-06
-2.51446544299071e-05
-2.10600986205999e-05
1.71240027220379e-05
-2.7485761590317e-05
-6.05845901781902e-05
-4.59710981417624e-05
-2.48383173625668e-05
2.30007781032487e-06
-4.33986644649289e-05
-3.98841970492642e-05
-1.38253539163762e-05
-1.44838468626289e-05
-2.41112379123047e-06
-2.11414791282495e-05
1.13068409425771e-05
2.67120263878543e-05
-1.46499560392685e-05
-2.24463726759356e-05
1.69264327358613e-05
5.32158552475966e-06
8.91448553729922e-07
-4.56921930043866e-05
-1.88048231204359e-05
-1.42034829306523e-05
-2.39413508086486e-05
-5.93716868492263e-05
-3.21001581451562e-05
-1.14606025852323e-05
-1.04521220821258e-05
-4.90846674774321e-05
-3.3572990548444e-05
-1.70345795905952e-05
-1.64657370992292e-05
-1.93209143607954e-05
-9.41475413786817e-06
-1.17093331128292e-05
-9.69174044205777e-06
9.01107647353146e-06
1.31729220731223e-05
-1.77740644887431e-05
-1.9271048145339e-05
-8.36575265592568e-06
-2.12203433715431e-05
-2.46312013697951e-05
-2.24817972844413e-05
-1.67458086479356e-05
-4.17829913350348e-05
-2.60223943446672e-05
-2.56548119804255e-06
-1.49181239346638e-05
-2.02667828829522e-05
-2.61843943175453e-06
-5.04710098917342e-06
1.12183655192738e-05
-1.42464104747752e-05
-1.11173217374727e-06
-1.94382643481102e-06
-1.79807796301658e-05
2.32735389807414e-06
5.8304035896452e-06
-1.11904682631819e-05
6.02382019448668e-06
3.21725254648513e-07
-2.84174558106208e-05
-2.88937490234793e-05
-1.11028634829122e-05
-4.7449793720469e-06
-1.69424620782064e-05
-5.18639054515599e-05
9.17718772354038e-06
1.13763429609224e-06
-1.2676631707339e-05
-5.02432989687044e-06
-8.60262098452149e-06
-4.93296123946741e-06
-1.78254880758551e-06
-8.1280930901873e-06
-6.92959071185227e-06
-2.27087369555126e-05
-1.61531851270721e-05
-1.83616949289805e-05
-1.0709405844257e-05
-1.11105590933339e-05
-3.00971765810557e-05
-4.12069080965241e-05
-2.91657112064011e-05
-4.40495174037823e-05
-9.38808146112083e-06
-1.6269459681538e-05
-1.11256847283545e-05
-9.73808061747088e-06
-9.25308599360035e-06
-8.61983228423835e-06
-9.2252755105134e-06
3.99894699562306e-06
3.35534726685254e-05
-1.37900712861067e-05
-3.37882809983973e-05
7.09313642463761e-07
1.17769896876695e-05
-2.95711387236135e-06
-2.35569194524202e-05
4.20764877033491e-06
2.89724255206494e-06
-2.47863376780034e-05
-1.62493181891773e-05
-1.95902473357953e-05
-1.05563057106142e-05
-2.84048988676013e-05
-5.28775336629556e-05
1.22042624448342e-06
-1.59280325742312e-05
-2.17109151484534e-05
-1.69188592350448e-05
-1.88036228423213e-05
-1.68409896676867e-06
-2.12782659620372e-05
-1.16429269981249e-05
-3.56402802291905e-06
8.54931641558232e-06
-9.76927617784956e-06
-2.0922593304937e-05
-1.79424785804593e-05
-9.41870682946666e-07
9.71224433521715e-06
-3.077382646258e-05
3.11170589700469e-06
6.18647039059879e-06
-1.51578786257016e-05
-1.29028370302819e-05
-1.49260435758823e-05
-5.17895149285918e-06
-3.57634366178281e-05
-3.42762547288914e-05
-3.7693744371737e-05
4.32948304365388e-07
-1.83512191022841e-05
1.54892739722941e-05
4.99366254974389e-06
1.56307944062162e-06
3.07604929010459e-06
3.1503523213265e-06
-5.77478440211409e-06
-4.69341254782706e-06
-7.64263100377257e-06
-6.59318524607068e-06
-3.83333018429869e-05
-2.57627555256658e-05
-4.98407649375802e-06
-2.09483493917933e-05
-3.50463341665795e-05
2.72506668573711e-06
3.44385585884559e-06
5.05022086949492e-07
6.53644105124403e-06
-1.81445725467235e-05
-6.65696359937027e-06
6.80405912822866e-06
7.56879354513165e-06
1.25686287904814e-05
1.105422656104e-06
-8.51486235231764e-06
-4.73166495548216e-06
-1.04351424488597e-05
-4.97894335802557e-06
-8.71228591197009e-06
-1.13093978461287e-05
-2.57025308373097e-05
-2.07676066358909e-05
-2.89575812941595e-05
-2.62478363887613e-05
-1.34516447093874e-05
-1.69623581601602e-05
-4.76410828005232e-05
-4.08306685038473e-05
-1.9566775891417e-05
-5.02127882782253e-05
-2.11026675052015e-05
1.11637022937593e-06
-5.64350649798224e-06
-1.99070442787444e-05
-1.28428892580764e-05
1.70500895720029e-05
2.82361695071376e-05
-5.69026941078498e-06
-4.21507360195489e-05
3.02307236571911e-05
1.29399552313986e-05
-1.35937587363109e-05
-5.38314610412891e-05
-7.10289963504696e-06
-1.1196919721723e-05
-4.07687820911545e-05
-3.07407197399332e-05
-3.2667541397481e-05
-1.40592043582996e-05
2.7070307479161e-06
-2.79104222378177e-05
-2.3955759406556e-05
-2.7887017269588e-06
-8.80175713643963e-06
-1.80416729388495e-05
6.9243324436781e-06
-3.60582692811985e-06
4.02056448188457e-05
1.74255192488608e-06
4.54402909271597e-07
1.70640845821205e-05
7.90481291389604e-06
-1.71542171309593e-06
-3.38286265310529e-05
-3.50635138924132e-05
-1.85866434053021e-05
-3.08250246415488e-05
-4.92795673256442e-05
-2.6822948025978e-05
-5.28219379899357e-05
1.15487011238304e-06
1.86754824184432e-05
-5.20636360711239e-05
-2.32595495017975e-05
1.95256539196887e-05
1.18194670815859e-05
5.17754788425437e-06
6.47261978862e-06
3.91753177977626e-05
1.92458216984483e-05
-1.29624472994723e-05
1.79234015196113e-06
4.51784233752881e-05
-9.62920105194733e-06
-3.92043420410525e-05
-3.20764758915557e-05
-5.38148277691289e-06
-2.93260981819071e-05
-5.80773209813354e-05
-4.06165859606135e-05
-1.92989522445414e-05
-3.75153796587958e-06
-3.55989509938992e-05
-2.93570960206401e-05
1.70376193652757e-05
8.79351521289189e-06
-1.17096394984122e-05
-9.31376839225417e-06
3.30470653728808e-05
4.55207675978684e-05
5.40495198993336e-06
-1.68532903527111e-05
1.18613564490544e-05
8.56048375048043e-06
-1.70699016248297e-05
-2.32932252064278e-05
-2.05260141042372e-05
-2.45274964938894e-05
-7.87520059720822e-06
-1.70096959846873e-05
-5.38327426788518e-05
-5.71824462603196e-05
-4.41449056540309e-05
-3.70011928122596e-05
-4.50718563199688e-05
-2.41030984569313e-05
-9.45743705748785e-06
2.77761543944521e-05
-3.35768921308696e-05
-1.72336860082422e-05
3.58276543833919e-07
3.33380116147047e-05
2.73919861104136e-06
-2.88703696673391e-05
1.69628149818054e-05
6.49654410533552e-06
-1.66819095532454e-05
-5.24716880607192e-05
2.62061578220263e-06
6.32122265604319e-06
-3.41859877145501e-05
-5.38328909820425e-05
-6.62478846983157e-06
1.66479113131981e-06
-4.45777886848273e-05
-7.55228399344032e-05
-2.37756397986133e-05
2.18334135794601e-05
-2.44311966377107e-05
-5.10103599083826e-05
4.42691697241888e-06
3.9713712503992e-05
8.08271974851295e-06
-3.28444337897406e-05
-1.9445400121222e-06
-6.22527302877055e-06
-7.33707878796239e-06
-4.01192066415067e-05
-1.86919803111885e-05
6.47312840563782e-06
-3.1187683214161e-05
-1.68195029688845e-05
-7.53178749533574e-06
4.23530354571502e-06
-2.12366743722297e-05
-1.07807079567236e-05
7.14420178134645e-07
5.65177864824681e-06
-1.71582375172264e-05
-1.9962795109751e-05
3.23398648907524e-05
-1.05235969297271e-05
7.48866253146629e-06
-1.40159580128434e-05
-1.98003574747718e-06
-9.22727460242001e-06
5.02675223616219e-06
-8.30206447142442e-06
-2.78531679502592e-05
-2.4824273002696e-05
-1.5666034731879e-05
-1.07970376871932e-05
-2.74246848468109e-06
-5.5942681787512e-05
-2.426905210898e-05
-5.49773789487357e-06
1.98029443298597e-05
-2.08784157287038e-05
-2.42907192903493e-05
4.61127771352839e-05
1.45971104671902e-05
-2.32526372482672e-05
-4.09150844044143e-05
-1.08743138522288e-05
-6.37168828488862e-06
-7.21802230448743e-05
-3.18788359396085e-05
1.69014620942936e-05
5.46255740154793e-06
-2.86782331629897e-05
-1.85520987316607e-05
1.9434232763677e-06
-2.97484893544696e-05
-2.96701208471697e-05
-7.88017129243826e-06
-1.41416239556632e-05
-3.40365514959229e-07
-4.768019007877e-05
3.16107587450707e-06
1.5703520534381e-06
-3.92226297522469e-05
-3.49286228911043e-05
-5.8843243202552e-06
-6.21445559652319e-07
-2.70474060416394e-05
-4.17327729393243e-05
-8.00607627129416e-06
8.33640816519147e-06
-5.27841637806041e-05
-3.91381442615476e-05
-3.76344388047263e-06
-7.09332279171086e-06
-1.93822387487738e-05
-6.81937947930745e-07
2.30211155580279e-06
-3.66813215728297e-06
-2.79123480735964e-05
8.61419690352898e-07
8.80406294343196e-06
-1.32153370543118e-05
-6.58705587067053e-06
1.43199511194405e-05
1.97116912443916e-05
4.71592887479387e-06
-2.35462303673007e-05
-2.67860867396878e-05
-2.82598108365631e-06
-1.98851106847589e-05
-2.42719881730078e-05
-1.32074445627041e-05
1.01866477838552e-05
-2.90514649410004e-05
-1.41246399169449e-05
6.436972286765e-06
1.06282928104117e-05
-1.15428221193579e-05
-2.17747954043838e-05
1.65521457157507e-05
1.38357754089085e-05
-2.3785341322984e-06
-1.48179206204334e-05
-5.70647213018214e-06
-8.29570418765511e-06
-3.24835415058524e-05
-1.80390056300241e-06
-1.20196806573475e-05
-5.42247220522578e-06
-2.23277097696077e-05
-2.36442175972076e-05
2.19159416196462e-05
-5.59069539653187e-06
-2.45095892358587e-05
-4.93151371964397e-05
1.80405260552491e-05
-6.54989967690161e-06
-2.24195710042031e-05
-3.68537890962978e-06
-6.3901908893169e-07
1.22966973273555e-05
4.49790614542786e-06
-6.0911780435133e-06
1.52962231967228e-05
5.6223844782021e-06
-1.91745724262353e-06
1.26183615279009e-05
3.04968626178645e-06
4.56184103430721e-07
-2.65916788013085e-05
-2.58675054040072e-05
-2.24356809144747e-05
-4.01388663768123e-05
-4.54265255796259e-05
-2.08765037441004e-05
-1.9656114393336e-05
-4.36664188199902e-05
-2.76456915572273e-05
1.01883887211853e-05
-6.27408527238917e-06
-2.15661996228746e-05
-4.55032095444005e-05
2.06778219547004e-05
-1.58329462092511e-06
-3.16623494446609e-05
-1.13517829091515e-05
2.88466974330731e-05
4.47412324752382e-06
-5.78792675971279e-05
-1.63521411763156e-05
1.32286278938759e-05
-3.58131881296483e-05
-4.09094614911089e-05
-2.64536522378473e-05
-2.05323432776268e-05
-1.69495484777473e-05
-4.24424376535194e-05
-9.27871107543242e-06
1.86059816086872e-05
-3.07656190181207e-05
-2.53311587069241e-05
4.4098579017915e-06
8.07060071673576e-06
-1.80062407474049e-05
-4.7855616777319e-06
-6.26939480057174e-06
2.8106962205604e-05
-1.66513852828898e-05
-3.08436678331296e-05
1.32844539425677e-05
1.72579835813012e-05
4.6321644494029e-06
-2.85908386181599e-05
-2.13940635343552e-06
-9.49717309398717e-06
-2.91219532595942e-05
-3.09312528858535e-05
-1.69197341729247e-05
-2.34328317856157e-05
-3.35472710980616e-05
-3.15705771773256e-05
-1.06468826397319e-05
-1.7247345635233e-05
-1.35772642233699e-05
2.19487376349523e-06
3.58565335408304e-06
-1.456161353411e-05
-2.80845411438071e-06
1.0441406199871e-05
1.68810655153808e-05
-1.08244574985224e-05
1.2395139723175e-05
7.05868117254067e-06
2.67610461620421e-06
-2.29649019979033e-05
-4.5870762429192e-06
2.09291302171591e-05
-8.74987404256066e-06
-4.36670483384448e-05
-3.03603115695309e-05
-1.24501983449261e-05
-2.72344295371937e-05
-4.80623472517464e-05
-3.30512559784477e-05
2.19499615750243e-05
-1.27900062358403e-05
-2.54951511121558e-05
2.88781080861817e-06
2.82887359573152e-05
-7.49753599407465e-06
-2.83825460044979e-05
-1.71053605286094e-06
3.02461823852928e-05
-7.50646637426932e-06
-1.26972143399247e-05
2.15867030267232e-05
3.1940975114053e-05
-3.13040331682551e-05
-3.13528185286877e-05
-3.25230164453879e-05
-2.12469176680532e-05
-4.94315789251487e-05
-3.99077838513385e-05
-2.37519682016843e-05
-1.22833398462046e-05
-1.75445461544608e-05
-4.74445107115054e-05
-1.54915267348865e-05
4.24121923325885e-06
-2.21533776788794e-05
-6.44614361500814e-06
3.76692619842143e-05
-4.67379210900925e-06
-2.01577095935953e-06
7.04757147439786e-06
3.55263207833274e-06
-1.87035314778154e-05
-1.21077959498039e-05
-2.11399386120823e-05
-8.71577556817045e-07
-6.04275125885377e-07
-1.93185197227742e-05
4.44447309364646e-06
5.06355335039235e-06
-2.03339289357745e-05
-2.43172999927431e-06
-1.31041559237132e-05
-6.22655187924983e-06
-1.4404099924001e-05
-1.53376075798561e-05
1.152142320353e-05
-2.58512263253109e-06
-5.59619681014235e-06
-1.88189914408874e-05
3.23813976825874e-05
4.09674988536271e-06
-4.69838196350927e-05
-5.13274185215942e-06
1.37372018901893e-05
1.17821063558546e-05
-1.33079174696665e-05
-2.55698443705358e-05
1.66992491917732e-05
1.35129653587929e-05
-2.30749878892367e-05
-2.91730913076225e-05
-6.59435425840304e-07
-2.85935916765023e-06
-1.72910066755553e-05
-2.49139180780862e-05
1.55967728426578e-05
1.28887833132423e-05
-3.61996701802956e-05
-2.53061678913212e-05
-1.53043596372232e-06
1.16456223604489e-06
-3.41719429687834e-05
-1.78875392953133e-05
6.39448439589253e-06
-6.47940231650737e-06
-2.4521498722386e-05
-9.07764679817983e-06
1.02311526162686e-05
-6.59441848850567e-06
-3.36299912993685e-05
-1.77421749661822e-05
6.62707484294562e-07
-1.97188092376753e-05
1.09835688394393e-05
1.49533799912244e-05
3.50684873843423e-06
-2.08362694316137e-05
-2.49127279706893e-05
-9.67990502114705e-06
3.7293646788088e-06
-2.56222583198679e-05
-4.34162146211067e-05
-1.36583408271524e-07
-3.55028178945156e-05
-4.89677202102686e-05
-2.06181685163444e-05
-1.99255361227039e-05
-1.28918913640855e-05
-1.46694522123721e-05
-3.95512464999674e-05
4.80017464412038e-06
1.20532401201605e-05
-4.20718725825543e-05
-3.30489691666899e-05
-1.97102833007053e-07
-1.72187752403391e-05
-2.9750916658108e-05
-1.9130318191775e-05
8.01656532117072e-06
-1.23019807701638e-05
-4.68467548628683e-05
-1.54997175721524e-05
-8.01968624044323e-06
-3.32724904055493e-05
-3.65526508182277e-05
-5.03264018482677e-06
-4.10166294532497e-06
-1.831150918649e-05
-3.05357845626184e-05
9.4154623463324e-06
1.06490937650347e-05
-1.53910509516013e-05
-2.49859578831468e-05
-1.2169217463276e-05
1.56026288355942e-05
-3.7312469161552e-05
8.97281933738453e-06
1.49180797599135e-05
1.97988871840563e-05
-5.80895084723404e-06
-1.5729860209852e-05
5.84669422149666e-06
-9.7329961680715e-07
-4.10988567603936e-05
-5.67643960217192e-06
-7.27675676421692e-06
-9.32594571622637e-06
-2.23201294766344e-05
-1.56407069888115e-05
-1.54192185541045e-05
-1.25019870972842e-05
-3.36814148206756e-05
-9.40086635363382e-06
1.59490701434485e-06
7.73678670480469e-06
1.14704678207773e-05
2.58834059284616e-05
3.8538710319901e-05
1.3712399043111e-06
-4.28893811348291e-05
-4.83642883862037e-06
-1.04428350006572e-05
-2.54792672037065e-05
-1.62156626527156e-05
2.08869603051554e-07
1.84906679710067e-06
-3.82550576140098e-05
-3.17951621596885e-05
-1.38809833601337e-05
-4.37648820342086e-05
-3.20628513362732e-05
-3.37680731483938e-05
-1.04864958102816e-06
6.82568380037751e-07
-1.29144113877933e-05
-7.30761405755735e-06
1.67943755204786e-05
1.2277142760414e-06
4.79403544065757e-06
-6.78513863273685e-06
2.24673427160679e-05
-6.56140517014901e-06
-4.15102305738989e-05
-2.94728687811957e-05
1.34939514178406e-05
-8.73899771134534e-06
-2.86688648965244e-05
-3.82393542432523e-05
-2.16446085496072e-05
-7.839305688393e-06
-5.75490204830386e-05
-3.37885455636572e-05
-7.77896775933922e-06
-1.82319508886418e-05
-3.02422590843468e-05
-1.71799931606572e-05
4.6858120731721e-06
-1.42662218773817e-05
-1.10372457143661e-05
-1.4957725211729e-05
-3.91760920420162e-06
1.5526548994049e-05
1.07371122654654e-05
1.08192046557599e-05
1.15968805019496e-06
-2.86829538070784e-06
-1.95701079426923e-05
-7.61585895314348e-06
-5.04435324718007e-07
-2.68527597345456e-05
-9.80824265027903e-07
3.23893126588771e-06
-1.88240181999153e-05
-3.8079775517952e-05
-1.66370983614462e-05
-2.85218024610417e-05
-3.05396033347439e-05
2.62524547104486e-06
-6.87201410972216e-06
-6.9097500957992e-06
-2.59809560847879e-05
-1.32647868686233e-05
2.22487622317677e-05
-3.67470287935404e-06
-1.4196400126426e-05
2.7012476549804e-05
2.35928576551968e-05
-7.73689725785129e-06
-4.38950578088428e-06
-8.27776746131962e-06
1.04892424478306e-05
3.69108188804264e-06
-1.58573288067503e-05
-3.28344477969921e-05
1.60741537804712e-05
1.45411025320345e-05
-1.71007204908889e-05
-4.76389397533796e-05
3.85320596610351e-06
3.10562947176908e-05
-2.6716956135138e-05
-1.61704440699808e-05
-1.62509048380849e-06
2.73580716336808e-05
1.28386581622033e-05
-3.97193785274613e-05
-1.1334236002081e-05
2.92826087642136e-05
-4.83066049690022e-06
-3.48679714710136e-05
-1.37064445226525e-05
1.94428772883095e-05
1.80707252610912e-05
-3.44449367505248e-05
-2.41409314069292e-05
6.47046212805907e-06
-2.54169615310231e-05
-6.03867947818877e-05
-4.72395118281372e-05
-5.20868510614526e-06
-3.87256162020476e-07
-4.40321626277617e-05
-3.53881058264803e-05
6.32379181061943e-07
2.92972365717691e-05
-3.76392760702957e-05
-3.21558549770784e-05
-2.32421286911026e-05
2.92444559910396e-05
-3.39583305590027e-05
-5.96836318061694e-05
-6.27073937709922e-06
4.26251243177796e-06
-2.42991896755214e-05
-6.37040469445209e-05
-2.93947548835402e-05
1.27015933684598e-05
-1.34025884498567e-05
-3.97490167648314e-05
-3.50595171158395e-05
1.96043319040571e-06
-6.77780195209781e-06
-3.80004908270298e-05
-2.50867032753045e-05
1.19670185887735e-05
3.62690382765583e-06
-2.6691906909296e-05
-1.31426852998148e-05
1.34214580756561e-05
1.31496047787649e-05
-2.08553621384321e-05
-3.18503750722584e-05
1.46096476772063e-06
-1.51787187821974e-05
-4.40883803029778e-06
-2.31056511176347e-05
-1.96464214428043e-05
1.08592168318101e-05
-1.81253391681795e-05
-2.52083396101718e-05
-4.85449799163753e-06
-2.45890619472046e-05
-1.36550567987618e-05
-2.53545914739624e-05
1.03073646118839e-05
2.45506524810594e-07
-4.49820659154957e-07
-2.10670192551431e-05
4.94608997089286e-06
7.76512304512207e-06
2.02920691880653e-05
-1.73645212042438e-05
-6.16623721259318e-06
1.20721458380876e-05
1.26021170492851e-06
-2.23942242513634e-05
-5.0051218344134e-06
-2.42664695916886e-05
-1.17451469610174e-06
-3.89390288016624e-05
-3.42280318504987e-05
-1.08983453710995e-05
-9.54124696715298e-06
-1.82955762864543e-05
-5.24588495589676e-06
8.81251443890202e-06
-1.80242494504213e-06
-1.61748645950923e-06
-3.52213957092972e-06
-8.56359126618376e-06
-2.08220347900476e-05
1.04160530886006e-06
-2.06917112713625e-05
-2.27077611353726e-05
-5.05441109187166e-06
-3.3395229956857e-06
-2.21103193737236e-05
-3.58523523803359e-05
-3.62696324049698e-05
-3.6064113719097e-06
-3.78979269215409e-05
-3.0393247792976e-05
-2.68097076671711e-05
-2.24706822874933e-05
-1.56133447592682e-05
-2.66852416585854e-05
6.70390907486605e-06
1.82876220472483e-05
8.24598545704524e-06
-2.59539924381227e-05
-2.2967357203161e-05
4.27629527004199e-06
-1.01446953256227e-05
-3.73047097680246e-05
-3.60719288848344e-05
7.71410697597044e-06
-1.36454571424496e-05
-4.66797460113357e-05
-3.97646027193243e-05
-2.24535624223839e-06
-3.37962811806886e-06
-2.01015324575593e-05
-2.63724388280591e-05
-5.56647735847902e-06
-1.57216052488799e-05
-1.52975653818322e-05
-9.68441917349777e-06
1.58198611832867e-05
9.26884991816324e-06
-1.68242493429159e-05
-3.21092814429473e-05
-7.40681280136722e-06
-3.27345976135232e-05
-2.44838207665022e-05
-2.37043218948527e-05
2.12184996902209e-06
-3.22942182654866e-05
-3.53027279228566e-05
-2.47996468740038e-05
-3.41804261155956e-05
-2.99038015912604e-05
-1.75381027263093e-05
-2.69439800724324e-06
-4.70833138812972e-06
-4.08817114055822e-06
3.19354523036236e-05
1.7306314830904e-05
4.31109483189553e-06
1.61660065735735e-05
3.66586610396886e-05
1.40825533421144e-05
3.47719970264941e-06
-1.81212188469417e-05
-1.14436816304389e-05
-1.87948311875467e-06
-2.92571862952026e-05
-3.32747092313534e-05
-1.85544540507834e-05
6.98757711646138e-06
-5.14709761335317e-05
-3.68783997387157e-05
-4.77718318072184e-06
-2.36300739531846e-06
-7.2645708222563e-06
-1.16896188358796e-05
-1.26237609007341e-05
-1.13130943418814e-05
-1.51803368435707e-06
1.70159891115585e-05
1.2067500001857e-05
1.25408086750881e-05
-1.08853005250219e-06
-1.56797507247912e-05
5.88447828699698e-07
-2.77130004621565e-05
-2.7667949129603e-05
-3.35370267678612e-05
-3.22693592053793e-05
-2.3181458652233e-05
-4.54138797448041e-05
-1.34604864515487e-05
-3.72576578184873e-05
-1.50104909230444e-05
-2.94749125486974e-05
-9.54642469475074e-06
-1.08227934727755e-05
-1.66454940212835e-05
2.59519115180526e-06
4.06144689456395e-05
1.57957127588188e-05
-3.11779119996155e-06
1.14330125327238e-05
-2.92245425306668e-06
2.40146853857073e-05
-1.81079960521618e-06
-2.08275596538218e-05
-3.60755845145639e-05
-2.70406944406596e-05
-3.8884949798292e-05
-5.04960014191631e-05
-5.31049373733779e-05
-4.63470686562104e-05
-6.35164987069014e-05
-5.18645547964489e-05
-2.85883605470336e-05
-6.05242866888883e-06
-9.21153167136836e-06
2.70917125567059e-06
1.25678562996638e-05
3.22673854438956e-05
2.94749967747492e-05
1.28123173656897e-05
3.14711828612631e-05
2.61373459705623e-05
-1.08915865830693e-05
1.95473406319657e-06
4.75964534092727e-07
-3.29685974262509e-06
-2.8968677252179e-05
-5.02786120544632e-05
-3.48995492435233e-05
-2.75784099129113e-05
-3.62773877955901e-05
-1.77034575741813e-05
-3.63409789290178e-05
-3.99957644885718e-05
-2.77512508293452e-06
-5.77200409191077e-06
-2.70474013754782e-05
-1.4981377268108e-06
-3.00589596417184e-07
2.90560680550567e-06
2.10314327151509e-05
3.87095151450309e-05
2.38132843825284e-05
9.1715948978061e-06
-1.73319144150393e-05
6.87866539338251e-06
-9.49912279662003e-06
-2.20728076513708e-05
-1.2668261610571e-05
-1.54731332885711e-05
-5.45853393003966e-05
-4.16359090410668e-05
-4.99692307761785e-05
-3.42733182703259e-05
-2.05520180675023e-05
-2.15288297006266e-05
-2.31751238112146e-05
-4.08935879868736e-06
1.35620731855412e-05
-2.46806586556921e-05
-2.03513999918001e-05
1.98247242040876e-05
2.08053305549555e-05
-1.45252457619227e-06
3.03642050576651e-06
-1.44835873706745e-05
2.35423871267852e-05
-1.35947443029016e-05
-1.59525486329587e-05
-5.91492005191201e-06
-2.10897052610409e-05
-1.83270048087459e-05
-6.34960732862542e-05
-3.82754748698949e-05
-3.63817925083899e-05
-2.1929476810169e-05
-1.61205853023752e-05
-2.70361326283156e-05
-2.09611232461756e-05
-1.8264947684804e-05
-7.86379878201199e-06
-1.06247496210633e-05
-1.69115647272676e-05
-1.42472026892467e-05
8.02767956276014e-06
-9.79302134781252e-06
1.47688592585593e-06
3.61367243795646e-07
-1.66828513698089e-05
-1.07907908805863e-05
-3.16301006576657e-05
-5.32880912173165e-05
-2.28199351366681e-05
-5.52881129409037e-05
-2.62126156601998e-05
-4.26675841061269e-05
-2.88838407591954e-05
-8.21670873780031e-06
-7.29530571129016e-07
-1.71866475888412e-06
-8.54315042593245e-06
-4.1123263585616e-07
-3.39081735489982e-06
2.51355711015463e-05
2.00625930453485e-05
2.17484977786398e-05
1.27723025506496e-05
1.44672619904159e-05
-9.10392423586503e-06
1.60020486729239e-05
-1.07501489203249e-05
-1.57003324480991e-05
-1.66991245952501e-05
-3.34350727359808e-05
-2.29881709109439e-05
3.77859824431436e-06
-3.17307533492029e-05
-2.47022014358187e-05
-2.0761387787771e-05
-1.98788478229581e-05
3.3818970295327e-06
1.40590221285499e-05
-6.41243087044219e-06
-2.68591767836037e-06
4.28393789692198e-05
8.33485311751683e-06
7.88335270929165e-07
5.55121860574848e-06
1.20583679948865e-05
-2.42369633261171e-05
4.91152160593945e-06
8.06168703852361e-06
-3.29390478918469e-05
-4.99350456553654e-05
-6.2677665544837e-06
-2.14008609966312e-05
-2.18017299661236e-05
-3.66637283000855e-05
-3.83795946015839e-06
-3.56058475059999e-05
-4.02210390402622e-05
-1.362760190327e-05
4.44326704574626e-05
-9.96050668164346e-06
-3.92474052651188e-06
-9.45439679201456e-06
2.8317495942103e-05
9.61852941612714e-06
-7.79722458952714e-06
-1.55508803778791e-05
-9.44939392040155e-06
2.91414725334727e-06
-5.18599400188988e-05
-1.61536880493906e-05
-2.88483315305767e-05
-2.3661242208607e-05
-6.77799165950299e-05
-2.27159529266726e-05
3.12370230189127e-06
-3.16627458637658e-05
-4.81788512853212e-05
-1.50222601717223e-05
1.70074420743699e-05
-3.89963868124835e-05
-1.06805175779845e-05
1.74568409936916e-05
1.42669081065051e-05
-2.89750146626865e-05
-1.98224459411969e-05
-1.12062453573152e-05
-4.74653699195864e-06
-3.76134479467637e-05
1.42711285013183e-06
-2.54627461159685e-05
-3.84357777565846e-05
-5.42388922521845e-05
-1.38719476895037e-05
-2.24058978978502e-05
-2.5734284216438e-05
-4.84518262128856e-05
-3.27332613341453e-06
-2.45658731561866e-06
-2.55941497335193e-05
-4.87500172260845e-05
2.09362565397723e-05
2.83886764910899e-05
1.84021918693431e-05
-5.21954050870688e-06
2.12089021796599e-05
2.35537212498117e-05
-3.4698822571412e-06
-4.96471689668349e-07
-6.17997985814595e-07
1.56709235773642e-05
-2.89498024926196e-05
-3.34609972485776e-05
-2.690535245557e-05
-1.40692628219237e-05
-2.03164786829533e-05
-4.23659242666705e-05
-1.51916560138769e-05
9.77743663877796e-06
-2.47907864693534e-05
-3.2607300927716e-05
1.52454258774019e-05
2.58462300651272e-05
-1.57146994037807e-07
-7.29171946386579e-06
1.15266990990387e-05
1.3012755799342e-05
-4.32649603957821e-05
7.97440409174349e-06
6.27552754169064e-07
-1.75401667335174e-05
-3.63163134018509e-05
-2.16670010396149e-05
-2.93916396505283e-05
-3.65120899036216e-05
-4.35207210442635e-05
-2.44999468495347e-05
-2.25751561961929e-05
-3.20016223453771e-05
-3.72568651254086e-05
-1.98520205589497e-05
1.03846065696451e-05
-3.50212308424527e-05
-3.22348910142471e-05
2.03875673626408e-05
2.11880240538231e-05
-2.06137749506214e-05
-7.14133384831678e-06
-1.47197092473484e-05
3.19909343930104e-06
-2.32973272774758e-05
-1.33816996489529e-05
-2.7093018801234e-05
-4.699632343902e-05
-6.42125000013945e-05
-4.70966465020124e-05
-1.46255372346998e-05
-4.98742902416672e-05
-6.66710880078918e-05
2.05758999368499e-06
-8.1425473974901e-06
-2.7078937387128e-05
-1.57822306380321e-05
1.98366097333689e-05
2.60839607210552e-05
-1.57539177297661e-05
-3.56492181783854e-06
1.42673151347896e-05
2.34926538658266e-05
-4.1088964722714e-06
-3.37398319806058e-05
-8.55401468152248e-06
-1.58420875576066e-06
-2.79069912854198e-05
-4.56890228649131e-05
-4.72182587691543e-05
-3.58863615834442e-05
-2.33763826416763e-05
-4.90177437762377e-05
-2.10314295698385e-05
2.06045169503686e-05
-2.30835401892284e-05
-2.2268789354882e-06
1.67181096251298e-05
2.13363497620145e-05
1.01509071624996e-05
7.4910218330899e-06
3.37523017473916e-05
2.36967978182627e-05
-8.66356894835582e-07
-9.06936913075241e-06
2.19029932119701e-05
-1.32539060310763e-07
-3.88658206172378e-05
-5.40594994271697e-05
-1.71729084338878e-05
-3.95776666921134e-05
-4.91220568943068e-05
-1.29879773018792e-05
-3.20079395651824e-06
-4.07226952746006e-05
-1.72737828010287e-05
9.80083070427872e-06
2.37129304564342e-06
-1.46347273260894e-05
2.79213084460624e-05
6.79761740808545e-06
-1.09631513460012e-05
-2.28553415608144e-05
1.52465425512085e-05
8.52439242652095e-08
-1.91686434964126e-05
-3.10765789920632e-05
-8.9356416573289e-06
-3.98296958894002e-07
-4.10432009285216e-05
-5.84863403690069e-05
-7.18904372315962e-06
-2.20282440014989e-05
-3.09839067005183e-05
-7.33640906199223e-05
-3.07152816176092e-05
-4.90618231981467e-06
-1.61683145789891e-05
-2.66700560494581e-05
5.29930239042765e-06
3.02856200716464e-05
-1.75974527836916e-05
-2.43092808300693e-05
1.50799635319281e-05
1.15230150946121e-05
-1.40221318957349e-06
-3.09174452878709e-05
-1.65655760736068e-05
-6.35286151370284e-08
-1.87312970264787e-05
-4.66912962293972e-05
-2.07423478221417e-05
-3.96696355721122e-05
-4.02158597879675e-05
-2.33872291239693e-05
-3.37009846753107e-05
-3.42947069895164e-05
-3.39548430841969e-05
-5.49267771679758e-06
1.79016596977401e-06
-2.15773831668982e-05
-1.40269158503442e-05
1.47822644589663e-05
2.58453193589035e-05
-7.52464985418383e-06
1.07190905223597e-05
6.92004012913056e-06
1.67058517998998e-05
-2.05357127067566e-05
-1.42040046052447e-05
-7.7216060993783e-06
-3.65772672178524e-05
-4.6880633777639e-05
-3.73784256201909e-05
-1.48108681580034e-05
-4.47431690691411e-05
-1.90162916741853e-05
-2.90054747999371e-05
-2.62678273079028e-06
1.44691558546975e-05
-5.92357262727429e-06
-8.31265398633873e-06
2.25766424786858e-05
1.48491005739379e-05
-6.18864097972155e-06
1.29534979096256e-05
4.33278943007814e-06
6.15498411007488e-06
3.20707703391753e-06
4.98291890668071e-06
2.52936934281341e-06
5.57370875988111e-06
-1.78568848846057e-05
-3.21470237165654e-05
-3.35727304556554e-05
-2.1254370699383e-06
-9.16566019055728e-06
-1.86516887109358e-05
-1.66998230711991e-05
-1.72779854448997e-05
-2.16405971946093e-05
1.67480631120267e-06
-1.56421946688868e-05
6.93303930854873e-06
1.12604342991286e-05
-1.02256429939874e-05
1.47489890607839e-05
1.49544722205308e-05
1.31240634943523e-05
3.95266257297309e-06
-8.74209600578115e-06
-9.66671005538072e-06
2.75205600756182e-06
1.2471862354068e-05
-2.68755453101e-05
-3.90916303105845e-05
-4.18130113921197e-05
-3.95271633953716e-05
-1.78538039687497e-06
-1.85024709002679e-05
-3.06123128325073e-05
1.69436089951762e-05
-3.11231852060719e-05
-2.57919844691023e-05
1.19572210134985e-05
-1.61795238974348e-05
-1.3777681343443e-05
-1.07964541808709e-05
-3.5694898981127e-05
-2.87286235061654e-05
-3.02567529851597e-05
-1.76530356063297e-05
-2.87588015890658e-05
-1.25978284804451e-05
-2.22428600834693e-05
-1.97948237259753e-05
1.43778132570008e-07
-4.43241664353654e-06
-1.38915369197164e-05
-2.04211685744918e-05
-2.00117632525514e-06
-1.89940849251604e-05
-2.59477568950717e-05
-2.37072517096167e-05
9.70888063823455e-07
-9.60621911953519e-06
-1.9368692027713e-05
1.05200632510956e-05
-2.07909074860509e-06
6.25956639877115e-06
6.24749499362348e-06
-1.63783078552922e-05
-8.38048538508868e-06
-2.2530998005811e-05
-2.9599825826423e-05
-1.17277967109524e-05
-1.98273187734727e-05
7.42281751047437e-06
-1.83308962400922e-05
-1.86029203375143e-05
-1.40658771099223e-05
-2.679864968595e-05
-5.50147531229959e-06
-3.05923001143665e-05
-1.6229716221893e-05
-1.03919486803134e-05
1.38868683192762e-05
6.67652020844753e-06
6.69775124734396e-06
1.01899227733297e-05
2.29421042149686e-06
9.69707207558661e-07
-1.19760492891078e-06
7.97567268625509e-06
-2.15728014235092e-05
-2.12421777428566e-05
-1.38916210053942e-05
4.98863377786233e-06
-4.32887331174278e-05
-2.86212906910451e-05
-5.87967244807453e-06
-5.29903700168157e-06
-1.99442869787919e-05
7.74880154439309e-06
-2.60762038908079e-06
4.66102872917031e-06
6.71481269674742e-06
-2.85173680953204e-05
-2.69756136055369e-05
-6.8600097913637e-06
-2.49598411217965e-05
-2.43673152580887e-05
1.28018366978119e-07
-1.17065915606202e-05
-1.02389588231806e-05
-3.33794984352765e-05
-3.2318119809435e-05
-1.20187558843203e-05
4.06718514200028e-06
-3.2557494532997e-05
-2.25368884623466e-05
1.12956415563034e-07
-2.77669796378078e-05
-2.38101062994479e-05
-2.27215368435737e-05
-8.719840127881e-06
-1.36218844485976e-05
-4.07648874662405e-05
-3.08493116552721e-06
-2.51821248740534e-05
-2.78306390962016e-05
-5.19677746025459e-05
-1.79666306437964e-05
-2.32819757456989e-05
-1.94393412585728e-05
-2.41552078625024e-05
-2.85527141611193e-05
-3.0247081550914e-05
-2.65557272717141e-05
-2.8796671819111e-05
5.74006727225806e-06
-1.25855028840832e-05
-3.26692186804154e-05
-2.09488384160857e-05
-1.02598297677911e-05
-2.24480258414053e-05
-7.44523836961486e-06
-1.29481754671923e-05
-3.66733423764052e-05
-6.17363164146561e-06
-1.2327714413859e-05
-6.23975624173533e-06
-1.34896166156306e-05
-1.60417978472243e-05
-1.33961096258788e-05
-3.64567340507901e-05
3.42281631283508e-06
-5.71903549329053e-07
-5.21700930728398e-06
-3.69216414450369e-06
-7.1368192000899e-06
-2.96041138932116e-05
-3.54203058910351e-05
-2.61186813103519e-05
6.79591962972255e-06
-1.01546010502074e-06
7.28539056946043e-06
-1.72918892778319e-05
-4.3208955086591e-06
4.65126051134721e-06
-5.74450932939749e-06
-4.32591287017711e-06
-1.69836771514889e-05
3.64351757044961e-06
-1.37331557757131e-06
-1.03197825123116e-06
-6.25445234683932e-06
-8.867483505739e-06
-1.89595291050396e-06
-1.48755656000985e-05
-1.134914259812e-05
1.66147496785344e-06
-1.46218792771814e-05
-2.24166454914766e-05
-5.38791909173333e-06
-3.48454335035319e-05
-4.50754240895226e-06
-1.60745983906513e-05
-1.63963514609194e-05
-1.21439824958866e-05
-2.82697738242405e-05
-2.85999100745855e-05
-4.89884285950239e-06
-1.92595138576471e-06
6.30715526934876e-06
-3.77929110134422e-06
-2.00207146784548e-05
5.4339186553781e-06
-1.24425990450295e-05
-4.59344103646799e-05
8.3579369968464e-08
1.56279188076844e-06
-1.72568579306307e-05
-3.20892585212155e-05
-6.17541948062555e-06
2.72746810424936e-06
-2.04232568567244e-05
-1.69499193988534e-05
-1.30592858442866e-05
-1.49866413660717e-05
-1.01385025011299e-05
-5.24244382462061e-05
-1.50233373228134e-05
-5.94615754113882e-06
-3.28729833543806e-05
-1.67060569350616e-05
-9.68200870997827e-06
-1.77194018023711e-05
-2.53426923860427e-05
-1.78387193027868e-06
-1.18263449715624e-05
-1.25956429947384e-05
-1.10347507892328e-05
1.31432442601604e-05
-1.146857345373e-05
-5.09488155838318e-06
-2.27918095347181e-05
2.27723836004641e-06
9.60329087076927e-07
-2.07066078336109e-06
2.23517478796904e-05
7.609036792212e-06
-4.90312184656203e-06
-1.55096411983393e-06
-1.95933251270641e-05
-1.69658956845369e-05
1.15796330105928e-05
-3.61448262763777e-05
-2.3842801015757e-05
-2.70793820308086e-05
-2.73488588529903e-05
-1.62914803757159e-05
-2.7391566372438e-05
-2.48676698823474e-05
-1.02400345107115e-05
-1.05524593661744e-05
-9.75763804624409e-06
-3.93709453327208e-06
5.2452212008886e-06
1.76851710216827e-05
2.73677073769219e-05
-2.36361110555238e-06
-5.041681256604e-06
9.9360731625755e-06
8.44137208880675e-07
-2.72373320076755e-05
-1.46602392973698e-05
-1.33859991335145e-06
-2.10487087610966e-05
-3.07070496791596e-05
-4.16780234987064e-05
-8.49279193371856e-06
-1.43401514863929e-05
-1.49466307946668e-05
-2.00448398253987e-05
-9.2629294822046e-06
6.93761227753021e-06
4.48924234075834e-06
-1.53404776472697e-05
-1.99880500866096e-05
-1.35300887359365e-06
2.50159767154685e-06
1.37735156215582e-05
-1.15363303107064e-05
-1.25888562135943e-05
-1.08632047908612e-05
-1.86725278436717e-05
-2.28677476063142e-05
1.21939022664892e-06
2.21917319407271e-06
-4.31104499152163e-05
-1.19864647005619e-05
-8.18770480220533e-07
-3.77137945638617e-05
-1.52792790024047e-05
-5.24008971803618e-06
-3.44641457870484e-05
-3.99127174623431e-05
-2.06318994062033e-05
-3.64676634876966e-06
1.0134695942731e-05
-1.64677864871792e-05
-2.61680183192417e-05
-2.26464696357511e-05
-2.310580618917e-06
-2.08498976029377e-05
-3.27209311997891e-05
-3.27501765494143e-05
-6.15123083541593e-06
-2.97420754833347e-05
-2.23163169522469e-05
9.86857636554549e-06
1.00490728077015e-05
3.36005076869888e-06
-2.87658618723353e-05
-2.85838359569527e-05
9.12457316056764e-07
-2.7628602532534e-05
-3.18543249832123e-05
-2.56641146906948e-05
-9.96446070224026e-06
-1.11150949625588e-05
-3.48413585733884e-05
-1.3071586339571e-05
3.15484260276668e-05
-5.78379673248272e-06
-7.18129305191869e-06
-1.4072380077777e-05
7.62067828768524e-06
-7.64158846837601e-07
-1.66449112883876e-05
-1.8887955089895e-05
6.96170110733169e-07
-1.78812779383e-05
-1.51035896042798e-05
-1.01362914487737e-05
-1.94356705675982e-05
-1.01589917385455e-05
-7.52399826619578e-07
-9.77617097310334e-06
-8.71189883706664e-06
-9.16968836780406e-06
8.76543288468146e-06
-1.31056253176762e-05
-1.63559264801747e-05
-3.84433165086913e-06
-1.10762992702199e-05
-1.23080838380191e-05
-3.14371068819105e-05
-1.3799129598444e-05
1.05238274155656e-05
-2.30743055666833e-05
-4.28401141525652e-05
-4.08973645447557e-05
-1.69570726561706e-05
-2.56259720100531e-05
-4.23678933945207e-05
-3.71191753774244e-06
2.52534066032052e-05
-1.54748213503387e-05
-1.61933353722037e-05
-2.03917608192949e-05
1.77622234037704e-05
1.53461537431578e-05
-1.65033301495047e-05
9.53241947541296e-09
1.27183658947774e-05
-2.33967167097359e-05
-2.81185224385489e-05
-3.20417528233996e-05
-2.29731481099937e-05
-2.61472294941517e-05
-4.67318991436414e-05
-6.23317932304684e-06
-4.93691730877671e-06
-2.91051126689294e-06
-3.30855986109803e-05
-4.32362524408795e-05
-2.84062324223063e-05
5.99629674424132e-08
-1.16738177477071e-05
-1.90278302337745e-06
9.10150523322052e-06
-6.77998320751395e-06
-1.64297637565e-05
1.50762425712658e-05
6.44945090598938e-06
-3.25940457914886e-06
2.44864259272874e-06
-4.42119612802177e-06
-2.23332380227883e-05
-2.50995362405507e-05
-1.89715962553027e-05
-1.24548475565897e-05
-2.69319261222552e-05
-3.64129278148915e-05
-1.81591623328974e-05
-1.05018034811113e-05
-3.89175677243841e-05
-2.28273892072486e-05
-8.48167488414436e-06
-7.56348311290272e-06
-2.01849200312675e-05
-1.19725927153536e-05
6.08380284348215e-06
1.24680004018536e-06
-3.42842687051525e-06
-6.38117529050093e-06
-2.32840081131349e-05
1.72423469517653e-05
-1.38326103963306e-05
4.28251962093874e-07
-1.58511943736903e-05
-5.20276048814241e-06
-1.98445957263677e-05
-3.67076117874496e-05
-1.92325583442613e-05
-2.45677877198251e-05
-3.03589621499121e-05
1.3257827832819e-05
-4.95578535959627e-06
-6.21351294175818e-06
-3.43031762119386e-05
-1.71415854162656e-07
-4.14099938555953e-06
-1.5467888976979e-05
-3.96850663030511e-06
-1.60981043410259e-05
-1.58229920164859e-05
6.94531851869724e-06
-9.00264320384066e-06
-4.53714150222135e-06
-8.64529080308032e-06
-3.37118982870818e-05
-2.81287238649695e-06
-2.60929485452356e-05
-1.55361716640271e-05
-3.39421116108533e-05
-3.80513450926069e-05
-6.70164325834756e-06
-2.40757056038254e-06
-2.55617447385419e-05
-2.10769771161484e-05
3.78452615110268e-06
-1.29521773577328e-05
-3.32138446550004e-05
-1.10513290300902e-05
1.3308825219045e-06
3.03017405160007e-05
-8.45771194871369e-06
-1.60380580029957e-05
2.38317823324353e-05
-9.1228246548709e-07
-3.29042831144213e-06
-2.1046411572604e-05
-2.00047836375861e-05
-1.48204526425175e-05
-2.41572058559923e-05
-2.91998343431211e-05
-2.60026616141869e-05
8.69971223607337e-06
-2.1952075792767e-05
-2.88741342594903e-05
-2.21143535402858e-05
-3.96198348459668e-06
-2.32204089769443e-05
-5.14154285777113e-06
-1.2015432863327e-05
1.28917941189708e-06
-1.25545849737572e-05
-1.68890458033371e-05
-5.48535778375806e-06
-4.87673739097958e-06
7.62891072973021e-06
-3.25940918432472e-07
-8.73426189095997e-06
-1.6355185809361e-05
-1.33487320373451e-05
-1.53401051016085e-05
-1.17867488603011e-05
-1.87723047512133e-05
-4.31162507373656e-05
-1.52597501466292e-05
4.72296884145954e-06
-1.93562112706776e-05
-2.51404733106038e-05
-8.39275483986745e-06
1.94673151263221e-05
3.58726112069161e-05
-2.81440740184496e-06
-6.49111576279404e-06
3.16719157462221e-05
-1.35486095337738e-05
-1.13965341333998e-05
9.24432576952023e-06
2.38851478757422e-06
3.15086866902703e-06
-1.14721968179797e-05
1.89270107923247e-06
1.06784794068754e-05
-1.34704584723277e-05
-2.35817070555147e-05
1.03477717920998e-05
-2.73013984632413e-05
-3.03063423942848e-05
-3.51527050150446e-05
-3.84991537027044e-06
-1.21960800594576e-05
-1.39183720338786e-05
-1.5790504006856e-05
-1.1582345211977e-05
5.88905625360056e-06
-9.79221610175933e-06
-3.52418708991702e-05
-6.698307791392e-06
-2.14156401789883e-05
-6.71967020182091e-06
-4.76503342259253e-06
-4.76791387908228e-05
2.51339427878712e-07
-8.2094285161984e-06
-2.00152778143345e-05
-1.1539031177753e-05
-2.55528928565987e-05
-8.3499866480167e-06
-3.60034624908459e-06
-1.16883555917992e-05
-3.94537485384616e-05
-6.65146253488851e-06
-1.03297740939126e-05
-1.98650506737632e-05
-1.3671718683722e-05
-2.66813013623782e-05
-2.11758757099397e-05
-1.95413768996956e-05
-1.98770195984671e-05
-7.01162401649027e-06
-3.48637531009958e-05
-3.05845163091471e-05
-1.10068646224302e-05
-1.59178530519438e-05
-3.64198891350069e-05
-3.90088622698335e-05
-1.3394529543183e-05
4.69502697342317e-06
-3.47664269223061e-05
-1.34993005440511e-05
-1.04556399905614e-05
-1.8201365424315e-05
-1.75175994886566e-05
6.91760736980142e-06
-1.86552439488568e-05
1.79697489185006e-05
-2.03096204180819e-05
8.83960338741089e-06
2.65898890621677e-06
-2.44377631340481e-05
-2.78971515812349e-05
1.43131614410076e-05
1.81499116942045e-05
-3.67140239028613e-05
-2.89208314200235e-05
3.97036841386915e-05
-2.4393928065198e-05
-3.48314705338738e-05
5.76330269058663e-06
1.19544207190558e-05
-8.45392622336601e-08
-1.70370400318676e-05
7.4163561866563e-06
2.51398159292842e-05
1.01978257054779e-05
-1.54190108117312e-05
-8.67194954799181e-06
1.97032751482112e-05
1.53872024732143e-05
-2.12173326868802e-05
4.34615798674746e-06
1.65410720353308e-05
-4.91859024007817e-06
-2.57871831417507e-05
-7.00716946170187e-06
-9.31680277481822e-06
-5.14970952913302e-06
-1.78762619106056e-05
-2.06912592572342e-06
-8.935843331084e-06
-2.28893054553861e-05
-1.91860112901054e-06
-6.86482621003146e-06
7.91235591946905e-06
-4.94862898594399e-06
-4.38478301927709e-06
1.87075928918956e-05
-1.35011208805566e-05
-1.75895797427742e-06
1.42690061454143e-05
3.35248566323809e-05
-1.46203471699339e-05
-3.76235625765713e-05
-1.13648821318586e-05
-5.08685828925059e-06
-2.50030954058016e-05
-4.57597917818605e-05
-6.8078178643081e-06
-9.29474090373309e-06
-1.7074703549219e-05
-4.94679910971882e-05
-3.05785161580964e-05
1.7918656342277e-06
-2.24225972933481e-05
-4.23401140175534e-05
-1.0469903097835e-05
2.54479130615848e-05
-5.69767885889692e-06
-3.91483149197743e-05
3.47982803929913e-06
2.8430807019059e-05
1.63670705150987e-05
-2.34668423693172e-05
-2.78193947598239e-05
-7.60916806586439e-06
2.06253766553594e-06
-2.5578313403e-05
-4.357222892466e-05
-1.26310726394931e-05
-1.59332456838226e-05
-4.01245905777599e-05
-5.59958935711916e-05
-3.4922932517075e-05
-3.75039172002935e-05
-1.6767627612161e-06
3.25019084053023e-06
-1.72122468890086e-05
-1.81174591302379e-05
1.2271186059159e-05
3.42742105723504e-05
1.00621925683636e-05
-2.1522978812017e-06
2.87142913672514e-05
2.05671210616737e-05
-2.32714920420271e-05
-1.80325827368554e-05
1.27200645899445e-05
-3.8062779354801e-06
-3.67808968941043e-05
-6.51894711248301e-05
-1.28753539516005e-05
-1.88342763148863e-05
-2.47266868050446e-05
-3.75907392490618e-05
-1.11391073840864e-05
-2.41795353430478e-05
-1.58643679352703e-05
2.43937591926398e-06
2.53344512574036e-05
6.94831912724657e-06
3.25805512518484e-07
-2.67238660040299e-05
2.72096371481173e-05
3.26066410197678e-06
1.08536677052251e-05
-1.64723665584694e-05
9.83430782173411e-06
1.75156210124759e-05
8.72536318304775e-06
-2.53798645578333e-05
-2.19456242206998e-05
-8.84865052175787e-06
-3.72589952177313e-05
-4.81523823639081e-05
-2.41977322630706e-05
-8.0074289939106e-06
-1.35480211305954e-05
-7.13546527707864e-06
-6.73593474352684e-06
-5.10812061910175e-06
-1.90482862401022e-05
-1.62497924147362e-05
-1.31121533807031e-05
-1.94137154318891e-05
4.01615649774858e-06
-2.11834273112579e-07
7.64054925338926e-06
-2.1929419895295e-05
-1.66640308645093e-05
-2.19911195799303e-05
-2.84398700995204e-05
-3.65805585903725e-05
-3.10544011160115e-05
-1.69466320120517e-05
-3.31536831623772e-05
-3.51933134146038e-05
-1.87992443923598e-05
9.43781605418522e-06
-5.40184860269843e-06
-1.85621385003511e-05
-6.607639984656e-06
8.55762903898684e-06
-4.70696035153554e-07
-1.07686829350702e-07
-2.58965065096611e-05
3.16629369348223e-05
3.74051397227442e-06
-2.54195413592451e-05
-4.58372156833396e-05
-1.99673127622376e-05
-3.07283617536772e-06
-2.3923470465513e-05
-4.12846866097476e-05
-6.88033154249438e-06
-9.59946820962048e-06
-3.47459174630143e-05
-3.97736190220201e-05
-1.37782591502312e-08
-1.76027020381882e-05
-3.23073950941061e-06
-2.6066758030978e-06
-1.48157697334847e-05
6.83631750758063e-06
1.84595681885404e-05
-2.43604844654068e-05
-2.27595828324528e-05
1.56827372616832e-05
-2.29818244740917e-06
-1.49211623204968e-05
-1.2116944411872e-05
-7.28798756638925e-06
-8.23928788285535e-06
-1.21230393947175e-05
-1.08201074367612e-05
-1.03397366215876e-05
-1.15659228625275e-05
-2.47646673809395e-05
-5.54774049880459e-05
3.92699656076526e-06
9.21200849267906e-07
-2.22790275150669e-05
-2.17176446860983e-06
-4.82598949378189e-06
-2.96333599855897e-06
-3.61147568232993e-06
-1.11353790357021e-05
-2.31047014352074e-05
2.54253713047416e-05
2.96433466647023e-06
-1.08253349953684e-05
-1.85355195558121e-05
1.43630033732625e-05
-5.5383511802001e-07
-3.34508465356236e-05
-2.87529419604853e-05
-6.40647084242084e-06
-3.65872917800808e-06
-2.21266283716571e-05
-1.92277098074436e-05
-2.8887666918299e-05
-1.5284501976303e-07
-3.39384534217096e-05
6.89172464848315e-06
-1.27747814571194e-05
6.78717500868452e-06
9.82647741129682e-06
-2.83498448257197e-05
7.53161410560354e-06
2.66578244449196e-05
-9.13264013662796e-06
-2.50355934716389e-05
-3.39131882700636e-05
-1.30704000450232e-05
-2.75659056671542e-05
-1.65262614122271e-05
-2.98274576657771e-05
-1.0791911775326e-05
-1.96945218868174e-05
-3.59692460092552e-05
-3.92729507201515e-05
-6.80576265153406e-06
-1.89168612666433e-05
7.03293021649851e-06
-2.16460990488716e-05
-1.41098036999629e-05
-6.94274622775861e-06
-2.60940377409968e-06
-1.24363596206725e-05
1.43933729698462e-06
-2.26483443499806e-05
-6.40135043604885e-06
-1.34283269741726e-05
-1.74996160075544e-05
-3.41864491312461e-05
-3.64490971442121e-06
1.61967493036538e-05
-1.75282342071821e-05
-2.41532610816911e-05
-2.93348065745291e-05
5.52863561476898e-06
-4.94640218750553e-06
-3.02027141121155e-05
-2.47959338247525e-05
-7.32869526189778e-06
1.14596016416062e-05
-1.26261528510521e-05
-2.78935282955674e-05
-1.88234016182014e-06
1.21221646134553e-05
-2.25467146399197e-05
-3.2900462649263e-05
1.38096503373202e-05
-3.89521653992634e-06
-2.11365385765871e-05
-2.8449579061236e-05
4.10097462520074e-06
-1.39800019923137e-07
2.96655492927195e-06
-1.2701824843035e-05
-3.2805082917538e-05
-1.3470799067127e-05
-1.63667912184479e-05
-4.31054301616383e-05
-2.73249788231578e-05
-1.36118657889344e-05
-5.77709959395677e-06
5.91002079683196e-06
2.4055191877553e-05
3.01999285331981e-06
-1.08293668337946e-05
1.2918834051598e-05
-2.80573061946919e-05
-6.93431338991951e-06
1.01052743932651e-05
-1.27182732690944e-05
-1.23686173314227e-05
-2.43507460319666e-05
4.41413076202459e-07
-2.44210490652609e-05
-1.35720273914397e-05
-1.49724008891057e-05
-6.67469084213522e-06
3.25405181912391e-07
-8.78289908043353e-06
-3.424144850438e-05
8.44208126088599e-06
7.18906008279212e-06
-1.52436618032074e-05
-2.47529335037048e-05
-5.49229967507977e-06
3.4761841515408e-05
-1.0211823559801e-05
-3.60229206205246e-05
2.0954398992928e-06
-1.58261816696389e-05
-2.85347255938143e-05
-5.007784735339e-05
-2.21149741055584e-05
-2.41717799766658e-07
-2.74374398367553e-05
-5.54122945055482e-05
-3.00970414575156e-05
-4.89359526019152e-06
-5.37910237127488e-06
-3.16756542273152e-05
-2.03743087090992e-05
1.94766498543495e-05
4.57062641207422e-06
-1.51533046972251e-05
-4.43433476563943e-05
-1.06088565956337e-06
5.16026563119715e-06
-3.79034375128202e-05
-1.73920781811162e-05
5.59331628081605e-06
1.66698855666226e-05
-2.09733625930809e-05
-2.15490339833862e-05
-2.60424034654118e-05
-7.62293817073569e-06
-3.21456467785565e-05
-2.32759047450535e-05
-2.13116072585722e-05
2.41233296897636e-06
-2.38170731960606e-05
-7.64662722283445e-06
-1.67254505297815e-05
-2.08227543934589e-05
-4.55010933271974e-06
-2.62415195868363e-06
-8.64210036439598e-06
-1.11615797928198e-05
1.34413860869041e-05
-9.0129722050132e-07
-2.19274816227103e-05
-1.05445311175844e-05
-2.628884119635e-06
-9.8858907062081e-06
-2.80270496230466e-05
-1.28058354009629e-05
2.09431860556421e-05
-3.38138431267324e-06
-1.31672671775084e-05
-1.52382315776908e-05
1.20323538813624e-06
-1.17751700955318e-05
-2.02167631749944e-05
-2.42737621968702e-05
1.37781525152e-05
1.2762075925225e-05
-4.28691751336142e-05
-1.36642115409355e-05
-5.52319048305985e-06
5.69143503156513e-06
-2.27331786854081e-05
-2.03138999740374e-05
-1.79276477497883e-05
-2.54830286741813e-05
-2.24250829775726e-05
-5.28262322120667e-05
9.9924192858101e-06
-8.10260881755572e-06
-3.02369615371358e-05
-2.40389126451783e-05
2.85536902363318e-05
1.26377409287369e-05
-1.55327815274658e-05
-8.00518377896545e-06
2.12281736271294e-05
-1.04429354217578e-05
-2.45442386565593e-05
-2.20866084225334e-05
1.5382351306265e-05
-1.56933749604291e-05
-6.73207239279107e-05
-2.56602855590638e-05
-1.16463418254813e-05
-3.78844163481095e-05
-4.24163958774671e-05
-4.81043653972884e-05
-4.16103417331147e-06
-3.80182085440493e-05
-4.78910690511397e-05
-2.06058225063897e-05
3.52569200581478e-06
9.34119318912369e-07
-8.24102270355044e-07
-1.91897804060677e-06
6.09361536038589e-06
-2.28873499847087e-05
1.10568542977667e-05
1.28320946552195e-05
-1.42117610882658e-05
-9.61099060663753e-06
-6.76828243455881e-06
1.0888496999769e-05
-2.27213895265307e-05
-4.80484760131401e-05
-1.36294916104595e-05
-1.07054889248655e-05
-2.04918426778669e-05
-3.67151120277888e-05
-3.92908587722764e-05
-1.92995760460668e-05
-3.16502013454822e-05
-2.34650317902222e-05
-1.47922892223492e-05
-1.64348349816268e-05
6.94583298069159e-06
-1.23397885525283e-05
1.79812196601868e-05
1.09388444433827e-05
1.19281174145339e-05
1.30187503411973e-05
1.15503001188473e-05
1.70179992826897e-05
-1.06032692623504e-05
-6.53195512228463e-06
-1.44092466098736e-05
-2.85815830657337e-05
-3.40513406665544e-05
-2.1422751168352e-05
-1.39575748861132e-06
-1.82115359260483e-05
-2.66438351893278e-05
-1.21976726238782e-05
-1.49604813106147e-05
-1.59865807604416e-05
-5.04137846025516e-05
-1.8744248135017e-05
8.42496288329351e-06
3.27418902592124e-06
-1.44591180858531e-05
-8.39177240022614e-06
1.48567148867815e-05
-4.06551347941191e-05
-2.36870162574732e-06
-5.87787182222353e-06
-4.43894378893692e-06
-3.12327832490821e-05
-2.49220359405297e-05
8.45394365482206e-06
-1.53110354826411e-05
-1.89470966208362e-05
-3.43331996465918e-05
-5.32339527913088e-06
-5.96998896109042e-06
-2.39046768946722e-05
-5.12623500823457e-05
-2.04552975588269e-05
-4.15487827858659e-06
-1.71033500154341e-05
-3.09770578911483e-05
1.9813532822209e-07
9.98282812478544e-06
-3.70086182541579e-06
-1.68069741657882e-05
-2.7681673893455e-05
2.35942273823472e-05
-1.16603764134297e-05
-2.95002960852101e-05
-2.99758484878309e-05
-8.00403751154047e-06
-1.24480191991519e-06
-1.01970826818376e-05
-3.13981175074237e-05
-1.13880828295801e-05
-5.84670092355169e-06
-3.90086168156414e-05
-2.9400641962481e-05
7.08741438602669e-06
-1.62858288080692e-05
-4.75474938908277e-05
-1.6767340111446e-05
-1.24878007157103e-05
-2.58589154961921e-05
4.33269608710026e-06
8.22852071963485e-06
1.03707770351517e-05
-3.16097209161659e-05
-1.06703456872903e-05
-6.71725060794435e-06
-1.05425888418897e-05
-1.90825652718101e-05
-1.71899805813344e-05
-2.04048695686312e-06
6.89636970691746e-06
-5.04085173393042e-06
-1.3119461541875e-05
-4.44233945580561e-06
-6.4837554065763e-06
-4.71152013428949e-07
2.25888887592217e-05
-7.08905804636039e-07
-2.10599287082888e-05
-1.94361108974687e-05
1.7142128791378e-05
-7.16158158584027e-06
-3.16096481983792e-05
-2.42451562717679e-05
8.12393864352342e-06
-5.12939513070905e-06
-3.98945845011196e-05
3.11578167914776e-06
2.51367081287785e-05
-1.38250972562781e-05
-1.92778812400353e-05
-4.79292506937871e-06
-1.64797802023196e-06
-9.65688206215062e-06
-1.89676970386029e-05
-2.17090455760021e-05
-8.33647679204508e-06
-4.47444180715342e-06
-2.26606480099112e-05
-7.86815370206353e-07
-4.05542285354232e-06
-6.1925009666962e-06
-2.40921085209522e-05
-2.53212232614031e-05
-2.64918294285318e-05
1.33098687156435e-05
-2.90778504741307e-05
-1.71924570953741e-05
-1.52553985456747e-05
-2.19545992621654e-06
-7.57339650428534e-06
-9.20747467896748e-06
-7.06991897747937e-06
-1.44380574534999e-05
-2.60813814058282e-05
-9.75429052222541e-06
1.02903986659569e-05
1.17031397236955e-05
-2.07615831031998e-05
-2.22036990518388e-05
7.5833527082632e-06
-3.05774362023626e-05
-2.57353597074234e-05
-6.10081127794691e-06
-2.33168888668444e-05
-4.60468706679302e-05
-8.40961592687849e-06
-1.179397929492e-05
-4.83247880156528e-05
-1.91382198980485e-05
-7.60437524814936e-06
3.67375096155559e-06
-4.80346796240401e-05
-8.48459829808653e-06
3.56221695885295e-05
1.5419691970779e-05
-2.66926538946453e-06
-6.69844079750677e-06
2.81250310235314e-05
-3.4266150776727e-06
-4.90075438210433e-05
-4.16898023374041e-05
2.3104840469269e-05
1.41005037184991e-05
-4.39729041626056e-05
-3.2057579169176e-05
-5.46961152309928e-06
-9.29948769955957e-06
-3.60535305928384e-05
-4.81510878622993e-05
5.69255880653957e-06
2.70056858418277e-05
-2.75554270505286e-05
-1.1924029748437e-05
1.22934380232108e-05
1.42927849007985e-05
-2.1024992900937e-05
-1.55289207738305e-05
-8.92325938743912e-07
-5.91445004374389e-06
2.55076567748984e-07
2.02718916727846e-06
9.87366559366396e-06
-2.61746259214069e-06
-1.09958436623113e-05
-2.26448003621764e-05
-3.76263256515418e-05
-1.42455176317395e-05
-2.52127509942078e-05
-3.64214740057622e-05
1.01627660505357e-05
-1.4066602580842e-05
-3.48791118052551e-05
-1.71073465736634e-05
2.44315989460167e-06
5.29033885575355e-06
-1.90543548129033e-05
-1.71265203482059e-05
1.00759237083228e-05
1.22218418204221e-05
1.88748388025115e-05
5.46752478521352e-06
-3.02859987833017e-06
-2.64363962607834e-05
-9.35327469899271e-07
-2.63166086110467e-05
-4.48890464124143e-05
-1.02152597360491e-06
-2.35573740693148e-05
-1.4194228615908e-05
-1.34814363240519e-05
-4.73813947346492e-05
-9.94052964767945e-06
-2.82083464166388e-05
-3.29351061303523e-05
-1.78984069714361e-05
-1.47220507928923e-05
-8.18209122757148e-06
-2.69765444228746e-06
-1.68191424298622e-05
1.01807986700664e-05
7.0208649766948e-06
-1.4081309713201e-05
-3.15782500724381e-05
-7.9394561126097e-06
1.13578778812386e-05
-8.82440183201299e-06
-4.00571852696457e-05
-2.18106418994439e-05
-2.77232869645449e-05
-2.81251973079474e-05
-2.32782978004035e-05
-2.63254898241217e-05
-5.20593354541783e-06
-1.86032938694647e-05
-4.78162735792063e-05
-2.82914947343121e-05
-5.00412828511848e-06
-2.36159528107248e-05
-1.26922377447074e-05
-7.3191086656812e-06
2.14410378692832e-05
5.69609179358615e-06
-2.35339501056251e-05
1.71595668690679e-05
2.00228141626639e-05
-8.23715622354231e-06
-1.70117412269242e-05
-1.38857484796459e-05
4.24529126532658e-07
-3.11821739042881e-06
-5.10890663612357e-06
-2.76981647206271e-05
-2.4833742479691e-05
-3.91091848017979e-05
-2.30558876219772e-05
4.31746102849288e-06
-2.48639842988012e-05
-3.50372168475901e-05
-9.81598012396798e-06
1.26759671153174e-05
7.12432649011444e-07
-2.86778840361958e-05
1.78222660027762e-05
2.7649323335502e-05
2.38581588227965e-06
5.54790823403499e-07
-1.79056984001009e-05
1.99912351788415e-05
1.5219636630619e-05
-1.33478238364568e-05
-8.47310973034009e-06
-8.64209732551876e-06
-9.96392531964027e-06
-5.53802515379114e-05
-2.71387098968526e-05
-2.11654465470061e-06
-2.77733844591555e-05
-1.1122376473005e-05
-2.40939765454807e-06
1.38167628588338e-06
2.22961624707698e-06
-1.27111096510693e-05
-1.92885160814701e-05
7.61480190884866e-06
-1.16931132699108e-05
-9.17650797560853e-06
1.60278050027046e-05
2.1817252675951e-06
-5.06670245721726e-06
-2.0929506952269e-05
-1.84414291280392e-05
1.85476881520547e-05
-2.52877149502784e-05
-5.87902037060826e-05
-2.86653290129242e-05
-3.6368144657975e-06
-3.68289504666716e-05
-4.03846143382391e-05
-1.28069895873286e-05
8.93432015590132e-06
-4.8062732716553e-05
-3.40852868713432e-05
-3.68680739230131e-06
1.32130419165545e-05
-7.05261364036902e-06
-5.63496522279125e-06
-9.88294566192413e-06
-1.80302867782372e-05
2.70319364287792e-06
-1.84262672246454e-05
-5.00999161373175e-08
6.18780996292646e-06
-1.82014052298918e-05
-3.44137279354043e-06
-1.37388220180183e-06
-3.4345991577875e-05
-2.6308281987275e-05
2.20870767361122e-06
-2.74680927594134e-05
-2.11433940100595e-05
-1.36647575344396e-05
-4.23018380776156e-06
-7.26195030375336e-06
-2.7285259097052e-05
2.87111810746248e-06
-1.51435873393906e-06
-5.34853463546822e-06
3.06586694264899e-06
2.80210107348829e-06
8.4775172723699e-06
-1.3667604587668e-05
-2.1205836118052e-06
-7.38235698876551e-07
2.09380539305191e-06
-1.24888941989837e-06
-2.44768551585123e-05
-4.2425691541641e-05
2.29671961016569e-05
3.3031531224217e-06
-2.88478596973197e-05
-3.31016838135283e-05
6.02086261141307e-07
-1.75656846909697e-06
-2.46136174983693e-05
-1.00839626388284e-05
2.05084638581075e-05
-4.43925845915927e-06
-2.35638030675612e-05
1.08288292639276e-05
1.91271066581436e-05
-1.33018216442736e-05
-1.00951085255768e-05
9.17425756083147e-06
1.35410441717629e-05
-1.19421070508089e-05
-4.08672196304652e-05
-1.55526320665041e-05
1.35301966498706e-05
-3.13203721612296e-05
-3.64894373181136e-05
-1.30905745797329e-05
1.95494980835003e-05
-1.97635615556507e-05
-2.82792651542217e-05
-6.89891644637471e-06
8.73489715250631e-06
-9.52939803989721e-06
-2.35515597837834e-05
-1.25240094940782e-06
3.28307753028873e-05
-2.57525097970883e-05
-6.00632547548893e-05
-1.24336397314537e-05
-1.72460882984834e-05
-3.62392962724076e-05
-3.40491836702581e-05
-4.12440787984328e-05
-2.28130373180444e-05
-8.5705212758459e-06
-2.12480326191541e-05
-9.53248568446305e-06
-1.08594784169496e-05
-1.51758314054715e-05
-2.30543283264953e-05
-4.46587350102511e-06
-1.47871690144153e-05
1.1446049663639e-06
-1.65055938516894e-06
-1.37721895712281e-05
-1.59737308000671e-05
-4.20556346740143e-05
1.05445349839096e-05
-5.45039032753589e-06
-1.21909022462119e-05
-8.9262054948143e-06
-9.80252001470179e-06
-1.12693407352054e-05
-4.39403584209218e-05
-2.88463237351543e-05
-3.36109693739223e-06
-1.09785017491202e-05
-2.15347704473189e-05
-1.78452228438081e-05
4.75252904103575e-06
1.28800599990107e-06
-4.31157204371237e-05
4.77894256498196e-06
3.65921758390534e-06
-9.14861979153733e-06
-2.06087718711203e-05
-1.47051579547199e-05
1.06343515924383e-05
1.92497310360876e-05
-2.51381396599469e-05
-1.90790057021435e-05
-9.7263563617313e-06
6.91291804626877e-06
-1.97395285395867e-05
-5.07218298707172e-05
-3.98991113218956e-06
2.45100582884272e-05
-2.28948577448819e-05
-4.1828696757118e-05
-9.09569497589459e-06
-6.07368593179609e-06
-5.38733240020555e-06
-1.40634218010773e-05
-1.11206828039743e-05
1.2767171252245e-05
4.16870446391994e-05
-2.77652784944349e-05
-1.81122031254268e-05
1.60944705468474e-05
-2.13292327373573e-05
-2.21973179874254e-05
-3.179622988056e-05
-2.9284965329508e-05
-7.09832228966289e-06
-2.77286940646957e-05
-2.86247356260175e-05
-1.83696476479551e-05
-2.41139031459581e-05
-3.32177074670592e-05
-3.77702302963286e-05
-1.78031207744443e-05
-7.35081131653343e-06
-8.59942361737452e-06
-8.88647934526989e-06
-9.43158465496814e-06
-3.22721713083634e-06
-8.01120069322413e-06
3.11320704793866e-07
-1.60334306111734e-05
-1.33990891868704e-05
-4.78616127772428e-06
3.04858614231024e-05
-2.51551715271262e-05
-4.61696759655538e-05
-2.58385764089172e-05
-1.98386358905337e-05
-3.10063483612629e-05
-7.05635933442539e-05
-3.49842039523902e-05
-6.29985497677441e-06
-1.65836388490507e-05
-4.88263828514522e-05
-3.11106610423786e-05
1.75872533439458e-05
-1.94354730098367e-05
-4.21480888502593e-05
2.6963392598827e-06
3.21709642484954e-05
-1.02377261518317e-05
-8.05898563790724e-06
-9.45597470850441e-06
1.52619309949833e-05
-1.2055854421527e-05
-5.37925819906047e-05
-1.0160082834956e-05
1.18062289331049e-05
-5.17503375197675e-05
-5.35194824361631e-05
-1.33012343213849e-06
5.14755326270387e-06
-3.77279116731989e-05
-5.35628197019691e-05
4.25232460357437e-06
5.01478046836707e-06
-2.42148004274269e-05
-7.7015018614877e-06
2.06511977384217e-05
9.46119758469176e-06
-1.7326046000575e-05
-1.4663275545057e-06
4.3950537727897e-05
-2.04095187074901e-05
-2.38515950151671e-05
2.1568833228623e-05
2.88369323621384e-05
-8.36401438556736e-06
-2.81201694922577e-05
-1.46695115536351e-05
-7.20927982344037e-06
-2.90123742070483e-05
-4.50300923604967e-05
1.23276945846299e-05
1.46541450314035e-05
-2.09208399069111e-05
-1.61789211421457e-05
1.33318792731741e-05
2.60137305810034e-05
-9.12654669348913e-06
-1.88988142648208e-05
2.48727297533856e-05
4.30345205117879e-05
-6.56376804851614e-06
-1.69169369239749e-06
1.64533477059947e-05
-1.33967051717287e-05
-6.30048576253951e-06
-3.33378522719638e-06
-6.5345091035518e-06
-3.75653570006984e-05
-3.38612198061673e-05
-6.60954645171575e-06
-1.39482596434002e-05
-4.0153063931457e-05
-3.15582212207172e-05
-2.20719955657768e-06
-2.00844064791121e-05
-2.74553104067387e-05
-2.15033722188694e-05
5.54855015381814e-06
5.44649552921768e-06
-4.83096926541134e-06
-8.92941542549309e-06
3.60449532351507e-05
3.3829732800881e-05
-3.86118756167636e-05
4.11306060202609e-06
2.18824236224238e-05
-3.21670784445921e-06
-5.5531384384722e-05
-3.80908560958946e-05
-1.4663704582692e-05
-2.17383179258406e-05
-6.40733980504432e-05
-4.2134412592071e-05
-4.18595312213799e-07
-3.0188288446602e-05
-5.17473391950478e-05
-4.10449599756154e-05
1.96515055161439e-05
1.11158176024287e-05
-3.03282409518453e-05
1.26891427450179e-05
3.24805306577728e-05
1.43223175564676e-05
-2.49518125343271e-05
-6.71174044821081e-06
2.12015508371815e-05
2.0470789486746e-05
-4.55336268024782e-05
-3.03749851003003e-05
1.33475726687633e-05
-1.63404477220504e-05
-4.86701052560759e-05
-3.49611620246571e-05
-2.37125383550879e-05
-1.51990002531018e-05
-2.60218742409231e-05
-1.9600959481951e-05
-8.79949169991331e-06
1.06629502170012e-05
3.48243810737e-06
-1.64862999267213e-05
-6.54385755155383e-06
2.22568804248903e-06
4.29210397106193e-07
-1.13533759229381e-05
-8.68860512749049e-06
-4.66617339006065e-06
-3.02358278143425e-06
2.07932380780484e-05
-3.52695184812765e-05
1.92145056030044e-06
-1.20350559827936e-06
-1.07610217296386e-05
-3.45293662380006e-05
-1.2965074618379e-05
-3.79688119501635e-06
-2.33130929276661e-05
-1.83882810482495e-05
-2.07261051981687e-05
2.44192090816307e-06
1.89803375461553e-05
-1.82292576155781e-05
-2.27354368724699e-05
1.77997920754333e-05
-2.86710238060485e-06
-4.23123460048453e-05
-1.02261225472708e-05
3.26794361892425e-06
1.37557666521112e-06
-3.10078882269048e-05
-2.04278093501214e-05
6.29672896643719e-07
1.52295976287864e-05
-2.31067035031603e-05
-4.17765534340413e-05
-8.43056160289581e-06
1.09623783184033e-05
-3.72523411675061e-05
-2.76501786295807e-05
-2.14015865607745e-06
-9.47919071975239e-06
-2.85233314287355e-05
-2.23492323598049e-05
-3.36957841154044e-06
-2.24394003427201e-05
-1.03987520563785e-05
1.16626814104626e-05
-2.37991983286537e-05
-4.72478681698496e-05
-3.35728323635388e-05
-1.20402718938672e-05
-3.07630157889518e-05
-5.36917421857998e-05
-3.67825905284913e-05
-1.00080140371436e-05
4.88543444390852e-07
-3.384816482261e-05
-1.85533285893771e-05
8.0557361067939e-06
-1.48063858855591e-06
-1.73704719271689e-05
-2.99832593632796e-05
1.00363601885023e-05
8.67162678875986e-06
-2.69558553807766e-05
-3.89630809328509e-05
2.00741379995773e-05
-1.16119600218733e-06
-3.10866538515072e-05
-2.07716603055792e-05
-1.23451920461862e-06
-1.41938923691966e-05
-3.2543036761039e-05
-5.13238729311219e-05
6.92294008908425e-06
2.55492270815074e-05
-2.87260251038764e-05
-1.87365531933401e-05
1.74692882325763e-05
1.47446863433504e-05
-3.28600883670383e-05
7.04304816305284e-06
3.65430243047425e-05
2.73439789090422e-05
-1.54264748123136e-05
-8.64191850474742e-06
8.63595076391226e-06
-6.24733237345522e-06
-3.6557810545232e-05
-9.30257419263638e-06
-1.94303992025934e-06
-3.50935253217221e-05
-4.73682831232978e-05
6.0318327860912e-06
-2.42639608318076e-05
-3.49281544015441e-05
-2.31518224749626e-05
-2.23295207531726e-05
-2.42776562810773e-05
-1.71059670575383e-05
-7.44901048503264e-06
6.92461556332932e-06
5.0975025465246e-06
-1.73489882164878e-05
-1.31438150733997e-06
-3.34662742386374e-06
6.3722280465885e-06
-6.48320226884925e-05
-6.93943512532159e-06
6.0492370424996e-06
-2.63055198792471e-06
-5.59200737670144e-05
-2.72401787334846e-05
2.2424358731089e-05
-2.78608431629589e-05
-6.28340016768416e-05
-1.29311413994354e-05
1.15784437489752e-05
-2.28867609430504e-05
-3.08751736384591e-05
4.60665024534795e-06
-1.76648824684821e-07
-1.60626452374231e-05
-3.55724154211102e-05
7.47444932906526e-06
1.42257862486536e-05
-2.45860842091813e-05
-2.89086376775196e-05
-1.77294638514572e-05
-2.27301737418717e-05
-3.29651390508322e-06
-4.82435206114689e-06
-2.76786439738663e-05
-4.1649161486582e-05
-1.61986490462764e-05
-9.45054973146099e-06
-1.99697541329537e-05
-3.45572432409664e-05
-1.28450771879499e-05
-9.28988793883479e-06
-2.93105026461636e-05
-1.38406531945657e-05
9.55742260623979e-06
-7.10210319983499e-06
-1.32156013314013e-05
-1.86756308495035e-05
-1.88401375719924e-06
-1.28969089047528e-05
4.38400406687012e-06
-1.10219146612358e-07
-2.6727706911162e-05
-9.13275948760757e-06
6.10667340659837e-06
-1.18532112765978e-05
-2.54580665647698e-05
-1.81933020031381e-05
1.24451645398891e-05
-2.97719018799241e-05
-4.34068582348722e-05
-2.28898205310741e-05
7.53601312624569e-06
-1.17152423136063e-05
-3.56426887707129e-05
-2.91650047337979e-05
1.98931416593875e-05
5.69651281027371e-07
-3.60300433543726e-05
-8.02331822782395e-06
1.23438455623057e-05
3.34860565790328e-06
1.05760062333917e-06
-2.88923921302155e-06
-1.06962977028922e-05
-2.16322989255941e-06
-3.50902700339617e-05
-1.85264831499248e-05
7.6692313325626e-06
-1.1489139253672e-05
-2.53349995833052e-05
-8.99530778700391e-06
-7.50764662864784e-06
3.72444357889571e-06
-4.26720947300331e-05
-3.10885989509958e-05
-1.56140310410066e-05
-1.79270713831902e-05
-4.37762376856672e-06
-3.1530176851527e-06
-2.21206217214991e-05
-1.27745092815999e-05
-7.61093667468191e-06
2.42717066026469e-06
-2.23654977121338e-05
-1.10228586364744e-05
4.53494042466962e-06
1.02901733912377e-05
-4.21597954514379e-05
-3.53921239182638e-05
1.31837879043095e-05
-2.60640674640692e-05
-4.61978168090069e-05
-3.15431192469601e-05
1.25928428539696e-05
-1.26362332795595e-05
-3.30188872633192e-05
-7.66334508657906e-06
1.52447546878872e-05
-9.54478058189773e-06
-3.91025584989402e-05
-4.741113223838e-05
1.22746270114512e-05
-4.53696685172192e-06
-3.43541504999998e-05
-1.67124126623808e-05
1.78019815772347e-05
-3.63104734918008e-06
1.22299471431809e-06
-1.5254909236883e-05
-1.63342999308035e-05
-1.48309340205553e-05
-9.48094489994858e-06
-1.72428907391772e-05
-2.60959949907945e-05
-1.05696948967112e-05
-3.19145405303413e-05
-1.53823980202013e-05
1.81128703177396e-05
1.06081348742326e-05
-3.17117278705388e-05
5.44077946218405e-06
1.17861212367247e-05
-1.36426211295232e-06
-4.49992799697445e-05
9.92475571278686e-07
-3.19504850113846e-06
-7.8802576012346e-06
-9.64985763106998e-06
5.97292154539006e-06
1.76129483941476e-05
-8.18169370829516e-06
-8.73216585248888e-06
2.99687037554234e-05
-1.2831679527028e-05
-1.05913739557649e-05
-2.68680189531185e-05
-3.46206402660115e-05
-6.13243530312442e-06
-1.1077986870519e-05
-1.29736922130654e-05
7.17727515739526e-06
-2.0083371861279e-06
-3.8042722739986e-05
-1.41857126883437e-05
-6.44065620078337e-07
-2.57292624579784e-06
1.77270776231923e-07
-6.85548036674591e-06
2.68147352479786e-05
3.92875212778575e-06
-3.17332016942617e-05
4.08639381458364e-07
2.54581972900199e-05
-2.3926135651788e-05
-4.94299551287381e-05
-5.86155031150416e-06
1.63670595795777e-05
-2.76007481603196e-05
-3.95520748402224e-05
3.4908981001286e-06
3.89584971632542e-07
-3.46084183093216e-05
-5.92192777848204e-05
9.12892242974693e-07
-8.91382785078125e-06
-4.55489527759204e-05
-1.44436254322628e-05
6.18710877727219e-06
-1.99461828103098e-05
-5.58150606596778e-05
-3.00397576745823e-06
1.32825772050807e-05
-4.13631959835172e-06
-6.31881796980001e-06
-1.17785753622727e-05
6.96110719220566e-06
-3.84494495204435e-06
-3.0736634607594e-05
3.90240834608096e-06
-2.72023248402047e-05
-2.9003808634801e-05
-6.92677689485816e-06
-3.22899646039529e-05
-2.83649137535415e-05
5.59205022799521e-06
9.08798451858635e-07
-3.81736668650536e-05
-3.12536489254643e-05
-1.91163370627905e-05
-3.49614095161961e-05
-1.68640874932911e-05
-3.15832722921132e-05
-3.1299264662116e-05
4.82425032869847e-06
3.26586327084934e-06
-1.60523220066566e-06
8.09830735601001e-07
5.33727967529292e-07
3.3197433241048e-06
-1.25805882082636e-05
-1.79321974803937e-05
-2.67230336915897e-06
1.23173538780692e-06
-2.42072549208357e-05
-1.49382635565982e-05
-7.47332534276002e-07
-1.0900832369616e-05
-4.21541615210975e-06
-2.47848931199616e-05
-4.11414555610047e-05
-1.27604925052097e-05
1.18317293894477e-05
-7.41653444107643e-06
-9.06344238160908e-06
-7.30834420090294e-06
7.41597981759841e-06
-1.48040231286733e-06
-1.50019865298176e-05
2.38242341678474e-05
-1.11872577173757e-06
-1.3158120687593e-05
-7.45516347463674e-06
1.26269815909722e-05
-2.33921276889317e-05
-3.35582836861357e-05
-3.0088330680644e-05
-4.81845269065952e-06
-1.18069508769289e-05
-3.6119967767165e-05
-3.21676851972903e-05
1.32312901784716e-07
-2.99225132124929e-05
-1.99339352132158e-05
-3.45295476776386e-05
-1.3872492201803e-05
-1.17051049254055e-05
-1.66023056661961e-06
-1.78264682482194e-05
2.63206757131719e-06
-2.24168994722089e-05
-1.12646628064055e-05
8.60684918001642e-07
-1.75528982520302e-06
-9.28160008142742e-06
-5.64066418952694e-07
-6.79240173630773e-06
-1.4179713523549e-05
-1.31403263868355e-05
-9.97307016682339e-06
-2.28827540195303e-05
-2.52623249926292e-05
-3.79594294836826e-05
-2.71345090218474e-05
-1.89995594624569e-05
1.01008544307188e-05
-2.60886126749233e-06
-3.55343022357231e-05
-9.7505973167433e-06
4.66475296926033e-06
-1.55103551441268e-05
-3.41825032934733e-06
-1.54704043074332e-05
-3.57224076258302e-05
-2.54728999950195e-05
-9.27975281003077e-06
-1.38878272038801e-05
-2.37917729132043e-05
-1.13640250162175e-05
-4.00055057754883e-06
1.27871959911036e-05
-1.48933672245831e-05
-2.45358349575418e-05
-1.70715058740717e-05
5.41671649137729e-06
-2.42425934400199e-07
-1.07587162171939e-05
1.90286499483764e-06
-2.98228026246615e-05
-1.22789754570774e-05
-2.09401709520502e-05
5.15075566695187e-06
5.60677556294905e-08
-1.54140702353796e-05
-2.62816939311996e-05
6.42624977703893e-06
-2.38712874526023e-06
-1.17908780261243e-05
-1.52171574163822e-05
-5.70839350505646e-06
-1.63339356618269e-05
-3.79018705230515e-06
-2.65037861932926e-05
-2.58493247705728e-05
-2.0742866639274e-06
-2.81106789591717e-05
-1.35893035488401e-05
-2.11089612664005e-06
-5.98263775179813e-06
-1.62474004918019e-05
-8.32563492099214e-06
-3.75993806185491e-06
-1.45373943781968e-05
-2.79425197976423e-06
-9.85428516369057e-07
-1.88751778024509e-06
-3.35164577481792e-06
1.57254526000237e-06
-9.05527421376074e-06
-2.8056376897475e-06
-1.32290414279974e-05
-2.46436373831133e-05
3.61455548631172e-07
-9.55281357110258e-06
-2.48335748120762e-06
-1.40555507793586e-05
-1.3507371494582e-05
-1.05403136506231e-05
-4.33012563321333e-06
-1.57067169420312e-05
-6.76022916040871e-06
-2.76596332912065e-05
-1.88217282126289e-05
-1.40184457565687e-05
-4.49240715286918e-06
-1.54916776583763e-05
-2.80410432789605e-05
-7.44819103974871e-06
-5.39698942914744e-06
-2.17856879283444e-05
-7.14634933193487e-06
-1.21176016915965e-05
1.1343935723947e-05
-1.08095680321404e-05
-1.73388942075951e-05
4.90432800282917e-07
-7.02588524301594e-06
-1.1694370852188e-05
-1.95308640772182e-05
-1.11146510706833e-05
-9.0367314333976e-06
-3.36521702084832e-05
-3.30736244821495e-05
9.90726037641968e-06
-1.30924752451446e-05
-3.84825315203301e-05
-2.83648394082572e-05
-2.17186088976159e-05
-5.0358529991424e-06
-8.06722031596787e-06
-2.69830968334625e-05
-5.10419979947334e-06
-1.60097999579161e-05
-1.24593691172205e-05
-2.34136161566614e-05
9.04275718930094e-07
-6.54806395642436e-07
9.63288371425804e-06
-2.22697973526077e-05
1.09987328221021e-05
1.30906637428657e-05
-2.49877076078374e-05
-2.94255834415171e-05
-1.08208367858725e-05
-2.02090724483373e-05
-1.92228356932852e-05
-4.07268054332432e-05
3.83932925981747e-06
-1.02757821865174e-05
-1.70184464781381e-05
-2.77415894606463e-05
7.75458706542645e-06
-1.72175636585365e-05
6.19758233795385e-06
-1.01613893137602e-05
2.38731934176821e-05
1.07645948155114e-05
-9.39820744478246e-06
3.06226624117727e-06
7.65613048102971e-06
-1.5207056699926e-05
-3.60633530592701e-05
5.21444493343017e-06
5.0969317343181e-06
-2.46334492992969e-05
-2.20669805498041e-05
-1.7232039835335e-07
-1.14755826487143e-05
-9.56672519367137e-06
-1.56892431404304e-05
-7.8269492576562e-06
6.69456227514847e-06
-2.48999654487045e-05
-3.13879462804408e-05
-1.1168469059235e-06
2.23534756585988e-05
-9.12082561937587e-07
-1.18411075094922e-05
6.94094522370886e-06
1.12227412770775e-05
-2.84990849599517e-05
-3.55379638472143e-05
-1.19176292532822e-05
-2.39884219067491e-06
-1.30964627346953e-05
-2.25735599733009e-05
-4.18388091855522e-06
-3.89629227490792e-06
-4.0309715541627e-05
-2.36893056019761e-05
9.50460423307708e-06
-6.95600984246942e-06
-2.04022731696986e-05
-2.49043088836891e-05
-8.33881151459922e-06
-3.02559227992516e-05
-1.49851954015991e-05
-4.13283491261228e-05
8.49962997549623e-07
-4.505086566831e-06
-1.50157687624505e-05
-1.41790328023722e-05
-2.83939792589739e-05
-3.06742527710004e-05
-9.1885947685384e-06
-8.68196273269051e-07
-2.1951372178672e-05
-4.44820882789969e-05
-7.59922131046596e-06
-3.02175363714941e-05
-2.58471524866581e-06
-4.43169666874027e-05
-8.90906990414721e-06
-1.67228861801454e-05
-1.09455740906565e-05
-2.97634349424508e-05
-6.96183354780262e-06
1.04461362281101e-05
-2.0225360256863e-05
-3.16248643259823e-05
-7.35002119287279e-06
6.62431749978604e-06
-1.02870413629217e-05
-1.71871573245479e-05
1.72844430560757e-05
-1.75032836295878e-05
-3.36455643990268e-05
-2.75285456467977e-05
-3.9549681654924e-06
-9.76235796268997e-07
-7.9131429811435e-06
-3.696905849018e-05
1.97021641998799e-05
3.57698931713982e-06
-3.67322918234383e-05
-3.26085307486151e-05
6.19816355693816e-06
1.49396966344395e-05
-1.09637226248745e-05
-1.99127111798966e-05
1.668597457897e-05
2.37782072737556e-06
-1.49174899404725e-05
5.19389255940125e-06
-4.91361700329134e-06
2.74683661118607e-07
1.22273044864896e-05
-3.32006815767318e-05
8.73605466285092e-06
-9.21069993916684e-06
-2.48540867786079e-05
-2.35406820405873e-05
-2.28395110367241e-05
-2.92648351596799e-06
1.0424161633276e-05
-2.15893776798289e-05
-6.58851698490135e-06
2.06418878598679e-05
-2.06836068605623e-05
-2.07358733831912e-05
3.17089346643399e-06
-7.70594810305165e-06
-2.703803194318e-05
1.6642513480045e-06
-1.23966891390447e-05
-2.28199950188163e-05
-3.36842947579796e-05
-2.40913244519628e-05
-2.82171587704843e-05
-2.98331611584326e-05
-3.31825752051923e-05
-1.84610669716026e-05
-2.11776267906879e-05
-2.36859480479106e-05
-2.07414898463956e-05
-1.39201276699407e-05
-2.9297010190166e-05
-1.23187608218157e-05
-1.1502583162177e-05
-4.93919328330976e-06
-2.53161055361054e-05
-2.85742646923586e-05
-1.67130398746606e-05
4.37260545098737e-06
-9.93244860680398e-06
-1.16063346676252e-05
-4.09055972897271e-05
-3.08343462759578e-05
-3.00475467849306e-06
-1.51366532632286e-05
-4.64277133501748e-06
-1.76053442750381e-05
-9.62472772245583e-06
-3.31445220553995e-05
-2.57556559301415e-05
-1.08893872975959e-05
-3.00563437011897e-05
-1.66834423337533e-05
-1.40477774575737e-05
-1.79367038519169e-05
-1.40389112526849e-05
-2.68382583089295e-05
-1.48405537574792e-06
1.01875710680673e-05
-1.74537047465953e-05
-2.79118368791914e-05
-1.76287392992599e-05
1.05111042581049e-05
7.53431843438307e-06
2.05678779157393e-06
-1.63446818087542e-05
1.56652838689067e-05
-4.9986262161176e-06
-8.25962421794146e-06
-2.08096871065224e-06
4.21443128577774e-06
-2.82896470567668e-05
-1.17544666287546e-05
-6.48807520120308e-06
-1.17915314541187e-05
-2.86478853398851e-05
-3.83638502783887e-05
-3.01993512616467e-05
8.8070794582738e-07
-1.68828361771994e-05
-1.82760664433399e-05
8.3755312516742e-06
-2.73022158834882e-05
-2.13186734863552e-05
-3.1740730640475e-05
5.85938739276771e-06
3.8745875619416e-06
-1.92453852177009e-05
1.83696545460035e-06
2.47915971094224e-05
-8.64556182601426e-06
1.27412879337645e-05
4.3992250567369e-06
-2.3694570506529e-05
-2.52010487779384e-05
-3.1372817851805e-05
-3.52051660431654e-06
-4.69252901099428e-06
-1.01708051309138e-05
-8.78700135636843e-06
-3.87856288532837e-06
-2.03184755856233e-05
-1.16336518284543e-05
-3.17174438644569e-05
-1.0744261800381e-05
-1.14573696428401e-05
-1.54050060035677e-05
-1.32056793443729e-05
1.27736389816858e-06
-1.10433709236785e-05
-4.64504469293739e-05
-2.19108600620699e-05
-1.66608384095758e-05
-3.41178890259783e-05
-3.13076876610389e-05
2.00756624497419e-05
1.23947240647759e-05
-2.0385213299447e-05
-4.22791252745624e-05
-2.09886949175253e-05
1.13248508947012e-06
-2.92452256275617e-05
-4.06321838675002e-05
2.73454086332189e-06
1.95737880874217e-05
-3.70526181871339e-05
-1.93401400543643e-05
-2.42896046530306e-05
1.9410606870748e-05
-4.34962788682549e-06
-1.81308088632707e-05
1.4134845152856e-05
1.40495294303713e-05
2.43686705685501e-06
-9.98470270648011e-06
-3.21112510043322e-05
-1.36031835140729e-05
-3.86112707594102e-05
-3.44110107839451e-05
-4.67359692619652e-05
-1.85851480191382e-05
-2.29310415235415e-05
2.19893608939348e-06
-5.34183861356732e-06
-2.33511295648688e-05
-2.41939074270282e-05
-1.10261433744037e-05
-1.01605245037374e-05
-1.31456415206599e-05
-8.2528094950264e-06
1.25064472454386e-05
1.58279102659289e-05
-1.21186681323196e-05
1.60258068207236e-06
9.4983219808629e-06
-7.12349897974379e-06
-1.15894557651297e-05
-1.73597901578346e-05
-2.24973327112022e-05
-3.2978235142171e-07
-2.40403746618084e-05
-3.05060595026684e-05
8.87254320891001e-06
8.01435221652892e-07
-3.05673476989859e-05
4.99899512122932e-07
1.11371099319211e-05
1.21699668920715e-06
-3.0334233592529e-05
-3.22311245142106e-05
-3.28493067372894e-06
2.33603757800126e-06
-3.80703907332252e-05
-2.74766691105084e-06
3.75083834087273e-06
-1.07942394087099e-05
-3.55142600448451e-05
-5.4949699351155e-06
7.29201474105108e-06
8.48266728357677e-06
-2.79405963167834e-05
-1.51355259650848e-05
-5.28132662109626e-06
-2.41576281409504e-05
-2.97497069339736e-05
-1.22757505873291e-06
-1.43066769156374e-05
-1.58141322678715e-05
-2.36272129793785e-05
-1.8953681411946e-05
-3.17206187526153e-06
-3.28432301385118e-05
-1.03904416436812e-05
-5.79180061716602e-06
-8.94073865371712e-06
-3.9675328584411e-05
-3.18579683734359e-05
-1.46956366004473e-06
-2.22865914298695e-05
-1.44160423644864e-05
-1.07602976261046e-05
-3.42014128078158e-07
-5.36160037463329e-06
-1.79945613807377e-05
-2.74891665838155e-05
-5.37799381371904e-06
-1.25370355312366e-05
-2.85229912201104e-05
-2.35179635391454e-05
-1.44192655627714e-05
-2.57518487766046e-05
-2.51515130023753e-05
-3.53821119648485e-05
-1.12121363992498e-05
-2.06841714470477e-05
-3.0020188800627e-05
-1.22251203551471e-05
1.64391595640395e-05
1.48097141803963e-05
-1.97865776266364e-05
-2.87765218261513e-05
1.13138750023101e-05
-1.48667764952747e-05
-3.6890629088703e-05
-5.74921656898352e-06
3.63216698428319e-05
1.30597065397094e-05
-9.29635229976356e-06
1.29253770131139e-05
1.1807909457096e-05
2.80157445809125e-06
-5.42695190247178e-06
4.19728117834248e-06
-7.32191784270108e-08
-1.20769511350097e-05
-2.58578155336343e-05
1.23318404571044e-06
1.01485599515332e-05
-2.62101956354878e-05
-6.76284087869985e-06
5.69084233062805e-07
-1.6385732829557e-05
-1.49006332361028e-05
-6.6562756738581e-06
1.78515592689509e-05
2.11681246694754e-06
-3.62605986486115e-05
-1.2751879988174e-05
-9.6094472516455e-06
-1.28956332400707e-05
-1.52942866042272e-05
-1.84566499516319e-05
1.24625112198994e-09
1.94586628774297e-06
4.25815445960748e-06
-1.59367817460881e-05
-9.61526810675619e-06
-2.5074307837639e-05
-1.23300869335324e-05
-3.14859650894888e-05
-3.34427020607143e-05
-1.90389732544485e-05
-1.91238685518104e-05
-2.57879739908101e-06
-2.78317446275749e-05
-3.37909282667636e-05
-8.92289304084395e-06
1.52193957438161e-05
-1.07080069254799e-05
-1.71411632532913e-05
-9.78632380159731e-07
1.50738137314563e-05
-2.10985947593309e-05
-2.91616312382716e-05
-2.18084075360098e-05
1.38306921469446e-05
-3.40080894702912e-05
-5.18421937986709e-05
-1.27213654192516e-05
-2.61832498921313e-05
-3.11347600229593e-05
-1.45191780595618e-05
-4.03547161280367e-05
-1.97489374844439e-05
-1.94231003469908e-06
-2.26881958927259e-05
-1.43128939869778e-05
3.63778300823943e-06
2.6640046072704e-06
1.06098954243603e-05
-3.24770711197662e-06
6.49195873558716e-08
-1.52382461724418e-06
7.97777761097142e-06
-1.01907994587169e-06
9.09625894696931e-06
-1.91038108750698e-06
-1.34723937021601e-05
-3.58889906557991e-05
3.18248504459272e-06
-2.64787172663961e-05
-4.46552494995002e-05
-2.69754789266298e-05
-2.27426755345617e-05
-7.39952058451515e-06
-3.24398590800522e-05
-1.95606275254009e-05
2.45289100881699e-06
-2.10968371504523e-05
-7.51464605806153e-06
1.58761739942498e-06
3.67117895019323e-07
7.03137610553468e-06
2.09758441938964e-05
1.70176040340693e-05
-4.55771205188744e-06
1.16350847535603e-05
1.17863173277543e-05
6.84530189145746e-06
-2.47821142669601e-05
-2.70616533997587e-05
-8.23808001946213e-06
-1.56120867919809e-05
-2.59768177605171e-05
-3.53481372656878e-05
-2.88440359625667e-05
-1.04833115669853e-05
-2.67893159948002e-05
-3.23008338751018e-05
-9.89257422490081e-06
-5.82675154534083e-06
-1.65396563089465e-05
-4.02347401538949e-06
1.21469511114956e-06
1.55797458123524e-05
1.60962225979191e-05
3.0328250464615e-05
-9.41179076801897e-06
3.21701600989954e-06
-1.02826765997192e-05
-1.88690769047937e-05
-1.10784247799274e-05
-4.32498606049753e-05
-4.31323145649955e-05
-3.40838619647814e-05
-3.77765507069244e-05
-2.41800720293829e-05
-2.93439013326778e-05
-2.76473222249316e-05
-1.45257982027381e-05
-1.50877016245007e-05
-2.93187556124295e-05
-7.79084635078864e-06
-4.16622163032424e-06
2.38407833442501e-06
8.48132765381052e-06
3.14484356657586e-06
2.04773852615923e-06
-7.66695550504999e-06
-8.10983982278778e-06
-7.03346783214887e-06
-9.91199460120828e-06
-9.72162709361612e-06
-1.42900895843097e-05
1.10588395847131e-06
-5.16743583638174e-05
-3.45622305497011e-05
-1.60257520244614e-05
-3.4345507755825e-05
-4.15701868666261e-05
-3.87389903835705e-05
1.70310393129366e-05
-2.46647605574724e-05
-2.31381340033488e-06
6.31448082180169e-06
3.71900144619741e-05
-7.36568688726453e-06
2.99991397144213e-07
5.8792708040104e-06
-3.48644577163524e-06
9.11371362202981e-06
6.46442144186046e-06
-2.59707860789275e-06
-1.74616443445406e-05
2.63580135739668e-06
-3.85046557117961e-05
-1.90528844044673e-05
-3.21010716547753e-05
-1.1614462111302e-05
-2.84306019407001e-05
-3.9815125750159e-05
-2.27206097962212e-05
-1.24030739758757e-05
-1.5338498519739e-05
-5.74490407252497e-06
1.3716184568677e-05
8.70725872447045e-06
-3.98548452251836e-06
2.6807563850357e-05
1.42796848989213e-05
2.67089464272907e-05
2.30819849347707e-05
-5.12526079670439e-06
2.93245855127656e-05
1.51476978383322e-05
-2.50548464727514e-05
5.7707597196534e-06
-2.40978225853421e-05
-3.32486153374147e-05
-2.59876476180094e-05
-2.80972340197106e-05
-3.63394127306384e-05
-3.45933103926971e-05
-1.32989339242763e-05
-2.09326575016244e-05
-3.21908810224635e-05
-2.21912107714787e-05
9.97478296256018e-06
6.66742439464759e-06
-2.11551428362509e-06
-1.08241239654538e-05
2.12750576293186e-05
1.32302730608292e-05
-8.16123168818793e-06
8.23485031396316e-06
1.35919842957848e-05
-1.63443220357323e-06
-4.30190282842786e-05
-3.3160671729967e-05
1.20771211744377e-05
-3.14262738900921e-05
-4.12058934824261e-05
-5.01561923797872e-05
-8.83084776381898e-06
-3.25796832265943e-05
-4.5620926502546e-05
-3.42055173756239e-05
2.46236181336459e-06
-5.06014612367243e-06
-2.55591263955238e-05
-2.4213874218966e-05
1.29266336072948e-05
1.12097726495773e-05
-1.24529096628093e-05
3.15038628201417e-06
1.92498751389279e-05
7.04509752686947e-06
-1.86488324212888e-05
-1.08823434219543e-05
-4.01931850152423e-06
-6.79025966438261e-06
-9.78052633810742e-06
-2.78982816808432e-05
-1.19408489213491e-05
-3.06675074518712e-05
-7.15945745467162e-06
-3.30416547641261e-05
-3.20842336503325e-05
-3.70446923422301e-05
-1.34093929095779e-06
-4.96451807344629e-07
-2.53655225043999e-05
1.40175074455719e-05
1.79100599390137e-05
-6.89522278096011e-06
8.70038640494323e-06
-8.96461955826462e-06
3.38292447461742e-05
2.07161193016415e-05
-4.12925856618784e-06
-3.44961469660524e-06
1.23844258583942e-05
-1.82203486805492e-05
-3.17922476293975e-05
-9.63474101141846e-06
-1.36731864311106e-05
-1.85522372993541e-05
-3.31368314295965e-05
-1.66044905828156e-05
-9.51184681624794e-06
-7.02029965356179e-07
-4.0269893428988e-05
-2.81910683988877e-05
-7.29623735373173e-06
-9.64141441322128e-06
-1.94917282890195e-05
1.70605782879016e-05
-1.59885348245578e-05
3.58375846033166e-05
1.53130932060371e-05
-1.92684793168321e-05
1.80822587163684e-05
6.02224508657961e-07
-2.26879494635178e-05
-2.1770601993259e-05
-3.41345232516801e-05
-9.24701400954339e-06
-1.56515051777561e-05
-1.09830620564319e-05
-5.20715211681729e-05
-2.91347458420365e-05
-2.68730399623659e-06
-1.41797478327579e-05
-3.3353806812912e-05
-1.59947298162028e-05
1.36456195433578e-05
-1.73223318860714e-05
-1.20888075085117e-05
-1.28988302877214e-05
7.6035245750774e-06
-1.28921327311445e-05
-2.77797631690597e-05
-1.0573023634485e-05
-8.84847285830904e-06
-2.26555149095154e-05
-2.03249311793917e-05
-3.24059623027831e-05
-3.03583723464562e-05
-2.92882609134013e-05
-1.01072841937385e-05
-4.27680817698643e-05
-2.48558873437976e-05
-1.1286588999053e-05
-4.12717899703697e-05
-1.81560369700973e-05
5.72663850514814e-06
-3.94392768728857e-06
-1.50206144227145e-05
-1.2126402184952e-05
1.45019345608289e-05
1.92330810033194e-05
-2.95536666512054e-05
-1.81777242288076e-05
-2.01254034179696e-05
-1.86855198504552e-05
2.40753009275726e-06
-2.22775764428064e-05
-9.16286885355185e-06
7.10566970644617e-06
-1.57032445503749e-05
-3.67584259300408e-05
-1.91171018661413e-05
-2.35724884540116e-05
9.9175217325119e-06
3.00821038138507e-06
-6.86685794914306e-07
-1.82851924413819e-07
-4.26688418007637e-06
-3.4822298248052e-07
1.21419134760086e-05
1.85583111894801e-06
-1.18898926466602e-06
1.75596843547092e-05
-8.85291488841871e-07
-2.05377049454694e-05
1.11298832799305e-05
1.14918189360442e-06
9.87224139363971e-06
-1.28129470794763e-05
5.20022005991263e-06
-1.07808470631979e-05
-2.44757196801871e-06
-7.33007895964536e-06
-7.62351913550882e-06
-9.09756578767656e-06
-5.1770627143101e-06
-1.86986066107449e-05
-1.26258206683488e-05
8.05330516082459e-08
-1.44599894798097e-05
-5.55208747901259e-06
-4.36365712962612e-05
-2.68525938765462e-06
-1.54399930836385e-05
-9.59781832710326e-06
-2.11566879210815e-05
6.17807409825148e-06
-2.68279869055799e-05
-1.44767222377759e-05
-1.3858884891965e-05
-7.73118978961756e-06
6.47973671821217e-07
2.3375336104326e-07
-2.01062749672552e-05
-2.84775598742849e-05
-4.89485264926167e-06
-1.60929095413253e-05
-2.72538716278173e-05
-3.33797482460476e-05
-3.18980476845864e-05
-7.14986966368007e-06
-3.43911081428923e-05
-4.13721420695043e-05
-7.35117841504023e-06
-2.88045098897518e-05
-2.71804004576054e-05
-2.29363283724043e-05
-2.56959520443666e-05
-3.68759768100925e-05
-1.26277688549178e-05
1.45127342485179e-06
-4.26936611129517e-05
9.97727088758338e-06
8.01777789156323e-06
2.9170809965592e-05
1.98981528072674e-06
-2.49218584953683e-05
-1.40700626332056e-05
6.85406895306667e-06
-1.56712683830178e-05
-4.08381165263524e-05
1.31123697145504e-05
-1.08569512884605e-05
-1.28929621353704e-05
-2.3391301615095e-05
4.02010129166274e-06
6.23428209372826e-07
-2.84694267678681e-05
-1.88086335582743e-05
-6.30008587833333e-06
8.68424527605671e-06
-8.78374083639945e-06
1.47980768503891e-05
1.45818169607909e-05
2.97800119036683e-05
-2.09630789988861e-06
-5.92043843977259e-06
1.95017592566525e-05
-1.1061461869614e-05
-2.91219902382179e-05
-8.09805430552428e-06
-1.15202244865087e-05
-1.85808560035505e-05
-2.4331981725482e-05
-1.36646577214301e-05
-3.27470709645982e-06
-3.78502364180182e-05
-2.73795094278844e-05
-8.8036030248463e-06
-1.94932239750678e-05
-3.70808993981766e-05
-1.71303982870242e-05
-7.23146630473037e-06
-2.3675030123982e-05
6.697169817236e-06
-1.35708373626781e-05
6.80328059220943e-06
3.0423424267411e-05
8.59161102992396e-06
1.30290269840506e-05
1.32531245921383e-05
1.03645793158584e-05
-6.69698413815195e-06
2.53548177772769e-09
-9.50996982636196e-06
6.68893717281797e-06
-1.35764040362233e-05
-1.70767406608874e-05
-9.28692815798085e-06
-2.94047500490042e-05
-1.06534495422777e-05
2.34253616160924e-06
-6.00483182859667e-05
-5.5230367412736e-05
-3.44636974643978e-05
-3.45931697915002e-05
-2.40419848615659e-05
-1.40976422450684e-05
-2.21977769554605e-05
9.14005885817036e-06
-1.03115737155773e-05
-2.70016827315645e-06
-1.78112656383707e-06
8.0184615314164e-06
1.85988838795566e-05
-3.3087155832131e-06
-1.88407787580954e-05
-1.07751989469333e-05
-2.66309130835971e-05
-4.34192254179157e-05
-4.03622015327425e-05
-2.12883052002817e-05
-3.45883946679689e-05
-3.23547608593712e-05
-4.02548595678206e-05
-5.57529792840233e-05
-4.47479057938042e-05
-4.50649665175966e-05
-3.55498191539621e-05
-6.88998770810381e-06
2.54726246060931e-05
4.8739418229694e-06
6.07175886224133e-06
2.60323169769935e-05
7.9539862267517e-06
1.27474230043335e-05
1.31287110216391e-05
2.83232071338348e-05
-1.43057670518882e-05
-7.6632366829361e-06
-6.10223090176281e-06
-1.36137026742407e-05
-5.35891297045642e-07
-2.6498822522993e-05
-3.08188948507549e-05
-2.88593404345571e-05
-1.4503820951049e-05
-4.32595410456061e-05
-6.0790852280196e-05
-9.19506518552269e-06
-1.2395711608961e-05
-2.75734531950549e-05
-6.00223489873126e-06
3.86292140902405e-06
3.4119463230525e-05
5.02945112204232e-06
3.41569053088082e-06
4.18135308514554e-05
2.64271264361057e-05
-1.75294852087325e-06
1.22478314876066e-05
2.03233086516106e-05
-3.40770233908465e-06
-2.70949794620393e-06
-7.38875905313348e-06
-2.17519471340068e-05
-5.80641174967388e-05
-2.23240747744703e-05
-3.38246183517231e-05
-3.5776310266637e-05
-2.61228482210442e-05
-3.36895055339734e-05
-1.56931118694481e-05
-2.51749914527422e-05
-1.96992998581878e-05
2.02674223401191e-05
1.77595586534352e-05
-1.42357453868742e-05
1.91736304464202e-05
2.67866213912421e-05
1.75660246078513e-05
-3.77632223406717e-05
-1.05183522954145e-05
1.45639198692656e-05
4.15631640734473e-06
-3.7981474587193e-05
-2.72815898828463e-05
-1.00869501721894e-05
-3.63013109414751e-05
-3.89694315130266e-05
-2.22920658592863e-05
-2.14404963714539e-05
-4.29790289185956e-05
-2.3950112777148e-05
-1.92779122410516e-06
-2.19854796047516e-05
3.41109345697907e-07
-4.99238795499276e-06
-2.03807521959893e-05
-5.04933741799586e-06
-8.96331491717099e-06
9.90576955228682e-06
5.66551990723322e-06
-3.90478853270872e-06
-1.2335855159948e-05
-4.06534478603328e-05
-9.45042530852473e-06
3.60266730158355e-06
-1.08183873262272e-05
-1.3610212941937e-05
2.69038552963233e-06
-5.20828118395552e-06
-6.51978163205866e-06
-3.90923690109649e-05
-2.14902151932422e-05
-2.37251968222495e-06
1.02735875629451e-05
-8.38101214708114e-07
-3.5044996617588e-05
-1.10755880866547e-05
-8.49225757170026e-07
7.14502180075903e-06
3.48507442467699e-06
9.53309642258455e-06
1.40183914577176e-05
6.9457395120757e-06
5.30900220463806e-07
-7.63317462058572e-06
-2.81898241835715e-06
-1.80444185872664e-05
-5.31015966000266e-06
-9.78576876722247e-06
-1.42813910270665e-05
-1.04796053979746e-05
-1.0372603109683e-05
-3.36902065401469e-05
-1.63417572999971e-05
-1.53127109697212e-05
1.40597087010323e-06
-1.97633917343842e-06
-9.78599979698008e-06
1.14417322449351e-05
1.05886463579151e-05
2.42816451941378e-06
-1.75339968021782e-05
-1.59314315267904e-05
1.18974174591384e-05
2.86823842138564e-06
-3.33219188328351e-06
2.45912709088948e-05
-7.11780265248769e-06
-2.59172901756698e-05
7.72039779843523e-07
-2.4362075662002e-05
-2.78480688379442e-05
-5.15528861547842e-05
-2.82616118694653e-05
-2.21580332763965e-05
-3.59770863305195e-05
-3.51248259778278e-05
-2.35691758347876e-05
-2.03458734110992e-05
-1.57327913551356e-05
-2.25369981756239e-05
-2.24380954494638e-05
2.2435288024338e-05
-1.00007305632786e-05
-4.33707070411434e-05
-1.22753476795098e-05
1.14994396933313e-05
1.09682803513646e-06
-1.00073001042648e-05
-3.76173778103578e-05
5.46003619241349e-06
1.08723004075525e-05
-3.81712556404369e-05
-4.05487362275975e-05
-1.14909212647323e-05
-4.92356634078522e-06
-2.20469788486859e-05
-3.66257217792509e-05
-2.9055523456731e-05
-3.16458259161392e-05
-1.79065550066608e-05
-2.67036892456921e-05
-3.12438559252768e-05
-5.1377386796171e-06
5.19906081350111e-06
-1.43272004873019e-05
-3.065066722346e-05
4.39793513747154e-06
1.03529977847232e-06
-3.66692047236948e-05
1.18936403458163e-05
2.03454809479962e-05
-9.37489269582715e-06
-2.36798886402598e-05
-1.52326148279124e-05
7.91435453652449e-06
-2.70574886242464e-06
-6.04648039076422e-05
-2.31786570556484e-05
5.0385458009528e-06
-9.27238219519087e-06
-6.07551536860325e-05
-2.64926471461696e-05
4.73958351890293e-06
5.58620629328971e-06
-4.68684856116918e-05
-2.40575796756743e-05
-1.73922754140984e-06
-6.1690981189238e-06
-1.17449970331472e-05
3.07375194261933e-06
2.24025784890208e-05
-1.07612341036996e-05
3.05804677506186e-05
-5.50435517631511e-06
-1.06781093818709e-05
-1.15302817720853e-05
-9.44946611433793e-06
-1.28111657576883e-05
-3.71838078831167e-05
-2.52216369387118e-05
-8.52956768795958e-06
8.89930049123725e-06
-2.79914463508238e-05
-8.38762139656403e-06
-1.9736053735204e-05
-4.65577804097712e-06
-2.34111833770176e-05
-2.86063217833227e-05
-1.25639043037013e-05
-6.61508843481901e-06
-2.40267326336539e-05
-2.11560665597414e-05
2.67650388910695e-05
8.59856265094601e-06
1.69210839998055e-05
-1.39186298178013e-05
2.48964374916428e-05
-2.14619761059005e-07
-2.41692765651096e-05
-1.66056871942151e-05
-5.65175238050085e-06
-7.37831434520938e-06
-4.46000094676846e-05
-3.42315852420969e-05
-7.25809841686154e-06
-3.54397001616259e-05
-4.42222314065633e-05
-1.92204155233209e-05
-5.90563002342823e-06
-3.0011208994217e-05
-2.00645229378684e-05
-6.96500555717446e-06
1.40935174802938e-05
-1.12177959790454e-05
-1.02237170879004e-06
-2.24016629107095e-06
-1.65586234975889e-05
-2.61837264524179e-05
1.77715083807203e-05
2.39274087009901e-06
-6.20783986360601e-06
-2.22599611987577e-05
-2.49937452220233e-05
-7.05961847415774e-06
5.68847482853704e-06
-1.92928223073947e-05
-3.79188329443422e-05
-1.49368048173976e-05
-3.40761919534284e-06
-2.24875576712393e-05
-2.82354672477049e-05
-4.0385322120126e-06
-1.09744258468182e-07
-1.33687752183099e-05
-1.17013132330094e-05
5.10732011741128e-06
8.75146786657138e-06
1.74779185330871e-07
-1.95099827770795e-05
4.04109492092586e-06
-6.09524553289426e-06
-2.87008114867053e-05
-1.23669805353318e-05
5.05506995242086e-06
-2.68582815111287e-05
-1.34041532409173e-05
-3.07401198620592e-05
-3.83677462105853e-05
-1.74168909644007e-05
-2.33406520740324e-05
-8.15474692186088e-06
8.08053380846291e-06
-1.04669682015116e-05
-1.06352121073364e-05
-2.72932557401974e-05
-1.52115821347857e-05
-5.85867001795535e-06
-5.90339376755898e-06
1.49769070047587e-05
-9.25216886448295e-06
-1.30032946529062e-05
1.4860663422815e-05
2.9440105903367e-05
-1.15372542911063e-05
-2.02807394945259e-05
8.2381651153922e-06
-1.38638360032835e-05
-1.97275161848111e-05
-1.45462198517423e-05
-2.17375678473464e-05
1.0194006133886e-05
-1.72426089575621e-05
-2.99163683186958e-05
-2.03279829147402e-05
-3.06089485486101e-06
-1.31169172028514e-05
-2.33097267137842e-05
-8.32075950501867e-06
-4.50247850901274e-06
-8.03759350931575e-06
-1.62067739737235e-05
1.87758233868505e-05
-7.97865140489747e-06
1.38981941331873e-05
-1.13907506533658e-05
-6.06814882639648e-06
9.98654557390849e-06
-2.10890312225475e-05
-3.42441231815464e-05
1.9690998620082e-05
-2.34917474289373e-06
-2.53612285443225e-05
-2.57316577525902e-05
-7.450233526989e-06
-7.48830236613565e-06
-3.36403719041791e-05
-3.0713340774628e-05
1.27702852950048e-05
-3.70430411596046e-05
-4.78709112563999e-06
-2.67613378213997e-05
-1.6475085731913e-05
-1.11445144454332e-05
-5.3134210101687e-06
-1.35042860018832e-05
-1.71735951787465e-05
-2.16077444069254e-05
-2.22653992345292e-05
-2.11560876224333e-05
-1.23199353739529e-05
2.91054083744736e-06
-1.75174190372518e-05
-2.58503892085179e-05
-5.28937970764779e-06
-1.7948379560907e-05
-1.06938303138007e-05
5.54922171852446e-06
-1.0953719521984e-05
8.8225598748838e-06
1.60297612231927e-06
1.34333178825809e-05
-7.41251348064211e-06
-1.79131977923743e-05
1.49570992692099e-05
-9.472121121167e-06
-4.11462270363918e-05
-8.58602884344529e-06
-9.6297814904818e-06
-1.81229157582427e-05
-3.85020056137343e-05
-3.10862533197088e-05
-7.89566101182169e-07
-1.19267959333609e-05
-3.04625966743498e-06
-2.73989593018915e-06
1.39475949701274e-05
2.68463989914997e-06
-3.15292874917686e-06
-8.75459327624473e-06
-4.05062209807886e-06
3.27939425529372e-06
1.64795404679023e-06
-2.69790697410694e-05
-2.00909860617818e-05
-2.51866511031264e-05
-1.13975173834563e-05
-5.60583138586611e-05
-1.66174384432904e-05
-2.06525254710084e-05
-1.21762273148502e-05
-4.04282387029157e-05
-1.99142909805738e-05
-2.91768802449083e-05
-4.49989281324203e-06
-2.13025938073815e-05
1.43882166152741e-05
-1.46094279182074e-05
-1.12293442004062e-06
-9.4815335429117e-07
-2.89296451223602e-06
-4.10194472378744e-06
-9.98785079944943e-07
-1.85077476152102e-05
-1.22884723941312e-05
-1.90420579777314e-05
-2.26008204684166e-05
-2.46499382636418e-05
-4.72452429441559e-05
-3.37119131694303e-05
-3.54092349701752e-05
-3.89540932012122e-05
-4.46686999552875e-05
-1.87133748197501e-05
4.32264134994146e-06
-1.07069188426856e-05
-1.03675974085717e-05
-3.7062595441103e-05
-1.20860899523587e-05
1.17236093375626e-05
7.98541153695813e-06
1.34086205473788e-05
3.12616936999487e-06
-1.16769367260727e-05
2.31485541987668e-05
-5.02375998023865e-06
-3.70619692942723e-05
-1.14424456672182e-05
-1.27053255231107e-05
-3.3241424150983e-05
-6.67465370383877e-05
-3.5310781534069e-05
-2.58000266937547e-05
-3.39187255552539e-05
-4.31082427544147e-05
-2.99771693504951e-05
-1.26764018249507e-05
-3.07351068582074e-06
-1.45675977951777e-05
-4.19836703683111e-06
3.01415172034763e-05
1.91102415157646e-05
8.91725856209996e-06
2.75399054610743e-05
1.71800925158858e-05
1.99277916891491e-05
1.72390612973292e-05
-1.43233313482645e-06
1.53561476969948e-05
-3.71313294947825e-05
-2.18375812968931e-05
-2.52766376388733e-05
-5.86528351388858e-05
-3.43753676170034e-05
-3.63099217376918e-05
-4.03199889426425e-05
-3.84842860948351e-05
-2.33715384392289e-05
-2.69408554595475e-05
-2.69594017478938e-05
1.26389399365924e-05
1.81736348673919e-06
-2.47563200016348e-06
1.0575185512243e-05
2.55784995900963e-06
-1.09667595785591e-05
-1.22070941404025e-06
8.58476102909175e-06
1.05926944137779e-05
-6.74882096540888e-06
-1.9193187089139e-05
-1.09286327854197e-05
-3.80890928899006e-05
-3.84937369658223e-05
-4.91396818302816e-05
-3.59413838289787e-05
-3.71843490038576e-05
-3.29398979819093e-05
-4.20496487472891e-05
-4.62091333360235e-06
6.16804289668639e-06
-2.28728821610065e-05
-1.83688493329909e-05
1.4102511191923e-05
2.97363120874787e-05
-7.7169038361158e-06
1.5495671919355e-05
1.59559932273174e-05
3.636197350475e-06
1.43223017907732e-05
7.800220862542e-06
-1.0189300840116e-05
-3.9894476209514e-07
-1.71997455841985e-05
-3.69215395387676e-05
-3.55863425882343e-05
-3.55158321490515e-05
4.20832170317135e-07
-2.71229103915116e-05
-2.84848602475403e-05
-2.52171210037684e-05
1.66604827788729e-06
-1.12762027221669e-05
-1.46627401995194e-05
1.51576488722242e-05
-2.23737828440043e-06
-1.35647488896092e-05
2.00453266901266e-05
-1.642080091166e-05
7.23678598761616e-06
-3.09962526361157e-06
-6.58012438077039e-06
-7.43544774829368e-06
-1.37289460025562e-05
-9.69246423832363e-07
-9.94731517560743e-06
-2.9731998689167e-05
-1.63792006098904e-05
-2.50117961599789e-05
-3.02310083186661e-05
-2.33186538217302e-05
-2.67318382147923e-05
-1.49592469389898e-05
7.355178834985e-06
-1.29722802135012e-05
-5.96565688067655e-06
-4.97835902307543e-06
4.43795485596081e-06
-2.39416869288582e-05
-8.43917432060223e-06
-6.50205877896251e-06
4.97756380663118e-06
2.07835827879585e-05
-6.36297484764575e-06
-2.40795192074011e-05
1.60005017524121e-05
-2.2635637266349e-05
-3.88409385257499e-05
-2.18372530250644e-05
5.53758989734462e-06
-3.08949208952139e-05
-2.06494384200683e-05
-1.92108058023561e-05
3.33076724835694e-06
-1.84986874722703e-05
-6.46960701089395e-06
5.52931369057566e-07
1.1574191303172e-05
-1.7710782800426e-05
-3.27700132495205e-05
3.19276069731049e-07
-3.37121800960763e-08
-1.40121386567137e-05
-5.0057543341572e-05
-1.8632695554377e-05
2.57657010835177e-05
-1.09867406772829e-05
-3.50095919133895e-05
3.57233286897355e-06
-6.87976195232865e-06
-5.14940018212377e-07
-2.9026713747465e-05
-6.41618464878746e-06
-6.013365690174e-09
-2.88214989997918e-05
-4.52321284361249e-05
-8.51800894119273e-06
-1.51512660134916e-05
-1.94733858662582e-05
-4.06789213023624e-05
-7.58405876188383e-06
-1.01846811787604e-05
-2.7600879425502e-05
-1.66088028000461e-05
-6.35753138848766e-06
-3.02764347685889e-05
-1.79906318929648e-05
-9.85469374018661e-06
-6.12010569784241e-06
-2.02835054196865e-05
-1.6790527811353e-05
-4.8219938042322e-06
1.07425395685574e-05
-1.60537644160069e-05
-7.63819309783775e-06
-8.14366293448035e-06
-3.29210451638924e-06
-2.79143427648699e-05
-3.03394871633884e-05
2.03014548541101e-05
-3.34184673197396e-06
-3.79794921174084e-05
-2.08274333024887e-06
-7.42477627555508e-06
-1.88397059620929e-05
-4.69075315679324e-05
-4.8158585259755e-06
1.82752923916308e-05
-9.11083545679312e-06
-4.28221470180731e-05
-1.83221403611299e-05
2.12313101624761e-05
1.3497256809067e-05
1.57762643531853e-05
3.58015040332162e-06
2.48254483400547e-05
7.59844445792647e-06
-1.3161673822026e-05
-8.56394417933198e-06
2.57354306678889e-06
-3.94078996335703e-06
-3.07732430062399e-05
-3.71960903006279e-05
4.7085009400305e-06
-1.81103377042963e-07
-3.68551753371087e-05
-1.73995032612454e-05
-3.27823967789767e-06
-3.28044693166028e-05
-4.0464519407077e-05
-1.00137743094661e-05
-5.69391090978e-06
-3.58370364516665e-05
-2.57772383306057e-05
6.95657022932451e-06
-7.1354932300334e-06
2.46254467906347e-05
2.16359819943567e-05
-1.11356989146524e-05
5.46599070369059e-06
1.77653373407883e-05
-4.36134799237021e-06
-7.84215989281268e-06
-3.26334116439426e-05
-3.25991051378467e-05
-2.02499140421557e-05
-2.64328731191306e-05
-3.12303766742188e-05
-3.53174236883084e-05
-5.3112321161352e-05
-3.9198215265589e-05
-2.37579524647655e-05
-3.77159306642949e-05
-2.64849238671389e-05
2.34016232617181e-06
-6.83552109087214e-06
-1.7167718287521e-05
-4.55626071914938e-07
1.69699568714502e-05
-8.56490954335079e-06
-1.28711815836477e-05
1.07576788064896e-06
2.16071946352466e-05
-1.51880820169731e-05
-7.32087487397895e-06
-2.48386472506401e-06
-7.13022106928291e-06
-3.22606886281145e-05
2.1229104604401e-06
-2.44055047900485e-05
-2.62118744615995e-05
-2.71505351101854e-05
-5.76018888546215e-05
-3.26297154160282e-05
-8.42236369645423e-06
-1.62446503789843e-06
-2.41121475556301e-05
-2.24285026256791e-05
1.75209460356847e-05
1.47246802658801e-05
-4.19767457744147e-06
1.60296316893208e-05
9.79969340024265e-06
1.46596875745621e-05
-9.46600212195658e-06
-1.89360743375799e-05
-1.63150828084185e-05
-1.41656741398843e-05
-1.06234424196382e-05
-1.39254869273099e-05
-3.27726269061267e-05
-1.28851006119605e-05
7.42860655688848e-06
-2.49072372446976e-05
-8.43057098730853e-06
-1.49430446591932e-05
-3.24668466965584e-05
-1.02963427897286e-05
7.05728938524787e-06
-3.98721455326818e-07
-9.62151516080999e-06
8.24542628876852e-06
2.35774275739837e-05
-6.3363420017468e-06
-1.64091373653065e-05
-6.04725668081954e-06
1.87775038142852e-05
7.0345955271476e-07
-1.15414599244521e-05
1.11186546100335e-05
-1.61276248552613e-05
-4.25548886218815e-05
-5.14061662029481e-05
-1.29777947020737e-05
7.66430145227367e-07
-1.52847003942505e-05
-3.42541267630275e-05
1.28834109557007e-05
3.41773138680354e-05
-1.98564769965998e-05
-2.66413149372218e-05
1.46070415316628e-05
-1.45504640208547e-05
-9.91480444996605e-06
-2.16316705400163e-05
5.49836908935871e-06
-2.54576746194553e-05
-1.70016115569381e-05
-2.82917958389189e-05
-1.31681157421739e-05
-2.50723801517759e-05
-1.03344237826203e-05
-1.20154341433336e-05
-2.24150157776098e-05
-2.96106884456992e-05
-4.524902336588e-05
9.40174151221931e-06
1.52353482883362e-05
-3.09683549470779e-05
-1.38500671053381e-05
-1.5036123862916e-05
-1.12660545313069e-06
-3.19992619687776e-05
-3.12936192091427e-05
1.32099558404467e-05
-6.4956266775859e-06
-5.82954778993798e-05
-3.49024593442769e-05
-8.46715334729715e-06
-4.42637341294728e-06
-3.7367424135935e-05
-2.48906124170443e-05
-1.18267368187842e-05
-1.75247506687552e-05
-3.23493547237871e-05
-2.38221934268981e-05
-6.80207864235019e-06
-1.57756005282169e-05
-5.77046716303782e-05
-1.25966464523016e-05
6.80523265603791e-06
-2.40867359649881e-05
-2.12835236281481e-05
-1.42714743506101e-05
8.97486888683786e-06
-1.48167442504346e-05
-3.66767431450786e-05
1.02023034685718e-05
1.68651015229839e-06
-3.73048001465331e-05
-1.87243551887293e-05
5.32350558318636e-06
9.05751489980628e-06
-3.5855331820013e-05
-2.86547217066388e-06
-1.63000405614929e-05
-6.55256625795568e-07
-2.05488329842419e-05
2.0059685347784e-05
1.91097983906969e-05
-1.9924348092537e-05
-1.40753761902004e-05
-1.40251336668356e-05
-2.53257853355784e-05
-2.38510885519486e-05
-1.92365748348947e-05
-5.13204622331564e-06
4.92942630564772e-06
-1.47347503603054e-05
-3.6911718943003e-05
-6.82606992810457e-06
-8.33099621712322e-06
-1.25875315210676e-05
-1.52389251219634e-05
-1.83510057632423e-05
-7.36727277984283e-06
-3.84967676402102e-05
9.98801175054052e-06
9.89406779395416e-07
5.36297589384348e-06
-1.67942781403351e-06
-4.43480574888819e-05
9.9007665264048e-06
1.07141688665857e-05
-2.77829149024874e-05
-4.44671676007544e-06
-1.78202576081298e-05
-2.23526304595886e-05
-3.6616324925771e-05
-4.69747637901433e-06
1.63126277471687e-05
-3.11508958066364e-05
-2.5622579014275e-05
-1.87152247357608e-05
-2.92035720033948e-06
1.20769878060984e-05
-2.50527392860903e-05
-8.71362737264338e-06
-1.08475916337644e-05
-5.02038218303397e-06
-1.21380003667077e-05
-1.02848067681329e-05
-1.19388234833245e-05
-3.44557176895615e-05
-2.4345075892051e-05
-9.04599183762876e-06
-1.55603107639584e-05
-2.70311418717095e-05
-2.5727055131652e-05
-8.98613057969994e-06
-1.30014627953986e-05
-3.89568827608906e-05
-1.19508493756984e-05
-1.84764581071082e-05
8.73668653600766e-06
-1.33469623786921e-05
-1.28656516859024e-05
1.93510708861965e-05
-2.12953358968374e-05
3.0456767593784e-06
6.97289442278981e-06
4.06802630454274e-07
-1.58953114941273e-05
-4.38007663623929e-06
8.6247396507396e-06
-6.66080066551221e-06
-6.66171929375193e-06
-3.27793060144658e-05
-1.61486703661297e-05
5.83987016281317e-06
-3.02519660881619e-05
-1.7625641879768e-05
-2.48691878055745e-06
-4.88507982717432e-05
-1.87056042934625e-05
-2.08724963705524e-05
4.92284711091964e-06
-6.43552318889623e-06
-5.59208325496553e-06
-5.51336221404369e-07
-1.27509600400565e-07
1.09357174067003e-05
-3.46314734262796e-06
1.22412128330912e-06
1.23101669664818e-05
1.23189017055667e-05
8.21331223961477e-06
-5.59680114850343e-06
-7.22399272765071e-06
-1.35549739559978e-05
-4.75337418262853e-06
-3.54524867845985e-05
-2.18243636666758e-05
-3.71469073446607e-05
-2.63853879518104e-05
-4.47656511715365e-05
-9.70316132672733e-06
-4.23929222896669e-05
-1.30215480826541e-05
2.06500806682615e-06
-9.02751316779233e-06
1.43859766422653e-05
-2.18319904624372e-06
1.62418296568039e-05
1.67693993791599e-06
-7.76393636732331e-06
1.25635321048365e-05
-4.52893338754466e-06
-2.59177555331827e-05
-1.49019440551157e-05
-3.78089235303574e-05
-8.27526016632593e-06
-3.31838666892899e-05
-3.91258894584008e-05
-3.92932677655999e-05
-3.32672942886665e-05
-2.24087730477638e-05
-3.58924713210457e-05
-2.27662744817467e-05
