# Supplementary material for: Research on computational propagation and identification of mine microseismic signals based on deep learning
Source: PLoS One. 2025 Oct 22;20(10):e0334641. doi: 10.1371/journal.pone.0334641 (PMC12543183; doi:10.1371/journal.pone.0334641)
Supplement: S10 Data — (ZIP) [file pone.0334641.s010.zip › 000101100001475.xlsx_0.txt_24.txt.txt]

-1.19177535367301e-05
-3.48484619286416e-05
-3.72714316837667e-05
-4.32947856597256e-06
-2.18761200355708e-05
-4.03124381828099e-05
-5.50829045318239e-06
-5.29201068812153e-05
-7.79231929603362e-06
3.66659814148704e-06
6.96870477853615e-06
-1.88748869913505e-05
-1.1047866391213e-05
2.33585447383767e-05
8.77463409623636e-06
-5.39742888507057e-07
-3.68480514196928e-06
-1.60568993626134e-05
-5.18748348118149e-06
-2.68818535432691e-05
-4.68927579905583e-05
-7.27110551978645e-05
-2.94854259848133e-05
-3.11142099461516e-05
-4.84627811497258e-05
-3.90323515516068e-05
-2.95541973278891e-06
-1.4888967882149e-05
-3.32727826891657e-05
-1.7905847295299e-05
1.41563402792463e-05
1.32186367594804e-05
-2.14250997302915e-05
1.926554445065e-06
-1.59325115573796e-05
1.37677779220739e-05
-2.03316604330657e-05
5.22474215621699e-06
-6.08042256600032e-06
1.99546157950074e-05
-4.13331626481825e-05
-3.26981334271085e-05
-2.48095492552242e-05
-2.31110152256134e-05
-6.31520773741521e-05
-4.1996816072423e-05
-3.83664709711195e-05
-4.22425655939124e-05
-6.12481035135069e-05
-1.40566463335096e-05
1.10240946613963e-05
-1.83349065407516e-06
-4.35251907297111e-06
8.87356705989907e-06
1.79765291925995e-05
2.15416796950219e-05
2.7748658928051e-05
-5.61532725627477e-06
-3.64355013464782e-06
2.70904459839741e-06
-1.98972066515775e-05
-1.70600376672156e-05
-2.93947016404129e-05
-2.10986861793634e-05
-2.98836211990383e-05
-3.00720407497397e-05
-4.95291408266398e-05
-2.87461387431432e-05
-3.06273318287065e-05
-3.59324522902504e-05
-4.09996043646803e-05
-3.08670464044856e-05
-3.55847603497725e-06
3.66970237238313e-06
-1.74575226391843e-05
9.65146793260392e-06
7.0749137876402e-06
1.31247236515073e-05
2.21742953670708e-05
-3.96052084883612e-07
-7.84013860805641e-06
1.8738665438632e-05
1.57993795923e-05
-2.14464235134605e-05
1.39116922027785e-08
-1.43960602782292e-05
-3.19794370104996e-05
-5.98773681505268e-05
-2.07792564725271e-05
-3.54536651546127e-05
-3.27791210503266e-05
-2.61484809998878e-05
-2.50308900732891e-05
-1.83341461757299e-05
-1.06744509565282e-06
-1.92153644719182e-05
2.92324527910153e-06
-3.96648733112641e-06
-1.0777197736667e-05
1.61672137768374e-06
4.1338266597919e-06
-1.56453066583599e-05
-2.14583489528007e-05
-1.29763281832607e-05
-1.09366104893916e-05
-9.50515792774376e-06
-1.40204997785238e-05
-3.01905051357208e-05
-4.43763364301366e-05
-3.28351645462633e-05
-4.86819830902999e-05
-1.35524123700613e-05
-2.59202415909616e-05
-2.81914155875124e-05
-8.35244575226336e-06
1.52642941983877e-05
-1.20008830198046e-05
5.95675507224268e-06
-1.65358846092591e-05
7.69211126339355e-06
2.76955906299754e-05
2.62019406419351e-05
4.68387766676214e-06
-1.08827109297432e-05
1.53384251177097e-05
-1.73380083579439e-05
-1.71417533412308e-05
-1.09976092720659e-05
-2.47949042586915e-05
-1.70131810897474e-05
-6.43188120786502e-05
-2.95839911059896e-05
-2.77613988744245e-05
6.18592178215951e-06
-1.2596136480562e-05
3.27598052331365e-07
3.26448236780126e-06
9.41607061594554e-07
-4.89621576435706e-06
6.6316310219892e-07
1.81411476438173e-06
-1.38983924992281e-05
-1.67151950321806e-05
8.58535791209051e-06
7.63510420397916e-06
-4.17545153738291e-05
-3.05468482603808e-05
-1.26808351106418e-05
9.80684053671946e-06
-3.20756654741633e-05
-3.95614411229971e-05
-3.30335133320416e-05
-4.28826078897346e-05
-1.72812147215335e-05
-1.34657569871382e-05
7.58435020116592e-06
1.74112811284866e-05
-8.3287268270239e-06
-3.6109511716523e-06
-1.82365040487609e-05
-5.69531992936146e-06
2.11205212455106e-06
-8.69801632506924e-06
-1.71344269550951e-05
-4.50557454564349e-05
6.57837528776259e-06
-1.56637986863798e-05
-4.17804510741392e-05
-3.62660875131505e-05
-3.29905619087265e-05
-1.36293859553203e-05
-1.42139122345881e-05
-7.82863544582749e-06
-1.67086373493816e-05
-3.01168701789394e-05
-3.47486026973521e-05
-1.61562029622587e-05
-2.88894768083113e-05
-3.50944175900445e-06
-1.56658307601734e-05
-1.43248700749943e-05
8.98281671388558e-06
-1.03146071873053e-05
-1.40160198884478e-05
-3.66072934188642e-05
-9.71063663418966e-06
2.45177564840616e-06
-3.50246901715952e-05
-3.5126960844855e-05
-3.31450271629198e-05
-1.67582710253311e-05
-4.76217981600559e-05
-2.6231882555509e-05
-1.23201709610061e-05
-7.03270149732723e-06
-1.46794554139878e-05
-2.5835084796291e-05
-2.80738273608447e-05
2.95062765916682e-06
-2.44857115786089e-06
-7.41772752801895e-06
-2.42641110217045e-05
6.9435204266175e-06
-2.83364376636589e-05
-3.58331473907957e-05
-2.1232734405837e-05
-2.61609216128146e-05
-2.62639077635086e-05
-4.03688794179833e-05
-2.78317316960895e-05
-6.81515220061747e-06
-4.5013573158819e-05
-4.20949604256857e-05
-3.01270144033565e-06
-4.960835954699e-06
-6.76522704345718e-06
-1.52664076009803e-06
2.04185445753558e-05
2.61687233807334e-05
2.64858692083274e-06
2.18264268105412e-05
1.11701108368952e-05
3.12237806910851e-06
-2.4374197259892e-05
1.62574963897059e-05
3.28928705571834e-07
-3.95310583150457e-05
-4.12708451898519e-05
6.64614434581166e-06
-4.48928082761735e-05
-4.58428701492563e-05
-3.71217117975649e-05
-1.61376452735549e-05
8.00389487882693e-06
-6.62055811864045e-06
-2.99408347638955e-05
-1.10953947738125e-05
8.25109562160934e-06
-3.49843497411786e-05
1.50904540433262e-05
9.48153929536674e-06
2.98909541811534e-05
-1.44497723956568e-05
1.2366040089942e-05
1.27948275604311e-05
-1.47121536621296e-05
-2.11897812172528e-05
4.59605773158428e-06
-1.00699321434566e-05
-1.28271389297665e-05
-2.95773257479107e-05
-3.97465030664977e-05
-4.77674046697879e-05
-4.36463359378496e-05
-2.45430439575182e-05
-3.68559946216484e-05
-1.58484435723979e-05
-1.06612261454826e-05
-1.13325082449072e-05
4.91660080897169e-06
-9.4784749122775e-06
9.4580767056794e-06
-1.10848953119094e-05
-9.35789637624937e-06
-1.39040208398171e-05
1.68133385112074e-05
-2.66884444070816e-05
-1.55439692544403e-05
-2.17637866168674e-05
-3.86536998411784e-06
-3.34160399826792e-05
-1.88263389267076e-05
-2.81684191818201e-05
-1.59010227935253e-05
-1.72125115491606e-05
-3.81626686759089e-05
-3.27604781128426e-05
-2.20079376939532e-05
-3.6439065861778e-05
-1.22772272430121e-05
-3.07569229107408e-05
-9.33784297779288e-06
1.49553110660757e-06
-1.09917622030695e-05
1.5957104115889e-05
-1.47737811762081e-05
-2.08249532416337e-05
-2.87026260274955e-06
1.42710539912582e-05
-2.42245053877975e-05
6.10097547778495e-07
-7.82936523512201e-06
-5.935435961094e-06
-3.55065016631766e-05
-4.85158885902837e-05
-9.33351281620931e-06
6.01374457417976e-06
-3.65056826206284e-05
-2.23330280363167e-05
7.40859080121042e-06
-3.56184122883273e-06
-2.85630833248626e-05
-3.41679137120166e-05
-1.63235614999454e-06
-1.69160672981123e-05
-1.49969769136645e-05
1.08494774708868e-05
2.50445480688878e-05
1.81395369142932e-05
-1.48608199764972e-05
-5.01651508289513e-06
5.64589005335247e-06
-2.46935955026945e-05
-2.95818233482112e-05
-3.21970675829787e-05
-1.25844973094618e-05
-2.04146479998913e-05
-3.8882055642272e-05
-2.24576959863286e-05
-3.71414756519502e-05
-1.82133069406104e-05
-2.58315062878843e-05
-1.270230261063e-05
1.7424027458193e-05
-8.55248681930281e-06
-1.94521339317747e-05
5.41699785413923e-06
9.87895000476542e-06
3.9000051552314e-06
-2.95129964861837e-05
1.10726640952554e-05
-3.25824009459124e-05
-1.91160418361959e-05
-2.03832310043513e-05
-5.34346439809438e-06
-1.8355556040661e-05
-3.27685448318947e-05
-3.28712195051652e-05
-4.67185071174171e-05
-5.37345667781334e-05
-1.98222155934965e-05
-6.75245762208729e-05
-1.94253061836412e-05
-1.32467178447588e-05
-2.0598774541982e-05
-2.0484722411622e-06
1.14234816087906e-06
-1.1065571958992e-06
-3.58291256050008e-05
1.60271887248598e-06
3.05929047924321e-06
-1.93093704295707e-05
-3.98354369312583e-05
-2.51801604390479e-05
-1.93607543978683e-05
-2.24408290317885e-05
-3.38873561719899e-05
-9.71499453158589e-06
-1.34945745935401e-05
-4.3787554872143e-05
-4.5251534755126e-05
-8.745022364869e-06
2.01256037468868e-06
-4.71938238372027e-06
-4.51268063443408e-05
-4.07090037896659e-06
-1.10461259829606e-05
-2.31666330004313e-05
-2.97204334591488e-05
6.59140679608155e-06
1.902504725554e-05
-3.65983130362284e-07
-3.85621205399306e-05
-5.50785132336944e-06
1.66929499000307e-06
-2.85608028325175e-05
-2.05473595726106e-05
-1.94342517843217e-05
1.29982947869629e-05
-4.30532088187265e-05
-1.48603057148945e-05
-1.21088896570035e-05
-2.36422438986444e-05
5.73919784850677e-06
-6.32972053076649e-06
2.31664304769366e-05
3.16386949190407e-06
-3.03209913456204e-05
4.29994897278794e-06
1.38667127951963e-05
-1.14576895108279e-05
-3.77941093535798e-05
-1.53874100870667e-05
-2.31963532005127e-05
-3.63213354173057e-05
-3.70681704493016e-05
-2.26430315916792e-06
-2.06983142360136e-05
-2.62177100071774e-05
-3.55819652778531e-05
-1.80389173684123e-06
1.60274895967543e-05
-2.22376234070325e-05
-2.02786284014645e-05
-1.19647467393154e-05
7.48352154380299e-06
-8.24328289979323e-06
-2.89659948667183e-05
-1.73388560095453e-06
-3.15510950838476e-06
-8.60719742817055e-06
-4.99489208080628e-05
6.97309673395477e-06
-1.28248376590325e-05
-2.88331452578996e-05
-1.35053677646349e-05
-3.63134638571128e-05
-3.12462175418899e-05
-4.01361650008755e-05
-2.59140714761488e-05
5.72555638499042e-07
-2.16961351942825e-05
-5.07167356939968e-05
-1.74077110557934e-05
-1.20612293863039e-05
-1.21949454708903e-05
-5.78257964432804e-06
-4.36463432881497e-06
-3.32035350926909e-06
3.93500866753823e-06
2.45919524880949e-06
-3.4418957076394e-05
-2.55484917579175e-05
7.78321834474776e-07
-2.54260801150039e-05
-5.14703071820036e-05
-4.00512122124225e-05
-2.61899420790289e-05
-1.2975199146047e-05
-4.83961175547069e-05
-3.43543058169088e-05
-1.86044194363249e-05
-5.14268496132026e-05
-1.30324325112414e-05
1.15579633179006e-05
9.98542233269554e-06
2.96192018305907e-06
9.38953825899062e-06
4.4508182469555e-06
-2.10080518630253e-05
-3.99573424902033e-05
-1.40205085156589e-05
-2.16778716410891e-05
-4.00507800363936e-05
-5.91808650459263e-05
-6.85736503716601e-06
-1.09378422838498e-05
-5.87374154361606e-05
-2.60277891504899e-05
-2.47061957555301e-05
-1.48899821450307e-05
-2.37110000129928e-05
-2.76121516997723e-05
2.85477697185112e-05
4.14744311460004e-06
-2.54975365749402e-05
8.71840933937276e-06
1.6109811928345e-05
2.06242889712782e-05
-2.9766221246114e-05
3.36963131662833e-07
2.66899170741692e-05
1.42908687026558e-05
-6.04622528127665e-05
-2.30707343290331e-05
5.19469855255837e-06
-2.6503553208115e-05
-3.33629492858344e-05
-2.66852892963872e-05
-1.55917559528561e-05
-3.54327250194585e-05
-6.21684467647789e-05
-1.71076573163323e-06
-4.43225913784952e-07
-7.16512247939245e-06
2.5195660960316e-06
-6.16378121197219e-06
-5.37216260187607e-06
5.75680745542227e-06
6.17530874937277e-06
7.5837105844792e-06
-1.048114260403e-05
-1.97689775034638e-06
-5.91280742822603e-07
-1.36020208893277e-05
-2.31162326106495e-05
-4.52804764146866e-05
-4.14391994657384e-05
-1.71378521796729e-05
-3.8018876422053e-05
-3.69002221641892e-05
-4.64805871306528e-05
-3.72441828737102e-05
-4.04855046172738e-05
-2.95215818215698e-05
8.62772984724582e-06
3.65589455426238e-07
-1.46004974668665e-05
6.19498294172116e-06
2.85789387134562e-05
2.94935877840037e-05
1.24249918033386e-06
-2.68496948564642e-05
-9.2758997851412e-07
6.86536324077955e-06
-6.25451380015472e-05
-4.24749081689856e-05
-2.13881655255036e-05
-2.47655471474444e-05
-2.51936636592259e-05
-4.05930666709692e-05
-2.21589654997354e-05
1.44073795460598e-05
-5.50500125442848e-05
-2.43094175479006e-05
4.93721826449973e-06
-2.12655088361337e-06
-1.31361428118092e-05
-3.93970201066795e-05
1.41492385236172e-05
-5.43503661018628e-06
-2.01791763902947e-05
-8.52195394510299e-06
-1.02462101855434e-05
-1.65935003112665e-05
-3.8275323288043e-05
-2.56138195668305e-05
-4.84066452785141e-05
-2.34022864532529e-05
-2.86443886211711e-05
-3.55493290178511e-05
-1.8360232934623e-05
-2.9631693460694e-05
-3.82639956158597e-05
-2.15388941781258e-05
-7.10324182780065e-06
-2.96692657626892e-05
2.13515236180654e-05
2.2052746030696e-05
-1.0413467056975e-05
2.91841416330864e-06
3.2235203964644e-06
2.3045327025223e-05
-3.98944786779832e-05
-3.16746661433279e-05
-1.25621737533087e-05
-2.07321671422142e-05
-1.02324694596362e-05
-2.70934083743185e-05
-2.94452163887489e-05
-3.54892098213945e-05
-3.14678525073196e-05
-5.44317761838667e-05
-3.51293401922619e-05
3.23359868189428e-06
-3.12100778385407e-05
-5.09365222184602e-05
-2.77910517099977e-05
1.27139057785533e-05
1.46155843212909e-05
-2.93219624961424e-05
-2.7900483439509e-06
7.06910076299455e-07
-1.3042712348807e-05
-3.41010074175241e-05
-2.62575862073026e-05
-4.13462281642479e-06
-2.2413710597676e-05
-2.48673563238663e-05
-3.74890704432143e-05
-2.235652173659e-05
-3.38860738181108e-05
-3.59038059426178e-05
-2.74938489222974e-05
-3.86197131386217e-05
-2.50195904006903e-05
-3.6017377523534e-05
-2.42916873041715e-05
1.67087450412134e-05
-6.96433415677827e-06
1.56654824478401e-06
7.21118750610978e-06
-6.61281941742332e-06
1.56337410390613e-06
-1.44343613948863e-07
-1.76440918261469e-05
-5.76629859525339e-06
-9.37810638376458e-06
-1.36418091959507e-05
-3.38424034357615e-05
-3.89926229163303e-05
-1.16013338112068e-05
-1.4572562671833e-05
-8.73139212149325e-06
-8.70794090678643e-06
-1.78996008340962e-05
-3.24148743323124e-05
-3.05814253486631e-05
-1.35937462307989e-05
-2.46837899429256e-05
1.64930737477396e-06
-1.41260431037152e-05
-7.95081574462502e-06
-9.24500914870366e-06
8.67463254740629e-07
9.22941593843324e-06
1.6288331814499e-05
-3.0015593134355e-06
-1.30750661909368e-05
-1.26623809695301e-05
-1.04640538701836e-05
-1.75181690291491e-05
-3.61389904520122e-05
-1.82991236041171e-05
-6.05063921175259e-06
-3.88868607334359e-05
-1.49250189136669e-05
-4.80183664261794e-06
7.90709524092995e-06
-2.04181896051199e-05
2.84385421930235e-05
2.95624968346344e-06
7.04374052554587e-06
-1.17471594490444e-05
-1.11500714946079e-05
1.24996940238643e-07
-3.28493947078704e-05
-1.67982360178279e-05
-2.80032315024153e-06
1.00056218456097e-05
-1.00727245575153e-05
-3.13931701931602e-05
-1.29492543091786e-05
-3.05246793378445e-05
-2.72441884562345e-05
-2.12456376059557e-05
-3.09770319252705e-05
-9.39408414510976e-06
-3.02905043579736e-05
-2.28821781310367e-05
9.83800975314682e-06
-1.00206626678971e-06
-2.08920541266965e-05
7.25649630536733e-06
1.71045621555756e-06
6.95183501759302e-06
-2.27526139872215e-05
-3.20557851409258e-05
-2.58581548779549e-05
-2.82299046425028e-05
-3.03783323523694e-05
-4.63560051722882e-05
-3.9699773378183e-05
-1.02570360682184e-05
-2.66613015978696e-05
-2.85799630124596e-05
-2.80976604030675e-05
-1.58558774539084e-05
-2.28512234318484e-05
-1.2456627494187e-05
-1.49346657672862e-05
-5.32732394580528e-06
4.06650191303195e-06
-1.29146510083847e-05
1.84799768422092e-07
2.99120434900311e-06
1.26391118605619e-05
-1.70654454652712e-06
1.32819548118385e-05
-2.57169991161852e-05
-2.75704982059631e-05
-1.63944112933502e-05
-4.34670004307554e-05
-4.62616043443811e-05
-5.1654194223193e-05
-4.10716454014998e-05
-4.67469495116459e-05
-5.22149839287692e-05
-3.1801258153688e-05
-5.26555844861522e-05
-4.11848357060591e-06
-1.0883911155247e-05
9.88236685004303e-06
2.10240610574431e-05
-1.06046730478769e-05
3.89932056807729e-05
2.61553025180026e-05
1.24619019876422e-06
1.97784940702843e-05
1.95824802052496e-06
-2.47969122117395e-05
-1.81801685210688e-05
-1.97724937881137e-05
-1.31531082585926e-05
-2.95524541816439e-05
-2.04062273176634e-05
-1.79285084862852e-05
-3.64078974430866e-05
-5.02289295488852e-05
-2.78657455013125e-05
-1.60766587521915e-05
-2.63468296703569e-05
-1.72338979674671e-05
-1.39150664763915e-05
3.9927777824668e-05
7.45832618576915e-06
-1.87172623443514e-05
1.58194063638419e-05
2.31523829810724e-05
2.71590003182579e-05
1.94100495545199e-06
-4.91003288374776e-06
-1.53359635349669e-05
-1.13076892971177e-05
-3.49591859208804e-05
-6.10375826251434e-05
-2.02351399148138e-05
-8.69053703740688e-06
-2.81946218684075e-05
-4.30133957646408e-05
-2.89933642018291e-05
-2.87227750100493e-05
-2.21078633425854e-05
-4.0292704345689e-05
6.33993047499512e-06
1.57256685534843e-05
2.05343826709733e-05
-1.55590254219212e-05
1.63867319388722e-05
3.2338371906071e-06
-2.12413283203829e-05
-1.43279614738397e-05
1.77791574330358e-07
-1.82251602969611e-05
-1.05736757582116e-05
-4.56873381666471e-05
-3.85877324285825e-05
-5.55767143144313e-05
-3.88506999125055e-05
-4.3781176038274e-05
-3.8642489615015e-05
-5.72978548047879e-06
-2.81822733704431e-05
-3.07414565337132e-05
-2.16430180921307e-05
-2.24129451354988e-05
2.12361749340665e-08
-4.22990300282151e-06
2.30233485758033e-05
2.19045948121939e-05
-3.20260875436726e-05
7.58760053431776e-06
-7.44979832478142e-06
-2.99893217785801e-05
-3.87862820059743e-06
-8.38628073169781e-06
-3.35905725835429e-05
-4.03947791539871e-05
-2.42007127304727e-05
-3.75401819993099e-05
-7.03365537328491e-07
-3.73787167600594e-05
-2.48368957969663e-05
6.53344237385551e-06
-1.78117149614235e-05
-3.30508288641198e-05
-2.07446170997893e-06
-4.49409475059715e-06
2.52193094968919e-06
2.66135456945179e-07
1.13879941105368e-06
3.36402638084706e-06
3.24816853240366e-06
1.14183348272014e-05
-9.52612277609783e-06
-9.57029453966993e-06
-3.26485571941616e-05
-1.98613087976763e-05
-1.56358369811452e-05
-1.0509132979667e-05
-3.18439989197578e-05
-2.10680913538467e-05
2.66461111494566e-06
-2.62740638838432e-05
-4.22605148630801e-05
-3.54954776841616e-05
-7.03944618188821e-06
-1.42185385657802e-05
-2.38658217837635e-05
-7.00820491502681e-06
-9.36313563190552e-06
2.31755069472262e-06
-3.63701463255359e-05
-1.1853574582347e-05
-8.72742615970274e-06
-1.61391185615012e-05
-4.86519139931781e-05
-3.58205147479849e-05
8.65373826091089e-06
-4.59272061786731e-05
-1.84431229023522e-05
-2.6495885625019e-06
1.90675027436101e-06
-3.11923726871774e-05
-2.23623672377188e-05
-1.60587413018135e-05
-2.988936447838e-06
7.12699228741592e-06
-4.32320678036803e-05
-2.70989587782333e-05
2.32172536111234e-06
-2.14269977876154e-05
-4.48554357154283e-05
-2.5629683776537e-05
1.89564130368246e-06
-3.51591974795836e-05
-1.96600769245319e-05
-3.56174497497126e-05
-3.46311855235275e-05
-2.10847780979026e-05
-2.26132698649195e-05
-1.25394128167689e-05
-2.40789707735e-05
-3.63376345877601e-05
-2.59348784144335e-05
-2.68593555085109e-05
-1.64384752956175e-05
-4.90560984835446e-05
-3.21408529576108e-05
2.28765791105713e-06
1.30543630808674e-05
-3.18234428888751e-05
-2.22173496136726e-06
-1.15797854191528e-05
-4.04342395531673e-05
-4.37287167091986e-05
-2.99235430021872e-05
-6.63302504297527e-06
-4.33385763076344e-05
-3.72799722854567e-05
6.90274673300556e-06
-1.15909894355415e-05
-2.87064780629135e-05
-3.38380233336006e-05
1.87462730719162e-05
1.444980392603e-06
4.27818362483436e-06
-1.94296163966459e-06
-8.99268319589048e-06
2.91889651639819e-05
-1.17979242220283e-05
-1.81556765269741e-05
-2.1636288465019e-05
1.3020832551011e-05
-2.6963077728062e-05
-2.97017890988323e-05
-2.47158667329189e-05
-2.70810731335888e-05
-1.37775054510204e-05
-3.2632971370532e-05
-2.26962398064727e-05
-2.01376365595606e-05
-1.55027931430766e-05
-2.49900680479149e-05
-5.08095422155512e-06
-3.94071056044821e-07
1.85563162871916e-05
1.20257154337594e-05
1.32466133446281e-05
2.78892181485621e-05
6.81326531786324e-06
-1.11100192608602e-05
-1.06861163851017e-05
-1.92200885397386e-05
-2.44816533527206e-05
-2.27813918612864e-05
-4.7459882235641e-05
-4.31043914950401e-05
-1.886403667383e-05
-4.33310053309304e-05
-4.59160790265524e-05
-2.62130871839119e-05
-3.3261746535938e-05
-4.39379972350375e-05
-2.26943678512509e-05
-6.56257666356999e-06
-9.4903372586786e-06
-1.12697498402174e-05
5.99024925981335e-06
-1.53234312699917e-05
-7.59376169376597e-06
1.99854318692102e-06
2.93784645325426e-05
-1.47989048241542e-05
-2.18226729387384e-05
-1.42630304900917e-05
-8.7662968703164e-06
-4.44852437347531e-05
-5.6388491633081e-05
-6.52207427478574e-05
-1.74598043566347e-05
-2.98763912683369e-05
-6.00678007421693e-05
-3.86074212260968e-05
-2.88569173469163e-05
-5.71634515072623e-05
-2.83766612382894e-05
-2.3868043377579e-05
-5.94460459005188e-06
-1.76810845324928e-05
-3.16673305219579e-05
2.85909181126805e-05
1.70393301006213e-05
1.32148161092492e-05
-1.08772194581005e-05
-1.75611160837505e-05
7.89395487893711e-06
-2.06841175472025e-05
-2.63037091737678e-05
-2.18020643231646e-05
-1.14148318865577e-05
-2.2920552313051e-05
-4.13592700279402e-05
-4.45599782630578e-05
-8.57100703062205e-06
-1.11091418092581e-05
-8.60132863721921e-06
-2.80697302290556e-05
-4.49370357311729e-06
-1.11361917580153e-05
-1.93562289572623e-05
2.10676801543357e-05
4.33948823796327e-05
9.30343649576001e-07
-9.59509750995427e-07
1.91909705574863e-05
3.87644779510113e-07
-2.54247196277694e-05
3.550662780433e-06
3.246501229512e-06
-2.36293139476372e-05
-5.30488293136884e-05
-2.71387496393426e-05
-1.39232549957218e-05
-3.58545338919829e-05
-2.80759701802793e-05
-2.42244671341097e-05
-2.73812052650022e-05
-1.21401277340163e-05
-1.32230761166142e-05
-3.42558643419427e-05
-2.97224670708447e-05
5.85586978317415e-06
-9.77535476358911e-06
-1.65383446205354e-06
5.11323244598669e-06
2.07297655651829e-05
-6.61567249235315e-06
-1.0872012531237e-06
2.56908562505998e-07
-8.8302476844956e-06
-4.66790878556339e-06
-2.40083753089421e-05
-2.33838984621994e-05
-2.02154859039168e-05
-4.23021959398212e-05
-5.74134691440216e-05
-2.58810205821892e-05
-4.07920683025607e-05
-1.97924800963232e-05
-2.66324974446331e-05
-2.10490734748319e-05
-3.68674020436573e-06
-2.69215161623306e-05
-2.94147177277452e-05
-9.53224687273979e-06
-8.62910159241226e-07
1.476285357388e-05
-1.39211387017136e-05
-2.90907520689997e-05
-6.73267961702384e-06
4.86825430744597e-06
-4.22763961364043e-05
-2.11230269573547e-05
-2.26818009128903e-05
-3.2648671611318e-05
-4.72154903268752e-05
-3.39660480405725e-05
-8.00438544394791e-06
-3.30491682756158e-05
-4.77713482863347e-05
-1.67564328418116e-05
-8.00021651102261e-06
-9.71578551407104e-06
9.26566201752032e-06
-6.12244083276716e-06
-3.84928008307784e-06
-1.3890289929911e-05
-2.96926429596095e-05
-2.56843946508186e-05
1.3382064543432e-05
-3.77999251928398e-05
-1.46478933307915e-05
-2.81490888983777e-05
-4.70938640342111e-06
-1.30429359248988e-05
-2.03714549695855e-05
-1.64658968086822e-05
-9.62435384228331e-06
-1.43985861807589e-05
-2.73780390185261e-05
-1.81942219300621e-05
-7.36288052251923e-06
-2.15909796241399e-05
-2.37267956982942e-05
-3.18614719892882e-05
-1.17999301989114e-05
-6.4018030305958e-06
1.44881172454567e-05
8.33489509518924e-06
-9.74335528538066e-06
-5.39636434942243e-07
-7.4652861047755e-06
-1.91512875092969e-05
-1.76164344337647e-05
-3.99042348187298e-05
-2.3186140683381e-05
-4.68485885740595e-05
-3.40713909609088e-05
-3.93853657500542e-05
-2.93784205939251e-05
-3.40037223590655e-05
-1.5464213290844e-05
-3.50427827670185e-07
-7.88993204797142e-06
-6.22655622772467e-06
-1.38820773415834e-05
5.44492546541675e-06
-1.95224263669809e-05
-7.42806180836368e-07
-1.71982103064559e-05
-1.1247960337209e-05
-2.86539296357834e-05
-2.67623071637905e-05
-3.21833786085317e-05
-2.87133509696138e-05
-3.9128492077654e-05
-1.2893061095338e-05
-3.6833330251201e-05
-3.24199623523678e-05
-5.64323216890388e-05
-3.11211927784869e-05
-5.12131998446279e-06
-2.8226711871849e-05
-3.90729208487211e-05
-9.2628334950815e-06
-1.33458340256275e-05
6.25531611489497e-06
-2.50396544334114e-05
-3.05300707670502e-05
9.55669242925046e-06
-3.604222529013e-06
1.67304148597312e-06
-4.23740909065385e-05
-1.61825978546773e-05
-3.21187531601587e-05
-1.6601117220502e-05
-3.73569398129879e-05
-1.05286566013941e-05
-2.19992999668469e-05
-2.1861811122412e-05
-3.97136897887397e-05
-8.02914937949051e-06
-1.44926430322633e-05
-8.45570220871844e-07
3.36390837406725e-06
-1.45670681538836e-05
-3.05118937613478e-05
-2.23424932699975e-05
-9.2024916231577e-06
-2.89826295704486e-05
-3.06811292226259e-06
-5.37167093341347e-06
-4.58769870027258e-05
-1.81875106113294e-05
-2.41246853398582e-05
-1.10171532470941e-05
-3.17719836842992e-05
-3.1422516582173e-06
-6.42876821221647e-06
-1.13254101812613e-05
-1.5776726497365e-05
-3.00720939948396e-05
-1.63739638256188e-05
-8.97040080359199e-06
6.27898944460772e-06
1.12636848321524e-05
6.58604767688286e-06
4.53540937065916e-05
2.20509363902327e-06
-4.84155650436473e-06
-5.03857945572673e-06
-1.68920056664205e-05
-6.24896972328156e-05
-1.85647735315458e-05
-2.2904636210069e-05
-4.3408311468666e-05
-1.53465016418645e-05
-6.13265990700085e-06
-3.51494673923584e-05
-3.31326523224046e-05
-3.78347375451316e-05
-4.50294065599403e-05
-6.56985243059146e-08
-1.70234861505858e-05
-2.85494025411739e-06
-1.78812976748772e-05
-3.3113983624238e-05
1.59187879166446e-05
-1.8321258454751e-06
1.89122846045376e-05
3.41983759510246e-06
-2.75408952285378e-05
-1.21500907015813e-05
-1.69660785669044e-05
-2.76985832149462e-05
-4.9428711002398e-05
-5.15715294079545e-05
-3.98118758996792e-05
-1.46686838286331e-05
-4.44087862114759e-05
-4.55573125111624e-05
-8.72272662080082e-06
-2.78201065289506e-05
-2.82844357980709e-05
7.7986295620118e-06
-2.28897730966645e-05
-2.77117422611682e-05
2.08487645821503e-05
-9.69420516119337e-07
-1.1243424489307e-06
-8.86395126581035e-06
-2.23080583761828e-05
-2.7065146178213e-07
-3.42920289326772e-05
-1.94546578225754e-05
-1.92611691900905e-05
-2.38016912384057e-05
-4.15530596033651e-05
-6.20706435959753e-05
-3.76044504052666e-05
-1.13328997152119e-05
-3.03558856223667e-05
-2.75449748444452e-05
-2.84086980096248e-05
-6.00369892535822e-06
-1.80193282825998e-05
-4.70043130213962e-06
1.76851286955659e-05
2.21453443855251e-05
-1.20901188405615e-05
-3.06818540955415e-05
1.73045132618391e-06
-2.78580187720454e-07
-1.76123863672528e-05
-3.06973514997784e-05
-1.52471669201151e-05
-2.50286315735119e-05
-2.04035426697116e-05
-2.39297672496418e-05
-2.85917573890104e-05
-3.35039599145534e-05
-2.80485553430679e-05
-3.77003461877368e-05
-2.90829551595913e-05
-8.48834947328845e-06
-2.09521870709504e-05
2.10552462770065e-05
4.290140922162e-06
-2.83660596372115e-06
1.85119724215422e-05
2.73296878522993e-05
5.16555445468927e-06
5.0734236851241e-07
-1.03213952756069e-05
-1.6057758805008e-05
-3.05030823815188e-05
-2.13797669068004e-05
-7.04787455483912e-06
-3.87099185358557e-05
-4.10743365321422e-05
-2.2076405269465e-05
-2.43950232173011e-05
-2.49524189249268e-05
-1.75711474975819e-05
-1.34955334578469e-05
-1.8573854270615e-05
-1.44941770188349e-05
-1.60187584383092e-05
-6.9573647427269e-06
-3.01155111569746e-06
1.03156446843715e-05
5.00381990713603e-06
7.00515318692416e-06
5.63579979825375e-06
-1.09329079455812e-05
-1.23995276746174e-05
-2.66902056925354e-05
-3.34763467421903e-05
-1.04465239981886e-05
-2.16111139379126e-05
-3.98069390369888e-05
-2.79103335820788e-05
-3.09733416025946e-05
-4.05035792116877e-05
-4.79138464866717e-05
-3.8770626760319e-05
-9.17105913031577e-06
-1.56067046201471e-05
-1.05504931610344e-05
5.96079072286856e-06
-6.0078074656366e-06
-2.80806890604885e-05
-1.28092403895635e-05
-6.80416301176385e-06
-3.12473271325665e-06
-5.13346418118894e-06
6.83603919591764e-06
1.92755164253622e-06
-4.06696300285502e-06
-3.37341659969835e-05
-2.92819432460148e-05
-2.33605075355146e-05
-2.73935514821464e-05
-4.64868271572458e-05
-4.09959618651649e-05
-4.65266738802433e-05
-4.34129846960098e-05
-2.41332619302106e-05
-2.53363856142719e-05
-1.84299468889647e-05
-6.5136822296093e-06
-1.37890243917297e-05
-3.83551978985168e-05
2.04564648041974e-05
-1.45262156415473e-05
-8.59947019073793e-06
5.36194338373832e-06
1.0779168612831e-05
5.89905245210745e-06
-9.26423506394863e-06
-1.83668799870384e-05
-3.25478760337001e-06
-9.74956190025157e-06
-6.13782027083637e-06
3.34635837667796e-07
-1.87427700344412e-05
-1.89172424746403e-05
-1.5428792952712e-05
-2.2856967528704e-05
-1.89936146573861e-05
-6.82870111575393e-06
-2.78539689184719e-05
2.33774302197349e-05
2.00047726837324e-05
2.92076615704191e-06
-7.44639946439977e-06
-4.18764431438218e-06
-1.24863937053265e-05
-1.6799929277841e-05
-2.5442149629457e-05
6.18660208242103e-06
-3.6489724120915e-06
-2.50677737896551e-05
-3.46042398181549e-05
-3.96632163728611e-05
-5.49546523177211e-05
-5.25467110246336e-05
-2.81751356544357e-05
-2.4020131815051e-05
-4.62886226231691e-05
-1.53109825663357e-05
-1.18369030744495e-05
-3.90879585907081e-06
-1.03105829646493e-05
-2.90963432822597e-05
2.73320830359418e-06
5.10895086559879e-06
1.52397195650242e-06
-1.31291582237778e-05
-8.51600939584115e-06
-1.38681850101944e-05
-1.14989453360832e-05
-4.16242987721983e-05
-4.55802180578247e-05
-4.0738799981806e-05
-2.13352595314061e-05
-1.55014769320539e-06
-4.61680972966796e-05
-3.74640187432636e-05
-1.40393976181901e-05
-2.83859924736873e-05
-2.48474241544495e-05
-2.05740253456682e-05
-2.89949162555867e-06
-1.72865707197717e-05
-2.50171158759869e-05
4.05954910807475e-06
3.98160457576108e-06
-6.29612685114786e-06
7.66629963957763e-06
1.10596545048246e-06
4.26169540235186e-06
2.86754016912281e-06
4.72975821348923e-06
-1.88788474254344e-05
-1.30591506695439e-05
-3.48028926911004e-05
-4.14933267891462e-05
-2.43492349889501e-05
-5.90848733270491e-05
-6.40963771145227e-05
-4.16674756671804e-05
-1.85460304927631e-05
-3.94507752380609e-05
-2.88967894578533e-05
1.69263869912895e-05
5.91706786792329e-07
3.43215234601872e-06
-1.67151070526475e-07
1.85146763198976e-05
2.96260317044904e-06
-1.56046119345236e-05
-1.84466215227793e-05
-2.28797878134408e-05
-1.77549798532044e-05
-3.92724412986792e-05
-4.25161594404528e-05
-3.05276166571676e-05
-1.21560173199725e-05
-2.7781050319701e-05
-3.33430535727207e-05
-1.5549921284969e-05
-3.44138245335292e-05
-8.44049793446092e-06
-8.1471692608802e-06
-5.03068838993552e-07
-4.18068791521785e-06
1.04192262409562e-06
1.20888283346467e-05
2.56708670137168e-06
4.34747126802307e-06
-1.5793337253135e-06
-8.95875226491597e-07
-1.79137407926473e-05
-1.63538563138504e-05
-2.44508725724155e-05
-1.634699214921e-05
-3.47462507837879e-05
-2.25762023422712e-05
-4.14470039826268e-05
-5.14614363022145e-05
-4.10808255855463e-05
-2.90619801957427e-05
-1.28549829061064e-05
-1.19866682447299e-05
-1.75801612820924e-05
-2.25049144759901e-05
-8.93605024130571e-06
-6.7005850803026e-06
-4.00759996458643e-06
-1.50765946408382e-05
-2.08635462052383e-05
6.45486668242094e-06
-7.90278985195961e-06
-2.22344512199232e-05
-2.73575963045989e-05
-2.88586500236466e-05
-2.46782362811945e-05
-4.35147982842222e-05
-2.94041077257487e-05
-4.24936825599995e-05
-3.54172607663356e-05
-3.77044985695496e-05
-5.38905290397931e-05
-1.90180238973245e-05
-3.26759319501229e-05
-2.73242154621536e-05
-2.85918286280921e-05
-5.09050348506111e-06
-1.33451844716174e-05
-1.54675177220644e-05
3.27827420693875e-06
-9.34823763933894e-06
-8.70944379189042e-06
-8.72915108195823e-06
9.8123690538941e-06
-1.05728824187881e-05
-1.3749933974857e-06
-2.84360927680689e-05
-2.84694263961312e-05
-3.68778389967744e-05
-1.33765067234088e-05
-3.31306814740529e-05
-3.36017437007827e-05
-3.59506037657166e-06
-3.07950609410435e-05
-3.8280078056194e-05
-7.20966982697838e-06
9.41351538823353e-06
-9.31447073306516e-06
-1.04504706605472e-06
-2.09763100286072e-05
2.17356492613113e-05
-2.59424513323351e-05
-9.23249334494505e-06
-2.62173648601218e-06
-1.67189108464397e-05
-2.47092423017236e-05
-1.52767602276777e-05
1.69367089732575e-05
-6.57427286720299e-06
-4.26964643664344e-05
-2.9676242856844e-05
-1.07555141607703e-05
-1.41249927248089e-05
-4.08263731743244e-05
-9.68392186428839e-06
-1.03736269792402e-06
-4.66129057458718e-06
-1.79477131617715e-05
-1.61692961471602e-05
1.09250050493428e-06
-3.3423608467343e-05
-5.82174390754188e-06
5.77360193242569e-06
8.80670184630752e-06
-2.82944451304603e-05
-5.07573630596527e-05
-5.87460590044954e-06
-1.35113581706914e-05
9.16419762690453e-06
-1.00165515199525e-05
-1.81358314874445e-05
-1.83688377648015e-05
-3.18946111810672e-05
-1.81540865854655e-05
-3.36775414214557e-05
-1.7467451033112e-05
-1.05510421588292e-05
-1.7631636061452e-05
-1.27280815569192e-05
-2.10372515528759e-05
-3.34629673319871e-05
-1.22239266970951e-05
-1.18512166594674e-05
-2.29165581037712e-05
-1.74375344400727e-05
-1.13171743059439e-05
-1.01153556907458e-05
-2.88551229555129e-05
-2.72596754892711e-05
-4.3543738270271e-05
-2.31133320188188e-05
-1.04519222472817e-05
-3.21924074179545e-05
-1.64448045746301e-05
4.67877897987522e-07
-6.1348789502212e-05
-1.92225541602076e-05
-1.68204570337251e-05
-2.70955697465998e-05
-2.0881929870546e-05
-1.36835864785382e-05
-1.68447951168953e-05
-2.59094098419011e-05
-2.88184338689217e-05
-3.35541996327911e-05
-3.32721117127253e-05
-1.85264017804531e-05
-3.42323336890679e-05
-2.86338963559591e-05
6.82467336226123e-06
-2.23718718712727e-05
-1.58909220216814e-05
3.8271532897372e-06
-1.27162499770098e-05
-1.64140312728027e-05
-2.6081076540163e-05
-1.34575652646235e-06
3.86242340376394e-06
-3.50900202205274e-05
-1.21068313664172e-05
-2.31209427491583e-05
-7.73861740900198e-06
-1.1053590464785e-05
-4.32729637217214e-05
3.79128601271085e-06
-5.01559365938338e-06
-3.61299304231349e-06
-6.09115932727744e-06
9.30484724069804e-06
-6.00471525718713e-06
-9.17211423872931e-06
-6.46986598074097e-06
3.05106143717364e-06
-2.14014291135486e-05
-1.42649841496128e-05
-6.28340925759392e-06
-1.47711381367417e-05
-2.5901576906184e-05
-2.44784210921639e-05
-2.33858171834475e-05
-4.88052867727898e-06
-4.27754018998447e-05
-8.7670925086101e-06
-3.9260797708824e-05
-2.48562070016086e-05
-1.47416246806829e-05
-1.01063913334472e-05
-1.84452116895564e-05
-2.17877184139541e-05
-2.73717523946418e-05
-1.36042146858741e-05
1.2156879196885e-05
-2.72572099407742e-05
-2.45384711692439e-05
2.83536956378483e-06
-5.18346689005269e-06
-2.01884970049747e-05
-2.26845655923396e-05
1.04951043161183e-06
-1.42355921315577e-05
-4.07010995546049e-05
-2.96981229563451e-05
-4.28028422021029e-06
-1.52896146972405e-05
-3.38967862615425e-05
-5.96497765164458e-05
4.59480703362777e-06
-2.65631677949453e-05
-1.54472810683608e-06
-2.01935023084376e-05
-5.21433801726649e-06
-5.34873191112765e-06
-1.46688439029152e-05
-1.11257641452162e-05
-1.87551098332341e-05
7.15146600335228e-06
-2.83080784207089e-05
-2.32829705235334e-05
-1.23815983334928e-05
-1.91138226119101e-08
-1.49316082651671e-05
-1.63655663367168e-05
1.98704262935985e-05
-5.40189378918521e-05
-3.1313752694504e-05
-2.72840601480311e-05
-1.42796421951338e-05
-2.49782710991362e-05
-4.68590382016677e-05
2.52357328586294e-06
-1.49765179945494e-05
-2.29416398162394e-05
-3.39952272688343e-05
-7.68458568162226e-06
1.5676576840051e-05
-2.84856588904555e-05
-1.71528439378755e-06
1.99518739071556e-06
1.20397968102685e-06
-2.49782610474475e-05
-5.28734061234978e-06
2.18140172565531e-05
2.37706051793256e-06
-1.38854561659236e-05
-2.59740132381018e-05
-5.11416085296859e-06
-1.07715176786947e-05
-3.92020335583041e-05
-1.9610537261612e-05
1.84794108925445e-05
-2.73820376677296e-05
-2.27853923117338e-05
-2.12095637097277e-05
-1.0398060557235e-05
-2.4446593309823e-05
-7.04893973508791e-06
-2.6682879367404e-05
7.62621870304356e-06
-6.07871247115833e-06
-2.06356390365661e-05
-4.66357685851457e-05
4.45877069647958e-06
3.45983010753828e-05
-2.07122053965428e-06
-1.70901068511052e-06
-9.62581492940396e-06
-1.12677748484194e-05
-2.78986547579284e-05
-2.81567597433277e-05
-6.38502259737533e-06
-2.37766885581834e-05
-4.32615736885302e-05
-2.61955890216691e-05
1.15168715201585e-05
-3.71644571812096e-05
-2.10112996156199e-05
-2.84700802144241e-05
-2.57730659999762e-05
4.20447298772603e-06
-9.4713804212907e-06
1.1105122608759e-05
6.26462489145608e-06
-2.40903111535365e-05
-1.25043912551336e-05
-1.74954058924214e-06
-5.26640553337747e-06
-3.58381708745025e-05
-4.01308735485038e-05
-3.38757450397322e-05
-1.4841345862524e-05
-4.54791944044335e-05
-5.01772406129609e-05
-1.62857629511476e-05
-4.03363899134977e-05
-4.51376233162899e-05
-2.32590416145779e-05
-1.12513294994859e-05
-1.21575690517328e-05
-5.28381994990419e-05
-1.2778189193047e-05
-5.58521035776103e-06
-1.34569994732943e-05
-4.6077083517508e-05
-1.23473165876699e-05
3.67998428943578e-05
-5.24784514383861e-06
-3.18822607252156e-05
-1.83830982784812e-05
-1.29992829253244e-05
-1.46115465284071e-05
-3.99922765093343e-05
-1.47640446544973e-05
-3.55633657151004e-05
-1.51520811402958e-05
-3.19897779255464e-05
-6.10111047856463e-06
-1.35686661930169e-05
-2.44434940652574e-05
-1.62033836151674e-05
9.0240532407645e-06
3.09300579456331e-06
-1.90333077066407e-06
-4.18193155602514e-05
7.23938550641984e-06
-2.0071207548659e-06
-2.4802591685227e-05
1.82909042361282e-07
4.34412706010737e-06
-9.1186316235879e-06
-1.7586123478488e-05
-1.46988516720006e-05
1.9665989876594e-06
1.10566345055577e-05
-4.1362960544157e-05
-1.18097088947234e-05
1.76179925717634e-05
6.03523365317536e-06
-2.52167926949841e-05
-1.24411048921336e-05
5.64472659617675e-06
-1.86625089598381e-05
-4.92831142183204e-05
-2.55612311864476e-05
1.62426948317795e-05
-2.74156120393305e-06
-2.26811805231411e-06
-3.06396209905517e-06
-1.90659873106989e-05
8.11661769034542e-06
-2.72757761739082e-05
-1.9021804318039e-05
-1.98242605131552e-05
-3.38820464182882e-05
-2.2400701149792e-05
-1.23334605513677e-05
-1.5004333263566e-05
-2.22088607180854e-05
-2.55170260344364e-05
3.06648810567493e-06
-7.79954119753551e-06
-2.3716912163145e-05
-4.25885904357315e-05
1.46635452759569e-05
-4.89694031712566e-06
-4.84012973207116e-05
-3.27496828288621e-05
1.00023946480636e-05
-3.30505354226986e-05
-2.70537065871915e-05
-1.92051918655211e-05
-1.42250933579548e-05
-8.38717842411229e-06
-5.06181771797973e-05
-3.00826907631841e-05
-4.39869019241973e-06
-2.56304833043148e-05
-4.55927102124343e-05
-3.06682485687095e-06
1.36568593728784e-05
-1.88098986509962e-05
-1.13117425035585e-05
1.02439666874877e-05
9.60038850477556e-06
-2.70764556034977e-05
-1.37172526739531e-05
-8.27302664778846e-06
-5.50345539930217e-06
-7.31431011452212e-06
-2.74142225117182e-05
2.89535599310543e-06
-2.14422100737353e-05
-4.80934491044712e-05
-2.05246098637631e-05
-1.01673746379892e-05
-5.50857785257628e-06
-3.36134533393516e-05
-3.17639931699764e-05
7.8118192550833e-06
-1.92247344319486e-05
-1.70110500792144e-05
-1.06892964079895e-05
1.33802887244949e-05
-1.61980342315081e-05
-8.23241858795993e-06
-4.99147245276663e-06
1.56292703660571e-06
-5.67422168671978e-06
-2.23113543040629e-05
1.30254419416434e-05
-2.56919109813225e-05
-2.79897993128211e-05
-1.69525326532951e-05
-2.76565360536387e-05
-3.06091553883937e-05
-6.17216283986278e-05
-3.40605059964324e-05
1.62048097900679e-06
-2.43490397412703e-05
-4.76656714394236e-05
-2.11207228823002e-05
1.03205917529039e-05
-1.05159481069897e-05
-2.43724971291879e-05
-1.33120869189024e-05
1.0000843338114e-05
5.51720274882074e-07
8.94954400700756e-06
-1.69546777065978e-05
-1.29763405480275e-06
-1.50344161908985e-06
-3.06296466862978e-05
-1.82406740781472e-05
-2.39011500668468e-05
-4.55802519033046e-05
-1.57991259610647e-05
-3.55017950257658e-05
-2.1799913561985e-05
-4.17553954110032e-05
-5.00751458134581e-05
-5.9739923538747e-05
-1.85873752114788e-07
1.8368822221387e-07
-1.11909489119226e-07
1.59316426725016e-07
2.66823904089821e-05
1.60908734712697e-05
1.03098774029629e-05
-1.35544004076506e-05
-1.29666715352674e-05
-3.5102895676639e-05
-3.59393154930292e-06
-1.37143933453224e-05
-3.52311904816044e-05
-3.31612844186087e-05
-2.37475340271667e-05
-3.061587245044e-05
-3.43558651205944e-05
-5.7978943082108e-05
-3.63730652083771e-05
-2.76218648091428e-05
-3.55594179466305e-05
-2.20583610400873e-05
1.56520386139285e-07
-1.5910972489828e-05
1.51482366389372e-05
-9.57769203895596e-06
1.30764887286782e-05
2.44064904331456e-05
1.14550621045245e-05
3.090443950321e-06
1.33052618661141e-06
1.31852799267753e-05
-6.57656409195056e-06
-1.3914565922321e-05
-5.54500342258114e-05
-1.50037723597297e-05
-4.02961199177369e-05
-4.39633133864971e-05
-3.3055587884195e-05
-4.09391306455074e-05
-1.94808706188251e-05
-1.42766767444559e-05
8.45086873224591e-06
1.57195618798366e-05
5.65197190696901e-06
-2.81956810050812e-06
-3.9317758711219e-06
1.51272016777936e-05
4.36234989700275e-06
1.47420551113573e-05
3.57759792488253e-06
6.10153381652468e-06
8.99274734226683e-06
-1.62285405626279e-05
-2.28976883756821e-05
-1.13735363218602e-05
-3.9548708673606e-05
-1.14974943739132e-05
-3.38875209024076e-05
-2.14650652079461e-05
-3.95362308973823e-05
-2.46227669544272e-05
-1.21730395572742e-05
-1.23639630311718e-05
-2.81528767312554e-05
-1.2092309462688e-05
-9.96349366184297e-06
-1.19830738124237e-06
6.8683471125126e-06
2.74279653417788e-05
8.44625515743519e-08
-1.12899347726636e-05
-1.12254325506877e-05
-3.6184751911978e-05
2.18490970728855e-06
-3.29697373060855e-05
-5.65479038572331e-05
-9.33773330223203e-06
-1.95143002874081e-05
-5.83945358706287e-05
-5.75531729577341e-05
-3.93436465219043e-05
-1.88266263545466e-05
-5.60085939025002e-05
-4.09399586192517e-05
-2.07022655978172e-05
-5.45473049303521e-06
-3.33320611940491e-05
-1.4176919263505e-05
7.92857871367516e-06
1.88153806296484e-05
-2.28705331264908e-05
-5.77300813633628e-06
-1.45398840597315e-05
3.80259696527819e-06
-1.37585522263099e-05
-1.92851908178212e-05
-2.35716691261425e-05
-2.12832811415714e-05
-2.78968873685319e-06
-6.64243477561231e-05
-3.24437388325691e-05
-4.27421213107631e-05
-1.30508401841943e-05
-3.60335803386805e-05
-1.28639638553685e-05
-3.72994046908303e-05
-2.18107024966401e-05
-3.49639312451887e-06
-3.35665458051654e-06
-5.99451187331898e-06
-1.33975819618326e-06
9.03669999617335e-06
1.14358142958857e-05
-2.39225773157306e-05
4.38062547355641e-07
-9.1554683160964e-06
-5.45690066002384e-06
-2.09862061108599e-05
-3.88523103766518e-07
-3.25668690942873e-05
-5.94902069119711e-06
-7.13024317042514e-06
-3.33154481340167e-06
-2.28939638294206e-05
-1.93331821427984e-05
-1.47516339453118e-05
-2.81080640797554e-05
-6.02941506015579e-06
-2.55249640874566e-05
-2.41967694984023e-05
-2.36897489395224e-05
6.88723810657515e-06
8.55597146307187e-07
3.09351177393591e-06
1.12628296082293e-05
-2.21073919477134e-06
-6.07900283559201e-06
-2.36091213588041e-05
-2.14646196988409e-05
-9.34196224125216e-06
-2.85334181484021e-05
-1.9710886597369e-06
-4.42847527317557e-05
-1.08315720873597e-05
-2.11287290841781e-05
-1.12944224542031e-05
-7.31137422136847e-06
-1.71366536128865e-05
1.14417446292542e-05
-8.25239837662538e-06
-1.86144503279988e-05
2.59478208024862e-06
-1.56811598430164e-06
-1.06494183200528e-05
-1.30253251945659e-05
-2.84388710075383e-06
5.0333748338659e-06
9.91041282625838e-06
-2.32359492642267e-05
-3.81989802620899e-05
-2.92069565562887e-05
-4.3369228674705e-05
-4.41190973699988e-05
-1.67171473181517e-05
-2.40644049124597e-05
-2.02950832590746e-05
-2.8706088644821e-05
-3.79189968705283e-05
5.42724967012476e-06
-1.07848887327369e-05
-5.70833400716992e-06
4.2044301189193e-06
-2.00103915698517e-05
-1.17508355749325e-05
-1.3129670148229e-05
-2.95972969572108e-06
-1.36631369162814e-05
-2.05174009839851e-05
-2.04859621566714e-05
-2.03544512337388e-05
-2.18563577517969e-05
-7.53150336866217e-05
-2.42946960840925e-05
-4.32343709139928e-05
-2.56355560510862e-05
-3.10225632127168e-05
-1.23240986209027e-05
-1.40460711539533e-05
-4.40027033203805e-05
-3.04242221787551e-05
9.22411782988005e-06
-8.35946516383084e-06
-1.91823273186777e-05
4.88995868465935e-06
1.32701423714046e-05
2.08288511994452e-05
1.81798682702712e-06
-3.83065739677903e-05
-3.2813533515556e-05
-1.17085536307772e-05
-1.17776566946889e-05
-1.54686706839286e-05
-1.04182565175407e-05
-2.62154340541663e-05
-3.94522597450564e-05
-1.64252891228382e-05
-2.50031175716231e-05
-5.92482864881243e-06
-1.42237932655384e-05
-2.22290520082923e-05
-1.24986877611204e-05
-1.76676808746102e-05
-8.46466983609779e-06
2.06100463189222e-05
-5.17756582405892e-07
3.93208715004506e-06
-2.16969568377839e-05
-1.74644490086872e-05
-3.42173808536069e-05
-2.39745863221954e-05
-2.63807454302581e-05
-4.09521002567072e-05
-3.52894915184567e-05
-3.26010569147439e-05
-3.23515512674655e-05
-1.42278895091315e-05
-3.49495748938418e-05
-9.97317514061943e-06
-1.17168896262739e-05
-3.17779847195497e-05
-1.82946528569513e-05
-4.44342033610022e-06
-1.59593798189487e-05
-2.59229818134362e-06
2.41678263330773e-06
-1.42846434619961e-05
-6.38594357630545e-06
5.39839676516764e-06
-5.41600884525901e-06
-1.81555207565233e-05
-4.92404792846993e-05
-5.10715341976569e-05
-3.58920902779671e-05
-2.74105421875076e-05
-4.58783663135885e-05
-4.04808916304511e-05
-2.83531045285953e-05
-3.13740632383765e-05
-4.45524605715417e-06
-9.5924625419354e-06
-2.3365045502481e-05
-9.5658740363725e-06
1.25786323744846e-05
-1.65118030411286e-06
3.49497939598348e-07
1.14768111750328e-05
1.07134897905161e-05
-4.2535363517195e-06
-3.91939338059951e-05
2.48143957464489e-06
1.26048488204331e-05
-1.77580361110704e-05
-2.62129029959467e-05
-4.5026430394824e-05
-3.7043795306981e-05
-3.6058422755146e-05
-3.32897451673749e-05
-1.93394480616922e-05
-1.89515027541493e-05
-1.46886673057515e-05
-2.43087454608713e-05
-6.68751280577555e-06
1.34441718830032e-05
1.99578026716447e-05
5.53754501518771e-06
1.72174534944574e-05
7.47258313292942e-06
-2.47473210757772e-06
9.73015990914702e-06
5.72537803425245e-06
-3.75422576800862e-05
-1.74665860783743e-05
8.27560485826885e-06
-1.72546293109043e-06
-3.54256005882038e-05
-4.7135540584433e-05
-4.33064997458011e-05
-3.8583796013545e-05
-6.22386609524832e-05
-5.80508952379988e-06
-7.40666485782629e-06
1.33063550043862e-05
-1.98457448777543e-05
-3.07246999297303e-05
-1.7566247600089e-06
-3.871641513892e-06
-1.22128944584941e-06
-3.23247700031967e-05
2.62916949933124e-05
1.0272727355536e-05
-1.02999537572957e-05
-5.04118564689006e-05
-3.6529119770591e-06
-2.60128575353282e-05
-2.79091390808643e-05
-2.62016785730008e-05
-2.70494480959179e-05
-1.16705410140224e-05
-4.55831407462648e-05
-4.81867974874432e-05
-4.48523550353053e-05
-1.78107411494739e-05
-3.2334039119948e-05
-2.83161333379988e-05
-3.82855782693743e-05
-2.04226637893089e-06
-6.31501394331662e-06
-3.2960482627062e-05
-1.84765796252653e-05
-6.94675948758858e-06
-3.06887398969529e-06
-2.4099659228767e-05
1.46052376660489e-05
-1.20286656575194e-05
-1.75728577216523e-05
-3.37173984609846e-05
-3.32416509403872e-05
-1.96213668548711e-05
-4.52324386011969e-05
-1.88548178977795e-05
-2.5935219983592e-05
-7.03289507862231e-05
-4.36237784835044e-05
-3.43926154597933e-05
-3.15397640380879e-05
-3.11853602693852e-05
-2.74044051283808e-05
-1.4591973982114e-05
6.54935897799693e-07
-3.14969423975424e-05
7.57575820819828e-06
6.53617504900217e-06
1.16663893799455e-05
-3.55458898924245e-06
5.39492928154856e-06
-4.77928833493937e-06
-1.72846468313271e-05
-3.59620453840302e-05
-2.78621094420952e-05
-1.24032429200484e-05
-1.64043220922656e-05
-3.24439168187789e-05
-2.51316518310335e-05
-7.65692767887484e-06
-2.32182309111529e-05
-2.86111555861697e-05
-1.77640042152569e-05
-5.09334169255025e-06
-1.36973934028728e-05
-3.76475173514078e-06
-2.52430438118159e-06
6.70665240836435e-06
1.18545662228079e-05
2.59750725861169e-07
2.71361118083978e-07
1.54064437869507e-05
1.77147858425821e-06
2.22040257220722e-05
-2.9861181305646e-05
1.35902791826295e-05
-2.00903723259038e-06
-3.30002123306673e-05
-2.31327531162225e-06
-8.29708429915214e-06
-6.44460202346712e-06
-2.61289954804951e-05
-1.08864062650998e-05
-1.56051452358353e-05
-2.11545661369025e-05
-1.57908602288003e-05
-1.57513549974857e-05
-1.58885643948285e-05
-3.43028378682883e-05
-2.59545713980564e-05
-5.76610874321694e-06
-2.50052987311598e-05
-7.52636235611274e-06
-1.1279819284887e-05
-4.49242628509438e-06
-7.21019764452312e-06
-1.88162382686284e-05
-1.14662666078259e-05
3.65747174632905e-07
-1.8746626283834e-05
-1.79576988934855e-05
-2.22612230026195e-05
-2.24041495268578e-05
-3.38609936131633e-05
-3.22014458081527e-05
-1.53021351930167e-05
-2.68731233341629e-05
-2.52334144417052e-05
-2.38020360684897e-05
-3.37172652158071e-05
-2.83917625618053e-05
-4.15739297347356e-05
-3.67318153418319e-05
-2.16490709224691e-05
-1.83761283863433e-05
-2.12200723561406e-05
-4.16873221668918e-05
-2.59193154303589e-05
1.73878537709345e-05
3.37464821324048e-06
-1.33640165858684e-05
-3.56408376985117e-05
-1.80158358091882e-05
-2.54539198083392e-06
-2.5212605920162e-05
-2.41935196642379e-05
-2.06899068190928e-05
-1.86844770064973e-05
-6.94408792780261e-06
-2.7628434719576e-05
-3.41025613769911e-05
2.4733987489907e-06
-3.7817268528048e-05
-3.05254715521981e-05
-2.36998912292724e-05
1.08239792568294e-05
-1.12139507437277e-05
-1.49020636124779e-05
-2.61731081669886e-05
-2.37885438672717e-06
7.39470228583348e-07
-3.89251348017205e-05
-2.29878815879606e-05
7.23897086160909e-06
1.23337844776698e-06
-5.74201363349563e-06
1.43594457079894e-06
-4.93009877813285e-07
-2.4266554253905e-05
-1.73116117418935e-05
-1.79912174240538e-05
-1.25825347006979e-05
-2.72407801833098e-05
-1.7114305125132e-05
-2.21134785193232e-05
-1.72919080251473e-05
-4.4317744764626e-05
1.98736186061215e-05
4.33639577784393e-06
-2.35678593248723e-05
-5.08506434036724e-05
1.6274020221641e-05
3.07758422989327e-06
-1.99033374679322e-05
-4.05699172616825e-05
1.21805476320085e-05
1.00624710815151e-05
-4.39920943049886e-05
-2.90096236868916e-05
1.0802639702656e-05
-1.8740141817835e-05
-4.84854542206631e-05
-2.19983815663947e-05
-1.21682621785029e-05
-1.03121556222687e-05
-3.88161913106626e-05
-1.787843820289e-05
-2.2620548965198e-05
2.3808294183902e-05
-7.41110592991932e-06
-2.75215565080162e-05
1.28524237243993e-05
-8.45883895641488e-06
-2.22724138596328e-05
-1.85861781257991e-05
-1.2280564516271e-05
-1.02169582165937e-05
-2.80877781230813e-05
-3.52106313735139e-05
-1.64532406056028e-05
-3.25606819868163e-05
-2.54626040230393e-05
-1.36120377508293e-05
-2.51528833539744e-05
-3.36366973050711e-05
-2.82935473871221e-05
-5.79837786011003e-06
-3.0044815732006e-05
-2.16463216087622e-05
-2.89165871082428e-05
-4.98264158324787e-05
1.00842822262764e-06
-2.82390679684537e-05
-3.34996444987004e-05
-1.49061650466447e-05
-5.45186505542248e-06
-1.9197760883016e-06
-9.16185911414945e-07
3.08507786531459e-05
-1.06855511751374e-05
-1.47921013453009e-05
-3.09140193881172e-05
-2.62362310643663e-06
-3.41510203883372e-05
-4.29613260035774e-05
-3.27386201218868e-05
9.58498472273233e-06
-1.05076117097362e-05
-4.2457802172468e-05
8.08177129170351e-06
1.48997368105438e-05
-1.19719696259683e-05
-2.20152158044465e-05
-2.7825374450035e-05
8.75461987780089e-06
-1.01668609513361e-05
-1.52259178898022e-05
-1.70722001291311e-05
-8.49243004290981e-06
-2.46198547226843e-05
-5.18144579634809e-06
-2.04390199166171e-05
-6.84081005459942e-06
-2.02642667045585e-05
-2.47736548633219e-05
-1.57322385960403e-05
-1.83250868820985e-05
-4.44416102920441e-05
-5.13532621901567e-06
6.38199342645893e-06
-1.37677425042833e-05
-4.40640863466494e-05
-8.84852964385209e-06
-7.85197317236202e-06
-4.37345093974642e-05
-3.37049701427663e-05
-6.47513138054202e-06
-5.95256010697629e-06
-2.55165093873808e-05
-3.56934764301478e-05
-1.49638930803062e-05
1.00696484832385e-07
-2.27381534465982e-05
-2.74643699134777e-05
-4.28164765611497e-06
-1.12661918699233e-06
-4.15490263512906e-05
-1.79974564629779e-05
-1.12984262732378e-05
-1.21638168864997e-05
-2.38923022760469e-05
-3.79897531563866e-05
1.48125103435847e-05
2.45396408745731e-05
-2.37258519912611e-05
-3.04441675634612e-05
-2.1711855302965e-05
-3.56390923961922e-06
-1.23420134868439e-05
-3.60627723602675e-05
-1.00054871796738e-05
4.76815255236525e-06
-3.86318522786545e-05
-5.17280060090479e-05
-1.00952838298985e-05
-2.27841048567638e-05
-3.03698194783631e-05
-1.65445427489758e-05
-1.6627264955614e-05
3.56904914627863e-06
-2.4138666247632e-05
-5.42589036549394e-05
-2.21826537814366e-05
-2.95587949382609e-05
-1.35869105786027e-05
2.00045722797648e-06
-1.84618266651147e-06
-6.14033677132769e-06
-1.82289583697321e-05
2.0986036975505e-05
-4.46600460948391e-06
-4.98910699527681e-06
-2.41430273242194e-05
-2.12327649690352e-05
-2.22744234206061e-05
-1.09494723913368e-05
-1.90588301109724e-05
2.85457746499756e-06
-3.21750098604018e-05
-3.18525039363088e-05
2.15111760439295e-06
-3.43389632427949e-05
-4.01383721268959e-05
1.4917646156305e-05
2.37708678258869e-06
1.24241005974143e-05
8.04944871980291e-06
2.28425125118803e-06
-9.99663859973171e-06
-4.80503030606954e-06
-2.98831691549027e-05
-8.83077590931237e-06
-2.35593075526694e-06
-1.65867614704386e-05
-1.88977420835096e-05
-1.31255924865726e-05
-3.02900790400341e-05
-2.1475045243172e-05
-1.80128284226643e-05
-3.25075063677378e-05
-2.50015796312236e-05
5.04630342384099e-06
-6.35141468578166e-06
-2.09727253794854e-05
1.26663984740585e-05
2.51948044580673e-06
-1.59959511084791e-05
-3.02982683770552e-05
-1.73850229582621e-05
-2.06353066500586e-05
-2.99551813410301e-05
-6.68308811523613e-06
2.59640760118555e-05
1.22550956686609e-05
-2.47865918435564e-05
-3.30532063926749e-05
-2.71887894831673e-05
-4.2052214334452e-05
-3.86227796370739e-05
-2.48810809797598e-05
-1.37261656907615e-05
-1.99087810668494e-05
-2.20498502311783e-05
-1.15559650980669e-05
-1.14471959463408e-05
-4.79368582665438e-06
-1.90059835257219e-05
3.32354216276254e-06
-1.27274544312033e-05
-9.95184335021627e-06
1.22298589632634e-05
-4.42312779396104e-06
-3.00422986098021e-05
-1.14151662689995e-05
-6.19614376176442e-06
-3.04724636876554e-05
-1.81607006545903e-05
-4.76623186632507e-05
-3.0380243501784e-05
-2.71428384578541e-05
-4.72673935397587e-05
-4.57615219315823e-05
-5.28905642881516e-05
-5.57096147514252e-05
-1.88594354177664e-05
-3.0865492965765e-05
-1.7055236926178e-05
1.60928289149491e-05
1.71329857046606e-06
1.8556119755448e-06
-1.93889624680908e-06
-5.26727291643506e-06
-1.0899683598726e-05
-8.62668680661324e-07
-1.1867525621426e-05
-8.09871315673076e-06
1.13799677269781e-05
1.11754974444321e-05
-4.43104033105281e-05
-3.68105365751544e-05
-1.55467770985406e-05
-3.07664329188402e-05
-3.21119873011638e-05
-4.63260780826301e-05
-9.75955823354288e-06
-1.70227980613285e-05
-7.8617019428981e-06
-8.99606512549696e-06
-3.06367866792737e-06
-1.55738636104063e-05
3.03392716158503e-05
-3.18657315083907e-05
3.73267455847301e-05
-2.98563614401747e-06
-1.99358169028899e-05
-1.35252101347453e-05
-2.54482191736095e-05
-1.84483393085728e-05
-4.62319680313706e-05
-1.52120728447877e-05
-3.08152827371822e-05
-3.39549031478978e-05
-3.12309771485503e-05
-1.79398375589209e-05
-4.43966073186306e-05
-3.61194926827172e-05
-4.04550071762553e-05
1.14204046866474e-05
-1.12095463477699e-05
-2.04078718877197e-05
2.10286452830893e-05
4.88401538977625e-06
-1.1770374295248e-05
-1.24321604541114e-05
5.69989026972895e-06
1.86432669405326e-06
-2.04960100913317e-05
-1.12792296754517e-05
2.51808843238434e-05
-2.19352777387387e-05
-3.80213256064918e-05
-2.68523219123894e-05
-3.19884137377715e-05
-3.72080136193656e-05
-4.28879078969811e-05
-4.62044932476384e-05
-1.57611017390579e-05
-4.30791252643374e-05
-3.43165386395048e-05
-3.90080165448414e-05
1.03117857778921e-05
-9.0457984136339e-06
-2.10222942139215e-05
3.86964769644972e-06
-8.15128335925925e-06
5.79612939526635e-06
-1.70145777825084e-05
-1.90853248274642e-05
-2.85688913104555e-05
-1.995458204027e-05
-5.55461478037255e-05
-3.67811678108703e-05
-1.6742942596684e-05
-4.22265851927246e-05
-1.93392877357802e-05
-1.73312011418893e-05
-2.8012861310108e-05
-4.55113324643855e-05
-2.88649855148677e-05
-6.65685191471189e-06
4.33042919801601e-06
-1.51178263700585e-05
1.45576645294414e-05
1.13624617300808e-07
9.58807496756898e-06
-1.68651926689416e-05
2.5734345907147e-05
2.62758404757315e-05
-3.72750175327643e-06
-2.13898128482805e-06
-1.78208469140742e-05
-1.70680378172584e-05
-3.14500757214226e-05
-2.36277541104962e-05
-3.14065406701256e-05
-3.46588012255458e-05
-3.06325066561785e-05
-3.9113391078462e-05
-1.49928299719357e-05
-6.48614854539247e-06
-1.30344037832893e-05
2.96706300890653e-06
7.55560843367284e-06
3.3277813327895e-05
-1.31758822073407e-05
1.12497982812245e-05
1.81739208934469e-05
-3.44336248537995e-06
-1.07453469309002e-05
3.70239140472153e-06
7.32209067688018e-06
8.35690917932556e-06
-2.40640178199934e-05
-1.65176181120862e-06
-1.57098821114798e-05
-3.81977636432316e-05
-3.69028170298291e-05
-6.74051060157011e-06
-1.16969536354266e-05
-1.63293940426827e-05
-2.5135243487174e-05
-4.45681293642187e-05
-3.30529185825544e-06
-1.73133944875049e-05
-4.38809225229191e-05
-7.60262050933538e-06
-4.41207378420132e-06
-1.96359059562738e-06
-6.16451369016062e-07
-1.22141635553721e-06
5.93819619962109e-06
-7.96891641217218e-06
-1.25630662857101e-05
8.7550169407804e-06
-7.30919247379263e-06
-3.32684713347999e-05
-3.74310979652935e-05
-7.58544913157386e-06
-1.72944934138089e-05
-2.99606464200791e-05
-3.63258672316327e-05
-2.85147581858381e-06
-1.3290857406793e-05
-2.89514445425822e-05
-7.9685026675206e-06
-3.05238760894251e-05
-1.9686150836632e-05
-1.04917877868885e-05
1.68019066467044e-05
3.38624241494789e-06
2.4636821198731e-06
-2.02752991135988e-05
-1.86404533890588e-05
-1.03044850568768e-05
-3.07654488891803e-05
-4.01991068681614e-05
-1.93994498492661e-05
-4.3370912402907e-05
-4.85461161397781e-06
-1.28471929299466e-05
-1.60449125702213e-05
-3.25066021155453e-05
-3.27140271406513e-05
-1.86483337916386e-05
-1.41912005814146e-05
4.40449639517183e-06
-1.00575221214877e-05
-2.13627966365152e-05
3.23038018231792e-06
-1.59506485044993e-05
-2.81296380408945e-05
-1.65001245443166e-05
-6.33831250217564e-06
-3.55088652584856e-06
-1.10238558211898e-05
-3.63322188256853e-05
-2.45227611267939e-05
-1.13218101878252e-05
-2.10205064814968e-05
-1.87001014625229e-05
3.72693308215241e-06
-2.11418586737751e-05
4.18540101494996e-06
-2.58853534413865e-05
3.07572968707041e-06
5.16544266960899e-06
-1.78066174211273e-05
-9.1938128293981e-06
-2.67204314547031e-05
5.21255205572434e-06
-4.97562626453901e-06
-2.17194305738656e-05
-1.96427623629963e-06
-1.73081308737495e-05
-2.64661093860089e-05
-1.41894311242932e-05
-4.74587416148654e-05
-2.37132916919338e-05
-4.60977245281304e-05
-3.56086681395513e-05
-3.96343135006616e-05
-3.80544575301048e-05
-3.56062110527634e-05
-1.03486353910996e-05
-2.44837724978376e-05
-2.80242931805959e-05
2.13505486877895e-05
-8.66196454042811e-06
1.45529608896689e-05
1.24347168931446e-05
-2.23248794998116e-05
-1.7479896183406e-05
2.47280462812039e-05
-4.68509623324509e-05
-3.36802566213209e-05
-4.34984596996611e-05
5.80355633650472e-06
-7.00985232692961e-06
-6.82849014103446e-05
-3.58005682530209e-05
-3.94202849583611e-05
-2.39184188240983e-05
-2.95536586458982e-05
-2.79914638599149e-05
-2.42102748711866e-05
-1.60119323973678e-05
-1.88659286512569e-05
1.48376024092839e-06
1.04882950631733e-05
-6.95361381969805e-06
1.71560197749827e-05
-6.0846168347412e-06
1.8887560352935e-06
-2.23889258093574e-05
-2.62500586660524e-05
-1.4886186243655e-05
4.96698930054303e-07
-2.93301553870698e-05
-2.47931954648783e-05
-1.7417332374065e-05
-2.23724000946699e-05
-3.66778864976856e-05
-2.76347253045133e-06
-2.89299098191625e-05
-2.10704955656276e-05
-3.78903447215598e-05
-1.32131153396832e-05
1.17616405490557e-05
-2.01224499101832e-05
-4.17801028554955e-06
-1.08679357435679e-06
2.03750137877336e-05
-2.53769065725886e-05
-1.57810503973437e-05
3.06500754759881e-05
-2.31269135171944e-06
-2.3707415776449e-05
-2.0076079549295e-05
-3.36085047596743e-05
-3.00999359244617e-05
-5.30903618686314e-05
-7.9660959892436e-06
-1.23381789950157e-05
-3.17656525978015e-05
-3.7557645098477e-05
-3.50400055826579e-05
-4.74153193192917e-05
-2.05753303102399e-05
-2.42742964385743e-05
-1.84622849737574e-05
-1.9679443804537e-06
6.7495595937341e-06
9.55035582501583e-06
1.2834882955637e-05
2.25355139792194e-05
-6.59689948857534e-06
-3.93477359461882e-06
-1.21553220065852e-05
-4.16698858428739e-05
-3.82136002591993e-05
-4.44767498643091e-05
-5.63172589579042e-05
-4.78752888817403e-05
-3.36707209437059e-05
-4.64553538906211e-05
-3.91123901154178e-05
-3.7325172804759e-05
-1.66828026015601e-05
-2.10404204706984e-05
-5.94601623376614e-05
-3.35742726107061e-05
-8.83076205215736e-06
1.00732599296805e-06
-6.48268463729443e-06
-1.56740274130632e-05
-6.44189700244273e-06
4.50912007259705e-05
-4.82272364693049e-06
-2.7544344118306e-05
-2.17710491597721e-05
-2.37822373866637e-05
-2.36738017484921e-05
-2.71602037265479e-05
-3.83465424636973e-05
-3.83171399706013e-05
-3.37455446610144e-05
-3.5066135638294e-05
-2.6874777624654e-05
-2.85293841618606e-05
-2.68847585569776e-05
4.25112028968408e-06
-1.40070541622679e-05
-8.19440983772521e-06
-1.31712912744392e-05
-5.90289729417063e-06
-7.52209078165965e-07
1.88022313266115e-05
3.39984446611999e-06
-5.96523677059407e-07
-1.80158165721175e-05
-2.43137223757787e-05
-2.09458618311719e-05
-6.79836344924588e-06
-2.35745603177722e-05
-3.0887738034585e-05
-3.41404168710912e-05
-6.02552277337776e-05
-2.42186781010808e-05
-1.04121000543648e-05
-3.29783885702122e-05
-2.8940352893918e-05
-1.28208931718017e-06
1.32668397080333e-05
-3.42546398830084e-06
9.28569817603355e-07
6.96661307844016e-06
6.30695546787384e-06
-3.35105442363146e-06
-1.39327337916094e-05
2.7186690083991e-05
-3.02637617228808e-06
-1.80921045903478e-05
-1.17838643825738e-05
-1.90709900115453e-05
-5.02389306827028e-06
-3.09162417619283e-05
-2.26443114868891e-05
-1.00860446858455e-05
-3.65321674242227e-05
-2.10353972502329e-05
-2.05537896263917e-05
-1.51264628765352e-05
-2.22606879558462e-05
-1.08657504522649e-05
-1.37038577204374e-05
-1.4737528573458e-05
-1.19496624653117e-06
8.56903165707163e-06
-1.25746576316952e-06
3.00694839811413e-06
-2.7731087328736e-05
-1.81896120800515e-05
-4.83794042333537e-06
-2.0219329748576e-05
-3.14648345515609e-05
-1.85030025458195e-05
-4.58094766674169e-05
-5.36749498982494e-05
-2.75873380521406e-05
-3.03283742056967e-05
-2.37671150557339e-05
-2.13816120577491e-05
-2.16009235635368e-05
-2.40875026265886e-05
-2.25324108921757e-05
-2.93975776930331e-05
-1.46098885481966e-05
-1.25434977313188e-05
-1.42404391617908e-05
-1.28362836892556e-05
-7.1708528381958e-06
5.79937608230361e-06
-3.02395420070225e-05
-4.14178400131804e-05
-6.8151644463348e-06
3.04780822838062e-06
-3.48803098323079e-05
-4.87491356366357e-05
-2.212642029935e-05
3.51627572086208e-06
-3.02337824568236e-05
-4.30130907919214e-05
-3.60081844439247e-05
-1.18555852409887e-05
-1.97630652593716e-05
-4.652552866182e-05
-1.06681476005657e-05
-2.0756617859766e-06
-1.11941779573705e-06
-3.40612813047371e-05
-2.70837254526053e-06
2.70882779434829e-05
-1.02973210403682e-05
-4.39263890550363e-05
-7.52881703765777e-07
-1.48486793956567e-05
-1.24209942030267e-05
-2.37245408854339e-05
-2.98585291130799e-05
-3.72314397591767e-05
-3.03071965862649e-05
-1.71240693137531e-05
-2.55639407876234e-05
-2.02090725311946e-05
-3.08072707868625e-05
-1.07840273074311e-05
-1.21439050647408e-05
-3.53220958427036e-05
-2.03171551443789e-05
2.47591016123447e-05
1.59259679181834e-05
1.05886525187298e-05
-3.58692308834706e-05
1.43404261879636e-05
2.69002179812279e-05
-2.49510956450215e-05
-2.29633344831967e-05
-9.56183356433568e-08
-4.37285211252244e-06
-2.97284832227227e-05
-5.0706907872293e-05
-2.39589858869804e-05
-3.52843860241695e-05
-4.7758596799667e-05
-3.69998058603575e-05
5.4087459494189e-06
-8.32292491917994e-07
-1.75742294763503e-05
-6.97301573063967e-06
1.77727730856123e-05
3.2091775657232e-06
-2.78297656792583e-05
-7.09690515039639e-06
2.55621617405672e-06
-1.53971089541852e-05
-8.4778304465838e-06
-1.14942436390628e-05
-1.13997093605297e-05
-1.3165712423495e-05
-3.28373935425159e-05
-3.08616736924447e-05
-3.39927653474484e-05
-1.42931849228047e-05
-2.31748178964346e-05
-2.92461464677193e-05
-4.02359822996894e-05
-2.11410843316159e-05
-2.00156034775537e-05
-1.35900122706829e-05
-2.88270328004333e-05
-7.54181447986497e-06
4.62207093161563e-06
-1.1967453373236e-05
-9.16407138524726e-06
-8.87632102681467e-06
-3.44196200381391e-05
-1.24125383145511e-05
-2.99166347125408e-05
-2.75241363525166e-05
-4.29759460267938e-05
-6.62097346963599e-06
-1.44880264806784e-05
-3.14199814812027e-05
-2.65951241645593e-05
2.16992917007129e-05
-1.82562684153386e-05
-4.05427402673242e-05
5.25820694428206e-06
2.53919586711759e-05
-1.23572524566583e-05
-4.75225563581202e-05
2.39083103334842e-06
1.02475993407583e-06
-9.28306343326532e-06
-2.22447028368242e-05
2.75709930463981e-05
-3.39304642648396e-07
-4.49138300653432e-06
-4.34828985939847e-05
-4.48147209466649e-05
1.9471759021592e-05
-3.0978951779992e-05
-4.14624551836381e-05
-3.4141054147712e-05
-1.12613926253296e-05
-7.71632505168354e-06
-4.2797144607818e-05
-5.3967751786511e-06
3.14866500694775e-05
-5.43589829448465e-06
-5.92769666288925e-05
-2.795886587978e-05
2.12855537215155e-05
-1.47535669830245e-05
-3.61899607969361e-05
1.0040181747915e-05
1.60737791619843e-05
-4.51622560031933e-05
-4.58087775465802e-06
2.64683803041078e-06
-2.55737134893349e-05
-4.31200715019634e-05
-1.83658262314736e-05
1.09259173964859e-06
-2.42404613453298e-05
-4.71342486606908e-05
-7.0288861213795e-06
1.00413545727551e-06
-2.57760686379068e-05
-2.86817396194709e-05
1.62871776540319e-06
2.36658441937172e-05
-4.22612933038597e-05
-2.71734784255092e-05
7.45367810774437e-06
1.029707492645e-05
-3.34347330405155e-05
-4.68271022099219e-05
3.49821479111568e-05
-2.92705857300216e-06
-4.71503270390722e-05
-5.45893306687964e-05
-3.26740694161253e-06
6.69824450548511e-06
-2.82385287666503e-05
-5.41364788697185e-05
2.15009833762279e-05
1.33846632854621e-05
-4.01744102931239e-05
-2.01991997978038e-05
8.84029609564686e-06
1.40269194916406e-05
-4.86232345898685e-05
-4.07029176355003e-05
9.77769342399473e-06
-1.97966762214571e-06
-3.43628217791595e-05
-1.82936021130553e-05
-1.7839695734151e-05
-3.22474355585199e-05
-4.92195300676006e-05
-2.08230390130734e-05
-1.27037374825195e-05
-2.19887401828447e-05
-4.57072829331378e-05
-2.97572785499941e-05
-7.09311320049936e-06
-1.53288765315214e-05
-2.10214589310792e-05
6.42167994761069e-06
9.54415785892811e-06
-2.99556648997049e-05
6.50690839202848e-06
1.58263151792773e-05
-1.46657809589006e-05
-2.77956551710119e-05
-3.12015194667052e-05
1.55457841824602e-05
-1.09124623385761e-05
-1.74090495598536e-05
-1.62053424285977e-05
-5.08752767089434e-06
-4.51831091909532e-05
-5.68151625183269e-05
-6.16429067209317e-05
-8.24030038955005e-06
-2.54675625723351e-05
-3.72537613399626e-05
1.16918601889584e-06
1.48415577561945e-05
-1.38779044126072e-05
-9.77040189879023e-06
4.74117354942749e-06
3.87042169549468e-05
1.03857246630695e-05
-3.64386802294116e-05
1.6707887492728e-05
1.41738216914845e-05
4.57916840969504e-06
-2.02161036632598e-05
-1.92103015720043e-05
2.51966909147473e-05
-3.69939298040736e-05
-4.68354262001682e-05
-4.75019960577823e-06
-4.70536110395877e-06
-4.14715255593086e-05
-3.4802227607624e-05
-2.6247036530882e-05
-1.92522455796825e-05
-3.53234624207367e-05
-5.64142485843959e-05
1.18221269915447e-05
-1.06260220718146e-07
-4.10780215997385e-05
8.58209808509408e-06
1.4941778390888e-06
-2.5328699909367e-05
-3.26387857393983e-05
-1.74353307827027e-05
-1.60273352897262e-05
-3.18723874816521e-05
-9.02802042257554e-06
-4.66485014618454e-05
-3.0410060226218e-05
-3.06064317980229e-05
-3.84356013570657e-05
-3.67956117417649e-05
-1.53051280556087e-05
-6.02500912142531e-05
-5.75009986554386e-05
-1.11835522530023e-05
1.30321703168281e-05
-1.66572442748705e-05
-2.01539608186528e-05
1.26664391501885e-05
-1.65657015002853e-06
-3.06947723810747e-05
-9.03548651796349e-07
1.29038434123825e-05
-1.51601092095407e-05
-3.06293175113033e-05
-3.72131235686944e-05
-4.11815550616141e-07
-8.81648035439728e-06
-3.98518144637742e-05
-5.8093370939242e-05
-8.31292680051945e-06
-1.77757778186771e-05
-5.59198702759295e-05
-5.33799321988218e-06
-9.12868502389179e-08
-2.39245291052834e-05
-3.05183554510234e-05
-1.76867094668009e-05
2.2838786018815e-05
7.7771809740004e-06
1.81464553384523e-05
7.81418159805903e-06
-2.51839683615927e-05
-5.48478787077256e-06
-9.68407070745462e-06
-1.79169647505734e-05
-1.2000351213444e-05
-4.13784564308602e-05
-2.19777974216032e-05
-2.75009172585555e-05
-2.32849020273015e-05
-3.1582298503094e-05
-4.07607966898223e-05
-2.81584898638191e-05
4.48959740091238e-06
-5.76481847503124e-06
-2.85509901182056e-06
8.25940903625716e-07
2.89719814657808e-06
-2.00571449906846e-06
-2.42954775662978e-05
1.40205301554246e-05
6.73144785043083e-07
-3.23207920737413e-05
-1.80264461918453e-05
1.88759347996708e-05
-1.90568589667695e-05
-4.01813978901864e-05
-4.1134489918265e-05
-1.94439920916021e-05
-5.20496753906897e-05
-7.14594561906044e-05
-2.35549181277007e-05
2.72831790253923e-06
-2.95251720363906e-05
-3.28771692673615e-05
-1.67515222880068e-05
-2.11278179118014e-06
-8.53001206010461e-06
-2.26286669432239e-05
-6.71785223550182e-07
1.5139592575562e-05
7.64974555555605e-06
-3.65970503833466e-05
-1.939082460875e-05
-8.67565726588326e-06
-2.30062449719198e-05
-4.61502146963316e-05
-2.62748082817199e-05
-1.78493408885057e-05
-3.89857888926783e-05
-5.18224803561933e-05
-4.68567099741892e-05
-4.9599401217887e-05
-5.29107258056281e-05
-1.32672498065225e-05
-2.37970379364041e-05
-4.42118343213875e-05
-3.35464553761817e-05
-2.43096505693297e-05
1.90706162394581e-05
-2.74864016057967e-05
-1.40424557368477e-05
3.42063613137412e-05
8.76032633754377e-06
-2.5282557156674e-05
-1.83200967280352e-05
-1.79721844430823e-05
-6.31594589313171e-06
-4.252673140658e-05
-4.03322008764407e-05
-1.20483525125771e-05
-3.69366151399114e-05
-2.76475713080724e-05
-3.00462374911883e-05
-2.61180120020846e-05
-2.13857574966045e-05
-1.48131591305515e-05
-2.38037249977655e-05
1.06350649031846e-06
5.54636616401047e-06
1.9836031261208e-05
7.34834287598547e-06
-8.16091148956441e-07
9.04300798804281e-06
1.10357880029888e-05
5.74378194979946e-06
-1.04929447679918e-05
5.50226255107614e-06
4.11894783438182e-06
-3.41341005915389e-05
-3.85246900445757e-05
-4.31413067836959e-05
-1.87741140860168e-05
-2.11993756575667e-05
-2.5452185696158e-05
-4.81068098060625e-07
-1.42115806805448e-05
-6.88060101548782e-06
-1.31184677260289e-05
1.56860463685749e-05
5.44379375644625e-06
-9.52457267591268e-06
1.05133123742489e-05
-8.18028669937156e-06
-3.04206775018058e-05
-5.55596546945416e-06
-3.49233444331616e-06
8.15489204054529e-06
-1.2325714984783e-05
-2.61451294863732e-05
-1.16617451095254e-05
-2.14383133905866e-05
-5.4812702443057e-05
-5.81216434937772e-05
-2.01342853896523e-05
-3.25704751897729e-05
-3.24197878293522e-05
-4.11333621130663e-05
-2.32087987288218e-05
-1.79479775750142e-05
-2.25263237775293e-05
-5.62265982477255e-06
1.06717944666597e-05
-1.89304526012014e-05
-2.83299153349314e-05
2.42436071444732e-05
1.43904496711649e-05
-2.92319907058498e-05
-4.0211659639184e-05
-5.72626622853331e-06
1.51041541942577e-05
-3.65390831288862e-05
-4.63516179331037e-05
-1.45967739449314e-05
-2.54527044420097e-05
-5.55526951390945e-05
-2.77004052834269e-05
-4.37302764661907e-07
8.23858762129252e-06
-2.38074749088619e-05
-2.37966219962342e-05
6.752100623145e-06
-1.03432258091065e-05
-2.96586325125903e-05
-3.84750500777463e-05
-6.41649041805096e-06
2.37647585041144e-05
-1.28224950564817e-05
-3.00464170179623e-05
-7.779905611049e-06
-3.04364738099095e-06
-3.15988124089021e-05
-4.01177253374405e-05
1.27838077711935e-06
-2.32601626301825e-05
-5.17567214953938e-05
-4.76349074236322e-05
-1.34898590883396e-05
2.48585216584123e-06
-1.94752927368161e-06
-3.44964579842012e-07
2.46065343893355e-05
-4.83186760226096e-05
-1.7684495167788e-05
-1.34244552299588e-05
2.23579694265113e-06
4.35062139946131e-06
-5.58036558124223e-06
-2.00563957893733e-06
3.03745720150261e-05
-1.84114890201091e-05
-3.37782006867512e-05
1.35426739399178e-05
-1.45619487456256e-05
-4.04418869851661e-05
-2.30893059340986e-05
4.76735121118203e-07
6.13912875923938e-06
-7.51707815521373e-06
-3.92185516857869e-05
-4.45492128277537e-07
3.56732998637106e-06
-1.31939394104987e-05
3.6011422266462e-06
4.29601730517848e-06
6.33587736387893e-06
-4.43035284809272e-05
-2.42093665139383e-05
-6.4643192361362e-06
-2.10222417743369e-05
-3.62110532874232e-05
-3.97795534071562e-05
-3.14682262397695e-05
-3.06077522656762e-05
-5.39054420511427e-05
-3.96285407326224e-05
1.10868062074006e-05
-1.73710720843822e-05
-3.12132584153287e-05
-5.78837889654061e-06
7.07602797711861e-06
-4.50258464253121e-08
-3.07239879281985e-05
-1.38204528271767e-05
5.63314361642668e-06
-1.73634244672618e-05
-3.15337576125872e-05
-4.1216017641718e-05
-3.54641068053954e-05
-4.79259440456871e-05
-2.84126247959537e-05
-4.16231995943769e-05
-3.30410198211937e-05
-4.1375897859341e-05
-2.24968134013144e-05
-3.63359846741773e-05
-2.65056186880632e-05
-2.39924140944653e-05
-3.4812397369203e-05
-3.60556485429332e-05
-1.42916262823657e-05
4.91820732008514e-06
-4.62428588329654e-06
1.13197004466126e-05
-9.37505110637605e-07
-1.55013881081255e-05
1.8737317762078e-05
1.86618669201648e-05
7.90044503183564e-07
1.09181786182321e-05
-1.61378386187921e-05
-8.40795032380549e-06
-3.27447389136661e-05
-4.81981598748317e-05
-5.01037124381953e-06
-2.16879818399501e-05
-5.04926886425086e-05
-5.61792906015607e-05
-2.78103908157445e-05
-1.40717767263138e-05
-1.07199872527109e-05
-9.90700006547149e-06
2.07558074684447e-05
2.12913819206871e-06
-5.14473295779671e-06
6.17416041115624e-06
4.65376104852174e-05
9.40148125314586e-06
3.77755745050252e-06
1.00910572863572e-05
1.1196745323421e-05
-2.68408350999554e-05
-4.75544948360033e-05
-3.63767665587573e-05
-3.29804263360514e-05
-3.15237667665165e-05
-3.66359754916026e-05
-4.42329954681838e-05
-1.87950131768704e-05
-1.54556782984021e-05
-3.29930309115449e-05
-2.76219170343162e-05
-2.99112822262054e-05
-1.58359083223874e-05
-5.15596832760933e-06
-1.29431057309652e-07
3.24638117850947e-05
1.40616011645563e-05
1.26026826640827e-05
6.76553994830759e-06
-4.68388832592225e-06
-5.14452470511385e-06
-2.01216425289316e-05
1.56926956472904e-05
-3.09053143087907e-06
-4.5473482089787e-05
-3.19491633509515e-05
-1.0980399204956e-05
-5.60061545802049e-05
-5.79040651334037e-05
-3.32719608459795e-05
-1.37785957102041e-05
-4.45862835770212e-05
-4.94578081823875e-05
-9.75749977032656e-06
1.30333030407616e-06
1.25265359041117e-06
-2.18450927788387e-05
-3.15732519555373e-06
3.522888440399e-05
-1.62999839850117e-05
-3.87833987480919e-05
9.95184665839806e-06
8.27119532717306e-06
-2.09875410467558e-05
-3.0211923966724e-05
-3.57232269770746e-05
-2.23746888454586e-05
-3.35858191860558e-05
-5.795619194943e-05
-1.49422465878752e-05
-1.03374387581111e-05
-3.53739526058183e-05
-6.52847591681979e-05
-1.67111056138831e-05
1.6220745636325e-05
-2.35150534369369e-05
-3.42846396567532e-05
3.36492675393205e-06
2.72981018871181e-05
-8.38967204424716e-06
-1.86952421667311e-05
1.48805270380135e-05
2.13924956496509e-05
-4.4762113947077e-05
-3.25849616042406e-05
-2.39047646454694e-06
-4.69002791034051e-06
-1.32471279458492e-05
-4.20811403403598e-05
-1.85025557746761e-05
-4.27278898779864e-05
-5.5550421641675e-05
-2.06338390994135e-05
7.29713881895939e-06
-1.5941537487389e-05
-3.74114026047129e-05
-5.46874957974676e-06
5.40888521742595e-06
-9.14370140064373e-07
-1.10983017575444e-05
3.6244261830773e-05
4.26296841820598e-05
-3.02624244645208e-05
-2.71775059631765e-05
2.7401357211504e-05
-3.99394487792744e-06
-3.73892264382143e-05
-3.89397578580055e-05
-3.32913027970345e-06
-6.33817223687885e-06
-5.70692286429165e-05
-5.36618723438014e-05
-1.19197659212842e-05
-1.75403657309144e-05
-3.40755174298799e-05
-3.49622511555583e-05
7.96479341569259e-06
-3.61319586719951e-07
-4.32665035461905e-05
-3.27248208530592e-05
2.12545811352433e-05
7.38939037289381e-06
-2.87432524938091e-05
-3.0529354667885e-05
6.43522346722999e-06
-6.00021589273088e-06
-5.76440591732679e-05
-4.03444481167369e-05
3.52714252558218e-06
-5.14326018031529e-05
-4.00753017829287e-05
-2.84973002226859e-05
-4.88294780391355e-05
-3.7557601139283e-05
-3.80187345475623e-05
-7.35738412341183e-06
-1.50181019543154e-05
-2.06400557468075e-05
-7.95197846718673e-06
2.99981099730053e-06
-1.14365497354464e-05
-1.04860581769017e-05
3.7505009613426e-06
-1.01953827508123e-05
-2.30122909241216e-05
-3.72841889265658e-05
-2.0308099119718e-05
-1.7624318496937e-05
-3.56692966608169e-05
-3.0984313273346e-05
-3.1673152668095e-05
-4.08085568227243e-05
1.99438128906846e-06
-4.65461244356137e-05
-1.73599609594542e-05
-1.1204580665788e-05
7.23487975754505e-06
2.23031863817237e-06
-2.33062122790099e-05
-1.3263107243269e-06
3.21629570797848e-05
-2.95597878540645e-05
-1.03927489394047e-05
3.09573825253849e-05
1.86514929622241e-06
-2.68331582558217e-05
-1.38963463628106e-05
-1.99898140154623e-05
-6.20135285597618e-06
-2.97507022664879e-05
4.91393068452669e-06
-1.33694614910378e-05
-4.73167235236137e-05
-1.08026322600278e-05
-1.15745815853534e-05
-2.85375364925282e-05
-2.1855172958277e-05
1.21250599202723e-05
8.99369507917747e-06
-4.01540446444268e-06
3.4572027071799e-06
3.3220735553149e-06
1.85471665477497e-05
1.15418597278886e-06
2.41821440773015e-05
8.01056198067258e-07
-6.09131587190069e-06
-4.66143799352038e-06
-3.6796418419632e-05
-4.17415246655821e-05
-3.49120832061281e-05
-3.84461176607784e-05
-1.5961642566677e-05
-5.17052748878317e-05
-2.0366464703085e-05
-2.49930832795546e-05
-1.56375857393365e-05
-1.65126741118068e-05
-1.29826218047134e-05
1.29462242976334e-05
3.20933556581926e-06
-1.71489509422312e-05
1.5167110714148e-05
-6.34209935222968e-07
-2.27783570071938e-06
-3.41351264720741e-05
-3.22691969723788e-05
2.7105747744336e-05
-2.90495977019836e-05
-4.18469888806204e-05
-2.14211214582849e-05
-2.56165314288852e-05
-4.11962682420147e-05
-7.72899716442972e-05
-4.60048876747544e-05
-2.1883389258221e-05
-4.55186746123391e-05
-1.88759805158043e-05
-2.43488444278665e-05
1.49656426741874e-05
-1.38758884927891e-05
-3.49336352197656e-05
3.03086598574803e-06
2.19528218111244e-05
-1.11751632437917e-05
-1.65589226947759e-05
3.96813165560883e-06
3.36864580908303e-06
-3.29154975773005e-05
-2.510270421975e-05
-1.50483637127748e-06
-1.19655580171094e-05
-4.11166922609463e-05
-1.26334693192424e-05
7.1513414930608e-07
-3.93806739980688e-05
-2.1747870073624e-05
-9.73716594767544e-06
-2.0012882897728e-05
-1.21206662794558e-05
1.0453156118128e-05
1.7579727490576e-05
-3.68534653193276e-05
-9.19295966312014e-06
8.86831033424426e-07
1.92241552440266e-05
-5.42473412618911e-06
-6.38259995610419e-06
-4.15292669222132e-06
2.76386778637781e-07
-2.9801647415573e-05
-2.77814763579614e-05
-2.59431440599036e-05
-1.78459848511183e-05
-1.6514250944556e-05
-4.64753584885908e-05
-1.93627257682381e-05
-9.65363109324248e-06
4.46768563231237e-06
-2.03596388974874e-05
-1.79845728969162e-05
-1.42656030216324e-05
2.43103516530697e-06
3.69413926686647e-07
-1.34641850700701e-05
1.72972902518168e-05
1.90790811886585e-05
-1.89523061303791e-05
-3.4280944347293e-05
-1.68486867328753e-05
-3.275335056192e-05
-2.48170678231127e-05
-3.53533731676328e-05
-3.86785464860676e-05
-7.37777601339362e-06
-3.44765648034471e-05
-1.67733029983808e-05
-3.02083318525077e-05
-1.91113886946619e-05
-3.69098865608433e-05
-1.54063315364103e-05
-4.02994455483019e-05
-1.6730348029066e-05
4.65251041929091e-06
1.798352757175e-05
-1.74434753575708e-05
-2.86735668138666e-05
2.83472463387433e-06
-7.97800200594688e-06
-9.86141537597824e-06
-3.15231425391199e-05
-2.42794792211087e-07
1.48226143374564e-06
-3.91482770428914e-05
-5.04879499520722e-05
-4.59188612518547e-05
2.4065158721345e-06
-3.59346354039693e-05
-6.88527388126346e-05
-2.5398446747149e-05
1.31447157452548e-06
-1.01984026644227e-05
-2.1399280475292e-05
7.28021103272196e-08
2.43532937515255e-05
-7.99568644611098e-06
-4.9548887330132e-05
-1.07057007657107e-05
2.42210425934832e-05
-1.48761161143479e-05
-5.46755652779628e-05
-1.60979139044165e-05
-1.48130925203502e-05
-6.35927793579529e-06
-4.83947650643821e-05
-2.78604699995152e-05
-1.39292070564134e-05
-6.04476652698457e-05
-3.86029437374415e-05
8.4989175159798e-06
3.16699238907913e-05
-1.79396285035732e-05
-1.78132401690067e-05
-2.17739645855189e-05
-4.7067251748615e-06
3.21313477428602e-08
1.26603650389732e-06
8.97957479180205e-06
1.43109679651987e-05
-1.43948443355319e-05
1.09999873692136e-05
1.03356000299234e-05
-2.45449638622284e-05
-6.28832898051462e-05
-6.33573371881695e-06
-2.22959332886358e-05
-2.46569444061085e-05
-4.64473643471426e-05
-2.50174306859013e-05
-2.94828513291109e-05
-3.74440991585748e-05
-2.25937423234906e-05
-7.98474609076606e-06
-2.01113830468586e-05
-7.67651949519462e-06
-3.05859610039839e-05
7.85213287764879e-07
1.06104608586611e-05
1.0784590398348e-06
-2.25700834934876e-05
3.49880273460951e-06
2.54649754006137e-06
-9.0237531709797e-06
-4.13230368228942e-05
-3.05144607653285e-05
-8.18103394285551e-06
-2.33980424420765e-05
-2.44223188550499e-05
-4.89720365262851e-05
-3.05600584624405e-05
-1.86385383273802e-05
-3.02932665162632e-05
-2.30664923736384e-05
-2.37688930868826e-05
-3.04170134101103e-06
-2.74201736761178e-05
-8.86654618115533e-06
1.78200732802407e-05
-2.38312381682796e-06
-3.16234732054152e-05
-1.06179268250592e-05
-3.39346403499629e-06
-1.83426517398879e-05
-7.87464752546199e-07
-4.4626015251287e-06
-1.95373525056934e-05
-2.90016455291812e-05
-4.70894927297738e-06
-6.06184311254243e-05
-5.53670706556333e-05
-5.15398667753072e-05
-3.3738674035442e-06
1.13133661142063e-05
-4.80861223269636e-05
-1.93739176283101e-05
-6.07857358753776e-06
-1.08860474830862e-05
-1.12024745228023e-05
-2.02894376987945e-05
-2.85772004920373e-06
-2.32532197578645e-07
7.81861651984444e-06
-1.0676370828263e-05
-4.84555856651634e-05
9.34514078107814e-06
-1.34400647796308e-05
-3.3476147818463e-05
-2.99353060383646e-05
-7.21772602669306e-06
-2.95614088612251e-05
-3.22651287905171e-05
-1.34481844234328e-05
-1.78540963354857e-05
-2.49057046157565e-05
-2.34521452550297e-05
1.18856361812701e-05
-7.8794628365689e-06
6.88918476155822e-06
-2.54614098456362e-06
1.08233983943606e-05
1.34113107938231e-06
-2.40156314361207e-05
-4.67129860987536e-06
1.57426987431988e-05
7.93750929268697e-06
-3.0478696689617e-05
-1.97699378003901e-06
-1.49996605356296e-05
-2.76612554599802e-05
-3.01778930598202e-05
-1.98070638459916e-05
-3.09955872893972e-05
-2.41072396805868e-06
-1.23495470792053e-05
-5.6892537663897e-06
-1.27737270025134e-05
-2.01028143788601e-06
5.47395285177779e-06
-1.23546046260009e-05
1.30280568784829e-05
-1.30245407592928e-05
-1.19308290483691e-05
-9.99507866341125e-06
2.12431960873775e-05
-6.1379359565639e-06
-2.78251217944642e-05
-4.20525225231504e-05
-1.78522569076766e-05
-3.93196451435093e-05
-3.88460746684654e-05
-1.34212371118157e-05
-3.80793352606866e-05
-3.18591753714547e-05
-1.55636216499994e-05
-1.66406416576089e-05
6.14966078919475e-06
-1.86004405776092e-05
-1.85243453398019e-05
-2.30717652933494e-05
-1.87164660899137e-05
-1.94138206650717e-05
-1.92398829098151e-05
-2.65214594435115e-05
-1.40618466951945e-05
8.7751156231473e-06
-1.94024877945663e-05
-1.5859250757847e-05
-2.63625434666236e-05
-6.82422836905109e-05
-2.55268940574917e-05
-8.94942717414364e-06
-4.44291221607969e-05
-3.8225405765197e-05
-4.70399578114172e-06
-2.52885695386054e-05
-2.41976467973902e-05
-2.86271706199846e-05
3.71350311847592e-06
-9.84389509855929e-06
1.09971793982571e-05
-7.71657587250535e-06
3.69619464981994e-06
1.91020437634557e-05
-1.87648844944033e-05
-1.19136731259825e-05
4.95054271867482e-06
-9.07048348691216e-06
-1.87084728939157e-05
-5.77868940397017e-06
-1.30452207976079e-06
-6.6534824277698e-06
-5.15826718400372e-05
-3.57355949436617e-05
-2.34117147353068e-05
-3.28886704906092e-05
-1.18558042702249e-05
-5.94372047498272e-06
3.63548828907304e-06
1.39914058022278e-05
-2.31699329563802e-05
-1.84289254019915e-05
4.95144719613455e-06
-1.16176343097971e-06
-1.47776793891425e-05
1.4177082279398e-06
-1.0299137124527e-05
-4.03429019877445e-07
-9.34615190576123e-06
-1.12603543429462e-06
-1.63641473514355e-05
-5.13074577876334e-05
-4.21415771654014e-05
-4.68560194499784e-05
-1.55518248348329e-05
-1.39587033693011e-05
-2.21959322242447e-05
-8.69344004808241e-06
-2.88032608450017e-05
-8.14613979480607e-06
-8.24776663368664e-06
-1.62150112030687e-05
-9.00327583058187e-06
1.27013334963116e-05
3.0752679007474e-06
2.82381863893218e-05
-9.30330600158909e-06
-6.37932869474844e-06
-3.61213885736942e-05
-4.09584568703201e-05
-2.36697491375919e-05
-5.85947469363308e-05
-5.77064138980649e-05
-2.47530034618946e-05
-4.7374536094316e-05
-4.25846541193997e-05
-3.9968860328421e-05
-8.21893080095333e-06
-2.90768117378549e-05
-3.2265099406527e-05
-9.03000148550269e-06
-1.70947803200822e-05
1.7980409258898e-05
1.51562988220296e-05
-8.89566273314188e-06
9.89321755253455e-06
2.83442870512935e-07
-1.92231999490328e-05
-2.75147235831256e-05
-3.19538570024509e-05
-3.38802968206129e-05
-1.12635969786687e-05
-2.76078446993305e-05
-3.36552178523815e-05
-3.99041380534549e-05
-5.63461119852224e-05
-3.64844911189196e-05
-1.96035418861183e-05
-3.38562104629561e-05
-1.95634723254061e-05
-1.08517589437405e-05
4.00457922069456e-06
-2.69399663061666e-05
-1.90461668377237e-05
-7.83261864853677e-06
1.24551037066562e-05
5.05637322261083e-06
-1.67323169755156e-05
-7.43077304921911e-06
-1.69170535089022e-05
-1.81675341965987e-06
-3.08398736406804e-05
8.6914228999744e-08
-2.65766281616715e-05
-4.90473230591638e-05
-1.17389651043261e-05
-1.68321123448418e-05
-2.54544755558338e-05
-1.98709886671287e-05
-2.76569582358977e-05
-2.38283608873255e-05
-2.01215508724333e-05
3.83971348576442e-06
4.22285778227768e-06
9.72606790839781e-06
1.14976009300854e-05
2.14744014071865e-05
1.12726161513576e-05
-5.27352861808426e-06
-5.7218284876912e-06
-2.80393278443134e-06
3.22685015537907e-06
-1.93086078478745e-05
-2.23865945385563e-05
-4.36409695296115e-06
2.36649773714406e-06
-1.35051874799453e-05
-3.20626972724427e-05
-2.46409661913866e-05
-7.19794692432339e-06
-2.01954552748767e-05
-3.01355903053077e-05
-8.99546327852202e-06
-2.23532295392843e-05
-3.8911501120386e-06
-9.42694864821182e-06
-2.21127613925861e-05
-1.79427738984164e-05
-1.68611257854357e-05
-2.45294058152837e-05
-1.27059727866623e-05
-7.90229993528568e-06
-1.14864154299781e-06
-1.20977610445541e-05
3.99625268690741e-06
5.01357176453772e-06
-1.90683258580479e-05
-3.67770724438058e-05
-2.26280715531967e-05
-2.56877775445029e-05
-1.90529600611506e-05
-3.63351925626957e-05
-4.05384981899184e-05
-2.00126681730375e-05
-1.19335707487833e-05
-1.46316041552406e-05
-6.10644898765506e-06
2.60624384126323e-06
-3.33960903331986e-06
3.77110818667416e-06
-4.16911564016842e-06
-3.51121732170214e-06
-7.05991805388759e-06
-1.32326764470448e-05
-2.83304445406813e-05
-2.97083469280073e-05
1.86859521781289e-05
-3.36557866214896e-05
-1.38241643528787e-05
-1.18615090098657e-06
-2.15479290989537e-05
-3.85757403341192e-05
-3.51805561668759e-05
-2.19655212504787e-05
-2.84829019128629e-06
-2.32606195899646e-05
-3.31530290362144e-05
-1.49950545500978e-05
1.23185564140959e-05
-2.82060336046597e-05
-2.43791440326117e-05
-1.80318810765256e-05
-1.3523101903538e-05
-3.26667764018143e-05
-2.7552497810904e-05
-1.37111263827765e-06
-5.46077169437699e-06
-1.50940601222061e-05
-2.40215160740823e-05
-1.26983640255846e-05
-2.45344719353216e-06
-1.45855145527127e-05
-4.10844834748253e-05
-4.61621514715296e-06
1.44382673789891e-05
-8.78051928593895e-06
-2.13282371192292e-05
2.05045733001013e-06
-2.46245514455838e-06
-2.68117544499277e-05
-1.79103757656794e-05
-1.63295280196455e-05
-5.72598813507465e-06
-3.89984286760495e-05
-8.44844720140581e-06
-6.37193883403617e-06
1.466392903461e-05
-3.61123995581911e-05
-1.60078949001759e-05
8.81853019691364e-06
-2.72683533174301e-05
-5.67579659570941e-05
2.14486615061764e-05
2.22583452967771e-05
-3.13150437333125e-05
-2.54041342767649e-05
-1.67265249575346e-06
-2.41508743083351e-06
-3.59524411535711e-05
-2.26240659793517e-05
1.85988661101956e-05
1.50134415668536e-05
-3.5907629316131e-05
-4.22920291202506e-05
2.84351806964819e-06
4.42762428196839e-06
-4.71068685354892e-05
-3.30394841662097e-05
2.64780392010452e-06
5.81430960301446e-07
-5.03477946206943e-05
-2.30935197590453e-05
1.91545788771479e-05
5.68469169761282e-06
-6.00111715989947e-05
-4.01911999927151e-05
2.25947573444173e-05
1.70389022709753e-05
-4.6396907593799e-05
-1.17030260706512e-05
2.91138456433133e-05
-1.22234265432911e-05
-3.93850686495064e-05
-1.75760202292764e-05
2.30269135256882e-06
-7.69041452145489e-06
-2.92628240101588e-05
-3.18037455546937e-05
-3.53909931853895e-05
-1.79414167386417e-05
-3.63250796191441e-05
-2.35625316753682e-05
-2.07046543549032e-05
-1.40916685429177e-05
1.69025776486102e-06
5.40472937075158e-07
-1.89961743182863e-05
-8.61284627504787e-06
-2.24786899156066e-05
-3.53083419097176e-05
-2.74555762894522e-05
-7.03871791145946e-06
1.34270122177852e-06
1.55496440135676e-05
-5.51269067805963e-05
-1.00180221337946e-05
-1.78600579076174e-06
1.8670681724742e-06
-1.93832965167725e-05
-3.84580854550812e-05
-1.14181915223532e-05
9.70694518705116e-06
-2.8150498782044e-05
-4.11082487251406e-05
-9.62198949876722e-07
1.41619067492791e-05
-8.44155915945864e-06
-3.50739994369154e-05
-1.4976474889522e-05
3.85928999478951e-05
-6.84556454058933e-06
-3.71771002330758e-05
-1.95952306003362e-05
3.24784674291651e-05
4.68839008461812e-06
-1.79429959418624e-05
-2.40322698808585e-05
1.35198998341579e-05
-2.77985764812983e-05
-4.53705671327812e-05
-4.53048484209724e-05
-1.2909599014808e-05
-2.5736541713812e-06
-2.88209244687581e-05
-2.90382025066535e-06
-2.1675008279493e-05
-1.15585668890864e-05
-1.14371562470599e-05
-3.47783473222387e-05
-4.0263081148942e-06
-1.46506649281878e-05
-1.46140838536505e-05
-2.05969805007793e-05
-3.42198334489791e-06
-2.21870796516833e-05
-2.64728704277356e-05
-3.08116081908043e-05
-4.03263104038473e-05
-2.84643111252832e-05
-4.82288600155346e-05
-1.72595350456864e-05
-1.42230428099064e-05
-4.41532672286715e-05
-3.01230192480643e-05
-1.69963503018025e-05
-1.59889307607427e-05
-4.68460238205094e-05
-2.47686470262019e-05
-1.96365441288212e-05
-1.36249431161396e-05
-2.9434733070022e-05
-1.01317706574081e-05
-9.03305914493911e-06
-3.19465117983058e-05
-2.57630925092999e-05
-1.57845080193635e-05
-5.57398965946351e-06
4.83778146224254e-06
-2.01503885915753e-05
-3.27918841464898e-05
-1.5575357167325e-05
-5.10890019581292e-05
-2.40182812699677e-05
-2.84444733766873e-05
-2.68009114422559e-05
-1.41085381447027e-05
-3.77447581709348e-05
-3.88044570091814e-05
-2.66335000641703e-05
-1.62575340796181e-05
-4.81862266713249e-06
-3.33603326856405e-05
-1.3222889090538e-06
-6.36380340448317e-06
-1.30504419751764e-05
4.63162925100995e-06
2.43772239212739e-05
2.41388390238524e-05
-4.13058090617155e-05
3.48823058676139e-06
1.0823058525496e-05
-3.14582795219192e-06
-1.20339046611161e-05
-2.11180409276353e-05
-1.61196517031395e-05
-3.0013233582723e-05
-2.24613894603732e-05
-2.2248028356264e-05
-1.48530621072405e-05
-2.95583200139338e-05
-2.99438713176318e-05
1.74118155792549e-05
-2.11332184092197e-05
1.01235656361514e-05
-3.37896805083326e-06
3.54780442573705e-05
5.1457845827562e-06
-1.327926164211e-05
-3.24744808412638e-05
1.88581682746377e-05
-9.94527503987898e-06
-2.27007802587348e-05
-4.68185553061617e-05
-8.67168698120486e-06
-9.89367096400047e-06
-2.27914660547574e-05
-3.41491089739401e-05
-4.91280346997224e-06
-4.12844252935839e-05
-3.05441704795513e-05
-2.57591426619676e-05
1.29698498847018e-06
-1.21102441456571e-06
-3.74236769448058e-05
2.69307052576457e-05
-5.17113673266227e-06
-4.49738274534624e-05
-3.19628265493581e-05
1.78328079048867e-05
1.67944347498223e-05
-3.53459200158528e-05
-2.61097243648253e-05
-2.8778082648479e-06
-2.90322381535146e-05
-6.08999407820884e-05
-3.97942591174763e-05
-1.93177227243782e-05
-2.77754359402335e-05
-4.64247741745443e-05
-2.05982458146566e-05
-2.25763515247144e-05
-2.12586540839025e-05
-1.89176268594814e-05
-2.08560734898887e-05
5.51963389080395e-06
-1.66117304020043e-05
-2.04222653942607e-05
-5.90669752799274e-06
-1.77541589526601e-05
-3.35359360430744e-05
-2.48160473121703e-05
-1.23664154563687e-05
-9.26291877013912e-06
-6.72339249399098e-05
-5.6574352915464e-05
-2.82020671626518e-05
-1.45954598878149e-05
-4.17227613330311e-05
-4.04257892482897e-05
1.27865498292766e-05
-3.50990053778829e-06
-2.83937827944201e-05
-9.17827934483952e-06
3.62523574707624e-06
-2.03468446007714e-05
-1.92006462888802e-05
-8.55279705296173e-06
2.38313907634664e-05
-4.10166198634129e-07
-4.49119934677233e-05
-3.81058716718685e-05
-3.03708736535219e-06
1.32364543700049e-05
-1.80324971478852e-05
-2.77644456862164e-05
-6.79257393128868e-07
-1.88667570656845e-05
-2.85212314497061e-05
-1.51627750783425e-05
-6.83909333353328e-06
-2.09960379268349e-05
-2.38811784089469e-05
-2.25108285250469e-05
-4.43310963026805e-06
-1.54444847755354e-05
-1.13771482624554e-05
4.94229349323666e-07
-1.55877594254607e-05
-2.65220739204791e-05
-1.962166174649e-05
4.476784184038e-06
-1.800749549321e-05
-1.90712940704764e-05
1.25070099271348e-07
7.84791417736591e-06
2.42770821856646e-05
-7.87353969387856e-05
-4.3278730302101e-05
-5.05485034948742e-06
-2.17294625760347e-05
-4.20897691718859e-05
-3.47484241624298e-05
2.90483700613105e-05
-2.82768691488622e-05
-4.31222883374281e-05
-1.25037420097391e-05
8.92783134003173e-06
-1.32747393566479e-05
-4.46597434500461e-05
-2.7342743646877e-05
2.63614205526139e-06
-1.86385251734829e-05
-3.33785780956456e-05
-3.47102738841889e-05
-1.53639686670218e-05
-3.11233489112593e-05
-3.75309431186538e-05
-4.37597946156602e-05
-2.72772023857648e-06
1.30838297545165e-06
-3.80595280149478e-05
-1.57909742674717e-05
-2.54140861573905e-05
-8.42865339765665e-06
-2.08664545573852e-05
-1.20168462055807e-05
-4.62997371393536e-05
-1.41177152790605e-05
-3.81625025355066e-05
-1.84029737669501e-05
-9.16206399173672e-06
-3.07161623481049e-05
-1.15486009133991e-06
1.61248896255188e-05
-2.62308434745016e-05
-2.62940528663167e-05
8.29745824475662e-06
-7.02915197551591e-07
-9.21218696978654e-06
-6.21817510435498e-05
-1.95955387980493e-05
1.02567323457711e-05
-3.3250286175102e-05
-3.3646170195081e-05
-2.43799236007721e-05
3.59291594757599e-05
1.85567390523067e-06
-2.41594130159242e-05
2.27902458664629e-05
2.35389449777991e-06
7.01149559390393e-06
-1.69899257531718e-05
4.4296229487251e-07
8.48109067662951e-06
4.76169952627153e-06
-4.10721827480212e-05
-6.19347618840443e-06
2.34473204735782e-06
-2.92469330618029e-05
-3.78125364243244e-05
-9.0310047291053e-06
-1.2185777939852e-05
-5.20460087461617e-05
-3.39841628166617e-05
-2.13496778140647e-05
-1.74352766754775e-05
-2.80676262518039e-05
-1.82973573697619e-05
-1.2369412579303e-05
1.93747341651471e-06
-5.78623186535434e-06
1.48815425025068e-05
7.66608890542408e-06
6.85215408835992e-06
-1.39213411820648e-05
-7.50818658662839e-06
1.93039483348153e-06
6.66655303134523e-06
-2.47244961483923e-05
-2.76716748628142e-05
-1.979497376856e-05
-3.27406489810905e-05
-1.36160393948829e-05
-4.08547683650489e-05
-3.99293704583054e-06
-2.65420760548883e-05
-3.35786771161894e-05
-5.61552183234198e-06
5.30915541978281e-06
-6.16783836784256e-06
-3.88833309427e-05
1.16000825467911e-05
1.01155045834075e-05
-3.94602924702202e-05
-4.08583199325875e-05
-2.1018258559515e-05
1.07438782731479e-05
-5.24653714636836e-05
-2.72841584385419e-05
2.08202605199834e-06
-7.72909416600947e-06
-4.6836773548151e-05
-5.8703117774747e-05
-4.37007567507855e-05
-1.30316271896476e-05
-4.1885943888378e-05
-5.89970311978346e-05
-1.79494768955329e-05
-4.96997950282373e-06
-1.31532028004706e-05
-1.70149859381169e-05
-1.35404134583036e-05
5.69020628839095e-06
-2.40448434535206e-05
-4.81103072302267e-05
-2.882625167631e-07
7.51481426327297e-06
-2.82894402883235e-05
-2.31400926099985e-05
5.76278821793888e-06
6.98075936639396e-07
-1.36281715723201e-05
-3.12842515081914e-05
-1.49457656217659e-05
-3.1229749110763e-06
-7.4454973288295e-06
-2.43309688809769e-05
-1.40589702381563e-05
-3.1351212703216e-05
-4.51057867061334e-05
-3.04799544663372e-05
-4.31155247856512e-06
-7.47876487052989e-06
-1.92408953167418e-05
-2.02721840658865e-05
-6.23742739357712e-06
-1.77793357670246e-06
-4.11573771211152e-05
-1.30652002507681e-05
1.03478921385004e-05
-1.5252706576027e-05
-2.09210947054289e-05
2.53725105176276e-06
-1.45924343371863e-05
-2.48824434952539e-05
-2.51510193506001e-05
-3.12117306959987e-06
7.40486790438278e-06
-4.26579132871901e-05
-6.75365640475521e-06
1.03683564989967e-05
-1.70237553179601e-05
-1.57656920965901e-05
-1.65091439220187e-05
-3.15941827808243e-06
7.52940753987826e-06
-3.74753196823269e-05
-4.30224203425323e-06
7.57794417726971e-06
-9.94901875458702e-06
-1.27737323423715e-05
-1.80357066575539e-05
5.36156074908181e-06
-1.91263097993934e-05
-3.96027551579132e-05
1.27313690138022e-06
-1.09284556685502e-05
-2.73403545169284e-05
-2.92925538039491e-05
-1.485110606933e-05
9.18694466863636e-06
-2.01964854319152e-05
-2.59095514567841e-05
1.87465466924229e-05
1.62138340521249e-05
-1.83776748736547e-05
-1.57639563539539e-05
3.90013093336334e-06
-3.04758117383131e-05
-4.01144957479861e-05
-2.41092158035518e-05
-3.79938976906933e-06
-9.49300299534493e-06
-5.50906014137941e-05
-1.57913892247049e-05
1.60753696887952e-05
-8.04456638375347e-06
-3.7391209302331e-05
3.50891187549272e-06
3.30253901661181e-05
-2.62126180899564e-05
-4.39257330600743e-05
-9.45296202552577e-06
-5.95465785630402e-06
-2.06525817755867e-05
-8.22090136138246e-06
-1.32054369874215e-05
3.24542538896647e-05
-1.68736638334644e-05
-2.9116911588841e-05
-2.80105643954075e-05
2.0206294018463e-05
-3.23349653046486e-05
-6.18616649648959e-05
-1.1168798809146e-05
4.66987190481876e-07
-2.73477714643008e-05
-3.94869980887048e-05
-1.32347945016804e-05
-1.38268336772648e-06
-6.16110371277351e-06
-1.76313438122925e-05
-8.27105293707618e-06
-1.13947898498947e-05
-2.60386988330594e-05
-2.81238735501172e-06
-1.45416157217133e-05
2.12294708069328e-05
1.97765453475708e-05
7.38841332872333e-07
-2.02637214463095e-06
4.97627845756953e-06
-3.56220916335597e-05
-2.48183087207569e-05
-1.06823173945715e-05
-2.49314009048124e-05
-2.03490357103413e-05
-4.23065255175312e-05
-3.23691044025458e-06
1.95456484466054e-06
-2.4460736448634e-05
5.62888272534085e-06
-1.6060050332518e-06
-2.52212277791605e-05
-5.18450262527548e-05
-1.15107015887397e-05
-5.49235911002727e-06
-2.732032002265e-05
-2.67224306811332e-05
-9.05140345672464e-06
-4.59600702856668e-06
-1.56949430287814e-05
-1.06160579939148e-05
1.43453517615831e-06
-5.05040466144692e-06
-2.21298653143003e-05
-2.28661100259491e-05
7.92346271706808e-06
-7.04449573398873e-07
-3.48047573107226e-05
-2.8452187413661e-05
-3.28169542201697e-05
4.52326615623462e-07
-1.41774250613469e-05
-1.09816729428257e-05
-2.03358339656572e-06
-4.99167862055794e-06
-1.33454505798412e-05
-1.34456522676562e-05
1.47245247062507e-05
-2.01786267517824e-05
-2.00726971969291e-06
6.63706022009554e-06
-2.57109334363899e-05
-5.67772053409198e-06
-3.4550440750333e-05
-4.33464772684416e-05
-2.42459739687735e-05
-2.88446081729102e-05
-8.32994214155546e-06
-9.34285071702222e-06
-2.1640030973595e-05
-2.43610002429332e-05
-1.7421649505511e-05
-4.76734709266744e-06
-2.01675996633059e-05
2.48056091060495e-06
-1.33748009937172e-05
-4.93274804107508e-06
-1.00684302567573e-05
-1.16292994475497e-05
1.3797108720606e-05
3.99070417007227e-06
-2.4636178100027e-05
4.64884886098314e-06
4.1383017587477e-06
-3.37864457090356e-05
-2.07483726784044e-05
-2.96966668492622e-05
-2.34359605021568e-05
-2.41052177621444e-05
-3.15960365913595e-05
-1.88694514247682e-05
-5.94570395947532e-06
-3.59204868927348e-05
3.85099757731788e-07
-1.53086946756609e-05
-5.18789220996169e-06
1.18651464274616e-05
-7.47543239383356e-06
-4.53403349259894e-06
9.63730264879519e-06
-1.42334597153351e-05
-1.99041981011157e-05
1.92185519974479e-05
-1.72241629049831e-05
-1.07204515070581e-05
-2.15854432322899e-05
-7.67805090297345e-06
-4.56566711390137e-05
-1.39050767613623e-05
-2.81266646968746e-05
-2.41485520210975e-05
-1.9596940376069e-05
-2.95983562343142e-05
-1.81681283580073e-05
-1.33005864229267e-05
-9.93176912633998e-07
-1.24742886020215e-05
-8.32796722435035e-07
1.89552444384284e-05
2.06923876116946e-06
2.38004573012883e-06
-1.50450762788606e-05
7.2095891198051e-06
-4.83583481852084e-06
-4.95932281788429e-05
-2.58627194029514e-05
-2.52008844035426e-05
-3.44717713512358e-05
-3.84909135635349e-06
-1.44017803673603e-05
1.76197469502275e-05
-2.53468855487676e-05
-3.38796736958714e-05
-1.90362992152733e-05
-3.53431070043482e-05
-5.61625880777435e-05
-1.00596853830142e-05
-4.39108367941291e-06
-7.6490703246449e-06
-2.19095444218772e-05
-2.19443849407951e-07
-1.17618938857583e-05
1.35551001100008e-05
-1.67675990341556e-05
-1.30216504940255e-05
-2.86528850857393e-05
-1.52010480326136e-05
-1.09582137738668e-05
-3.99866533301385e-05
-4.38443367020996e-05
-3.29243315980689e-05
-2.2152942738898e-05
-2.4739228796165e-05
-1.26892863497846e-05
-2.56243102270191e-05
-2.18815787778632e-05
-3.91512191020751e-05
-6.17982091866438e-06
1.1990985625249e-05
5.16482944542482e-06
-1.4401764401596e-05
-2.53305840809762e-05
-1.98541230623974e-05
-1.6566294846473e-06
8.03334570272604e-06
-2.87133717805309e-05
-1.99910322967678e-05
-1.96014836770541e-06
-1.37089316940855e-05
-2.64554188500592e-05
-4.86346780830486e-05
-3.18334401356643e-05
-3.24309259606757e-06
-3.52849676012025e-05
-2.7701462213437e-05
6.98065354516817e-06
-2.73695462645839e-05
-5.26646902588083e-06
5.60106029768595e-07
-6.49033341742053e-06
7.40747886284795e-06
-2.13925244105027e-06
-2.64526968619642e-05
-2.01896132934687e-05
-9.77678377755606e-06
6.34024531461503e-06
9.07783782789454e-07
-9.40784145890144e-06
-3.23499366494608e-05
-8.04603070322989e-06
-4.17498548225095e-05
-3.21066530516779e-07
-2.84732894655848e-05
-3.15587637372454e-05
-3.83568281459896e-05
-2.5952314438145e-05
-2.42631934725281e-05
-2.88684648977717e-05
-2.95100714515905e-05
-3.21392231324416e-05
-9.50864229248646e-06
-2.25479622345526e-05
2.15390037591644e-05
-2.10554496599108e-05
1.55518835124673e-05
-2.84888322224696e-05
-1.93491768138825e-05
-2.7788819012232e-05
-2.76528263154218e-05
1.38421189101742e-06
-1.5762273088728e-05
-3.22178092132387e-05
-3.48760429362345e-05
-2.51266423448144e-05
3.03913101545233e-06
-2.60474677201765e-05
-2.61075333795829e-05
-6.41656652358257e-06
-3.18882225329658e-05
-1.48089656157592e-05
-1.87481804440095e-05
-2.19717565918336e-06
5.20732579550694e-06
-3.77163404282462e-06
-4.51240267853454e-05
6.85188045095588e-06
5.26959270247061e-06
-2.25967886933991e-05
-2.50984686576961e-05
1.11989352630538e-05
-1.05068302447332e-05
-2.58139184582191e-05
-2.92061247943295e-05
-6.58179134006089e-06
-1.58650582731095e-05
-5.84744595174485e-05
-9.3093960977615e-06
-1.9346037944546e-05
-1.17102695936498e-05
-2.55559468206196e-05
-2.34615427202129e-05
-1.18161796800178e-05
-2.31749477273037e-05
-3.42768588713522e-05
9.3274983714599e-06
2.32721793474109e-05
-6.31449658617628e-06
2.6978153433493e-06
2.19283022841775e-06
1.10270314558566e-05
1.04213441497287e-06
-3.89899426595461e-06
-7.97400094134637e-06
2.04887720323198e-06
-4.91931325955265e-05
-1.56721086812382e-05
-2.1956992152613e-05
-3.30526694716023e-05
-1.48414401136208e-05
-2.12128554910572e-05
4.3299138567729e-06
-1.67109957889846e-05
-1.01511684612107e-05
-1.05418117231611e-05
3.22270509319808e-06
3.84340484926767e-06
2.76853546352017e-06
2.56783839251825e-05
6.34396787041791e-06
-2.06079943048938e-05
-2.00786093643162e-05
-9.41865263601635e-07
-5.10394911680322e-06
-4.1985865777049e-05
-1.04213615741064e-05
-2.24098814055553e-05
-2.46523431304391e-05
-2.43872757344254e-05
-2.54610218341782e-05
-9.81511385348978e-06
-1.53724142281903e-05
-2.27831572878641e-05
-1.41828990383655e-05
-1.67953941871738e-05
-2.96587462667203e-05
6.35562845707496e-06
-2.64970034906992e-05
-1.14144223055179e-05
-7.99766772593177e-06
-3.55122428538625e-05
-1.49964859250987e-05
-9.73621698829275e-06
-3.21274695763533e-05
-2.20604315758224e-05
-1.66091691684935e-05
-1.83220972724192e-05
-2.97699875468985e-05
-2.34627897213607e-05
-2.16845927384092e-05
-4.35848353044638e-05
-3.4867058325308e-05
-3.83907382109831e-05
-6.5314703067406e-06
-3.39853138986005e-05
-2.66107885880607e-05
6.79808795289023e-06
-1.99020575205353e-05
-1.17401373919678e-05
-4.82058448904368e-05
-2.43814032747646e-05
1.85991504390987e-06
-2.43873894360227e-05
-3.0356893012058e-05
-2.70894489574293e-05
-6.54517069421633e-06
-9.4537750685478e-06
-3.01604597818847e-05
-1.55457066389062e-05
-2.26108897681537e-05
-2.87425590525633e-05
-1.68898312466715e-06
-3.77493185732067e-05
-1.8504404671834e-05
-7.60786603373818e-08
-7.21735417641153e-06
-8.95252775907798e-06
4.65260693242342e-06
-1.58107492359693e-05
-2.49514684120084e-05
-2.31163244537082e-05
-1.74046386582224e-05
-1.37535219250519e-05
-2.29918235719772e-05
-2.00642925886094e-05
-2.68073475511636e-05
-3.33476573489262e-05
1.14326872735975e-06
-1.01530929023323e-05
-2.17690592951843e-05
-2.63800212347877e-05
-3.60985298370334e-05
-1.73209053793639e-05
-2.19394849535459e-05
-1.07298625608773e-05
-1.60025624679513e-06
-2.0025233477296e-05
-2.95554229571375e-05
-2.18714197111765e-05
1.10492682756512e-05
-1.28821885407372e-05
-4.76497306888819e-06
-3.36522280914005e-05
-7.03632594760725e-06
-9.34631283005865e-06
-2.38090200770273e-05
-1.30329892242812e-05
-2.56989701467044e-05
-2.97091217911832e-05
-3.798706379894e-05
-2.94549244099874e-05
-2.40982307895474e-06
-2.60435145870265e-05
-1.77317954317646e-05
-4.14969511089155e-05
-2.38026628362682e-05
-2.13035890015743e-05
-3.26985197953063e-05
-3.39809507258849e-05
-1.67307393898958e-05
-2.23985804401531e-05
-1.99488287978967e-05
-1.75434778460768e-06
-2.62938779752285e-05
-4.28614585790951e-05
-5.11587614242818e-06
-6.74734678510469e-06
-1.8120902161071e-05
-3.55062534257171e-05
1.00058423273654e-05
-7.21645565528792e-06
-4.45092506985747e-05
-4.06541155671222e-05
5.05697455847602e-06
-2.02789136127937e-05
-1.69531113449652e-05
-2.35478258219287e-05
-7.74781998385897e-06
-1.10409805752019e-05
-3.01336784099313e-05
-1.03645395859789e-05
2.52088614846582e-06
-2.18109699887938e-05
-8.52003315325417e-06
-1.71218685334804e-05
-6.62907549613449e-06
-3.11823664625275e-05
-3.87333030056731e-05
-3.11710351272857e-05
-2.6209413920722e-05
-8.29081059790086e-06
-2.50564634532519e-05
-2.95239712831942e-05
-6.3134100724482e-06
-2.49229087500746e-05
-2.8060597370341e-05
1.74696794840121e-06
-1.78998126498167e-06
-2.87988498874862e-06
2.0215556026862e-05
2.58216262643044e-06
1.23160346099196e-05
-1.10000401568744e-05
-8.08577301014091e-06
-2.45153114959765e-05
4.72715514864409e-06
-2.50437590811027e-05
-6.34102082718143e-06
-2.7567676383929e-05
-2.64421371373529e-05
-7.74659813911313e-06
-1.00797358957005e-05
-3.73793062239825e-05
-1.0827674779719e-05
-1.11680156764895e-05
-2.0013372791959e-06
-1.28358740191576e-05
-3.0443857379398e-05
3.70076025512466e-08
1.18715335586585e-05
1.32401549937562e-06
-1.82182154778116e-06
-3.63102621229594e-05
-1.78924424819039e-05
-1.85712304103491e-06
-9.70591927031921e-06
-8.85005809558344e-06
-7.80002966433587e-06
-3.56980953567869e-05
-2.80273834406354e-05
-2.27243374543828e-05
-2.81043407048796e-05
-1.35583339486799e-05
-2.99589331555748e-05
-5.13389352495069e-05
4.92901403984801e-07
-3.00525710133189e-05
-2.32527206017096e-05
-3.08766743826332e-05
-2.99824894814659e-05
-1.80207082352009e-05
-1.22952284353362e-05
-7.5144805750328e-06
-2.74065368701777e-05
-4.55613675509544e-05
-9.5747544514884e-06
1.94297870091786e-05
-1.07510110767532e-05
-1.52999372726254e-05
-2.49079966958964e-05
-1.81871071682835e-05
-8.35870180863861e-06
-4.85932576673271e-05
-1.25934421756554e-05
-4.08752090718305e-06
-3.16842666174818e-05
-3.97059560831458e-05
1.80414771498353e-05
-1.600989659558e-05
-1.40915746029797e-05
-3.81532237602222e-05
1.3383618412462e-05
-2.96453021668826e-06
-2.6872629323699e-05
-8.37649600322276e-06
-2.16551203291369e-05
1.97438929303121e-05
-9.98071525702596e-06
-2.86647959011426e-05
-2.77604770460472e-05
-4.55007243565896e-06
-2.0626262258181e-05
-2.54368772440437e-05
-2.30314128737352e-05
-2.48949322999858e-05
-4.32643907832083e-05
-1.7356475312379e-05
-3.12784129590289e-05
-1.15600979722635e-05
-1.35494649066019e-05
-2.68283239294497e-05
1.20858039268881e-06
6.40126071816742e-06
-1.45840264391702e-05
1.69601987280055e-05
1.46747539389514e-05
3.433728743763e-06
-1.0385948936238e-05
7.318721999096e-06
6.98436670874244e-06
3.26305448893957e-06
-9.2582608792094e-06
6.80891438137697e-06
2.51045298147091e-06
-2.24812593513177e-05
-1.27812042890571e-05
7.65269734220754e-06
-3.1665668072467e-06
-3.7490160765003e-05
-2.85338881984252e-05
-1.03730471179379e-05
-1.95419775603788e-05
-2.71983961358304e-05
-2.47121368184402e-05
-2.45513659289754e-05
-2.66640972705351e-05
-8.18449211943923e-07
-8.31960106487753e-06
1.12175850891266e-05
-2.66736384077214e-05
-2.49703142965875e-05
-6.82432274638038e-06
-1.54272431594406e-05
-4.14277582541808e-05
-5.00477781348748e-05
-3.01846699684061e-05
-2.28339223652951e-05
-2.8576981730887e-05
-1.92415018643834e-05
-4.18811432210671e-05
-3.54527645510756e-05
-4.40027221327651e-05
-4.63781247424883e-05
-8.08016675535034e-06
-2.66060797895051e-05
-1.65769431217395e-05
-2.91029431954691e-05
-8.25544557405419e-06
5.55937300819048e-06
-1.12574489099833e-05
-3.39343927978906e-05
4.91869655692737e-06
-2.02867602255254e-05
-2.60440290846438e-05
-1.80373074544312e-05
-1.8982686490357e-05
-3.67417928859136e-06
-1.5939161721996e-05
-6.44483875431897e-06
-1.18166777140468e-05
-4.82611658125789e-05
-2.10804042732855e-05
-1.98661455083638e-05
