# Supplementary material for: Research on computational propagation and identification of mine microseismic signals based on deep learning
Source: PLoS One. 2025 Oct 22;20(10):e0334641. doi: 10.1371/journal.pone.0334641 (PMC12543183; doi:10.1371/journal.pone.0334641)
Supplement: S10 Data — (ZIP) [file pone.0334641.s010.zip › 000101100001478.xlsx_0.txt_24.txt.txt]

-1.67752729990924e-05
-4.52517734779911e-05
-3.77951500073068e-05
-2.7032432573398e-05
-1.96243324850389e-05
-2.12501547962575e-05
-9.86211273196508e-06
-2.01387123574073e-05
-1.3237647314179e-05
-2.13168372537013e-05
-2.95462690555269e-05
-6.19453105394672e-06
-2.52110784710136e-05
-3.79090379104839e-05
-2.86964499327482e-05
-3.28412551513195e-05
-3.32404825077067e-05
-3.97930781789819e-05
-1.62394258884067e-05
-1.51619873605607e-05
-1.41226071818934e-05
-3.07513465328446e-05
-2.80727100349863e-07
1.09889265220382e-05
-6.86475264392962e-06
-9.21038228279075e-07
-1.98501237634862e-05
-9.51871707253946e-06
-2.36127909269897e-06
1.67881835341541e-05
1.00667918054093e-05
-1.63852803248248e-05
-3.46195896904731e-05
-3.59571262699344e-05
-3.36538080550619e-05
-1.07619085846626e-05
-3.56259536098526e-05
-4.66900597685548e-05
-3.63199805552329e-05
-2.93017485548301e-05
-3.6012128344881e-05
-1.15152394187731e-05
-2.54431499177984e-05
-2.49413982175404e-05
-1.44872427040138e-05
-2.06649086580519e-06
1.71868418512412e-05
5.31572480843716e-06
-1.19502359651337e-05
3.10522580975292e-05
1.50818326647092e-05
6.95532417241082e-06
5.11588532936315e-06
-8.35422966540894e-06
-3.70560390623891e-06
-1.64613474961776e-05
-2.92280722189998e-06
-3.34126746137943e-05
-2.97604527418333e-05
-4.07604113109911e-05
-3.53698437459852e-05
-4.84011938484905e-05
-4.7677287432784e-05
-3.6546632898069e-05
-3.65006082800328e-05
3.25776794325839e-06
-1.14874825771624e-05
-6.1020118580962e-06
5.86972512992944e-06
7.60309523952032e-06
-1.2536816881431e-06
4.60053677825596e-06
-1.65325041205552e-05
-8.0362578595729e-06
-1.1369491598687e-05
-3.28721747668369e-05
-3.3129962572359e-05
-4.21988694721446e-05
-2.48899302841285e-05
-3.76385043010907e-05
-1.80799177755212e-05
-1.05769804816202e-05
-3.32517314072083e-05
-6.87340416879281e-06
-1.86745832331694e-05
-1.92284913365309e-05
-2.70825577278349e-05
1.0102965988376e-05
1.27208277977457e-05
-9.49774314055501e-06
-5.77433697578353e-06
-1.16779835919899e-05
-2.58185457945233e-06
1.00133221455351e-05
-2.45497878377269e-05
-2.29794510258694e-05
2.65583386857015e-07
-3.88290843968989e-05
-5.71029248530529e-05
-7.13376780759671e-06
-2.51058908048275e-05
-2.77352651981267e-05
-2.43572627560961e-05
-3.67116713776264e-05
-3.05525374909439e-05
-1.18569305990061e-05
-4.01640768282999e-05
-1.63507037215103e-05
-1.79909289163315e-05
-3.65152666382772e-05
-1.20325733606497e-05
-1.7322241588195e-05
6.77622944136915e-06
-1.63612549511137e-05
3.64740408878639e-06
-1.93618503882396e-05
-1.35841526495845e-06
-1.12548440473746e-05
1.00607061734128e-06
1.02697088719986e-06
-1.95111112384596e-05
-4.19865698467095e-05
-3.54303541236777e-05
-1.90498893510973e-05
-3.77780714228935e-05
-3.18777772853471e-05
-2.34397072302523e-05
3.1854493174364e-06
1.92730596045173e-07
-5.17363021868852e-07
-1.32016236375367e-05
2.05715370635641e-05
-1.83068684600191e-05
-3.50721525806857e-05
-1.53109760605559e-07
-4.78693832419527e-06
4.24480321511038e-06
2.00257407689239e-06
5.10529306270526e-06
-1.06821664112113e-05
-1.87470621616373e-05
-9.26313217108046e-06
-1.30793950822423e-05
-4.29412767266767e-05
-2.66194955579413e-05
-3.44785248899829e-05
-4.14782770926484e-05
-2.39068882366116e-05
-3.27109830641583e-05
-8.42818775629459e-06
-5.38912991051262e-06
-2.66978756797079e-05
-1.53230959330848e-05
-3.92437829734656e-05
-2.37093202052782e-06
-1.18071004190983e-06
-2.87583715610323e-05
-3.50041294560755e-06
-3.0458087895379e-06
-2.24962317328262e-05
-2.93333584148983e-05
-2.59870805782262e-05
-3.35416909444946e-05
-8.44252753541483e-06
-5.25849312116064e-05
-1.39854348448326e-05
-1.22020512665569e-05
-7.15254193595012e-06
-9.69605475987376e-06
-1.15131273448841e-05
-2.08651900376047e-06
8.45812751257261e-06
-2.00031214826427e-05
-1.4262619567225e-05
-3.09848188937622e-05
-1.03938501668155e-05
-6.54778600001489e-06
-3.34943812171579e-05
-2.07830044198205e-05
-1.7876280020295e-06
-1.91493609363172e-05
-4.55107262656071e-05
-2.51115302100016e-08
-2.08490247010703e-05
-2.11693317991109e-05
-2.08019199971857e-05
-2.67482673813375e-05
-2.15925216076745e-05
-1.11117254221173e-05
-2.88638553350005e-05
1.01441264293819e-05
-5.33268990462908e-06
-1.55834710900296e-05
-2.01840889916902e-05
1.24582251553231e-06
-1.28618215103473e-05
6.46088241002612e-06
7.69188670143219e-06
9.07839609030753e-06
-1.7804014814219e-06
-2.17234613946256e-06
-1.22836693062262e-05
-3.78555777759941e-05
-2.23536247662808e-05
-2.09089497081291e-05
-1.94222797850093e-05
-3.3881674788852e-05
-2.15026310133804e-05
-1.88585112312251e-05
-2.9978915307528e-05
-1.39599121825532e-05
-4.26503797055615e-06
-5.37953092133577e-06
-3.46596155357509e-05
-3.47593134595101e-05
1.46885335362873e-05
2.01836987560518e-05
-9.20034992244942e-06
-3.20157935691306e-05
-1.96206703091555e-05
9.14886628028314e-06
-1.09904780763801e-05
-3.53973412985317e-05
-9.09944294277313e-06
-1.45250845350219e-05
-1.21967591796481e-05
-1.94015549058053e-05
-4.35995358244195e-05
-1.66712285944708e-05
-2.26746169761249e-05
-7.39581539944717e-06
-1.31603499243941e-05
-2.71022319042562e-05
-1.41533304077498e-05
-1.48740675628216e-05
-3.6704483385839e-05
-2.31379608265537e-05
-2.52830201093878e-05
-3.24106799254241e-05
-3.43891538246541e-05
-2.18790334737681e-05
-2.44261528999921e-05
-8.37987501720653e-06
-2.75741480930669e-05
-2.95848150945979e-05
-1.30558741415763e-05
-1.12494647074763e-05
-2.26086205260191e-05
-3.5170336793541e-05
-1.11345588999177e-05
-8.50722596645103e-06
-1.55474529711068e-05
-3.13184891671182e-05
-2.29604615594202e-05
-7.06764954378791e-06
-3.09109113300302e-05
-2.39726353353381e-05
-3.18829939341244e-05
-1.29130544519003e-05
-2.52354194939849e-05
-1.92647257663455e-05
-3.72552520260443e-06
5.35189678128072e-06
-2.23727772591217e-05
-3.51178150470701e-05
-2.45680613327664e-05
-3.95718246549933e-05
-1.27663552604201e-05
-5.89201891950327e-06
-5.24299082505397e-05
-7.51218190370584e-06
-3.61838939895981e-06
-1.15711156253372e-05
-2.52739617709969e-05
-2.01197139624662e-06
1.57410984680117e-05
-8.17173167186574e-06
1.87875576950941e-06
-1.06943946995712e-05
3.4249034050228e-06
2.99707879912397e-05
4.13026207903423e-06
-4.76631966150266e-05
-2.70650373979842e-05
-1.78216362925938e-05
-5.12733868846243e-05
-3.36740216204394e-05
-9.45790558078481e-06
-1.9957372569545e-05
-2.50962766838096e-05
-3.0461167805546e-05
-3.38046039930184e-05
-3.43617908049759e-06
-2.64365978329658e-05
-7.24766654700449e-06
-1.83746942151726e-05
-9.01797372307892e-06
1.66070611018849e-05
-5.72468964696354e-06
-8.92358828931417e-06
-1.74384259730499e-05
-2.97832287440688e-06
-1.53934193123773e-05
-1.47563457319585e-05
-5.23185817868864e-05
-1.12786101358713e-05
-1.02957788806988e-05
-2.25064983419139e-05
-1.69987755070002e-05
-1.82339878060367e-05
5.67446278877402e-06
-1.54250794214931e-05
-2.83744224137502e-05
-2.76535405477433e-05
1.54154858386979e-06
-4.24067007977399e-05
-3.103140166728e-05
5.31680995568985e-06
-1.72702785671471e-05
-7.9634460611772e-06
-1.18841917414883e-05
-2.23422548254979e-05
-1.17217457175745e-05
-3.92486983018732e-05
-2.6157752294208e-05
-5.56806176955042e-06
-1.14528802361622e-05
-2.7336718171491e-05
-2.71339845766842e-05
-1.78557790819813e-05
-2.45266888341905e-05
-2.80985312326844e-05
-2.4118162009624e-05
-1.24238145358918e-05
-1.82862921340917e-05
-2.77826192744291e-05
-1.73304510447178e-05
-1.6874901444369e-05
8.48216960257423e-06
-3.54336905599808e-05
-1.38687058952775e-05
-2.05248878460401e-05
1.201602896601e-05
-1.74436548766319e-05
-2.14384673867753e-05
-2.00800492909206e-05
7.28084456375053e-06
-1.50213865606406e-05
-1.14218225149165e-05
-6.28282642757465e-07
-2.03417818987542e-05
-2.0105061328421e-05
-1.05843713311941e-05
-1.96001049043939e-06
2.2724183939471e-06
5.29394732228507e-06
-1.02153702698416e-05
-2.01434959918319e-05
-3.60799111317304e-05
-1.98313463465341e-05
-9.50302325120748e-06
-8.10929867735296e-06
-2.33536176131164e-05
-5.27813304118343e-06
-6.86680757650545e-06
2.12504235952615e-06
-2.71252096987305e-05
3.54944667146045e-06
-2.23234760108178e-05
-1.51895070563102e-05
-1.24536451640692e-05
-9.56008842017248e-06
1.6915450608709e-05
-4.66994294612532e-07
-1.88866101931381e-05
-2.72479380947925e-05
-7.95289508770398e-06
1.9072426146607e-06
-1.08685278989129e-05
-4.01679896713371e-05
-2.16954799702066e-06
-2.15851034676035e-05
-2.18002209047969e-05
-2.69438017879114e-05
-1.198578827604e-06
-6.84353296024852e-06
-3.35048070655352e-05
-2.81207623222927e-05
-1.03419459191077e-05
-1.30962220664242e-05
-1.95959347207806e-05
-1.71486123836908e-06
-1.60164819020217e-05
-1.0973098038318e-05
-4.43101622979138e-06
7.68909831266877e-06
-3.0014342707953e-05
-1.92034569510385e-05
-1.27470240014631e-05
1.30384120494107e-05
-3.58123466603075e-05
-4.35870969066936e-05
-4.27111518646823e-05
1.49688826396906e-06
-3.54932731676152e-05
-4.13268863479905e-05
-1.20895519375669e-05
-1.07115193061747e-05
-2.13756305336963e-05
-1.8614316821208e-05
-2.44979950872714e-05
-3.4411321501191e-06
-2.25745507498507e-05
-1.94832161628791e-05
-4.44832668448221e-06
-7.92342360085977e-06
1.41097863013794e-05
-1.34522125440707e-05
-1.18021631275294e-05
1.79162099591095e-05
-2.54149787634592e-05
-4.47233400072584e-05
-3.65878302489762e-05
1.02154847049794e-06
-1.8265798732699e-06
-5.40681357149959e-05
-2.37047366099907e-05
1.17593309552695e-05
-1.82459280073045e-05
-2.81889356839372e-05
-3.92164533031764e-05
-1.29669412459938e-05
-3.3904002168828e-05
-4.5325527392434e-05
3.26754371216074e-05
1.4751426566415e-06
2.45901135784913e-06
-3.5754176976587e-05
-2.52268588021781e-05
2.57252199902605e-05
-3.2170336102892e-05
-4.17204996621138e-05
1.38368784860609e-05
-2.71839275320393e-06
-2.11675236647848e-05
9.59017621335019e-06
-1.41363032943091e-05
-1.39441565392775e-05
-4.04296576232088e-05
-1.20874045472412e-05
-1.80568160787192e-05
-2.03728327302958e-05
-5.79527894515528e-05
-1.00007853634146e-05
2.51363951203058e-05
-1.01632340950422e-05
-3.26739746596486e-05
2.27457216905722e-06
1.71083478160369e-05
-8.26854829972555e-06
-9.92819802109253e-06
8.5233683535239e-06
2.58822756814091e-05
-1.24967900555179e-05
-2.60665638884916e-05
1.82429739571145e-06
-9.18533484696886e-06
-1.12369006848665e-05
-3.48095762268655e-05
-9.98143259636968e-06
-2.71694273736576e-05
-3.28830110754428e-05
-7.71664223942083e-06
-2.42301625597507e-05
-1.99840955852855e-05
-8.23678056708617e-06
-3.72412677048064e-05
-4.30042009440936e-05
-1.38682077218264e-05
-3.48013402274686e-05
-1.69751704762449e-05
1.83830769125532e-05
1.47773503665706e-05
-1.1476711632123e-05
-2.47202639369621e-05
-9.31611073013428e-06
-6.81259050126857e-06
1.03694393386962e-05
1.0116263448842e-05
-2.7024621894288e-05
-1.76410359498366e-05
-2.59413474124167e-05
-4.04249225380525e-05
-5.1908930108647e-05
-3.26836507390907e-05
-2.98656957436774e-05
-2.88554499278728e-05
-3.28868170463432e-05
-1.57720656726499e-05
-3.09759030103065e-05
2.70267287955834e-06
-6.83757591231149e-06
-2.47208328775505e-05
1.64784489934888e-05
1.61570368960603e-05
5.05033622911637e-06
-2.82088638325963e-05
-1.94442449781612e-05
5.25382417433966e-06
-5.1705632038483e-06
-4.18491354491796e-05
-4.0952974036333e-06
-4.36563558560124e-06
-8.26196273301939e-06
-5.26660494484212e-05
-1.60967027782658e-05
-2.93489644634018e-05
-3.30788957165742e-05
-2.6366589672097e-05
-1.78653697008692e-05
1.3728641938415e-05
-1.91753241424686e-05
-2.88056681271717e-05
-6.70304794989353e-06
-2.41095731312542e-05
-2.57455446523431e-05
-6.62150925223827e-06
1.49579077071705e-05
-1.89349696438081e-06
-1.87418328693544e-05
-4.88066632889988e-06
1.11933873092156e-05
1.62961355876817e-05
-8.37224486545621e-06
-1.85190947798353e-05
-1.00766238975913e-06
-2.6613556041559e-05
-1.07009381157885e-05
-5.37740739440636e-05
-3.73700674721987e-05
-2.37849892130043e-06
-2.48933068526223e-05
-4.97034656847676e-06
-2.10831447323977e-05
-2.23721549822654e-05
-3.7976350693294e-05
-1.7550798021495e-05
-2.96935867656506e-06
-1.47486086678929e-05
-1.35075004493545e-05
-1.54177514615563e-05
-1.28826020021002e-05
5.5283416662927e-06
-7.0940102385855e-06
-2.38065740779548e-05
1.79892159915682e-06
-3.2251299994255e-06
-2.40056272303908e-05
-2.52507866780084e-05
-2.28469507990058e-05
1.33405174480345e-05
-4.58590638141813e-05
-3.92299719068222e-05
-3.20708976829639e-05
-2.17338931827646e-05
-1.21868961959812e-05
-2.44806205467879e-05
-2.1384376242638e-05
-1.3751523297147e-05
-1.28586788554944e-05
-6.47074774844019e-06
-1.86840181742139e-05
-4.30012956362632e-05
6.2344668774355e-07
-1.13611423348449e-05
-1.64977486058264e-05
-1.83297413006446e-05
-6.01446139834806e-06
-1.22094155269014e-05
-2.00867985578898e-05
-2.45157395630045e-05
-1.29313230193426e-05
-2.3949281778828e-05
1.14729915376315e-05
-3.25708833140942e-05
-1.85536972704701e-05
-3.40699920797164e-05
-2.90158807273197e-05
-2.20040809598748e-05
-1.80005735105064e-05
-2.95455646668251e-05
-6.56922008286551e-06
-4.34565609609102e-06
-2.47605568977799e-05
-2.19425411889387e-05
-2.84400204281374e-06
-1.36770447986598e-05
-2.02337821302208e-05
-3.17481143250403e-06
-1.60801600942764e-05
4.00146932168868e-06
1.18782238920795e-05
-2.31716795475751e-05
-2.31153841158124e-05
-1.7089268153691e-06
7.02329856569682e-06
-3.8377556327204e-05
-3.70012789377911e-06
-9.93590804502019e-06
-1.25433564466291e-05
-2.66783059191717e-05
-1.06957172138818e-05
-2.44383811687465e-05
-7.14825033627823e-06
-1.77767051428743e-05
-1.69272551097621e-05
-3.34886506967268e-05
-3.32168934066425e-05
-2.43393579767976e-05
1.44425336950067e-05
-2.27591737070128e-05
-2.63261924967792e-05
-2.62321585986501e-05
2.02367382482673e-06
-4.13613562072279e-06
-3.43510419233675e-05
-1.09181233417103e-05
-3.0053973140137e-06
-1.7610764086163e-05
-3.54000128963355e-05
1.74937940377289e-06
-4.74188365292368e-06
-1.87081881867966e-05
-1.81144116102922e-05
-3.50555227109858e-05
-1.98026772878457e-05
-6.8815441909915e-06
-5.7705565779426e-06
-1.92350643238176e-05
-1.26867097477553e-05
-1.18580890795453e-05
-7.89963402813131e-06
-2.24867963275929e-05
-1.12726932718749e-05
-2.47705541703195e-05
-1.35568425399007e-05
-1.35329066894247e-05
-2.8001135397465e-05
-2.41417516637762e-05
-3.25451811706076e-05
-3.02365299012247e-05
-4.67961627273137e-05
-3.99854070784387e-05
-3.67813871623742e-05
1.15865233816643e-05
-3.88168682207981e-05
-4.99678160412707e-05
-1.27522430999551e-05
-1.82111642007576e-05
-1.8730758742542e-06
-2.51077327542701e-05
-1.03081308246387e-05
-1.79242643764296e-05
6.18802049714765e-06
1.06299218789971e-05
-7.59407679269996e-06
-4.91809002385676e-06
-3.45543063025839e-06
-2.57104862034067e-05
2.36108944249342e-06
-2.69253149175172e-05
-6.55771753139161e-07
-2.76676371765994e-05
-1.83703328808197e-05
-2.20093817902362e-05
2.5361569620108e-06
-1.34944176956226e-05
-3.57343548277403e-05
-1.97257157111445e-05
-3.57520391291096e-06
-3.02787323987884e-05
-6.7988636329314e-06
-8.62710216165206e-06
-5.2043551833629e-06
-6.17491259235409e-06
-1.19079016805209e-05
2.75288928436357e-06
-1.67002676160638e-05
-1.60493727680442e-05
-3.25696618239145e-05
-3.30878357754869e-05
-2.3092376278533e-05
-1.82043233214133e-05
-2.38500429775469e-05
-4.39835086286588e-05
-1.35877055731674e-05
-1.25151791684835e-05
-4.76725423890059e-05
-1.50748461728323e-05
-2.58853240490656e-05
-2.97348654933889e-05
-1.15075300900103e-05
-3.25109353253759e-05
-2.14936511425388e-05
1.06775002334499e-05
1.42767325873261e-05
-2.96533502116172e-05
-1.26802127507548e-05
1.95951037743801e-05
-1.42352558300352e-05
3.20242884776295e-06
1.82387006823724e-06
-2.31711058389364e-05
-8.02274822965685e-06
-3.84922442245517e-06
-3.35848430889862e-05
-3.04005374650865e-05
-4.4323012221927e-05
-2.94467515562961e-05
-1.12023293157914e-05
-4.40177458930976e-05
-3.62481307506112e-05
-1.80071205939368e-05
-3.03148578864203e-05
-2.34824146593994e-05
-4.60544191676435e-05
2.37892162903286e-06
-1.10578596422124e-05
-8.11040080506362e-06
1.26376618989936e-05
-2.04597723449831e-05
-6.93031810670263e-06
-3.79526521387441e-05
-5.92305097743339e-06
-1.42513752247881e-05
-1.89581504895139e-05
-6.06417497236772e-05
-3.14559102093252e-05
-1.51956070532197e-05
-2.52113050727737e-05
-4.65268351509016e-05
-4.3756441396557e-05
-2.11107082600639e-05
-1.10649595631691e-05
-3.92401691079417e-05
-2.47283691785283e-06
-1.4033100744927e-05
-1.67822755545094e-05
-5.70110811625104e-06
-5.26376736877822e-06
-3.92510729441758e-06
-4.02299710252699e-05
-2.37525520841148e-05
1.13985673725493e-07
5.37116578779736e-06
-2.45512935029037e-05
-3.28281356769746e-05
-2.34100932779009e-07
-1.36469843543974e-05
-3.57920337955798e-05
-7.08595045988474e-06
-1.76847817524726e-05
-1.403036688548e-05
-5.85263557474528e-05
-2.00518704464833e-05
-1.62313297767921e-05
-1.41714269970675e-05
-5.9957068240762e-05
-1.99260323886135e-05
1.33380252308761e-05
2.28103378542036e-06
-2.38807927949213e-05
-1.02295363304488e-05
1.5079636637246e-05
-2.98783718532074e-05
5.84739577100624e-06
8.41752325123454e-06
-3.69217209516189e-05
-1.8970515938199e-05
-1.1512013191691e-05
-1.43654711607273e-05
-5.97738852913649e-06
-2.56089652550241e-05
-2.55506982730033e-05
-1.42881471789354e-05
-1.64281985639008e-05
-2.54222975858025e-05
-1.18344635638217e-05
-4.79979381530804e-06
9.32513373246156e-06
-6.35779485499385e-06
-1.31033507660373e-05
-5.62217791665346e-06
-1.97660373678323e-07
-1.09044300486928e-05
-4.84510705394935e-07
-1.18725649881095e-06
1.12244956406319e-05
-2.97296436382922e-05
1.34554965263162e-05
5.09278617216108e-06
-2.57602454310808e-05
-3.90038818209585e-05
-4.16287083470674e-05
-1.67167378207696e-05
-2.8158950323627e-05
-5.49105578294562e-05
-3.33013569745832e-05
-3.08722764147954e-05
-2.22180142051714e-05
-2.16894721596895e-05
-1.15274734899424e-05
1.01253758841434e-05
2.98034387781379e-06
-4.58649266675747e-05
-3.36651521646226e-05
1.22267688232879e-05
1.08360057980969e-05
-3.83572069865003e-05
-1.35699182941187e-05
1.03682265325685e-05
-7.79228809677375e-06
-3.99035475859789e-05
-1.72643751679093e-05
5.73537432353058e-06
-1.52913361661781e-05
-1.22936840160815e-05
-5.59734689581948e-05
-3.59454372586202e-05
-2.55067743281231e-05
-2.69344416991301e-05
-4.80029827876381e-06
-1.90853779630479e-05
-4.20178359645406e-05
-2.88168056044136e-05
5.99566803266545e-07
9.22967505306114e-07
-7.89566759809985e-06
-1.48945464278544e-05
1.35379615023398e-05
-2.95200080873373e-05
-1.75601834565899e-05
-2.64999312105702e-06
-1.16540706976679e-05
3.32562851009339e-06
-1.01720223149499e-05
-1.22351481768933e-05
-1.10560543790034e-05
-1.54950180452592e-05
-3.20833444149604e-05
-8.52435175838357e-06
-1.37278860422879e-05
-2.68536890310756e-05
-3.72798046982106e-05
-3.06987756694754e-05
2.42888412816115e-06
-2.46127822285115e-05
-1.0252169084204e-06
-1.6672019065138e-05
-9.94631299250028e-06
-3.61639299523809e-05
-1.46768917945458e-05
-7.91198029777489e-06
-1.88430197268521e-05
1.27531702286338e-06
-2.72673997009972e-05
-1.61255344108883e-05
-9.09155430612224e-07
-7.58768162533051e-06
-1.41804030125221e-05
-1.87284536083271e-05
-2.82257872448365e-05
-1.2531494850554e-05
-1.99960504653777e-05
-1.92489737783015e-05
-4.66512167945581e-05
-2.89181413580095e-05
-3.08742627986045e-05
-2.06625947551636e-05
-2.20142367285292e-05
-3.63010091490076e-05
-3.16678247951883e-05
1.1512977448842e-06
-2.05629661353802e-05
-3.63066501560481e-05
-1.80776342773821e-07
1.42579505044644e-05
-3.64856385642021e-05
-5.95290377559722e-07
-2.1125056935677e-05
1.27715500389527e-05
2.62291898278933e-06
-3.6010687159157e-05
-1.63046692462961e-05
3.10638245709878e-06
-2.68753888311773e-05
-3.7989809661593e-05
-4.20930866968677e-05
-9.86084452569691e-06
-2.85350977303152e-05
-4.32399915123675e-05
-1.28176471364594e-05
-1.89997564331511e-05
-2.0338138987279e-05
-4.06638613200483e-05
-1.46661847012567e-05
-1.52973237990486e-05
-1.7189523458886e-05
-1.01707288609495e-05
-3.58007476757104e-05
-5.87154436555886e-06
2.48138403047076e-06
-2.3368241724137e-05
5.10252996950539e-06
-1.98088396276958e-05
-3.55010782365488e-05
-1.15287934332259e-05
-1.57161635186964e-05
-7.56604677683708e-07
-2.58646895382086e-05
-3.98397028707818e-05
-2.82984107781968e-05
-2.06952985578553e-05
-2.00019255417684e-05
-1.52818900116248e-05
1.80606986989217e-06
-1.71173196608227e-05
-2.24599453787377e-05
-9.031756236522e-08
-2.10573820831113e-05
-1.27743621434832e-05
-2.97815181282957e-06
2.09038473503516e-06
6.71277955481859e-06
-1.44809855944432e-07
-1.40130076792903e-05
-5.56583093732499e-06
-1.9538067215578e-05
-2.01114177095532e-05
-2.65589367429155e-05
-1.59691785153078e-05
-9.63930966879335e-06
-3.09472333265849e-05
-4.39992494548857e-05
-2.61472693096328e-05
-2.6233398072846e-05
-4.30694253705254e-05
-1.4683394664963e-05
-2.57221697442658e-05
-1.54261388058718e-05
-2.13092148675903e-05
-1.03493969460125e-05
-2.1198836323913e-05
-4.57659198066406e-06
-5.58458754597282e-06
-2.07430251068142e-05
-1.8501044293719e-05
6.23663072368757e-06
-3.14975577215254e-05
1.15600068782593e-05
-3.2409606599491e-05
-4.76270964630163e-05
-2.45646193228638e-05
-4.61573138309632e-05
-4.05227972159093e-05
-6.47366685111812e-05
-2.31342301676384e-05
-3.23235523433598e-05
-4.11164482125419e-05
-1.60874540298563e-05
-1.59060534791971e-05
8.3078186076937e-06
-8.75857177662112e-06
-4.9571684549518e-05
-1.37542113866532e-05
1.17576100476462e-05
-1.57281215301649e-05
-4.17763491871283e-05
-1.32735124899156e-05
1.65587622400002e-05
-1.52441964761336e-05
-2.81510012477864e-05
-2.41271367551912e-05
-2.11696102853208e-05
-3.48118273171385e-05
-4.91013239946924e-05
-1.34501997505729e-05
1.66473046378742e-05
-2.75058653929654e-05
-3.82774731016523e-05
-2.28377549488295e-05
-1.21951939487968e-05
-1.7081015869648e-05
-4.56215309031899e-05
3.11882097366381e-05
6.03016528163349e-06
-2.06900952396883e-05
1.0006130431424e-05
2.04173671297003e-05
-1.15291090506706e-05
-3.23859624257446e-05
-1.241886173728e-05
3.23830992269332e-06
-4.98202857587024e-06
-3.46445734463006e-05
-8.21645161628822e-06
-1.25304425802045e-06
-3.92488696374594e-05
-3.59204512432679e-05
-2.906883821611e-05
-1.41890049877076e-05
-1.61137025631524e-05
-3.21497732764017e-05
-2.13256172017054e-06
-3.86420201348314e-05
-1.41063401320135e-06
1.0452719079948e-05
3.14199799724644e-05
-8.93640400419787e-06
-1.58739947187106e-05
1.44811917721618e-05
1.00904559762893e-05
-1.60078707927205e-05
-1.28106411101232e-05
-1.19863752293612e-05
-2.08625213326831e-06
-3.60406883261582e-05
-3.00594845579847e-05
-3.36741321150268e-05
-4.89937672425818e-06
-2.43399663690413e-05
-5.15738825181742e-05
-4.54970252839883e-05
1.84784176409372e-05
-5.34411444315213e-05
-4.69491286001414e-05
-1.63398890178503e-05
2.2438645604635e-05
-1.08693804834883e-05
-2.1559624974221e-06
-1.21818480077568e-05
-1.12536374478252e-05
-3.21193556283976e-05
4.27919802688238e-06
-1.81137883071088e-05
-1.86750699980594e-05
-5.71047703473227e-06
-2.52646488369928e-05
-4.94927806936348e-05
-4.93527685670135e-05
-4.86919280729539e-05
-3.80335059108885e-05
-4.38148670060143e-05
-5.93723918895366e-05
-2.2559371611643e-05
-2.71015283202324e-06
-1.39997908677227e-05
-7.52209417276238e-06
4.81555875399837e-06
1.42157785867296e-05
7.55087351427031e-06
-2.03533567686563e-05
-1.27872570275436e-05
2.97602884396973e-05
2.39371915604263e-05
-3.87513726746818e-05
-1.12482481154653e-05
-8.38886302541901e-06
-7.85984316331695e-06
-3.34708697578557e-05
-2.31286261200313e-05
-3.9493133088113e-05
-1.98027130130272e-05
-3.07449700755744e-05
-2.17854758194486e-05
-3.16652512924354e-06
1.38251279751342e-05
-2.53206479766576e-05
-4.57377918211833e-05
1.11150865600218e-07
-2.28256620128154e-05
-6.68412222231133e-06
-5.20456892300733e-06
-1.7906322556615e-05
2.87662976766307e-06
-4.79761612174573e-06
-1.55009931016006e-05
4.59514425148663e-06
-2.80930069651369e-05
-2.29177090339344e-05
1.06360092844313e-06
-5.21513748576343e-05
-3.20279192336807e-05
-3.231216394668e-05
-2.62256874846389e-05
-3.72807032261498e-05
-3.18472191409052e-05
-2.47692515218196e-05
-2.85908681805161e-05
-1.60253667262435e-05
-2.56833824454901e-05
2.30537670398292e-06
-7.16062394874715e-06
-1.69671307616894e-05
-5.44523944342698e-06
1.97727747053586e-06
9.34373540525544e-06
-4.47965797778982e-06
-2.89719523059378e-05
3.36625228860819e-06
2.06007452291121e-05
-3.05607367462227e-05
-4.12678267782579e-05
-2.80279781454431e-05
-3.35471171877052e-07
-3.10427189799324e-05
-4.85936218844421e-05
-1.68039599192414e-05
-8.74632573077484e-06
-3.90055397110576e-05
-4.04398615348657e-05
-1.82325520049489e-05
1.09131829951458e-06
-3.9383753053562e-06
-1.98516855781841e-05
-3.70458672700645e-05
9.5906189184994e-06
-2.94292903259503e-06
-1.79997719681625e-06
1.82044664603455e-05
-1.14717203358871e-05
-4.69665468344058e-06
-1.00076893849538e-05
1.32599679753904e-05
-1.01141110712129e-05
-1.69527337563563e-05
-2.13641779980498e-05
-3.68810401450176e-05
-2.9030639024976e-05
-3.71918490449888e-05
-3.61163187666679e-05
-4.42380572197836e-05
-2.78912035668254e-05
-3.65696520761265e-05
-2.01651478069598e-05
-3.63097666011027e-05
-2.49597430403879e-05
-7.05426594838241e-06
-7.07021894193821e-06
-1.05990549445642e-05
-2.05096142090494e-05
5.31754085330796e-06
-1.92930652196857e-05
-1.44024186383732e-05
-3.27836429432242e-05
-1.80343792265774e-06
2.16678496049943e-06
-1.1285480279464e-05
-3.32238357894361e-05
-4.02895714375148e-05
1.39111538862259e-05
-3.45594249828956e-05
-3.18044910111911e-05
-2.64512121761153e-05
-7.12409523476879e-06
4.91115198630981e-06
-1.71376186305894e-05
-4.6912146377458e-05
-2.93734286213348e-06
-2.44236257498308e-06
-1.25147883806352e-05
8.19177146750466e-06
-8.30065517449382e-06
1.61806873887892e-05
-9.22844007211828e-06
-2.07932412877201e-05
-5.99224986500986e-07
6.2460991664417e-07
-3.7816881327428e-05
-6.55274111920003e-06
-2.76592887302392e-07
4.25291847395747e-06
-2.99054352501298e-05
-2.87513008915393e-05
-9.21107526982267e-06
-3.53751848475958e-05
-2.85082085065265e-05
-2.59535815313786e-05
-1.64860644612242e-05
1.38795056854672e-06
-1.81665308508771e-05
-1.65922230493628e-05
-5.22982705521579e-06
5.44999284229057e-06
-2.50890216078704e-05
-2.93545070075048e-05
-1.69353544676143e-05
-5.8204423880565e-07
-5.71276844132274e-06
-2.41752458116185e-05
-2.63901557222108e-05
-3.78299152722965e-05
-4.6020715702394e-05
-2.51026501462317e-05
-3.31198791882161e-05
-1.96519577034423e-06
-4.00114615053128e-05
-1.28122776528891e-05
-1.45629956476822e-05
-2.76651939787958e-05
-3.6775527477368e-05
-6.21626022218707e-06
2.59301771301546e-06
-3.56024024310297e-05
-1.72936852795667e-05
-1.54751250666999e-05
-2.83348506078925e-05
-2.0255054488776e-05
-1.10473506490144e-05
-8.09722253251866e-06
-7.17266915101222e-06
-2.09247176183019e-06
-3.16452776536942e-05
7.78474480926832e-07
-3.00369925037033e-05
-4.11759535894805e-05
-2.77011873278125e-05
-8.15008142742592e-06
-4.57157116588299e-05
-2.06612244694612e-05
-2.29925565624774e-05
-1.78190904382096e-05
-2.35196203394177e-05
-3.22534746636224e-05
-2.22852180641714e-05
-2.50698411835636e-05
-4.09532543152591e-05
-5.84735554512224e-06
-3.92716319341922e-06
-9.11575149154146e-06
-1.44031134467529e-05
-9.28126636659102e-06
2.2550225707695e-06
2.4992232333453e-06
-2.08997888329598e-05
-2.0963310534452e-05
1.92192453065732e-06
2.07348789833809e-06
-2.20236577200303e-05
-2.96788556993599e-05
-2.38832971671635e-05
-4.76036304495216e-05
-1.73314748239254e-05
-1.16615241874101e-05
-2.9379524862199e-05
-4.91315945747136e-05
-3.63934772563136e-05
-1.22401564350925e-05
-2.41628343917061e-05
-2.79678180486753e-05
-2.02431264447379e-05
-8.80185796060736e-06
-2.65375388391613e-06
-1.99630044455272e-05
-2.47506602441494e-05
-7.43090047852566e-06
1.39779148437354e-05
-3.48143714791618e-06
-2.56468264681864e-06
-7.95478033742489e-06
-8.11354610273306e-06
-8.28159847984044e-06
-1.51986542922902e-05
1.24527396482884e-05
-3.75688407259945e-05
-4.10609380858749e-05
-1.22198897710481e-05
-3.44102759122815e-05
-3.87576420945946e-05
-4.36490608855625e-05
-3.38665400868782e-05
-2.72256430593062e-05
-4.39830456903514e-05
-4.09242481539127e-05
-1.82836662055988e-05
-4.51167801500387e-06
-1.36947581692079e-05
-3.30943363052908e-05
-2.47995963377777e-07
4.3333029764513e-06
-3.12113472560171e-06
-1.23732918479108e-05
-5.54547593264893e-08
1.77482423037505e-05
6.35047398068189e-07
-7.90805796919086e-05
-4.41740191752886e-05
1.04223378333868e-05
-2.86399818650518e-05
-4.73422474320903e-05
-3.5086799806604e-05
-1.26795480714952e-05
-3.88083643364723e-05
-6.54326975812478e-05
-5.60454901294547e-05
6.99575350399607e-06
-2.52389026664772e-05
-4.01775774185909e-05
-3.23712239198416e-05
3.67560264068676e-06
7.3971536491532e-06
5.61672855200402e-06
-5.41205392088586e-06
1.79392563934936e-05
9.98827480337951e-06
1.05779986460661e-05
-1.31182597899468e-05
1.23786878788835e-05
-8.59615152484137e-08
-1.57435681076112e-06
-1.29158897136817e-05
-4.24755926083073e-05
1.73629039109054e-06
-8.3581285138608e-06
-2.72178602887414e-05
-5.48414077202063e-05
-2.37638819235299e-05
-8.49006731609068e-06
-2.69067185483278e-05
-4.70269163176896e-05
1.36008904907424e-05
1.63197352115778e-05
-8.48490058087892e-06
9.22453685749031e-06
4.13816439610329e-06
7.40447948770273e-06
3.74299680851412e-06
-2.66462168260739e-05
-3.30049654120089e-05
-5.86543341651367e-06
-2.19801586581196e-05
-3.70766518413563e-05
-6.93836692875487e-05
1.10822751209302e-06
-1.67513626404922e-05
-5.58064918009496e-05
-3.58853955758006e-05
-2.42872901032239e-05
4.49641798049859e-06
-3.14004031946046e-05
-2.81431282372338e-05
-1.81622694703065e-05
1.78123024242466e-05
3.27226484566209e-06
-1.02040215886591e-05
-2.75617403489517e-05
-2.68339567705636e-05
3.65949545247272e-06
-2.32914471602925e-05
-1.7652702858979e-05
5.53623666268557e-07
-2.8041287961466e-05
-3.25746399497491e-05
-6.71790344742379e-05
-3.97103089205179e-05
-3.73619231332901e-05
-3.0441386634544e-05
-2.09260540684051e-05
-1.77523102084776e-05
-1.25411744047928e-06
-3.44991486789278e-05
-4.41850278013855e-05
-5.48545513148673e-06
-1.65086824841388e-05
-2.00155657415989e-05
-5.31963497823408e-05
1.13678957967718e-05
1.70482474135872e-06
-2.30072288670527e-05
-2.23338956758214e-05
1.1022581365706e-05
-1.59630622528063e-05
-3.73329324987922e-06
-1.87331265726071e-05
-1.5461348955321e-05
-5.83141550384368e-05
-2.05598602624955e-05
-2.81774335016993e-05
-5.00171222545778e-05
-4.72961431646657e-05
-2.03760550856465e-05
-2.9302320585659e-05
-2.83156856972678e-05
-1.36890246059395e-05
2.20971611795172e-05
2.96708213783557e-06
9.31049797460548e-06
-1.34610611822181e-05
-3.65093221155785e-06
-6.35136188484177e-06
2.62296897142972e-05
-1.101514667268e-05
-1.61587121367647e-05
-1.32186403941422e-05
-1.9095819352022e-05
-4.23733795381875e-05
-3.26773264131232e-05
-1.31604453468378e-05
-4.29624244103346e-05
-2.56130318159829e-05
-2.21628123913924e-05
-2.4226640205234e-05
8.36910367727933e-06
-5.12363015523322e-05
-3.81813663283551e-05
2.06222110402057e-05
-2.32753705081946e-05
-2.03704204862111e-05
-2.59477159699189e-06
2.27095206624901e-05
4.74527424016037e-06
-4.5468049186136e-06
4.74155981929079e-06
1.89096654790337e-05
-3.11145470433193e-05
-1.40132540881118e-05
1.62821936391664e-06
-1.11923219688901e-05
-2.8219236258932e-05
-1.12659571561065e-05
-6.16851021701478e-06
-2.59064896669091e-05
-3.01006950550946e-05
-1.53463115053157e-05
5.01010881446861e-06
-1.57480812215706e-05
-2.05854740491191e-05
-5.65482897841895e-06
-6.30016649805828e-06
-1.7626683363522e-06
-2.73480575919261e-05
-1.98774877035066e-05
1.45161758282517e-05
1.88844200691967e-06
-1.81907342467921e-05
-3.88798944410753e-05
-1.40227669121904e-05
-1.94022505570089e-05
-3.77700188952373e-05
-4.06906252376004e-05
-2.88140257367355e-05
-5.65881123702553e-05
-2.10302268374294e-05
-3.64624732763601e-05
-2.96029016099952e-05
-1.40648005032204e-05
-1.50038563303705e-05
-1.46312414446047e-05
7.3749852228286e-07
-2.02299002085715e-05
-6.89899561400359e-06
1.7333921972261e-05
-2.0356342003633e-05
-1.71790528886817e-05
-2.44274791567087e-05
-3.23802253000213e-06
-3.33310986702739e-05
-2.93096222981206e-05
-2.05494224117198e-05
-9.60294449535592e-06
-2.69784492194073e-05
-4.87047748447736e-05
-3.12143669761492e-05
-9.86521031662621e-06
-1.79204429178805e-05
-3.39998518846508e-05
-3.53194800549391e-05
-9.4727730612365e-07
-3.22203711826815e-05
-3.60188672106687e-05
2.00140745043821e-05
1.92024040646105e-05
-1.67750579589353e-05
-7.02349539323514e-06
7.44371515367528e-06
5.47142347530963e-06
4.17651970300131e-06
-3.46636672368193e-05
1.26053046136647e-05
-5.82695306019031e-06
-1.80832794037564e-05
-3.0451721256726e-05
-4.79936242101572e-05
-2.16882030965816e-06
-2.40590901414474e-05
-5.04264617145024e-05
-1.34268476615821e-05
7.6444329151158e-06
-2.11108647436081e-05
-2.7794253024472e-05
-3.05037591276441e-05
-2.49576403224134e-05
-2.24181476352881e-05
-9.50604264967245e-06
-4.17770363940859e-06
3.47643460889245e-06
-9.15873500599744e-06
-3.25495421906755e-05
2.32358761931522e-05
-1.64097717235046e-05
-3.06018745402117e-05
-1.17290086299631e-05
8.96168939630206e-06
-1.11853053810291e-05
-3.66026294938696e-05
-4.37994687336959e-05
-1.41436296991026e-05
-4.8948753797152e-05
-4.4830925197072e-05
1.60256366879686e-05
-2.90603808090544e-05
-4.37049727763349e-05
-1.96908944900623e-05
-1.66692332660083e-05
-1.80166284580341e-05
-3.87430760611724e-05
-2.24223403026296e-05
1.34981405551793e-06
-5.28968243223142e-06
-3.32999859114641e-05
-9.09956832078795e-06
-1.89786445220356e-05
-2.64477909937824e-05
-2.37988510282594e-05
-4.1227753800657e-05
-8.8251756323798e-06
-2.63963943482348e-05
-3.46018764838902e-05
-2.31919311203235e-05
-9.80238657642546e-06
-2.09859854618513e-05
-3.93618142115521e-05
-8.27962916069686e-06
-1.84749776388439e-06
-6.38175849507598e-06
-2.38782696040426e-05
-1.66066037754128e-05
-2.17323570577631e-05
-2.63903348927377e-05
-2.21240819167842e-05
-1.60552135746755e-05
-1.78844769697383e-05
-1.92605607057185e-05
-5.57771009554616e-05
-5.4362464515109e-06
-6.92486378810092e-06
-3.30684616722275e-05
-2.27091208321764e-05
6.2783242805063e-07
-4.93157872299523e-05
-1.75827129928788e-05
-1.53752695652525e-05
-7.81482124826578e-06
-1.25904124794749e-05
-3.81206346232408e-05
-2.73109934686716e-05
-1.6180952452268e-05
-9.15207185553392e-07
-3.31609596549976e-05
-6.55347724078859e-06
-6.88816357278817e-07
-3.51150376700598e-06
-1.03101320732044e-05
-7.64079296626561e-06
7.62895741138195e-06
-2.0551071152219e-05
-2.93770090268499e-05
-1.36829801571579e-05
-1.14258133966308e-06
-1.19156363793011e-06
3.8666767612385e-06
-3.10066740733901e-05
-9.48595812951732e-06
-3.53691464384789e-05
-5.18595237832089e-05
-1.14779673821558e-05
-1.10535862533792e-05
9.28028309659284e-06
-3.78805182493975e-05
-2.64711620908874e-05
-2.94052154082207e-05
-1.78914532329704e-05
-5.09676831837853e-05
-3.26583673503204e-06
-1.08197306038935e-05
-1.16929129272858e-05
-1.62583308022933e-05
-4.10538136981347e-06
-5.68438562219302e-06
-3.75677366182382e-05
-9.89599115957815e-06
-8.4408139923179e-06
-2.34926331391244e-05
-3.00037124507987e-05
-2.41836487950973e-05
-2.11392231256734e-05
-3.12226444564929e-05
-2.23223756623531e-05
-1.99661115734611e-05
-1.35976504621752e-05
-2.80392269423279e-05
-2.22467095642831e-05
4.15789205500036e-07
1.53868697866513e-05
-9.39269168184351e-06
-2.19454881492936e-05
-1.90956427255891e-05
-4.52721483848619e-06
-1.81942908514135e-05
-2.09894419100025e-05
-5.22607703234377e-06
-9.95293660787759e-06
-2.15969975935054e-05
-3.18090616534391e-05
-3.77447531630921e-05
-2.19859398287678e-05
-1.09585081322646e-05
-1.85739842123674e-05
-1.10557684029529e-05
-5.83170288376849e-06
-2.83967474444036e-05
-1.71000152052922e-05
-1.14333636335538e-05
-9.55912533869347e-07
1.62672432440662e-05
5.80202646512638e-06
-3.39736518012559e-05
-8.48767657565695e-06
6.64579287360419e-06
-2.55732542391232e-05
2.87914422396514e-06
9.91195905099109e-06
-2.12828367936459e-06
-1.39305204409246e-05
-2.118787711644e-05
-5.76389807653216e-06
-1.08814709443758e-05
-7.95916603108637e-06
-3.8527351873592e-05
-2.16508748947639e-05
-5.96403798555239e-06
-1.47428975661587e-05
-1.5580686279058e-05
1.0335657173718e-05
9.31846537656101e-06
-2.26955339216856e-05
-3.0365342305183e-06
2.46982371364079e-05
-8.97474326267522e-06
-5.12049338273906e-06
-1.05806058263684e-05
5.54172269701503e-07
-5.30511585922532e-05
6.10779811551311e-06
3.26373930175674e-05
-9.44522901507232e-06
-4.88322789262708e-05
-1.04325260245804e-05
-7.35783211390014e-06
5.15528012998894e-06
-6.52153826696233e-05
-2.46165014108981e-05
5.56826634217983e-06
-2.1809795808551e-05
-6.74385101543731e-05
-3.78855005053418e-05
1.16026672071113e-05
-2.29143520505086e-06
-3.36684187359444e-05
-1.84797628838478e-06
-5.92684835056839e-06
3.21650859946627e-06
-3.0256609782954e-05
-6.04522348301451e-06
-3.16097959342239e-05
-1.10187883970238e-05
-3.92695565082936e-05
-1.56841077942087e-05
-2.59277083550523e-05
-2.83941681694954e-05
-5.74781388289104e-05
-3.14947881612899e-05
-2.00446927872045e-05
-2.58254052978294e-05
-2.93478738129881e-05
-1.04772271718756e-05
-1.44020423518175e-05
-4.16619690842894e-05
-1.7372464478069e-05
1.35582654716977e-05
-3.32595126684626e-05
-4.51010671435939e-05
-1.9268422603707e-05
7.01803847040021e-06
-3.21404732305801e-06
-3.67191431305092e-05
7.34993134866022e-06
1.4152983714565e-05
-6.05717713898014e-06
-2.54857738562888e-05
-3.46212979876914e-05
-3.68240941329229e-06
-4.39524040047877e-05
-5.65833702581447e-05
-3.18997823744976e-05
5.48492482860857e-07
-3.05841182347796e-05
-3.92233560857837e-05
-1.32204564534354e-05
2.77527997017503e-05
-8.44136832875971e-06
-3.28215506321616e-05
5.3789071673038e-06
1.72540452368511e-06
-2.30938518783726e-05
-3.33590125676078e-06
3.06887351497085e-06
9.9999290485758e-08
3.24725423289629e-06
-2.27866909720534e-05
4.31283944347236e-06
-4.0119234261591e-06
-2.94232499325943e-05
-2.07922015878531e-05
-1.29794370322718e-05
-3.97617233873613e-05
-1.50034200593478e-05
-2.20524778388197e-05
-3.00450951838191e-05
-1.08359871742065e-05
-3.04142628697606e-05
-3.62008391772562e-06
-1.78893636719682e-05
-4.65748890376657e-05
-8.01228566681577e-06
9.06725344609839e-06
-1.61855203821055e-05
-1.5651049631506e-05
-3.36709624931862e-05
-1.04947976886504e-05
-6.49444617427468e-06
-3.87179879236197e-05
-1.65246110794029e-05
-1.81520006669521e-05
-3.67406666908927e-05
-3.07584869304922e-05
-2.88901429206099e-05
-2.52655965112176e-05
-3.18547626578093e-05
-4.73149070450778e-05
-4.00593330118405e-05
6.81123861865737e-06
-9.86407936439479e-06
-6.96717324085641e-06
-3.61660802171612e-05
-3.93781562531161e-06
-3.74007406663476e-05
-2.2183775848259e-05
-9.57178378440293e-06
2.2582608412308e-05
2.24599189843848e-06
-2.62447257834811e-05
-2.28608970276786e-05
-1.8986147535558e-05
-4.32526667800016e-05
-2.17284735614437e-05
-2.75768309597978e-05
-9.47848911496319e-06
-1.97461695568208e-06
-2.88035477877078e-05
-8.0578785552177e-06
-2.31053295242003e-05
-2.45290880912892e-05
7.3077726637429e-06
9.45006694278145e-06
-1.82562497220367e-05
-2.54549804322992e-05
-1.2557845148526e-05
9.51124337303749e-06
-1.53158889074263e-05
-3.72649097615083e-05
-3.76545926065317e-05
4.90658547608305e-06
-1.88540530236498e-05
-6.3338748084423e-06
-1.22190463081545e-06
-1.4958986076043e-05
-2.13953511802083e-05
-2.6237367745235e-05
-1.82629696540779e-05
1.88172484834955e-05
-2.41591535716787e-05
-2.11297344781062e-05
-5.84197638847846e-06
7.54639722055021e-06
-4.30266258637594e-05
-2.05107028978818e-05
-2.30574247699017e-05
-4.60670583754866e-06
-2.44242564708736e-05
-4.09771733768533e-05
-9.13994943264741e-06
1.16739724092491e-05
-2.61554525616236e-05
-3.35256656767927e-05
-4.34172749620561e-06
6.4230073641613e-06
-1.61831025918755e-05
-3.83487154393059e-05
6.52523283883374e-06
-1.10193999536164e-06
-7.84085165397553e-06
-1.11331616565962e-05
4.05066691448426e-06
-1.11262728790825e-05
-2.52138925457834e-05
-1.88275318344177e-05
1.06348369814599e-05
-9.7691052501048e-08
-2.25772817013073e-05
-1.61432670242249e-05
-2.3424921306907e-05
-5.0550390566361e-05
-3.79284518153078e-05
-4.0469240961031e-05
1.7358547403554e-06
-4.3540465680275e-05
-2.97796018561256e-05
7.68214810353658e-06
-1.61485349282269e-05
-3.07695245398686e-05
-2.27252461280861e-05
-2.4484539634913e-05
3.63065895399574e-06
-1.54031166905068e-05
-1.23363803952389e-05
9.02983081528644e-06
-3.1332088795186e-05
-1.09837772615333e-05
-1.78834441018153e-05
-5.84922476773518e-07
-1.91703351841411e-05
-5.1100394646395e-05
-3.73066625181886e-05
-6.53081624605758e-06
-1.55908301679726e-05
-6.70180530438776e-05
-4.94215546676058e-05
-4.59707952833356e-06
-1.04234194467429e-05
-4.99049257816266e-05
-2.66116615436613e-05
-2.17273222928464e-05
-6.38980412179972e-06
-2.63739386933614e-05
2.00135773894409e-05
2.05464182345594e-05
5.47659007617158e-06
-3.07733199644555e-05
1.37065250228276e-05
1.2530155963514e-05
-1.96571908500489e-05
-1.07768317706114e-05
-3.28569547058179e-05
-2.08842859454418e-07
-2.58008296885228e-05
-5.74383600384128e-05
-1.52696058251215e-06
-2.71564858549149e-05
-3.33137559118054e-05
-5.15605487577543e-05
-2.67569597453314e-05
-1.77286344309189e-06
2.60528632013027e-06
-9.21538660127562e-06
7.08214346783737e-07
2.25563996110242e-05
1.25070447450311e-05
-1.16902299111267e-05
-1.6385319071862e-05
2.78894047315955e-05
-3.65013454486661e-06
-2.24523618422252e-05
-1.06295494851184e-05
-2.5870665933465e-05
-2.00411619452665e-05
-4.893046944191e-05
-5.69667456097664e-06
-1.68438332998611e-05
-6.00724032562705e-05
-1.05444484728847e-05
-2.74749469315644e-05
-2.19391417107792e-05
-2.70252104543528e-05
-3.95438345193147e-06
-5.09676576106144e-06
-1.38488530773293e-05
-8.80675925509724e-06
4.07745472880965e-05
-1.08746688320986e-05
-1.50511721813213e-05
-8.8428523165554e-06
5.0216982567744e-06
3.18742372778254e-06
-4.65582139318751e-05
-3.03133452852015e-05
-2.95304830094091e-05
-2.56397083510613e-05
-4.05937376512625e-05
-3.08443451346029e-05
-4.55249443986299e-06
-1.91181195794603e-05
-2.80831428549262e-05
-2.59937119762458e-05
-3.77395802437526e-05
-4.38385820357566e-05
-8.49729106916079e-06
-4.33362294169831e-05
-4.96508278239585e-06
1.017854304546e-05
-9.47841025454868e-06
-1.34516079908737e-05
-9.8271344455521e-06
-4.01931233311797e-06
-3.07410459313476e-05
-1.86857273888204e-05
-2.04474031357604e-05
-1.8865175849685e-05
-2.31594664670855e-05
-4.00609446887169e-05
-2.22995522131153e-05
-2.25709278893285e-05
-1.39209876536194e-05
-1.87024506193907e-06
-1.07145557431986e-05
-1.64696286656355e-05
-2.61928435930712e-05
-6.31852384149373e-06
-1.96157354756346e-05
-1.29898869214972e-06
-4.87968367785754e-06
-6.17903717337664e-06
1.63402879299742e-05
-8.41314356331761e-06
-9.78755712559798e-06
1.93782853860726e-05
-9.22967772592055e-06
-2.71636329957938e-05
-1.1149191187474e-05
-1.53203925359546e-05
-1.07965446346989e-05
-2.26794470456585e-05
1.74788754507585e-05
-1.36245824299541e-05
-2.32325452610328e-05
-3.19945198112862e-05
-2.68125965939903e-05
-1.04845392552669e-05
1.71283936422827e-06
-3.54732199494847e-05
-2.76789824563924e-05
1.89750667948503e-05
-1.0232461385609e-05
-9.99535352835307e-06
7.27395816281613e-06
6.98964913126494e-06
-2.66586603343899e-05
-3.56525971501752e-05
6.91027263313779e-07
-4.57547638145581e-06
-1.25649061109528e-05
-2.06991442217356e-05
-1.85089722951392e-05
-1.73710538938314e-05
-3.63921038441691e-05
-3.43035857046754e-05
-1.90989026922965e-05
-1.49360407899819e-05
-3.70468969276465e-05
-2.49975420783571e-05
-2.70386633525009e-05
-4.67332733468265e-06
-1.2257480380243e-05
-4.29466956696832e-06
-5.10684387105543e-06
-3.23143500675639e-06
-3.0680939702742e-05
-3.12404383854902e-05
3.15445172516767e-06
-1.59143479882661e-05
-3.86083195024919e-05
3.89284592320073e-06
-9.78316666990869e-06
-1.43769671467204e-05
-2.05346029998882e-05
-6.46982989705451e-06
-1.33839650901641e-05
-3.58279811269404e-05
-1.24809787494468e-05
-1.05345954744617e-05
-2.20684124682833e-05
-5.17491789361996e-05
-1.53188312251511e-05
9.15435204722448e-06
-3.44443812810599e-05
-3.46789013309536e-05
1.49410528874333e-05
2.90081382664229e-08
-3.13026154229903e-05
-1.58707124568993e-05
7.84052454626328e-06
2.12919721985548e-05
-3.13977850594817e-05
-4.93433688692576e-05
-1.52839354487435e-05
-3.77813507700679e-06
-1.19831317592188e-06
-1.98872033536627e-05
4.59014796437078e-06
-1.74402760743189e-05
-2.0765721363101e-05
-3.32056732758614e-05
-1.97401605559037e-05
-1.58856670262066e-05
-4.31773286250078e-05
-3.20431545923048e-05
-1.69705925679227e-05
-2.6312345190406e-06
-1.34471404878146e-05
-4.28805445685452e-05
4.41274541449761e-06
-1.80642847085048e-05
-2.9989610718091e-06
6.96830832331716e-06
6.29609181330102e-06
-3.12786827220028e-06
-1.68361933955457e-05
1.5188324339172e-06
-9.73503805019325e-06
-3.88313988815955e-05
-1.69031035233221e-05
-6.21120644150416e-06
-1.81567723864739e-05
-1.23980461016116e-05
-2.265925894514e-05
-8.63611365169785e-06
-5.07590313069881e-06
-2.18720187780046e-05
-4.56088578346035e-06
-1.41043706312109e-05
1.80834483861571e-06
-1.90453260671734e-05
-3.29749242091095e-05
1.45549556793135e-05
1.21333229228195e-05
-2.35459955225055e-05
-1.77017720603688e-05
8.10237105804452e-06
-6.61059159470931e-06
-3.67501718257579e-05
-2.2953242625283e-05
-3.67333641776837e-06
-1.24834445160564e-05
-4.54235178817433e-05
-3.17650323747117e-05
-1.64954853832084e-05
-2.40172837725685e-05
-5.55555269916825e-05
-5.76405118827554e-06
6.66234927379049e-06
-1.99665813366779e-05
-3.90041490771671e-05
-6.91505376601548e-06
-2.4082087081361e-05
-3.73801982228936e-05
-5.81009230330289e-05
-3.16002807814045e-05
-1.66033506833829e-05
-4.51600477369766e-05
-3.67414655749176e-05
-8.06181454838607e-06
-1.78759389291038e-05
-5.13012849856368e-05
-9.16586553802438e-06
-5.89823141997629e-07
-1.75518419531306e-05
-1.30084643595181e-05
-1.47641594878352e-05
-9.63824437683066e-06
-2.20687399216705e-05
-2.80763168727252e-05
-4.10629426607368e-06
-6.10395351106131e-06
-4.03244339182812e-05
-4.48944135727631e-05
-2.56981643352693e-06
-2.14001824941537e-05
-4.54226439490022e-05
-3.89114047341847e-05
1.26042835606962e-06
3.18038001504589e-06
-3.61008794034084e-05
-4.22542582157412e-05
-9.81661297450071e-06
1.51976188672849e-05
-2.94895925086665e-05
-4.50508573845576e-05
-8.3107197870058e-06
2.04362386469887e-05
-5.94935659702189e-05
-4.73336782415815e-05
2.98848035183413e-05
-4.0548185278577e-06
-4.18241120327402e-05
-1.59752916988278e-05
2.38341835561011e-05
-1.67298043427098e-05
-4.42681198202681e-05
-1.05183214594196e-05
1.55445415321232e-05
-1.87428444978186e-05
-2.33740895816296e-05
3.46538874214388e-06
-2.27987417916365e-06
-4.1370788029282e-05
-1.35520350565831e-05
-1.16337405646918e-05
-1.70636966161923e-05
-2.85257472899098e-05
-1.67679540274053e-05
1.00634489256023e-05
5.0797908191266e-07
-1.47208360542807e-05
-2.07130367563277e-05
-2.09437152408471e-05
-1.52770613346079e-05
-4.8137052617039e-05
-2.5910382910897e-05
4.82759950506596e-05
-4.52236626109384e-07
-4.74169744617768e-05
-2.20804030724479e-05
2.49392520658021e-05
-3.65181071048494e-07
-2.59196729803528e-05
-1.73643044629577e-06
2.41175261903008e-05
-1.61527029017277e-05
-4.85530794817495e-05
-2.9997601970652e-05
-3.27450611553666e-06
-4.40611228650353e-05
-5.27091523977654e-05
7.31817307825901e-06
1.75068327482039e-05
-3.72636081540816e-05
-2.10639672126611e-05
1.33174408169454e-05
-2.57466399450384e-05
-3.46126910646406e-05
-3.19771826689627e-05
-1.18975681654102e-05
-7.2282722350579e-06
-5.16612066850023e-05
-9.83491044982797e-06
3.05545765740129e-06
-2.22451126197711e-05
-1.91739022828397e-05
2.57637630546069e-05
-5.98516946297785e-06
-2.46903902878597e-06
-2.51935792849273e-06
-1.43005770027732e-05
-1.6809581127664e-05
-4.14657802785143e-05
-4.1783936349465e-05
-3.51049588243834e-05
1.71873536069799e-05
-3.25830909583473e-05
-5.29605452872346e-05
-7.27378270399719e-06
1.07981483522825e-06
-3.75624297535647e-06
-1.70417416657821e-05
-6.82740267936419e-06
2.60300223574227e-06
-1.81905034542175e-05
-3.19631483597394e-06
6.18390757708833e-06
1.98351786962336e-05
-1.43966624662052e-05
-1.8466689443633e-05
-1.51848377188634e-05
-3.92515753907457e-05
-4.41693107017803e-05
8.23721907612511e-06
4.19006723195205e-07
-2.57105609595509e-05
-6.94388651408049e-05
-1.80985410615734e-05
-2.93094316310468e-06
-3.44898066241855e-05
-1.65235815100006e-05
-8.65977758912154e-06
5.45083452107555e-06
-1.6122415466636e-05
-2.90094098281193e-05
2.94341374928866e-05
1.32060477141483e-05
-1.86081217051577e-05
-1.04572899643259e-05
-2.16273694208947e-06
7.7723828651147e-06
-3.00939207918618e-05
-2.85418735989013e-05
-1.1140103444589e-05
-2.49559617138974e-05
-4.23989637068951e-05
-2.2395088338644e-05
2.9667515549533e-06
-1.45861815971198e-06
-3.84853354617299e-05
-2.95252261403772e-05
2.48887958412534e-06
-5.1752758504783e-05
-4.66139876544106e-05
-1.87538554749033e-05
3.26997583124729e-06
-2.55406898749713e-06
-2.2499594438053e-05
2.59437218576531e-06
-2.16383753944625e-05
-1.66388034844413e-05
-1.30240181460612e-05
-5.26893285679333e-06
3.72511829444688e-06
-2.65132698355995e-05
-1.04105653950925e-05
-2.86123547728844e-05
-3.18013315676433e-05
-4.87873589588984e-05
-4.48233224839406e-05
-2.94699044117591e-05
-3.19013187415265e-05
-7.47915532488209e-05
-3.46333774994398e-05
-2.46278741216004e-06
-1.90732693886035e-05
-2.79474564748544e-05
1.41589779396114e-06
-5.56686804042353e-06
4.37927658476722e-06
-1.91150692454657e-05
-9.12282584761391e-06
-6.71424734053072e-07
6.68432558287874e-06
-2.35671005319599e-05
-2.10774557316953e-05
7.93687346439803e-07
-1.53545154450969e-05
-4.36927635676742e-05
-5.36683919735746e-05
-1.84407936486207e-05
-3.63582661318773e-05
-1.57072647827969e-05
-2.46662082730204e-05
-2.28166666511481e-05
5.37707064169677e-07
-3.3091032977663e-05
-2.73988619033924e-05
-1.9545514555648e-05
9.25540169790766e-06
-3.1518875255596e-05
-1.65601869793885e-05
-1.05105316580226e-05
-1.30534067674749e-05
-1.8307839428413e-05
-2.39199802756617e-05
-1.63578080117424e-05
2.56117756105894e-06
-2.09691965010559e-05
-2.97834923924606e-05
6.00799634581623e-06
-1.73135907125341e-05
-1.40173345730035e-05
-1.20793564812174e-05
-2.90095173351133e-05
-2.33450642092021e-05
-6.93397202265574e-06
-3.24968273908336e-05
-2.5372468417202e-05
-2.87447282737559e-05
-1.13948750297658e-05
-6.11091589358128e-06
-2.68156413276472e-05
-1.18532281713882e-05
-3.23856691944719e-05
-1.12110328500542e-06
-9.5003117289446e-06
-5.31618580879671e-05
3.19765302339347e-06
-1.89705137952818e-05
-4.51663929407882e-05
-2.50097319064498e-05
-2.68871169424169e-05
-2.18682109148644e-05
-1.46279811403886e-05
-2.33583061369479e-05
-1.68179893146794e-05
-1.13544229639373e-05
-1.69330089152716e-05
-1.51183250324264e-05
-4.29520270440606e-05
1.25503301388711e-05
-2.31371145389704e-05
-3.53325816821393e-05
-2.57615731188582e-05
-1.44137338046585e-05
-1.69243969445191e-05
-2.8476363911099e-05
-3.73275129580549e-05
-2.78357478086012e-05
-1.95271296448369e-05
-3.2812429108774e-05
-1.53033936053829e-05
-1.49993206583848e-05
-2.81796093540413e-06
-4.30178098191923e-05
-2.51457295821088e-05
-1.12759690175711e-05
-1.22555214340162e-06
6.69228814933539e-06
-2.34211687415656e-05
7.54511791379605e-07
7.13810202077866e-06
-1.57222023226483e-05
-1.7156271667899e-05
-2.98160932499012e-05
-2.84298413577964e-05
-3.65289488765873e-05
-4.26331468773556e-05
-8.20843270883111e-06
-1.62413764482831e-05
-1.18795398500437e-05
-1.99874104967622e-05
-3.83790296844869e-05
-1.94913715541645e-05
-1.63161413604254e-05
2.53249672422013e-06
-8.04666843588268e-06
-1.71156813438957e-05
-1.10228432045133e-05
1.93862673450815e-06
-2.57294774517687e-06
-1.34839135453972e-05
-7.9891213761104e-06
2.33257868282383e-05
1.00259045901485e-05
-1.64504109085696e-05
-3.98512294117367e-05
1.44194032352556e-05
-9.78548678170268e-06
-5.54213158469345e-05
-1.91442161843896e-05
-3.01596814200825e-05
-6.28986003298473e-06
-2.93459775847303e-05
-3.97566147510092e-05
-2.74806846052699e-05
-2.49170715252762e-05
-1.52638368427093e-05
-1.24368052518995e-05
2.72445357309992e-05
1.15924417278936e-05
2.47826733431953e-06
-8.4888150297762e-06
-1.89474957113387e-05
1.84383213709803e-06
1.841639866232e-05
-2.39796464908588e-05
-2.60219778153005e-05
1.77706270561522e-06
-4.36423810191511e-05
-5.62948429217625e-05
-1.51523705570946e-05
-4.60059775838471e-05
-3.01331595837281e-05
-1.69592899153863e-05
-3.50007409587851e-05
-6.16667518228625e-05
-3.56473939626028e-05
-1.75279761730989e-05
-1.51275142341511e-05
-3.19353823175585e-05
-9.85573235156881e-06
2.27084946315145e-05
-3.0553149913077e-06
-6.01788782345731e-06
-5.4977845032895e-06
1.15978879202594e-05
-1.78230375255225e-05
4.53571114673693e-06
-1.02739375375087e-05
-1.51843669831457e-05
-2.04212679764466e-05
-2.91244467429496e-05
-2.66755596120431e-05
-4.47067955592017e-05
-5.37509239848859e-05
-4.0928427123e-05
-3.79862093873055e-05
-1.43533263181095e-05
-2.72475208581948e-06
-1.96159623491329e-05
3.82036854663563e-06
-6.73712264422913e-06
2.0376506160949e-07
6.8122328410238e-06
-2.73884747714369e-05
-1.16327393858683e-05
8.78353781841303e-06
-1.34918971011169e-05
-3.52275100504418e-05
9.92873828935638e-06
8.02652347206486e-06
-3.05651125806643e-05
-1.82090492965071e-05
-2.35350003765793e-05
-5.08156465315848e-05
-4.76404800053645e-05
-2.1434722272647e-05
-2.9841568636068e-05
-2.11437706493039e-05
-9.92273808830343e-06
-2.27830113575046e-05
-2.60433042156479e-05
7.89138492614377e-06
1.86227584928607e-05
-2.24412178319279e-05
-3.63385283323869e-06
6.69895399215714e-06
-9.43725157253971e-06
-2.97953251445875e-05
-1.10216712094157e-05
9.90483894036499e-06
7.21447221705092e-06
-3.19222373159275e-05
-1.09025129214392e-05
-4.22266535243994e-06
-1.68679148568957e-05
-2.59037144149565e-05
-1.66293683838106e-05
-2.51540658395647e-05
-3.02225966470696e-05
-1.14861404049595e-05
-4.33903765357394e-05
-3.4551771348478e-05
-9.76566956935935e-06
-6.43520585439458e-06
1.4891100800504e-05
-1.85003256612692e-05
3.07359504146649e-05
-1.69287859621527e-05
5.05554045746193e-06
-3.03374542608414e-05
-2.07694334004565e-05
2.03206356543353e-06
-2.6419135647415e-05
-4.90135643983578e-05
-2.33755091637244e-05
-3.59951320649684e-05
-1.12001878585513e-05
-4.29247394863185e-05
-4.07295234670007e-05
-1.12441322355194e-05
-1.9187412090486e-05
-3.36783077176204e-05
-1.99422228000732e-05
-4.19138714476852e-05
-2.31839706537178e-05
-2.48327510120929e-05
-3.56437649727503e-05
-1.22946492338577e-05
4.78316746012941e-06
-1.58859573274983e-05
-4.57541408961995e-05
-5.44259331109099e-06
1.5024601082997e-06
4.42821187352923e-06
-3.2922912507498e-05
-4.24865231084321e-06
-3.75336216367803e-05
-8.84225903338154e-06
-4.79324006614815e-06
-3.69882969490771e-06
-2.46914504274398e-05
-1.61760190959889e-05
-2.94545819816626e-06
-4.35572804393766e-05
-2.77730064898865e-05
7.7842866965223e-06
-1.58981690526915e-05
-7.52713993772726e-06
-1.68620919222679e-05
-6.52983320184896e-06
2.80173339782045e-06
-3.52742997543584e-06
-3.27564163186718e-05
-2.05094053856694e-05
2.96271857188098e-05
-2.01524369218223e-05
-3.82306455247546e-05
-1.48080436001065e-06
1.01404830777253e-05
-7.01908940741628e-06
-2.34383055229143e-05
-1.36278493513849e-05
9.38255802575548e-06
-1.96508432096895e-05
-7.53828822310647e-05
-1.92705508878122e-05
4.04118293076263e-06
-1.87900824300176e-06
-3.29025593470949e-05
-2.35985584852543e-05
-1.82880513719733e-05
1.16759771127759e-05
-4.50835135452911e-05
-2.37571035234862e-05
2.34345852682935e-06
-2.85643737668233e-06
-2.29187890501019e-05
-2.45794700212322e-05
-2.70958448772017e-06
-2.22587346179344e-06
-1.03460568911552e-05
-1.05423039010011e-05
-2.41213880058678e-05
7.27645912646667e-07
-7.2608943605904e-06
-2.401338267909e-05
-8.24184020563372e-07
-7.98338478859787e-06
-2.80582320875025e-05
-3.06944085762321e-05
-2.17770380735533e-05
-4.54620226714074e-05
-1.7384106633605e-05
-5.73845285462776e-05
-3.71132223664989e-05
-2.4444993216788e-05
-1.98756893449041e-05
-5.44230275826562e-06
-4.50246241685536e-05
-2.53059709684214e-05
-2.87577466623715e-05
-1.86359082743761e-05
-3.44652562957887e-05
-1.57415316377738e-05
-1.5845743976772e-05
-1.66973820406597e-05
-1.05389512782736e-05
8.18727568797303e-06
1.65395365472308e-05
-3.22959591424786e-05
-2.48886248027391e-05
-1.06653463253241e-05
3.94172940014269e-06
-2.38005052082964e-05
-2.87567175754178e-05
-1.82539511630184e-05
-1.99860999732299e-05
-2.55228411876607e-05
-1.72588146632928e-05
-2.26288822122154e-05
-2.14968753814429e-05
-1.54837698325089e-05
-1.54099862478306e-05
-4.70557127532469e-06
-2.29244352586268e-05
-1.59252208276014e-05
-1.80142957225382e-05
-1.83595235745984e-06
-3.27757759728503e-05
-2.54149161056236e-05
-8.55297358598048e-06
-3.97794497593916e-06
-2.13493644820942e-05
-2.31348904043079e-05
-1.51531282948654e-05
-2.06843739409539e-05
-3.11610476257268e-05
-1.04744531192026e-05
-8.20725013906134e-06
-3.60221676065437e-05
-1.93274608339489e-05
-7.56906592054359e-06
5.6475492842941e-06
-1.47788637094383e-05
1.24572748236313e-06
-1.06962994170224e-05
-1.8514158467697e-05
-2.43153063331901e-05
-1.31836141380051e-06
-5.16202139516269e-06
-1.19219876188698e-05
-8.73778656879094e-06
-4.77284006329407e-06
-1.36022595629967e-05
-4.20888909607304e-05
-2.14038525681829e-05
-1.17011012298354e-06
-2.21797241580392e-05
-1.21288608202208e-05
-6.18965287808062e-06
-2.082111233225e-05
-8.3160900880754e-06
-9.27518092663424e-06
-4.90715922600953e-05
-7.85030486106132e-06
-3.31553379566197e-05
-1.24979361625071e-05
-1.24764453630149e-05
-1.52083080876408e-05
-1.23409739050942e-05
-4.11969016929293e-06
-2.62708152843007e-05
-1.71152756838542e-05
-2.90966190284725e-06
-9.98376959338807e-06
-2.01246459933938e-05
6.9165732353559e-06
-2.1354795530039e-05
-3.03403633295291e-06
-2.14987674402658e-05
-2.60172435810031e-05
-9.46698942036804e-06
-3.67530958573961e-05
-3.67773790295072e-05
-4.97010282481699e-05
-5.42457217234028e-05
-5.44265826786099e-05
-2.73619396359459e-05
-2.20609351458607e-05
-2.63542626470597e-05
-1.5333909414979e-05
-3.7883556146676e-06
-1.5917010659281e-05
-9.06138632205167e-06
-6.79769012096659e-06
7.79078561491934e-06
8.85881122350256e-07
-1.30586102198943e-05
-8.83798515107379e-06
-1.0411114212235e-05
-1.40952460243377e-05
-3.49201819956268e-05
-9.90945591192055e-06
6.78746142184953e-06
-1.13156604747538e-05
-2.22623674424525e-05
-1.9001300944592e-05
-6.0294797287676e-06
-2.82170450107214e-05
-4.67611676060607e-05
-2.4605778121299e-05
-7.05877069550217e-06
-2.14315761174037e-05
-8.55659302430819e-06
5.92613245925182e-06
9.24264411079942e-06
-1.97809418558066e-05
5.70977786961171e-06
2.85889621859841e-05
-2.27659956647411e-05
-3.66454072879092e-06
1.52866514956303e-05
2.43333657288957e-06
4.55665657985913e-06
-2.24412140801212e-05
-1.07296225171685e-05
-2.1401824776868e-05
-1.39539052101479e-05
-3.3850230525426e-05
-5.71309210619933e-05
-1.84985916760595e-05
-1.6788267671119e-05
-1.86121461830078e-05
-2.54292269880697e-05
-2.03243710441654e-05
-2.51936821111762e-06
-1.39240976723608e-05
1.72997619803177e-05
8.86493074173637e-06
-2.92917623661292e-05
-1.27840807928262e-05
1.33466563684516e-05
2.28697354987226e-06
5.86771727769394e-06
5.2823839412076e-06
3.47079106304234e-05
4.74264601910909e-06
-2.85345152240656e-05
1.4835010594533e-06
-7.38851776805697e-06
-6.34466086805619e-05
-3.13805302129238e-05
-1.69731495367542e-05
-5.23602955525593e-05
-5.06610414753547e-05
-3.60339395716177e-05
-2.64478552242789e-05
-2.73770026473069e-05
-3.7254344018091e-05
-3.82365494423948e-05
-5.8168851050462e-06
-9.48499233516977e-06
-2.80686625301075e-05
9.57030440048014e-06
2.05596381829518e-05
-1.60239208475219e-05
-2.90868286063545e-05
-4.84664449461239e-06
-1.90770068414657e-05
-1.8810294252735e-05
-4.07663660508166e-05
-4.82470628050209e-05
-2.85868162138326e-05
-4.40617189876277e-05
-4.59653613700338e-05
-3.78772279844843e-05
-1.86172152512586e-05
-6.66939390756304e-06
-5.95727781443662e-06
-3.60736455735127e-05
1.16182345034972e-05
4.37735357371213e-06
-2.86609502853573e-05
-5.85758795951107e-06
6.81321689400337e-06
-1.04146239222051e-05
-2.80389624535006e-05
-2.48432716936268e-06
-2.19665285057614e-05
-1.78797431496117e-05
1.22067405981498e-05
1.73645669433585e-05
-3.82377107979519e-05
-2.53394564547611e-05
-3.70881243729811e-05
-1.46063005851347e-05
-5.59030452870815e-05
-4.59425627871319e-05
2.97895923068093e-06
-8.45737147339108e-06
-3.84819711047623e-05
-9.75210467556115e-06
-2.77143730195653e-05
8.8468922769522e-06
4.26587678014338e-07
-3.41173545420936e-05
-7.78574305624351e-06
1.76240232215122e-06
7.38720049556401e-06
-2.34865096933182e-05
-1.52229088431377e-05
3.01345609835366e-05
-2.9761525540616e-05
-2.18415462565755e-05
-5.99674595029424e-06
-9.67151665525562e-07
7.0570874063798e-06
-3.57106576948938e-06
-3.5478445724887e-05
-1.85920302103239e-05
-3.03894360775164e-05
-5.78900371368649e-05
-2.92658209811123e-05
2.92932280922937e-06
-2.4545641648237e-05
-2.46751672009248e-05
-6.44481220829311e-06
-1.13321710541338e-05
-2.41625749145921e-05
-2.09724365782257e-05
7.45030985895048e-06
-1.04129763739953e-05
-4.49584557869384e-05
-1.3686426649561e-05
-1.19849021613682e-06
-1.41948685386074e-05
-3.64049466621795e-05
-2.14142877399153e-05
-3.840704322691e-05
-2.13470606668721e-05
-4.13347949069392e-05
-1.72839808804861e-05
-1.16029142383688e-05
-1.60413484372473e-05
-1.39088611157194e-05
-2.04340679738665e-05
-2.02774742584453e-05
-1.68875187167703e-05
-4.97299415096883e-05
-3.90307948534217e-05
6.61407310864233e-07
-1.83883789168069e-05
-4.8068591670914e-05
2.58692790552673e-06
1.49600119965111e-05
-3.43835202570327e-06
-1.16623283623413e-05
-2.88280489413521e-05
4.01997904124189e-06
-6.39243179024017e-07
-4.38570781746635e-05
-3.66665063378553e-05
-2.19883712224242e-05
-2.07442820795672e-05
-2.79044473888514e-05
-7.07192186083278e-06
-7.99509180893085e-06
-1.02650876686635e-05
-3.0268018335813e-05
-5.58535939754902e-06
-1.30865222907714e-05
-2.47890166334601e-05
-1.2329508383707e-05
-6.98068424954084e-06
-1.03025924233282e-05
-4.0063280304058e-05
-1.04493805758514e-05
1.21042230349749e-05
-1.53246736811322e-05
3.06783442873034e-06
-1.46236013447674e-05
-8.94176422876517e-06
-3.19478853499421e-06
-2.8264546621217e-05
-2.06482565587711e-05
-2.80051642053168e-05
-2.11852760532058e-05
-2.18125790842169e-05
-2.32086511838933e-05
-1.32675864936727e-05
1.42060424321993e-05
-3.3497234432235e-05
1.29160030469037e-05
-1.41597681192922e-06
-2.70198069536709e-05
-2.58704627247792e-05
3.52980054790445e-06
-4.24748426753905e-06
-2.06304942669524e-05
-4.59220375457891e-05
-8.3006679885282e-06
-9.89584759917136e-06
-5.84146055860398e-05
-3.73648123350925e-05
-1.98979374514031e-05
-1.8747578271155e-05
-2.77540405613901e-05
-4.33090348450967e-05
-1.36568334070608e-05
-2.59062126106964e-05
-3.85812868642318e-05
-2.11411189982839e-05
-1.53947575559838e-05
-6.08440967054641e-06
-3.69019486197313e-05
-4.34582886104249e-06
-1.90653116403267e-05
-3.53724763197654e-06
-3.11947751644317e-05
-2.43717601740787e-05
-1.9916763502313e-06
-8.69620285491675e-06
-5.1774992407903e-05
-2.86055691980233e-05
-5.98199763349805e-06
-3.78790727029601e-05
-2.47638210672746e-05
-3.53987109634385e-05
-2.76458176407793e-05
-4.69859638963035e-05
-3.92708824986187e-05
-1.93802700932716e-05
-1.54554379822904e-05
-2.6619466573062e-05
-2.51458157112304e-05
-2.47126546062786e-05
-3.1263140915665e-06
-3.88576761609263e-05
-1.93357042233381e-05
-2.01832690285991e-06
-2.6414943207111e-05
-3.63514618871244e-05
1.97067011577961e-06
-2.94594991738206e-06
-1.89599239823573e-05
-1.64304453632525e-05
-8.39208975499001e-06
4.11045035718066e-06
-4.12742154486486e-05
-1.95127389941525e-05
7.93485139847161e-06
4.22207195882781e-06
-1.77837091762319e-05
-1.01516943146585e-05
1.6119263874167e-05
-2.79185559140437e-05
1.02954921221754e-05
-3.22061932037412e-05
-3.11476421919549e-05
1.40834237721065e-05
-3.50039736135398e-05
-4.69400921938677e-05
-1.29541190802487e-05
-2.52944520267569e-05
-3.66739668797514e-05
-1.97894314294622e-05
1.15245868899377e-05
-4.80290896552319e-06
-2.47596052059637e-05
6.42071555360905e-06
-3.27196023789692e-06
-6.52876282171851e-06
-2.45494258934843e-05
-3.1840714049395e-06
-6.06391470854841e-06
-8.73483786013504e-06
-2.39320264532617e-05
-1.4926179291454e-05
6.89426690541076e-08
1.89889336385024e-06
-3.84832270041892e-05
-1.24188261515232e-05
-2.2231662883459e-05
-5.35640282488216e-05
-3.68895499965588e-05
1.14209175182392e-05
-6.37809778832811e-06
-3.58901634223343e-05
-2.19185020639532e-05
-1.49559342560422e-05
1.41728134667861e-05
-7.24861023534781e-06
-1.22573718705479e-05
-6.58198257793966e-06
1.79289069852739e-06
-3.69866928968303e-05
-4.19402885152602e-05
-3.32495560036708e-05
-2.81014834538667e-05
-3.67444798087221e-05
-4.26893745623861e-05
-3.31452251125253e-05
-2.6850347211031e-05
-2.31287471856992e-05
-4.506110515231e-05
-1.54178124610095e-05
-2.71690729142617e-05
-3.85742537429999e-05
-2.73623057696835e-05
1.4480457727788e-06
-1.36283846708145e-05
-9.70808645686016e-06
-4.6431172322559e-05
-2.67737682253401e-05
-1.96601432559485e-05
-3.38624198466629e-05
-2.00438829759652e-05
-2.66714405653758e-05
-1.4098517258031e-05
-2.73470235888764e-05
-3.1738784718668e-05
1.22568071979851e-06
-2.98090467408011e-05
-1.23791206064314e-05
-2.54812598112441e-05
-1.29156468891005e-05
4.81812030186061e-06
-5.88428221734112e-06
-1.57379111340307e-05
-1.62374404330176e-06
-1.80951727810304e-05
-1.37072497150165e-05
-7.98423861481039e-06
8.63240472495908e-06
-2.14445944824107e-05
-1.59687899680089e-05
-2.14547597393468e-05
-7.83321190254698e-06
-1.51257492617539e-05
-1.45704821237471e-05
-7.8242454243275e-06
-6.62653329793319e-06
-1.27575266690178e-05
-1.65018276512579e-05
2.19445050294619e-06
3.88114978249011e-06
-1.95780858078718e-05
-1.53659981651845e-05
-3.59810339375164e-06
-1.59029564247615e-07
-2.96397618724371e-05
-7.97364290246728e-06
4.97503708946316e-06
-2.07259783678223e-05
-1.79570933670632e-05
-5.69240043307904e-06
-3.55130763049402e-06
-1.18339691538735e-05
3.36815472775258e-06
-1.57812570820014e-05
-3.43787330664968e-05
-2.91207190116775e-05
2.48147704717221e-06
-3.88592517959259e-05
-8.739948277245e-06
-2.37794371280877e-05
-1.9383365111721e-05
-7.24546935590175e-06
2.46263998977094e-06
-2.4827351597961e-05
-3.63419486292166e-05
1.51591361941528e-05
-4.28893787133186e-06
-1.6041035247384e-05
-2.60098712173236e-05
-1.72516301793819e-05
-2.0750307545319e-05
1.52039726541083e-06
-1.47259223159282e-05
-1.91123203666848e-05
-9.74734684043011e-06
-2.07830499526411e-05
-2.50896797356619e-05
1.22902120071427e-05
-2.30779938852855e-05
-1.92062827553885e-05
-1.24242887231474e-05
-1.47641848131333e-05
-1.23318316532025e-05
-4.62177719008066e-05
-1.41661006562689e-05
-3.58901023776351e-05
-4.49584814280623e-05
-5.50890108944313e-05
-3.89689914838268e-05
-2.64577436223322e-05
-4.43100379776043e-05
-1.07582516276896e-05
-1.42096972666073e-05
-7.28948484934784e-06
-9.96831060647561e-06
-5.89416289641997e-06
6.74671032483462e-06
1.20828098660031e-06
-6.90497089720452e-06
-8.47894052994944e-07
-5.23365170395223e-06
-5.15642015868326e-06
-7.65387264291965e-06
-2.1075407172776e-05
5.17636620994947e-06
2.21145519422016e-06
-3.59380087035941e-05
-4.15860092686076e-05
-2.16036758521361e-05
-4.56219859127071e-05
-4.34875901845763e-05
-2.64486305457887e-05
-2.61168276255223e-06
-3.03197939138139e-05
-2.22781625714379e-05
6.26382728421369e-06
1.3155762503843e-05
4.18267594682499e-06
-1.64505475071206e-05
-1.20558925217166e-05
-1.79957042965273e-05
-1.12811692368238e-05
-3.24288873412551e-06
4.28014608237545e-06
-2.16420511892033e-05
-1.76067867153685e-05
-2.0783232309233e-05
-2.13953638066425e-05
-1.71964022270079e-05
-1.62517686965206e-05
-2.38826178062752e-05
-1.29706683764253e-05
-2.70726705723195e-05
-2.42882951820126e-05
-3.44121143573089e-05
-3.3015490825633e-05
-1.30860123518495e-05
-4.81531995054078e-06
-9.64843862806718e-06
4.75322330977262e-06
-2.30307569196841e-05
-1.53347759628256e-06
8.80507337868652e-08
7.04862030256647e-06
-3.1742776762605e-05
-3.16639413275158e-05
-1.93885231242356e-05
2.05709723179074e-05
-1.54080872837221e-06
-3.37978804869377e-05
-3.18536928012981e-05
-2.411261217792e-05
-3.59690739312815e-05
-3.47244225439462e-05
-2.68860700380286e-05
-2.6503549453252e-05
-2.59361450522437e-05
-2.1664703177374e-05
-1.01612987744446e-05
-1.69428883325657e-06
-9.38813095814412e-06
1.83290059159174e-06
1.62085371898289e-06
-4.44291264888699e-05
-1.2195329920824e-05
-2.77349947017293e-06
-6.65287343308584e-06
-8.67057304900939e-06
-3.51233038787714e-05
-1.0785419752061e-05
-1.33253843201235e-05
-1.53757926172297e-05
-7.92155660563766e-06
-9.44026317798094e-06
-3.05479250529406e-05
-3.15527997697302e-05
6.29957488884023e-06
-3.73940055469473e-06
-2.26778801120554e-05
-3.85362845807444e-05
-1.70796789121546e-05
-2.77328653562777e-05
-1.26245027927561e-05
-1.51414618630386e-05
-5.64331575079488e-06
-1.33681768817348e-05
-1.54373036279055e-05
-8.67378179850529e-06
1.74448202984628e-06
2.70406102669728e-05
2.83894545453667e-06
-6.17872126442936e-06
-3.06425308754434e-08
-1.14824816614176e-05
-1.29704222430267e-05
-2.25574158680186e-05
-2.419537361401e-05
5.96338723969203e-07
-3.9475283311792e-05
-3.10118129892256e-05
-1.22782249035123e-05
-2.12328432600525e-05
-5.15038513144854e-05
-1.13445995148746e-05
-1.2789823857322e-05
-1.24964845086846e-05
-4.3854278200603e-05
-6.55447688910497e-06
1.77568999204318e-06
-3.56171430568488e-06
-8.19873262618255e-06
-9.2901026286778e-06
-4.93416343278662e-06
1.2386591190903e-05
-3.04743148328085e-05
-1.95578081911532e-05
-1.17033445600368e-05
-2.67961164232085e-05
-2.0900322818451e-05
-1.06539844088978e-05
-1.31383835582059e-05
-3.19456183986754e-05
-3.61827297435016e-05
-2.45949148141885e-05
-5.13833503022642e-05
5.09848392447342e-06
-3.68410378139075e-05
-3.58954783776238e-05
-1.7828003164151e-05
-1.26189354485479e-05
-1.53344469420387e-05
-1.38930270262961e-05
-1.02817727886264e-05
-1.77133262952059e-05
-2.05760814502657e-05
-1.64065873967208e-05
-4.36144434740692e-06
-2.00547596423938e-05
-1.42827582019511e-05
-6.46919757646934e-06
-1.02136489216561e-05
-4.93066015324016e-05
-3.76875590930246e-05
-2.81480755782997e-05
-5.01827067975031e-05
-7.14274995567923e-05
-4.32453459526469e-05
-8.79798925082581e-06
-3.16536384965766e-05
-4.95133237470428e-05
-2.98744383595415e-05
-1.27462651504397e-05
-4.38808172253959e-05
-3.00727211483146e-05
1.20490616854658e-06
3.56956876759507e-05
8.31664158055947e-06
-2.1432464109053e-05
8.6234723757615e-06
1.84360035778148e-05
-1.80739341698096e-05
-4.62675089344143e-05
-4.50229321557377e-06
1.37702106620271e-05
-5.67684243496336e-06
-6.65299958738945e-05
-2.77147572411253e-05
-1.34022335555351e-05
-3.16428606984377e-05
-5.61352569623501e-05
-2.4619703541725e-05
-1.29783251762649e-05
-1.91320694927006e-05
-7.66181299159093e-06
-1.03316246014311e-05
9.15888928088088e-07
9.72220859836944e-06
1.47477459123807e-05
9.32753787179701e-06
2.79041863507607e-06
1.10742534181351e-05
-1.18642338706912e-06
-1.35844787545214e-05
-4.01342966526508e-05
-5.54643703674133e-06
9.79274957237204e-06
-5.52624447178875e-06
-4.20504886807519e-05
-5.80892089668766e-06
6.54409406128132e-06
-2.60147777535745e-05
-5.16982900825248e-05
-4.77329286689259e-05
1.71764561014842e-05
-4.78289668723704e-05
-3.4047052822978e-05
-7.93182561755419e-06
-4.18884816984532e-06
6.32495409527103e-06
-3.35338759941195e-05
2.46151119217518e-05
1.88924400409907e-05
1.79332973211826e-07
-4.30097445051429e-06
-1.29025519045245e-05
3.93590129317243e-06
3.36625704481572e-06
-2.79240941941652e-05
-2.41915123966282e-05
-9.69815679774537e-06
-9.44833451855223e-06
-1.30866933341546e-05
-6.40158625532706e-05
-2.9163320191699e-05
-4.12195429848768e-05
-4.25319543452893e-05
-3.57931804911241e-05
-1.4628574353776e-05
-1.76907892195014e-05
-3.90648491177646e-05
-4.23395978275051e-06
-1.79534084228455e-05
-1.45686757062689e-05
-3.4863478353047e-06
4.57235587681101e-06
-1.81483249864263e-06
-3.53768597539504e-05
7.43761678393825e-06
-1.34793740711515e-05
-1.24971745626397e-05
-2.43816683945172e-05
-3.31086044725402e-05
-1.88522534303107e-05
-4.31835664069128e-05
-4.70482956957228e-05
-1.78864371512313e-05
-2.77357032442749e-05
-9.28057092765319e-06
-4.37798238222643e-05
-1.10300464117119e-05
1.726158417931e-07
-4.78587879193194e-05
-2.4893116388942e-05
-1.48318620688213e-05
2.59775488415997e-05
2.83807461782914e-05
-1.52403354611287e-05
1.95043828129983e-05
-1.95429849528383e-06
-2.44322013388085e-05
-8.03408897841102e-06
1.33745602295795e-05
7.43124598408439e-07
-2.91813489698563e-05
-3.07633171722083e-05
-3.5892131524026e-05
-1.50894750598237e-06
-3.07329661272988e-05
-4.57826233898316e-05
-3.41556607869084e-06
-3.08639918623518e-05
-2.55716543987004e-05
-1.15121460474722e-06
-9.6180223889482e-06
-2.05375071191848e-05
5.74300332227636e-07
-1.38670538322139e-05
-1.39340934389032e-05
1.72489473552423e-05
-1.82489145313094e-05
-3.80335341488767e-06
-7.17302467221045e-06
1.04709969037135e-05
-1.77191173827515e-05
-3.32283748199877e-05
-3.06566118208421e-05
-2.75057784495306e-05
-8.25882916345537e-07
-2.89189588860476e-05
-5.10483293875718e-05
-1.13424468530609e-05
-2.23033255603141e-05
-5.02508855379545e-05
-1.33749396216842e-05
-1.62080387784924e-05
-8.72025256045319e-06
1.57862411205251e-06
-5.21915210532094e-06
-2.71700687736419e-05
-3.01072413491234e-05
-1.03043412874684e-05
6.26750082668473e-06
-1.97830814229553e-05
-1.04731952077245e-05
-1.23090608679134e-06
-3.8388993227871e-05
-2.43868266355292e-05
-3.48766424264347e-06
5.87889196837998e-06
-3.04637671428342e-05
-2.88132529022887e-05
-2.7527310332797e-05
-1.2649496072636e-05
-4.33547623797455e-05
-5.18746074634525e-05
-3.21083127377834e-05
-2.02290056145657e-05
-5.79108800633547e-06
-3.27516498235026e-05
-8.48322935431769e-07
-3.61544270888798e-06
5.84599248450009e-06
-2.59303683616668e-05
-2.54523214152644e-05
-3.47490064203196e-05
6.4341402724206e-06
-8.87107036418735e-06
-2.09787209237313e-05
-1.35296567935251e-05
-2.75550100216562e-05
-2.63087782811617e-05
-1.47906978974443e-05
-1.73741420886129e-05
-1.30670775313507e-05
-1.68002333385799e-05
-1.1212972035315e-07
-1.5755056955574e-05
-2.78379864133829e-06
-7.17511802525215e-06
-2.86385182998199e-05
-2.79146581481871e-05
-3.04746012651963e-05
-5.22068628781732e-06
-1.90856536533619e-06
2.49433514985829e-06
-3.36624540517459e-06
-1.82054276266503e-05
-4.82756325679135e-06
1.135101446517e-05
8.6754602094185e-08
3.8524458011391e-08
-8.4837322836855e-06
-1.14554254125468e-05
-2.97733414195792e-05
-1.06654943048069e-05
-1.46270832683044e-05
3.22647284475678e-06
-3.98291111781173e-05
-1.56919439190632e-05
-2.38403386251361e-05
-1.05383800772572e-05
-3.00525379518764e-05
-1.10244766156475e-05
-1.44571393624134e-05
-1.55573391465373e-05
-2.00337376858503e-05
-2.02150336814871e-05
-1.73475836160351e-05
-2.66688284215618e-05
-1.13909397127882e-05
-3.69757557026658e-05
-1.65405570402063e-05
-2.71369710335472e-05
-2.3701944488304e-05
4.51393149302136e-07
1.81095179757095e-05
-3.70819887198647e-05
-2.97642941392302e-05
-2.08455418409852e-05
-9.79521337855568e-06
-3.02625536522313e-05
-2.86287575161327e-05
-3.31516556375955e-05
-3.00833232973847e-05
-1.87910370726719e-05
-2.97543491471248e-05
-2.42783378554172e-05
-1.13994615668456e-05
-2.29210364859148e-05
-2.84383706012002e-05
-2.22046437699713e-05
-4.02158721546129e-05
-1.68450992058043e-05
-4.39773743711138e-06
6.57635423290451e-06
-1.99519327400607e-05
-1.71936012983325e-05
-9.58983095549514e-06
-1.98319837772928e-05
-2.22378179289037e-05
-2.14453487850126e-05
-7.77012250729182e-06
-5.63854842783749e-05
-4.54744251382616e-05
-2.03525027630485e-05
-1.4694040420956e-05
-3.05500317148177e-05
-3.46838151168977e-05
-3.37238044491819e-05
5.59767032290105e-06
-1.20390189021354e-05
-3.47831013654537e-05
-3.50434433873041e-05
7.10942860152786e-06
-8.21987365454732e-06
-1.84550304294156e-05
-2.18249612779591e-05
2.03027242287898e-05
-7.73938773582475e-08
-2.37110717107935e-05
-1.82750894229164e-05
-1.0152910554425e-05
4.74831362856403e-06
-1.19938433679311e-05
-4.18628280627816e-05
-6.83421088259577e-06
-2.53216758433641e-05
-3.14697584356002e-05
-5.77865964858321e-06
1.4525413475832e-06
-2.5917054881042e-05
-3.07111654350271e-05
-3.79621897323338e-06
-1.685488923577e-05
-3.99911865214183e-06
-1.87247332414395e-05
1.39739249680013e-05
-8.08763146119022e-06
1.27793580751208e-06
-2.56895724913306e-06
1.75327592775584e-06
-2.99221969159944e-05
9.46356199638884e-07
1.53650466927168e-06
-2.79572340492919e-05
-2.34534700546662e-05
-2.72209325664585e-05
-1.09013043802612e-05
-3.81690703731009e-05
-4.67341185797779e-05
-2.57578394095706e-05
-3.19902274149364e-05
-2.55878096693396e-05
-4.40409297501943e-05
-2.56213571314471e-05
-4.00769025217618e-05
4.42437979795595e-06
-1.96754544029059e-05
-2.68344646744737e-05
8.69191790708592e-06
-1.20515836370995e-05
-3.2164035389372e-05
-2.0230143403448e-05
-2.44223566457417e-05
-2.40995817136384e-06
-1.66513180172755e-05
-3.62124446515294e-05
-2.29738246959161e-05
1.20060215474858e-06
-2.72271995240738e-05
-2.2594877392259e-05
5.68946901983157e-06
-2.93316167400634e-05
-2.25140483743738e-05
-3.31028575398332e-05
-6.71066718814507e-06
-2.15822451600532e-05
-2.06066475546581e-05
4.05189191154375e-07
-1.50089598493015e-05
7.14758982915524e-06
-1.08006608735981e-05
-2.52059862225728e-05
-1.40411559834611e-05
-3.42762450163187e-05
-2.30798818882674e-05
-3.54008257809387e-05
-1.51701081194172e-05
-3.21525310269432e-05
-5.34656176045282e-05
-4.88507196886969e-05
-4.17766733101058e-06
-2.1041658522964e-05
5.30888989889391e-06
-1.54729781664628e-06
1.40137081778801e-05
-2.33780505665323e-06
-3.67235599774133e-05
-1.4504359682802e-05
-4.48535786572931e-06
-2.95521157251302e-05
-1.87019107807993e-05
1.54984428574858e-05
-2.21505866667335e-05
-4.99398362657368e-05
-2.63666262500908e-05
4.15731506331866e-06
-2.04076374353276e-05
-5.75114678800727e-05
-4.38943186836656e-05
5.57447486853935e-06
-5.22089508329399e-06
-2.11767328841889e-05
-3.89507377437558e-06
1.34545748826356e-05
1.1860135771884e-05
-6.7106410849449e-06
1.2307047389596e-06
2.14703152472572e-05
2.35384827799671e-05
-9.36546506229251e-06
-1.46673513222476e-05
1.36593655883567e-05
3.81346571934962e-06
-3.34631939659213e-05
-2.21719818102635e-05
-1.48382123312959e-05
-4.44432528362741e-05
-2.76712558206926e-05
-1.87374944914598e-05
-1.79845498519271e-05
-3.36655038312933e-06
-3.06072039796317e-05
-6.72302378490454e-06
-1.08792320848019e-05
-1.34189578550678e-05
-6.72711714450103e-07
-4.69286855696041e-06
-9.89354190548861e-06
-1.87662479287975e-06
1.01686858035839e-05
1.33851823535647e-05
1.37808380037903e-05
-1.02265820456643e-05
-3.28565337473487e-05
-1.5476858995542e-05
-2.42027299313641e-05
-3.49736499852628e-05
-3.74984028952567e-05
-2.74346703555698e-05
-3.4058799603904e-05
-5.07549282978113e-05
-5.05196570220044e-05
-3.18563251867342e-05
-3.88236474151311e-05
-3.81489278301179e-05
-1.99693742946639e-05
8.50618429710569e-06
-1.40516662258024e-05
-3.78241076364483e-05
1.18019793149111e-05
1.94452625549136e-06
2.78796060367861e-07
5.17012292274116e-06
2.21394233112224e-05
1.52497293253458e-05
-2.15345799738402e-05
-2.45770287024072e-05
-2.49732930939518e-05
-1.28153265982993e-05
-4.90843041167682e-06
-6.50869376218526e-05
-4.82823469810858e-05
-6.98371839719224e-06
-7.14676133092051e-06
-6.35569147842806e-05
-4.15305817326648e-05
-1.22939601399093e-05
2.29494144435672e-05
-2.67812554927931e-05
-8.47213076554405e-06
1.21714445738e-05
3.30250738280307e-05
-4.26751465322613e-06
6.21982176474885e-06
1.35661780720879e-05
-1.06410995080145e-05
-2.13696865378966e-05
-1.63250305635001e-05
-1.65431791318241e-05
-1.88333721256052e-05
-2.05622612539425e-05
-2.16362966713546e-05
-3.3261335919763e-05
-2.9849495273422e-05
-3.58366331829648e-05
-4.20039027742347e-06
-1.29051851949641e-05
-6.40457470620358e-06
-2.0825963278706e-05
-9.66858496810244e-06
-2.95032221925746e-05
8.51690004692216e-06
2.54921809337559e-05
-1.27841477714827e-06
-1.48350244157137e-05
-1.03908562747709e-06
1.50345415879507e-05
1.50376751823445e-05
-3.0220810208615e-05
-1.612165325175e-05
-4.58347382530391e-06
-1.5421784573982e-05
-5.19560251936961e-05
-2.61270261981015e-05
-3.67797591439896e-05
-2.02187527994124e-05
-3.25390434065096e-05
-4.13969031891105e-05
-3.5558494239451e-05
-1.25905969722489e-06
-2.44508307436063e-05
-2.30760213612988e-05
7.22451395271461e-06
-2.2683534090297e-05
-1.6662600213508e-05
-2.08854019892157e-05
-1.1819703698462e-05
-2.58069791658255e-05
-4.997173565632e-05
-1.46480405334414e-05
2.97053890361148e-06
-2.99856533975937e-05
-3.12857537677349e-05
-1.41233783456541e-05
-1.13474721098205e-05
-2.29496844612591e-05
-2.4565226975049e-05
-4.64851881741564e-05
-1.91863636459675e-05
-1.82422466061467e-05
-1.19578871199835e-05
-2.19163235450976e-05
-4.30085903626812e-05
1.75673737910397e-06
-3.83629400086846e-05
-1.58588796051015e-05
1.95721385999689e-05
-1.55649882474452e-05
-2.76137401497861e-05
-4.32689316215122e-06
-2.51454445791075e-05
-1.24379326253372e-05
-5.02031846420183e-07
-3.37187589362868e-05
-4.06800542770246e-06
-1.94545812526624e-06
-1.13437235878435e-05
-2.77440015281895e-05
-4.49162253746541e-05
-1.26926067264299e-05
-2.19056989778953e-05
-1.51085166009289e-05
-2.67058211813431e-05
-1.61811707803786e-05
5.64544319859784e-06
-1.96477461630309e-05
1.28597935923024e-05
-8.31021284531018e-06
-1.11100183255335e-05
1.51531700518965e-05
-3.16871448794234e-05
-2.85300276123263e-05
4.62205822180002e-06
-7.54761075985609e-06
-3.15786442128036e-05
-5.60079530270178e-05
-1.24924209289287e-05
-2.41419663745328e-05
-4.81404940769976e-05
-4.19591303052959e-06
-1.085915320775e-05
-8.10939715322737e-07
-1.56807067363682e-06
-4.37918688804805e-06
-1.07166236210879e-05
-1.15547809691654e-05
-3.09498761131353e-05
-1.94045887215966e-05
-2.4817182211256e-05
-1.11604538805233e-05
-3.1137503148173e-05
-1.19385067119095e-05
-2.94362496165024e-05
-1.41104824836027e-05
-3.27508624701149e-05
-4.40134953351832e-05
-9.83243266479257e-06
6.09989469291924e-06
-2.75982673618781e-06
-3.34254441510663e-05
-1.48125563996839e-05
3.32752062135766e-05
-2.96629711453067e-05
-8.94544734703668e-06
-1.44813609011546e-05
2.59441241093468e-05
3.2036042847047e-06
-2.2637267340205e-05
-4.38584320079572e-05
-3.97694569143086e-05
-4.36368304977956e-05
-5.28736021508333e-05
-3.64848297245776e-05
-3.88337107894986e-05
-1.76620162489859e-05
-2.8207768562751e-05
-4.47495102333092e-05
-9.76507871531631e-06
-1.65675011358104e-05
-2.35979696879503e-05
-3.44825098872856e-05
-1.37463912066522e-05
-7.03987233447908e-06
-9.65899480684965e-07
-1.34168306723991e-05
-1.15832027292651e-05
6.89376143198923e-06
-1.84587606600008e-06
-7.99238295320637e-06
-1.77536961259727e-05
-2.27370857371431e-05
-2.54054757383252e-05
-2.33686721498212e-05
-4.79952198456099e-05
-1.89255931145049e-05
-1.70550904113906e-05
-2.94874954360819e-05
-3.04633850766831e-05
-1.00960359690374e-05
1.30396555727323e-05
1.06149733084055e-06
-1.03693596835786e-05
-1.30806909807503e-05
2.35421694739458e-05
3.62358120791916e-05
-1.28708480227811e-05
1.3616261774867e-05
2.80119426207908e-05
2.36831716347424e-05
-2.52560068599903e-05
-2.67856179581593e-05
-4.20400178294189e-06
1.12657257908948e-05
-3.26867419166759e-05
-1.80352550988321e-05
-2.61394678298854e-05
-2.97739348886434e-05
-5.7486425067856e-05
-5.07518939066899e-05
-9.48521182070481e-06
-6.422853192433e-06
-1.25394331791645e-05
-2.39374665860224e-05
-1.21202550529549e-05
2.98158093866725e-06
-1.0100120607833e-05
2.78831054977541e-05
-1.05544335102967e-05
5.70027010398409e-06
-3.18647042795467e-06
3.83802315447314e-06
-2.41875755498159e-05
-2.05025446781892e-05
-1.99891782853503e-05
-1.15139083864741e-05
-5.94039178590445e-05
-4.30605705067479e-05
-4.87457824869834e-05
-3.83092524979948e-05
-2.81295757318743e-05
-3.52616965582678e-05
-2.87079827701177e-05
-1.67245917418226e-05
-4.29961735535823e-05
-5.54194658242983e-06
-1.10576166816779e-05
-1.5837889115351e-05
-2.13963232663752e-05
-1.10744999551559e-05
-2.31087836021493e-06
5.60056035766139e-06
-2.52190058680761e-05
-1.27971522520911e-05
-2.42751893676903e-06
-1.91655253916395e-05
-1.1778800940739e-05
-3.96459247504545e-05
-1.32253561664921e-05
-1.96608687710806e-05
-4.03008865246441e-05
-1.97792117026864e-05
-2.82762470001429e-05
-3.73572436741032e-05
-2.27127269980503e-05
-2.61148029044894e-05
5.59125695657414e-06
8.82569766971659e-06
2.45468478878784e-05
-1.27002607792798e-05
-7.47801939122547e-06
-7.84594888092603e-06
-1.17462889607953e-05
-9.89149318937132e-06
-1.17268688870816e-05
-3.31005390480279e-05
-1.7547269807004e-05
-3.75091766706815e-05
-4.50529285843716e-06
-1.62432589638191e-05
-1.51356695443172e-05
-4.49966683178269e-06
-3.06015417986025e-05
-1.99646961034252e-05
-3.22834045494752e-05
1.32716822487032e-05
-1.58338564358233e-05
-1.45320133337696e-05
-1.80229242663654e-05
-1.38289971888317e-05
-6.00368852773716e-06
-2.46012522339991e-05
5.58620005657722e-06
7.30302212607097e-06
-2.08774851319338e-05
-2.65764059740811e-05
-2.59077281803071e-05
4.93071493727448e-06
-2.81383519656236e-05
-2.06600423589754e-05
-3.37131963957349e-05
-4.22374203936954e-05
-3.01777420194769e-05
-2.81606257059746e-05
-7.7544808360189e-06
-8.61575025343918e-06
-1.54920157987194e-05
-1.14054682082969e-05
-2.37258570592711e-05
-1.66415287380666e-05
1.70923057351367e-05
-1.3478561368427e-05
-2.83386575458684e-05
-3.34762967034747e-06
-2.59745517822979e-06
-3.66308832145119e-05
-2.79190539771126e-05
-3.81509280033784e-05
-1.47230701519303e-05
-3.24061825393537e-05
-4.8249318726717e-05
-1.99198628304041e-05
-2.14921094796948e-05
-3.239440667787e-05
-1.23584891295423e-05
-2.19750283262525e-05
-2.76624902424605e-05
-2.48786136926061e-05
-1.10931925759889e-05
-5.47143353126541e-06
-1.56519250821085e-05
-1.72527792151987e-05
-4.8586490482201e-06
-7.57466530257452e-06
-2.45121314274468e-05
-5.58882643677508e-06
-1.46177480007849e-05
-4.84247089763287e-06
-3.26319196266411e-05
-1.07999830819944e-05
-1.42918815094365e-05
-1.73936568300734e-05
-2.09300741421491e-05
-1.67323166833331e-05
-8.5454126147411e-06
1.44990820382014e-05
-2.37271251991083e-05
-3.4412805908812e-05
-3.60252923180138e-05
-1.47591056754621e-06
-2.46885698025943e-05
1.89447817959044e-06
2.91877978332469e-06
-1.15039036691102e-05
-5.77138212841527e-06
-2.73999981828347e-05
-9.64715857395184e-06
-2.32241506096185e-05
-4.09624249480141e-05
1.59795444339685e-05
-6.01423364424542e-06
-1.47348613194927e-05
-3.38399044426993e-05
4.74478291713868e-06
2.46403508189186e-06
-2.02284756869589e-05
-2.3948177973253e-06
1.69808520006014e-05
8.00597646715935e-06
-4.76782433840693e-05
-1.35435346107725e-05
3.32830234312144e-07
-2.70365012053215e-05
-3.30068136045848e-05
1.23319141299056e-06
5.85820044043194e-06
-3.94061780429241e-05
-3.93113942801486e-05
-7.78324528596243e-06
-2.51851512307733e-05
-1.08382637352489e-05
-3.09835655473238e-05
-1.45966797000264e-05
-9.49857083322367e-06
-2.70643148026314e-05
-9.17438332494145e-06
-1.64112229517546e-05
-3.89962596929984e-06
-2.73097014647324e-05
-1.08493345667081e-05
1.13959795796834e-05
1.47547930877933e-05
-2.41359550512774e-05
-3.46262339420658e-05
-1.00187736322979e-06
-3.16656486668218e-05
-4.39283753025537e-05
-5.0485178754468e-05
5.72147732199295e-06
-2.0649325678571e-05
-4.8132393042905e-05
-3.55029914676373e-05
-5.13990323480165e-06
-1.21189980668179e-05
-3.72739245706359e-05
-2.47977753689923e-05
2.72954232090927e-05
-1.99127745424291e-05
-4.35272918674964e-05
-3.86573962183606e-06
1.180671923721e-05
-2.5871632203667e-05
-3.96661642355833e-05
-1.86949038045658e-05
2.3378088080823e-06
-3.70462102083099e-05
-2.67217117106064e-05
-7.17117747424986e-06
1.32162389605153e-05
-2.36137735614651e-05
-4.37888941291767e-05
-6.68603796308016e-06
-3.91932867809452e-05
-3.2098480136936e-05
-2.19373165958452e-05
-2.58384792870107e-05
4.92495576858506e-06
-3.47073456465104e-05
-3.75663194137955e-05
-6.77366101542196e-06
-4.27562459549887e-06
-2.60622574767013e-05
4.3963287925692e-06
3.12906495768657e-05
4.09492777789261e-06
-4.93343985121015e-05
-1.39434248876135e-05
8.80024772940651e-06
4.26035457281798e-06
-6.85121976705197e-05
-2.2447966379553e-05
-5.16495040615396e-07
-9.99018044155437e-06
-3.7241134800032e-05
-5.29964209804063e-06
-8.66173512134383e-06
-2.50024077101612e-05
-3.02799095295486e-05
1.1968570281573e-06
-1.7233902887719e-05
-7.79683744123601e-06
-2.89824256388129e-05
5.6159614964214e-06
3.19378659498241e-06
-6.27798498320545e-06
-7.09927834807891e-06
3.71596486246116e-06
-4.20632187879203e-06
-3.31908716856746e-05
-3.65914310489198e-05
5.92920390742225e-07
-1.96125297667175e-05
-1.85389461070189e-05
-3.20669742210129e-05
-2.44999293044584e-05
-3.20195075336338e-05
-4.21908643772023e-05
-1.4682473591603e-05
-1.39367211600458e-05
-2.66196426167356e-05
-1.5439316965316e-05
-5.67209585125746e-06
-1.19664575693176e-05
2.56694658394888e-06
-1.22386474881266e-05
-1.61769788922251e-05
2.91770338093772e-05
-7.68209862624703e-06
-4.04591340107934e-05
8.6944439357881e-07
3.00300917594447e-07
-5.42596196042959e-05
-5.03931428231999e-05
-2.93485844466826e-05
1.70823784173313e-06
-6.07055775881538e-05
-5.7167571138128e-05
-6.27545736100006e-06
-1.38021888753697e-05
-2.7368344605986e-05
-2.53154343065278e-05
1.72892054424612e-05
-4.4550453695342e-06
-2.27705355308904e-05
-8.60138201566322e-07
1.91092132629084e-05
-5.45178130184754e-06
-3.02478463629796e-05
-1.54028972189682e-05
4.64484163333321e-06
-2.26049308740927e-05
-2.10681466761463e-05
-1.3217067931592e-05
-1.78398059696944e-05
-3.17915169223555e-05
-4.76594935118419e-05
-1.25762593491207e-05
-1.79555449610036e-05
-1.63908514383398e-05
-1.95422512154245e-05
-1.85907316294609e-05
-7.70063638892998e-06
-2.6725149569643e-05
1.29779764659071e-05
3.01040158742595e-05
-4.45147332116814e-06
1.18679160455927e-05
5.39863539301406e-07
7.1026408753845e-06
-1.01745788098696e-05
-4.90568180582668e-07
-3.33363012676213e-05
-1.00100710479474e-05
-3.39779590713553e-05
-1.37769642188945e-05
-3.44147403463204e-05
5.58350974498722e-06
-3.9125919120425e-05
-6.82381816308601e-06
-2.08711896337252e-05
-1.18810157846208e-05
4.58650355592371e-06
-1.82402469216343e-05
-2.58119766635996e-05
1.59333046227315e-05
-8.38193177924453e-07
-1.19945450495516e-05
-9.08727365406633e-06
-1.64319434846587e-05
1.52665372732407e-05
1.33230734734347e-05
-2.57954406362792e-05
-1.19555440422948e-05
9.08723982376561e-06
-2.47982902356569e-05
-5.9265761001163e-05
-3.42749774402454e-05
-1.37106107099832e-05
-5.23206418896355e-05
-3.89748170261265e-05
-4.58349251197282e-05
-3.43913229853229e-06
-1.54682054738603e-05
9.69166822093852e-06
1.33202903768781e-05
5.46658469853385e-06
-9.73070542775927e-06
-1.00019977409201e-05
-7.83783466415674e-06
-2.25694716631915e-06
-3.73755638520145e-05
-2.27812815980144e-05
-2.03505253763439e-05
-8.32714736126865e-06
-1.77368300252433e-05
-5.41112354157018e-05
-3.50623866479134e-05
-1.09568150786471e-05
-2.51439945240213e-05
-1.30900989075843e-05
-2.7584895754308e-05
-4.65843975802961e-05
-4.04569090002828e-05
-1.51131243990304e-05
-2.53233738196335e-05
-5.26654519679858e-06
-1.57686175118029e-05
7.17427381613137e-06
-1.83362883448728e-05
6.90259279743946e-07
5.81478002212402e-07
8.87455638240868e-06
5.952623155348e-06
-1.20104389069342e-05
-1.50353258942111e-05
-2.41125888057067e-05
-2.2380044509836e-05
-4.2617465237281e-05
-2.17126636316799e-05
-4.75681521289506e-06
-2.22894551017763e-05
-1.82866602851224e-05
-1.7975178734096e-05
-2.67398965899056e-05
-9.99684981759361e-06
5.50743146121716e-06
1.28577179062141e-05
2.2762788557514e-05
5.66226836261379e-06
4.63227929602508e-06
-4.31184180015513e-06
9.66667716177801e-06
-1.20053407956271e-05
1.23517753964753e-06
-5.12790323789581e-06
-7.34525769900984e-06
-1.90806921610694e-05
-5.14450350804656e-05
-4.41175809346425e-06
-1.93905124973018e-05
-4.29769893217641e-05
-4.3031181138392e-05
-3.96545952124028e-05
-1.59276599298853e-05
-1.19446444735241e-05
-2.59386655527036e-05
1.20667227023558e-05
-3.08188770715216e-05
-8.95974309683347e-07
-1.05612286576858e-05
1.20941775521386e-05
-8.29989771605565e-06
1.01504932090851e-05
6.36363557669547e-06
-9.74967020430706e-06
-4.00948943809577e-06
-3.75882890339224e-05
-2.24416675106238e-05
-1.0149473898579e-05
-1.83376949161159e-05
-5.3897846522449e-05
-2.02744745393723e-05
-4.5429046161883e-05
-4.14795681027585e-05
-4.27070359090504e-05
-3.7865521958178e-05
-2.4679545697708e-06
-6.02189868786747e-06
-8.41384957920779e-06
-7.62395707658562e-07
-8.89164209156181e-06
5.48270598793544e-07
-1.10160955721483e-05
1.42579525492065e-05
2.24650204063093e-05
1.4459913721593e-07
-2.30674692900128e-05
-1.87298288478267e-05
-3.67114894610066e-05
-3.57528824849488e-05
-3.8607117794239e-05
-3.7120797276536e-05
-4.84640918715559e-05
-4.87844774345635e-05
-4.967172985981e-05
-2.28171627103949e-05
-2.06495926576246e-05
-1.61064819902009e-05
-9.01436414206121e-06
9.17548440714872e-06
-1.11344571833012e-05
-2.95530689132659e-05
4.68872607232912e-05
3.11616034886342e-06
-7.20741123083663e-06
-7.09321684632545e-06
-4.0730151275636e-06
8.07413904167028e-06
-4.66354061673736e-06
-4.64685631109296e-05
4.09935103334236e-06
-3.33362790273305e-05
-4.0450808735103e-05
-1.49059027236855e-05
-3.15402652652449e-05
-2.88285199996552e-05
-7.3208721815055e-05
-4.73492255714261e-05
-4.04553871358376e-06
-6.46985562321966e-06
-1.45433580017779e-05
-1.15252316304056e-05
-2.78090436074433e-06
1.97026157976651e-05
3.76740614913036e-06
2.54945784648865e-05
3.98850604025822e-05
-2.37921031044105e-05
2.90761870122824e-06
-5.49024274896506e-06
-2.42022893247991e-06
-1.99337781704853e-05
-5.71239922836705e-05
-1.05048224388774e-05
-3.41723368236531e-05
-2.38081727003926e-05
-4.11713961228017e-05
-1.62028276308699e-05
-2.76295075498491e-05
-9.49365819648693e-06
-2.65635717998018e-05
1.73396754398096e-06
1.66489568103077e-05
-6.10779901165683e-06
-1.08293709086765e-05
2.63623483739796e-05
-2.24297747798861e-05
-1.21875023382771e-05
-5.80524739511043e-06
2.67041075549955e-05
-2.37423269472585e-05
-2.98345176574055e-05
2.45921798877411e-07
-3.57653115782436e-05
-5.28458301436109e-05
-4.3227048265327e-05
-3.5311342725767e-05
-4.82726636190395e-05
-5.00016292321422e-05
-3.10849647291926e-05
-8.53131509150746e-06
-2.52582746606242e-05
-1.06059930069466e-05
-3.17272547885975e-05
-5.2169182050216e-06
-2.10771182340594e-05
-5.72790440789558e-06
1.91325608410333e-05
4.99952197713341e-07
-1.89760398356017e-06
-6.16697198543946e-07
-1.42948920784923e-05
-3.44493526670469e-06
-2.80649076468295e-05
-3.820544254678e-05
-4.37549594115056e-05
-3.65830810976351e-05
-3.43861930805245e-05
-3.64512874707874e-05
-2.977069562088e-05
-3.04698549952838e-05
-3.5263125379632e-05
-1.48263341636286e-05
-1.91944603185111e-05
8.24390787866057e-06
-1.26875663566703e-05
1.21899450973137e-05
2.56624850197144e-05
-8.61099642989189e-06
-4.07913325802641e-06
-7.7919082261572e-06
-1.1359330157068e-05
-1.84808157358491e-05
-3.26769622869127e-05
-1.94123076204306e-05
-1.43560962580369e-05
-7.23718010675849e-06
-2.06369876529849e-05
-3.02606317681469e-05
-2.21403688168325e-05
-2.22633575505259e-05
-1.75668398228439e-05
-8.47984460955961e-06
-1.12197871025271e-05
-1.94121134855385e-05
1.82474705763492e-05
5.19093996895639e-06
-4.54184211775066e-06
-2.08040686535417e-05
2.08207397849338e-05
-4.40055867683511e-06
-2.18137936166465e-05
-2.93666861227144e-06
2.04258193340282e-05
-1.02625379705722e-05
-3.03399378937116e-05
-4.38785589154266e-05
-2.46962838014838e-05
-3.71037397284867e-05
-4.22731131767619e-05
-5.88830669995357e-05
-3.39037573775545e-05
-1.31115440396257e-05
-3.80091291252452e-05
-3.66362811691519e-05
1.27736380425678e-05
-1.2385658112323e-05
-7.86486377581758e-06
-3.28748734099939e-05
9.69989976276781e-06
5.4411452209739e-06
-2.27218681281266e-05
-3.03396723714063e-05
-1.05300171304743e-05
-2.38594203138303e-05
-3.9332470508742e-05
-2.70257992708942e-05
-1.48999753334564e-05
-8.45471372580034e-06
-3.66173672175019e-05
-2.96111608446896e-05
-1.00553663083256e-05
-2.57272997877811e-05
-1.64908119937492e-05
-5.18591257304281e-06
-2.85163500570168e-05
-3.2358557288225e-05
-2.67334758052457e-05
-2.06391301477555e-06
-5.83138182750529e-05
-2.91582842875445e-05
4.75969219582545e-06
-1.75078757050276e-05
-1.16866357059203e-05
-2.71132138263962e-05
-3.67242758862222e-05
-8.95757754074732e-06
-3.36848700913765e-05
-3.6922983447217e-05
-1.79599825582987e-05
-2.81721669108799e-05
-1.78240116912136e-05
-3.64580664699528e-05
-5.74327565480043e-06
-4.57817546308683e-06
-3.46030642800177e-05
-8.80684890481446e-06
-1.87972158736113e-05
-6.28833280652895e-06
-1.35544781794288e-05
-2.24024033795481e-05
1.16478938098834e-05
1.86503709941319e-06
-7.20537619447667e-06
-2.86362670604399e-05
-8.86894450700644e-06
-7.77792782770665e-06
-2.09163226586484e-05
-3.74389648589312e-05
-2.56069221212385e-05
-2.74896308877217e-05
-3.64297487226804e-05
-7.07992218287051e-07
4.21077944613551e-06
-1.33181596886822e-05
-1.38466568313999e-05
-2.49662917329872e-06
1.90407308562593e-05
1.34413100995084e-06
-3.48064667987048e-06
-4.5462750610509e-08
-6.3071455831083e-06
8.32385050888788e-06
-1.65782130657985e-05
1.18644553691795e-05
2.37420006105806e-06
-2.54345113311211e-05
-1.41708706182138e-05
-1.55826765422672e-05
-1.94675668908372e-05
-3.12874425195233e-05
-1.40784918569999e-05
-2.79754239257735e-06
-3.42477345915458e-05
-3.59721108887297e-05
-1.9050337557216e-05
-2.38144636525554e-05
-1.71489160741969e-05
-3.48508649524757e-05
-9.31962969934312e-06
-1.57206604921282e-05
-1.86138031838613e-05
-2.2638414353341e-05
-3.52628100454529e-05
3.97071420518828e-06
-7.57774932508231e-06
-1.45509040199474e-05
-8.46768676539502e-06
-5.05606010573202e-07
-2.51261203294268e-05
-2.7490722906548e-06
-1.44917176368859e-05
-2.91871681551202e-05
-4.41572592758028e-05
-2.05171419215511e-05
-3.73282698395539e-05
-3.36135409490003e-05
-5.2729064958218e-05
-8.86175948063211e-06
-1.52182845435616e-05
-2.97378181516983e-05
-2.77111377496072e-05
2.35516807627247e-06
-1.89097942862302e-05
3.5597385952914e-06
-2.9519164624411e-05
-1.01666790033576e-05
-1.85496475653415e-05
-2.1601477869762e-05
-3.46762989528981e-05
-1.25141247704501e-05
-1.79437360355864e-05
-4.72750930923991e-05
-4.25770379580306e-05
-1.68361965556682e-05
-1.62727403581148e-05
-4.30195119281462e-05
-3.78687444059111e-05
-5.52943286442096e-05
-7.38059264244313e-06
-3.09391331849995e-05
-2.62992158094745e-05
1.95958421257251e-05
-1.24156488990058e-05
-3.84982448185399e-05
-1.71037479211563e-05
-1.14115743701976e-05
1.8609162366019e-05
-4.05313094403623e-05
-8.09658343623458e-06
2.07843686579138e-05
1.71095279195716e-05
-1.02376506876189e-05
1.12208270045225e-06
-1.36792432260179e-05
-4.08276811522925e-05
-2.08490970979111e-05
-1.43656583403896e-05
-1.05828838249818e-05
-5.5073361277729e-05
-2.09694672457517e-05
-1.39518090090131e-05
-1.21880498997492e-05
-3.83396244444335e-05
-2.73186483386174e-05
-6.43993788304453e-06
-2.89256381291788e-06
-2.41896430952061e-05
-8.38950670422436e-06
3.13331615830533e-06
-3.2898492238365e-05
1.5259814139907e-05
-7.18138216483182e-07
-2.40576400755488e-05
-2.13285244243155e-05
2.92916693490546e-06
-1.45871977305893e-05
-2.01080315836967e-05
-3.14387546984725e-05
-9.50636001771672e-06
5.16674986784481e-06
-4.18906923577558e-05
-3.9301373603509e-05
-2.54093067635998e-05
-1.51396130255617e-05
-1.3485406004061e-05
-3.80026979873275e-05
-1.80868052731998e-05
1.47480388376451e-06
3.3360831887201e-06
-5.35449518223635e-06
-1.8022842897926e-05
-1.85574667643052e-05
-2.03933619405915e-05
-3.89897005719133e-05
-1.33925499499472e-05
-2.06943119928882e-05
-1.46797654658015e-05
-3.71457150620958e-05
-2.44463435930249e-05
-4.4826201945339e-05
-5.53147725463509e-05
-2.81500250174887e-05
-1.9637456032539e-05
-2.61332758611722e-05
-2.25382257700496e-05
1.00059664244012e-06
5.95732338561318e-06
-1.16844988476881e-05
-1.69811481128391e-05
-8.83128279093139e-06
-3.60247447653386e-05
-1.89271776399165e-06
-3.73043974105033e-05
-4.94406495787148e-06
-1.97665334965538e-06
-2.62109781626426e-06
-2.947326218367e-05
-3.57699529834744e-05
-2.76219893349665e-05
-3.33940474651104e-05
-4.12421642928095e-05
-1.72779421571215e-05
2.14662097806963e-06
-1.23599413460597e-05
-3.28436442796873e-06
-2.88493527410907e-05
-2.57512139800495e-05
-1.42718947765666e-05
-1.37606456563636e-05
-3.40925453652096e-06
-1.32151343870433e-06
-1.02191558619897e-05
-3.19992162347455e-05
-4.50390582765555e-06
2.8629959869072e-05
-7.16080443925216e-06
-7.6869222966168e-06
-1.25711887535167e-05
-1.95218493792527e-05
6.98648255381896e-07
-1.20453074852374e-05
-1.9009079643943e-05
-2.98015430382288e-05
-9.7214963167759e-06
-3.64149305566364e-06
-2.60151665292584e-05
-1.30381077370079e-05
-1.46720039026243e-05
-3.75377027252073e-05
-3.45013614267411e-05
-4.04260116716753e-05
-2.04403256664907e-05
-1.7803562012057e-05
-3.97905876165802e-05
-1.29606705421054e-05
-7.79174571010446e-06
-1.46230594882984e-05
-1.93424059685889e-05
-1.34192393632e-05
-2.42862629160376e-06
-2.63720168131128e-05
-4.08743828977151e-05
-5.37573172819891e-05
-4.2903617164667e-05
-2.81121992418687e-05
-5.18244046887824e-05
-3.84460008606416e-05
-2.96879116557827e-05
-1.24275060478407e-05
-5.1913833207495e-05
-3.12019953814585e-05
-1.0333022165092e-05
2.05310321183832e-05
-3.86422932774018e-05
-3.3058793917166e-06
3.73406267532511e-06
5.68984409975201e-06
-1.37216623898671e-05
-2.53381038199151e-05
1.75823167029519e-05
-9.81508364978798e-06
-4.05083902911643e-06
-2.90774309354317e-05
-7.9697936503297e-06
2.13121193120312e-06
-5.07714174873105e-05
-9.96201129798807e-06
-1.51607261300519e-05
-1.99084547834281e-05
-3.05352519483189e-05
-3.0888397601695e-06
-9.31218341702624e-06
-1.28614857356188e-05
-1.15419173516823e-05
-2.63726706922229e-05
1.03519503859834e-05
-2.91816212103182e-05
-2.97508420119671e-05
-7.39997273448667e-06
-1.12524315706199e-05
-1.82240945477924e-05
6.13574913567305e-06
-2.12705959877284e-05
-1.64489772425997e-05
-1.21124460211246e-05
4.1984900427517e-06
-9.63838607767151e-06
-1.27779544994595e-05
-3.13671944573111e-05
-3.73949820856496e-05
-3.58023245511845e-05
-3.988041586759e-06
-2.6325055663537e-05
-1.6820195804294e-05
-1.61428833287086e-05
-2.57949795783547e-05
-2.3580120509889e-05
-9.52413780559805e-06
6.62864104486506e-06
-8.98904380727282e-06
3.54275706355047e-07
-1.64821251627258e-05
1.97499352057231e-05
-7.66244284949998e-06
-2.39306379882946e-05
-8.9899649334304e-06
-4.49701397911296e-05
-3.98072382713895e-05
-3.43800135108891e-05
-2.76424498491042e-05
-1.28410028715001e-07
-2.75430239286555e-05
-3.90688857483019e-05
-2.97331973354702e-05
-5.33790990616348e-05
-3.01686757211884e-05
-4.28695758167841e-06
-3.80119676266314e-05
-1.3209256545034e-05
-1.0077034815374e-05
4.13799810306726e-06
-1.01718727649611e-05
-1.34470885117651e-05
-6.78618080631766e-06
-2.03043642014864e-05
2.98379935100968e-06
-2.19997527759529e-05
-3.88295352486791e-05
-1.08765758175368e-05
-2.08222771749089e-05
-2.91913525461213e-05
-4.00855444760318e-05
-3.62073035478633e-05
-3.28325051984671e-05
-4.43454500792561e-05
-4.61142240998353e-05
-1.76442275449859e-05
-3.0479140461261e-05
-7.37403126187173e-07
-3.44209479118603e-05
-1.34771182533659e-05
1.51496971358544e-05
-4.51695067026141e-06
-3.26480659064394e-05
7.99561585740582e-06
5.00276236586368e-06
3.56067238016361e-06
-1.37006167834565e-05
-2.40304551174876e-05
-1.29587217633329e-05
-1.2501129068973e-07
-5.87912406042945e-06
-3.76319405458848e-05
-1.62637495446114e-05
-3.56832803397618e-05
-4.76926756105355e-05
-4.86992411553702e-05
2.01626654843061e-08
1.19079064588609e-06
-4.00993445067976e-05
8.72651909342966e-07
-1.87901029748995e-05
3.7083816349469e-05
-1.80381105986883e-05
-3.58359408836569e-06
-2.25440159627948e-05
2.98697741990437e-06
-5.57982911211601e-06
-2.37971233984824e-06
-3.89805613422772e-05
-7.65723385075495e-06
-2.51406297855569e-05
-2.19522330532954e-05
-1.4718742321305e-05
-2.670122408289e-05
-7.17376759939559e-06
-2.18399425675416e-05
-2.73360132440765e-05
-3.70714419140798e-05
-2.44273239867437e-05
-2.18786947702112e-05
-2.39948199312277e-05
-2.11461894930781e-05
-1.42519614971452e-06
-4.21086087864692e-06
-2.73129765925955e-05
-1.38192364290503e-05
2.01753763168406e-05
8.86500225233712e-06
-1.66730235946982e-05
-4.46303654480356e-05
2.23303680224931e-07
-7.2778766332609e-06
-6.56889091380743e-06
-3.09552025808296e-05
-1.05023093813846e-05
-2.50526283084056e-05
-4.54411836431379e-05
-4.58147263812918e-05
-2.12318385146961e-05
-3.05520538275648e-05
-3.39295890682224e-05
-1.06084442836424e-05
-9.84388020045293e-06
-3.51689503550626e-07
-9.93197835925934e-06
-1.89303518298447e-05
1.1746633894623e-05
2.18347435584624e-05
-7.07752620027994e-07
1.59316863995626e-05
-1.15631972818701e-05
-1.42313567510534e-05
-1.4264737194802e-05
-2.96926851069164e-05
-3.77022152196398e-05
-2.50222309742287e-05
-3.72483376425296e-05
-3.34672636760276e-05
-3.35703910572549e-05
-5.33872508855851e-05
-1.92462199031009e-05
-1.44887973737212e-05
-6.83449808715895e-06
-2.87252886029278e-05
-4.63472976274245e-05
1.62143785276256e-05
-1.15127712861101e-05
-3.77184660530953e-05
-2.83402149486452e-06
1.57066757953302e-05
7.83247197881942e-06
-6.11490957871326e-05
-2.37966125703223e-05
8.66448536941615e-06
-9.30968578736446e-06
-6.71387667234772e-05
-5.05055384752584e-05
-2.29023850237637e-05
-7.6317628649534e-06
-6.28439073733555e-05
-3.96209531238495e-05
1.87545035622797e-08
-6.22029174851127e-07
-3.95875155133183e-05
-4.4066223293187e-05
5.81540304878133e-07
-4.98667388672924e-06
-3.10045599731139e-05
-2.63529764474257e-05
-6.74437412430433e-06
6.88932135725814e-06
-1.55871256889592e-05
-2.01296598944214e-05
-9.47472646202405e-06
1.26508673854518e-05
-2.29430513965507e-05
-2.81731467908946e-05
6.97376490005145e-06
1.40155432269205e-05
2.73659866017288e-06
-3.7006303718711e-05
-6.3171805200987e-07
4.6557807349295e-06
-3.78816874650348e-05
-1.10997460723432e-05
-1.17352614483144e-05
-1.8557282485197e-06
-2.9793697254152e-05
-1.15849169273679e-05
-8.75842812819306e-06
4.58844859153642e-06
-2.03056474560962e-05
-3.27040793604755e-05
-2.56969810420716e-05
1.2406295146305e-05
-1.77691531117505e-05
-7.76131620714868e-06
-1.16715772021149e-05
-3.20033174903474e-05
-3.05063330817052e-05
-2.97170273227289e-05
-9.48634737864892e-06
-3.14271747671297e-05
-1.36978180366959e-05
-1.30194696730095e-06
-2.63952365076936e-05
-2.86120357497386e-05
-3.39295706967198e-05
-8.05971359146938e-06
-1.68938245108357e-05
-4.46366679242258e-05
-3.40857904012641e-05
-8.57387167286121e-06
2.45417020195486e-05
-2.21369551725254e-05
-4.47779896518643e-05
-1.34242237696783e-05
-2.93951193933687e-05
-2.96333161144076e-05
-5.58789255994488e-05
-1.02098643595588e-05
-8.66317899698746e-06
-2.18667603665151e-05
-3.21180916338485e-05
9.27039632864687e-07
-2.63032960511677e-05
-4.32503248775868e-05
-1.98348238553617e-05
-1.37650321277011e-05
-1.08545695048068e-05
-1.18340409782403e-05
-1.0713745092645e-05
1.08404742095357e-05
-2.84663929516088e-05
-1.20231981280964e-05
4.64808493916443e-06
-1.287182975342e-05
-3.69163960784159e-05
-3.75789533569102e-05
-1.24012230647027e-05
-6.04246177637943e-06
-2.47515608826671e-05
-3.29889532050361e-05
1.33254578165675e-05
-9.18136580514526e-06
-2.17648466358036e-05
-1.83000729938657e-05
1.92560847470425e-05
-5.02019012339426e-06
-3.81135537637375e-05
-6.02210619781076e-06
1.99884256810403e-06
8.47233339295074e-06
-3.64386237815717e-05
1.41259371069113e-07
2.78285752007466e-05
7.98123441198108e-06
-5.21919237967869e-06
-2.40845013997784e-05
1.5113418774314e-05
-2.59825374929961e-05
-5.43619156847812e-05
-2.21012900683677e-05
1.78269892848792e-06
-2.17820490503512e-05
-5.71465815845584e-05
-6.90706203590129e-06
6.3496377943346e-06
-2.5685571058624e-05
-5.2729238278736e-05
1.42830279286382e-06
2.21155962340486e-05
-3.53190287155764e-06
-1.85728461896082e-05
2.05251214773195e-06
6.512222103084e-06
-8.8055782787204e-06
-8.90914620729831e-06
8.74187937822077e-07
-1.75950947793027e-05
-1.3276179614521e-05
-2.18794558836735e-05
-4.83779587836464e-05
-7.14955779660217e-06
-1.11308173660164e-05
-1.54469025234466e-05
-2.78509749329858e-05
-3.6089212700587e-06
-2.69215544314544e-05
-1.70011607331594e-06
-1.06567562579162e-05
-4.03312488394949e-05
-3.42503644763138e-05
-5.72350756142979e-06
1.17285580032334e-05
-1.81558909017373e-05
-2.73222561694985e-05
-1.09839166853313e-05
-1.03903871030995e-05
-4.06376918819272e-05
-4.07653977530497e-05
-2.66726122890168e-06
-5.33270157275054e-06
-3.73597076218874e-05
-4.38945752176836e-05
2.70831760451623e-06
-1.92957659891043e-05
-3.02089465839423e-05
-2.28010777350723e-05
3.04312256155151e-05
-8.229895007935e-06
-2.79756060438272e-05
-2.52540251280576e-05
-2.52701196684832e-06
1.79429427909554e-05
-2.14099936600421e-05
-2.77426339562618e-05
8.27557280375346e-06
-2.14732592201881e-05
-3.14872797308126e-05
-2.33437160819234e-05
-4.88840373166474e-07
-2.48127460462783e-05
-3.30148786748291e-05
-3.5607553115863e-05
-1.95348779013342e-05
-2.91162349223673e-05
