# Supplementary material for: Research on computational propagation and identification of mine microseismic signals based on deep learning
Source: PLoS One. 2025 Oct 22;20(10):e0334641. doi: 10.1371/journal.pone.0334641 (PMC12543183; doi:10.1371/journal.pone.0334641)
Supplement: S10 Data — (ZIP) [file pone.0334641.s010.zip › 000101100001479.xlsx_0.txt_24.txt.txt]

-1.66245145026812e-05
-3.06668820742303e-05
-2.88786500937455e-05
-2.30628181960324e-05
-4.22786008461709e-05
-1.47086978523448e-07
-1.28569071825723e-05
-1.55036031280395e-05
-5.94969842222287e-07
-9.58241519678973e-06
-1.44870917519126e-05
-3.2383134384769e-05
-5.53668560378691e-05
-1.23742477988151e-06
-4.43635469827862e-05
-4.73122044241004e-05
-2.55962331595552e-05
-2.34357259212124e-05
-3.12324068510265e-05
-3.83932644587547e-05
-3.27741781994305e-05
-1.26749506836459e-05
-1.38934503311355e-05
-3.38303919650661e-05
-1.68802285003959e-05
1.99626994321408e-06
-1.59859141052001e-05
-2.43054519975774e-05
8.55914398097032e-06
-1.38359194510361e-05
2.72642453032497e-06
-2.28023397906901e-05
-2.29170585193229e-05
1.14240751038342e-06
-1.14162997729062e-05
-3.11604918038537e-05
-1.53736363391046e-05
-2.64589102467516e-05
-2.78145649049777e-05
9.8285286161532e-07
-6.03200826004898e-06
-1.11581941861856e-05
-3.03709382222152e-05
-5.28006246014874e-06
-3.16568627548487e-05
-2.54264194127277e-05
-3.10104012894274e-05
9.22470629537962e-06
1.10650418007432e-05
-9.53064606866081e-06
-3.17890797225425e-05
-1.90139681960096e-05
-6.2717585177966e-07
-2.09164096194664e-05
-2.32307070670611e-05
1.21447400103959e-06
-9.90901130111449e-06
-1.10399516195886e-05
-1.69985903401083e-05
-1.09818163978468e-05
-2.48560185881152e-05
-2.24687289185294e-05
-1.84918900457867e-05
-1.59245765246748e-05
-1.91347012377188e-05
-1.27879784079843e-05
-8.26716221937392e-06
-1.99601586895339e-05
-5.48722347382142e-06
-5.10061482402408e-05
-5.66557078460747e-05
-3.54366396252097e-05
-3.38092530046759e-05
-1.90756075551105e-05
-2.31502502474873e-05
-2.94613390424213e-05
-6.73536884395784e-06
-1.44667140486179e-05
-1.8378126077911e-05
-3.41686372431471e-05
-2.02566584229116e-05
-1.72550422754435e-05
-1.57559392526057e-05
-1.38109956353154e-05
-3.60120647313011e-05
-3.24012371325126e-05
-7.49326242470323e-06
2.11102815678472e-06
-1.96624752847637e-05
-3.22170603324543e-05
-7.90263072556853e-06
1.45992953188626e-06
-2.70769857175106e-05
-2.11376628198329e-05
-5.87020430279196e-06
-2.79965260760118e-05
-5.14065435143817e-05
-9.72404101366447e-06
-1.19358822854409e-05
-2.8340403518485e-05
-3.28283475427876e-05
-3.60122032363867e-05
7.72385819223933e-06
-1.26812184066731e-05
-4.44411107185704e-05
-9.0836708945526e-06
-2.23593438688604e-06
-7.29912475896434e-06
-1.22209213710265e-05
-1.25247176948472e-05
3.65005381610407e-06
3.39145974879997e-05
-1.7042963278936e-05
2.38437800099435e-06
-1.24873759061757e-05
-2.76107856881926e-06
-2.27716697597663e-05
-4.77702501423812e-05
-2.3639526309345e-06
-1.38487213839282e-05
-1.84943764258041e-05
-3.65570298633166e-05
-5.29577017842881e-05
-3.99840516009018e-06
-1.59935405653173e-05
-2.10599420075104e-05
6.86823421030084e-06
5.53139639634097e-06
4.02648229702101e-06
7.94003245230214e-06
9.1084860854848e-06
-9.56554114142833e-07
-5.20708826491865e-07
3.81656939531524e-05
-6.72059438802562e-06
-3.57210150503089e-05
-2.31365245736151e-06
-1.25601623618102e-05
-4.79698057637632e-06
-2.06331069667243e-05
-2.43015446897517e-05
-2.28221580726195e-05
-3.17381561760455e-05
-1.15924344215975e-05
-3.92709609961725e-05
-2.28219290566489e-05
-1.25155963755299e-05
-3.05403388509238e-05
-2.59768126882594e-05
-2.98675604852515e-05
8.00355394888763e-06
-1.83236537961744e-05
-9.86481350368873e-06
-1.7770228652665e-06
-2.24001431293421e-05
-2.34973520473309e-05
-1.30946210129839e-05
-8.3616026466484e-06
-2.11851664060782e-06
-3.45856577402863e-05
-5.56967439037623e-05
-1.96138902074766e-05
-1.92123136992554e-05
-4.10877385031731e-05
-3.63403154366082e-05
-3.56404563677661e-05
-3.00706180883159e-05
-2.08157348278026e-05
-3.33868182822204e-05
-1.70402705268261e-05
2.00108218788955e-06
-1.88138261610173e-05
8.26410555371949e-06
-3.76347453450183e-06
-1.3287246689317e-05
8.44856991103015e-06
-5.92975691511582e-06
-9.4462088956379e-06
1.76296486909368e-06
-3.9658378335715e-08
-6.86731320905984e-06
-3.21292929027813e-05
-1.03466484979929e-05
-2.99354100371366e-05
-1.13038703895333e-05
-2.40277543133086e-05
-3.35522485615147e-05
1.33196131676143e-06
-2.64539526153475e-05
-4.85330766113426e-07
-1.80212038986339e-05
-8.02377276544923e-06
1.44014701399231e-07
-1.25565964955644e-05
-1.91821451119142e-05
-1.03585755886577e-05
-2.90063233632621e-06
-2.92043666067756e-05
-1.5568166764856e-05
-4.59524805749765e-06
9.39389770520751e-07
-5.26782910922934e-05
-1.73676567024459e-05
-3.84458062583671e-05
-9.29431738905519e-06
-1.21290199352256e-05
-5.91619606008169e-06
-1.21178034604798e-05
-4.71745097151935e-06
-3.42432211071822e-05
9.20787635149523e-07
-1.67335848223082e-05
-1.32512254955503e-05
-2.66490939841374e-05
-2.44065364727614e-06
-1.24990442488449e-05
-2.26111307456531e-05
-1.15439404294707e-05
6.84359984579131e-06
-1.64436039896604e-05
-2.45658665813172e-05
2.6342137710124e-06
-1.14317473317349e-05
-2.01894880558391e-05
-4.23727634161285e-05
-3.18446867407412e-05
-8.11949946982929e-06
-2.49758932649653e-05
-3.39027625214722e-05
-1.4632489258974e-05
9.64702131927607e-06
-1.81342395952577e-05
-3.09614317803546e-05
4.10548468156086e-06
1.08083620173809e-05
-3.02517227706646e-05
-1.34762147184683e-05
-1.3357328558924e-05
-2.14302052029504e-05
-2.04537350728333e-05
-4.26940857658815e-05
-3.39120064104608e-05
-1.63076957265353e-05
-3.43683972958274e-05
-5.71199751106427e-05
-2.32839454325629e-05
-3.285486631321e-05
-1.71617419946175e-05
-2.7137126375354e-05
-3.55026325292629e-05
-2.22169840382959e-05
1.23329908230335e-05
-5.02876142836701e-06
-4.61750712960592e-06
-1.76808407909333e-05
-8.50075187021369e-07
-3.00471210114007e-06
-2.21900785448184e-06
-2.71900891486741e-06
-3.21065249860294e-06
-6.04893962755737e-06
-2.45851916628339e-05
-1.587125279014e-05
-1.41687171328985e-05
-2.02153722559174e-05
-4.56800059200877e-05
-4.38442973698903e-05
-3.30132352785181e-05
-3.81901992320945e-05
-2.16013226393216e-05
-1.91466257670013e-05
-1.2725612138382e-05
-1.56959456765521e-05
-2.94153565832942e-05
-1.23335892958215e-05
-4.67741351998315e-06
1.67824228776604e-05
-6.89903243004648e-06
-4.99170075449861e-06
-1.84720915009088e-05
-8.64450384826797e-06
-3.09826043013361e-05
-2.27051062156133e-05
-2.99009466708326e-05
-1.88860101862567e-05
-2.56815500972925e-05
-3.51573711221852e-05
-3.18378130730806e-05
-2.9892286231731e-05
8.23586904776207e-06
-3.54268293941379e-05
-5.78953762556321e-05
-1.23586910555812e-05
3.1206833004918e-06
-1.73495877105203e-05
-4.99977194109302e-06
-1.73580511953703e-06
-3.8606154512536e-05
2.79772847985259e-06
-1.14090986538161e-05
-4.15347319783495e-06
1.64383524102165e-06
1.38121890227494e-05
6.51165977751914e-07
-3.58336775305069e-05
-1.0893932445066e-05
-8.77489722203878e-06
-2.01202647706898e-05
-9.40607272485793e-06
-2.35908936720159e-05
-1.11547099987406e-05
-1.88384505676041e-05
-3.03659821075662e-05
-2.04177195823969e-05
-2.39935053441401e-05
-8.03209947141867e-06
-2.19033710712777e-05
-1.88643278554482e-05
-1.398407381272e-05
-4.91455197593429e-05
-1.76846973350185e-05
-2.11186070555568e-05
-1.56940180902557e-05
-3.44315108821576e-05
1.86953741190623e-06
-2.78729238528088e-05
-1.47814257444341e-05
-3.4728795697878e-05
-4.40124843873844e-05
-2.09551226250376e-05
-2.10033244083341e-05
-8.64650255328951e-06
-3.00082124266162e-05
4.40459564614291e-06
-2.20601876975236e-05
-3.17558843790758e-05
-4.69201546894061e-05
-1.01742959167231e-05
6.11980888667441e-06
9.29720016216051e-07
-1.34344755965711e-05
-2.79519795326808e-05
-1.94379629272372e-05
-6.10892316641917e-06
-1.78895982100977e-05
-2.88808704845157e-05
-2.06065394645279e-05
-1.22652169187559e-06
-2.63485015425075e-07
-1.10832881514679e-06
-2.58621412055993e-05
4.20671565055437e-06
9.62196362318358e-06
2.0072474839531e-05
-2.26148929853055e-05
-2.22150955656516e-05
1.56881636035382e-05
-2.29645469007805e-05
-3.88927445429433e-05
-1.50458657012351e-05
-7.3606458892518e-06
-1.28811096283029e-05
-2.43315063030351e-05
-2.66092553306336e-05
-5.74199827335482e-06
-2.16246107568071e-06
-3.56743474458279e-05
-6.16675953181822e-06
1.01180567089438e-05
-3.28356038835876e-05
1.14390117233547e-06
9.3519023315475e-06
-1.20610439574046e-05
-2.09285627303802e-05
-2.73100417479983e-05
9.49224077197765e-06
-1.40544572918951e-05
-2.32515242603218e-05
-2.72056583466929e-05
-1.60450853821455e-05
-2.58310521021717e-05
-3.93437722017234e-05
-1.58002105294285e-05
-5.01981199922079e-06
1.31629901609481e-05
-2.67265841283173e-05
-1.42032750677459e-05
-3.29336192885571e-05
-8.30047579969624e-06
-5.27992841846273e-06
-3.40705777398566e-05
-4.14981347935847e-05
-6.74655934104602e-06
-7.96124226990188e-06
-1.88210112935009e-05
-1.62513704385399e-05
-9.86341862835694e-06
-3.57419658401383e-05
-2.71425776219443e-05
-2.62018405039723e-05
-4.13322388623424e-05
-9.39055690705123e-06
-3.60137380120516e-05
-4.20303915303327e-05
-3.01374447451547e-05
-4.73837111009426e-05
-1.59414105278482e-05
-2.50733722817732e-06
-1.95727107865224e-05
-3.77932656419754e-05
-1.78005247238217e-05
1.00410761703866e-06
-5.54579990647588e-06
-1.91475967126837e-06
-1.61212974362842e-05
-1.54267381826695e-05
-2.19316969467665e-05
-2.22444768554679e-05
8.55440204388324e-06
-1.44552015684192e-05
-2.07954405678497e-05
-1.69247174810036e-06
-1.07480778390156e-05
-3.38833616048314e-05
-5.32647033210614e-05
-5.23832506521528e-06
-4.06817125299092e-05
-4.53910896354741e-05
-4.20235069850233e-05
-1.52185468193559e-05
-1.31663509355674e-05
5.84286628470929e-06
-3.91455637218589e-05
-8.55193320252282e-06
1.48068502192903e-05
-8.46476357577479e-06
-4.76020291797234e-05
1.43322946849117e-05
-9.05622768135198e-07
1.99393216613845e-05
-4.06882683249745e-05
-1.82555633069268e-05
1.89793954804829e-05
-9.92724490755597e-06
-2.52952423572557e-05
-1.10773330891861e-05
7.56427498907152e-07
-1.06307705100493e-05
-1.20388923143688e-05
-1.26861426910793e-05
-1.25388468134074e-05
-3.36002082944397e-05
-2.60932222219449e-05
-6.86219054827838e-06
-5.67529103873919e-06
-5.45373255587637e-06
-3.20667059244469e-06
-1.36460215631717e-05
-1.95161096741206e-05
-3.00074540605049e-05
3.33841189143419e-06
1.24926435534316e-05
5.71974296897864e-06
-2.60307050070056e-06
-1.95792042935939e-05
-2.73210858837435e-06
-3.32627867423631e-06
-1.69074839824711e-05
-8.05415658210826e-06
-2.36368044445034e-05
-2.96438869174844e-06
-4.45187605078738e-05
-3.04459155154791e-05
9.3939870751083e-06
-1.84737085189197e-05
-4.54534122244263e-05
-3.74491611579937e-05
-2.3927853470042e-05
-1.77345060106086e-05
-3.6536720061141e-05
-2.16776325348266e-05
3.9657568563541e-07
-3.85087362989916e-06
-3.7968075060376e-05
-7.42922300281863e-06
-1.22424276955946e-05
-8.97530216583717e-06
-2.94221188749678e-05
-9.15991742598754e-06
6.13674056988459e-06
-3.55904366868802e-05
-4.83531242475002e-05
-1.8957326053942e-05
1.47719995989821e-05
-2.37434731250392e-05
-5.87569347053723e-05
-4.78175187645058e-05
-1.0616769372339e-06
-4.96055863287563e-06
-2.64556871608935e-05
-2.53093675718445e-05
8.69081622351875e-07
-3.55661001117592e-05
-4.1513508720599e-05
-1.71237829932597e-05
-3.72890009678202e-06
-1.35653173454004e-05
-3.27932458582366e-06
5.25467520030851e-06
-2.56222623696863e-06
-2.72620062059938e-05
-1.89538744179268e-05
-9.8000237816188e-06
-1.86525743689696e-05
-8.73393070126317e-06
-2.94702233050551e-05
-2.99119935120908e-05
-8.04075366325568e-07
-1.84824558337417e-05
1.12567881085205e-06
-2.85477066810304e-05
-9.95730859130801e-06
-1.78233405481272e-05
1.02159766389556e-05
3.18102567110207e-07
-3.85512605723153e-06
2.3892137463637e-06
2.47076338077818e-05
-3.96674472579362e-06
1.72786350608257e-06
-1.1239050094017e-05
-1.40756862392232e-06
-2.07914861299141e-05
-1.4980468551005e-05
-1.18118845371851e-05
-2.33651983450514e-05
1.17801153797568e-05
-8.25298387202236e-06
-3.23805203704258e-05
-8.39036669347906e-06
4.28149860597479e-07
-4.96278977370212e-05
-4.43553377286193e-05
-2.59841919793927e-05
-1.38033393143433e-05
-3.21138022386636e-05
-2.16435000406933e-05
-4.23133529526602e-06
2.79499389942433e-06
-2.52019214099991e-05
-1.87514465988665e-06
-1.73923708976672e-05
-4.52695732108204e-06
-3.25752274230795e-05
-3.46503730230952e-05
-1.81303500628472e-05
-3.59631910881883e-06
-2.24274992770462e-05
-2.70449662017515e-05
-1.56534529975272e-05
-3.22809456066552e-06
-3.58258077590855e-05
-2.08959512481035e-05
-1.58354746522761e-05
-1.60802655154379e-05
-2.34853748974668e-05
-3.24021440851108e-05
-3.67243261357386e-05
-1.79871784960912e-05
-3.1127520453116e-05
-9.50109072585306e-06
-7.91953705838399e-06
-1.71317003949571e-05
4.86946049660484e-07
-1.56360746994313e-05
-2.21483869752657e-05
-2.47652895937426e-05
-1.65643032113626e-05
-2.16024729510982e-05
-7.21706283738543e-06
-3.16195563236904e-05
-1.8915638534509e-05
-1.89556673279108e-05
-1.27264500809012e-05
-8.32878790614542e-06
-3.16282105363166e-05
-8.67946094128381e-06
-1.21970848463265e-05
-1.31427830693461e-05
-3.7510353744582e-05
-2.46100146967942e-05
-4.76682276039827e-06
-1.70942439692946e-05
-3.40874281371294e-05
7.88564636511823e-06
1.01922571092278e-05
8.69646119405672e-08
3.88077134786046e-06
-4.0617691608068e-05
4.58592865260833e-06
-1.96059174115848e-05
1.81654596357288e-07
-1.21801117543374e-05
9.57815946568204e-06
-2.8222234674421e-05
-4.39879587183192e-07
-1.60252629678018e-05
-1.74799890826643e-05
-6.90051812694227e-06
-1.58693459649905e-05
-1.48373260921401e-05
-2.2705519613314e-05
-1.6554021718581e-05
-1.59211444485868e-05
-4.38712867274788e-06
-1.54048756550567e-05
-1.57053426264902e-05
1.72174642973373e-05
2.58064458958311e-06
-2.45389123150177e-06
1.63751261338301e-05
-6.21792258247147e-06
-2.05525505651881e-05
-1.38117795726387e-05
-2.20386023902202e-05
-2.59312592544539e-05
-9.98351393258948e-06
-1.75143469775345e-05
-3.31816137046869e-05
-3.79373536010486e-05
-2.68264204958452e-05
-3.45840567105975e-05
-4.81974094336991e-05
-2.01370289475525e-05
-2.25350411685186e-05
-2.90129763457457e-05
-2.73936199750683e-05
-1.1303736100169e-05
-7.40204661852632e-06
-2.13341927344273e-05
-1.30374520667242e-05
-2.87947618027489e-06
-1.03235597238438e-05
-7.64507176943319e-06
-1.13260084394191e-05
-2.93506205698706e-05
6.36168095824025e-06
-1.78584202360912e-05
-2.02448722940028e-05
-2.5721026752417e-05
-2.37760665706613e-05
-2.6137859073205e-05
-3.41283063163677e-05
-2.04355224569343e-05
-4.01270640735207e-05
-4.52250191508308e-05
-2.78418644216356e-05
-3.7106401136521e-05
-1.79488549948565e-05
-2.04670505755955e-05
-2.90625752228667e-05
-4.18657818981125e-05
3.89992416169293e-06
-2.55015002054904e-05
-7.42612888566832e-07
-2.16817178594317e-06
1.63076954194076e-05
-4.50032587936741e-06
-5.07608042902184e-05
-1.80004917249756e-05
1.53779111794609e-05
-1.37598493569231e-05
-6.39405669022607e-06
-4.77438123568783e-06
-2.34974114579233e-05
-1.64537146331633e-05
-2.18678126625634e-05
-1.96117845695153e-05
-4.69236708956533e-05
-3.1110945273128e-05
-1.98633363889535e-05
-2.86489891231108e-05
-1.14239490636493e-05
-1.81344838131627e-05
-3.32759067547382e-06
-1.60167372279667e-05
-6.71333886667955e-06
3.20313267568703e-06
1.72459758435772e-05
-5.66991960594183e-06
-6.34821705796687e-07
1.26971803684113e-05
-1.49489018025153e-05
2.64429791559715e-05
-3.79949492055166e-05
-2.48588329445234e-05
-5.4752658833448e-06
-3.04851982613923e-05
-3.90362647374682e-05
-5.27839492430716e-06
-2.94331841308441e-05
-1.93104574976564e-05
-3.58549989042453e-05
-2.22665477144961e-06
-2.55683276828925e-06
-2.48177439972027e-05
-5.93110123841221e-06
-1.62969756048661e-05
-2.29234781542714e-05
-8.69171909144425e-06
-1.51731379024692e-05
-1.45809023423036e-07
1.5879762012786e-05
4.53434423340215e-06
-1.99482648485142e-05
-3.56653612266109e-05
-8.96312919336048e-06
-1.08221565244141e-05
-3.54517148756276e-05
-6.24862523234422e-06
-3.68053120689752e-05
-6.35038651163527e-06
-2.11470219509167e-05
-3.30978221103183e-05
-1.03167019375252e-05
-2.42203635559751e-05
-3.80179693934608e-05
-1.79742698195477e-05
-1.41298669739464e-05
-4.10653419480454e-06
2.45964152241431e-06
-1.86437013592523e-05
4.77180957364497e-06
3.91174314230327e-06
-2.63583255073517e-05
-2.68649444352186e-05
-2.25270189182829e-05
-6.11028168730551e-06
1.05091659704302e-06
-3.59681556958192e-05
-4.14279148792112e-06
-2.65791409260116e-06
5.25136882730088e-06
-3.99871046873908e-05
-3.1039821478734e-05
-6.5127552455428e-06
-1.15809315636892e-05
-6.61220140507742e-06
-1.82917852185872e-06
-2.0262038724577e-05
-1.07650392547824e-05
-2.33722270390343e-05
-1.69048023317905e-05
2.40942333690757e-05
-4.42720785999253e-06
-4.22858794191427e-06
-6.66611426743736e-06
8.22628501123567e-06
4.46699701463557e-06
2.36352851407092e-06
-1.307328190378e-05
-8.2779495245719e-06
-8.50825576370324e-06
1.08920600540256e-05
-1.64800560512948e-05
-4.91707402283507e-05
-1.40648075367571e-05
-2.20530315526382e-05
1.60909413308591e-05
-2.72082479138394e-05
-3.39964567387503e-05
3.14488839698795e-06
5.49478362180245e-06
-3.50139074416508e-05
-3.41654665042599e-05
-4.62953964651123e-07
-3.92847946848787e-06
-3.15366186697962e-05
-2.69653506804084e-05
8.14577099458951e-06
1.55556068475168e-05
-1.23212567032949e-05
-3.53964768803759e-05
1.06120013332947e-05
-2.13679187072276e-05
-2.61738979835788e-05
-1.92453181501567e-05
-1.40685320840716e-05
6.9329488609623e-06
-3.26687166225612e-05
-2.28526151175029e-05
-3.99513374782363e-06
-1.32486303987007e-05
-6.02102256005235e-05
-2.84082372616954e-05
-3.31066223756155e-05
-3.0179501916017e-06
-4.62994373665042e-05
-2.03761500927566e-05
-1.51208881216255e-05
-3.17192060961575e-05
-4.40219823541525e-05
-2.31564360647934e-05
-3.22916896906812e-05
-2.69385648894165e-05
2.30146139908447e-05
-7.72606787679235e-06
-1.57074312594137e-05
-1.61182771362135e-05
2.13520057273368e-06
-6.26416210083395e-06
-2.77613667533333e-06
-9.87941557576304e-06
-1.86010060053593e-05
-1.4920238467734e-06
-1.00959979487711e-05
-3.81943335324591e-05
-1.63345076453609e-06
7.27788990464492e-06
-3.094284714347e-05
-4.08812423637533e-05
-2.93035003224148e-05
-1.26249873040378e-05
-4.88434064984844e-05
-4.59155523135758e-05
-1.89512033057218e-05
7.71529089897135e-06
-1.35912942823375e-05
-3.69874768682962e-05
1.66371244013528e-05
2.15442168307681e-05
-7.02060333431454e-06
-5.70063843193271e-06
1.54596540146256e-06
-9.08654288798663e-07
1.51074547316045e-05
-4.68768780402226e-05
-7.91865166501168e-06
-1.15425630430358e-05
-2.35249966401626e-05
-2.59626199273086e-05
-3.38224075780664e-07
-3.41364477669397e-05
-4.05983230893222e-05
-3.25812154833096e-05
-1.79668910981198e-05
-3.86376541441062e-05
-3.16786504617198e-05
-2.4787541586157e-05
-1.82474906785379e-07
-8.76163784578628e-06
-2.07857038000019e-05
-2.4087081743555e-06
1.05129424968832e-06
-9.36206467527674e-06
-3.12414628329109e-05
1.4345348395287e-05
-6.33660632752438e-06
-2.68671341174147e-05
-1.1049981468325e-05
-3.42273763665216e-05
-4.62147833495428e-05
-6.31102957968545e-05
-4.60080803327495e-06
-1.88691814964395e-05
-3.79917578794048e-05
-3.16439595824302e-05
-1.23665225124838e-05
7.99995049205303e-07
-1.31078118587798e-05
-2.00983187367926e-05
-2.84599042463029e-05
1.93198779379966e-05
-9.36991929175079e-06
-4.95198069291938e-05
-2.52752143986461e-05
4.77915054168009e-05
-1.38520970188442e-05
-3.0873603894922e-05
-8.74972838856574e-06
-1.35259604763417e-05
3.62512777308072e-06
-3.71803747866368e-05
-3.00707197765852e-05
1.03123287833819e-06
-4.88440446691074e-05
-6.90588450454042e-05
-5.46198626947033e-05
-3.597134084872e-05
-2.16829157483288e-05
-4.11021801609582e-05
-1.58151733759977e-05
1.14067461212309e-06
-5.43429729424624e-06
-2.69533104467151e-05
2.3599001949305e-06
3.08674543639684e-06
2.57230607480087e-06
-1.36589958936806e-05
7.10009442633609e-07
-2.45393013512159e-05
-2.0021044961055e-06
5.81684916197661e-06
-2.89140942239981e-05
-1.22996836633097e-05
-1.68261491506874e-05
-4.24973284428531e-05
-4.3788380204691e-05
-2.59353707574308e-05
-4.03788380905587e-05
-2.9412871553131e-05
-1.31305455436183e-05
-2.80334362715689e-06
8.04321048544535e-06
-1.34488809677173e-05
-5.01225149935836e-07
9.95359568382296e-06
-7.59629295560844e-06
6.61384666130614e-06
6.27217719550144e-06
-1.11608023385942e-05
-7.86297427734595e-06
2.90858158541123e-05
-7.01573095803819e-06
-1.29768755630774e-05
-3.16085301241885e-05
-8.17467718606043e-06
-1.76110566437541e-05
-4.06568537819462e-06
-2.69476388504455e-05
4.00671068043309e-06
-1.68627505170397e-05
-3.68003862170537e-05
-3.91018071319908e-05
-3.71005596185833e-06
-1.33294207072832e-05
-1.31914361989566e-05
-1.44997285022632e-05
-3.72937442907841e-06
2.07231225911542e-05
1.11406393215261e-05
-1.23691893841806e-05
-2.29086345204229e-05
7.10072662253728e-06
-1.48904494116429e-05
-2.78886789336955e-05
-2.26115852599793e-05
-2.00100896161912e-06
-1.61243374330169e-05
-3.3636842666508e-05
-3.808943392663e-05
-7.00173296038421e-06
-3.16708665006853e-05
-1.40180408246813e-05
-5.02000382353889e-06
-1.7758320112093e-05
-2.58524975968543e-05
-1.7813490928147e-05
-1.40093823466177e-05
-2.83244694995682e-05
-5.73014993355799e-05
1.0260110051134e-06
-1.73420752820655e-06
6.98040731306217e-06
-2.08800369465445e-05
-7.0484808885249e-06
-1.66279584810417e-05
-3.87008106430086e-05
-4.11380418989432e-05
-8.61940864036806e-06
-8.73886217894398e-06
-3.60713917045808e-05
-3.07113460064406e-05
-1.01415283843871e-05
-7.36803716142067e-06
-2.24125958232325e-05
-2.23732909352294e-05
-1.92119030448791e-05
-1.13067670660998e-05
5.8720753605572e-07
-2.48379508136175e-05
-1.8105649952985e-05
8.69113978608195e-06
-2.79132400342574e-05
-3.78198330661819e-05
-2.90789962887229e-05
-1.28255797635256e-06
-1.01659068354748e-05
-3.65690683271187e-05
-1.32532110824867e-05
4.64833895854367e-06
-1.23897080465259e-05
-3.54580456304364e-05
-2.37511504648982e-06
1.58054785307672e-07
-3.49303717248707e-05
-1.80141601298561e-05
-1.93076119173876e-05
-1.40095585738707e-05
-2.66184383229097e-05
-2.68430126901939e-05
-3.65680944048402e-06
-2.48991026573076e-05
-8.48344565636335e-06
-1.21632221748869e-05
-1.13132797973504e-05
-3.53936066729349e-05
-3.05089893345118e-05
-7.57505498181823e-06
-3.24528238840515e-05
-1.34504138137761e-05
-1.21326653084237e-05
-1.72980204230585e-06
-1.51044802094113e-05
-2.11437483578353e-05
2.63846038701093e-06
-1.67089778783409e-05
-8.63847492290489e-06
-7.9240470761589e-06
-1.02977695056096e-05
1.5682720307142e-05
-1.22088709406926e-05
-3.46737808002653e-05
-2.5191516186032e-05
-6.05931999768065e-06
-2.18377589416897e-05
-4.42636530968868e-05
-3.37054806243306e-05
-9.34926252366456e-06
-2.41857994181249e-05
-2.09189112645705e-05
-8.89190509784918e-06
1.70301143852628e-05
2.06643638259109e-06
-1.47023396166367e-05
-5.51152853612922e-06
2.21075811020887e-05
9.93116423215148e-06
-3.85694453841652e-05
-3.61866334520442e-05
-4.43074113620693e-06
-2.70700438379661e-05
-5.20899213652247e-05
-2.21455603360722e-05
-2.51630809381764e-05
-1.05468778911242e-05
-4.58735426402292e-05
-2.12219561543839e-05
-7.20351715366993e-06
-3.23363704066101e-05
-3.10748515426016e-05
-1.81735448676307e-05
-4.13876644172273e-05
-3.26714538948824e-05
-2.28684852840854e-05
5.14545774880445e-06
-7.7842329648426e-06
-1.20289211943551e-05
-5.09933283854366e-06
1.45855599414525e-06
-2.10273075539246e-06
-2.30958663709244e-05
1.14737019384792e-05
3.58607268801635e-06
-3.14572096615003e-05
-3.61932384209756e-05
-1.31030640926825e-05
-9.10055801990581e-06
-3.07983843775091e-05
-3.48177336415646e-06
2.17104056444694e-06
-6.60564704703391e-06
-4.60146574069497e-05
-2.41704356630294e-05
-1.79516048011553e-05
4.51096752232855e-06
-1.50713843474123e-05
-1.06181529504448e-05
-1.39536114874947e-05
2.26577351662532e-06
-1.77608900856503e-05
-3.70598150528547e-07
4.86046679037854e-06
5.69701366104425e-06
2.0634457223461e-06
-1.65189867007266e-05
-4.60388513874686e-05
-3.02396452236818e-06
-2.00096086138301e-05
-5.02695272592586e-05
-2.54285467204109e-05
-4.48814441146687e-05
-6.89838613647903e-06
-1.73376476704068e-05
-2.16299019670963e-05
-8.9902793842044e-06
-3.72930655278671e-05
-1.36433013162108e-05
-2.39371335789418e-05
-1.3336973651113e-05
-1.95472975350653e-06
5.53460345410111e-06
-9.32419572392112e-06
4.14501800908635e-06
-6.17145407012175e-06
-4.68619757924139e-06
-3.58116363879325e-06
-2.85025865493573e-05
-3.79357273439354e-05
-1.0428684635891e-05
-3.70096502648234e-05
-1.36479512886643e-05
-2.23021657487494e-05
-1.39821743452414e-05
-2.40022907724858e-05
-3.30775056634741e-05
-3.33862186615263e-05
-2.4839954498035e-05
-3.84386083942913e-05
-3.42496697038595e-05
-1.01761160678057e-05
-3.23314608046703e-06
-6.23658166551272e-06
-8.49847170761929e-06
-1.49395156301742e-07
2.97433922059457e-05
7.96636855953752e-07
-1.59235926619319e-05
-1.78050801526399e-05
-2.16841870207237e-05
-4.02744313800876e-05
-2.83220181249109e-05
-3.23656090473584e-05
-6.13188068261926e-05
-3.74829898093365e-05
-2.36141939320312e-06
-3.90881085137979e-05
-3.44281619728011e-05
-4.06073928094941e-05
-1.12047448971212e-05
-2.05116556117527e-05
-1.43793240719113e-05
-2.73910302369583e-05
5.00548589270888e-06
-1.79475967201089e-05
-1.19321079976589e-05
-1.08704472479861e-05
-3.03939864343463e-06
-1.6009781254587e-05
-3.1969982319696e-05
-1.2164655687109e-05
4.67338432211813e-06
-1.83988265558413e-05
-3.37919960177292e-05
-2.68318056653458e-05
-4.37000949786105e-06
-1.74959436574587e-05
-4.77128130795179e-05
-3.30380656911688e-05
-1.89394420331993e-05
-2.4056358265874e-05
-7.55417533083798e-06
-3.87906570181802e-05
-6.10206912265135e-06
-9.56648185676821e-06
-4.59084974215549e-06
-1.81159833144705e-05
-1.64741551888765e-05
-3.72451468404616e-06
1.75905831339923e-05
-1.66507691567363e-05
7.83743961344654e-07
1.3460511753369e-05
-1.51208756586849e-05
-3.07875885284563e-06
-1.2996816955693e-05
-2.73702759164891e-05
-2.05977379072378e-05
-3.97435884756023e-05
-2.55575253881056e-05
-3.66409121147547e-05
-5.14179391290692e-05
-5.39572340693607e-05
-2.20215939599016e-05
-4.24981344781611e-05
-1.58571662705517e-05
-2.26553128426288e-05
-3.75788526986384e-05
-1.31803012160396e-05
-2.27739549354958e-05
-3.27064302760539e-05
5.32593173783644e-07
4.34037729508422e-06
-2.39036911052031e-05
2.22878473222318e-06
7.99736184036607e-06
-4.41919689603453e-07
-1.65393854281405e-05
1.62375990431755e-06
-2.71189839182673e-05
-3.77180509028856e-05
-2.04618744885154e-05
-2.26155777711436e-05
-1.74898467786097e-05
-2.78981976422124e-05
-3.65320685532574e-05
-2.34895052275561e-06
-8.35214075843407e-06
-3.13713225744899e-05
-1.86763052457273e-05
3.77693387015108e-06
-4.3780371510571e-06
-1.6615389758222e-06
2.60418439841067e-06
-1.59088840610993e-07
-2.73688252341569e-05
-2.66594496257351e-05
2.7371036018232e-07
4.97279735288526e-06
-1.65302779754952e-05
-2.27374634582072e-05
-1.3614014104936e-05
-2.26249567499211e-05
-2.53227862037674e-05
-3.04372970387969e-05
-2.85836908698971e-05
-2.59021176142837e-05
-2.87550809266357e-05
-4.55909562343942e-06
1.03442220695355e-05
-5.97585266872785e-06
5.10766892260893e-06
-5.19587773553122e-06
-5.25176198252625e-06
-2.88119974384142e-06
6.18178859271904e-06
1.71880408141747e-05
-2.3258659729476e-05
-2.32058099643587e-05
-1.83510696311365e-05
-2.22553942149989e-05
-1.1537142205383e-06
-4.81062203293234e-05
-1.88816281992747e-05
-2.14511558473013e-05
-6.04607860574833e-06
-2.66827071726786e-05
-3.69084863888725e-05
-3.00946947191957e-05
-1.25791628563793e-05
-9.27507885970448e-06
-4.85881076464918e-05
-2.09203270261512e-05
3.9692448672661e-06
1.90926591801619e-05
-1.31288379916613e-05
-1.15385287019409e-05
2.08348043812063e-05
1.29679745288378e-06
-2.22432388871518e-05
-4.95568895451319e-06
-1.18098936975529e-06
-2.65826944472081e-05
-5.50572583992605e-05
-2.86790601602522e-05
-1.90178158207279e-05
-2.57293231909854e-05
-6.16581265257499e-05
-4.47721370325579e-05
-2.72383640479286e-05
-1.48319591549956e-05
-4.3387449744553e-05
-2.38920390709989e-05
-2.53545342690688e-05
-2.54296294099712e-05
-2.98385001751157e-05
9.80970416007241e-06
-4.17943040972691e-06
-3.28659228272658e-05
5.13384247887736e-06
2.53605602024043e-05
-3.08288878662335e-06
-4.24769346547939e-05
-2.1212457909308e-05
-5.29117899219801e-06
-2.2336916415008e-05
-2.21823937480481e-05
-2.58655667824721e-05
-2.56181385846147e-05
-3.7517501428824e-05
-2.96789349270609e-05
-6.68629139181921e-06
-7.96706546053641e-06
-1.094447207887e-05
-2.92594585083497e-05
-1.06576344870596e-05
-5.23191561408038e-05
-3.21517048253084e-05
-1.17651969924309e-05
9.61113036399575e-06
-2.34608602191469e-06
4.01510046192271e-06
-3.41920267048005e-05
-5.81215081460546e-07
1.96325507665865e-05
-2.41208909240258e-05
-1.05509601860872e-05
-1.7123552138074e-05
-1.76585306946654e-05
-4.74290062967419e-05
-3.57157443733071e-05
-1.80083761548453e-05
3.30017473699603e-06
-4.97916363673761e-05
-2.21731126569401e-05
3.1659281189121e-06
-2.45002299918839e-05
-3.84192045190566e-05
1.51806243348673e-05
-4.51126410666216e-06
-5.17404299561629e-06
-1.46685905839649e-05
-2.92997332631572e-05
1.09274052319502e-05
3.41210322617143e-05
-2.2860794559544e-05
-2.09310661148429e-05
-1.0062278579155e-05
-4.11030175110621e-08
-1.90376614541043e-05
-1.98994744231621e-05
-1.79509988501934e-05
-6.09002591773121e-05
-6.4996741861607e-06
-3.47425901916872e-05
-2.3241656955099e-05
-2.2950211570825e-05
-1.65391249712048e-05
6.41375456919013e-06
-2.37251248500902e-05
-1.5705896559252e-06
7.67796495755416e-06
-2.87676433883252e-06
-1.03991073814214e-06
-2.86357939624392e-05
-1.58139266911972e-05
-7.0900697004262e-06
-7.12169971140717e-06
-2.8812270138504e-05
-1.09495021414697e-05
-1.03896742899652e-06
-1.82570466521341e-05
-3.42165612825276e-05
-3.47932733886162e-05
-1.54889632937938e-05
-1.49986034409355e-05
-4.45858909206692e-05
-4.37679502089703e-05
4.59637932166176e-06
-3.28573627345592e-05
-5.35188172877168e-05
-1.92478397039213e-05
2.03340128390831e-05
-1.26706164499295e-05
-1.03429314361298e-05
7.08447535111724e-06
-9.09933898657069e-06
-1.41061335145726e-05
-3.9365082658797e-05
-5.13790309492199e-06
6.45896235208291e-07
-3.1715043965427e-05
-5.44392043177637e-05
-2.76055732039042e-05
-1.38599736550714e-05
-5.41475583361412e-05
-2.30383552594208e-05
-1.73815736738857e-05
-2.37080666658362e-05
-4.41835087225714e-05
-2.42767059369022e-05
-3.15269178654272e-05
-2.5217656010994e-05
-2.39563094173583e-06
-1.69388350265261e-05
-5.71930367670356e-06
-3.26335812213442e-05
-8.33735570511108e-06
-4.15678869818651e-06
-1.29432946211793e-05
-2.77778071840679e-05
-1.27927566575085e-05
2.00427762245855e-07
-1.18868332361683e-05
-4.05320920648907e-05
-2.17577883450085e-05
-7.56101900893142e-06
-3.38609267483553e-06
-3.90183098130863e-05
-4.13514511891449e-05
-1.05480346713606e-05
-2.64253083488169e-06
-2.16558778334085e-05
-2.44761496174045e-05
1.9528487096209e-05
5.65796063128466e-05
-2.57202340202317e-05
-2.03231520825846e-05
2.78333271930332e-05
1.14241544118859e-05
-4.54747211034847e-05
-3.57520664086439e-05
-5.61686108539425e-08
-8.17060152965781e-06
-4.66520330788549e-05
-3.15698197474198e-05
-3.00479887917242e-05
-1.25062373028383e-05
-4.97093361892018e-05
-3.63328156679247e-05
-2.2064046899351e-05
7.35369556620503e-06
-1.58422374310277e-05
-1.76544222070277e-05
-7.37952447934178e-06
2.85789776197888e-05
8.84525853240753e-07
-4.01561454895378e-05
-4.2804081309638e-06
2.2728629205506e-07
-3.02839847009078e-05
-3.42525019393732e-05
-1.75352266101841e-05
-3.45911531756582e-05
-2.47772417186363e-05
-5.55277756144662e-05
-1.39146316805184e-05
-4.66046466421958e-05
-6.01473308448291e-05
3.18958616046666e-06
1.04155272047504e-05
-3.49386599949688e-05
-5.04171184238234e-05
8.71398505770112e-06
1.41814193870336e-05
-2.10450802520702e-05
-2.83620963495788e-05
2.5983155056322e-05
1.61095395098474e-05
-1.67341039453387e-05
-2.00042898146783e-05
3.07883701268264e-05
-2.45744652144343e-05
-4.87205062450115e-05
-3.77414705723107e-05
-3.04837524124984e-05
-3.84610978083209e-05
-4.01818572353124e-05
-4.46405661324606e-05
-1.11600432882964e-05
-1.34370668177339e-05
-1.80453336938617e-05
-2.13725609501064e-05
7.36169181452726e-07
-8.61568588588659e-06
-1.77164560330849e-05
2.44308136220913e-06
1.09757248073783e-05
9.05140128218534e-06
-3.32383909641811e-06
9.89271384304684e-06
1.49094608493556e-05
-7.51979029894417e-07
-2.76070345575932e-05
-4.027154847148e-05
-2.21382823210052e-05
-3.79886003747116e-05
-4.16573111627103e-05
-4.03311329015734e-05
-2.07481987528666e-05
-3.38031121425724e-05
-3.92569734832599e-05
-7.22121679432572e-06
-1.35016691848846e-05
-2.78883748198959e-05
-4.01063236456138e-06
1.82433230403785e-05
-2.15070039617389e-05
-5.90824502045485e-06
-1.72528813130486e-06
3.41651236875905e-05
3.50911624818367e-05
1.2249250844667e-06
1.05738534935759e-05
-1.01305636652233e-05
-2.52233532160807e-05
-3.54011890311793e-05
-1.72647054373568e-05
-4.63119433968137e-05
-4.78160720612598e-05
-3.30751551405819e-05
-4.85418598756132e-05
-1.11563868035988e-05
-3.7029365766422e-05
-6.3605428482666e-06
4.87198923520226e-06
8.63360831435828e-08
4.52690761714229e-06
-9.10951804950885e-06
-9.52799492870109e-07
1.19384389065775e-05
-2.3519913132064e-05
-9.69713094798839e-06
-2.16600481379547e-08
-2.63407444001737e-06
-4.75178228328391e-05
-4.93003751031607e-05
-2.43834814531416e-05
-2.22445847522962e-05
-6.35734439340507e-05
-5.23953525441692e-05
-6.11671290930082e-05
-5.51911162874713e-05
-6.33449485159925e-05
-4.00182184832961e-05
-5.2484061251295e-06
-7.56719830032951e-06
-2.88506371982454e-06
6.27730076199307e-06
1.11748168206578e-05
9.49954911675989e-06
5.85494213351801e-06
4.61112759932089e-06
-8.43456852884828e-06
5.50404352350344e-06
-2.67178023187862e-05
-7.03314849633768e-06
-1.14990304194771e-05
-1.56954164317086e-05
-1.90114128725993e-06
-5.387336851759e-05
-3.18988986221979e-05
-2.31463155310709e-05
-4.0616779418136e-05
-4.07945445608892e-05
-3.26236914700421e-05
-4.29456779210662e-05
-2.14328733769257e-06
2.64912835647187e-05
-1.81682028028646e-05
1.62448271395747e-05
-9.83231951120305e-07
2.35623750133071e-05
1.03898796770735e-05
6.10385274156526e-06
1.62585734994665e-05
-1.07063912050399e-05
1.91886974472705e-05
-2.03634259888225e-05
-2.08856152709936e-05
-3.88778181954505e-05
-4.17583136856431e-05
-2.97889495084111e-05
-4.40525374130976e-05
-5.0086578742522e-05
-3.43368138232596e-05
-3.75257132530945e-05
-3.9557775166532e-05
-5.68399107528035e-06
-3.34097685593315e-05
2.92646517857005e-07
-1.27430335821173e-06
-2.79216816338072e-06
1.64938201846031e-06
-2.40882618979223e-05
1.97725055767333e-07
-6.32850042650688e-06
-1.32949140691728e-05
5.8002487405582e-06
-2.31967220852907e-05
7.3586412525984e-06
-3.44553792670224e-05
-2.32569046363237e-05
-3.48151636529193e-05
-5.0853421152367e-05
-2.0769593343987e-05
-3.9015803905273e-05
-3.10252793136295e-05
-1.14214597649502e-05
-7.40796474366411e-06
-1.26466055817925e-05
-7.03972543606822e-06
5.35604936793353e-06
-6.68716374178033e-06
-1.12531615475891e-05
8.25447380058759e-06
-9.65056399927719e-06
-1.00121031841695e-05
-4.89265823039732e-05
-3.2203791297041e-05
-3.7890377416312e-05
-4.1113590712272e-05
-2.65977492471789e-05
-3.3344156297226e-05
-2.72061534475208e-05
-2.81794661964508e-05
-4.01712003652828e-05
-2.69274991391836e-05
-3.38133841847306e-05
-3.9265602297333e-05
-1.18539484071744e-05
7.05711914077778e-06
-1.0982100094625e-05
8.54236899531682e-06
2.82283018284176e-05
-1.45425927573643e-05
5.63571440022185e-06
1.59801338033056e-06
8.67156554209853e-06
-3.16200127521247e-06
-2.38818087905876e-05
-2.22378082540315e-05
-3.05478092819226e-05
-1.73690773636567e-05
-4.27307083126973e-05
-4.61553142231566e-05
-4.20501263188897e-05
-3.26147661536342e-05
-3.46480804641296e-06
-1.87698501034606e-05
-2.6034491665826e-06
1.59932621054748e-05
6.3436502248548e-06
-8.07309974544524e-06
-9.48889532221205e-06
3.79346178354684e-05
4.64891593009903e-05
-1.58602973283079e-05
-3.28810799935905e-05
8.26299661093829e-06
-2.73315424244018e-06
-3.2770055208313e-05
-4.67929863248454e-05
-2.58187555594123e-05
-3.57408419038484e-05
-4.62777053441577e-05
-5.60527558284791e-05
-2.70458230532153e-05
2.59226986411557e-06
-5.70890186979222e-05
-3.90803472990148e-05
-2.25221875389526e-06
-1.49335731159894e-05
-3.29844372790627e-05
-6.89369107868044e-06
3.82741625215748e-05
2.4840070520539e-05
-5.72389756470976e-06
-6.32020133785274e-06
2.8535121765693e-05
1.17147109040144e-05
-8.18175444970111e-06
-1.24098851244708e-05
-1.34364146170477e-05
-3.35804333336351e-05
-3.92669012745423e-05
-3.69947560164103e-05
-1.44769819208723e-05
-5.08697861680032e-05
-5.10522592134103e-05
-2.1409581215074e-05
-1.47417369649883e-05
-3.13353315484916e-05
-3.24891375529925e-05
-1.1450648430222e-05
-1.37652415457943e-06
-1.6558539004985e-05
1.3971135002628e-05
4.98597487717096e-05
-6.96612534193694e-06
-2.18020205112658e-05
6.16874380581811e-06
3.30319625719816e-05
-3.84940068762259e-05
-5.60409475422796e-05
-1.67075440131803e-05
-1.63649531261585e-05
-4.48158800967717e-05
-5.61000982726475e-05
-2.53731452515934e-05
-1.65852586247518e-05
-5.26490194253202e-05
-3.63449866532753e-05
1.31315397790768e-05
2.48787516534042e-06
-2.70940790440653e-05
-1.49854455563842e-05
3.02004229423887e-06
1.93279735775367e-05
-1.80876107562679e-05
7.41982714749154e-06
1.12623417863946e-05
-8.02099523098973e-06
-1.77353511264957e-05
-3.08833424564955e-05
-3.76075461561544e-07
-4.65564230058636e-05
-1.56047708534912e-05
-2.01472600765208e-05
-1.9618618280628e-05
-2.89772240137311e-05
-4.75550741591862e-05
1.01228881392035e-06
1.55282116379022e-05
-7.38348861453861e-06
-1.04754658124241e-05
2.28143525398533e-05
3.82919257182493e-05
2.53239814700235e-05
-1.54121808980798e-05
3.49458932085058e-05
3.40718187496264e-05
-3.32356121762064e-05
-2.472844280974e-05
2.75997473323318e-05
1.06203829923319e-05
-4.06027127473525e-05
-4.94126343572358e-05
-1.99206547838509e-05
-3.51717581345512e-05
-5.38600267363096e-05
-5.39967251664934e-05
-4.92328907612641e-06
-1.50837816772752e-05
-3.26473390248193e-05
-2.7049107261514e-05
-6.28226509206302e-06
7.64756986552961e-06
-1.58223010210569e-05
4.16226429968328e-05
-5.81776853041742e-06
-2.79472189402478e-06
-2.83072435624521e-05
-2.92377073280479e-05
-5.87218051744529e-07
-4.62429019593092e-05
-1.86155872369462e-05
-3.6650586310724e-06
-4.31660820680854e-05
-7.63342782691501e-05
-2.63427441658823e-05
-1.91802451857533e-05
-2.04888169452527e-05
-3.25678006855067e-05
-3.30122937050951e-05
2.94429320362927e-06
-2.99859947397634e-05
-3.05675683873694e-05
-1.54287744276046e-05
2.71463035316212e-05
6.04741423028224e-06
-2.5367513882165e-06
2.49262890042258e-06
2.52213931583073e-05
-2.32441562278781e-05
-8.26171303133345e-06
-8.76432535448024e-06
-8.10191091772983e-06
-4.92949162722398e-05
-4.36924569243674e-05
-5.08718602840493e-05
-3.75915375528942e-05
-2.42481487373431e-05
-6.86099701456716e-05
-5.03396661788375e-05
8.23688989866938e-07
2.08953339257135e-06
-9.49001113141974e-06
1.18340972251518e-05
-7.73195822194886e-06
-2.95831318087349e-06
1.72060729026403e-05
7.79646261614163e-06
1.43923097166399e-05
-7.36254461937531e-06
-1.29026034649178e-05
-3.07857889491631e-06
-3.83516511696678e-05
-4.85444886978328e-05
-1.81210415078585e-05
-2.35004220946359e-05
-4.65618173890275e-05
-4.94386573772528e-05
-7.78031502828169e-06
-2.36226277489505e-05
-3.76783656436364e-05
-2.48730528125749e-05
-2.191861096504e-05
1.31534236205452e-06
3.65852105856834e-06
2.24775101336448e-05
-4.12794972356959e-06
6.30732379715003e-06
-7.66175256299774e-06
7.34927767738459e-06
1.41417399299078e-05
2.255106410662e-05
-2.63958555169885e-05
-3.08255703291056e-05
-2.46912483869118e-05
-4.54672682815035e-05
-3.29544333754364e-05
-6.07162975886014e-05
-2.20695619602639e-05
-2.03808812161506e-05
-2.82719779738258e-05
-2.06214189675378e-05
-3.86999967340241e-06
-1.66464519922647e-05
-2.90898966010455e-05
6.40499952041373e-06
3.32161690342717e-06
-6.61512826447344e-06
-3.19271409642478e-06
5.26765830877852e-06
-4.28650610577078e-05
-1.40159354067884e-05
-1.92101467522023e-05
-3.57456678334278e-05
-4.45952071294012e-05
-3.99091985494801e-05
-5.42020311311531e-05
-2.44423206910557e-05
-3.09567169345028e-05
-4.33205867414914e-05
-2.75402362481327e-05
-7.4899255744884e-06
-2.86531282994687e-05
-1.53347981818026e-05
1.64756960491817e-05
8.10156869988832e-07
7.46948528593129e-07
4.16370555282061e-06
-7.06766797397543e-06
-1.55848871708288e-07
-2.63207360433774e-05
-2.87721556260476e-05
1.07828824821439e-05
-1.64301903700683e-05
-9.70863910943667e-06
-2.42571744838327e-05
-3.70431853815496e-05
-1.17532639893863e-05
-2.86340938753094e-05
-3.92901057455507e-05
-2.65123470615329e-05
-9.0744559154883e-06
-3.569364915206e-05
-2.32633467369733e-05
-1.79872584756724e-05
1.71577106756281e-05
-4.23895285848362e-06
4.41018767622325e-06
6.4700148839035e-06
8.72758431077454e-06
8.89180785364161e-06
-7.30175626660837e-06
1.48933380467881e-05
2.91251647803053e-05
-1.31856786902712e-05
-2.79027972801291e-05
-2.61183838690294e-05
-3.50603563363376e-05
-1.73882352718687e-05
-1.21519590666783e-05
-3.15614316478476e-05
-3.55265515443933e-05
8.06356804561743e-06
-9.44328687487904e-06
-1.10511443250957e-05
-2.93990894456026e-05
-1.33369476495447e-06
-5.52874882634386e-06
2.42151668773975e-05
-7.64013340482291e-06
-1.55587426817035e-05
1.52967823524381e-05
1.04729817575236e-05
-1.08672055068569e-05
1.20986575296144e-05
-6.36098556033326e-06
-2.3536080316661e-06
-3.93256744167421e-06
-2.7566644923402e-05
-1.25559062749717e-05
-1.54243206264094e-05
-4.03569285320776e-05
-1.25894703361944e-05
1.24299093715586e-05
-1.92036380685411e-05
-2.84095469908351e-05
-1.79125986243382e-05
-6.25718065734409e-06
1.71525270504677e-05
4.85598508810773e-06
-4.61937024840524e-07
1.2863736307711e-05
-1.35226916989357e-05
-2.1480787144957e-05
-3.56482901718278e-05
-2.24359040058738e-05
-2.62137816629456e-05
-3.42708592597172e-05
-4.1825990574702e-06
-4.5480963199689e-05
-6.25513767476931e-05
-2.44722653785275e-05
-5.71213746607901e-06
-3.61849955799893e-05
-4.17851083919035e-05
-4.50295634796186e-05
-2.72499526069109e-05
-2.89416467271079e-05
-3.51944486561171e-05
-6.23434795159179e-06
-7.88985178066667e-06
-2.08626517887724e-05
-1.12088257183293e-05
1.4980359030856e-05
-2.10790430116109e-06
-2.2132664715389e-05
-4.79930783791554e-06
-1.70867926040802e-06
-5.3101105722871e-05
-4.27499967267253e-05
-3.37350636743277e-05
-1.53446004684782e-05
-3.84409824632115e-05
-4.05395209690606e-05
-4.43616385559286e-05
-2.33244765699313e-05
-1.88641644931361e-05
-1.900731873713e-05
-1.35003879145008e-05
-8.21642382448214e-06
-4.76320263883531e-06
-2.06011160539178e-05
-8.78402650585525e-06
2.25192036046774e-06
4.05160712509717e-06
-3.25630892574667e-07
2.58809016566035e-06
-2.04462872254756e-08
-1.10008935689681e-05
-4.2930922680581e-05
-2.90747175301561e-05
5.65470197996747e-06
-4.06617319994136e-05
-3.9930778555438e-05
-3.21208555963731e-05
-3.42641813278578e-05
-1.96851818528748e-05
-4.69261968737396e-05
-2.00445192758094e-05
-2.76613397394009e-06
-1.04750548935772e-06
-9.1193499154671e-06
2.75334560574647e-05
2.97150771956186e-07
-4.40415653701643e-06
1.52238697349861e-05
-5.36271260218234e-06
-3.26827317280602e-06
-2.46567268482111e-05
-1.08522556419927e-05
-5.89843234932123e-06
-1.65262228688797e-05
-3.73466493236763e-05
-5.15707742583422e-05
-1.49761765577931e-05
-3.06325719727521e-05
-4.33023719113729e-05
-2.53060960863591e-05
-1.78399304226463e-05
-5.14037019494803e-05
-7.63271008407876e-06
-1.33819966655539e-06
1.84094934580189e-05
-4.54046175016255e-06
-2.66541891954144e-05
-7.30506259284345e-06
-1.02127022717896e-07
-1.15653813687728e-05
-4.07546132599991e-05
-2.03470349839145e-05
-2.07419345252437e-05
-3.01952797302808e-05
-5.56369363398913e-05
-4.46066329300308e-05
-2.3909006199721e-05
-3.21075635223994e-05
-1.82054643321063e-05
-1.38770205205423e-05
-1.1029731679829e-05
-1.38376394566155e-05
-1.52394310302403e-05
-1.69313631468459e-05
-3.70367696164364e-05
-3.04032279542738e-05
-1.44030824927576e-06
-9.53067717327e-06
-1.95980646646179e-05
-2.09111625375274e-05
-1.87927000993689e-05
4.57626478016529e-07
-4.0929367921987e-05
-6.1679404674568e-05
-4.17771060042612e-05
8.04024734981279e-06
-2.02360382131375e-05
-2.935599159564e-05
-2.5266893170822e-05
-1.9606276473974e-05
-1.71794493738466e-05
-1.65836794599287e-05
-3.01815431455927e-05
2.06313431328528e-05
1.87582193612022e-05
-3.09846043483191e-05
-1.05568259118786e-05
1.23858457283708e-05
-2.62515635884659e-05
5.26091204077977e-06
2.56044998244499e-06
8.15872745265866e-06
-2.53282543753155e-05
-2.95038551927562e-05
-1.61436233545732e-05
-3.55279918860696e-06
-4.93296624823421e-05
-2.03262643953932e-05
-1.59897124833636e-05
-1.18942636787478e-05
-3.32409181198238e-05
-6.81160243843116e-06
-5.71937051864827e-06
-2.6668310908185e-05
-9.97064222057444e-06
2.67118210461134e-05
-3.45418259924129e-06
-3.32463885711964e-05
-4.43693792173884e-06
1.37252120028882e-05
-2.27120275244414e-05
-4.41601243029712e-05
-1.63592684172047e-05
1.44686810152679e-05
-2.135657726977e-05
-5.06421964535553e-05
-3.70210191347054e-05
-3.34513984532828e-06
-3.58940944333121e-05
-1.71437958694806e-05
-2.74113390684151e-05
-2.33808778062626e-05
-1.28241563805547e-05
-2.89299104572773e-05
-1.32085946972039e-05
9.28723805067698e-06
-1.82202347141412e-05
-2.33586312276588e-05
-3.418203995422e-06
-1.65695905359032e-05
1.10942683390219e-05
-3.16119919943466e-05
-2.05625164310805e-05
-1.03400298441254e-07
-2.39202283549082e-05
-1.41542453499576e-05
-4.00875695497932e-05
-2.21179857002018e-05
-3.39475939623152e-05
-4.73977276575278e-05
-9.43112226797063e-06
-3.24103184752268e-05
-4.61653695002723e-05
-2.33886360135207e-05
1.61157813641086e-05
-1.1845351418906e-05
-1.07412607360158e-05
2.59524611582791e-05
1.33526263086673e-06
-2.48595687062462e-05
-1.96362428288164e-05
-2.0711957713622e-05
-2.27585985750248e-05
-4.49533427503224e-05
-4.31875981228797e-05
-2.1278325647662e-05
-3.97875740014333e-06
-2.25054343727904e-05
-2.70272441040144e-05
-3.72847956444428e-05
-6.76353196879024e-06
-4.04948702948939e-05
-3.84013723168327e-05
-1.89206788221042e-05
6.3603309418146e-06
-1.38195692353616e-05
-1.94373737977042e-05
-2.09397259351191e-06
8.97194482139777e-06
-1.41969278708633e-06
-1.17417613405553e-05
-3.57643424556232e-06
-6.9488843042357e-06
-1.17841834461161e-05
-3.2806044961504e-05
-1.40139343879294e-05
-3.12306542298925e-05
-3.52901629226812e-05
-4.56001463175078e-05
-3.71950270597566e-05
6.64102763703602e-06
-2.9013677621535e-05
-5.12836942613846e-06
1.77273568238758e-05
-1.37002664611093e-05
-4.08731929034886e-07
-1.94887173239119e-06
-4.17963423164537e-06
-1.50093128427045e-05
-1.89658547551843e-05
5.96207390081569e-06
-9.23927358419571e-06
-1.99228633068568e-05
-2.49427474329146e-05
-4.25825269996422e-05
-2.74295157944688e-05
-3.37312575552755e-05
-4.34520833349672e-05
-1.76062431479379e-05
-2.78681698973125e-05
-3.88651298376561e-05
-2.74759811775201e-05
-2.68779637788715e-05
-5.77356127233618e-06
-1.05016931596262e-05
-3.1876261059065e-05
-2.26271624523384e-05
-6.61806232724483e-06
-2.28596453609211e-05
-4.51327099366003e-06
4.53826840121429e-06
-1.16816705577365e-07
-2.1253177108471e-05
-1.41184204781401e-05
-2.99461738420731e-05
-3.30239498258206e-05
-4.49944821940762e-05
-2.0993117963854e-05
-1.70727419209731e-05
-5.64457319631821e-05
-2.26275089919665e-05
-4.53626271646576e-05
-1.8000425237334e-05
-1.26767843469131e-05
-2.45303317490737e-05
1.10518518292341e-06
-9.85377986987961e-06
5.46748137155965e-06
-1.74214809751267e-05
-2.41151766201736e-05
3.23633691732713e-05
-1.0592820335819e-05
-7.08396114832951e-06
-3.40661672268799e-06
-8.53783562296687e-06
-4.15010834060858e-06
-3.93070695509192e-05
-3.17650789111836e-05
-2.39118513126551e-05
-2.37906142493692e-05
-1.7693957183012e-05
-2.63143358435625e-05
-2.66952185418406e-05
-1.59736395216305e-05
-2.5591806728834e-05
-3.52172252722204e-05
-1.09492301048319e-05
1.71449403200075e-07
-1.97627622799705e-05
-2.02824209524387e-05
4.8912922787885e-06
-1.19686569972305e-05
1.28738897122403e-05
-1.07376027769873e-06
-1.97010875682531e-06
5.32934092296819e-06
-1.4567079536272e-05
-1.23498624319197e-05
-1.79775258452578e-05
-2.83263542130337e-05
-7.44349134172007e-06
-5.82173544915193e-05
-3.53923946979385e-05
-2.55222192771744e-05
-2.94925737179319e-05
-2.88797194412149e-08
-2.3634548421499e-05
-2.51167735697239e-05
-4.1060618974605e-06
-4.367858062743e-06
-7.1342935141096e-06
8.78142721709604e-08
2.37568126307139e-06
-7.03156656215141e-06
-2.02911248525434e-05
-3.1606285260902e-05
1.46813546051068e-05
-2.5689214300464e-05
-4.27737271544944e-05
-1.25176815228992e-05
-3.53462170754389e-05
-2.10012536532053e-05
-3.11755945162961e-05
-4.76588064802858e-05
-5.63256742583083e-05
-4.5140829856139e-05
-5.18013321066042e-05
-8.35986776644084e-06
-2.92658450330325e-05
-2.2065899538775e-06
-1.45336066330692e-05
-2.02786041839591e-05
-2.6659990744547e-05
-1.47601710514108e-05
-2.58867254463617e-05
-9.27077273797409e-06
1.85679856340395e-05
-7.83112391286689e-06
-3.6650974924194e-05
-2.65679811938548e-05
-1.96022368498161e-05
-4.64006594542957e-05
-3.16956848354969e-05
-3.37987378624875e-06
-5.05040653268832e-05
-3.98894941201962e-05
-3.80286949212636e-05
-3.66241058345243e-05
-1.82562649273662e-05
2.6786005742642e-07
-1.39273429788282e-05
-2.53863690661739e-06
-1.98328977075771e-05
5.06726414030901e-06
1.67047725151143e-05
8.31089348610136e-06
1.62149838014088e-05
-3.11777577964019e-05
-7.28149296932263e-07
4.48516997660297e-06
-1.52549938101409e-05
7.17580965412533e-06
-3.44993331520194e-05
-2.5331615769435e-05
-2.99290294629769e-05
-2.62371980986504e-05
-9.5125003112402e-06
-4.96269828752411e-05
-2.44293521315371e-05
-1.89291378276648e-05
2.71886660559793e-06
-4.71382140606527e-06
-1.45648599931023e-06
5.77004746320644e-06
1.28283417489196e-05
-3.3529728288758e-05
-1.03570078977538e-06
-2.88607395313079e-06
5.33149299218297e-06
1.38117688696376e-05
-6.34508552539717e-06
-3.10083372576917e-05
-3.77847481222058e-05
-1.21298679538519e-05
-1.68905306960699e-05
-5.06934906798453e-05
-2.85543545656018e-05
4.00591815289811e-06
-4.17059760653486e-05
-4.42787781180951e-05
-1.76787598295343e-05
-1.53483456759717e-05
-1.82167165948727e-05
-1.23446867057378e-05
2.65814710282529e-06
7.81974945586478e-06
-2.31818590624167e-05
-7.64709192779246e-06
2.63392149268422e-06
-2.26025503478875e-07
-2.90135600485062e-05
-2.39790597902014e-05
2.43345566212427e-06
-1.05137967239237e-05
-3.88651941906058e-05
-3.72723957617279e-05
-1.14196553538377e-05
-2.30137919813267e-05
-4.13575258034319e-05
-2.89523875270681e-05
-1.89477347915484e-05
-3.27623410268781e-05
-3.04838155994005e-05
-2.88150701495939e-05
8.89936139976704e-06
-1.31580162876733e-05
-2.10801950526632e-05
4.77711769875819e-06
9.35008529307525e-06
-9.90947010509642e-06
-1.85763276535012e-05
-1.42997648264811e-07
-9.5941356860039e-06
-4.76010455061579e-06
-3.47532465409244e-05
-2.94867189167966e-05
-9.01928134025762e-06
-4.36309498137074e-05
-3.51085617040709e-05
-4.30070867791489e-05
-1.33560427792576e-05
-2.62613786112623e-05
-1.30672398326899e-05
-3.09183588271063e-05
8.90027661078177e-06
-2.21775393940637e-05
-4.55812059026832e-05
7.47713755543301e-07
-2.97693122433952e-05
-3.61793440300559e-05
-1.11064599774791e-05
-3.95286145771794e-06
-8.88057227708439e-06
-2.03376102356762e-05
-3.99988017187535e-05
-4.49073544749789e-06
-5.07377311806038e-06
-2.80426063149229e-05
-3.1601965186848e-05
1.36293293022273e-05
-3.35211574552925e-06
-2.90462850132869e-05
-2.57120620787807e-05
2.39177070527302e-05
-1.10121642077393e-05
-4.61937684567887e-05
-1.6930533650762e-05
5.3025799008844e-06
1.02185005416109e-05
-2.22324639338439e-05
-1.60906050106773e-05
1.25731343575425e-05
-2.77823510098906e-05
-3.24893950818205e-05
1.65027912139076e-06
-3.25618868888198e-06
-4.70390534893218e-05
-4.50043091516282e-05
9.16442549244066e-06
2.3742553367341e-05
-1.95475969047449e-05
-1.69102232868644e-05
-1.04123626481688e-05
1.03403534933619e-05
-6.08840653377835e-06
-7.04732532090584e-06
1.60513747839162e-06
6.07243993745479e-06
-6.01881096226939e-06
-1.64324875514944e-05
-1.08002726381208e-05
-1.34628697046449e-05
-2.51281677539996e-05
-5.95435986317605e-05
-1.66952399697543e-05
-4.55113982806163e-07
-3.92872672603088e-05
-4.49851232840631e-05
-1.94025764832588e-05
-1.32215757454871e-05
-4.70276908596145e-05
-5.03799948090567e-06
-2.89540442110069e-05
-1.46931074159142e-05
-3.55469493434294e-05
6.57875309424027e-06
2.74913302961979e-05
-1.07462636849431e-05
-3.80874450701651e-05
1.16747767954044e-05
-9.8180582806577e-07
-3.71546465339452e-05
-2.67094332934237e-05
-1.41820683468196e-07
-1.62780756746479e-05
-4.08233771395444e-05
-3.85945716441415e-05
-1.30654704632078e-05
-7.86501379353549e-06
-4.47912374317449e-05
-6.34018293345045e-05
4.27267743168076e-06
-6.88712037987541e-06
-1.4706599382411e-05
-1.19767117472297e-05
2.76033343621509e-05
1.36462865167814e-05
-1.90778288120279e-05
7.41629177284981e-06
2.84238100488605e-05
-4.20035452795187e-06
-2.7770808263709e-05
-3.47389941460891e-06
-1.51345783994103e-05
2.51205265102468e-07
-4.4454308094034e-05
-3.36619316850095e-05
-2.77247277924925e-05
-2.50544949647119e-05
-2.9609887611808e-05
8.08203145403885e-06
1.09260338398164e-06
-7.92946822748406e-06
-3.35014385734557e-05
7.8904921633719e-06
3.64083684817402e-05
-1.67583546267019e-05
3.51287697733882e-06
1.74076344842136e-05
4.01224013350421e-05
-2.22709236614181e-05
-3.42412443947632e-05
9.9537353157886e-08
-3.29458313397644e-05
-4.26768240494006e-05
-2.26266202718118e-05
-1.05061961830462e-05
-1.0504573987571e-05
-3.54148876028737e-05
-3.44432208593128e-05
-2.08842206708121e-05
-4.81882748339161e-05
-4.56569615325161e-05
6.49466716778023e-06
3.40895083523048e-06
-5.35124891031693e-06
-2.01437245193105e-05
-2.82823585733122e-05
5.58576094777904e-06
2.1527637313423e-05
-8.20472568178993e-07
1.1058080065262e-05
1.49501461460422e-05
1.84723326288853e-06
-3.95217837164381e-05
-1.13080514425003e-05
-2.48148726490776e-05
-2.81339225006308e-05
-7.74176261957663e-06
-4.07906638811939e-05
-3.47772163409549e-05
-5.06815430225212e-05
-4.58492823937396e-05
-6.02617441808052e-05
-3.04896012058894e-05
-1.75903567742599e-05
-2.58800278939896e-05
-2.0556798839341e-05
7.39795821227156e-06
-5.91358085185391e-06
-7.09304736159072e-06
1.60633752260613e-05
-1.39334570066758e-05
6.9876145008289e-06
-2.80763792464351e-05
-9.09275568655101e-07
-4.2222704433815e-05
-1.76941869569992e-05
-2.10763596790333e-05
-4.99797513983527e-05
-4.75013732897917e-05
-4.09132411001334e-05
-5.45793519285344e-05
-3.14257740509672e-05
1.01034925033538e-06
-5.41429827411255e-05
3.20373462066271e-06
3.15168157887692e-06
-3.72467185652619e-06
-3.48031950341166e-06
-2.79132020263209e-05
3.101774199552e-06
2.70283059141307e-06
-1.49351839234782e-05
-8.89642120809449e-07
-5.20508168235825e-06
1.73176827796327e-05
-2.35565039421695e-05
-3.71412022001941e-05
-6.55702687855004e-06
-1.64435383364417e-05
-1.29280564272078e-05
-3.3387218222514e-05
-4.12325632128357e-05
-3.77592131832717e-05
-3.14734442535802e-05
-3.41252861342057e-05
-2.56992032202513e-05
-7.57771421961862e-06
-1.75227911410669e-05
-8.56116407287697e-06
1.24643735901909e-05
3.08497573422873e-05
-6.84849192595272e-06
1.19719060745556e-05
1.09867607034662e-05
-5.20035261590558e-07
-3.33207713153686e-06
5.98554538200157e-07
-9.81100627426686e-06
-6.84569512540523e-06
-3.29567626645938e-05
-2.60079596077141e-05
-1.05473916300852e-05
-3.98479864675937e-05
-3.01800999097891e-05
-2.06599908826109e-05
-2.22062601307311e-05
-3.61870299272159e-05
-1.40228350610016e-05
-7.73690542987596e-06
-3.70628021854611e-05
-3.29592989977656e-05
-1.62429138573826e-05
1.80143610098516e-06
1.55826619120909e-05
-3.11371035890099e-05
-2.88859127092861e-07
1.89913110216307e-05
2.88950855899316e-06
-4.24162734130371e-05
-2.27762119557839e-05
-9.42418933705689e-06
-2.71784060475197e-05
-7.12887730195441e-05
-2.11543629323587e-05
1.0643402674748e-06
-2.28528762058487e-05
-7.71608589001169e-05
-3.36549956720909e-05
-2.15814373214426e-05
-2.48007731866321e-05
-2.99237437962899e-05
8.85739297398588e-06
-1.35213940810677e-06
9.5401264000679e-06
2.89985690640748e-05
-1.48732031600396e-05
1.39025752555516e-05
-3.88970480143246e-06
-4.30807883334259e-06
1.98504033394605e-05
-2.26888162029092e-05
-6.06279714770853e-06
-3.98688545318458e-05
-3.6511425408597e-05
-3.68408089475994e-05
-3.97916809473906e-05
-3.67714836334794e-05
-2.49299757511736e-05
-3.11785931912898e-05
-3.04838912290765e-05
-1.31516523705485e-05
-1.04377762621246e-05
-8.01480005469637e-06
-7.45165539663907e-06
2.4742852846068e-05
1.68061089045519e-05
1.54170730687925e-05
5.34327578787293e-06
4.6947542707732e-06
5.15143250907792e-05
-2.2823629098021e-05
-1.87667751010733e-05
1.00413723723514e-07
-1.41969228407768e-05
-2.95792317271036e-05
-5.23383315285853e-05
-2.43182147354759e-05
-4.15832251591908e-07
-5.41517956401823e-05
-2.5169408864287e-05
-2.83632420599416e-05
-1.95059677307749e-05
-2.72101659486347e-05
-3.70036810962065e-05
9.50150759019316e-06
4.07550127308592e-05
-3.29534595218768e-06
2.59409116537655e-05
6.66061765705997e-06
3.7576208838112e-06
-1.06393052795339e-05
-7.59270924346201e-07
-4.62187608311495e-05
-3.10839072657393e-05
-1.8973291419474e-05
-3.46134314220144e-05
-3.72971681432065e-05
-2.00959860569291e-05
-3.8923453966234e-05
-2.9577402364796e-05
-7.39428752782074e-06
-3.29667976105926e-05
-3.06798092237989e-05
-8.85315783369644e-06
-4.57236221206642e-06
-2.3479311587395e-05
9.65214592882853e-06
-2.24634380894643e-06
6.13601270487973e-06
-3.74704559650924e-05
-3.50786185683948e-05
-1.32790337576586e-05
-3.04618800074645e-05
-3.70707124771083e-05
-4.60339060856852e-05
-2.41345042064444e-05
-3.08404803209568e-05
-4.69926480068616e-05
-7.07180858020199e-05
-2.69156732655133e-06
-2.60531996719359e-05
-2.22252507447223e-05
-9.11219024420586e-07
-2.235953833654e-05
1.15082118200168e-05
-1.33344262767713e-05
-1.71112078441457e-05
-1.07014012007153e-06
3.90581822082265e-06
-1.30490637738956e-05
-3.97194847025332e-06
-1.74528711561906e-05
-5.39117666373206e-06
-3.32163705964481e-05
-2.5208508389867e-05
-3.33352881560992e-05
-1.10871145058509e-05
-4.33016716887331e-05
-1.42445356530942e-05
-1.49144676455546e-05
-1.89921591623645e-05
-2.73193804095941e-05
1.03585572044209e-05
-1.23249226132325e-05
-1.00255972575355e-05
-1.36625563833566e-05
2.1273377717939e-05
1.44252759695746e-05
-5.16275910180849e-06
1.38711905673656e-05
1.29529458278375e-05
-8.28591686062353e-06
-3.24095418683006e-06
-5.56287063708207e-06
-1.97889398412179e-05
-3.10329876224712e-05
-1.95664473879196e-05
-3.67683276861976e-05
-3.66702537711373e-05
-1.23153261499236e-05
-5.25529070228741e-05
-2.53513063448685e-05
2.65939642405553e-05
-2.56335492631961e-06
-4.25739006423954e-06
-3.63937253139592e-05
2.21642176534624e-05
4.29592424787274e-05
-8.39834532640497e-06
-3.76049132972316e-05
4.06424696154932e-07
1.24999671595956e-06
-3.55886797487755e-05
1.67110716674647e-06
-7.40132021134633e-06
-3.16888348218513e-05
-1.35127295638304e-05
-4.81380329766176e-05
-4.08041042816739e-06
2.60668618206208e-06
-3.10143797250496e-05
-3.12164525375538e-05
-6.1806665473599e-06
3.41697010263466e-06
-6.20678323873496e-06
-2.45109554310455e-06
-4.75475355920217e-05
-2.00863151657307e-05
-1.85387286676174e-07
-1.64277603812331e-05
-3.22042039291995e-05
-4.59449012924668e-06
-4.05084710537374e-05
-2.52219892277424e-05
-4.7049497998905e-05
-2.6897041496642e-05
-3.67447450768481e-05
-5.95270952956046e-05
-3.32409869867658e-05
-3.26264216518242e-05
-1.76532596925414e-05
-5.7946851756368e-05
-3.69316947977973e-05
-2.377626867873e-05
-2.29513046407332e-07
-5.34795477530516e-06
-8.52478610610904e-06
-1.05166721568934e-05
-1.36846593337577e-05
3.90703462855742e-05
-1.06922846219883e-05
-1.24007267185162e-05
-3.20158226323798e-06
3.0704410167067e-05
-2.48781488871776e-05
-5.83094969984589e-05
-1.46551432953308e-05
-2.23207432477966e-05
-2.82829747817047e-05
-5.68246808342706e-05
-3.79045414327266e-05
-1.65429906087984e-05
-9.62367133969575e-06
2.59178250133084e-07
-8.61026592189872e-06
1.59769787644585e-05
5.46885115002512e-06
-3.36058301644945e-07
7.80390470941525e-06
1.6080080825869e-05
1.14576315306148e-05
-6.04530665523392e-06
-2.76759605036962e-05
-1.69764932724573e-05
-2.30322933916778e-05
-1.59575221830026e-05
-5.08782415474464e-05
-4.39192072801047e-05
-1.70323060816534e-05
-6.29645908845135e-05
-4.82675425830181e-05
-3.29401866824855e-05
-1.96610788205885e-05
-3.55176745185062e-05
-2.38758860571982e-05
2.30606509794336e-05
4.28496739189057e-05
9.08900096393036e-06
1.19656244484051e-05
4.74207888720395e-06
1.31128867225829e-05
2.16222746058198e-05
-2.40942921046391e-05
9.00193844428758e-06
-2.86708758905212e-05
-2.83206724516736e-05
-3.20887241791191e-05
-4.29331866499413e-05
-2.1105851334225e-05
-8.10788005492972e-06
-2.06230985728217e-05
-1.91615182877473e-05
-3.13142757254483e-05
-1.26546380510697e-05
-2.82709103762871e-05
-1.46970330593998e-05
-2.58591328128355e-05
-4.19825446081373e-05
1.19551348729534e-06
-1.12916199308417e-05
-5.25458745263839e-06
1.207344534404e-05
3.6992250907904e-05
2.34630452523694e-06
-3.60487866979239e-05
-1.3145152738516e-05
-6.78042596985757e-06
-3.27878536705325e-05
-4.09053789751298e-05
-4.35717577568062e-05
-3.39014869977192e-05
-4.65505564071769e-05
-8.2935483561213e-05
-3.18969598118968e-05
-3.57904169691423e-05
-1.51449202626365e-05
-5.17572730173703e-05
-3.13208432411519e-05
-1.42345980108054e-05
-5.84254276882548e-06
-1.33053536858514e-05
1.01438093939621e-05
1.52366069046922e-05
8.38746898327056e-06
6.37996454254278e-06
1.37754859851578e-05
1.75599986585845e-05
-2.12191402517985e-05
1.80922686059314e-05
-4.87343227722413e-06
-3.77278093714813e-05
-1.9219663714371e-05
-5.06281205872255e-06
-5.302666722698e-05
-4.80455596355283e-05
-2.77304892619647e-05
-3.64673361847365e-05
-1.70642479355404e-05
-3.57886798011893e-05
-1.48703991618559e-05
5.34401422836234e-06
-1.11431711738175e-05
3.76764685377016e-06
1.53136468797884e-05
1.57946010454451e-05
-1.31667099334454e-05
1.91537207755464e-06
1.34028740231039e-05
2.32867786186822e-05
-8.99777165641321e-06
-1.79151999590926e-05
-3.32048773380873e-05
-1.6283563307517e-05
-2.90204154554762e-05
-4.82746586325064e-05
-2.52437834866992e-05
-2.06571525382328e-05
-2.36446568643294e-05
-4.56341780025317e-05
-3.55897038633326e-05
2.00482041711718e-05
-1.41533188875602e-05
-1.04819064056646e-05
1.25732031294787e-05
2.73333438078237e-05
2.19062346625087e-07
-1.77364778453365e-05
1.93992527047637e-05
-1.02498890429623e-05
7.77450892809612e-06
-2.84459258210297e-05
-1.24397191138403e-05
-1.45915734746324e-05
-3.05611297852022e-05
-1.94882116053796e-05
-3.09252196146755e-05
-2.19754317758338e-05
-1.64537839589927e-05
-4.09020469431811e-05
-6.16008940644272e-05
-1.34335373896648e-05
1.80353823512353e-06
-1.97250633910075e-05
-1.46198492674761e-05
8.13140826325906e-06
3.43026089085871e-06
-2.12415975244917e-05
-1.16908119024621e-05
-7.89870024169e-06
1.23978970341863e-06
-8.69919680215168e-06
-2.66433729199472e-05
-3.7247577933751e-05
-7.13510878002642e-06
-2.16178015039449e-05
-3.42161718755083e-05
-2.82436461527246e-05
-2.08484907930686e-05
-2.27397683738578e-05
-6.41792277266551e-05
-4.95750364162457e-05
-1.72560820040247e-05
1.38519076359661e-05
-1.69276033017444e-06
-2.14762953396386e-05
-5.51059781786944e-06
-5.56966689576472e-06
-2.96795483334882e-05
-2.09661165627799e-05
-3.01238555815127e-06
-6.74591412198123e-06
6.94762801255807e-06
-1.6243442096771e-05
-4.63789871616143e-06
-1.69705905828871e-05
-1.76914346708586e-05
-3.36052533190799e-05
-2.62613620714541e-05
-2.58081448015055e-05
-4.24973143719148e-05
-1.75471786588512e-05
-2.18382005939488e-05
-3.36932696950585e-05
-1.02165365775671e-06
-1.4736253074313e-05
-6.80833549555966e-06
4.13391432541615e-06
7.89004140194929e-06
1.64213507312586e-05
-1.00079496106969e-05
-2.39603144579613e-05
2.90139269418197e-05
-3.29087733872735e-06
-2.28898100982495e-05
-2.37535126406471e-06
1.11460809674938e-05
-9.45313491923961e-06
-4.00519819105779e-05
-3.61495884973196e-05
-2.21423102893426e-05
-1.53584541167692e-05
-2.79510431207814e-05
-4.66324528733671e-05
-7.89609363486001e-07
-8.78390251948791e-06
-4.97558725089359e-05
-1.21161349318016e-05
9.98373435370804e-06
-5.41567559516713e-06
-4.70979940787907e-05
-7.7932178883115e-06
-1.35851886807812e-05
1.54036214019179e-05
5.46571177104186e-06
-4.35327326950249e-05
-1.5921326760962e-05
-6.05211047287016e-05
-4.63992391240707e-05
-3.89209407490704e-05
-1.84707728469922e-05
-4.85263596218792e-05
-4.61974626422634e-05
-2.79939584937741e-05
-1.1697229075514e-05
-1.29576220384348e-05
-3.4516456653499e-06
5.37035322607965e-06
-5.57702405781916e-06
2.57881837704546e-06
-1.83704690218671e-05
4.71221535679511e-07
-2.5092538042132e-05
-2.08070252771386e-05
-1.35838075088362e-05
-6.14537110210695e-06
-2.17954319305982e-05
-3.33669159887927e-05
-3.66754094605411e-06
-2.80278432290708e-05
-3.12975104017958e-05
-4.97116173232269e-05
-1.77242822797918e-05
-2.65671382066001e-05
-3.80647945479931e-05
-1.73043073115455e-05
-9.92092410618996e-07
-1.39439391574214e-05
-2.18419560266657e-05
-5.52244993367746e-06
-1.76432853302905e-06
3.61912362758181e-05
-1.50544612037187e-05
-3.19573668456273e-06
-1.27340950938582e-05
-5.74944420909198e-06
-2.84032260133142e-06
-2.54447342857337e-05
-1.35982087940492e-05
1.69898570995378e-05
-2.4007837331323e-05
-2.97730594244948e-05
-3.10510463185101e-05
-3.70068208406707e-06
-2.6323347191806e-05
-3.36881574202016e-05
7.03087561715602e-06
-4.05732313968531e-05
-2.79996175456209e-05
-1.1468709848666e-06
2.23782627889789e-05
-1.33823699346734e-05
6.0797000077877e-07
5.14583927040132e-06
1.51987784609013e-05
-1.90046109478634e-05
-1.31841331440725e-05
-1.80121606372252e-05
-1.10748993209827e-05
-3.69108952259334e-05
-2.92182746793505e-05
-2.63663132025371e-05
-1.43530638045065e-05
-3.81305825277133e-05
-4.41363574600284e-05
-1.52724859975196e-05
8.00136439109795e-06
-2.04841475091835e-05
-6.05828359419181e-06
-5.59763794665864e-06
9.93012780086031e-06
-5.95507771733271e-06
-1.98036479224564e-05
-5.90809252506988e-06
1.2326518088225e-05
-2.06419100062597e-05
-2.518007922995e-05
-1.57405316525915e-05
-2.60319440115966e-05
-3.64217944044375e-05
-4.58740798089144e-06
-3.52778684530643e-05
-1.96572052277655e-05
-2.31365919739864e-05
-1.95701321606976e-05
-3.782387230534e-05
-2.20720042244777e-05
-4.97257924671176e-05
6.7057100457482e-06
-2.50482844740623e-05
-2.56444649276916e-05
-7.46868309035081e-06
-1.51829444250061e-05
-3.14201053593768e-05
-2.10176971135741e-05
-1.77919367017999e-05
-6.84289438630679e-06
5.92500982314573e-06
-3.3815231961159e-05
1.3057635995778e-05
-1.07162205629116e-05
-8.46693944200804e-06
-2.49812609356201e-05
-1.28347778720793e-05
-5.61279399184778e-06
-4.1997444860999e-06
-2.46248171411853e-05
-3.3459928033644e-05
-9.85902514935727e-06
-2.47781873201122e-05
-5.07480083652016e-06
-2.68685230209382e-05
-2.24244938254998e-05
1.15944575831082e-05
-3.49800055767782e-07
-1.46265985691318e-05
1.34431293281255e-05
-2.88142777011294e-05
-1.8569344028915e-08
8.67827902852484e-06
-7.76004170499709e-07
-1.81114048928675e-05
-7.11294660574629e-06
-2.42851758584887e-05
-2.48781737422692e-05
1.92500058202156e-06
-2.50498003792353e-05
-1.45436551100915e-05
-2.84333124613706e-05
-4.3886069108076e-05
-3.33391992190077e-06
3.07581477725146e-06
-6.90959728326284e-06
-1.98515820523537e-05
4.15511743449457e-06
1.58660834357486e-05
-1.9623281963754e-05
-2.30818288440911e-05
1.43529750882012e-05
1.17507760732287e-06
-4.72217378564357e-05
-2.37935856555248e-05
-3.23241423983268e-06
-9.51373467335138e-06
-1.16009468983456e-05
-4.02724235155736e-05
1.61153404940757e-05
3.84510351406705e-06
-3.7082410075746e-05
-4.73811176999144e-05
-1.93776719134871e-05
-1.46013012807526e-05
-2.66259113229141e-05
-4.5605309155149e-05
-7.69400828444404e-06
-7.72588265338613e-06
-1.05285426893448e-05
-3.08688731793653e-05
-2.36116541154462e-05
1.6881037405434e-05
-1.5280655960374e-05
-3.41688624964848e-05
-6.8806954645273e-06
9.64367462627768e-07
-1.93635223056138e-05
-4.99643112976218e-05
-2.27540321177062e-05
-1.25322792094609e-05
-6.18991012119104e-06
-2.48357823510724e-05
-2.98126031335859e-06
-6.09424007134663e-06
-2.01532843625105e-05
9.11003356217971e-06
-1.12276602973294e-05
-2.43202415382891e-05
5.34755330754423e-06
7.18262919585921e-06
-2.02845164601216e-05
-3.27812876176869e-05
-9.77433389502804e-06
3.10464022039698e-05
-1.67186308352455e-05
-3.5383815444662e-05
-4.29733728736598e-05
-6.68651766792043e-06
-3.17591267807877e-05
-5.56924827753471e-05
-3.13726333643907e-05
-6.75569451787276e-06
-1.97915360164274e-05
-6.04607299261734e-05
-6.37561253089668e-06
6.65442545752864e-06
-3.87623461636139e-06
-4.63749635425331e-05
-1.43717133968868e-05
3.04114774852379e-05
-2.53814530791919e-06
-4.01724026327303e-05
-2.47641463676588e-05
2.73318523035132e-05
1.44900945276754e-05
-4.64444602551235e-05
-3.5451893990871e-05
1.85163587184886e-05
-2.58660794116967e-07
-5.52060341060339e-05
-1.19057339374669e-05
6.64562508556032e-06
-1.78939162012459e-05
-5.50552854688171e-06
-1.39508777587027e-05
-7.77653345890715e-06
5.98561597221822e-06
-2.73657039827605e-05
-1.21639505952702e-05
-1.56154588810261e-05
-1.92108414669905e-05
-1.59636867373142e-05
-4.31514615893e-06
-1.84667958749285e-05
-1.28475815542797e-05
-2.85274286984172e-05
-5.13248090500024e-06
-2.39827619374296e-05
-1.46390188588292e-05
-1.47067365183483e-05
-1.54342673963958e-05
-2.21263296217712e-05
-3.71700123426976e-05
7.42171614966174e-06
4.88387837988298e-06
-3.26222190531984e-05
-2.6852113699468e-05
1.05171270284465e-06
2.72111585508882e-05
-3.96794627365876e-05
-4.1514526874851e-05
-1.23236323984711e-05
-8.30918050791345e-06
-4.67486010867153e-05
-6.17440176260907e-05
-8.18325139681085e-06
3.10631851145855e-05
-6.55089501285292e-05
-7.29369226693353e-05
-6.51001594965696e-06
3.68991002495809e-05
-4.14944474491285e-05
-4.70412852315067e-05
2.0054388237766e-05
-7.34524903308828e-06
-4.27308649783975e-05
-4.47531632663793e-05
3.4595328511989e-05
5.56022613622012e-06
-3.1311878789289e-05
-4.79658111265333e-05
-1.5026866885957e-05
1.01236058252324e-05
-4.5780713355321e-05
-3.27030265961598e-05
-9.42259865142525e-07
4.17103560051156e-06
-9.77728827544206e-06
-1.11754837484581e-05
-8.85115891150236e-06
-3.32845768597463e-05
-1.94266721543476e-05
-1.58705209783944e-05
-1.87460248456916e-05
-2.25022378698964e-05
-8.22710273544894e-06
-9.53316687491515e-06
-1.13385683063616e-05
-2.89165583191966e-05
-2.29336927522764e-05
-1.22009638626472e-05
-2.46901457337847e-05
-2.92240274329511e-05
-2.7346428142694e-05
1.97475509989049e-05
-1.66052635021155e-05
-1.95530470805754e-05
1.13368724157498e-05
6.12565258625723e-06
-4.37008205931341e-06
-3.67933310731433e-05
1.01644984508544e-05
5.66295107917434e-06
1.31369600777953e-05
-3.11126903484514e-05
-8.11752755121512e-06
-3.22777160533438e-07
-1.83857071853934e-05
-3.08574971805829e-05
-1.1617865650289e-05
8.21184257047015e-06
4.26237217012808e-06
-3.96747243720338e-05
-1.54396336781919e-05
3.24164666174216e-05
-1.37945040526899e-05
-4.96104001744507e-05
-2.13834558695644e-05
-9.38048687926537e-07
-2.60899163881482e-05
-5.00610951278383e-05
-2.52498780749903e-05
2.00656135679914e-05
-7.80519446335326e-06
-2.28161689980004e-05
-2.70976067456156e-05
-2.61939254111517e-05
-1.19934422246991e-05
-1.02047855659265e-05
-2.6438210367297e-05
8.66338164648485e-06
-1.95879839619202e-05
-1.58918790522479e-05
-2.1999200023217e-05
-4.99940909235992e-06
-1.2340406096584e-05
-3.10035513723054e-05
-3.55186972512117e-05
-2.16153111347776e-05
-1.92449425610663e-05
-3.74422064377425e-05
-1.49545117839339e-05
-3.89971908261128e-05
-1.90257723518485e-05
-1.92360605354409e-05
-2.46585589608727e-05
-8.60265315017852e-06
-4.16880776266507e-05
-1.8623612524219e-05
-1.2129920146998e-05
-4.0837275203933e-05
-2.22068848693546e-05
-1.58285094844214e-05
1.10736536138968e-05
-1.71380162128206e-05
-1.97695607482557e-05
-2.04600168789049e-05
-1.58846918428561e-05
-4.524608334624e-05
-5.96705462751162e-05
-2.064761646165e-05
1.31978151734548e-05
-3.2067198101702e-05
-2.39122494676487e-05
-5.19688212841611e-06
2.12403788368834e-08
-1.48281111844963e-05
-2.11530445226803e-05
-1.56471960983925e-05
-1.27890813267825e-06
-2.06864349853428e-05
-1.25540453604203e-05
-7.71551575778241e-06
1.41120224116561e-05
-1.44138419760629e-05
-3.56339346194905e-05
4.59214528156677e-06
7.31521890551905e-06
-2.85407181827131e-06
-4.05680256168798e-05
1.19562439586125e-06
-1.16459557563107e-06
-2.15686434887092e-05
-3.36011544047921e-05
3.97454294944869e-06
3.3499169827932e-06
-2.53468342447232e-05
-1.48363982661679e-05
-1.48396458899973e-06
-1.36194662135838e-05
-2.43634345023017e-05
-3.05359859275052e-05
-1.40430114866895e-05
-1.77191205369687e-05
-6.42098070397208e-06
-8.27004739135927e-06
-2.04117044679875e-05
-4.39918271681425e-05
-2.19791663422599e-06
-2.26980885330217e-05
1.17660624529209e-05
-2.92622250993845e-05
-1.3063009498688e-05
-5.65874180441848e-06
-9.96715667438566e-06
-3.59846894931231e-05
1.48789531887651e-05
-6.84023962111529e-06
-1.77497540110466e-05
-2.45978500001924e-05
-1.47514983785274e-05
-3.56354881881102e-06
-2.26595826961989e-05
-7.43273608556994e-06
-1.93261268069451e-05
-1.57797066174674e-05
-1.52730066070953e-05
-1.96206642878291e-05
-2.44489293858296e-05
-2.77477714254065e-06
-1.90249419007179e-05
1.98796255187081e-06
-1.81072668215329e-05
-9.29047178862376e-06
-2.0111485774271e-05
-3.17522789102847e-05
-4.29925621643926e-06
-1.54121860895276e-05
-1.0965281841305e-05
-3.25617310669567e-05
-2.243568177682e-05
-1.61097303783445e-05
-2.23688472814128e-05
-3.53045926336146e-05
-2.27109159599796e-05
-9.36203335779163e-06
-3.96681314713676e-05
-3.25254232895808e-05
2.38410357601698e-05
-2.63242664997965e-05
-2.27194972729977e-05
-3.84902591428178e-06
-5.28812806017484e-06
-1.87743243963713e-05
-3.76807923065101e-06
-1.52036558634291e-05
3.47040754607856e-07
-2.14904320824248e-05
-2.32077463989948e-05
1.66942998733267e-05
-1.41973968420789e-05
-1.74665983701416e-05
-2.07496177510438e-05
-1.39154758625717e-05
-1.44034633404759e-05
1.84713347108767e-06
-3.01801956390562e-05
-1.02048035425002e-05
6.94876371205161e-06
-1.40993101122514e-05
-4.45593785065832e-05
-1.4929793275335e-05
7.76898775945776e-06
1.473522881175e-07
1.51786835163202e-06
-2.40267228191839e-05
6.53164737166848e-07
-2.51854247732825e-06
-2.21887143039147e-05
2.26218940381667e-05
-1.33569522504901e-05
-2.26281233949717e-05
-6.96589789479987e-06
-6.4852402477831e-06
-1.05073495542866e-05
-2.81535948397715e-05
-2.19556833863231e-05
-2.12690955316783e-05
9.30164567536423e-06
-3.89830210976691e-05
1.93793735511055e-06
-1.00179543871319e-05
2.18021732356033e-06
-4.10154502268045e-05
-3.27636400098861e-05
-1.98386313024976e-05
-1.79057013497389e-06
-3.32668495755679e-05
-3.70175999371426e-05
-2.1058057334564e-05
-1.17695877549566e-05
-4.45769673328836e-05
-4.067516660498e-05
-1.4884053627144e-05
1.42134731331498e-05
-2.00378284325746e-05
-1.95496106472596e-05
1.09173269501332e-06
4.24855757029892e-07
-2.22280207835008e-05
-3.47693501605978e-05
-6.54260106061169e-06
-1.98344040164497e-05
-4.18645118867967e-05
-1.38412327542884e-05
-3.65613950184025e-05
-2.9075757170042e-05
-2.74442433452238e-05
-4.39732889352689e-05
-2.44762111945662e-05
-8.67673364797923e-06
-2.17728295131522e-05
-2.55756104290409e-05
-2.85645226296154e-05
-9.80285341816553e-06
-1.2245950363182e-05
-2.07769903392098e-05
-4.35930607041624e-06
-2.22373866395358e-05
-6.37153563774595e-06
5.36334512948532e-06
3.01683375939524e-06
-1.62418536521024e-05
1.91728688512764e-06
4.48243383690558e-06
-1.79681405736852e-05
-2.68967739370226e-05
-3.07318216183732e-05
-1.7809618422395e-05
-1.16456295147036e-05
-2.03520908577845e-05
-2.7396618873389e-05
-1.36565482771931e-05
-1.01686926499343e-05
-5.31628734951877e-05
-3.49284131238469e-05
-1.77095072692495e-08
5.76770369069944e-06
-1.1741177176566e-05
1.52069761950288e-05
3.68509107432173e-05
-3.72790876252181e-06
-2.0317389350192e-05
-1.63601929528214e-05
9.92973455143105e-06
9.35723409985029e-08
-2.3369322210757e-05
-2.31576967129587e-05
2.25367120022748e-06
-2.07392375088281e-05
-4.38155762376371e-05
-1.39714334631449e-05
-2.80327997442512e-05
-5.45017693717105e-05
-5.53158396728418e-05
-3.60273984639648e-05
-3.35670275094334e-05
-2.15544965534243e-05
-7.0815943496175e-05
-1.64506270715729e-05
1.70886809701342e-05
3.56634465844511e-06
3.13219984530129e-06
-3.60616034740227e-05
-2.41318814177021e-06
3.52986332472099e-06
-7.95750850730721e-06
-1.40043746162376e-05
-1.80367595128409e-05
-8.52814713125318e-06
-2.8267347381151e-05
-1.18710746633295e-05
-3.74669710871294e-05
-2.55262452518839e-05
-5.01251071751354e-05
-2.03515233985088e-05
-4.19283195028947e-05
-2.29106275718787e-05
-1.32123466669245e-05
1.29252189372434e-06
-1.8073802712111e-05
-3.44958087795173e-05
-1.78232700984848e-05
3.73558181517588e-05
-5.49146062065531e-06
-2.93215120643791e-05
7.60697623178109e-06
1.73549147048015e-05
-7.22257175348995e-06
-3.41240061042449e-05
-4.89163488280014e-06
6.15790042074633e-06
-2.8325880608222e-05
-5.34565376957593e-05
-6.46877864326885e-05
-2.25313039615231e-05
-3.81334814369475e-05
-5.87096142247615e-05
-4.1722992902544e-05
-1.80608903635667e-05
-2.45609566457878e-05
-4.75451144442654e-05
2.19588795516716e-06
1.08795418184074e-05
9.64965799229649e-06
1.98326457819267e-05
1.39098024357221e-05
3.46268756645761e-05
-1.53487193461942e-06
1.2962300582045e-05
-1.50715411987474e-06
-2.38430702309474e-05
-3.98079879228303e-05
-9.30030665278628e-07
-2.55929507516687e-06
-6.73670240131832e-05
-3.84351988155569e-05
-1.22135967321503e-05
-3.05835968410371e-05
-4.59880310846837e-05
-3.02052015893465e-05
-8.29556011984298e-06
-3.14036205018942e-06
-2.04450607087858e-05
-1.58578326355379e-05
3.68425451095722e-05
1.78514994079766e-05
-2.39114852203271e-05
-6.62924049424466e-07
8.1094879030766e-06
6.03117602675753e-06
-3.58199483918e-05
-1.73016824374683e-05
-1.0925025710125e-05
-3.32772319069952e-07
-3.10730056645696e-05
-4.5943371216411e-05
-3.64662717602194e-05
-1.97024029127968e-06
-2.62035947978664e-05
-2.56457240369282e-05
-1.39082591504359e-05
-1.06812711759548e-05
-3.0380359946868e-05
4.30147621751895e-06
-1.04547858214699e-05
-1.70765224116095e-05
-4.38229054050744e-06
-2.39513365907618e-05
-2.07401963609629e-05
-6.69965123392664e-06
-1.88384609048008e-05
-1.52075893062115e-05
-2.82249399892342e-05
-4.35612547722181e-05
-3.51636384663139e-05
-2.13812590782308e-05
-3.82435050353964e-05
-2.56695571303993e-05
-2.21295164626538e-05
-8.42651137997693e-06
-2.39279560974141e-05
-4.52530528675503e-05
2.75620135944911e-06
1.24333483667167e-05
-2.78189410642735e-05
-3.22167512685849e-05
6.35737419558782e-06
1.6925922095926e-05
1.30513307937064e-05
-2.05992219195955e-05
3.3982889914045e-07
-6.13651583903598e-06
-2.12750820544969e-05
-3.04630807427373e-05
-1.95174850954666e-05
-3.81560498136567e-05
-8.01756095090466e-07
-5.17133473267166e-05
-6.68772434175233e-05
3.03645763460121e-08
2.55917994097047e-06
-4.11600543288218e-05
-4.16906045056204e-05
1.62494485711417e-05
3.13162775471191e-06
-7.82066030681835e-07
-1.91322656274175e-05
-1.12976442308595e-05
2.59159291684576e-05
2.44413203584179e-06
2.7778770063919e-05
8.89941477235389e-06
-7.90334765011224e-06
-1.19849265270709e-05
-2.38992682036887e-05
-2.00049557520377e-05
-1.48494630946291e-05
-3.3186847233936e-05
-4.28642226773769e-05
-1.13045877570667e-05
-5.10801734546127e-05
-2.15990618557605e-05
-8.25430743857067e-06
-2.42356455541695e-05
-8.5212659376664e-06
-2.78802027090318e-05
1.23182959102039e-05
6.10852947371781e-07
-1.3939668931562e-05
-1.03534095750217e-05
2.33831881301222e-05
-5.84915230772171e-06
-1.39209553434737e-05
-9.66435955426412e-06
-2.78227652248941e-05
-1.14585941348825e-05
-3.5551242963734e-05
-3.09500617542759e-05
-6.40103890611208e-06
-1.01745035682556e-05
-5.38960926350734e-05
-3.92812922934002e-05
-1.21049783650819e-05
-3.53073313541351e-05
-2.03074978517651e-05
-1.36540576512874e-06
-1.93981241811183e-06
-7.41974730996511e-06
-3.07262438728e-05
-4.30965770295988e-06
-3.75559862826533e-06
1.14185535147418e-05
-3.42809927498662e-05
-1.68326653662832e-05
-1.68293048721584e-05
-2.85202999143056e-05
-3.04900920644058e-05
-2.73497943682331e-05
-5.40603661907654e-05
-2.39617322068697e-05
-4.18991751825766e-05
-8.93771639256887e-06
-3.24254167864763e-05
-4.71584416134029e-05
-3.2157458971758e-05
5.51416617265362e-06
-2.90570162379277e-05
1.8711400737101e-06
1.70292841551178e-05
6.16958606056157e-06
-1.42271496094531e-05
-8.51136409245574e-06
3.26617384227859e-05
-3.14465964936469e-05
-7.87762362845631e-06
-2.93569340750141e-05
-3.36106749519222e-05
-1.66126417211071e-05
-3.329515344943e-05
-4.47538969009493e-05
-5.40301791505257e-05
-3.09113247269109e-05
-6.20249702444498e-05
-2.19896352814481e-05
-1.26614197037187e-05
-1.53706181909103e-05
-1.71770804831667e-05
-1.63194960992955e-05
-6.04266727516737e-06
2.23324015897832e-05
-6.68889450741328e-06
2.60125798007437e-05
1.49310205540995e-05
7.89961011453315e-06
1.97503954642485e-05
2.55281719391032e-05
2.35038438869398e-05
2.68325514862437e-06
-3.07512371078589e-05
-2.82863307871847e-05
-2.46136074422072e-05
-3.9823905381493e-05
-3.10639097585905e-05
-9.52893900484762e-06
-1.99855434960525e-05
-3.05863541223313e-05
-3.54542164944112e-05
-1.45278695883301e-05
-7.93576272494448e-06
9.09586637863293e-07
1.01899708337662e-06
2.34442687136328e-06
-1.76857055895743e-05
-1.75653670658137e-05
1.28354808218917e-05
5.6617463508209e-06
-1.52769583297872e-05
2.11875081349907e-08
-1.85995788392994e-05
-6.68063262244698e-06
1.73567649951421e-06
-3.10846755386678e-05
-2.55478051584338e-05
-4.01033221774173e-05
-1.56557183832215e-05
-3.88502744026967e-05
-5.48733980696281e-06
-6.3080477360871e-06
-4.62295328326976e-05
-2.56473260035809e-05
-1.41526839625655e-05
1.18931384153111e-05
-1.44171588373171e-05
7.00097069564637e-06
-8.56036868720688e-07
-1.60662100714953e-05
-2.69177779193965e-05
4.90686612924328e-06
-5.99183595965857e-06
-4.49086800764376e-05
-5.6498775741533e-05
-2.98048679588586e-05
-1.1085815994047e-05
-5.47786514489971e-05
-2.92694020225497e-05
-4.45476113063872e-05
-2.98240170953459e-05
-3.47111206488409e-05
-2.92990331651649e-05
-4.97568951242887e-06
-1.91685011434317e-05
-9.35040479135573e-06
-5.33968240749737e-06
-1.62686092171629e-05
-1.46129522438203e-05
-4.90257495394539e-06
-2.09894977206459e-05
-1.81156205545579e-05
-1.97663046137371e-05
-5.08802932374608e-05
-3.87038479618231e-05
-2.615582235786e-05
-2.81737741305828e-05
-3.50300061460858e-05
-1.73084183445628e-05
-7.65951013884067e-06
-3.42014564681544e-05
-2.23015529655829e-05
-1.49768608897353e-05
-1.73326555969678e-05
-4.70159825028793e-06
-8.58605696778835e-06
1.42630772900511e-05
1.17054228299135e-05
-1.33926310807649e-05
-1.16045971952644e-05
1.4583055394054e-05
-7.98917026007183e-06
-1.09249605099229e-05
-2.0950764831659e-05
-2.90665061635893e-05
-1.20127596484819e-05
-1.75301823899905e-05
-1.86112640016603e-05
-2.15962278990891e-05
-2.58088865902682e-05
-2.34719585879118e-05
-9.17142857107047e-06
-3.84134449578283e-05
-2.75601981961291e-05
-1.39377951532763e-05
1.27018617869671e-05
2.76712015455837e-05
-3.18725833623768e-05
-2.98381879124082e-05
-3.81177215439347e-06
2.30273797303146e-05
-7.13874397892685e-06
-5.53069394280552e-05
9.46723625109487e-06
-1.56443406744657e-05
7.65626989800756e-06
-9.39702715874737e-06
-2.53753172984165e-05
-1.56178814098122e-06
-2.32431355888725e-05
-4.70054737065184e-05
-1.94365633442397e-05
-2.69987837141178e-05
-2.25850306858278e-05
-2.56968646500885e-05
-8.71519858759029e-06
-9.40335802162471e-06
-3.46466306123536e-05
-4.58230176253422e-05
-4.3512901639043e-05
-3.47131544652699e-05
-1.0263908379653e-05
-3.47775980806667e-05
-1.69980106282638e-05
-1.77140875629182e-05
-1.02922236209952e-05
-6.07093856973651e-06
-6.84594969447448e-06
-1.58687716302608e-05
-1.42935285401841e-05
-4.30152114760037e-05
-2.55898494750679e-05
-1.1134008108063e-05
-9.52165990360585e-06
-3.0547177112222e-05
-6.81412822560645e-06
-1.0805003367216e-05
-2.63537581759145e-05
-2.30183697858362e-05
-2.80215721774109e-05
3.04388439514691e-06
-2.07001300872419e-05
-1.39429999684127e-05
3.96721811275263e-06
-4.32601474251697e-05
-2.2123440066523e-05
-3.4072959026301e-05
-1.41003086824084e-05
-3.38770738262935e-05
-1.40838795110055e-05
-6.97004979377854e-06
-2.52297550377078e-05
2.54745511094191e-07
-6.67990397907194e-06
8.47404656518209e-07
1.52982758856488e-05
-3.1988395123101e-05
-2.95189834587001e-07
7.58314590896249e-06
5.94641514931712e-06
9.21090483260616e-06
-1.99457109131381e-05
-4.60174478437357e-06
-7.64846632989007e-06
-9.79704108996375e-06
-3.07421756353031e-05
-3.26051151107214e-06
9.53151574243915e-06
-1.77562029967634e-05
-2.47443062766451e-05
-2.63622853938325e-05
8.3482469349201e-06
-3.43242464493797e-05
-2.37012941136393e-05
5.10730517735902e-06
1.45479933405879e-05
-2.97663614338349e-05
-2.36656365357193e-05
-1.18526372494045e-06
-2.11126422423443e-05
-1.27548194582879e-05
-1.20312418960413e-05
-2.36533237751848e-05
-1.13395274544331e-05
-1.17160935431909e-05
-2.78674837271938e-05
-2.57373303065902e-06
-1.35882667860836e-05
-1.77589613805833e-05
1.01303546728931e-06
-3.10961926002355e-05
-1.77004849991682e-05
-2.77829533575613e-05
-1.66732381652473e-05
-2.4290262884995e-05
-1.52960403016043e-05
-3.67893899684337e-05
-2.0943225343229e-05
4.63895252138603e-06
-3.20971008553891e-05
-5.1765707423665e-05
-7.90786388805828e-06
1.39731816444318e-05
-3.17153616048197e-05
-3.92427141483459e-05
-8.55363688063221e-06
-2.69292500385006e-05
-1.81979371106388e-05
-2.50674690340857e-05
-7.85138096959938e-06
-6.43984390744041e-06
-1.44026905707686e-05
-3.01292454973799e-05
-1.23969758472968e-05
1.15519170205057e-05
-2.79193825874659e-05
-5.13671851645331e-05
-1.78730657794986e-05
-1.80915570497741e-05
-2.06343839810853e-05
-2.8629933929179e-05
-1.7541651828643e-05
-1.73348953682809e-05
-2.46113462648673e-05
-1.69961111219062e-05
8.1254270451786e-06
-1.48531014623043e-05
-1.30920470250724e-05
-1.17938368754496e-05
-1.70571304637876e-05
6.46420248524139e-06
-7.97628969382183e-07
-5.23801007217937e-06
-1.28937727128047e-05
9.07124405760184e-07
-3.28609410572669e-05
-1.25353466754828e-05
-2.57743834957306e-06
-2.8221023411692e-05
-6.27523321123611e-05
-6.15996030021982e-06
-4.06104579043991e-06
-2.37480107053409e-05
-1.06405151073126e-05
9.5221578927105e-06
-2.31819921962721e-06
-8.54426769194503e-06
6.92756636446703e-07
-1.18860062058092e-05
-4.1710335673761e-07
-1.44253163472223e-05
1.1752096240605e-05
-1.82237531509284e-05
-9.82638720511146e-06
-6.37541774582277e-06
-2.25407926674064e-05
1.46322471208204e-05
-3.20925371288476e-05
-3.33047432580736e-05
-2.66826096683161e-05
1.70251239915906e-05
-6.39382505894161e-06
-4.227988708519e-05
-3.6436569098138e-05
7.93760511153462e-06
1.59340717390723e-05
-2.78749735229801e-05
-5.5249755249394e-05
-6.96049964173236e-06
-2.30967203755817e-05
-1.60348958095511e-05
-2.1833834707205e-05
6.38326819603658e-06
2.48231307603557e-05
-3.20625490913773e-05
-3.22275986151377e-05
-2.27664298993918e-05
-1.46609918404757e-05
-2.37818621624987e-05
-2.18729363515883e-05
-3.8237276892887e-05
-5.06077422984958e-06
-4.3331911699461e-05
-4.69720952997101e-05
-3.35628777096429e-05
-1.38599587767788e-05
-3.56981717934414e-05
-2.5266151046441e-05
-1.21866139538992e-05
-1.65649771764001e-05
-2.15755338797784e-05
-3.12312796257034e-05
-5.42134467786895e-06
9.07068758979888e-07
1.1728405406745e-05
-8.80342250680326e-06
-1.73323336017445e-05
-3.09590005501343e-06
1.11239262464291e-05
-9.51322572770738e-06
-3.15863830963702e-05
-9.86284453799305e-06
-7.43976077660955e-06
-7.79281791282774e-06
-2.24234100160295e-05
-3.91417415270456e-05
-1.71266631235472e-05
-4.31986553342347e-06
-1.63591018688642e-05
-3.63022487798681e-05
-1.00218623163762e-05
-3.8301043249365e-06
-1.03202036691062e-05
-3.83668481338112e-05
-3.07626481258961e-06
2.29908328728846e-06
-5.56083110110678e-06
-3.67578949119828e-05
1.5148237687813e-06
2.16309969408928e-05
-5.48322474674621e-06
-6.54143418272515e-06
-1.07327402222215e-05
-4.89903883199876e-06
4.45034638013891e-06
-1.62842874781897e-05
2.58757988379903e-06
-1.84958968303859e-05
-1.65910824589161e-05
-3.67172758192786e-05
-1.72498267926379e-05
1.27244685852423e-07
-3.76082645965329e-05
-2.71875846884905e-05
8.21785241666046e-06
-4.93209126518397e-06
-3.23594858001462e-05
1.20130566142144e-05
-1.30669240379196e-05
6.60004001979483e-06
-1.19563825988587e-05
-6.58461281564918e-06
2.90158406681045e-06
-1.9021761517696e-05
-2.56285392907906e-05
-1.56012753944439e-05
-2.6296644275422e-05
-3.10538941490567e-05
-2.79208863209583e-05
-2.21149509157354e-05
-7.68934133480426e-06
-3.7346184354559e-05
-3.12654408593219e-05
-3.10394643998735e-05
-1.11194052477666e-05
-1.83635030963622e-05
-4.13628122976357e-05
-3.58704395263891e-06
-8.36986940370227e-07
-3.09016556986824e-05
-2.84627206104031e-06
-1.40613146022328e-05
-4.66433540213881e-06
-1.24822167564563e-05
-6.60956933055311e-05
1.49419516072256e-05
-2.89917505604719e-05
-4.89393769596158e-05
-1.52474643334352e-05
-1.16786079385763e-05
-4.10531967682639e-05
-2.75609096757115e-05
-1.11817156893388e-05
2.83158181549137e-06
-1.73441203397617e-05
-7.51635593584307e-06
-2.7283252681977e-05
9.85502982115592e-06
7.56047347859274e-06
-1.01640967575356e-05
-1.5692316342451e-05
1.03342721049785e-05
-1.24387213797989e-05
6.25370437615824e-06
-1.38685999312312e-05
-2.59203852402409e-05
3.27447871334643e-06
-1.83639165178048e-06
-1.61149430230209e-05
-3.25124719889397e-05
-3.62115795400066e-05
-1.74824369081998e-05
-1.3216432272077e-05
-1.84467191145016e-05
-2.77781988611419e-05
-1.94060303004315e-05
1.19201424216949e-05
-9.46947453780781e-06
-2.89280921822571e-05
1.65523411186575e-05
4.41552168743763e-06
-1.35111513991133e-05
4.57800951763973e-06
-1.51873326496641e-05
1.37222097548935e-05
2.04411892238385e-05
-2.35603962220639e-06
-1.61253918846703e-05
6.0276015943988e-06
-1.21404008865745e-05
-1.58000054600754e-05
-3.91297882461895e-05
-2.74634726603985e-05
-1.80851204330995e-05
-2.97409627937468e-05
-3.14757727223235e-05
-1.55428908493712e-05
-1.56974606405889e-05
-2.32328989449028e-05
-9.53504748066792e-06
9.6415962760271e-06
-1.30647919905095e-05
-3.43917851074284e-06
1.52971635300968e-05
6.2005035939685e-06
-1.58050497259691e-05
-2.14096175548499e-05
-1.18256650572624e-05
-1.88795340570725e-05
-4.43520823064615e-05
8.29411118053013e-06
-4.17839047711367e-05
-6.09519481612404e-05
-3.96743799276946e-05
-2.02274532842153e-05
-1.31904474608075e-05
-3.00438257053059e-05
-4.42247629896207e-05
-1.83743233809319e-06
8.58047836741746e-06
-1.27312203023579e-05
-2.5031174930672e-05
-8.26652320609176e-06
1.1450340096124e-05
-1.06383505268132e-06
-3.62966370994162e-05
-2.93176476276436e-05
-1.93899668258801e-05
-1.95575034135599e-05
-3.09553973471754e-05
-2.9234618534276e-05
-1.88060870343934e-05
-3.30696285455932e-05
-2.08858665883305e-05
-5.45893260228203e-05
-3.61154164312627e-05
-2.41213184899075e-05
1.07385014001888e-05
-1.07194002443479e-06
-9.57163245141466e-06
-2.09333900791518e-05
-2.12258498042809e-05
-1.09572282608243e-06
-8.06366731081037e-06
-9.25068913472151e-07
-1.21632241943735e-05
1.60758088499254e-05
1.38093077582094e-05
-5.87384373443628e-06
-4.01794864505889e-05
-3.44131789577626e-05
-1.9001960236864e-05
-1.59770909121585e-05
-2.03807237574204e-05
7.77135350555341e-07
-3.80089783254354e-05
-8.86584504423467e-06
-2.45993051485967e-05
-2.16516614566171e-05
-9.19630806412573e-06
-2.36082041923922e-05
-7.22694944478038e-06
2.61645349139639e-05
-5.33717909770841e-06
-1.4054670839597e-05
9.07556825337548e-06
-2.26190101302699e-05
-3.99908484632871e-06
-3.09714632126687e-05
-2.6513561457995e-05
-6.19736392146761e-06
-1.25072067547796e-05
-3.88865305925241e-05
-4.02385290041204e-05
-1.03872606507148e-05
-4.44591136993734e-05
-6.22623960231344e-05
-2.96072775760383e-05
-5.81746267004979e-06
-2.01287268251264e-05
-3.62826287386692e-05
-1.48829198448192e-06
-2.66652068468849e-05
-2.23767271713569e-06
-2.64025125574966e-05
1.36681414284615e-07
1.34636282120563e-05
-1.48940900326799e-05
-2.3754611037357e-05
-1.04575469197805e-05
-2.34732892825667e-05
-4.32684364993177e-05
-5.35268188927576e-05
-3.05541702810394e-05
-3.10468912564396e-05
-5.57306507806364e-05
-4.6946851081505e-05
-7.79489419173282e-06
-3.30893443053989e-06
-3.14819208519365e-05
-4.03417967949405e-05
-4.58689629768656e-06
-5.40914485064885e-06
-2.55971700532893e-06
-9.35048995097291e-06
3.16669508759226e-06
-1.59981640780662e-05
-3.38703099530982e-05
6.32246375990733e-06
-5.31303869699636e-07
-3.55842435443564e-06
-2.07046765125869e-05
-4.56462059497313e-06
-5.57667539086776e-06
-4.56440920241145e-05
-2.42288495827219e-05
-1.25260543581728e-05
-3.67000992765792e-05
-5.86230628869131e-05
-6.57135199080179e-05
-1.99867934833047e-05
-1.93361444833881e-05
-3.1901551431692e-05
-1.16670924556739e-05
1.79679285782424e-05
-1.18676652637176e-06
-1.48702314571232e-05
-8.02242212072306e-06
1.06811260971304e-05
9.94767624440257e-06
-1.74830438743378e-05
-5.31899195093538e-06
4.11538850782564e-06
-2.28331165278249e-05
-1.18759124698849e-05
-2.41313180159003e-05
-1.53747196903746e-05
-4.5264195808585e-05
-5.32448443705648e-05
-2.87349414619974e-05
9.09156933107616e-06
9.95286678232978e-08
-8.58955421577276e-06
-1.50843949411135e-05
-2.95541183144429e-05
-3.39858156827608e-05
-2.58081012631521e-06
4.47163038610516e-07
-8.48548012550308e-06
-1.17304924246553e-05
-1.43440598425648e-06
-7.25391507180617e-06
5.51077563093042e-06
-2.94616118648459e-05
-1.938792542557e-05
-1.31260972085306e-05
-1.67417381880496e-05
-5.27061609997984e-05
1.4424689465215e-05
-1.71181510038817e-05
-3.24497092266038e-05
-4.55512749554045e-05
-4.52398352130544e-05
-2.60945767753324e-06
-2.79723783012525e-05
-4.36257691361246e-05
-2.08258829724818e-05
4.74011848841923e-06
-3.20834755787918e-05
-3.36405547053378e-05
-1.39642593891858e-05
1.7790147378172e-06
-4.16504523221118e-05
-2.59640343654303e-05
-1.23887236842723e-06
1.68917509500696e-05
-3.62900675124096e-05
-5.46527675489491e-05
-1.95038228195671e-05
3.06227125318366e-06
-4.83424297268264e-05
-5.30817511369079e-05
-1.03615451600474e-05
-3.21140255599718e-05
-5.18724265194111e-05
-2.06962444485278e-05
-4.75288559457428e-06
-1.75989761962012e-05
-3.73602203465334e-05
-6.4957732094429e-06
2.34162137730239e-05
-8.7177718063443e-06
-3.98023117964047e-05
-7.22922882312158e-06
-1.2913810114055e-06
-5.02842324025398e-06
-2.2469069526854e-05
-1.04932635215096e-05
1.68824812050814e-05
-3.33649507456248e-05
-2.40124370729943e-05
-2.96144575009668e-05
-1.98101250365676e-05
-3.09247748305217e-05
-4.33199537478109e-05
-2.79222715216498e-05
-2.77228123910199e-05
-2.72865669176337e-05
-1.31998898255379e-05
-2.85351440922005e-05
1.4899764670028e-05
-4.13326129624344e-06
6.04658715093361e-06
4.2417093609118e-06
8.88219921600615e-06
-1.91869291753214e-05
-3.39682446890103e-05
-2.02904740431132e-05
3.0296338551218e-07
-3.49256513442664e-05
-6.29997716390256e-07
-1.84438012728784e-05
-1.77111929967386e-05
-4.57299356173299e-05
-1.03861285423489e-05
-1.24076836681348e-05
-3.07168278308176e-05
-5.27544192373968e-05
-9.25569638233724e-06
8.18828061078811e-06
-4.87139002486544e-06
-2.63361753066638e-06
-2.63557392062291e-05
-7.59291728627396e-06
-1.50026713621299e-05
-2.69670808473574e-05
1.50054056593065e-05
6.75811397647899e-06
-1.77159974133244e-05
-2.69156071511059e-05
-1.74578290256159e-05
-9.57906358254043e-06
-3.3662123024055e-05
-4.02351436476976e-05
-2.38464977003803e-05
-2.35447440612262e-05
-2.78667086285375e-05
-4.4291574856758e-05
-2.45319722558406e-05
-9.58295381048988e-06
-2.48465037254313e-05
-1.60468632880989e-05
-8.0164123547479e-06
-2.30406670922529e-05
-1.80039900909727e-05
-1.17546125837408e-05
-1.76440111682016e-05
-2.29265988708283e-05
-4.57404712076044e-05
3.62937911482309e-06
-3.11836873001053e-05
-1.65530996380291e-05
-3.60189096021559e-05
-2.25595712450412e-05
-2.61680623802277e-05
-3.45718239610863e-05
-1.59253286902035e-05
-1.79749336554184e-05
-4.29329740090039e-05
-7.92349402965733e-06
-2.68989454778519e-05
2.32078469507064e-05
1.30714543932205e-05
-5.02421403316242e-06
-2.92359729822067e-06
-5.87235692487814e-06
-7.25643942565885e-06
-3.25138388991371e-06
-3.71127645682184e-05
-2.70999426136406e-06
-2.80188631637496e-06
-3.85658350667469e-05
-3.46891877852544e-05
-6.1591376836337e-06
-3.49681512313735e-05
-2.26906500238097e-05
-3.70578359123191e-05
-1.96931115656184e-06
-2.03508961960865e-05
-3.65966696838225e-05
-2.013339315133e-05
6.04651490849078e-06
-1.13606941093104e-05
-2.9948462291842e-05
-2.58231496902711e-05
2.11761850075835e-06
-3.02896411196594e-05
2.89431932762452e-06
1.24421303669237e-06
-7.72918906385179e-06
2.28995791858841e-07
-6.5995210259562e-06
-1.82243291697843e-05
-7.7147199261042e-06
-1.14607961266221e-05
-2.42292507407046e-05
-2.8687014735396e-05
-4.86829910321283e-05
3.45611132090281e-06
-1.27267767719157e-05
-2.38954494554629e-05
-1.94893129719808e-05
2.11592272881137e-05
-2.54264270514401e-05
-1.79844803227183e-05
1.33349596941642e-06
1.09764502147068e-05
-5.1008827701884e-06
1.40424974049668e-05
9.90922709399575e-06
9.92894977235053e-07
-1.65786982617557e-05
-2.48635435097013e-05
-1.87520097455372e-05
-9.39776977766236e-06
-4.50128320474396e-05
2.57239352548519e-06
-3.36875977452315e-05
-2.21634202581607e-05
-2.57515601874693e-05
-2.24246466934684e-05
-1.32363674370534e-05
-3.18146068542087e-05
-2.12577300615572e-05
-2.09908245931278e-05
-1.00584961649332e-06
-1.9807835613071e-05
-2.30666780665586e-05
1.30421319038352e-05
-9.20581579205322e-06
7.42548995458344e-06
-3.28999007754523e-05
-1.77312059050235e-05
-3.06457400935037e-05
-1.32455935516534e-05
-2.25446795475397e-05
-1.81191415582205e-05
-4.92385895522197e-06
-4.42761108268874e-05
-1.83164018964626e-05
-1.48730586187791e-05
-2.05834860694459e-05
-3.6432293613843e-05
4.86888171577501e-06
-1.28833389485506e-05
-3.20972937012672e-05
-1.83415681780999e-05
-1.65232683091499e-05
-1.13124312080253e-05
3.33791061759278e-05
4.37877342866475e-06
-6.14444781700392e-06
2.61457401091353e-05
-2.23284575187613e-05
-2.34338020697778e-05
-1.75556854824624e-05
-1.66332540100727e-05
-1.14133151649441e-05
-3.87959048124395e-05
-1.47925648357817e-05
-7.02319228159939e-06
-2.47937903275149e-05
-1.06346256545247e-05
-2.0590365739423e-05
-3.92707136168678e-05
-1.143348296367e-05
-2.26518340008456e-05
-1.05270274773917e-05
-2.48510265488782e-05
1.70578893180242e-05
3.35544122342933e-06
-6.75631497926712e-06
-7.82910239948914e-06
5.32751531442615e-06
-2.88624474526717e-05
-1.47937568477763e-05
3.86275862451723e-06
-2.64874580157771e-05
-1.31956508150037e-05
-1.30372807416627e-05
-4.95367059366705e-05
-3.13015714330249e-05
-3.31061087497575e-05
-3.10648262537104e-05
-2.99055958917266e-05
-3.31689357834484e-05
-2.73119696819237e-05
-1.96758390579984e-05
2.04448751338227e-06
-3.14799076795804e-05
-5.49278536082823e-06
2.29769839623748e-05
-3.45314485774624e-06
-5.48586855819527e-07
-2.04583925687132e-06
3.08475732163338e-05
-1.8770477658107e-05
1.35740841994805e-05
5.66733585074246e-06
3.32457001250078e-06
-1.01908871792322e-05
-7.14360379505448e-05
-3.71474481021115e-05
2.80876476144581e-06
-4.00804871675008e-05
-4.00278850926447e-05
-9.01539365437368e-06
-1.41741168869075e-05
-2.57116747116976e-05
-2.86987266323038e-05
-2.52593266874075e-05
-1.5331169544518e-05
-2.42521395849759e-05
-3.17367351676409e-06
1.67510200848366e-06
-3.45539233888507e-05
-1.29450214707314e-05
-3.01666329309046e-05
-2.58618886927999e-05
-4.53127587645621e-06
-1.40254438332639e-05
-3.08293862197197e-05
-3.592374997378e-05
-4.71720238941824e-05
-2.21867110005304e-05
-8.3124753088567e-06
-3.3233981665363e-05
-1.29779759232172e-05
-2.17460984725505e-05
-5.2838468131053e-06
7.95640362766917e-07
-1.2717234371473e-05
2.03302071811624e-05
-2.14998215499022e-06
-3.54274873123515e-05
-6.07184578342687e-06
5.54293972260951e-07
9.3534212173165e-06
-2.18667156712938e-05
-1.89647469215834e-05
7.37467901325104e-06
3.6745228284242e-06
-3.68948184611891e-05
-1.47468042023229e-05
-2.44265236740933e-07
-1.62925726079566e-05
-3.0663642687652e-05
-2.63183779016023e-05
-6.66387671546876e-06
4.30094473015829e-06
-3.33504700459769e-05
-2.53941711846016e-06
-2.058296681668e-05
-2.99949507406296e-05
-1.98794193893876e-05
-9.38428969335666e-06
-4.21736487161388e-06
-7.07117509733582e-06
-6.57744281005272e-06
-5.1558831879749e-06
-1.374848130461e-05
8.72708033215126e-06
4.69748679525544e-06
-3.13322095766929e-05
-5.22771306784346e-05
-3.05533642197631e-05
-7.44730880481795e-06
2.79236309699192e-06
-4.77078472286196e-05
-2.46971312088894e-05
7.65363644965063e-06
1.74683790467615e-06
-1.58997055772865e-05
-5.74240538225841e-05
2.26203353638955e-05
1.0994876025153e-05
-1.0263502855604e-05
-1.80830892892806e-05
-1.36210012585904e-05
-6.28111397037315e-06
-3.25983760735659e-05
-5.0313424796258e-05
-1.25311596317632e-06
-4.528422790154e-05
-3.93158364446912e-05
-2.82934587290301e-05
-2.40812333607203e-05
-3.23070217107307e-05
-5.27402916600127e-05
-4.57348986856643e-05
-2.10999702874692e-06
-2.46724357069919e-05
-1.75437097284692e-05
-1.47078160063813e-05
1.65076987593784e-05
-1.0414373850066e-05
-2.22549436882214e-05
8.48757403212849e-06
1.54036042356119e-05
8.13749306163356e-06
-2.62493989973219e-05
-1.88301054816674e-05
-1.70558948235608e-05
-2.16956632047531e-05
-1.78675912657214e-05
-2.4805721620986e-05
-7.51177242824852e-06
-6.38990647418143e-05
-2.7335325465897e-05
-2.67096420004238e-05
-3.06845376284394e-05
-2.1820088521102e-05
-1.87911306018636e-05
-7.09868598382851e-06
-1.62521653395124e-05
-1.9261534502372e-05
1.94875734713739e-05
1.60013978757503e-05
-3.07793246409151e-05
-8.82294975188685e-06
1.71918838960198e-05
2.47574336250293e-05
-1.66287882552735e-06
-2.35064727770677e-05
1.049094721078e-05
-1.07825142780475e-05
-4.56640166584369e-05
-5.05344830479641e-05
-2.87616062529833e-05
-9.07809122160572e-07
-2.67394751274468e-05
-3.64534797742678e-05
6.83380051940243e-06
-1.73594138001704e-05
-3.60461435373919e-05
-2.06688987531453e-05
-8.44693569026063e-06
2.72821560756853e-05
-5.07208559689387e-06
-2.0463591540465e-05
-9.58964254436769e-06
-8.57214256035264e-06
-2.68581420348775e-05
-2.00750111793645e-05
-1.33849624042981e-05
-2.77554660885273e-05
-2.02432071667434e-05
-3.122971857945e-05
-2.51060547964586e-05
-3.89987480332574e-05
-4.72146862474363e-05
-3.63104646219966e-05
-1.04512122111566e-05
-2.77123258122837e-05
-1.99076014381851e-05
-4.11320081264251e-06
6.204677730238e-06
-4.32446021885661e-06
-1.561974112399e-05
-1.70095667437561e-05
-1.95826937518247e-05
-2.24147204544063e-05
-2.29297311459676e-05
-2.04233440448948e-06
-1.56616756154223e-05
-3.98719172628726e-05
-1.2546184721494e-05
-1.89409268337272e-05
-3.13964391673462e-05
-6.28004173190408e-05
-4.03553190726356e-05
-1.04992237567308e-05
-2.13824399219202e-05
-3.02552487490819e-05
-4.56785044362313e-05
-2.59201118860254e-05
-1.97754062935719e-05
-1.27579912786081e-05
-3.20111710628393e-06
1.01138409290399e-05
3.35204367859657e-06
-6.18457040832777e-06
-1.53767725215941e-05
-1.59614744894822e-05
-1.52179725943735e-05
-2.64871502097224e-05
-7.33827590647484e-06
-1.63614900485269e-05
-3.32361023601767e-05
-8.17026946008499e-06
-2.74325860460564e-05
-2.24813708086435e-05
-3.32287763138822e-05
-3.23557264262297e-05
-1.77039620506468e-05
4.61208442948411e-06
9.06803871358722e-06
5.05082025705643e-06
5.76278453502331e-06
2.22715703611081e-05
-1.14033678222365e-05
-3.88721745041747e-06
9.60339537030981e-06
1.1831475001997e-05
-2.06801123653518e-05
-1.15768128014222e-05
2.49987398612089e-06
-1.17520765278415e-05
-2.65674761309965e-05
-1.03508245790211e-05
-1.30326993646062e-05
-1.97892901509558e-05
-2.79661972159585e-05
-4.92767308419569e-05
-2.16455844619327e-05
-6.79119033707618e-06
-5.21069160536936e-05
2.72914625618471e-06
2.40490607960392e-05
-7.45958367105919e-06
-1.31774973002502e-05
4.06010380985817e-06
6.75726892159065e-06
5.47303406479167e-07
-1.12158322726218e-05
-1.12142634476561e-05
-4.72467532388967e-06
-1.67770584636976e-05
-1.32022701251142e-05
-2.32646829446434e-06
-2.34729818198721e-05
-3.78291991212281e-05
-3.48853783743513e-05
7.93943301453506e-06
-2.73658332553724e-05
-3.82977133062201e-05
-2.63702204297701e-05
-1.87292419249221e-06
-1.6877670846659e-05
-1.72055401358962e-05
-1.50696280043825e-05
6.24828451131215e-06
-1.68305240823965e-05
-1.48217394995522e-05
-7.04769636169989e-06
-5.50348396760494e-06
-3.58050126679972e-05
-2.92915226395645e-05
1.27737162360597e-05
-2.29623685492247e-05
-3.13760369844254e-05
-3.66063893970586e-05
-2.9817421910419e-05
-3.27093643803113e-05
-3.6440224517958e-05
-5.33072167794203e-05
-6.19786850184686e-06
-1.96809657675536e-05
-2.43115317982988e-05
-3.97711029429011e-05
-1.49531302014824e-05
-4.65052820916885e-06
9.55998995323927e-06
-3.3075334924617e-05
1.3838717030512e-05
2.39170384938724e-05
2.91583731852636e-06
7.80222028219036e-06
1.00212703123089e-05
-1.1095065467799e-05
-2.69420341768002e-05
-9.49542720957456e-06
-4.67420102966044e-05
-3.48872306189266e-05
-4.70807698308808e-05
-2.04758944116231e-05
-2.98126704981106e-05
-4.39394919889933e-05
-2.63205708370223e-05
4.99272041834822e-07
3.34308696939336e-07
-1.17360266108162e-05
-1.90421611629052e-05
9.36847602090084e-06
2.22618787824182e-05
2.53266240329524e-05
-1.5036160405184e-06
1.85154209972292e-06
1.33483827961387e-05
-2.08510827139139e-05
4.50977336266193e-07
1.48347538736928e-05
-7.22103870338655e-06
-1.48484665829017e-05
-5.19338956411024e-06
-3.90398078104527e-06
-3.01400597720775e-05
-5.68133475678841e-05
-3.73005039922231e-05
-1.0404270577896e-05
-2.18728402754064e-05
-2.75321090967754e-05
-1.30721735996988e-05
-1.0741699442078e-05
-1.16304346909436e-05
-1.96169227030191e-05
-9.30726800181616e-07
1.23864783947934e-05
7.96686663896355e-06
-1.83768531845938e-05
-2.60490059177056e-06
-1.1195742531937e-05
-3.00545553845885e-05
3.57501718094235e-06
-1.69315194980174e-05
-1.14765173196192e-05
-3.68215420850532e-06
-3.94393864958413e-05
-5.08895405720822e-05
-3.51315377950959e-05
-2.7637045478062e-05
-3.23543798923143e-05
-6.27656266773395e-05
-2.24047076895502e-05
-1.70553789786856e-05
-2.07504227950835e-05
-1.16028854087488e-05
1.95907698643634e-05
-1.70666242311211e-05
-2.45870119092155e-05
6.3599309481021e-06
8.62360727814475e-07
-4.95383310714599e-05
-2.1806245940548e-06
-2.28022721407163e-05
-2.97161207382051e-05
-3.70876375041497e-05
-1.90236335642024e-05
3.27171795961053e-06
-5.28816383224323e-05
-7.27371573129091e-05
-1.26035089961008e-05
5.26847780467376e-06
-3.96214406529154e-05
-4.34691576523917e-05
-1.45446804265196e-05
4.03073933215244e-06
9.41725930737822e-07
-2.415790787544e-05
-2.56626598370757e-05
-2.37983584355461e-05
-3.44562872476915e-05
-9.94017272460548e-06
-1.82124594674546e-05
-2.03334806680811e-05
-1.57981440969549e-05
-2.08619273206039e-05
-4.16523615415985e-05
-1.14891508290745e-05
-2.92648813008139e-05
-4.23180329755878e-05
-1.47699073189777e-05
-2.16376332202816e-05
-3.19062655290141e-05
-2.29756120354005e-05
1.02168807860236e-05
3.214211665005e-06
-2.11276632779961e-05
8.21697712260839e-06
-1.5833192282744e-06
-1.41508430180938e-05
-3.27148819098987e-06
9.21147615399174e-06
1.70886811283163e-05
5.84819774292391e-06
-2.61137812838216e-06
9.23578470349483e-06
1.2755546864393e-05
-2.92812906411894e-05
-3.50063489863789e-05
-3.00795879470918e-05
-2.67776336492258e-05
-1.99524926893592e-05
-1.33388960392327e-05
-1.20478262920087e-05
-9.58650279431396e-06
-3.26983577328761e-05
-1.52597152102373e-05
-2.18240892457242e-05
-1.26591404377947e-05
-3.22689813095757e-05
-1.70017006336945e-05
-2.21241081494281e-05
-9.22671641117973e-06
-6.40976381979443e-06
-3.67323948508467e-05
-2.47469787268115e-05
-4.14141371074016e-06
-1.84523303725944e-05
-2.06390875345596e-05
-9.43171462660735e-07
-2.53422702813074e-05
-4.0319481049823e-05
-2.55262243427413e-05
-8.05114893604794e-06
4.67279561783774e-07
-3.20295884123275e-05
-3.44782847078899e-05
-4.52918436706418e-05
-1.4223689859527e-05
5.33388749963382e-06
-1.68360592357584e-05
-2.26599432505484e-05
-2.35235431661104e-05
-1.7264388496122e-05
-9.61771363228794e-06
-1.90511329208464e-05
-4.23416386105807e-05
-3.96735819559375e-05
-1.04855152401358e-05
-3.17817485838818e-05
-1.41003039222916e-05
1.37935833016966e-06
-1.62787640870663e-05
-1.39554262066207e-05
-2.88897947697536e-05
-1.212875900151e-05
-7.690334483969e-06
-1.84265319827086e-05
-2.23362319938666e-05
-1.35816792795965e-05
-2.08511223311405e-05
8.50115391672028e-07
-6.54301348172851e-05
-3.50519549651646e-05
-2.24184178627172e-05
-3.06902400656633e-05
-3.82384396459202e-05
-2.15011442444213e-05
-2.65107563342388e-05
-2.75884566313937e-06
-6.71090738258078e-06
-2.48459667082154e-05
-2.56699842922176e-05
9.53222997213922e-06
-1.19038315111805e-05
1.76845824490899e-06
-1.01074035248131e-05
2.17562549538112e-06
2.47658444449221e-06
-7.79896410167575e-06
