# Supplementary material for: Research on computational propagation and identification of mine microseismic signals based on deep learning
Source: PLoS One. 2025 Oct 22;20(10):e0334641. doi: 10.1371/journal.pone.0334641 (PMC12543183; doi:10.1371/journal.pone.0334641)
Supplement: S10 Data — (ZIP) [file pone.0334641.s010.zip › 000101100001481.xlsx_0.txt_24.txt.txt]

1.71820447271638e-05
-1.34361922941997e-05
1.53589376994933e-05
-7.29631038622941e-06
-1.09227346511686e-05
-1.13463973910368e-05
-1.42851903650671e-05
-1.8020461481181e-05
-2.67222034755073e-05
-1.57468853691629e-05
-1.85812296527479e-05
-3.86612099347912e-05
-9.85359925650096e-06
-2.40389192001805e-05
-2.17095913423671e-06
6.74330162665899e-06
-4.73885116575875e-06
-6.23468971676772e-05
-2.36826426799943e-06
-2.08325926128462e-05
-6.64841923735673e-08
-1.07218043036238e-05
1.35971238852721e-05
-1.24436881233133e-05
-1.9244784363277e-06
-2.26380610626378e-05
-2.2064246372141e-05
1.20078772839423e-05
1.22512320796024e-05
1.2107035293829e-05
-3.14511985970283e-05
-1.84279757587859e-05
-1.84988325060064e-05
8.65945046518819e-06
-2.22800967233768e-05
-2.34023160214241e-05
-9.4861644987656e-07
8.96653417497703e-06
1.4574661711162e-07
1.13724377675544e-05
-1.81158365706027e-05
-3.00483988932128e-05
-1.2066141192801e-05
-1.33871392492112e-05
-7.26753790981292e-06
-3.59292403070294e-05
-1.58941002455093e-05
-2.71944888363367e-05
8.34235247085781e-06
-1.32749604170972e-05
-4.114118980365e-05
-4.19169319464858e-05
-3.55956904690155e-05
-1.22698164647597e-05
-3.38323492526346e-05
-4.00396511713109e-05
-6.8902645715562e-06
2.29332784008185e-06
-2.38828682627799e-05
1.05215851526723e-07
2.60580537654618e-05
8.53054454480502e-06
-3.7643050130482e-05
-2.94694673248191e-05
-4.97145851115395e-06
5.49097613496186e-06
-5.25964377453097e-05
-5.51622472698725e-05
-3.57596738835058e-06
-4.77001626088254e-06
-6.8198175391368e-05
-7.29768271767769e-05
-7.52492705131279e-06
-1.21178317520872e-05
-4.43625260921948e-05
-2.51662520758597e-05
-3.60635577284214e-07
-1.38032984341003e-05
-5.4792652055225e-05
-2.28475957613143e-05
-5.51646596277449e-06
6.16642347501175e-06
-1.02825762581711e-05
-3.01504645317212e-05
1.18770752356074e-06
1.94361789816691e-05
-1.72163098020662e-05
-3.54970254871965e-05
-2.31985067324173e-05
-2.17306810085139e-05
-5.90716341949359e-05
-3.48638784570668e-05
-2.41117972754979e-05
-1.02616610646527e-05
-1.45665606344566e-05
-4.26607125890893e-05
-2.75562871590509e-06
1.1191852276542e-05
-4.49192420267927e-05
-1.38960592881261e-06
-1.11797580307148e-05
-2.27096883236989e-05
-1.48873038667786e-05
1.91754197712413e-05
-7.63255720997981e-06
-2.24148919859441e-05
1.10450501647008e-05
-2.78204854612354e-06
-1.72238741661552e-05
-4.42582128362924e-05
1.01881558617685e-05
7.92077943923037e-06
-3.21976613306953e-05
-3.74015911045101e-05
-4.61632950404589e-07
-7.36361710559483e-06
-2.55484834934738e-05
-3.94355549982712e-05
-2.292441138782e-05
2.4431803472824e-05
-1.42660860209263e-05
-3.65913536158553e-05
1.25751737576721e-06
3.32070518344291e-05
-2.909431634388e-05
-8.32059763249821e-05
-4.56403277699239e-06
5.38735077952429e-06
-1.53268280933266e-05
-5.97144480523729e-05
-2.07913818660824e-05
1.19891451570859e-05
-6.28143742255084e-06
-2.89418435612408e-05
-1.91616982537845e-05
4.08154328109482e-07
-2.34323018318697e-05
-2.81380737875097e-05
-3.66419392538542e-05
-5.46421114078479e-06
-3.44222532521652e-05
-3.84192005782814e-05
3.49180346723587e-06
-3.73791144095996e-05
-1.07399469865658e-05
-2.51419785502599e-05
-2.3166215366365e-05
-2.57617511469092e-05
-1.93022103278926e-05
-3.07679260275448e-05
-2.71422323466893e-05
-3.94368725534773e-05
5.98114306341022e-06
1.53346204148382e-06
-2.2946147275952e-05
-2.79032530792313e-05
-3.06420134636505e-05
7.486912652232e-06
-2.75756916765672e-06
-4.6631478045961e-05
-1.09945336539896e-06
1.4543236852851e-05
-2.68766930617353e-05
-5.85204136239333e-05
-1.52799141027739e-05
3.03672637982908e-05
-6.82090009121528e-06
-3.86323352297935e-05
-3.80390168519411e-05
1.01185307564939e-05
-2.29599927355627e-05
-6.2563321125791e-05
-3.43428887191467e-05
-2.42514267061687e-05
1.79479478052304e-05
-2.61435579346013e-05
-2.83947223275001e-05
2.26309982652758e-05
1.61044064453635e-05
-5.08385466867494e-05
-2.74989430264295e-05
-1.94064985474079e-05
-3.23459168224878e-07
-7.04145076185003e-06
-3.77285262318683e-05
6.28905843752863e-06
-8.03579587173939e-06
-3.64934935229923e-05
-3.83208826189249e-05
-2.12038780744436e-05
-2.33675534202171e-05
-3.90565575358225e-06
1.44716378523406e-06
-9.13220408009794e-06
-1.89646563984364e-05
-7.02916813565727e-06
-2.00529109337182e-05
-9.75057721426914e-06
1.57435087458254e-05
-9.74263337077971e-06
-1.08161197534739e-05
-9.03363400203298e-06
-1.80065400915959e-05
-3.52006458205392e-05
3.32924491808677e-06
-1.47489067689779e-05
-4.51678077807107e-05
-3.45150648524004e-05
-3.00433922126917e-06
-4.13924160457218e-05
-4.42750925951432e-05
-2.31076079065798e-05
3.83217635734395e-06
-3.41254869754764e-06
-3.50279925816536e-05
-3.5861169725818e-05
1.13806104105515e-05
-1.96056002980747e-06
-3.70434907939189e-05
-3.71299543020564e-06
-1.0331818175939e-05
-2.35774499505745e-05
-3.954317693204e-05
-1.22433667609538e-05
2.05115061954252e-05
-2.2117941654755e-05
-2.51918421795251e-05
-2.01699977021415e-05
-9.17551554125249e-06
-5.74926027899708e-06
-2.69084436613962e-05
-2.09385253834374e-05
-1.51640572330571e-05
-2.48494790509094e-05
-3.715909319622e-05
-1.98738722098e-05
-1.49029416551109e-05
-4.82359291531566e-05
-2.64910540675543e-05
-9.52870241576026e-06
-1.53652415770415e-05
-3.79871609522154e-05
-2.99667732069693e-05
-6.98537216512873e-06
7.56019904215852e-06
-1.66114134147519e-06
-7.3449258697295e-06
-9.71163093323061e-06
-2.39370996239652e-05
-6.32530782917285e-06
-2.04716363481083e-05
-2.7497873257837e-05
-1.29483798760983e-05
-2.52233935555113e-05
-3.74835872602486e-05
-1.25264135306609e-05
-3.18920953333623e-05
-2.918877475761e-06
-3.4306220320399e-05
-2.92353507515956e-05
-5.53243608501521e-06
-1.17224160294667e-05
-3.96427914854078e-05
3.46772954196519e-06
-1.24991914785086e-05
5.74823512592919e-06
-1.77678085555212e-05
-1.78270349968671e-05
8.69958139826992e-06
-1.41234157467257e-05
-8.80441836840983e-06
-1.28654191952745e-07
-3.91274597145856e-05
-8.04751550911129e-06
-8.0972270542443e-06
-2.36444821165663e-07
-7.96375268803496e-06
-1.2303558908144e-05
-3.24187366271614e-05
-4.37203497271002e-06
-2.94371048403948e-05
-2.47865404147855e-05
-5.24943714650215e-06
-1.11094140564417e-06
-1.91482579567295e-05
-4.7052645173107e-05
-1.46651176337325e-05
-7.86288158282542e-06
-6.10410920545251e-06
-3.75692557846945e-05
-1.37761374347757e-05
1.76352393555855e-05
-4.90168826520692e-06
-1.94995997569496e-05
-1.42104125192893e-05
-3.02428363690403e-05
-2.05238753277627e-05
-5.47217921280559e-05
-2.02355388150358e-05
-2.24995283940466e-06
-4.96797309541403e-05
-4.02053261821049e-05
-3.84989919579219e-05
-2.20566019697985e-05
-3.11847336021624e-05
-2.01551566622155e-05
-3.89087075677843e-05
-6.85920335976428e-06
-2.20113891284292e-06
-1.69900983917127e-05
9.02711183434791e-06
-1.05061672841874e-05
-4.92308452051102e-06
2.77710053044743e-06
-1.2659399420757e-05
-2.29666130630977e-05
-7.86459850485216e-06
8.66146919881356e-07
-2.70205521428494e-05
-4.43522739072434e-05
-2.08108853849825e-05
-1.51098148739991e-05
-5.51824285527669e-06
-4.45384929117038e-05
-2.66000054573101e-05
-2.33877662634447e-05
-1.71840460943577e-05
-4.01502954017302e-05
-1.09228159627978e-05
-1.06094834784266e-05
-1.80192570056869e-05
-3.89891018761662e-06
1.13083284031005e-05
-1.00165139100058e-05
-1.40262108755046e-05
-3.63857920002074e-05
-1.0137606399474e-05
-1.48262017285844e-05
-2.7214114763653e-05
-1.18142225286582e-05
1.02976249416511e-05
-2.93056412283169e-05
-2.85954970858364e-05
-1.98038844904964e-05
-4.12146913289362e-06
-1.49982939853813e-05
-4.35950509384821e-05
-8.0896988521321e-06
-2.75449486077261e-05
-4.18919713826145e-05
-2.11624039738808e-05
-3.12941679918727e-06
-1.45167752934057e-06
-3.15122251557492e-05
-1.84335010830292e-05
5.88305994902989e-06
1.38062415133984e-05
6.30115792522678e-06
-1.99007364072672e-05
-3.34298030181091e-05
1.75339290921587e-05
-8.84368853812356e-06
-1.62067956530021e-05
-2.46275579972958e-05
-4.29278793121836e-05
-3.12351401853752e-05
-1.15149429261061e-05
-1.58125033191402e-06
-1.08304956177456e-05
4.22162218268684e-06
8.79598824134132e-07
-1.78088421264313e-05
3.55741869968346e-06
5.84877959844792e-06
-2.1155671244165e-05
-1.67013086253755e-05
-1.07678814659234e-06
-1.88140184326999e-05
-1.17795851773048e-05
4.43877011212532e-07
-1.88557649572281e-05
-5.42369723001016e-05
-2.61167903598763e-05
-1.11229882894985e-06
-1.78262630993524e-05
-4.83794964039795e-05
-2.02522324322308e-05
9.00916157444175e-06
-3.23550624130431e-05
-8.96013039244321e-06
5.30167042946235e-06
-5.54994851470033e-06
-2.43108815245468e-06
-1.48178837942203e-05
-1.86887574572806e-05
-2.25702702037663e-05
-2.35148347394653e-05
-2.64347080406561e-05
-2.00492935231962e-05
-1.09387465532208e-05
-9.94588946902802e-06
-1.98813443796725e-05
-1.10538983347752e-05
-1.65786083480018e-05
5.56647736338715e-07
-1.94280155025093e-05
-2.38457502690269e-05
-2.17148719748593e-05
-2.392493499234e-05
-9.62998911176723e-06
-1.62822412535956e-05
-1.43855684735668e-05
-2.48541597971264e-05
-1.26149820240923e-05
-9.90352337168328e-06
-1.2771465632673e-05
-2.44746972607398e-05
-1.86640094491019e-05
-1.7928055748386e-05
-3.31441936378134e-05
-1.54481604088977e-05
-2.46366455106884e-05
-9.11122293595256e-06
-3.21243460383883e-05
-1.80981825540085e-05
1.21430124934014e-05
-9.52367758875357e-06
-2.24603573767683e-05
4.57884694691358e-06
5.47696776423028e-07
-1.08015542274748e-05
-6.77856902296141e-06
-1.55393709300267e-05
-4.64078999119273e-06
-3.60129343753436e-05
-1.99500137237992e-05
-2.32053279869707e-06
-2.02577852490411e-06
-4.50511074866282e-05
4.93824241553227e-06
-2.484979382735e-05
-3.70337693156514e-05
-1.53560823661045e-05
-2.75770467998309e-06
-2.65532824519907e-05
-2.78454775169778e-05
-1.39401007289515e-05
-7.53676923759529e-06
-1.80779090040404e-05
-1.1834410091193e-05
-2.63187079839154e-05
-1.92971550005207e-05
-3.98821093669847e-06
6.93042702324446e-06
-2.48018265140497e-05
2.61555787836582e-06
-8.83416839845467e-06
-2.88854631308538e-05
-1.51207532146509e-05
-8.29880399205348e-06
-5.24802139299621e-07
-3.8659028283683e-05
-3.44781252286974e-05
-3.43766226991407e-06
-3.92315935192978e-05
-4.85587003176266e-05
-4.75188923349602e-05
-3.3731632985763e-05
-2.18762417986629e-05
-1.9792066486887e-05
-2.36394984324666e-05
-1.78282630759077e-05
9.08153414880798e-06
-1.49454930261611e-05
-1.77017180199697e-05
1.91504126679222e-05
-1.63224640538597e-05
-1.26419909514927e-05
-3.12671626694996e-05
-4.92361102812855e-05
-4.10837461429145e-05
-3.37015595988283e-05
-3.5794906976526e-05
-3.65466919507034e-05
-2.68084095809297e-05
-3.3156267551771e-05
-3.6816442466726e-05
-5.49303899673388e-05
-2.39134758370489e-06
-5.7371275842919e-06
2.49896665465339e-06
-4.24772362546496e-05
-1.77200691872743e-06
7.24724980474208e-06
-5.64944328973382e-06
-6.56747226407272e-06
-1.68950590053439e-05
-3.2832402536002e-06
-1.17588370218052e-06
3.94118806372679e-06
-1.18709135153511e-05
8.99515400241241e-06
-1.54834509647342e-05
-2.49320036271173e-05
3.99117431732798e-06
-2.76658235394707e-05
-8.2939954200293e-06
-1.14858093716884e-05
-1.4081793600835e-05
1.00106847644601e-05
-2.00489611971582e-05
3.4842333242369e-06
-1.86062682632204e-05
-2.53325435474183e-05
1.64606894563289e-06
-2.0312224564256e-05
-3.1299190632396e-05
-1.01347467555569e-05
2.69568386408926e-07
-1.00326024034076e-05
-1.49308361757908e-05
-1.92673641718928e-05
2.79601019159237e-07
-9.07436501998856e-06
-6.50209082653579e-06
-2.07227936622103e-06
-1.41873715934396e-05
7.55437169102312e-06
-2.14623544403326e-05
-3.05681080442129e-05
-3.28841150395096e-06
-1.83014340163456e-05
-3.74160770765724e-05
-2.09869520510954e-05
-8.98787698176023e-06
-1.68713950169383e-05
-2.20298255444392e-05
-6.74860685189256e-06
-6.29674395930381e-06
-1.86424116291907e-05
-8.10530995648304e-06
-2.34942059055762e-05
-7.08882454877178e-06
9.48139092292273e-07
-2.33626754293123e-05
8.03784998067064e-07
-2.37409668931759e-05
9.81210533387187e-06
-3.5252623287658e-06
-1.76149134558076e-05
-5.66513510648778e-05
-3.77177471906045e-06
-5.20225424553021e-06
-2.36270964443739e-05
-4.09970422671303e-05
-3.61110145149787e-05
-9.7686261661573e-06
-5.99640175795669e-06
-1.90105593242723e-05
-1.38970248182762e-05
7.9738108890738e-06
-1.01396507528169e-05
-2.20294272095777e-05
-7.64196616024862e-06
-4.34319876869606e-06
-1.60988687044443e-05
-3.02942857782076e-05
-1.02648358998919e-05
-2.69810788507232e-05
-9.99572452921155e-06
-1.67468253226357e-05
-1.65121556912427e-05
-2.5655283881671e-05
-1.06889223798473e-05
4.40785234250732e-06
2.04389892325764e-06
-5.00886307923527e-05
-1.74201022373683e-05
-1.50337378656328e-05
-3.15717326172346e-05
-3.34180469126578e-05
-2.79623309918348e-05
-5.03828513252218e-06
-5.57524606682503e-06
-5.41768054590506e-06
-1.2229798238245e-05
6.3110166579511e-06
1.15490276882707e-06
-2.59689818596451e-05
8.71396593800489e-06
2.51854345918502e-06
-1.66841558912024e-05
-2.5454168193445e-05
-1.58656094275536e-05
1.11448178883536e-05
1.06775475554421e-05
-3.0186487965609e-05
-2.63391971448534e-05
-2.78539039628243e-05
-2.04831383081642e-05
-1.45920532586462e-06
-2.51725047684934e-05
5.53305641097038e-06
1.56828917937625e-05
-4.38802435772137e-05
-3.38609613710948e-05
-2.96202458339281e-05
-6.82095029472226e-06
-3.54656607012071e-05
-1.33423851684472e-05
8.31545225754013e-06
5.45455425595311e-06
-2.91081183314257e-05
-6.78669548205414e-06
-1.50960329698508e-05
-2.11100702358542e-05
-2.1431905889684e-05
-3.83969372441642e-05
-1.63391781518333e-05
-4.5284787727681e-05
-1.20491866877599e-05
-1.72581096129832e-05
-2.17316056176076e-05
-7.6541891816164e-06
-1.82709029616503e-05
-4.27950803982883e-05
-3.86909441228249e-05
-2.52669425389939e-05
-9.38018201526414e-06
-2.81939200612612e-05
-3.87704560448814e-05
-1.40621638677569e-05
-2.60264429899405e-05
-5.20440045019118e-06
-3.66075878908645e-05
-4.23078267196932e-05
-2.95982179590298e-05
-8.68166768928365e-06
-2.42894575155987e-05
-1.21430808468198e-05
-1.81791174392831e-05
-9.90725330634e-06
-1.90130654016924e-05
-4.09545828707917e-05
-4.76411720658224e-06
-1.57450853239459e-06
-3.37618991210123e-05
-3.83934905276136e-05
-2.26615866673893e-05
-8.60688510381857e-06
-2.60710390757659e-05
-4.47161797429411e-05
-3.01746694247172e-05
-1.52128670124349e-05
-2.51161056945578e-05
-1.8847062184479e-05
2.96480404681888e-06
-3.09633004913473e-06
-3.5425207042321e-07
-1.64992774290635e-05
1.22471209189146e-05
-5.77271137967106e-06
-3.61789133050903e-05
-9.66811512260862e-06
2.78701688512042e-05
-1.75459423871591e-05
-1.11760563579491e-05
2.01023725553789e-06
3.5821719390088e-06
-4.54391040066103e-05
-2.49839911767238e-05
-1.91807647457308e-05
-1.45160540655352e-05
-1.70759010990369e-05
-2.70640517672352e-05
-8.12436697682638e-06
1.85308693981926e-05
-1.37237993512892e-05
1.43868564269301e-06
1.72238850191734e-05
1.20108570951479e-05
-4.1352772227312e-05
-1.15266671129047e-06
3.234054840664e-06
-2.56713376211877e-05
-1.72561503371959e-05
-2.64456477898969e-05
-2.73400587841672e-05
-4.1497018114102e-06
-3.96841085851366e-05
-1.02297076513464e-05
-2.08261735541218e-05
-1.83999513653657e-05
-9.81880399139776e-06
-1.24673306606287e-05
-1.34655751870831e-05
-8.33117558858316e-06
-5.38384535228007e-05
4.29104841886062e-06
-2.4031758386341e-05
-1.20540360338109e-06
-1.37872762127561e-05
-6.9721692210235e-06
1.76544083015488e-06
-2.4444614408961e-05
-2.91309336013546e-05
-5.93564303741069e-06
-3.21661109291292e-05
-3.66384074880126e-05
-1.24981881209044e-05
-8.60474214072612e-06
-2.57229148467944e-05
-2.65598493196106e-05
-2.38277648531139e-05
-4.21917197062817e-05
-3.86624987516145e-05
-2.4137395091254e-05
-3.85677738555155e-06
1.63460949253856e-05
-7.60830208319216e-06
5.49424722351206e-06
-1.65202207845917e-05
4.83657466725375e-06
-1.66110524955473e-05
2.67940795797421e-06
-1.38708055500399e-05
-1.88333842719674e-05
-3.23264722509909e-06
-2.03304772970857e-05
-2.4879186217545e-05
-3.0075926818486e-06
-2.81001687939693e-05
-2.10359579028689e-05
-1.55296851744167e-05
-1.40651132378314e-05
-1.41083451544937e-05
3.09218716241299e-07
-2.56117701297691e-05
-2.4389328585817e-05
-3.72559521692301e-05
1.30837567652005e-05
6.69538933324689e-06
-5.26573038002796e-06
-1.24418939138678e-05
-3.34030809924017e-05
1.38003984839128e-05
2.17906382266458e-06
-2.03469246072825e-05
-6.41813540095322e-07
-8.93528706726381e-06
-2.33107670935778e-05
-4.76988707239053e-05
-2.82364171243468e-05
8.86945209048633e-06
-1.36877100149406e-05
-2.50399508843321e-05
-1.21556342861809e-05
-7.50858729769094e-06
-7.36873419330937e-06
-2.7881016938854e-05
-3.28186740778346e-05
-2.89800258079544e-06
-4.04960159397254e-05
-1.00799517829632e-05
6.18414053734994e-06
-2.07844739233189e-05
-1.10796662295474e-05
-1.59120032314e-05
7.23335139982051e-06
-2.00527491564327e-05
-7.62655231555795e-06
-8.79570156348479e-06
-8.57862507167644e-06
-1.88347825869282e-05
-3.53896588000677e-06
-1.94959152757207e-05
-2.80892858567602e-05
-1.22275328406173e-05
-2.55003644860883e-05
-2.78535169008634e-05
-1.25995194983193e-05
1.06212425457588e-06
-2.91191502571762e-05
-1.76941562216154e-05
-1.61549420771115e-05
-2.47602825978623e-05
-2.85141024589947e-05
-2.84680405633769e-05
-2.6393909861404e-05
-3.74546886050812e-05
-3.17697284120389e-05
-4.40658672125588e-07
-1.93737697021873e-05
-3.6648114727889e-05
-2.38969461377982e-05
-8.662183111815e-06
-3.38198101752963e-05
-2.75213912017374e-05
-1.24221379024966e-05
-1.35009765796874e-05
-2.75885857480695e-05
-2.27685284955207e-05
-2.69960807443877e-06
-8.93863136044851e-06
-2.33019550403131e-05
-2.0811663288297e-05
-5.20023510251829e-06
-1.50225975033215e-05
-2.97178413260457e-05
-4.80360986902223e-05
-2.18129529900997e-05
3.7529080434586e-06
-2.35679216374726e-05
-4.15408654373239e-05
-4.7101965763876e-05
9.34245568736582e-06
-5.57293891047522e-06
-2.45834516721604e-05
-1.06285108923741e-05
1.32733183904272e-05
-9.37058910837719e-06
-1.55379467582422e-05
1.05112121979247e-05
3.00070081793118e-05
-1.27613249427813e-05
-2.13555404006527e-05
-1.11550355119884e-05
-7.48517965817853e-06
5.67241475289271e-06
-1.30211262119905e-05
-7.24692106425568e-06
9.26311661065363e-06
-4.3313803908051e-06
8.4577432321266e-07
3.11950739321781e-06
-1.20977310596666e-05
-1.93535508254967e-05
-1.8762855312428e-05
-9.73117720298488e-06
-2.51115370316503e-05
-1.30169872705918e-05
-3.98446436230777e-06
-2.84540519962546e-05
-2.46890993650154e-05
-8.39050061286344e-06
5.00937807212071e-07
1.12272633021883e-05
-4.44109788531602e-06
-7.47543143454654e-06
-1.15509393497936e-05
-1.11993738598704e-05
-7.79080203466732e-06
-4.72593074829603e-05
-1.27918134934104e-05
-4.26768769292123e-07
-1.29053502580782e-05
-4.76050872838614e-05
-3.16761615475306e-05
-7.53403852117288e-06
-4.33058088903324e-05
-5.13695299922557e-05
-2.096834443192e-05
-2.33880382514775e-06
-4.43717623690064e-05
-4.07627861981051e-05
4.97117360432658e-06
-2.04994257325068e-05
-4.52981493871336e-05
-1.77577939727373e-05
-1.44096394518732e-05
-4.30045822481563e-06
-1.98026285159682e-05
-4.06289197053721e-05
-2.59391022727573e-05
-1.03007520571479e-05
-5.09847484794875e-06
-2.38647719460286e-05
-1.00810640028902e-06
-1.24764935428448e-05
-8.49985697912002e-06
-3.21067755207202e-05
-3.75473432082959e-05
-2.44863141917329e-05
1.38606215739802e-06
-1.63905691015276e-05
-2.62266313844483e-05
-7.96931005695292e-06
5.39705505468116e-06
-3.2247827043486e-05
-2.81244335592639e-05
-1.16927110743958e-05
-2.08005633932737e-05
-2.64462913588294e-05
-5.90665728847009e-05
-3.57331180604277e-05
-4.53384878871936e-06
-1.934320667474e-05
-2.83659717580805e-05
-8.3897490472509e-06
-4.5827719852179e-06
6.19494801164719e-06
-1.51694485136878e-05
-1.51590400804299e-05
2.7028135635964e-05
2.75828372258595e-05
1.78151750200137e-05
-6.50054207074313e-06
9.05241179631087e-06
8.63584213342888e-06
-2.05781961886755e-05
-4.1338494201883e-05
-3.05099692552257e-05
-2.31041277419922e-05
-3.77524028664823e-05
-2.41898986057624e-05
-3.90069231183148e-05
-8.90649866165106e-06
-3.46935012314492e-05
-4.02052183094853e-05
-1.1501539725792e-05
1.07496076185397e-05
-6.11390574953934e-05
-8.70594893356796e-06
-1.18664553600754e-06
-1.27634163849398e-05
-1.76158144827479e-05
-7.55180730235249e-06
-7.29172488560721e-06
-1.96327351923969e-05
-2.09859864753004e-05
-1.48172132606936e-05
-1.06731093124691e-05
-2.55134851954545e-05
7.9663499330725e-06
-1.40493140049903e-05
-2.83428771413829e-05
-3.39443257137481e-05
-1.68049745912805e-06
1.92868759757109e-06
-4.49185626405353e-05
-4.29731202776949e-05
7.37343297292912e-06
3.96553859337491e-06
-5.59946635788775e-05
-4.60473703726285e-05
-1.13201005654126e-05
-1.6379079232249e-05
-3.30167150878666e-05
-3.69421667149599e-05
-1.23448205456731e-05
-1.1595370111003e-05
-3.0222600536218e-05
-3.9414462141047e-05
1.67112005094441e-05
5.03632084558896e-06
-7.37852229201787e-06
-5.6436511180577e-05
-1.39554954298586e-05
-1.76107609254151e-06
-3.16410737948816e-05
-5.74639422068382e-05
-5.7278844098453e-05
-2.37199610353909e-05
-1.34794621717559e-05
-5.21485370552516e-05
7.18024469375725e-06
-9.05049175263703e-06
-3.03031788956601e-05
-2.16673553969007e-05
-3.32045312047297e-05
-3.28187312148276e-06
-1.90715072596955e-05
-1.01675908332775e-05
-2.97844039559075e-06
-2.28674288764137e-05
8.48507242863117e-07
-7.61762415955798e-06
-1.24404373719983e-05
-1.14507712055218e-05
-2.74566295259056e-05
-1.63349051234914e-05
-2.5286837502737e-05
-5.55302714013405e-05
-1.07620530952475e-05
-1.84192571327765e-05
-2.19430218405227e-05
-4.24237467661669e-05
-5.55535124334622e-06
2.07779657691946e-05
1.35496703769085e-05
-1.68319494734209e-05
-2.57150929880307e-05
3.93788665710326e-05
-7.58681678760426e-06
-3.56666677401463e-06
4.48449144525435e-06
2.31257642096349e-05
3.70586317058015e-06
-5.22501745777067e-05
-1.44671889111727e-05
-1.08986039339717e-05
-3.27451065948819e-05
-4.86696128136004e-05
-2.95006050991922e-05
-1.64509061175919e-05
-5.26782514217028e-05
-5.47967300034576e-05
-2.00980483392164e-05
-7.91719056653464e-06
-4.02458858708454e-05
-2.26833412355091e-05
2.10060410241271e-06
8.46584044555664e-06
-3.10120562572096e-05
-1.55509916659007e-05
-7.96320459583319e-06
4.9118896994293e-06
5.26509421997847e-06
-3.00473667487777e-05
-5.66054157470888e-06
-3.54461254591196e-05
-5.16994868947091e-05
-3.60336313574794e-05
-1.04993436973682e-05
-2.97760203445675e-05
-6.16936876491104e-05
-3.18143147759491e-05
-2.21366631333576e-06
-4.90482908071094e-05
-2.05544623957006e-05
2.99038102351516e-06
-1.46283853744586e-05
-3.29431548283779e-05
-4.33813161152813e-05
1.61584613553649e-06
1.07427535733253e-05
9.72092238679747e-06
-1.63360632065208e-05
1.89541028613148e-06
-1.18495649553509e-05
-2.35160822179656e-05
-5.77385493573985e-05
-4.87533315034122e-05
-8.75106692439653e-06
-3.92075101789457e-05
-2.33469751101234e-05
-1.78979107283412e-05
-1.98362386158082e-05
-2.02041742366675e-05
-3.20593233370464e-05
-9.60499373434809e-06
-2.33888812443975e-05
-2.45430807110685e-05
-2.14439614634924e-05
2.29462306181387e-06
-5.38041061897378e-07
-1.77267705833259e-05
1.0127959839772e-05
1.41702439185982e-06
-1.46895901875674e-05
6.65263994503817e-06
9.54423553839634e-06
6.4786616676154e-06
2.86088621392126e-06
-2.92666842736052e-05
1.8676924591314e-06
-1.63225913792697e-05
-2.83424666633016e-05
-2.70884699015276e-05
1.6055097824891e-06
-1.68356002326415e-05
-1.79613640814875e-06
-2.33322940473692e-05
-3.6707920140621e-06
-1.16758342166282e-05
-1.8537436849073e-05
-2.99003323489554e-05
6.30654232873849e-06
2.67631768290366e-06
-1.9638900804097e-05
-8.25595773989962e-06
1.58765846587107e-06
-9.95986091731579e-06
-1.5466994307536e-05
-2.22000494682154e-05
-2.98949671948458e-05
-1.10554562817726e-05
-2.52062973820808e-05
-3.83742462312722e-05
1.42290796686989e-05
-1.5982130695223e-05
-8.07114330300282e-06
-5.68788811483803e-06
1.25400751220107e-05
-2.68988459250042e-05
3.37378444056331e-06
-8.80356474254035e-06
-1.33224957146794e-05
-8.18281982429684e-06
-3.86096700865273e-05
1.72160756180032e-05
5.6136475692986e-06
-3.41112856437162e-05
-5.27766949503878e-05
-1.07077849837262e-05
-1.2860646309657e-05
-5.08410147359551e-05
-5.27677214546189e-05
-1.54389922661975e-05
4.72193735978849e-06
-6.5107090037604e-05
-4.50050797536405e-05
2.9529598447677e-06
-1.30166516984858e-06
-3.69822212788122e-05
-1.66035997254195e-05
-3.88434856540393e-06
-1.95049825942281e-05
-2.0608320477277e-05
-2.33201594694141e-05
-4.07091128305914e-06
-2.69252054285582e-05
-2.41902738286835e-05
-2.46329581392823e-05
-1.16051395462272e-05
-4.14238523329655e-05
-2.54308671603876e-05
-8.43854953250998e-06
-1.37450064685315e-06
-2.85943000254207e-06
-2.68808598967186e-05
-8.834106633426e-06
1.10127087247246e-05
-3.40115044376223e-05
-4.37021527080112e-05
1.21877173505203e-05
1.19678363044486e-05
-8.29708436058475e-06
-1.06503621263497e-05
4.15964653276189e-06
-1.16810632598212e-05
-3.40949354359229e-05
-2.67674949858468e-05
-1.26574066164571e-05
-2.88173802592546e-05
-2.3179617947752e-05
-2.25406616560988e-05
-1.58906563805361e-05
-1.61507558385498e-05
-2.6956461124194e-05
-1.66896442666654e-05
-9.85969876045155e-06
-1.60128547087498e-05
-2.92391271332301e-05
-1.84669825268645e-05
7.20753948673533e-06
-1.51566925507621e-05
-3.89868767462551e-05
7.69846568786409e-06
-8.63832235418582e-06
-1.63186043623743e-05
-3.70780826455275e-05
-1.69215787391202e-05
-1.8533055145376e-05
-1.6114123950709e-05
-2.16674724749779e-05
-1.72169467875012e-05
-2.50003709272071e-05
-2.15947082872847e-05
-3.90679277306138e-05
-3.64071765795356e-05
-6.09414420821041e-06
-2.83788056239872e-05
-2.66298645562541e-05
-4.80768229244018e-06
-4.76231466227373e-06
-1.75413937638059e-05
-1.95977397677853e-05
-1.10649523736801e-05
1.12885477745156e-06
-1.94348050014468e-05
-1.7374866534898e-06
-3.59458438683525e-05
-2.6065207277372e-06
-2.14339132302618e-05
-7.9682765912092e-06
-2.80447247830135e-05
-3.73140741935417e-05
-7.95554667072152e-06
-2.19695832863051e-05
-4.60182911132149e-05
-3.28154154711239e-05
-1.89176174290175e-05
-1.48808080452009e-05
-4.50195915493238e-05
-3.92660514700524e-05
-3.49955616040401e-05
9.36759642513691e-07
-4.39851721648163e-05
-2.60896853584537e-05
1.82599279545589e-05
-2.05621175767643e-05
-1.4061320463365e-06
-3.0490569801493e-05
-7.82757666356635e-06
1.94486204885939e-05
-9.8513737411141e-06
-6.50706864702187e-06
-9.87815768662373e-06
-1.10997719564704e-05
-1.02920275801155e-05
-1.41456744754909e-05
-2.78425025615374e-05
-1.34984774127378e-06
-2.90122266858048e-05
-2.75183264388078e-05
-3.31459828819424e-05
1.99431066782875e-05
-2.94914368429359e-06
-2.23535714225498e-05
8.72702234894593e-06
2.14420942081151e-05
1.06591781822239e-05
-5.53797014815904e-05
-3.3086004705327e-05
-1.25264255504069e-05
9.84457626476382e-06
-8.94214362992558e-06
-3.583417245158e-05
-1.29780660420351e-05
1.66018832899208e-05
-1.99749658866674e-05
-1.51303259577095e-05
-5.81918454112012e-06
5.87954236282543e-06
-1.96486333199019e-06
-5.95354868760106e-06
-1.78702065023733e-05
-1.71932312857211e-05
8.54754291827277e-06
-1.70410107650631e-05
-4.26237653206961e-05
-8.79203571730101e-06
-1.31148090852181e-05
-3.5947825712741e-05
-5.48721212004518e-06
-1.73269230469067e-05
-4.19771094355992e-06
-4.62508479094427e-05
-2.78721655837288e-05
-1.17123478147998e-05
-1.50294921057184e-05
-1.75390917016643e-05
-2.39366793008514e-05
-2.97951229397665e-05
-2.37454841498e-05
-3.1602602847327e-05
-3.0475317801616e-05
-2.68453666411547e-05
-7.23435290135194e-06
-2.49623890430065e-05
-7.15537502847208e-06
-2.20227625253591e-05
-1.58804869050029e-05
-4.43972505564256e-05
-1.89302284484382e-05
-1.36220033298161e-05
-2.04772008236341e-05
-5.89016707991379e-06
-1.972414475762e-06
-3.77132085678606e-05
-3.481539542729e-05
-2.06797800965603e-05
8.52053013131328e-06
-8.78163369421215e-06
-3.42648168798483e-05
1.6371047044318e-05
1.06509922619762e-05
-1.68544345943693e-05
-2.18547330940068e-06
1.80564814746393e-05
-2.64470585875629e-05
-9.75388167174405e-06
-1.74453372864259e-05
1.77082758269713e-05
-1.12778310569398e-05
-1.93120658156663e-05
-7.94588419673835e-06
-4.29709180634878e-05
-4.66269129503178e-05
-2.26279375726181e-05
-3.66320031296787e-05
-3.77645019707207e-05
-4.20274966138501e-05
5.48224367031147e-06
8.13046499925729e-06
4.42297584784091e-06
-2.84394656873363e-05
-1.26743190087945e-05
3.86058253454107e-05
-2.60643350153768e-05
-8.46980912782362e-06
1.49902319827539e-05
-5.44652445648709e-06
-2.92419052271135e-05
-2.60800411322295e-05
-1.31897940483232e-06
-2.97245666914214e-05
-2.27327089416269e-05
-2.61774033502126e-05
-3.15053491804213e-05
-5.98426418015355e-06
-1.98011365689635e-05
-5.23265774976743e-05
-5.6155925130904e-06
-1.83724146141871e-06
-4.21467487682376e-06
-3.03223837181394e-05
-1.55867461516073e-05
1.91143396500236e-05
1.26017925108437e-05
-1.78276161735433e-05
3.19873711716039e-06
2.18039688826666e-05
2.51098129435741e-05
1.80269686544921e-05
-1.53728074422519e-05
-1.16678443662084e-05
-3.58386864454994e-05
-2.28743556803341e-05
-1.71684054005855e-05
-4.09779248232699e-05
-2.8953680181145e-05
-1.31648972478612e-05
-3.08094513669366e-05
-4.63617742921582e-05
-1.78883715980588e-05
-1.43064303998107e-05
-1.25365064609215e-05
-1.94905021665838e-05
-1.22395845105698e-05
4.42558724175157e-06
-1.67947738214365e-06
1.51638034896981e-06
-7.57536938008479e-06
3.96765080322123e-05
1.84391046762454e-05
-3.20099980681851e-05
-9.76168889173912e-06
-1.92649913447286e-05
-1.79799956129172e-05
-4.18446094449584e-05
-7.17153931992631e-05
-8.88553940772025e-06
-9.39331994144671e-06
-4.87850283084065e-05
-3.37681615010107e-05
-2.92322413585726e-05
-3.54723868228719e-05
-2.20143493385864e-05
-4.63063570072671e-06
-5.96628482806747e-06
-6.5083032958747e-06
-1.06485361881511e-05
1.24237277460182e-06
-1.03995702814395e-05
3.01236598114533e-05
5.02438907708451e-06
-2.47225842579261e-05
2.90331954878711e-06
6.69662984934381e-06
-2.03404621131287e-05
-2.45983734156314e-05
-4.14274781007591e-05
-8.00348519191786e-06
-2.43597642865823e-05
-3.51680143081292e-05
-6.42963779608721e-05
-1.20476295256954e-05
2.91898643768077e-05
-2.15455206297301e-05
-4.25716046951436e-05
1.37222081660289e-05
2.89800776104115e-05
-1.06004153646237e-06
-1.72034260531633e-05
-1.0745750034156e-06
4.57498500112509e-05
-7.23836946159327e-06
-2.3185248340007e-05
-1.78056416125048e-05
-1.90028938439759e-05
-1.79748616982073e-05
-2.65299958658042e-05
-4.72594568755718e-05
-2.49520281053315e-05
-1.42258593026175e-05
-2.51955671895174e-05
-3.60857087158208e-05
-3.02575678123039e-05
-1.94727372435114e-05
-3.05025447351789e-05
-1.47327925028612e-05
-8.78930665189312e-06
-7.24831361420736e-06
-1.20853841341208e-05
9.76088916682028e-06
-2.35477055479857e-05
2.33365241937877e-05
8.81287257786795e-07
2.38247678627022e-06
-5.51979580811859e-05
-2.20705530170716e-05
-8.91366909749564e-06
-5.37743027218938e-05
-5.1483249295086e-05
-4.37386244813596e-05
-1.03016196538669e-05
-7.66655131121794e-05
-5.40421698692849e-05
-3.22131739557343e-05
-4.34522471079224e-05
-2.92786793903491e-05
-2.86278897332027e-05
-5.86001767313273e-06
9.18927593942747e-06
-2.36919364658284e-05
-4.02192156219702e-05
-2.83659112226896e-06
6.99027679595594e-06
-6.87826948052426e-06
-2.02085561824552e-05
-2.71562485573833e-05
-1.32820221510318e-05
-4.7646945667218e-06
-2.84669023068556e-05
-2.14200384320572e-05
-1.91870536910391e-05
-2.10989925599911e-05
-2.34452166113311e-05
-2.9123114848132e-06
-1.32510489355234e-05
-3.3180920547283e-05
-8.76198952391579e-06
-4.43286720393654e-07
-7.7388093772084e-06
-1.66861457352457e-05
-1.74255667264953e-05
9.64608351938899e-06
-2.50173380052358e-06
-5.84281024633446e-06
-1.14262654657489e-05
-1.88965733069182e-05
-1.80874721068634e-05
-9.76039835725128e-07
2.88229782623579e-06
-7.21182845765459e-07
-2.20255677845952e-05
-9.44603622791684e-06
-4.88147329757654e-06
4.24310075010461e-06
-2.7443149722923e-05
-1.89207281459005e-05
1.37700587695303e-05
1.07303239395756e-05
-3.07628796231926e-05
-9.85245869681276e-06
1.87944179300775e-05
-2.48124849115988e-05
-2.98311433128164e-05
-1.45930059557946e-05
-3.06359695251246e-05
-9.49267497480541e-06
-4.21923624354549e-05
-1.24805945931066e-05
-5.89586613509571e-07
1.03136382660504e-07
-2.93728043042575e-05
-2.60125994632188e-05
1.34083761991707e-05
-1.84163004206466e-05
-4.21001417258131e-05
-1.79316710365086e-05
-1.16595657407591e-05
-1.00217154972091e-05
-3.17871687064846e-05
-3.61545279093013e-05
-1.65659370894074e-05
-8.88895396929133e-06
-1.98692685228943e-05
-2.21649121701982e-05
3.3060477113268e-06
-2.23012528222884e-05
-3.30532350743519e-05
-2.43218055599222e-05
-3.41154725734634e-05
-9.24345454367659e-06
-4.23780938471821e-05
-1.74546564151058e-05
-1.3521217818099e-05
-5.11806345824443e-05
-3.63771431505647e-06
-3.73399171264992e-06
-2.75822923705723e-05
-1.25002163251575e-05
3.33014746767835e-06
6.667151312636e-06
9.53428923686061e-06
-1.94407093766017e-05
6.75652579407337e-06
1.0309641225426e-05
-2.22749625821391e-05
-4.62704500261782e-05
-1.90603427466109e-05
-1.91146110761094e-05
-2.196986499991e-05
-5.88138158451283e-05
-3.62869601580109e-05
-3.89605193038127e-05
-2.36481193072357e-05
-3.63053765830329e-05
-2.22766843069649e-05
1.23012321508225e-05
-2.66014956293804e-05
-1.5450385313694e-05
1.51657463336417e-05
-7.26042926597412e-06
-3.52572705996636e-05
-1.63021785861819e-05
2.17472095344498e-05
-2.00233182928817e-06
-2.59657196060932e-05
-3.58623130118988e-05
7.8672316092361e-07
-4.76281655502273e-07
-2.23750099822487e-05
-2.4150350955113e-05
-9.12050851960588e-06
-2.5435297187504e-05
-4.27012596847027e-05
-2.59039201148127e-05
-3.15484850589379e-05
-1.60116401488614e-05
-3.33732341804749e-05
-1.56158313078749e-05
9.73106495842813e-06
2.3555726649815e-06
-1.71258685274288e-05
7.84476139701233e-06
2.74650583449642e-05
-7.36092901265699e-06
-1.66701705628214e-05
1.8818610249323e-05
7.17001773416893e-06
-2.43077043212718e-05
-3.05231953258271e-05
-3.06195715679066e-05
-7.31605863035313e-06
-3.60744990081652e-05
-6.20638803184759e-05
-2.57229455966056e-05
-3.6210811186041e-05
-5.76566586090571e-05
-6.98794602007278e-06
-1.83114444982512e-05
5.93994890577588e-07
-3.16615802901867e-05
1.29179117161902e-05
-2.46663265126264e-06
5.6630285522844e-07
-1.86977069958483e-05
1.86345090473481e-05
1.57084364289281e-05
-1.92609217351191e-05
-1.49912311582814e-05
1.58819576848888e-05
-2.96325649218233e-05
-2.08935123787523e-05
-6.72898119323232e-05
-1.8554333829831e-05
-4.34273533198498e-05
-6.426565597682e-05
-3.90520785851679e-05
-3.35337092274924e-05
-2.62835658287153e-05
-5.25272149804449e-05
-4.38757056272087e-05
-3.12977850248797e-06
3.28511080127796e-06
-3.85628370210611e-05
-2.26541341071647e-05
5.62097060646033e-06
-5.26222144297625e-06
-3.0193964869283e-05
-1.30488413611927e-05
1.92351404141817e-05
-9.10125452374529e-06
-2.07687487539559e-05
-8.20017707819984e-06
3.12317084889712e-06
-1.9854054507019e-05
-1.03386448869451e-05
-3.01543666722596e-05
-2.63084376041208e-05
-5.05233705929416e-05
-4.70402698108404e-05
-3.99112100799103e-05
-3.30797035567845e-05
-3.67165253053404e-05
-4.60600523458379e-06
-1.77392475164222e-06
-2.42589797815201e-05
-1.00380022627881e-05
3.44418581227039e-05
1.67362257269487e-05
1.23817901349181e-05
-2.85744720867907e-05
2.28698432871316e-05
2.8342000007146e-05
-1.56577238304421e-05
-4.75311672623513e-05
-1.71256505835288e-06
1.68543548006365e-05
-3.47870672366074e-05
-4.38083514362287e-05
-1.44697137295954e-05
-3.27941654637836e-05
-6.09427360196672e-05
-4.01448003373676e-05
5.32543923924547e-06
-1.57812896343411e-05
-2.87752870887616e-05
-8.48659149717772e-06
8.65773154865043e-06
2.01763451404886e-05
2.31226707816286e-06
1.33727677552339e-05
-8.86093558492575e-06
2.68829824400499e-05
1.36900046549931e-05
-4.37022621876025e-06
-2.63074910069248e-05
-7.17223056595671e-06
-4.33966116323879e-05
-4.83729342223778e-05
-3.43078792778938e-05
-3.58991124223817e-05
-4.54699250016124e-05
-4.79991765723742e-05
-2.58964898788582e-05
-2.62909951491461e-05
-3.6099368205458e-05
4.15906207285442e-06
2.40909902420543e-05
-3.06128723372091e-05
7.40749339103419e-06
5.61090397083584e-06
1.67813929412917e-05
1.88265236780281e-05
6.2327410864109e-06
-6.35376857251276e-06
-6.53582488135752e-06
-1.57511984129203e-05
-4.74344256518424e-06
-2.13733039813982e-05
-4.47302537725183e-05
-5.18035493477372e-05
-5.61523660576666e-05
-1.88607472006641e-05
-7.05399004844893e-05
-6.11084985783191e-05
-5.31530991043496e-06
-2.51985855090274e-05
-3.20696027286366e-05
-3.7235702670935e-05
-1.56406912933441e-05
1.19855178302487e-05
-1.85848573171169e-05
4.94770009585219e-06
2.33090323711648e-05
-1.93919806728988e-05
-8.15770886590714e-06
5.54596153370392e-06
-1.00516545702913e-05
-2.63324571301261e-06
-2.17719281958539e-05
-3.34240341063343e-05
4.38295998519305e-06
-2.4459947324849e-05
-4.40188385888272e-05
-7.64731044423024e-05
-3.28397209844131e-05
-8.57803075402324e-06
-4.67388312447569e-05
-4.16523100346024e-05
-3.18885481597711e-05
-2.91628740241214e-06
-3.75056223919292e-05
-3.590541035191e-05
2.11232583632853e-05
-3.5866289220319e-06
2.26829871724426e-05
1.23498518946983e-05
1.82451387846652e-05
1.2045050252018e-06
3.61031527220291e-07
-1.66162334176678e-05
8.33504014082313e-06
-2.31248151086803e-05
-1.44377247559562e-05
-2.29301956902157e-05
-4.41220869223059e-05
-2.46495156999436e-05
-7.26155290461141e-06
-2.28784972025823e-05
-8.56364647944989e-06
-1.49733837605813e-05
-2.50862348056164e-05
-1.72593735015429e-05
-1.21573726185556e-05
-2.16628900226432e-05
-1.04326869371749e-05
-3.53494920550651e-07
-5.22439289393689e-05
3.3909909149706e-06
1.94371669392699e-05
1.47699182461515e-05
-2.19377854184846e-05
-1.26720826792144e-05
-1.01560428799938e-06
2.04473179999671e-05
-2.6021628399365e-05
-3.61780389545576e-05
-9.53672428898882e-06
1.01601143391292e-05
9.29159654724117e-06
-4.3985168459663e-05
-2.37617374083391e-05
-1.04765873103126e-05
-6.34217501918013e-05
-6.16797530168007e-05
-3.06897496986473e-05
-8.06170500232257e-06
-2.84622697788334e-05
-3.97346883602612e-05
-4.96234304039982e-06
-6.76997210095207e-06
-6.83130913615938e-06
-1.64919891275268e-05
-1.57635751051449e-05
4.24111641134115e-06
-2.09855669927027e-06
-8.8093116272575e-06
-1.36917886994643e-05
1.01810251989614e-06
-8.12021940671931e-06
-9.35870895401689e-06
-3.98403481792602e-06
-2.12603105906419e-05
-2.42855572716994e-05
-4.06432424952231e-06
-2.52920378290366e-05
-3.4865904628672e-05
-3.33270467917971e-05
-2.53606367546629e-05
-1.42159012920053e-05
-3.91614695132444e-05
-1.98065845495705e-06
-1.133356152223e-05
-6.57608896608425e-07
-2.9934892781198e-05
-1.14229491451841e-05
3.79231379648881e-06
1.06221494614252e-05
-1.11044932087633e-05
-7.18382801226947e-06
4.12484724036278e-06
-1.17835373126292e-06
-2.39960714433697e-05
-5.36231109751735e-05
-1.93121009409657e-05
9.97125339979892e-07
-1.95697865949261e-05
-3.91213698023751e-05
-1.47379920180476e-05
-1.76808753592802e-05
-2.94940900949433e-05
-1.68294830490537e-05
-1.37884650623981e-05
-4.35836001582332e-06
-2.78924017196558e-05
-1.39231250540665e-05
-3.1909845714318e-06
1.22981180648968e-05
4.7346386075815e-06
-4.89438290400591e-06
1.5668922716059e-05
8.97001698261269e-06
-3.75804449728107e-06
-4.00593396273227e-05
-1.9176782499501e-06
2.70638404494314e-06
-3.76597393181292e-05
-3.60227204726914e-05
-4.35581196533556e-05
-2.54455984103219e-05
-2.58488680142279e-05
-1.94578332114016e-05
-5.42083121657696e-06
-3.04926241291322e-05
-1.66720728252028e-05
7.1709839409732e-07
3.87985904457814e-06
-1.75631616006367e-05
-1.67632720724743e-05
3.27129244413999e-06
7.00520331580801e-06
-2.77633383454558e-06
-1.49308416919754e-05
-1.54878115319182e-05
-1.46779627230357e-05
-2.15726676380656e-06
-3.30510014701676e-05
-2.86275465928482e-05
-5.27562026647928e-05
-2.66005592808172e-05
-1.89471566745853e-05
-1.22055213714502e-05
-3.27830169502931e-05
-4.23274921478025e-05
-1.38975895704311e-05
-1.8749664947226e-05
-4.45527386175142e-05
-2.06850031678114e-05
-1.51060563162136e-05
-2.8008808264373e-06
2.03636403938194e-06
6.64302583340343e-06
-1.81996614382136e-05
-9.82085332003854e-06
-1.75764580401901e-05
-1.84257302625767e-05
5.64033973464351e-06
2.27355801652947e-06
-2.76361287965224e-05
-2.028881152793e-05
-4.48994665610992e-06
2.11998677701001e-05
-2.51164362314417e-05
-2.9520384132308e-05
-2.13908514109603e-05
-6.45154563382834e-06
-2.22833546323471e-05
-1.3170753766981e-05
-2.95981246313184e-05
4.61078365269537e-06
1.0678899477502e-05
-2.74781852398023e-05
2.73610313596585e-05
2.84290016262079e-06
-1.04562635592718e-05
-2.40303357333211e-05
-3.44529780760088e-05
-2.25348553823758e-05
-9.6946927102644e-07
-3.77811506058063e-05
8.46345395571621e-06
1.15161089385313e-05
-5.675056020805e-06
-2.24434335179498e-05
-2.42771791255739e-05
-6.55344297838511e-06
-1.20554864176305e-05
-5.69204019068742e-05
-1.20718356860463e-05
-3.12089043718358e-05
-3.45325971705052e-05
-3.88820823843261e-05
-2.56331693134585e-05
-1.6288835502355e-05
7.72355361049562e-06
-9.43386117029643e-06
-1.43422554565927e-05
-3.01475358711578e-05
-1.3459271818441e-05
-9.90013712063879e-06
-2.05414867674851e-05
-1.55899806701595e-05
-9.6572470818821e-06
-2.02272202017547e-05
-1.38251012512347e-05
-1.17175297220499e-05
-2.09179163351268e-05
-1.60944231625154e-05
-1.06253957384529e-05
-1.60186809190112e-05
-1.1664003278121e-05
-1.93330206789856e-05
-2.67084089953328e-05
-4.46206300168667e-05
-2.4035767846101e-05
1.56896426344189e-06
-4.14242283204273e-05
-3.3446208287997e-05
-2.4901745336421e-06
5.47246526587385e-06
-1.16156998011392e-05
-3.94205249598602e-05
1.45953773188915e-05
5.14058500210835e-06
-3.52895139137412e-05
-6.67115525243879e-05
-3.22809706717213e-05
-1.48237108502017e-05
-2.2393072798567e-05
-4.403026150977e-05
-2.74713143077847e-05
-4.15524769112184e-06
-3.59489220581468e-05
-6.40472876073041e-05
-2.8165290383238e-05
4.12712402486113e-06
-4.40688564951888e-05
-2.4457786082818e-05
1.05393606678394e-05
-9.95485024223461e-06
-2.18795316218305e-07
-1.01632724067133e-05
7.2545321673606e-06
2.10293654248872e-06
1.62739270270327e-05
-5.05433593656358e-06
-4.89062281800801e-05
-1.30642041732681e-05
-4.39365509214808e-06
-3.75306382931636e-05
-2.65650684442407e-05
-2.54633552857058e-05
-3.30430048105399e-05
-3.22991462556496e-05
-3.75592046863334e-05
-2.90393961740413e-05
-7.32232445466374e-06
2.39882964342333e-06
-4.9814429705103e-05
-3.93046958766171e-05
1.57764554834774e-05
2.63947146553967e-05
-1.26317657406936e-05
-2.45728400283858e-05
-6.42263032390019e-06
2.07184104704525e-05
-1.94417576833177e-05
-1.47190598714308e-05
-2.1382051346222e-05
1.51914307750636e-05
-1.05876131099358e-05
-5.30425309406483e-05
-1.43451146696323e-05
4.85237272073947e-06
-4.38446990675668e-05
-5.43171399322915e-05
-5.12230432618357e-05
-4.66763558950968e-06
-3.23227258282607e-05
-3.09013339962156e-05
-1.45371473245066e-05
8.42592442290361e-06
-1.51387236768442e-05
-1.54423289611065e-05
-1.88080018544723e-05
1.80505321650894e-05
-9.00565264301143e-06
-1.44472560261633e-05
-1.10910301830673e-05
-8.53144617272522e-06
-1.451054272889e-05
-5.47935214076903e-06
-1.40364102317054e-05
-2.2753255618769e-05
-1.62537977388355e-05
-1.95560581788982e-05
-2.11911269274322e-05
-6.70149727516582e-05
-3.96775760898897e-05
-2.86541545623655e-05
-2.07852745785231e-05
-2.95785420758506e-05
-4.47867390877004e-05
-1.63030210486077e-05
4.01224116908259e-07
-1.3708558480083e-05
-4.25867578204873e-05
8.36954229102867e-06
5.72726167886665e-06
-1.68610495681823e-05
-2.95082655150148e-05
1.5107796991366e-05
9.5165721746592e-06
-2.07052599981288e-05
-2.869085218185e-05
7.76963105197461e-06
1.13932171198067e-05
-4.59055241519263e-05
-4.75366698848457e-05
-1.55778732687675e-05
1.27425074559465e-05
-1.46344365753181e-05
-1.24079221664897e-05
5.60234809049431e-06
-2.07607153703443e-05
-2.8404636732111e-05
-2.23758225075943e-05
2.8778941690391e-05
-2.1165733618181e-05
-2.03189382352615e-05
-1.1620133125955e-05
-1.14271274778345e-05
-3.9814319244633e-05
-2.14065634620006e-05
4.76036933962521e-06
-1.55705864263818e-05
-1.89361250505685e-05
-2.55763946072697e-05
1.36749406837449e-06
-8.53880222369058e-06
-2.60807517146834e-05
-1.99364754189333e-05
-1.58015830099647e-05
-1.59361867232183e-05
-3.11014415408319e-05
-1.3296657260885e-05
5.1772864096012e-06
-2.71163589911546e-05
-1.72250399644778e-05
-2.95981040394404e-05
1.18969094427389e-05
-1.01533628450128e-05
-5.0539511435113e-05
-6.89212022211775e-06
3.06566181139507e-05
-3.41910965803708e-06
-1.63594368507352e-05
-9.47857316188642e-06
-6.5729038547194e-06
-1.53004839155709e-06
-1.19342203388534e-05
-1.81067113615993e-05
-3.50115482166041e-05
-2.20245332355591e-05
-4.6042143975462e-05
-3.37586150111875e-05
-3.68722793089621e-05
-3.47225833858752e-05
-3.48724891553659e-05
-4.78879935019572e-05
-2.49746254640723e-05
-5.00344302096704e-06
-4.68314725669428e-06
-1.12304483531022e-05
-5.29331033768377e-06
2.52512819062107e-05
-9.55883049299278e-06
-1.81599578815691e-05
9.21434861837521e-06
-2.97733704136969e-05
-2.74121093914497e-05
-2.19635170662575e-05
-7.84965418858912e-06
-1.04717571483141e-05
-2.45584356864193e-05
-1.09799874523862e-05
1.08835683025728e-05
-2.7714538736688e-05
-3.66434162507118e-05
-2.77750606512547e-05
-3.37438843069539e-05
-1.6931174009032e-05
-2.35961428977562e-05
-2.85601874340321e-05
-5.54368364626862e-07
-2.870877329704e-05
-1.65869785542975e-05
-1.56311100029735e-05
-1.45569086437622e-05
-2.28791068186118e-05
2.15511744230124e-05
1.67347042382808e-05
-1.10664309259922e-05
4.07378751920844e-06
-4.06557286783217e-05
-3.13208859081104e-05
-3.9973568037572e-05
-3.88127608275599e-05
-1.48598961482824e-05
-1.16256995872811e-05
-5.08997077507503e-06
-2.49602593901556e-05
-2.22493638670226e-05
-1.84039320226661e-05
-3.5072550936094e-05
-2.23963321232463e-05
-2.84606478163262e-05
-1.35359300595084e-05
-6.42787291880414e-06
-3.39585751190894e-05
-2.65474952774771e-06
-4.80600608254413e-06
7.16983054358016e-06
-6.55579739121183e-06
-3.79548826692168e-05
-7.46817809889947e-08
9.72233310469688e-07
1.44521773093074e-05
-4.08179985747275e-06
-6.0363290802751e-06
-7.81726203179871e-07
-2.60557318721309e-05
-2.52073204623224e-05
-3.54642898832031e-05
-3.94562152105117e-05
-2.36980333205821e-05
-2.83563772458568e-05
-3.01004289101115e-05
-3.71192428269661e-05
-3.85164224800187e-05
-8.88767747522907e-07
-5.08416876911653e-05
-4.03748330126444e-05
-3.2113436491725e-06
3.9375748624453e-06
-9.04521409884411e-06
-1.26085484570435e-05
2.39011620742099e-06
1.10765058290925e-06
-3.21894656429608e-05
-7.54290845844077e-06
-3.63897629218476e-05
-2.95391593568114e-05
-2.27756806824516e-05
-5.36372519782002e-05
-1.93233545115889e-05
-3.77715460510299e-05
-5.85536381609995e-05
-3.80671481575127e-05
5.61131041386101e-06
-1.45921402374258e-05
-2.64186656716836e-05
7.01169388603791e-06
-6.4641235214932e-06
5.66417198157484e-06
-2.10944211272822e-05
-5.23822361929244e-06
8.99535118047793e-06
-1.71453641948399e-05
-2.60648372704998e-05
-5.47144185768476e-05
-1.91154986865457e-05
-2.27634918339756e-05
-1.48296291362327e-05
-3.04961626189389e-05
7.61148271895432e-06
-3.41270663074663e-05
-4.64364880694609e-05
-4.33787174975578e-06
-9.04026442234668e-06
-2.69326392647799e-05
-2.62436452390957e-05
-2.48733989935931e-05
2.31440127442355e-05
1.75230012536932e-05
-3.19594989998457e-05
1.61288209070622e-05
2.52279017984576e-05
-1.90100319321235e-05
-2.13531631867909e-05
1.05597268294965e-05
-7.18279892646892e-06
2.5940245341743e-06
-9.47356491240887e-06
-4.69888505568377e-06
-1.94286248579589e-05
-3.85824491900799e-05
-4.87074360952576e-05
-1.27044580949801e-06
-1.16823116149783e-05
-3.42871706074927e-05
-4.19765478776029e-05
-3.66051535200337e-06
5.401614978617e-06
-1.9231351855739e-05
4.4718127300585e-06
1.28278366263395e-06
1.27040931168531e-06
-3.2278333103719e-06
-1.42491426069185e-05
2.39782734948475e-05
-6.17101069050242e-07
-6.33924423334891e-06
-8.81528037851392e-06
-1.7140733660963e-05
-3.06253054452925e-05
-2.97829958793172e-05
-3.48817824070822e-05
-3.86036846677023e-05
-2.48725631627121e-05
-2.45363335380871e-05
-3.52492140354483e-05
-4.2955604287236e-05
-3.37460566757088e-05
-2.96479083536775e-05
1.85336543935414e-06
1.76902484228386e-06
-1.25243358192956e-05
-3.28981534279597e-06
-5.56948355767039e-06
-3.57064227491993e-05
-1.86708006183151e-05
-6.42038886702263e-06
-1.42968224496588e-05
-1.1189591585208e-05
-3.33664064912154e-05
-8.56174526156776e-06
-1.63385972790533e-05
-2.70527590540139e-05
-2.89305719527541e-05
-1.46987200930422e-05
-1.59945938668291e-05
-3.1186740700796e-05
-2.43476650447501e-05
-2.35625300832334e-05
-1.60742685070127e-05
-5.85120364511272e-06
-2.44971861448529e-08
-6.38180333693361e-06
-2.12445549378567e-05
-5.15597674274902e-06
-2.36238543980871e-05
-4.01077791283105e-05
-2.58487594553147e-05
-2.41985429182998e-05
-2.78412045645217e-05
-2.6402521418144e-05
-2.64246026097415e-05
-1.26106062295961e-05
-4.32690468672443e-05
-3.20146499519363e-05
-1.31285249308765e-05
-4.00539957702134e-06
-2.48020390439431e-05
-1.47918187922536e-05
1.81975141234439e-05
3.53659916293577e-06
1.2362740779072e-05
1.28910305699885e-05
-1.21272736394246e-05
2.76275650301348e-05
-2.45555749354155e-05
-2.17510300157221e-05
-1.72074721488584e-06
2.86483678037817e-06
-3.57015530770531e-05
-3.32100646576989e-05
-1.79815853847927e-05
-3.03412846083493e-05
-3.10423446305508e-05
-2.22813533014822e-05
-2.78428809867983e-05
-1.85978197023981e-05
-9.24357818395929e-06
-1.9085977397371e-05
-4.59614158995536e-06
-6.81216020624613e-06
-1.00523335082332e-06
2.95961162432303e-06
9.77644664591609e-06
-9.75438927308073e-06
2.84557051591608e-07
3.27879993566993e-05
4.39964923643872e-06
-7.8301640191396e-06
1.39383778716389e-05
5.90176969390962e-06
-1.73062286453726e-05
-4.65859054449584e-05
-2.70114168560718e-05
2.78875058100078e-06
-1.89414678374126e-05
-3.77151438924251e-05
-4.55053580525475e-05
-1.36199563964997e-05
-1.7604210573079e-05
-3.4534898539477e-05
-2.96406083188602e-05
7.8949613017297e-06
8.49779600444361e-06
-1.9974239820512e-05
-3.989379902872e-05
9.22391044789525e-06
-4.63837899834687e-06
-7.46162011987369e-06
3.88907466134553e-06
-1.14498675240593e-05
-1.8145443536359e-05
-5.60072201264131e-06
-2.64991890606104e-05
-3.26396341251489e-05
-2.7373487246479e-05
-4.37023732143078e-05
-1.586693582449e-05
-4.34156314437512e-05
-2.80698630517057e-05
-5.25717947919433e-05
-2.13439856237083e-05
-2.6539408051284e-05
-1.18517969402411e-05
-4.00277279943131e-06
1.19625498916787e-05
-1.31425958012637e-05
-8.35960518124003e-06
2.60952706586997e-06
-3.94776998376654e-06
-1.68030105431726e-05
-2.60450547771533e-05
-2.70473682788734e-06
-8.29332242959578e-06
-5.34422526348009e-05
-4.3625527955808e-05
-2.72201091656533e-05
-3.09295189324356e-05
-2.509401888659e-05
-3.43243149399867e-05
-1.79160841415988e-05
-7.98713510419634e-06
-4.43622100637815e-06
-2.54961877524719e-05
7.07386729372852e-06
2.88943233982682e-05
-1.68037317854609e-05
-2.54951202560668e-06
9.72087812259847e-06
4.91009725111073e-05
1.75298711753646e-06
-2.78090763007296e-05
8.03747645396362e-06
1.52119095043116e-05
-2.87003362691693e-05
-1.82638730002495e-05
-3.46862960798833e-05
-2.39855913787584e-05
-1.78824646714303e-05
-2.71739465430368e-05
-4.03691835567441e-06
-2.8595232854303e-05
-3.05987654172111e-05
-1.99581043132775e-05
-9.72970074181839e-06
1.42523135836305e-05
-1.22776298549505e-05
-1.04544615443264e-05
-1.2167296163514e-06
4.03612314552869e-06
-3.86023567078058e-06
7.78320753726085e-06
1.37091054125477e-05
-1.05496503739192e-05
-3.33415204300489e-05
-1.08454595289619e-05
6.50667636923647e-06
-4.91331648705018e-05
-5.72942122451838e-05
-2.05978942958704e-05
-1.74774490867082e-05
-1.93255094429156e-05
-1.86081136127937e-05
-2.10001943476508e-05
-3.06751878180623e-05
-2.04693444330626e-05
-4.07948268273134e-05
-3.13689409839057e-05
5.58037720676994e-06
-2.18455944888121e-05
-2.45223913966959e-05
-9.65743411168603e-06
2.77743654366062e-05
-3.85051725534628e-05
-3.38767457660494e-05
8.04852749955633e-07
-2.28099110586968e-05
-2.45458170327317e-05
-4.16844144973486e-05
-2.58502346597191e-05
-5.53279944539076e-06
-2.81216559494631e-05
-3.79947700835007e-05
-2.14963816262681e-05
-4.10581266867357e-05
-3.30784502367496e-05
-4.7159535282393e-06
-2.03657407614412e-05
-1.36020133013767e-05
-3.56296077014418e-06
-3.47203039630144e-05
-1.73194598077393e-05
-1.80881875269137e-05
-2.1165869326012e-05
-2.68533324266741e-05
-9.45335112233087e-06
-2.77627284904476e-05
-1.36885755258165e-05
-2.7550732856964e-05
-2.25931419179334e-05
-1.16518522668328e-05
1.73704842695868e-06
-7.69750385542942e-06
-3.42534859453296e-05
-5.88703260439272e-06
-1.16122118067474e-05
-2.12192405777959e-05
-1.05985444255473e-05
-1.70598856574747e-05
-2.52975075315451e-06
1.83798924863694e-05
4.67027430452358e-06
-1.89505311173766e-05
5.73390418485579e-06
2.18154090351044e-05
9.39286036143333e-07
-1.28305883846361e-05
-3.08681625819387e-05
-1.16637146609354e-05
-1.30675184001155e-05
-1.68722177738516e-05
-1.74679457514145e-05
-2.3413023875215e-05
-9.55244205355395e-06
-2.38117512393236e-05
-1.41890236944702e-05
6.00423072915081e-06
1.50434218474613e-06
-2.00371606200635e-05
-3.72785432848567e-05
8.88712084224788e-07
-1.65440436027403e-06
-3.25636252448924e-05
-3.64221405390899e-05
8.24854704274155e-06
2.71484248029837e-05
-3.03464082564441e-05
-2.19652100291153e-05
1.30211285721883e-05
-2.93183449909272e-06
-7.03949927401953e-05
-3.01564529796279e-05
-1.72291111665183e-06
-2.64716110767722e-05
-4.22431725616947e-05
-2.27639208035457e-05
-9.26052430483445e-06
-2.86284712134619e-05
-1.9106613313241e-05
-3.57713156583782e-05
-1.50535093724772e-05
-3.30078322711317e-05
-1.00795969354626e-05
-1.52831514200052e-05
-1.65940843019275e-05
-1.11667877478716e-05
-2.01087125130772e-05
-2.3688391810212e-05
-7.30655053804608e-06
-1.99956276838634e-05
-5.28614826333828e-05
3.92441852646659e-06
1.48231247607421e-06
-4.31262863813148e-05
-4.13026714452704e-05
-2.9892042358576e-05
1.02937057366856e-05
-2.18668968184933e-05
-3.40849759969013e-05
2.52670333801683e-05
7.3494204939185e-06
-1.34817276698294e-05
-4.72686212773187e-05
1.92354760580531e-05
-1.20811720477728e-06
-3.3995830185426e-05
-4.35517578922641e-05
6.50407428192234e-06
-1.67782677939296e-05
-6.57898936941933e-05
-4.4230399236477e-05
1.64403228021296e-05
-5.69258718907357e-06
-4.04440461461595e-05
-1.98577259395704e-05
2.40791986622403e-05
1.39731928913281e-05
-5.26497062089186e-05
-1.14385810463554e-05
4.07531001056965e-05
1.47037649820179e-05
-2.82333712649463e-05
6.13025850288896e-06
3.28441464889038e-05
1.65029583862237e-05
-3.05630323803492e-05
-1.87298689669311e-06
5.86643775997795e-05
-2.7877661389298e-05
-5.2852230078523e-05
-2.87472093752058e-05
9.41515787295801e-06
-3.46128692909618e-05
-4.92829385133692e-05
-3.7547521763707e-05
-9.76384495378509e-06
-6.61375436586819e-05
-6.9123586254852e-05
-4.93114825998644e-06
2.14142394285345e-05
-3.79009234573041e-05
-3.00639737382902e-05
3.07193984915365e-05
6.34375254254081e-06
-3.52149312035388e-05
-1.26222586405188e-05
8.46580172816088e-06
-3.43403725836964e-05
-4.54633840686661e-05
7.33014297471836e-07
-7.27241042036169e-06
-3.66922407423458e-05
-4.85482856325008e-05
2.98094400689939e-06
2.62403133808345e-05
-3.8453236843591e-05
-4.45989194570631e-05
-1.67600352692926e-05
9.09825162460982e-06
-2.83497130329455e-05
-5.78641612304203e-05
2.9396585221972e-05
1.7554986855295e-05
-3.20358296526475e-05
-3.38056618367544e-05
9.72132899112736e-06
3.84647178717242e-05
-2.07317355196139e-05
-4.03312898766849e-05
-1.00285277736325e-05
-4.78922847892448e-06
-3.46530383871128e-05
-5.46022828449562e-05
-4.00119234313467e-06
1.16317148401245e-05
-3.68977893886798e-05
-4.35667867596107e-05
-2.73312930951716e-05
-1.89577377323102e-05
-3.1449546865343e-05
-5.0412668247997e-05
1.01731142322742e-05
2.30778781498407e-05
-1.83275394822755e-05
4.5046234997534e-06
-1.54139918872334e-06
-4.91433892107129e-06
3.69156059269103e-06
9.89718471585353e-06
8.1442393570848e-06
-1.22397114125233e-05
-6.97843039953724e-06
-1.50110619791954e-05
2.50757062379108e-05
-4.3506349280531e-05
-4.4542174086309e-05
-1.6579992988255e-05
-2.27481734290788e-05
-5.24860330575777e-05
-4.93307663139288e-05
-1.12240169153029e-05
-5.0010038166271e-06
-3.03474743587917e-05
-5.5361913396008e-05
4.41385444260635e-05
1.73071798963821e-05
-1.99191036590993e-05
1.28803285320844e-05
4.73082058212479e-05
1.85568470115025e-05
-1.74472823627216e-05
-1.50285556873265e-06
3.06561588407577e-05
3.98171828611814e-05
-4.03089040151511e-05
5.5084179156881e-06
3.60301180372624e-06
-4.5868913884736e-05
-5.44220703180308e-05
-3.48201401019058e-05
-1.16258736313531e-06
-4.77059210546586e-05
-4.77330763514472e-05
-3.55423961400056e-06
1.69635660045251e-05
-2.24792562937421e-05
6.58929582551315e-07
-7.17951640637841e-06
-8.31567930717367e-06
6.73583672378767e-06
-9.57331804377853e-06
1.57333275941575e-05
-4.63943446441189e-06
-4.26709583712491e-06
-7.79730981878069e-06
8.470767502429e-06
-9.74445013464381e-06
-2.73571021760518e-05
6.9635238674069e-06
8.72766117361793e-07
-2.90943010008359e-05
-5.60896294329706e-05
-4.10029086644285e-05
-1.44400099014181e-05
-4.11390418041515e-05
-5.78048022936156e-05
-2.64114108432369e-05
-4.49749591955893e-06
-4.50364497103975e-05
-2.95911160685707e-05
7.93683080574822e-06
-1.01712737184136e-05
-2.87765700275174e-05
-8.25701798256145e-06
1.30177849463185e-05
8.41284120182428e-06
7.05881119547028e-06
-2.44795247054491e-05
-1.72131743272199e-05
7.70498840123104e-06
-1.10260764525312e-05
-2.09771161415002e-05
-3.71528853395365e-07
8.07080391859739e-06
-2.51421788990055e-05
-4.56353356133915e-05
-1.25494885767642e-05
-3.27799135863855e-05
-2.91244540731651e-05
-3.63361337205144e-05
-2.60359972949633e-05
1.83930261250899e-05
-2.60713591005305e-05
-8.71550995862478e-06
-1.06979570112686e-06
1.62161254247357e-05
-1.38916654789154e-05
-1.55719657935175e-05
1.05252229568285e-05
1.01819404237645e-05
-2.89833247772225e-05
4.32532259566956e-06
-4.90425708531265e-06
-1.79609181997295e-05
-1.662678450191e-05
-2.83032435484848e-05
-3.17031889164954e-05
-8.41474895352283e-06
-3.51202516431945e-05
-4.08750149425643e-05
-2.52221369056036e-05
-2.242099767505e-05
-3.83571233150141e-05
5.97441063974192e-06
5.14776261511056e-06
-2.85748887288982e-05
-2.97043660515337e-05
9.52310442979912e-06
3.30464715060318e-05
-3.27028368014276e-05
7.67580784315846e-06
2.28495060294799e-05
8.07478245971874e-06
-4.304690274431e-05
-1.50801314032894e-05
2.41015319884734e-06
1.46653817161435e-06
-3.17162392160224e-05
-2.61256830955457e-05
-5.62415396730658e-06
-2.45925462681047e-05
-5.16027459156828e-05
-4.03498035722218e-05
1.00827159452151e-05
-3.87239521634901e-05
-8.19492682546772e-05
-2.74053283188352e-05
-6.413633493919e-06
-2.00355398744871e-05
-4.53091183865083e-05
1.0073531928947e-05
3.52736668806881e-05
-2.52093078927775e-05
3.37959772856807e-06
1.54025566019463e-06
-1.55407649169318e-05
-2.93620555998081e-05
-1.82715158353184e-05
-2.62231876550014e-05
-5.54161586843081e-06
-1.39705112112306e-05
-4.79157796215227e-05
-2.64125718951219e-05
-1.59029809085479e-05
-3.20002231305032e-05
-3.54478500904922e-05
-2.17311311204807e-05
-2.15551977886514e-05
-3.58314234179583e-05
-2.10439401634267e-05
1.08548168871982e-05
5.76872098903461e-07
-3.30462915411474e-05
-1.09201046204993e-05
-6.40723637438644e-06
-1.73479812052661e-05
1.04633433055493e-05
-8.31701460691672e-06
1.65692800037095e-05
-2.68960997943811e-05
-3.45692154363013e-05
-6.86187477438536e-06
1.17873258159413e-05
-6.45213517900029e-06
-2.78855219754351e-05
-1.18569279526133e-05
-1.81502820684349e-05
-3.02337184437144e-05
-5.27552421946659e-05
-2.45379037951831e-05
2.40489119216698e-05
-5.02259040891744e-06
-5.43073723966768e-05
2.50321585308045e-07
7.21290048598579e-06
-5.12578684072539e-06
-2.15851529474729e-05
1.05541128013273e-06
4.06965493162967e-05
-8.87264624791234e-06
2.33213727706896e-05
1.27339354204859e-05
1.254477477872e-05
-3.5081388336046e-06
1.22078260320742e-06
8.40215178846897e-07
-1.204190781404e-05
-3.25743122027684e-05
-1.13761876336407e-05
-2.81520367516782e-05
-2.73295807919739e-05
-3.04330035744527e-05
-1.65765388908153e-05
-5.08374068050674e-05
-3.29464979224935e-05
-2.80472859638773e-05
-1.93330376273318e-05
-2.23947639720723e-05
-4.03674352825903e-05
1.27657915038107e-05
4.5676767149134e-06
-7.04868771351514e-06
8.34355630948561e-06
-1.53853044113209e-05
1.2418161044165e-05
-4.53530277902761e-06
-5.30856959447832e-06
-1.8935039008246e-05
-1.39602417154303e-05
-2.49570487504376e-05
-4.80098049657746e-05
-3.84395207871888e-05
-3.2177522776878e-05
-4.79340630449716e-05
-5.93463518884289e-05
-5.92920872029386e-05
-4.14646832493157e-05
-2.44559038823866e-05
-1.02678988212879e-05
-4.71715156302605e-05
-4.0784966958376e-05
-2.04355807464492e-05
-1.52990945201412e-05
-1.06312019006475e-05
5.00802793242001e-06
1.80305665855136e-05
2.69778673863177e-05
-2.05111576724661e-05
-1.20133449987854e-05
1.21904993188652e-05
-2.4979487635494e-05
-1.1633620967845e-05
-4.0573018812022e-05
-2.66848977104567e-05
-2.94818266351824e-05
-3.43588293286961e-05
-4.17570504359518e-05
-3.90845553677078e-05
-4.13905061611793e-05
-6.44343139953714e-05
-3.49656173304503e-05
-2.73940941792328e-05
-1.89408629404116e-06
4.11372276440345e-06
1.86526230701074e-05
1.96642723924766e-05
1.98287020595431e-05
1.3336587082839e-05
1.18616998715516e-05
-9.01521181123133e-06
-6.74595326500475e-06
-4.00081389677935e-06
-7.23134764187875e-07
-4.84300292413388e-06
-3.00904203860548e-05
-2.20667479922215e-05
-7.32457022351572e-07
-6.61317583815547e-05
-6.00116198468731e-05
-2.89094751057937e-05
-2.18276903289311e-05
-2.3635758670958e-05
-2.85309138835675e-05
1.49518639569648e-05
-1.34753143243149e-06
-4.33468864099842e-05
-5.37091868633352e-05
3.75892780984161e-06
4.41815732125406e-05
-1.65202973504011e-05
-2.79104887319368e-05
-2.91323929253949e-06
3.38715002497802e-05
-1.72642834163907e-05
-2.83385588399897e-05
-1.16725212534816e-06
4.36371584339901e-06
-2.92771647085417e-05
-2.15822483125952e-05
-4.67580960400577e-05
-1.81057644324459e-05
-4.13907273693879e-05
-3.60809458304807e-05
-5.42902722019601e-05
-2.41126014648967e-05
-3.50857866636867e-05
-3.16847728942982e-05
-1.66867756126156e-05
-1.66667562937783e-05
-1.88006671815096e-06
3.18929397472952e-06
1.85597159597679e-05
-2.12208250593966e-05
-1.86860331711716e-05
3.89143317686838e-06
-2.24620035938761e-05
-2.67160619247132e-05
-4.33875009119154e-05
-1.78617216992576e-05
-3.11857510284679e-05
-3.86609377851807e-05
-3.56091264471283e-05
-1.06652725826699e-05
-4.92211046141312e-05
-5.59593870094959e-05
-2.45264633679166e-05
-2.97340873710355e-05
4.65073248287154e-06
-3.07478258700718e-05
-3.04694064297627e-05
7.398237635568e-06
4.85548783543144e-06
-2.62928332417973e-05
-3.49301748032991e-05
-6.57937648078379e-06
-2.67478666073314e-06
-3.46839321368589e-05
-1.07210426163087e-05
-1.47121850526817e-05
-1.78184730206894e-05
-4.39979234506082e-05
-4.61553257178165e-05
-3.81146345331745e-06
-1.97434033003551e-05
-2.52210301472255e-05
-1.08157873170067e-05
-1.29675669446281e-05
-2.70614313140679e-05
-1.41180253936057e-05
6.13679717270221e-07
-1.64176786569382e-05
-3.46703238488874e-05
2.18561957110128e-06
2.69985438277371e-05
9.28006162233343e-06
2.99059678469105e-06
9.9912683760146e-07
1.42253563460448e-05
-5.99183504501047e-06
-1.16488550380769e-05
-2.51259216416309e-05
-2.27519537785422e-05
-1.82483392995981e-05
-2.52040581727223e-05
-2.22628786791747e-06
-2.23674190164832e-06
-2.46971413142384e-05
-2.90656786951031e-05
-2.47088171194573e-05
-1.73610234699783e-06
-1.62894419117809e-05
-4.64448032738216e-05
8.25472996495987e-06
1.68777264776605e-05
5.02924305651556e-06
-1.96673462627189e-05
-2.87468573445946e-06
-4.38828193825204e-07
-1.01795775307048e-05
-3.02154585347727e-05
-2.77447169104462e-05
-2.25162730736962e-05
-2.11335629285059e-05
-2.32741925979155e-05
-2.30886351570401e-05
4.61947079754786e-06
-2.19149909647303e-05
-3.67585682620884e-05
-2.7223146773926e-05
-1.87018400911768e-05
-2.87205350224649e-05
-1.97324200405165e-05
-2.79807992160202e-05
-2.24645304294595e-05
-2.68547128580308e-05
-1.20718312640933e-05
-2.54250769403311e-05
-2.96813809244313e-05
-1.14377664576413e-05
-2.95580070733643e-06
-2.83553349512715e-05
-1.56563338592333e-05
-1.0683270239627e-06
1.65729863216143e-05
-3.14322634464301e-05
-2.61016634491288e-05
-3.99887567915168e-07
-2.12907392850559e-05
-2.60407502136204e-05
-3.1346934097604e-05
-3.2622294634416e-05
1.46481115112039e-05
-1.94191712552919e-05
-2.81407173998073e-05
-1.87944184622264e-05
-5.5939449543646e-06
-1.30861522055192e-05
-2.49924206017175e-05
-3.39667480853994e-05
-3.78560343386495e-06
-1.67975441668946e-05
-2.64431291840252e-05
-1.46099833533255e-05
-1.41848265264003e-06
-3.74833662211712e-06
2.02437802162758e-06
-1.6276685282538e-05
-1.10244747162279e-05
7.84095795343098e-06
1.29743933694807e-05
-4.32271230058343e-05
-1.70879408180191e-05
-1.26320924137624e-05
-8.46853341057262e-06
-3.41150664076707e-05
-1.46517286746995e-05
-1.78026885408666e-05
-4.10651435609262e-06
-3.69512253194306e-05
-3.87661074401612e-06
7.20707052456414e-07
-2.06770848893984e-05
-1.31856385958776e-05
-1.95014221926482e-05
2.85112580150639e-07
-2.26063987780752e-05
1.23426793902039e-05
-6.40676860943621e-06
-9.79059173573237e-06
9.98001443737344e-06
-3.54610606679866e-06
-1.33911866601257e-05
-1.8947380500191e-05
-3.16031076160142e-05
4.09622010654934e-06
5.18798446120094e-06
-3.81713857614692e-05
1.06773664163017e-05
-1.29736804321025e-05
-1.63123301025742e-05
-4.14113850442705e-05
-3.55534569273258e-05
-3.72534128172577e-05
-1.15071947411252e-05
-4.84217084911888e-05
-2.43825586523425e-05
-1.81214752373441e-05
1.89655619362041e-05
-1.95307829299774e-05
-1.10363817068116e-05
1.46980067943928e-05
6.88381094533219e-06
-8.16158811441183e-06
3.22659092084422e-06
-1.37966219202178e-05
-1.19668424252713e-05
-3.12950542174225e-05
-4.37152703037239e-05
-3.20163385514564e-05
-2.37329903768451e-05
-1.52884768550714e-05
-3.43402529043126e-05
-2.46328098593641e-05
-1.74156394543e-05
-2.56238738617155e-05
-3.46036436396683e-05
-3.08070102306691e-05
7.76071542495439e-07
-3.18720680764005e-05
-2.67182747131162e-05
-2.34686046729568e-05
2.2672702680471e-05
-5.4876610228663e-07
-1.4424149973158e-05
-1.97358649766167e-05
4.35308791687007e-06
-8.77419240774009e-06
-2.27009299435263e-05
-6.2090429308845e-07
-6.80392670523594e-06
-9.61214004911437e-06
-1.5635609589108e-05
-1.25924140666529e-05
-1.9820322476183e-05
-4.39102325028538e-05
-1.80595360749363e-05
-1.56203196612458e-05
-2.87994143479836e-05
-1.11362112255949e-05
-2.89585758504719e-05
-2.03081595254934e-05
-1.23069805933016e-05
2.40799928100932e-05
1.12062595659162e-05
1.06471267249003e-06
2.44475424515594e-05
-6.29206764016232e-06
3.60864742467403e-05
3.0469489745364e-05
-9.59223939016822e-06
-1.98980636673724e-05
1.5614338819394e-05
-1.53765386780595e-05
-3.09971650605509e-05
-4.39094233800712e-05
-2.5980122291001e-05
-1.46709275599257e-05
-5.94256935180392e-05
-3.96482037215302e-05
1.4249931777967e-05
1.59625330603817e-05
-3.76729087967956e-05
-1.41568669561113e-05
-2.46367483772364e-05
9.75274838171181e-06
-9.31405430528422e-06
-9.93519013357881e-06
1.12318351228932e-06
2.90518414535865e-05
-2.4845370486372e-05
-3.69473234494058e-05
-1.09099848565685e-05
2.91417197866194e-06
-3.59795866305558e-05
-5.00337425088476e-05
-1.33343855280566e-05
-3.91625165699628e-05
-4.76837922234479e-05
-5.30577102022875e-05
-2.27101423790979e-05
-3.93667267535752e-05
-2.52301126563194e-05
2.78386931549389e-06
-8.13819540776891e-06
-3.692395856131e-05
-2.0990002817793e-05
-5.21895894437258e-06
-1.31290869173653e-05
1.06622779980377e-05
4.66971149145282e-06
-9.04267728419284e-06
-2.41017626809836e-05
-3.94186072797431e-05
-4.1195292305436e-05
-1.01770905447925e-05
-2.88171929093419e-05
-3.72588021114152e-05
-1.24154185663863e-05
-2.59743652203167e-05
-2.8571473562454e-05
-1.13031771546859e-05
-2.86194745952327e-05
-2.54170160854274e-05
-2.58524496802195e-05
-4.00075354520084e-05
-2.46783692001063e-05
-1.48866125675476e-05
5.34940810502186e-06
-2.16414314721449e-06
3.12337943503963e-06
2.51663519142342e-05
3.57421925302494e-06
-1.96701606120662e-05
-1.53829496499403e-06
-1.48607791797044e-05
-2.26857356031404e-05
-4.01489601478585e-05
-1.24500951838487e-05
-1.4089464737934e-05
-4.08836422790841e-05
-2.65557868223336e-05
-2.28020908118426e-05
-8.24818389409685e-06
-2.98973750686334e-05
-9.22663821936193e-06
1.16456329086962e-05
9.56297672820715e-06
-2.93579907078776e-05
-5.91573020645958e-06
-5.1335749464913e-06
-1.9291519259147e-05
-2.5549739575779e-05
3.36375779817681e-06
-1.74188234731365e-05
-1.313953795422e-05
-9.29250891964994e-06
-4.23646652580513e-05
-4.06768538724009e-05
-5.1065444409128e-05
-3.96969849866492e-05
-3.33599013281102e-05
-1.16975915100431e-05
-2.29390567070609e-05
-1.50946525813583e-05
-3.91696865812369e-05
-2.62266178654487e-05
-2.20210518996527e-05
-1.70436436411788e-05
5.01300926677351e-06
6.30678855035583e-06
-2.11744539448539e-05
-2.69485240430669e-05
-1.53740471819442e-05
-1.06251525587548e-05
-1.17725215301191e-05
-1.30270880492578e-05
-4.20949234784442e-05
-3.4760798833525e-05
-3.94398954649384e-05
-3.32188238999807e-05
-1.1255840418241e-05
-1.82579774627469e-05
-3.33540753468303e-05
-7.03746299686402e-06
-1.30030419498849e-05
-1.89067418783197e-05
-5.58595566565507e-07
4.09346080856717e-06
1.54416012439725e-06
-2.82118029486273e-05
-2.74701010906182e-05
-8.72632315178529e-06
-2.00728870584517e-05
-3.138104994184e-05
-3.71516995538921e-05
-4.74185402629878e-05
-1.87709671487841e-05
-4.54061040967357e-05
-2.56358900947701e-05
-4.23679014484134e-05
-3.42811423872687e-05
-1.80290202455575e-05
-1.07396847213243e-05
-2.25430090953566e-05
-1.75857037316609e-05
-2.21448728671766e-07
2.22882003376582e-06
-2.16173760475085e-05
2.79102212662192e-05
2.18327656329885e-06
-2.90388528128187e-06
2.33339288265566e-05
-2.02153616473039e-05
1.24945292117392e-06
1.03314855288655e-06
-5.66726096608952e-05
-2.70195375637339e-05
-3.83146102317318e-05
-4.84577138219239e-05
-3.41474133151146e-05
-2.20061506635125e-05
-1.85154700875203e-05
-5.17865787310642e-05
-2.19339947985087e-05
5.69001545012433e-06
-1.870188809139e-05
-7.93987799305365e-06
1.89760616786138e-05
4.05932458505187e-05
-1.34481882920784e-05
-1.61560336412209e-05
-9.31381619617065e-07
1.22447954640354e-05
-2.32227893044648e-05
-3.81841119546345e-05
-2.7015605366369e-05
-4.59449908712158e-05
-4.57124204128284e-05
-6.18625244428199e-05
-2.88648946334651e-05
-3.74444169962403e-05
-1.8742574709626e-05
-4.6379096011454e-05
-2.19217027295782e-05
-3.66539467945663e-06
-1.29072420902295e-05
-4.56083002489524e-05
-1.34381903155801e-05
2.96483776155154e-05
-8.32939265007937e-06
1.03252239199899e-05
-5.1410998839005e-06
-4.31052453598812e-06
-1.42681816156266e-06
-1.73775662984642e-05
6.2266496948327e-06
-1.08392953841577e-05
-3.93660773825055e-05
-4.83517203487726e-05
-2.62463413149046e-05
-4.16514544038318e-05
-3.59457383566154e-05
-5.31020298820455e-05
-4.95312435462455e-05
4.75709993844731e-06
-2.88845821106732e-05
-1.05474772172213e-06
-2.28201004644496e-05
-4.30814742952437e-05
-2.56091765761976e-05
5.51265190049774e-06
2.09700390332543e-05
4.57984973444894e-06
5.13037121716568e-06
2.61391065885807e-05
-1.31734510015797e-05
-1.00945863466101e-05
4.53214188430787e-06
-1.84596907063862e-05
-3.49086061493071e-05
-4.87352656297547e-05
-5.03075757776008e-05
-4.56815337060266e-05
-3.01009049234314e-05
-5.08337992443914e-05
-3.4963891718786e-05
-3.64509596971003e-05
-2.1150978071017e-05
-5.01878462047274e-05
-3.37728177149765e-05
-2.51850456163559e-05
8.39916646305002e-06
-1.75223558991349e-05
-1.25821668306438e-05
2.36535086584295e-05
8.19423936227017e-06
-2.32280754913983e-05
1.02521961663238e-05
-6.07496025956642e-06
-1.44345623177758e-05
-1.69287826940179e-05
-1.17509595025752e-05
8.70475335018601e-06
-2.46675405346455e-05
-4.92422972238141e-05
4.77800538935313e-06
2.66299989528608e-06
-5.05422813584606e-05
-3.31137168292725e-05
-2.77901297732719e-05
-3.49306200665697e-05
-3.77344182278072e-05
-1.82176592088472e-05
6.49405235625092e-06
2.68158857096e-05
-2.55192832752165e-06
-1.26753568671639e-05
4.01169207370766e-07
2.57845832012773e-06
1.19154347448647e-06
-1.49197338389157e-05
1.19672090485879e-06
-2.10249914744895e-05
-3.2579781190245e-05
-4.19963619399496e-05
1.79284249358133e-05
-1.25422583821022e-05
-2.65901649484242e-05
7.16382995024556e-06
-5.09024200537535e-06
-4.03292504215218e-06
-4.62231303085146e-05
-3.20022652920478e-05
8.47728708121015e-06
-2.02770934951312e-05
-4.06972407822773e-05
-2.64893736331351e-05
-1.95343605618552e-06
-3.40880647975232e-05
-1.67408906150158e-05
3.4674395023802e-07
1.44640776077081e-05
-4.1204457191784e-05
-5.85893864073277e-05
-2.80960319573075e-05
1.11268918141316e-05
-3.25972054107007e-05
-4.86853936721952e-05
2.08697742476234e-05
-8.08735365351998e-06
-6.83388820922736e-05
-1.6384693686966e-05
4.37135372024256e-06
-8.25356223917466e-06
-3.28083396978229e-05
-2.36857361408598e-05
7.7453843838652e-06
-1.0910297857847e-05
-2.32762053829019e-05
-2.14381197737956e-05
1.32041466052293e-05
2.27043091930446e-06
-6.25840042825884e-06
-2.51995809856739e-05
-8.0066371380733e-06
-2.09415983679801e-05
-7.76971251287813e-06
-3.0573618489391e-05
-9.0147836080348e-06
-3.04287703114477e-05
-2.65258351653076e-05
1.40140941271325e-05
9.87596540050843e-06
-2.19955626076725e-05
-2.73397785434276e-05
-7.62650423486746e-06
-3.11096570755011e-06
-3.17930980749056e-05
-1.62603769497945e-05
1.53023869523409e-05
1.87021950682761e-05
-3.22367501904417e-05
-1.0871153762179e-05
7.46041969486376e-06
-7.31056206442435e-06
-3.974876618473e-05
-1.90415396596257e-05
2.8299795391559e-05
-2.63958626324336e-06
-4.0982298077873e-05
-1.22473971708641e-05
1.60669636962386e-05
-5.08625058689446e-06
-2.02358994292168e-05
-3.25918050223803e-05
-2.39555565757857e-06
-1.09083656079419e-05
-4.94037172564894e-05
-2.74267516952256e-05
-1.51006920584492e-05
-1.00489592725823e-05
-4.77905234667995e-05
-4.51188933561849e-05
-3.51753573788421e-06
-1.86078596757566e-05
-4.75746419494744e-05
1.10290552939349e-05
7.46522789299681e-06
-7.9048023393642e-07
-2.22941333618037e-05
2.25053986449344e-06
6.49441567506599e-06
6.74541903793771e-07
-3.28896771991088e-05
1.25387390003928e-05
2.36809250228916e-05
-1.55455779336782e-05
-2.29993099742392e-05
-1.80999357788954e-05
-2.27475507396972e-05
-3.77840454207547e-05
-6.60576370504244e-05
-1.37397236214846e-05
-4.91536362664695e-05
-4.07260944074811e-05
-4.51754183958749e-05
-2.82681246332158e-05
1.1814136979649e-05
-3.64595104311401e-05
-1.92990813697669e-05
1.75162561741099e-05
1.96928591063026e-05
1.23418009168448e-05
-2.72102611066273e-05
2.25022048793618e-06
-5.07700360356004e-06
-3.40225924085648e-05
-3.78445919687316e-06
-6.63301064852597e-06
-1.86757390651685e-05
-3.4949567693963e-05
-1.71168202512799e-05
3.22904452675691e-06
-1.06906676234213e-05
-5.63267165691831e-05
-3.1628737596947e-05
1.49477645619073e-05
-2.49264845732698e-05
-4.28182319027661e-05
-1.35063067716442e-05
-2.41607885722429e-05
-5.56636974344949e-06
-2.94843676590219e-05
-2.93335382590501e-05
3.12784970146782e-05
-1.57197683352191e-05
9.00347219245734e-07
6.85849603869433e-06
9.66878910396367e-06
-2.22593270542465e-05
-2.91534733155279e-05
3.15034834670527e-06
2.5568481318025e-06
-2.01179852533618e-05
-3.80502438712389e-05
-2.57832291580182e-06
-1.91030662076708e-05
-3.93176427639832e-05
-3.15587936468686e-05
-2.00356633554828e-06
7.66640590025038e-07
-4.45377411452225e-05
-2.12551284407221e-05
-1.57166142968832e-06
-2.98398884659915e-05
-4.41426068180645e-05
-2.85197673743135e-05
5.5509615468356e-06
-1.64963145116964e-05
-7.2545140605013e-05
8.51748454714517e-06
1.26726752501894e-06
-2.63345857833422e-05
-2.36435204884929e-05
-1.75012311481458e-05
-4.1769069775972e-06
-3.70845316235444e-05
-5.02047259518187e-05
-8.47187438604924e-08
3.8710583823287e-06
-1.46415314088034e-05
-1.30585248467509e-05
-4.435280568178e-05
-9.42200377209992e-06
-1.5660607809283e-05
-3.86747969496451e-05
-2.41641594553999e-05
-1.55265855685013e-05
-5.94800863178298e-05
-1.60963575129543e-05
-2.99413775491959e-05
-4.59540558603457e-06
-4.18491046226103e-05
1.51974796636699e-07
2.66295586002952e-06
-1.26820556910777e-05
-4.87556535670811e-05
-2.65054651003624e-05
-1.90615670358356e-05
-1.54349366194063e-05
-4.50827487442265e-05
-4.5080320667191e-05
6.26818744750126e-06
-2.39320539460877e-05
-2.49256467154682e-05
-4.75000762604755e-05
2.12379146121537e-05
-2.13026612988759e-05
-4.34000201208176e-05
-2.04773987409302e-05
3.22038149650624e-05
-1.72881761273422e-05
-1.85778968039136e-05
-1.48409482750819e-05
1.32063313159493e-05
-3.04855085186629e-05
-3.24133200150508e-05
-1.24772584536206e-05
2.42936687258549e-06
-6.14634803145359e-06
-1.85739439241259e-05
-1.12650969534525e-05
8.84208192109903e-06
-1.95793066440786e-05
-5.22825227712685e-05
6.57066311741102e-07
-2.32313488737786e-06
-9.4849618781067e-06
-3.2501119858502e-05
-1.43597309589045e-05
-9.46585831025212e-06
-2.00955243911781e-05
-2.08508337308547e-05
-9.99707014425583e-06
-1.21819567920341e-07
-1.93780237554976e-05
-2.3442834781319e-05
4.93889834484346e-06
1.86324052118931e-05
-2.11560354588016e-05
-1.96922508052727e-05
1.4763200600452e-05
-2.05892587345671e-06
-2.44359119109884e-05
-1.33733024328502e-05
2.53714200206155e-05
-8.64592345873108e-06
-4.91590013390278e-05
-2.78746937969208e-05
-6.48615850776883e-06
-4.50291883633554e-05
-3.73408626949605e-05
2.25628282055112e-05
-1.58209128965606e-05
-2.84155427358378e-05
-2.21306465025967e-05
5.16732328222853e-06
-1.19294210737549e-06
-4.70965720816114e-05
-4.65441389117901e-05
-6.88680703232966e-06
7.19259998649791e-06
-3.06990713552386e-05
-4.37834930077039e-05
9.07429600645504e-06
2.17477562981153e-07
-4.67375397109022e-05
-1.47071186063779e-05
2.616773388607e-05
-1.08277202204143e-05
-6.82777343230035e-05
-3.63446460282538e-05
-1.92616705083588e-05
-4.02916826840999e-05
-4.8630854680951e-05
-2.56695068523188e-05
6.28869791283521e-06
-8.76045425642632e-06
-4.02525188952118e-05
-1.36547569989173e-05
5.12308067799781e-05
-3.58497740533705e-06
-4.71917264741063e-05
-7.90225785072685e-06
2.03494073587285e-05
-3.84799392988069e-06
-4.38810935659214e-05
-2.05656594365287e-05
2.38237494950444e-05
-2.96709256554089e-05
-6.25486311563837e-05
-3.15538211596404e-06
-3.03885772340594e-06
-1.25326472952116e-05
-4.67316689906522e-05
-3.52466430905635e-05
6.99612610021777e-06
-2.29885252993978e-05
-2.42748294101681e-05
-5.6871359145285e-06
1.19192214225573e-06
-2.14541396211468e-05
-2.90175599386195e-05
2.85450100670432e-05
2.74291015804133e-05
-2.4575677427823e-05
-4.06731361519098e-05
3.88264958463537e-06
-1.12688640495814e-05
-6.15330360368421e-05
-2.35932383771583e-05
1.15245736988091e-05
-2.92982569725108e-05
-5.75092625435355e-05
-1.45097582043448e-05
6.16835893053171e-06
-2.53981268114974e-06
-1.28536120504238e-05
-2.5626544305692e-05
2.8887379211301e-05
-2.95431564630605e-05
-4.69058204164612e-05
7.1705906947715e-06
1.16064152144676e-05
-1.89865894221721e-05
-3.07672174603806e-05
1.25197050848417e-06
3.37087297555867e-05
-1.16124634994828e-05
-4.34689873733892e-05
-6.91799643978501e-07
-8.94019725636406e-07
-2.92707303411514e-05
-2.83600910617772e-05
-5.15519665876167e-06
-6.78884661914321e-06
-3.28153404686353e-05
-4.03398367316991e-05
-8.03174614186991e-06
-2.7036983440109e-05
-4.83116115504214e-05
-1.66168893282673e-05
-3.20992992917981e-05
-2.74426408314229e-05
-3.32118851113975e-05
-1.58561040208324e-05
-1.10964236272742e-05
-1.54829413765224e-05
-5.42898635643487e-05
-2.95232890421144e-05
2.0361324402437e-06
-3.0337956618792e-05
-1.52834681483374e-05
3.30951489744748e-06
-1.15581699534878e-05
-3.1163438835519e-05
-4.77566561126574e-05
-7.50914125154268e-06
3.82337139650861e-06
-3.86407538156733e-05
-2.90531183998301e-05
-6.29949882886152e-06
-4.07643948778768e-05
-2.82022932890133e-05
-3.47650009021955e-05
-7.41530599569575e-06
-1.55148797558276e-05
-2.48312333816452e-05
-1.54923468194221e-05
-1.36388475591792e-05
6.63247210190211e-06
-2.15498142799525e-05
-2.41786478223032e-05
-1.16920358492327e-05
-2.6933908687921e-06
-2.98886398883548e-05
-2.10077214687155e-05
-6.49628371831016e-06
-2.26933465257416e-05
-1.61522042206794e-05
-1.28898303266349e-05
4.95625248907405e-06
-2.09463112310979e-05
-3.45724514878107e-05
1.20226801235603e-05
9.03117961333628e-06
-1.92364304717184e-05
-1.4113367747423e-05
-9.25815743722226e-07
-1.33515910542344e-05
-1.55537751808532e-05
-3.37040736076962e-05
6.78910159721284e-06
-5.53691834038738e-06
-4.17179010437875e-05
-4.34079769326276e-07
-1.01051091363231e-05
-1.6458377703452e-05
-3.55598665571741e-05
-2.08111711050206e-05
5.29389398454233e-06
-2.28837295754233e-05
-1.31216100307813e-05
-7.599841319112e-06
1.19003888019427e-05
-5.7169812532412e-06
-1.5891731889961e-05
-7.95634629248801e-06
-1.97041718952335e-05
-1.62003751971603e-05
-3.51676916285076e-05
-3.33208544939002e-05
-5.14372258169073e-06
-9.94413909793803e-06
-5.01182935495087e-05
-3.03645837246291e-06
-9.85864764880032e-06
7.14421775610352e-07
-1.75415059970676e-05
-2.59269678715323e-05
-1.90490052830016e-05
-1.72700985502995e-05
-1.32394182323554e-05
-3.36554994319626e-05
-1.59541306993641e-05
-9.07835582339338e-06
1.58580129715308e-05
-2.19813829701771e-05
1.33135509559863e-05
-1.53955447586176e-05
-1.9685272118845e-05
-2.25198082676285e-05
-8.76658443668532e-06
-1.22681667054247e-05
-4.55317870039676e-05
-1.11560384502427e-05
-1.1030892512067e-05
-3.91781766311792e-05
-3.00190955878589e-05
-4.40461544294131e-05
1.63739294216876e-06
-2.47896116759276e-05
-1.85921039292841e-05
-1.07423805868136e-06
-8.10880355969082e-06
-2.4615781850199e-05
-2.26186083858302e-05
9.73762850180147e-06
-2.58027599072639e-05
-1.58467098294499e-05
3.21156079942943e-06
-1.01101389914082e-05
5.07837818212296e-06
-1.44611894442104e-05
-4.32359747520017e-05
-2.2786771481391e-05
-3.33862491938969e-05
-2.62516399798037e-05
-9.22997611641193e-06
-1.7599402489897e-05
-3.02794625412135e-05
-2.37762160273407e-05
1.92602980218421e-05
-6.43100942639437e-06
-8.8848377150978e-06
-4.85467146612083e-06
8.72202854471719e-06
-9.81114269690681e-06
1.61029873553305e-05
5.25837092092524e-06
-1.51082640458691e-05
1.56343358922069e-06
-6.75130171132365e-06
-1.30065407038628e-05
-5.8017433746561e-06
-1.43678057486689e-05
-2.00335520411767e-05
-1.44026927308891e-05
-7.65288807942674e-06
-1.62712742365402e-06
-1.89302931178409e-05
-2.48048017209285e-06
1.73459320244196e-05
-7.11206049910716e-06
-4.6070618289674e-05
-1.09005261180404e-05
-1.63923974621713e-05
-8.3526218054502e-06
-1.65892268054683e-05
2.45556558466354e-05
-3.19683048638502e-05
-2.01092771654342e-05
-2.11033950300968e-05
-4.32561952690133e-06
-1.92373642056537e-05
-2.23488988313424e-05
-1.81036582083239e-05
1.64263048916286e-05
-7.11653412616703e-06
2.75683116508234e-06
-1.3036198905528e-05
-1.25788184783281e-05
-4.97905720341617e-06
-1.43356262083209e-05
-2.25754458276101e-05
-1.23035433928759e-06
-5.64180349710085e-05
-3.4778693517397e-05
-2.47217980893726e-05
-2.56272030359981e-05
-3.67139494845435e-05
-2.98989101124437e-05
-3.83177913583761e-05
-2.69360574360123e-05
-2.82146193695563e-05
-2.62409393351911e-05
-2.93295524453959e-05
-1.80247358106962e-05
2.49781757529114e-05
-1.98520988851966e-05
-3.63862548238552e-06
5.14011954895149e-06
-1.41451823949975e-05
4.1755455170497e-06
-1.11730934730736e-05
-1.29642485194256e-05
-3.33230747924984e-05
-2.8107090557104e-05
-5.57422384920896e-06
-1.14544394915725e-05
-3.15290354791363e-05
-1.97895925630179e-05
4.34761199557943e-06
-2.45790871662981e-05
-4.51898556670884e-05
-5.93260495404762e-05
-4.29093186639821e-06
-7.41297609274847e-06
-2.93987204454452e-05
-4.17272736182379e-05
-1.02776063226611e-06
-4.80227618289672e-06
-5.54492536333956e-05
1.84519852032323e-05
-1.50590603379184e-05
-1.40997023002189e-05
-1.53004511017412e-05
-3.06618990619818e-05
1.1421107518971e-05
-5.54289268773062e-06
-3.69586811435205e-05
-4.15458862459608e-06
-2.55233628491841e-05
-2.28798422970541e-05
-2.42881207775865e-05
-3.43953995865507e-05
-7.09159448836751e-06
-3.29064739707715e-05
-3.21700177534994e-05
-3.80593451876739e-05
2.52041281183696e-07
-1.16566279673306e-05
-1.27937072468764e-05
-1.30311209385974e-06
-1.52939417358611e-05
-3.47378844590699e-05
-2.58646520987029e-05
1.27219172124471e-05
-2.62455312789514e-06
-6.21507178488892e-06
-4.10039960738894e-05
-5.76889522062753e-06
-2.42701434990262e-05
-2.02506964283013e-05
-4.91783229600572e-05
-1.12474206899189e-05
-3.08491571763964e-05
-3.44761644075558e-05
-3.63151184564924e-05
1.21276431708044e-05
-1.24994876476805e-05
-1.31774761194137e-05
-2.54586858601049e-05
3.77119037725884e-06
6.31993852773908e-06
-2.09198747851214e-05
-1.13893515269467e-05
2.50174949428643e-05
2.04070290412081e-05
-3.47577874544605e-05
-4.29917357041882e-05
-1.23358263490807e-05
-2.18452080565425e-05
-3.27482955119829e-05
-4.77040638464683e-05
-2.21029157194684e-05
-1.02181270643606e-05
-3.57535428836628e-05
-2.91526486009467e-05
-7.49375816719396e-07
-1.72356197466888e-05
-3.70730203371779e-05
-2.95029195778472e-05
1.98187719239559e-05
-2.15630282072994e-05
-1.52219736916219e-05
-9.92854241780693e-06
6.72369551334733e-06
-3.37586935559055e-06
-7.19709675857058e-06
1.37811710354706e-05
-4.66079215425205e-06
-4.31504678861768e-05
-3.90747186199769e-05
-2.54841354157828e-07
-2.60621972089818e-05
-4.82189777456009e-05
-2.15413674470709e-05
-4.89820980806404e-06
1.19627141572261e-06
-6.24204905905283e-05
-7.74438913699887e-05
3.99259904437934e-06
2.24206275349687e-05
-2.36976634461299e-05
-1.10076227469841e-05
5.25521837852059e-06
1.15997944476729e-05
-1.97145630894314e-05
-1.42355501120586e-05
2.14483784116888e-05
2.38280204221084e-06
-1.36901633345388e-05
-2.46289741447381e-05
2.89573361061235e-05
-9.7733648377394e-06
-2.90031545240118e-05
-2.24697061009166e-05
-2.80283791134266e-05
-3.8656490408183e-05
-4.7194037100896e-05
-5.42526874947039e-05
-4.18833127408062e-05
-1.16600261537567e-05
-2.69423583281866e-05
-1.32147169089685e-05
5.74412398374441e-06
1.42982307033624e-05
1.1165046482797e-05
6.1559701150154e-06
-3.75154168118415e-06
-3.30717223791482e-05
7.52280883363146e-06
3.82673496506599e-06
6.54703401175235e-06
-1.28098109915093e-05
-4.45028236791193e-06
5.66704133490246e-06
-2.90432185018181e-05
-6.4491437473455e-05
-3.40903736952451e-05
-1.84908546643684e-05
-3.76686975423748e-05
-2.97886243371511e-05
2.41865693991345e-07
6.18608345625285e-06
-3.056161427315e-05
-3.91824393258245e-05
-1.98057088054527e-05
2.15251599467722e-05
-1.9119245505809e-05
-5.02265944882687e-05
6.56972817478169e-06
9.51558103700375e-06
-2.64514879558646e-05
-2.22684904375608e-05
-3.96269150281327e-05
4.36192572479545e-06
-3.68134117609529e-05
-4.49709963297337e-05
-1.2771257232039e-05
-2.02800067736157e-05
-5.14498883955146e-05
-2.8527221400607e-05
-7.47933489963648e-06
-1.73838956481905e-05
-2.58180592866194e-05
-4.20303153814743e-05
8.15441605118901e-06
2.50029506500343e-05
-2.14427331078846e-05
-1.29317530289672e-05
2.27389223400064e-05
2.10132918023394e-05
-1.8353155978205e-05
-2.03605827092459e-05
-1.02445351996227e-06
-1.25277180399929e-05
-4.38837724808274e-05
-3.39398136803584e-05
-3.47934611329992e-05
-3.49661265197901e-05
-2.59388359180872e-05
-2.84879335154274e-06
-1.89086241771646e-05
-4.43404423584562e-05
-4.45719874053582e-05
2.76568503676378e-06
-8.04132155399068e-06
1.66193823396694e-05
-1.61573215528139e-05
1.42168431069552e-06
4.04970685331378e-06
4.048390889108e-06
1.93580294851006e-05
2.10259939838441e-05
-2.16898847338057e-05
-2.06591916395049e-05
-9.50586886406875e-06
1.73991262644028e-06
-7.73070963529273e-06
-3.51738838430613e-05
-2.33587646806088e-05
-3.69995783593496e-05
-1.99162251268585e-05
-3.65556211820528e-05
-1.77889183999263e-05
5.85590694528287e-06
-5.92801684226436e-06
-1.92138956427377e-05
1.82792964662522e-05
2.68917747382372e-05
-3.62659432335355e-06
-1.23653012950676e-05
-2.21095258384517e-05
1.73048579926123e-05
-6.52513433555011e-06
1.03227936930942e-05
-2.79809387454659e-05
1.29580944393549e-05
-2.57008492810379e-05
-3.46586110603181e-05
-2.92620221227813e-06
-2.14826941255681e-05
-2.42583463232853e-05
-2.42171585775002e-05
-1.03447837001862e-05
-4.77681379776905e-05
-2.67389403098606e-05
-7.32249400335391e-06
-2.99901391226057e-05
8.75636857699996e-06
1.63862316000276e-06
-3.19421730752641e-05
-2.4682291399782e-05
7.57609969899823e-06
-2.57669212585005e-05
-6.75045407578036e-06
-3.69703374222691e-05
-1.44196546981886e-05
-7.12912097807543e-06
-3.08255742209149e-05
-2.35934264299934e-05
-2.46567556767121e-05
-5.17260547483888e-05
-1.35364896730639e-05
-1.73801881498972e-05
-1.71500349909167e-05
-2.19365772938017e-05
-1.56514667519517e-05
2.74102261653357e-06
-7.99735469995334e-06
-1.8617854082187e-05
4.84293707949057e-06
-1.53249051634293e-06
-3.82035504734561e-05
9.06079942713774e-06
-9.99447325944725e-06
-1.09961676848576e-05
-4.26911978606621e-05
-1.59133184110167e-05
-6.01726522435841e-06
-9.28239318260009e-06
-2.3857674997571e-05
-4.51319659150052e-05
-3.70266132594682e-06
-9.02059977225544e-06
-2.82127789817271e-06
-2.64013557971659e-05
-4.01709798852026e-05
2.42250451297813e-05
-2.61585794879145e-05
-8.1887468723194e-06
8.77997073176697e-06
3.13860295994804e-05
1.62902336772058e-05
-8.4885328161763e-06
-2.51658414019118e-05
-2.17501096677412e-05
-4.32543523845293e-05
-8.04086407222222e-06
-1.16726584847655e-05
-3.46524633515462e-05
-4.31400690729572e-05
-2.73990169779747e-05
-4.25400726714541e-05
-3.96424377852632e-05
-2.67149519304407e-05
-4.03237652741362e-05
-2.98136756897398e-05
-1.70598761270148e-05
-8.67058907352113e-06
-3.40493541210235e-05
1.14429071289589e-05
1.6243795448182e-05
-1.18341606590034e-06
-1.24368723547753e-05
5.60409117824855e-07
-2.8980227374188e-05
1.80384839608755e-05
1.19079077356381e-05
-5.72376167925836e-06
-4.21565810605916e-05
-4.53008508427129e-05
-3.05423163686944e-05
-2.6430304321967e-05
-4.53831687950783e-05
-4.62369949809448e-05
-2.78970516511513e-05
-3.13587280201954e-05
-2.37613441999844e-05
-3.35410942503966e-05
-2.85653644436572e-05
-2.82736223682352e-07
-8.92487781764744e-06
-1.36293645106855e-05
1.76761204561944e-05
1.16757549467732e-05
-2.62831063760618e-05
-1.39223095020652e-05
2.01850735973825e-05
-3.41016240277315e-06
-1.65145110076003e-05
-1.49352460327607e-05
-3.29585489355409e-05
-1.986739440862e-05
-4.37440210815245e-05
-5.97565239996185e-05
-3.45086765586786e-05
-4.49905675084288e-05
-2.69327461388492e-05
-2.18905952315851e-05
-3.86279842454082e-06
-4.09675628184031e-06
-1.17502292708285e-05
1.66692935029642e-05
-8.39616964978132e-06
1.43277680722987e-05
-1.59003776098333e-05
-7.82111893193318e-06
1.64638092602823e-05
2.75625168014908e-05
5.66616726376569e-06
-1.13698519905059e-05
-2.18026713961825e-05
-3.63445106994877e-05
-3.07448300573394e-05
-2.82975170763372e-05
-1.06374740239523e-05
-2.56279212532205e-05
-4.09376443138358e-05
-2.1250821046558e-05
-4.02462346209555e-05
2.38534621309301e-06
8.05600951393037e-07
2.08979580554033e-05
1.32689104410911e-05
2.10843588773389e-05
1.03950480582216e-05
1.74271469179383e-06
1.6711995010397e-05
-1.09048894879273e-06
-7.07303754611077e-06
1.93655515895057e-06
-8.60214394311258e-06
-3.20453694989822e-05
-3.82786520148889e-05
-4.70232634442106e-05
-2.31548947414119e-05
-5.87855653224124e-05
-3.14061929406735e-05
-8.08458352771761e-06
-1.31512712361235e-05
-3.35139586601124e-05
-2.52610421551765e-05
-1.11539668765024e-05
1.5632645644085e-05
-2.95571752843926e-05
-3.63255895894826e-06
9.04473667730578e-06
7.62737105733461e-06
-2.76595340571121e-05
-2.81237391426141e-05
8.80599335172253e-06
2.52651909091789e-06
-2.07750927522587e-05
-6.336883466256e-06
-2.93247455052528e-05
-3.58894000883505e-05
-4.9698236849385e-05
-3.81376230579959e-05
-4.41681005154828e-05
-2.26717838740301e-05
-3.34237836487349e-05
-3.00377976738728e-05
-2.85165667604468e-05
-1.61457278091614e-05
-1.93771921309513e-05
-6.55836329012349e-06
-1.76641138797015e-05
-1.50303833856046e-05
-1.17145634912776e-05
-2.03054378571978e-06
-1.9856495165176e-05
4.05812485272462e-06
-4.14505820479968e-05
-2.61760975515353e-05
-8.75418350084779e-07
-3.57794309202182e-05
-1.27482620251324e-05
-2.07283074269699e-05
-2.94046563175413e-05
-8.42037557560117e-06
-2.49395457430518e-05
-1.84208926618522e-05
-1.99951275979166e-05
-5.82280131512745e-05
-3.24526060033224e-05
2.25411117956379e-05
-2.42174988862878e-05
-3.07326723299988e-05
-6.60120715881026e-06
1.4823270687256e-05
-1.05365182061808e-05
-2.69696144735729e-05
-3.51215024914919e-06
2.8318401673505e-05
-2.5866726119263e-05
-3.76350366382185e-05
-1.54581435635784e-05
1.36010633792294e-05
-1.06492831581887e-05
-1.89018524651437e-05
-2.32407273684339e-05
8.60876090430632e-06
-1.04030372869037e-05
-5.56161699797637e-05
-1.11975710248211e-05
2.00275805335604e-05
-2.829557721828e-05
-3.61315039933385e-05
-1.68252786522174e-05
1.61530609045463e-05
-2.43096644646299e-05
-4.0843388895792e-05
-1.94445805644286e-05
-2.96160018631042e-05
-1.45420500121434e-05
-4.49370940138053e-05
1.38297467005956e-05
4.49042000417292e-06
-2.63332228043902e-06
-1.19538665118064e-05
1.91410209195952e-05
-1.27624196135868e-06
-1.41984940420142e-05
-2.09367928408993e-05
3.09871316733953e-05
-1.59173989633331e-05
-2.76710321648993e-05
8.57907126086624e-06
-2.95203473287975e-06
-4.37939035135899e-05
-4.66512995464706e-05
-1.63702807289739e-05
8.92014202448704e-06
-5.52441771922766e-05
-5.54784299204288e-05
-1.61203249013428e-05
1.15014129756336e-05
-4.37119857105396e-05
-2.21103221968837e-05
-3.52742573233257e-05
2.11442665957031e-07
-3.43615269336877e-05
-4.31986420142081e-05
-1.9817385527788e-06
-1.39240563993197e-05
-1.4653120321749e-05
-4.36434009520272e-05
-1.43615258095224e-05
2.69217362935823e-05
-1.80068131043788e-05
-4.10795600072456e-05
-7.20029621418028e-06
-2.47088438899794e-06
5.58450088763989e-07
-4.71742004396253e-05
-1.50697688286546e-05
2.01389978354299e-05
-3.08070610738907e-05
-5.45823844121491e-05
-1.28259745320456e-05
1.29305594484864e-05
-3.1110756167551e-05
-5.34718212955632e-05
-2.04725650139085e-05
-5.16575451005997e-06
-1.41016727700677e-05
-1.39882978091313e-05
-6.2178382788877e-06
-7.99214815338077e-06
-9.92233725225421e-06
1.55043752455005e-05
2.68722299413679e-06
-2.61144355937924e-05
-3.87418328589514e-05
1.47991448839418e-05
-6.77027093023739e-06
-2.64556601049804e-05
-4.00717381618546e-05
1.06588728800331e-05
-2.86457697733063e-05
-3.41472059389003e-05
-4.21625660477018e-05
-1.40843968480928e-05
-1.51304558568689e-05
-4.08536263472581e-05
-2.24588803358508e-05
2.41399269940844e-05
1.84142640008117e-05
-1.20505746509749e-05
-1.91850002662253e-05
1.60088045296883e-05
1.47270512561801e-05
-2.05608265630872e-05
-4.62900826670616e-05
-3.22977614070976e-06
3.95956333530615e-06
-3.15601844670413e-05
-5.91505732402243e-05
-1.39661547040422e-05
3.26156143864761e-06
-2.7662060719092e-05
-7.24623802242407e-05
2.62833590907599e-06
-1.40607814519304e-05
-2.00610535774391e-05
-5.03481830620708e-05
-1.70913511093014e-05
-4.68698570767676e-06
-2.25209557579158e-06
-1.61899243678074e-05
2.49875933269418e-05
-1.0640642180421e-05
1.09704736588138e-05
-6.72370310204609e-06
1.41649047488153e-05
5.88537815645395e-06
-7.48652617156464e-06
-4.44832609879444e-06
-2.94260617099295e-05
-3.08358379219346e-05
-1.32490972218478e-05
-3.85832076023737e-05
-3.70316822124098e-05
-2.94576696276096e-05
-4.50388417636688e-05
-5.80120339625482e-06
-1.96110213465995e-05
-2.341214464071e-05
-2.98582336463876e-05
-4.16865214065405e-05
7.60685836450411e-06
-2.7530226215605e-05
5.16018858236255e-06
-1.0953603243539e-05
-6.74991856120204e-06
-9.69896397954941e-06
-7.03010852246208e-06
3.22247962982453e-06
2.04970844839863e-06
-3.51354220228883e-05
-2.06377067990584e-05
-1.37701188630707e-05
1.38146938316245e-05
-2.35995607697165e-05
-2.78167863818836e-05
-1.60358227856777e-05
2.41300410928215e-05
-1.59603076184173e-05
-9.57497698737703e-06
7.62034756686739e-07
-1.28268585609005e-05
-3.67276376447959e-05
-2.99592381234753e-05
-5.41110013307279e-07
-1.37349575285846e-05
-4.44423131480162e-06
-2.32365573075492e-05
-5.58215195336986e-06
2.03393266550537e-05
-3.4589074950265e-05
-3.79450037014323e-05
8.93973295779571e-06
-1.11933945053721e-05
-1.48989143760904e-05
-2.87241425696368e-05
-1.73976128507352e-05
1.02039915371064e-05
-2.02471155542806e-05
-3.06283775773012e-05
-1.24626192638017e-05
-1.3668045789986e-05
-2.580484592746e-05
-2.6664943999017e-05
-6.45589805331783e-06
-1.74954192284208e-05
-3.05689013283158e-05
-2.89039614946499e-05
1.58808737460279e-05
9.61671634306913e-08
-2.65829432529099e-05
-2.85063627416793e-05
-4.37962640696993e-06
-1.95335805692696e-05
-5.95820493265531e-05
-2.10535402026792e-05
-6.26126602254015e-06
-1.40923338179506e-05
-1.67652776177103e-05
-4.27161472997122e-06
-1.19554654439357e-05
-1.56773881846941e-05
-2.70843027119032e-05
-1.05195241425375e-05
1.27444840182869e-05
-2.38085232419591e-05
-6.17954936673941e-06
-1.34263716171784e-06
1.8729055633222e-06
-2.97295846310393e-05
-2.30919589744361e-05
-2.92516169791953e-05
-1.65838751219098e-05
-3.0285041296568e-05
-3.11149388224196e-05
6.19278847408095e-06
7.3660475176028e-06
-4.63180127706165e-05
-1.18614985301258e-05
-6.33542627770626e-06
-1.59743040436119e-05
-3.3250335843993e-05
1.30489776883009e-05
-1.41737021059769e-05
-1.74156203822701e-05
-5.93720536932496e-06
-6.4023334909975e-06
5.88412295277915e-06
-2.54594210834527e-05
-3.70397400915534e-05
-3.48908663789381e-05
-2.39131937010567e-05
-4.62832659400703e-05
-1.31679498328838e-05
-8.69482244342072e-06
1.15655874942453e-06
-2.54165170825322e-05
-2.50965687238734e-05
1.38245380414066e-05
-1.4707362164003e-05
-7.83010422538849e-06
-3.37915873969951e-05
4.20812841803865e-06
9.5702639282899e-06
-1.21424363213666e-05
-2.4211884799872e-05
8.50185107127802e-06
4.95123915983279e-06
-2.66498634790472e-05
-3.35626078987315e-05
-2.23606546689241e-05
-6.21093261115575e-06
-3.20708093657608e-05
-2.67220955692986e-05
7.07169419575344e-06
-1.1166521287041e-05
-3.56358227201734e-05
-1.43878631248743e-05
-2.49358316562056e-06
-4.44576475732058e-05
-2.1528843756055e-05
3.03438297401827e-06
-1.83159687601473e-06
-1.00478754818472e-05
-5.48541367454942e-06
1.1769480454607e-05
1.53355954086218e-05
-2.69085698085907e-05
-7.0892906560415e-06
-1.88271845160639e-05
-1.7193423549655e-05
-3.64192329049028e-05
-2.43564761733075e-05
-5.46617895920887e-06
-4.47297204199009e-05
-3.1050034827068e-05
-2.74876610463001e-05
1.33708287048707e-06
-3.0912831417275e-05
-5.21224202618888e-05
-1.04649273094445e-05
1.10592324720571e-05
7.92552045050568e-06
-2.93447965117888e-05
-1.81952707058968e-05
-8.08739532564798e-07
-1.93456490700765e-05
-9.06836200814365e-06
-1.34080102184273e-06
-1.81919217692148e-06
-1.29902735415079e-05
-5.21375516884775e-05
-5.2025695684919e-06
-3.06063708473887e-05
-2.23593427214757e-05
-4.66537838806657e-05
-2.55977236688127e-05
-1.84352582259221e-05
-4.02971298910659e-05
-2.49459119945828e-05
-4.39850584138033e-06
-2.76603290154676e-05
-3.33092978441358e-05
-1.06114595494157e-05
-5.19245481987732e-08
-2.29246944906568e-05
-1.23590432831935e-05
-2.76663166884886e-06
-6.76259297744433e-06
-2.75996389657612e-05
-1.61095000516401e-05
1.07528580643307e-05
-1.40612048537186e-05
-3.4333057883553e-05
-2.37799562027905e-05
-6.96203289121237e-06
3.80928485416317e-06
-3.29144860700571e-05
-2.05508418060443e-07
1.15489741434664e-05
-1.32317225515671e-05
-3.36183451682287e-05
-7.75437121220983e-06
-1.32033895456297e-05
-2.97490102577621e-05
-6.5517603023931e-06
-2.0345952822594e-05
-1.85315847409825e-05
5.34603147586522e-06
-3.60258726490602e-05
-1.00728933309848e-05
5.39414286564442e-06
2.50941438643586e-05
-1.74942876667768e-05
-1.84942066522592e-05
-3.61535578824417e-06
-2.59998437657395e-05
-3.46718955765528e-05
-1.9789051674171e-05
-2.75280696937018e-05
-2.59956212463348e-05
-2.88974222702795e-05
-3.28777646126009e-05
7.3511025320177e-06
-1.6679056190664e-05
-2.3340219475506e-05
-6.88539655532405e-06
-7.61284697211261e-06
-3.10808430514545e-05
-9.63837868316097e-06
1.15517828306167e-05
-7.73845093170764e-06
1.5695602426055e-07
6.40209093045296e-06
5.10327702756851e-06
-9.20564495470356e-06
-1.74834545001555e-05
-1.9704550733855e-05
-3.13265645654766e-05
-1.0360546883118e-05
-1.22363461868262e-05
-3.68997394596068e-05
-3.19247337771489e-05
-2.24467166073354e-05
-2.95496509128294e-05
-2.02959212516679e-05
-2.34126865046258e-05
-1.79529605900446e-05
-3.37131677355043e-05
-2.1319942862802e-05
1.84960999868085e-05
-2.71151837432574e-05
-8.48957040148834e-06
-1.44408271115305e-05
-3.109077789212e-06
5.18318392633312e-06
-2.98279507761581e-05
-1.22715336075101e-05
-1.75090836737601e-05
-2.71143534376854e-05
-2.35587849600512e-05
-2.42375335322775e-05
-1.17099304264001e-05
-2.30504973027252e-05
-6.27308417715373e-05
-2.90079920656382e-05
-8.33314548786299e-06
-4.08260502562496e-05
-4.33433805083189e-05
-3.57938518294381e-05
-1.11463948435402e-05
-3.46541448041647e-05
-1.44245981132713e-05
-3.21283421099137e-05
-2.49699409130135e-05
-1.59915095318583e-05
-1.85821404187973e-05
-2.68613542218919e-05
1.2426828776467e-05
-3.13789655358679e-06
-3.5823973299438e-05
-2.24812941335064e-05
-2.00068739105871e-06
-9.03241335004105e-07
-2.76579885830801e-05
-2.89209500030143e-05
7.1247041645088e-06
-5.8433617207392e-06
-1.8460635020849e-05
-8.02997205282349e-07
-3.20505619154393e-06
4.4987346037831e-06
6.96748863831265e-06
1.7849617393324e-05
1.7673909020292e-05
-3.54266306887725e-05
-1.23540112763416e-05
-8.14351085492369e-06
-3.21548186505261e-05
-1.02389789021554e-05
-6.97839895706835e-06
-2.5785120026493e-06
-3.11289940217721e-05
-3.28909615048623e-05
-7.47199823626643e-06
1.40179711756478e-06
-3.08562433513327e-05
-2.11889639786815e-05
1.28733537014827e-05
2.47929423003057e-06
-8.99975464194214e-06
-2.47136798055331e-05
2.25543156790966e-05
3.60358571599695e-06
7.35801917988578e-06
2.82787803753632e-06
-1.8791793098538e-05
-2.82809945569149e-06
-3.2562528746248e-05
-3.76623830598532e-05
-2.10126263406782e-05
-2.09504535377333e-05
-4.40912201576119e-06
-2.80451265220092e-05
-2.85163814746988e-05
-3.02145831463908e-06
-2.1312189420273e-05
-4.83663775070645e-05
-1.77738170320377e-05
-2.97992346238965e-05
-2.2739830258068e-05
-2.39721970662276e-05
-3.65597167826677e-05
-5.48296645428129e-06
-1.67040101731233e-05
-1.70220286421015e-05
-9.38702813734381e-06
-1.72158012097436e-05
-3.92426730014493e-05
-3.4485995381991e-05
-6.44763649643994e-07
-1.55513963020473e-05
-3.24062752335464e-05
-5.1380615745962e-05
-9.07026246855265e-06
-5.2245052970584e-06
-9.0819760686768e-06
-9.62042340596598e-06
-1.7357978351117e-05
-2.63098283567936e-05
9.67812404459504e-06
-2.5117102386418e-06
9.68922187902288e-07
-1.87361176865075e-05
-3.59924583342199e-05
-1.6270059624835e-05
-1.2282141361647e-05
3.45049902032864e-06
-3.18329344924357e-05
-2.21019218323201e-05
1.65764547819248e-05
-2.57501151859827e-05
-3.69802617645698e-05
2.74839810704623e-06
1.52808021658364e-05
-1.80752714627162e-05
-1.99996892881605e-05
-1.01256774074873e-05
1.40979138338629e-05
1.39129314087181e-06
3.16557668713584e-05
2.94884932880455e-05
-1.94277275385569e-05
-1.03717768883739e-05
-2.48858838930738e-05
-1.94276359406603e-05
-3.1878086019793e-05
-4.24455749457621e-05
-6.15652844619689e-06
5.11172121837674e-06
-5.85784984563927e-06
-4.56885274578215e-05
-8.92535500202337e-06
1.87013008090748e-05
-5.26452802216097e-05
-2.73593605311121e-05
-2.45785239305684e-05
-3.09710853332088e-05
-3.01810116263203e-06
-1.38277323681727e-05
-1.36858797291067e-05
-1.21932090111863e-05
7.64645871770683e-06
-3.05117467867714e-05
-5.66619324865237e-06
2.43190958051421e-05
1.15084535059763e-06
-1.4294553334441e-05
-1.90059793505734e-05
-2.63273490656545e-05
-2.89450612545489e-05
-1.19159345653756e-05
-1.02555182040786e-05
-2.06258697122492e-05
-4.43276688885177e-05
-3.72552634286152e-06
-1.31916981988282e-05
-2.50168299812625e-05
-1.94596951528739e-05
-1.79496388805714e-05
-7.96014800515323e-06
-3.33046523875073e-05
-2.85950889151109e-05
7.4909006115173e-06
-2.20532112951123e-05
-1.4330847476845e-05
-3.1393215646366e-06
-1.42131385299173e-05
-5.38011557537091e-06
-7.63087196938931e-06
-1.75409577141679e-05
-4.38133046242021e-05
-4.99802758302922e-05
-1.80961893157862e-05
-2.49860126080084e-05
-1.98791814566288e-05
-1.47183425051507e-05
-3.18471750973316e-05
-2.61850002809429e-05
-4.42084863426232e-05
-8.41928370123785e-06
-2.18122048524061e-05
-5.28969809318611e-06
1.23555171532932e-05
-9.54936077451447e-06
-1.6368498778053e-05
-1.02740825417336e-05
9.30522892431509e-06
1.4226678549696e-05
-4.64155176651946e-06
2.26878004567786e-07
-9.28853867098322e-06
-2.87683351381818e-05
-2.55319771869552e-05
-9.26375867717709e-06
-3.12190641636401e-05
-1.09137650218109e-05
-4.63458263433167e-05
-3.29741204252632e-05
6.65205685705737e-06
-2.63764192566e-05
-1.5082143064294e-05
-2.93866239866706e-05
2.65440733770224e-06
-1.69523131688696e-05
-6.75627321629337e-06
-4.57561427586975e-06
1.62560480532597e-05
1.88923782813352e-05
-3.80990894406636e-05
-1.29906673138072e-05
1.72935256025968e-05
2.98485739191429e-06
-3.64552993592165e-05
9.59056044240277e-06
1.08363592626356e-05
-3.48270852261753e-05
-3.24201213175287e-05
-1.55038269611093e-05
-6.86849543860688e-06
-2.02798897974248e-05
-4.43672854894796e-05
-3.04347268134033e-05
-4.84968567605505e-06
-2.92746357680506e-05
-1.46601142907487e-05
-9.31019223389905e-06
-1.43983877209733e-05
-3.32485137219636e-05
9.64286055846704e-06
-1.14808986950736e-05
-1.61972685236047e-05
-1.44794664244869e-05
-2.65217118474089e-05
7.12716069151546e-06
-1.03350628177459e-05
-2.18079423223654e-05
-3.26819290127983e-05
-4.99096558105689e-06
-3.21887328647726e-05
-1.61683047076463e-05
-2.14792432779632e-05
-8.515818606807e-06
-3.38242882046265e-05
-5.60477124772989e-05
-1.26112170361878e-05
9.96324384998066e-06
-3.29401270888902e-05
-6.16871860799561e-05
-1.39501709173104e-05
1.44136634109367e-05
-4.03479839784452e-05
-2.49886463651235e-05
1.33633487303917e-05
1.67988744032309e-05
-2.36551564689789e-05
-4.04969740935806e-06
1.98600160673375e-05
1.81540306939191e-05
-3.75148769220027e-05
-1.2388791540384e-05
-1.08282039321023e-06
-5.01318523441713e-06
-2.62801077913997e-06
-3.9083601355973e-05
-1.74880896828598e-05
-1.35643131440639e-05
-2.16037197486004e-05
-3.85312397144429e-05
1.14979192193413e-09
1.85515278331413e-06
-3.62131196245044e-05
-1.82122199991939e-05
1.20096737849773e-05
-4.12170154799426e-06
-2.37284027383169e-05
-3.99519412305577e-06
3.73753484845402e-06
1.095674761726e-06
-1.30500203106997e-05
7.09757206282257e-06
1.77167383422811e-06
-1.41966075006126e-05
-1.09012877110062e-05
-2.67260110138804e-05
-2.87070312493847e-05
-3.91427048941075e-06
-9.79587520576859e-06
-1.61204227629335e-05
3.95889887071488e-06
-8.24414439628112e-06
2.73786913445403e-06
-2.42687864028797e-05
-2.68121461297427e-05
-3.13501471546951e-05
-3.03288845396587e-05
-1.12639020446843e-05
1.78699451706508e-06
-1.78346560497411e-05
2.46076757868615e-05
2.16102637627766e-05
1.79158629093358e-05
-1.76778210106162e-05
-7.49279329483031e-06
1.31379342912957e-05
7.75156766129726e-07
-4.5760346523493e-05
-1.7545102816932e-05
5.13717314285404e-06
-3.92957808280328e-05
-3.02252374128837e-05
-1.70695429662391e-05
-1.73752907708088e-05
-4.97070411159437e-05
-5.23920240557215e-05
-1.6758134315619e-05
-7.64052066265437e-06
-2.18330851709932e-05
-1.68955727424445e-05
-7.02941190803769e-06
3.43659164952405e-07
-8.29423238766278e-06
-5.3959317665779e-06
8.57007538983128e-07
5.25756905333261e-06
-1.50142117749687e-05
-2.60783761867302e-05
-2.4893130054558e-05
5.8143567949302e-06
-1.91913782326623e-05
-1.8785479874303e-05
-3.41122305590608e-05
-4.15664196204735e-05
-4.03337821908845e-05
-4.88586051934413e-05
-5.14415719683153e-05
-3.4847657316639e-06
-1.25125187420515e-05
4.77466238895174e-06
-2.58479803122617e-05
-4.51171643560764e-05
-3.86979618748445e-06
1.87602818181221e-07
8.34136195196804e-06
-2.73443458065683e-06
5.63371616094364e-06
2.16926874533494e-05
-2.00919764295581e-05
-1.69802061847191e-06
9.36589809184582e-06
1.33862592028858e-05
1.99386138559847e-07
6.31235649652002e-06
7.13188524403329e-06
-1.0388558731861e-05
-3.91677209570837e-05
-5.54775364654888e-05
-8.43830941812941e-08
-4.13483516303916e-05
-2.10844213755688e-05
-4.57075027565872e-05
-2.82810911825614e-05
-5.05821488305756e-06
-1.51327978659667e-05
-1.81147165890087e-05
-2.67567133581967e-05
-9.58991784232945e-06
-7.69097794931432e-06
-9.54299171345601e-06
1.28595601674573e-05
-1.40169479107748e-06
-1.65488955747158e-06
-5.29147073828722e-06
-2.63393391645633e-07
-1.39266430070091e-05
-1.08596249726384e-05
