# Supplementary material for: Research on computational propagation and identification of mine microseismic signals based on deep learning
Source: PLoS One. 2025 Oct 22;20(10):e0334641. doi: 10.1371/journal.pone.0334641 (PMC12543183; doi:10.1371/journal.pone.0334641)
Supplement: S10 Data — (ZIP) [file pone.0334641.s010.zip › 000101100001484.xlsx_0.txt_24.txt.txt]

-3.30029490835796e-05
-1.33591446670622e-05
-9.08702340696078e-06
-2.82529006961757e-05
-2.92169711615288e-05
-9.52898851900956e-06
-3.4946089293119e-05
-8.83127135868984e-06
-2.50780736298239e-05
1.44732311714993e-05
2.27365711499688e-05
1.80161098927094e-06
1.11511516679628e-05
8.38341185372126e-06
-6.75745528198234e-06
6.49641747442322e-06
1.07113657419445e-05
1.65915856080979e-05
-1.48981822911813e-06
-3.57392306524495e-05
-1.710401412951e-05
-1.65878773725214e-05
-1.81483518173515e-05
-2.07557710873036e-05
-3.2596071489479e-05
-3.08137286110164e-05
-2.80617472266494e-05
-5.87689975205722e-06
-1.82056367270262e-05
-1.92175686982192e-05
-6.62759196518293e-06
-1.42760574564578e-05
-1.95814744824992e-05
-4.94779333875605e-06
1.66423647258668e-06
9.91162434584584e-06
-2.65274579839698e-05
-4.21855152422644e-05
2.8154361156588e-06
-4.2659634436348e-05
-1.93918656612496e-05
-1.82508454787513e-05
-3.31902689681101e-05
-2.36077573161848e-05
-1.18107799185644e-05
-3.51709354311484e-05
-2.61809879282714e-05
-4.57881953477806e-05
-3.01153869496919e-05
-2.95044690721141e-05
-1.64141782852116e-05
-3.00419482420178e-05
1.05844790825932e-06
-8.88665696004973e-06
-1.27388830847191e-06
2.62066918567582e-06
-6.19545862600837e-06
-1.73820781884669e-05
-1.65892780007504e-05
-2.12009978545054e-05
-1.6903138133338e-05
-2.86636462777869e-05
-9.40707764809679e-06
-2.26510037424554e-05
-6.04425356791536e-05
-2.22753197306163e-05
-3.02273867257575e-05
-2.15038772220679e-05
-2.21126697746992e-05
-2.3036667299003e-05
-9.77324253732618e-06
-1.31987785449729e-06
-1.47472774284247e-05
7.57991136925954e-06
-7.60204591832985e-07
-2.41375866438154e-08
2.2127177047914e-05
1.93742697884953e-05
-9.69960528221049e-06
6.01375618310539e-06
-7.34665591979004e-06
-1.82953842442849e-05
-2.10012774333723e-05
-3.36840104287878e-05
-4.5800973600724e-06
-5.56227722043721e-06
-3.26434302110685e-05
-2.32278369558955e-05
-1.5418040891614e-05
-8.60383737970503e-06
-1.1373305995849e-05
-2.97658232915006e-05
-1.34237639638582e-05
1.68651387574091e-06
-5.3008684926e-07
-1.59865768436234e-05
1.02843487830427e-05
1.62545285951259e-05
-3.08871346770778e-06
1.67130853516976e-05
-3.77461987518248e-07
-4.70628362418781e-06
-3.25316580371559e-05
-2.07297420916411e-05
-1.15957482280109e-05
4.01996080732425e-06
-1.86171274445128e-05
-8.71372955443842e-06
-9.39596734307413e-06
-2.10597042239926e-05
-3.94693600556826e-05
-5.58978580709571e-06
-3.50084076647631e-05
-4.16723833981199e-05
7.99473206866619e-07
-1.10919708769839e-05
-1.77539978396064e-05
-1.31538982209249e-05
-3.37170408078296e-05
-2.03241534781392e-05
-2.0091760825002e-06
-1.89773083459951e-05
-3.15108435769343e-05
-7.8977951468953e-06
-1.8267708044125e-05
-3.95561539980469e-05
-2.5216865786301e-05
-2.13262286699924e-05
-4.25835637292779e-05
-1.65206648205984e-05
-2.42799887453232e-05
-1.58678038649976e-05
-1.85325086345263e-05
-3.68398250805977e-05
-4.00436774152586e-05
-2.20748634393313e-05
-1.25502911518525e-05
-1.53679901403913e-05
-1.34575704999092e-05
-3.22532606250909e-06
-1.97295702050822e-05
-2.85369565013787e-05
-4.90021487155794e-06
4.68081409866051e-06
-1.31432072118324e-05
-7.90496429683339e-06
-2.18589769467512e-05
-3.11770718707829e-05
-1.83185834886097e-05
-2.33455031751787e-05
-2.21864122921202e-05
-4.46581576893487e-06
-1.98478759145841e-05
-2.43510240188607e-05
-3.44520603040037e-05
-1.70543166154428e-05
-1.05467357923016e-05
-2.242514499386e-05
-3.04208068734806e-05
4.33752598221179e-06
-1.82519045109255e-05
-1.55291428536692e-05
1.07947870695886e-05
-1.11122818324068e-05
-1.80574572407764e-05
-1.13274630022321e-05
1.54368138261212e-06
-1.24361748252147e-05
-1.68358754580281e-05
-1.34494067991761e-06
-4.78770710038018e-06
-3.28199937970037e-05
-1.46312882617584e-05
-6.78814699221679e-06
-1.89307555422728e-05
-2.26377376421881e-05
-3.73878278613642e-05
7.65980884853361e-06
-1.2757091231387e-05
-1.3619709866077e-05
-2.26327335144516e-05
-2.45138665280437e-05
2.23100915150962e-06
-1.35884765953714e-05
-2.9324989269873e-05
3.75166514735575e-06
-1.99759020302213e-05
-1.35640611858589e-05
-1.09514254502929e-05
-5.94928264575831e-06
-1.54125214669542e-05
-4.19339393671169e-05
-1.8002624044508e-05
3.07890320234898e-06
-1.00942321531915e-05
-3.47884533803914e-05
-2.52251722387413e-05
-4.07619333765005e-05
-5.00669675578584e-05
-3.49044407811086e-05
4.21249161679308e-06
-1.64002049858813e-05
-1.47525189822088e-05
-9.72172220547524e-06
-6.31285710173189e-06
-2.70754014854587e-05
-1.55962590379312e-05
-3.81687058683114e-05
-1.60901288277026e-05
-1.58134897615606e-05
-4.48148041288769e-05
-1.33955898608765e-05
-1.86227391172203e-05
-3.28900069296871e-05
-2.84829279819619e-05
-2.51952309252469e-05
-9.69003636246186e-06
-1.8129102934635e-05
-1.22099382874569e-05
-2.32204055624901e-05
-1.55187440011634e-05
-4.06301019234377e-05
-6.19742303033878e-06
-7.73016540935461e-06
-3.58326238619114e-05
-3.03842513734054e-05
-2.88643172995924e-05
-2.40092720582937e-05
-3.22753150875652e-06
-7.15346660853574e-06
-1.33875501312092e-05
-9.88688004990689e-06
-3.43086185657426e-05
-1.05819612883142e-05
-2.47441444763952e-05
-6.59852999239758e-06
-3.74964523604842e-05
-4.76166193886408e-06
2.33360698465751e-06
-3.92488793788845e-05
-2.27020869165527e-05
-9.75080645831515e-06
7.44458017833499e-06
-2.05886182753822e-05
-1.12885446467355e-05
-2.14170110998851e-05
-1.8077860964986e-05
-5.11374771524411e-07
-8.88835657720474e-06
-6.04445945069858e-06
-4.92680106305091e-06
-1.40889404207905e-05
1.20354775376009e-05
-1.6283144695639e-05
2.72577643940279e-06
-4.91850412378559e-05
-2.47508020286852e-05
1.04580680387886e-05
-1.44011455294706e-05
-1.51405753393067e-05
5.16061105512636e-06
3.44677681621562e-06
-1.34940373292061e-05
-1.51337515319905e-05
-3.37520691070926e-05
-3.06869367198232e-06
-8.22452051384642e-06
-1.78442626421416e-05
-5.35167167039751e-06
1.6992475141247e-05
-1.33100210411803e-05
-2.91095877704382e-05
-2.98853483043179e-05
9.14788561627462e-06
-1.58919746198195e-05
-3.76162433412067e-05
-3.180568502866e-05
-1.31537797988687e-05
-5.57106181459119e-05
-6.69150981513655e-06
1.65212473542826e-06
-2.73517202520637e-05
-2.45378471512392e-05
-3.21719209161264e-05
-3.06391967342893e-05
-1.45928017735946e-05
-5.97187858744286e-06
-1.34961704959476e-05
-2.74983580705774e-05
-2.76636178700187e-06
-1.84079923964992e-05
-5.19366917686585e-05
-4.14290971929968e-05
-3.33793157794064e-05
-3.9021930892855e-05
-8.5016839758033e-06
-1.57038904795244e-05
-1.86181441670022e-05
-1.88231397778821e-05
-6.45236060154915e-06
-2.03109223044387e-05
-5.02122683173307e-05
6.79462104706141e-06
-4.23289014187404e-07
-1.63189376034355e-05
-1.23293540301599e-05
-4.84907863600109e-06
1.8200061404515e-05
-1.69018195361622e-05
-2.18665038168731e-05
-4.64232220467974e-05
1.77241706283638e-05
-1.47252807473768e-05
-5.34801824405909e-05
-1.66027986730676e-05
3.12806872649799e-06
-2.37108862675427e-05
-5.92169437380018e-05
-4.83475764377327e-05
-2.39079938281709e-06
-6.16203549644752e-06
-2.58599539101473e-05
-1.8489066227308e-05
4.16919032794703e-06
6.6497564655908e-06
-6.3911226167561e-06
-1.6050111382046e-05
2.70364522794684e-05
2.36157080583038e-05
-3.42921329231801e-05
-1.42177943947215e-05
2.22677686822603e-05
1.98371279952276e-05
-1.63981443178154e-05
-1.0547371580234e-05
-1.43843525828905e-05
-3.99789183906969e-05
-3.10206351460326e-05
-3.76978235542057e-05
-1.88012250248635e-05
-4.81220656632455e-05
-2.76889328569595e-05
-1.85305906484505e-05
-1.97517301214896e-05
-2.90840793135323e-05
-2.85992322176436e-05
-7.22043510470063e-06
-9.69158925937883e-06
-2.07628318182946e-05
-1.72979954665872e-05
2.36047316446427e-05
7.43817099060672e-06
-2.64570901943365e-05
-1.47099125037947e-05
-1.04866307885852e-05
-1.43973496438263e-05
-4.06435726512937e-05
-3.46979421692142e-05
-2.76497505718042e-05
-4.68747632020913e-05
-6.52118746177798e-05
-4.42811343763982e-05
-3.18463498026011e-05
-4.02662393215577e-05
-6.15753888143125e-05
-1.81745216696703e-05
-1.70863949790965e-06
-3.06411117158082e-05
-4.61864238944006e-05
-1.83148135422135e-05
-6.69146428418177e-06
-8.04975645338592e-06
-2.14077604239194e-05
4.22663873877444e-06
3.5200797925267e-06
-1.545694511644e-05
-8.68614830110109e-06
-3.07071449509625e-07
1.80367361763668e-06
-2.68683954337702e-05
-3.92400194216288e-05
-1.09238488998785e-05
-2.72420716976567e-05
-4.35020830521976e-05
-2.55603303257675e-05
-3.96158875861459e-05
-2.94474909661782e-05
-3.74354881212644e-05
-2.69155606376779e-06
-7.51651563299267e-06
-1.66091104875093e-06
-7.38415500551585e-06
4.73881039894118e-06
1.5321892944213e-06
-1.31278549026686e-05
-3.5175734333045e-06
1.88219151661702e-05
-6.372636122711e-06
6.19811838017323e-06
6.89628252492938e-07
3.09334246548447e-05
-7.64930470738941e-06
-1.45283932054532e-05
-2.93938281394918e-05
1.20774649128679e-06
-2.47527593884096e-05
-5.05588450933789e-05
-1.58865720400825e-05
-1.66576195076141e-05
-6.9164217269625e-06
-3.61505295950614e-05
-6.95851675922914e-06
1.21673855451798e-05
2.5089988753034e-05
9.51555404817562e-06
1.25273852921846e-05
2.60417019552158e-05
1.12295711230227e-05
-1.13774384046127e-06
-2.27133802760555e-06
-1.83971739183343e-06
-2.69636590745067e-05
-1.99817762762563e-05
-2.12210659013865e-05
-2.68285922903987e-05
-4.07470225953308e-05
-2.64765583813612e-05
-1.81580151616859e-05
-3.9315403907734e-05
3.82511105346729e-06
-7.51570787996987e-06
2.82537097774379e-06
-7.80243225743489e-06
-1.43265890076442e-05
-4.7739160228831e-06
1.43787236778342e-06
-2.70576342062011e-05
-8.79899986827871e-06
-4.99708286301969e-07
1.00117713411875e-05
-1.2154968905146e-05
-2.06083708080615e-05
-1.30890334403304e-05
-2.41948516948746e-05
-3.84896784370345e-05
-2.99223936719741e-05
-2.53484190666357e-05
-4.02162184481414e-05
-4.99462448194529e-05
-4.5786399375743e-05
-1.90695207379363e-05
-1.21718267259818e-05
-3.42629789809801e-05
3.15244625508733e-07
7.15018899200343e-06
1.28339257326498e-05
-1.25484812675211e-05
-2.01725031191092e-05
-2.4979871032282e-06
1.44022475044741e-05
3.90492375412938e-06
-4.91778510937998e-07
-9.93031767989138e-06
1.52491880498881e-06
-2.19403677411543e-05
-2.35040179219097e-05
-3.43743969832938e-05
-4.07300257528537e-05
-1.18581367919557e-05
-3.50138872640408e-05
-2.97810141960142e-05
-1.39701800898277e-05
-2.13856518964828e-05
-2.78551112609207e-05
1.60252532278776e-05
-3.24375256259784e-05
5.04078478293508e-06
1.56167781968558e-05
-2.91766968951009e-06
-1.57823851726261e-05
-9.28944290240986e-07
2.54709056183275e-05
-6.10867978704885e-06
-6.64392391196853e-06
9.06970131321652e-06
3.54497009690422e-06
-1.86691872399691e-05
-3.26493415433741e-05
-1.91192747937009e-05
-2.3773669244512e-05
-2.02538878947455e-05
-3.72162333280785e-05
-3.80056126934564e-05
-8.10270906423163e-06
-2.96639467607469e-05
-2.02666359478199e-05
-1.43584141668832e-05
-7.88586215183955e-06
-2.28323373520281e-05
-7.44948502683948e-06
9.41606513872936e-06
-6.59916608949652e-06
-1.60108143520176e-06
-2.0683345107473e-05
6.8811980534428e-06
-2.85690313380757e-05
-8.68228136903532e-06
-2.8770870100103e-05
-2.17281974076528e-05
-2.72618785941125e-05
-2.23223754668463e-05
-4.42227856100842e-05
-2.23919143995366e-05
-3.21554914660405e-05
-3.5148346841648e-05
-1.8074689076163e-05
2.59242539497104e-06
-2.66289657565192e-05
-4.41154569711584e-05
-6.57730143459165e-06
-7.40005391252665e-07
-2.15245932233676e-05
-2.17127585030854e-05
3.87095232031164e-06
-1.86129909984781e-05
-1.81200630098574e-05
-1.36300342774148e-05
-2.10877387451779e-07
-4.8679001671992e-06
-1.87951380969204e-05
-2.71034717412749e-05
-1.33656106944999e-05
-1.42401438400987e-05
-5.60972821861523e-06
-2.89819685306806e-05
-4.27242272095064e-05
-3.35282814836637e-05
-4.25105026931871e-05
-2.3284998224707e-05
-2.04528171019553e-05
-1.46394211139576e-05
-1.63360797854727e-05
-9.19414832100383e-06
-2.32349037393006e-05
-6.0251807375017e-06
-5.18577237172509e-06
3.60925898025044e-05
-2.0941765557063e-06
1.03597119080885e-05
-3.8305294239543e-05
-2.43819444281149e-05
-7.82572941454037e-06
-2.80706286571875e-05
-3.25084286478055e-05
-9.17382052204033e-06
-2.4488458100016e-05
-4.01111681234434e-05
-1.13398270940364e-05
-3.29562652194621e-05
-1.60613392136325e-05
-1.82955413600369e-05
-1.58004783512934e-05
-4.78923011283056e-06
-3.24699894877142e-05
-2.13804649211658e-05
-1.28269335081788e-05
2.67327753266113e-06
3.19414913858839e-06
-7.46907642906308e-06
6.52389300604482e-07
1.33838330984559e-05
-1.76710097868881e-05
-3.44222311832172e-05
-3.81758922953667e-06
-2.58450992617304e-05
2.44405700537672e-05
-1.05141238726046e-05
-2.83206204113104e-05
-2.98003686481643e-06
-2.39458925049451e-05
-1.29671914289112e-05
-2.07768493599572e-05
-1.89216710915812e-05
-3.18075544321487e-06
-3.21843494074071e-05
-1.85887107867054e-06
-1.22426857714897e-05
-2.01196818247508e-07
1.78698200182684e-05
-1.07459236488784e-05
-1.13396707482436e-05
-7.40515431811084e-06
-1.82567517906813e-05
-3.14205525508257e-05
-3.11433559145216e-05
-3.2987515578858e-05
-9.2681468859318e-06
-1.13288756256243e-05
-3.11430344310512e-05
-3.96098194603018e-05
-2.76962499244727e-05
-4.68973526079684e-06
-3.18585423172623e-05
-3.1706263848646e-05
-2.2973077598354e-06
-1.5364424374911e-05
-1.69448037497639e-05
-1.43171017341259e-05
-2.56359766548816e-05
-2.57062404639632e-05
-3.46793511985156e-06
-1.76503567895766e-05
-2.32519148794426e-05
-1.23062184955267e-05
-2.4335471746894e-05
-2.399228888685e-05
-4.8917495729952e-05
-1.29006055219345e-05
-1.68794813366068e-05
-1.82801844860643e-05
-2.15993879385102e-05
-2.81857241474827e-05
-1.09199860504238e-05
-2.54037172846205e-05
-2.24360591359885e-05
-3.44016019351318e-05
-1.75745115835373e-05
2.77166612545078e-06
-3.69895644624658e-05
8.51298443261439e-06
-1.79077208899149e-05
-1.12821616255709e-05
-2.06425134662601e-05
-2.28175286306945e-05
-1.73504249644241e-05
4.12615910213548e-06
-3.7832340676482e-05
-2.37372099771981e-05
-1.28024267415526e-05
-8.45938673740201e-06
-4.11326771109964e-05
-2.82696691159702e-05
-2.24816919558864e-05
-2.77466868324054e-05
-1.71522623657959e-05
-1.9152816476803e-05
2.11612289016562e-07
1.59400788394295e-05
5.65969730119124e-06
1.07807497101336e-06
1.45139973281265e-05
-1.2476433304787e-05
-4.75048184545082e-06
-1.45622003437612e-05
-3.13441285336946e-05
-2.36868705040077e-05
-2.3695800866842e-05
-1.70584554998772e-05
-1.99061369187342e-05
-2.41026726928064e-05
-8.86021843161368e-06
-2.59685844745973e-05
-3.1101444199125e-05
-3.1477760730425e-06
-9.39314275872777e-06
2.90684451276879e-06
1.97427920298815e-05
-2.34199651623656e-05
-9.21590930587899e-07
3.89965138801255e-07
-2.00644024282491e-05
-2.11426443814524e-05
-7.72306570980021e-06
-1.8424209794149e-05
-2.49163272759832e-05
-4.22181080006999e-05
-2.63709791933053e-05
-2.14529453215857e-05
-5.87814669026437e-05
-5.35150312105881e-05
-2.53980267871522e-05
-1.98275825086551e-05
-1.16561971660865e-05
-3.15929458201037e-06
-1.7283182728412e-05
2.036746882075e-05
-4.06814599867872e-06
-2.16027361634897e-05
-1.28497524775836e-05
1.75507794738391e-05
-5.28385502316737e-06
-1.38904263798655e-05
-7.12847486266204e-07
-8.16513938002076e-06
-2.4308532301008e-06
-1.8387726955783e-06
-4.22601459570178e-05
-1.38384333324944e-05
-2.6577265335028e-05
-1.59984052959961e-05
-2.73157724589077e-05
-2.99608512676589e-05
-1.74223096427983e-05
-1.263657888414e-05
-3.28105582503204e-05
-4.10722995578826e-05
-1.55952823154592e-06
2.58325836412867e-06
-2.05978656706361e-05
-2.7317455086305e-05
-3.77264829232271e-06
3.82122377670589e-06
-2.24790296235746e-05
-2.10925591566384e-05
-1.9875227343867e-05
-2.2493034289262e-06
-1.00241014183112e-05
-1.07101439573958e-06
-8.70001086268422e-06
-2.83172552388429e-05
-3.7146977358924e-05
-4.90511481258213e-05
-4.50537522010594e-06
-1.14862009810622e-05
-2.75789840739985e-05
-3.18001303569357e-05
-1.10821596209314e-05
-3.24333358446995e-05
-1.71443923523504e-05
7.76488885626844e-06
7.28763000715996e-06
-2.15001389475174e-06
-1.41674439778048e-05
1.723771196131e-05
-1.62304647138701e-05
-1.35675418466229e-05
-1.22767963343963e-05
-1.2674012650514e-05
-1.86283006308837e-05
-2.50536394729731e-05
-8.77339704503091e-06
-2.97165111774818e-06
-3.19771865625963e-05
-2.44718980741476e-05
7.99661130617987e-07
-1.77827206499814e-05
-3.47823004735524e-05
-3.51883522549858e-05
-1.39013748934627e-05
-2.18002356438616e-05
-2.95034957630933e-05
-2.51093346237362e-05
-8.55160007592237e-06
-5.66206801776633e-06
-1.5661967457792e-06
-3.92837672109336e-05
-2.36054833394659e-05
-1.4430050682662e-05
-4.25170778252816e-05
-4.17856191068291e-05
-2.39612726512279e-05
-6.80288500221793e-06
5.83817083291323e-06
-2.75376308128045e-05
-2.9023677193218e-05
-1.4272846735255e-05
-2.28036401450138e-05
-2.85324275651607e-05
-4.2221273416288e-05
7.29820977924209e-06
-2.25009650815378e-05
-2.3880483850303e-05
-1.96633610571891e-05
-2.81422882469516e-05
-5.22837618180167e-06
-4.79471787983399e-07
-8.1744137835766e-06
-1.17419375291581e-05
-4.78738764301386e-05
-4.61330910347371e-05
-2.04305120031514e-05
-7.13497375178999e-06
-1.68352232113385e-05
-4.72194688664295e-06
-4.6420416718336e-06
-1.50487981165982e-05
-1.90066799968432e-05
-1.52194402297508e-05
1.85055723870247e-05
-7.0811249003084e-06
-1.87071302486252e-05
-1.96363107404537e-05
-1.79215413435022e-06
-2.50019762373916e-05
-4.63112639916254e-05
-1.18062090969049e-05
-6.17080156667753e-06
-1.561535340461e-05
-2.80461710222728e-05
-1.16558958622823e-05
-7.14291941390048e-06
-1.8916064524511e-05
-9.52032698005028e-06
4.54121200805455e-06
-1.10521452332113e-06
-2.54840006642266e-05
-2.07973356520869e-05
9.41405571173546e-06
8.25126273949354e-06
1.30764749228184e-06
-6.83817903591873e-06
-1.41115571444087e-05
-1.72851106351483e-05
-3.56573081507795e-06
-3.56245662718664e-05
-7.73620075631151e-06
-2.28047257741614e-05
-2.38473709091886e-05
-2.03439486231372e-05
-2.39260687464552e-05
-1.22920494414418e-05
-1.23725534020874e-05
-1.72738811314489e-05
-1.06711432868918e-05
-1.05426736660423e-05
-3.61855231702238e-05
-1.72391405724318e-05
5.98838767431198e-06
-2.40737547856364e-05
-1.81472004308193e-05
-6.42146931911622e-06
-2.97638476778234e-06
-2.05187111388919e-05
7.9124654748103e-07
-8.68589090929699e-06
-3.69383207055301e-06
-4.0743270136087e-05
-1.6039448145373e-05
-5.55061457750731e-06
-3.97029835281143e-05
-3.16034513788633e-05
-2.99616448388463e-05
1.0941498651181e-05
5.87247818664456e-06
-4.31780751149612e-05
-1.48255189069575e-05
1.13577078508487e-06
-8.19199861223364e-06
-2.55439588710292e-05
-2.55832167837167e-05
-3.73846643477459e-06
-2.24761249331964e-05
-4.3768783805129e-05
-9.76876096627781e-06
3.27858597334989e-06
1.99412983815445e-06
-2.45637641823609e-05
-1.50595404836222e-05
-2.26934570870635e-05
-3.3136948136691e-05
-1.64729805188399e-05
-1.46377691020015e-05
-2.53922763821451e-05
-3.14219042743323e-05
-2.52217853122377e-05
-1.74391008191344e-05
-4.44594657324955e-05
-3.07437593044342e-05
-4.9702688791369e-06
5.29465229545979e-06
-2.05278085668599e-05
-2.977465532887e-05
-2.21935293317237e-05
-2.6346076641934e-05
-7.97356744090662e-06
-5.76992173943509e-06
2.64285591445303e-05
-7.43234578083842e-06
-3.99939415097212e-05
-3.30233375698979e-05
-1.7066650345146e-06
-6.14501149405429e-06
-4.75428050761752e-05
-2.46844872567167e-05
1.01121938622792e-05
3.67864755008353e-05
-4.21211122981947e-05
-3.01071712750819e-05
9.02336112248696e-06
9.03093900315791e-06
-1.96967226221039e-05
-2.22438583100599e-05
-1.42516542235033e-05
-5.15903942656794e-06
-3.40011521051485e-05
-8.31584572148725e-06
-1.3297477703825e-05
-7.59058966566693e-06
-5.33165469816371e-06
-2.04013786188286e-05
5.35455695106588e-06
-1.87541579016395e-05
-2.98118204266965e-05
-9.54103788700434e-06
5.59327635326418e-06
-2.72775776718342e-05
-1.54196759784983e-05
-4.74642392971417e-05
-1.28028756431562e-05
-2.7298868615076e-05
-3.64535249223997e-05
-1.58955766476544e-05
-2.84261245053555e-05
-1.2834030418432e-05
1.83512071503919e-05
-7.18495850793366e-06
-3.22538740819072e-05
-3.79099012977158e-05
1.64486260981032e-06
-1.93923605066529e-06
-1.61137140744639e-05
-2.59303048987162e-05
-3.133913460022e-05
-7.78256075099765e-06
-1.81546827683643e-05
-4.3342350762199e-05
-2.23832892696126e-05
-1.95757561202799e-05
-2.92322545078024e-05
-5.15632816917493e-05
-2.5681137600582e-05
-3.09719365328708e-05
-4.57958702678504e-06
-4.34088860925875e-05
-3.74769308906981e-05
3.01726898861234e-05
-3.36634812749915e-05
-2.60751301935821e-05
-2.10800836782099e-05
8.59832106924834e-06
-2.14490559527381e-05
-3.08316903788434e-05
-3.12260255099634e-05
-3.48961374082385e-05
1.23903914458196e-06
-6.91142117253485e-06
-1.51221827539099e-06
-9.33266464900701e-06
-1.42220077463518e-05
-8.06638249723317e-06
-2.63231098066582e-06
-2.13127309051354e-05
-6.7428382850814e-06
-2.32892172686767e-05
-1.71707511002217e-05
-5.33777388585359e-06
-1.18876104344396e-05
-1.87823975395049e-05
-1.38531261890511e-05
-4.74244328466602e-05
-1.42144636249577e-05
-2.22925615938704e-05
-2.521702746565e-05
-2.94314926210245e-05
-2.14639064860927e-05
-3.47973547092539e-05
-8.74916200642571e-06
-4.21241293632614e-06
-1.74249628766513e-06
-1.0428228826251e-05
3.8465125544789e-06
-2.12045969679298e-05
-5.69283661119536e-07
1.60338209785551e-05
3.33018108611961e-05
-2.93264551783306e-05
-8.75975443550896e-06
2.48071128498921e-06
-2.79159341420748e-05
-2.4340655779732e-05
-3.71262032312894e-05
-2.72860947912291e-05
-3.17720814407282e-05
-2.97541394338523e-05
-2.30311927874651e-05
-1.08818575833724e-05
-1.52666195338185e-05
-1.37399571199789e-05
1.54864474675812e-06
-3.84783481759683e-05
3.92610974553077e-06
-1.17914368799906e-06
1.55742952389605e-05
-1.17973873656349e-05
-1.16015374235639e-05
-4.79223426510555e-05
-2.19311561719555e-05
-3.78315301503578e-05
-3.30150291606148e-05
-4.10002920101862e-05
-2.92152686129405e-05
-5.178327641544e-05
-4.62602948907501e-05
-5.43000532850411e-05
-2.46712601358836e-05
-1.455137992671e-05
3.3854974791844e-06
-2.86088905872682e-05
-1.34494586639856e-05
1.21578663860441e-05
-2.82998204549393e-06
6.5313246395565e-06
-1.04032100804925e-05
-2.53117068522836e-05
-4.04538624436125e-06
-1.56055197575855e-05
-9.76118193660936e-06
-6.2069218091091e-07
-8.28438310112752e-06
-2.00683671426117e-05
-3.5300086699016e-05
-1.74503819394794e-05
-3.66819797335627e-05
-4.58921348316127e-05
-4.27398263586927e-05
-2.95552425443633e-05
-2.98331102640914e-05
-2.96284579197818e-05
-4.41320906615917e-06
2.33332093800009e-06
1.19733372266912e-05
8.4158789990593e-06
-9.0318387125032e-06
2.56541922284555e-05
9.56470744723548e-06
3.78055698504306e-06
5.59051185764657e-06
1.62368032723855e-06
1.35287737945036e-05
-7.70447444746714e-06
-1.19132824490765e-05
-3.84981861225921e-05
-2.96719685484249e-05
-4.08205952346248e-05
-5.73001548532025e-05
-2.92145347000133e-05
-2.77738226202479e-05
-5.38938690712675e-05
-1.18928448978016e-05
-8.18989693328743e-06
-4.21440720007316e-05
-9.03061601640596e-07
8.83684121167221e-06
7.78232334201103e-06
2.0810754662851e-05
2.97455040858368e-05
1.8024876396887e-05
1.30562447471222e-05
2.02239689682361e-05
-2.79859603920911e-05
3.57307534833625e-06
-3.45332210694428e-05
-4.51823830811165e-05
-2.34875361007818e-05
-4.53954979944515e-05
-3.42745507210121e-05
-6.29450507865013e-05
-4.33749799305565e-05
-4.55440090743469e-05
-3.30886794401394e-05
-4.09106610948078e-05
-1.5873275875481e-05
-6.26641738774708e-07
1.5961972812459e-06
1.45261330575657e-05
4.83763732911444e-06
1.42693610351346e-06
6.02293028943524e-06
1.26733572554991e-05
6.45277489033526e-06
2.11838351269266e-07
6.23640352682089e-07
-1.90990536478192e-06
-1.16051454456739e-05
-2.26962891455086e-05
-4.0113262080269e-05
-4.731682265945e-05
-4.44648108345074e-05
-3.78811688014701e-05
-4.22586356452149e-05
-4.9002207297959e-05
-2.70070172601241e-05
-1.62533459100829e-05
-2.21591181355669e-05
-3.13010316238484e-05
1.95909321379461e-05
1.82326435399926e-05
1.8538258579507e-05
1.75471490090929e-06
3.3824447725902e-05
-1.51590502862103e-05
-1.66570640042334e-05
-1.96082137993285e-05
-4.58569151490062e-05
-2.79306897748651e-05
-3.19022356831659e-05
-3.96816975539484e-05
-4.08655605510999e-05
-1.43491968877874e-05
-3.67480518618284e-05
-3.8867647538563e-05
-3.44370152621555e-05
-2.66594695433445e-05
-3.58258395088023e-05
-2.04973260363037e-05
5.09706470943009e-06
-2.71305486942408e-06
3.82047882762909e-07
-2.9049962588197e-06
2.90576211903399e-08
7.61462582964616e-06
5.51424834999991e-08
2.99097995438374e-05
2.22557348499758e-05
-2.26149544439195e-05
-2.84827689069841e-05
-2.53581119139704e-05
-8.85131253348872e-06
-4.40626155651922e-05
-1.31433375616878e-05
-3.68309737120966e-05
-1.3383863529238e-05
-3.47720055048269e-05
-1.83474182219309e-05
-6.45454001449601e-06
1.97831676060073e-06
-1.35914751664467e-05
-1.13159977198824e-05
-1.28226431806949e-06
1.14224512445039e-05
8.58941199819673e-06
-1.10095987806907e-05
-4.42410453918619e-06
-1.71214795517528e-05
1.51187194983249e-06
-3.13459767072725e-05
6.0469773903628e-07
-3.27536942350989e-05
-3.98892025156976e-05
-2.54330714544427e-05
-2.96209565106642e-05
-5.08459169315447e-05
-6.07747633945685e-06
-2.05600502562007e-05
-1.62603420743588e-05
-5.0377826218182e-05
-6.93908675247128e-06
-2.81173552102428e-05
-1.17970559461638e-05
-2.16357127614457e-05
6.75759061758232e-06
8.30043751361915e-06
-1.64753850669664e-05
-8.23977552913745e-06
-1.25248948851784e-05
-1.1779870682203e-05
-1.84864123746504e-05
-4.45745453434987e-05
-2.71262467876934e-05
-2.50753268060666e-05
-3.04668966574808e-05
-3.62686150708308e-05
-2.55515534425053e-05
-1.5780850825333e-05
-2.55476418868846e-05
-3.8143607664654e-05
-2.62750120617732e-05
-1.12076717586903e-05
-5.17739568507542e-05
-2.16232436947704e-05
1.13398042953932e-05
-3.70989146939613e-06
-1.70334748092002e-05
5.87038214505939e-06
5.10538909427067e-06
-2.73203782976894e-05
-9.99601978241827e-06
-2.99822779383015e-05
-2.19117264229135e-06
6.95081272507108e-06
-1.9298097498276e-05
-3.12127550126963e-05
-2.06191253703032e-05
2.38251464646217e-06
-3.5249737195667e-05
1.23001414909028e-05
-4.90707257950475e-06
-1.50733737502161e-05
-7.85177413313777e-06
1.00656226777676e-05
-1.00782889154956e-05
-6.1210387116889e-06
1.58477219491933e-07
1.79018908955894e-05
1.61958128822515e-05
-2.1195864609697e-05
-2.9569774231989e-05
-1.6070853468859e-06
6.47362013399406e-06
-2.27479210494295e-05
-2.95236001749575e-05
-1.02978843430328e-05
-2.16049920440468e-05
-4.43469591983763e-05
-1.22534309059358e-05
1.74357051590994e-05
-1.87530006833776e-05
-2.7932758805657e-06
-2.1555641112972e-05
1.40796974748496e-05
-1.83291821699855e-05
-3.72649580878384e-05
2.16301872925064e-05
-1.07317874753986e-05
-2.72569999454923e-05
-1.43737553448225e-05
1.45906622292217e-06
-2.23603462378754e-05
-4.28510444603375e-05
-2.08479143686278e-05
-1.94967004043318e-06
-5.57987971600762e-06
-4.84234333957327e-05
-2.06443430348716e-05
-1.21622140679042e-05
-3.69850635495327e-05
-2.34456178639527e-05
-8.11085965433544e-06
-3.03629405981298e-05
1.29064163388346e-05
-8.45480646427764e-06
-3.01637643725975e-05
1.59049872436664e-05
8.33646221906325e-07
-1.82378051785994e-05
-2.9506922066603e-05
-9.55750310946919e-06
1.15888221677466e-05
-4.71249581702923e-05
-2.64131116388344e-05
-2.32885679979693e-05
-3.3403720602784e-05
-3.37153706084485e-05
-4.83582268939722e-05
-2.62416936169478e-05
-1.94179589688408e-05
-3.78345296226342e-05
-3.04065980594026e-05
-2.40833689192241e-05
-1.43978146754615e-05
-2.47692551230452e-05
-2.71407424097635e-08
-1.19765643137389e-05
3.53310491620906e-06
1.00703191024982e-05
1.46623398767776e-05
-2.5308335899251e-06
-3.35298959000326e-06
-9.39901777401063e-06
-3.20983568064986e-05
-4.43989127731147e-05
-2.80482448075713e-05
-1.58347998498095e-05
-3.08672724128007e-05
-4.41005468225222e-05
-5.70044089321998e-05
-2.83501710590844e-05
-1.35821618284023e-05
-7.32747992580958e-06
-4.38879633046372e-05
-8.25639863562801e-06
2.3675030574527e-05
-5.72405932259417e-06
-2.3206307646143e-05
1.9755757009127e-05
-2.02182361566332e-05
1.62456386514772e-05
-2.39325803303937e-06
-2.51820324621894e-05
-2.10438621619353e-05
-2.76469603982829e-05
-1.8628942451768e-05
-1.99182814606578e-05
-2.86624118848066e-05
-1.53820866204092e-05
-2.3603203830917e-05
-1.50951232959224e-05
-5.14482383402785e-06
-4.20735524271514e-05
-9.3199984010528e-06
-4.31516475732076e-06
7.90448974964024e-06
-4.54386459658618e-07
-2.19079808388046e-06
1.92690676625994e-05
4.13699218825582e-06
-2.89519572061314e-05
-1.02227505421061e-05
5.06723897699156e-06
-1.16945047050618e-05
-3.07453117965559e-05
4.67686138498618e-06
-1.49677284179313e-05
-4.5294111519325e-05
-3.13254134640262e-05
-3.25878790232363e-05
-2.55367368204897e-05
-4.0162820160077e-05
-2.26006962272518e-05
-2.93917838193747e-06
-1.26771954913873e-07
-7.93007002761226e-06
8.04642049339611e-06
3.18922814673012e-06
2.51709568775265e-06
-1.66632394827339e-05
-1.74831212733383e-06
-3.25317579865928e-06
-9.71932436940122e-06
-3.089596756366e-05
-8.97722097760305e-06
-2.99245117446569e-05
-1.63324460725958e-05
-1.68000291947765e-05
-4.57305845313251e-05
-2.3733695793361e-05
-2.6983509580493e-05
-6.07852150698413e-05
-3.46055506675043e-05
-1.44143871716108e-05
-2.4337768103614e-06
-3.47382352369743e-05
1.14962501216835e-05
-6.79619199241821e-06
1.19690970253051e-05
2.46612586332312e-05
-2.37686666533797e-05
3.00074457343095e-05
-7.94692394066827e-06
3.71396315913786e-06
-2.03233339564495e-05
-3.71863798496748e-05
-2.31809204861835e-05
-3.75626612867018e-05
-3.32570166072853e-05
-3.19322003062561e-05
3.21696849416738e-06
-1.73352417573339e-05
-4.34171992847963e-05
-1.49790038550137e-05
3.20375581584274e-06
-3.27350442270262e-05
-1.79928807808401e-05
2.45948075879956e-06
1.23053654908969e-05
1.07750833968277e-05
-1.55945630640124e-05
1.52526039462327e-05
3.23728118601067e-05
1.03893376758082e-06
4.86082573658751e-06
-1.09874778964219e-05
-4.93828597899666e-06
-1.05591895863232e-05
-3.45824482066286e-05
-1.34577655501231e-05
-3.17278864126025e-05
-1.63615223586244e-05
-4.0172617996548e-05
-3.38392617203154e-05
-2.16540770738485e-05
-2.60852847053824e-05
-3.93873409770074e-05
-2.49495591243207e-05
-6.14397305947994e-06
1.06029414959693e-05
-9.5618317176598e-06
-1.90647537888193e-05
3.39078651001119e-06
-8.86435783472499e-06
-1.00896461504965e-05
-2.8524220593953e-05
-1.41249439472049e-05
1.3563724389207e-05
-2.78535578753077e-05
-2.30964749759399e-05
-3.06475860805403e-05
-4.76900825615315e-05
-2.82848938742369e-05
-2.33769606339408e-05
-2.69824790963394e-05
-3.38239741705095e-05
-3.60369585021932e-05
-3.15724362579394e-05
-3.59260799518508e-05
-1.58914052437271e-06
7.34878334641842e-06
1.96303360339767e-05
-9.77000189901336e-06
5.73546990503438e-07
-1.53637700338013e-05
-3.88726224829954e-05
-1.26522290139929e-05
-8.59309041423252e-06
-1.67304895582441e-05
-1.65479861310208e-05
-4.56035779662696e-05
-2.82544413796056e-05
-2.3841801400599e-05
-6.87051525632288e-06
-2.47798819694849e-05
-4.28886740119941e-05
-7.30267889177775e-06
-2.1409748255414e-05
-2.45133310027758e-05
-3.03858514724221e-05
-1.68933371437174e-06
1.37568828336673e-06
-4.02912664001836e-06
-2.2982168123156e-06
-6.76403577014824e-06
-1.78513629473159e-05
1.82484373770096e-05
-2.58716907605509e-05
-5.05083356300791e-08
3.03236396627301e-06
-2.15654944459865e-06
-2.38935476313843e-05
-4.02986827336543e-05
-2.49123113547048e-05
-2.83565655675527e-05
-2.96519757904415e-05
-4.0780132655617e-05
-1.63342509548225e-05
-1.5504269014077e-05
-1.87230045537939e-05
-2.2966926603625e-05
-2.03586740479072e-05
-5.11806168701218e-06
1.42515687776499e-07
2.20982152960737e-05
-1.55762507793006e-05
-1.9321827969337e-05
1.42854349945381e-05
-6.76751401727096e-06
-3.43339387008158e-05
-1.09882874432044e-05
-2.01071471787177e-05
-2.28753114463069e-06
-3.64264419709599e-05
2.95742706404447e-06
-3.62927476722908e-06
-2.26078521197536e-05
-2.22288285575874e-05
-2.19519732440934e-05
-1.2474818138244e-05
-1.60300292865935e-05
-3.60598832987033e-05
-2.85371894606994e-05
-7.75543087881888e-06
-1.2008173360229e-05
-1.08178643115183e-05
-2.24308867059396e-05
4.95407734648592e-06
-1.89628016805367e-05
-2.49461664771881e-05
-4.4601261213136e-06
-5.16446443386669e-06
-9.10436386463626e-07
-1.61343291721134e-05
-1.84611062321653e-05
-3.18044589309503e-05
-2.29763686582084e-05
-5.66834882680659e-06
-3.14035922492205e-05
-2.43728196376683e-05
-5.71907056326539e-06
-2.56661219075464e-05
-4.06190621566471e-05
-1.70705026633841e-05
-1.24140000138003e-05
-1.66331835117023e-05
-2.6916890118488e-05
-1.02611848427827e-05
-1.63804106598718e-05
-6.1687652041886e-06
-2.29307526826383e-05
-1.79515111580496e-05
4.10589060692993e-07
3.79261253755245e-06
-1.83440506481113e-05
-1.65719142640622e-05
-6.14184621371806e-06
-1.6153240064824e-05
-8.62745687375984e-06
-2.86037860513399e-05
-3.30510662041002e-05
-8.66140265355472e-06
-1.7278661810471e-05
-2.06643269426949e-05
-1.93275277128241e-05
-1.08316659630351e-05
2.17528787451047e-06
-2.65431773819937e-05
-1.69642449671386e-05
-1.67389008239e-05
2.04165393949684e-05
-1.50237700314849e-05
-1.10352157878818e-06
3.68898745760173e-06
1.29921541473553e-05
-7.9146451316226e-06
-2.21127149317277e-05
-8.03570707283796e-06
-1.2464550794429e-05
-1.83423896429099e-05
-3.08526326372097e-05
8.82937915099002e-06
9.76097961008599e-06
-1.69923424073989e-05
-2.29721342772846e-05
1.99002686470998e-05
-4.06789531606924e-06
-4.51256633998603e-05
-1.8086478290211e-05
-1.36616271782938e-06
6.21183963577457e-06
-1.999997513465e-05
-1.18597218170546e-06
1.89279199439341e-05
-5.27777902200332e-06
-1.34333592341841e-05
-1.14951497617572e-05
7.25031808007897e-06
-7.36569416683663e-06
-1.64778409989659e-05
-1.37510948418386e-05
-1.58665504415276e-05
-4.34631273594478e-05
-2.73003399518599e-05
-1.79050525335715e-07
-3.10991367083381e-05
-3.8472632958304e-05
-1.99649167392452e-06
-1.44798927223215e-05
-1.40527153751481e-05
-1.7605275819612e-05
-6.10512295195897e-06
-1.30344970399515e-05
-2.55490678904587e-05
-5.53012620120575e-05
2.72454080178234e-06
-6.98916529240689e-06
-3.76672975720744e-05
-2.10189225178173e-05
-1.42860762365228e-05
-2.69320537051963e-05
-1.50206137424992e-05
-4.15702017491657e-05
-2.48900039980223e-05
-1.87664023104648e-05
-4.00784739184959e-05
-2.44103225794018e-05
8.30239945533027e-06
5.19479414723487e-06
-3.91354801065174e-05
-2.11065003670717e-05
3.26333827497181e-07
-2.95601511828388e-05
-2.57733760916608e-05
-2.80451506539494e-05
-8.63559590304384e-06
-1.41519119902303e-05
-4.42373990302752e-05
-1.21705561546589e-05
-2.00843287289513e-05
-1.81913435866536e-05
3.49263548620341e-06
-3.63093785421637e-05
-1.77488955124199e-05
-1.08588932720193e-05
-1.61570975620472e-05
-4.52284686387145e-05
-2.03734002226594e-06
-8.9070867493759e-07
-2.79695837221846e-06
2.16188039561268e-06
-4.18681425800928e-06
1.06314028015163e-05
-9.64054415794491e-06
-9.15240151627694e-06
9.79313116373954e-07
-2.37833316458476e-05
2.17476992044215e-06
-2.8875256984389e-06
-1.52217885907255e-05
-2.57688682905339e-05
-4.29731439241499e-05
3.68771369923253e-06
-4.86524872209878e-06
-1.71421945946145e-05
-2.28658816495502e-05
-8.90514703135178e-06
-2.35961507827794e-05
-1.04811976852646e-05
-7.48685521023596e-06
-9.91835991106023e-06
1.50961483988092e-06
-1.02816847383613e-05
-1.21429288262237e-05
-6.8563417021447e-06
-2.3718802231753e-05
-1.72094255573892e-05
-2.12716806029053e-05
-1.35937745569621e-05
-2.13769434616993e-05
-4.47143756714689e-05
-2.44590051348174e-05
-2.25455103134488e-05
-1.96277976255721e-05
-3.61586542663163e-05
-1.67739817372818e-05
2.22658273813616e-06
-2.91694534312332e-05
-1.42895016794357e-05
8.85277736643736e-07
-1.0551004706322e-05
-2.63162208415502e-05
-2.68930049320791e-05
1.19219626072468e-06
-1.82365537003336e-05
4.46155242456645e-06
-4.0539104970667e-06
-1.43768605151456e-05
-3.6668407160836e-05
-4.69717867931277e-05
-2.9501599598858e-05
-3.66149632796564e-05
-1.37932798299204e-05
-4.70662038723916e-05
-2.6525180781972e-05
9.82285718930906e-07
-1.38184603973384e-05
-1.79387596628469e-05
-1.13932440984072e-05
6.18485220516974e-06
-1.0292679611238e-05
-2.1873153311549e-05
1.38895009613266e-05
1.15444257642597e-05
-2.17814850138352e-05
-1.76436684043926e-05
-7.92971392693302e-06
3.50571023917106e-06
-3.53369532326977e-05
-1.61867057807305e-05
-1.5870339537369e-05
-1.77024797278732e-05
-3.68157166320439e-05
-2.43888814646874e-05
-3.48242469094816e-05
-2.24071267789452e-05
-3.18391967196139e-05
-1.69496322007203e-05
-2.34366914315874e-05
-1.69048486078028e-05
-1.94276114867729e-05
-9.18123471799938e-06
-3.49930951066391e-06
2.97850087507687e-06
-4.75340278872966e-06
1.06321978048359e-05
-5.50914485332654e-06
1.00541704956006e-05
-1.12449172599849e-05
-4.92970824388115e-06
-1.30016267832293e-05
-3.42642340778777e-05
-2.29530829535297e-05
1.32286757301553e-05
-4.09598108348266e-05
-4.87373695530101e-05
2.16862243731966e-05
-2.79906709608938e-05
-2.00995265238964e-05
-2.75432842881181e-05
-1.33464132548284e-05
-1.27854702838201e-05
-2.42348395420881e-05
8.34335581384986e-06
-1.18617627685549e-06
-3.02284617351718e-05
-2.42225022197306e-07
-5.14256872965632e-06
8.05304890663643e-06
-4.95164060661943e-06
-1.1545393889342e-05
-2.21448751011715e-05
-9.07547105152594e-06
2.06142571592861e-06
-8.46234656167896e-06
-2.89357175677544e-05
-1.26056635387005e-05
-2.39349589364801e-05
-1.34860911504363e-05
-2.28637975633125e-05
-2.40189347861844e-05
-2.96409043866288e-05
-3.52218781129524e-05
-8.46393558823883e-06
7.82286852119106e-06
-2.58553096489905e-05
-1.79864383410461e-05
-4.08212742110104e-05
-2.42557625483545e-05
1.44856164702539e-05
-1.60002536106284e-05
-4.59163389747268e-05
-3.8649167135024e-05
-1.64225436049609e-05
-4.65537997986203e-05
-4.72971926534529e-05
-2.65423845170787e-05
-2.57085735460556e-05
-7.02502743962118e-06
-3.80238922925623e-05
-1.19557206696525e-05
-7.55007978774343e-06
-8.26775637774949e-06
-1.62088813138985e-05
-1.59250046454713e-05
-1.09977883138692e-05
4.9225199891247e-07
-3.43970777569449e-06
-1.89356782807778e-05
-2.66004047429241e-05
-2.79335074269516e-05
-3.45295647748501e-05
-3.24515319139638e-06
-1.33990208735812e-06
-2.98874803216405e-05
-2.79807512445389e-05
-3.54342030698984e-05
-1.28455041756683e-05
-3.04867172881297e-05
-2.55717176241063e-05
-1.44096368661441e-05
-1.19139553578057e-05
-1.35859825730359e-05
-4.11580833247636e-05
-1.49253730827836e-05
-1.34895606609229e-05
-2.48345709889687e-05
-6.46316859969545e-06
-2.06469596268305e-05
-4.01725016110134e-06
-1.78304569886496e-05
-1.22087510799148e-05
-1.40742698644329e-05
4.37270436964958e-06
-2.00702476949223e-05
-1.62733257550408e-05
-1.15366167765935e-05
1.1958383717747e-05
-2.71620891261233e-05
-2.51177708248588e-05
-3.22608376676953e-06
7.9343914011572e-06
-2.27686764165661e-05
-3.12554613088354e-06
1.91494463593626e-06
-9.34882540670765e-06
-1.52426171511368e-05
-3.01811748845408e-05
-1.18523484982361e-05
-1.81578715976341e-05
-5.47207167297173e-05
-1.22548213767507e-05
-1.80813516066677e-06
-2.19216095140182e-05
-2.92016487238131e-05
-3.37155062464165e-05
-2.13270017672976e-05
-2.16521690260019e-05
-3.24763197324996e-05
-1.11364592119213e-05
1.3945229223873e-06
-6.57752733158462e-05
-1.39420227389251e-05
1.80697792029914e-06
-1.6900752550931e-05
-1.60597307024055e-05
1.38979010414721e-05
-1.36526036218454e-05
1.20289310780509e-06
-2.05192610462683e-05
-1.07969274211533e-05
-1.22372403767877e-05
-3.49821065129873e-05
-4.46671307638585e-05
-4.53107426239846e-05
-3.32633052635144e-05
-3.91137230442255e-05
-4.25606992437875e-05
-2.95904891591276e-05
-2.88089693300417e-05
-2.27176664998149e-05
-2.81915598096621e-05
-2.57606967874716e-05
-1.17361438852027e-05
-2.33669756764238e-05
-4.72079826043885e-06
-1.63464394124401e-07
-1.14938243065897e-05
-1.90459227783448e-05
3.02487005351873e-05
4.5743776365033e-06
-1.16612836559955e-05
-1.59630488834788e-05
7.52233553481415e-06
-1.89907613019412e-06
-3.11054872136185e-05
-4.9505731264476e-05
-9.30893054569447e-06
-4.07813805258788e-05
-2.18523781623481e-05
-2.60745057114829e-05
-2.54864826882202e-05
-3.3922405836952e-05
-3.44033444018679e-05
-2.62118870927032e-05
-4.3857103135856e-06
1.04685323278496e-06
-7.77447598487773e-06
2.33550322635692e-05
-1.84367603759544e-06
-8.07547234664421e-06
-1.08524260916369e-05
-9.18043535228772e-07
-1.28369854646719e-05
-2.61098370608812e-06
-1.47253610347088e-05
-1.31856281014228e-05
-4.43928226147137e-07
-1.74288040922746e-05
-3.2214860290581e-05
-1.41750430423554e-05
-2.24233410612865e-05
-3.65348469267492e-05
-9.82173364996185e-06
-2.48180685735223e-05
8.93279076808689e-06
-2.22855205021408e-05
-3.22571084372567e-05
-2.40004753398525e-05
-1.24777764386441e-05
1.68516753826909e-06
-3.10848857197895e-05
1.1247520995518e-05
-1.25282535862613e-05
-2.30973771157257e-05
-1.01207978772939e-05
5.4196638590808e-06
-3.57130939678872e-06
1.89158206437639e-06
-3.67450037378847e-05
-1.08502086586148e-05
-2.15359795729799e-05
-2.50763668492777e-05
-1.98681418750722e-05
-4.21602074278211e-05
-2.58871664287878e-05
-2.13348840669845e-05
-3.16868460911784e-05
-2.23801258536159e-05
-1.58524102638728e-05
-2.14268427874306e-05
-2.30760951652782e-05
-1.65522022360951e-05
-8.17013502621702e-06
1.11862218192739e-05
-3.89650419464077e-05
-3.25912993685515e-05
2.87295265895101e-06
5.06738595491778e-06
-7.26153529560347e-06
-3.89627706246721e-05
-2.40739917087957e-05
-3.28270626925347e-05
-4.40563615541488e-05
-2.0580486584342e-05
6.32089583595869e-06
-5.19496563114324e-05
-3.52957996357943e-05
4.89093393937024e-07
1.35707181952464e-05
-4.26543268122692e-05
-2.86749868591075e-05
1.49335061177737e-05
1.56418773777782e-06
-9.59487129782834e-06
-3.09853800162939e-05
1.11677990923586e-05
-3.39213135344518e-05
-2.94898602880881e-05
4.80695324284814e-07
2.2243610394675e-05
-3.54666206682219e-05
-3.38186710821563e-05
1.58541616308373e-05
-8.32553488017452e-06
-1.64032683394648e-05
-1.96071319815946e-05
5.19779355105577e-06
2.32303595261827e-05
-2.57725739891416e-05
-3.00713105510663e-05
8.98224723875251e-06
-1.38617239775132e-05
-3.97851056776964e-05
-5.69723808438343e-06
-1.79110391812982e-06
-1.20583652919732e-06
-2.16223566913038e-05
-7.3575835750251e-06
2.2482145719473e-05
-1.20136288621089e-05
-5.22704237082397e-05
-2.0544442649963e-06
-8.25927801394413e-06
-5.50240182816991e-06
-1.70630431253314e-05
1.2719883962154e-05
2.55918776247497e-06
-2.12716847819595e-05
-2.41547878245201e-05
-6.16335181726219e-06
-5.22620013454385e-06
-3.5448117752899e-05
-2.85405698889061e-05
-3.09388813958221e-06
-2.22807039875812e-05
-3.65141376200679e-05
-2.52421106400993e-05
-2.31136265191387e-05
-1.53093449479931e-05
-3.60412173200237e-05
-2.5170948070371e-05
-2.32624083265941e-05
-3.6430767757331e-05
-2.95467991276778e-05
-1.00679049793467e-05
-1.54478573784291e-05
-1.12366689961574e-06
-2.76946665670083e-05
-4.52675654283746e-05
8.9728516267834e-07
-1.41865430611718e-05
-4.67681938962602e-05
-3.51593859765432e-05
-2.28167969604112e-05
-2.92109466298833e-05
-4.41972438248235e-05
-2.25682147182945e-05
-4.39841875361079e-06
-1.56260526614778e-05
-3.10315510002879e-05
-5.12446533391613e-06
-1.45031458812175e-05
-1.32012912085747e-05
-3.43771914588989e-05
2.02309348010683e-05
9.51316863681221e-06
-3.40912617566313e-05
-2.57946777420061e-05
4.04285589275596e-06
-1.93938713675083e-05
-4.41451926342146e-06
-1.984146759566e-05
-1.71590738660233e-05
-2.97397262012955e-05
-4.25124391127376e-05
-1.30522950131477e-05
-2.38338025127765e-05
-2.0195561305923e-05
-3.80412948798098e-05
-1.63852873711157e-05
-1.0353411987887e-05
-1.5672117340492e-05
-1.87083719395659e-05
-2.09384009100989e-06
-2.63150023978328e-06
-4.32073107710432e-05
-2.362366722752e-05
4.39423193794029e-06
-6.20355816918415e-06
-1.59329607560885e-05
-1.44878137440247e-05
3.79278136311551e-06
2.72582731905086e-05
-2.34500998512192e-05
-3.44968429860442e-05
1.04333796005549e-06
-1.32842865346852e-05
-2.68577261266189e-05
-4.60685228564949e-05
6.32194822056348e-06
-3.03539062808417e-05
-5.04481208735172e-05
-3.20765160517983e-05
-6.76050924120862e-06
1.40592370693637e-05
-1.01252709579422e-05
2.74225300339986e-06
1.89984743642047e-05
3.34396546665221e-07
-2.12994978749516e-05
-3.38129994873099e-06
-2.33736802215123e-05
3.80992903545979e-06
-6.45285033471066e-06
-1.48446259304461e-05
-7.89486613516724e-06
-1.01710724124377e-05
-2.14274939942755e-05
-6.12805870556628e-06
-4.13002950911659e-06
-2.79802435320156e-05
-2.54608938501628e-05
-1.10517556346753e-05
-3.66011433650474e-05
-5.49018425032013e-05
-1.93412983379748e-05
-1.86105120168108e-05
-3.9263003866211e-05
-6.4374008170057e-06
3.24125969026513e-06
-2.44275502417648e-06
-1.70982533329862e-05
-1.37527987878036e-05
-2.27470491906014e-05
-1.37911013041207e-06
-1.37074762691025e-05
-2.96937505498542e-05
-2.42249788136817e-05
-2.56596828019668e-05
-1.41463039257066e-05
-4.17774532963901e-05
-4.97190931289053e-05
-1.9426357332393e-05
-4.26136274809667e-05
-2.3925047553841e-05
-5.00769602455705e-05
-2.04074991758724e-05
-3.02479575206676e-05
-1.17581417432216e-05
-1.13967393173494e-05
-1.17308197747059e-05
-6.80953404797486e-06
-1.27628847219256e-05
-1.14069835675622e-05
7.07532340391298e-06
-2.30550769219446e-05
-1.47266987395694e-05
-3.65583167622088e-05
-1.73739142602339e-05
4.86860113100048e-07
-4.1021020231856e-05
-7.21172551999487e-05
-2.63708676162845e-05
-2.60742044482293e-05
-7.8840281229741e-06
-1.05715536894124e-05
-9.68176789412033e-06
4.3930223141613e-06
7.71216991003319e-06
-7.08852538997347e-06
-1.37346441061301e-06
7.1166521133592e-06
2.38692184069213e-05
-6.52396615619101e-06
3.19243714171577e-06
4.43442926188704e-06
-2.66737406335443e-06
-1.79094880892085e-05
-1.70577886314846e-05
-1.36990027309319e-05
-4.49265600895769e-05
-1.70897345156665e-05
-1.94185645852089e-05
-2.25313612822181e-05
-1.06062156676481e-05
-1.90059339064858e-05
-3.25697964768939e-05
-7.33470502418602e-06
1.32779326357837e-06
2.2211649034941e-06
-3.05511625778106e-05
-2.57900423808492e-05
-2.959186403053e-06
3.86739333564531e-06
-5.31092715606151e-07
8.83318713349385e-06
-6.34795181721197e-06
-1.24943820261557e-05
-2.75279619777041e-05
-8.66171310737283e-06
-2.08913221716522e-05
-2.28348654521711e-05
-2.06873437453559e-06
-1.67901326502661e-05
-2.46515296588509e-05
-3.03458740793639e-05
-3.71784679618084e-05
-1.92279689637349e-05
-1.41522582749703e-05
-3.16942310358168e-05
-8.19896311910067e-06
-7.40069157544398e-06
-4.03501804150316e-06
-1.15333621266534e-05
-1.93295687721752e-06
-8.21666454533272e-08
4.03310422845076e-06
-3.99745617150349e-06
-1.11592488424161e-06
1.65746985787078e-05
1.34025702273322e-05
5.01752851853895e-06
-2.34494171175293e-05
-3.25430048240629e-05
-2.54715136684082e-05
-1.22632170535856e-05
-4.96548662692044e-05
-1.75139327486784e-05
-1.20371279020206e-05
-1.64699086116987e-05
-2.78942002168124e-05
-3.8469779850948e-05
-7.01267618458526e-06
-1.28929995870385e-05
-1.93009752406418e-05
1.44337909938099e-06
3.94886752356687e-07
-1.73457432635854e-05
-2.38213537942703e-05
2.47308595515708e-06
9.29222665812209e-06
-1.08930847531694e-05
3.33490689900315e-05
-2.88297777079266e-05
-2.74580052036687e-05
-1.99826879646866e-06
1.0284268209995e-05
1.76875954271425e-06
-4.38998556858869e-05
-3.29513131405057e-05
-1.06150131961781e-05
-2.40081705698107e-05
-1.95063944471219e-05
4.03647134766319e-06
3.1439196681483e-06
-1.15219411755197e-05
-1.21897975548258e-06
2.67224699371194e-06
5.7796893970087e-06
-8.5049387540062e-07
-1.54755939138716e-05
1.27807697632055e-05
-2.74047010995804e-06
-1.69977572189314e-05
-1.91752166099542e-05
-1.79072431030069e-05
-2.93720773103576e-05
-3.26464555771799e-05
-5.79710839534173e-05
-3.20184501528702e-05
-1.04145743365431e-05
-2.20617842596445e-05
-3.14876726513688e-05
-2.62418279129494e-05
6.94425828229529e-06
-7.14461928157079e-07
-5.75920908455922e-06
2.72293453822025e-06
6.62841817275466e-06
3.02114889194575e-06
1.50133764731113e-05
-2.61489222397231e-06
-1.16525624310033e-05
-2.48349989081948e-05
-8.4104204438774e-06
-1.63875325828648e-05
-6.47426983038061e-05
-3.46070826830181e-05
-5.11615692895162e-05
-1.3080624308581e-05
-3.02297694838448e-05
-5.66173485033282e-05
-1.61298814202026e-05
-2.79235387522594e-05
-4.33310731220905e-05
-1.61413404895124e-05
-1.28001811890491e-05
1.69056489671437e-05
-2.68254666127264e-05
-6.38097948275312e-06
-1.14363677783077e-05
1.78319636376268e-05
-7.97035365898304e-06
-3.2084550622202e-05
-1.76721156526521e-05
-1.01278507390694e-05
-4.69673779067667e-05
-3.01049677610339e-05
-4.43713844306419e-05
-4.92733868612271e-05
-4.70939098782642e-05
-4.23797973327903e-05
1.95185460984273e-06
-1.30492764569018e-05
-3.69914018619053e-05
-2.01663122658892e-05
1.80735636209426e-05
1.51867537027447e-06
-1.81468449912548e-05
-8.01496521360557e-06
1.56108657047095e-05
1.93950732716819e-05
-2.39309566059075e-05
-2.12006458443659e-05
-1.40416903867229e-05
-6.69891393090139e-06
-1.21824271621838e-05
-1.87975475238652e-05
-2.54217997176403e-05
1.58177518720017e-06
-6.98457593361047e-06
-3.57690194983034e-05
-5.46137722607061e-06
-5.30375986738668e-06
-1.19416222340063e-05
-3.02966481737058e-05
1.28511221440383e-05
-2.75880677741644e-05
-6.72487103151181e-06
1.48898369175649e-05
1.39825553396219e-05
2.26116620652212e-05
9.83728760884787e-06
8.64997286281731e-07
-8.39960146644966e-06
-1.42943073282686e-05
-1.52699937590618e-05
-1.90946553086786e-05
-2.58496934121503e-06
-1.19456128234915e-05
-2.53067190255524e-05
-2.70052929495561e-05
-4.65414842220018e-05
-3.61144449869734e-05
-3.85671827284637e-05
-1.39883318985938e-06
-2.45959719864597e-05
-2.33693437876359e-05
5.3245124368555e-06
8.14767751578999e-06
1.25053296928146e-05
-1.38202127820534e-05
-2.98207792832044e-06
2.60778479971825e-05
-3.89417502309281e-06
-2.81517705788684e-05
-2.77076119733921e-05
-1.0270562709753e-06
1.76264520915476e-06
-5.50172593500531e-05
-5.45517165425344e-05
-3.56848283170486e-05
-4.65186008771368e-05
-3.90558659947771e-05
-3.69170093154145e-05
-3.37232291055007e-05
-2.10787497272142e-05
1.06824725587295e-05
-2.92011316776076e-05
-1.11580162523921e-05
-2.02349545742528e-05
-2.91630082575056e-06
2.69123392056231e-05
1.29671470573036e-06
-1.5725329543171e-05
-1.15262163492755e-05
-5.91368531168029e-06
-1.17235133180769e-05
-3.72345085490694e-05
-1.82425956216776e-05
-1.14374816190975e-05
-1.88587046926734e-05
-3.56727727902105e-05
-1.88737727351958e-05
-6.88241929724901e-07
-5.48263257657048e-05
-6.20726844502782e-05
-4.74294443371523e-06
-4.97752524652318e-06
-2.117447043541e-05
-7.6977428731676e-06
1.7798876635232e-05
2.04998171016383e-06
-1.11599481245027e-05
-4.17700365704231e-06
3.3812240955863e-05
3.54832991180523e-05
-1.67112752050697e-05
-1.68322683984241e-05
2.06016005738438e-06
-2.72370830369928e-05
-3.1237880556727e-05
-2.74140372309427e-05
-2.86092427130453e-05
-2.04844362493367e-05
-2.2797537826054e-06
-1.78143750956397e-05
-3.31324111164582e-05
-1.64096312631884e-05
-6.25815177138727e-06
-3.46083913676858e-06
-2.11024008732807e-05
2.21988480931793e-05
3.32640354834703e-06
3.03662920600127e-06
1.3291264968654e-05
3.68583653950179e-06
1.65051618560547e-05
1.2938639654285e-05
-2.08347579518627e-05
-1.40518255955475e-05
-3.03065982173788e-05
-4.39272645214512e-06
-3.00691961864968e-05
-3.70172868793474e-05
-2.71541985972608e-05
-1.10606850785315e-05
-1.62697376928152e-05
-2.84807226680063e-05
-2.58474149409578e-05
1.24063320790938e-05
-9.51748638524009e-06
-2.51447998147838e-05
-2.30837974245914e-05
-1.35959489544451e-05
4.20652020814504e-07
-2.0004128052086e-05
-1.7545058849758e-05
-2.1067779091845e-05
-1.35369504682385e-05
-4.71630440173583e-05
-4.21071501144888e-05
-1.56616846661064e-05
-3.00572597434374e-05
-3.13252401498724e-05
-2.03523125384656e-05
-2.45809084277417e-05
-1.30263178680143e-05
-2.35739356450874e-05
-2.47403242480935e-05
-1.34184365139071e-05
-1.45653847920375e-05
-1.78360666622674e-05
-1.8574770958407e-05
-2.09673884612103e-05
1.35802985328969e-06
-2.14746841148511e-05
-1.80043960382678e-05
-2.5159502379311e-05
-2.6845065791083e-05
-2.09548760889267e-05
1.175006170235e-05
-8.1813504023192e-06
-3.03536555140827e-05
-2.01583886641688e-05
5.39401057499725e-06
-3.63159132280971e-05
6.50863432558378e-06
-2.47569287379285e-05
-2.57261258173943e-05
-3.12965014336825e-05
3.12866488554526e-06
-1.80993988092101e-05
1.52452135930978e-05
-1.74793264244842e-05
-5.44145812665185e-06
1.99036268802234e-05
1.34147384194937e-05
-1.42622207313405e-05
-3.60365677892088e-05
1.65190057518353e-05
2.65462335360167e-05
-5.00664227246754e-06
-3.44140373840533e-05
-1.66568602814598e-05
-1.79764410370797e-06
5.35487873307391e-06
-4.15318257718372e-05
1.79193623809932e-05
7.55345369819294e-06
-1.57344023557535e-05
-2.93026644198319e-05
-6.09092955341575e-06
1.69340293872307e-05
1.69433041934723e-05
-3.51740912729198e-05
3.62873864474382e-06
2.28806565655164e-05
-1.50295094849064e-05
-3.41724880009078e-05
2.11815798701438e-06
1.42763855308059e-05
-2.60293603807078e-05
-2.57865406034511e-05
-9.76814812580913e-07
-5.00762079387974e-06
-3.71776106471845e-05
-3.96838069101352e-06
-3.05754551837755e-06
2.3209822793e-06
-7.40891062654296e-06
-3.08801636935826e-05
-9.62541266394124e-06
-4.15533047872748e-05
-3.71516071427478e-05
-2.7934647216005e-05
8.89131962664365e-06
-3.38872161744354e-05
-9.8465501730229e-06
-1.28206572861145e-05
1.16779721058091e-06
-5.35355001944168e-06
-2.38418290534284e-06
-1.21958494170289e-05
4.71601820384848e-06
-2.77872466238784e-05
-1.85883534772453e-05
-1.34526493990854e-05
9.68656211779219e-06
-2.15525180415831e-05
-3.64499955751729e-05
1.36109380053533e-07
-1.26916300049983e-06
-4.10155950787561e-05
-2.25025799921619e-05
-1.1616388282348e-05
6.05047143816405e-06
-2.69897556032219e-05
-2.28431095921199e-05
-5.63954676784238e-07
-1.48151150229492e-05
-3.52384605179516e-05
-1.20393519900423e-06
3.64909838022653e-07
-1.41153539765669e-05
-4.67270836516324e-05
-3.66876507113714e-05
1.85087480735463e-06
5.22309367635131e-06
-4.67544736256491e-06
9.01567565163924e-06
-3.12923509608103e-06
3.12972694457995e-07
-2.16515841408654e-05
-1.0943216305528e-05
1.31671873686431e-05
-1.2408284681987e-06
-2.78452873486566e-05
-1.44140649503639e-05
-1.98783953287025e-05
-2.18591088113109e-05
-2.97430092237165e-05
1.10534688281523e-05
-1.15272371911036e-05
-1.85527274906769e-05
-3.39366498175983e-05
-3.53465898024439e-05
-1.99499051514499e-06
-2.5152201243999e-05
-3.49123094092901e-05
4.23161283729902e-06
-1.20695280502436e-05
-2.89179571151845e-05
3.2014590611461e-06
1.91438042514929e-05
-1.02759412704263e-05
-2.77628412056943e-06
-2.08598899953964e-05
1.52350801119549e-05
1.9817546440543e-06
-2.21773397928432e-05
-2.64923837676185e-05
-1.52121718122101e-05
-2.54774973209511e-05
-2.86897911072974e-05
-1.24964997951517e-05
-7.74285320269002e-06
-3.59311474852849e-05
-3.44906105032529e-05
-3.46850043354121e-05
3.59949313371988e-06
-1.8893449038475e-05
-2.7502684296045e-05
-7.18456003770092e-06
-8.92532502438967e-06
-2.29082120036334e-05
-3.06001556716251e-05
-1.56167979358771e-06
-2.1637854872492e-05
-3.57820048005357e-05
-1.80466851118228e-05
-5.87328280140445e-06
-1.48525843721524e-05
-2.16296992456699e-05
-3.31084031120654e-05
-4.0819766349686e-05
-2.39714162696675e-05
-5.49512222732654e-05
-4.50843881009732e-05
-1.99235958412412e-05
-5.9058808271289e-06
-6.71114929209997e-06
-1.80424941150569e-05
-5.37634050779505e-06
-3.55542798174327e-06
-8.14874314378587e-06
-4.37218557056303e-06
-2.34417526976498e-05
-7.28459654668966e-08
1.02401955389509e-05
-9.6957310311685e-06
-8.23629988113938e-06
-3.51892683456682e-06
-4.26909855205316e-05
-2.20656126779609e-05
-1.54980989202404e-05
-3.29736486766944e-05
-1.98695544338262e-05
-1.89496979001794e-05
-2.3941815362014e-05
-9.63168876254682e-06
1.02828731058466e-05
-2.51576137131644e-06
-2.59426420399666e-05
-6.70232576900127e-06
-3.00668630308503e-05
-3.82421350009392e-07
1.09641120744594e-06
2.88927031397393e-07
-1.37829221725144e-05
-3.91407603082501e-06
-1.88707870040567e-05
-2.09640827732015e-05
-5.67526506944244e-06
-4.01564306763877e-06
6.46882089862761e-06
-2.74583944155821e-05
-1.45742521963537e-05
5.33577898668651e-06
-1.48577091881861e-05
-2.92198623948753e-05
-9.56688632126204e-06
-1.64956845913627e-05
-7.27074358389358e-06
-2.23374545311474e-05
-1.4134535926734e-05
-5.98693694982874e-06
-1.69417479736467e-05
-1.5256434408515e-05
-1.54769492888059e-05
-7.76123108602403e-06
-2.0766642438233e-05
-2.66927805248812e-05
-2.67599235040863e-05
-2.71307577087143e-05
-2.86330826186597e-05
4.24841173216657e-06
-1.98070453622219e-05
-5.32562791313317e-06
-3.23843005599907e-05
-2.70788486192288e-05
-2.36762966315288e-05
-9.9417994581431e-06
-3.04790547446145e-05
-3.65138031181806e-05
-3.23639685376216e-06
-3.17688822913223e-05
-3.73360510955525e-05
-1.40589915502854e-05
-2.34333136882432e-05
-2.30119768501718e-05
-2.08557395961979e-05
-1.84674421019855e-05
-4.25353006105967e-06
-1.74614269522936e-05
-1.64711753753306e-05
-3.65693633460458e-06
-1.37854638323057e-05
-2.76821757876079e-05
-1.59316124261702e-05
1.56367290117842e-05
-2.04097875493564e-05
-1.16734313381413e-05
-2.09576205207727e-05
-3.50327863019588e-06
-2.21101844207644e-06
-2.4672737761707e-05
-1.34704707843808e-05
-8.86584817707259e-06
-8.14728649947539e-06
-1.72690310796206e-05
-1.79757311220204e-05
-3.39090304809911e-05
-1.43193900310476e-05
-3.90173275984324e-05
-2.81916268268194e-05
-3.44422152289166e-05
1.80080750562782e-05
-6.39935565797894e-06
-6.89469770934256e-06
-2.05517807075556e-05
3.94029865388877e-07
-1.88095912033858e-05
-2.68560364712789e-05
-1.57098337497338e-05
1.45145671702602e-05
8.1723123978894e-06
1.80878040282163e-06
-2.63114765336454e-05
-9.69555575375909e-06
-1.35201171463809e-05
-4.60535976840303e-05
-9.0146196811635e-06
1.60540114007135e-05
-2.44297970502532e-05
-2.31799408045954e-05
8.7423891781224e-07
-3.88403018130136e-05
-1.9354717087435e-05
-2.54433689922369e-05
-2.82854964734669e-05
-1.14746281145069e-05
-4.67445597381703e-06
-5.60886637291473e-06
-2.71825502362939e-05
-3.43898175352687e-06
-1.55763685993085e-05
-7.46942990772579e-06
2.16400902548689e-06
-9.76903254415045e-06
-1.43364143699053e-05
-1.95191055532707e-05
-2.93371139520826e-05
-2.86185994538885e-05
-4.00944039521282e-05
-3.36710003384073e-05
-1.83456369106489e-05
-3.28095487854784e-05
-3.63357085235587e-05
-5.36116082131697e-06
-1.87825147463013e-05
-6.65145259713068e-06
-2.11329163738196e-05
-2.40554648214288e-05
7.54932229153548e-06
4.90858786045671e-06
-3.78522751882094e-05
-4.41012782126033e-05
-1.8957889435046e-05
1.45274593477747e-05
-2.46787204005615e-05
-3.82317531282268e-05
1.58940877299979e-05
-2.54580135580464e-05
-2.46250294135562e-05
-3.94901819407172e-05
-3.39307682413054e-05
-2.73174903747795e-05
-3.09736996341001e-05
-4.05588664540184e-05
-2.08911421583227e-05
-1.12514938539834e-05
-2.42028350932939e-05
-2.42537540772604e-05
-9.11671684658142e-06
1.60303937334971e-05
-1.72850008053433e-05
-1.68745798692694e-06
-5.34662218244611e-06
3.6352048720558e-06
7.78929824610859e-06
7.14472616440703e-06
-7.85986625702771e-06
-3.59284883390209e-05
-5.56868478016139e-06
-3.32227882747923e-06
-8.76184123843925e-06
-5.85327607794855e-05
-3.20681974616736e-05
4.54271460638328e-06
-3.84263236770335e-05
-6.0956189051865e-05
-1.75017630591971e-05
7.16748031019683e-07
-2.60998055897852e-05
-2.35503329676231e-05
-3.85119819496636e-08
2.79049845027508e-05
3.62775197506438e-06
-1.84233530169535e-05
6.90361494688804e-08
3.54689563310878e-05
1.12408204477988e-05
-2.54746261182585e-05
-1.83216303257729e-05
-4.21048827720696e-06
-3.70723700908897e-06
-2.87613143015619e-05
-1.9913451981396e-05
-3.03616662511668e-05
-2.65742117263625e-05
-4.97831337678112e-05
-2.13796670403963e-05
6.07008353446971e-06
-2.40335766895635e-05
-5.0886066925402e-05
-3.20250144938964e-05
1.07771258577174e-05
-1.59243843740114e-05
-1.36416551293639e-05
9.58821271181494e-07
3.32395022772208e-06
-1.80711211947123e-05
-2.49924989485789e-05
-8.24536359492228e-06
2.19522712655484e-08
-3.47264383522291e-05
-3.26827638978026e-05
9.86803045650257e-06
-1.66715760360301e-05
-4.49394946982668e-05
-1.87755166957984e-05
-1.49195420787744e-05
-5.38211071817479e-05
-5.80924784312205e-05
-1.88880458308469e-05
-3.69334806132691e-06
-4.19602118526259e-05
-1.16402305714028e-05
-3.30682394620869e-07
-2.95130979587582e-05
-3.44927372011963e-05
-6.36069583873382e-05
-1.84455288089231e-05
8.08848605320571e-06
-4.66915884457588e-05
-2.40046231502798e-05
-9.44086171310581e-06
6.07099909456128e-06
-4.49983255259629e-06
-4.48841919675801e-05
-4.41171381326111e-06
-1.2694699808864e-05
-2.98493473454125e-05
-4.60841132660926e-05
-1.99245358833674e-05
-1.20364903283708e-05
-2.52941259110416e-05
-2.08632533487458e-05
-3.92198517907556e-06
-7.08008131903027e-06
-3.61814872993774e-05
-4.11886488287688e-05
1.61228355773259e-06
-1.93148960503616e-05
-4.98561682062497e-05
-1.65211159391843e-05
-7.18883535397183e-06
1.41434669909731e-05
-1.48624898366683e-05
-2.28919236778804e-06
-2.19257265920997e-05
1.63439500396051e-05
-1.68160212620677e-05
2.07122485786167e-05
6.43141772711733e-06
-1.65613725879444e-05
-1.69674172494758e-05
-1.60407828799129e-05
-2.71744406159352e-05
-1.36307881692645e-05
-1.05875190594298e-05
-3.84059963102186e-06
-1.94163240449179e-05
-2.43192338691567e-05
-1.40888693631238e-05
-1.66930206683418e-05
-2.04399407061197e-05
-1.82808415895885e-05
-3.41902049105356e-05
-1.29605835244141e-05
-3.2517160115325e-06
-2.57987822677179e-05
1.78427177788863e-05
1.5638945614133e-05
1.35791651100634e-05
-2.61535254340635e-05
4.69029270471596e-06
-2.4113096890654e-05
-1.02831761668792e-05
-2.00971778817955e-05
-3.57620196099795e-05
-1.06129079094485e-05
-4.03948578184697e-06
-3.97669165911794e-05
-3.47254631211031e-05
-1.85340953151656e-05
-4.25997167119363e-05
-4.41957163038151e-05
-3.43057725677968e-05
-2.59975327278505e-05
-2.86435906473139e-05
-4.96054508505539e-05
-4.13232391463063e-05
5.62138070630344e-06
2.71241908028584e-06
-4.81645827773568e-05
-5.9894919118352e-06
-1.40553013490888e-05
-1.59653747103035e-05
-2.67016053194214e-05
-4.48130178993423e-06
-1.4894942250704e-05
-9.59848579426055e-06
-2.34512405695336e-05
-3.73513362460033e-05
-5.67184147243601e-05
-4.4156820213129e-05
-5.02448568626067e-05
-3.67920368815872e-05
-2.6917623034509e-05
-4.71452413418508e-05
-2.35078647084322e-05
-3.20928170039126e-05
-1.70274598854258e-05
-4.70519506482014e-05
9.43832096649658e-06
4.92789288692082e-05
4.91330299951562e-06
-7.20084576796125e-06
2.43764425950155e-05
1.36717944741224e-05
-1.0386607914291e-05
-6.13214377551824e-05
2.40091111069814e-05
-2.31746117898932e-06
-3.73080091655067e-05
-4.79616565323434e-05
-6.09173954724335e-06
-4.20577843237732e-06
-5.14222678342943e-05
-6.68768197874908e-05
-1.59624382133262e-05
6.67116770159899e-06
-2.26512217150692e-05
-6.97393552647245e-05
-1.05783316232885e-05
-2.68247353229895e-06
-8.36396675581389e-06
-1.56950806889554e-05
1.94870844096192e-05
7.84795927843112e-06
-1.71793951101899e-06
-1.13997010867866e-05
-1.85836284358643e-06
2.0022395295866e-05
-2.8558646268125e-05
-2.69757881300123e-05
-5.38211547413288e-06
-9.17981339667967e-06
-2.61664442222858e-05
-2.44779731700817e-05
-1.29306272578775e-05
-9.32858959616865e-06
3.23796828872072e-06
-1.88538588714087e-05
2.68564926532642e-05
1.86150877953158e-06
-2.38339096510365e-05
-3.48605916578527e-05
9.51304779361976e-06
-1.06636188389063e-06
-1.82025208208986e-05
-1.78940524977383e-05
5.26478819429511e-06
1.04193168718407e-05
-2.85403829656948e-05
-3.22928105094348e-05
-6.04957011433498e-06
-2.16814058130038e-05
-5.38171070944837e-05
-3.40153082308916e-05
-8.99984446150296e-06
3.98597103869289e-06
-5.01231152003354e-05
-3.27594424725183e-05
6.03320396141227e-06
-3.53256864910465e-05
-4.39727193996117e-05
-1.93930194630774e-05
-1.08428264015006e-06
-2.91016373967651e-05
-3.88835485446973e-05
-1.3703698834611e-06
-1.81600540184804e-05
-2.32794075111632e-05
-2.25992943682798e-05
-1.85312289859551e-05
-1.44395303071902e-05
-4.06672515873739e-05
-3.62398575462894e-05
-1.29116746601866e-05
-4.75595445199213e-06
-2.3578191574459e-05
-3.74829463509788e-05
-1.15210278785395e-05
3.29321052705229e-06
-4.49873977576364e-05
-1.23926161813075e-05
8.88545292632205e-06
2.47682807057274e-06
-1.15173103417707e-06
-2.24665603653558e-05
-1.43027348595727e-05
-1.82322024273157e-05
-1.64607546209656e-05
-3.05536322365389e-05
8.7781685642575e-06
-2.49491221910597e-05
-3.96190142594971e-05
-3.71656969502698e-05
-8.11129010470708e-06
-1.32561801260525e-05
-2.99726027814997e-05
-1.77228374231785e-06
7.82317810210234e-06
-1.16557487422824e-05
-2.02853785579485e-05
-2.70468445062986e-06
9.18550099811441e-06
1.2074978047643e-05
-1.94539285841581e-05
6.39763288176473e-06
2.42003352228496e-05
-2.00026613271614e-05
-4.44232499462664e-06
-2.79553400047661e-05
-3.94563363342107e-05
-2.12445488529109e-05
-3.55552904324894e-05
-2.24471018553021e-05
-1.68100571259236e-05
-3.72806106064241e-05
-4.73742863315706e-05
-1.57429239569892e-05
-2.1341457182413e-05
-7.82452106555091e-06
-3.05206509098077e-06
7.09188527136225e-06
-2.42027652796521e-06
-1.39592612430302e-05
2.5254174188738e-05
1.95455057848661e-05
-1.08736058652243e-05
-2.02267289382268e-05
-7.37143728061703e-06
-7.59803431245892e-06
-4.93906738179967e-05
-4.85987734455648e-05
-5.56563005013858e-05
-3.63391358343798e-05
-6.86784551677535e-05
-4.87371955965654e-05
-3.48019487090519e-05
-3.83360759906045e-05
-2.97692443661165e-05
-2.57567573873002e-05
2.66905840051596e-06
1.18144489001027e-06
-1.38316928528641e-06
-5.931525007558e-06
2.69242757607849e-06
-7.91320484847748e-06
-1.63964179244794e-05
-2.33955891637054e-06
1.48308050194541e-05
-2.18226586512019e-05
-3.38927017782593e-05
-2.00114808637574e-05
-2.82808911380775e-05
-1.92618702284016e-05
-6.49190327032398e-05
-5.2856488667316e-05
-6.11696508207416e-06
-2.54103383295605e-05
-3.64900369980563e-05
-1.5829146372527e-05
-9.02476057209164e-06
-1.86799440105023e-05
-1.63669939455058e-05
-7.82694883808898e-06
1.33124957533785e-05
-2.16528801388594e-05
1.71652620017812e-05
1.29172122027123e-05
-6.03972927956972e-06
-2.0737222555435e-05
-8.76379527806498e-06
-1.39349301026551e-05
-2.31603265484551e-05
-1.92169609605361e-05
-5.0390422267265e-05
-2.28553335736037e-05
-4.23811068487566e-05
-2.81117911162329e-05
-1.70740337624858e-05
-2.55289822565213e-05
-2.7376641236001e-05
-2.39014220602973e-05
-4.86269693523165e-06
2.21137313792028e-05
-1.52056330072532e-05
-1.29133108823371e-05
1.35303124528613e-05
1.53107003988153e-05
2.41245668422338e-05
-1.56207132344556e-07
-6.31659504190626e-06
-1.95773551024816e-05
-3.29069304664604e-06
-3.53814725792104e-05
-2.4041799197536e-05
-1.2148327739978e-05
-2.86411695593652e-05
-4.63422686843351e-05
-4.38789141199869e-05
-2.80405122278127e-05
-8.91814621670052e-06
-1.94165092041632e-05
-2.97458819214071e-05
-3.02008447397689e-06
1.16490249711539e-05
-6.35131736682713e-07
-9.50962018349613e-06
1.26661014892196e-06
-9.2974069807196e-06
2.32685098542826e-05
-3.37564740667409e-06
-2.12543410533416e-05
-1.60480384864529e-05
-1.19233648084166e-05
-1.1725266119019e-05
-3.90969745277729e-05
-5.78542581632988e-05
-2.38774584506395e-05
-4.73420410625281e-05
-5.07825724862442e-05
-3.29390237943782e-05
-3.76211108410222e-05
-2.845196164873e-05
-3.72648629916117e-05
-2.96416072521153e-05
1.37611335121535e-05
1.7662605019094e-05
5.31254938572267e-06
-9.09937761473518e-06
1.2508429508138e-05
4.60429479773585e-06
-2.39677952046498e-05
-4.44271897130439e-05
-9.05226341957652e-06
-6.51513121567814e-06
-4.13903401070521e-05
-2.93653718516901e-05
-3.28485110706391e-05
-4.32453934106419e-05
-4.53731371909638e-05
-3.12254368023444e-05
-1.14532933794499e-05
-1.33719732152009e-05
-6.82714656322005e-06
-1.81373903806838e-05
1.19400806255103e-05
1.72841368397155e-05
8.237102239336e-06
8.33188693312858e-06
8.12078282783544e-06
1.0114312351569e-05
-3.46020986042512e-06
-1.60647429648068e-05
-2.65430717202605e-05
-2.39185787201025e-05
-4.42576354655474e-05
-2.56472268336927e-05
-4.77810485589595e-05
-2.76166720058798e-05
-1.1916495751119e-05
-3.02760136427293e-05
-2.02859346235311e-05
-3.81939138406046e-05
-2.2697617917327e-05
-3.19655481216021e-07
-1.76356317238227e-05
-3.22572057388987e-05
2.63717322240284e-05
3.5710978162147e-05
3.04757841920724e-05
-1.50605647803801e-05
1.34124832846525e-06
3.95134924202568e-05
-1.2708136314621e-05
-2.18127233917486e-05
-2.48092815995086e-05
-1.27333199898285e-06
-2.70401719004443e-05
-5.42909028572737e-05
-3.6932091939281e-05
-8.83125729779794e-06
-5.00631681443461e-05
-6.52377542527505e-05
-3.11978851207685e-05
-1.96827790585493e-05
-2.01519408632591e-05
-1.02905220535979e-05
-1.85985911419468e-05
-1.23731865217514e-05
-4.22968288424546e-06
-4.19073765566862e-06
6.6310287155508e-06
-1.3944487829658e-05
-6.91349904936673e-06
-1.8003914181007e-05
3.37564161904622e-06
-8.79372189954633e-06
-4.91887830801663e-05
-3.97287056730385e-05
-1.84908077995063e-05
-3.97356106098081e-05
-7.86948544437704e-05
-2.59284713349903e-05
-7.60634174910803e-06
-2.30569431007178e-05
-4.69701335502165e-05
5.91446395224068e-06
2.25533860022945e-06
-1.4292798057676e-05
-1.27090289272699e-05
4.24127864754596e-06
2.51085972313919e-05
-2.50043159524912e-05
-8.74830666383765e-06
2.22822298288719e-05
-3.5099146514399e-07
-5.51895232522553e-05
-5.41354991853727e-05
-1.11681914351873e-05
-3.60385028827493e-05
-6.31527281266228e-05
-5.52567679652086e-05
-2.7837678672453e-06
-7.58810168748635e-06
-4.97636446327398e-05
-1.02609941668596e-05
-7.89536563046779e-06
1.3080658320044e-06
-5.68951419271456e-06
-3.22571891096969e-05
2.79041340290212e-06
4.43937779759252e-05
-3.40861873021392e-06
7.3982116881781e-06
8.28339930292132e-06
2.42859952732389e-05
-9.76402923676444e-06
-1.73230643955356e-05
1.21834533612194e-05
-3.68357150829958e-05
-5.60855557432393e-05
-2.73506027628686e-05
-1.1735395158471e-05
-4.50766666142551e-05
-3.12827800017715e-05
-9.80058967546076e-06
2.80847460569646e-06
-2.41335760063199e-05
-2.44156726055587e-05
2.82096168052598e-05
1.58046663659913e-05
-5.0674407315389e-06
-5.62127257928179e-06
5.41387833338568e-06
6.99360642560727e-06
-2.23006006018062e-05
-5.48926708441938e-06
4.10173742043367e-06
-1.83484052152309e-05
-5.08362228460557e-05
-4.21372338177831e-05
-8.2211733637393e-06
-2.66626524928171e-05
-4.21875637999837e-05
-1.64739193548717e-05
1.61074722126273e-05
-2.34288198446546e-05
-1.76204375779029e-05
-2.37296961311174e-05
9.83250947886866e-07
-7.02069828123423e-06
-4.75149695976242e-05
-3.51338105523148e-07
2.14496849938435e-06
-1.19818341098689e-05
-4.98114432137586e-05
-1.98068672591041e-05
2.04846073024104e-06
-1.18586613251036e-05
-5.38401296575423e-05
-5.21670725496341e-05
-2.00231170386043e-05
-3.31737482876062e-05
-2.54398049715835e-05
-2.90486701384803e-05
1.74106594856462e-06
-1.30702543312629e-05
-2.7305385583319e-05
8.53779362624221e-07
-1.72575589235577e-05
-4.61535941089661e-05
7.29476332200331e-07
5.20710217708134e-06
-1.93764431981783e-05
-3.56217531449696e-06
-1.90596623727843e-05
-1.84024936205694e-05
-4.54244923164807e-05
-4.2242253738373e-05
-2.89170107636574e-05
8.70516306852035e-06
-2.04701248726885e-05
-4.80562809197308e-05
1.29540256085718e-07
-2.54414501456215e-05
-4.98836918438963e-05
-4.43950889679963e-05
1.17664050738112e-05
8.28787039608549e-06
-1.37355544809063e-05
1.89238964500688e-06
3.39893513333272e-05
1.07351616682442e-05
-7.49023617053962e-06
-1.14400001128472e-05
1.3803115600644e-05
2.97868167605392e-06
-5.56095395238602e-06
2.60621195515646e-06
-1.04872415046319e-05
8.7661216880836e-06
-5.18715241639321e-05
-4.90030375127662e-05
-1.05045732587641e-05
-2.23079374156735e-05
-3.50841065740484e-05
-2.99598792154926e-05
-8.81749499574133e-07
-2.71971123503797e-05
-1.5721381600558e-05
1.74155792642776e-05
1.94276876614222e-06
-5.03984810630937e-06
4.90665369350523e-06
2.67397734050643e-05
2.3753434963124e-05
-1.64314899131131e-05
-1.9340065037399e-05
-2.32867953005997e-05
-2.16352896116524e-05
-2.95531507585073e-05
-2.43650841354742e-05
-3.25133908639187e-05
-4.27361858452717e-05
-4.08976278294097e-05
-3.30462991243021e-05
-4.14172273818476e-05
-4.1052768126553e-05
-3.75681630788449e-05
-5.84983382167312e-05
-3.3565764136481e-06
-9.81335279570919e-06
-1.3905949357814e-05
-1.86842676105606e-05
1.57257577707658e-05
-5.35875362603495e-06
-1.61228879109909e-05
-1.66745705128433e-05
5.54057614987246e-07
-1.62611862112856e-06
-3.72819472760296e-05
-2.40001697279437e-05
-7.11368417816381e-06
-5.89209409730519e-06
-5.14344552836969e-05
-3.76448006256333e-05
-1.02369942700553e-05
-1.91336485636362e-05
-4.98943380767353e-05
-1.37671146448125e-06
1.28336304320719e-06
1.58395190381918e-06
-2.86623206093815e-05
5.05788461488645e-06
1.74171169960682e-05
3.66583304782311e-06
-1.98199249773362e-05
5.48788446540319e-06
-5.66736188383697e-06
1.71917846281782e-05
-1.73848403253484e-05
4.92158509696075e-06
-2.76325253249008e-05
-2.06828868765275e-05
-3.23418486324148e-05
-5.07992887995899e-05
-2.44345415080861e-05
-1.33958878942809e-05
-5.68528360132086e-05
-4.6155574176929e-05
-2.43552889620157e-05
-9.53245243865809e-06
-1.17720526882729e-05
-1.1176278583007e-05
-2.43079110182447e-05
1.02174509179709e-05
-2.0141524225082e-05
1.03888734634155e-05
1.09731696832427e-05
3.88941802564328e-06
-8.61848562056491e-06
-2.1522622021909e-05
-1.45324466569537e-05
-3.07225776438462e-06
-4.9479141517443e-05
-1.35342124701527e-05
2.84818407506519e-06
-3.94812912293764e-05
-5.89204166133981e-05
-1.69938879720528e-05
-1.66239707215737e-06
-3.57973397870433e-05
-8.98428421847744e-06
2.04718294254083e-06
1.08528368629329e-05
-4.4479330553792e-05
1.64969762772557e-05
2.3458642337277e-05
1.27325860253923e-05
-1.00586195264277e-05
-3.638227589582e-06
1.63800867595852e-05
6.15425898917168e-06
-3.94042258004586e-05
-1.86383601424095e-06
7.89383470695408e-06
9.25791665893452e-06
-3.14345374478226e-05
-1.14012116481954e-05
-5.40124778446386e-06
-1.75248277326662e-05
-5.57932299294976e-05
-2.34511651432095e-05
-9.48209076348724e-06
-1.58287933798297e-05
-4.74484316948645e-05
-1.49480439154085e-06
-4.00507120052688e-06
6.76597295551145e-07
-4.4624539471813e-05
-1.74560470617981e-05
-1.56730975054554e-05
-2.43925122232593e-05
-3.89848428935343e-05
-1.13077600557694e-05
-3.86148685209946e-06
-3.58028973809855e-05
-2.63374318272201e-05
-2.88955879304782e-05
-1.65366240334715e-06
-4.43126537334547e-05
-3.02968906596112e-05
-1.12718391193286e-05
-1.37442152271375e-05
-2.54133042002603e-05
-1.08516536962082e-05
-1.83254589171023e-05
-1.32282997076735e-05
-1.04796178583061e-05
-4.90293749112883e-06
8.38762404618022e-06
-2.11169656650325e-05
-1.82310732080591e-05
1.28957366338587e-05
5.31762771064779e-06
-2.75718836484838e-05
-4.35419206755901e-05
-6.25263668637233e-06
-1.35121239765143e-05
-9.61534104845734e-06
-3.14303417915944e-05
-1.53625933657812e-05
-8.48709961429515e-06
-1.60129920812143e-05
-2.63540072993917e-05
-5.23140599784404e-06
1.57208843866217e-05
4.28555177505528e-06
8.76652743100988e-06
3.0364692691654e-05
-3.40946482889906e-06
-2.87541690352801e-05
9.88932799062098e-06
1.24223866415985e-05
5.1099971091359e-06
-1.92335952740333e-05
-1.3975928735257e-05
-1.88362097188497e-05
-2.39532157822813e-05
-3.618651753641e-05
-3.05810958632116e-06
-6.88571499963303e-06
-4.2479922574623e-05
-4.63643709648725e-05
8.41066957066712e-06
-2.67495751929591e-05
-3.670307398231e-05
-1.4983536202555e-05
1.40863460249805e-05
5.52525943692356e-07
-2.58514416412317e-05
-4.10433936943053e-06
1.56904777322351e-05
-2.10802451279247e-06
-4.40683618753426e-06
-3.58424382839045e-05
-1.07296333145836e-05
-3.46450658513435e-05
-4.01076711849066e-05
-4.43524215227999e-05
-3.67230418156084e-05
-3.38427320623497e-05
-3.44119991095589e-05
2.3296660948053e-06
1.59950244980007e-05
-1.64317839719537e-05
-3.45070085981567e-05
1.0303370996717e-05
1.14895470406742e-05
-2.91847492415393e-05
-1.27119912994644e-05
-2.8658733759975e-05
6.66728329247781e-06
-1.53661750908454e-05
-6.66652500538606e-05
4.12711873278754e-06
-1.48511503173567e-05
-5.03819052266347e-05
-3.81050112445263e-05
-9.13910362044125e-06
-6.13660120910827e-05
-6.51006778249372e-05
-6.06465874952327e-05
-9.77450674290273e-08
-1.71396106488081e-05
-3.59917870123198e-05
-2.52850963408152e-05
-2.35726269717491e-05
-1.88119641244442e-05
-3.28078368014358e-05
2.28952559375584e-05
-7.53755109144915e-06
-1.91992884720367e-05
-6.20397640930721e-06
-1.223658353541e-05
-4.03278738572736e-05
-1.93654697915971e-05
-1.90092188415116e-05
-2.24598392753441e-05
-5.71958629410585e-05
-1.88172684824584e-05
-2.73653644716621e-05
-1.23663806809939e-05
4.6605869659735e-06
-2.38744022368056e-05
-6.24542424857181e-06
9.50337602493117e-06
-9.81202037945059e-06
-2.91319152859838e-06
4.79516389135212e-06
1.04231889694167e-05
1.05654393915462e-06
-2.84471567087395e-06
1.15166799933011e-06
-1.29444106264574e-05
1.33043762418542e-05
-3.24929558402426e-05
-1.85741591026578e-05
-2.52266070782877e-06
-2.9317729895434e-05
-3.2063917619634e-05
-4.493874311064e-05
-2.21111811813617e-05
-3.81998816271774e-05
-2.80339325971317e-05
-1.90640263903129e-05
-5.6715852591973e-06
-1.56473167967286e-05
-2.22714592511405e-05
-9.02225084734645e-06
-5.04622930195133e-06
2.16400311415287e-05
-6.54728587373779e-06
-8.22157133358883e-07
3.5352996179599e-05
-5.06839002232856e-06
-2.84655983467973e-05
-4.04686823351617e-05
-9.9932879373856e-06
-8.7119993576673e-07
-4.53259408570728e-05
-3.19866689270114e-05
-3.66136853812721e-05
-5.75122040121144e-05
-3.69624487235386e-05
-2.96902588123403e-05
1.1808864481117e-05
-3.7169083220887e-05
-3.18769883033629e-05
-1.31615598982078e-05
2.16767284456554e-05
-1.88036651343748e-05
-1.54042967094485e-05
3.49521354554861e-06
1.64700821659927e-06
-2.64253488729375e-05
6.62116879102275e-06
-1.73348663363304e-05
-2.52113237639253e-05
-2.73713752436921e-05
-2.00617048499112e-05
-1.50914677598359e-05
-3.00716381467279e-05
-3.13228038503002e-05
-2.44483287445133e-05
-2.35468863616099e-05
-3.70355355043208e-05
-5.00633555701069e-05
4.97875034580318e-06
3.48025430354993e-05
-3.93257794294037e-06
-2.1835416874507e-05
1.16829822522772e-05
2.81126080516509e-05
9.46734938284119e-06
1.64268185052252e-07
2.04647697957364e-05
-9.57237648077371e-07
-1.86446093316544e-05
-1.92481952660081e-05
-3.64471108720477e-05
-3.86986910476126e-05
-5.04404614576211e-05
-4.95099063586988e-05
-2.83759343102387e-05
-2.33261454228416e-05
-3.17344324421216e-05
-4.43135659685489e-05
-2.48957393561318e-05
4.28536204971979e-06
-3.69153455015153e-05
1.4566498612591e-06
-9.50707547406052e-06
2.09241057414891e-05
1.67940028119932e-05
2.14458551803294e-05
3.34450146297202e-05
4.31437347893737e-06
-1.9249833754439e-05
2.63776675942588e-05
6.2694209551262e-06
-3.47357870341301e-05
-9.54715629450306e-06
-1.32029051892097e-05
5.95027103052425e-06
-6.3074796587964e-05
-2.38936838977731e-05
-1.07079757859574e-05
-2.74753881533556e-05
-3.80359620777699e-05
-2.39875802391382e-05
3.93735478077756e-06
-9.23083584534752e-06
2.36282163736731e-06
-1.87549754487355e-05
3.68499709967003e-05
5.98810307818519e-06
-1.11655614775389e-05
7.94881720025859e-07
1.83891651804996e-05
-1.97045958827393e-05
-2.94779215305584e-05
-1.61147474189024e-05
-1.67104978381705e-05
-4.15971469993688e-05
-4.695194400794e-05
-3.49292794511648e-05
-2.66037170629939e-05
-3.1537570298536e-05
-5.84528908757386e-05
-2.79487067783917e-05
-2.24634189379531e-05
-4.59027810721827e-05
-1.1277395818032e-05
-1.65181426134764e-05
-2.17552068862633e-05
-3.36170499264256e-05
-8.28327132622554e-06
-5.41557196394758e-06
6.22115310568237e-06
-4.16416134128279e-05
-1.44325305050268e-05
6.77174869779651e-06
-1.9503489244932e-05
-4.74174398349072e-05
-3.3399794261478e-05
-8.6854662892593e-06
5.40250362717312e-06
-4.25664554410931e-05
-4.04656519320229e-05
-2.0407384283101e-05
-2.2879941817475e-05
-5.49162569145357e-05
-2.80252383386734e-05
-4.47366946402741e-06
-4.76267654971756e-07
-1.93904669103147e-05
1.3444159369936e-06
2.89227715068188e-06
1.82225115368994e-05
3.3040781510535e-06
6.40641493327256e-06
7.12008333256567e-06
-2.48687135935673e-05
-3.74726576014719e-05
1.13697403744675e-05
6.08471602484238e-06
-3.30398200728848e-05
-5.33944274172697e-06
-6.54044967702606e-06
-3.76378491153621e-05
-6.37872114287966e-05
-5.27980050065137e-07
-1.71039066628208e-05
-5.21412562982058e-05
-5.15191841946544e-06
1.42296435092599e-05
1.75781608868182e-05
-2.59421221348289e-06
-1.83538749361071e-05
1.73415224543876e-05
1.73764346021409e-06
-1.16071492737189e-05
-1.00757659292707e-06
3.48532391507727e-05
-8.1495001094796e-06
-3.27925701788902e-05
-2.28246501202052e-05
-6.43598511671645e-06
-1.54436040253158e-05
-3.36208790708806e-05
-4.09794195435653e-05
-4.03989109657596e-05
-2.27025756275519e-05
-2.07436706296998e-05
-2.88664193096594e-05
-2.07798456096715e-05
-2.01767266916091e-05
-3.17524594799023e-05
-2.72667215541517e-05
-2.03727847537655e-05
9.64637302902699e-06
1.71910731776519e-06
1.12792409894052e-06
-4.55581167535675e-06
1.94950551730628e-05
-3.08141387181698e-05
-2.09063054861186e-05
-2.0424860816442e-05
-4.01553768435197e-05
-2.28945921043691e-05
-1.11808457334241e-05
-3.80378910604657e-05
-3.67024432815122e-05
-3.85420280216315e-05
-2.13432377830932e-05
-2.6077214672276e-05
7.94117966124893e-06
-1.9983784981166e-05
-1.4396684378295e-05
-1.62485683008003e-05
-1.10997917185706e-05
-1.51258248439786e-05
-1.26045491094708e-05
-2.00036447394361e-05
-3.33283234435661e-05
-1.5949107866175e-05
-3.04822241216258e-06
-9.28921777236394e-06
-2.29378329276363e-05
-3.79306304805302e-05
-1.90590583156812e-05
-1.14464593971059e-05
-3.62519713999403e-05
-3.08098027480357e-05
-5.07204309056686e-07
-2.68741723523697e-05
-2.92616989539253e-05
-4.81292029113369e-05
2.71246324046454e-06
2.12700384032815e-05
-2.72132182694825e-05
-6.28446566606896e-06
4.23607390489493e-06
3.80481525031732e-06
-1.9775488316981e-06
-2.69902292519173e-05
1.22146493646625e-05
9.56167954818889e-06
-2.64601895090738e-05
-3.0082091691309e-05
-3.17574802311056e-05
-1.54344882721509e-05
-9.46372600778177e-06
-2.59465099817807e-05
-1.06892366886693e-05
-5.83306421879538e-06
8.83938051955434e-07
-9.70578709976594e-06
3.78826202543384e-06
-7.96203843528057e-06
6.23678270083395e-06
-1.39313824253919e-05
-1.18630906518386e-05
-1.78320043438775e-06
-1.02668059999549e-05
-7.59207942870612e-06
-4.37385764213929e-05
-2.16482960546661e-05
-1.94893164571074e-05
-1.82923639028751e-05
-2.52497286887747e-05
-1.67873988711771e-05
-1.05149649007484e-05
-2.1382218437152e-05
-2.93250355656701e-05
-2.91595781636382e-05
-1.10014961803997e-05
1.89026682034248e-05
1.03141058162281e-06
-4.20256926355007e-07
-1.06200116062206e-06
3.71664593009167e-06
-1.04060839921023e-05
-2.26548935838933e-05
-9.15824615250552e-06
-3.17760405420458e-05
-1.64382197498121e-05
-3.93667238050317e-05
-3.93457486906116e-05
-1.97498959811344e-05
-2.49395174616049e-05
-2.82122539047971e-05
-3.40456745617135e-05
-1.31162285801942e-05
-4.26386244527212e-05
-3.3338736961863e-05
-3.58321700385204e-05
-1.35239754264786e-05
-2.62371828813312e-05
-2.27691008422296e-05
-4.61039546497811e-06
-2.99330739270046e-05
2.68150299576371e-06
-2.53908035580856e-06
-2.17064592830666e-05
-1.21491038065568e-05
1.49931719303659e-05
-1.4986282444919e-05
-2.25276147223534e-05
-2.00091971754401e-05
-3.14014175547104e-05
-3.51278054833779e-05
-4.04832965258945e-05
-3.0358261042914e-05
-3.66447327722266e-05
-3.65375051503771e-05
-2.65511963859441e-05
-1.67917754792981e-05
-2.24522104731879e-05
1.27069680687575e-06
1.22674012611107e-05
2.06081463127459e-05
6.63311195996841e-06
9.87309301238729e-06
1.29356475521747e-05
-9.32097482652949e-06
2.81539579716895e-06
1.62409907243498e-05
-1.10684552019311e-05
-5.41801579441331e-06
-1.64016004403994e-05
-2.2492001042925e-05
-8.79749146840496e-06
-3.30339560163294e-05
-3.12318058929403e-05
-1.18499354674856e-05
4.25907454824729e-06
-1.06317958027652e-05
-5.95577850186449e-05
1.0106890157839e-08
-1.36560977469526e-06
3.1470006426064e-06
-2.74674486371489e-05
9.76939754240438e-06
3.25069597223065e-05
-3.55433321014598e-06
4.74019501332069e-06
5.07192428905985e-06
-1.4991255174344e-06
-8.48677373180358e-06
-6.63890314692943e-06
4.81380058174764e-06
-3.90982601093778e-07
-1.44519413716188e-05
-2.74317693345302e-05
-3.68296552080023e-05
-2.50899460538361e-05
-4.29118090635796e-05
-3.03322797998203e-05
-1.63604117624474e-05
-9.37870023709293e-06
-2.67340427493441e-05
4.90966291768565e-07
1.90693099117365e-06
-1.53439854670599e-05
-2.36427330429732e-05
4.14836934414584e-07
5.68604714912898e-06
1.14356650130785e-05
-4.44754403034898e-06
4.01370636350686e-06
-1.41464888340496e-05
-1.40146177690761e-05
-2.94997683432644e-05
-2.33543206652026e-05
-2.41628745616063e-05
-5.00370172129099e-05
-4.7616227699911e-05
-3.33325685904487e-05
-4.46039389194012e-05
-2.79448127219025e-05
-1.6217750897092e-05
-2.96714370106421e-05
-2.17669781283506e-06
-2.39231280883686e-06
-4.19542372258411e-05
-1.3745447839267e-05
-7.85734237668023e-06
8.61722719419074e-07
-3.58694112448649e-06
-1.41161986782396e-05
-1.56327087196944e-05
-1.98411261735038e-05
-2.26535753163485e-05
-2.26661307439121e-05
-1.68012511112154e-05
4.39542437890447e-06
-3.02391080120816e-05
-3.61121725487334e-05
-1.44214190081402e-06
-1.65967011943392e-05
-3.97380262672489e-05
-2.75978168285782e-05
-8.41333478922018e-06
-1.06319368646409e-05
-2.47073249431746e-05
-2.2934863802367e-06
9.83013169138198e-07
-9.08962557301903e-06
3.81635889439104e-06
-2.28064380752784e-05
2.52606251763245e-06
1.07579547456883e-05
-2.15813815195152e-06
-3.81835888819654e-06
1.52602683075163e-05
-2.08370610243189e-05
3.49442817706568e-06
-2.00732081430624e-05
-2.52869787290003e-05
-1.83717190830236e-05
-7.39098910539416e-06
-6.617754120971e-06
-4.09085927397145e-05
-3.89676247886888e-05
-3.80319589283886e-05
-9.69077166800941e-06
-1.81448302891086e-05
1.04204422541589e-05
-2.12750418369701e-06
-3.37864708986069e-06
-2.57980068738561e-05
-1.97808210815488e-05
-7.28275149834359e-06
3.55561706379922e-07
-1.99919486474224e-05
-2.63833574010329e-05
-1.38698974992844e-05
-2.30997939980679e-05
-2.0546666604488e-05
-2.79816719114236e-05
-2.11605597537408e-05
-1.1410926357832e-05
-1.64659574452602e-05
-2.20503101725941e-05
-2.2846304929074e-06
-5.91147195572868e-06
1.47104163847548e-06
-2.286798804743e-05
-1.92285662520493e-05
1.15902897637524e-06
-1.05442889978663e-05
-3.96956192775882e-06
-1.89234623492229e-05
1.74829896807367e-05
-4.08305593692313e-06
-1.6698172753195e-06
-3.97457620596824e-05
-5.87257812508107e-06
-2.47366395943279e-05
-2.64515038897415e-05
-1.76008816195942e-05
-4.47669772925023e-05
-2.29439633855979e-05
-3.90487206987676e-05
-3.13679151839069e-05
-9.23342336246586e-06
-2.69594737326428e-05
9.46328601610927e-06
-2.33972766832411e-05
2.02116876264164e-06
-1.51215054158629e-05
-9.32887362835013e-08
1.44694203852372e-05
-4.35085415845088e-07
-1.95998588360759e-05
-1.56023896608563e-05
-2.19352332452663e-05
-2.12334838154676e-05
-1.6955009890231e-05
-9.16035053669777e-06
-2.90708190291699e-05
-2.20653147341205e-05
-1.92794943258102e-05
-1.0748443403018e-05
2.31051501797994e-05
-2.31016623813504e-05
-1.10362269464677e-05
4.30001214345616e-05
1.88877710145048e-05
-3.15003353889456e-05
-1.87250880532313e-05
1.1214120481322e-05
6.27126097932247e-06
-2.37161222767906e-05
1.5555929298802e-05
-1.13843257611345e-05
-8.1887297392647e-06
-7.29121641613825e-06
-1.23324280632222e-05
-6.36746632705484e-06
-1.18353154830077e-05
-1.9430669824864e-05
-2.51727833715627e-06
-2.08807235911215e-05
-2.81416538224221e-05
-3.23020831324441e-05
-2.22347858803704e-05
-2.03676748863551e-05
-9.82401451249426e-06
-1.28403399727233e-06
-7.76791204010866e-06
-1.84678387508736e-05
1.81634796913744e-05
-1.30927147251428e-05
5.37988584086704e-06
-1.63999247043927e-06
-3.96558861199873e-05
-2.00250011007715e-05
-3.74353983464483e-05
-1.6589144166388e-05
-2.51467677666521e-05
-2.15306505745719e-05
-3.34489296535815e-05
-2.01922370281768e-05
-3.18620855605724e-05
-1.51397346747809e-07
-1.61014467208866e-05
-7.3861462772861e-06
-4.78572566813159e-06
-2.72362908235536e-05
3.66164148208506e-06
-1.12037658708547e-06
-5.42199758454439e-06
-5.08228206792659e-05
-1.20528933818769e-05
-3.10194840877242e-05
-3.15204853405158e-05
-2.20426811011718e-05
-3.44167897405058e-05
-2.33928856869705e-05
-3.26937550932741e-05
-4.57367670637228e-05
-4.29635265342943e-05
-3.70219599243711e-05
-3.66002718786866e-05
3.3962961561013e-06
-1.2065356032871e-05
-6.74428159464914e-06
5.3490023410671e-06
-2.52713776810891e-06
-4.61011591788226e-06
-2.13179806106832e-06
1.82899029403835e-06
9.64620415342346e-06
-1.46916060203852e-05
-2.70365947305051e-05
-2.54274956520891e-05
-1.42280640887244e-06
-1.46789084864711e-05
-3.44659771160104e-06
-5.63553088887832e-05
-5.30914655511664e-05
-4.00968747997909e-05
-1.73948577106033e-05
-4.15515297702734e-05
-9.60138504823165e-07
8.82181615358688e-06
-1.82105225734613e-05
-2.50579993079458e-05
-1.21097898313336e-05
9.20151224970738e-06
-2.13657447095579e-06
-6.17168654849214e-06
9.84185607473178e-06
6.79505406880791e-06
-5.2875556650776e-06
-4.05293511765608e-06
-3.29135847332924e-06
-3.66997797858273e-06
-1.26517871937198e-05
-8.1277770625086e-06
-1.61652568802868e-05
-1.36435938729475e-05
-2.68166494882516e-05
-3.3992208058392e-05
-1.49706424808485e-05
-1.13343104987277e-06
-2.82429782636509e-05
-1.86425527827112e-05
-4.03377094001683e-05
-1.05729393353266e-05
-3.04057914579802e-05
-2.65151539387919e-05
-1.13594375300251e-05
3.43434460860797e-06
-5.30501848306059e-07
-3.41801885999057e-05
-1.11346062437773e-05
-1.68407371080588e-05
-2.08817221827719e-05
-2.39747579984087e-05
1.10516148929325e-06
-4.57558674406631e-06
-1.6048093250852e-05
-2.77027902629498e-05
-2.15467675284731e-05
-1.73406098394724e-05
-1.9690591993417e-05
-7.32607526130831e-06
9.9275896561761e-06
-2.51605101687186e-06
-1.36712359230619e-05
-2.90258799842637e-05
-1.60089660250779e-05
-1.79570887062431e-05
-2.17394788316703e-05
-2.75462751244101e-05
3.29060253358962e-06
3.08776369837643e-06
-3.142840173325e-05
-3.25088248523833e-05
-1.40015700396216e-05
-2.90831557281463e-05
-6.79732243822185e-05
-1.72258821766893e-05
-1.5528128837015e-05
-2.79438095711358e-05
-5.14954722707149e-05
-1.8230484149957e-05
1.01446293701291e-05
-3.16150170282957e-05
-3.17929171519816e-05
9.05493475839077e-06
1.07964686141401e-06
-1.99489675912211e-06
-4.70972727539809e-06
6.73986017964118e-06
-7.27289753186873e-06
1.19503390232139e-06
-1.91064509942579e-06
-1.98317936176184e-05
-2.38684983989786e-05
-1.6851602089001e-05
-2.82441855594744e-05
-2.69334638341289e-05
-1.36246710154933e-05
2.76490697011896e-06
-2.62122950645313e-05
-3.06003624055868e-05
-2.06084421356989e-05
-2.26895901426782e-05
-2.70024019773643e-05
-2.34556452298417e-05
8.05174920788259e-07
-1.96764339618542e-05
9.85181216602248e-06
-3.42299420923219e-06
-1.23461235404718e-05
-1.57997559768006e-05
6.09219237566803e-06
-2.64019238549817e-05
-7.56944411071638e-06
-7.68663129829238e-06
-1.58087100933873e-05
-1.20961065948755e-05
-1.04394806552852e-05
-2.45932882312926e-05
-1.46224801066302e-05
-2.25898171097228e-05
-3.36900333782096e-05
-1.30141566939155e-06
-1.24868260085987e-05
-1.36263824431702e-05
-3.13369864439174e-05
-9.49140854412861e-06
-6.7113005963673e-06
-1.12496788761631e-05
-1.76195279495368e-05
-3.20619045799364e-06
1.1057938198474e-05
-9.92086197752083e-06
-2.63826720602182e-05
-2.24755978888847e-05
-2.07795422253279e-05
4.8829213107816e-07
-1.29066287680563e-05
-5.17196528312461e-05
-3.65646093779815e-05
-3.99510412928189e-05
-4.1914591068097e-05
-2.03799549582107e-05
-2.74996273336317e-05
-2.08097973362339e-05
1.74177151334361e-05
-2.03281835798466e-05
-1.97469302042889e-05
-1.28349845500204e-05
1.27587914812916e-05
-1.74592587474559e-05
-3.80835885545377e-05
-4.32852148457556e-07
2.54770382052094e-06
-5.87494838040071e-07
-2.41911309769275e-05
-4.33160885124278e-05
-1.06245131688973e-05
-2.45308171380696e-05
-3.03244299373187e-05
-3.69788194153874e-05
-2.02375184412728e-05
-3.11815152127102e-05
-5.15882233742372e-05
-1.41288852407116e-05
-7.86194435253604e-07
-2.20903092758007e-05
-1.40920709241094e-05
-4.74717697885853e-06
2.62747157536712e-06
-2.57418452798343e-06
4.78711029944649e-07
1.59052757490147e-05
8.4168154925356e-06
-2.18487510833277e-05
1.67502010004517e-06
-4.2698228442402e-05
-2.68916522171518e-05
-3.30390279722971e-05
-2.23334650278459e-05
-8.28797422857663e-06
-1.03714929749738e-05
-1.33815617722215e-05
-9.47985801252453e-06
-1.8855538078694e-05
-4.49064648299729e-05
-2.54768006056453e-05
1.13115954936801e-05
3.5389422940821e-06
-1.81736372276939e-05
-4.39298365111727e-06
2.11960996167947e-05
-2.24637084354542e-05
-1.45927388671962e-05
-2.0260987547242e-05
1.23886096805174e-05
4.57578823523218e-06
-4.01995988533936e-05
-1.20334903382376e-05
-1.34027933451406e-06
-2.07628881645596e-05
-5.06865498852e-05
-3.55513068027846e-05
-1.61818255783349e-05
-3.63607976406111e-05
-4.49272083340131e-05
-2.1789088085592e-05
-6.22218028675299e-06
3.06114554983842e-05
-2.48991915584641e-05
-3.6042486637996e-05
4.17162575555258e-05
1.34304573286329e-05
-5.40576480422806e-05
-1.24644933146668e-05
3.79576266942165e-06
-1.98053411022966e-05
-3.9427438101753e-05
-3.44963409776251e-05
-9.36689559575027e-06
-4.55105980889921e-05
-3.58734895919575e-05
-2.70688903541374e-05
-2.32540308489362e-05
-4.10403377594906e-05
-4.18668222779374e-05
1.53345722281696e-06
-6.79640059449115e-06
-2.79941894867248e-05
-1.56677310630566e-05
1.6242594060171e-05
-1.60271385480407e-05
-2.98990626215176e-05
-1.71949925370498e-06
3.61820822975539e-05
-2.48825869058422e-05
-2.99585631412005e-05
3.42302784546922e-07
-8.50261211746561e-06
-2.83883171812664e-05
-5.64373578217258e-05
-3.75692317475572e-05
-4.61513334246346e-05
-4.48059054682056e-05
-4.06192804523293e-05
-2.15679439136832e-05
-9.49685098116353e-06
-3.20502047727765e-05
-2.82906096521424e-05
3.35223515309126e-05
1.35140342424417e-05
-1.7816285009529e-05
-2.06898431585146e-05
1.11787293282199e-05
2.77520437301763e-05
-2.2366410423365e-05
-1.81934169700443e-05
1.80200808225197e-05
-4.79164645185501e-06
-5.06561148730234e-05
-2.78977285536731e-05
8.03312480070396e-06
-4.43794444263081e-05
-4.52473079974645e-05
-4.45301926020953e-05
-9.89283995499488e-06
-3.00528460376922e-05
-3.01679422420551e-05
-3.30931440194305e-05
-1.77053119516137e-05
-1.02369152455567e-05
-3.51329952780846e-05
-1.47629227994676e-05
2.46726847551193e-05
6.79697927481408e-06
-1.46157275435881e-05
4.52928830178341e-06
-7.34505360671104e-06
-4.54050568044778e-06
-1.51049849295031e-05
-2.95620637235736e-05
-3.94156807448703e-06
-2.11197002255935e-05
-8.1980711173046e-06
-1.53917038094303e-05
-2.85730838986586e-05
-2.45189689599174e-05
-4.90764717652779e-05
1.02710398542642e-05
3.37141444974598e-06
-2.61516716279005e-05
1.67482487262733e-05
1.27317988261693e-05
-1.96965194589498e-05
-2.91694807814728e-05
-2.85262674250613e-05
1.91408072958887e-05
-6.79382830725965e-06
-2.11702055399503e-05
-1.77166776597762e-05
-1.976462077841e-05
-1.99389389384567e-05
-5.18925158924786e-05
-3.33156909261034e-05
-2.18742964953019e-06
-2.55391897175025e-05
-4.32227837894404e-05
-2.81905264385589e-05
4.47223171344421e-06
-3.07325682805994e-05
-5.31182992650044e-05
-3.18197063396552e-06
-1.99170466850757e-06
-1.56527088046965e-06
-4.62180163413034e-07
-7.50948668053251e-06
9.74532442226309e-06
-5.79387085107209e-06
-4.09037598995274e-06
8.3465701428424e-06
-2.74988515693044e-06
-5.11142983022358e-05
-2.50086398882908e-05
-3.4389496229228e-05
-1.92218482594012e-05
-2.48198506894268e-05
-3.98878000123816e-05
-3.16072629769139e-05
-7.12381695992623e-06
-2.8614504939837e-05
-1.26865102729789e-05
-3.34054992968149e-06
1.24044205927094e-05
-3.27099465559756e-05
4.67395729289628e-06
3.13674855134101e-05
8.12928668064398e-06
-2.51944201043098e-05
-2.12033975249016e-06
-5.59396969054726e-06
3.88076698417778e-06
-4.10417308736845e-06
-2.00477084175524e-05
-3.43117445572138e-05
-6.07034374471832e-08
-4.3582298609443e-05
-1.94469390899434e-05
-6.83073120893285e-06
-5.20102751263291e-05
-1.82221055037902e-05
-1.00009481757828e-05
-2.4217765239401e-05
-7.62384032974044e-06
-1.86280305729294e-05
2.57018573090885e-05
1.70999082525544e-05
9.39625692761917e-06
6.84733757363668e-06
1.78671436084581e-05
-1.66750177138354e-05
-3.25918969771894e-05
-2.91804779878135e-05
-2.21189361502647e-05
-2.1488018449328e-05
-3.47389522802228e-05
-3.51474259926089e-05
-1.70442100894064e-05
-1.34788350926235e-05
-1.92783326862885e-05
-5.33863730680348e-05
-1.14099163868124e-05
1.38270338653392e-05
-3.06581704865339e-05
-1.21601088038396e-05
-3.67228275969021e-06
-1.735894846313e-05
-2.21250181525382e-05
-3.1054213390917e-05
-1.27684639906612e-05
-1.79967995664323e-05
5.62310192571814e-07
-3.87570010014527e-05
-3.7891636204599e-05
-2.77319566534381e-05
-4.90095723432392e-06
-5.37534718197409e-05
-2.40982031181512e-05
-3.31682905073383e-05
-3.475450600489e-05
-4.43775457018388e-05
-2.38610222792892e-05
-1.22857168535411e-05
-3.93155426859743e-06
3.30288177995327e-06
3.46155928401503e-06
-5.52014151468215e-06
-9.47371083769463e-06
-9.03791369547969e-06
5.67878455421576e-06
-1.43649491124072e-05
-9.25409856391224e-06
4.33646504941188e-06
-8.24120578266038e-06
-6.03932855327269e-05
-2.64339879298391e-05
-2.11082517855315e-05
-3.84571780861925e-05
-5.23753175074183e-05
-3.98569558931256e-05
-2.89955485985095e-06
-3.23666689919015e-05
-4.93423918408198e-05
-2.81260262253975e-05
-8.0727388054136e-07
-1.79691275821601e-05
-2.07125847454669e-06
3.13679977793781e-06
1.89162116257058e-05
-9.57929338223132e-06
-5.53120907480585e-07
1.59169171423582e-05
-1.16508541364705e-06
-8.53970763816493e-06
-3.19307672634071e-05
-1.23200090260655e-05
-2.69109394225721e-05
-3.77994728698958e-05
-6.72068623640238e-05
-3.36799471652171e-05
-3.0374716208691e-05
-2.55385656995975e-05
-3.90677544772661e-05
-1.56084858205351e-05
2.26668170318787e-06
-2.65187450856612e-05
-1.18004292485647e-06
2.70184956025667e-05
3.91932334375024e-06
2.77273652996438e-05
4.83105512173722e-05
9.40627697838047e-06
1.02786712595238e-05
1.54997852104668e-05
1.07332105727473e-05
1.13624814121801e-05
-4.09901162920877e-05
-7.2019582065801e-05
-7.01371764412711e-06
-4.13205232042735e-05
-7.7071809376216e-05
-3.5750771160901e-05
-3.07359324803411e-05
-4.17461173376071e-05
-3.36273890460605e-05
-3.38523799473437e-05
-2.58959014119628e-05
-2.2303014504759e-05
-2.33898525668861e-05
9.7324539516253e-06
2.42408949034904e-05
2.13774009727025e-06
-2.63413419594416e-05
-3.4035014157254e-05
2.4523137189768e-06
-7.4961926775126e-07
-3.84234744347438e-05
-3.22568629884132e-05
-4.45715039762512e-06
-3.49210461868183e-05
-6.3329361327674e-05
-6.97896579439883e-05
-3.55381204987541e-05
-2.79200611051728e-05
-5.57008790391746e-05
-3.92011027153567e-05
4.7577117486306e-06
-1.23380488568939e-05
-3.42608064133616e-05
-7.21350841152393e-07
4.02173418610647e-06
2.48309172001647e-05
-4.59007898508413e-08
2.34995265760665e-05
1.12609760562919e-05
2.586645442956e-06
1.24722769484093e-05
-2.44192219202227e-05
-6.44556484987811e-06
-3.58372582302813e-06
-2.21774960941937e-05
-4.96290325384808e-05
-2.47177990304638e-05
-3.36251786309762e-05
-4.40689044667876e-05
-2.65098444427012e-05
-2.21464328282155e-05
-1.86867223417359e-05
-1.1997253273833e-05
9.83970264735279e-06
2.3009880858366e-05
1.10772621639753e-05
1.19841048361506e-05
1.89868749551848e-05
3.18371319010097e-06
2.12339102028285e-05
1.40352790979625e-05
1.5549839746527e-05
-1.40756684808459e-05
-3.45203823289246e-05
-2.61854901366572e-05
-3.23941748913041e-05
-7.72071152871602e-06
-5.6406733984531e-05
-3.56532250220774e-05
-4.99575433257147e-06
-3.42510069594795e-05
-5.47532338211606e-05
-1.47013593580642e-05
6.73560314670956e-06
-1.65397056293831e-05
-2.8434993355068e-05
-8.91093416288988e-06
3.97967754446907e-05
4.70554977256764e-07
7.46489526388302e-06
-1.47839428816031e-05
1.17718658086829e-05
1.13324559947506e-05
-6.22508715246377e-06
-3.51634362462087e-05
-4.96679694165099e-05
-2.51545229134388e-05
-3.72906318261684e-05
-5.24496569158635e-05
-4.74142947244583e-05
-2.87284973497544e-05
-2.44068188139322e-05
-4.20658870379417e-05
-8.26012759064083e-06
-1.58043817768756e-05
-4.95966592910905e-06
1.81127054326029e-06
-1.56539304758673e-06
-7.60981183009781e-06
-6.95631722041922e-06
-9.59848878353646e-06
-2.41233946022441e-05
-1.28298104007951e-05
5.78155664593217e-06
-1.86577374316397e-05
-2.86814060177536e-05
-3.09841824792212e-05
-1.83357101449456e-05
-4.75217076692712e-05
-5.00902411631729e-05
-4.52308741067903e-05
-2.24227769784357e-05
-2.68695796159102e-05
-2.78726556985692e-05
-7.80734038452342e-07
2.66452962609108e-05
8.72644061139003e-06
-9.81548281260206e-06
-6.15773224697429e-07
1.03788203105242e-05
-1.08977319612904e-05
-2.27445915498287e-05
-1.397410655609e-05
-8.88927277248241e-07
-3.40405399308014e-05
-2.32810717860118e-05
-2.3396749918808e-05
-3.5864485451871e-05
-3.04952679596462e-05
-3.10052508557242e-05
-2.04911843442357e-05
-4.96701395032004e-05
-2.40560675252393e-05
-2.18014352762871e-05
-1.64023724098962e-05
-3.17549696619762e-05
2.6607775917933e-05
1.98406236766009e-05
8.9183083316013e-06
-4.46291478072622e-06
-1.57928441787042e-05
1.70662366035587e-05
-1.54207845790282e-05
-7.81764545081766e-06
-1.67992076868483e-05
-1.17954265791375e-05
-1.03578291187456e-05
-3.88157831547421e-05
-3.83350436400176e-05
-2.54723596755908e-05
-1.69561949270247e-05
-3.54537901488901e-05
-4.67060332704075e-05
1.31161212587044e-06
7.11397740638359e-06
-4.45651290769106e-05
-2.24335454132503e-05
2.57543676002831e-06
1.94094171026724e-05
-3.09919813699181e-05
-2.91977705831108e-05
1.41191470062122e-05
6.46537504321692e-06
-1.7219428881857e-05
-2.65726819914373e-05
-3.03683147610397e-05
-6.71305645752143e-06
-2.84261027238034e-05
-3.73484062195283e-05
-2.03538102360253e-05
-4.98368500640152e-05
-1.99218932640414e-05
-2.73975377545263e-05
-2.55262750047454e-05
1.65803764470206e-05
-1.01997348295774e-05
1.24187075477454e-05
-1.25813998847928e-05
1.09105618664796e-05
2.22144904802234e-06
-4.80394887082753e-06
-1.00111092447741e-05
3.3019379754653e-06
-2.40319563552186e-05
-3.43884990778984e-05
-3.16390294298289e-05
-2.35657715728731e-05
-2.21861625441481e-05
-3.06433763649101e-05
-4.59953655344928e-05
-2.21155092434169e-06
-2.55478272243022e-05
-1.51997169934569e-05
-3.75931401948089e-05
-1.55151215498526e-05
-2.18343791895012e-05
-1.34151978301158e-05
1.36563745656277e-05
-8.84928245249126e-06
-7.9260703870384e-06
2.71491418545134e-05
-1.40367605861387e-06
1.35432659211209e-05
2.40336196785262e-06
-9.52009580709742e-06
-7.0548973185038e-06
-3.32017284055046e-05
-1.61123491719902e-05
-1.07522510250428e-05
-3.38706725860099e-05
2.44259814586403e-06
-2.4471174869194e-05
-7.4982937033324e-06
-2.00696303172768e-05
-1.00687535925318e-05
-1.09995764977519e-05
1.65301553266325e-06
7.4151325512911e-06
-1.15814081712242e-06
8.79062544689716e-06
2.81690687275755e-05
1.08558460357645e-05
-1.02357872458827e-05
-2.76580876103995e-05
-2.25041685484707e-05
-6.04272016410744e-06
-3.36845367096953e-05
-2.03266760515073e-05
4.0722499368686e-07
-3.45370515525161e-05
-5.66697859456505e-05
-1.68373093452781e-05
-4.38043279094859e-05
-3.68373845298497e-05
-2.9321584618804e-05
-3.87514773819756e-06
-1.13314123115079e-05
3.34355889754069e-05
1.85014171153252e-05
1.26995904679947e-05
1.06213522206198e-05
9.91495069335887e-06
9.60064374154847e-06
-1.7356165904653e-05
-2.39919883561425e-05
-3.65426893411885e-05
-1.2771695620618e-05
-3.96183106203722e-05
-4.03483934478088e-05
-6.90706755245742e-05
-3.39844898781562e-05
-4.11225335676743e-05
-6.28305044756743e-05
-4.66308889261563e-05
-2.01977152893789e-05
-1.49491608147553e-05
-8.17765660334413e-06
-2.11059028874132e-05
3.32576479659214e-06
-9.84453188781378e-06
-7.2412045610393e-06
1.39415782218339e-05
1.33133878851581e-05
2.05608927045927e-05
1.0503224786826e-05
-1.19616463980423e-05
-1.84508483968706e-05
-8.14491888525616e-06
-1.82197613065017e-05
-3.27616240531849e-05
-3.04341776946514e-05
-4.70182168886723e-05
-5.0129387545605e-05
-6.36962365580241e-05
-5.81546978030285e-05
-3.13540498333184e-05
-1.0117472746079e-05
-3.44825379213343e-05
-2.72601799841263e-05
-1.10619612483995e-05
-1.84961477453786e-06
2.90627792744198e-05
1.74529038288565e-05
1.7446553291653e-05
2.38915410704035e-05
2.19690549026688e-05
1.49890802073536e-05
-1.26196173927025e-05
-5.71840298832915e-06
-1.72842052397424e-05
-1.56468898082674e-05
-4.09770185251681e-05
-2.17363932118029e-05
-4.30011498799623e-05
-5.26154539442992e-05
-6.44038427160151e-05
-4.33616709993644e-05
-4.13914232656003e-05
-2.27991275948694e-05
-2.83609320940158e-05
1.98968673500648e-05
2.10033402080213e-05
3.09526349544789e-06
3.38258090002214e-05
1.60248568323017e-05
2.52427839046706e-05
2.18829589824199e-05
1.18107691987487e-05
1.46094918269309e-05
1.09248434699728e-05
-3.78150039904763e-05
-3.42533098031972e-05
-2.3098668599191e-05
-3.42881398744715e-05
-4.08560760088605e-05
-3.67853867575774e-05
-3.37615576554219e-05
-5.70916383379377e-06
-2.41541339336131e-05
-1.70254805323193e-05
-3.50107187230675e-05
-3.30699547001664e-05
4.67854075206713e-06
1.15840390789839e-06
1.1739920804893e-05
2.45545637643461e-05
1.37377303035376e-05
1.02752408425859e-05
7.93584219663222e-07
-7.22224485820444e-06
-2.2824971743939e-05
-2.31686223268596e-05
-1.38182724235657e-05
-5.13079714717442e-05
-4.74140796426622e-05
-4.56084563789106e-05
-5.40258117481331e-05
-5.38300122361305e-05
-3.55283550888885e-05
-1.47048066453954e-05
-3.25702636842816e-05
-3.85061792542516e-05
-1.21039607614038e-05
-1.72988982625384e-05
1.48116216016556e-05
1.15880853070809e-05
-1.24013409748449e-05
3.58581265638936e-05
-3.04482356263362e-06
-5.56388209709701e-06
5.97009256479925e-06
-5.21548930805152e-06
-1.45908952542911e-05
-1.72510950783191e-05
-2.8338354070012e-05
-1.84272532794293e-05
-5.59132466034383e-05
-5.55049143538719e-05
-3.31370146012649e-05
-4.91246803835591e-05
-3.27735886231183e-05
-3.90209074733233e-05
-2.33167530224133e-05
-1.27167095084659e-05
-1.13766724979141e-05
-1.55198451877797e-05
-5.42358560641894e-06
-9.93271252198529e-06
-2.41772179269767e-05
1.21348781040099e-05
2.481672977048e-06
-3.35525207561972e-05
-2.91793514033377e-05
-1.50973459683729e-05
-2.22223700588389e-05
-1.57401190496489e-05
-4.76157489678174e-05
-4.23161345127199e-05
-2.23017571668629e-05
-3.58303037381569e-05
-2.69054127941797e-05
-3.39586295314996e-05
-3.20203873081967e-05
-2.39128363352542e-05
-1.51687270461779e-05
-3.07352034634301e-06
-1.9899241042746e-05
9.53075223108245e-07
8.24680077262636e-06
1.96215665761297e-05
1.53018392846632e-05
-3.21589226023195e-05
-3.20533044663792e-06
9.01817543133973e-06
-5.38417029448062e-06
-3.14209841782932e-05
-4.03220716689216e-06
-7.13148456261616e-06
-1.6030793359371e-05
-2.80440762838128e-05
2.32264098786104e-07
-5.78346221645919e-06
-3.46443084337101e-05
-3.55916119678949e-05
-1.42849319125197e-05
-5.95036280172192e-06
-2.62812217094671e-05
-2.82680866440736e-05
-1.67321576931381e-05
1.99349386891996e-06
-4.359308481631e-05
-2.78976045347695e-05
1.18752449068646e-05
-5.50367368157015e-06
-1.51879489188176e-05
-2.05731624564971e-05
-3.43145577859327e-05
1.43399378005028e-05
-7.36535633101478e-06
4.24277451184113e-07
-3.02761611611688e-05
-3.15811195315192e-05
-6.92952518925518e-06
-8.17732755171724e-08
-3.07202696010421e-05
-1.79919495286339e-05
-1.33002098931758e-05
9.55719790910907e-06
1.06915997684737e-05
-1.19277494429545e-05
-2.10081481322691e-05
-2.06464549798796e-05
-1.54637451161939e-05
-1.68829553713703e-05
-3.12760230310441e-05
-2.64241746588359e-05
-3.28507888280892e-05
-5.95214022624726e-06
-3.50109438605021e-05
-3.03961673164487e-05
-1.88429019625651e-05
-2.11920752742978e-05
2.35859838663363e-05
1.13239343886015e-05
1.44799096423439e-05
-6.86843776493558e-06
-1.38536568376096e-05
-1.65208352841799e-06
1.39186983327284e-05
-9.70513062949526e-10
-9.61752753821377e-07
-1.69049882784966e-05
-2.56710037396787e-05
-6.90076455183336e-06
-1.99450225565786e-05
-3.83490276874135e-06
-2.19598106093628e-05
-6.4474470501906e-06
-2.61703347934779e-05
-3.91920257249102e-05
-1.99915432191987e-05
2.60723467468156e-06
-1.70413724047041e-05
-6.51433357948541e-07
2.78344201469073e-06
1.15641429192175e-05
2.00080257675507e-05
1.32976293506886e-05
-4.14599753565947e-07
1.7413637006267e-06
-2.62149356785707e-05
-8.10080870023415e-06
-5.4264898300156e-06
-3.88229955499728e-05
-3.79924644395393e-05
-3.28215443116221e-05
-2.94215926863883e-05
-2.57644559822234e-05
-3.10065943077959e-05
-2.72322468195443e-05
-1.35353306181225e-05
-2.09694911217108e-05
-3.13797265988503e-05
-6.92355820298304e-06
-8.13277989181665e-06
2.43038045471608e-05
2.00449525587948e-05
-3.278034744089e-05
-4.85060873833661e-06
1.25625405851589e-05
-7.89650316488206e-06
