# Supplementary material for: Research on computational propagation and identification of mine microseismic signals based on deep learning
Source: PLoS One. 2025 Oct 22;20(10):e0334641. doi: 10.1371/journal.pone.0334641 (PMC12543183; doi:10.1371/journal.pone.0334641)
Supplement: S10 Data — (ZIP) [file pone.0334641.s010.zip › 000101100001486.xlsx_0.txt_24.txt.txt]

-2.07067009281036e-05
-2.36467672238054e-05
-7.66904516739533e-06
-1.79184724724833e-05
-9.5196803054752e-06
-2.90680867726033e-05
-1.03719489724628e-05
-1.69504547630757e-05
-3.25568565165967e-05
-2.72586140846544e-05
1.20122012269908e-07
-3.46896763743811e-05
-3.15338089306244e-05
-1.51827537724762e-05
-3.94232301820335e-06
-2.28543699953184e-05
-1.09162832440752e-05
1.03600254662033e-06
-7.82577808681745e-06
-8.20646630843584e-07
-1.36359424118593e-05
-8.40319502288543e-06
2.22811881252608e-06
-1.98637496339023e-05
-1.90091986856698e-05
-2.77888763482496e-05
-1.20870376498048e-05
-4.15527271951359e-05
-1.49393083271033e-05
-2.28547315153928e-05
-1.79631908390749e-05
-1.36053225222527e-05
-2.31950457496261e-05
-5.31823677207669e-06
-3.71072384322883e-05
-4.17351487946399e-05
-1.14078008163201e-05
-1.92932871586217e-05
-1.6947498122749e-05
-1.02828246814476e-05
-1.06610285769264e-05
-1.84467447257279e-05
-2.34516945597116e-05
-1.67021871332293e-05
-2.24439712741868e-05
-1.52670113974736e-05
-7.00724073123292e-06
-2.11136967243469e-05
1.09209595292248e-05
-2.40443046692916e-05
-3.78910787179646e-05
-4.00260555426158e-05
-1.85538880576234e-05
-3.56615858490854e-06
-2.38624012735502e-05
-1.27488536965566e-05
8.48391677483982e-06
-2.19655445167568e-05
-2.58162908887882e-05
-3.39493283212436e-05
1.37537016789097e-05
-2.01267959159259e-05
-3.38922029389319e-05
-2.88352206385782e-05
-1.71373913568089e-05
-1.49814186660874e-05
-6.67742419387909e-06
-2.93347839320717e-05
-1.72012067976392e-05
-2.31089280883208e-05
-3.30955668473864e-05
-1.02036156606726e-07
-1.15784547680685e-05
-2.54880644851303e-05
-4.20280407637694e-06
-1.98836487002597e-05
-8.34291893663392e-06
-1.07602633838982e-06
-1.22491010348364e-05
-3.03494368224484e-06
4.12934530331068e-06
-3.08265816011323e-06
-7.40760331734776e-06
-1.34323124852923e-05
5.68026272538099e-06
-1.17389374845693e-06
-6.52047639103603e-06
-1.06687224388201e-05
-3.01457752565494e-05
-9.02138976139419e-06
-2.09575884610346e-05
-2.60547171323465e-05
-2.22307945064681e-05
2.20024482766477e-06
-4.05717584332231e-05
-3.78330862165474e-05
-2.53113386946247e-05
-3.79100785905567e-06
-3.09478522608247e-05
-1.90109178707374e-05
-1.83321233892486e-05
-3.43624293105574e-05
-3.23321287923091e-05
-3.25836273974426e-06
-8.90206282191497e-06
-3.28266829501743e-05
-3.20641168211697e-05
-1.84048766064789e-05
-1.99943332074036e-05
-3.99070229409094e-05
-4.60283274955235e-05
-2.78124452511791e-05
-2.50712308706543e-05
-2.40612104033491e-05
-1.82646667708096e-05
-2.04550592448116e-05
-3.80192235732267e-05
-3.53699661801542e-05
-3.8304463966509e-05
-3.40028144247626e-05
-1.74732761431381e-05
-8.96830728464596e-06
-6.52696167012815e-06
-4.49326432520647e-06
-3.48714542329307e-05
-1.03405466661734e-05
-8.40835282079459e-06
-2.22688374743029e-05
-3.356701312087e-05
-3.04426162981586e-05
-2.61940804309906e-05
-6.02871060267934e-06
-2.42629490175332e-05
-3.37931101273213e-05
-1.4505992523673e-05
-1.53905134554437e-05
-2.70776871017036e-05
-4.44957148586858e-05
1.81255889848773e-05
-2.07021807644224e-05
-5.02212899480786e-05
4.73896923295237e-06
1.71186454220609e-06
-2.98490836884705e-06
-3.13771212246146e-05
2.61643065736203e-06
1.64610709352254e-05
-2.50271702886423e-05
-2.44073496210705e-06
8.86557636012894e-07
-1.31901768837335e-05
-2.82206182525953e-05
-2.80436840636922e-05
2.0062845760484e-05
-2.58929530075468e-05
-3.10959656524637e-05
-2.53149226711367e-05
-1.3138444420118e-05
-6.51014092410022e-06
-2.9830001322844e-05
-8.11886382054608e-06
-1.58030989130259e-05
-7.66537262366378e-06
-4.37023799956567e-05
-1.01283064273594e-05
1.43032373499249e-05
-2.32044228732361e-05
-1.8113063734792e-05
-7.44683444641882e-06
-7.08816081978915e-06
-3.79316736201207e-05
-2.23061099797386e-05
7.45393574220343e-06
3.01501544545071e-06
-3.62088128768948e-05
-5.64799384464279e-05
-6.43160182243405e-06
-1.60801800157328e-05
-3.79089603026006e-06
-4.22600450905866e-05
-5.697236314237e-06
-7.80790580859332e-06
-1.81825107685501e-05
-1.47012310161101e-05
7.87859373012594e-07
-5.06122690287923e-07
-4.64659486531897e-06
-2.64992088434167e-05
-1.7382643167085e-05
5.53273752534453e-06
-2.62731160196552e-05
-3.21953634118343e-05
6.32169008051317e-06
-1.98412459294906e-05
-5.03664067811242e-06
-2.96955294520695e-05
-1.30273999093238e-05
-6.9155869497704e-06
-1.94192140588786e-05
-1.19013751933687e-05
-5.72057205595299e-07
-1.53914736000907e-05
-2.5318645793711e-05
-1.76402097626333e-05
-5.43148988067595e-06
-6.03933036675139e-06
-3.24845468028778e-05
-7.06643413238744e-06
1.25813736028854e-06
-5.6909120647353e-05
-2.00895939973715e-05
-4.65389477292336e-06
-9.41585778251321e-06
-2.5263506693017e-05
-1.97363686670493e-05
-2.4112514433693e-06
-1.48649161620048e-05
-2.56708423011653e-05
-1.51917941783466e-05
-2.49951419313112e-05
1.1361583697234e-05
3.475133684104e-06
-3.61458117187583e-05
-1.53686653107847e-05
2.3452720117631e-06
4.47270086178668e-07
-1.10182400675945e-05
-1.45212429337856e-05
-6.70301846600405e-06
-8.30146554748481e-06
-4.11709213529105e-05
-9.68278478487641e-06
1.63068160443955e-07
-3.77806731296531e-05
-1.11537785485268e-05
-1.38666709171576e-05
-2.96618059733576e-05
-7.05643520835927e-07
-7.73259025472773e-06
-1.48921550976439e-05
-3.9154496619652e-06
2.85950522727629e-06
-1.8662867284162e-05
-1.97304396368903e-05
-1.12071141783191e-05
-2.45281152511889e-05
-6.64242520340033e-06
-1.77262941375617e-06
-1.96631118660338e-05
-2.52391767994267e-05
-3.19174477536388e-05
1.33301842852787e-05
-2.2668746096211e-05
-1.5479695063698e-05
-3.96654150121394e-06
6.88316176416974e-06
-2.59163860860517e-05
-2.13780758693906e-05
-2.98489826996528e-06
1.08207190335072e-05
-6.82578321299176e-06
5.43083531094068e-06
-3.9140674964066e-05
-1.69922033832117e-05
3.62525511791021e-07
-2.18693212954474e-05
-2.70814571848123e-05
-1.6172785353521e-05
-2.56001671263636e-05
-3.85155399079384e-05
-2.60293742172652e-05
-3.56103000296167e-05
-1.27623573090774e-05
-2.84198321426072e-05
-4.75217887007062e-05
-5.24240943708436e-06
-8.64378258103865e-06
-3.75201104439431e-05
-1.65873307430039e-05
1.99747102183448e-05
-2.83465158890946e-05
-5.10508019152672e-05
-2.68273253092312e-05
-8.65950061084591e-06
-2.44887976378046e-05
-3.04187160087622e-05
-1.51983863513707e-05
-1.27986124446817e-05
-2.95383981492277e-05
-3.16548597534897e-05
-1.62266554069737e-05
-2.19574046611411e-05
-4.88778046060105e-05
-2.78374988362308e-05
4.39406820081363e-06
-3.56544699438541e-05
-2.71897620844607e-05
-7.431178600491e-06
-1.78035468136933e-05
-3.87188394180107e-05
-3.4331753623109e-05
1.21353997641577e-05
-4.61699946630798e-06
-2.7111702683459e-05
-3.07459847354293e-05
9.48494162240828e-06
-9.04786032367408e-06
1.90445052770795e-07
-8.63269536496069e-06
-2.65846303440035e-05
4.06668294293414e-06
5.04609636823395e-06
-1.74126036861168e-05
-4.47167605973485e-06
-1.01929136525659e-05
-1.23714279950015e-05
-1.62534208597401e-05
1.05813648976437e-06
3.0399474099637e-06
-2.16146402292101e-05
-2.29870621796553e-05
-1.76899815761129e-05
5.54090128194906e-06
-4.5722192017392e-06
-7.50610893976236e-09
-2.42044987324064e-05
-2.85745943110122e-05
-1.29926868514017e-05
-1.47605378219659e-05
-3.95556323305901e-06
-1.50142898221035e-05
-1.8092820694287e-05
1.09699229512476e-05
-2.6799890747756e-05
-2.77785179633707e-05
1.6475691828939e-06
1.67118403636626e-05
-2.39523120385574e-05
-2.43179701514134e-05
-1.42619528203185e-05
-1.78782965081944e-05
-1.41583578331891e-05
-3.96051751410358e-05
-2.47139627262366e-05
5.78221996569015e-06
-2.81946665688658e-05
-2.56851509198488e-05
-2.41745603103035e-05
2.31048513476513e-07
-3.6610831394431e-07
-2.81930668898883e-05
1.61025041552369e-05
-1.54358121719986e-05
6.19917769919787e-06
-2.87979469522714e-05
1.67334662936331e-05
-3.2006269492884e-05
-5.40313455877379e-06
-1.39496580787784e-05
-3.46071899940951e-05
-2.73325380508291e-05
-3.20347356082998e-05
-1.87598789517678e-05
-4.21752242841665e-05
-1.10422557513113e-05
-4.4404228503967e-05
-1.62999921562119e-05
6.94100377214319e-06
-3.42484634091996e-05
-2.90240965901831e-05
-3.48598204687207e-05
2.78469881078822e-05
-2.15820005040582e-05
-3.0199007284577e-05
2.3097615815671e-06
4.59898602539748e-06
-2.06946198018581e-05
-5.41343441394718e-05
-2.76981121012558e-05
7.16683688168173e-06
-1.8349458613493e-05
-5.36092101786166e-05
-4.26755968947348e-05
-1.04686839192238e-06
-2.56485034311192e-05
-2.58109965311959e-05
-6.15396235643385e-06
-7.67695212128337e-06
2.47022173394724e-05
-1.14734397402735e-05
-2.47038944069691e-06
1.87770228734213e-05
-1.28867789213456e-06
-2.02751926617543e-05
-5.00042611029523e-06
-1.46347044683688e-05
5.44617202188844e-06
-1.42604697048035e-05
-1.44027213073069e-05
-1.98255873319586e-05
7.97372105239314e-06
4.01551356869382e-06
-2.09312666683518e-05
-2.58473137664319e-05
-3.39568226205729e-05
-1.25183319953203e-05
-2.65794819132322e-05
8.514370489183e-06
1.90188386261978e-06
-2.09098681122659e-05
6.01111386047049e-06
-2.86526241981674e-05
-2.56274707850113e-05
-4.90756957337147e-06
9.42112169231864e-07
-2.47283569941021e-05
-2.94181789190658e-05
-9.51679891549783e-06
-2.0001898283141e-06
1.99391228467964e-06
-1.99390519489469e-05
-3.5584419661925e-05
-1.95741990313322e-05
-8.64143601319932e-06
-1.87827129126376e-05
-4.90055423098091e-05
-2.88241074557015e-05
-8.13391591047938e-06
-4.66591508631676e-05
-2.54343353403466e-05
-3.10634843299103e-05
-9.58314725950835e-06
-1.88940298263435e-06
-2.41963782138977e-05
2.803356410159e-06
-2.65089399558434e-05
-3.35054143090444e-05
-3.71484534528501e-05
4.65761055449928e-06
-1.0798666023995e-05
-7.99841561941126e-06
-4.09481226221278e-05
-2.39735312321496e-05
-2.85121807469126e-05
-4.95455077815804e-06
9.90783205437685e-07
-2.17959262009031e-05
-2.69943534386313e-05
-8.32990726790884e-07
-8.01124942878076e-06
-9.10255768903933e-07
-8.08954626081517e-06
-2.25943059516688e-05
-3.82284977975105e-05
-3.21055858674381e-05
1.98147878939399e-05
-6.08845423390733e-06
-2.52611839409789e-05
-2.43038512892865e-05
-9.16232040493226e-06
-1.26684137271998e-05
-3.36488423955312e-05
-1.81921348574291e-05
-2.30421279720611e-05
-9.34354975089279e-06
4.65246102548366e-06
-6.12050797151923e-06
-6.38409467490525e-06
1.35558801966083e-05
9.4119049803451e-07
-2.01034436486743e-05
3.95005267258145e-06
-3.9262109038879e-06
-5.27926247494788e-06
-4.25063450616779e-05
-2.57505886155206e-05
-3.33408165260951e-06
-3.19007516851349e-05
-6.94721553268936e-06
-1.36596901579937e-05
-7.6573440107724e-06
-1.68093371953069e-05
-5.10828137036587e-05
-3.73109183569592e-05
8.39306013833586e-06
-3.4976089926614e-07
-1.25297229173108e-05
-3.22763146210618e-05
6.10579393194258e-07
8.7296619529419e-06
-1.83468257916068e-06
-2.55612821687382e-05
-1.25575177340984e-05
-5.22537182668604e-06
-1.20983028896975e-05
-3.00493891918427e-05
9.41124363008605e-06
-2.35641773280877e-05
-2.25701730789129e-05
-2.69704564047598e-05
-2.9270104160381e-05
-3.5281140584851e-05
-3.20560046851477e-05
-3.1711998013007e-06
1.45252388738354e-05
-1.23145046092508e-05
1.28797257140682e-06
-1.88072199663998e-05
-3.01038279297504e-05
-9.99452070180343e-06
-1.02150619173575e-05
-2.748482976189e-05
-2.12161008989399e-05
-2.36594706521159e-05
-3.07395113552086e-05
-1.8124572835403e-05
-1.93993675001091e-05
-5.47761843076376e-05
-3.61837997258356e-05
-1.72849346157228e-05
-1.30420342193674e-05
-5.88686997226192e-05
-3.79952551487789e-05
2.5843460905607e-05
-3.77018990819637e-05
-5.33686314515455e-05
-3.57606016760389e-05
-3.05586441871839e-06
-1.27681267084445e-06
-2.62374772117038e-05
-3.41940731105726e-05
4.35509908050058e-06
-1.94149497161289e-05
-3.3409534347259e-05
-2.11011726368299e-05
1.24384121276964e-05
-9.00124386427003e-06
-3.61699155129532e-05
1.65313066078405e-06
2.54925017023514e-05
5.66488435506353e-06
-4.35271219169908e-05
-1.43088562376119e-05
-8.59193334365376e-06
-2.31634433833421e-05
-1.07244034162552e-05
1.00169928423083e-05
-7.14539008579427e-06
-1.96114310294522e-05
-2.04697388103691e-05
-1.3786770187797e-05
-1.66107444396115e-05
-1.90875026941748e-05
-1.36794969711636e-05
-1.34478276149731e-05
-3.71799367578607e-06
-2.76158901628613e-05
-6.77329084853563e-06
-4.78217840630627e-06
-1.6619481921785e-06
-1.90961160673937e-05
-8.1556102001569e-06
-1.95428220218694e-05
-2.07338315477841e-05
-3.05393347841411e-05
7.88277515855119e-06
1.29614928476331e-05
-3.10885207693771e-05
-2.35321182374518e-05
-4.00654483064782e-06
-1.53390853024379e-05
4.50697195172536e-07
-2.04501873655053e-05
-3.56218813900419e-06
-1.94822692508466e-05
-3.00177793429621e-05
-2.64984461352196e-05
-7.89442175368762e-07
-1.4397232313324e-06
-2.82635440633318e-05
-2.26892148918183e-05
-3.80653400618588e-06
3.4175654998858e-06
-8.42989850879293e-06
-2.53528443761286e-06
1.54963713785255e-06
-7.76642900152142e-07
-2.11669418144461e-05
-1.39288447021311e-05
-2.79853516584691e-05
-2.47119017868731e-05
-1.95256795266171e-05
-2.29236265700975e-05
-2.74562325103946e-05
-3.27668157934574e-05
-6.29163047723736e-05
-3.39673881942389e-05
-2.45050598390098e-05
-4.26068679151883e-05
-2.88597213142066e-05
-2.37256588887847e-05
-1.76284347963294e-05
-3.6100898806443e-05
-1.84474158640228e-05
2.10924490619196e-06
-1.01584432477131e-05
6.77967389950244e-06
-1.63168995328776e-05
-8.23935772223397e-06
-3.24935222809752e-05
-4.59656595436536e-05
-1.11558185961642e-05
-2.01983750329495e-05
-7.4288925618307e-06
-3.96911507677293e-05
1.38636085307898e-06
-5.15755552545708e-05
-3.91357186907714e-05
-2.01556628326135e-05
-1.25735410168398e-05
-1.29762435702853e-05
-2.93690911906178e-06
-3.99991015597623e-05
-9.61625728515721e-06
-2.0818268345053e-05
-9.20539101023037e-07
-9.32917389140336e-06
4.11295000232556e-06
4.96293181467665e-06
-1.44660401256728e-05
-6.96575129139763e-06
-8.20390205259802e-06
-3.84661466559924e-06
-4.14483909779195e-05
-1.22764976332476e-05
1.84859591884771e-06
-9.8842522541216e-06
-4.47483550751283e-05
-3.20841731702314e-05
-1.66237245122938e-05
-1.8845627680312e-05
-3.16727174380528e-05
1.17205177811167e-05
-2.45166387077953e-05
8.76314290231248e-06
-9.04614757337674e-06
-1.20137900807143e-05
-5.24711677781283e-06
-2.05715812905697e-06
6.39971306830473e-07
-1.81989907574024e-05
-2.79057065883668e-05
-2.5841499658385e-05
-1.5139397013198e-05
-6.2760221602325e-06
-2.51223482233353e-05
-1.60661161303718e-05
-4.98660367286868e-06
-1.94924573657857e-05
-2.43397227730519e-05
-1.94931640014338e-06
-1.54405061408144e-05
-2.90704538954468e-05
-7.82550518335111e-06
-3.80265108656756e-05
-4.8931904418056e-06
-1.37647442662656e-05
-3.32641019490573e-05
-3.87994522289544e-05
2.52358970082567e-06
-3.33989642993895e-05
-3.19603838509722e-05
-2.70637456035844e-05
1.73846713012462e-05
-2.52431542317513e-05
-2.54349837282866e-05
-6.15160960922535e-06
-2.01736526829713e-05
-4.68231811890102e-05
-3.29404398624604e-05
-3.04438815909335e-05
-1.53464760632102e-05
-4.87194463210047e-05
-7.51114064836947e-06
-2.35862602842128e-05
-1.21905083826659e-05
-2.11159775157672e-05
-2.95473489513943e-05
-2.44698429179308e-05
-1.56866769236022e-05
-1.57549729189517e-05
-3.05885835929309e-05
2.86499697936052e-06
-8.79690678993841e-06
-3.62524223669119e-06
2.61746179494083e-05
-3.13599376684553e-06
1.52550643973037e-05
-1.50597397399039e-05
-7.50341166580587e-06
-1.02241358791079e-05
-1.58007215073958e-05
-2.14077121523786e-05
-3.04195891243315e-05
-1.59162560829505e-05
-2.42815976630155e-05
-1.31369460358838e-05
-2.48321107886588e-05
-2.2580262115173e-05
-5.28357295958043e-05
-3.1169652815796e-06
2.40856434136116e-06
-3.04880706393433e-05
-4.62556924714749e-05
-3.60998212561592e-06
-1.16530145398462e-05
-3.03452298313907e-06
-1.95278674715958e-05
-6.66100001102315e-06
1.61438822463404e-05
8.58501114227572e-07
-1.29901833870672e-05
1.1873486355088e-05
3.61449851705648e-06
-3.08630521603792e-05
-4.01791777983099e-05
-3.18096955988538e-06
-1.33933673729947e-05
-1.43802205594675e-05
-3.49438667011263e-05
-3.53435693382386e-06
9.38181674701957e-07
-1.60984326059792e-05
-2.11157022459577e-05
-3.5152309615028e-05
-3.03268555787674e-05
-2.9371089819187e-05
-4.37174695892363e-05
-5.07551279453244e-06
1.77316440307201e-06
1.85790441446501e-06
-1.89201528761568e-05
-6.17608409910206e-06
9.31143688350627e-06
-2.18934174873662e-05
-3.29113915312077e-05
-3.66705194604346e-06
-1.00432541740879e-05
-2.7979821502433e-05
-2.56284788630436e-05
-2.27890012781214e-05
-2.33321033913072e-05
-4.08256429338399e-05
-3.22814168383362e-05
-2.86136268970421e-05
-4.73628947517997e-05
-4.07317585969803e-05
-3.31724629484724e-05
-6.39571854611994e-06
-3.50131087458109e-05
-4.63393621021729e-05
-9.20509777161169e-07
-7.60190518777817e-06
-4.5434102027912e-06
-1.48254915519746e-05
-1.4335486014259e-05
-3.57645385051115e-07
-1.91680911322348e-05
-1.29588854943383e-05
8.04254215687297e-07
-1.99979357802491e-05
-1.42433298497722e-05
-1.4118312967497e-05
-9.00407229702894e-06
-1.06992516567378e-05
-4.79569441568438e-05
-2.17638888338699e-05
-2.79317062137181e-05
-4.26966089709219e-05
-3.69459921029977e-05
-3.15398681630763e-05
-6.94884879440845e-06
-1.0878433273668e-05
-3.11052178245856e-05
-2.36896956700545e-05
-2.23329237421741e-06
1.11887705014235e-05
-3.02626508842399e-06
-4.65677163479144e-06
2.46741901079007e-06
-1.13685916744616e-05
-1.28551185337873e-05
-8.14988536773193e-06
-2.2456501103776e-05
-3.86852624201125e-05
-3.87905295345918e-05
-1.6739543426295e-05
-2.15854417476935e-05
-3.52424385755299e-05
-7.89855297284578e-06
-2.48490438962068e-05
6.16171205430869e-07
-6.44251461219607e-06
3.06263963050199e-06
-2.66586585857921e-05
-2.2955074756995e-05
3.37521023847121e-06
-4.55203449503151e-06
-3.15194698103339e-06
-1.25318269479232e-05
-1.45015907277226e-05
3.4405329422798e-07
-3.30015609840261e-05
1.17642907863452e-05
1.1338081439348e-05
-2.86449601458098e-06
-2.68628835482958e-05
-3.5747819685932e-05
-1.62585948392619e-05
7.51842264161858e-06
-1.56792712843642e-05
-3.02959722314554e-05
-2.91698648809644e-05
-2.80423959385369e-05
-1.22263806070784e-05
-1.58689547365369e-05
-1.38039727038825e-05
-1.04173375953983e-05
1.26573177963142e-05
-1.15312626346691e-05
-1.33677560582921e-05
-1.4101189833305e-06
-7.31393074233661e-06
-2.01280247788059e-05
-4.05106266656363e-05
-1.70944322906963e-06
6.23569451109973e-06
-3.61271283827811e-05
-5.09601781859684e-05
-1.54039190012205e-05
-1.78394788109944e-05
-1.49989341005552e-05
-5.55727235001069e-05
-3.75556359121734e-05
1.24431483301775e-05
-2.11053932088176e-05
-2.01806863810012e-05
-2.39866050331865e-05
-2.30561909883454e-05
1.28496198736041e-05
-3.7304580100439e-05
-1.16215476731005e-05
4.30293044147541e-06
-1.30722287797044e-06
-3.52528486800968e-05
-2.52146888788903e-05
1.54127728314669e-06
-2.21439724371449e-05
-4.17975961383619e-05
-1.22270206804851e-05
-2.15517912436096e-05
-1.11019784621508e-05
-4.52998279156428e-05
-3.02296712404049e-05
-2.34923233825452e-05
-2.859310140031e-05
-5.49647034604016e-06
-1.60759938105198e-05
-1.5748935444681e-05
-2.39271488868403e-05
-2.3836109272065e-05
-3.0283516149841e-06
1.79615884636362e-05
-8.96004696415215e-06
5.13901210100382e-06
7.54956884750974e-06
-1.43312845279945e-06
4.27066635766922e-06
1.51416663690786e-05
-9.33211419782993e-06
-1.40235356366047e-05
-1.73274646892048e-05
-1.68160558425234e-05
-3.11184392701979e-07
-5.23863519149687e-05
-1.39582807034047e-05
-1.84670150168228e-05
1.36646241244639e-05
-1.98490706265687e-05
-4.4018138769328e-05
-1.46469860127132e-06
1.14480576839441e-05
-3.21356874693921e-05
-3.78265347461376e-05
1.54351293572572e-05
2.70623016608265e-05
-1.74875433478004e-05
-4.21139334736997e-05
-2.79390022866663e-05
7.298452213181e-06
-8.70757512706838e-06
-4.49774200032176e-05
-1.14481668385875e-05
-2.02173634877911e-05
-2.3072582496322e-05
-4.25143613101337e-05
-3.25493942701917e-05
-3.15542245793033e-05
-4.76801695337784e-05
-2.69341460133972e-05
-4.32693978952264e-06
-1.17947555613937e-05
-1.32151184348326e-05
-2.94784701040471e-05
-1.11221361412199e-05
5.23677875982746e-06
1.44596751358915e-05
-2.45218684934262e-05
-1.85824826459691e-05
-2.40739775114392e-05
-1.62270126698734e-05
-2.86128750386849e-05
-3.83820876473346e-05
-2.40720293811433e-05
-1.91522933408741e-05
-3.08290884714348e-05
-2.23721058966752e-05
-4.51786060654027e-05
-3.10172229768703e-05
-2.46677010934822e-05
-1.28060833662618e-05
-1.1740034237822e-05
1.10552277413234e-05
6.02042531195762e-06
-1.38700203302741e-05
1.67850628662346e-05
-4.40809099767795e-06
1.8175015306749e-05
3.7872409116851e-06
-4.55865564269105e-05
-1.86574959482411e-05
-2.65262106073573e-06
-2.52440984149705e-05
-2.4363853824273e-05
-3.95755366749166e-05
-1.79798732948338e-05
-5.21056124815645e-05
-2.42567823614066e-05
-7.81372950656866e-06
-4.57034291563204e-06
1.346070881406e-05
-1.56248647459563e-05
-2.88476947669194e-06
-4.68526721361793e-06
8.54397542928489e-06
-4.08854822497036e-07
-1.18809440550921e-05
-8.60347636521375e-06
1.03076585142802e-05
-2.25060319276976e-05
-2.85293278385026e-05
-2.80196244689358e-05
-2.54886997615973e-05
3.08732630689995e-06
-1.14596691838763e-05
-2.55714796390125e-05
-1.65432718327042e-05
-3.00246690339739e-05
-3.17711745539298e-05
-1.98737822720009e-05
-2.19684185990151e-05
1.47743284937131e-05
-1.68425227580262e-05
-2.03371102224691e-05
6.02555494423038e-06
1.68773830522766e-05
-3.76754165674457e-06
-2.26892317846597e-05
8.99664474317368e-07
2.81715636707379e-05
-2.2056012757329e-05
2.99647578096774e-06
-1.64499021473263e-05
-1.43198233451476e-05
-1.73142909435028e-05
-6.35277918106406e-05
-4.3574512435427e-05
-2.69684596561959e-05
-4.69762348283691e-05
-3.9425608587196e-05
-1.92803173749216e-06
-2.85393054211401e-05
-3.13134637548115e-06
-2.789132471876e-05
-2.65999279893541e-05
-1.36470728787611e-05
-1.0841550946525e-05
3.21804477187648e-06
-1.2559923656667e-06
-1.78601379025153e-05
-1.43315876502631e-05
-1.23604538539715e-05
-3.61217025159495e-05
-4.13205540647568e-05
-4.06482891786465e-05
-2.32454155910171e-05
-1.71309908284803e-05
-5.25652752072455e-05
-9.47731045401018e-06
1.65889110035646e-07
-1.33204432089218e-05
-4.73581202261847e-05
6.12119092971108e-06
2.15597753777427e-05
-1.26726806217979e-05
-2.43902405909209e-05
4.37400545334851e-07
8.85868168150073e-06
-2.33311321250456e-05
-1.5942111349277e-06
-1.49489452082126e-05
-1.68056086648367e-05
-1.51636910348372e-05
-3.85795701985417e-05
-3.93426058388632e-05
-2.21379838972086e-05
-3.22242755423368e-05
-1.51269945277389e-05
-3.1748219602189e-05
-4.33086235248083e-05
-1.36127443743487e-05
-1.41827582238612e-05
-1.0281411695293e-05
-6.29254298739636e-07
-9.76443354412476e-06
-5.44207907444335e-06
1.19780448673969e-05
2.9249355719903e-06
-7.43042985756667e-06
1.57782247019256e-07
1.05956087238956e-07
1.16367381779302e-05
-1.90287510866157e-05
-7.36824432905645e-06
-1.13532988435766e-05
-3.18146582503039e-07
-6.20264791583892e-05
-4.39622217237174e-05
-1.69055031985666e-05
-5.19704145954635e-05
-2.73974164327186e-05
2.37928592059706e-08
-7.56595451176455e-06
-1.73996944556339e-05
-2.79026360992642e-05
9.29532668885e-06
1.65487684951819e-05
-5.15804836515695e-06
-1.26455406833587e-05
8.7670819407891e-06
5.92628553041e-06
-2.43119048093061e-05
-2.6913109093145e-06
3.17542344133288e-07
-2.02947061044131e-05
-3.2374717364598e-05
-1.63548498825865e-05
-3.85847406138581e-05
-4.23831570130309e-05
-5.30995911392541e-05
-7.880633970446e-06
-5.34457285046872e-06
-2.42379380345069e-05
-1.12651629476012e-05
-2.77014559778567e-05
-2.02987101978774e-05
-9.69867939898506e-06
-1.50988702771622e-05
-1.45682007608375e-05
-5.57093016541944e-08
-1.63014872679002e-05
-2.05883542723034e-05
7.17889515799144e-06
1.91867870763433e-05
-3.46331252086104e-05
-4.46606670004932e-05
-8.73080929426501e-06
-2.56569487432638e-05
-3.75238306982957e-05
-4.65817662145653e-05
-1.91593728228595e-05
-1.86257212280049e-06
-3.19971987796584e-05
-4.46982017423292e-05
-2.0248618725731e-05
-1.73313846127804e-05
-2.1763773490203e-05
-1.09363754451431e-05
-9.6975655008958e-06
7.58959159424597e-06
2.70313475537419e-05
-2.49147428370178e-05
1.39489284101461e-05
-1.46728988054718e-05
9.92153393489637e-06
-1.814878289378e-05
-3.0239941071579e-05
7.17144051493916e-06
-1.46479027222751e-05
-2.54262296176265e-05
-4.12165371444302e-05
-2.16746189258668e-05
-2.78417035776863e-05
-2.78690692023112e-05
-3.89300467254045e-05
-1.44864520366048e-06
-7.52345115820953e-06
5.54616328745472e-06
-8.69217671738208e-06
-2.52605248771506e-06
2.34397662468637e-06
-2.73759354861529e-06
-1.33523515367867e-05
-2.02376616504707e-05
-9.24728897879511e-06
-2.64973388358856e-06
-3.51488946166251e-06
-2.14118746714776e-05
-3.01864375312557e-05
-1.40615499597369e-05
-4.457145129169e-06
-1.58517637881992e-05
-3.6435233035705e-05
-2.03167181207667e-06
-1.02050839860609e-05
-4.4036197123273e-05
-2.95029066260204e-05
-1.78530944717907e-05
-4.86797869520723e-06
-1.29458736510798e-05
-9.75620955579669e-06
-2.77095435771243e-06
1.94098344279293e-05
-1.88406507046707e-05
-2.40659992479256e-05
-6.0004414696534e-06
-1.0585874585306e-05
-9.95928810094395e-06
-4.99874255929286e-05
-2.83087206913271e-05
-1.28729075515251e-05
-4.41504083467445e-05
-3.91127720482368e-05
-1.59262676598184e-05
-3.33373106090137e-05
-3.17692597856879e-05
-3.46604984938407e-05
-3.11697742589307e-05
-1.57683445845511e-05
-5.52832522438479e-06
-9.7135327614443e-06
-2.03820685415534e-05
-8.20829062673526e-06
3.73859108777222e-07
5.62803402697546e-07
-2.35299043518454e-06
-3.08153464507725e-05
2.55738390895839e-05
-3.13627073958164e-06
-1.3545843578011e-05
-1.00999425123617e-05
-2.07044142337515e-05
1.67988657604429e-06
-4.11358199633336e-05
-3.93147853109241e-05
1.52215295783323e-05
-1.71465780023226e-05
-4.12236330447759e-05
-2.76471947012209e-05
9.44111265583477e-07
-6.33023054795412e-06
-5.24084400524695e-06
-4.83478010624671e-05
-2.04093618193394e-06
2.39721707921345e-05
1.00585344570619e-06
-4.89198803515682e-05
-2.52442341411544e-05
1.59514320764254e-05
-3.83306975279155e-06
-2.87803251312335e-05
-1.03245691793654e-05
-7.55564248552507e-06
-1.29874119357416e-05
-4.67863119372892e-06
-2.96421417404409e-05
-1.39226348806373e-05
-1.82391153932147e-05
-4.50263631757193e-05
9.76647601895709e-07
5.45987631324925e-06
-2.29976306898081e-06
8.99890836283349e-06
-6.7016957730163e-06
2.12006639107881e-06
9.61344083660955e-07
-7.7907806387159e-06
-8.83340197739219e-06
-1.02942793600745e-05
-2.11062770865653e-05
-2.17873235385986e-05
-1.69463626774304e-05
-3.66627009190124e-05
-1.53999320710541e-05
-9.57573769570115e-06
-1.71434378183242e-05
-1.10808131443644e-05
-1.00741628665963e-05
-1.6264937319306e-05
1.08531044548652e-06
-1.38094380980965e-06
-6.62555202671919e-06
1.63521252715097e-06
1.38495673693132e-05
-2.4248255040309e-05
-1.76941926048056e-05
-2.93914109782418e-06
-3.42556483186645e-05
-2.62118935695629e-05
-2.92334311210466e-05
-2.30327733620944e-05
-3.54417888111131e-05
-5.55741922953014e-05
-4.28092657851245e-05
1.33685372930295e-05
-1.72695790866753e-05
-3.1982947051051e-05
-4.29344482668802e-05
6.34129453692462e-06
-1.90182363138342e-05
-2.08611987984958e-05
-1.85895260635527e-05
2.86516438590491e-06
-1.60208468208387e-05
-2.01556398386514e-05
-2.980405902365e-05
-1.4291510734677e-05
-1.00642223862679e-05
-2.27449686365779e-05
-5.98068854165087e-05
-2.14497509656168e-05
-1.78722671616548e-05
-4.83944700651267e-05
-4.3146036976489e-05
-4.10091414043014e-05
-1.75693349753047e-05
5.52741009340314e-06
-4.30401890275978e-05
-9.41921541176615e-07
1.01847585545003e-05
-6.82894589608796e-09
-9.52968073167757e-06
-1.74990263971858e-05
1.82369263000109e-06
8.22111407113164e-06
-6.09361263089099e-06
-2.94847703734128e-06
-1.61754489460792e-05
-3.51956644299277e-05
1.68663352504474e-06
-3.42591871611608e-05
-1.9426358663013e-05
-3.87919020337382e-05
-7.92896498957051e-06
-2.94190062230882e-05
-4.69587282283568e-05
-2.7173831671851e-05
-1.89028895338978e-05
1.32086094311064e-07
-1.76558456628759e-05
4.70983376932883e-06
6.4002530365611e-06
-1.37959401195734e-05
-2.09248152361036e-05
7.4747833293238e-06
1.42699006134593e-05
-1.62371745572938e-06
-7.99707360824834e-06
-1.38836646003152e-05
1.24163789348682e-05
-2.47640942508189e-05
-1.82606108933451e-05
-2.30675951994673e-05
-1.4984725501782e-05
-2.00031372094578e-05
-4.31413150661594e-05
-2.67037107041073e-05
-3.92756239659641e-05
-2.05172886493261e-05
-3.96006596120391e-05
-2.27526606083151e-05
-1.4391857022933e-05
-3.15115058763334e-05
-3.40167442233474e-06
7.7009255932292e-06
3.48979401384078e-05
1.80508711570403e-05
-1.32688149549121e-05
-1.02019609334238e-05
-1.79265102573401e-05
-1.80474368895356e-05
-2.52674919016418e-05
-2.09416995635283e-05
-2.33317606531106e-05
-5.10297643849077e-05
-4.07848574902756e-05
-2.10915579238248e-05
-3.95519712322725e-05
-4.33564878437072e-05
-1.60416399710579e-05
-1.92609049395876e-05
-2.99930423527457e-05
-2.78794164503145e-05
-5.11797981645179e-05
2.18179435519564e-06
1.62125910964609e-06
-4.69910322898975e-06
-1.82162178025839e-05
-4.29354548807089e-06
-2.81817651429091e-06
1.38797654015019e-06
-2.998363745176e-05
-2.67143285085766e-05
-7.62544849656352e-06
-1.3132639109639e-05
-4.82090421675812e-05
-2.12649977981712e-05
-2.18558605124657e-05
-3.62246800937508e-05
-3.45831342188039e-05
-3.1319357576952e-05
-2.77310160357113e-05
-1.47605137387356e-05
-4.90435008247054e-05
-2.28657317932557e-05
2.94779003926123e-06
-2.94185542387061e-05
-5.5484388020425e-06
-1.41283492662473e-05
-8.45496973900024e-06
-1.56361300993155e-05
-4.35551567221734e-06
-4.54285375655628e-06
1.89827149871325e-05
6.48846052686565e-06
-1.32384710900686e-05
-2.68284981875405e-05
2.17195938090531e-05
4.26365936074411e-06
-1.50764547999739e-05
-1.06903012713304e-05
-1.24321903719366e-05
-1.12201644702353e-05
-3.25984241524661e-06
-3.05765588497853e-05
-1.72725607264683e-05
-1.0404052706258e-05
-1.16913529709827e-05
-2.10260548176965e-05
-2.47500230791002e-05
5.98946841943471e-06
-1.25469233096351e-06
-1.16107639137526e-05
-6.82720737723419e-06
-3.71155105788918e-05
-4.20608848087767e-05
-7.04728888461238e-06
-8.35213315630369e-06
-3.64501839380397e-05
-3.21475646488295e-05
-1.50079219864569e-05
-1.73167090976448e-05
-3.10810094102135e-05
-2.48367006364163e-05
-3.38760709303213e-05
-2.53982424210169e-05
-2.21729010168233e-05
-1.92826379786094e-05
-1.1508837351439e-05
-2.18221230289496e-05
-4.71575139677932e-05
-1.14782358389048e-05
-9.17054320436353e-06
-3.28225109351119e-05
-5.55646728927885e-05
-3.07155816486781e-05
-2.53276445360908e-05
-2.38552821345663e-05
-5.62680341742882e-05
6.39903719935473e-08
-1.11565243785574e-05
-3.30237275828126e-05
-2.20053975673385e-05
-2.19769276199957e-05
1.69973677324054e-05
-3.21347369132912e-05
-1.8511152391601e-05
1.58812722980926e-06
-1.23933008790636e-05
-2.59937380179296e-05
-1.14597540048775e-05
4.83288286033267e-06
-2.90367177233335e-05
-3.19267076739078e-05
-2.38956678869031e-05
5.70598372388698e-07
-7.79366893825225e-06
-3.02544080716783e-05
-1.78862077551219e-05
-1.93772958198889e-05
-6.67991925394088e-06
-4.41697515762363e-05
-3.94147383196079e-05
-2.89508744552032e-06
-9.9039813616052e-06
-2.88633440355274e-05
-2.21520270894261e-05
1.8046949402175e-05
-2.11862900059249e-05
-1.27745821764157e-05
-7.61637826853039e-06
7.94420830513421e-07
-2.07113760676456e-05
-1.19160176871991e-05
-5.05689286595222e-06
3.41066234698122e-06
-6.1749386292022e-06
1.12130638690605e-05
-5.609098834144e-06
-1.89024851106312e-05
-4.08644271873688e-05
-3.4729436751757e-05
-1.31346164974698e-05
-3.0274211676955e-05
-1.52570292351321e-06
-1.08283614694257e-05
-5.06427340869612e-06
-4.255561621064e-06
-1.4807262976334e-05
-5.05846266890865e-06
1.47201989943405e-05
1.00429970610117e-05
-8.20841268411913e-06
-2.38938838380967e-05
3.91052583355874e-07
2.09133434168486e-06
-3.74570429859883e-05
-4.03812104341752e-05
-3.63459430737507e-05
-2.77422020806737e-05
-2.96276213395201e-05
-2.73121293098865e-05
-3.96504509920738e-05
-1.18695903744901e-05
-1.42092038127945e-05
-2.50895958510484e-05
-4.00785884391758e-06
-9.35178144952998e-06
-3.15252650633609e-05
-1.70171724866471e-05
7.13137352051816e-06
-2.00244096778339e-05
-3.49688734130744e-05
-1.91038896006228e-05
-2.51644364538822e-05
8.97177632226145e-06
-4.46597426831387e-05
-3.00800040236396e-05
-1.70291972704133e-05
-3.93949857765034e-05
-3.75108833854063e-05
-5.89848283549111e-05
-2.22655281397598e-05
-3.58496531074357e-05
-4.32956516897197e-05
2.39519220002937e-06
-1.57524489533661e-05
-1.48862742928962e-07
-2.51786403338011e-05
-4.57287009646293e-05
-9.12096670511362e-06
-2.63456753809414e-05
-1.34995622808613e-05
-2.44078602600702e-05
-2.26036001845624e-05
-1.82112276592757e-05
-1.23232303914089e-05
-2.32590401849748e-05
-2.09389950573858e-05
-2.1069011559745e-05
-1.54900638606988e-05
3.04545058001394e-06
-1.07183322310326e-05
-2.66329445283816e-05
-2.01770477350292e-05
2.01083030852291e-05
-3.07009732544136e-05
-1.47376791557195e-05
-1.26823309423414e-05
-2.05922858528621e-05
-1.23184021913103e-05
-2.78465946893969e-07
-2.78741705000537e-05
-2.42177216135586e-05
-2.07952754443656e-05
-2.40566544652553e-05
-7.84808745426105e-06
-2.67748223181001e-05
-2.68591014042594e-05
-3.53118719284411e-07
-1.12443441455392e-05
-7.79305716623666e-06
-3.26259730419749e-05
-1.07946068390011e-06
-9.70607896630432e-06
-3.0408042953515e-05
-2.31587418794119e-05
-2.47944800841399e-05
-1.57788897982208e-05
-2.81652546884776e-06
5.20595220497121e-06
-1.15616984281111e-05
-1.49274692959014e-05
-8.31109444246097e-06
-2.34563077929344e-05
-2.83419578756762e-05
-1.33971912678398e-05
-1.60942429106404e-05
-1.24370600715113e-05
-4.03968934753806e-05
-3.19411724729948e-05
-3.74768084204796e-06
-1.55855570238004e-05
-1.77022360260814e-05
-1.58183970035264e-05
2.72657212650024e-05
-2.30850259289618e-05
-4.17614138747868e-05
-4.40236839056802e-07
6.63418445705865e-06
-1.4719063060127e-05
-2.14320691826688e-05
-9.34516240779879e-06
-7.82494825648702e-06
-1.7135368955386e-05
-4.49614953006752e-06
-1.13624799848468e-05
-1.70379432613734e-05
-4.42481159477502e-05
-3.66600442335171e-05
-2.65639991673867e-05
-4.32225069205121e-05
-1.60295179994027e-05
-4.20114569202008e-05
-3.38819591444446e-06
-2.36500777801142e-05
-1.71609877370325e-05
-2.88400174067307e-05
1.31498806245782e-05
-4.55808842259622e-05
-1.54878985450658e-05
-1.24205154235227e-05
2.12268831629223e-05
-6.24924073582827e-06
1.36448551384481e-05
6.97821912453798e-06
-1.74205853033799e-05
-4.66928043742707e-05
-1.70384268997783e-05
4.30229549901261e-07
-9.24591131983241e-06
-5.88810459582251e-05
-1.73944434997826e-05
-4.74339429344433e-06
-1.34480659614254e-05
-7.06631866874727e-06
-2.82523700468496e-05
-1.00787935798112e-07
-1.41633909474036e-05
-9.6036199744949e-06
-2.45615124734794e-05
-7.61064480105573e-06
6.27130469496622e-06
-1.19753695303679e-05
-4.52589564878736e-06
-7.10594415718947e-06
-1.28452246346011e-05
-3.95008013752847e-05
-3.16410322127756e-05
1.74331685914657e-06
-1.37904323167707e-05
-3.6593665060845e-05
-9.9686660328604e-06
4.20959067920752e-07
-3.15712868221059e-05
-1.42209028781353e-05
-1.85284531051592e-05
-7.31287116830417e-06
-1.13091262620677e-05
-2.01829654238868e-05
1.21692706951866e-05
-1.41365850183768e-05
-9.5342880269513e-06
5.3168298913213e-06
-1.29169104034475e-05
-1.76622645819051e-05
1.98158273765738e-06
-3.20329248245635e-05
2.75830194053698e-06
-3.22254405005529e-05
-5.09029311216629e-05
-3.69383460999613e-07
-1.18368904180095e-05
-2.55742709371485e-05
-2.13857660079551e-05
-2.05278832545662e-05
-1.08509094080677e-05
-2.09139031676789e-05
-2.19447210262563e-05
1.97233623790934e-05
-1.10438200923206e-05
-2.50305791974771e-05
-1.28864669952616e-05
1.99263267745086e-05
-8.86503675128739e-06
-9.61651783694627e-06
-3.3801104161655e-05
-9.4246307999279e-06
-2.94828274224885e-05
-3.88943628128076e-05
-2.76689425078664e-05
-4.67455729407525e-06
-1.29043816028148e-05
-4.07373764379854e-05
-4.57695872032123e-05
-1.89491200501247e-05
-2.64115862963665e-05
-4.84915799062599e-05
-3.41389139304175e-05
-3.4619414649715e-06
-2.58318089861184e-05
-1.95988882248276e-05
9.19595366630314e-07
-5.09365981907731e-06
7.07602574792812e-06
-2.57803387403318e-05
-2.91902516024876e-06
2.28852297795776e-05
-2.23474915204878e-05
-1.17049521920326e-05
-6.31383089948268e-06
-2.74876037044525e-05
-2.28559046469604e-05
-4.3093202916084e-05
-3.65572482038412e-05
-2.28514016552734e-05
-2.63344641759455e-05
-3.15707687385396e-05
-4.3777264642787e-06
-2.05861343714129e-05
-5.6881369310663e-06
2.85803649869642e-07
-4.20576803560484e-06
-2.511308703596e-05
-1.32116925865593e-05
-5.33725844356883e-07
-6.52321679131997e-06
1.18833968634552e-07
-8.22149535598646e-07
-1.00804927764089e-05
-3.25736500795253e-06
7.53087540354092e-07
-1.43656151736657e-05
-2.13316431664575e-05
-8.80842448886988e-06
-3.57604426169623e-05
-5.53660231388479e-05
-1.78696685791256e-05
-1.61391603021019e-05
-1.05771148515052e-05
-2.67023084756584e-05
-1.12094660965112e-05
9.15009672714781e-06
-1.52343761675184e-05
-2.03323605058078e-05
-5.48869447779877e-06
-7.49740396580202e-07
-3.05225338398009e-05
-1.1523305827372e-05
1.93190975438633e-05
-2.27496807200544e-06
-7.87900615991267e-06
-1.43177667490348e-05
-2.93336203481089e-05
1.90130456997141e-06
-1.7016835486261e-05
-2.69971592373385e-05
-2.8051040601977e-05
-2.25709216075363e-05
-2.91494622111464e-05
-1.73076431283427e-05
-2.29031566189642e-05
-1.44638097420369e-05
-1.93221320355819e-05
-3.53030989393894e-05
-1.365865289947e-05
-2.19834509611798e-06
-1.62776943869175e-05
-2.8387661623859e-05
-1.70043647885536e-05
-7.43955912002302e-06
-1.47380421809946e-05
-3.04584762010829e-05
-8.8383522104621e-06
-2.2596029713011e-05
-1.25133811817816e-05
-1.74131294499249e-05
-3.10629131761085e-07
-4.05641798534979e-05
-3.04382244358064e-05
-4.73539276128526e-06
-3.22454940452621e-05
-4.4698104262269e-06
1.75775905769071e-06
-2.17895815174959e-05
-1.04962700095541e-06
-2.5470899679995e-05
-1.84781271540892e-05
1.14668825849318e-05
-2.38716270299475e-05
-1.15499874206429e-06
-3.41263777230903e-05
-3.89706936127545e-05
1.68039450481782e-06
-1.70892046516478e-05
-2.39238781451907e-05
-1.55591042844974e-06
-5.45754693112016e-06
-1.79414327125797e-05
-2.55690974075537e-06
-2.18857563076735e-06
-1.47268017387198e-05
-8.37359678922468e-06
-1.57818229618074e-05
-1.2717662367276e-05
-2.52443670739274e-05
-1.04301902408671e-05
-8.136381820384e-06
-1.19074213251613e-05
-2.20395568092962e-05
6.06396188042927e-06
1.03915201645544e-05
-2.40959029894208e-05
-1.54542791089347e-05
-1.62570727988866e-06
4.20813169680687e-07
-2.0462159093033e-05
-1.63156127761803e-05
-2.99120874906836e-05
-5.58035025827185e-06
-2.24372331082736e-05
-2.18213117587756e-05
-6.69109861740472e-06
-1.49224824663346e-05
-1.94575881463352e-05
1.16517834539796e-06
2.09496811086745e-05
1.3193840693068e-05
-4.24958048642479e-05
-1.10150412262995e-05
1.66254103414617e-05
-1.08319253499253e-05
-1.71130751103313e-05
-2.15787546932873e-05
8.71879270017901e-06
-2.41282843881815e-05
-3.07605770124253e-05
-4.0515692084021e-07
-1.0323962668589e-05
-3.32203265569932e-05
-3.46447311984054e-05
-3.16340695957054e-05
-2.53579416207334e-05
-3.4776933317812e-05
-2.17929420694669e-05
-3.46412831129189e-06
-2.67890998885899e-05
-2.60599800271384e-05
-2.82937739777048e-05
-1.30998962932657e-05
-5.85180717394699e-06
-2.12951526342158e-05
-1.74557200404161e-07
-2.97792298712369e-05
-2.8585439974267e-05
-1.53903971439546e-05
-3.9336387109907e-05
-1.75661087375024e-05
-1.12210618640088e-05
-5.58501201500368e-05
7.33811374599677e-06
-2.25078095409977e-05
-2.29631847293023e-05
-2.36746689782897e-05
-4.26556045329961e-05
-3.14726769558558e-06
-3.45005055658643e-05
-2.51559380492702e-05
5.85071025315047e-06
1.71402441920822e-06
-1.05821559871059e-05
2.86931593809757e-06
2.2386549913179e-05
1.62455214308547e-05
-9.2187040117238e-06
-2.17635225797105e-05
-1.08642094781263e-06
-1.06240042487354e-05
-4.10862573717878e-05
-3.73147524861246e-05
9.32918138147785e-06
-8.05619318295804e-06
-5.27033238486591e-05
-3.16688302812814e-05
-8.42433707845867e-06
-7.1927923355838e-06
-3.7820967063932e-05
-2.42130675739079e-05
1.08976656776841e-05
-5.70874187006851e-06
-2.54807009679862e-05
1.6749524219687e-05
3.52229970141133e-05
-1.34488354031853e-05
-1.74424837382036e-05
-2.53384677828038e-05
9.871581342942e-06
-3.57422345591728e-05
-7.90242502586135e-06
-2.59247240970207e-05
-2.0176554255624e-05
-1.80995978813152e-05
-4.97557446971311e-05
-3.06455198718895e-05
-1.24732079460867e-05
-2.21742549081152e-05
-7.03030990405826e-06
-2.28535802985548e-05
2.93020924043672e-06
5.12911620820292e-06
-4.36838946320283e-06
1.36944371914597e-05
1.75198208366884e-05
-3.44345821369248e-05
-2.78996707970496e-05
3.84617027207237e-06
-8.38894324169005e-06
-3.47958312521879e-05
-2.04351630567606e-05
-1.22021654348828e-05
-1.98703667154009e-05
-5.46905528634102e-05
-6.30401866831519e-05
-4.9162386564026e-05
-2.30531258450894e-05
-5.88878789302554e-05
-2.25804759386358e-05
-2.81633239662317e-05
-3.00478440220768e-05
-2.15386803036452e-05
-1.90172010291665e-05
3.51799367139746e-06
1.20136641756136e-05
-1.09159688119645e-05
-2.25299604110362e-05
-1.23443994001075e-05
1.7397384189533e-05
1.34791809717486e-06
-2.33646481356197e-05
-1.78008595424223e-05
-4.95836876169065e-06
-1.77862315138209e-05
-5.7643699172602e-05
-4.79928330201849e-05
-1.00548416734342e-05
-3.15920702232354e-05
-3.63924019497695e-05
-5.20282738739009e-06
-1.71216393620488e-05
-1.94400825140139e-05
-5.26209778199628e-06
-1.7961668008009e-05
-2.60278212620851e-05
2.15172880040688e-06
7.5880236676573e-06
6.46397205113167e-07
1.60326884178493e-05
2.13931810666927e-05
-3.23531994410906e-06
-2.10079315192685e-05
-1.15578942003268e-05
-2.52622647407393e-05
-1.65412933364258e-05
-4.01558507468692e-05
-1.61403833177825e-05
-5.07901386668206e-05
-4.33466377255044e-05
-2.64662329025311e-05
2.52742251420471e-06
-2.29923052845186e-05
-2.53313268552604e-05
6.78982651903305e-06
3.59458222230178e-06
-1.24425378904735e-05
3.73413855756762e-06
1.74157652656993e-05
-9.33935465405023e-06
-2.54123147207984e-05
-4.24202292695126e-06
2.12236151868853e-05
-1.49814981435288e-05
-4.21825697015065e-05
-1.72330455212228e-05
-2.48086628078391e-05
-5.35120807216931e-05
-3.74545111745858e-05
-2.94156385847255e-05
-9.93414936612198e-06
-1.99947445535839e-05
-3.88138507443581e-05
-6.0332803839309e-06
9.33482552102216e-06
-1.03386688488868e-05
4.87745191945296e-06
7.35741407043247e-06
2.75828576368908e-05
-2.94221210375744e-06
-1.03625322383992e-05
-1.33532362840376e-06
-9.30920108560745e-06
-3.67043196072017e-05
-2.59687452258498e-05
-1.15788684722946e-05
-1.50393934192356e-05
-4.57757157116917e-05
-4.69884204021976e-05
-1.84213443574769e-05
-2.62533736402177e-05
-5.43017809365285e-05
-2.58079500420727e-05
1.07530668178149e-05
-1.39497605321543e-05
-9.74909540667597e-06
-8.04739623295182e-07
-1.99365185014378e-05
-1.16660979264572e-05
-9.38184833307944e-06
2.07410002843856e-05
2.66285780977665e-05
-6.04070733470785e-06
-6.87361223876375e-06
-4.38377567073608e-06
-1.00096745191999e-05
-1.33420882047245e-05
-5.59551717901904e-05
-4.61264318818721e-05
-2.60801324058454e-05
-5.57208556047898e-05
-2.99030844010176e-05
-3.7060577403575e-05
-2.84800297950562e-05
-3.32383968110218e-05
-3.88501580571804e-05
-9.93757712568319e-06
-2.4822349181361e-05
-3.50384594222835e-05
-6.40442585536769e-06
2.61570811340881e-05
3.25228000826224e-06
-1.03250266007614e-05
-6.85597274048245e-06
3.17442006358248e-06
4.42397959632402e-07
-1.04033058813098e-05
-1.41557097786589e-05
-2.23113952326792e-05
-1.23650371864399e-06
-4.88588210962098e-05
-5.01750632217422e-05
-6.34281383476655e-06
-2.72792289113886e-06
-4.09316352876042e-05
-3.04371059528316e-05
3.12959186387914e-06
2.634854200867e-05
-1.75270447515185e-05
2.92308486731804e-06
1.19450719690632e-05
8.88743629445929e-06
-9.26183722759439e-07
1.75481095551576e-05
8.82688737357855e-06
-1.43679233668647e-05
-1.09287091722531e-05
-1.41170179166804e-05
-2.56688886464922e-05
-3.35155248367251e-05
-1.95116970318163e-05
-3.48557445586643e-06
-4.57129992372143e-05
-4.21276496528642e-05
2.91470941914807e-06
-1.3477146975372e-05
-3.66687849113571e-05
-2.43932826187792e-05
-1.60104862749978e-05
9.50774449056681e-06
-2.60244015722347e-05
-1.02352554405099e-05
-6.97114663240681e-06
-3.05163562157619e-06
-4.93422269563446e-06
-1.19181409327719e-05
-1.13976509079375e-05
-1.2130720536945e-05
-3.87463903840466e-05
-5.68116826435754e-05
-4.62642178856754e-05
-4.37419390472617e-06
-6.38385857150359e-05
-6.28531909789095e-05
-2.51525062488521e-05
-1.63657220709673e-05
-5.22127781578421e-05
-2.53792841521882e-05
-1.17064187261896e-05
-2.72693193025047e-05
-1.82188910631814e-05
-1.87695683268648e-05
2.26042961356638e-05
-1.89081617918832e-05
-3.59314316608186e-06
-1.58823222449512e-05
-1.54793263520319e-05
-2.2108936896821e-05
-3.21058897417877e-06
3.94656411142385e-06
-3.67717649451813e-05
-6.02865556644899e-05
-2.34760411681763e-05
-3.74017830231169e-05
-4.59091786462314e-05
-5.19006774770773e-05
-1.29905319944443e-05
-1.60314321869191e-05
-3.14279577919068e-05
-2.57163218302579e-05
4.37829505572546e-06
-1.81423475047073e-05
-1.97471062330507e-05
1.31510820195303e-07
1.24710442782021e-05
-2.82956458916156e-06
6.69803744942866e-07
1.77210926421086e-06
-3.42381645879652e-06
-3.1927865786017e-06
-3.29677687922044e-05
-2.33199496500803e-05
-1.8371753488588e-05
-4.45508651065615e-05
-4.1163325346621e-05
-3.52744365045564e-05
-1.00245754358769e-05
-2.57926433536406e-05
-4.47344333195701e-05
-3.22786815385699e-05
-3.07611555393436e-05
-1.79325376821102e-05
-1.30420177317409e-06
1.22032475219127e-06
-3.84252269391368e-06
-2.0698075192359e-06
2.78331351222656e-05
1.10418283789457e-05
1.40148644636559e-06
-7.97668732750047e-06
1.5633257215884e-05
-1.02309855411517e-05
-3.51015769243727e-05
-6.23970015444554e-05
-2.63262036767731e-05
-1.85905565017637e-05
-2.05029740132737e-05
-4.15852399854536e-05
-6.29978438605518e-05
-1.05488032164301e-05
-3.21225379464909e-05
-2.17758212951542e-05
-7.64522294121096e-06
-1.77355731178362e-05
2.96249279172101e-08
-1.92873546041967e-05
-5.39544892798508e-06
-1.03785345887121e-05
-2.76648837502147e-05
5.03932846332525e-06
-3.6763430814031e-05
-2.34803890864104e-05
-7.82620310777407e-06
-1.78646565018559e-05
-5.54378335856655e-05
-5.25675985871331e-05
-3.48680936434767e-05
-1.40762171560116e-05
-5.1428366700253e-05
-3.86142149600317e-05
-2.07233443102407e-05
-3.00456101303537e-05
-3.25355730812887e-06
-3.52436405049213e-05
-1.08105085917543e-06
1.8540738869088e-05
1.7817075721506e-05
9.81696732153072e-06
-9.90872239771839e-07
4.89404221814257e-06
-1.76908870848745e-05
-1.17411058233383e-06
-2.2485886809836e-05
-1.95485808448924e-05
-5.10377094041264e-06
-4.41826605711778e-05
-4.15249727232209e-05
8.43646423823537e-06
-1.56725042246641e-05
-4.61600820148591e-05
-1.68223816274458e-05
7.24170772207959e-06
-2.15630584347605e-05
-3.37860107643198e-05
1.45438789975497e-06
8.28638019305832e-06
-1.62276652544669e-05
-5.56245143862744e-06
2.81353734364914e-05
3.18708842564429e-05
-2.10826245635758e-05
-4.75797072508358e-06
-1.41233905271567e-05
-2.00509760242914e-05
-4.28732082243289e-05
-6.22116624584568e-05
-2.09581269927693e-05
-4.07058106606412e-05
-3.11499414677081e-05
1.76665566432758e-05
-1.78250839063511e-05
-2.67334234078996e-05
-2.48875418814814e-05
8.33592014843644e-08
-2.97427253142124e-06
-1.3025019573918e-05
-1.08825131375542e-05
2.8815065621069e-05
5.97008693573429e-06
-1.08551949876979e-05
2.74692594754974e-06
2.12580403661696e-05
-4.68241653915814e-06
-1.29418361597244e-05
-3.5163884301203e-05
-1.41181641904096e-05
-3.70339694974242e-05
-5.54790837178153e-05
-5.30249350396368e-05
4.5412644423971e-06
-3.59303825254798e-06
-4.2605257836881e-05
-4.64073343582538e-05
5.80979511882821e-06
-2.28001834913823e-05
-1.00494071214394e-05
-1.29878390739711e-05
2.09627258524615e-05
-5.89871858377333e-06
-7.46705837408863e-06
-3.46254228619123e-05
2.16306718595115e-05
-2.48702149284172e-05
-5.76215939378054e-05
-3.69967459422489e-05
-2.97659235435619e-05
-2.92538146577735e-05
-1.35013377513737e-05
-3.18527392623937e-05
-1.18032399783444e-05
-3.80296771366955e-05
-2.83018201952155e-05
-2.31248989371038e-05
-2.09892667241496e-05
-2.83059273041648e-05
-2.60779654648019e-06
-4.16872922448868e-06
-1.42202934564556e-05
-2.53481678751028e-06
6.40372608332715e-07
-1.84593873667492e-05
-1.66872628271449e-05
-2.25007123133444e-05
-1.69952185762681e-05
-1.61899641324371e-05
-3.14810549511571e-05
-3.89668834566784e-05
-2.83668797728431e-05
-3.48261447933655e-05
-1.90332908088084e-05
-4.32379528578333e-05
-4.3515910159639e-05
-2.37513908978284e-05
-2.50840472073251e-05
-2.82408892154607e-05
-2.69171894047204e-06
4.74751189441317e-06
4.07442857932354e-07
-8.94758011815279e-06
1.39822378678185e-05
-1.53802814123745e-05
7.22055041703443e-06
1.34910278870007e-06
5.18946475375305e-06
3.15299935675123e-06
9.86684477080895e-06
-2.65401489111692e-05
-8.23596864896936e-06
-5.33930944064097e-05
-2.78370570235239e-05
-1.75557701134185e-05
-1.88972493904253e-05
-3.54912728903406e-05
-2.08296084439325e-05
-2.01853286373925e-05
9.05411477598758e-06
-2.63003776419042e-05
2.25036048029506e-06
1.71930294199087e-05
-1.38111784157945e-05
-1.58758703533483e-05
4.01129482289573e-06
1.39230890516667e-05
-7.07139606797544e-07
-2.37679567265104e-05
-1.74798448241072e-05
8.47313327180986e-07
-2.76389406445241e-05
-1.29200178771143e-05
-3.56064384809788e-05
-2.22404850825156e-05
-2.48868576317485e-05
-3.66682002328794e-05
-4.450046859123e-05
-3.44773855642915e-05
-3.4416127804179e-05
-1.12550174692112e-05
-1.74231188448026e-05
7.74521499572152e-06
-1.6282368222332e-05
-1.58844987823541e-05
2.24564857640735e-07
-3.17538941056096e-06
-1.13907847968326e-05
5.8259077581312e-06
-1.03783620604207e-05
-1.24787660604421e-06
7.11726175702897e-06
-2.71031473839687e-05
-1.9734193238918e-05
-2.81908556573399e-05
-3.53995850661325e-05
-2.21603966583308e-05
-4.00395178738728e-05
-4.50598666718837e-05
-1.83013976054169e-05
-1.18983549401361e-05
-2.44594898950329e-05
-2.76159162355839e-05
-1.47705984166199e-05
-9.05042487974834e-06
-1.57545933725897e-05
-2.44478768377243e-05
-2.65353748980475e-05
-2.17126826170451e-05
-1.0310951826596e-05
-3.99810433463112e-06
-8.0436657769205e-06
-1.74517235470103e-06
-1.16760409135258e-05
-1.47002203804068e-05
-1.01611056407013e-05
-3.6406400805491e-05
-2.91696674394335e-05
-1.5549992076979e-05
-8.34604201619268e-06
-1.06544780566604e-05
-1.38379927534316e-05
-2.83738185691777e-05
-9.97597134928706e-06
1.09764271572276e-05
-7.56706134255892e-06
-1.27511792312831e-05
-2.354443843137e-05
4.96517325362013e-06
5.75618606555704e-06
-6.43155841731155e-06
-1.61030517257053e-05
-3.59489390151618e-06
-1.3261206977303e-05
-6.36965305082679e-06
-2.84099412658953e-05
-1.700337851212e-05
-3.75371966606246e-05
-1.9586823057731e-05
1.28307164402464e-05
-2.57961583773291e-05
-4.37962030809187e-06
-8.987971745418e-06
-2.44701590241488e-06
-2.32166155145198e-05
-1.61908049867556e-05
-2.21500310651139e-05
5.71741476371147e-06
-3.38575861038213e-06
-2.68615037912562e-05
-1.63257068084927e-05
-3.06669652068216e-05
-1.95102139257743e-05
-3.71669630564622e-05
-1.2590960850101e-05
-8.9653817038541e-06
-2.343476140427e-05
-4.46911164633595e-05
-3.17436523267549e-05
-3.19094428250359e-06
-6.54447725576575e-06
-3.24016730796613e-05
-3.81356867678304e-05
-1.75565550508306e-05
-3.94321958652582e-05
-3.20253849522455e-05
-1.9740253350139e-05
9.61452841818598e-07
-4.70293815991315e-05
-2.99162996375029e-05
-1.17366022097358e-05
-2.77921797818722e-05
-1.41904711128624e-05
-2.83200347112235e-07
-1.6042014988701e-05
-2.12706288506734e-05
-2.7472547181398e-05
-3.03383899095064e-05
-2.66064527789853e-05
-3.72098621799647e-05
-2.39788271585321e-05
-2.74850089003229e-05
-4.13357577939283e-05
-4.62159206406422e-05
-2.75440917183745e-05
-1.7129632215717e-05
-2.14473162599367e-05
-2.11332500166115e-05
-3.46362471422554e-05
-1.69085500500046e-05
4.51099901758023e-06
-1.64431357943617e-05
-1.20471493301064e-05
1.78304849579526e-06
-5.3030046009158e-06
-2.34417351567733e-05
-1.25209262134731e-05
-1.0738849468099e-05
-9.97199005683157e-06
-1.60071561177673e-05
-3.34944659589383e-05
-8.38838585921849e-06
1.3352813566431e-05
-1.44092504227055e-05
5.67816761886385e-06
-1.81473602680764e-05
9.59817741877698e-06
-1.46551533756463e-05
1.03287118702278e-05
-1.50884308836269e-05
8.71217259820015e-06
-1.17227752356114e-06
-1.47558460753826e-05
-1.59299000439092e-05
-2.14905637793851e-05
3.08894724556074e-05
-6.49254018209316e-06
-1.2868593312195e-05
-4.71374950248437e-06
1.64501950218094e-05
-5.50789661071881e-05
-1.06083806501627e-05
-3.57706366931726e-06
-1.64020522065222e-06
-3.02665527817288e-05
-3.31460835516216e-05
-3.4591787644499e-06
-2.52583674194428e-05
-2.27156790220595e-05
-8.18718001652812e-06
-4.60322800403756e-06
-1.25016795188188e-05
-1.3707166115374e-05
-2.84559574776962e-05
-3.23236033116516e-05
-3.05727561240272e-05
-1.86380207466413e-05
-1.60482538649176e-05
-1.91199050040375e-05
-2.37287383788194e-05
-5.13694472477581e-06
-2.01867657317782e-05
-3.27685925536352e-06
-1.96558584132603e-05
-4.22927485667813e-05
8.39848319466486e-06
-1.93887407885514e-05
-1.45224590254638e-05
-3.21462375358037e-05
-2.4685118418603e-05
-4.0913681289269e-05
-3.80314671977884e-05
-5.5616438081035e-05
-1.85509736460014e-05
-1.28624986616336e-05
-4.69054447445215e-05
-1.53862437161423e-05
-2.07889692945129e-05
-2.68201164756839e-06
-3.31454047161747e-05
-3.06892664474514e-06
-5.03451415124881e-06
-3.64089844257647e-06
-2.35069236509363e-05
-5.15506263006011e-06
2.29114733405127e-05
-9.890152224906e-07
-1.99212339757566e-05
-1.73617329985101e-05
-1.35329407220979e-05
-9.77149911916256e-06
-3.9711963809292e-05
-1.55166639076441e-05
-8.27399865345937e-07
-4.49175457837531e-05
-4.0955664073808e-05
-2.44788011686436e-05
-3.50205901935632e-05
-1.49178914827224e-05
-4.22312264918414e-05
1.1182728635205e-05
-1.35896960931811e-05
-2.73732648988766e-05
-8.97267132258691e-06
4.04591909076666e-06
2.74638910417767e-05
1.34433871533937e-05
-8.76264745094513e-06
4.68745393688523e-06
-1.79234941502894e-06
-1.61581716226116e-05
-4.01165334183919e-05
-1.75952202722688e-05
-3.32278245121707e-05
-3.6100970968883e-05
-1.548881104718e-05
-3.22950749676154e-05
-2.54852774147984e-05
-5.55358652338181e-05
-2.79968037137862e-05
-2.3816921102997e-06
-3.3834353984283e-05
-2.79939422714785e-05
8.10573059455085e-07
1.39349381345343e-06
-2.58625868830775e-05
-1.64042512306239e-05
5.12735029274857e-06
1.41605254443543e-05
-6.76302932527479e-06
-2.04748984504365e-05
2.41966761209726e-05
2.5053408109136e-06
-3.57119113689247e-05
-3.86255641996152e-05
4.08703711277232e-06
-3.76966214722643e-05
-5.36504217866602e-05
-3.66456570196867e-05
-4.32404724186371e-05
-4.2087480840241e-05
-3.23532700250898e-05
-4.83257604788844e-05
-2.72497483191963e-05
-1.47237355285612e-05
-1.91425843743787e-05
-7.86472559972709e-06
8.9038721540861e-06
-1.17687531569921e-05
-8.4136412757041e-06
3.73596579793975e-06
9.58619305733166e-06
-1.61612403176144e-07
-1.06286028129984e-05
-3.89597265622905e-07
-1.24851169220472e-05
-4.75268963611753e-05
-6.37856329428463e-06
-3.50706068116933e-05
-1.21371042218706e-05
-4.89187566404329e-05
-5.60218894466006e-05
-2.57017394378327e-05
-3.65925104314857e-05
-4.18086432905482e-05
-1.77507872990194e-05
-2.5296985715213e-06
-1.37331316050686e-05
-2.55067630803559e-05
-1.76790147304145e-05
-8.19161226938537e-06
1.49911576516529e-05
-1.21503889511394e-05
-3.19230199231631e-06
-7.33504938457466e-06
-3.27112865851597e-06
-3.42857277887425e-06
-2.35614940919277e-05
-5.09340226765981e-06
-2.18668885874314e-05
-5.19900204959388e-05
-3.55811100052525e-05
-2.61705274600377e-05
-2.99861547485642e-05
-2.24974481087998e-05
-3.38751464212812e-05
-1.2233836111507e-05
-2.98175100695171e-05
-2.11443899404872e-05
-2.21109730136665e-05
3.63407468796169e-05
-1.7344315080271e-05
-5.46319535777676e-06
5.58231601952561e-06
6.7791492433771e-06
-1.91142958335867e-05
-1.07630895690329e-05
-1.07057822825202e-05
2.58603741198598e-06
-4.0877509438304e-05
-2.56432375163325e-05
1.57001249658392e-05
-7.11873317117012e-06
-4.66914819367568e-05
-1.77982374570711e-05
-1.43295714240375e-05
-3.4759492707895e-05
-3.34589358491542e-05
-3.50657990953483e-05
2.01341750186312e-06
-3.6582505664039e-05
1.3569243400117e-06
-3.17116227323275e-06
-1.2956222424578e-05
-1.39983994983864e-05
-1.96776480055279e-05
-2.27656760474738e-05
7.50821775264682e-06
-3.55430671107551e-05
-1.18424520784644e-05
-1.86721236662808e-05
-2.89896932049474e-05
-2.03226866193524e-05
-3.17884164784979e-05
-1.38175050023839e-05
-4.32704666961443e-05
-6.89085880184854e-05
-3.49223508800191e-05
-1.48510383559559e-05
-5.58272472981795e-06
-1.95074033583109e-05
-3.35198425314427e-05
1.1702821356956e-06
2.55110128852789e-06
-1.55610896638064e-05
-4.83969760429379e-06
-5.83986367105809e-06
-2.23920158903428e-05
-2.66701969270091e-05
-3.09416378530045e-05
-1.1459882794026e-05
-1.05726546976916e-05
-1.45578963871444e-05
-8.04656233264831e-06
-2.79428558239563e-05
-4.2644202507611e-05
-3.87316749273497e-05
-3.65179975031598e-05
-1.96248653965538e-05
-5.13637517981939e-06
-2.43290841909255e-05
1.04572436327004e-05
-1.74871927295719e-05
-1.49163599625236e-05
1.8949829670931e-06
1.79992465475149e-05
-1.72042533465133e-06
-7.76463202061885e-06
-1.06430486577841e-05
6.26067128087016e-06
-1.76876575428069e-05
3.84145218859019e-07
3.32260871667315e-06
-1.50719618171943e-06
-4.12601956744099e-05
-4.75702981661474e-05
-2.82470499147848e-05
-7.27759351532897e-06
-2.04749697454145e-05
-5.18232262440855e-05
-1.4426198437387e-05
7.09154134932125e-06
-2.3488621085437e-05
-1.2728251648554e-05
-8.15528396839668e-06
-1.53346728718165e-06
-3.38048327155137e-05
1.3339874824047e-06
1.16722972288902e-05
-1.36748197232499e-05
3.43102009100312e-06
4.50680384887217e-07
-1.05708725910484e-05
-1.61747539746623e-05
-4.38538619930872e-05
5.50276478730822e-06
-3.80164308376643e-05
-1.95175606704308e-05
2.98524663517925e-06
-1.66991711674925e-05
-7.54875655848194e-06
-4.64130216247489e-05
-3.32516660807477e-05
1.13658428821913e-05
-3.37058490643791e-05
-1.91068510375214e-05
-1.05777443046866e-06
-7.50592521024521e-06
-1.20453887441895e-05
-6.05350520919556e-06
-2.52981195321384e-05
-2.06620615414536e-05
-3.68305813816247e-05
-3.99686301469568e-05
-1.05073131646539e-05
-7.45650067102353e-06
-2.88024280138317e-05
-2.98961036168323e-05
1.29298234810509e-06
-5.99836287457734e-06
-4.060603741221e-05
-1.72744727251206e-05
-7.93889144838657e-06
8.28713278782619e-06
-1.62263357227591e-05
-4.39243049577248e-05
1.05383863153816e-05
8.91439779114658e-06
-2.93053441601117e-05
-1.1910242868783e-05
-8.04574723223798e-06
-2.18353866079017e-05
-2.01879759298006e-05
-3.15727676830769e-05
2.11810260830724e-05
-1.70943460325092e-05
-2.49410366279492e-05
-4.85781954994468e-05
-1.5126466939464e-05
-5.24705194025757e-07
-1.14694510360615e-05
-2.16145099427369e-05
-2.6398659333879e-05
-1.44795071974952e-05
1.77449505856045e-05
7.48031187473903e-06
1.30164140717522e-05
1.30628043001451e-05
-3.85709162122528e-06
1.10797933589306e-05
-3.31021899956501e-05
-5.95043801261247e-06
1.48626426661396e-05
-1.69234828969255e-05
-4.37513136149069e-05
-3.25658346595848e-05
-2.77193917416118e-05
-2.54180371344906e-05
-2.55382349198395e-05
-3.55367604735575e-05
-2.69072362074501e-05
-1.51048844845564e-05
-1.33144283716546e-05
-3.65210543518232e-06
6.7688079232089e-06
-9.63260524223106e-08
-1.37945437219943e-05
2.00350638011215e-05
1.38401234391627e-05
-2.31113761430265e-05
1.152101616804e-05
1.89944933327423e-05
-2.68954819690609e-05
-2.21059392717227e-05
-9.64288753982277e-06
-2.10660298017867e-05
-5.04718565813712e-05
-2.2649360733717e-05
-2.18794957002001e-05
-1.88555536035924e-05
-4.6119574382557e-05
-4.61821014264601e-06
-1.42227138864666e-05
-3.29131243511228e-05
-1.71890417517358e-05
-5.84514572530664e-06
1.46780122617413e-05
2.38345125576311e-05
-1.01822549880016e-05
1.62970927672019e-05
2.84982329278903e-05
1.62828939721376e-05
-1.6490640072321e-05
-3.3791083754291e-05
-2.86665834367383e-05
-1.27043088597691e-05
-6.08532196950382e-05
-8.48213345052409e-05
-1.35347071888936e-05
-4.67050989175642e-05
-5.72609332355975e-05
-5.41260516355026e-05
-1.88099485014754e-05
-6.2698632032942e-07
-6.01203220567898e-05
-5.14843001483999e-05
-2.88797971298645e-05
2.44364367011101e-05
8.46609409297441e-06
-1.86574105825245e-05
-3.34096494246986e-05
2.74412764812083e-05
2.70277994790135e-05
-3.07873373314336e-05
-2.58393562169488e-05
-2.77173708135077e-06
-2.06687378395069e-05
-2.96267921555523e-05
-3.09204687043054e-05
-2.69993043501714e-05
-4.99980931994778e-05
-3.80329850128889e-05
-2.51440810913758e-05
-2.95883194713027e-05
-1.91832177294629e-05
-2.46014348796839e-06
-2.02824398637651e-05
7.21931208840483e-07
9.62322393534995e-07
-4.50470458006147e-06
1.8032386442041e-05
-1.87449825309264e-05
6.97949671957854e-07
9.40432719801415e-07
-1.11490495797919e-05
-2.35074977104355e-05
-2.20337228869469e-05
-5.14267269552395e-06
-3.09352862034222e-05
-5.1437485148988e-05
-2.79827379432535e-05
-3.62539722781979e-05
-2.71619367911507e-05
-2.62919900589215e-05
-1.38461245432596e-05
-5.15337636173157e-06
1.66975674950818e-05
-2.52048386209457e-05
-1.82172441387011e-05
-1.72536170070247e-05
-6.16971718324255e-07
1.46197523707758e-06
1.72394371391351e-05
1.0246794618812e-05
3.56633994060676e-06
-6.29817391570583e-06
6.05331845508586e-06
-1.01731386690442e-05
-1.87903290878751e-05
-3.43301912490658e-05
-2.95135717056588e-05
-3.53532519052379e-05
-4.76100583181999e-05
-3.69705214439046e-05
-2.83357932981328e-05
-5.62060793755523e-05
-4.6040772027305e-05
-2.71298518610034e-05
-1.65204871081738e-05
2.84746558416694e-06
3.84519255947574e-08
1.49922748764765e-05
-1.39521981076469e-05
-7.19681122590295e-06
-4.40481667402441e-06
1.9838726131067e-05
-2.10565844690531e-05
-3.63811020655836e-05
-6.26306109115715e-06
-2.13498132102547e-05
-1.95772845260335e-05
-4.25692872511755e-05
-5.3675624119226e-05
-1.71690611702569e-05
-3.16830146924628e-05
-6.66440774901634e-05
-4.12163520692931e-05
-4.25382731135878e-05
-1.58419803254996e-05
-9.70417311012378e-06
-2.96468094237635e-05
2.09653242467444e-05
-2.56464914156759e-06
-1.8776309224052e-05
8.83232283296093e-07
-5.37353164445314e-06
4.28528230911373e-06
-5.47366718429281e-06
-1.40534931538726e-05
6.62982946983424e-07
-9.89302288928581e-06
-1.88709399398376e-05
-4.48283597210651e-05
-4.71066938950985e-05
-4.11679090970797e-05
-3.21461340889092e-05
-4.48306560310933e-05
-1.45444398086942e-05
-1.28567450126795e-05
-9.93374252090924e-06
-2.18339229893484e-05
-1.55585807799132e-06
1.62632123221068e-05
-8.01823380615473e-06
-1.78624007157167e-05
-2.25542668403598e-05
2.02438362867632e-05
1.31885313357748e-05
-5.23310519129898e-06
-2.91969289040539e-05
-1.28255510382166e-05
-2.87019351893768e-05
-1.22569510140601e-05
-2.79907381276652e-05
-4.99646518788018e-05
-6.25062567590384e-05
-4.33271490797415e-05
-4.71512723985035e-05
-5.79975437312923e-05
-4.01977191393061e-05
-3.23078350449685e-05
-2.48164014744146e-05
-2.49818506248368e-06
1.0244057186561e-05
-1.77034807281706e-05
-4.17716709565675e-06
8.19401496551941e-06
-1.15566127406207e-05
-5.11695368771743e-06
8.84235181987388e-06
-1.45283070117119e-06
7.96237420219166e-06
-1.0173437901309e-05
-1.66312880425516e-05
-6.28060780969542e-05
-2.8535992556419e-05
-4.66030537855442e-05
-2.43853657104851e-05
-2.31517317401481e-05
-3.89357958553438e-05
-1.3538820777205e-05
-2.65655027495307e-05
-1.01102278467978e-05
-1.57449515335618e-05
-3.19861814367343e-05
8.45263488812803e-07
-1.38933504787156e-06
-4.47180776599779e-06
1.49683313769261e-05
4.49501778757082e-06
-6.71152398256806e-06
-3.11248736672371e-05
-1.66916695799159e-05
-2.09405154405338e-05
-2.49691251678424e-05
-4.06691663883014e-05
-2.91228871388774e-05
-3.51402956412415e-05
-4.18131744244292e-05
-3.82336941980124e-05
-4.08291994949771e-05
-2.50148478075519e-05
-2.38253390248496e-05
-2.88531160490881e-05
6.198504623412e-06
-1.75044369372078e-05
-1.0689307613888e-05
9.74379887319511e-06
2.03156579955011e-06
1.23872487222979e-05
3.63754314759564e-06
1.60963450326381e-05
7.29370248762769e-06
-3.69494173424732e-05
-1.51565182478561e-05
-2.50190425386758e-06
-2.10754861530554e-05
-2.36392812589789e-05
-4.40848307358475e-05
-1.00287141700806e-05
-4.44368929458037e-05
-5.26281707113236e-05
-3.12322578933375e-05
-2.25435715740246e-05
-9.52145941772574e-06
-1.46710338343666e-05
-2.25157931481452e-05
1.44195267507106e-05
-1.70342862385588e-05
-8.88137749697996e-06
-1.19890931409796e-06
1.38395403105714e-05
5.49648056986169e-06
1.98747311658618e-07
-1.69492735866729e-06
1.21876957505397e-05
-2.40741580764992e-05
-2.28200816522427e-05
-9.86203906783785e-06
-4.30994025469616e-06
-4.1974342408934e-05
-2.36805754644152e-05
-1.14316682864063e-05
-2.71134619340907e-05
-3.11074417968036e-05
-3.12606698600412e-05
-1.52259944148555e-05
-2.70301638231072e-05
-3.40235251033669e-05
-3.4001783782023e-06
5.88297188551965e-06
-7.65458380266188e-07
-2.31999115402208e-05
-1.28630435379713e-05
-1.78820962917733e-05
-2.23049353184256e-05
-2.35536398053512e-05
-1.29105437819667e-05
1.15958108459667e-05
-3.52979367170428e-05
-1.95827610789233e-05
2.00825366395492e-05
-1.61409931254679e-06
-4.80890148443722e-05
-1.66574306180754e-05
-7.20681224838582e-06
-2.50480959957056e-05
-4.48710283607763e-05
-3.04355929368799e-05
2.8924231402814e-06
-2.17042058459298e-05
-3.72426212726079e-05
-2.38438947546516e-05
1.17002217135427e-05
-1.39638818045703e-05
-3.07449329228609e-05
-2.02020893650282e-05
1.32677989743492e-05
2.47159912982131e-06
-3.55754610471287e-05
4.5203002951732e-06
1.44635759062015e-05
-2.51044308140223e-05
-2.62921823758154e-05
2.23505608781164e-06
6.44655882616941e-06
-3.78597546307504e-05
-1.98305595038216e-05
-6.99826524162658e-06
-4.06397799179646e-05
-4.24015075395573e-05
-4.00189261043288e-05
-2.13289951956088e-06
-1.70340559213923e-05
-3.11198346970264e-05
-4.74549325560513e-06
-1.00559104598978e-05
-7.51750889117192e-06
-4.76417939459716e-05
-7.2152067464837e-06
-1.37197276345211e-05
-1.7278837545162e-05
-1.34997924011531e-05
9.42673268756814e-07
1.17810904689637e-05
-1.56637858032599e-05
-9.67845139226103e-06
-1.40826524161238e-05
1.51843862633276e-05
-4.88209183079053e-05
-4.56592136482303e-05
-1.63553710888877e-05
1.59794829781903e-05
-4.9328474581211e-05
-3.98286167555139e-05
-8.82829978454319e-06
-5.35912901989193e-06
-3.13808289118938e-05
-4.95269890060186e-05
-6.87277868721121e-06
1.58324658596477e-05
-5.86875643952076e-06
6.57506612826317e-06
7.9803881941768e-06
-1.34052607882187e-06
-8.2847238351412e-06
-1.95701126885672e-05
3.98267058154876e-06
-1.31790843561844e-05
-1.27611711265547e-05
-3.20927315188566e-05
-7.24267569649069e-06
-1.22162953371844e-05
-4.36337775568981e-05
-1.98627759193417e-05
-1.84600335406687e-05
-6.37040536768864e-05
-3.07440032359334e-05
-1.71027900495751e-05
-1.90590725344414e-05
-3.50705678039486e-05
-2.5024921590297e-05
2.00317004099171e-06
-8.72907274801967e-06
-3.4098663194377e-05
-2.34220141930434e-05
-1.40537969010619e-06
1.25268443208432e-05
-8.57999901519113e-06
-4.76785671239889e-06
-2.32711375524335e-05
-5.205034425267e-06
-1.3951861110465e-05
-5.36259524199768e-05
-9.38368317191665e-06
-5.78259761670407e-07
-1.66838678531462e-05
-4.87762641921895e-05
-3.59299246233067e-05
9.27745857282664e-07
-4.15818719340758e-05
-4.59529825477895e-05
-4.14762839699208e-06
-3.87318611762734e-06
-1.13182914565327e-05
-3.85177160212553e-06
-9.07581810882004e-06
7.63978439608776e-06
-1.24812045506177e-05
3.47113898449767e-05
-6.15802507121422e-06
-3.29082297739346e-06
1.53604880324605e-05
1.16369080617424e-05
-1.07570006085859e-05
-1.21790452744844e-05
-1.91722373147541e-05
4.92723654924085e-06
-2.04202139245993e-05
-2.94649318327174e-05
-3.99105297187551e-05
-6.44689673467068e-06
-2.07730617028083e-05
-8.69146935499556e-06
-7.67242675254388e-07
-9.2594918210049e-06
-7.27009330516383e-06
-1.94279106550811e-05
-7.16208559651724e-06
5.88685530451969e-06
3.53020250241572e-06
-1.70261239075529e-06
-1.45042014881379e-05
-2.27136721713309e-07
-9.51414491700699e-06
-4.77577291314612e-06
-3.93983585867585e-06
-8.44672349093225e-06
-7.16862702108582e-07
-4.55838247597219e-05
-4.09596820627363e-05
-4.61763435064619e-05
-4.46853857239228e-05
-1.38138098715421e-05
-2.35002497063841e-05
-3.41953204501513e-05
-2.99163908987727e-05
-1.98540945931556e-05
-2.63179541074523e-06
-2.09379516515268e-05
-1.03925292801738e-05
-5.41257156853635e-06
-2.78455076098498e-06
-1.75298696919029e-05
-3.24268222805432e-05
1.90508118594863e-05
-7.35491409294509e-06
-7.13449874680274e-06
1.56141382229277e-05
2.83755159562048e-06
-1.9312287027581e-05
-1.8743957396592e-05
-1.88331389062251e-06
-4.07451739034607e-05
-4.45167041059199e-05
-1.08304805253619e-05
-4.17506850841003e-05
-2.49356481411968e-05
-3.80301147176826e-05
-3.18213103364803e-05
-2.5184449340795e-05
-7.61380059428275e-07
-1.98388411926159e-05
-2.69662778314053e-05
6.68565477400653e-06
3.64069170981699e-06
-1.5682003186121e-05
-1.7856232114811e-05
-2.95769211097061e-05
1.895248885438e-06
-9.9283691775549e-06
-3.00402754860643e-05
1.05221082396985e-05
-2.49406004937243e-05
-2.17736219763436e-05
-4.03025700490949e-06
-2.14034433414249e-05
-1.86065503075938e-05
-1.33489625691315e-05
-2.07735169253642e-05
-2.39138569677005e-05
-1.06029395336954e-05
-1.12893889148187e-05
-1.64295474246315e-05
-1.87369523181067e-05
-1.18512109793833e-05
1.92989153413229e-06
-3.59073551604277e-06
2.89520079910195e-06
-1.15200402528808e-06
-1.24766251954662e-05
-1.81129823215716e-05
-4.03770006576319e-05
7.30681861237223e-06
-1.23816729816364e-05
-3.06832873195497e-05
-2.55798026795977e-05
-3.8991747498805e-06
2.62950476392591e-06
-3.15605579293761e-05
-1.68489440254192e-05
-1.5516969453488e-05
-1.47614818104423e-05
-2.51977267229766e-05
-8.37555139060861e-06
1.45041994787913e-05
-3.26012201227743e-05
-1.60790714883886e-05
-1.32057451151383e-05
4.629698306386e-06
-2.08322482489348e-05
-3.25111201537809e-05
-1.76461822324269e-05
-5.21616273138934e-05
-1.38507611380808e-05
-8.41143157772061e-06
-2.25792555201994e-05
-3.34058519199499e-05
-2.74006702523754e-05
-3.26757160640442e-06
-1.02408211386472e-05
-1.97662821621868e-05
-2.26986495654995e-05
-3.81327487929407e-05
-8.2964895189889e-06
-5.483336213308e-07
-1.96256718378093e-05
-3.96817952390868e-05
3.05572215564707e-06
-1.87039137442482e-05
-3.75111811227532e-05
-9.3293057720608e-06
-2.57875985192032e-05
1.72089987633438e-06
-3.73629247850686e-06
-2.44900495638926e-05
-2.41898514148257e-05
-1.06366748288697e-05
-5.37039941295338e-05
-5.11295049833156e-05
-1.18466269492309e-05
-3.25263965726885e-05
-2.5156073567477e-05
2.40070747564443e-06
-7.01115992457094e-06
1.60742218318496e-05
-1.8508823776552e-05
-1.74630757990226e-06
2.74478880818888e-06
-6.92570709387696e-06
-1.22617855169174e-05
-1.66424766844215e-05
-2.5460265301867e-05
-2.41444850442199e-05
-2.77946606431113e-05
-2.56524549482947e-05
-1.57486753197354e-05
-3.0192115580591e-05
-4.55884773706532e-05
1.34862702236378e-05
-1.97638718644212e-05
-1.91552243932853e-05
-2.99531247789432e-05
-2.25303696329132e-05
-5.54400893280052e-06
-5.07508306799785e-06
-1.00433526000444e-05
-2.89825643376369e-06
-2.19554023585072e-05
-2.3215997471558e-05
-7.63626080463745e-06
1.85543173750609e-05
-2.4129151641902e-05
-3.43616416515852e-06
-1.51745367615577e-05
5.100212472713e-06
-2.5346705516243e-05
-3.47259549943356e-05
-8.80696173294751e-06
-3.85434347607353e-07
-3.84928712945422e-05
-4.36921474681751e-05
-3.3721546830877e-06
-1.68453966750648e-07
-5.98725993316252e-06
-1.07286114629601e-05
-5.83655600220879e-06
9.35195108488144e-06
-2.31483680837893e-05
-2.42714099904467e-05
-3.51369249187961e-05
-1.08251486430426e-05
-2.26136195948229e-05
-3.39128746363529e-05
1.91391315858384e-05
-2.4824719981203e-06
-3.11643995132491e-05
-5.7918154938321e-05
-2.42324713425002e-06
1.40199176255239e-07
-3.68546499425953e-05
-2.6904843773632e-05
2.27980632343115e-05
-1.94604614736076e-05
-4.56982956422541e-05
-1.27095707298162e-06
-1.03578808738682e-06
-5.59710094046737e-05
-1.51629841463034e-05
-1.23432005496639e-05
-3.01978208516934e-05
-1.05652196514908e-05
-1.49587622528396e-05
2.61376027427078e-05
-1.05030495667375e-05
-3.64131669486485e-05
-1.72353896442043e-05
-1.32319275254752e-05
-4.96510647752836e-05
-6.85585828154926e-05
-1.50327335048435e-05
-7.89018557832244e-06
-9.14079097311401e-06
-3.85767296751097e-05
-2.20728826335668e-05
9.74982225304952e-06
-4.75932493142168e-06
-2.82584049069673e-05
1.05137047945065e-05
3.04151092271461e-06
-1.5788454007106e-05
-4.24678523924428e-05
-3.85887703763047e-06
-1.37902110762965e-06
-1.36825124205991e-05
-4.15357938093049e-05
-8.25696266229673e-06
-4.93910169138469e-06
-4.09515294262734e-05
-3.88009546738767e-05
-8.04162380523317e-06
2.35055024821493e-05
-2.50985999502874e-05
-3.27283990901855e-05
4.10231177710828e-06
-1.82339050954822e-06
-2.17033422367813e-05
-4.07835528662402e-05
1.08465472722613e-05
5.46196008618118e-06
-2.9047070828755e-05
7.8464267755208e-06
9.71039112639278e-06
-1.62796863267423e-05
-3.25693246042396e-05
-3.23256683844112e-05
3.55738420651237e-06
-1.9063098570635e-05
-5.69673964911489e-05
-6.88467555368808e-06
-2.32752451395919e-06
-1.17720138634568e-05
-3.00761191205037e-05
7.92948181433618e-06
-1.24925268203448e-05
-1.12352042244982e-06
-2.21744302350096e-05
-8.78178014351222e-06
8.78990416012766e-07
-2.68981551231623e-05
-1.65173090284573e-05
2.37336968943967e-06
1.51081058623233e-05
-1.07210300739026e-05
-3.92479956987887e-05
-6.56016144081174e-06
-2.83118561552261e-05
-6.15577105516954e-05
-2.64581865552863e-05
-2.77562930971934e-05
-2.22440757416815e-05
-3.57729740460568e-05
-2.84354123468823e-05
-2.08904746050141e-05
-1.72266596358309e-05
-3.41731922043545e-05
-6.3971134402385e-07
2.59793430259641e-06
1.65499380492608e-06
-1.4075433897316e-05
-1.65340695082952e-05
5.91470049678913e-06
-2.35169215322654e-05
-4.15267959816043e-05
-2.13720676112887e-05
-1.1812513310754e-05
-3.04212158481602e-05
-2.9768017041755e-05
-3.69966294572665e-05
-4.42613792095558e-05
-3.82007529573397e-05
-4.27797422690113e-05
-1.51179586070181e-05
-3.31723152151231e-05
-5.57179821819713e-05
-1.0302807423865e-05
1.17162627729635e-05
-3.59377546809514e-06
-4.17523125930808e-05
-1.33892416351123e-05
2.1955139111873e-05
-1.55334280564442e-05
-4.63112903703184e-05
-1.03898924016048e-05
2.84304498253278e-06
-2.58838261852509e-05
-1.66311472153238e-05
-2.01718796411312e-05
-2.44311170200136e-05
-3.81426243092994e-05
-9.60516733690372e-06
6.54092604549841e-06
-3.17521326664947e-05
-3.88565244902167e-05
-3.84789388032241e-05
-8.02263505361844e-06
-1.57380978516618e-05
-2.33692113496349e-05
-2.68275352291284e-05
-4.88731118867395e-06
8.23042454434652e-06
-1.29178270465001e-05
-6.26762687175005e-06
-3.31133230706797e-06
1.75144807270214e-05
-2.57962918753415e-05
-2.50470053252563e-05
8.23267330600142e-06
-2.51824958196039e-05
-3.77180773707629e-05
-2.80834246632082e-05
-7.10819947654319e-06
-1.38406946334069e-05
-5.26871274302036e-05
-1.13668816879098e-05
-1.59350549966089e-05
-2.02945017854595e-05
-4.03886437287647e-05
-6.95908631705301e-06
8.03872829913956e-06
-1.09330741415247e-05
-1.98226117243143e-05
4.98478115217097e-06
1.93929567091092e-05
7.83064138988282e-06
2.67187877040051e-05
7.90524801020479e-06
-2.98315691361564e-05
-1.91383242603784e-05
4.79021352210191e-06
-2.43197259148172e-05
-4.03868295131208e-05
-3.07093647639856e-05
-2.26821174744695e-05
-4.93238699773813e-05
-4.5233954560798e-05
-1.96636391660508e-05
-9.98342832532281e-06
-2.63749362892311e-05
-2.60529825087508e-05
3.8210505478319e-06
5.52358875482872e-06
-1.61264079619674e-05
-2.24661448170755e-05
-1.74944599503046e-05
2.17391245887368e-05
-7.3272631932262e-06
-3.7580295729251e-05
7.04103905935311e-06
-1.3895704258281e-06
-3.83109887022935e-05
-4.82236108124143e-05
-1.67478839288516e-05
-1.22773513167724e-05
-3.70230156946761e-05
-5.28681481365904e-05
-1.59980331521352e-05
-8.18466708875396e-06
-2.4513195031668e-05
-2.20455679578874e-05
-6.23201131424492e-06
4.80884430583031e-06
-1.01293263098354e-05
-4.670570269484e-05
1.5724218153106e-06
2.13235654037523e-06
-3.02276806580457e-05
-2.38045021096081e-05
1.23906550302675e-06
-3.26917558375661e-05
-2.25520608567888e-05
-8.24793287786565e-06
-7.17469207368833e-06
-3.21935294941575e-06
4.17037861870765e-06
-6.36765554819228e-07
-1.30721237243583e-05
-4.37873590349902e-05
-1.79526882568375e-05
3.52397316573404e-05
-4.45360899460898e-05
-4.39068373679461e-05
1.97291486558712e-05
1.78893717036382e-05
-6.55911595535406e-07
-3.603506563515e-05
1.31383511716115e-05
2.22583007040983e-05
-1.34868364685245e-05
-2.23690275009476e-05
-2.30348908356785e-05
-4.33859294404307e-08
-2.82692516907052e-05
-4.21291726013823e-05
-1.05608883312113e-05
5.1004165946374e-06
-2.32806760657319e-05
-4.52510125225764e-05
-3.04204907214534e-05
-7.20382691918839e-06
-1.70836539965087e-06
-2.98639798833592e-05
-5.6174508041513e-05
-2.87639467708359e-05
3.95995245423977e-06
-2.98109995621714e-05
-1.81586498442196e-05
2.65895117901315e-06
1.96341831338816e-05
-2.37189032465897e-05
-1.83766261045875e-05
6.65094893497785e-06
-1.80823161880244e-05
-2.15438579005197e-05
-2.16507225271063e-05
-1.37542056338101e-05
-3.38620869285873e-05
-3.59480722305887e-05
-1.56483321793696e-05
-5.71302584479909e-07
-3.2969045648485e-05
-3.36422177479668e-05
4.25536630347504e-06
-5.21361028990703e-07
-2.06979726230379e-05
-2.36843737139804e-05
9.48934261893509e-06
1.14705294755462e-06
-3.10174690222001e-05
-4.41211404428707e-05
-2.58181394020259e-05
-2.04189527404402e-05
-1.11790752141157e-05
-3.5347522380497e-05
-1.99759263767778e-05
1.96374402653656e-06
-3.2126190846813e-05
-3.32231948965419e-05
-9.52365647529522e-06
-2.05602740413711e-06
-1.99635949985714e-05
-4.25503323880197e-05
-5.81734896107759e-06
2.75014176647283e-05
2.98636419483759e-06
3.58428392167211e-06
1.02852342413999e-05
7.03467826857122e-06
-3.0638696959526e-05
5.42175622963479e-06
5.05045928170009e-06
-3.18427652718364e-05
-1.98303683458555e-05
-2.74708928034472e-05
-2.10257986383593e-05
-3.02349358783888e-05
-2.3123495157084e-05
5.26163746610477e-06
-1.0452551825622e-05
-1.31250524369954e-05
-2.46924411339293e-05
1.57416656468296e-05
-8.58445706045727e-06
-4.83941399715494e-05
-1.84713868334222e-05
1.74592480564806e-06
-2.26360751235208e-05
-4.29703057561436e-05
-2.77634293239368e-05
1.66547043142171e-05
3.20940761816295e-05
-2.73702126411796e-07
-2.30478222214049e-05
-6.63171505234651e-06
1.20260171297781e-05
-3.04743084381986e-05
-8.05265462595343e-06
-2.60717713092986e-06
1.31235890691017e-05
-2.65529760763011e-05
-4.52325392431006e-05
-7.28222357598527e-06
1.25828907265064e-05
-2.02102393226512e-05
-2.30427937938095e-05
6.44975391761794e-07
-9.03952771430197e-06
-2.42194594816843e-05
3.36629276202677e-06
6.78690925941764e-06
2.10444013479865e-05
-2.49542014908022e-05
-1.35143536970571e-05
4.50012747557693e-06
-4.12924177194561e-05
-6.74053182352963e-05
-3.07691680606324e-05
-2.42821499216265e-05
-2.29941027038695e-05
-3.23663413490428e-05
-2.79322965153539e-05
-2.2100747650219e-05
-2.72348362294701e-05
-2.56282912626957e-05
-1.00415544532328e-06
-1.38944846237707e-05
-1.69873142285534e-05
-8.51021612736222e-06
6.24531373154998e-06
-9.17580947772489e-06
-1.49891737803479e-05
1.24473688869424e-05
-1.796430407361e-05
-2.09492230911433e-05
-2.96107753103932e-05
-5.98637735304303e-05
7.70309884975606e-06
-1.41916905551251e-05
-5.69300113769248e-05
-2.58966290215126e-05
-2.20611407965544e-05
-2.24638620819012e-05
-1.9804080590586e-05
-3.60601309182705e-05
1.84964023361626e-05
-2.48601491897887e-05
-3.92741389149952e-05
3.49251863714422e-06
6.82661418754806e-06
7.6646331110375e-06
-2.59309781544563e-05
6.27910498989516e-06
7.88498500135602e-06
6.93098037413709e-06
-9.570350835803e-06
-4.00161777994455e-06
-9.38896995864515e-06
-2.14623072247168e-05
-3.60861171929227e-05
-2.27573825372079e-05
-1.4176571663906e-05
-4.48710326401903e-05
-5.92863865855905e-05
-2.17263658410701e-05
-5.16285962469573e-06
-1.38716997919787e-05
-2.6417967290464e-05
6.03126499861947e-06
-3.95252304938604e-07
-1.42644017040774e-05
-6.71204299696776e-06
-3.46953772021536e-06
1.0250296186315e-05
-2.98813679971066e-05
-1.33547812683914e-05
9.0766872661663e-06
1.07462660131004e-05
-2.69398581480741e-06
-2.74450924355281e-05
-1.59475049611608e-05
-1.67407285332856e-05
-2.81000072305743e-05
-2.64151571376013e-05
-1.18164377680463e-05
-4.21804725993101e-05
-5.05752555327332e-05
1.51306030266308e-07
-2.47536484329904e-05
-2.81364501216274e-05
-1.26596826871772e-05
1.29028713003842e-05
1.473065725267e-06
-1.12192900986097e-05
4.96962713869778e-06
-4.5190832155253e-06
-2.69508462648916e-05
-1.45445924420545e-05
-4.45392180653558e-06
-1.95578874261311e-05
-3.29137916031814e-05
-4.76892044188444e-05
-2.53572859666715e-05
-6.63320219381474e-06
-1.74786657829371e-05
-3.45644675287189e-05
-3.98622184477257e-05
5.06045097945724e-06
-2.38916718192414e-05
-2.39418681384939e-05
-1.07919135336494e-05
-1.68485175774952e-05
-3.37448324251861e-05
-1.81534194195572e-05
-1.83729127430391e-05
8.96929918940452e-06
2.30567707368668e-05
-2.11213714942322e-05
-1.08106722507207e-05
-1.53729670045724e-05
-1.26520700135108e-05
-1.37047891656841e-05
-2.73994313265177e-05
-3.12602417047741e-05
-1.70039737932394e-05
-1.8331577626396e-05
-4.48602515204665e-06
-2.28715245628404e-05
-2.51881757250415e-05
-9.74462994110689e-06
-2.95501238361952e-05
-1.29996032682669e-05
9.28103507302989e-06
-2.750184192551e-05
-1.42358973935962e-06
7.02542040087509e-06
2.48011942798416e-05
1.83683567738418e-05
-2.53261990519619e-05
-3.57560986291811e-05
-3.74732346729306e-05
-2.46391589761307e-05
-3.54129158760959e-05
-3.32134864953872e-06
-1.02433652287215e-05
-2.57562876556735e-05
-5.45707032450455e-05
-1.90160929649563e-05
-4.42438967835605e-07
-3.02256576077943e-05
-3.7351829468852e-06
1.19212731586211e-06
-1.503001815662e-05
-1.90934363678273e-05
-1.47989736565988e-06
-1.69106778357852e-05
-2.60832801914376e-05
-3.04858603531529e-06
-5.09801979122611e-06
-9.85659151678636e-06
-2.28006104743182e-05
-1.89534546906789e-05
-1.98843303348822e-05
8.93437595238692e-06
-2.83563915029741e-05
-3.92951107047346e-05
-1.47780449432131e-05
-1.71096501013151e-05
-3.4520551754157e-05
-1.97592187942872e-05
1.44630287645511e-05
-6.19998179791647e-07
-1.63162594688019e-05
-2.53560118921638e-05
1.15500806167026e-05
-8.86116468349355e-06
-1.84079761737862e-05
-2.65514733321487e-05
-2.70222782940433e-06
-2.27947880859238e-05
-7.27538109944019e-06
-4.14495010381441e-05
-1.92347011247729e-05
-1.67517247722658e-05
-5.92487788971252e-05
-3.46695464169947e-05
-1.26338801187056e-05
-7.11646134327784e-06
-3.36744242972638e-05
-2.47794354859633e-05
-2.62360899720535e-05
-9.27938222058365e-06
-1.63312132223239e-05
-1.49954938128165e-05
9.23279798632344e-06
3.88716656909885e-06
-1.17202403597037e-05
1.47070588298276e-05
-8.9227947850767e-06
-2.256191974598e-05
-2.8432680837841e-05
-2.17499217712207e-05
6.63031575684603e-06
-3.22185389331106e-05
-2.78309689343556e-05
-2.78149112494588e-05
-7.65024309980832e-06
-1.32454550245455e-05
-1.29671147511235e-05
-3.60978094607996e-05
-2.65380367882109e-05
-3.16263606246832e-05
-7.65899747221931e-06
1.38824639746321e-06
-1.23270656889587e-05
-1.54496034864969e-06
1.34674645552188e-07
8.60771265611528e-06
5.41582160428836e-06
9.60265426044231e-06
1.44444575389041e-05
-1.69542266356454e-05
-3.31602484038623e-06
-1.89131460597283e-05
-2.58113125112356e-05
-5.58499854858968e-06
-5.05663694121012e-05
-4.44441457031224e-05
-2.37712875685308e-05
3.46336386395771e-06
-4.47047140060597e-05
-3.21300233660911e-05
1.85370050448962e-05
-1.276204302471e-05
-3.58888822520278e-05
2.58820195891125e-06
3.73222104188857e-05
1.85514953565882e-05
7.51657932544784e-06
2.08100417272663e-08
-2.64270481501035e-07
5.89459060071084e-06
-3.25931163167478e-05
-2.77853535234634e-05
-2.07008812654424e-05
-1.65380322410969e-05
-4.83300590178469e-05
-3.84321939267734e-05
-4.83873230867368e-05
-2.88345296571157e-05
-4.56813954729931e-05
-4.5848286150213e-05
-2.62854603606638e-05
-4.19394628643665e-05
-9.12275723579775e-06
-1.14791079372569e-05
-1.20263001095118e-06
-2.26739496926534e-06
-4.88619700452161e-06
-2.89519471606061e-06
-2.03972494504593e-05
1.62189906609629e-05
6.63088137279474e-06
-1.35534958250129e-05
-4.49215557350484e-05
-2.3783665510388e-05
-2.93083335590398e-05
-4.19114753278321e-05
-5.7924981340561e-05
-5.93412320045182e-05
-5.73907261371458e-05
-5.38467365814111e-05
-3.51926861372566e-05
-2.77912298485717e-06
3.33207327479464e-06
-6.42996465457877e-06
-1.62954594263873e-06
1.93115615212851e-05
7.29063371922108e-06
4.84644999404125e-06
-6.92966255477105e-06
7.38984350398662e-06
3.66917746642356e-05
2.10008755000799e-05
-1.97136304513219e-05
-1.1647531759163e-05
-4.30111326138097e-05
-1.3140431055351e-05
-4.17834648151801e-05
-3.08947587596522e-05
-7.28773037266746e-05
-2.82129909059386e-05
-3.62144270386833e-05
-3.04693170644953e-05
-3.41841572586207e-05
-2.24746095284859e-05
9.52246792896289e-07
-8.81111075110739e-06
-1.5636997338757e-05
7.55684887519028e-06
2.91070269804283e-05
1.00356971085547e-05
1.5446450380471e-05
2.32285302234531e-06
-4.70272479264817e-06
-9.67262817618797e-06
-8.70077979246051e-06
-2.78840629224554e-05
-1.49618940138372e-05
-2.59557377539051e-05
-2.26338503054379e-05
-2.24899270219523e-05
-2.08500936849969e-05
-6.67294078173399e-05
-5.29681020073794e-05
-2.71695226145796e-05
-1.46999090955073e-05
-2.0997447103314e-05
-2.77886348708037e-06
-3.22374946120494e-06
3.31657076746018e-05
2.76150704756845e-06
-7.52970200988368e-07
2.44679158397309e-05
-4.41097182326339e-06
7.34285658164608e-06
-3.10365493558152e-06
-4.56191811526579e-07
2.03687190775648e-05
-1.02656611631714e-05
-3.63768569336013e-05
-3.72620487212702e-05
-1.85232851590449e-05
-3.36116284005056e-05
-2.49095372622623e-05
-4.1293354164661e-05
-2.70225202587028e-05
-4.22048893467025e-05
-1.54926471740138e-05
-2.05606932743698e-06
-2.73215200759655e-05
-1.4810932472982e-05
1.84931778720599e-05
2.47035269312511e-05
4.96581959796748e-06
-3.54708040443246e-06
3.15308998052715e-05
1.30221119835358e-05
-3.18056666920469e-05
-2.40600268890332e-05
-5.64973744556984e-06
-1.21132568680375e-05
-1.98935556665207e-05
-4.12271882380916e-05
-1.17553912303792e-05
-1.94876472008881e-05
-7.21065798082427e-05
-4.64051755587273e-05
-3.50102241926336e-06
-2.03002843532585e-05
-1.59383450857373e-05
-7.69180335542757e-06
1.96674447062878e-06
2.07791481893556e-05
-3.13957086592021e-05
-2.33230374932091e-05
-7.43396962959311e-06
2.54946158623329e-05
-2.41924364471734e-05
-1.64797009912745e-05
-5.70868005961266e-06
-2.24158433826372e-05
-1.82320997025837e-06
-1.23238394022545e-05
-3.14779584821202e-05
-8.50980271653886e-06
-4.48752517555391e-05
-2.90041919088064e-05
-4.34776299863094e-06
4.62850208642071e-06
6.47688033826626e-07
5.1450065756594e-06
-1.7870594080501e-05
-2.31269870119084e-05
-2.40646198915871e-05
-2.3200778006458e-06
1.18192810948606e-05
-1.75407118219344e-05
-2.54638450282895e-05
1.76349746295839e-05
-2.06805816794907e-05
-2.91376999258085e-05
-1.27970778608806e-05
-1.62478313412357e-06
-2.38241006883232e-05
-3.68886778157688e-05
-2.90804489294477e-05
3.29986564972904e-06
-1.25806626627116e-05
-5.33043328157113e-05
-2.96264175117021e-05
-1.05072032844629e-05
-2.27528685122166e-05
4.97315432000421e-06
1.56114843785875e-05
2.1929059390338e-05
1.56759694382576e-05
-1.70244744194163e-05
-7.77445489466531e-06
-3.45425612400793e-07
-5.32220889220488e-06
-3.87713657383015e-05
-2.30337759062544e-05
-2.87528827485161e-05
-3.13435459867905e-05
-2.61074183957091e-05
7.64734697035151e-06
-2.72332165732406e-05
-1.70366421711015e-05
-2.10504098276956e-05
-1.7916621866213e-05
-3.7167717035841e-05
-2.2846716424421e-05
-2.70413510030127e-05
9.1351105110446e-06
-8.42483186623881e-06
-3.36570719708137e-05
5.96264199720462e-07
1.06760361457499e-05
-1.18392255804216e-05
-3.95017285715828e-05
-2.67680446903604e-05
2.01379934347646e-05
-2.23149422345065e-05
-1.72213397642467e-05
-2.86741627351097e-05
-5.7742133999812e-06
-2.47273465104727e-05
-2.71992166198853e-05
-2.08938554921501e-05
-8.76646595880345e-06
-1.86642709328133e-05
-3.97075656562555e-05
-1.94026336627665e-05
-3.50030503178141e-06
-2.63181548506923e-05
-2.24768648339997e-05
-1.0605500828983e-05
-1.2674380329524e-05
6.54149294968975e-06
-1.58951710195067e-05
-4.13228764592104e-06
3.24471675875616e-06
-9.34440241748433e-06
-2.58540942162571e-05
-1.27331969404563e-05
-7.0609283583969e-06
-3.21462693221599e-05
-3.02855340991582e-05
-3.11950971950153e-06
-9.8245053448742e-06
8.38260798895169e-08
-2.44302053532271e-05
-1.49759873374126e-05
-6.76139443248509e-07
-4.41714787743969e-05
-2.56837398572205e-07
-8.45549317002988e-06
-1.00301999407311e-05
-1.27800098377636e-05
-1.12964133117594e-05
-1.65625489114269e-05
-1.55090833070213e-05
-2.45731673066925e-05
-1.85992315473006e-05
-4.09619289438213e-05
-6.89173115741744e-06
-4.10966860406347e-05
-9.66781203613191e-06
-2.33265438737867e-05
-5.55888518036698e-05
-3.75230576662901e-05
-2.46251743454199e-05
-6.5518526692754e-06
-5.11444149939355e-06
-3.70162169181947e-06
5.89890072846811e-06
-2.5844496561452e-05
-7.07196399482642e-06
-1.33700479643322e-05
-8.55846877658571e-06
-2.13856183149965e-05
-3.48061032037462e-05
-2.0109034418248e-05
-1.75114639577302e-05
-3.57459327095061e-05
-2.66646535699806e-05
-5.35157986246948e-05
-9.008439212561e-06
-2.77285680055012e-05
-2.9242508931842e-05
-2.71393475350177e-05
-4.92993343207226e-06
-2.83779468294624e-05
-2.60809938444755e-05
-1.63955659314374e-05
-1.88783442555849e-05
5.12403320558476e-06
-2.86503838077602e-05
-7.79735883357393e-06
-1.43688441722424e-05
-9.19714835992662e-06
-1.65573899986581e-05
-2.4587503650952e-05
-3.46431942302012e-06
-3.89014167538628e-05
-3.38137101617452e-05
-4.04876205813259e-05
-3.0552419439995e-05
-1.61861472846588e-05
-2.459836302676e-05
-1.72710051716286e-07
-7.07257932771999e-06
-1.38667588561271e-05
-4.92717571970799e-06
-2.15341979593797e-05
1.18651712557824e-05
-2.27847869655738e-05
-1.24392689426548e-05
-1.24305689177896e-05
-2.76267648969867e-05
1.25823737513832e-06
-2.19436674174707e-05
1.73573134658182e-06
-4.77830462939946e-06
-3.03214597401359e-05
-1.20643333525763e-05
-4.3551154637651e-06
-2.75357253941173e-05
-3.98624421878102e-05
-1.78483127401115e-05
-4.19872402038749e-06
-9.718206188404e-06
-5.63836247616924e-05
-4.63280115401656e-05
-1.892649952302e-05
-1.35841643215561e-05
-1.86345343277118e-05
-4.70301394981524e-06
9.88802539001753e-06
-9.11862403165854e-06
-7.76681608676917e-06
-3.21488715248828e-05
7.18679303937316e-06
-4.15718753886021e-06
-1.41245779883535e-05
-3.59153835081352e-05
-1.72257465749162e-05
-1.58491664653144e-06
-1.76649526468765e-05
-2.72852170326955e-05
-4.52135553525518e-06
7.97590798211559e-06
-2.80946718336096e-05
-9.61598262768402e-06
-8.6713381134882e-06
-1.38243802815104e-05
-1.54929024742911e-05
-1.45440159118911e-05
-2.35659085101004e-05
-5.73352539096263e-06
-3.33641474860713e-05
-1.97130079313458e-05
-3.14033099664933e-05
-3.70072975380068e-05
-3.15065549766764e-05
-1.94903766142219e-05
-1.89451628414202e-05
-2.58035279749104e-05
-3.24590772400142e-05
7.25307120681566e-06
-2.97650369237977e-05
-2.30190195813321e-05
-2.63739108500122e-05
-3.36213351898926e-06
7.83085696001672e-07
-1.09497987508039e-05
-4.78746052085285e-05
7.39436781053642e-06
-1.89457657333569e-05
-1.76592018639166e-05
-1.41957939663607e-05
-2.04677053218313e-05
-2.52962614401139e-05
-2.46588002284656e-05
-3.2544793367447e-05
1.22959851190615e-05
-4.18886943585123e-05
-3.9372707245885e-05
-1.94976367634623e-05
-2.31954885168362e-05
-1.23653593958548e-05
-1.81974236013004e-05
-4.2919078753169e-06
-5.29517691774355e-07
-2.05103125871811e-05
-2.41033739810608e-05
3.1372599465743e-06
-2.68379360226447e-05
-4.54114281487444e-05
-4.68803805010608e-05
-2.03730948294064e-05
-1.07258791934836e-05
-7.78763664170576e-06
-8.51545278405982e-06
2.53005013237603e-05
-2.33752297298986e-05
-3.64879902980607e-05
-4.86198172042405e-06
1.21418260742041e-05
-9.29722442362233e-06
-2.06312969984101e-05
-3.36470058585768e-06
-3.23716799996166e-05
-3.64252304310922e-05
-2.48284124909989e-05
-1.08683550401221e-05
1.50252850365888e-06
-1.48729208600218e-05
-4.1173297563637e-05
-3.84421386470982e-06
-1.55385911178647e-05
-5.06158788086706e-05
-2.06369898291106e-05
-4.93585711885919e-05
-1.18264482663296e-05
-1.94849960402129e-05
-3.6629089545261e-05
-1.28792749426099e-05
-7.43464172674418e-06
-3.53880794255949e-05
-1.947048885149e-05
-3.02698638221989e-06
-5.31969187107851e-06
-1.26733371901257e-05
-1.21334935313296e-05
-2.79456116152105e-05
-4.20350475882104e-05
-1.88819647886307e-05
-6.43639282494179e-06
1.84811572023557e-06
-1.77053262936526e-05
-4.98848631659909e-05
-1.91297249035599e-05
-9.10669652363513e-06
-3.05401741553071e-05
-4.18421848000185e-05
-3.08473785631694e-05
-1.47543507583952e-05
-2.49963763715311e-05
-3.55826799930245e-05
3.92146581160861e-06
-1.35435827567608e-05
-5.47548700756245e-05
-3.81670450416757e-05
-1.13812525942877e-05
-1.93753565763368e-05
-2.70312842020761e-05
-7.59409185946644e-06
4.28810125316741e-07
-6.38458678941538e-07
-5.06628472624465e-05
-3.54333542224816e-05
7.33551875885585e-06
-1.09469693627789e-05
-2.84158576610911e-05
-3.28024048994244e-05
-7.85144556598616e-06
1.12349602611643e-05
-3.41965675177449e-05
-2.33184339085757e-05
-1.0245455233834e-05
-8.67545906204047e-06
-3.51143348477417e-05
-4.93799752277446e-05
-1.02265529882426e-05
-2.077036499861e-06
-3.395566895965e-05
-2.4129798504719e-05
-2.77860788861037e-05
1.35354079724305e-06
-2.61956879069209e-05
-1.57936013650326e-05
-2.92488886923753e-05
-4.39491747634572e-06
-1.92823707517771e-05
-1.73224777186352e-05
-6.29669596501867e-06
-5.32031243573564e-06
-2.34858192104615e-05
5.39122975638504e-06
9.95384110677573e-06
-1.4921766510491e-05
-3.97545788195503e-07
-2.60072050756314e-06
5.06795791440907e-06
-1.35004696140386e-05
-1.12311433944656e-05
-2.00293837589843e-05
-7.57789109538201e-06
-3.7712592253591e-05
-1.25827831970299e-05
3.26437668675332e-06
-1.05275361748985e-05
-4.74312432881034e-05
-9.80879707760718e-06
5.37937803587443e-06
-1.02120112128231e-05
-3.51256735260672e-05
-6.48101950109687e-07
8.12493627971525e-06
-2.78195280488018e-05
-3.28609841162507e-06
-9.35406322417047e-06
-2.32279920143934e-06
-1.21437815656963e-05
-4.76472295400794e-05
-7.56998202752364e-06
-2.87421980504006e-05
-5.5118726049668e-06
-1.47658469146162e-05
-2.98128859481461e-05
-1.66633239240414e-05
9.98641574075641e-07
-3.6535343437657e-05
-4.70425798733863e-06
-1.05577119905699e-05
-2.67586159207546e-05
-4.89758312990995e-05
-2.10197515789523e-05
-9.5653043398911e-06
-1.12779602801589e-05
-1.970183320382e-05
-1.47482158626851e-05
-1.24437587279708e-05
-1.808076009987e-05
-1.18911596795843e-05
-2.42480065313152e-05
-1.0459066703989e-05
-2.56960903949595e-05
-5.69536339719571e-06
-3.18423605913842e-05
-3.61029965339132e-05
-1.28448252206708e-05
-2.13800350131851e-05
-1.11688735258155e-05
-2.78980802950591e-05
-3.88252193556316e-05
-1.28368918782587e-05
-7.61833421571228e-06
8.00148990864769e-06
2.52911500755912e-06
-1.38328856655056e-05
-2.32587363051129e-06
-2.70468089138699e-05
-3.31568959372639e-05
-1.3168387969913e-05
-2.13651684561507e-05
-1.72915064372417e-05
-2.49000690562631e-05
-7.86910682623478e-06
-1.32783712225311e-05
-3.11570867384404e-05
-2.66615114814963e-05
-8.31920705624357e-06
-1.59152063383394e-05
-4.92880897772003e-05
-2.81910608026267e-05
-4.00270660209519e-06
2.21131043672344e-06
-1.3008226620339e-05
-3.06450377144313e-05
-1.4127380709424e-05
-2.5072986629714e-05
-1.41694254076389e-05
-3.45301554129524e-05
-1.35002340245457e-05
1.55721434834833e-05
4.56780836446293e-07
-7.92992502048814e-06
2.17052239071617e-05
-1.2590802791965e-05
-2.7973791735806e-05
2.04954426205382e-06
-5.48672553077917e-06
-2.73605096446943e-05
-3.12611916045517e-05
3.31421063081667e-06
-1.56433582041599e-05
-4.30987508462914e-05
-2.52790446895154e-05
-2.40746271819252e-05
-2.78868612974788e-05
-1.66715498697586e-05
-1.92820065575216e-05
1.21718330744961e-05
4.27495408229865e-06
-2.84770459195765e-05
-1.2495797469001e-05
1.62005535570969e-05
-7.25116108631376e-06
-3.34799503119441e-05
-2.17147842120948e-05
7.65080467143151e-06
7.61363910980749e-06
-2.22628441680247e-05
-2.87771935107201e-05
-7.12987859411196e-06
-1.96120012700801e-05
-2.97438696979819e-05
-4.26317107870525e-05
-3.72328093428073e-05
-4.10922222865003e-05
-3.42017611161181e-05
-3.20829147317784e-05
-1.06300899614523e-05
-2.43394907566032e-05
-3.19925027475939e-05
-4.89096985243296e-05
-3.91099468988556e-06
-2.48551768612128e-05
-9.50673911943844e-06
2.22471352395573e-06
-1.82496150340582e-06
-6.67549301843132e-07
-1.81215343683e-05
-2.07341239314261e-05
-1.64043527361639e-05
-3.88471429908244e-06
-3.1056916718613e-05
-1.16040165442607e-05
-2.58829841563507e-05
-1.6645423073711e-05
-2.25637196576736e-05
-1.66616117090979e-05
-4.64135291965698e-06
-4.03590904297207e-05
-2.90289160005056e-05
-2.48332872347814e-06
-2.50448158300553e-05
-8.84175439957851e-06
-2.28335769954818e-06
4.48404291914106e-05
8.08080507997689e-06
-3.44287781015818e-05
-4.10645166658681e-06
-7.09393919592785e-06
-1.04103100481454e-05
-2.96948577873076e-05
8.44988597513678e-06
1.2716054542467e-05
-1.47419118759421e-05
-5.05519133871537e-05
-3.30628187978447e-05
-2.42297539020086e-05
-2.05149802942482e-05
-3.06259135980881e-05
-2.58553915399411e-05
-2.34740292742047e-05
-1.5268645304972e-05
-3.64597227415436e-05
1.03736393380612e-05
1.29658751159104e-05
-3.02076709138773e-05
-2.16908270413604e-05
4.25805076111042e-06
2.48477197412644e-06
-1.31277677820035e-05
-9.47174568335341e-06
-1.60813223631903e-05
-1.89295324848863e-05
-4.93580078524812e-05
-2.87557319283356e-05
-3.66409325894601e-05
-1.79561097219223e-05
-5.74697585211024e-05
-3.12608813753016e-05
-2.27787774874772e-05
-3.62433030545962e-05
-3.61619470690122e-05
-1.75029049039507e-05
-6.4338847534718e-06
-4.75842524053983e-06
-1.53776027705575e-05
-1.10048289123616e-05
1.10910071179483e-05
-1.40641774914062e-05
-1.08563591458041e-05
1.4644167522511e-05
-5.70269879381415e-06
-1.85888298203681e-05
6.84264609036626e-07
-6.2849594983426e-06
-1.21829872792826e-05
-2.67407770032533e-05
-3.60962065795672e-05
-2.49538163201152e-06
1.89683919774414e-06
-3.74936420567306e-05
-4.07181693251584e-05
-4.01744666873551e-05
-2.04013569224024e-06
-1.5919146267031e-06
-2.36715655140526e-05
-1.51685962722038e-05
1.21608681114817e-05
-1.37604926926047e-05
-3.00173392106632e-05
-5.69895213642586e-06
-1.72365472206239e-06
-4.16833563467874e-06
-1.27879598238258e-05
-8.32001268823551e-06
-2.7663782734825e-05
-1.65921095170416e-05
9.32419268886007e-06
-2.3684846270614e-06
-4.1605567105948e-06
-3.49297018700392e-05
-4.50538158160238e-05
-8.31518253814253e-06
-1.74849673814924e-05
-3.07728661669279e-05
-7.18435415182614e-07
4.5069026275124e-06
-1.21178089833366e-05
-9.13426895335808e-06
3.97137866293166e-06
-6.45661768333434e-06
-1.9519192933859e-05
-1.72149071767959e-05
-1.09030716250092e-05
4.22909871245425e-06
-9.0881475374783e-06
-2.86262675873679e-05
-3.28993813759927e-06
-1.50526977264674e-05
-1.91844823984987e-05
-2.63661781346177e-05
-1.21005712093623e-05
-2.22890203135449e-05
-2.77149127830341e-05
-8.56510484577615e-06
-5.8041928252177e-06
2.68191183740056e-05
-3.68485596512865e-06
-1.56898427361185e-05
4.41167054867622e-06
-2.19928617079979e-05
-2.566553175526e-05
-1.00017737232921e-05
1.29236481601232e-05
3.78888655032871e-06
-3.04048755563191e-05
1.11775213811412e-06
2.05001251458525e-05
-3.42866511949337e-05
-4.5182384997714e-05
-7.74253600228864e-06
8.37646577830149e-06
-1.48798478255611e-05
-4.88580062325521e-05
-7.90587136201314e-06
8.56963106012146e-06
-1.91435907392712e-05
-2.55698797972209e-05
-2.70392000866171e-05
-1.30001083957353e-05
-4.29570502831784e-05
-3.45310720374521e-05
-1.46371218843846e-05
2.86424683319335e-06
1.03690445982344e-05
-2.53551102819688e-05
-2.42011345310483e-05
1.35945236420992e-05
-1.93782565602516e-05
-4.21651310212648e-05
-1.00629248223649e-05
2.91119073678198e-06
-2.81612382468629e-05
-2.82567180087805e-05
-1.21569124534526e-05
-1.25527512795569e-05
-3.99025614691524e-05
-4.09072000860563e-05
-2.0999232772456e-05
-1.48709388311555e-05
-1.93835880909033e-05
-1.36808599379508e-05
-1.19023751974802e-06
-2.12644932057529e-05
-1.53041643279902e-05
-1.8958667600794e-05
-1.07543032867413e-05
-1.00413055090564e-05
-3.00876695970485e-05
-2.30650638120205e-05
-3.09442710497761e-06
-2.6607931892272e-06
-4.57636774591247e-05
4.85026918109799e-06
1.22396716814103e-05
6.65713132176581e-06
-3.15593431936909e-05
-1.32903798203368e-05
-1.10778898706792e-06
-2.15368436825686e-05
-1.06263992206431e-05
1.0047478162734e-06
1.37358838504073e-05
-3.82286819381314e-05
-3.35177504637984e-05
-1.85141219495445e-05
-3.70593940007181e-07
-4.84765957657817e-05
-1.12719020289282e-05
-1.93354906723675e-05
-2.51871044303991e-05
-4.42672980330636e-05
-6.54504777755028e-06
-1.77757204249332e-05
-6.6241846776932e-07
5.10477382474073e-06
2.06090059473089e-05
9.23529871045604e-06
1.11199629131072e-05
-5.83955705697321e-06
-2.48220913263843e-05
-1.38278389487916e-05
-9.28773868798627e-06
-1.09591824496873e-05
-2.60782754980124e-05
-2.50354872935197e-05
-1.61855723144359e-05
-3.40081597123332e-05
7.97115047156266e-06
-8.85988712568915e-06
-6.38441042208815e-06
-2.65238267087778e-05
-8.34855460244684e-06
-1.81262888896445e-05
-4.64277242363542e-05
-2.13306377235297e-05
-2.16206178754929e-05
-1.8245537887086e-05
-3.38533140984474e-05
-2.34041957443621e-05
-2.23546370585895e-06
-2.61852422254288e-05
-2.90804361569612e-05
-9.2328061398946e-06
-5.66100461948302e-06
-2.75578805788665e-05
-3.08707582328884e-05
-2.16863118978124e-05
-1.63807709109017e-05
-3.66907810807701e-05
-3.93309310429984e-05
-9.23561625364094e-06
-8.47048953746272e-06
-3.40327471691971e-05
-3.41076413374999e-05
-7.4550916201179e-06
-1.70418986375091e-05
-1.07812516068367e-05
-2.67216061499849e-05
-2.50074559532694e-05
5.78443190972501e-06
-1.75162342899539e-05
-7.73401192366073e-07
-7.89015911565911e-06
-3.49758595697526e-05
-2.80098488145445e-05
-2.40662376583523e-05
-2.28111230973258e-05
-1.50315986169454e-05
-4.02344370676738e-05
-2.14026668840944e-05
-1.23465800840599e-05
-8.24973412949706e-06
-3.28107438429916e-05
-8.07553136672666e-06
-2.26187517556998e-05
-8.11796293609967e-06
-3.67797094128668e-05
-2.29076270269053e-05
3.33368692338013e-06
-3.36665119752039e-06
4.46326698767957e-06
1.67587087742432e-05
-1.59398582916969e-05
-4.26914990906392e-05
-1.23173545732511e-05
2.11981260574152e-06
3.6231401726891e-06
-5.70923488806361e-07
-3.64014462074418e-06
-6.08284591542089e-06
-3.25363248313886e-06
-1.98098375258152e-05
-2.9838805928019e-05
4.72444334255246e-06
-3.03959859587428e-05
-3.24906900021501e-05
-2.07972906370664e-05
-6.26371254974218e-06
-2.62657855041332e-05
-4.04736215374063e-05
6.5091384215983e-06
-3.34771169434904e-05
-4.86790441139945e-06
-1.45299944191418e-05
-6.26536603369758e-06
-5.48070583880367e-06
3.42541526131464e-06
-1.18708521986654e-07
9.19095521123941e-06
-2.75990737632049e-06
8.14960781991772e-06
-1.23591910734314e-05
-1.69002221407654e-05
-2.75438219074932e-05
-3.16833197724205e-05
-3.3115419941604e-05
-1.29411354557011e-05
-4.034839469518e-05
-3.1000119202314e-05
-5.18590138687753e-05
-2.48733663600005e-05
-2.15147003384456e-05
-2.95230754161072e-05
-3.12467591045197e-06
-2.65573711563916e-05
-2.24177768518693e-05
-1.96007579868358e-05
-7.10757246398913e-06
7.62103825931496e-06
-5.56903143893778e-06
-1.26472086767911e-05
-2.36714388629799e-05
-2.79106466053227e-05
-3.56502285133121e-05
-3.44047373886791e-06
-2.65401016622279e-05
-1.16139937264377e-05
-2.66175218849769e-05
-2.6433135087918e-05
-9.06857099716148e-06
-3.68606460000202e-05
6.18870982555943e-07
-1.60777237148671e-05
-3.2203106223535e-05
-6.073625738797e-07
-1.1877202219175e-05
-1.09913947391079e-05
-1.80149867316986e-05
-9.29511455943018e-06
-4.41325030604916e-06
-2.54484656090471e-05
-1.31415396189761e-05
3.54896866831121e-06
3.30384053314293e-06
-5.44720653215586e-06
-1.41498932078741e-05
-2.24471049416686e-06
1.17363071606966e-05
-1.27737699196548e-05
-3.20698155039907e-05
-9.65558446048622e-06
-2.26085849870149e-05
-1.5857335926773e-05
-3.13594369557262e-05
-3.45737835088504e-05
2.10365005547186e-06
-2.62768473494972e-06
-2.20590848533672e-05
-1.00191750652287e-05
1.08733565729545e-05
-1.43034376842251e-06
-2.03312187627525e-05
-2.0526707457428e-05
9.52166640969087e-06
2.42146848413453e-06
-1.09520004852582e-05
-1.94697911081889e-05
1.14208651807925e-05
-7.3989754402292e-06
-2.2920635612005e-05
1.59470790376385e-06
-2.56431010245819e-05
-4.35316609761874e-05
3.22048899142659e-06
-8.63522282538601e-06
-3.87027888474363e-05
-5.20378731026263e-05
-2.35793325063377e-07
-9.42921481974075e-06
-1.77886797963245e-05
-1.45569960059236e-05
1.07751258526302e-05
-1.14731501009027e-05
-2.31285242118268e-05
1.56884917064729e-05
1.65394367922827e-05
1.61678696424131e-05
-2.61856895865701e-06
-1.75857677690634e-06
-2.12266968601213e-06
1.53457742765034e-05
-1.84640175002658e-05
-1.25102855734444e-05
-3.96043689899267e-05
-4.38841052521924e-05
-6.49021658949665e-05
-5.02696673969059e-05
-4.18301360296333e-05
-7.35098947127815e-05
-7.06809677142149e-05
-3.12629106205906e-05
-2.8716287261422e-05
-1.01581810003353e-05
-2.02368471354368e-05
-1.3365521447506e-05
-1.05168328341019e-05
-5.70752904565717e-06
1.30677095132693e-05
-2.30233918658463e-05
1.25811679812337e-05
1.63740306149906e-05
8.64354284267971e-06
-7.27730990991772e-06
-1.25858706631251e-05
-2.76083879418015e-06
-1.70780111038271e-05
-3.26722294576138e-05
-3.96766296082523e-05
-4.69470683858325e-05
-1.42625177403391e-05
-4.36110193922899e-05
-5.1819007395089e-05
-1.35925021817121e-05
4.16709303242727e-06
-2.67312119994723e-05
-1.58976692815862e-05
-1.7764761897155e-05
5.43895666991074e-06
-1.38485508187569e-05
-1.92157969344408e-05
8.23428398375949e-06
2.03043464557011e-05
-5.65857955796813e-06
-1.04822383242636e-05
2.07844239769258e-05
1.23418745242311e-05
-1.66209494603736e-05
-8.03929526996947e-06
-4.82284923578222e-05
-3.12314023548742e-05
-2.6973846845844e-05
-4.28175775537083e-05
-4.81352927292181e-05
-1.70555187124357e-05
-1.46099935242168e-05
-1.7562159902446e-06
-3.75016239867348e-06
-1.51472006471322e-05
-1.14357908047544e-05
-1.09795705576045e-05
5.89732418543368e-06
7.28374374584151e-06
-9.76714023229858e-06
-1.16946744332891e-05
-6.76297522823284e-06
-1.37050587651344e-05
-1.55116878888714e-05
-3.12106604939819e-05
-1.12090548129511e-05
-1.02893746139605e-05
-2.66263251629813e-05
-2.97281677867592e-05
-3.71659245487684e-05
-2.05450230314774e-05
-1.97490156323041e-05
-3.17960469994804e-05
-8.87346820217449e-06
-2.41162664290626e-05
-3.6691002522668e-05
-8.89554264110258e-06
-7.91327661425623e-06
-3.14847473879492e-05
-2.16100540588546e-05
7.79185385574725e-06
-1.15584591239581e-05
-2.76396698135105e-05
1.23292984684622e-06
-4.38629838098992e-06
-1.65443730809584e-05
-3.91023661517201e-05
-1.7152086459316e-07
-1.73572634627301e-05
-2.2391672877758e-05
-4.41709639165679e-05
-5.36636258661731e-06
-3.13654765791687e-05
-1.32457326732609e-05
-1.83180843297161e-05
-2.82178314383079e-05
-2.68980541800434e-05
-2.5099870427968e-05
-2.55174302054116e-05
-1.09870198635616e-05
-9.66522951869405e-06
1.91088691262212e-06
-2.38353983471991e-05
-3.03923198124237e-07
-1.41367483027953e-06
-1.55715889840373e-05
-4.31201423383742e-05
-8.5930629910492e-06
-1.08303315386085e-05
-2.25228343183058e-05
-3.23818837032341e-05
-6.58494187779322e-06
-6.02818631945136e-06
-3.38367684900425e-05
-2.16961722853557e-05
-8.31126695849276e-06
-5.55061024137342e-06
-7.71385132720684e-06
-2.04392791616372e-05
3.28389797486918e-06
1.879351313279e-05
-3.18718597970783e-05
1.68801743990476e-06
-7.87440021127295e-07
-1.75428701411492e-06
-2.2533730157489e-05
-2.20145507177206e-05
-1.53861972756637e-06
8.44565728910142e-06
7.24925627989796e-06
-2.29415020436095e-05
-2.88791025297026e-05
-2.15157008859153e-05
-2.36129894210674e-05
-1.42691365083872e-05
-1.17190369899992e-05
-3.09156225694899e-05
-4.09115267299755e-05
-4.44434717943949e-05
-1.08111043736418e-05
-5.000131338584e-05
-3.11380820436568e-05
1.03842537564114e-05
-6.7984729878997e-06
-3.49469959860453e-05
-3.56359607616409e-05
-6.50871147571026e-06
-1.92188060517575e-05
-1.19202786690227e-05
-2.54996112461896e-05
1.00365900226549e-05
-6.08677595615e-06
-2.20334346548444e-05
-2.77086876052549e-05
-2.56603240659521e-05
-2.64995825176583e-05
-2.74643863996759e-05
-3.08004554817648e-05
-1.86425994077299e-05
-4.36864057931153e-05
-3.04188221018096e-05
-1.74044673132948e-05
-1.28630312860514e-05
-2.84423521705815e-05
-3.34751499315188e-05
-2.68622439040903e-05
