# Supplementary material for: Research on computational propagation and identification of mine microseismic signals based on deep learning
Source: PLoS One. 2025 Oct 22;20(10):e0334641. doi: 10.1371/journal.pone.0334641 (PMC12543183; doi:10.1371/journal.pone.0334641)
Supplement: S10 Data — (ZIP) [file pone.0334641.s010.zip › 000101100001487.xlsx_0.txt_24.txt.txt]

-1.78799761625138e-05
-1.78410159575419e-05
-1.72942541108413e-05
2.27418528737153e-05
7.75912706419392e-06
1.86414379136065e-06
1.47004721709804e-05
2.54277382842639e-05
1.07479170630239e-06
-1.45502113287227e-05
-1.91094789615797e-05
-8.5101312193664e-06
-1.57859733832677e-05
-5.79198139406035e-05
-5.56240281842872e-05
-3.69448179051419e-05
-4.63319474032981e-05
-1.98381557685525e-05
-6.10143805642059e-05
-2.62058181392393e-05
-1.36681801696276e-05
-3.21005870749241e-05
-3.02989477083607e-05
-3.00546643020129e-06
8.85777178889935e-06
-2.34781773530982e-05
-7.82259195441116e-06
4.44730211380875e-06
1.17049725548988e-05
2.1086701586792e-05
-1.34287303858116e-05
-2.25456121169391e-06
-2.20170372089067e-05
-4.62317533452519e-05
-3.77721168128357e-05
-1.86615156204342e-05
-5.19040144290894e-05
-3.58995662664329e-05
-3.07952603076055e-05
-2.44953905641919e-05
-4.086108048284e-05
-2.04469123478643e-05
-3.17255212574182e-06
-1.94291494319951e-05
-2.38359146156862e-05
-1.88211671648312e-06
2.56449649498027e-05
2.91020554476054e-05
-8.78403108138124e-06
4.11370897537005e-06
-4.1193542246449e-06
-1.18268951532062e-06
-4.05340036558532e-05
-1.19396545956404e-05
-3.06702201073497e-05
-2.99510168674828e-05
-4.68852965848513e-05
-2.25838201206151e-05
-9.02506348110941e-06
-2.78084103775178e-05
-3.81053759690556e-05
-1.74826290045678e-05
-5.73968295056586e-07
-2.85732034080753e-05
-3.28831913018963e-05
-6.96202686656619e-06
1.94960175889925e-05
1.99885849869308e-05
-2.89600722609356e-05
-2.11611195865207e-06
2.31207867059946e-05
6.87964771258187e-07
6.07445192385045e-06
9.6215981892783e-06
7.00094348566912e-06
-2.44354978116909e-06
-1.86861761575712e-05
-2.87620837876105e-05
-1.43391416240643e-05
-5.88235067188442e-05
-2.57206177520965e-05
-4.51164832652583e-05
-3.5136372015328e-05
-1.62459404830391e-05
-1.76695567980149e-05
-1.84220792018454e-05
-7.65220852536865e-06
9.04327151925399e-06
5.42975065932076e-06
1.12468598205974e-05
7.0098226516567e-07
5.73461738802168e-06
-1.18996326800099e-06
-7.8320843729483e-06
-2.63885878729264e-05
-1.78701109539861e-05
-1.88214783862792e-05
-2.61327559575211e-05
-1.97436028517049e-05
-4.46353422294193e-05
2.68629182182227e-06
-2.28350094335608e-05
-4.56223500910755e-05
-5.03074429425819e-05
-3.77622919166858e-05
-1.0745112410198e-05
-1.62356838872942e-05
-3.34239208949824e-05
-2.44163370001962e-05
-4.95026098303679e-06
-2.68978688660697e-05
-1.31758240512052e-05
1.73412876535627e-05
2.04685642561728e-05
-8.93543964023925e-06
-2.52388196239271e-05
3.02246723895492e-05
1.02429982105618e-05
-2.9084693904873e-05
-3.75590398054011e-05
-1.39030886254209e-05
-4.55837488386649e-05
-4.47355772326441e-05
-4.10597644480187e-05
-3.60399243360079e-05
1.30014687674811e-05
-2.15448701232153e-05
-4.7335417030244e-05
-5.63891258242833e-06
-7.81323951812106e-06
-1.13032042146451e-05
-1.65894261356956e-05
-5.44426379415197e-07
-7.15831987543647e-06
-3.50023313129391e-05
-2.30826918004589e-05
-1.10593594570484e-05
-8.841837881746e-06
-5.78872508846659e-05
-2.64705336171788e-05
-1.52725615570402e-05
-2.90368505247113e-05
-4.72566308302069e-05
-2.41564895220996e-06
3.10383945278252e-05
-2.76752270331774e-05
-2.07046647399285e-06
-1.54738127081925e-06
-1.12430137832454e-05
-3.72183723423384e-07
-1.8848685973163e-05
-9.48579726582593e-06
2.19080571347054e-05
6.96945930470365e-06
-4.01194645895057e-06
1.15005773186587e-05
-1.56653848298806e-05
-2.47991301648665e-05
7.28608414949263e-06
-9.35942118818189e-06
-9.57025918737548e-06
-3.66136481503061e-05
-3.05556227018408e-05
9.4385433357944e-06
-2.39461023641871e-05
-4.82933519079453e-05
-2.97818929756315e-05
1.27260913456873e-05
-2.49743234952054e-06
-4.06949978854069e-05
1.49572666931526e-05
3.37874763114995e-05
-6.56543006108063e-06
-3.32112218612265e-05
1.3397011704482e-05
1.75243002904321e-05
-2.90685586167801e-05
-5.97745114083665e-05
4.23763750155672e-06
3.9492338165895e-06
-3.39405418874435e-05
-3.95560212343355e-05
-1.48579346530127e-06
5.97338064863076e-06
-5.44147997245783e-05
-4.8549852335549e-05
6.95196591642806e-06
1.65244442164093e-05
-3.48056924382334e-05
-3.6192366819274e-05
-9.57321490603221e-06
1.15307061178999e-05
-3.51893698600203e-05
-1.6382113224842e-05
-1.24546468286621e-05
-1.6633888464735e-05
-3.57695872718543e-05
-2.52729754209294e-05
-8.07557833102992e-06
-3.04427988593878e-05
-2.90205372091069e-05
-3.39955939859059e-05
-3.31123238626869e-05
-9.30890055564076e-06
-4.51964796984431e-05
-4.44355527904469e-06
-2.45247355637082e-06
-3.40920237072483e-05
-2.28832478940438e-05
-1.58475701853948e-05
-1.72209883023357e-05
-2.05458940673421e-05
3.71741923092556e-06
1.11559376073027e-05
-1.85940876926076e-05
-3.46838075369102e-05
-3.71013960982501e-06
-7.84910122314082e-06
-1.38101353899746e-05
-5.881192238083e-05
-3.74942665347228e-05
3.46372267750064e-06
-4.34021167656965e-05
-5.91260252769759e-05
-1.65172509896185e-05
-4.85230645641714e-06
-4.15495065242907e-05
-1.71904175281576e-05
-5.93863533935732e-06
7.68433237536619e-07
6.50680902419895e-06
1.66690502307067e-06
-1.82643100546347e-05
2.0047145367679e-05
9.8193566702887e-06
1.46339279516184e-05
1.06785424034206e-06
2.59031122584439e-05
5.27774204675487e-06
-1.83939841785777e-06
-3.94274926127748e-05
-1.99829564685431e-05
-1.5061783182477e-05
-3.94759603545367e-05
-4.11656083853652e-05
-4.73667096991007e-05
-3.06188734203162e-05
-4.92591844865017e-06
8.62709519247348e-06
-1.39466776045028e-05
-6.0516666598496e-06
2.4821509150526e-06
-2.61689807398061e-06
-4.8870774222846e-06
7.07476989022295e-06
-3.21545830657022e-06
1.04654246853714e-05
-1.06815833571088e-05
-5.11767284446897e-05
-2.48596820432587e-05
-7.0640484497583e-07
-4.26553287274659e-05
-5.77915766796157e-05
-3.96444440326519e-05
-3.08627790958882e-05
-5.0317622609531e-05
-6.39877280590915e-05
-1.46805652949878e-05
-3.01919144903572e-05
-5.65837641043802e-05
-3.02342931966281e-05
2.71349367732695e-06
1.40420782709522e-05
-7.89547032612483e-06
-8.21681051897952e-06
2.21732646488051e-05
2.97744529563178e-05
7.69704305358119e-06
-2.43522410110601e-05
-1.41944564956905e-05
5.97831973150197e-07
-2.41248531185637e-05
-3.68744462501206e-05
-4.71189989764404e-05
-3.07469312126712e-05
-3.6456123463801e-05
-5.8742799766748e-05
-3.76774499845386e-05
-3.37500363927063e-05
-3.72594060289821e-05
-3.18100520732057e-05
-5.10380505390068e-05
-7.05301313661902e-06
6.87912015702368e-06
-5.04661588781165e-06
2.60109822185783e-05
1.29731150363384e-05
2.37332325272753e-06
5.34403058885218e-06
-1.53072354773819e-05
-6.74504038667301e-06
-8.42710800571164e-06
-2.49166385689068e-05
-4.74440033346949e-05
-2.75142072568073e-05
-5.2387037202277e-06
-5.81216909818499e-05
-5.55598971975446e-05
-5.94936915775919e-05
-3.5356053632702e-05
-2.2588161980095e-05
-1.7346018546177e-05
-6.64043475873552e-06
-3.72959643518022e-06
2.21335970537687e-06
-1.6366321436731e-05
4.41586538853331e-05
8.7838575882808e-07
1.27553070862797e-05
2.17672346961397e-06
3.82764593362078e-05
-8.89678244445861e-08
7.75088228844665e-06
1.28062696966072e-06
-2.15204614704522e-05
-3.74623190059752e-05
-1.04313966180966e-05
-3.97594480329119e-05
-2.18895375990415e-05
-7.33778146693001e-05
-6.97918293724951e-05
-4.29656010910159e-05
-3.86888611686454e-05
-2.82636550024155e-05
-2.09273217737085e-05
-3.94673524839467e-05
-5.88598294551751e-06
9.61002421225736e-06
5.86956572697285e-06
1.70635175215638e-05
2.7346742622717e-05
3.09084964717639e-05
-1.30709782993838e-05
-1.23942632397056e-05
-6.9638186178376e-06
-1.66627945884769e-05
-4.2871749214243e-05
-2.23293962978073e-05
-5.31318917083523e-06
-5.45514065068889e-05
-7.28011344158782e-05
-4.63282827800958e-05
-1.53850757867851e-05
-5.25623419266291e-05
-2.51615790039951e-05
-1.42343263807721e-05
-6.63104646725423e-06
-6.926570023012e-06
-1.99575422683621e-05
4.28120456382823e-05
3.32136761157723e-05
9.06770127376138e-06
-1.13154294425683e-05
1.27856287380615e-05
1.24024759824268e-05
-1.87365368772779e-05
-2.02072904495935e-05
-1.16726689341854e-05
-2.86145235802932e-05
-4.08095961491277e-05
-3.68229521576546e-05
-1.00150337025881e-05
-3.88631610920905e-05
-5.50389484431768e-05
9.29326116547676e-06
1.91969498711489e-05
-1.45663005986002e-05
-2.15325467651055e-05
2.11208109157889e-05
2.26988610662248e-06
-4.18950350945494e-06
2.14154282983679e-05
2.68246474411324e-06
8.04811053504968e-06
-1.74671564941981e-05
-8.44231289738178e-06
-6.16237611919489e-06
-2.74239279818109e-05
-2.50626740909276e-05
-2.01570998760371e-05
-1.72154059621021e-05
-3.10854064932502e-05
-2.17436596399712e-05
-2.00145958239548e-05
-3.89027615893153e-05
-2.60649877207748e-05
-3.2915769099107e-05
-1.62348368320555e-05
-1.3905483479559e-05
9.86543784037538e-06
2.47460946960857e-05
8.31171004038067e-06
3.66043803594399e-05
6.77938289048769e-06
5.95750323920073e-06
2.448173575112e-05
1.95259558160734e-05
-2.47624573476815e-05
-3.56633863224607e-05
-2.46198137533834e-05
-2.21508191681019e-05
-3.6136221966008e-05
-6.14215732990807e-05
-3.9770031551483e-05
-6.44291400544775e-05
-5.62796818423663e-05
-3.28808814538748e-05
-3.36731545823922e-05
-1.07142029500176e-05
-2.62434252240569e-05
-9.38602197204071e-06
-5.12180305193237e-06
1.54908593439002e-05
-9.79235804749072e-06
-1.73331173453892e-05
-1.14823130502734e-05
-7.98094922359141e-06
-1.76024935517082e-05
-1.70741655207699e-05
-2.97554397348615e-06
-5.26239806567395e-06
-3.48705944739161e-05
-3.04976769083496e-05
1.01888767223521e-06
-5.09083279590229e-05
-6.36885347099092e-05
-3.62321713149887e-05
-2.56660522257151e-05
-3.65048078623157e-05
-5.10848861912548e-05
-4.43416185268196e-06
-5.53302401069226e-06
-5.26006002122435e-06
-1.39779817801615e-05
1.78961304545375e-05
1.36967814094921e-05
-1.6206523097649e-05
-9.21556245955809e-06
-8.69143012063236e-06
-1.54967809123975e-05
1.24389291094967e-06
-2.36994249340209e-05
-3.08095706500636e-05
-1.96145431845088e-05
-2.97813334762633e-05
-1.27731139572295e-05
-3.51873148336018e-05
-2.21728047403109e-05
-3.93130099497989e-05
-2.36917353051626e-05
4.49210016614605e-06
-8.22531075029613e-06
1.50088154371857e-05
1.52734500479071e-05
-4.76520973616854e-06
-1.03086873735397e-05
-3.01114209536048e-06
-1.79396170701886e-05
-4.24267231249321e-06
-5.04098119398819e-06
-1.2099451165043e-05
2.05426979457866e-05
-1.41548264587318e-05
-3.9163790613883e-05
-9.41589150856697e-06
-7.51605957208061e-06
-5.38826318187417e-05
-1.93835958020124e-05
-5.97463295277589e-07
-1.51786642895584e-05
-3.33722639215282e-06
-1.78660470351046e-05
-7.51948642837496e-06
-1.14971230597597e-05
1.27038505978581e-05
1.30998448684633e-06
-5.09110946915929e-06
-6.84834467757085e-06
-1.92089546021462e-05
-1.45280608450734e-05
-3.06627807078002e-05
-1.93994922879264e-05
-3.12344620417876e-05
-4.97659555923139e-05
-2.64637870193499e-05
-1.79858022386528e-05
-5.28830042609646e-05
-1.23144358592367e-05
-2.64135490454667e-05
-3.29208550745334e-05
-2.66963066389724e-05
-1.55863114358497e-05
-1.63960862433398e-05
-2.66809347204771e-05
-5.26667675833116e-06
-7.3163356773933e-06
-4.53203934291986e-06
-3.1621118809479e-05
-3.19615387466825e-07
2.0559259159342e-06
-8.06686821920726e-06
-3.01144416613861e-05
-6.4129478001988e-06
-1.81918462310401e-05
-3.2451570614791e-05
-6.15553371526017e-05
-4.23794771574454e-05
-3.94136126552527e-05
-3.62887593153725e-05
-3.83751686813293e-05
-7.61271687365538e-06
-2.0731982763109e-05
-3.98866480643834e-05
-1.40108797858694e-05
3.61401559817914e-06
-5.94943783028518e-06
-2.49378968395925e-05
-9.32125223522184e-06
1.11033468670826e-05
2.40950674362476e-05
-3.76483977324579e-05
1.02338187711701e-05
-1.76889198362488e-05
-1.2361932936805e-05
-2.5140267498408e-05
-6.89250394921776e-05
-3.76812539462073e-05
-4.14835183810789e-05
-6.71964251872739e-05
-3.47968407822955e-05
-4.74723414864795e-05
-9.46607410705546e-06
-5.89414179584739e-05
-1.97481694494499e-05
1.05952387760927e-05
-1.20853959264545e-06
-4.19080928340751e-06
3.97479126725549e-06
-1.0144704684644e-06
-1.3941451793129e-06
-6.26054387947797e-06
6.95294609384699e-06
-2.16274715577331e-06
-3.22493913063165e-05
-6.61684277634284e-06
-4.40548423331126e-05
-4.59537171646308e-05
-4.93709077788683e-05
-1.86848804264214e-05
-1.11618324571735e-05
-2.8268526681666e-05
-6.36560480777526e-05
-1.07996583433903e-06
-7.82173222904072e-06
2.08939998832888e-05
-7.76497599587248e-06
-1.87205099553935e-06
4.5854061203089e-05
3.58548713188929e-08
-2.25261980678206e-05
-1.51739324213258e-05
1.4907267609492e-06
-8.91693555010277e-06
-2.22413262280929e-05
-3.00863071144402e-05
-3.47380682537354e-05
-3.6039046348137e-05
-4.52047282539187e-05
-5.20791074353516e-05
-3.62306330943002e-05
-5.3251781418905e-05
-5.73269785294374e-05
-4.67175827651199e-05
-1.95771782973354e-05
-1.00100257977651e-05
-1.85239627281261e-05
-1.53429638286929e-05
-2.06374916763269e-07
-5.28091513944984e-06
-6.40839114700993e-06
1.90177814559245e-05
-1.16334694336727e-05
-7.25529240498238e-06
-2.98076856311657e-05
-4.13813040112305e-06
-2.78112711693657e-05
-1.75118106326352e-05
-4.60015996613609e-05
-3.4596473600253e-05
-5.95124003103025e-05
-3.01577562357416e-05
-2.54937285928056e-06
-1.73910644783214e-05
-2.62025613522451e-05
-2.83390411466551e-05
-1.61390779055935e-05
1.89238210754796e-05
-1.24497822304258e-05
5.60630566590832e-06
4.01305747576941e-06
8.95607035836889e-06
-2.60726954779138e-06
-1.54810953515176e-05
9.26311418881986e-06
2.49779903232747e-05
-4.98242957501614e-05
-4.30893182631036e-05
4.81656926080932e-06
-6.3939497009794e-07
-2.80353701293368e-05
-3.37534178521645e-05
-2.68033552961775e-05
1.85723853209334e-06
-2.68149210677763e-05
-8.92519887562924e-07
3.13025275428311e-05
-9.35257777153644e-06
-3.114719277751e-05
6.13092305121619e-06
3.97815981390733e-05
3.94467139544164e-05
-3.16005982314786e-05
-1.33818250595051e-05
-1.03303552887647e-05
-1.35813617724224e-05
-1.82632581238188e-05
-3.80768579906063e-06
-3.3484460401125e-05
-2.70021673242236e-05
-2.29700574430781e-05
-1.16756119766715e-05
-4.12594170598005e-05
-5.08280574906377e-05
-3.26232322227205e-05
-5.33350639365325e-06
-3.20885499447679e-05
-2.91984636194924e-05
-1.67207246865014e-05
1.95472551183477e-06
4.38083995548743e-05
-7.39603607834586e-06
-5.06822338604656e-08
7.81140538330476e-06
-5.94031245471295e-06
-4.10965169782883e-06
-1.11042725280634e-05
-2.1192158487037e-05
-8.49026366637553e-06
-6.10424317733423e-05
5.65171950559355e-07
-8.25077175657369e-06
-4.9781639720746e-05
-3.17890715424235e-05
-6.0394750412715e-06
-2.98306709728309e-05
-5.45413991615281e-05
-7.9876995943729e-06
3.1901321853897e-05
-1.02860721184003e-05
-3.83582597061842e-05
-7.88178976983579e-06
-1.22618177646257e-05
3.44202897903394e-07
-1.76806520043884e-05
4.69808485921696e-06
1.8755408787388e-05
-5.78799321538826e-06
-2.67926086280332e-05
-3.82634596928451e-06
-2.58090838603428e-05
-5.82204392862819e-05
-5.91076896312131e-05
-2.32895959984149e-05
-1.36802629857121e-05
-5.33925100933787e-05
-3.21487248540786e-05
-1.72798348913059e-06
8.88995721340375e-06
-2.07091104280792e-05
-2.21675891244224e-06
3.70115054069207e-05
-7.87620184920471e-06
-2.48543601443516e-05
2.36610315304741e-05
1.70006789814329e-05
-7.07942504146819e-06
-1.11622330447171e-05
-1.65112084738759e-05
-2.03923854943578e-05
-1.86845549498594e-05
-3.88444727933747e-05
-3.44965304983282e-05
-1.72605571183802e-05
-4.7077561664128e-05
-6.30932602468848e-05
-9.73870494861012e-06
-7.6638223680926e-06
-4.61459576829922e-05
-1.14908289692113e-05
6.52927075406921e-06
-1.6033343866122e-05
5.80444117857215e-07
-2.24086008122702e-05
2.03356265816455e-05
3.36609478544389e-06
-7.29629376585478e-06
-2.07842364175421e-05
-2.04451237187674e-05
3.07711401853984e-05
-1.6472536528516e-05
-2.2438561733662e-05
2.74730999973888e-06
-2.00000000572613e-05
-3.6262404721188e-05
-3.06872083851607e-05
-1.73255574875169e-05
-2.05030683840099e-05
-2.37622542386702e-05
-2.54321307754147e-05
9.26512308168255e-07
-8.14880117391585e-06
-1.5697833272998e-05
2.68385219548358e-05
-1.19983192486051e-05
1.52872360993834e-05
-1.30073324230212e-05
-1.05092201778003e-05
7.36513764645808e-06
-3.36066195326175e-06
-1.57730030545355e-05
-7.57647752570068e-06
1.25064744750739e-05
-2.673422465234e-05
-4.12212046512207e-05
-2.37128287161134e-05
-2.320595444586e-05
-5.40437085449765e-05
-4.33449574987209e-05
-3.90728576705858e-05
-2.98489775886191e-05
-5.06117613636141e-05
-6.00814124919732e-05
1.12052052379754e-05
-1.16633428452898e-05
-1.27293869532053e-05
-4.74544156288386e-06
1.11791913640331e-05
3.20162342768842e-06
-2.81929397145966e-05
-2.40156969480897e-05
4.68541214647096e-06
-2.76174578566855e-05
-2.1269227174576e-05
-1.81863082529759e-05
-2.76198779133693e-05
-3.65290137230116e-05
-4.30024657265137e-05
-1.22577556578517e-05
-1.42327172268703e-07
-4.70729866713891e-05
-3.497925152098e-05
1.96768874587858e-05
1.32928348701116e-05
-3.21048528388255e-05
-2.02400291011031e-05
1.29925882178063e-05
-7.8650827630048e-06
-1.31042810134692e-05
-3.80203618556046e-06
1.53865855527681e-05
-9.42270661758286e-06
-2.16969758080579e-05
-2.0199598230374e-05
-3.50543526372347e-06
-4.94941322620117e-05
-3.25420537452266e-05
-1.23903708154334e-05
-9.96143658972942e-06
-1.84920529600705e-05
-2.04303121394066e-05
2.87854042798202e-06
-1.65456247879518e-05
5.38607794982293e-06
-1.95174180247696e-05
1.32030234960712e-05
9.83734674617584e-06
-4.28579836768307e-06
-1.80075919522302e-05
-2.16558494918658e-05
-1.06185254152577e-06
-2.57990820895974e-05
-2.9803038882467e-05
-2.17965338100741e-05
-2.80380001958894e-06
-4.63568721380815e-05
-1.87365697224688e-05
-9.95741860281963e-06
-3.56400980079799e-05
-3.94610337519837e-05
-9.44636166835295e-06
1.13973214599989e-05
-2.1023576615866e-05
-2.3218979388407e-05
-2.78928859251096e-05
1.4015812801577e-05
-2.91569617187365e-05
-4.05409874891889e-05
-8.88473459511499e-06
6.07281279570785e-06
-2.3895522839863e-05
-6.21568095678213e-05
-2.34491428496204e-05
9.00246922324632e-06
-4.00032417769758e-05
-4.05933096970029e-05
-2.69321705150835e-05
5.79832464628122e-06
-8.90236936299779e-06
-3.58988941602889e-05
5.78191577992664e-06
-2.43705568208312e-06
-3.90034126153877e-05
-2.76661849642038e-05
-2.50574602175936e-05
-9.08689527054931e-06
-1.98608744471064e-05
-3.24437403866908e-05
-5.23289421447775e-06
-2.02866310030187e-05
-3.67194557155056e-05
-2.69415631799172e-05
-1.86632748572451e-05
-3.30915346439631e-05
-4.23307446920949e-05
-4.15200535211589e-05
1.12900601960788e-05
-4.29707855085671e-05
-3.95295742629474e-05
-9.39621307384227e-06
-1.91143852539472e-06
2.20352632647744e-06
-3.65615981497414e-05
3.50560405111327e-07
1.08983252287211e-06
-3.0730482660848e-05
-1.21575602500881e-05
-8.53637079847119e-06
-1.08168148658819e-05
-3.60900164430718e-05
-2.01243646985644e-05
1.6916403221213e-05
-6.64112770990158e-06
-4.34696518336825e-05
-2.54589149115716e-05
-7.96369982082609e-06
-1.00837662534823e-05
-3.7295306229378e-05
-2.44866860143322e-05
1.21613235282119e-05
-3.90577735743378e-05
-3.79139967672418e-05
1.27762380574311e-05
2.33422640201236e-05
-2.32347184107893e-05
-1.36112328995079e-05
-8.8817634200412e-06
2.67323247200142e-05
-1.42432520261078e-05
-1.22475702810031e-05
-3.23921757913667e-06
3.56268425028826e-06
-2.43713572532669e-05
-1.4182013691223e-05
-1.62327553619647e-05
-2.16866628286685e-05
-2.31895284275161e-05
-4.425172707052e-05
-4.79967698790345e-05
-2.91831540750709e-05
-4.93807280950509e-05
-3.87525230465259e-05
-2.17059660635475e-05
-1.90811275097384e-05
-2.31117160465916e-05
-1.25797011780613e-05
9.76721948589469e-06
-7.81332936608248e-06
-2.25654235136908e-06
-1.2465658513671e-06
5.91843300154921e-07
-2.68279029719812e-05
-4.07964529406542e-06
-1.57438265652431e-05
-2.60498508666944e-05
-3.68894622862422e-05
-2.35190522706625e-05
-1.00833995926118e-05
-8.38402840642098e-06
-6.49609070405014e-05
-3.31482476269718e-05
-1.94289547065938e-05
-3.0493959326122e-05
-8.05090819729221e-06
-2.074709615966e-05
1.27801149678723e-05
6.84632681111577e-06
-4.15201624424547e-05
-1.69681754318707e-05
5.60720258949187e-06
1.49897974935266e-05
-1.383014217879e-05
-2.6579026362352e-05
1.35689734808828e-06
-1.45946828707256e-05
-3.33820844162973e-05
-5.48776529499486e-05
-3.44104297658468e-05
-6.83470482957953e-06
-3.09330726429273e-05
-3.54733330101501e-05
-3.27099572879679e-05
-3.90365388630927e-06
-1.98105254059626e-05
-8.62875336376372e-06
-2.27406292178776e-05
-8.30190721438498e-06
-1.6819773651396e-05
3.65402591489788e-07
1.1763733552918e-05
-5.71457394326187e-06
1.13477736878917e-05
5.72153012434311e-06
-1.41160102399492e-05
-1.97061271546727e-05
-2.08821919479531e-05
-2.27657635635929e-05
-1.02556434910407e-05
-2.28395840644608e-05
-1.99435593497916e-05
1.30205014614913e-06
-3.6344186025193e-05
-3.48376578061831e-05
-1.32698112677828e-05
-1.26272851767659e-06
-7.92645131980137e-06
-3.53662488357385e-05
2.70064645861775e-05
1.66331881169652e-05
-1.20368801677375e-05
-1.48070690728819e-05
1.60702237748807e-05
2.40961412362499e-05
-1.63162312982477e-05
3.77280105196407e-06
-4.76748676172075e-06
2.00562952335299e-06
-3.13826654093668e-06
-4.88565719692888e-05
-3.34180396456859e-05
-1.38977981015365e-05
-4.17064885715364e-05
4.67702449156571e-06
-1.93218677577015e-05
-9.87474742003048e-06
-3.55201839114846e-05
-3.3467916830459e-05
-1.02867663714364e-05
-1.98356059400141e-05
-2.7603782430513e-06
9.21608909669789e-07
-2.3313816155393e-05
-3.68074365698915e-05
5.93979680264612e-06
-1.07786878507569e-05
-2.20150301038771e-05
-3.07541799724642e-05
-9.49828371208015e-06
-2.81291051451297e-05
-1.82689390450461e-05
-1.42617200897544e-05
-5.37537907442043e-06
-8.57239546429852e-06
-4.60034800405699e-05
-2.54658397816116e-05
5.12061138318483e-07
-2.82634729188522e-05
-6.57274037126691e-05
-2.23555941117982e-05
6.61771087923854e-06
-4.94874948886902e-06
-1.42021098072396e-05
-5.75831722410871e-06
-5.86709406281647e-09
-2.58385462599032e-05
-8.46547135801773e-06
7.63814382602132e-08
-1.13317972932553e-05
-1.15342191243392e-05
-1.90622829977974e-05
7.3609072568935e-06
-1.28674900835862e-05
-1.87339944455943e-05
-1.89128825938341e-05
-2.98580356036258e-05
3.18955211954177e-06
-3.11399958234209e-05
-2.34672004628195e-05
-3.59738335550373e-05
-1.6539880132606e-05
-5.5080165902226e-06
-2.66199132240279e-05
1.62199668140541e-06
-1.59803955027909e-05
-2.54180123515336e-05
-1.65935152479744e-05
-5.56430352999088e-06
8.01568154061592e-07
-2.77139844881809e-05
-3.46806400182634e-05
-5.28870389002929e-06
-4.11730427607486e-05
-2.54095692424221e-05
1.06611195993287e-05
-4.4195762745349e-06
-9.89548184608647e-06
-7.81516744833808e-06
-6.27023535561713e-07
4.79878382215677e-06
-7.8558058430728e-06
5.06321439515107e-06
1.93108891132843e-05
-8.17015211357578e-06
-8.32498542704124e-06
-3.08031018085851e-05
1.78670153290751e-05
-3.23317176800402e-05
-1.88554374451775e-05
-4.64241497012895e-05
-1.3110002140184e-05
-6.93744418251256e-06
-4.05290781807974e-05
-3.11644505047817e-05
-1.06535044480351e-05
-1.64098936293823e-05
-4.60086728060988e-05
8.52705192077384e-06
-1.20955197383884e-05
-3.59129118484862e-05
-9.53925470241163e-06
-1.71734394614765e-05
-7.67122685932638e-06
-9.160874313764e-06
-3.0269253164037e-05
-4.29481251389129e-07
1.07838927530606e-05
-1.37342548718727e-05
-2.43361663142421e-05
-3.86277439373657e-05
-2.53959313100354e-05
-1.89162829189653e-05
-3.18007084386188e-05
-7.95029580941772e-06
-3.78848098529675e-05
-2.99845054424762e-05
-3.98684862280285e-05
-1.57415332938681e-05
-2.9203201798253e-05
-1.8140258284101e-05
-1.81064492227968e-05
-1.93350727045992e-05
-2.51873683962406e-05
-5.92224813559315e-06
5.90474983566875e-07
-2.08224495403494e-05
4.54889491087378e-06
-4.64030650734934e-06
2.42571431842411e-06
8.96272536853529e-06
-1.80149219119762e-05
1.03802570649161e-05
-2.00082635829007e-05
-2.69314509156443e-05
-1.45564376991048e-05
-1.68847734432794e-05
-4.11425030611131e-05
-1.02035594519693e-05
-5.2150344285159e-06
-4.06004738718545e-05
-1.01535542844763e-05
-6.37142161040815e-07
-4.57248307533686e-05
-7.26351395673567e-06
1.16197744168923e-05
1.90844720461791e-05
-1.47001322270041e-06
-1.49269204038053e-05
8.24624228130773e-06
-2.14566047864952e-06
-8.61473330504214e-06
-4.59985249849466e-05
1.95759951934776e-05
-5.81919454630841e-06
-2.36982620287786e-05
-2.46629392425522e-05
-2.02688008913042e-05
1.14172929491951e-05
-3.49021007080586e-05
-2.19537348532094e-05
-1.13050616222098e-05
-2.26582502484339e-05
-1.66757339577202e-05
-3.30062660161386e-05
2.01392125183748e-05
-5.66911760958274e-06
-3.70692725782027e-05
-2.29142676564072e-05
-1.5388241689306e-05
5.38959492262116e-06
-3.29083276138754e-06
-2.42272774683573e-05
-1.2154861316934e-05
-1.90062253217332e-05
-4.62537469433633e-05
-2.37110990366717e-05
5.90599222780036e-06
-1.91683795637083e-05
-2.28927218662816e-05
-1.56582030108189e-05
-2.45615155124464e-05
-3.49760504858548e-05
-2.26976733733545e-05
1.00576388290628e-05
-3.12461234654591e-05
-3.456587436051e-05
-2.34955858681878e-05
-8.7565143804657e-06
-1.88232306331281e-05
-2.20770980689148e-05
-4.50163205686404e-05
-1.54216809640675e-05
-1.40622296298733e-05
-4.46427233554148e-05
7.81335011749494e-06
1.98403787382486e-05
-3.31171879654252e-05
-3.3976014079154e-05
-1.90453272867641e-05
8.25646848919278e-08
-4.20092076667755e-05
-3.98935933799342e-05
-2.73725290606724e-05
3.83528811025206e-06
-1.84344326413546e-05
-6.9900782971383e-05
-3.08568059741499e-05
1.87117528577879e-05
-3.40495805922461e-05
-4.44347592608012e-05
-2.93248825833754e-05
2.21747810625479e-05
-1.33260593235002e-05
-3.84578514887631e-05
3.91664706849363e-06
4.22545044200447e-06
-1.19998043668352e-05
-5.74503056425374e-05
-3.07319145696927e-05
2.62614853305424e-06
8.81084507859971e-06
-2.85416833585948e-05
-1.570984578983e-05
1.3051796898094e-05
-1.4131299485774e-06
-4.67200979394368e-05
1.00449866575607e-05
6.26295723888033e-06
1.65675801961724e-07
-2.1777111873857e-06
-5.04116138056082e-07
8.06664164244094e-06
-8.71729552186773e-06
-1.59732806226704e-05
1.18933996486461e-06
5.14341399728531e-06
-5.43513056733874e-06
3.01007242298351e-06
2.22692459960919e-05
-4.25728438488096e-07
-2.52476043548993e-05
-1.9598067927736e-05
-3.81183928776798e-07
1.19421526183113e-05
-4.0148213387247e-05
-1.06066211223272e-05
2.19891413379988e-05
-3.67524696762852e-05
-1.54179848145303e-05
-2.09754471194627e-05
-5.46424496616161e-06
-3.77956656646312e-05
-3.12792012942537e-05
-2.37625562542729e-05
4.42519251604098e-06
-2.29174170946803e-05
-1.76155532410545e-05
8.61991164855802e-06
-7.7537364636602e-06
-2.89798668037727e-05
-2.5776737324753e-05
-2.36455166437272e-05
-2.33964597108542e-05
-1.97561157315219e-05
-5.61246323801052e-05
-1.42204104676274e-05
2.25559406706391e-05
-3.12458147819533e-05
-1.54857810987167e-05
-2.51349831025884e-05
-1.54286345263753e-05
-3.2787795983429e-05
-2.44984403009871e-05
-1.19524316318575e-06
-2.62158920427489e-05
-4.10217742483838e-05
-1.56565919458148e-05
-2.97097266267141e-05
-4.75234656385621e-05
-1.55782774332147e-06
-1.72523604244074e-05
-2.83936508595974e-05
-4.53475349563157e-05
1.39066766069717e-05
-2.78671058246633e-06
-3.43572080551653e-05
-4.35834165532989e-06
2.71238072786765e-05
1.15001620871068e-06
-1.78057691410357e-05
-1.62532436027288e-05
-4.93611146877658e-07
-9.25101733575887e-06
-4.46198929391376e-05
-2.51173819092284e-05
-3.78408769701294e-05
-6.25711509104167e-06
-5.37032303287427e-05
-1.76979879984327e-05
-1.28237654170181e-05
-1.52652750844322e-05
-3.21255593256223e-05
-1.94741702852972e-05
3.59297342081807e-06
2.69449058295525e-06
-1.39940417690373e-05
1.9711671178553e-06
4.3393515139997e-06
2.23320892151617e-05
9.40157816894733e-06
-8.42832612258009e-06
-2.16946577854447e-05
-7.71721507996326e-06
-5.92547343495745e-06
-1.56480265246686e-05
-1.13331114222005e-05
-1.13708454960079e-05
-4.61701756801179e-05
6.51079781273696e-06
2.83759127961484e-07
-1.46378158301509e-05
-1.10671910457263e-05
-3.05365319556071e-05
-2.90331474928792e-05
-3.40943724283156e-05
-6.52925948859518e-06
1.49924878049258e-05
5.10435508845716e-07
-2.14228374267029e-05
4.70016073268804e-06
3.55670846165672e-05
2.36439905031608e-06
-2.27135060216026e-05
1.65185334295674e-05
3.12915472692777e-06
-1.99588999545572e-05
-3.33589787777054e-05
-3.12300367699254e-05
-8.92279227413935e-06
-1.00674000849621e-05
-4.63501991724056e-05
-3.68334691243989e-05
-1.37794516029352e-05
-3.02865587131049e-05
-5.34278535457241e-05
-4.53453473800415e-05
-6.19282752409674e-06
5.37106819571404e-07
2.45642971377646e-06
4.42196116892342e-06
-5.37638026522402e-06
-3.02531942587107e-05
-3.5189345645969e-05
-2.01038444677471e-05
-1.82070302584597e-06
-2.31649606302882e-05
-5.35588467859418e-06
-2.26720645799927e-05
-1.31122634845291e-06
-5.1070089275813e-06
-2.71011454215896e-05
-2.75346568213708e-05
-4.04304594292404e-05
-3.96166992377492e-05
-1.73610011301033e-05
-2.33297190482329e-05
-1.92983021044516e-05
-3.42251202353974e-05
-8.35799055415138e-06
5.74365363127818e-06
-8.80047376766476e-06
-1.34859465517128e-05
3.0040693777187e-05
1.58707429286757e-05
-6.36256958984771e-06
-2.25637092438675e-05
1.14646041532121e-05
1.18576468404417e-05
-4.58264455271718e-06
-4.58407065047483e-05
1.4607178485665e-06
-1.29906515265859e-05
-3.54541106682351e-05
-4.17637065929789e-05
-2.20861312055687e-05
-8.07121207105102e-06
-3.1912044905856e-05
-1.10878163611598e-05
-2.90292577316136e-05
-1.92582736634661e-05
-2.37489049938514e-05
-3.65735968614415e-05
-1.64084553153095e-06
1.08433436060869e-05
1.19692761314242e-05
-2.39589467609732e-05
-9.78263482580076e-06
-1.52346818477695e-05
9.04662925885859e-06
-2.00350832600822e-05
4.46341220571318e-07
-7.40723407541191e-07
-7.67593568502232e-06
-1.64003506745631e-05
-1.40213050476531e-05
-1.21303193124578e-05
-1.37459629816813e-05
-2.73453446463987e-05
-1.55464291169561e-05
-2.22170627389459e-05
-1.90493881271332e-05
-2.03138519874654e-05
-4.30681682231388e-05
-2.5151139063229e-05
-2.13439474053664e-05
-3.22140051944083e-05
6.00375725376438e-07
-2.58817206166632e-05
-1.28312574298778e-05
-1.04441070550832e-05
-6.55820940947032e-06
3.2496303157316e-06
8.67330055371859e-06
6.35278356277184e-06
8.75283649194995e-06
-1.13017490979821e-05
-1.25718749300177e-05
-2.8959091845415e-05
-7.20878673746206e-06
-1.95570589094559e-05
-2.66499319638182e-05
-1.72491807080808e-05
-3.02208251680141e-05
-3.79044025013221e-05
-3.44459330664025e-05
-2.45267405620231e-05
-4.24954061560678e-05
-3.88240219083528e-05
-1.745047399214e-05
1.42920904614531e-06
-3.67808617353736e-05
-7.98442949598263e-06
-2.09760205722978e-05
-1.50482340735514e-05
-3.77609797081812e-06
-1.68013125555168e-05
-5.52386363262927e-06
-2.37442910407765e-05
1.19185827120497e-05
-2.46230889617381e-05
-2.12266973734025e-05
-2.69131442151267e-05
-1.43357193388215e-05
-2.62750354469826e-05
-3.30194336134301e-05
-3.9755825568158e-05
-3.6698274847127e-05
-1.5307313067957e-06
-3.71352656075718e-05
-2.02301425071523e-05
-1.1133182748946e-05
-3.29534785298557e-05
-1.72956410781392e-05
-1.26918268433667e-05
-4.59285282605953e-06
1.71276190414314e-05
-2.06387688610269e-05
4.27818585249749e-06
-7.04287259906364e-06
-4.11675131662181e-06
1.9376351363608e-05
-2.4096799128748e-05
-1.34146052425243e-05
-2.22379242893284e-05
-3.72721820656798e-05
-2.50112582320383e-05
-2.00077716142146e-05
-1.83953313862618e-05
-1.9296396009062e-05
-2.78040341864141e-05
-1.65997648924091e-05
-8.86185562334589e-06
-2.8179881649271e-05
-6.51837053345766e-06
-2.06775206447733e-07
4.51133416898145e-06
-5.66752251633918e-06
-2.71028625551524e-05
-2.04135311636387e-06
-4.03843640760803e-05
-1.42794841766612e-05
1.3604515763875e-05
3.78222558011181e-06
-4.30179809152418e-05
-2.86552512217077e-05
-1.80393051642e-05
-2.4972451672529e-05
-2.23268618840799e-05
-5.74086383298364e-05
-3.06176475540742e-05
-3.42837265783878e-06
-5.94772782622555e-06
-4.47903537885051e-05
3.82519541538254e-07
9.72508010328699e-06
-2.59629093267357e-05
-3.74275227654563e-05
-1.45355909620299e-05
1.50570210498018e-05
-1.94987407598024e-05
-3.08164959431573e-05
1.86705113654127e-05
2.52464028614157e-06
-2.74870503797959e-05
-2.1631345821763e-05
1.65259662144888e-06
-3.39026098961574e-05
-3.55189562838818e-05
-3.94918918294872e-05
2.64385430949847e-06
-3.40478431877572e-05
-3.60948169241302e-05
-3.79633699032849e-05
-8.4672561345781e-06
-2.8896065605533e-05
-1.4637448979043e-05
-1.53854085800194e-05
-1.4504859481156e-05
-1.87331463151833e-05
-3.30742435333789e-05
-1.18634628031836e-05
2.78382116760967e-05
-8.14391600922734e-06
-1.86340474399571e-05
2.94759836375562e-05
-1.06566692073819e-05
-2.07763575974211e-05
-9.87967909119087e-06
-1.54502251974113e-05
-1.82777778987915e-05
-2.06136117127282e-05
-3.64381339787573e-05
-3.73991091607707e-06
-3.22625655889052e-05
-4.68638041272985e-05
-1.46665029805492e-05
1.36221476750436e-05
-2.45443848738938e-05
-7.51320732061095e-06
-9.0900606542259e-06
6.25209307776643e-06
-1.29953090304465e-05
-4.31118720625304e-05
-3.58895777502204e-05
1.40817800448891e-05
2.28209047182438e-06
-2.87014614315085e-05
-3.13480946597656e-06
2.29885152711347e-05
-1.21479665601234e-05
-2.20129037857139e-05
-2.27707260058656e-05
1.02787337229837e-05
-2.92076038024242e-05
-5.51224760963611e-05
-1.32404708328976e-05
-1.2081672375869e-05
-4.28848370851446e-05
-2.69763004819664e-05
-1.01512747692953e-05
7.80766940265826e-06
-5.05274056514957e-05
-2.64940466314467e-05
-9.0680165792816e-06
-3.06781811088214e-05
-3.96915086338523e-05
-2.48087561076549e-05
7.66702236789795e-06
-1.81109419327081e-05
-3.28519850930414e-05
9.34957945265078e-06
-1.00344545006747e-05
-2.21371615990007e-05
1.66127216292646e-06
-6.47895865938691e-06
-8.45738216874325e-06
-1.30002992061113e-05
-3.93766468310603e-05
-4.4271030692726e-05
-1.01414790256119e-05
-4.46371519001111e-05
-5.65693869394632e-05
-2.69835819526056e-05
-1.37542128218463e-05
-2.58394766124903e-05
-4.6108394472505e-05
-8.33431870874383e-06
9.31730195253438e-06
-1.1438917043686e-05
-5.77046039595699e-05
2.34519720664761e-05
-6.4437149260308e-07
-2.72051014127375e-05
-1.36480950459723e-05
-3.22820885000006e-05
6.23022965970005e-06
-2.30393200584801e-05
-4.14231394022152e-05
1.03595479472955e-06
9.01272381123678e-06
-2.27887293486983e-05
-3.01787797937083e-05
-2.95637437548385e-05
-1.61442977058897e-05
-2.63164796972907e-05
-2.93708499377752e-05
-2.48477790895762e-05
1.18146896208425e-05
-2.38763095943375e-05
-5.13458620259445e-05
-5.20317880368386e-06
-2.20815902998928e-06
-3.88440338335446e-05
-1.61169055401453e-05
1.01804938177468e-05
1.12159640208021e-05
-1.3286706139041e-05
-4.70957642681846e-06
-8.96623832371636e-06
-1.20037427111304e-05
3.18909394201264e-06
2.77945412976403e-06
-8.7828839395324e-06
-2.99167049151603e-05
-2.72141841569331e-05
-2.89926694645837e-05
-6.11927212753802e-06
-3.17877505982963e-05
-1.58027629480481e-05
-3.08475844342244e-06
7.5165435327056e-06
-7.53446464429998e-06
-1.3923676714734e-05
9.82458659996235e-06
-1.29054861992246e-05
-2.40676934540202e-05
-2.12673293298441e-05
-4.67809481098972e-06
-2.6017585392079e-06
-8.17087407611976e-06
-1.73860081184337e-05
4.42971148282272e-06
-1.23994794673027e-05
-1.17085035322187e-05
-1.21153359035566e-05
-4.62905870521907e-06
-3.10352139329243e-05
-2.80729249177913e-06
5.14678160454889e-06
-1.65933409278875e-05
-1.39834034822541e-05
-1.09995263373406e-05
-4.77682693611589e-05
-1.15035410250916e-05
-2.70001422687613e-06
-1.06312313007157e-05
-1.21055856852576e-05
-1.35251556753004e-05
8.61732734517491e-06
-3.22467179098769e-06
-4.19574045433345e-06
-1.47521177039872e-05
-2.48429195546688e-05
-1.29379420717407e-05
-1.34093485192835e-05
-1.47266495723466e-05
-4.41108505228618e-05
-7.34602607438397e-06
-2.63274084251981e-06
-5.8669124996842e-05
-1.54402570737082e-05
-3.1964945892789e-05
-4.13673195708531e-05
-3.50731670643874e-05
-3.01891533564553e-05
-9.93399424366277e-06
-5.18569354892301e-05
-3.08415908852369e-05
-5.79646037336304e-06
4.71935398057997e-06
-1.90618340182051e-05
-2.41768046495213e-05
-1.03256290725598e-05
1.36181784191395e-06
1.52318078144438e-05
-1.02446904297378e-05
-1.93147294347491e-05
-1.541149321844e-05
-2.18868462159783e-05
-2.8802788074081e-05
-2.05790156850007e-06
-3.27997817132239e-05
-2.01247753899329e-05
-1.85726164496348e-05
-1.40151855130618e-05
-1.10281308511833e-05
-1.30037975654189e-05
-3.88210435547091e-06
-3.56418365692247e-05
4.8251192525073e-06
-6.12339865838318e-06
-1.2352320313136e-05
-1.39654550757814e-05
-1.44892006553377e-05
4.2995496922827e-06
1.54795227822254e-05
3.92879855645666e-06
4.95972415416551e-06
-6.81420050516575e-06
5.56553201540504e-06
5.71316894125869e-06
-1.02625799747421e-05
-9.05772306538846e-06
-2.83313903348619e-05
-5.21206698747581e-05
-6.49004693216391e-06
-3.61815385264495e-05
6.24717507921714e-06
-1.41255435853909e-05
-1.47280668670842e-05
-2.23906621335e-05
-1.43156051999501e-05
1.41122906017605e-05
-1.5127070888103e-05
-2.75569719490691e-05
-3.93220287413757e-05
-2.3104884842525e-05
-1.96941840471354e-05
-1.29671715053995e-05
-4.00107608934534e-06
-2.12788507968246e-06
4.14999780778233e-07
-1.70876335116824e-05
3.63265826889382e-06
-3.43537609106021e-05
-1.14781805195476e-05
-3.43119536814987e-05
-1.8507560224123e-05
-2.29454543523122e-05
-4.05766951742609e-06
-2.59030304760292e-05
-3.83462597362062e-05
-2.13985321738626e-05
-2.66733374063353e-05
-1.57045121374781e-05
-1.39209628909506e-05
-2.89349591107031e-05
-3.1242280552539e-05
-7.45722833591685e-06
1.69271147574948e-06
-2.51586787347453e-05
-2.95132236382192e-05
1.62740191973899e-05
-1.78324175011104e-05
-2.53278369695457e-05
-1.48483317926634e-05
3.13898156638539e-06
-6.67354271261479e-06
-4.07063687001994e-05
-1.31903543162198e-05
1.02706509566564e-05
-4.51514358254712e-05
-3.9527378827362e-05
-2.34625823263695e-05
-2.91427432439347e-05
-2.79325782548092e-05
-3.87520445093342e-05
-1.42867448653236e-05
-3.39619545882648e-05
-2.16134882196808e-05
-2.69345165255602e-05
-1.5519104747095e-07
-1.15456431210591e-05
-1.6297609568622e-05
-9.79157305832016e-06
-2.53695819782878e-07
-7.6120304734354e-06
-1.45999006825116e-07
1.97707655188494e-07
-1.80073398376566e-05
-6.00109554930427e-06
-3.84745395372876e-05
-2.48477901516821e-05
-1.26450089939672e-05
-4.07501912203692e-05
-2.51900937345623e-05
-1.32512101526623e-05
-2.08190499206665e-05
-5.11562764382742e-05
-3.41085496348427e-05
-1.64760726902145e-05
-2.84754073723282e-05
-4.80603300733687e-05
-2.66915629350817e-05
-2.45641536813262e-05
1.71103111140681e-06
-2.40763268802086e-05
-1.32411847851494e-05
1.63168991060422e-06
8.72605953197971e-06
-2.15654161397275e-06
7.5960005902891e-06
1.01269069825748e-05
-3.90779861943111e-07
-2.99632565547627e-05
2.76455547935845e-06
-2.87728830961327e-06
-1.22863796247647e-05
-3.28223151888554e-05
3.70971965595217e-06
2.63733686602888e-06
-3.81675426959158e-05
-6.32789182875234e-05
-3.66858133781805e-05
-2.28323411352381e-05
-3.91430484337065e-05
-3.75503958776081e-05
-2.32896795680397e-05
1.72973123641436e-06
8.44732630214043e-06
-5.74763818482204e-05
-1.64437982842518e-06
1.25844763744271e-06
-1.57841722279385e-05
5.34425184826911e-06
-8.05182517842525e-07
-2.95569001733672e-05
-2.86265864087624e-05
-1.0430886612721e-05
-2.90765713504945e-05
-2.97205792781632e-05
-3.22814066233235e-05
5.38668348384259e-07
-2.03144022425715e-05
-3.80714424201595e-05
-4.6230834475313e-05
-2.77142837800299e-05
-1.89798461323109e-05
-2.86307251230802e-05
-3.99322775081655e-05
-1.75683281846019e-05
1.77895355719822e-05
1.67177259245783e-05
-2.11912741496118e-05
-3.98365038740441e-06
1.70698949691251e-05
-2.42594758568823e-05
-3.74213719506442e-05
-5.31898077329373e-06
-5.51630965991573e-06
-6.75213778347658e-06
-5.23828786849339e-05
-2.31883527696053e-05
-1.57805419171658e-05
-3.88722674128701e-05
-4.28194549679248e-05
-3.46053823867932e-05
-1.27750964993053e-05
-3.96633975016498e-05
-1.30786200002695e-05
8.24262451081387e-06
-4.2653731687326e-06
-5.21044907495515e-06
-1.36844272527951e-05
9.05526441641345e-06
7.88800164045219e-06
-6.10267903902883e-06
7.82758687537857e-06
3.18170451367966e-05
1.63587513809924e-05
-2.18103963342128e-05
1.87630463881169e-05
6.84672653464626e-06
-3.32394537320487e-05
-3.05847517688552e-06
-3.3801359604342e-06
-1.38015934027309e-05
-3.14458914803986e-05
-3.84282244845443e-05
-2.26539586315921e-05
-3.81057217735975e-05
-5.80232047295003e-05
-3.55189279381216e-05
-1.05677715321482e-05
-2.82590555063353e-05
-1.32286678083769e-06
-2.03487542231996e-06
-2.23849010982445e-06
-2.99324337457926e-06
-1.80675286245864e-05
-3.57903889715472e-06
2.2134462526259e-06
-2.58437794523069e-05
-2.70085634542582e-05
-7.11369196873447e-06
-2.12405257751983e-05
-3.59522311290093e-05
-4.63840505215625e-05
-3.39274825250294e-05
-2.68389588647438e-05
-2.41579799664943e-05
-4.54829892643596e-05
-5.48416166806124e-05
-1.28800134473279e-05
-3.75896636717137e-05
-1.8721704472124e-05
4.01140630654108e-06
1.09531717757044e-07
1.71022706905263e-05
-2.83933021893098e-05
4.29756192701556e-07
-2.36284737488837e-05
-2.08726169796801e-05
-1.6976960770949e-05
1.31967131295228e-05
2.33429542681123e-06
-2.57626209488087e-05
-1.70852365987949e-05
-2.11323667198953e-05
-1.62984012799463e-05
-1.19514172923809e-05
-2.69196025942451e-05
-1.65682855036449e-05
-1.40222131279573e-05
-3.16388580341284e-05
-1.443816827563e-05
-1.09412845524407e-05
-3.16334706353943e-05
-1.56664196390892e-05
-1.15325433636499e-05
-2.71230978051743e-05
2.12438906409373e-07
6.46682626533496e-06
-2.36669832778731e-05
7.99410863660863e-06
1.05220397510661e-05
3.77553850294046e-06
1.3512285960727e-07
-1.14153687620061e-05
-2.47771776698157e-05
-3.95206183835395e-05
-6.66759916362818e-06
-1.51109047630773e-05
-3.24584140460656e-05
-2.41780113926843e-05
2.07631338508039e-05
-2.54587331226716e-05
-3.1958672836495e-05
1.06702997403126e-06
-2.75257661800707e-05
-1.68848992048364e-05
-2.38043601728049e-05
-1.64290859044244e-05
-2.43504551603003e-05
-2.95211228099678e-06
-3.12140739893478e-05
-7.12965269542761e-06
1.24771916009766e-06
-2.82152680365841e-05
7.13717321784818e-07
-2.9867605820576e-05
-2.07811831402621e-05
-3.49429011394711e-06
-2.90956613136307e-06
-3.12283424355372e-06
-4.25143997818659e-05
-3.10020365979041e-05
-1.05382288956159e-05
-2.24072367582908e-05
-2.22726720978052e-05
-1.28541517039759e-05
-3.76872564040095e-05
-3.74264437465038e-05
-2.46006614283583e-05
-1.65169087894828e-05
-4.2865685677534e-05
-3.86592547165619e-05
-1.75271556325408e-05
-2.98016697754684e-05
-3.25913469498313e-05
-6.9398805287007e-06
-2.01358608119435e-06
-7.49505497292898e-06
-6.68464055896969e-06
-1.13374696005859e-05
-6.23239502093102e-06
-3.06502383829962e-05
-2.63513885438874e-05
-9.9726614033566e-06
-2.58045873679481e-05
-2.88287747139655e-05
-1.58296698489785e-05
-2.61775990179502e-05
-1.81279933969791e-05
-1.1948200648288e-05
-2.52841808106373e-05
-4.06668744481994e-07
-1.40495804185759e-05
-2.97236592080193e-05
-3.65926606512775e-05
-1.04287963864018e-05
-3.84673709900069e-05
-1.51397702442119e-05
-2.90001212432496e-05
-1.73749869771677e-05
-2.86508283635688e-06
-2.93089833170542e-05
-5.0630102555007e-06
-2.52734820523995e-05
4.55459634017221e-06
1.79825502886762e-05
-8.92106354753205e-06
6.8076461970981e-06
-1.64295902817956e-05
-1.11158311599786e-05
-2.01103864109557e-07
-1.91895629756456e-05
-1.50123567366271e-05
-1.61369629771504e-05
-2.4212409253444e-05
-1.55330890803765e-05
-1.47441772384831e-05
-2.2338460833866e-05
-3.24736906240131e-05
-1.52662998902208e-05
-1.08273995170848e-05
2.33185916771782e-05
-1.68046780939504e-05
1.02654259089107e-05
1.30840055615052e-05
6.42177788164521e-06
-3.02805905236904e-06
-2.63795957933015e-05
1.30077855783659e-05
-1.22206532416739e-05
-1.06892007885456e-05
-1.66599868427889e-05
1.6946919161638e-06
5.83097191371685e-06
-1.99470175076334e-05
-4.02235507375247e-05
-5.25551431806311e-05
-2.84556312092604e-05
-5.10518597461835e-05
-2.50068407604452e-05
-3.43258869396392e-05
-2.29511147653086e-05
-1.67460409834415e-05
-1.57690072958772e-05
-1.23836644828464e-05
-1.15756139237355e-05
-2.33654788004852e-05
1.95158488611683e-05
-1.62712854016909e-05
-1.65835963698565e-05
-1.25420718548274e-05
2.53889756927531e-05
-3.03398224968187e-05
-5.47209904992543e-05
1.24430940083532e-05
-2.42378914438656e-05
-4.64565048070665e-05
-4.27810993996016e-05
-1.82693000757708e-05
-3.68222886869166e-05
-3.74824932369805e-05
-4.72182963552037e-05
-2.41649645351533e-05
-2.40157480306552e-05
-4.46882060266424e-05
-2.31087959081136e-05
-8.02923959142389e-06
-1.24217599613479e-05
-1.77116313305565e-05
-9.65440095050273e-06
1.28716836436511e-05
9.89444970522295e-06
1.21997335087416e-05
7.91494465063906e-06
-3.73644697563728e-06
1.91256345082534e-05
-3.26714357442449e-05
-1.98935719240342e-05
-2.71863772976666e-05
-3.97427578291812e-05
-1.52439504113267e-05
-4.30276205154493e-05
-6.6161232764746e-05
-4.98511841586055e-05
-7.02827071509655e-05
-3.36111192499453e-05
7.75345237504227e-07
2.74366094859622e-06
4.76257075065636e-06
-6.77292496944325e-06
8.73459874444285e-06
6.53923323598252e-06
-2.90023089138411e-05
2.26845729557765e-05
-1.64076362974425e-05
-5.32641246702788e-06
-2.28760285391306e-05
-8.99640695696537e-06
-3.47837333508788e-05
-3.69148061022652e-05
-1.32355411553701e-05
-3.39749392187194e-05
-4.00877647262649e-05
-2.24648765717269e-05
-4.76660475061884e-05
-3.96008849379177e-05
-4.3844519956394e-05
-3.07407203916265e-05
-3.77392101520067e-05
-1.45029065005929e-05
-2.77778859981694e-06
-5.45801356044326e-06
1.40060050899226e-05
1.44255014982134e-05
1.34828083252719e-05
8.17207415632499e-06
-3.66970100929703e-05
7.7475337577028e-07
8.21800498827271e-06
-6.19484382040754e-06
-1.81028564452865e-05
-4.11145478281181e-05
-7.73103687422085e-05
-2.39337279739338e-05
-1.17929086706111e-05
-5.01941549395232e-05
-4.97306757092415e-05
-2.19496798646544e-05
-1.72535777230773e-05
-2.70679728748624e-05
-6.58811532905475e-05
-7.67484231260646e-06
-2.28229268906869e-06
-1.24615744529707e-05
-1.87068415963333e-05
-3.51525225508864e-05
-1.36328722765597e-05
-1.41539496195619e-05
-3.80253127633949e-05
-1.13061369432406e-05
-1.06467282260419e-05
-3.37833812892045e-05
-4.11674713052588e-05
-3.8534387441098e-05
-1.81521080863347e-05
-6.11325582212708e-05
-6.10528100148446e-05
-4.51814152408633e-05
-1.78399640525111e-05
-3.96804318828942e-05
-3.40796757014904e-05
-8.73833539590707e-06
-2.04341465298401e-05
1.31939683601539e-06
1.38516582959816e-05
-2.15317084340445e-05
1.17954640484805e-05
4.0937920594474e-06
3.35373289314489e-06
-2.27380881293153e-06
-1.31740853315521e-05
1.1367545886494e-05
-1.65711745021233e-05
-7.77722035569214e-05
-3.52855520657336e-05
-3.31107356827431e-05
-1.63155722273688e-05
-6.92998453082725e-05
-2.79966753408548e-05
-8.46444682884099e-06
-2.03530609680102e-05
-3.66563322277062e-05
-2.37276669712999e-05
-1.80516949206986e-05
-8.69486960037782e-06
-2.15111836272327e-05
2.50279353382662e-05
3.91658030467453e-06
-3.74673292462008e-06
-1.53916181994284e-07
6.17469987538312e-06
-4.14638905911012e-05
-5.06461257760242e-06
-3.78338501608593e-06
-2.86318599897571e-05
-1.00099336467681e-05
-2.02405853680165e-05
-4.51977406606816e-05
-4.59601185131414e-06
-2.59673070179657e-05
-4.77588438901851e-05
-2.8797972859516e-05
-2.29301035952909e-05
-1.11032270600061e-05
-1.6988625271367e-05
-6.35298168628951e-06
1.1169669978283e-05
-1.90652032121423e-05
-6.09661069090378e-06
3.04856280525039e-07
5.77262788222075e-07
-1.15091914226703e-05
-1.77742262479733e-05
-1.01014484830124e-05
-1.43082123461137e-05
-5.06609494109816e-05
-2.6116931132502e-05
-2.41792149684571e-05
-1.90524410343604e-05
-6.78969801873937e-05
-5.72891514604939e-05
-2.08119289880689e-05
-3.46209043594605e-05
-5.8338378971558e-05
-2.54108991763193e-05
-2.40702979463031e-05
9.34242159222775e-06
-2.92571197414288e-05
-1.56399183613456e-05
1.51172779382108e-05
-6.13049034283058e-06
-1.19540767348643e-05
4.25921587180959e-06
1.05616432419309e-05
-2.20034738924953e-05
-2.70772219844898e-05
-3.22430481157343e-05
-1.05581249175503e-05
-3.83234144316315e-06
-1.8456354855542e-05
-3.12254787414922e-05
1.21096966378202e-06
-3.89048839169003e-05
-2.00469308222151e-05
-1.83467100740735e-05
-1.22522576433399e-06
-2.69199692851421e-05
-2.20836226885065e-05
-1.26067751600793e-05
-2.11214511396674e-05
-1.89458585665239e-05
-3.49207720755692e-05
3.24742277534529e-05
-1.63807382950735e-06
-2.02017120512327e-05
-3.36081996463927e-05
-1.31753704668726e-05
-4.96820924133018e-07
-1.57309712087082e-05
7.67505648502488e-08
-3.37853415771346e-05
-3.38294234323476e-05
2.83868240512852e-07
-9.44833832777072e-06
1.32093862641649e-06
-1.08119375229062e-06
-2.3847239338663e-05
-1.62383998205933e-05
8.5002077110026e-06
-1.32922879663162e-05
1.2806155800967e-06
-8.13737436570809e-06
-1.61815780232158e-05
-2.15744116062693e-05
-2.00704291043288e-05
-2.86713950181165e-05
-4.92557354245663e-05
-5.871271965422e-05
-1.84782870309237e-05
-4.94353386452551e-05
-1.48360914088497e-05
-2.08609895425064e-05
-1.81316085449159e-05
-3.67392194838614e-05
-2.47769649789142e-05
-7.82208581999125e-06
-1.65044367591625e-05
-1.97951832403527e-05
1.59420146061159e-05
2.33278799776297e-07
7.00314316232544e-06
-7.93188870599822e-06
5.0546077362681e-06
-1.91109153418691e-05
-2.52309737745704e-05
-1.99317428949599e-05
-2.96391222948597e-05
-2.73072039097105e-05
-4.34774451576242e-05
-3.09425009368388e-05
-5.63896991262668e-05
-2.71388957061984e-05
-5.12045178298137e-05
-2.41132484947249e-05
-7.37765641173458e-06
-2.36672784009265e-05
-3.18620900337991e-05
-2.86876694021859e-05
1.71311928169837e-06
2.94279356478419e-05
-3.20051160203257e-06
-1.42692858425895e-05
1.84962936340712e-05
1.89396473015473e-05
-5.35081641741684e-05
-2.25930128559903e-05
-6.43656611518326e-06
-7.64210525866432e-07
-5.2374481755968e-05
-1.75715419214561e-05
-1.90842188218867e-05
-4.53680727898531e-05
-4.69330152548506e-05
-5.97739774284152e-05
-1.87021841223782e-05
-4.19204389230824e-05
-3.60760266462461e-05
-4.92161970064981e-06
1.26307109153274e-05
-1.20616127716369e-05
-2.33856420252903e-05
6.5155278711286e-06
2.39795816816458e-05
-1.18556581014614e-05
-3.40383110993324e-05
-2.0809413640809e-05
1.00132738433647e-05
-6.80794201115963e-06
-4.24936338161134e-05
-2.07194860536887e-05
-3.44207222919603e-05
-6.40438519885279e-05
-5.24937388615916e-05
-1.35580611412424e-05
-9.85472081745658e-06
-6.96449534022182e-05
-2.65634282187256e-05
9.35298923693809e-06
-3.84101548621546e-05
-1.50381886217258e-05
6.82366861341285e-06
1.81552588160286e-05
-4.3615704238173e-06
-4.24976844603178e-05
6.70699883369575e-07
3.17906419572835e-05
-1.9568976423567e-05
-3.24656971099637e-05
2.2065048304689e-06
-3.16439134309915e-05
-3.17041441533516e-05
-3.56145597945349e-05
-4.73119916466937e-05
5.72625305589931e-07
-5.81082345918852e-05
-7.67897237725857e-05
-5.44618099245013e-05
-3.07264907803124e-05
1.48109655932135e-05
-3.34583708705868e-05
-3.52045085154898e-05
-6.18516283569249e-06
6.05517160134427e-06
-1.77861291222029e-05
2.25363973533307e-05
4.0084474631765e-05
-1.87089878368305e-05
-5.13860928565168e-05
4.96989084897193e-06
-1.98279402363886e-05
-3.60538423379149e-05
-3.73807912168912e-05
-1.19260961571418e-05
-4.67112152925233e-05
-5.15922489008505e-05
-6.09702906771316e-05
-6.60907485277611e-06
-4.84111251371412e-05
-6.37167504038054e-05
-1.71024343628152e-05
1.15625987853663e-05
-4.01416506863995e-05
-4.64735203651386e-05
1.48696082173778e-06
2.17777287200201e-05
-2.0218954478578e-05
-2.12925470895718e-05
-7.2752639273864e-06
7.97164578038765e-06
-4.06609939332813e-06
-1.83949489115094e-05
-9.67162646926933e-06
-2.60301308628769e-05
-3.3379443010662e-05
-5.85688953024932e-05
-4.5319885622587e-05
2.42296706221255e-06
-4.71088102955823e-05
-8.11484925644792e-05
-4.64725645901824e-05
-1.03027070054335e-05
-2.06214103917351e-05
-6.04579721575789e-05
1.59772015338876e-05
-6.93439079799312e-06
-1.37587904543194e-05
-1.60291589660978e-05
9.1523757406225e-06
-1.72096583224036e-05
2.7237647598926e-06
-1.2323773770202e-05
1.24566029370949e-05
-1.18475480889075e-05
-1.94967789960791e-05
-5.95062708111944e-06
1.03044582455201e-05
-4.31923661305456e-05
-4.8876815668994e-05
-2.58602325427659e-05
-2.78656591485512e-05
-2.95240903395024e-05
-3.60213463977387e-05
-1.61734029672005e-05
-5.31231983594642e-06
-1.1940106590958e-05
-2.03331825000116e-05
2.25243624730402e-05
-1.14712688645724e-05
-5.34088633530258e-05
-9.49503494795496e-06
2.70651516947369e-08
-1.78320245535166e-05
-2.43156778395024e-05
-1.6166341030532e-05
-2.33769115200252e-05
-2.86789729917307e-05
-2.89700632179181e-05
-6.09307196319299e-05
7.38109139134036e-08
5.07151136083997e-06
-3.9511756326444e-05
-3.46671538662812e-05
-1.42396688993346e-05
-1.95500359862425e-05
-1.85598692548178e-05
-2.07129779744242e-05
2.2626046495397e-05
1.35084463296415e-07
-5.38810468150902e-05
6.12255361337709e-07
-3.27665729821173e-05
-3.3597972924506e-05
-3.10265445697929e-05
-1.99078316497822e-05
-1.57627158061302e-05
-3.43923367118761e-05
-3.10189820746744e-05
-1.07454674569052e-05
-2.43873578724625e-05
-2.62977444617079e-05
-2.24575577013368e-05
1.44049134885701e-05
-2.35905231181098e-05
-3.72071936041824e-05
-1.65046138766196e-05
1.63840415768564e-05
-2.33220828971962e-05
-4.0825829509799e-05
-3.33810329913831e-05
-2.73550692924578e-05
-2.89260404352887e-05
-5.19424955459074e-05
-2.87873415493056e-05
-9.87857937233707e-06
-2.46270540048292e-05
-4.05871004586159e-05
-3.29756555716762e-05
-2.99845497450364e-05
-2.21213589319725e-05
-2.28724662780352e-05
-2.13724317797968e-05
-4.94123923265268e-06
-1.676141054236e-05
-1.20537464928123e-05
2.83225325426954e-06
2.04408097345927e-05
8.45743088085353e-07
-4.1634326791192e-05
1.29340628367161e-05
2.33721247504872e-05
-5.07822258547701e-05
-1.46731843327666e-05
-1.02901101691528e-05
-4.66918158404288e-05
-2.71833923733716e-05
-2.51850012516079e-05
-7.9767893306329e-06
-1.49179705921996e-05
-5.17372166865289e-05
-1.0682660905577e-05
-1.95674245026565e-05
-4.9027157548102e-05
-1.37259965165517e-05
2.35808978032776e-05
3.91072969514213e-05
-2.65886419573843e-05
-2.27684220018623e-05
3.07620788511796e-05
5.15396311339761e-06
-2.71372192704383e-05
-1.6811677456521e-05
1.15112102344688e-05
-1.23980708264574e-05
-5.15661611192525e-05
-3.28386627929453e-05
-1.35403515992069e-05
-2.96771718895193e-05
-6.60897506278601e-05
-5.1711109816263e-05
-1.6539426979363e-05
-3.0853997692408e-05
-6.05996523140417e-05
1.4190794556675e-06
9.9670722321515e-06
-2.96760390820316e-06
-4.33931166216596e-05
-2.55442834002555e-05
2.41502139418534e-05
3.76321503978206e-05
-5.04898968478089e-05
-2.11056568806629e-05
7.59578806235468e-06
-1.52471552871265e-05
-4.82341795915578e-05
-2.99458836610329e-05
-2.60635055437466e-05
-3.22456241074566e-05
-2.9436057007002e-05
-5.74205328002196e-05
-2.35327405662719e-05
-3.2548085207653e-05
-2.96351387525502e-05
-5.28530462407363e-05
-4.69233911726595e-06
-2.77491574002641e-05
-9.75829246081845e-06
-1.8170015815154e-05
-3.79969676138228e-05
-1.6405597580146e-05
-2.48239540296612e-05
-2.15343778334918e-05
1.74349585598538e-05
-1.13141260702526e-05
-9.12051170945954e-06
-1.77950294346735e-05
-1.83582576837969e-05
-2.46896057076259e-05
-5.50189567891271e-05
-1.9554474479866e-05
-1.34341467345693e-05
-3.54515632079869e-05
-3.21296066067987e-05
-2.91956178088847e-05
-3.40074840074946e-05
-2.67198796511033e-05
-2.94735169261028e-05
-9.66847046883069e-06
-1.85103430240068e-05
-1.99719215275796e-05
-3.87563852480318e-05
-3.11661894235274e-06
1.72233587188405e-05
-8.5734415511783e-06
-2.5334483932508e-05
5.11804799732107e-07
-4.50456910257055e-06
-4.38036933308523e-05
-2.04877496761397e-05
-1.93288923992897e-05
1.27155874193385e-05
-4.51651726769428e-05
-2.74533750914968e-05
2.09492130243676e-05
-2.58200026278021e-06
-2.61044158345368e-05
-1.73595311530654e-05
4.28689138677985e-06
6.68353778524111e-06
-4.08979146455109e-05
-2.58762234719037e-05
3.28078800083052e-05
1.34008417039109e-05
-5.3936333455143e-05
-1.01714706311812e-05
5.0149838273894e-06
-2.95115580456567e-05
-5.32728124065976e-05
-3.84356702417005e-05
1.52884375279125e-06
-1.9473867072619e-05
-5.18853954283055e-05
-3.64963743324564e-05
-1.6423468597972e-06
-3.94081271687384e-05
-2.39814360999016e-05
-3.03730431310761e-05
1.34796948810016e-05
1.24082402802548e-05
-3.32753252573337e-05
-1.20612765854224e-05
-1.77756102889246e-06
-1.48707813844187e-05
-3.56252376514797e-05
-6.38264046688054e-07
-2.39937202291674e-05
-2.47495081895014e-05
-1.76996927242747e-05
-1.31655967776251e-05
-2.50186743296709e-05
-4.92018700406115e-05
-4.3607960336317e-05
-1.54232613490045e-05
-2.08214266085408e-05
-3.88708735894869e-05
-1.72259443579825e-05
-1.23060072142387e-05
-3.41717223017045e-05
-2.59549192881838e-05
-6.8233700775522e-06
-1.26836189593677e-05
-6.66798645433583e-06
-3.51417378334562e-05
-2.22712888890255e-05
-8.07844348059699e-08
-4.33852653421608e-05
-4.49653301701837e-05
-1.38268622065682e-05
-2.3102090055784e-05
-2.26650381261893e-05
-4.46283538021243e-05
-1.70997967930525e-05
-3.25924824395476e-06
-1.76120024060122e-05
-5.52187125193328e-05
-8.83131051646674e-06
3.17896802972513e-06
-1.93509661885735e-05
-2.43364468493251e-05
1.07476026004933e-05
1.62461787288266e-05
-2.19370505094576e-05
-1.19245151350043e-05
-1.70503740133468e-05
2.16533544287509e-05
-4.28507083412317e-05
-3.19824586858616e-05
-6.53669517359152e-06
-4.29960818971569e-05
-3.39294466058093e-05
-3.36062313047958e-05
-1.14849124274014e-05
4.79178061967927e-06
-3.24595306082246e-05
-3.61731336512349e-05
5.01747412975852e-06
9.42146729250428e-06
-5.00769890022556e-05
2.07612961338071e-05
8.38450766147662e-06
2.60840250317708e-05
-2.83156796675386e-05
-9.47420470671401e-06
2.26820811636343e-05
-2.29680142187476e-05
-2.24951117374128e-05
-2.47241478345102e-05
-1.2035265017462e-05
-6.47008261821312e-05
-4.98472632036661e-05
-2.63122723468235e-05
-4.95097357099956e-05
-6.07680717225606e-05
-3.9066973123626e-05
-2.17230983682998e-05
-3.26198678228701e-06
-5.47213887120903e-05
-1.60278988610289e-05
-2.52071681803274e-06
2.56539204250949e-07
-5.13449093724244e-05
1.6678010718523e-06
4.42362813188734e-05
-2.86123241140899e-05
-4.53593741685798e-05
-1.79243738738274e-06
-1.18261472618116e-05
-2.56003709392662e-05
-3.54317657464767e-05
-5.31271429835643e-05
-8.75375908140222e-06
-6.37327369989785e-05
-5.84963355426392e-05
-5.86740659122313e-05
-1.70711588168601e-05
-5.38129850128109e-05
-5.80101500275238e-05
-2.038110294623e-05
-1.00555129935989e-05
-1.61413181370027e-05
-1.26681405452583e-05
2.04284749765504e-05
-1.64910258803599e-05
7.72842743122972e-06
6.95864556831224e-06
4.12050718775566e-05
2.65119815823358e-05
-4.62754542826497e-05
-1.25749774336907e-05
1.59166941722512e-07
-3.67831083560892e-05
-4.35885543262986e-05
-7.26149302119116e-05
-2.45317228197246e-05
-3.61286903972463e-05
-7.33188417515612e-05
-5.06401279348936e-05
-7.45110316855332e-06
-1.39951053406403e-05
-3.63873527469011e-05
-8.72359022708448e-06
1.03698647678492e-05
-1.89212869806347e-05
4.88867930293529e-06
2.52424992418211e-05
7.89784431322532e-06
-1.303876246042e-05
-1.61076187348127e-05
6.10040551617769e-06
-2.52806860718784e-05
-1.94015105861894e-05
-3.95875115623712e-05
2.30437356987383e-06
-2.55094081089142e-05
-2.76557381489128e-05
-4.95178600925944e-05
-2.07864729768158e-05
-5.66710166911209e-05
-3.80940022514698e-05
-4.01336676161328e-05
1.50036805060508e-05
-1.07154930222293e-05
-2.20029604808989e-05
6.00608654977651e-06
1.77390927774301e-05
-1.96082781947696e-05
-2.95835492694958e-05
-3.49579386103297e-05
2.66266813862313e-05
-2.16956395168115e-05
-4.70377477983116e-05
-3.40321995498101e-05
-1.25687828541997e-05
-5.40381333825784e-06
-5.45864824896652e-05
-4.82205131286627e-05
-2.88348841823044e-05
-4.53740767857774e-05
-6.32279303506749e-05
-3.68037003334334e-05
-2.15383172779615e-05
-3.49497333234215e-05
-2.09645267886925e-05
-2.34572361849502e-06
2.64160429479428e-05
-1.41895716773896e-05
2.8402603779555e-06
2.26763496090237e-05
1.24716222711464e-05
-1.70514038015052e-05
-1.56770539939463e-05
-3.17147642965058e-05
-2.5620996351113e-05
-4.94607239895169e-05
-3.26483885468422e-05
-2.84032840781574e-05
-4.55734096345756e-05
-6.60871832821813e-05
-4.68026674856404e-05
-2.92031944376861e-06
-3.27723844668557e-05
-3.97407056612217e-05
-6.75719085172073e-06
-5.00162650524974e-06
-1.41387375192023e-05
9.76321741307965e-06
7.85845535186645e-06
2.24015916010699e-05
2.76133376506237e-06
1.4087528248657e-05
8.4734115898902e-06
6.18039559740969e-06
-1.76517241726862e-05
-3.46468224680794e-05
-1.26046947951529e-05
-1.59198459398711e-05
-6.62647383004e-05
-4.73724695020627e-05
-3.55553911491284e-05
7.70048995493983e-07
-2.88491866312163e-05
-3.55169750849805e-05
-1.97615942115738e-06
4.46428496210538e-06
-1.64629190126812e-05
-2.55231482031605e-05
1.29956954159946e-06
2.3615433797363e-05
5.31769526060326e-07
-9.88734453537407e-06
6.72737905095104e-06
2.0186724118941e-05
8.85703289644096e-06
-3.83853764845012e-05
-9.34760162780058e-07
-2.37555785402156e-06
-4.19577132400818e-05
-2.20738432542476e-05
-2.39588863323664e-05
-4.63004137667315e-05
-3.99063409430795e-05
-4.2236713968061e-05
1.9049451679336e-06
-2.92046615995195e-05
-2.60656726610684e-05
-8.06371293089248e-06
-2.89052708928991e-07
4.13475109675434e-06
-3.48404836105358e-05
1.14451520032963e-05
1.51810367172921e-05
-5.7379051535428e-06
-2.89626412087911e-05
-2.00554696718668e-05
-3.24410715718749e-06
-1.79356457893993e-05
-3.74909852851951e-05
-2.21624526071615e-05
-1.09685453683287e-06
-4.2554262847683e-05
-4.47338774544694e-05
-1.08216726735513e-05
-1.28605760178203e-05
-2.45065076887194e-05
-5.1249599155795e-05
-3.15625943221758e-05
-2.65317309303614e-06
-4.36425805072212e-05
-3.21903345360986e-05
5.45338445291865e-06
-5.92042718376055e-06
-1.69971640240551e-05
-4.39654282244087e-05
-1.13172410303904e-05
-3.44909199926468e-05
-3.39474328247758e-05
-5.2151633250602e-05
-2.22197800302463e-05
-3.62012729613605e-05
-2.58372033275132e-05
-8.14935587373151e-05
4.07558636450232e-06
-1.03746012654124e-05
-4.70433948771609e-05
-4.85215076884347e-06
5.4104949660309e-06
-6.09994892573846e-06
-3.37882071136214e-05
4.35088798051891e-06
5.12537512434784e-06
-1.40190572107512e-05
-1.92975682648264e-05
-2.58705335150496e-05
3.40770089615999e-06
-4.99556430336263e-05
-2.16583548173082e-05
7.791635480087e-07
-2.47647291101789e-05
-5.7599295250567e-05
-2.96473011445525e-05
9.52731078294395e-06
-2.17477296966331e-05
-3.82972488286423e-05
-3.4388078406768e-05
-5.65312724196705e-06
3.3375930985264e-06
-1.55496481105423e-05
-2.50349415906763e-05
1.27919242803436e-06
-8.64890767922567e-06
-2.81982689496528e-05
-2.14895772397799e-05
1.84907746634406e-06
-1.31800826561938e-05
-6.58236604445894e-05
-2.25635686237162e-05
-8.29256575364501e-06
1.32617994102023e-06
-5.0965425443253e-05
-1.09254746889353e-05
-6.62724298765032e-06
-1.83232248201733e-05
-1.62792009458848e-05
-1.86487929651006e-05
2.02434030924811e-06
-3.27811765627681e-05
6.42574456422015e-07
-2.18972713936031e-05
8.02091702296446e-06
-3.41955385957056e-05
-3.21181484589851e-05
-6.33528844907782e-06
-7.78439723479768e-06
-5.23960008009574e-05
-1.17080723035856e-05
-3.9531427113804e-05
-2.96487791949753e-05
-4.85428170912473e-05
-2.58880213676517e-05
-1.59655398166027e-05
-2.76699854536593e-05
-5.02785328644382e-05
-7.86422811659655e-06
-1.68806383675872e-05
-2.79036902904942e-05
-5.65933798387995e-05
1.33936485192356e-05
-9.89974315682031e-06
-1.08026533349651e-05
-2.42418876172437e-05
-1.27401973385218e-05
1.63141907409389e-07
-4.0316258417957e-05
-2.69993396265109e-05
1.97035591185429e-05
9.62652519060591e-06
-3.51103533968315e-05
-9.14838309419039e-05
-1.89992770537596e-05
-1.63293247051902e-05
-4.7161950490275e-05
-4.98574295406754e-05
-1.5414878598428e-05
-3.50866430806615e-06
-2.41591766757043e-05
-4.31629727306751e-05
4.27542509284992e-06
1.70226631516191e-05
-1.20912522328265e-05
-2.9600380741546e-05
1.99312301092464e-06
-4.98883457868969e-06
8.57944509582955e-07
-1.44780301063042e-05
2.28349323739631e-05
-1.28627159034041e-05
-1.28896794998941e-06
-8.94777095831761e-06
-3.40884828124876e-05
-5.60743405927896e-05
-7.40044917192874e-06
-2.42453474241907e-05
-4.50767122954463e-05
-2.88414315117037e-05
-2.74506225171265e-05
-1.4334663384639e-06
-2.10455121488757e-05
-2.58825621662544e-05
-2.41698985717369e-05
-2.42681689157699e-05
-3.47827054529973e-06
-4.80534686539091e-06
7.55017127290147e-07
-8.84922049478911e-06
-7.70471793853738e-06
-3.53010859129078e-05
-2.66170575945996e-05
-1.01609317045461e-05
-2.82881771548893e-05
-4.92898126766891e-05
-5.72907906823422e-05
-2.98514393520495e-05
-1.26303310276425e-05
-3.24253937814754e-05
-5.099016219396e-05
-1.44698034678715e-05
-9.29359242860546e-07
-2.40498989093648e-05
-3.83218360126945e-05
7.55060715249583e-06
1.32500041424712e-06
-1.4700561430778e-05
-1.4618641406381e-05
-1.11727338819574e-05
4.71552043300152e-06
-2.64909670273774e-05
-2.73033797931173e-05
-1.88227089670331e-05
-3.31248126636385e-05
-5.40375154909098e-05
-1.86407652412351e-05
-2.12208133029745e-05
-4.78219032727811e-05
-1.73256719551469e-05
-3.95590674514876e-05
-3.79361615255595e-05
-4.92529179798066e-05
-1.1309492212805e-05
-5.47774427724261e-06
-2.62213053406912e-05
-2.41884453928782e-05
-5.43789854914887e-06
1.25554048917965e-05
-8.06412988666645e-06
-5.73483585728438e-05
3.35785804616805e-06
-1.78960548612353e-05
-9.21469566870404e-06
-5.27249232351042e-05
-6.01081750500064e-06
-2.10967285412309e-06
-3.20630051352335e-05
-5.51311647883018e-05
-3.10792580834681e-05
-2.34918531710118e-05
-4.56341105426474e-05
-4.28187569883566e-05
3.92315790231066e-06
1.01464928574532e-05
-3.66412993314098e-05
-1.84327901659268e-05
1.71616795099028e-05
-1.21059303199212e-07
-2.2286741060415e-05
-3.27985485911923e-05
6.92522739003518e-06
-1.15070706713372e-05
-1.42779833242884e-05
-2.89168035524848e-05
-1.59849972758755e-05
-1.20633411922865e-05
-1.22140083930061e-05
-3.48221157944958e-05
-1.17157753559753e-05
-1.44166970175554e-05
-2.06270104402209e-05
-3.14450384246605e-05
-5.12287538689059e-07
-1.57783922011256e-05
-1.91729087071257e-05
-1.10172212821155e-05
4.34743861073823e-06
4.58310376694458e-06
-4.40790690027781e-06
-2.34758460096993e-05
-5.66437188153497e-06
-2.23770954627057e-05
7.04013960625939e-06
6.74701232155352e-06
-5.11366575992217e-06
-5.45041833581007e-06
-4.58645820459777e-05
-6.69256696177094e-05
1.30259310872333e-05
-3.63389325573739e-05
-1.80777403658172e-05
4.84233796439674e-06
-2.26916042664446e-05
-3.44806917821332e-05
-1.18351137331792e-05
2.11949353569568e-05
-2.18366564087419e-05
-4.26126080595349e-05
-1.79544346238542e-05
2.94993638075727e-06
5.40857322481051e-07
-6.93260982414163e-06
-2.57097281039422e-05
1.11856246335912e-06
-3.23370269095315e-05
-5.16746660487341e-05
-1.22487050920322e-05
-2.7705478522801e-05
-3.9426917859361e-05
-5.50421063235881e-05
-4.68612540225036e-05
-2.27126452257161e-05
-1.77505078996715e-05
-4.69766832842049e-05
-3.14798571365193e-05
-3.32862286188159e-06
-1.71890610385277e-05
-2.86477066793719e-05
1.07010254794603e-07
-3.29797115849714e-06
-2.426547207811e-05
-2.87347039327083e-05
1.94625004903536e-05
-9.10946746476245e-06
-3.49773455687387e-05
-5.68054869707582e-05
-8.35558808023483e-06
-3.24933370861208e-05
-3.82858338530928e-05
-3.46886919224421e-05
-2.54996585860407e-05
-4.08545467974879e-05
-4.68484533510095e-05
-1.84092007295888e-05
-3.66023543470217e-05
-3.46737925639158e-05
-4.58141265046111e-05
8.22434384031705e-06
5.22821577381873e-06
-2.27385043314551e-05
-2.08782485121226e-05
-1.32981931276532e-05
2.06837904007226e-05
2.11678163714133e-05
-1.37917289509506e-05
5.03132210426528e-06
4.64271264858309e-06
-2.05171541113728e-05
-5.04733594621336e-05
6.37413553521253e-07
-6.46859340053305e-06
-8.80462341398582e-06
-2.90313369301964e-05
-1.57730243721688e-05
-4.80342777351499e-05
-3.24465430093476e-05
-3.17268822642281e-05
-1.37813808068066e-05
8.49858223643946e-06
-1.36123823866807e-05
6.75745954763918e-06
-2.33696064307974e-05
-2.03103748958209e-05
-2.72340680022507e-05
-2.4595284667178e-06
-3.27170433849538e-05
-2.09565135274974e-05
-1.99148840763307e-05
-2.30662210657446e-05
-5.481237602782e-06
-1.88125014019213e-05
-1.86641514363006e-05
-2.21978052992893e-05
-2.81552891290302e-05
-3.05492296348971e-05
-4.73908604237459e-05
-1.10424920945405e-05
-2.04554576207224e-05
-2.770330992407e-05
-3.18823209444944e-05
-2.5542100838937e-05
-6.15055452603745e-06
4.12711056056849e-06
-2.87532083734411e-05
-5.38301691678864e-05
-1.69759033142507e-05
-1.16517031503345e-05
-4.30838633353973e-05
-2.15102449001276e-05
-1.98439611662092e-05
-5.07139859670436e-06
-2.35593147526391e-05
-4.55585265576842e-05
-3.99685624731126e-05
-2.07415091602139e-05
2.70690472462131e-06
-5.54783335598068e-05
-2.77485009090303e-05
-5.47791383256555e-06
-2.5689901553991e-05
-4.95813255875533e-06
-1.36310831156042e-05
-1.39677937905194e-05
-5.7181791516415e-06
-3.77933419139339e-06
-3.3541330106445e-05
-3.37976753542683e-06
-2.68949943048093e-06
-1.96474664111305e-05
-4.38105992775691e-05
-3.53582491392639e-05
-3.19990106628574e-05
-7.58646263767564e-06
-2.27466549831887e-05
-3.53244860570377e-05
-3.82186487925885e-05
2.77087897652127e-06
-2.87769131201964e-05
-3.98977403847945e-05
-2.38958575971406e-05
6.80297625636507e-07
1.45614832791062e-06
-2.59545790337288e-05
-1.9211473031076e-05
3.30029963697046e-05
-6.02894852505196e-06
-2.94463627561851e-05
5.81337049495705e-07
1.33918802858799e-05
-2.23844362782587e-05
-4.61434915671928e-05
-2.63820283758466e-05
-1.82708695698597e-06
-2.94680815025169e-05
-3.97035201394383e-05
-1.03885369445189e-05
-3.12517386508026e-05
-2.16082805602416e-05
-1.93705147676586e-05
6.4601382764788e-06
8.68515807551105e-06
-2.69569859362642e-05
2.56353227401755e-06
1.11495426691926e-05
-1.81605048485912e-06
-3.70623884531844e-05
-1.40705779048451e-05
9.79822332326508e-06
-1.78722263073136e-05
-4.08386169121509e-05
-1.30018880879566e-06
-7.39363047536777e-06
-5.14500194133594e-05
-5.61418272351961e-05
-4.28054024205659e-05
-1.21928241100782e-05
-5.47965585828065e-05
-4.08473072351061e-05
-3.63755809793475e-06
1.45749645558994e-05
-1.4413223526539e-05
-3.76976246662117e-05
-1.08480627524991e-06
2.11008713678631e-05
-2.84908559090246e-05
-3.50523541278274e-05
7.96226858684083e-06
6.39367139953286e-06
-3.40344925803781e-05
-3.45044686535863e-05
-1.40447721083489e-05
-2.16763289035547e-05
-3.98426776377675e-05
-3.48446047667496e-05
-1.63718775255075e-05
-2.64228679214882e-05
-1.01573616808603e-05
-3.29899959117443e-05
-2.61517485923584e-05
5.11625983565538e-06
-3.08450802982576e-05
-3.60237350353522e-05
1.90309383586361e-05
-2.01299704724691e-06
-1.30512661795146e-05
-1.27776853872369e-05
-3.47124050328056e-05
-1.35608097082662e-05
-1.94447359290974e-05
-1.11327289026492e-06
6.57469347720544e-06
-2.57156555963974e-05
-4.91389658027498e-05
-2.96069238732256e-05
-2.48946011852712e-05
-5.0878718223543e-05
-2.84693615903374e-05
-2.92697474155448e-05
-3.64834382065704e-05
-5.18237102935169e-05
-2.81981400778889e-05
2.8344279316106e-06
2.69971377221865e-06
-4.88241637427625e-05
5.73424889890309e-06
1.36527319767463e-05
-4.89366808193547e-06
-1.43692374922404e-05
-9.60803369297247e-06
9.30353577873324e-08
-4.36085111884707e-06
-3.57028534589915e-05
3.23353964186409e-06
4.43787922171451e-06
-3.15810748474073e-05
-3.86621535394587e-05
-6.64253235182981e-06
-1.29680690752829e-05
-3.13880914036059e-05
-2.29372771429959e-05
4.89748553523279e-06
-2.45119603010774e-05
-3.69935440007876e-05
-1.78014842801019e-05
-1.68992596147387e-05
1.78361691546862e-05
-8.8421722136924e-06
-2.60576682603853e-05
4.22578776561076e-06
-8.8282706034074e-06
-2.22076232207204e-05
-3.68438580061743e-05
-2.09771366921406e-06
-4.41255578559071e-05
-3.20220820519445e-05
-3.25026643265679e-05
-1.16048568587279e-06
-1.41711592715651e-05
-3.46445891720257e-05
-3.53055017114845e-05
-1.47580294967213e-07
-4.1305131367678e-05
-1.77317089205137e-05
-1.93818452853956e-05
-2.41400422693595e-05
-2.90763082085664e-05
-3.17859837811739e-05
-1.51741577615058e-05
1.2158369870121e-05
-2.58075921939954e-05
-3.21664134560201e-05
-2.99447947638328e-05
-9.10307840812756e-06
-3.14566111423942e-05
-2.37414259805856e-05
-1.66617790464064e-05
-1.99170848949505e-05
-4.81445285944852e-05
-4.42634414631032e-05
6.27517168861055e-06
-9.11929210435735e-06
-4.06514392884554e-05
-1.12869801689836e-05
-2.6353497670722e-05
-2.85423376715004e-05
-1.27458738482611e-05
-3.77036105345441e-06
-1.86779091570976e-05
-2.13580450347431e-06
-1.41323747434932e-05
-3.75142602858259e-05
3.73289391564992e-06
-2.84516382423007e-05
-3.92123179756264e-05
1.45849848776587e-07
-1.8209178227559e-06
-1.47392954517303e-05
-2.06009724811794e-05
2.26854567065966e-06
-1.06769365622825e-06
-1.31100172902654e-05
-2.885054973351e-05
-2.85029114489334e-05
-1.83513679299103e-05
-1.86918866148043e-05
-1.77169804732208e-05
3.02533353803603e-06
-2.55689872525664e-05
-1.60846398257408e-05
-8.67537710853735e-06
-1.49235740524867e-05
-1.4312831183326e-05
-2.10330183550866e-05
-2.60531333275292e-05
-1.55333083298945e-06
2.44139956680308e-05
-2.68488799686065e-05
-3.74754726168504e-05
8.91665872916868e-07
-1.85051924203365e-05
-2.89033403387988e-05
-1.49969102295919e-05
2.30804963369852e-06
-2.53177512998851e-05
-2.2546509147845e-05
-5.57660482503122e-06
-1.07144764209561e-05
-3.21953395174542e-05
-1.25353745933148e-05
-4.33051259550749e-05
-2.94814105535677e-05
-3.76388616425606e-05
-2.78854458901974e-05
-1.08591059075594e-05
-2.21114459366091e-05
-5.99666262330052e-06
-3.36660968060894e-05
-2.67630352018737e-05
-3.20910987786498e-05
-3.97216786831257e-05
-1.91862624432363e-05
-1.99160061238854e-05
-1.80997882733437e-05
-1.00071047520704e-05
-4.25430493104207e-05
-3.96327140890102e-05
-2.69807424988061e-05
-6.6377663270733e-06
-2.51087500335452e-05
-2.10120925349893e-05
-1.28888099969397e-05
-1.26400753158511e-05
-2.31799539611064e-05
-1.78054929575453e-05
-8.9980639403945e-06
-2.71390322454297e-05
-3.511383919643e-05
-3.18591224973788e-05
-3.90631217340344e-06
-4.26745955725135e-05
-8.15466895969409e-06
-1.79342301179671e-05
-2.4029008699939e-05
-3.20744448872614e-05
-3.31858700417069e-05
-1.69770699774956e-05
-2.95986539963079e-05
-2.56916119724507e-05
-8.44440923608419e-06
1.52433825681462e-05
-1.09445260584052e-05
-1.87482864400563e-05
1.79379968921189e-05
-1.3198520828466e-05
-5.01588432596741e-07
-2.2528402497475e-05
-3.29890511978888e-05
-4.08898104830771e-06
1.13427280522012e-05
-3.03428247148527e-05
-1.78622723123535e-05
-1.24474268549694e-05
-1.07437093363778e-05
-3.78566387838112e-05
-4.24967633830444e-05
-1.90012172612119e-06
-1.95931080278032e-05
-4.60577596435168e-05
5.02989830213275e-06
3.10979874194876e-06
-1.15847980781011e-05
-1.66727084434689e-05
1.67139274873581e-07
3.33053028397693e-05
-3.13444589413031e-05
3.28649623928624e-06
2.98942091439615e-06
-2.30403120189523e-05
6.82221300894098e-06
-1.50243049371177e-05
6.61338930143029e-07
-2.03528195664078e-05
-3.66571814559711e-05
-2.79275800285277e-05
-9.00777133110455e-06
-4.22743415050501e-05
-2.95489448583779e-05
-4.24349529784802e-05
-1.77847743513e-05
-2.40809981394094e-05
-3.39330578920846e-05
-2.31330903947259e-05
-8.58971400431799e-06
4.91860130392377e-06
-8.74007676138447e-06
-2.76671480434463e-06
1.5680865389458e-05
-5.54446910847219e-06
-1.80078503209563e-06
-6.36376006998639e-06
-2.82850627685932e-06
-2.78563167840473e-05
-9.82613791120864e-06
-4.13504110329253e-05
-2.76150365767272e-05
-6.15145671761621e-05
-7.14171583979081e-05
-3.04282102913275e-05
-4.70199307190944e-05
-6.0722440216036e-05
-3.40002086720968e-05
-2.3378049773662e-05
1.84879539052682e-05
-2.42104782566083e-05
-1.379256623856e-05
-1.4670950972847e-06
2.96094881994014e-05
1.03732893456078e-05
2.73074318140298e-06
5.2626025279465e-06
3.84302416741209e-07
-2.91376968035463e-05
-2.25637034004398e-05
-1.93301733171171e-05
-1.18956449214711e-07
-2.33971835446858e-05
-1.74971272591318e-05
-5.68213702680681e-05
-4.16350852777919e-05
-1.88077316590949e-05
-2.97449622233759e-05
-2.33221292246182e-05
-3.28639500991561e-05
-6.79705053905033e-06
-3.68034711406653e-05
-2.61764767705909e-06
-2.90353446579975e-05
-5.56809927778245e-06
-2.19481470902431e-05
4.51087145603967e-06
1.00851065808376e-05
-6.17420497841605e-06
-2.6731296889016e-05
-1.29996430914004e-05
-2.88057495630107e-05
-1.66729475310389e-05
-2.35780699717984e-05
-3.36811139731566e-07
-2.56177131473847e-05
-3.61246963309207e-05
-2.29453214546901e-05
-1.40225410253207e-05
-2.24126145153354e-05
5.98428156837384e-06
-1.42238195922616e-05
-1.52174886494435e-05
-2.99255794288695e-05
-2.48875669019267e-05
6.98074175471933e-06
-4.68934890667609e-06
-1.49479598294372e-05
1.85807771686838e-05
-1.81128499651744e-05
-1.66923285015592e-05
-1.05329524462143e-05
1.29446537139685e-05
-1.40790296750041e-05
-1.78617300765624e-05
1.34884591863352e-05
-2.43485705076111e-05
-3.28143658596367e-06
-2.41804991744984e-05
-4.9665584098003e-06
-7.95698630404132e-06
-6.92542090625573e-06
-1.8333794352751e-07
3.4835142277653e-07
-3.07673162503605e-05
-3.99135179430972e-05
6.29033487567735e-06
5.38443277936241e-07
-4.33212492865107e-05
-2.29510603123203e-05
-3.36644182329383e-05
-3.06974383445444e-05
-2.63304361399681e-05
-2.39443683983677e-05
-1.44088116927728e-05
-3.36539959417795e-05
-1.58347721539989e-05
7.79487613421148e-07
-3.62205102431768e-05
-2.27643087683961e-05
-1.35109607988192e-05
-1.4917246799021e-05
-2.62938999525079e-05
-1.78872540135877e-05
-6.84394032083038e-06
-1.75719157833083e-05
1.15118436898685e-05
-1.87499546749978e-05
-2.8250165673531e-05
-7.95928649940767e-06
-1.69147841061154e-05
-7.34039966013812e-06
1.06723416841894e-07
-2.87158584838583e-05
-4.80973477666028e-07
-1.89535220299366e-05
-2.79691335360386e-05
5.55278224584834e-06
1.12603203639652e-05
-2.69072628568764e-05
-2.37923553211202e-05
1.62084222414914e-07
1.81708970292167e-05
-1.02067120617238e-05
-1.18244898242211e-05
-5.5060284321875e-06
-6.89726134652063e-06
-2.27449417161135e-05
5.61900690262153e-06
-1.32698087061944e-05
-3.56457267493774e-05
-4.24653588099885e-06
-4.21008358723164e-06
-9.982396823274e-06
-1.9421805392875e-05
-6.48051468826679e-06
-1.84247122165631e-06
-1.04015742055597e-05
-3.98778070394704e-05
-1.20535633576693e-05
-3.82035095278838e-05
-7.52779944011851e-06
8.68257001255058e-06
-2.80443969506472e-05
1.21139814335893e-05
-1.47612504076258e-05
1.68881480229865e-06
-2.39880604484195e-05
-3.66287618040794e-05
1.00046462697477e-05
-2.41584471054565e-05
-3.25088384345637e-05
6.28040783853051e-06
4.70229102572724e-06
-3.30332108374327e-05
-4.6193461219135e-05
1.23626702593227e-06
-3.80353292182841e-06
3.21462578490936e-07
-2.42201444048195e-05
-1.12269281105611e-05
1.85828021071303e-05
-1.30756949595241e-05
-3.83760266232074e-05
-1.56542745734381e-05
1.36082212021328e-05
-1.98087235253928e-05
-3.4283843630893e-05
-1.57303985314995e-05
-5.67496505762035e-06
-1.28585768698208e-05
-3.70612703506822e-05
-2.1371591220767e-05
-3.00927548272763e-05
-3.22057465413698e-05
-2.5772900294225e-05
-1.53832428164048e-05
-2.56625190829429e-05
-3.30465050959842e-05
-3.07722632766442e-05
9.88227537150482e-06
-2.88415736161378e-05
-3.69911521776173e-05
-2.38665166420751e-05
1.39193789471666e-07
-1.69379694529039e-05
-1.02569483431464e-05
-9.25897737733382e-07
-1.44930045632339e-05
-3.16159787035713e-05
-2.04348112234495e-05
1.07262472517133e-05
-2.79288780323635e-05
-4.10406535265454e-05
-4.32344116054119e-05
-5.23463170364631e-06
4.11118057950882e-06
-4.26661734109664e-05
-3.49209975963046e-05
-7.81907493139995e-06
-2.66536276051366e-05
-8.70839851129259e-06
-2.52324923439538e-05
1.29356582818805e-05
-2.71032896797293e-06
-2.97373268415199e-05
-2.22872917715845e-05
2.24823472918718e-06
-3.61085821884877e-05
-2.24797510376728e-05
-6.32438126912677e-06
2.94112251510312e-05
-1.43217158548956e-05
-4.37673885117752e-05
-2.83751178608839e-05
1.47784388578469e-05
-2.22386343046074e-05
-3.76977247564139e-05
-5.31910766531828e-06
-5.30239873984922e-06
-9.2098670032317e-06
-4.85800035600293e-05
-2.17274264312397e-05
2.63868389406189e-06
7.84503223189199e-06
-1.63707555335197e-05
-8.02811153105517e-06
-7.29617270071304e-06
-1.30839953122673e-05
-7.62372354825623e-06
-6.27111855252962e-06
-6.95442905007786e-06
-3.89979218277332e-05
-1.64796052588435e-05
5.81456699314269e-06
-2.1037866358921e-05
-4.37721206123773e-05
-2.14246220530011e-05
-2.42243408615986e-05
-3.68849803351552e-05
-4.76282083153207e-05
-7.91933357716468e-07
-1.09633623624106e-05
-3.19843473632472e-05
-1.1883324061642e-05
-3.09347901876537e-05
-1.05798125183781e-05
3.41492562511174e-06
5.31406109785796e-06
-2.0103316370913e-05
1.59724825871443e-05
4.12867869922353e-06
-1.77784104437209e-05
-6.46703653132159e-07
-7.8551834799635e-06
-8.29852557755026e-06
-3.74174235434225e-05
-1.55604698919786e-05
-3.02281485554097e-05
-2.58503417738368e-05
-4.09653449207945e-05
-3.0233752827348e-06
-4.16166121044147e-05
-6.59525452889616e-05
-4.01275728008851e-05
-1.36697488061717e-05
-2.85161820114813e-05
-1.24623996691124e-05
-1.85789012625841e-05
-3.02820646752471e-05
-7.39910530968949e-06
-2.5570889186577e-05
1.56909834609762e-06
1.0384350088194e-05
-9.78657314085878e-06
-3.45512398376041e-05
-1.34350579972463e-05
-2.43280554791236e-05
-4.3936795063436e-05
-2.42708660021667e-05
-1.68337976313314e-05
-3.35254915987896e-05
-2.75300014756173e-05
-2.60169146635927e-05
-1.73526598606973e-05
-9.63223649521817e-06
-1.40193081415333e-05
5.85993395541391e-06
-8.803484989522e-07
1.09075183079641e-06
-2.02381124101466e-05
-1.15870699685829e-05
2.01055653742359e-05
2.60549074897611e-05
-9.75359684845247e-06
1.09814462239177e-05
-1.31292241157733e-05
6.45632750703699e-06
-2.81708857303297e-05
-3.44952693626882e-05
-1.73746470161952e-05
-3.90866243894933e-06
-2.27947918041849e-05
-1.43307067399373e-05
1.2464388088187e-05
-1.86028874934168e-05
-9.78639671502777e-06
-1.21676667367313e-05
-1.56487432048857e-05
1.88386759667218e-05
-2.3528516069015e-05
-9.76097275722628e-07
6.37905752315058e-06
-1.33481955166433e-05
1.82126725912535e-08
-1.87249570465157e-05
4.36101310252137e-07
-2.17479468325647e-05
-2.85481369878209e-05
-2.46679840272517e-05
-4.43120879861941e-05
-4.73589879072225e-05
-2.89969926251008e-05
-2.39050993927626e-05
-5.24812142717828e-05
-1.74536401160458e-05
-3.41669706882633e-05
-5.05331624133217e-06
6.44683106521423e-07
-1.02690328442877e-05
1.02887871520384e-05
3.59616294340492e-07
-2.34487589990561e-05
-1.07886866537356e-05
1.50766251337636e-05
4.63699834408097e-06
-1.39637608315992e-05
-2.57069341547358e-05
-1.95836995489153e-05
-4.01885166862928e-05
-1.60483662239156e-05
-2.94973938831531e-05
-3.83453502256155e-05
-2.8701074814959e-05
-5.05049209135992e-05
-1.4546098325251e-05
-4.44362023582764e-05
-1.62301424019286e-05
7.49338744778503e-07
-1.00960131634004e-05
-2.55034895017074e-05
-2.5015669905786e-05
-1.89483573784254e-06
2.22671446799741e-05
-1.77934800867441e-05
-1.41069225690046e-06
7.24704530005979e-06
-1.3084794650366e-05
-3.57490303056387e-06
-6.35642836315528e-06
-1.61761405262956e-05
-1.83336702879116e-05
-3.70778823734917e-05
-7.1826721721255e-06
-1.9788743034241e-05
-3.61384899266893e-05
-3.88081863646524e-05
-2.00130469385448e-05
-3.26339713890977e-05
-2.37779444591244e-05
-2.29357552206669e-05
-1.02271228280802e-05
-9.21743005029947e-06
-5.92521905264174e-06
-2.94432649286485e-05
2.4369993904542e-06
1.81149685388713e-05
-8.74631845764629e-07
-1.0263734885018e-05
-4.33855963634682e-05
-1.00090607168546e-05
-4.41198879637803e-05
-2.64843935071496e-05
-1.02443400469585e-05
-3.30156756259515e-05
-1.33922217524326e-05
-2.02818200038591e-05
-1.55086960339007e-05
-1.51051441013162e-06
-9.14406341373232e-06
-1.08051815927101e-05
1.38168574260241e-05
-7.11203290667166e-06
-3.98679177387227e-05
7.62894552060668e-06
-3.4144627988531e-06
-5.32931723024602e-06
-3.82251342977423e-05
-1.38295818409355e-05
1.94754049759106e-05
-9.26646944760611e-06
-5.36572258388505e-05
-8.3049287504293e-06
2.20249429030444e-05
-4.71074685445243e-05
-3.11324662618882e-05
5.10460448179498e-06
1.55479497066956e-05
-2.16204551810988e-05
-3.84353230934383e-05
-1.95828619355837e-05
6.54010195075625e-06
-4.75696983364947e-05
-2.10467681579739e-05
-2.72299893269156e-05
-6.9704244301973e-06
-5.20644187196919e-05
-4.18426164628779e-05
6.43745471515249e-06
-4.5065855560299e-06
-3.8854762107426e-05
-3.40846735377473e-05
-7.53943953717429e-06
-3.61613270653987e-05
-5.96366120571635e-05
-1.38691323580308e-05
-2.15113206662357e-05
-3.74434015979452e-06
-2.42113079065082e-05
-1.58764909700917e-05
-1.98779351113307e-05
-7.57299037561034e-06
-2.65544591287864e-05
3.62410467810645e-06
-8.06350890111987e-06
-3.63033309475299e-05
-2.78735815361478e-05
-3.09244019749886e-06
-1.35827742341435e-05
-4.37607766291683e-05
-2.44782544210969e-05
-1.56280230578468e-05
-1.13286824388853e-05
-5.08905459060891e-05
-4.01235597544566e-05
7.46862888507205e-06
-2.65251437657012e-05
-4.07184105568694e-05
-3.2730027331474e-05
8.28969039749792e-06
7.31151016457754e-06
-2.35476951445959e-06
-8.75310565442296e-06
-8.68547225244877e-06
1.04186357064121e-05
-2.69507430943788e-05
1.98231075718498e-05
1.27435201855603e-05
-3.79486432120384e-06
-2.84572900488019e-05
-2.98326446222121e-05
-1.06162804584834e-05
-1.46781732599794e-05
-4.10480848565841e-05
-3.6993356717538e-05
-4.45276018335581e-06
-1.16885752350015e-05
-4.19340641594285e-05
-2.01159920526923e-05
-8.38198847691222e-06
-1.43893288833913e-05
-1.92984392711061e-05
4.74812492082239e-06
5.96514039696291e-06
-1.3863137693093e-05
-2.96550080399376e-05
-2.25533003057571e-06
1.09551922961916e-05
4.8877158576008e-07
-1.62453569029132e-06
-2.87066553382106e-06
-4.70405094085422e-05
-2.66226485394236e-05
-5.85588736149744e-06
2.43554278610175e-06
-4.16584342782708e-05
-1.25796408531119e-05
-1.73394084172565e-05
-3.68244549219259e-05
-1.21374703771498e-05
-9.42223761195427e-06
-8.26537296277857e-06
-3.82287404979251e-05
-2.41257447788338e-05
-3.65902522734601e-05
8.57148900458059e-06
-2.55384837560648e-06
-1.56966008139235e-05
-1.33524865509412e-05
-2.31534384139369e-05
-3.19941262508283e-05
-2.07853637127112e-05
-3.71737992060964e-05
-9.01261791033081e-06
-3.53698612125782e-05
-3.94710459068882e-05
-3.32798843311089e-05
-1.26256607394937e-05
-1.23414696452407e-05
-3.2467682393732e-05
-5.05037601486344e-05
-5.19276878694626e-06
-7.81092399522191e-06
-2.61396058796435e-05
-1.35582966087079e-05
-1.74173021052585e-05
1.2195576872132e-05
-8.86725204385342e-06
1.79629832359056e-06
-1.73503298948286e-05
1.57356768808651e-05
-3.76858601837807e-05
-2.60532211427758e-05
-6.27054336570934e-06
-2.30446309115328e-05
-2.11910150841932e-05
-2.85263360729177e-05
-4.7498285644356e-06
-3.12866323105175e-05
-5.16041178324064e-06
-9.05697586633255e-06
-1.06247198134685e-05
-8.17498546140696e-06
-2.0421273851755e-05
-2.80970157176218e-05
-1.1632246980077e-05
-1.20049361473035e-05
-1.31207710116611e-05
9.24251593417493e-07
5.7832547817671e-06
7.91786052189511e-06
-1.73392699295935e-05
-4.3099776089399e-05
-2.43014402258309e-05
-1.61126055522819e-05
-3.33375361768211e-05
-2.3174772023522e-05
-1.02246503082557e-05
-2.35343278382463e-05
7.04648414152716e-06
-1.20625912471346e-05
-2.09305193331957e-05
2.95242746172387e-06
-1.21699044391149e-05
-2.19108984236498e-05
-2.37538779819836e-05
1.60781834676095e-05
-2.58445595664318e-05
-2.13611656756817e-05
6.36584449619361e-06
-1.24844660188733e-05
-3.23603618088841e-05
-1.57494511779085e-05
-2.55916200180485e-06
5.63697241537657e-06
-1.57650910252323e-05
-1.69672252440875e-05
-5.66376807840921e-06
-4.60893461073248e-05
-5.31197976922384e-05
-2.17753116851455e-05
-3.92978239945419e-05
-7.04912976427776e-05
-1.83195564326795e-05
-6.98688052144518e-06
-1.25661196054363e-05
-2.86720957212478e-05
-1.63150901024301e-05
1.20966613601678e-05
-3.19787563430226e-06
-3.20631586647417e-05
-4.39646972576666e-05
2.17198201212151e-06
-2.7705338995722e-05
-5.79143227629343e-05
-7.16090693269695e-06
-1.84672227717671e-05
-1.58160766370924e-05
-3.72415096683793e-05
-2.29944155456449e-05
-2.59528459557883e-05
-3.00341678137786e-05
-6.14620272239261e-05
-4.23025386789831e-05
-3.76737125080349e-05
-9.82400543441746e-06
-3.3424602331134e-05
-1.99490977084914e-05
1.0523208117698e-05
4.77002004723605e-07
-1.55304895181892e-05
-8.4375616564199e-06
2.61681153835085e-05
-1.10087725621771e-06
-1.47080072304692e-05
-6.48767976530657e-06
-3.10589426621723e-05
-3.31852257152035e-05
-3.36248889458133e-05
-2.6075880868602e-05
-1.1696915515023e-05
-4.0089169093185e-05
-1.76433098453602e-05
7.50261849965338e-06
-9.64436201149719e-06
-5.44980777673272e-05
-1.35507208863153e-05
3.74193664025555e-05
-2.10267983073183e-05
-3.75521563154174e-05
5.445089144354e-06
2.85102974179355e-05
-3.66207811530612e-06
-2.32430441002928e-05
7.02960963431609e-06
2.09454393062431e-05
-8.88599886917415e-06
-3.74450960282889e-05
-1.75713861640498e-05
8.24874909725395e-07
-5.35571166386916e-05
-6.62733484318629e-05
5.65795008959425e-06
1.46341408850319e-05
-3.69749765261953e-05
-3.23885307075919e-05
2.68519409938226e-05
1.50509233537432e-05
-1.55297266550461e-05
-1.50731533725906e-05
-1.15511045263222e-05
-9.19707983325329e-06
-1.58685493518089e-05
-3.33363136811985e-05
1.09543531200991e-06
-8.74351288672982e-06
-4.01081894644253e-05
-1.50583078410455e-05
-1.21916505378368e-05
-3.27905305858151e-05
-3.29000816402073e-05
-4.45310446987749e-05
-8.16308325825274e-06
-2.88813074469922e-05
-3.44826159291849e-05
-2.38244088626922e-05
-1.90671718612791e-05
-3.17594642996008e-05
-2.3561203758732e-05
-2.36086315124495e-05
-2.05476657631715e-05
-4.01505698711305e-05
-3.0920592942883e-05
-2.21011382776363e-05
3.54840137230306e-06
-2.61866737250303e-05
-3.08885805670988e-05
1.0951266805339e-05
-1.40152936945429e-05
-2.90775912051054e-05
-2.30226699123825e-05
-1.38615165841202e-05
-1.81892486866785e-05
-1.99465479745681e-05
-1.83199596987961e-05
-3.79083191435292e-05
-1.05739622203113e-05
-3.03512441089019e-05
-1.75996283118645e-05
8.92494339989068e-07
-2.24255453242257e-05
-1.14001869886295e-05
-5.68181655444166e-06
-1.83744079924378e-05
-7.95629190773731e-06
-1.3487598660047e-05
-7.41276446052805e-06
5.6549270933684e-06
-9.84768463346633e-06
-4.99586149801792e-06
1.08170234455545e-06
-1.3229672909604e-05
-3.18342418684118e-05
-4.27354457729098e-05
1.14426735704024e-05
-1.37960900527512e-05
-3.67585704303703e-05
-1.35340588170551e-05
8.29689663610172e-06
-1.43990528540318e-05
-3.84249192783203e-05
-1.98908897756756e-05
1.32872648768811e-05
2.02007717526748e-06
-3.06994814050831e-05
7.12685334626318e-06
2.49975616550271e-05
1.20842716700618e-05
-2.19625356460968e-05
-1.34224153079262e-05
1.01840720047344e-07
5.2523830065297e-06
-3.59896438722062e-05
-2.407964714439e-05
-1.54560318455962e-05
-2.96409613807754e-05
-2.25402765878559e-05
-3.11632221256279e-05
-5.25966449938091e-06
-1.63843529568507e-05
-1.80073339341487e-05
-1.04757307120464e-05
-3.93636490117003e-06
-1.41345936618641e-05
-2.6787216444677e-05
-2.76600439685806e-05
-7.77785053343482e-06
-5.49427808801893e-05
-3.96961018498073e-05
-1.82379173934622e-05
6.98622226288801e-06
2.49090816449627e-06
-2.99051908319163e-05
3.43915378228214e-06
-3.33838867447159e-05
-2.35049961358274e-05
-4.79235641030063e-05
1.03953348305343e-05
-3.7771449859693e-06
-1.34495665297256e-05
-2.08158742610142e-05
-5.07598434985942e-06
-4.46619059495913e-05
-2.51126809551855e-05
-1.9880939220607e-05
-2.0463000088428e-05
-1.80182351247093e-05
-2.61610104864137e-05
-4.8215778577312e-05
1.19047406416756e-05
-3.47249152430565e-05
-3.00022978355927e-05
-8.04865268163307e-07
-5.16487085430958e-06
-2.19946447864808e-05
-4.76273531628258e-05
-7.91710418260268e-06
-1.19647890462747e-06
-2.20152253767134e-05
-2.5795247734745e-05
1.11676608042911e-05
1.99055610400436e-05
-3.74131233597305e-05
-3.10746501798989e-05
-1.68190902117434e-05
-5.66646448205075e-06
-2.39103302392059e-05
-2.0481575100227e-05
1.94297162857651e-05
-4.57786642328316e-05
-3.16344646064065e-05
-3.65097920681397e-05
-2.71767438224316e-05
-7.7895841767276e-06
-2.57243478645425e-05
4.65795374115946e-06
2.64552135444953e-06
7.52194805392281e-06
-2.25273515062143e-05
-6.0594571524877e-06
-3.23826571417093e-05
-4.96727727261147e-06
-2.00136681688482e-05
3.24389646217879e-06
-1.65924480576622e-05
-1.79379030525627e-05
-1.87487347170812e-05
-2.53153652458618e-06
-1.11726465888315e-05
-4.69075377713719e-06
-2.00433314336971e-05
-6.04807915940024e-06
2.06323129584905e-05
-1.75949303090805e-06
-2.74685031926511e-05
1.56449420386639e-06
-1.24515427372221e-05
-5.67039725663467e-06
-2.97052487057701e-05
-2.77476543633959e-05
-1.69985178479301e-05
-4.08030668683196e-05
-3.62951122706402e-05
-1.03935164510149e-05
-4.4907092411192e-06
5.69681744782449e-06
-2.21071356509782e-05
1.3138850129462e-05
-2.34318374277791e-06
-4.00769811038505e-05
-1.7569465397886e-05
-1.92438224385765e-05
-5.14095507525585e-05
-3.09414473151402e-05
-3.1684431258017e-06
-9.32594474184005e-06
-3.50936550461034e-05
-1.40423591107491e-05
-3.19358328083064e-05
-2.68455549162942e-05
-5.095398849493e-05
-4.76265038587165e-05
-6.28948102183568e-06
1.70601945357852e-06
-1.27288854666403e-05
-2.3119231687198e-05
-1.53975051927869e-05
-4.4197555298753e-06
2.67316244966787e-06
-2.31208434624902e-05
-5.0713746823656e-06
-3.77660450252222e-05
2.80277249062116e-06
-5.83273688060978e-07
-2.40371606286518e-05
-3.89640792743741e-05
-3.77852370568525e-05
-2.88268117988687e-05
-1.47190852423197e-05
-4.32516198907926e-05
-1.9251116562648e-05
-1.65323559991344e-05
-7.90105648620295e-06
-7.70925095299853e-06
-1.10508786547535e-05
4.06357322884803e-06
-1.11002210404609e-05
-3.02765264935e-05
-2.04285363100976e-05
-9.44803981798224e-06
-3.78023527467878e-06
-2.14317294191187e-05
4.47086610478144e-06
7.41437612396707e-06
-2.36603720591693e-05
-1.11472071509663e-05
-2.68364272607136e-05
-2.63966246514743e-05
-8.85245575780783e-06
-3.35811774935058e-05
-3.86205716874073e-06
-1.52537633437795e-06
-8.76353347263204e-06
-2.45555163326274e-05
-1.82236055228975e-06
-2.17194425568108e-05
-1.6703225995534e-05
-3.40668709891209e-05
2.08261231630666e-05
1.99242932384997e-05
-1.54827245617147e-05
-1.45910512719163e-05
-1.89263544646997e-05
-4.73591866925064e-05
-1.54020257351431e-05
-5.39997352539448e-06
-1.76793123018765e-05
-2.92392753934915e-05
-2.36565055904915e-05
-2.01423962372014e-05
-4.67465488309916e-05
-2.52803704182411e-05
-9.14265998967723e-06
5.43578515115238e-06
-2.10924250011849e-05
-3.52129636714048e-06
-4.48413873889738e-06
-1.6874430510699e-05
-5.55070223738229e-06
-2.34229629831008e-05
-1.24694472686238e-05
1.65619833838874e-05
-1.22262998969581e-05
-4.05441554827451e-05
-2.95832534929188e-05
-1.24457626017468e-05
-5.26776120625487e-05
-3.46370684472621e-05
-1.83681291277134e-05
3.5843653652876e-07
-1.68717593276877e-05
-4.63440510665989e-05
-2.29110624328838e-05
-1.96997347392881e-05
-5.86533630827292e-05
-3.37505366951299e-05
-1.62324210376339e-05
-1.72771120908997e-05
-2.60346877717095e-05
-1.42655994414501e-05
-2.95662361073656e-05
5.39931241568126e-06
-2.97992018316331e-05
-3.11701075767204e-05
5.33862089905532e-06
1.37732102032525e-05
-1.91422186598203e-05
-1.68809998184995e-05
-1.70584579703082e-05
-2.97254020662761e-05
-2.1281467803666e-05
-2.89282727339639e-05
-1.89485958075048e-05
-3.67587219312392e-05
-4.25860525342821e-05
-1.27721327417332e-05
5.1022561928717e-06
-3.1163822939148e-05
-8.03371122713135e-06
8.06884375632612e-06
1.36041386035227e-05
-1.93989860653479e-05
-2.18699207851137e-05
1.06891284403901e-05
-1.851007472961e-05
-3.32331802595005e-05
-2.44466281415997e-06
6.80982331110677e-06
1.98346265403272e-06
-3.96039420391932e-05
-3.48201451682049e-05
1.40396630420526e-05
-2.49864102892018e-05
-5.77892595377679e-05
-4.40388202810677e-05
-2.72619513389567e-05
-2.66661589912114e-05
-3.78187550918052e-05
-1.27421664502253e-05
4.01369351828499e-06
8.81604175106087e-06
-3.36623190929873e-05
-1.41194487474069e-05
-1.03494415461575e-05
5.86513641029089e-06
2.15517618646918e-06
-6.17910212187409e-06
-3.31360822411694e-06
-1.70175652720858e-05
-3.94308435013865e-05
-3.22284044377454e-05
-2.35692940419826e-05
-3.52227195143364e-05
-3.13060074425773e-05
-1.74264890103652e-05
7.31652327258586e-07
-4.40726093354749e-05
-2.13238145383338e-05
-7.37725878028475e-06
-2.64499543630695e-05
-2.9233659863025e-05
-4.02301786396386e-05
-3.22261664835322e-05
8.56863570510361e-06
-1.4628056870121e-05
-3.80256244727627e-05
7.94533781744457e-06
-1.78075897298209e-07
-4.42515853386228e-05
-3.24616396887381e-05
2.25727278044336e-06
-2.80635621019165e-05
-5.50725193141283e-05
-2.44514791451e-05
-2.12669002705628e-05
-1.56441660459237e-05
-4.76769547357839e-05
-1.73153682637671e-05
-1.36754978289377e-05
-1.58343249509136e-05
-6.28729683591819e-05
-2.24015113246968e-05
4.50287751109924e-06
-2.30944619760567e-05
-4.38798282904347e-05
2.78005540085499e-05
1.62059072204207e-05
-3.78550770942081e-05
-2.06296323319399e-05
5.30123346931222e-06
4.41102668076661e-06
-2.21458881673015e-05
-2.14145775597192e-05
-7.59061200988921e-06
4.67878289051873e-06
-8.16901758194166e-06
-3.71601835592651e-05
-3.48691207658243e-05
-1.76210859789103e-06
-2.62743906050748e-05
-7.83932081332561e-05
-8.82494221286164e-06
-4.20287249160149e-06
-3.51585833395256e-05
-2.57992595929727e-05
5.94172875391021e-06
5.75399010616366e-06
-6.95302958500025e-06
-1.80725469208979e-05
-1.39208331502336e-07
-2.65286521986556e-05
-1.65014049068235e-05
-1.72585100364519e-05
5.85880363987434e-06
-3.34122066899133e-05
-3.10116622437706e-05
-6.2467749447079e-06
-1.14313356542608e-05
-1.09104645799532e-05
-4.25428095590557e-05
-5.00326509110475e-05
-1.30775924301775e-06
-3.11693634807023e-05
-2.08563664342922e-05
-2.56852079934677e-05
-2.38833981106928e-05
-1.01692780885284e-05
-8.56407949584686e-06
-1.56232251956612e-05
-4.1903807874325e-06
-2.18176561890944e-05
2.10305055040408e-07
1.20056532501056e-05
-5.56259941990137e-06
-2.67746738437852e-05
-1.1147703108015e-05
9.51383603492432e-06
1.01398972153983e-05
-3.18022015049588e-05
-2.4876653796039e-05
1.13316725408326e-05
-3.9886898117256e-06
-2.7591452632294e-05
-3.01369545627632e-05
-3.95085191061093e-07
-1.4358710226699e-05
-4.15923695159076e-05
-1.55032279098551e-05
6.15072743254681e-07
-4.64976603826274e-06
-8.99619407124562e-06
-2.07183703484974e-06
-2.0313616527894e-05
8.88286517517069e-06
-2.43377712338355e-05
-8.780480901259e-06
-3.6427591903076e-05
-5.24741272922117e-05
-3.86855161698901e-05
-9.13118624691157e-06
-3.41046498457584e-05
-2.34695514969928e-05
-1.82548994965249e-05
-1.86968596322339e-05
-4.5635492620872e-06
1.1705924310731e-05
-2.34114305473685e-05
-3.02685456103493e-06
8.24376474632187e-08
-7.8268875295453e-06
9.13460467052556e-07
-1.3653568820845e-05
-1.90075724016184e-05
-6.79407464130467e-06
-1.25429955195468e-05
-7.31765785894709e-06
-1.15301528475797e-05
1.95136979748246e-05
-1.78165917214121e-05
-1.35387716665207e-05
-1.21187166743541e-05
-9.93011716495207e-06
-3.51944550258455e-05
-3.72228948850211e-06
-1.9825719431959e-05
-1.17896892172572e-06
-1.56998523272371e-05
-5.72549257916333e-06
-1.62530620407125e-05
-2.59505222226545e-05
-6.66500248677444e-06
-1.23046819586433e-05
-1.07265767373173e-05
-2.83690915431873e-05
2.31697394096667e-06
-5.90249616200559e-06
-4.35135133939353e-05
-1.21037572418425e-05
2.45732968373057e-05
-1.1297378531647e-06
-1.96240570012494e-05
-5.96583902245329e-06
7.77730021709967e-06
-2.67362131081218e-05
-2.80892357713697e-05
-6.81473619277457e-06
-1.40303792200139e-05
-2.08864614097283e-05
-3.61597762316952e-05
-2.0354159512591e-05
-3.02418315797091e-05
-1.32379167430317e-05
-4.93793472883261e-06
-1.92100249495233e-05
-1.9989238748042e-05
-4.55372150337989e-06
-4.83876453185187e-07
-7.82932786080383e-06
-2.0061636537794e-05
-3.255559550637e-06
-1.27539010552041e-05
-1.58359098524644e-06
-8.72725863431073e-06
-1.728170559909e-05
-1.62735509169014e-05
-1.73783931034978e-05
-3.14772543105439e-05
-1.38861108912391e-05
-1.3629576621928e-05
-1.96222951972955e-05
-2.99102804170978e-05
-4.27153689055276e-05
4.97496472736412e-06
-2.08877320179189e-05
-6.91260235037225e-05
-3.90753719232952e-05
-1.2960486856498e-05
-6.63999480316815e-06
-4.08014906761201e-05
-1.79345437794627e-05
-8.91493031960367e-06
-3.64918450624508e-05
-1.61592154370013e-05
-3.03673181791142e-05
-6.06273444179904e-06
-1.51743628816857e-05
-1.71120923188426e-05
-1.26312548269148e-05
-2.30887209429564e-05
-2.62667790455348e-05
1.21630059074431e-06
-2.77163214289233e-05
2.46934381059296e-06
-8.27495231668371e-06
-1.79360061943792e-05
-6.51593108209903e-06
-1.41555443109953e-05
-2.55600071568962e-05
-1.70866165512976e-05
-2.76768811986976e-05
-2.19980155914268e-05
-2.04772238547631e-06
-1.40337999189405e-05
-1.19228552153881e-05
2.74213157622638e-06
-3.01066714523573e-05
-3.15112288945655e-05
-1.62219496157063e-05
-2.64315002327621e-05
-2.12597879425579e-05
-1.1993478370716e-05
5.84422703891199e-06
-1.76588499188757e-05
-1.95598783428918e-05
-1.27426703615804e-05
-1.93565257407299e-05
-1.17407899719187e-05
-2.6063377224257e-05
-1.13403100455295e-06
4.62294064189897e-06
-1.7186662065331e-05
-3.32392111244222e-05
-9.83353100205269e-06
-2.91048334410675e-07
-1.29985900572705e-06
-1.62074072406588e-05
-1.80773672806825e-05
-8.83977575523827e-06
-1.47049972206102e-05
-1.37398248945118e-05
-8.25735721104433e-06
2.11011192440695e-05
-3.29200734837948e-05
-3.28595429743491e-05
-1.68178334590649e-05
-1.83409554048082e-05
-4.62812696407132e-05
7.57304788581321e-06
-1.64036507188673e-05
-5.61993233625456e-05
-1.31450084565194e-05
-6.16955840546371e-06
-8.77863199568484e-06
-2.81521050550009e-06
-3.0102218360773e-05
2.08065297288584e-05
-7.63507827228382e-06
-1.24239753696486e-05
-3.67449368785915e-05
-8.3280608135357e-07
-4.32127834626667e-05
-4.45099618024644e-05
-1.90613799138627e-05
-3.78314671805379e-06
-2.76462769128382e-05
-1.29320497616295e-05
6.08754188217534e-06
-7.74222661194502e-06
-7.5049769675442e-06
-1.07326400323516e-05
-6.38855314663675e-06
-1.47246242197738e-05
-4.00125588142579e-05
-3.75186547156942e-05
1.11778798700326e-06
-3.20257048043026e-06
-4.49555936582769e-05
-1.88946956105243e-05
5.26383189040306e-06
-3.87559924232988e-05
-5.23622872478181e-05
-6.00561827661726e-05
2.13266680417793e-05
-3.83083536656188e-05
-4.10275368488382e-05
-2.22737995864631e-05
-2.25028566012605e-05
-9.81426356398539e-06
-2.60757499563446e-05
6.0848397149252e-06
9.39069176256748e-07
-6.5439118266038e-06
-4.79663352147467e-05
-1.21520803357769e-05
-1.08818420058628e-05
-1.85924744207052e-05
-3.67963596775077e-05
-1.27067020456841e-05
1.60050601214805e-05
-1.71817164016146e-05
-3.03840917508091e-05
2.93837720479857e-06
-7.40495112874823e-06
-1.93643828664721e-05
-4.10356328009624e-06
-6.27420997080515e-06
-1.87914920449989e-05
-7.65646759530427e-06
4.3110354969331e-06
2.32333954154084e-05
-9.90997462288891e-06
-3.33890216317075e-05
2.54426106164662e-05
9.39093208041183e-06
-2.09308582293478e-05
-2.78036169306502e-05
1.91638569478471e-05
1.06909290434488e-05
-3.35248972680002e-05
-1.6803907668003e-05
6.31877744411144e-06
-3.42443707910569e-05
-5.79868708251945e-05
-4.17434634020172e-05
-8.60701293361876e-06
-1.80725844379714e-05
-1.98308484959893e-05
-3.51148411333689e-05
-1.55163567075906e-05
2.08805648738167e-05
-6.9603094431828e-06
-3.29632986229866e-05
-2.39723472147027e-05
-1.92835554754765e-05
-1.13834928416185e-05
-2.85808651146338e-05
-4.45782105628856e-05
-3.33359188586109e-05
-4.31699916841629e-05
-2.57579675761207e-05
-4.61494937199529e-05
-2.21411976408748e-05
-6.35443993193951e-05
-1.93484917690186e-05
-2.41085520564293e-05
-1.65597341257365e-05
-2.32325034692351e-05
3.35650570893927e-06
-5.10213023379914e-06
-1.8300638987031e-05
-6.09374508291569e-06
9.41517886636988e-07
-1.52779604284563e-06
-3.2014824082593e-05
-3.91582196887543e-05
-2.55660238427992e-05
-5.30198632211113e-06
-6.81926834577994e-07
-1.46709756452698e-05
-2.63923233710018e-05
-2.14558785430192e-05
-5.8697200885967e-07
-2.32137955407013e-06
-2.51547022734233e-05
-1.91641798640987e-05
-3.27310852326848e-05
-3.4594217855983e-06
-2.6314991469361e-06
3.74271441835034e-06
-1.55288334464523e-05
-3.27230341391409e-05
2.74219278163253e-05
2.11999018952072e-05
-1.98135333781335e-05
5.90010137318652e-07
7.85746586978745e-06
-3.04177221702119e-06
-1.12102244664613e-05
-3.19904579209846e-06
1.16930527294492e-05
-1.81950350816219e-05
-1.32339733479594e-05
-1.42280990496755e-05
-1.78823461744996e-05
-1.74624174402565e-05
-4.20058860871022e-05
-4.2666905802118e-05
-1.57246317336382e-05
-2.79473766192632e-06
-4.66266905658459e-05
-1.88021962365774e-05
-1.43683300563056e-05
-1.37181044494104e-05
7.71066519465386e-07
-3.89367125464797e-05
1.30346058828266e-05
-6.73769265374841e-06
-3.91402292937321e-06
-2.93642361730822e-05
8.24071888023834e-06
-1.39328887850043e-05
-3.41564704544928e-05
-7.36406641521412e-06
-1.15879981893324e-05
-1.69093724740043e-05
-3.23864220559651e-06
-4.27823042340091e-06
-3.67616144814623e-05
-2.74235511924666e-05
-3.0186827365197e-05
-1.62007896010157e-05
-1.10386641227568e-05
-9.69573106845122e-06
-4.94426182473761e-05
-1.88920046182606e-05
-1.81516521000846e-05
-2.3719872090421e-05
-4.73487751836298e-05
-2.49083495798224e-05
-2.33804696695347e-05
-2.76379709699116e-05
-3.04954365088137e-05
1.87872082038993e-05
-2.92308525922884e-05
-1.81923606911547e-05
1.17265766140039e-05
-4.01313358410963e-06
-1.66760494788412e-05
-2.89350960903941e-05
9.82889635555206e-06
9.78728775401189e-06
-2.74307926148758e-05
-3.8025345189167e-05
-2.99603692799232e-06
3.78650851387008e-07
-2.77672570243718e-05
-1.21187441214913e-05
-1.09821616526429e-05
-9.90206604097642e-06
-3.67941558006189e-05
-2.41381337981155e-05
-1.70236836041852e-05
3.77092817944988e-06
-2.34780651073547e-06
-3.24035082950523e-05
-1.19697824066226e-05
-2.68599097004475e-05
-2.19086242859886e-05
-1.31184091214519e-05
-3.55257508435071e-05
1.95065262846074e-06
-3.97460200950234e-06
-2.7047482064361e-05
-1.74316605703269e-05
1.23444835860398e-06
-1.4704142634453e-05
-3.54277013395601e-05
-3.98124450136837e-06
-1.17455396250222e-06
-2.22881361785569e-05
-1.78417454620034e-05
-1.80352163165765e-05
-7.98089900487383e-06
-8.74145648036195e-06
-6.61670740388102e-06
5.76283821272817e-06
3.75844302450068e-06
-1.40906966842496e-05
-1.65553643165165e-05
-9.44192800452632e-06
-3.55317881686745e-06
-2.27927009686946e-05
-4.19048806975156e-05
-3.17641001612162e-05
-1.53616272175563e-05
-2.63634413339904e-05
-3.08009524194782e-05
-1.48821613324176e-05
-6.89699286597618e-06
-1.7562410191283e-05
-3.23509190229259e-05
-3.86581995571281e-05
3.10337379102713e-06
-3.77829029627249e-06
-1.54638427897176e-05
2.64976310542913e-05
-4.84041727224205e-06
-5.01308838492497e-07
-1.82614203871758e-05
2.43506845666302e-05
1.08335246067444e-05
-4.77680907485768e-05
-2.05356916723538e-06
1.63238585956966e-06
-4.22970560623438e-05
-6.20067778713446e-05
1.49311759799331e-05
3.39436695477922e-06
-4.88313040269806e-05
-4.8256323508987e-05
3.18596835576627e-06
-3.43639529224584e-06
-4.15757400501066e-05
-4.41408147382675e-05
-9.90409049191321e-06
-1.69875285374729e-05
-2.80539307169782e-05
-3.33189764733817e-05
-3.92652434057532e-06
2.39880312788876e-06
-1.41989691811085e-06
-3.51068196986721e-05
-5.58670154775371e-07
3.75552481233449e-06
-3.83415159095919e-05
-4.06335341087315e-05
-2.05167205630351e-05
-1.02594511627224e-05
-4.97528823204662e-05
-4.15426215375163e-05
8.99072463190942e-06
-1.04482433474369e-05
-4.23609829389484e-05
-4.70939758131441e-05
-1.44935840205507e-05
-6.84691027128914e-07
-2.76994517023113e-05
-3.80632063590727e-05
-6.94496634578662e-06
-3.98560886634481e-05
-7.03383641949694e-06
-6.63894750078057e-06
-7.10385845999825e-06
-6.99396622947439e-06
-8.53089664513045e-06
2.53441729711704e-05
-7.09260120928803e-07
-7.62082451189166e-06
1.4395110781366e-05
5.30468467566313e-06
-6.25830038266693e-06
4.88812169398032e-06
-2.79692204997578e-05
-3.92348609424169e-06
-3.54677460412012e-05
-3.22389454451575e-05
-6.00775755754422e-06
-1.63382017418441e-05
-3.20324193064636e-05
-1.63387291862268e-05
-1.31002619776843e-05
-1.17808323659491e-05
7.18194061840728e-06
-1.97155465550303e-05
2.25447365005353e-06
1.79147546839056e-05
-2.68613939564938e-05
-2.19302558646525e-05
-2.56073726871642e-06
1.12063480352648e-05
5.06118392222662e-06
-6.16883109832858e-05
-1.58704001151203e-06
8.58275205417189e-07
-2.67119777490729e-05
-4.34319146431396e-05
-6.21654152928462e-06
-3.21111459359784e-05
-1.10769456646693e-05
-3.85132559802416e-05
-1.85152236677058e-06
1.47583198875875e-05
-5.09915274024589e-05
-4.0804583767449e-05
1.29830165374385e-06
-2.80721435270908e-06
-4.22082305023429e-05
-4.31945025474225e-06
9.45509879847869e-06
-3.22120781292421e-06
-6.68245769317043e-06
2.40341352252594e-05
3.43941794438254e-06
-1.78021635209888e-05
-1.8433043194489e-05
-3.39178966212311e-05
-3.04591135679323e-05
-1.38045253585579e-05
-4.59645205390063e-06
3.69818137785129e-08
