# Supplementary material for: Research on computational propagation and identification of mine microseismic signals based on deep learning
Source: PLoS One. 2025 Oct 22;20(10):e0334641. doi: 10.1371/journal.pone.0334641 (PMC12543183; doi:10.1371/journal.pone.0334641)
Supplement: S10 Data — (ZIP) [file pone.0334641.s010.zip › 000101100001488.xlsx_0.txt_24.txt.txt]

-4.94787136543009e-05
3.47281007865974e-05
4.183817303783e-06
-2.31059843381125e-05
-1.90006349778108e-05
2.35202762610166e-05
-5.96809260797126e-06
-2.26966553575845e-05
7.08976539435988e-06
1.71340811989372e-05
7.68790472436132e-07
-2.69448103794512e-05
-3.23449989068315e-05
-1.10007658167546e-05
-3.49345302069417e-05
-5.27326731309656e-05
-4.29316997664423e-05
-4.15200142976585e-05
-5.08538135674013e-05
-1.77801124201431e-05
-3.56430562595944e-07
-3.39671776226708e-05
-1.31346240740445e-05
-1.6785907718118e-05
-3.90857534010991e-06
-3.15817852801137e-05
-1.92243135695473e-05
3.5478069775754e-05
-1.20302306786975e-05
-1.43446239271621e-05
-5.69299461239726e-06
6.64929675011667e-06
-9.16714669420299e-06
-3.86418720897982e-05
-5.31997683016095e-05
-5.88501168394855e-06
-2.61919092531343e-05
-5.90613490033834e-05
-7.98235646268786e-05
-3.89058851795548e-05
-2.99475964740883e-05
-3.5853357017871e-05
-3.29863992856025e-05
-2.51636913064081e-05
-2.0575336457258e-05
-3.08914240605148e-05
-8.44624539258591e-06
1.48338144142055e-05
-4.43782322341439e-06
1.19072906929348e-05
-1.36196190478028e-05
-2.02587657537101e-06
-1.86035273428278e-05
-1.52851562845724e-05
-1.8017761547622e-05
-4.18680030252447e-06
-4.3640653994395e-06
-2.15657684125054e-05
-3.31142820794474e-05
-1.2607811913794e-05
-3.42203138801609e-05
-3.42462344723691e-05
-2.28732310402436e-05
-1.89373740477842e-05
-3.18607082780393e-05
-2.09746660994685e-05
-2.78896134391075e-05
-1.30825727912829e-05
-1.35986465755991e-05
4.64395090555733e-06
3.65873618185957e-07
1.99265740325697e-07
-2.73088499006951e-07
1.42741081565665e-05
-3.15793507125069e-06
-1.23845237200836e-05
-1.26067745996304e-05
-3.6869032002023e-05
-1.24048536874867e-06
-2.22404382498855e-05
-2.35805378611152e-05
-1.45252674388189e-05
-2.46738615316716e-05
-1.70838983589342e-05
-2.08446204451067e-05
-1.30553661879467e-05
-1.21332474523329e-05
5.07777686062497e-06
1.24052185003684e-05
-7.53932207239294e-06
1.11670468324425e-05
-1.89901352367979e-05
-8.63972168527331e-06
-7.58394870316141e-06
-2.20193230976178e-06
-2.70301161339945e-05
-2.42940914817967e-05
-1.43783674334799e-05
-9.10141481338795e-06
-1.9501074939997e-05
-1.39339871288808e-05
-2.51138351841094e-05
-2.18544756449323e-05
-2.83213495386147e-05
-4.12636138085556e-06
-1.42981996374413e-05
-2.40289333271084e-05
-2.21541871302851e-05
-4.56305252102565e-06
-1.40763725109436e-05
-1.93002439023318e-05
-3.49928264310968e-05
-1.39239976158341e-05
1.399011922328e-05
-6.957470153085e-06
7.99220571976939e-06
-3.15529739228115e-07
-3.37352216600153e-05
-1.68161229309838e-05
-1.32861970789629e-05
-9.79568170852894e-07
-2.02081732828649e-05
-2.04583428748742e-05
-4.34488225546315e-06
-1.70346225272936e-05
-1.94086783903119e-05
-3.30203037391205e-05
-1.27912902986477e-05
-1.05306164819792e-05
-1.15143178519386e-05
-2.14260067150146e-05
-5.31073059323455e-06
-3.52589868040081e-06
-1.80490543034428e-05
-2.82702024661787e-05
1.95191511517174e-06
-1.21701133044397e-05
-2.92791794315903e-05
-2.36853543854823e-05
-5.98226616063477e-06
-1.48398310727144e-05
-1.47767034240179e-05
1.28660761774842e-05
-2.38230998731967e-05
-2.99659232046936e-05
-1.56109128165058e-05
-3.53557065954673e-06
-2.72924958612917e-05
-4.06170248474859e-05
-2.3452287187306e-06
-1.00618330071659e-05
-1.49237544168336e-05
-6.71271467177524e-06
-1.88614324576212e-07
-4.78722181801596e-06
-7.71442234273732e-06
-2.69124480463959e-05
-2.67557870865321e-05
-6.89310244176395e-06
5.27282619439053e-06
6.66861217196914e-06
7.61721478835941e-06
-1.75386264234999e-05
-1.51305362964848e-05
-2.19391343639132e-05
-1.98964840291912e-05
-1.73742903757457e-05
-3.26580340085506e-05
-2.84959260671188e-05
-2.71705923897042e-05
-1.27154588712343e-05
1.33868910422601e-05
-5.19598373732282e-05
2.68126687582361e-06
-2.87001739802087e-05
-1.03753756158636e-05
-3.06576175324269e-05
-2.24082396127359e-05
-1.67236400385064e-05
-5.13844683690108e-05
-1.49147258577429e-05
9.55535488804778e-06
-5.70352680092729e-05
-3.49041910025845e-05
-4.22668351860093e-05
-1.26874531068641e-05
-1.21482957035869e-06
-2.92308025522368e-05
-3.47207364092226e-05
-4.51762292363647e-06
-1.02682048099351e-05
-1.06674795698281e-05
-3.00102645189954e-05
-2.58005025932942e-05
-4.91062617586581e-06
-1.72541513174639e-05
1.29951658525692e-05
-1.90917724485608e-05
-4.25153589539084e-05
-1.7417779630436e-05
-3.416078991695e-05
-2.39681193717732e-05
-1.74068743904452e-05
-2.07330397373526e-05
-1.21597690258122e-05
-1.17543064727027e-05
-1.25091515246703e-05
-2.68483551956361e-05
-3.09764501569037e-05
-2.35055521722801e-05
-3.3954899677493e-05
-8.68937463946115e-06
-2.76536389522761e-06
-1.91649145479466e-05
-2.30764896734934e-05
-4.9089056257054e-06
-1.32439424904498e-05
-3.53947196509769e-05
-2.03260754488329e-05
1.13542715795398e-06
-1.03295794155256e-05
-1.63782093086385e-05
2.13375390628597e-05
-2.03969897053768e-05
-5.71306159109604e-06
-1.66864613649822e-05
-1.37250863897062e-05
-2.41658851059857e-05
-1.29749334433007e-05
-1.94051468107826e-05
-3.89139413392768e-05
-2.29779450615881e-05
-5.93790077936891e-06
-1.24175552417142e-06
-2.591561427119e-05
-1.46955192114158e-05
-3.4474938890131e-05
-4.7334006873382e-05
3.42498164372673e-06
-2.03711411839058e-05
-1.36186059634184e-05
-1.37224253586206e-05
-4.74410720244986e-06
-1.47527812114271e-06
-1.14713928914877e-05
-8.34651121827248e-06
-1.76008376646769e-05
-1.56499778890379e-05
-2.29836749869336e-05
-1.98194573692835e-05
-1.83507963564515e-05
-2.43508750299398e-05
-2.66802378764663e-05
-7.67771230841935e-06
-2.0261904171394e-05
-2.45056006267184e-05
-1.00833475110441e-05
-2.42365340325012e-05
-1.64374055224352e-05
-4.94282101001896e-05
-2.31046736581202e-05
-1.09641515606544e-05
-1.19978883587378e-05
-2.09773130891708e-05
-2.23503120641838e-05
-2.72247257100552e-05
-1.14203102920116e-05
-3.04905558693173e-05
-7.19241284700354e-06
-1.24280222232833e-05
-2.88667962264988e-05
-3.84836747116788e-05
-2.7858945577944e-05
-3.80402659475633e-05
-1.25485161896913e-05
-4.47374302495201e-05
-1.73453198798522e-05
-2.02590031253788e-05
-1.62168402117593e-05
-1.55326930552749e-05
-1.8871476383182e-05
-7.48050017410764e-06
-4.51461617506322e-06
-9.8262070037264e-06
-7.27978254018597e-06
2.67198784449333e-06
-1.67721549396955e-05
-1.57085065032393e-06
2.34569777772064e-06
-2.99512809743785e-06
8.01509393748001e-06
-2.41097717355176e-05
-1.4214953849881e-05
-1.78938677871095e-05
4.60719029962237e-06
-4.84047433984684e-06
-1.72387350403195e-05
-1.36357082289521e-05
-1.73673773239732e-05
-2.93424242219472e-05
9.27277571085552e-07
-8.02000937860264e-06
-2.32871796662677e-05
8.13504135368262e-06
1.09933739734778e-05
-1.92264048740551e-05
3.21301912658552e-07
-3.20243987497963e-06
6.59073335500384e-06
-1.11385923971501e-06
-8.01159565759853e-07
-8.71607364362538e-08
-3.0018321710327e-05
-1.93834782728493e-05
9.95973226048261e-06
-2.73303543847035e-06
-1.54970080436703e-05
-1.08652294910087e-05
-1.98459970817222e-05
-3.35163677450511e-05
-3.23219478270261e-05
-1.37949884159117e-05
-1.99516704727329e-05
-5.09111430712205e-06
-1.45679496078532e-05
-1.35431404221257e-05
-1.99438870960112e-05
-2.24703561735207e-05
-1.43422036588737e-05
-7.67884567074034e-06
-2.10553280998069e-05
-1.3157186733502e-05
1.1833445410374e-07
-3.77657930373354e-06
-4.29668703101474e-05
-3.62968495795987e-05
-1.78911637123826e-05
-1.67874728328294e-05
-1.72666708278774e-05
-3.59126970755369e-05
-4.69768125733651e-05
-2.91609604576114e-05
-1.72999685667275e-05
-4.74211028839009e-05
-3.21199797810029e-05
-2.08263980908076e-05
4.21888722051061e-07
-1.82529187418147e-05
-9.49384155447258e-06
8.87424448426324e-06
-3.53776607128998e-06
-6.21099195059141e-06
-1.4764279278618e-05
-3.25726846092528e-05
-4.01805688132944e-05
2.73563067063024e-06
-1.07283565633921e-05
-1.21420105327093e-05
-1.88434384892293e-05
-3.46618569378012e-05
-1.69458574794581e-05
-1.67547044978538e-05
-1.39468162103666e-05
-2.89484376881487e-05
-1.43323432630767e-05
-1.5828414334789e-05
-3.5493801203039e-05
-1.53901026807471e-05
-4.65906104909893e-05
-1.2965878531151e-06
-2.6090335767472e-05
-2.03596555542683e-05
3.46856977025164e-06
1.90600476382948e-05
-2.44494464613748e-05
-3.15207420093356e-07
1.39237245906532e-05
-2.10063008252636e-06
6.87744691787331e-06
1.24222684230398e-05
-5.9439045886742e-06
-1.55323178034751e-06
-3.90966165335802e-05
-1.0753941837721e-05
-6.66216375679913e-07
-2.89584475627984e-05
-3.15760877347781e-05
-1.37617307084422e-05
-9.00534154034323e-06
-1.53470463469138e-05
-1.87000677647194e-05
8.52107974353911e-06
1.02378647975088e-05
1.32707178881102e-05
1.32647806550346e-05
-1.66361186873901e-05
1.32042320788811e-05
-1.37782159523575e-05
9.59879727396162e-06
-6.18381266609031e-06
4.9856582462943e-07
-1.60942543911822e-05
-2.9627508624156e-05
-1.14503535117012e-05
-5.33852388931561e-06
-4.82681345175011e-05
-2.2784811605326e-05
-2.45343603826815e-05
-2.11865824562803e-05
-3.4603836567007e-05
-1.9129610389866e-05
-1.25320311538898e-05
-1.12015891017771e-05
-3.26806245128963e-05
-9.1289926862265e-06
-1.00026203984269e-05
1.9052843867489e-06
-1.04853886065911e-05
-1.04545848105655e-05
-2.62551257074335e-06
-2.25609174691271e-05
-2.01720402790843e-05
-2.81664171203589e-05
-4.30433934720279e-06
-4.45141840532258e-05
-6.48646772487932e-05
-2.49069333424622e-05
-6.26260351379293e-06
-3.92702793009361e-05
-5.55581850854306e-05
-1.10456815451985e-05
-2.94407181679941e-05
-2.87088285838164e-05
-2.25242535478816e-05
-1.18001382516573e-05
-1.19462856617831e-05
-2.47833705784944e-05
-1.55140980130723e-05
7.23457387458252e-06
1.04738125561822e-06
-2.92532725332493e-05
-1.67538803619104e-05
-7.03149187123251e-07
-6.61002907210791e-06
-3.90862349961841e-05
-5.24056200015417e-06
-6.48354478550358e-06
-1.94008788492934e-05
-6.32874912366421e-05
-4.05810085879802e-05
-4.00616903754877e-06
-3.45963580898585e-05
-5.02021647606856e-05
-3.85069813357546e-05
2.36235725352153e-05
3.09890147024332e-07
-2.43391379673399e-05
-1.5982754073713e-05
1.67849158340136e-05
1.4987863675947e-05
-2.30231643517156e-07
-1.59334245221445e-05
-1.0896366895779e-05
-1.79806322081112e-05
-3.17491667210586e-05
1.22288665814271e-05
5.32798600955079e-06
-3.49477120448287e-05
-4.46191553624094e-05
-1.41975858763739e-05
-4.1362487372591e-05
-2.88761564169486e-05
-1.1596428146575e-05
-4.17755303218769e-05
-2.55153490444598e-05
-3.53831618672196e-05
1.07930549792483e-05
8.75987808903437e-07
-1.95805011249876e-05
-1.7486591057441e-05
8.99429721595475e-07
-4.14150710443683e-06
-2.33041840484549e-05
-2.03285978502781e-05
1.81458785669088e-05
-1.33305767854047e-05
-2.37308439219586e-05
-3.48050831507546e-05
-1.17979693943696e-07
4.83387509561293e-06
-1.83352564809713e-05
-3.586882332244e-05
-2.9450151807617e-05
-2.17926933602005e-05
-4.55878946019361e-06
-2.23893927145579e-05
-5.23792325366901e-06
-4.42387748483644e-06
-3.00377870275363e-05
7.81505602630028e-06
-5.32933669300851e-07
5.66848081274276e-06
-2.18594520596463e-05
-1.91375529054268e-05
-3.02925339633205e-06
-2.10081975922433e-05
-8.09376887294752e-06
-1.7818872101989e-05
-1.22722203464197e-05
3.69843989836288e-06
-3.34227314565231e-05
-6.91715588456519e-06
-2.40379549054241e-05
-3.16092590502686e-05
-2.730399409796e-05
-1.96494514356181e-05
-7.23230007845215e-06
-6.10970284393004e-06
-5.46292601459666e-06
2.30918894187934e-06
-4.40783971180091e-05
-1.10773461509528e-05
8.06795743132632e-06
4.56811831202229e-06
-3.60707874500585e-06
-2.6765018077312e-05
-3.12579005359864e-06
-1.15420283501944e-05
-1.70543258715344e-05
-5.44414143551442e-05
-2.74000557116926e-05
-1.48954042002623e-05
-4.02618999960902e-05
-2.85823650194817e-05
-1.69545853946486e-05
6.69154776204813e-06
-8.53376385184603e-06
-4.66213993949804e-05
8.90347967704684e-06
5.36161489349267e-06
-2.00105922867081e-05
-3.22894356643735e-05
1.62425236649912e-05
6.16347626346137e-06
9.71897858483571e-06
-3.35022794915011e-05
1.15922401373823e-05
-2.46514044187764e-07
-2.00070527685854e-05
-1.07316316412356e-05
3.4668920260762e-06
-2.25985140079483e-05
-2.33110021046611e-05
-1.12780823356517e-05
-2.13752381046059e-05
-4.07741428437665e-05
-1.03018395805302e-05
-2.47402170307969e-05
-2.29945635051347e-05
4.82224434659225e-06
-1.25141755388651e-05
-1.90986006886726e-05
6.91995767858516e-06
-2.4129714554077e-05
1.38374523986977e-05
1.02314534239399e-05
1.29780845434759e-06
-4.05817661259677e-06
-2.09620375486426e-05
3.9988118588138e-06
-7.20340892418866e-06
-2.88578866041588e-05
-4.16624061734175e-05
-1.03119059188941e-06
-3.37662787452516e-05
-3.3890776022646e-05
-3.96774142606146e-05
1.80515146003794e-05
-4.78089782546557e-05
-4.21319095676234e-05
-2.11739509148001e-05
-4.18178944599204e-06
1.8811412242379e-06
-1.98607831879765e-05
-1.53064359761363e-05
1.61057442858856e-05
-8.63711531807949e-06
-2.11014854979245e-05
-2.116822664324e-05
1.20923770569315e-06
-1.67824381967151e-05
-6.14061085491844e-05
-2.17360170984544e-05
-2.52832437817362e-05
-3.07211271606409e-05
-4.40965985818519e-05
-4.79800807702878e-05
1.29116372486492e-07
-2.12965469018964e-05
-4.2359196743563e-05
-4.73123016159713e-05
-1.17662291959826e-05
3.90050719814818e-06
-1.53425313852245e-05
8.11460241400786e-06
5.56748205935176e-06
1.25412746632781e-05
1.16390855188684e-05
-1.29641342851507e-05
-6.49681729393875e-06
-9.06411407915064e-06
-6.96335640305904e-06
-1.79134212717173e-05
-3.49344836180753e-05
-5.16404108346263e-05
-1.41304226285557e-05
-4.09618344152217e-05
-3.59692423152567e-05
-2.33203817101142e-05
-6.63028287446629e-06
-3.19453184481383e-05
-2.28358561913016e-05
-2.19030046949931e-05
-3.72482852122995e-06
2.42510527334006e-05
-2.9547949756401e-05
1.90135486549974e-06
2.96303524237945e-06
-1.63254639923022e-05
1.84672094525746e-05
-1.51739151711935e-07
6.72848923694395e-06
6.27067230672504e-06
-1.18608276548275e-05
1.15805181163871e-05
-1.46933575515271e-05
-8.19073863026571e-06
-3.43620351139892e-05
-1.48198339735596e-05
-2.91200991034322e-05
-4.15532768249002e-05
-3.40066282960738e-05
-3.32469442867311e-05
-1.28867432791615e-05
-5.66854142542685e-06
-7.68239049309486e-06
-1.24735882730377e-05
-2.5534776776721e-05
-2.07500684432021e-06
3.12327802354134e-06
1.41706855157956e-05
-1.24044937818208e-05
1.33341830059794e-05
-1.39545167931454e-05
-1.18424074151116e-05
-6.4839681277154e-06
-2.03499019987159e-05
-1.29036985344345e-05
-4.3787801301807e-05
-2.51072753822049e-05
-3.17629524802222e-05
-5.72423544205299e-05
-4.84195526998868e-05
-2.59823251912922e-05
-2.65898700979489e-05
-2.2936689725502e-05
-2.23695210676462e-05
-1.12719393942195e-05
-4.29736762951529e-06
-1.9113409234546e-07
1.15536676045528e-05
-2.17854072751072e-06
-6.88044116383186e-06
-1.00026911065e-05
-1.41646292427681e-05
-1.87034369181488e-05
-3.48166339458978e-05
-1.3267668131394e-05
-2.28739788533002e-05
-3.91979369266374e-05
-4.74560241409166e-05
-4.04415915512726e-05
-5.37659245975576e-05
-5.268501782005e-05
-2.46529350769025e-05
-4.13668334310373e-06
-2.3674451005569e-05
-4.17637858284469e-06
6.38582204440473e-06
1.10257601891438e-05
-1.19889776939876e-05
1.35343218143543e-05
-3.33246909497957e-06
6.85434686374819e-06
-1.61531119299204e-05
3.6163504867584e-06
1.11361194403137e-05
-1.38533401396773e-05
-1.62996641451279e-05
-3.15225866207207e-05
-3.39127115391515e-05
-5.37608634094662e-06
-3.19364589600251e-05
-2.17477211458888e-05
-3.98271407306289e-05
-2.2713322258526e-05
-7.62073106629527e-06
-2.51918453946864e-05
-1.59804921387133e-05
-1.18012317791784e-05
-6.05378387736586e-06
4.01510748951111e-05
3.52647779155565e-05
-8.09819259070333e-06
-1.73769183250596e-05
4.34625403210088e-06
3.53976840307308e-06
-3.70896950958269e-06
-1.78941770919356e-05
-7.59651799710618e-06
-1.90758773495675e-05
-5.89902124161255e-05
-4.86959574762191e-05
-5.03251213720587e-06
-6.23921763164038e-06
-4.68583221499063e-05
-2.25158191903862e-05
-2.32948027460739e-05
-2.07768562471437e-05
-1.36032573010359e-05
-8.74887515028496e-06
1.29011475784255e-05
4.48177806484502e-06
-7.82883950373539e-06
-2.45636726098825e-06
1.91432013283467e-05
-1.23432003620742e-05
-5.2338730105347e-05
-1.40101934681087e-05
-2.25946003449804e-05
-4.00015329776782e-05
-2.21796254913154e-05
-3.5159076545982e-05
-5.02956681368507e-05
-2.75175281335849e-05
-3.04516179046733e-05
-5.07296965771753e-05
-2.52099816605267e-05
-2.19878439684245e-06
-1.64059645614437e-05
-1.10162598493311e-05
-1.60541484677941e-06
-9.68912360937853e-06
-2.02813523680622e-06
-1.03986140870792e-05
2.01450313615791e-06
-7.90982908106093e-06
-1.59548481144742e-05
-1.51895246266618e-05
-1.77742025913571e-05
-5.31217291252198e-05
-2.4642679308291e-05
-3.11648226692407e-05
-3.95248805585831e-05
-6.36167526345359e-05
-3.58987694132411e-05
-2.09681067868031e-05
-5.56985594286469e-05
-5.71784440511443e-05
-8.11433507570692e-06
6.51616463837789e-06
-9.44244664978095e-06
-5.00377176191865e-06
-1.39922489891623e-05
3.84730140375093e-06
2.47430405997249e-05
-1.62831254372686e-05
-2.13555089859836e-06
2.80253070993259e-05
1.63377635781366e-06
-2.22314373787029e-05
-1.29237500315026e-05
-7.73580267366278e-06
-4.46436240992159e-05
-4.97929345516351e-05
-2.71902163361239e-05
-2.70281916551998e-05
-2.03556110590036e-05
-3.47417203227998e-05
-6.49753861932507e-05
-2.36871293879193e-05
-8.02874477806841e-06
-1.96571664014739e-05
-3.84985480406431e-05
9.54270398824323e-06
2.43864707004044e-05
1.67594970644622e-05
-2.31670893105241e-05
-1.31386027607464e-07
9.60105723103451e-07
-9.40851394455653e-06
-1.60982005420195e-06
8.14652105426357e-07
-8.69944464641783e-06
-2.9027862031854e-05
-2.47184618024899e-05
-1.15348034336031e-05
-4.89620608547941e-05
-6.03693981335734e-05
-4.01270259810415e-05
-2.87717598915755e-05
-2.53203441556579e-05
-1.46644809833657e-05
-4.161073364612e-06
-4.36216612623292e-06
-3.15100639454672e-05
2.54477058723829e-06
4.71799173401489e-06
-7.57967612488622e-06
2.21704261524369e-05
4.229820574508e-06
-4.09524705556974e-07
-1.48004991582119e-05
-3.69079456075717e-05
-5.01978791423746e-05
-3.08144506496511e-05
-3.64886824052407e-05
-5.68825164847531e-05
-2.3048608833448e-05
-3.33345349508844e-05
-5.53470585106086e-05
-5.50572412524228e-05
-4.27502810864925e-05
-1.29793281623406e-05
-2.10273716858589e-05
-3.19933537290498e-05
-1.98819330761225e-06
1.09161849420567e-05
-1.80652826741231e-05
-1.59917212844604e-05
-3.15386106603355e-07
-1.37962201171279e-05
-9.10061329145359e-06
-8.37312817853826e-06
-7.24415691709906e-07
-4.34497665263717e-06
-2.50687307654451e-06
-3.56691504563701e-06
-1.9539703170266e-05
-3.31243690594825e-05
-2.78581980919518e-05
-3.08892454516285e-05
-2.85619504807625e-05
-1.12586683750405e-05
-2.25567706499581e-05
-1.26101473650936e-05
1.34618094685318e-05
8.95493454959308e-06
1.00069224739064e-06
1.11735606128937e-05
2.45336383533836e-05
-8.44452741560673e-06
-1.60464608239983e-05
4.07551809013263e-07
1.7989815370911e-06
-1.53972542039089e-05
-3.29172768982405e-05
-1.42866417775028e-05
-4.8997693087508e-06
-2.85001146067294e-05
-3.42586731377821e-05
8.2059212737991e-06
-8.00499535437291e-06
-2.57789939001682e-05
-2.29871251266596e-05
4.6335074433819e-06
1.25823478194407e-05
-1.17998151580325e-05
-4.29419061466114e-06
2.74707294632424e-05
1.50333717771346e-05
-1.09285748129027e-05
-1.93101367713903e-05
3.98111279135583e-06
9.88125174570819e-06
-3.44852337818815e-05
-9.82647061452257e-06
-7.97534953825567e-06
-1.19829165269416e-05
-4.3949795325217e-05
-2.94578821732917e-05
-2.54835973567995e-05
-5.80228747948063e-06
-1.95420924254981e-05
1.43617945964845e-06
-2.24205195599044e-05
-1.8909941778658e-05
-2.67920218428335e-05
1.53803980961452e-06
-4.40379623091039e-07
-3.67972384066364e-05
-1.85234656925055e-05
1.28943061858307e-05
-1.69152524697699e-05
-3.51347450653994e-05
-3.97096405366318e-05
-2.78198508798555e-05
-2.98699725493715e-05
-3.0129188011858e-05
-3.24572771606955e-05
-1.88503296759779e-05
-1.43940757986855e-05
-2.46448214109859e-05
-2.87545502427384e-05
6.25091143040898e-06
-1.57547858034278e-05
-6.03266494057081e-05
-4.15116831615652e-05
1.66826424176523e-05
2.23388158580408e-06
-7.54895359622263e-06
-3.80319608966173e-06
3.98572062268905e-05
-6.14461712126921e-06
-3.7777944005931e-05
-2.47779327587018e-05
-1.64534145691496e-05
-1.25179181449858e-05
-5.46294602483339e-05
-5.61018882851744e-05
-1.14201808709212e-06
-5.26577529458053e-05
-5.91079109795599e-05
-2.42005588842142e-05
5.69025575449718e-06
-1.32049003785137e-05
-1.34196355828266e-05
1.14928676803425e-05
4.40452921252377e-06
-7.97672133604355e-06
-4.36907942921979e-06
1.396589376274e-05
1.58764202794765e-05
2.61440862959203e-05
7.80888873851897e-06
-1.96369367330194e-05
1.63065680324341e-06
-1.01691864904902e-05
-1.46287643923922e-05
-8.69415999271897e-06
-4.73541955497416e-05
-4.44253869075399e-05
-4.80988414690073e-05
-2.38059450386049e-05
-3.48570056858292e-05
-4.57377664862359e-05
-1.54929334262158e-05
5.15062169289236e-06
-1.34232351427985e-05
-3.70729052911876e-05
2.33187599493098e-06
1.69386162496766e-05
-8.87976082913683e-06
-1.50283441717815e-05
2.49816959032301e-05
2.34319801595207e-05
-3.54725126738202e-05
-8.0545730421573e-06
1.05950658668316e-06
-2.04265677331042e-05
-5.15173517934588e-05
-5.62169448523419e-05
-3.78046186510781e-05
-2.1400430936893e-05
-3.03057198780584e-05
-6.08672006560139e-05
-1.17372170930173e-05
-6.14763036830527e-06
-3.11498659390617e-05
-1.69743510458331e-05
-9.311291830698e-06
-1.21003534332798e-06
-1.52205780913057e-05
-3.78927630875817e-05
-1.01352893465101e-05
4.20459921340844e-06
-1.28153865137053e-06
-2.5656691586253e-05
-6.60757791467577e-07
-9.47656057626251e-07
-4.57644940970018e-05
-3.02348628212391e-05
-1.47788545241236e-05
-3.88531102180392e-05
-3.61647836416108e-05
-1.13442279115723e-06
-1.76156968755793e-05
-1.76471919793018e-05
-3.38313012358373e-05
-2.10895088039677e-05
-2.12954809818582e-05
-1.12492417742758e-05
-1.23262707327952e-05
1.33993396431282e-05
-2.11174066084897e-05
-2.93197710777135e-06
-8.8223093383437e-06
2.20883754046666e-07
-8.66388509166862e-06
-3.99596305883179e-05
-2.88726027370366e-05
-1.0947924704848e-05
-3.3999528851746e-05
-4.34506271006173e-05
-3.82810731611086e-05
-2.64168532263705e-05
-9.4514804767638e-06
-3.35801422386581e-05
-1.53245285141635e-05
-9.69376293155377e-06
-6.96005723875361e-06
3.23929823096235e-06
5.2073418383793e-06
4.78133306350561e-06
1.53912721457731e-05
-3.08877888385417e-05
-2.27085536021047e-08
1.52187833569581e-05
-6.96247018833629e-06
-1.102571540725e-05
-1.44862574026093e-06
-2.5207472319963e-05
-3.22444599395713e-05
-2.5605408263322e-05
-6.06703682049854e-06
-3.82083686274312e-05
-5.68334582414065e-05
-3.13221837011521e-05
-1.16920931830196e-05
-2.13747134435308e-05
-2.91062083334146e-05
-2.29295359552008e-05
-2.713284187684e-06
9.33010334550516e-06
-5.68647137407948e-05
-1.05859623338223e-05
6.89056227919225e-06
3.57052443103315e-07
-2.68639231353763e-05
-1.3279765949663e-06
-2.5824251531037e-07
-3.42045889553948e-05
-1.36071839108008e-05
-2.81844515699353e-05
-2.09309517306732e-05
-1.92813143958702e-05
-5.34436243014015e-05
-3.6301560338487e-05
-1.73861163681917e-05
-2.52779515668357e-06
-4.15463849820912e-05
-2.49188411205839e-05
-5.9690639616946e-06
8.7481659573542e-06
-1.31885123690997e-05
-2.34907969391905e-05
2.09687136855619e-06
-1.52325491715266e-05
-2.54934538731459e-05
-2.58656261547324e-05
2.00463997240461e-05
4.77184807310564e-07
-2.12434296936553e-05
-3.78561962819689e-05
-1.86849698928413e-05
-2.74857602418461e-05
-5.35701026174265e-05
-4.63545701856207e-05
-4.3132601017011e-05
-2.81893778679137e-05
-3.63168648992293e-05
-1.95505194203227e-05
-2.54916054787075e-05
7.0312402071587e-06
-5.19806776367612e-06
-1.91291331658143e-05
9.43117409308116e-06
-8.18497707255402e-08
-2.85325283873964e-05
-2.77465617763157e-05
-1.60601816323122e-05
-1.95720726868443e-05
-3.27540967803544e-05
-3.08514513421331e-05
-1.85515750152957e-05
-2.22498248130798e-05
-6.12988687491261e-05
-4.20614833735592e-05
-3.41484781148596e-05
-4.75861199847146e-05
-3.40289495697538e-05
-1.19365992598854e-05
4.17358675840466e-06
-4.27272894785038e-05
-2.14670685611791e-05
-4.72243436913665e-06
2.04392288272733e-05
-2.04568170653265e-06
-2.27803414787785e-06
1.11689372308489e-05
4.96539602221202e-05
-1.13145890743489e-05
-3.33309148302958e-06
1.10582384544845e-05
-7.08809920494955e-06
-1.41711761298969e-05
-4.9356273420847e-05
-3.83996013279213e-06
-2.75547545921762e-05
-6.52499093314222e-05
-4.18229690370351e-05
-1.72080277107447e-05
-2.71607385843133e-05
-2.46112543837824e-05
-3.87332693142132e-05
-1.85508709190371e-05
1.5412054400113e-05
-2.39578187628504e-05
-1.92768319261808e-05
-1.16717619837722e-05
2.83329105881923e-05
-1.57390066378813e-06
8.47370993875108e-06
-5.70506621891881e-06
-6.8120021694003e-06
-1.5184948360783e-05
-2.54827239058734e-05
-2.12739698852783e-05
-4.11827624973219e-05
-4.98557634317086e-05
-3.47757321837277e-05
-3.40717303066106e-05
-3.13064671385476e-05
-3.70164154635438e-05
-1.70519382609005e-05
-1.72124976468163e-05
-3.12136496051097e-05
-1.41785699366107e-05
-2.30324421066672e-05
-1.69803886431867e-05
-2.63881925141526e-05
-7.78436046231924e-06
4.91141509028957e-06
-7.02088288363039e-06
-2.57616987044031e-05
-1.59659496668855e-05
2.51172589828557e-06
-1.88616537728297e-05
-3.94819978909334e-05
-4.27121152300669e-05
-5.17175385039344e-05
-3.32072711612987e-05
-4.3766157583376e-05
-1.58950050763179e-05
1.55139769731411e-06
-3.56625033568168e-05
-3.83082980581902e-05
-3.2414086687661e-05
-1.01534199839455e-05
-1.25526658049606e-06
-4.38194315900355e-05
-1.19596268107591e-05
-3.84358867899416e-06
-8.36265696239692e-06
-1.58277279113175e-05
-1.06580382327023e-05
-5.54277599162675e-06
-1.64366951598543e-05
-3.46149979277309e-05
-4.02369600569243e-05
-1.7811211218263e-05
-1.98043375369111e-05
-1.29458794091783e-05
-1.31494944323647e-07
-1.19228891081328e-05
-6.4538268284927e-05
-2.6031503267462e-05
-2.81386109956745e-06
-1.92502959605258e-05
-2.64350801613913e-05
-1.38765083593609e-05
-1.90746513921885e-05
-3.62911359760295e-06
2.69385393438152e-06
-1.83563576092409e-05
-9.74936507012278e-06
-2.76902073309892e-05
-3.27521241665305e-05
4.14217606837869e-06
-3.3664757852495e-06
-2.78567969250125e-05
-3.23478827121771e-05
-2.24631067951998e-06
-2.07529586465464e-05
-1.82919877392468e-05
-2.46945992904562e-05
-7.96526575426709e-06
-3.44565881420997e-06
-9.42668034641221e-06
-1.25644220789136e-05
-8.96089562165023e-06
-7.50833402801545e-06
4.95383156832285e-06
-4.21372066878558e-05
-9.91853935100468e-06
-1.07330565883843e-05
-3.17461740366331e-05
-6.958903377236e-05
-3.06975750515405e-05
-1.37582611392543e-05
-5.67046255513381e-05
-5.53048335038391e-05
-2.73300310845575e-05
-2.21450422022813e-05
-3.5443045736622e-05
-2.69223668492721e-05
-6.36472961047407e-06
1.89212697700796e-05
-2.54450479890943e-05
-1.76329017147025e-05
2.22968472732631e-06
7.28148931091741e-06
-4.5486425622169e-05
-1.72791409195446e-05
8.98095130091597e-07
-3.75725338896996e-05
-4.82275687863243e-05
-2.05845807528576e-05
-3.35067789130852e-05
-3.83752244361728e-05
-3.58659736272694e-05
-2.31645543009018e-06
-6.06952614514725e-06
-2.62078270741826e-05
-2.16651522640931e-05
1.51888962686248e-05
-4.52379649016118e-06
-5.11467631248342e-06
-2.41104236509759e-06
1.29977791196645e-05
1.31328601519747e-05
-1.35950359655739e-05
-1.76652281226355e-05
9.85600492723385e-06
1.7356723470502e-05
-1.06328339632505e-05
-1.81484218269988e-05
-1.36874439841828e-05
1.97575996348976e-06
-6.32015763102601e-05
-4.00288426884139e-05
-1.77558180298876e-05
-1.81948654537891e-05
-5.30163137073248e-05
-1.26627217684364e-05
-1.86777303171216e-05
-9.6167499326802e-06
-6.47015053416612e-06
-1.30039862182591e-05
6.22372828658575e-06
-1.43047907515223e-05
3.68520888418282e-06
1.7183995367758e-05
9.17809186769299e-06
-1.27422228221536e-05
-1.55462009124835e-06
-8.99106348659421e-06
3.65512490163567e-06
-1.04392775615871e-05
-2.41142164956959e-05
-9.83385540451104e-06
-2.51823687796094e-05
-4.73461323261224e-05
-3.55504972171446e-05
-3.15302446164926e-05
-2.6307650164585e-05
-4.1982785787305e-05
-3.25107543151841e-05
-1.10535895483074e-05
-1.87720824282302e-05
-2.01034189865081e-05
-1.50832699975406e-05
-1.89835456304378e-05
2.45587916497511e-05
3.88362370792243e-06
-2.16729127188198e-05
1.14408597650351e-05
-4.86178422207696e-06
-4.80088505387504e-06
-2.07696253478758e-05
-1.27977707915449e-05
-2.45736154180761e-05
-4.43771109590905e-05
-3.14269458194672e-05
-4.33313765746088e-05
-6.30800090496311e-05
-3.67329249346332e-05
-1.68128040689534e-05
-5.06499990425566e-06
-3.78232902361814e-05
-3.03178456885713e-05
-1.13539355066302e-05
-8.111852557426e-06
-4.21783721334205e-06
-3.30975837028926e-07
-8.549916906753e-07
1.19090090696651e-05
8.70380383130833e-06
-8.38644239354441e-06
5.86894035590264e-07
-2.0160988565219e-05
-2.91843077767352e-05
-2.99280815609011e-05
-5.78001808298548e-05
-4.25430702195445e-05
-2.20839484824199e-05
-3.49211572740111e-05
-3.89013565937839e-05
-4.34017199857688e-05
-3.27684072489049e-05
-1.6163109907565e-05
-1.0663189770204e-05
-1.52367228574766e-05
1.93487316439612e-05
-1.09636659057672e-05
2.33680133398943e-05
2.17006725935388e-06
1.58300296940832e-05
2.20843133238615e-05
-1.81674464012118e-06
-1.08035687128409e-05
-1.01225746746833e-07
-2.47133098390436e-07
-3.12645760764932e-05
-1.6747820261432e-05
1.15197005398388e-05
-2.83691993235266e-05
-5.66242494032218e-05
-2.34326598605827e-05
-3.49509012966407e-05
-3.03381224590301e-05
-2.35038680064862e-05
-3.59291710731657e-06
5.0741141932593e-06
-1.35401833794455e-05
8.77792114234115e-06
-3.70128634573925e-06
1.21616679447712e-05
4.55874500808149e-06
-1.60188086004618e-06
9.62398889006869e-06
-1.4698246235287e-05
-1.92323595211156e-05
-1.95157673158415e-05
4.55137041785266e-06
-2.07749200130686e-05
-2.17681415212354e-05
-2.77291830045846e-05
-3.58683923203067e-05
-2.5398198786104e-05
-2.28433866236818e-05
-3.30368826826892e-05
-1.78310638526865e-05
-2.1606566271971e-05
-2.10597174807138e-05
-6.98694095896925e-06
-5.4994218481361e-06
-1.29349837183524e-05
-3.81484115027153e-05
-1.23436536800966e-05
-7.17237490355696e-06
-1.78934632611086e-05
-4.71075525663918e-06
-1.01200732035858e-05
-2.58531890065214e-05
-1.32797569994095e-05
-3.86735282478528e-05
-3.73481436838921e-05
-3.79238090825354e-06
-3.13064530275575e-05
-3.52340887314607e-05
-1.42569937318435e-05
-2.09189576906534e-05
-1.60486189046645e-05
-9.83511134308122e-06
-1.46103716021055e-05
-2.3627703557944e-05
-8.39832194869322e-06
-3.12719079051712e-05
-1.42107893611721e-05
-8.72079026004145e-06
-9.07896377701518e-06
-7.99747943510626e-06
7.28628770060507e-06
-1.40913031231085e-05
-3.80377693186401e-05
-3.56071480397793e-05
-2.65475643187073e-05
-4.44682656944277e-05
-3.90892079342866e-05
-2.17478884449811e-05
3.74229794135214e-07
-1.80289813156257e-05
-1.53079196042108e-05
-2.79798269509052e-05
-3.45564550333211e-05
2.07469274540172e-06
-1.06476326140603e-05
7.98706294446278e-06
1.21462715466066e-05
8.79579005689497e-06
-1.92508121213202e-05
1.61730189131028e-05
-5.83658008499165e-06
-2.84160207383206e-05
-1.21881525701984e-05
-6.99387083975438e-06
-1.53223657787777e-05
-6.1029349904897e-06
-6.02818324530221e-05
-3.5419647360571e-05
-3.11126772369496e-05
-1.57470596310212e-05
-4.70912734510983e-05
-9.72886224559572e-06
-2.01182449394048e-05
-2.33341776525134e-05
-8.11328222998969e-07
-2.20829459296955e-05
-2.70503368199749e-05
5.15427086820321e-07
4.19756639647862e-06
-1.96242193029686e-05
-1.86930025995879e-05
-1.91261151711676e-05
-3.32939547016642e-05
-1.71760635040428e-05
-5.02101660135872e-05
-3.48950170120058e-05
-3.06338077839917e-05
-2.23546249589626e-05
-2.40210600627384e-05
-2.60592722740766e-05
-2.33948558077449e-05
-1.90073422012968e-05
-1.42084499847942e-05
-2.70753299883502e-05
-9.11784327879856e-06
-5.04168237414273e-06
-2.6588021675666e-05
-3.93927133740455e-06
-2.54716590347862e-05
5.84971161282858e-06
-5.02640222222587e-06
-3.07646972319608e-05
-2.63253145697396e-05
1.08776683486224e-05
-3.54152245550083e-05
-3.81142339738455e-05
-4.09320107729417e-05
-2.19309718934814e-05
-4.38439860001265e-05
-4.33237863458294e-05
-2.79573343867452e-05
-4.31916310491184e-05
-1.31430901244351e-05
-1.05269959769988e-05
-2.43818235436088e-05
-9.54051607215578e-06
-7.13553161400686e-06
-7.57817035302035e-06
1.99292912616736e-06
-4.05074524334052e-07
-4.68917197698426e-06
5.00110488622068e-06
-1.78426332472489e-05
-2.99890196230821e-05
-1.7058844086162e-05
-1.60850051793006e-05
-3.5991139787097e-05
-2.03304507913661e-05
-3.42752103307794e-05
-6.23576876261528e-05
-3.46474700423595e-05
-3.99305669399341e-05
-2.9139093153381e-06
-1.32712753796408e-05
-7.25702180255012e-06
-9.54646451448361e-06
9.74706905193807e-06
1.11296924868336e-05
9.75755166057774e-06
-6.4887746776788e-06
-5.93922957277736e-06
4.89349506907279e-06
1.96978329786505e-05
-2.35345751493906e-05
-4.9142885405272e-06
-8.35833249158119e-06
-1.61825150701028e-05
-1.00376923679768e-05
-3.22025350834529e-05
-4.01366053156922e-05
-3.73099191569821e-05
-2.15124019591658e-05
-4.05190369106181e-05
-9.32563112925841e-06
1.06121742389417e-05
-2.59774475562097e-05
-1.81898161348504e-05
-7.59520996158583e-06
-1.47068407593734e-05
6.67552789221322e-06
7.46162122483262e-06
1.58275999910481e-06
-1.2712406880051e-05
1.44590320696597e-05
-2.22825265467317e-06
9.21961266651985e-06
-2.11212890203178e-05
-1.01668932930778e-05
-3.52807489435792e-05
-6.5072307525343e-06
8.05153686236274e-06
-2.31777034004188e-05
-4.05951832435205e-05
-1.09293555800409e-05
-4.7185150065485e-05
-4.14222543833921e-05
-1.07687476668113e-05
-1.91228121570104e-05
-1.28512568498143e-05
-3.37458811502371e-05
-1.64470662948651e-05
-2.9389121617279e-05
-6.37638003738212e-05
-2.10218166964533e-05
-2.45672067674434e-05
-2.75278574940766e-05
-4.68147319176464e-05
-2.03867156833402e-05
-2.92628957243533e-05
-4.35183844584388e-05
-2.74495819533572e-05
-3.25866155451876e-05
-2.99400531297642e-06
-4.7242802801545e-05
-3.78494334010747e-05
-4.72595876317612e-06
-9.90253739773819e-06
-2.92120633135381e-05
1.65006114714634e-05
-2.40757401598871e-05
-9.62308580084026e-06
-2.48070153985398e-05
7.84836871011605e-06
-2.45738799254562e-05
4.57482086847998e-07
-9.12582249659372e-06
-1.57857315522947e-05
5.82879031036594e-06
-2.5355929883799e-05
-3.01073795314211e-05
-2.75074868753867e-05
-1.29153880842981e-05
-9.98697842779145e-06
-1.48399187824158e-05
-3.08645796924463e-05
1.14551932213122e-06
-3.56582847461791e-06
-2.06515917698995e-05
-1.01855329968731e-05
-1.75926774333515e-05
-3.41550902035886e-06
-8.05570360524515e-06
-6.28447485236433e-06
2.30486305238552e-05
5.2603699280769e-07
-2.14293749483146e-05
-1.79220151047703e-05
-5.30398526050644e-06
-1.85469536941274e-05
-1.46573194519578e-05
-6.40948032946415e-06
-1.83082353532633e-05
-2.59025679900577e-05
-2.2298349103485e-05
-1.12944132957969e-07
-9.51457999404559e-06
-7.79087639132068e-06
-2.77545952763443e-05
-1.50173064463927e-05
-2.62017267940351e-05
-1.21117114824909e-05
-4.07138266881576e-06
-2.1346228555526e-05
-2.61343589185162e-06
-2.44668927706232e-05
-1.57766136563439e-05
-7.19642742516252e-06
-1.86480352882071e-05
-2.84795465944624e-05
-1.71643599560087e-05
6.36664218688637e-06
-1.96488062561284e-05
-5.87151246237036e-06
-1.59624715042739e-05
-5.40014035789875e-06
-1.35952862478476e-05
-1.06448592713941e-05
-3.91947718824958e-05
-1.43209481449822e-05
-2.30101021859301e-05
-3.58289063915296e-05
-1.31696883050238e-05
-1.49870986725656e-05
-1.77987216744005e-05
-3.21901841246967e-07
-2.19025258073494e-05
-1.84284144661161e-05
-2.91196701182299e-05
-1.67826367156441e-05
-4.26550400773136e-05
-6.1131265380367e-06
-1.29771769403893e-05
-6.47711509879707e-06
-2.40746313142291e-05
-9.93809377539486e-06
5.18982001205231e-06
-2.94281472390836e-05
-2.65531348081065e-05
1.01138133657092e-06
-1.64988786818308e-05
-7.10159326144238e-06
-9.78177857837662e-06
3.59418617310231e-06
-6.32138736145922e-06
-2.71717248861712e-05
-2.30824432612263e-05
-8.34826277005018e-06
-1.25101991003766e-05
-5.28559072960946e-05
-2.28403618470252e-05
-1.36427102296535e-05
-3.60035716403815e-05
-3.15966369200673e-05
-1.27043509584218e-05
9.02787829454813e-06
-1.06134389868928e-05
-3.91270202070273e-05
1.2945533757705e-06
-3.06091357934905e-06
-1.29660001584034e-05
-2.02091781995719e-05
-8.6603480315089e-06
1.02525113460081e-05
1.57664592314496e-05
-2.83483694465724e-05
-8.94037037283967e-06
8.97773155436944e-06
-1.47220439958826e-05
-2.25028179839337e-05
7.58381799051186e-06
-7.97081884149395e-06
-3.35055415923839e-05
-1.92732147546503e-05
-3.63276146816014e-06
-4.08244930046895e-06
-1.57280863883676e-05
-2.49276121686742e-05
-4.23757822307443e-05
1.07845869095318e-05
-9.6775133899274e-06
-2.74499616382005e-05
-1.29025961444454e-05
-2.68221531610607e-05
2.35713099092224e-05
-8.10392337551756e-07
-3.15722506088827e-05
-2.09962401122393e-06
-1.70314851001211e-06
-2.43888086066986e-05
-5.10610146453836e-05
-2.29487059032262e-05
-4.08444554073583e-05
-3.17861276398951e-05
-4.17018322507007e-05
-3.86655366836711e-05
-2.65240384194213e-05
-3.56425872343263e-05
-1.06465289077906e-05
-1.37067753558313e-05
-1.71964232963632e-05
-1.86642678248662e-06
-1.06027732112333e-05
-7.69953904027406e-06
-2.48203603775035e-05
-1.3777770182353e-05
9.29506532433738e-06
-1.28228925784078e-05
-1.00974895986861e-05
-2.50036980032712e-05
-1.97157218040755e-05
-2.45687884443342e-05
-3.75348626854795e-05
-2.20112116296292e-05
-1.34257321379945e-05
-3.533359472897e-05
-2.94032508561183e-05
-2.97040751826405e-05
6.79024274705718e-06
-1.59894661668037e-05
-2.8629125073453e-05
-1.56818622152713e-05
-1.37560428199322e-05
-1.37987489352457e-05
-4.15494926707885e-05
8.88848053420083e-07
1.17272851602688e-05
3.13777842541422e-05
-9.72115897116251e-06
-1.58843545686173e-05
1.54247648940158e-05
-1.02065121899459e-05
-3.81026902191918e-05
-3.71985074381958e-05
-3.40982141487014e-06
-2.96951184785148e-05
-3.4401532252719e-05
-1.38020543464702e-05
-1.88201238223168e-05
-1.35055090347704e-05
-3.05253719128608e-05
-6.6765290724202e-06
-2.50105397955287e-06
-1.67624921517954e-05
-1.82936278774314e-05
-2.95460307565429e-06
-1.08282968325958e-05
8.50949899997513e-06
1.82225099635132e-06
3.64281035405642e-07
5.0103617741587e-06
-7.62396946416653e-06
-3.04319783026568e-05
-3.61144873028217e-05
-2.34155551548417e-05
2.15246247314364e-06
-4.05333114374992e-05
-2.76643290827143e-05
-1.67246405200067e-05
-4.75916891708535e-05
-1.26950094140091e-05
-2.07116643841511e-09
7.34209003670578e-06
-2.17012083294953e-07
1.17489047663547e-06
3.42259642429396e-06
5.40291873793242e-06
8.14964208738881e-07
-2.56205403289368e-05
-6.59240369829496e-06
-1.16697761899328e-05
-9.36813397257699e-06
-3.61297158878791e-05
-1.43037023031239e-05
-8.12779010521956e-06
-3.42341688672328e-05
-2.41136726419131e-05
-1.90880890970309e-05
-3.84574244528258e-05
-4.00198033094496e-05
-2.05650750332448e-05
-5.14881369304252e-05
-1.45129029159059e-05
-2.11306134619042e-05
-1.91058949156325e-05
8.56066426639502e-06
1.57140917827286e-05
-8.48738840906986e-06
-6.19868112279681e-06
-9.51659660544127e-07
5.13914895128681e-06
-4.41998320857254e-05
-3.21139858590631e-05
9.23879342187337e-06
-3.66230098734844e-05
-4.262608373628e-05
-5.73824836172421e-05
-2.14129630692894e-05
1.42070409998744e-06
-5.5403152831128e-05
-4.87085806830773e-05
-1.84641450287597e-05
-2.94977244724881e-06
-2.03656498177449e-05
-8.69121867197897e-06
2.96252283123193e-05
4.04408763484319e-06
-7.82976431775101e-06
3.66000362171648e-06
2.40838979526715e-05
-2.14084530873304e-05
-2.85784268149022e-05
-1.75079098713376e-05
-8.14298903003067e-06
-2.12146057814725e-05
-3.06171885878459e-05
-1.48253369113416e-05
-8.5804546848788e-06
-5.74802078698772e-06
-3.03616845521144e-05
-2.00042007403751e-05
-1.05114601516974e-05
9.85220656856691e-06
-3.36135584447752e-05
-1.67849262798644e-05
5.57994256877756e-06
-5.87904938916192e-06
-6.37005559745389e-06
7.95221997646005e-06
1.07863613410988e-05
-4.93532714054911e-06
-4.62113670914312e-07
3.77673937031289e-06
-6.4725534924081e-06
-3.13774619987056e-05
-2.89253537883153e-05
-2.04655981467555e-05
-3.35754150105616e-05
-3.14716611936934e-05
-1.35944992457394e-05
-1.57210826634201e-05
-1.75073967331127e-05
-4.1609562525367e-05
1.42097681503614e-06
5.9400391313375e-06
-5.04858184591905e-06
-8.15912200066825e-06
-1.01166245131131e-06
2.5657544535296e-05
-1.37895563936071e-05
-1.19885827713002e-05
9.45275633901253e-06
-2.42231404374246e-05
-7.56620899086804e-06
-4.63364162232999e-05
-2.89525937990162e-05
-1.70670057071059e-05
-6.48009821849737e-05
-3.53906713430248e-05
-1.55018895429777e-05
-6.75424404340162e-06
-1.04624113424133e-05
-5.22455786349578e-05
7.56004329189493e-06
-1.81106075201735e-06
-1.4349971049505e-05
-2.3963596021994e-06
-3.10957721011906e-06
7.32997670608101e-06
4.35981161865952e-06
-1.98565946536936e-06
-5.13093887733191e-06
-2.72703482072589e-05
-1.9584725349834e-05
-1.1965103358635e-05
-2.3562189683994e-05
-2.37736418365558e-05
-2.80904618282398e-05
-3.62766959660401e-05
-3.10771364823046e-05
-4.49349356209153e-05
-4.49220328572639e-05
-1.46276591033137e-05
-2.41182690547856e-05
-2.9338043430085e-05
-1.51923704996532e-05
-4.42898983943907e-06
1.91553315143531e-05
-6.0979703090336e-06
-1.46516984752329e-05
-3.24192246043374e-06
-1.13268807647451e-05
-8.17244058655186e-06
9.973635492555e-06
8.45045710364548e-07
-1.21232725754491e-05
-1.84391509763441e-05
-1.89986918991506e-05
-2.58508395087876e-05
-8.24572553213129e-06
-2.6700502717547e-05
-3.23402371630134e-05
-1.66552290035362e-05
1.41057845614577e-05
-3.97431003420936e-05
-1.82981096974724e-05
3.22473938650981e-05
3.03311210354267e-05
-2.60367172066972e-05
1.51040414189333e-06
3.89375533313791e-05
7.28214818965495e-06
-2.35752518975719e-05
8.83603496194319e-06
-1.20017798707937e-05
-9.26347231146871e-06
-4.4455852080632e-05
-4.75821684527759e-05
-3.86212310058146e-05
-2.53712966289061e-05
-3.6170059121812e-05
-2.71048041761384e-05
-4.02369465457309e-06
-1.20447180817699e-05
-1.95051172219197e-05
-2.35395147423403e-05
-8.18418739215571e-06
-1.14851143174903e-05
-1.16729669858202e-05
1.25421730095778e-05
2.37432821275557e-05
1.31468644965632e-05
-1.88231872651196e-05
2.28067502700238e-06
1.72109847524725e-05
-2.06314029401659e-05
-2.70409752068321e-05
-4.41632360053713e-05
-2.62498259429853e-05
-4.2514362329941e-05
-3.94695754481571e-05
-2.4814632344567e-05
-5.79507967576328e-05
-3.63595466946478e-05
-2.26888004952486e-05
-1.50918694390167e-05
-2.93592842549604e-05
-3.38797881105707e-05
-6.23151682862238e-07
1.13250825206459e-06
8.48044976199249e-06
-6.7212104333101e-06
-1.65688783589801e-05
1.48752753456724e-05
-1.40310048505727e-05
-1.36307365028658e-05
-2.08937616442385e-05
1.81705516060719e-05
-1.22002105215185e-05
-1.85034934524651e-05
-2.08241050996472e-05
-2.46200128748051e-05
-2.57428258663772e-05
-5.76052609625e-05
-3.52606670094065e-05
-2.27612868500667e-05
-2.32964984408622e-05
-2.74803331924767e-05
-2.01643229462192e-05
1.36429307945734e-05
-2.10827408710654e-05
-2.74029209537915e-05
6.99667298599096e-07
1.98963044749808e-06
-1.3085088241624e-05
-1.812217810317e-05
2.18426010755645e-06
-7.60127040902544e-06
-1.12038827350788e-05
-6.94911185998744e-06
-1.53619321629653e-05
-3.64678488604893e-05
-3.90954356135364e-05
-4.88937936215798e-05
3.22802239875116e-06
-4.58113512277612e-05
-3.5040192944926e-05
-3.17588814457452e-05
2.66714836192635e-06
1.68515891311257e-05
-1.1761340292302e-05
-1.69004049519104e-06
-9.86590002763834e-06
-1.33829109990761e-05
-1.14442956658485e-05
1.46446861675926e-05
-7.26795375427531e-07
-2.09427965298079e-05
3.79040225710393e-06
8.1261850025876e-06
-2.6370993702725e-05
-4.59546995060869e-05
-3.48021515373583e-05
-2.81161417861774e-06
-4.22202531605152e-05
-5.52522432869789e-05
-2.49788163152003e-05
-3.12177913269574e-06
-9.96970485068649e-06
-3.22592790629282e-05
-8.61242814374911e-06
-1.29834458290821e-05
1.71443929836925e-05
-2.40276909364577e-05
-2.46147988539892e-05
-1.03539491633995e-05
-3.47263031422459e-05
-2.19745587830926e-05
-7.76247451613465e-06
-1.65346871388696e-05
-1.89928993005217e-05
-1.74377671800129e-05
-3.6454807926316e-05
-3.08968891247043e-05
-2.20382132829045e-05
-5.52459662188395e-05
-4.98533734384993e-05
-3.36812271226041e-05
-1.12018198006282e-05
-5.17100773960334e-05
-2.14925054942137e-05
-2.35499969879002e-05
1.16133403341273e-05
-1.71331451114857e-05
1.81713995108698e-05
-4.85376620999227e-06
3.16696623642349e-06
-3.00582495121389e-05
1.49647140153456e-05
5.42714717663301e-06
-3.10887719746121e-05
1.3935706423922e-06
1.21286543731505e-06
-1.54012500567699e-05
-3.59438122198554e-05
-2.49012685496288e-05
-2.97806155895221e-05
-4.59347769662813e-05
-5.78775108809392e-05
-1.24559090081026e-05
-2.94249499587143e-05
-2.46465564102624e-05
-2.64530838204127e-05
-8.95758751195195e-07
1.05301818177441e-05
-9.64790742179872e-06
-8.06550618739775e-06
7.46825991104509e-06
1.70745213744115e-05
-2.21136884085281e-05
-7.17835162229104e-06
1.09229525866681e-05
-1.21211283827188e-05
-1.50447911491979e-05
-2.5216730375921e-05
-1.8399234588617e-05
9.58272247407207e-06
-1.66986709936459e-05
8.56514880609946e-06
-2.59916808748863e-06
1.9005068997878e-05
-2.59333884678299e-05
-3.17490438791675e-05
-7.59247703484357e-06
-8.54990216806235e-06
-3.09778897013265e-05
-1.53523160825287e-05
-1.24994430968171e-05
-1.81372179388529e-06
1.52718219268928e-05
-2.78060071137799e-05
-4.83303964748793e-06
-2.4101401936787e-05
-1.48831136240836e-05
-1.07796881067127e-05
-3.68279700802789e-05
-3.1922132816977e-05
-2.83171273425725e-05
-9.86287036893443e-06
-3.21893551106636e-05
-1.50310578645713e-05
-2.79319044385942e-05
-1.27746595097954e-05
-2.70231968198451e-05
-2.27089651590859e-05
-9.48548587984092e-06
-7.18771348146213e-06
-5.0826515709806e-06
-3.49554572218022e-05
-3.03381316764501e-05
2.38346724864074e-05
-1.90272811766222e-05
-3.05287676836217e-05
8.92775009104772e-07
-4.78310177723965e-05
-2.70691922345443e-05
-3.24920090358716e-05
-4.30595514618239e-05
-4.25226124942179e-05
-1.37915834386048e-05
-3.3341147927258e-05
-9.3922894599449e-06
-1.28399578369177e-05
-2.11265882988305e-06
8.13101884717161e-06
-3.52806048593783e-05
-2.19253653078764e-05
-2.22057607810873e-05
-1.87094779970211e-05
-1.87682583075734e-05
-1.45612350742518e-05
-7.93758017792413e-06
-2.86971083271808e-05
-1.07292844850632e-05
-2.42347893053104e-05
-1.94754016666573e-05
-1.36709392725334e-05
-1.07364314413175e-05
-1.78414038071179e-05
-1.89247877692108e-05
-1.51356402160772e-05
-5.79073844747772e-06
-3.15525386908805e-05
2.72632657494535e-06
-5.32064101792085e-06
-8.68867723503093e-06
-7.98297498444595e-06
-1.43143107524909e-05
1.86896233794913e-05
1.57085721251303e-05
-2.88085161209735e-05
-6.87229009016522e-06
1.37132315380802e-06
-2.12100339468951e-06
-1.38062936977525e-05
-6.16517036083281e-06
-3.09438226073814e-06
-2.35555179201667e-05
-3.50434501173993e-05
-1.75450436747521e-05
-1.59584797370698e-05
1.70656639919357e-05
-2.16003880071785e-05
-3.62844226338916e-05
-1.11573517729298e-05
-3.38015726235403e-06
-2.51446939439981e-05
-1.06122680065805e-05
-2.57792328813239e-05
-2.40980283358393e-05
-7.39690851585765e-06
-1.17395403016551e-05
-1.72588733602922e-05
-2.02799371794955e-05
-7.40357192820051e-06
-2.11859896984806e-05
-2.69182165288746e-05
-2.72446917723907e-05
-1.6187690829462e-05
-1.43150830151882e-05
-3.96380226226841e-05
-1.29993032011512e-05
-5.21318208529076e-06
-1.40332555528367e-05
-3.67254240930965e-05
4.64575891172131e-06
-5.45531340210404e-07
-1.61256002378547e-05
-3.76872504053175e-05
-1.96473842832754e-05
-9.19498909218037e-06
2.08683460477761e-06
-4.79999842188292e-05
-2.63246389333586e-05
-1.07259797163018e-05
-2.55103106423921e-05
-3.67646756002029e-05
-1.69183303197266e-05
3.77277513464616e-06
-1.9763511678784e-05
-2.87634873516195e-06
-4.19672461720633e-06
1.62691586760558e-05
-9.23199283663725e-06
-2.82102567847329e-05
-1.81158009812025e-05
-2.29218172331188e-05
4.61817708915051e-06
-1.63384797819786e-05
-6.77359066908792e-06
-1.05913142566453e-05
-8.23561491931388e-06
-2.09306160211737e-05
-2.28130060337099e-05
-3.69608909623764e-05
-3.34665866316462e-06
-3.89733753063901e-06
-8.55111912635492e-06
-2.0470080487406e-05
-2.03391818793381e-05
-8.3512170618358e-06
-2.10033879114421e-05
-8.37445845658457e-06
-1.09335967268146e-05
-1.36739812073972e-05
2.69984324836511e-06
3.35191057956419e-06
3.53764706782428e-06
-8.07870820149371e-06
-1.84025177496673e-05
-1.08229150739619e-05
-3.77386197897105e-05
-3.29950801933067e-06
-7.06478871535444e-06
-2.62280753937486e-05
-5.95602461501211e-06
-1.05357228336173e-05
-1.65919170961495e-05
-1.7880298772455e-05
-8.95951004523079e-06
-5.79851109647401e-06
2.92887904903647e-05
-1.0346303300594e-05
-1.83964470821681e-05
-3.07599497780096e-05
3.28037229870919e-05
-6.93719326617724e-06
-2.93982963986824e-05
-2.37615136736282e-06
-9.0945166036375e-06
-2.74608056383283e-05
-2.36246793644434e-05
-1.55452789311291e-05
-1.87972988087454e-05
-5.51660946041497e-05
-2.56893322591787e-05
-6.62602742177111e-06
-1.65921545017496e-05
-2.624096336826e-05
-2.61618242989191e-05
1.373446874349e-05
-2.8446561505862e-06
-1.97307267265808e-05
-2.8402016653111e-05
1.90154975306926e-06
-1.07962346907573e-05
1.00365723378228e-05
-1.61599838930706e-05
-3.31707926440791e-05
-3.3820877963578e-05
-2.51097521161608e-05
-1.87060471941727e-05
-3.26702614633335e-05
-4.09186940840563e-05
-2.88017556222465e-05
-1.21596965771085e-05
-4.14030333152607e-05
-1.74113115408434e-05
-1.54840614853273e-05
-4.30868291391801e-05
-3.66573622459897e-05
-1.27094801997712e-05
7.34933723038977e-06
-1.44180299995224e-05
-2.75916802701081e-05
-7.89733550909286e-06
-5.28611280891512e-06
-4.69003599574047e-06
-2.86331356965102e-05
-3.11533272769009e-05
-4.24888426931841e-05
-1.82342058965412e-05
9.46129818881269e-06
-2.56456928571752e-05
-2.16593277658241e-05
-9.35182811198085e-06
-2.61866154660963e-05
-2.60100468624516e-06
-1.57970806622582e-05
-3.31721638499778e-05
-2.39513936337463e-05
-3.18139365352214e-05
-1.19374939749176e-05
-7.17026362695855e-06
-2.63283420127815e-06
-1.44739232664292e-05
-1.4385550445931e-06
-1.40166456522825e-05
6.29313365748323e-06
-2.93566370766873e-05
-3.14613599152215e-05
-1.03230073924566e-05
8.48791356959409e-06
-2.07502896990419e-05
-2.71883132888739e-05
1.31347222896514e-06
-1.54252862110886e-05
-1.90408807073553e-05
-1.87014209582642e-05
-1.62874685290878e-05
-1.76515752619033e-05
-6.47966978391591e-06
-1.27286330656543e-05
1.44050340226755e-05
-2.97609532941011e-05
-2.12468821197586e-05
-2.42124621491337e-05
1.88686128610173e-06
-9.30044690793145e-06
-1.66691273116457e-05
-2.29215330457035e-05
-4.74787769744336e-06
-1.28330317983078e-05
-9.81347784514373e-06
1.47550769405108e-05
-1.03072500514637e-05
-2.3362080322721e-05
-3.52680651933314e-05
-1.73745660320693e-05
-2.09438610936292e-05
-4.9588813162374e-05
-1.68685182656083e-05
-3.60999421444102e-05
-2.93992989525242e-05
-4.42775470483898e-05
-2.82144089509772e-05
-3.95473551750872e-05
-4.10050060503353e-05
-2.28474668991594e-05
-2.69135262824484e-05
-1.67242729405581e-05
-2.49012009794818e-05
-4.09603376531527e-05
-1.81560139950626e-05
-2.89282815626298e-05
-2.69065711614839e-05
1.58103236582e-06
-9.54726097741741e-06
4.22952654544349e-06
-2.68041481371901e-05
-3.71759187088063e-05
-2.08759656378427e-06
-7.81707976591904e-06
-3.08135746094194e-05
-3.57587809958231e-05
-1.89511505875096e-05
-6.4244824914008e-06
-3.05437452538995e-05
-2.05843357966747e-05
-1.32868589490704e-05
-3.36816898814132e-06
-3.97962879037463e-05
-2.4737926986523e-05
-5.09577116839899e-07
1.3089755090745e-05
-8.7052862267826e-06
-1.18097319913277e-05
-8.2591519336207e-06
-1.56094983156001e-05
-1.8316273733499e-05
-1.38504910760513e-05
-2.63259308318533e-05
-2.25568906234575e-05
1.95603554418776e-05
3.23067610762344e-06
-4.52928851033131e-06
-2.36386203272267e-05
-1.1816153072459e-05
7.21176125932811e-06
-2.81124977028272e-05
-4.09640957628064e-05
-1.77635088552451e-05
7.64708436192323e-07
-2.50387166564986e-05
-1.19593917798427e-05
-1.15495586698347e-05
1.53652912336056e-06
-3.57458051467442e-05
-3.27509884218491e-07
-3.24310428321499e-06
-5.32732767442917e-06
-3.39588432736303e-06
-2.28936423399623e-05
1.23430651629352e-05
-1.15114369865291e-06
-1.49649491599672e-05
-4.26531622578741e-05
-2.25877796376335e-05
1.40550130232181e-05
-2.63182976438747e-05
-2.10074383678615e-05
-1.14991390949026e-05
1.47344882789562e-05
-4.30582912209788e-06
-3.95761569975891e-05
-9.39838122981312e-06
-3.1594639081754e-05
-3.63851941569441e-05
-4.61055998034899e-05
-3.14300140156764e-05
2.00873563955771e-05
-1.36827084163302e-05
-2.63306411423323e-05
-1.03648265182603e-05
-2.50224905848703e-05
-3.71151437718194e-05
-1.07876732894857e-05
-7.89801921436679e-06
-1.99666989910583e-05
-1.87800515310699e-05
-3.28429817049065e-05
7.16523637957548e-06
-3.26674706372131e-05
-2.22816799794353e-05
-6.97139851072255e-06
-2.31038830822295e-05
-2.92529268212662e-05
2.41209612195066e-06
-2.83801453196476e-05
-2.39497369679832e-05
-3.7680198346167e-05
-6.31998617786447e-05
-8.70204339525455e-06
-2.73727434686172e-05
-3.01056142181269e-05
-1.85303769050489e-05
2.94659156903932e-06
-2.08646010227516e-05
1.13625408615937e-06
-2.4632969685959e-05
-6.79206765885502e-06
6.11467428459989e-06
-1.00331608006667e-05
-9.34957789249202e-06
-5.3725903339275e-06
1.89488929652534e-05
-2.19043977047913e-05
-3.10196471418489e-05
-3.23827590748247e-06
-2.58651916374539e-05
-5.39424012222602e-05
-2.14202371113433e-05
-2.94647261897679e-05
-1.28786142048488e-05
-4.61329379165544e-05
-7.95579769571908e-06
9.89584331321544e-06
-2.23073729813735e-05
-1.00242088492158e-05
-2.96683164651895e-06
-1.47516224507172e-05
8.64259596199311e-06
2.35029208549301e-06
6.09856754154755e-06
6.1709102182734e-06
2.19666301942289e-05
3.75377587190028e-06
9.49288013734703e-06
-1.42942661217217e-05
-3.5409170121266e-06
1.62086010079358e-05
7.51153719600253e-06
-3.05540393931328e-05
-8.74529813188856e-06
-2.57286922318732e-05
-1.57451491867615e-05
-2.68457597281885e-05
-3.93741985083883e-05
-9.8159187964803e-06
-3.32177903764227e-05
-1.58865325288901e-05
-6.24331036529277e-06
-2.40772025620555e-05
6.26617056503948e-06
4.42176066933529e-07
-1.82664972521929e-05
1.0820714843585e-05
2.5497437182227e-05
-5.53087749759353e-07
4.35529369412013e-06
-1.53615912014143e-05
-1.14735590124266e-05
-2.84378189529044e-05
-4.9867426609268e-05
-2.00455338153957e-05
-4.61431963546978e-05
-4.19771703545873e-05
-4.71310708592529e-05
-2.15366789848562e-05
-1.79063286896486e-05
-2.71992133439984e-05
-4.12872330262074e-05
-2.45113471152704e-05
-3.41896071096009e-06
-1.43197442166693e-05
-1.9287084936682e-05
-1.1177703807524e-05
-2.97720890418518e-06
-2.18074695360088e-05
-2.8103845267044e-05
-3.9229737184638e-06
-1.49738215587987e-05
3.67104618069925e-06
-1.86402796334727e-05
-2.46805019778502e-05
-3.31856457694045e-05
-1.7969049529494e-05
-2.6036822108871e-05
-4.4482326450263e-05
-4.45559902362547e-05
-1.46063620232835e-05
-1.62021284056577e-05
-1.94159678717103e-05
-2.00166518939787e-05
-9.0864439433982e-06
-6.45133080062106e-06
-1.90192235110945e-05
5.77305336514968e-06
-3.21611743289832e-06
9.60561958704093e-06
-3.01991553639198e-06
-8.98327056991501e-06
-3.00787408443173e-05
2.18004644779676e-05
4.0724694712336e-06
-2.57788985181244e-05
-3.00777390908158e-05
-3.29186887706091e-05
-2.77029670814293e-05
-5.00899970144585e-05
-1.62066120599735e-05
-2.97489944128974e-05
-1.90352985393638e-05
-3.30251227454154e-05
-3.24609100740174e-05
1.22624301473595e-05
8.72869102205625e-06
-1.68459194408432e-05
-1.15304680210851e-05
-1.6800813199874e-05
1.62993878107297e-05
9.94438732213483e-06
1.93990888731006e-07
-1.63314943619749e-05
6.47923459335456e-06
-1.38017320802742e-05
-1.2289399092405e-05
-2.18728415206672e-05
-3.04770250559104e-05
-1.17359683789794e-05
-1.68136508786167e-06
-2.39991000145258e-05
-1.25732981266395e-05
-3.17636892328149e-05
-7.45063868275147e-06
-2.26274139936237e-05
-2.17331766443996e-05
-1.27835556601036e-05
2.89157526881606e-06
-2.17336119383636e-05
-3.74454492369356e-05
-1.97555498495518e-06
2.01821993731252e-06
-1.96094469205024e-05
-3.35660751533961e-05
4.53948477210432e-06
1.2397355801188e-07
-1.28110745429902e-05
-3.6334835366629e-05
-1.81694193137194e-05
-3.80511352636357e-06
-2.93325315394929e-05
-2.90248728204748e-05
-1.98086617005811e-05
-8.49130820839359e-06
-2.64927373447792e-05
-3.49226476083457e-05
-4.97157224229516e-05
-1.15275507700943e-05
-1.62300204192009e-05
-1.58086696145821e-05
9.3322280150309e-06
-8.43624041131403e-06
-3.06671754932153e-05
-8.87849971378081e-06
8.16369205122757e-06
-2.9671545635395e-05
-6.47136464872088e-06
-1.21798239470016e-05
-1.95795186021668e-05
-1.31272886185156e-05
-2.42928443285181e-05
-2.38911814663109e-05
-2.51056628040532e-05
-3.31543833645772e-05
-1.45985352983095e-05
-5.27400170591272e-06
-3.16536370196766e-05
-5.22673550312839e-05
2.48128319053959e-06
-1.5602781921548e-05
-2.1834418921112e-05
-1.63947674396077e-05
-5.84359046191552e-05
-1.08106477961248e-05
1.15388904644602e-05
-3.34889325811676e-05
-1.66411250374489e-05
1.70799973544432e-05
-3.37885171404319e-06
-1.79104305257932e-05
-1.58956578807949e-05
1.58839981815555e-05
-2.16442592369137e-06
-1.59679323865105e-05
-1.89723798666683e-05
-2.99918430331337e-05
-2.66158355114112e-05
-1.75848478012999e-05
-1.91711907082056e-06
-2.25584957312138e-05
-2.91877838148952e-05
-1.68027715116409e-05
1.4997198132567e-06
-2.59604272327341e-05
-3.6956189777662e-05
-1.68922513444545e-06
4.07412848085216e-05
-3.15144618721325e-05
-2.0679250034328e-05
7.24745285660719e-06
5.34349310225046e-06
-2.25191289656704e-05
-8.98876248090765e-06
1.78444443479025e-05
-8.97418179019316e-06
-5.55049240719904e-05
-1.45760507094048e-05
7.81659847835282e-06
-2.20061881544277e-05
-6.11965158772911e-05
-2.43161717607063e-05
-2.23924360041669e-05
-2.70816707255264e-05
-6.04476275718578e-05
-1.3632362196297e-05
1.15368439611964e-05
-7.73872980394437e-06
-4.97232293158565e-05
-1.2614754824326e-05
2.7586324821797e-05
-9.95540488908552e-06
-5.57051255823495e-05
-1.12929231289336e-05
3.68294002432435e-05
-1.73764986023945e-05
-4.45892337593513e-05
-1.79592975769211e-05
3.30201278217094e-05
-7.76560755701122e-05
-4.04918449784017e-05
1.16676479713192e-05
7.3610428544261e-07
-5.16985571807343e-05
-5.21514141280399e-05
3.05781420213318e-07
-1.83210356891392e-05
-6.85224986593346e-05
-3.51464026065582e-05
2.36941667593168e-06
-3.99199461549405e-05
-2.13669645198874e-05
-3.22860236038535e-06
7.54857769383031e-06
-2.29222719466425e-05
-4.52906754901491e-05
2.69496583657287e-06
4.64248350283855e-06
-3.02716055265467e-05
-2.83658842506284e-05
1.11590867157545e-05
1.24518388131652e-05
-4.49318853918049e-05
-3.25141257822349e-05
8.00626194624341e-06
1.14456435611287e-05
-3.44602737585385e-05
-3.9823359896497e-05
1.39919574309393e-05
4.06032230412643e-06
-5.44368421378137e-05
-4.33787644749349e-05
1.96043702871004e-05
3.73589063133302e-06
-4.65397864251604e-05
-3.20129021052457e-05
2.22250338651121e-05
4.07537312125471e-06
-5.01394433641455e-05
-2.08480541636637e-05
3.86991656786332e-05
1.99975676587298e-05
-3.1390123658657e-05
-2.05576581982065e-05
4.24460219498329e-07
8.78422754085237e-06
-3.59514440050798e-05
-1.04514932715386e-05
-1.66051809436278e-05
-7.58658215636837e-06
-2.52105118651014e-05
-2.08411165276163e-05
2.17599381157108e-06
-2.88437736544173e-05
1.41951136320637e-05
1.34127203978973e-07
-5.55555236319093e-05
-1.7668679318477e-05
-1.54937909039861e-05
-4.0771098062898e-06
3.04045469621034e-06
-1.98694838163453e-05
-9.64313650852392e-06
-2.25413060424453e-05
-6.51742215081251e-05
-1.89028593405107e-05
-1.22847003069874e-05
-1.11649713094352e-05
-4.32711439529882e-05
-2.97495047119072e-05
-6.1968807594317e-06
3.71259697903148e-06
-1.18480773797878e-05
-1.54993409494095e-05
-1.27255936051187e-05
-2.18364029036284e-06
-2.92287887282975e-05
-1.79118104163184e-05
-3.1856456945172e-05
-1.81478534759748e-05
-1.38598774251509e-05
-3.09434324171205e-05
-5.55138934429837e-06
-2.11003784065172e-05
-4.49270435736617e-05
-4.61627474811539e-05
-9.57529533033536e-07
-3.01076771815954e-05
-2.33187710860939e-05
-3.39655619639748e-05
-2.18625299346281e-05
-2.01303241796824e-05
-1.10634423020493e-05
-3.67026592811652e-05
-1.09519852453916e-05
-1.39393680725777e-05
-1.83424187803103e-05
-1.88165158693235e-05
-3.99849210202545e-06
3.08569108600651e-06
-2.6248841453521e-06
-1.79817186787903e-05
-3.81821180959364e-06
4.10011290253453e-06
-5.79855578370746e-06
-1.97982553706917e-05
-3.02736124911106e-05
-3.78964335108905e-06
-7.89577736259855e-06
-4.08968175351634e-05
-1.50108133463381e-05
8.39328618055607e-06
1.07797537114333e-05
-3.95910015970757e-05
-1.35230116430943e-06
-2.70105905923408e-06
-1.5880892201477e-05
-1.49485730509834e-05
-3.06338780116038e-05
-1.40553879420642e-05
-1.75027906294195e-05
-1.65074057156132e-05
-2.02318143725839e-05
-2.85835223181168e-05
-2.21563988058304e-05
-2.66106502195604e-05
-3.03116154645314e-05
-2.91639757237482e-05
-2.37533547054817e-05
3.82506810160376e-06
-3.92686212806451e-07
-1.42243856623409e-05
-1.57307032296665e-05
-5.94687350815937e-06
-1.03253632833041e-05
-1.20992335802105e-05
-1.6958240125128e-05
-1.25449162085033e-05
1.85130704244063e-06
1.41270411659185e-05
7.02083878359697e-06
-2.49976837775907e-05
-2.58661565118962e-05
-4.10618875347621e-05
-2.08301750985612e-05
-2.38430096863126e-05
-4.48872553311286e-05
-3.5953434346089e-05
-1.92723933187469e-05
-4.32183213497854e-05
-2.75292066980761e-05
-1.37616414701737e-05
-3.30690658874613e-05
-2.26863843435971e-05
-2.6968972506327e-05
1.02589277044618e-05
8.52200739171422e-06
-2.56966522220393e-06
8.94846594626599e-06
-1.70492480059487e-05
-1.17615309470538e-05
-1.75394042153829e-05
-6.45320630317325e-06
-1.59690991608993e-05
-1.24282415539784e-05
-2.48545326679117e-05
-2.15093180161209e-05
-3.69251158453099e-05
-5.91821818857074e-06
-2.84581756842162e-05
-1.75192847801162e-05
-2.77937948020075e-05
-1.89015162741017e-05
-1.07269724627661e-05
-1.93021515318559e-05
-3.10713206934656e-05
-1.10960545895441e-05
-1.11002204006453e-05
-9.62074443974553e-06
-1.05836408033541e-05
3.91740459642548e-05
1.73492835830877e-05
-2.67065819110286e-06
1.43754091435749e-05
-1.16436442377199e-05
-4.22508907954204e-06
-3.12210445640354e-05
-3.25950452866018e-05
-2.18530793152087e-05
-1.24169015954615e-05
-2.57694010223792e-05
-4.84559252472925e-05
-6.06911437480367e-06
-5.33589292569415e-06
-3.86788574591764e-05
-4.32477612955664e-05
7.43027960881548e-06
-1.98832830382553e-05
-2.74029085510049e-05
1.12629629320866e-05
-2.28926499963033e-06
5.39241048045614e-06
2.63715278274725e-05
6.18100806942778e-07
2.61714312280532e-06
-1.29341640810803e-05
-1.89225765515402e-05
-6.2580862531395e-06
-2.69082807524873e-05
-1.66447555683348e-05
-3.29515088901224e-05
-5.71556553855718e-05
-2.84051863468381e-05
-5.33543120087184e-05
-6.90839747898762e-05
-1.7294924936036e-05
-7.56169688811785e-06
-3.66408383356683e-05
-1.77717288319601e-05
1.87328183653573e-05
9.93739724431274e-06
4.76056585748318e-06
2.11406861944379e-06
6.07181250162066e-06
-1.6757616721782e-05
-2.20001770734459e-06
-5.70431806528859e-06
-8.64286617666058e-06
1.8364412919984e-05
-5.58237543447444e-05
-2.83040009428036e-05
-2.52753696509615e-05
-2.68513216612972e-05
-5.15643772358146e-05
-6.21425060888978e-05
-4.35473886932596e-05
-1.19514553226617e-05
-4.05690569913121e-05
-3.2834768427938e-05
1.82827294109192e-05
1.51117323737277e-05
2.51531718870105e-06
4.8238607570926e-06
2.23166160673681e-05
1.20042940245593e-05
-1.44464645503141e-05
-1.43833791222674e-05
-2.04657951924794e-05
1.09747396727537e-06
-1.98079723244505e-05
-4.06737456083791e-05
-6.46672772045246e-06
-5.7398882844294e-05
-2.86737543492799e-05
-6.58445271678261e-05
-4.76678148943347e-05
-3.43583282676747e-05
-2.81903856011871e-05
-1.26442653542387e-05
-3.75844781345039e-05
-2.82693710532149e-05
-2.40740432761118e-05
2.06364645233566e-05
1.69421420068764e-05
-4.40658054454604e-06
-1.43034019222004e-06
1.86849874451315e-05
2.61659710452664e-05
-8.34855403935896e-06
-1.39806632324557e-05
7.90575845379722e-06
-9.51943211804532e-06
-4.04872757425516e-05
-1.91835091824056e-05
-4.3041990019936e-06
-4.60863360220723e-05
-4.64897832271449e-05
-3.43908514559883e-05
3.69030761755522e-06
-8.06594741691247e-06
-3.49448376766249e-05
-1.10237337697608e-05
8.80755686147192e-06
-4.16107719468695e-06
-1.79727516011703e-07
3.35353746388718e-05
1.537351127964e-05
-1.50302545323705e-06
-1.98546050621813e-05
-1.83540962294111e-06
-1.21579606773589e-05
7.82111828490476e-06
-3.25651418248458e-05
-2.91952374815721e-05
-1.87375125392404e-05
-1.94204918690765e-05
-5.24248796263191e-05
-1.54760286203421e-05
-1.52093707069195e-05
-3.53422359956082e-05
-3.24194366984039e-05
-2.86797260630264e-05
-2.91384100415591e-05
-5.95744220453347e-06
-5.63873759932454e-05
1.96340549464432e-05
-2.49892624390119e-06
-1.91819765817372e-05
-1.37671915917489e-05
8.68004891029898e-06
-1.59253293025521e-05
6.86307885880349e-06
-1.34726851809081e-05
-2.64151597944099e-06
-3.88559260267122e-05
-3.05981440579361e-05
-2.01982200858639e-05
-2.49058838246422e-05
-2.85634381659153e-05
-4.77083084059972e-05
-2.44881524839907e-05
-4.02490437098002e-05
-2.70801705838343e-05
-2.059925933174e-05
1.55654074113823e-05
-1.20534381046242e-05
-2.83840928888961e-06
3.62777533033981e-07
1.08326890173538e-05
1.07160647717153e-05
-3.66404727964417e-06
1.04495202045181e-05
-1.15148806171698e-05
-4.83971667012508e-06
-4.37580038510233e-05
-3.13629664784568e-05
-4.19639302250994e-05
-1.30564684600701e-05
-2.96657613063032e-05
-3.0874099497741e-05
-1.65298774806341e-05
-1.52207662673183e-05
-1.34704515441402e-05
-3.96102983435973e-05
-1.77479775510504e-05
-2.38033031434986e-05
2.08236552535474e-06
-1.32644222256148e-05
-2.94885610818192e-06
1.06661816415509e-05
4.41902045790973e-06
2.18340175734687e-05
1.2849113308555e-06
-1.70291294084069e-05
-8.22397380988386e-06
-7.93206197800006e-06
-7.04265077967834e-06
-2.89307188609687e-05
-1.92117246703303e-05
1.16485184901085e-05
-1.24732439786289e-05
-3.84100714539717e-05
-2.91761781239536e-05
-1.87279240289117e-05
9.7283902176828e-06
-3.78283035672643e-05
-2.8777665583183e-05
1.54284148080755e-05
-1.61326595765183e-05
-1.60315447196959e-05
3.23720924829306e-06
3.05941527484668e-05
-1.01412202036735e-05
-1.45728944456201e-05
1.09481617670667e-05
-1.38898354540269e-06
-1.91827137381994e-05
-2.45709338800339e-05
-2.35810186074532e-05
-2.59357766802642e-05
-3.13966143450147e-05
-3.63876395369826e-05
-3.38951173114685e-05
-3.13338734864977e-05
-8.95888182739313e-06
-1.40264592601091e-05
1.88181661159694e-06
-6.15224011181613e-06
-7.54545767880014e-06
-1.44260395850638e-05
9.91256122190127e-06
5.37310048102164e-06
-1.1606829629336e-05
-7.3746179840581e-07
-1.2944376965804e-05
-2.38325113899221e-05
-9.54809152595342e-06
-1.58121007100162e-05
-4.36275740659627e-05
-2.54647013634802e-05
-8.42653783093923e-06
-3.75714448421689e-05
-2.79726692532665e-06
-3.12009368729567e-05
-3.14551969815051e-05
-2.36465972991552e-05
-1.5479468140484e-05
-2.16167457127097e-05
7.63658187165702e-06
-3.21838782037702e-06
1.15822517121494e-05
-1.72815802609899e-05
-7.3115659412337e-06
-1.42034374611678e-05
1.47370412250349e-05
-2.63720004647866e-05
-2.22433044534407e-05
8.52225214032376e-07
-1.36651223842548e-06
-2.62209954689506e-05
-3.64165761020457e-05
-4.6079565252968e-05
-2.82389169109544e-05
-4.29646268231757e-05
-1.68528998058347e-05
-3.76175094703801e-05
-3.03329007411999e-05
-2.96598311107196e-06
-2.79221941712647e-05
-2.25627293609224e-05
1.2458992013904e-05
-6.91758557740449e-07
9.17776949148384e-06
2.20575459736863e-06
6.78883638521083e-06
2.81571955286224e-05
-1.27800065810759e-05
-9.54041157237333e-06
-2.22306609817494e-05
-1.68375995940046e-05
-8.1840130315268e-06
-5.45193096951311e-05
-3.70070586316852e-05
-4.20952868028173e-05
-2.62569833155109e-05
-2.66221500877221e-05
-4.12896454474715e-05
-1.24693152303365e-05
1.68596578205148e-05
-2.09751594200309e-05
-3.41206611014277e-05
2.61786214208663e-05
2.45053685988188e-05
-2.7536009192012e-05
-1.2759828941461e-06
-1.91571755190912e-06
-1.12773999293894e-05
-2.46527906528627e-05
-6.81939044772277e-07
4.62984507939278e-06
-1.25397042385976e-05
-3.39593261603199e-05
-3.10518067582173e-05
-3.02209675270173e-05
-6.60194663399766e-05
-4.00810833912658e-05
-7.78392050951538e-06
-1.69272462712199e-05
-2.18825228891684e-05
-5.486606292393e-08
-1.60983347996723e-05
-1.77329631322207e-05
-1.69670375827255e-06
1.32599462012225e-05
3.41714137340665e-07
-2.35097851710525e-05
9.01088404286593e-06
1.70075808748258e-05
-5.01030024925681e-06
-1.722379140189e-05
-2.37493917569374e-05
-1.16623646548822e-05
-3.53588855052388e-05
-3.67544739233279e-05
-3.38858768627026e-05
-1.25786994456441e-05
-2.67361863211108e-05
-2.08854529843224e-05
-4.48779429179716e-05
-2.08647247485932e-05
-8.61880086996777e-06
-1.9139797683783e-05
-2.15219619785805e-05
1.04420280839387e-05
1.06861226074861e-05
-1.25957065601279e-06
6.03176641733998e-07
4.63568043602234e-05
-3.56581661215983e-06
-2.02893998375691e-05
-1.0361194102815e-05
1.8345892419666e-05
-6.01311926269328e-06
-3.11822900316552e-05
-1.93368006530293e-05
-2.74065571221856e-05
-2.58604679558342e-05
-2.16662389283822e-05
-2.58632668515042e-05
-3.49964774965693e-05
-2.91109922220986e-05
-2.53404869964592e-05
2.469095466532e-06
-3.19675185484524e-06
-2.35553095685324e-05
1.31704457410729e-05
8.61066438256586e-06
3.32528705157055e-06
2.44418776342605e-05
5.28591963247333e-06
-7.347711680098e-06
-3.20916930156021e-06
-2.53600327664015e-05
7.95524276309336e-06
1.38907742009281e-05
-1.23212978531096e-05
4.62671736041148e-06
-1.16575166237713e-05
-1.32723659238243e-05
-2.84815376909764e-05
-3.90312822857743e-05
-3.20786008730816e-05
-1.35738731062039e-05
-4.98414508420454e-06
-5.07820101795431e-05
-7.06153546972275e-06
5.86246145378294e-06
-3.53032316739586e-05
1.36054600772331e-05
2.06894412602811e-06
-1.04833395945133e-05
1.53623845405832e-05
2.16747063169339e-06
3.41760525325851e-06
-2.99504864652375e-05
-3.09001718090947e-05
-1.94664984155514e-05
-1.49021759589611e-05
-3.7854831072357e-05
-6.43549056712031e-06
-2.4347348951204e-05
-3.83671842280815e-05
-4.88495900673281e-05
-3.86043318341632e-05
3.8370759064751e-06
-2.1807608514185e-05
-3.42413186674635e-05
-1.50853987968791e-05
1.83194349447714e-06
-2.8264186690021e-05
-3.81536718588938e-06
-5.69033424627105e-06
7.09557695132227e-06
-1.84512186917506e-05
-1.1219761883627e-05
-1.76006160346752e-05
3.56580802694044e-06
-3.06193856705504e-05
-3.96625660445725e-05
-1.09946889041777e-05
-3.15957291109312e-05
-1.26840838039006e-05
-2.52950503603072e-05
-3.53238409277134e-05
-1.00843481939397e-05
-5.74734703189831e-06
-7.87660074451729e-06
-9.05192779760549e-07
-5.86878180560512e-06
-4.58808135886945e-05
-1.9613222898912e-06
7.94944565673613e-07
-3.29341140198266e-06
-2.86739960105722e-06
1.16931495237509e-05
2.57712174907248e-05
-3.0942039674308e-05
-2.27386869642378e-05
3.56786076522364e-06
-2.18809131223177e-05
-2.16858126895697e-05
-2.41049141310451e-05
-2.24836280271396e-05
-1.97942294480623e-06
-1.71108790438268e-05
-2.41539210459825e-05
-1.31879860322412e-05
-3.16748446721818e-05
-2.93041590101844e-05
8.53384431264063e-06
-1.6582022268122e-07
1.8723197068596e-06
-2.45025043553138e-05
-5.04091386409626e-07
-1.14793596018663e-05
-9.49753215809355e-06
-2.32182866600765e-05
8.78212878439886e-07
8.56809733444668e-06
-9.88932055367845e-06
-4.12420303729813e-05
-1.78423755649541e-05
2.24978884494088e-05
-4.28779974075088e-05
-1.74558318525455e-05
1.66594506843232e-05
-1.93867977756206e-05
-3.42303561608375e-05
-3.74572465532927e-05
-1.50030078685315e-06
4.80774451701339e-06
-4.25787164516822e-05
-2.18453976562906e-06
1.55859662960058e-05
-1.02527586737654e-05
-3.94821264186336e-05
-1.38045549360886e-05
7.76908435478078e-06
-1.97593217156267e-05
-2.29550405017933e-05
-1.0794799041587e-06
-9.97433466934094e-06
-1.39307391814599e-05
-3.1648975683949e-05
4.64706674856432e-07
-4.5355378579536e-06
-2.70078863250089e-05
-1.17969694694461e-05
-3.25275893948043e-05
-3.69241122138444e-05
-3.33563273182584e-05
-1.04565666055816e-05
-1.52231483766111e-05
-1.01729601340496e-06
-5.32783298237909e-05
1.28970377155786e-06
6.40991782343202e-07
-1.67803032062854e-05
-2.6653037818112e-05
-5.02463296526638e-05
-1.50121685011292e-06
-1.32471656877095e-05
-2.35977602929519e-05
-1.47913013199399e-05
-1.80167704225307e-05
-1.44527398864467e-05
-3.72054916381435e-05
-1.15197064798376e-05
4.05292329236451e-06
-2.03536282151742e-06
-3.63120560418815e-05
-4.17250913429281e-06
3.66806815976811e-06
6.281640890927e-06
-3.04448734256644e-05
-2.35644516244964e-05
-2.60694278021453e-05
-6.92453093363369e-06
5.74928010193759e-06
-4.82896973860487e-06
2.10856875922834e-05
1.03609100199428e-05
-3.06025519528029e-06
-2.06120852792605e-05
1.27280564369949e-05
-7.68827072823114e-06
-2.73551408576061e-05
5.63144866040441e-06
-1.39259575839533e-05
-8.79192316342093e-07
-1.06096674082584e-05
-1.69786989613462e-05
-1.07389085970105e-05
-6.23208160245161e-06
2.18768247947346e-05
-2.40280443493847e-05
-3.21317577530846e-05
9.55930946472405e-06
3.1881014397322e-06
-1.06089715483221e-05
-3.0855275394342e-05
-2.92549317781686e-05
-1.08722835669839e-05
-4.49226143637426e-06
-4.5495628369674e-05
-3.15704920753958e-05
4.0527220933872e-06
-9.88860032058675e-06
-1.38919665122382e-05
-3.46857621939003e-05
-2.19511527355532e-05
-1.12731443579907e-05
-3.16580273215503e-05
-3.49318135706216e-05
-3.65603728758081e-05
-9.13041855190897e-06
-9.78588776911791e-06
-5.58027942881821e-05
-8.21630012644529e-06
-7.22072740259659e-06
-4.5401189422008e-05
-1.49708759482219e-05
-1.1798775895881e-05
-1.14175279822028e-05
-4.45443838408758e-05
-5.22819094850402e-05
-5.08563634233403e-07
-1.57001713380984e-05
-4.08088726090412e-05
-2.81612300245575e-05
-7.06985377642928e-06
-3.25763798915529e-05
-2.24450412922838e-06
1.8818838502376e-05
5.65643903627599e-06
-2.15526692895955e-05
-1.34456790792392e-06
-2.41081905948561e-05
-3.07765785340177e-05
-1.5998093965306e-05
-9.66026913982808e-06
-1.04348157972952e-05
-2.78561444391904e-05
-1.95994514058365e-05
-5.78208881445802e-06
-1.76155235833939e-05
-3.1204162438658e-05
-2.76177966193241e-05
-8.51161913012632e-06
1.55538170174758e-05
-2.71659380633263e-06
-2.4207634781449e-05
-1.48908378152973e-05
6.25585443684967e-06
-5.49439908609346e-06
-3.81493942075061e-05
-2.07941816586621e-05
-3.14897466507747e-06
-1.20199347030223e-05
-2.49341203222647e-05
9.37595506343636e-06
3.2723745421807e-06
-1.34546562465565e-05
-4.33168414308298e-05
-3.00118754307914e-05
-2.85657622110926e-05
-6.48652122672639e-07
-3.20790989200093e-05
1.08042553547923e-05
-1.06471265743889e-05
-3.57563771979377e-05
-2.04296439102412e-05
9.13890907486774e-06
-8.81280531034983e-06
-2.30867470875293e-05
-1.27698192587884e-05
-1.57277677314741e-05
-8.99069931910568e-06
-1.3928900906053e-05
2.41085081762087e-05
-2.1907956256848e-05
-1.49596905868486e-05
-8.97492408877291e-06
-1.10250734696785e-05
-1.80731859371435e-05
-2.62743597459184e-05
6.18766066135463e-06
-5.57749996504667e-06
-2.24057063632023e-05
-2.10563542272589e-06
-1.40015526879336e-05
-1.05532432921655e-05
-3.96750096302298e-05
-4.76489139428268e-05
-2.17700118312979e-06
-6.84334248255765e-06
-1.5187344528355e-05
-4.14503341027035e-05
-2.87187750769965e-05
-1.08511613502333e-05
7.10510676465839e-06
-2.41089825454231e-05
-1.50032739008996e-05
3.01809864609047e-05
-3.53397799324753e-06
-1.61113845569389e-05
-2.31072941706228e-05
2.7288599070273e-06
-1.24520686216892e-05
-3.49883452269586e-05
-4.13837060294865e-06
-2.41075606209389e-05
-2.09791720194728e-06
-6.14675883643184e-06
-2.53727256075297e-05
7.26328036704069e-06
-1.27164224097674e-05
-2.44883508971933e-05
-8.18775595697649e-06
-1.95467802942468e-05
-7.5093713242913e-06
-2.24804012183789e-05
2.05717276390826e-06
-3.13482874256128e-05
-6.88664604641441e-06
-1.36814992524342e-05
1.10685832814775e-05
-2.77180938199095e-05
-3.33001552489518e-05
-2.22282332817322e-05
-8.05879248560705e-06
-4.0791468688947e-05
5.59855691824933e-06
-1.07735348770892e-05
1.23501539162201e-05
-2.11647192951201e-05
-1.98879405940041e-05
-2.30494392266631e-06
-1.47452787017643e-05
-2.44419568227514e-05
-1.36644224562398e-05
4.57983042423082e-06
-1.22701661542741e-05
-1.7596000075453e-05
-2.97084616838882e-05
6.44317339615811e-06
-3.4758996595924e-06
-9.72398830592981e-06
-2.09410181477422e-05
2.52553717013596e-05
-2.59261723748291e-05
-2.8357269115743e-05
-2.75628052371413e-05
-2.9813725643772e-05
-1.15620260910387e-05
-3.94214164001183e-05
-2.87419837597124e-05
-1.38437068304051e-05
-1.23667754541903e-05
-3.6038714408889e-05
-1.58867217587675e-05
1.39238381676737e-06
-1.74697275531178e-05
-1.87177550131699e-05
-3.67581733068912e-05
2.39428614483185e-06
-2.02817120795067e-05
-1.59541979591158e-05
9.44601939775063e-06
-1.83257735989692e-05
2.6557833402571e-06
1.34649539220534e-06
-3.78179353285095e-05
-3.11407795365601e-05
-2.67473502664159e-05
-2.15030463807957e-05
-3.42610566992728e-05
-4.10718946947407e-05
-5.332545545609e-05
-3.24635554556062e-05
-1.94608604549361e-05
-3.6792849032585e-05
-1.00644169547779e-05
-2.42003691295872e-05
9.05409323587374e-06
-3.7594169955106e-05
-1.75511982394441e-05
-1.6306882730419e-05
-1.98384354633548e-05
-3.51256986066718e-05
-1.92897124981984e-05
-7.2921339503885e-06
-2.02417996790126e-05
-8.01944978392782e-06
1.58828143344663e-06
-1.95419856615519e-05
-2.37750693651965e-05
4.42718041338608e-06
-2.03968914875576e-05
-4.12555726886874e-05
-4.15552219952311e-05
-3.12426556841564e-05
-2.34509665403536e-05
-1.70860062138365e-05
-1.1749080994701e-05
-8.61188000491076e-07
-2.65100888470537e-05
-1.8987466395057e-05
-1.56926580677229e-05
-7.87916629281764e-06
-1.41599297171024e-05
-2.33930429408612e-05
-6.64635980012634e-06
4.23134204757013e-06
1.5403599098899e-05
-2.21158168796396e-05
-3.36159419971985e-05
-3.9944319255587e-06
1.69941447654161e-05
-1.44359497386624e-05
-2.11953943812784e-05
-1.52265865847928e-05
-3.63188314245668e-05
-2.21553346320067e-05
-2.32342043619998e-05
1.02891661928774e-05
-2.16429466179614e-05
-2.76335572435388e-05
-1.44428384249658e-05
2.74590465233172e-05
-2.26324209727452e-05
-3.56505140265878e-05
1.30090493827512e-05
1.93636868268685e-05
-2.0968936720652e-05
-1.86035248474306e-05
1.27268832103745e-05
-1.58953104680848e-05
-4.82080295867695e-05
-3.79531237603552e-05
-8.582751677763e-07
-1.28731034615999e-05
-2.8730176240038e-05
-2.22058000121979e-05
-1.98428535774576e-06
-2.05769629877615e-05
-2.89804070526598e-05
-2.11206291557614e-05
1.63061199632942e-06
-1.98746941441602e-06
-7.24962388325049e-05
-2.58348584457105e-05
2.76520932901858e-06
-3.32458554213685e-05
-3.75359094584457e-05
-5.81217419761244e-06
-1.01176985838021e-05
-1.68600928458427e-05
-4.35057763049687e-05
-2.15398874886885e-05
-7.85688908349872e-06
-6.01090261667504e-05
-2.68527127638565e-05
-7.24561530798486e-06
-1.13891395717116e-05
-5.80954824410328e-05
-2.43375473305071e-05
-2.00189218228197e-05
-2.46819077364577e-05
-1.4560763812157e-05
-2.24311998739215e-05
-9.84399033442914e-06
-1.05309365659039e-05
-1.29307386294019e-05
-1.0264019826899e-05
2.14340389056274e-06
-2.93849235365986e-05
-2.2193759782135e-05
1.47710090451746e-06
-7.00132632128171e-06
-7.68817965807046e-06
-1.83269498140221e-05
-2.26456179550572e-05
-8.31491045206229e-06
-3.15210800727351e-05
-4.93810263930924e-05
1.11486788680677e-05
-2.71634569348522e-06
-7.63511951395562e-06
-6.22962346582838e-05
-1.26242650597267e-05
1.7416557144688e-05
1.42750044049131e-06
-1.47545186787373e-05
6.07210334999521e-06
2.18683173489667e-05
-7.60443470759281e-06
-2.05876994990947e-05
-5.87875763893996e-06
4.15244555244635e-06
-3.03290770339733e-05
-3.42679141586122e-05
-1.68635806567553e-05
-1.79513958349648e-05
-2.48741470495975e-05
-3.13905693251098e-05
-2.60179319815688e-05
-1.54688114596519e-05
-8.53143707263817e-06
-4.65218661433302e-05
-6.49701212682525e-06
-2.38057491298782e-06
-4.17996774765439e-05
-1.86744458361589e-05
9.0195235077216e-07
-9.19265434477258e-06
-1.82200464419946e-05
-1.5942529048697e-05
-1.50566104185238e-05
-3.54019157541333e-06
-4.49644852499177e-06
-1.1690174266915e-05
-3.00407052225376e-05
-3.87433326796596e-05
-2.10536561730181e-05
-2.92440319000852e-05
-2.20202171787195e-05
-2.87541509308516e-05
-5.31229430419605e-06
5.56742110664907e-06
-9.49595128904348e-06
-3.65914217385681e-05
-2.13555652880623e-05
4.31426588826668e-06
-7.31880253614816e-06
-2.71566092382736e-05
-1.0889256917245e-05
2.62517449262929e-05
-1.44492432032413e-05
-3.59912685803788e-05
-1.13513882162267e-05
-1.31574805835796e-05
-3.66241869649583e-05
-3.45661264673282e-05
-2.09796036270007e-05
-4.00506784520403e-05
-4.67760712073142e-05
-7.02419751029656e-05
-5.33239550743021e-05
-4.74977850809001e-05
-3.21947106927717e-05
-2.40882226372921e-05
-2.22406638965594e-05
-1.77044434585644e-06
-2.717043750516e-05
-4.4713089555032e-05
-1.33733902199371e-05
-4.95159802216466e-06
5.73042238009754e-06
-2.93488816346711e-05
-1.34822348733889e-05
1.89250180105644e-06
-2.91977896832493e-05
-3.5396042207706e-05
-1.2768025035532e-05
-3.1754099398996e-05
-3.74305677433938e-05
-1.94865851950069e-05
-4.31946911165523e-05
-3.85132267933552e-05
-2.08331810079947e-05
-4.14114184392022e-05
-4.99021322590179e-06
1.36354226604813e-05
-1.44574623624834e-05
-2.98636713918798e-05
8.80409082211276e-06
2.19991240859094e-05
-9.76658635041129e-06
-2.59005750677992e-06
7.7430071828324e-06
1.01054166605973e-06
-2.0712211149739e-05
-1.60496511979609e-05
-1.55884167557505e-05
-1.20579680698862e-07
-5.21365577464037e-05
-2.88954995948842e-05
1.05531725846865e-05
-5.29104257851031e-05
-4.16464805175626e-05
-1.90404731336299e-05
1.20303342918177e-05
-2.24137837664416e-05
-1.00587151022582e-05
-3.40861192377573e-05
-9.47856103111343e-06
1.96797960304936e-05
-1.2918254412511e-05
2.29091623997566e-05
1.49865282135833e-05
-1.08789197076721e-06
-1.41673346063878e-05
5.12440237406442e-06
1.70504950129916e-05
-2.21300569268009e-05
-4.194479631391e-05
4.11228761679239e-06
-5.86730613049617e-07
-1.0013194350554e-05
-4.774208412682e-05
-9.65926968606338e-06
-2.4735388113847e-05
-5.62570972637302e-05
-3.94579480995299e-05
6.87939686380718e-06
-2.61939668638219e-05
-5.88861854829236e-05
-7.533113170097e-06
1.2902940396373e-05
2.59852926135993e-06
-1.20065074242379e-05
-1.89805334584783e-05
1.05937039777997e-06
-2.50999818437286e-05
-7.87497471946848e-06
2.24782258025938e-06
-1.13103234105052e-05
-2.3874254031495e-05
-6.57488249451297e-05
-3.79180016416144e-05
1.2794724933861e-06
-4.78817352342267e-05
-4.26483036933199e-05
-3.97897709349508e-05
2.14984924044158e-06
-1.48115132445783e-05
-3.35823842698262e-05
-1.32375738760515e-06
5.79321759896446e-06
-2.04920701624272e-05
-1.09817162836272e-05
-6.6720165294992e-06
1.14886809304415e-05
-2.90948999232118e-05
-6.94719160957403e-06
-9.61761812565815e-06
2.53219142444534e-05
-3.94772814240094e-05
-2.45571420436704e-05
-1.07892853843946e-05
-4.83927799203045e-05
-4.28290312779083e-05
-2.10838017153129e-05
3.60336137044497e-06
-1.70507415804684e-05
-3.23133341767437e-05
-6.87034598081555e-06
7.24722197562601e-06
-2.08829153940742e-05
-3.10327380241086e-05
3.44740916241211e-05
2.41950344217906e-05
-2.11914293883325e-05
-2.90327275887732e-05
2.91622685469893e-05
4.10797736164057e-05
-7.37549663368706e-07
-5.71386631994414e-06
6.32332675145589e-06
1.15037014003787e-05
-2.50275145915827e-05
-4.91778892984473e-05
-4.70985075834608e-07
-4.53604955556201e-07
-4.33200552444641e-05
-5.36193723651804e-05
-3.45660966849775e-05
-1.03803941963528e-05
-3.57932430429484e-05
-2.82164785858084e-05
-2.49231641762649e-05
5.50820950315041e-06
-6.15254725224513e-06
-1.81379656980046e-05
4.41511730806459e-06
1.06589552915421e-05
-1.82208368709752e-05
-1.61893640673386e-05
7.58785846751702e-06
1.99349257220451e-05
-6.59009901218958e-06
-3.33814150361721e-06
1.54253000528843e-06
-1.3373422017128e-05
-3.34925776676857e-05
-2.67194017338032e-05
-1.45319532083359e-05
-5.92255006356506e-05
-2.3227474895854e-05
-1.4803464346867e-05
-3.15069039278496e-06
-3.071440178278e-05
-3.529358106571e-05
-5.59507681727823e-06
-8.36309242310077e-06
-3.82072211824055e-05
-2.52894542225665e-05
1.36152084163715e-05
6.45850918179384e-06
-3.06267204592736e-05
-3.59535573082274e-05
8.81047531715827e-06
-2.95000034561533e-05
-2.6394947231444e-06
-3.00203633998382e-05
4.44596274488054e-06
-1.30752408605041e-05
-4.17617565413213e-05
-3.12308308490764e-05
1.55156794884013e-06
-2.82909232440402e-05
-1.90889856703846e-05
5.27200427133543e-06
-9.45344315253827e-06
-1.00500143783273e-05
-1.63648652879941e-05
1.76072223032982e-05
4.05059034282948e-06
-3.3480301228295e-05
-1.52897142094709e-05
-4.06688001016559e-05
-1.71665548055746e-05
-3.6063358195621e-05
-4.09220211169385e-05
-1.71418797985784e-05
-1.3033439146742e-05
-9.45282201641067e-06
-2.52790597395953e-05
-5.87893898280569e-06
-2.45339774913238e-05
-2.35836700441651e-05
-9.55472373684448e-06
3.13340647922343e-06
-1.98149654181648e-05
-2.79200557982883e-05
7.06513615355782e-06
-3.55672384157655e-06
-3.53304582426576e-05
-4.7248632154689e-06
6.14715857250983e-06
4.37365914498396e-06
-2.76694172485405e-05
-3.58526130606982e-05
-2.26327672380065e-05
-2.59272053691821e-05
-3.68316154415022e-05
-3.35289474011134e-05
-2.56006042337446e-05
-2.63872225251465e-05
-2.08634399343296e-05
-1.53552782339062e-05
1.09835806753932e-05
1.30208884795068e-05
-2.29824409622759e-05
-1.18374046576007e-05
5.56860742273552e-06
-7.17106495534569e-06
-2.15393082471321e-05
-2.34764402390724e-06
1.48074054036866e-05
-5.88711735190803e-08
-2.27005894153289e-05
-1.30079091376836e-05
-8.01489282979588e-06
-3.90850199070948e-05
-2.1346122132217e-05
-3.76205543561267e-05
-2.510323298062e-05
-1.83448924420793e-05
-1.54112094639435e-05
-2.12713617058185e-05
-2.43538571156828e-05
-2.87199666082501e-05
-1.69145991902557e-05
-1.10936564933457e-05
2.82592135560538e-05
6.19089540499697e-06
1.9499739018448e-06
2.9728268697214e-06
5.60946191554473e-06
-2.05395948063564e-06
-1.79242926612305e-05
2.40603817682034e-06
-2.76294488735841e-05
-5.22913228438505e-05
-3.85145939011816e-05
-2.12176159191139e-05
-4.29077581700317e-05
-3.95497614484357e-05
-4.89111262831419e-05
-2.95257702339095e-05
-3.14104594388815e-05
-2.97084777066105e-05
-3.95187359571212e-05
-3.53034558647023e-05
2.86890078243801e-06
5.56578842267761e-06
-1.1851145608682e-05
1.94618651925497e-05
2.32236908547118e-05
3.54312203850278e-06
-2.16634075508235e-06
-5.17611713178193e-06
1.60578554902458e-07
-1.18174823811409e-05
-4.68578719225171e-05
-4.30427702979268e-05
-2.00342555936226e-05
-5.21750746841928e-05
-3.30752473191552e-05
-2.07600571416033e-05
-2.71455111137936e-05
-3.83018811243282e-05
-2.72641268404435e-05
-1.26668313360116e-05
-2.85558326557985e-05
-1.00279234610389e-05
1.16489504354861e-05
-3.36298518946981e-06
1.57476956853275e-05
2.35820801009979e-06
1.40447159457965e-05
1.59486000013647e-05
-1.74141055987722e-05
3.84208770304135e-06
-7.72276801993128e-06
-1.82149841830165e-05
-2.74738987269881e-05
-1.38633489686217e-06
-3.54380333806874e-05
-4.97830063651622e-05
-4.42477046529615e-05
-2.96522096183944e-05
-2.9470399968673e-05
-2.56306074644103e-05
-3.23961338967663e-05
-2.68902226032569e-05
-1.35620372941106e-05
-1.3486797835111e-05
3.31181333449312e-07
-1.66031879726431e-05
7.04536162497078e-06
-7.45975168993816e-06
1.09289283015817e-05
3.10169985864864e-06
-9.29661436605753e-06
8.60979039376072e-06
-2.15376096110875e-06
-2.37718620496712e-05
-2.78856262963864e-05
-5.11431738678415e-05
-2.8227904803784e-05
-5.57941438667922e-05
-5.23770768733002e-05
-1.89592965887877e-05
-4.07315458613194e-05
-3.46193762868898e-05
-3.27486950394719e-05
-2.81142480648102e-05
-1.9102598201333e-05
-2.83772188506898e-05
-2.34213987539122e-05
1.54821848002031e-05
4.4721255846144e-06
-9.78668894028805e-06
9.90249166410196e-06
5.28586788437494e-06
-1.82715075528155e-05
-1.70185269972819e-05
-2.23537538777604e-05
-1.49423953298595e-05
-4.20554304439369e-05
-4.50889278137705e-05
-3.61288374882866e-05
-4.12607080146495e-05
7.18439079245712e-07
-1.27993352441482e-05
-3.21341109967367e-05
6.60965378889695e-06
-3.04776988061327e-05
-2.01199435348163e-05
7.07726475374547e-06
-9.74213495403717e-06
-4.47474740502932e-06
9.39823033654142e-06
1.68499686752376e-05
1.95376811934978e-05
-1.40632105833291e-05
1.82161726307886e-06
8.13576070336709e-06
-1.79020070675037e-05
-2.01114799095898e-05
-4.71212301877926e-05
-2.91702321114102e-06
-5.31076247406169e-05
-3.33680707024757e-05
-8.21522245729818e-06
-2.55026304308798e-05
-5.21222766415944e-05
-3.67235506249958e-05
-2.78449444896457e-05
-9.02843345107153e-06
-4.28224060539771e-06
-2.22900924490152e-05
2.97623365219451e-06
2.56833734398636e-06
5.36639166077297e-06
-1.49680167753145e-08
1.55535432331589e-07
-3.25907385608297e-06
-2.34445321294595e-05
-1.99386809710934e-05
-4.16415590348884e-06
-2.95443795801895e-05
-3.64837970842914e-05
-3.95841214482076e-05
-1.62480244198697e-05
-3.31606894976918e-05
-7.01982259887717e-06
-2.86457847044513e-06
-7.27724669651946e-06
-1.31982954243903e-05
-2.06792459075395e-05
-2.28967360485791e-05
1.9731463411721e-05
2.09986776516462e-06
5.11373953853101e-06
-7.75970608404854e-06
2.34627175205384e-05
-1.6965901947431e-05
-2.90616087187029e-05
5.04335513005779e-06
-3.57392793940404e-06
-3.48892227498327e-05
-4.38959153376208e-05
-7.42196780054466e-06
-2.91851163622375e-05
-3.1582525174867e-05
-2.36415801642681e-05
-1.12486721144084e-05
-1.7722066120181e-05
-4.53221203450242e-05
-1.46741017763918e-05
-2.78717283217704e-05
-2.60678546416743e-05
-8.87535297183702e-06
1.6746551234134e-05
1.59073790671193e-05
8.28378900962349e-07
-3.65891242165573e-05
1.76416668071945e-06
-2.72202121035286e-06
-3.1578627177462e-05
-3.55122005774744e-05
-1.15301975049485e-05
-3.53937382769016e-05
-3.8362897833642e-05
-3.37972913193046e-05
-1.53774898313652e-05
-1.31051312941914e-05
-3.45995853607777e-06
-1.03486437320479e-05
-1.61061545660218e-05
1.88971846728633e-05
-3.06984575121085e-05
-2.63339585138556e-06
6.92017669547201e-06
-5.37114491643441e-07
-2.43026112016089e-05
-9.8056103907642e-06
-4.84919537827834e-09
1.71927111050698e-05
-2.39218872492465e-05
-3.41618634659258e-05
-2.12333577717898e-06
-2.11441821946894e-05
-3.37660042227469e-05
-2.66917877161748e-05
1.14577198708055e-05
9.02751000513021e-07
-2.19180828068764e-05
-3.63051835297456e-05
-2.94056233243931e-05
7.88390122471976e-06
4.54875998679886e-06
-1.69789108833029e-05
-3.89220868459184e-05
-4.51963685704359e-06
1.31385971851905e-05
-2.42650897958652e-05
-4.59091472896792e-06
-6.15753117396715e-06
6.9098660235588e-06
-1.64230735541127e-05
-2.14101173000234e-05
-1.72167014854961e-05
2.45109079618657e-06
-2.26501080644679e-05
-1.33645543615896e-05
-4.09565932128281e-06
-3.87108352052968e-05
-1.47081803775601e-05
5.99385593538288e-06
-2.14000349819938e-05
-9.22921591118242e-06
-1.84581086888659e-05
-1.73843438523755e-05
-5.96268145568811e-06
-1.51305297889391e-05
7.7253765542965e-07
-2.67111252243018e-05
-9.90450925085716e-06
-1.36392476870919e-05
-6.10106097210673e-05
-3.23906189794966e-05
-2.69813528999651e-05
-2.87080595161012e-05
-3.44077690170256e-05
-4.73942950948756e-05
-3.17737496833087e-05
-1.27246347988281e-05
-4.28877532215697e-05
-8.75569457208482e-06
-9.783775647836e-06
-1.16202428703999e-05
-2.72538167710736e-05
-1.95098957672204e-05
-4.03411167462851e-05
-3.894830061372e-05
-2.92535550267362e-05
6.80787864983566e-06
1.33768623467407e-06
-1.35183486256561e-05
-1.46367818023421e-05
-1.5744373625563e-05
-1.56127852596491e-05
-3.08199970076632e-05
-2.83755430236068e-05
-4.06887129212609e-05
-2.42257363868211e-05
-1.06633179279961e-05
-1.86921915030554e-05
-4.63908869709902e-05
-4.45450511343938e-05
-1.07495167846944e-05
-1.06136881158225e-05
1.06094040547252e-06
-1.42485968632721e-05
-7.01231699268662e-06
-1.87631749231794e-06
-1.9231962906268e-05
1.04358227478279e-05
-8.57700879479277e-07
-1.60075898077191e-05
8.15599095548599e-06
-1.9043495735721e-05
-2.8763886309595e-05
-1.75833113363511e-05
-2.26250114110929e-05
1.26092748857566e-05
-2.48595898265109e-05
-5.09202849717393e-06
-1.86139038064995e-05
-2.29096015346445e-05
-1.39277077386393e-05
-3.61435611389435e-05
-1.99846468325815e-05
-1.95685300921668e-05
-2.24740951524801e-05
-1.91570429854292e-05
7.64825797652107e-06
7.31726719464931e-07
-9.42388014267389e-07
-1.15153591384975e-05
-1.46274249654818e-05
5.29746202146648e-07
9.74896595084377e-06
-9.91925993221152e-06
-2.10559487476643e-06
-3.31899345716546e-05
-2.30413487412694e-05
1.56536610816505e-06
-3.36505755609835e-05
-2.37504806260351e-05
-2.25477542057479e-05
-2.294827834116e-05
-8.53954796676127e-06
-1.96308747266177e-05
9.31491705538037e-06
-3.17543260915397e-06
-4.9157035668563e-05
3.36145611441288e-06
-1.15020771761745e-05
-2.59396632403743e-05
-2.60581482725448e-06
9.7698906927758e-06
-9.75858449893977e-06
-2.70539299189901e-05
-3.13453495950464e-06
-2.73615573033371e-05
-3.28305856630321e-05
-1.53672593139155e-05
-3.73160355841699e-05
-2.62812375697141e-05
-1.650405751592e-05
-2.37064150550894e-05
7.36069994915216e-07
-3.63408678448803e-05
-4.70393440203501e-05
-2.34054140214867e-05
-3.24242267518578e-05
-6.97769428343253e-06
-2.39424183341514e-05
-1.88782814389274e-05
-1.66949945432661e-05
-1.66694821487965e-05
-6.21437017716427e-06
-4.75223943169741e-06
-1.92167606475503e-05
-7.75588671096394e-06
-7.31227020283016e-06
-3.08017082910522e-05
-2.5677284456403e-05
-2.2079739540182e-05
-1.6187224336233e-05
-4.44253737548508e-06
-1.38690629785845e-05
-2.59467758124976e-05
-1.20996421564754e-05
-2.77944349576841e-05
-1.1389385839959e-05
3.51594884475594e-06
-1.54482850352225e-05
-1.69907929817264e-05
-5.76761373865058e-06
-1.20492865778388e-05
-1.37561426276017e-05
-1.05531728660997e-05
-2.98860162906041e-05
-1.22236790041549e-05
-9.94459710643421e-06
-2.12209603487497e-05
-6.70737174723799e-06
-9.24595334752e-06
-2.49587563475786e-05
-1.04949187835513e-05
-1.0034075411375e-05
-1.56006410747183e-05
-8.71731411677067e-06
-4.43765158605768e-05
-3.8637983380346e-05
9.2224154304964e-06
-4.05237431428472e-05
-2.25740742100128e-05
-8.88197876055995e-06
-1.71132567348779e-05
-7.41737377199105e-06
-5.09894128332754e-06
-6.83010455944877e-06
-1.09106727643762e-05
-1.99345713164533e-05
-1.39273346344948e-05
-1.40385951130546e-05
-1.77254663895282e-05
-4.61704118918052e-05
-1.68320445643841e-05
-3.56980066268006e-05
-1.27805727345264e-05
-1.41517831517814e-05
-3.13714028368014e-05
-1.48845491868299e-05
-7.29445369505924e-06
3.77236588160226e-07
-1.23363483712818e-05
-1.19630174081377e-05
2.31126306242942e-06
1.98611630096176e-05
-8.91833939025574e-06
-2.35680033636354e-05
-3.22346197186937e-06
1.17875791183616e-05
-2.84429784371323e-05
-1.80764211149091e-05
-2.34917196180622e-05
-2.22320586503798e-05
-2.50040814752775e-05
-3.78823834443184e-05
-2.82556701535677e-05
-1.23790307524943e-05
-1.14585060215532e-05
-1.23445851314166e-05
-2.00437986591508e-05
6.10015645044185e-06
2.93874850410507e-06
-1.99946935324537e-05
-1.7693730299191e-05
-2.16573207797295e-06
-2.57925719946115e-05
-1.6850096102822e-05
-2.27939018533162e-06
-4.23462916613331e-06
1.44355250833213e-05
-1.35521907439523e-05
-1.92768472405885e-05
-6.1880389093836e-06
8.00460918397058e-08
-8.06752394454245e-06
-2.65118933194336e-05
-2.9637396115819e-05
-2.85899289825556e-05
-7.24710079219187e-06
-1.89728492591773e-05
-2.24675296335285e-05
4.89813719988946e-06
-4.45360319943987e-07
-1.62396430983977e-05
-2.36487967995357e-05
-2.15249193779996e-05
4.20954764689793e-06
-1.52375466960037e-05
-1.14678113879343e-05
-1.15338411729682e-05
-7.6529361396727e-06
-3.40016108427399e-05
-2.09050173308684e-05
-2.97627207494132e-05
3.87102663512607e-06
-3.26852410525679e-06
-3.4188524671905e-05
-1.5436460099396e-05
-1.07858035092745e-05
-3.12203078833135e-05
-2.25302684888127e-06
-9.35401175013059e-06
-9.31816413118482e-06
-1.2863611631553e-05
-9.05182997892218e-06
-1.52318993520149e-05
-3.23742257597416e-05
-2.64963197546101e-05
-3.17727506365074e-05
-3.1502953926965e-05
-2.16239725144308e-05
-2.23229416966598e-05
-1.17774577764836e-05
-1.89698753683962e-05
7.45351551399077e-06
-2.42914060577193e-05
-1.49402284812299e-05
-3.18780526621341e-05
-8.71937138238701e-06
-1.11305895162157e-05
-8.69448369174249e-06
-3.51162698100175e-05
-2.35638984207833e-05
-2.86316495983353e-05
1.29535231650938e-05
-1.77909545842869e-05
-1.53474687122834e-05
-5.16541482271579e-06
-2.33282624625929e-05
-2.08987395369491e-05
-1.84742920725439e-06
-2.87945021584653e-05
-7.81217613394633e-06
-2.26990764241677e-05
-3.25613071053308e-05
-8.92764478484098e-06
-1.55736706146056e-05
-1.81025722291107e-05
-4.78185890190765e-06
-3.30668773371154e-05
-1.96427539886122e-05
-1.2329086328981e-05
-1.48595545549082e-05
-1.52589538932995e-05
-2.1257017436686e-06
-1.00384436751836e-05
6.47868510364186e-06
-1.39471567630662e-05
-1.54114495781977e-05
4.81713819495584e-06
-4.60747243610373e-06
-1.09633103423497e-05
-1.19325315650688e-05
-2.90415986794368e-05
-8.81206367572097e-06
-1.06171250688122e-05
-1.77081812219152e-05
-1.2765147592367e-05
-3.62808317120804e-05
-4.65760116193203e-06
-2.12463090431794e-05
-1.41846530101915e-05
-1.58321328618448e-05
1.39417597611379e-05
-8.37930263553309e-06
-2.45711089016398e-05
6.12969519121734e-06
-1.32969630807064e-05
-2.11733544416439e-05
-1.69766947731668e-05
-7.35320369924153e-07
1.65218105234292e-06
-1.30269905318734e-05
-2.76234884094209e-05
-3.33600763569938e-06
5.98740144531933e-06
-3.27137000656592e-05
-3.33902211049977e-05
-7.92664524396602e-08
-1.50580204301235e-05
-1.04544473380249e-05
9.61649282759885e-06
-1.54072357532385e-05
-3.46435999784278e-05
-3.03533074299464e-05
6.28061434678222e-06
1.4064311709111e-05
-9.05221309315448e-06
-1.56570913646538e-05
-9.54623661478745e-06
-4.64833729987201e-07
-5.32378604336477e-05
-2.51639834458416e-05
-1.4420969144977e-05
-2.73973098286022e-05
-1.85271002155657e-06
-2.28289773891815e-05
-3.5500028430208e-05
-2.32770159425634e-05
-5.25021867401655e-05
-3.06977955835455e-05
-3.0409448511425e-06
-4.41011653490967e-05
-5.37312415734324e-05
-1.43605968762235e-05
-2.77155195897268e-05
-3.27423266697278e-05
-2.06474712836984e-05
-8.31720501690709e-07
3.17329738958488e-06
-1.66366858209356e-05
-2.56838016118441e-06
5.25198773037458e-06
-1.7157279040485e-05
-2.48185098668385e-05
6.46730642235075e-07
-2.26731693001774e-05
-3.84679621065385e-07
-1.84013964822295e-05
-4.0453780849306e-05
-6.10101469447579e-07
-2.67349494263688e-05
-3.63677993224585e-05
-2.15531379654524e-05
-1.38367065767304e-06
-1.32944120873503e-05
-6.54869402757472e-06
-5.14770744409393e-06
-7.87926388227625e-06
2.78041601062244e-05
-1.05211593948382e-05
1.93122800996727e-05
5.35205040409665e-07
-1.35210000896605e-05
-1.27623299706383e-05
-2.91643835077277e-05
-1.06470924403291e-05
-1.8984768506481e-05
-1.63353868362225e-05
-1.88275530392689e-05
-2.55669744576973e-05
2.63847821825057e-06
-2.39461419777215e-05
-2.29241719859392e-05
-1.77964346420311e-05
5.0687031732301e-06
-3.67703412565432e-05
-1.80190150921994e-05
-1.25941076517783e-05
-1.28199980359296e-05
-1.86236427138631e-05
9.95488582079823e-06
2.2883773716953e-06
2.09051469885524e-05
-1.20182511424288e-05
-1.68947021271477e-05
-4.36276449449757e-06
7.09216773148589e-06
-1.82622538976713e-05
-1.20049308816201e-05
-1.98238525675708e-05
-3.93774545993502e-05
-5.00711903808758e-05
-2.80330275680612e-05
-2.7637944804099e-05
-3.10439278252075e-05
-3.87061186651131e-05
-1.48959616030043e-05
-1.26181422874984e-05
-2.27277009347757e-05
-2.1702560096516e-05
-3.58162483444203e-06
-4.57237494029706e-06
1.45911555544253e-06
-1.13338307194513e-05
6.10376245620562e-06
-6.2913664857697e-06
-2.32021025004307e-05
2.94710987801802e-06
-3.27993381477745e-06
-1.54446434977793e-05
-2.05956927333075e-05
2.71839756439234e-06
-2.73028773039682e-05
-2.58072707862936e-05
-6.41690468207073e-05
-4.01590806217855e-05
-2.72767498272896e-05
-2.65486107586942e-05
-3.73147001366231e-05
-2.75316008601771e-05
-2.06573807592857e-06
-1.82532309280584e-05
-4.03725473582726e-05
-3.54509233840199e-05
-8.96733335045263e-06
-2.10438809270307e-05
-9.76854901528695e-06
9.91143535879288e-06
-2.50656553225382e-06
-1.1380976338215e-05
-5.69105832767312e-06
1.57599752935431e-05
-6.29943911631152e-06
-5.44113729403614e-06
-4.89944956999012e-05
-1.86417307270505e-05
-2.47621722492101e-05
-1.84300590450284e-05
-3.33022077496619e-05
-9.14244583081608e-06
-1.15527589577662e-05
-1.10538188579567e-05
-2.17240680313063e-05
-1.98903042170758e-05
1.37542528702778e-06
-2.65869604145464e-05
-1.97964224582908e-05
-5.42701776527845e-06
-7.88822190706948e-06
7.76540040640933e-06
6.0745238592808e-06
-6.65219720515087e-06
-6.34524760590629e-06
6.26856246538055e-06
-8.69210689828451e-06
-1.73329681264897e-06
-9.95180457970149e-06
-4.00394174479463e-06
-4.96169401274339e-08
-1.65591537105433e-05
6.60484284643809e-06
-1.59636145873923e-05
-1.87893852242229e-05
3.35262349187547e-06
-3.33111821007398e-05
-2.20965139500677e-05
-2.68046118633677e-05
-1.69524809902964e-05
-8.16442677200887e-06
-3.08133252592986e-05
-1.24555262668424e-05
-3.49407726436192e-05
-2.37732792155799e-05
3.20156347414344e-06
-2.46639211460623e-05
2.8062588898171e-05
-3.2831559276813e-06
-1.94373612728794e-05
-3.2122282861415e-05
7.67149180544128e-07
-3.16711689946466e-05
-4.05428969964046e-05
-2.28787519521411e-05
-1.87585284118372e-05
-8.43168569984643e-06
-4.34605684276555e-05
-3.41330357262486e-05
-1.76271191774956e-05
-4.33660529717675e-05
-3.80756607166611e-05
-1.19201684211142e-05
-9.13543172914952e-06
-5.78633583701039e-06
-1.45631852939422e-05
-1.12022844431584e-05
-1.0149378030979e-05
-2.39722276072516e-05
-1.29232486400934e-05
-1.67836270548638e-05
-1.89095214662748e-05
-1.12684962946403e-05
-6.10632887633912e-06
-2.10925556300746e-05
-1.31322600888356e-05
-9.9865791256497e-06
-1.19615895670854e-05
-1.29361733496049e-05
-1.54291319099074e-06
-2.58336386167699e-05
-3.20481448886136e-06
8.60179778167067e-06
-4.16888903053573e-05
-4.63027333304473e-05
1.29287491240149e-06
-3.83980647662922e-05
-2.16664886072581e-05
-4.31153467792799e-05
-1.70009847432689e-06
2.01123585365041e-07
-4.4242453400068e-06
7.93204948663275e-06
3.216977968686e-07
-8.79353916648473e-06
2.64707037059758e-05
-4.48274265234629e-07
1.42705489511967e-05
-2.5810192884258e-05
-9.14107219732716e-06
-1.84235942600438e-05
-2.09893874328657e-05
-2.41648660712541e-05
-6.3662623884206e-06
-2.13573563215719e-05
-2.04364935939089e-05
-2.19026121098072e-05
-3.63034976192876e-05
-4.12827167075694e-05
1.35081904875547e-06
-2.40985666333889e-05
-2.28101787334067e-05
-4.58061014128296e-06
4.26847650002494e-06
-5.69959143365097e-06
-2.46225029555098e-06
1.07240129557133e-05
6.64683779709006e-06
-1.21019482809693e-05
1.92495987231167e-06
-1.75236057002287e-06
8.58227118441302e-06
-1.1561362016728e-05
-2.48799583300471e-05
8.55997229555058e-07
-2.96960351756756e-05
-2.11030729008242e-05
-1.64444611448804e-05
-2.49356726129805e-05
-8.4670574476205e-06
-3.23288074205678e-05
-4.26472132003204e-05
-2.5481630210905e-05
-4.6931740309834e-05
-5.29406857920161e-06
-2.73921703382979e-05
5.847490034023e-06
-5.91114512235588e-06
1.8874953341515e-06
-7.19930639301389e-06
-2.87244880009807e-05
-1.30116917264461e-05
-1.91149282187802e-05
-1.63174082749569e-05
-3.93928691611201e-05
-1.53835993335956e-05
-1.27795686432082e-05
-1.52377296292315e-05
-2.65127155205534e-05
-2.22591258333426e-05
-2.61894117683183e-05
-2.26129234313879e-05
-2.58588975364231e-05
-1.87259634553304e-05
-1.40580416268383e-05
-2.43275102031022e-05
-1.66014197596105e-05
-1.99197483333079e-05
-6.94206735279099e-06
5.94522010583679e-07
-1.08476312851223e-05
-1.35201166944693e-05
-9.46281415558204e-06
-1.24872717429661e-05
-1.40265741658174e-05
-5.081358373795e-06
-2.14907452931936e-05
-3.37739100666736e-05
-2.771885475963e-05
-3.13291642796336e-05
-8.78416878395165e-06
-1.65496225974335e-05
-1.01114969938508e-05
-1.73311737896247e-05
1.30871586353023e-05
-2.28766972382641e-05
-1.24253393959224e-05
-8.67357756543557e-06
-1.02708531982153e-05
-7.51782340070664e-06
-1.43706004570634e-06
9.92141116449283e-06
9.18678489655045e-06
-3.93956449842368e-06
-1.49377604225568e-05
-7.34424582321235e-07
1.36593964155241e-05
1.52099969565496e-05
5.27162206480847e-06
-5.84673950217353e-06
3.64483032506922e-07
-1.90069609535446e-05
-2.2428719501253e-06
-8.45720446659856e-06
-5.02893709396559e-05
-5.61985641303152e-06
-1.47208301680419e-05
-1.77728622188605e-05
-3.37915049549394e-05
-4.04559318797016e-05
-2.08152698328913e-05
-2.41324787458319e-05
-2.7351679237657e-05
-1.652827882325e-05
-3.32808527232002e-05
-1.59782591186659e-05
1.91936546269068e-06
-2.5364552381416e-05
-1.94812677392843e-05
-6.95155885287542e-06
-3.02544417306412e-05
-3.42060022918709e-05
-6.02329106076493e-06
4.32498109427754e-06
-1.99532052769165e-05
-1.84368702695541e-05
-2.68742644844709e-05
-2.06013302540851e-05
-4.28465765341175e-05
-2.17770061471205e-05
-3.62144123372235e-05
-2.52404354266495e-05
-2.59579464495623e-05
-3.00836783827565e-05
-1.51520912707745e-05
-2.25537972120863e-05
-3.92909737258328e-05
-3.08928120475534e-05
-1.84737334793493e-05
-1.82381389400584e-05
-3.64730445005927e-05
5.77762071669382e-06
-5.51552031512027e-08
-1.5600135915142e-05
-2.90783241016298e-05
6.19832415543423e-06
-1.79589325730609e-05
-2.74437887685688e-05
-3.55250624117735e-05
-1.12134431316111e-05
7.83399678402297e-06
-1.87649519868675e-05
-3.19567060863356e-06
-9.14453988470257e-06
-3.96190165678357e-05
-4.01375731159201e-05
-2.13389247568745e-05
-4.61295961776441e-05
-1.41301925132465e-05
-3.97188435460846e-05
-2.28178341374698e-05
-9.41731599486601e-06
-6.74942547080133e-06
-1.21442490125397e-05
2.42817598986552e-06
2.29099688340664e-05
-2.81803548236172e-05
-1.2750703165681e-05
1.32351019200126e-05
5.93441911384143e-06
-7.11303446299506e-06
3.07584950934376e-06
-7.12369400995175e-06
1.13738735691792e-07
-1.53734281322832e-05
-1.80649890644978e-05
-3.47698604886445e-05
-2.13387706923802e-05
-2.59549552583296e-05
-1.93991145467244e-05
-2.74110952179178e-05
-3.00461254403445e-05
-1.49353385812709e-05
-2.2276216419581e-05
-2.86379767212868e-05
-2.4034492314418e-05
-9.76587025230416e-06
5.7032593226857e-06
-3.5316620847838e-05
7.46792220595796e-06
5.92809256583555e-06
1.04253034245577e-05
4.80868039217843e-06
-1.22368562121408e-05
-1.1189098729034e-06
-2.21298003450762e-05
-2.74557763122974e-05
-1.53568190398746e-05
-5.49575731080892e-06
-5.70916743222193e-05
-9.88316609489898e-06
-2.07766273961558e-05
-5.17165264138432e-05
-5.34150685608422e-05
-4.52409991375191e-05
-4.27712212782781e-05
-3.43468012059121e-05
-3.18498969314689e-05
-2.6937301284969e-05
-3.00114815404665e-06
-3.90033004054697e-05
1.01259277800528e-05
4.86150833643679e-06
1.36896680461204e-05
-3.07448183613948e-05
6.14439297615441e-06
2.06483475873156e-05
-3.29414323505792e-05
-2.23729644739869e-05
-3.07152729537528e-05
-1.23899792779479e-05
-3.31470333174169e-05
-4.31058088527756e-05
-3.23642308937857e-05
-2.74548255807982e-05
-3.99470309343355e-05
-3.33416861675862e-05
-3.84092784268378e-05
2.65269724837754e-06
-8.47562476296046e-06
-3.76185460454843e-05
-1.56262722593512e-05
1.3725605340485e-05
-3.39751626558425e-06
-1.72943801298559e-05
-7.27072127524065e-06
4.68316397758726e-06
-4.81672128741029e-06
-1.49067415029332e-05
-1.68979738439006e-06
-1.55088748637904e-05
-2.72817611188399e-05
-2.04076913605697e-05
-2.88062455988206e-05
-2.38006270638471e-05
-1.97107285959546e-05
-2.71163746224761e-05
-2.34263904229744e-05
-1.97227221082881e-05
4.34198798663181e-06
-3.11098733230505e-05
-2.89363128216137e-05
-8.15725670129927e-06
1.11450185718307e-05
-2.94767838542644e-05
1.83104596634144e-06
-1.36704837528829e-05
-2.33068215669753e-05
8.63231065725504e-06
-8.24605289551068e-06
-1.95580962024963e-06
8.77888582669847e-06
-9.57762420401022e-06
-4.14822428985806e-05
-1.40660967831016e-05
-3.41377216869474e-05
-4.11323144079818e-05
-4.62577722911596e-05
-7.1485400174163e-06
-1.64196286980567e-05
-5.6232303176007e-06
-2.49105322295529e-05
-1.33402330310904e-05
1.85797025174483e-05
-2.23893444510896e-05
8.72796633661355e-07
-1.08064246008464e-05
6.00974754568398e-06
-9.15717333863317e-06
-3.71382819634686e-05
-1.03885182875861e-05
-9.19081987021547e-06
-4.7969292125158e-05
-3.90999613708487e-06
6.61899656917755e-06
-2.61937473183164e-05
-1.91751263705318e-05
-1.8245277997577e-05
-6.44435293431284e-06
-4.25874229861832e-05
-2.33830590507147e-05
6.43614532287714e-06
-8.32837006543747e-06
-1.75784632152275e-05
-4.31448285843518e-05
1.78742889172367e-05
-2.63617537515415e-06
-3.36041891645889e-05
-1.06359103158356e-05
-7.63875437222421e-06
-2.53473768357971e-05
-3.80254702555223e-05
-3.15439956239113e-07
-4.3098145075428e-06
-3.41376652834933e-05
-3.3999995211623e-05
