# Supplementary material for: Research on computational propagation and identification of mine microseismic signals based on deep learning
Source: PLoS One. 2025 Oct 22;20(10):e0334641. doi: 10.1371/journal.pone.0334641 (PMC12543183; doi:10.1371/journal.pone.0334641)
Supplement: S10 Data — (ZIP) [file pone.0334641.s010.zip › 000101100001489.xlsx_0.txt_24.txt.txt]

-1.80996264517626e-05
-1.20271347526073e-05
-3.17651328357242e-05
-2.56451377565762e-05
-1.19516968215549e-05
-9.63290069658191e-07
-2.56342559714474e-05
-4.05500800849063e-05
-8.98444658226029e-06
7.08750312603538e-07
-3.21279421979877e-05
-1.76935925319579e-05
-9.10922408437121e-07
-2.39098563589542e-05
-2.02809906225802e-05
-1.49955103890949e-05
9.92723038963947e-06
-4.12601294524553e-07
-3.23538683839974e-05
-8.18313209961673e-06
-2.37809472544175e-07
1.55196880710982e-06
-3.27533183675552e-05
-1.82270434665426e-06
-1.81313777819981e-06
-2.55965725658958e-05
-3.55412616778148e-05
-2.11568192886798e-05
-2.14632139499569e-05
-1.23263544379773e-05
-1.98880313915821e-05
-2.07569020407999e-05
-6.8099531428225e-06
-3.16321157333762e-05
-1.82723198210705e-06
-8.06350471405518e-06
-3.99003032620918e-05
3.73854299770019e-06
-3.14736541062747e-05
-2.46755638883532e-05
-1.92411704866208e-06
-3.72632168166121e-05
-2.33308044180516e-05
-3.96046235973858e-05
-4.73052375899096e-06
-2.41484955117052e-05
-3.24572621958321e-05
-7.1099022380744e-06
-1.99519597399558e-05
-2.5839624820273e-05
-1.61617700276583e-05
4.29305624905543e-06
3.47208471614689e-07
-5.10160564618716e-06
-2.98806438127202e-05
-7.08823152611687e-06
8.75789325238186e-06
-4.41546441181933e-05
-4.16430737895602e-06
5.96461560546437e-06
1.13098861903863e-05
-9.26401266447819e-06
-5.85768479992156e-06
-2.23644192156748e-06
-2.78625343130302e-05
-2.24174775983782e-05
-1.00059254243387e-05
-1.89002824753925e-05
-6.2818482729945e-06
-2.51392840276552e-05
-1.24762478480908e-05
7.69348004745102e-06
-2.09710565121061e-06
-2.42046418298027e-06
-2.43057988588315e-05
-3.31928730217043e-06
-7.96341076649158e-06
-2.31840934661374e-05
-2.94837395148639e-05
-2.97907949057015e-06
-1.30091683539393e-05
-1.05346382910114e-05
-1.90599973327174e-05
-3.25479632832286e-07
-3.95121064256559e-05
-5.09055797201109e-05
-3.14989609636412e-05
-1.6671089092786e-05
-3.79384431286121e-05
-2.28295457622361e-05
-2.7199079538307e-06
-4.27407103009834e-05
-1.56041663669768e-05
2.18344479739593e-05
-1.80066502312259e-05
-5.64372633055131e-06
-6.42303700369296e-06
8.54558311753298e-06
5.30011249386795e-06
-2.97344403715493e-05
-1.0929895664532e-05
-1.12586064899266e-05
-5.51357827115531e-05
-3.4698346597701e-05
-2.50528606879262e-05
-2.42770411401384e-05
-1.99783038248327e-05
-4.39179575159752e-05
-2.32653505098165e-05
-2.01295783583199e-05
-4.68783896784136e-05
-1.65181337001396e-05
-7.3486206265213e-06
-1.81562505832626e-05
-2.80165840361426e-07
-2.44456698518486e-05
5.00829425354055e-06
-3.53173405644396e-06
2.02423361472176e-05
-6.97723699895225e-06
-2.17691680677998e-05
-8.89351843010395e-06
-6.79973300952107e-06
-1.83568744798039e-05
-4.28457345570231e-05
-1.93222500080738e-05
-2.61482895400719e-05
-2.94210006513976e-05
-1.29118014970112e-05
-2.34333692316489e-05
-1.4436801908145e-05
-4.48769643664145e-05
-2.29543073249628e-05
3.5785658460042e-06
-1.98894960186957e-06
9.77449165961755e-06
1.7090274856655e-05
-2.49141583178235e-05
1.38438376718194e-05
1.24505780411444e-05
-2.00958158941667e-06
-1.42181838788838e-05
-9.65929844104377e-06
-1.89454409510855e-05
-4.37470966419483e-06
-4.87210735805931e-05
-1.49957968956557e-05
-3.58568149240448e-05
-6.35760351012773e-06
-3.24295047538192e-05
-3.01979656986865e-05
-3.12217498637326e-05
-2.24324830926239e-05
-8.23267877120639e-06
-2.00494364485196e-05
9.2331752417679e-06
9.74744152686305e-06
1.87083473754144e-05
-3.85918510943736e-06
3.20344712538245e-05
5.55854516056973e-06
1.88016085627294e-05
-1.6748495638505e-06
-1.22160140457204e-05
5.20342348563526e-06
-3.90921870604971e-06
-4.11550314138802e-05
-3.71038512191074e-05
-3.98029205052407e-05
-4.39438785267449e-05
-5.14069430537584e-05
-4.82979541073373e-05
-3.82962420036851e-05
-2.73869523938274e-05
-3.29575041773622e-05
-1.44862544191518e-05
-1.54538136453575e-05
6.84131169495518e-06
9.14984486016661e-06
7.24308318587669e-07
2.02811899167308e-05
2.81231778205526e-05
-6.85595785597147e-06
1.98776489470359e-05
6.5873875441633e-07
1.24622843325673e-05
-1.45384396709549e-05
-1.43561160927806e-05
-3.19162749288348e-05
-4.28168939167365e-05
-2.96158888462433e-05
-5.94922652091669e-05
-5.34796982963289e-05
-3.98506257574993e-05
-2.39802766821039e-05
-3.1000195651545e-05
-1.42075182215736e-05
-4.61654571496902e-05
-2.74182363019528e-05
1.97233330091838e-05
-1.33798284599798e-05
-1.20003263633733e-05
1.92276739993945e-05
1.76101897871633e-05
9.68733851046706e-06
-6.85997028006662e-06
-3.8497594274063e-06
-1.92025945864905e-05
-3.48324946958037e-05
-1.68377661112169e-05
-8.43273584009177e-06
-7.78463048080128e-06
-4.9400006089552e-05
-3.18355270960642e-05
-2.88316126653668e-05
-2.01399517416583e-05
-5.32629422668198e-05
-2.84380914229372e-05
-4.51410062200073e-06
-1.07065126042136e-05
-1.50034519168336e-05
-1.31873246984597e-05
-2.02255067670441e-06
1.45225499596498e-05
-1.16975973880302e-05
-1.08942378547396e-05
-5.12000126165808e-07
-3.3798698645437e-06
9.91462240507003e-06
-6.64853737644586e-06
-1.93269363573744e-05
-1.62331286622798e-05
-1.56313153483839e-05
-4.40440504716238e-05
-2.93343382083009e-05
-2.90931827357841e-05
-2.66457509203323e-05
-3.38824162851418e-05
-2.3795518482625e-05
2.68786198488154e-06
-1.50883975450316e-05
-5.78029200998867e-06
-6.79167594920971e-06
-1.53367166092428e-05
2.89114048787037e-06
-1.64537469706583e-05
-8.48878153464593e-07
-4.89262337845254e-06
-1.61111728201826e-05
1.7205464666228e-05
-1.62263043578563e-05
-3.15969039532671e-05
-1.95273667131884e-05
-9.02512559403537e-06
-2.26101229419906e-05
-3.70205487085647e-05
-3.58457125657839e-05
-1.45302676230823e-05
-3.62675377149485e-05
-3.53349835567929e-05
-9.40001770976985e-06
-1.68978258475017e-05
-2.3505292499105e-05
-3.8963154385211e-05
-4.96340424384186e-05
-2.10765960348803e-05
-7.42304946862293e-06
-3.08254411756142e-05
-1.91386788890848e-05
-3.14306659855668e-05
-5.16040853808553e-06
-2.91442899277142e-05
-3.67522141708951e-05
-2.14596238414415e-05
-1.46953711404977e-05
-1.61912693719084e-05
-2.09850935023813e-05
-2.92781182598203e-05
-2.58245162804383e-05
-1.76581267114976e-05
-4.23170940421518e-05
-2.86974423949844e-06
-4.04101541966517e-05
-3.5017637419311e-05
5.23210945425875e-06
-1.59620434327791e-05
-1.10378969554696e-05
-4.85637083464341e-05
-2.82337174234628e-05
1.92464505125031e-05
-3.28367402964602e-06
4.71232393627378e-06
-1.71542187907157e-06
-2.68013690813971e-05
-1.60720429897561e-05
-2.98857824529453e-06
-1.31935321386541e-05
-1.50360829846914e-05
-2.53190750743023e-05
-6.79889864893613e-06
8.24959795896977e-06
1.33005587213624e-06
-4.46658221389538e-05
-2.22861704328001e-05
1.49329490565606e-05
-2.12453596677654e-05
-3.15670955739338e-05
6.2898739141788e-06
-2.07223826956634e-05
-4.16615132927288e-05
-3.55048077624788e-05
-1.00625475949677e-05
-8.75612311379983e-06
-7.12254137638077e-06
-2.52712022313873e-05
2.50992699872123e-05
5.46525723140235e-06
-2.52973499833249e-05
-7.77689878274615e-06
-1.22153394504189e-06
-1.79420020886732e-05
-8.72913000205207e-06
-2.16068326075337e-05
-1.45959340194335e-05
-1.24469721825258e-05
6.74104889128884e-07
-3.01362849714941e-05
3.73857648708531e-07
-4.15986024259845e-05
-9.09634664419692e-06
-3.23882438199519e-05
-2.32329791907354e-05
-1.43697750494149e-05
-1.49519614079925e-05
-7.9006173528977e-08
-4.26251196643356e-06
-7.03599450824548e-06
-4.28945408245171e-05
-3.71488438614778e-05
-2.87270651582682e-05
1.3677978679375e-05
-1.7355163279203e-05
1.31065504832733e-05
2.39624283831436e-06
1.79979995536242e-05
-3.59812782426396e-05
-3.24917801582842e-05
6.14091659920466e-06
-9.69825689974422e-06
-3.49464776136528e-05
-3.95240137015449e-05
-7.87321127779089e-06
-1.4327147435311e-05
-3.89501683107513e-05
-4.08575196106891e-05
-2.46003497962341e-05
-3.80705869257152e-05
-4.0577580111496e-05
-4.3376857285153e-05
2.48763643146568e-05
1.23588000059746e-05
-4.46872473507228e-05
9.09323533814207e-06
5.39628031997915e-06
-1.83935871924506e-05
-5.8819388579824e-06
-2.49835054410164e-05
-1.34828699732192e-05
-1.10707312488651e-05
-1.49780474157592e-05
-2.70793340892832e-05
-4.0264435861947e-05
-3.21589940084421e-05
-3.24925515978638e-05
-2.24976177764218e-05
-2.65082175845403e-05
-2.98497316850365e-05
-2.52182079022206e-05
-1.40050860744329e-05
-1.05846047472929e-05
-2.17039205875293e-05
2.31840648263466e-06
1.08650347510226e-05
-1.75762467916707e-05
4.51065990761058e-06
-1.88071096942304e-07
1.33000904222162e-05
1.10070832641526e-05
-7.84405965145902e-07
-2.64009241278833e-06
-5.9648904436241e-06
-2.32070014551e-05
-4.12816385678823e-05
-4.28615365804897e-05
-1.44588814851945e-05
-2.05145000664858e-05
-3.09007550028767e-05
-3.10270242574299e-05
-2.6798164727563e-05
-2.18864710315914e-05
-5.39773863025499e-05
-2.08153665286988e-05
-1.33962910313248e-05
4.6104525927656e-06
-5.15772545073213e-05
-1.20091483637078e-05
2.97086077915255e-05
-1.6063511659441e-05
-1.26296027393821e-05
-6.61734753646045e-06
-2.2809964817672e-05
-2.07327369836447e-05
-4.88507755882384e-05
-1.40125232335058e-05
-2.63554408448155e-05
1.74440128124976e-05
-1.75326781727866e-05
-4.89384287622807e-05
-2.11923606588836e-05
-3.75886358727408e-05
-3.76689329677697e-05
-3.72686626639037e-05
-1.66371328751581e-05
-3.21741960447939e-05
-1.31230835902409e-05
6.00833380452368e-06
7.95619620482607e-06
-2.84506913389552e-05
-2.73400690736893e-05
-4.37031266323058e-07
-4.99927116429814e-05
-2.26687324460926e-05
-1.93019508897575e-05
-1.65198093135873e-05
-1.46696497530757e-05
-2.5117153385823e-05
-2.36685747672148e-05
-1.87187344523479e-05
-4.15963636065912e-05
-3.77551264094049e-05
-1.8434756307219e-05
-3.40047073541751e-06
-1.39293448143904e-05
-2.83539829482474e-05
1.8807800103724e-05
2.19740153240921e-06
-1.48891501627041e-05
-1.09241796016204e-05
5.10279838991592e-06
3.14911315162081e-05
-1.67820818278057e-05
-2.83024800706066e-06
1.82164859574624e-05
-3.15391652250548e-06
-3.07921944551247e-05
-2.24493509431049e-05
-7.5366418218854e-06
8.08978722674255e-07
-1.87511683033253e-05
-7.6401322802242e-06
6.48784300397597e-06
-2.57383891975899e-05
-3.5205628872395e-05
-1.31779670132666e-05
5.63381114227768e-06
-1.06440441021908e-05
-3.75044271382999e-05
-6.03992743248209e-06
7.39833679714648e-07
-1.06212162829816e-05
-3.41028640667799e-05
7.51155967308154e-06
-5.17580069176724e-07
-7.16614339220244e-06
-1.73775849094831e-05
1.07881426662945e-06
-4.51207588547886e-05
-2.89876365074768e-05
-2.56966968989914e-05
1.76917162160848e-05
-1.82967546456703e-05
-4.93699413699878e-05
-2.19963425198468e-05
-8.85218106965561e-06
-3.25163559904271e-05
-1.2139928159129e-05
-4.04138480365356e-05
-1.239676951877e-06
-1.34423265212439e-07
-5.33519474012131e-05
5.36054788290688e-06
1.60509030075873e-05
-2.54328180891273e-05
-1.78110969246509e-05
2.18050593003007e-06
1.59205768526406e-06
-2.51145992610675e-05
-2.42694204712135e-05
-1.39966664022937e-05
3.94257502468158e-06
-2.33709168041665e-05
-3.33141214698301e-05
-2.77579686210118e-05
-2.47600435727486e-05
-2.4016398210893e-05
-3.6133783154616e-05
-2.52455750178613e-06
-7.99132457415718e-06
-1.07949516173922e-05
-3.28685010714243e-05
-1.46236564486874e-05
-1.39493933118539e-05
9.96174798454686e-06
-3.45257054603384e-05
-1.88612384136522e-05
4.18353544851831e-06
-1.36146772680037e-05
-2.43595957017675e-05
-2.47846645262112e-05
-3.36492710676457e-05
-3.23782448083509e-05
-3.07394665338821e-05
5.14960761580995e-06
-2.25215862528376e-05
-3.38930302401049e-05
-2.19981117652605e-05
-1.18870553724714e-05
-1.60802717976681e-05
-9.8440347805966e-06
-7.72265163389956e-06
-1.00473557641392e-05
1.31995718080274e-05
-4.39721304439801e-05
-1.76220653424272e-05
9.77986417819008e-06
-3.80712694595578e-05
-3.50782597210197e-05
8.1916030574642e-06
7.54120912473495e-06
-4.33664830731475e-05
-3.67603455916587e-06
-2.17824392816439e-05
-2.80476242714563e-05
-8.85998505669162e-06
-2.86531065689982e-05
-1.57454716842304e-05
1.45578314276283e-05
-2.18503930243399e-05
-2.02491805751518e-05
5.49910567726494e-06
-1.0138796590499e-06
-7.68689459959819e-06
1.39797833577161e-05
-1.13958650800258e-05
-2.21800313979457e-05
-3.3988774264336e-05
-2.54931335728471e-05
1.70278446478036e-05
-5.26633442247962e-05
-1.32482465602053e-05
-4.77135536434175e-05
2.06775386608403e-05
-1.44879246622679e-05
-2.19386752185803e-05
1.82322926551995e-06
-1.26889801771882e-05
-9.21039181517684e-06
-1.54871336058337e-05
-3.58541095156631e-06
-1.69080335736565e-05
-4.18377793905811e-06
-1.15095845146932e-05
-1.72619887335249e-05
5.464435294176e-06
2.14616131319566e-05
-4.80882216211742e-05
-4.17788982809932e-05
-2.04985181711069e-05
-3.88902260345051e-05
-4.22575883239995e-05
-7.71570247343298e-05
-3.28850136352366e-05
-2.43024699112443e-08
-4.59889917316475e-05
-4.64553253295248e-05
-1.33322288065815e-05
-1.25601756180037e-05
-1.42318624608461e-05
-9.20775230150548e-06
-1.9050097884698e-05
6.8830423069842e-06
-2.56213153726321e-05
-2.46722296927624e-06
2.53889272626974e-06
-1.93543663393621e-05
-2.99634881208681e-06
-3.76281447606678e-05
-2.62841200568108e-05
-4.78318923269616e-05
-4.31762451215852e-05
-4.43576989351289e-05
-3.25030344252133e-05
-4.84391658794915e-05
-1.28813314203336e-05
-3.56721547969385e-05
2.12237233140068e-05
-2.04405366475567e-05
-2.54632797203526e-05
1.31918118626357e-05
1.53436477846465e-05
-1.72933694010635e-06
1.79775636736977e-05
3.89062700497153e-05
1.77437069061558e-05
-3.83970085347773e-06
1.08898134511968e-05
2.42773630683393e-07
9.60479384243211e-06
-3.88647888090435e-06
-1.35159642914952e-05
-1.80429621383622e-05
-1.89923555165514e-05
-2.9287330104725e-05
-3.39038087606386e-05
-1.89884356881552e-05
-2.61462734509968e-05
-4.93296746492206e-05
-1.39093043127166e-05
-2.31726725923318e-05
8.37767641818845e-06
-3.84460489724312e-05
2.5156365699695e-05
4.32884731042202e-05
5.01058227093918e-06
-4.40247808409092e-06
-3.51606719188923e-05
3.80681318491408e-06
-7.55301677325055e-06
-8.26604029627058e-06
-1.03036492108788e-05
-2.4251527346752e-05
-5.66808939712699e-05
-1.13922253814161e-05
-1.52467992576419e-05
-3.21949200426967e-05
-3.20421024616894e-05
-1.8328828802995e-05
-1.3676898738795e-05
-1.11304887497943e-05
-1.48400016897003e-05
-8.01466636986808e-06
-9.32956036790183e-06
-1.78095197233645e-05
9.68382002643031e-06
1.84647368802533e-06
-1.3860374467297e-05
-1.9077056125265e-05
-2.01998004585528e-05
-1.41614106199828e-05
-1.38253351190784e-05
-4.34068304430981e-05
-2.87990277008375e-05
-3.48165932685222e-05
-1.20690417311934e-05
-5.52973805257894e-05
-5.55481694663533e-05
-7.73884792989706e-06
-1.49329074908016e-05
-2.91011295619169e-05
-2.17732066698189e-05
-2.52311289392034e-05
-1.61907058754871e-05
-3.28992449323709e-05
-2.63189042803247e-05
-3.46736565876947e-06
8.61470789653657e-06
-1.12828961329036e-05
-2.0014483949038e-05
-1.27617238771084e-05
-1.07438468757832e-06
-3.81771509539031e-05
-3.45484835659993e-05
-2.24204771961359e-05
-1.31848922870366e-05
-2.02273952484571e-05
-4.20952570846088e-05
-3.25915449324919e-05
-1.50949186931765e-05
-1.56918879647252e-05
-2.34316940157414e-06
1.66299970987221e-05
-1.57796212442843e-05
-1.14955751965655e-06
2.07114633057621e-07
4.95012217654175e-06
-8.72058821012956e-06
-2.8949563485914e-05
-1.1921430202283e-05
-2.54983488066261e-06
-1.06885962038143e-05
-4.17697451761114e-05
-1.13940175665056e-05
-1.96788703908069e-05
-4.19056249745805e-05
-4.90972649977805e-05
-8.29946810807246e-06
-3.76480789966729e-05
-2.38117417199282e-05
-9.84212972787944e-06
-2.95863769275695e-07
5.70192058346186e-06
-5.67489026434145e-05
-2.50987090255499e-05
1.44879832288635e-05
1.23917917172495e-05
-1.89105758080477e-05
1.39028973552412e-06
7.75598681370714e-06
5.54434052990762e-06
-1.99080704491646e-05
-8.1272615149784e-06
-6.55776652074315e-06
-2.01755157429067e-05
-4.13258640226521e-05
4.64290794749613e-06
-2.59552130324432e-05
-3.73369631723015e-05
-4.77208732099895e-05
-1.54934365994525e-05
-2.69112538799432e-05
-1.60588146151299e-05
-5.84977386578706e-06
-3.13995432302808e-05
-5.88696377250085e-06
-4.85680212877296e-06
-2.48663456685318e-05
4.07036006332933e-06
-2.09004338570706e-05
3.71308033493711e-06
-2.83509567707689e-05
-1.7403460219773e-05
-1.2760655385251e-05
-1.92464509187027e-05
-4.3506103100764e-05
-4.55743414979884e-05
-1.10724815475059e-05
-2.62341248140366e-05
-4.09284537154754e-05
-3.97078596048956e-05
-4.18711054134716e-05
-4.17436857018248e-05
-1.01637820301777e-05
-8.80742350775224e-06
-1.67363370291261e-05
-2.19787114719477e-05
-2.21975409262996e-05
-1.6019579571126e-05
-9.49881267739433e-06
-3.00381263273449e-05
-1.12970931240083e-05
-1.98824964460706e-05
-4.01293200546251e-05
-8.7101481910564e-06
-1.08814830777794e-05
-4.23605383215187e-05
-7.29479523126461e-06
-3.90746924922126e-05
-3.73590823084933e-05
-2.01274206814141e-05
-1.69059139798487e-05
-1.09328480376465e-05
-3.23766863936293e-05
-1.48640434370828e-05
-5.44759820725934e-06
-1.88248264804486e-06
-1.25242663518943e-05
-6.48746430510215e-06
4.27794452412305e-06
-1.78887693703994e-05
-4.11346605150817e-05
5.62108240631903e-06
3.3016867720849e-07
-2.80416533155842e-05
-1.39870057622714e-05
2.25744799794754e-05
-9.34759485397057e-06
-3.19526028927235e-05
1.35329974696461e-05
-1.27650839720101e-05
-2.52633207264286e-05
-4.32209016455023e-06
-2.52203807475285e-05
-1.79485756774185e-05
-1.98526326825769e-05
-1.58293356834437e-05
-1.02212612300214e-05
3.24674989833339e-06
-1.27937201450077e-05
-1.32858384171708e-05
-9.60883762264653e-06
-1.28706449913044e-05
-2.32755052414001e-05
-4.50063023711304e-06
-1.76081431833941e-05
-5.61783016861448e-06
-2.18052898303992e-05
-6.2783131823007e-05
-2.85418675085072e-05
-5.48106732567933e-06
-3.11277040452123e-05
-3.27856960582664e-05
-3.05410714261906e-05
-3.73115544994129e-05
-7.29253129661825e-05
-3.89823753781232e-05
1.38637585027879e-05
-1.75955074868775e-06
-3.13372404918418e-05
-3.83010441281422e-05
7.06658010188372e-06
-2.60290136387918e-05
-3.41258940855965e-05
-6.86215735185716e-06
-1.25368415379173e-05
-2.68177271937919e-05
-2.23595608621849e-05
-1.84225398720323e-05
-4.64064445711667e-06
-3.92502013974367e-05
-3.40754002190674e-05
-3.95406540278794e-06
-2.07341091479327e-06
-1.66972019313333e-05
-3.16740925125306e-05
3.74495624910631e-06
-7.68168004685394e-06
-2.15308460403281e-05
-3.75089019337983e-05
-2.29763707581663e-05
-8.92095659547845e-06
-1.55459006644718e-05
4.69991718818398e-06
-4.21308214447988e-06
-1.98397900960859e-05
-2.81062709086654e-05
-8.63397068802832e-06
-4.19564112468577e-05
-2.80618449184584e-05
-1.8352072172817e-05
-1.00450822791294e-05
-1.58944645098714e-05
-2.01276816497914e-05
-2.38448225774034e-05
-2.30270550533461e-05
-1.47302479466025e-05
-1.83622570082698e-05
-2.28017430705978e-05
-5.46193323576688e-06
1.43876728817493e-06
1.53525129745782e-06
-1.38477445846555e-05
-2.33662090892645e-05
3.08796978575263e-07
-8.02522168214979e-06
-1.87287227201522e-05
-2.20644410946888e-05
3.3997500383093e-06
-1.28433250966445e-05
-4.59141352146854e-05
-1.0727622885713e-05
-1.34903409961746e-05
-1.90158856389792e-05
-4.58746062673641e-05
-1.44014404832866e-05
-1.44321691307707e-05
-3.24262699608522e-05
-1.21723572975371e-05
1.09897262601823e-05
-3.06769357238719e-05
7.63487789230168e-06
-2.41044128007579e-05
-7.37341049339609e-06
-1.24529261095893e-05
-2.84199768523578e-05
-3.98842866692317e-05
-1.52334247918681e-05
-2.04984443151735e-05
-1.86305018950117e-05
-1.0926396646729e-05
-2.63075413687303e-05
-2.51339326942075e-05
-2.41526922942104e-05
-1.70402276220309e-05
-1.26644013779978e-05
-3.98129750985085e-05
-1.99617494513779e-05
-3.63969678304102e-05
-2.05447737617423e-05
-2.33525911067744e-05
-3.18066184544209e-05
-6.89923921906598e-06
-2.66083563577568e-05
-1.30192881673347e-05
-3.20502416142736e-05
-1.09490769914999e-05
-1.45666674758893e-06
-3.98499184890512e-05
-3.95611293229018e-05
-2.08701593693666e-06
-2.43763027638651e-05
-2.93103329236944e-05
-1.9818240707972e-05
-5.25951953146381e-06
-1.8964354279642e-05
-2.97461661447075e-05
-7.81766058865886e-06
-1.16361377625425e-05
-1.4806977447873e-05
-3.96297592518755e-05
-2.73660005939331e-05
-1.79977530217033e-05
-5.10733579190278e-06
-1.61672088490255e-05
-2.50042652703215e-05
-6.83344176989198e-06
-1.09752503236758e-05
-4.56141548234977e-05
-4.72362708433531e-05
-1.13278674728155e-05
-3.67803455269001e-06
-3.37918661961316e-05
-4.26026768135985e-05
1.57908492098111e-05
1.90587649768797e-06
-3.51923641042906e-05
-2.09000969488327e-05
2.7942173304759e-05
1.17794840736337e-05
-3.25977784054286e-06
-1.39452667054358e-05
9.05256651372839e-06
-3.57613353352702e-05
-2.36282816901132e-05
7.06668071136537e-06
6.76459718440118e-06
-4.13082201346901e-05
-2.25478380196276e-05
-6.1833724882881e-07
3.30304893563185e-06
-3.88016356875099e-05
-1.58422646912412e-05
-1.24276937102089e-05
-1.75729874040563e-05
-1.65700161243387e-05
-2.1576849063572e-05
1.28110045535814e-05
-2.35627046209023e-05
-2.32610597836195e-05
1.1224664945064e-08
-2.35282777655927e-05
-8.07797381734152e-06
-3.98044026516457e-05
-2.87865265209266e-05
-2.16661704835316e-05
-2.11971410245263e-05
-3.48510309680377e-05
5.34856981164169e-06
2.39776245609546e-06
2.21681510215902e-06
-4.82173990981862e-05
-3.06074199735314e-05
-1.92947898691598e-05
-3.43742990955084e-05
-3.51054337847446e-05
-1.5528329962287e-05
4.59152326467775e-06
-1.96714449195534e-05
-2.95332651402015e-05
1.37735311633482e-05
-2.61238200240781e-05
-2.82025751974869e-05
-4.06976959660888e-05
-5.47962014548059e-06
-5.8201267208757e-06
-4.20914752844859e-05
-2.35348373670515e-05
-4.52132744571758e-06
-3.49372526556386e-05
-5.54656358832463e-05
-8.32160295561636e-06
-1.21519385974313e-06
-7.45307989815697e-06
-6.88183976207697e-05
-1.34061600064946e-05
5.77552698325962e-06
-7.25301126350827e-06
-4.37485642731048e-05
-8.1311646545937e-06
1.30343637336831e-06
-3.63315384453435e-05
-4.70735384821227e-06
1.28593632138927e-05
2.09663053496501e-05
-2.94807566156523e-05
-2.92229866416424e-05
-1.97139534981728e-05
-5.91290603821373e-06
-4.54594686473723e-05
-2.41208453134585e-05
-9.84693933384348e-06
4.72554703610314e-06
-2.70351062212266e-05
-4.84060690549264e-05
-2.01401196024871e-05
1.12949622504543e-05
4.39833033685044e-06
-3.13338710242034e-05
-2.27186709737695e-06
2.6852298227178e-05
-2.93438138000574e-05
-5.7172612904072e-05
-1.80559326354239e-05
1.64809269581408e-05
8.16816744390585e-09
-1.04178916041932e-05
-5.81628668509215e-06
-5.39173613969219e-07
-1.67971701182311e-05
-1.27256542282404e-05
-1.15907510258602e-05
-2.66635873963252e-05
-2.05905994191731e-06
-1.26086660018133e-05
-2.10229229383796e-05
-3.80386283954098e-05
-8.11926228594584e-06
1.3947636329419e-05
-2.7815940287235e-05
-3.59156088472128e-05
-3.51739016644782e-06
1.88046691089577e-05
-1.479476952228e-05
-2.98158230002939e-05
-3.65823849733682e-06
-2.30160638954592e-06
-7.22070904263597e-06
-4.25069882791217e-05
6.02787650643301e-06
3.54824826099362e-06
-7.86763609615318e-06
-3.14272016098149e-05
-3.24885329932773e-05
1.59874425231283e-06
1.24979202225827e-05
-3.47339501857457e-05
-4.11940776960555e-05
-2.3335962041829e-05
-3.04791944403226e-05
-5.71170689043612e-05
-1.78860086608427e-05
3.78000277061387e-07
-1.2371641205001e-05
-3.34228437020202e-05
-2.3588881674116e-05
1.51893216891824e-05
8.45528345273233e-06
-1.0062951999717e-06
-4.7814252471552e-05
1.21720901913717e-05
-1.49539979565549e-05
-2.68126118574799e-06
-1.84022717845645e-05
-1.78311359123297e-05
-1.2253358252413e-05
-1.02060047037179e-05
-2.5119125961917e-05
-3.85019129033287e-05
-2.52927378796029e-05
-1.15160447567055e-05
-1.13225883389388e-06
-1.62629070387184e-05
-4.89248102093428e-05
-8.24781459677837e-06
-8.6276640888278e-06
-3.00688765505928e-05
-2.79257689911018e-05
-1.72287187709047e-06
-1.30259016876998e-05
-2.58290489987181e-05
5.4637531478105e-06
2.35881666655434e-05
1.66186698582009e-05
-2.57869770672919e-05
7.23141906950371e-06
-9.24595220049525e-06
5.65291146657071e-06
8.83667693474263e-06
-8.76934036144492e-06
-2.98220993239747e-05
1.7641378748399e-05
-1.91893214340737e-05
-5.14711710511769e-05
-6.9170171830845e-05
1.48722731715775e-05
2.01556361318935e-06
-4.40603472376834e-05
-3.28515969688367e-05
1.8872460168615e-05
-4.12150207355394e-05
-5.0296790323953e-05
-4.70288901695761e-05
-3.16466759700319e-06
-4.19282833708576e-06
-1.61418344291939e-05
-2.43122489693101e-06
-1.91437344435673e-05
-3.20688245930039e-05
6.83196834868002e-06
-1.36578520237989e-05
2.05925797589786e-05
-1.33803937762097e-06
-7.0198483366805e-06
-1.3090411885276e-05
-1.16992462311841e-05
-1.53377347096121e-05
-4.60777760453344e-05
-3.16668592694022e-05
-3.39389732625922e-05
-1.60458754178143e-05
-2.16795900108606e-05
-2.95460356893483e-05
-1.86613140394683e-05
-1.28540806398688e-05
-2.76619074662759e-05
-1.65395407011428e-05
4.59788257789716e-07
6.49333813554821e-06
-2.29229526681372e-06
-3.73403155243151e-05
3.44565144580145e-06
1.74696854973203e-05
-3.61696396365209e-05
-1.30620987323316e-05
-2.48880456037623e-05
-2.49903155209385e-05
-2.62331483066415e-05
-1.22979887049303e-05
-1.41762564837891e-05
-2.92571382302047e-05
-1.38460627426887e-05
7.79507984229882e-06
-3.3433810218905e-06
-1.9747588383278e-05
-2.69879241529914e-05
-4.25038599057389e-05
-2.36447155134448e-05
-2.82091726137187e-05
1.32905486869452e-05
-2.77902154267926e-05
1.57782342343615e-06
-1.27767956102481e-05
1.84051408266008e-05
-7.91411740487551e-06
-1.81539730336337e-05
-2.01341640094471e-05
-1.58753647232207e-05
2.59895073420669e-05
-2.81261985531615e-05
-4.74074366163413e-05
-1.35698855388975e-05
-2.62924713632841e-05
-2.88248416872247e-05
-3.68786310486324e-05
-3.87382150074629e-05
-1.02689649403482e-05
-3.24989243755283e-05
-4.06835987458702e-05
-1.5904846545092e-05
4.42557796347884e-07
-1.96506676675254e-05
-1.55695869624627e-05
-2.09372383325587e-05
-9.47254029395503e-06
4.30957118556288e-06
1.90384587748746e-05
-1.25632942397221e-05
1.45918433190156e-06
4.28070682117028e-06
1.03949997917168e-06
9.67886060976625e-06
-1.09300772548565e-05
-2.43697007836935e-06
-3.95718514988836e-06
-1.9182882574735e-05
-2.98337594792297e-05
-1.41232437482372e-05
-6.54746641621498e-06
1.91350487575851e-06
-3.31639109070027e-05
-3.59301709977503e-05
-2.2627262470802e-05
-1.66512528753424e-05
-3.74934861919968e-05
-1.79008084448472e-05
1.55650704868238e-05
-1.08519537850827e-05
-2.68033787154758e-05
1.57874886129503e-05
2.49961196746659e-06
-2.50177627376193e-05
-2.66190610876081e-05
-3.45398133769759e-05
-2.93626953944945e-05
-2.93047899120792e-05
-2.04989677473977e-05
-5.35707065871971e-05
-3.88050844480258e-05
-4.76344955859436e-05
-2.21079637575428e-05
-2.78454839585185e-05
-6.70407091952961e-06
-1.46031743715959e-05
-2.39554505795955e-05
-5.05637681725901e-06
2.6121397607059e-06
-2.30842368654292e-05
-2.25690389884593e-05
-7.8007920279149e-06
-1.86321497465004e-05
-3.27579325985999e-05
-3.61321878291147e-05
-2.90616724747568e-05
-2.36841648874438e-05
-2.20975280924377e-05
-2.24898467693086e-05
-3.24715318184557e-05
-1.1395660842446e-05
1.33844575659047e-06
-2.29541305177765e-05
-5.2792246844748e-05
5.72485256821375e-06
-2.01931376684068e-05
-2.43068520400587e-05
-3.40524664639681e-05
2.64523385718906e-06
-1.21954443682799e-05
-4.98698892633769e-05
-4.67050244680268e-05
2.43596729218616e-06
-2.28397792399149e-06
-2.72165804646682e-05
7.96483967527033e-06
1.72354578073514e-05
-1.75120870180094e-05
-2.61423045224113e-05
-8.49914709256506e-06
-2.70205650105497e-06
-2.30966895540849e-05
-8.83898155645749e-06
6.86775651091694e-06
-1.57761036041862e-05
-3.03340916751899e-05
-1.15334323383967e-05
9.54588003924407e-06
-7.84375345920338e-06
-1.78842976511809e-05
-9.51944069727549e-06
1.33241897358916e-05
-1.24031268012766e-05
-3.86798889101543e-05
-5.58394420766472e-06
-1.12821561971884e-05
-3.09353244698007e-05
-2.60465202691585e-05
-6.61301981950279e-07
2.12878083468019e-05
-4.07574864818226e-05
-2.6531668347486e-05
-1.04171007375989e-05
-1.83282382864662e-05
-3.88670240895248e-05
-3.14434119782246e-05
1.68510652617084e-05
-3.12487719227537e-05
-4.19781350204315e-05
-4.46876401538141e-05
-1.77667551185607e-05
1.22263130040638e-06
-2.79206663487678e-05
-3.92698181530564e-05
-2.46448951811683e-05
-4.0307946659954e-06
-3.51796314975529e-05
-3.69947998521619e-05
5.03585893997227e-06
-1.25153185121338e-05
-3.49022503333452e-05
-1.80975055267213e-05
1.39180130901703e-05
-4.94451721168679e-06
-3.71543921105309e-05
-4.14726112198454e-05
-1.86924627745503e-05
-3.65799919279369e-05
-2.68138085766394e-05
-2.59459362838318e-05
4.5160897931135e-06
-9.78045504256663e-06
-1.88215591322015e-05
-3.32949355598409e-05
-1.06961219990618e-05
-3.01672748046644e-05
-3.48452982206545e-05
-2.67341046933954e-05
-2.36634584890777e-05
-1.21621680813345e-05
-3.0109955873383e-05
-2.95470608508043e-05
-1.35189928105989e-05
-2.51372687412131e-05
-2.93543288328916e-05
1.14769742935156e-05
-1.89958366719959e-05
-3.76391205722529e-05
-1.44426360344051e-05
-1.19046060042198e-05
-1.86138119952553e-05
-2.62686061623629e-05
-3.54366265935576e-05
-3.47384556340543e-06
-2.05026515945405e-05
-2.43959656600583e-05
-1.08678537044436e-05
-5.44364272134205e-06
-4.43793147141795e-05
-1.1940228824938e-05
-1.87992957160869e-05
-1.51536069197968e-06
-2.11596875417175e-06
-1.56037290766094e-05
1.2683024441016e-06
2.66518111876593e-06
-1.94015738402233e-05
-1.25626525845412e-05
-6.17334143590734e-06
-2.99830487117694e-06
-3.85601883186081e-06
-1.52041414820135e-05
-4.2290912466678e-07
-4.61650513912053e-06
-9.91733171420534e-06
5.71289603633557e-06
-1.2183933404049e-05
-1.12499761073701e-05
-3.081929828372e-05
-2.45642858942561e-05
-2.63706430999416e-05
5.84025978087974e-06
1.22073296744657e-07
-9.71141875191072e-06
-2.04970421052913e-05
-3.15358055671218e-05
-3.22672485763603e-05
-3.74612518395637e-05
-3.75132524654906e-06
-2.33838414189271e-05
-8.84465502576751e-06
-2.88200830249639e-05
-1.54582317681098e-05
-3.12095042134958e-05
-1.88335172078519e-05
1.4949810315311e-05
-2.92180988023327e-05
-8.92917728647698e-06
-1.18992392022428e-06
-1.47345033018533e-06
-1.71651502256989e-05
-3.3847619271053e-05
-3.15375241190849e-06
-4.90541184608684e-05
-3.20788138517508e-05
-2.65203258798586e-05
-2.57980983291018e-05
-3.1194404069707e-05
-2.94550545374923e-05
4.31234344440588e-07
-1.56969663409098e-05
-2.4505442316499e-05
-2.38827142137356e-05
5.15526264111104e-06
-1.929183623543e-05
-4.49747845319968e-06
-2.17875748467418e-05
-3.03892976851747e-05
-2.54940812105997e-05
-3.12194300096282e-05
-4.26229265583685e-06
-5.43967343752316e-05
-2.4590612162467e-05
-4.13125228484883e-06
-2.53740563110085e-05
-1.63228316899162e-05
1.60903313220268e-05
-1.44421241734389e-05
-3.96731623329314e-05
3.39316868864372e-06
-1.01994551061351e-05
-2.13764252269104e-05
-2.26018861771597e-05
6.17725800852919e-06
-1.93449907402091e-06
-3.37196247968476e-05
-8.07888504437642e-06
1.16160019711925e-05
-6.37487245391438e-07
-1.45790528028917e-05
1.20056464463224e-05
-1.59587142606932e-05
-5.87056622332105e-06
-3.84373461054334e-05
-1.09284960400795e-05
-3.56256719912558e-05
-7.55116828173898e-06
-1.32272082687074e-05
-1.77880501625717e-05
-9.93093786189678e-06
-1.93210265105612e-06
-1.83876224016946e-05
-1.98541067109025e-05
-1.54228720607514e-05
1.1230219992045e-05
-1.80349475569156e-06
-1.04459164848181e-05
-9.24915504246682e-06
3.22461457281809e-07
-2.30212346320148e-05
-2.07012674122733e-05
-1.17361035822481e-06
-1.98433953773923e-05
-6.25164702230226e-05
-4.16844894338118e-06
-2.10537085371406e-05
-3.52518513303505e-05
-3.01250547684796e-05
5.74098633396266e-06
-8.6815904049119e-06
-3.6132448077742e-05
-2.62322962214375e-05
-9.59001003857527e-06
-3.80728451746729e-06
-6.17748552260598e-05
-2.20145754937201e-05
3.1948920658064e-06
-1.92317626128337e-05
-2.74958099788647e-05
-9.3583342647357e-07
-9.5616475001816e-06
2.71530989889065e-06
-1.39318768114779e-05
-3.40477341766512e-05
-4.05592971749081e-05
-1.85256427133524e-05
-5.19659004378262e-05
-5.07802495998493e-05
-1.29513643764524e-05
-1.04526999731194e-05
-5.36305413679143e-05
-2.25078203807225e-05
-1.09662660399206e-05
-8.26662322187425e-06
-4.50725086577451e-05
-2.58802595673828e-05
1.49183796767549e-05
-1.7092864398234e-06
-9.51936090552916e-06
-2.5657200596557e-05
5.92413333504808e-06
-3.64425563156412e-05
-2.31766067993307e-05
-1.21786361276458e-05
4.47138772390455e-06
-1.22760455945372e-05
-2.18313747237115e-05
-3.72903966413792e-05
-3.16056636966724e-05
-5.01513908467081e-05
-3.39178051337718e-05
-1.33792438960318e-05
-4.51940457241888e-05
-1.15045690589307e-05
8.10967313326656e-06
-1.84906808634398e-05
4.16488544363583e-07
-2.5973420063921e-06
-1.90668441352841e-05
-6.57434061637286e-06
-9.49067737499148e-06
-2.17911925072945e-05
1.53341493923707e-05
1.77093303197801e-05
2.78683392996105e-06
4.40134691793493e-06
-9.84842761648238e-06
3.49787296907098e-06
-1.19891954540924e-07
-5.81663837510938e-05
-5.15332862490885e-05
-1.42231678946766e-05
-2.24417322832184e-05
-3.25764536326103e-05
-3.67984463156041e-05
-7.19528943168741e-06
-1.80813176838431e-05
-1.94283368139681e-05
-1.71885097829138e-06
-4.66281139725206e-06
-3.34899012282675e-05
-1.5485353863517e-05
-8.89872012557025e-06
-1.25406989888252e-05
-9.43071295867909e-06
1.22569658174354e-05
1.69946207519516e-05
-1.63708404095939e-05
-2.48702877911357e-05
-1.03489699166155e-05
-2.09533314981058e-05
-1.72291141925792e-05
-4.67292468005099e-05
-3.36452591934249e-05
-2.04720333589055e-05
-5.05082295346502e-05
-2.90411463758933e-05
-2.6562414684126e-05
7.4826717437923e-06
-2.22952584987368e-05
-4.6909948217576e-05
-1.47390258309762e-05
1.17438240484436e-06
-1.48848101902863e-05
-2.12229803955443e-05
-9.2873801854962e-06
-5.32982373511867e-06
-7.40927703377644e-06
-6.57645684499073e-06
2.07686870796011e-06
-4.13601082173199e-06
-2.55572038422841e-05
-3.58827170334605e-05
-7.88424303209697e-06
-3.37057379268178e-05
2.59207592389603e-06
-8.55076816592474e-06
-1.26901224983552e-05
-1.74749998877395e-05
3.58405556401865e-06
-1.88963436002152e-05
-1.11968996620804e-05
-2.1243027613873e-05
-3.16862008194096e-05
2.10894152264405e-06
-5.16607927616705e-06
-1.54124644593627e-05
2.32446792776702e-05
7.36584431988884e-06
-2.89147212341307e-05
-1.81214044736828e-05
-4.86186635396432e-06
-2.41329313333698e-06
-1.94244920589177e-05
-1.05871096634856e-05
-5.35829501188244e-06
-3.48015813157512e-06
-2.2335151938789e-05
-3.41797882552202e-05
-3.65812540885951e-05
-2.38184787094639e-05
-1.24812943693608e-05
-2.38260723017666e-05
-1.42265570798293e-05
-7.90436161159943e-06
-3.39227585669587e-05
-9.31074681605423e-06
-5.66743691764598e-07
-9.9690842329094e-06
-2.62341842167341e-06
-2.03681086636324e-06
-6.54902738590719e-06
-8.77170818697706e-06
-2.04618299707262e-06
8.47218330811103e-06
-3.40533350389835e-05
-2.59678800072091e-05
1.15453371754629e-05
-5.0483358211579e-06
-2.51461216064625e-05
-1.25371206951686e-05
-5.60716580317889e-06
-5.48584905674127e-06
-3.29146088073416e-05
-4.43762429693761e-05
-4.2471097943716e-06
-1.57242375759529e-05
-2.56158379968894e-05
-1.30483775219472e-05
1.13251280941332e-05
3.61289869198216e-06
-2.85899101164937e-05
-1.64718229568474e-05
2.50634139147076e-05
-7.60758647245378e-06
-4.48940610068157e-05
-1.56281607576602e-05
-2.56219662095795e-05
-1.98550342707153e-05
-3.32225015726712e-05
-1.3453795161496e-05
-2.5947326779817e-05
-1.15485684074153e-05
-3.15392781209867e-05
-3.35010056189041e-05
-1.75833917844433e-05
-2.50339481999553e-05
-2.23749698692671e-05
-9.17880213027785e-06
-1.06127139936884e-05
-3.04686139992751e-05
-1.67945248778756e-05
1.75467515651079e-05
2.4652128593925e-07
-3.98266322816442e-05
6.19124791487377e-06
7.80715479383919e-06
-6.36721254117808e-07
-7.06615170204181e-06
8.49096765269231e-06
2.50388324933132e-06
-3.73875732808758e-05
-3.84797554021823e-05
-2.76202688976918e-05
-1.46003471017919e-05
-1.35071966543506e-05
-3.00551052929286e-05
-3.43415275203773e-05
2.28046387822196e-05
-1.17419525514011e-05
-1.78837244249618e-05
-1.27225065071443e-05
2.28253352029052e-06
-1.58120021779661e-05
-2.65713714856589e-05
7.43344024719168e-06
2.19445724294608e-05
-8.3061224295713e-06
-1.89087023382686e-05
1.47131275251282e-06
-2.21156921156576e-06
-1.13408885230332e-05
6.39478966873911e-07
-3.60783565264762e-05
2.60548780846075e-06
-1.58773558625339e-05
-3.52855166513272e-05
-1.01999106141507e-05
-4.57044040466665e-05
-3.89850810601969e-05
-8.74796820447539e-06
-1.44537926497709e-05
-4.08958499787343e-05
-2.03554079014428e-05
1.04851012326299e-05
-1.01504674398945e-05
-3.49595683380262e-05
2.71929066964959e-06
-1.71589802279051e-05
-5.91241621127647e-06
-3.7469432445117e-05
-1.76607402583814e-05
-1.72907748363817e-07
-1.20688601463967e-05
-1.28292729294325e-05
-3.38613530924801e-05
-1.4028905726664e-05
-2.90472970408535e-06
7.44200457736244e-06
-4.5270441687991e-05
-2.51674944312309e-05
-1.21644237999384e-05
-4.30064229647033e-05
-2.37124250192177e-05
-1.20995543902548e-05
9.04158111360496e-07
-3.79577622050513e-05
-1.43404675494143e-05
6.5587363185658e-06
-2.40444326941003e-05
-3.67054230350827e-05
-3.4334043110566e-05
-2.66022329055941e-05
-1.06437550159469e-05
-2.70834848298317e-05
-2.57649453530714e-05
-1.52920155183153e-05
-2.79509422991881e-05
-1.19827974773585e-05
-3.85114886299375e-06
-2.64649720287846e-05
-4.179802316817e-05
-4.69012653864518e-05
-7.11077004463579e-06
-1.4828433740355e-05
-3.02695767565818e-05
-1.17059126251578e-06
-2.48075610770842e-07
-3.36844461238788e-05
-3.06569615087388e-05
-8.83614160135161e-06
-1.50928481482056e-05
-1.24558816200599e-05
-1.71485187887896e-05
-1.42841776203819e-05
2.64672532773167e-05
-2.33203921149424e-06
-1.37027413999507e-05
-1.95533334617842e-05
2.02073425716453e-06
-1.78728897105654e-05
-4.06549710473285e-05
-4.79273284405608e-06
4.6106850963148e-05
-1.51550677478758e-05
-7.52146756219113e-06
-3.11605073937417e-05
-2.66583339566232e-06
-2.81106743023408e-05
-3.87438733786601e-05
-3.37267113874545e-05
1.72078379376488e-06
-9.42742604250279e-06
-4.22074274312555e-06
-9.83983535799545e-06
-1.28405828230886e-05
-2.42464751517533e-05
-1.28146528840652e-05
-7.15676417364819e-06
6.23676852477039e-06
5.15294052796977e-06
-7.8104388608447e-07
-2.54369191667791e-05
-1.53996224277395e-05
-1.17214445003238e-05
-1.78800837311429e-05
-2.63417141214964e-05
-2.23802190290388e-05
-2.91606808613108e-05
-6.42388274144366e-06
-1.53088530315667e-05
-1.88456045744813e-05
-5.73906367108046e-06
-2.44491847450588e-05
-1.01812362429318e-05
-3.07837466313446e-05
-3.27615773235557e-05
-2.72914082855025e-05
-3.38838387679179e-05
-1.86068919168338e-05
-2.6454541235451e-05
9.10093361566195e-06
2.8544175405827e-05
-1.16875793481741e-05
-3.02277700677704e-05
2.0377976945347e-05
-7.0263363500891e-06
8.88468681635769e-06
-2.25523351967146e-05
-2.71008357498213e-05
-8.68849672104847e-06
-4.26498322938448e-05
-3.73826487427264e-05
-5.61944654580106e-05
-2.11731214949376e-05
-3.51535527710869e-05
-4.78039690917189e-05
-4.50920105499751e-05
-9.86048622112489e-06
-2.03357205560306e-06
-3.14695924275745e-05
-3.22807149797509e-05
-6.17745740542851e-06
1.26727800265842e-05
1.21361133606838e-05
-3.98031343688374e-05
-1.98223151562747e-05
2.27993755533761e-05
-1.90707064959926e-05
-4.15414552268223e-05
-1.8302698015635e-05
-1.176846004758e-05
-1.72228695721248e-05
-3.3933812718144e-05
-1.68786569112028e-05
-1.19620450287608e-05
-1.81651765843532e-05
-1.37671455297695e-05
-2.14808938764308e-05
-4.39415734096123e-05
4.54920853320031e-06
-2.89321595559395e-05
-1.4832424540696e-05
-7.22069522554469e-07
-1.74366268653207e-05
-2.34604564050632e-05
-1.79228392906012e-05
-5.32727377852322e-06
-3.53622959509073e-06
-3.52258041365916e-06
-3.17770073348706e-05
-2.71107877816727e-05
-6.42232480992433e-06
4.22500441063457e-06
-3.18810014561779e-05
-3.36736958845532e-06
-5.14986640158365e-06
-1.54631910878604e-05
-1.61679233189612e-05
-1.33084786102054e-05
-7.6838402371338e-06
-9.01702659419097e-07
-1.13030467293945e-07
-4.58126052739495e-06
-1.69073831857993e-05
-1.14896298558521e-05
1.50259434409487e-05
-1.81597498700924e-05
-3.02282086638417e-05
-5.87150004942023e-06
-4.84899887673969e-06
-1.66288333569138e-05
-3.04351931330903e-05
5.11351657423097e-07
-1.78883448253437e-05
-3.5936083673408e-05
-2.22614520998664e-05
7.94658446392124e-06
-1.29447379236744e-05
-1.31037906749393e-05
-1.74935512734114e-05
-4.89463500473649e-06
-2.15242829592664e-05
-1.82861477809739e-05
-1.6184897005459e-06
-2.72330639535025e-05
-4.17609490827974e-05
3.05592279132258e-06
-1.82220211303965e-05
-2.22961671735731e-05
-2.28327952369541e-05
-2.77046645389024e-05
-3.44523611185485e-05
-4.26552907425833e-05
-4.75908992334385e-05
-2.19891479803279e-05
-7.32245813667585e-06
1.05088113899306e-05
-1.51808984029881e-05
-3.57369474000387e-05
3.63790009320886e-06
-8.69836693814412e-06
-2.29956486837904e-05
-4.15983769892906e-05
-2.20116137848884e-05
-1.13797341576385e-05
-3.63850671046525e-05
-8.37068641450674e-06
3.2997173564955e-06
-2.10875559847721e-05
-3.07473893812777e-05
-2.62307265269424e-05
1.11194470911903e-06
-1.01387448765202e-05
-7.09330322970349e-06
-1.01602346703331e-06
-6.60723840401136e-06
-3.29842507698074e-06
-1.91938523089075e-05
2.34576222111077e-06
8.83817302710519e-06
-1.55243409001347e-05
-1.39535011428724e-05
5.81820305246875e-06
-1.01597102906421e-05
4.80487944019254e-06
-2.5629926234695e-05
8.32654815003959e-06
-2.21911188775506e-05
-5.68784661464554e-06
-8.57523257369664e-06
-2.77377276192615e-05
2.85274688106408e-06
-3.12406327048141e-05
-1.93428268714283e-05
-1.58123977253227e-05
-1.29900180127578e-05
-7.35995318976252e-06
2.66962497944842e-07
3.62391101570074e-06
-5.58223931711361e-06
-2.33200308493974e-07
-3.03915104952135e-06
-2.09047366039792e-05
-1.45524097423549e-05
4.18629045812025e-06
-2.61806721799448e-05
-9.83715984293164e-06
-3.77338623207139e-05
-3.33474479439145e-05
-1.24166046488863e-05
-3.36190781912107e-05
-2.09787607907626e-05
-6.02056390054052e-05
-8.15102786642728e-06
-1.54046556990108e-05
-2.05792134907437e-05
-2.78268440363958e-05
-3.81672533748271e-05
-3.78114523662899e-06
-3.29776798392351e-05
-1.06777986143144e-05
-1.41048510436413e-05
-3.01340516391016e-05
-2.08108293988667e-06
-1.61109816471034e-05
-5.26160075069343e-05
-1.38063049916881e-05
-2.68414204226789e-05
-5.66843889430782e-06
-3.28939933546678e-05
-1.9033108195791e-05
-1.69429723921793e-05
-4.00532438100943e-05
-4.94160972773767e-05
-2.78859527324506e-05
-3.11071163994807e-05
-2.31253562070583e-05
-1.47334874753723e-05
-6.70297426924925e-07
-2.80957986703886e-05
-1.9147762506806e-05
-1.23342249208323e-05
8.16157026860256e-07
-2.61430208688517e-05
6.36491638717097e-06
-3.57538990748019e-05
4.75106067049177e-06
-4.90934953093804e-05
-8.78994785160806e-06
-2.25030880753469e-05
-3.76623139877879e-05
-2.17296517515079e-05
-1.19185740044877e-05
-3.06310383326037e-05
-4.80339106207635e-05
-4.11581035343099e-05
-2.71103400950304e-05
-4.29465758559996e-05
-3.90381519719035e-05
-4.33116864016731e-05
-6.23587646749267e-06
-1.7664851056986e-05
2.20359946850905e-05
3.41416729323431e-05
1.31149471112354e-05
-1.90310653044673e-06
-1.54770660434401e-05
-1.84682059071232e-05
-5.22071239120369e-06
-7.37653599498316e-06
-9.60385098974677e-06
-5.68544844265605e-05
-4.0699764819053e-05
-1.24383651285859e-05
-2.67556213122367e-05
2.00478312416976e-06
-2.9238085625808e-05
5.07587380688025e-06
-3.13745556654948e-05
-3.60735475723799e-05
-4.64727250017993e-06
-1.75353509143347e-05
-3.077265452082e-05
-2.53791782657726e-05
-6.575595778806e-06
-3.45991858730737e-06
-7.11049263130616e-06
1.64273860450462e-05
8.25618563148745e-06
-9.62261422822423e-06
-2.20967708661525e-05
-3.94950767496095e-08
-1.04067124508476e-05
-2.93341775713668e-05
1.93790909200848e-06
-3.55190583294655e-05
-3.41905620307309e-05
-3.38199790834574e-05
-3.43875914385072e-05
-3.87000317143281e-05
-1.61722879751695e-05
-1.1595674620622e-05
-2.74888418988223e-05
-2.98940266440777e-05
-4.17624447159968e-05
-1.7576169965898e-05
-1.77929581328627e-05
-1.16498421793284e-05
-1.08065632310254e-05
-2.39629674616658e-05
-1.80478947497395e-05
2.14952901861202e-05
-5.92507211695427e-06
-2.6774785001187e-05
-7.19406660123138e-06
-1.19144231112579e-05
2.13642705799091e-06
-3.18011206568075e-05
-3.23864127703618e-05
-2.19925054933944e-05
-2.86321997065063e-05
-5.13592073874107e-05
-2.11082580022769e-05
-3.91337892818961e-05
-1.8320644072933e-05
-1.43531060667434e-05
-2.91800382179582e-05
-6.20743524126741e-06
-1.81610869446811e-05
4.31901685414821e-06
-5.88677316788319e-07
1.55853567380666e-06
-4.64966589335311e-06
5.62712988713631e-07
-9.80687352666053e-06
-1.35919310200588e-05
-3.11910003705662e-05
-3.04249306486409e-05
-2.50000266570359e-05
-2.35645955967571e-05
-2.05552377803288e-05
-3.2103885995122e-05
-8.72125299487155e-06
-1.79950742064857e-05
-1.79809804255467e-05
-1.38339078975363e-05
-8.62529248853518e-06
-4.39858492592351e-06
-1.03523425178264e-05
-2.46508926616206e-05
-8.70392710572871e-06
-1.00140293241952e-05
-2.58407831294839e-06
-2.58101257205552e-05
1.45801328807975e-06
-6.66845844589703e-06
-4.94320419248525e-07
-1.07252014116511e-05
1.20886160328326e-05
-3.46405592601643e-05
-2.10268851699178e-05
-2.69248639825719e-05
-9.34527891310354e-06
-3.37985628042897e-05
-5.23257179552744e-05
-2.03185026306547e-05
-5.25897451023944e-07
-1.31381504572845e-06
-1.95810927416712e-05
-5.69327737842765e-06
-1.20889731278082e-05
-9.54159696997162e-06
-6.27193048269016e-06
7.84294614157823e-06
1.00132207794288e-05
-2.58410483764838e-05
-4.09294415973272e-05
-1.45646933508493e-05
2.45634638986225e-06
-1.38735018163415e-05
-1.47066637722975e-05
-2.56500867544343e-05
-3.21370969867755e-05
-3.37047539238629e-05
-4.21935256061405e-05
-2.20746289348784e-05
-2.67060285603586e-05
-2.79233851930447e-05
-2.95007265208879e-05
-2.67865706992927e-05
-3.03771244846219e-05
-4.17879487734492e-05
-1.01222380160293e-05
-1.46080406047967e-05
-2.38562034564237e-05
-1.85539997222751e-05
1.33455569622146e-05
-2.51001942332627e-06
-1.02061979556059e-05
-3.3578641908401e-05
-9.26688350676445e-06
-2.37700728687165e-05
-4.15730749998847e-05
-2.13937952441306e-05
-1.58833896917217e-05
-2.85751221786411e-05
-2.72852963945072e-05
-2.96152451071929e-05
-4.8824433112984e-05
-1.92511433653521e-05
-4.04994731567211e-05
-1.32092246440327e-06
1.77362793481184e-05
3.34076297894589e-08
-8.56244019908455e-06
-1.27430275920215e-05
-1.37042258092801e-05
-2.84102062985653e-05
-1.48405748745441e-05
-2.97716638340361e-05
-2.15368013106574e-05
1.0240274642162e-05
-9.8107956791388e-06
-2.15199670746279e-05
-7.76808853406092e-06
-1.66005989776997e-05
-3.09331113189769e-05
-1.45411826226992e-05
2.45303207520594e-06
-1.41387721559279e-05
-2.59653909358058e-05
-1.90470127132937e-05
2.54300602181327e-07
-8.08540888155096e-08
-2.84028825201082e-05
-2.36467612978927e-05
-3.42489871597029e-06
-7.57673631089359e-06
-1.05049854347086e-05
-1.0357210614087e-05
1.23833319710024e-05
-2.4032036611776e-05
-9.87973334961305e-06
4.58403711876712e-06
-4.22273141404987e-05
-1.24439441945292e-05
4.97782640791852e-06
-1.08870988794001e-05
7.49687472558634e-06
-3.43173938251685e-05
-1.85576289611173e-05
-4.11853262834947e-06
1.98544194482041e-06
-3.03297440217584e-06
-3.36671757377485e-05
-2.33904875693293e-05
1.57826725282208e-06
-3.15389948674627e-05
-1.40500973013453e-05
1.36760789350746e-05
-1.78258494694949e-05
-9.54134904120499e-06
-3.15254214399518e-05
-4.17482884890885e-06
-1.60748864861397e-05
-5.16041704616446e-05
-2.33414187968908e-05
-1.90516609697904e-05
1.9257638175518e-06
-3.53616128179155e-05
-7.99735274741229e-06
6.4559311394139e-06
-3.97726163746664e-05
-1.74043603010622e-05
2.71713725921738e-06
-1.2894276674445e-05
-2.1935759844734e-05
-2.39638532332815e-05
-3.27481320696504e-05
7.29892686220214e-06
-1.61376238232228e-05
-3.7932947612231e-05
-3.79548339654368e-05
-7.79075817279383e-06
-1.49394113537547e-05
-2.35319962542729e-05
-1.94276033835087e-05
-1.0936779163656e-05
-2.51600143990752e-05
-1.72582253453666e-05
-3.13670602359303e-05
8.75023501093571e-06
-2.46336333896969e-06
-2.57297600739258e-05
1.11472608090419e-05
1.8962188800287e-06
-1.47383836294037e-06
-1.74330993373946e-05
4.03637463817703e-06
-1.21381995210294e-05
-2.76439672446531e-05
-1.06691948492128e-05
-1.14938862453021e-06
-3.21326141086239e-05
-4.07649347626419e-05
-2.17469696225484e-05
-1.73447073078988e-05
-3.08492473218494e-06
-4.41578037290549e-05
1.74099650314701e-06
5.1689491659028e-06
-1.84311350303059e-05
-4.86404493366966e-05
9.39629433356458e-06
-1.34521676267474e-06
-1.99488506428361e-06
-1.95912004359706e-05
5.40450267984687e-07
2.21898255381901e-05
9.4946663582772e-06
-2.27341867067255e-05
-5.59370048650789e-06
4.30007638182361e-06
-2.93899451284453e-05
-1.18106552544793e-05
-1.79384135377194e-05
-1.07316837785102e-05
-5.18072193553772e-05
-3.04225885978744e-05
-1.1396293265581e-05
-3.34245708443709e-05
-2.14086629026956e-05
-3.5115578741418e-05
7.6155815577849e-06
-1.24220106036152e-05
-7.87147855400277e-06
9.64141299853314e-07
1.12464902253015e-06
-2.51871959448866e-05
-2.04376653964896e-05
-3.82479243325091e-07
-1.49250624158905e-06
-3.15338523946087e-05
-3.18335299364541e-06
-1.51869962859698e-05
-2.67952808536099e-05
3.68665019312961e-06
-2.74524843236863e-05
-2.25762983263163e-05
-6.23071765184076e-06
-4.58547022407668e-05
-3.63986353628469e-05
-2.55013212526364e-05
-4.70023415832777e-05
-3.31637117002352e-05
-5.55618405642269e-05
-1.2197478514763e-05
1.23413406507124e-05
-1.2772441307757e-05
-1.37396285114151e-05
-1.1729641215137e-05
-8.50387765504848e-06
7.0335604682191e-06
-6.35165590094222e-07
-3.67950101475678e-06
-1.80320614933252e-05
-3.41181705528447e-05
-1.01371462731522e-05
-2.13775902799082e-05
5.96442008615834e-06
-2.59933198911863e-05
-9.77145929383203e-06
-2.8968252389912e-05
-5.21047053278647e-05
-1.62475944542377e-05
-1.07695883220262e-05
-2.2090610110016e-05
-8.91891571356305e-06
-1.07287310066053e-05
-1.43265943515606e-06
-3.04094557267823e-05
-1.15599630875635e-05
-1.81174233407549e-05
-9.99825944178404e-06
-1.09384242735792e-05
1.96333910598827e-05
1.75284147839898e-05
1.77813175685e-05
-2.02257244233425e-05
-1.53331687989628e-05
-8.79430868422259e-06
-1.98269134433197e-05
-3.30582167891984e-05
-3.27782587391789e-06
-1.94676294591288e-05
-1.32248023457216e-05
-3.0213108070305e-05
-1.14150881263274e-05
-7.60817321927445e-06
1.31370746983956e-05
-2.2687904208018e-05
-1.1934150129534e-05
3.71341274322369e-06
-3.43102433753991e-06
-2.76218879766202e-06
1.75388648617261e-05
-3.82670208811844e-05
-6.32847607178892e-06
-4.67133283443621e-05
-2.75704093899626e-05
-9.2264613511048e-06
-1.7378686516279e-05
-3.37459476287775e-05
-2.08891424965068e-05
1.40933800072494e-06
-8.16922894316864e-06
-4.05391121364802e-05
-2.7336840046429e-05
-2.95244150313248e-05
-2.46114125658804e-05
-1.41733693503732e-05
-4.39475275873433e-06
1.12245399218961e-07
8.19442813329966e-07
-3.21805460497311e-05
-1.1507501851395e-05
-3.40725009192517e-05
-2.72916965524277e-05
-2.93454140517762e-05
-4.75741254088986e-07
-1.59936012670713e-05
-2.143296541665e-05
-1.56358893615122e-05
-2.83742368593087e-05
-3.25117876771586e-05
-4.08005406299492e-05
-2.71846459041058e-05
-3.41196422882403e-05
-4.05653847126579e-05
-1.92615405190454e-05
-2.37053226095317e-05
-2.17129408948129e-05
-1.49200718386913e-05
-3.36239226817924e-05
-2.09517005973949e-05
4.92883360301038e-06
-1.55344620525297e-05
-3.98010287667744e-05
-2.05496385537626e-05
-1.25076426300847e-05
-9.3829226208106e-06
-1.34608930858893e-05
-1.42994781615423e-05
-6.90637469725353e-07
-4.20840714236224e-05
-1.61306880667148e-05
-7.26936134252389e-06
-7.96978781361083e-07
-2.46655429629266e-05
-3.26701092053705e-05
-1.11783761195707e-05
-9.64479868307292e-06
-1.56471287063923e-05
2.24061081114391e-06
-8.14353827907705e-06
2.48672311519784e-05
-1.07613507090409e-05
9.8862793153041e-07
-7.11609490853065e-06
-1.42373627668142e-05
4.02458811185474e-06
-3.80109560491415e-05
-1.20375145488227e-05
-2.55910103300369e-05
-4.25512768828951e-05
-2.1927879867317e-05
-1.10802860800203e-05
-1.27892847596598e-05
-2.19023467845591e-05
-3.51284386777003e-05
-2.41733781337303e-05
5.38615038712094e-07
-7.74654357714381e-06
-1.03470515091227e-05
-1.22678080220648e-05
-1.14211719260124e-05
4.68058750698773e-07
-7.57659679774722e-06
-2.91922865138475e-05
-1.83142361091657e-05
-1.6932300173978e-05
-5.57360571335684e-06
-2.47825048720894e-05
-6.50105386773499e-06
-5.78911657632928e-06
-2.14703988078402e-05
-1.92632481322232e-05
-3.63620588580573e-06
-2.9076457252336e-05
8.13813996218864e-06
4.92646114820473e-06
-9.23349960604981e-06
-7.82810412227253e-06
-1.19018608133579e-05
-1.13529210670626e-05
-1.36112257579667e-05
-2.49117997513491e-05
1.73435874933317e-05
-1.36298917206939e-05
-2.91596765766692e-05
-2.16484090078912e-05
-2.42601206732679e-05
-1.65022390713885e-05
-1.77596839156243e-05
-3.7234993225206e-05
-3.6082926687007e-05
-3.64393819298015e-05
-2.98848336863459e-05
-3.22052255708338e-05
-3.30151390852116e-05
-1.01379152392243e-05
5.52828293294991e-06
-1.79339649193647e-05
-1.98800878729799e-05
-1.18776074286105e-05
-4.31034554914215e-06
7.64904488617746e-06
-2.43461917641563e-05
-2.43004846992549e-05
-2.58858046644075e-05
-1.63384505192404e-05
-2.78040069188663e-05
-1.46158531662915e-05
-1.86523333302758e-05
-4.70682849224973e-06
-3.78419709956342e-05
-4.98781336160574e-05
-1.43559714687097e-05
-2.85364702128377e-05
-2.40246432864152e-05
-3.6184377561051e-05
-3.86999357826153e-06
-1.51429119151878e-05
-1.40931230531382e-05
4.16603649316904e-06
1.77786952559802e-05
-9.90644559545718e-06
-2.06942755585111e-05
-2.04495496613921e-06
-1.41889167502234e-05
-1.05484075990526e-05
-1.13877006091793e-06
-1.64480997795987e-05
-4.15763115783601e-05
-1.80592923985832e-05
-1.8864418197476e-05
-3.37848964772223e-05
-1.95537687158992e-06
-3.44910391098224e-05
-2.29415236951076e-05
-1.85948616241726e-06
-8.92385277548327e-06
-4.27853958795533e-05
-6.42256777777296e-06
8.9144231846019e-07
8.00827692048985e-06
-7.46524713974148e-06
8.83672284661885e-07
1.81169917628756e-06
-3.92267412089889e-06
-1.75736665725201e-05
1.12503169547955e-05
-8.46671649448144e-06
-1.72397244255151e-05
-5.35806786864957e-07
1.37114888726058e-06
-5.20748756920498e-07
-2.08744087108427e-05
-2.58632181037476e-05
-9.45944084186814e-06
-2.54048796879293e-07
-7.84951973358761e-06
-3.77022803551272e-05
-1.75940302175583e-05
-1.87307944524636e-05
-1.69130976170662e-05
1.3736718007746e-05
5.00892720543565e-06
-2.14369069442429e-05
-7.29353773218027e-06
-1.20949641105064e-05
-1.01779441039681e-05
-5.84182358273477e-05
-3.48436280353162e-05
-1.11935470488551e-05
-2.81485067445679e-05
-2.59082368662296e-05
-9.26743310746219e-06
-3.30714934918468e-06
-3.52150581008008e-05
-2.10442319358485e-05
-3.5903474681207e-05
-8.75819585427532e-06
-2.64392317388765e-05
-1.81141122666509e-05
-8.73448530416994e-08
-2.11425957775217e-05
3.24733807634406e-07
-3.46140594737655e-05
-3.28570748700745e-05
-1.18084294238707e-06
-1.9141365429054e-05
-5.69578430049625e-05
-1.56239737411857e-05
-8.14879786459118e-06
-1.24743761934144e-05
-1.61664958393778e-05
-2.86669424085116e-05
1.83837102959495e-05
6.32158647350273e-06
-1.81335391571841e-05
-2.25470852967248e-05
1.63775637306687e-05
-4.70343926160479e-06
-2.33344232476434e-05
-1.7818912585347e-05
-3.60010082981237e-05
-1.1754033214576e-05
-2.4176823042592e-05
-2.55314166051402e-05
-3.96724970033992e-06
-1.15593619557509e-05
-1.91516290619235e-05
-1.06339104676382e-05
-1.12946660249876e-05
-1.81466026366433e-05
-2.23380754234487e-05
1.62504344791922e-06
-5.42174129086104e-06
-2.53833559171135e-05
4.16938542571021e-06
-7.51555462101244e-06
-3.0109866223657e-06
8.82389209008326e-06
6.3410223267062e-06
-1.87290727711913e-05
2.36133679354802e-06
7.75363504288742e-06
-1.49447715823115e-05
6.98491408416627e-06
-1.78708025609816e-05
-1.78571425476834e-05
-2.93032166883421e-05
-2.94368543854976e-05
6.0471364581056e-07
-1.78320542905269e-05
-2.86631288996559e-05
-2.46529201643176e-05
-5.78892378905866e-06
-1.11998271314098e-05
-1.35405616984833e-05
-4.60434536170149e-06
9.99617859854819e-06
-1.78490378332539e-05
-1.88633953092451e-05
-2.9038272016113e-06
1.75721740235651e-06
-3.45474465933082e-05
-2.72551772839134e-05
-2.9200537676307e-05
-1.29878297942454e-05
-3.80792377332877e-05
-3.2383966902623e-05
-3.08604304860153e-05
-2.20245117416388e-05
-2.95949624813612e-05
-4.09634161154569e-05
-3.61101852307458e-05
-3.19356929963619e-05
-1.3299927154596e-05
-3.87549747340756e-05
-2.16891485037464e-06
-3.22618025863665e-05
-8.67786858231394e-06
-5.30634053804994e-06
3.02373166523222e-06
-1.24002858522456e-05
-1.76325375624956e-05
-1.12283865548284e-05
-1.35323406296702e-05
-1.59198426210205e-05
-1.1915815950129e-05
-6.82080001851406e-06
-3.3349575810461e-05
-3.57871329337732e-06
-3.06310638131881e-05
-2.77952923879422e-05
-3.39469612260303e-05
-3.26237856056758e-05
-2.41941531364161e-05
-8.1475560855236e-06
-2.1211423513401e-05
-2.41479558997793e-05
-4.01922886164157e-05
-2.81754464712441e-05
-2.32991786900304e-05
-9.53257324929856e-06
5.9147621226172e-06
1.64544936060073e-05
1.87016171512843e-05
-5.78317292458427e-06
-3.56538673249718e-06
-1.87714257352305e-07
1.17060646814277e-05
4.48225832017253e-07
-2.70158540804883e-05
-2.31819935060371e-06
5.80349747184725e-07
-2.85379816977754e-05
-3.64174033910805e-05
-7.21983771142896e-06
-5.31718585970513e-05
-4.34580554299343e-05
2.38761249262937e-06
6.02964935874622e-06
-3.9226228105366e-05
-3.88172897050737e-05
3.94923455199893e-05
-2.41241051009628e-06
-1.88090197873577e-05
-9.05727500277572e-06
1.0777735407485e-05
1.16719677526704e-05
-3.50564612409335e-05
-3.35586868452194e-05
2.65450097668213e-05
-2.99091361372788e-05
-1.78097585096446e-05
-5.18380863620582e-05
5.99945272252053e-09
-1.73107517525181e-05
-5.74512722078029e-05
-5.59168775030158e-05
-1.72140872211363e-05
-3.909141546986e-05
-3.71430965743195e-05
-2.62569231493537e-05
-1.48591432482731e-05
1.63674466022737e-05
-1.71420028603945e-05
-4.06857151146617e-05
-7.44172057007537e-06
1.56238399454736e-05
-2.48175762045792e-05
-2.38870090944476e-05
2.83952873891484e-05
-7.2353762410966e-06
-5.94897936377159e-05
-9.55950596806422e-06
3.72877746441893e-06
-2.15896658372591e-05
-3.21434496790037e-05
-3.31639342267479e-05
-1.20770581787388e-05
-4.40629700840641e-05
-2.11235556589878e-05
-2.28330873453468e-05
-3.14795565475234e-05
-5.82385050523236e-05
-2.8915856588708e-05
2.54623172584944e-06
-2.40481169755618e-05
-3.93337710340262e-05
4.77693031724583e-06
1.48968157281791e-06
8.80908057818898e-06
-3.49016403723404e-05
8.44288525581122e-06
1.81661515728402e-05
-3.21112023271191e-05
-2.69789316895897e-05
-2.05328774037147e-05
1.79051270457917e-05
-4.00217834283272e-05
-4.28330779783916e-05
-1.14364877462496e-05
3.9304615454274e-05
-2.55440755162278e-05
-5.04947743544008e-05
-5.53693510291991e-06
2.43267385010102e-05
-4.16564951802817e-05
-2.72958820477473e-05
9.15137409079691e-06
1.11263833215677e-05
-1.78557133605418e-05
4.11218959630603e-06
8.88274999166358e-06
2.5397244304105e-05
-4.58442008903932e-05
-4.27877167934487e-05
3.02042423685877e-05
-1.52985530524943e-05
-4.00848728054063e-05
-8.34115234162843e-06
-1.95727706497161e-05
-3.62931454938415e-05
-2.3793383058119e-05
2.07133501031001e-08
3.68527884174168e-06
-4.30102717172106e-05
4.84540904266366e-06
2.92388726260216e-05
1.98105629311332e-06
-1.43233677765606e-05
-1.67379015872081e-05
2.10356517987548e-05
5.77061445640031e-06
-4.13627608154282e-05
-1.89631053948049e-05
4.81114409945506e-05
-1.79378983044481e-05
-6.13339282823964e-05
-3.24988566121679e-05
1.43742337864086e-05
-3.50579772075673e-05
-8.09396376636858e-05
-2.0026152965435e-05
-4.35025800444024e-06
-4.13955901499302e-05
-6.43594245775451e-05
-2.95796532877405e-05
2.77472797915528e-05
-1.24597710593649e-05
-4.97515235576436e-05
-8.98859508880248e-06
2.59711689391243e-05
-1.33397853437419e-05
-6.2167843706485e-05
4.71230884810357e-06
2.6066383228521e-06
-5.19329806488728e-05
-2.56200569656893e-05
-1.20977091096018e-05
-9.94366622369455e-06
-6.69311226216381e-05
-4.98680258895208e-05
-1.33394660616135e-06
5.6461056168843e-06
-7.52235595298266e-05
-3.46434917879528e-05
-1.4368037325625e-05
-3.49101639867711e-05
-4.38481202832531e-05
4.93399011438583e-06
2.5263428925279e-06
1.45122363420472e-06
-2.30749542969277e-05
-5.09302846438593e-06
1.27954262917028e-05
-4.19926861993099e-05
-5.42864568657077e-05
1.82298560862459e-05
1.10018361852271e-06
-6.80476883370083e-05
-5.03687769376263e-05
-6.00044054743633e-06
9.3930927561425e-06
-3.14351935479115e-05
-2.98961851096075e-05
3.24884940963744e-05
3.11879437529753e-05
-4.28261711411002e-05
-3.72652626137416e-07
1.72598366069952e-05
1.38512670604641e-05
-2.01994509445977e-05
-3.39076068409966e-05
1.31758121293263e-05
3.0548298273189e-05
-3.50149185427367e-05
-2.58453473936985e-05
6.67625113902442e-06
-1.15490747959752e-05
-2.94933606729009e-05
-4.02169154026972e-05
7.6978684211994e-06
-1.69067455003128e-05
-4.70566599993914e-05
-1.65961194583696e-05
-2.15642857056966e-05
-2.3815768685572e-05
-4.10828381136357e-05
-1.28658649880544e-05
-1.93733747077056e-06
-1.53675508291971e-05
-4.48149689231119e-05
-1.10257711204427e-05
1.20090297807067e-05
-1.94435023559982e-05
-1.13310801174309e-05
-9.70296307689684e-06
-1.86294804274172e-05
-5.42801304198873e-05
-2.28876066385765e-05
2.89212811918187e-05
-1.21021091804892e-05
-4.74918640299198e-05
-5.0188359960427e-05
2.24487530937924e-05
-1.08527048988805e-05
-5.80407799843509e-05
-2.3514227465153e-05
7.5285321177947e-06
-3.17826388953094e-05
-5.46402505799403e-05
-2.61755141415256e-05
8.42107221444919e-06
-2.57042288938374e-05
-2.38205960498762e-05
6.95374764115971e-06
2.53749726368732e-05
-1.57045350711624e-05
-6.96112140252408e-05
-1.53587933980444e-05
5.2109451506445e-06
-4.25167915490868e-05
-2.93154307449548e-05
-1.98732069599151e-05
1.18623005783553e-05
-2.87673836997674e-05
-3.23357178188903e-05
5.03910690117508e-06
-1.74666229015046e-05
-2.77639679246048e-05
-3.81197151025636e-05
3.52481215808799e-05
1.71287348015431e-05
-3.06300269288413e-05
-1.58391461594569e-05
-3.22553941968424e-05
-2.93699598620709e-07
-2.00577679923526e-05
-1.42157278908497e-05
-2.74863026624791e-06
-7.82188843485211e-06
-8.59786322957964e-06
-1.10571734964484e-05
2.52062528868836e-05
-8.01351750117785e-06
-4.05292325949508e-05
6.77575091008377e-06
-1.93307476576491e-05
-3.30054131756028e-05
-6.80526805022576e-06
1.17296010983252e-05
7.71247554454565e-06
-1.11095233488433e-05
-1.04776186780916e-05
9.33085591094461e-06
8.48132528293826e-06
-7.13501143401028e-06
-2.13004879527161e-05
1.95911019818929e-05
-1.26270889195707e-06
-3.77553187669729e-05
-8.00500006540139e-06
-2.23057384454977e-05
-2.34686164657814e-05
-1.83336388739292e-05
-2.37045754391713e-05
-1.16985592849558e-05
-1.112614091979e-05
-3.3554683658896e-05
-2.27953316560483e-05
-1.418485334874e-05
-2.87661995303326e-05
-3.01316648388747e-05
-1.06712673565695e-05
1.5780920046561e-05
-1.10977811025219e-05
-1.7963649995565e-05
-1.4580341944922e-05
-1.27143669486611e-05
-2.99938216972174e-05
9.78978763760811e-06
-2.92327389983517e-05
-2.62282750947837e-05
-1.61731969800768e-05
-2.02832216561276e-05
-2.77209990476217e-05
-1.28433380237941e-05
-1.76293865505921e-05
-3.17206565656512e-05
-4.19564833414428e-05
-4.17526987720113e-05
-2.65356527575321e-05
-3.31717101047468e-05
-3.5223208255989e-05
-3.15876253532826e-05
-2.47728053724469e-05
-1.59437227060514e-05
-7.56690957572774e-06
1.69594734772085e-05
5.8152024833385e-06
3.27466213194271e-07
-7.29225681193044e-06
-3.41298459925132e-06
2.07788015021053e-06
-2.10306543439556e-05
-1.96322178844764e-05
-9.86548544132836e-06
-3.1181228562913e-05
-2.69691558945463e-05
-3.59006545665357e-05
-2.29733457276561e-05
-2.13349709366075e-05
-3.03495448116241e-05
-3.00311392336469e-05
-1.31691034501015e-05
-3.29131307793433e-05
-8.50880418379964e-06
4.67686093070468e-06
-8.35666222273651e-06
5.0224085408838e-06
5.23814040140219e-06
9.58908435348185e-06
2.78718406208944e-05
-1.69160968961625e-05
1.10207326667911e-06
-7.93289681722578e-06
-3.7606453450699e-05
-4.49913938193474e-06
-2.73326938258356e-05
-4.08239511537411e-05
-8.20196834573278e-06
-3.33109893059519e-05
-2.95423884173523e-05
-3.29118518802695e-05
-2.61681542861792e-05
-1.71645686039578e-05
-4.30795394576806e-05
-1.24167498503001e-05
1.33583653543746e-05
-2.26841132018374e-05
3.74592522240325e-06
-2.25723546120482e-05
2.04169615737803e-05
-1.48040490740879e-06
-9.70046273871991e-06
-1.36934638731907e-05
1.93229135398012e-05
-1.53807066045363e-05
-3.60814993037588e-05
-3.47461690091297e-05
-9.91238877836393e-06
-1.58536132218943e-05
-4.48214420319099e-05
-3.86025430557371e-05
-1.65681950526736e-05
-1.47075150031088e-05
-3.91767878811487e-05
-1.12218548615374e-05
-2.79765113773896e-05
-2.35721506708827e-05
-2.42958088162601e-05
6.71163477059814e-06
-6.94439684031308e-06
-3.05533148996146e-05
-8.81546249002582e-06
-1.46087305403137e-05
-1.20640497281956e-05
-2.81090347287417e-05
-1.97236357465566e-05
9.66629040045806e-06
-4.1504976203594e-05
-2.65050610129375e-05
-4.36215329467387e-05
2.01866526371724e-06
-3.99857036946623e-05
-3.86047530775155e-05
-1.97599000292977e-05
9.35048428079527e-07
-6.13200398743458e-05
-4.15274356685325e-05
-2.28819079721064e-05
6.64246896045274e-06
-1.20493938460467e-05
1.26492673000648e-05
4.24969169503412e-06
-1.43725745671e-05
1.36126578480768e-05
-2.96525735835992e-05
-4.61879008810049e-06
2.6471009521458e-06
-1.68485736733242e-06
8.51296573256444e-06
-2.66174997890935e-05
-1.12289349406606e-05
-3.15805937786227e-05
-2.23568901715241e-05
-1.29533353946545e-05
-2.64918480607874e-05
-2.53869587464039e-05
-4.70425624974006e-05
-1.37375979697833e-05
-2.36071171015913e-05
-3.25326426914917e-05
2.29145218351426e-05
1.22252012659477e-05
-1.8081156494917e-06
-7.37023041944505e-06
5.95331988168599e-06
3.83538124442102e-05
-1.7022718720377e-06
-1.19122976864445e-05
1.09023443431537e-05
-3.19921083767517e-06
-1.56539422927333e-05
-2.09926607243728e-05
-9.92062674093267e-06
-1.51010951083872e-05
-2.32814831314983e-05
-2.73355449235717e-05
-1.6287064669313e-05
-4.15432946219384e-05
-7.12269750130661e-06
-2.40175313276286e-05
-1.67028895625498e-05
-1.41834019667827e-05
-3.29840550264286e-05
-2.36021799801931e-05
-4.52914213148781e-06
-3.58987492620822e-05
-1.68475353683232e-05
1.0039847325068e-05
-4.72301100102258e-06
-6.28280426360902e-05
-3.75312055101776e-05
6.13816223898143e-06
2.71668303256608e-05
-5.27244880906357e-05
-4.43607958273792e-05
-7.46110837224652e-07
-1.37775412697501e-05
-2.43826309544865e-06
-4.17050663710531e-05
-2.57325842041681e-05
-4.56672663345343e-05
-4.44181791414526e-05
-2.03897317826872e-05
7.25592559895112e-06
3.93942221406336e-07
-3.40076590203709e-05
-1.83801892971087e-05
-5.10050120459791e-06
-1.78182125878388e-05
-7.79862476633796e-06
-5.46515847235045e-05
-3.30167647061231e-06
-6.53360659409695e-06
-4.94519428073557e-06
-2.54815863175625e-05
1.05938874617733e-05
-4.06988390068133e-06
-3.55136234118929e-05
-3.38952156430319e-05
-1.27182984165637e-05
-4.12481087058867e-06
-2.49446253064158e-05
6.34293442594353e-06
4.33597854246294e-07
-3.1066386701479e-05
-2.18250692573679e-05
-1.60312644478737e-06
-2.10835477669372e-05
-2.35605700120397e-05
-4.24566819382635e-06
-6.7943600013146e-06
-2.62445400343685e-05
-6.20193381136021e-06
-6.29425778504881e-06
-8.45335440679865e-06
-1.33223486793532e-05
-1.07697154461485e-05
-2.09005272167863e-05
-1.05661252828303e-05
1.15614969524101e-06
3.69251458348001e-06
-2.36075210229326e-05
-5.04437542559209e-06
-1.27883329259756e-05
-2.02707471668475e-05
-3.3306327305003e-05
-1.51938895541591e-05
-2.39263612374381e-06
-5.18390422021331e-05
-3.78361085821644e-05
-1.94075754399092e-05
-2.14266131804334e-05
-4.94057593254636e-05
-3.76624464906921e-05
1.97222847813385e-05
-8.79029132826942e-06
-4.57821209247096e-05
-2.28629104087133e-05
4.01226439289343e-05
7.78923616043081e-06
-5.2727407700713e-05
1.60842395460756e-05
2.97447049702218e-05
-1.68241083292686e-05
-5.33971509324042e-05
7.83671776447532e-06
1.21851790298761e-05
-2.80014177438189e-05
-5.05452837499052e-05
-7.37740526980661e-06
-1.45110220646185e-05
-6.93947545278811e-06
-6.083437040156e-05
-3.61136050969715e-05
-2.52632690260624e-05
-1.10181867373011e-05
-2.89933895043917e-05
-3.77362280671497e-05
-1.00238764406233e-05
-1.23981353193773e-05
-3.86051784968235e-05
1.07053911427966e-06
3.2145021178231e-06
-1.95187674600357e-06
8.82113070974702e-06
-1.71601256752683e-05
-2.12635931197347e-05
5.88919507352341e-08
-5.00435410567073e-06
-1.66503120604577e-05
-2.45888450368286e-05
-4.02652177769618e-06
-4.71249108080854e-06
-3.28237635795259e-05
-3.81327459830601e-05
-3.67557626293132e-05
-3.78139969288211e-05
-3.66752329302993e-05
-4.35550744256256e-05
-2.8046481072823e-05
-1.51053010923428e-05
-3.47160539102477e-05
-4.55576210109319e-05
-2.74160141596712e-05
1.41612578940665e-05
4.39187665845633e-06
-2.4798405938612e-06
6.98887916907038e-06
9.6425262556871e-06
-3.16700230021212e-08
-9.33936768081806e-08
-1.39142131332497e-05
-2.91144839379535e-06
1.3335779138166e-05
-4.46599424554386e-05
-5.61278083048084e-05
-3.45236419158759e-05
1.12056666519383e-05
-1.93892597015454e-05
-5.80325399551308e-05
-2.45333570735679e-05
2.90837481403637e-05
-1.59290333092705e-05
-3.06215893771271e-05
-3.33219784682844e-05
3.62835917510227e-05
7.12363179523713e-06
-1.91524019997889e-05
-6.32946870667072e-06
1.96852912546173e-05
-1.11433405184822e-05
-2.36843589218303e-05
-2.47330091701838e-05
-2.04443563248833e-05
6.92374439684851e-06
-5.22380575593543e-05
-2.80802229525944e-05
-1.24120859957285e-05
-1.46862239954113e-06
-2.57375010511024e-05
-2.38063927405416e-05
-3.58403110763473e-05
4.43015238282734e-06
1.73194834809283e-05
-2.94193492089312e-05
-3.72547041876027e-05
-6.40409675335542e-06
8.63809931878843e-06
-2.56936853530118e-05
-5.05438646724828e-05
1.52737339568294e-05
2.47051445571927e-05
-3.98057890954299e-05
-4.1660206954522e-05
1.45846119046136e-05
2.0001786806554e-05
-6.01013191853723e-05
-4.32129528444551e-05
-7.39517743873578e-06
8.66936546248448e-06
-2.34372563466162e-05
-4.30312508353435e-05
-1.44548948316022e-06
5.05252013519472e-06
-3.93431580035081e-05
-4.10004395916555e-05
2.32814743176201e-05
-1.50378167692959e-05
-3.95680318976751e-05
8.93030640635665e-06
-2.41829307984226e-05
-4.04013390238489e-05
-2.78009739923288e-05
-3.15901706618081e-05
-3.16901884982887e-05
-2.8776982974961e-05
-2.2878418063314e-05
-4.04020251061273e-05
-3.77859947742192e-05
-2.67888261836557e-05
-1.88030560949642e-05
-6.6717994918506e-06
-9.51209832516256e-06
-6.46635305105623e-05
-9.21183460128295e-06
2.79859772523606e-05
-2.93882087448836e-06
-4.05171254071826e-05
-1.04695040973877e-05
3.8855072146375e-05
2.26889096672146e-05
-6.73314683025591e-05
-7.77224992943435e-06
4.6907578798888e-05
-2.30383346464758e-05
-3.15068112931489e-05
-3.38497973550139e-05
-5.83636463778603e-06
-2.41181069994807e-05
-6.22799066404306e-05
-5.89401577671099e-06
-6.51496432008451e-06
-2.02213908868466e-05
-3.06799090349755e-05
-9.12233701978039e-06
1.45772143999799e-05
-4.53913687242431e-05
-1.0648001254961e-05
7.03954449022215e-06
-3.87610653819724e-05
-9.44850652163589e-06
1.02808087965543e-05
3.59088204642725e-06
-2.29290597611321e-05
-1.81909506328065e-05
-1.83989221577055e-05
-1.73757808715363e-05
-2.88043560528616e-05
-4.99491978382357e-05
-4.10816785053577e-05
-2.42595935285544e-06
-2.62008725893009e-05
-2.97104826462067e-05
-3.84898128994287e-06
1.54723236094674e-05
-2.72354656338441e-05
-1.43677533752394e-05
9.10776760395149e-06
-4.83840233081226e-06
-1.99625383875897e-05
-5.9109413114562e-06
-1.59621141004142e-05
-2.41642033080115e-05
-3.64322328719112e-05
-3.72771321633828e-05
-1.71892615735796e-05
-2.06129191606014e-05
-4.87727671085622e-06
-2.16815865245372e-05
-2.8948733813206e-05
-1.65189871914271e-05
-2.07343039982701e-05
-4.74562510601891e-05
-7.50055958981997e-06
-1.38367916513057e-05
-4.84671280826595e-05
-1.21755017647327e-05
1.38223940746127e-05
3.83144766135343e-06
-1.14932267785929e-05
1.01740088798269e-06
9.27838727985781e-06
-2.18122147430524e-05
-3.40033415987383e-05
6.80641007761809e-06
-9.31540419319062e-06
-3.03773532648294e-05
-3.05198933454787e-05
-2.17722251967557e-05
-8.06567441108349e-06
-4.03334895128417e-05
-4.66165709394903e-05
-1.21878460221138e-06
6.49693213608916e-06
-5.15010009765689e-05
-2.47626811362513e-05
1.63645515272049e-05
1.64305136482733e-05
-3.66226784201476e-05
-3.60247101413045e-05
-4.71543919949363e-06
-1.9574479543581e-05
-1.46826908320949e-05
-9.8234337177675e-06
2.91518050755521e-05
-8.95321559065834e-06
-5.56771587633215e-05
-2.67686774411224e-05
1.32058429813911e-05
-2.56282797467058e-05
-4.42372243741035e-05
-1.79972032497932e-05
-2.93857013422937e-06
-5.27957228257362e-05
-2.28569386623314e-05
1.93858428828396e-05
3.74134543072438e-05
-1.4181891825708e-05
-1.19891413380717e-05
1.49081211807194e-05
1.42645815598765e-05
-5.13714247865621e-06
-2.84034193632849e-05
-7.76508332127491e-06
-1.90587104652982e-05
-3.85200714592446e-05
-1.38200158386647e-05
-1.83025891349706e-05
-2.48999809918202e-05
-4.29501006514649e-05
-2.49230447179281e-05
1.98404142259253e-05
-5.05193642311462e-05
-5.47900738673087e-05
-9.27545914627358e-06
2.91585746450253e-05
-3.64813705881292e-05
-1.74181781065451e-05
1.26435287055773e-05
2.84907101772731e-05
-1.9606478010636e-05
-3.58435306526822e-05
4.25663087400838e-05
1.13120775634619e-05
-6.28938356146283e-05
-2.2587428994029e-05
8.57274564913433e-06
-2.12836860518766e-05
-7.0865843557061e-05
-2.79615965177749e-05
-1.20630347957642e-05
-3.86124124467478e-05
-6.46495371988402e-05
-6.86818459533679e-06
1.91052278197509e-05
-4.82464877029144e-05
-3.40298524987196e-05
2.91067620724556e-06
1.96425177026149e-05
3.184934202861e-07
-1.39548829428687e-05
1.34323020093644e-05
1.7201235356527e-05
-1.05491464665959e-05
-3.12395759593045e-05
5.37261817293442e-06
9.95524775793289e-06
-4.34661120877222e-05
-5.5031155334033e-05
-7.19368114346552e-06
-1.88899177912282e-05
-4.36597477032294e-05
-5.92885023854364e-05
-1.54921467879767e-05
8.61913412127078e-06
-4.18835323702915e-05
-6.62634709095613e-08
2.01926978614492e-05
5.05569336334989e-06
-2.44228353905013e-05
-8.80054209934361e-06
7.37542472109284e-05
1.72199336059109e-05
-2.99008645123725e-05
1.48210931373792e-05
3.0860067299197e-05
-2.66211180238661e-05
-6.16336395835012e-05
1.21166433974292e-05
6.1758515694073e-07
-5.91448102368542e-05
-3.7802781823152e-05
-3.02836184126438e-06
-2.0016946673385e-05
-5.19411062546448e-05
-2.67110797660819e-05
-1.05216507122158e-05
6.4550427784654e-06
-2.30328325999926e-05
-7.82657890083493e-06
3.62145818415172e-05
2.0898399517461e-05
-1.18200416016553e-05
-2.49920278332811e-05
3.73692502900669e-05
2.25451567653536e-05
-3.45705233501807e-05
-2.31526463106645e-05
-1.03176741353809e-05
1.80507550393293e-06
-8.60200285736887e-06
-4.80952554697135e-05
5.85886518956767e-06
-5.69259602908995e-05
-5.88289425680482e-05
-6.48329430157497e-05
-4.10817005127133e-05
-2.14424626406942e-05
-4.31091524729275e-05
-2.56066697828667e-05
-1.49125817263056e-05
-6.95562350314308e-06
-1.13014174947811e-05
2.76192342752406e-05
2.2267943727727e-07
-1.64809561420572e-05
-1.11836241387137e-05
-1.84409458829436e-05
1.08882375898614e-05
-3.36337120097382e-05
-3.00730560708195e-05
-1.25205655432875e-05
-3.22835348611508e-05
-6.1760333836739e-05
-3.76808423868715e-05
-2.35596849565078e-05
-5.000037709672e-05
-4.43141805442139e-05
-3.60396053161431e-05
-2.32251404456638e-05
-2.48472364509412e-05
-2.94740114281424e-05
-8.53527309228001e-06
2.33856836390895e-05
-1.73111881011646e-05
-1.59194128585622e-05
4.74693599417457e-06
1.25354432929568e-05
-3.04600908126365e-05
-3.06489257737757e-05
-1.87101338518255e-05
5.81421605223849e-06
-2.86380019656161e-05
-6.77727313245137e-05
-4.02885292963845e-05
-1.75310678630837e-05
-2.67010636005664e-05
-2.47430542504234e-05
-1.65715616427066e-05
-8.15505607883838e-06
-2.78167997478972e-05
-1.90415656944588e-05
3.37862325228019e-05
2.13939333311332e-05
2.53644187119034e-06
1.14103341603137e-05
2.29014894788556e-05
1.31680557463289e-05
-2.13186248875016e-05
-2.13122631481448e-06
-1.12851581545864e-05
-3.01494742859565e-06
-2.60024249786014e-05
-3.25456562495637e-05
-2.95145302915024e-05
-2.04512787993033e-05
-3.17788671145461e-06
-1.84292678510469e-05
-4.56250202992479e-05
-1.45177380435675e-05
-4.1116889135899e-05
-1.56762210274073e-05
-2.4561241189975e-05
-2.99025460907509e-05
8.054217375147e-06
2.13663767124138e-06
5.70606445594406e-06
-2.23510757144415e-05
5.26825154060954e-06
6.6289967250729e-07
-3.45854009060849e-05
-2.26459818511748e-05
1.58479523224155e-05
-7.85747125802307e-06
-4.79594973065214e-05
-9.48282904954946e-06
-2.17713662638258e-05
-1.63966086760828e-05
-4.20951820970479e-05
-2.93656487321118e-05
7.59655661590737e-06
-1.22551689322729e-05
-2.54176488113647e-05
-1.47040576167675e-06
-6.08916402018424e-06
-1.23267685921229e-05
-4.86410877222588e-06
-2.68272095259715e-06
1.3063104688541e-05
-3.05172105206552e-05
-4.58170183798384e-05
-2.14247386583785e-05
-3.70936731737792e-05
-3.81157131658345e-05
-3.35358082335161e-05
-3.05346287273112e-05
-4.85959944425888e-05
-2.50674107339257e-05
-4.91502120824383e-06
-1.08859686121993e-05
-2.5132476257767e-05
-3.73145318690728e-05
1.09471428365529e-05
1.64786677510072e-05
-2.18751573222408e-05
-2.27981703368561e-05
3.23760648440791e-05
8.84423315988454e-07
-2.03085214809778e-05
-1.85588689152757e-05
-6.95649818266384e-06
-1.68844733020693e-05
-1.47130911658755e-05
-7.15881459251837e-06
-1.03485332654878e-05
-1.12146092438149e-06
-3.55881649505436e-05
-1.37810022895669e-05
-2.66377250512345e-05
-2.17506576029064e-05
-4.16547275044424e-05
-2.38330196692465e-05
-1.13084825088277e-05
-8.81003203241438e-06
-2.26777400338129e-06
1.25840990472064e-07
5.53135193985397e-06
7.13846968718736e-07
-6.43188868416323e-06
1.29961324377167e-05
-1.75349398833796e-05
-3.1659016047205e-06
3.54706764872025e-05
1.90242694939404e-05
-1.4981262898288e-05
-2.73145923830829e-05
8.14380142011095e-06
-2.36936688883651e-05
-4.02910575028985e-05
-2.20586666431789e-05
3.98163012714801e-06
-1.79382665721762e-05
-3.85657396663477e-05
-2.57446911064942e-05
3.75257625208838e-06
1.4498228856752e-06
1.31182212491672e-05
3.35974095248145e-05
-1.32998165084032e-05
-7.86922146811522e-06
-9.39242016058159e-06
-2.89547004078307e-05
1.43863475475464e-05
-2.19541836047468e-05
-4.32209430048193e-05
-1.77675043278043e-05
-3.77817909308271e-05
-3.98823479284989e-05
-4.70345979835372e-05
-2.78966591782693e-05
-3.70546326191052e-05
-3.32833228575991e-05
3.35349830333435e-06
-1.49133382422e-05
-2.69575166272908e-05
-2.44068947704082e-06
-4.16521840638077e-06
1.03781193268376e-05
7.08219165485138e-06
-1.22715516979279e-05
3.24922760266316e-06
1.41191801704853e-05
-6.66824781315439e-06
-1.07156790451084e-06
3.46406675034192e-06
-1.98482885227786e-06
-5.11168391845698e-05
-4.39514049537207e-05
-1.27353835199707e-05
-3.42729090178638e-05
-3.28658676667703e-05
-4.14279984473783e-05
-2.25172165533501e-05
-5.08573264753478e-05
-4.79984528980765e-05
-3.79568490471142e-05
-3.41883496114687e-05
-2.13218847963202e-05
-9.67809660324779e-06
4.65156723082719e-06
1.62157785724763e-05
-3.46995648797411e-06
-2.71957054897051e-05
-2.85045931541606e-05
-9.53158341678532e-06
-2.79821995405965e-05
1.16799696607813e-06
-1.62730009752688e-05
-2.64997735477559e-05
-1.29527812537418e-05
-1.84914959419087e-05
-2.84883913171236e-05
-2.76223038672354e-05
-4.1547509456477e-05
-6.07864460843584e-06
-2.08865581485545e-05
-4.35100875052563e-05
-2.50545359154866e-05
1.58789813915186e-05
3.13728589079739e-05
1.16585130790555e-05
-2.85123907946336e-05
1.40937972910445e-05
3.34312609904265e-05
-7.18548334953317e-06
-2.25784730309434e-05
-1.58431827507688e-05
-6.93928128377558e-06
-4.30376240776574e-05
-2.98788767543046e-05
-1.28365119009532e-05
-1.64740375206614e-05
3.84154352203696e-06
-3.52627100257839e-05
-1.54421207249855e-05
-1.21293715648427e-05
-2.2876346581282e-05
-4.48929379719307e-05
-1.28253206466738e-05
2.32919955313461e-06
1.0465837264982e-05
-1.75953918220148e-05
-1.82977603400357e-05
1.90002801649354e-05
5.79873262406664e-06
-2.84962902432726e-05
-8.17387727690283e-07
-1.760366436376e-05
-1.97915158008688e-05
-1.88015591891233e-05
-1.25200381394468e-05
7.5730113131924e-06
-1.81175476423324e-05
-2.73796231142552e-05
-9.30581424684964e-06
5.44765301255445e-06
-2.5616138894828e-05
-1.90037041442899e-05
-2.27445224338865e-05
-2.66873557545141e-05
-2.64151929943133e-05
1.37083514625672e-06
6.99817657230727e-06
-2.48831137001511e-05
-5.48383118103639e-05
7.35489552958295e-06
2.16041164220944e-06
-5.07678947288083e-05
-4.91135026536978e-05
1.14671503361293e-05
-9.94323581315588e-06
-3.62340578781209e-05
-3.08470509796092e-05
-1.43959047424141e-05
-1.87659820382354e-05
-4.17229393855882e-05
-3.02637050387263e-05
1.15824860496895e-05
-1.25593380124907e-05
-5.8551356740212e-05
-2.64707600109054e-05
3.5067751949782e-05
-3.07573903655449e-05
-6.22833200924616e-05
-3.27610313753167e-05
-1.92931452955383e-05
-7.6903864017584e-06
-6.47814501027574e-05
-3.90410854470321e-05
9.29835456684561e-06
-4.4402311166584e-05
-2.37799752945159e-05
-1.38257139759311e-05
1.8780912276697e-05
1.45819457822118e-06
-5.37969257782001e-05
-1.71462825862385e-05
3.77647509036283e-05
-7.06963122572548e-06
-2.22184762183126e-06
-1.23987939193175e-05
-1.09250285317991e-06
1.09217168985382e-05
-4.76218009048089e-05
2.27111115223384e-05
1.32896118839103e-05
-1.14758476321878e-05
-5.10648225531739e-05
-1.68860400403995e-05
9.79408472507738e-06
-3.67210758574179e-05
-1.54804947018936e-06
3.43148214932494e-05
-2.49086564281469e-05
-6.28884828423168e-05
1.23087311060577e-05
1.66206277525532e-05
3.81871664065151e-06
-3.36039013732167e-05
7.89682277719578e-06
2.02579457703369e-05
-1.92016941394847e-05
-4.88897983140421e-05
1.97968023631553e-06
1.0184205110797e-05
-3.12765960915719e-05
-4.71993822655543e-05
-3.32101451716471e-05
2.30402746047876e-05
-4.93359075098041e-05
-4.82933839303965e-05
-1.24012961398091e-05
1.55615363282678e-05
-1.61825983528843e-05
-3.12232722977801e-05
-1.41587182627262e-05
1.24542660488716e-06
-2.29060044283294e-05
-3.05489810592445e-05
9.56233747634777e-06
-2.26540483872018e-05
-2.19175601421242e-05
-5.05153853577266e-05
-1.66082810656805e-05
-2.5196084959906e-05
-4.4420221193243e-05
-3.53767781307937e-05
-9.16212245154831e-06
-2.75709677735462e-05
-4.82992478585545e-05
-2.47528876078743e-05
9.30373710070107e-06
-4.58901463330997e-05
-3.07733799917891e-05
1.36292686306879e-05
-9.97803103479781e-06
-4.54389380178795e-05
-3.22610607537269e-05
2.55322431927044e-05
7.37470956180237e-06
-1.852186419459e-05
7.85691016722847e-06
-3.47391855955401e-06
-1.44540941131461e-05
-4.98129837657579e-05
-3.13300004432496e-05
-1.21794720503389e-05
-2.25037284267064e-05
-8.75449275182195e-06
-3.51232361205388e-05
-1.28302976965954e-05
-4.09914406073554e-06
-2.534799584966e-05
-2.19909122931539e-05
-9.46576323227544e-06
3.05352249134679e-06
-2.3315838985896e-05
-2.04400862829425e-05
1.13662412017462e-05
-4.11997166030595e-05
-4.08021353233389e-05
-1.21779334337384e-05
-1.64775859346743e-05
-2.30732089907572e-05
-3.12035031292053e-05
-5.56853260206686e-06
1.69162410857272e-05
-4.75753990771659e-05
-6.4120358734556e-06
-2.78767594637594e-05
-1.38866720560065e-06
-3.57920586134952e-05
-5.39213607450114e-06
-3.15841445569673e-05
-2.08156425279018e-07
-2.58212858274098e-05
-1.67341140728498e-05
-1.4591139792993e-06
-1.0565811058209e-05
-4.44621746778234e-05
-1.27444281832597e-06
1.56690025822245e-05
-1.77987239458174e-05
-5.66293074787549e-05
-2.38881699167296e-05
-6.15869680873685e-06
-7.12492895247651e-06
-1.63280346935328e-05
-4.48221224392538e-06
-1.24465318044442e-05
-1.15667328525169e-05
-2.50319878770009e-05
-3.17922126078052e-05
7.6720112063489e-06
-1.85158115698441e-05
-3.57110973113249e-05
-1.38447015962617e-05
-6.22371013585191e-06
-1.83358971036534e-05
-4.20271004159039e-05
-2.08127662768962e-05
1.43662724923607e-05
-1.1832584650137e-05
-2.66305001474038e-05
-6.00170742145202e-07
2.92868776675689e-05
-1.2657085738398e-05
-4.44846089770619e-05
1.42662932688229e-05
-2.05835734562845e-05
-4.9625779062882e-05
-6.48984316320146e-05
-1.48726147054245e-05
-8.39508490902861e-06
-3.61486647012712e-05
-3.13307495131461e-05
-8.06386114237966e-06
-8.44291118622474e-06
-4.90535734212513e-05
-3.95344244297672e-05
9.06051721330458e-06
-1.65753104877479e-05
-4.2922933848645e-05
-3.48174197561628e-05
2.33602805296316e-05
-1.75586620617959e-05
-4.4658339149738e-05
-8.64739160796595e-06
1.02915473911979e-05
-3.48360398790143e-05
-2.26657668701136e-05
9.6338578045188e-06
2.16628499644515e-05
-2.70558412931651e-05
-6.23752842113567e-05
-1.23560255206704e-05
2.61214659776911e-05
-1.94305772820917e-05
-3.44916442553932e-05
-1.95057366193406e-05
2.99406912673357e-05
-7.63669815330923e-06
-3.05361255001165e-05
-5.53040230521632e-06
1.50283184157724e-06
-3.60794802231868e-05
-1.49863103344832e-05
1.63905714952666e-05
-4.707906136536e-06
-3.3386009468403e-05
-3.95010257782302e-05
8.54400320681122e-06
-5.91007805009679e-06
-2.40446707710129e-05
-1.55471841954702e-05
-2.64629279860088e-05
-4.76173294494669e-06
-5.60147431806301e-07
-7.90149907486015e-06
1.36143825925542e-06
-3.2484912524888e-05
-1.83601408958069e-05
2.0443070745986e-05
-6.510781440751e-07
-3.84155098427627e-05
-2.94146223277644e-05
-2.1608099912435e-06
1.49130423165286e-05
-1.70527694620899e-05
-2.81656683893799e-05
-2.07194889453922e-05
-8.49569035290387e-06
-5.28115323604171e-05
-2.74174703634132e-05
-2.41928030175546e-05
-2.09569513913526e-05
-1.85605887847251e-05
-6.27866195358932e-05
-1.12464707124202e-05
-1.03730591747672e-05
-3.51207624160129e-05
-2.34427713100471e-05
-2.28277030010459e-05
2.43800683873179e-05
9.4685910315672e-06
-3.90174106149813e-05
9.72775215935011e-06
2.13718161447402e-05
-3.32265607518076e-05
-1.64256401459977e-05
3.31575756133769e-06
-2.46626630517544e-05
-5.69714793979378e-05
-2.2354440840467e-05
-2.85830485383238e-05
-3.63958886909484e-06
-5.19226359530435e-05
-3.60019840441158e-05
-2.45430165911572e-05
-2.57499884453207e-05
-2.32658767898933e-05
7.93506107384374e-07
-1.90156428994155e-05
-2.38213253105609e-05
-6.01950745014539e-07
-8.19545511199059e-06
5.08302264720978e-06
1.02415775040005e-05
-5.91957543901934e-07
-2.296347978081e-05
-8.36219878997477e-06
-4.1820941079474e-06
-4.29264848397982e-05
-1.09214577474353e-05
-3.42922884921039e-05
-2.42064428822983e-05
-1.09970556398576e-05
-1.16937750015502e-05
-1.78692367810512e-05
-3.33078581602166e-05
-3.61419125036741e-05
-2.76633068736757e-05
-1.3596019709962e-05
-2.56490905270393e-05
-5.70176152260297e-06
-6.17060468528766e-07
2.07473125686447e-05
1.20044471336509e-05
-2.09812150449945e-05
2.47469816580018e-05
5.20038100340104e-06
-2.35561168937397e-05
-5.11298158954226e-05
1.18088024882767e-05
1.5639247889796e-05
-3.73830192900324e-05
-5.45809238173689e-05
-1.64464010231462e-06
-3.58671548955031e-07
-4.67831264609514e-05
-3.34778326975999e-05
-1.83850164959919e-05
-1.61061496050576e-05
-3.92561094640587e-05
-2.08283167904558e-05
-2.1351606012974e-06
-1.64472227006583e-05
-1.0605168949278e-05
-3.60704897168302e-06
-1.34618201112195e-06
1.97915023239518e-05
-4.02836853989896e-06
-2.27025281207179e-05
-9.34680282982942e-06
-1.91829775677965e-05
-3.88090269490044e-05
-1.58696270397852e-05
-2.61493506834053e-05
-3.69449461310821e-05
-3.77564935500065e-05
-4.13093189826369e-06
-1.03386072798144e-05
-2.8843120363521e-05
-4.13616487918829e-05
-1.87728420984845e-05
-2.15228631854628e-05
-1.69897740255239e-05
-1.27249128680819e-05
8.4960285453226e-06
-2.5297035176073e-05
-8.27280433651463e-07
-4.70275289538249e-06
-2.62408410628723e-05
-2.0998165574078e-05
-4.38139984742131e-05
-3.55163442555888e-05
-1.03734892336509e-06
7.06040474935298e-06
-1.86299030520325e-05
-2.62771357736748e-05
3.28100716415135e-06
-2.04880113122643e-05
-3.41479888618019e-05
-2.90902499910422e-05
-2.53989685606022e-06
-2.9279479371357e-05
-3.30088557757319e-05
8.01800501535126e-06
-5.23063888502875e-06
-2.84455358991355e-05
-3.14330169842721e-05
3.89771012736683e-06
-1.53092304188402e-05
-3.84562624622071e-05
-4.83963785267679e-05
7.08963917834917e-06
3.54724719458221e-06
-3.10634921910619e-05
-2.55087705793009e-05
1.98404571673257e-05
-2.50096531077122e-05
-5.70686368770433e-05
-3.95036013485303e-05
-5.58990185277619e-06
1.34337968559063e-05
-2.96041720490784e-05
-9.35896937872999e-06
-7.45978131570531e-09
-9.40202742231939e-06
-2.04096676044365e-05
-9.48404183626983e-06
4.60147537555468e-06
-4.35297857177652e-07
-5.68401417481587e-05
3.01229041512337e-06
3.08260608395053e-05
-2.15307147647642e-05
-6.32489792671754e-05
1.10309258415797e-06
1.53497960984001e-05
-1.06477434039836e-05
-4.04339047652906e-05
7.26101795839501e-06
2.82045217813963e-05
-1.80668581348548e-05
-3.77214039146097e-05
-1.65907041434143e-05
1.64676229404931e-05
-3.22527043703829e-05
-6.0115059371153e-05
-3.0416639841883e-05
6.99969405419533e-06
-9.42513778567287e-06
-1.02988083225865e-05
9.31289807935301e-06
6.87534582462366e-07
-1.99231819353797e-05
-6.59762259168966e-06
6.51265704858643e-06
-9.28656239883337e-06
-2.10467221716034e-05
2.04350235294381e-05
6.15004305844445e-06
-2.03373402639118e-05
-6.18795311088716e-05
-1.81809983073476e-05
-7.05058577771173e-06
-5.36946364797984e-05
-7.06699802892922e-05
-1.58218526631877e-07
-2.14217810427595e-06
-3.48055498482834e-05
-4.77746618992718e-05
1.03001307868746e-05
-8.42395159493798e-06
-5.26090529429954e-05
-5.4598333166442e-05
1.39735626329815e-05
3.47090069368261e-05
-2.46216572003063e-05
-2.48666993949809e-05
2.77697901155797e-05
1.48269591137779e-05
-3.85578551548155e-05
-1.6428616986911e-05
-2.37196354807222e-05
-1.51103442871022e-05
-4.69516697719415e-05
-5.48452017858479e-06
1.25614716113016e-05
-2.06637702354889e-06
-2.5409120079778e-05
-1.39958160830355e-05
-9.87187194227164e-06
-3.6120593703841e-05
7.27690469841841e-06
6.490004471145e-07
-6.24258258071441e-06
-1.05638783268142e-05
2.07845626008221e-05
-7.91716707980921e-06
5.0073009175458e-06
-5.09243129366212e-06
-6.31269245794117e-06
1.15269773466645e-05
5.16299590430481e-06
-2.11584530070633e-05
-9.3673098841997e-06
4.48828653324982e-06
-3.20312416842725e-05
-1.46715325090945e-05
-3.35552694721387e-05
-3.61064693316749e-05
-7.51563934477798e-06
-1.66087809928323e-05
-1.33836156271423e-05
-1.94964786993694e-05
3.70833045422473e-06
-2.51399832011905e-05
4.72200453369783e-07
-1.03477952894585e-05
-1.85980335313719e-06
-2.5201260158023e-05
-6.92651497872506e-06
1.68099855747687e-05
-3.12155534679005e-06
-2.27245913048492e-05
-1.40215173651623e-05
-3.07489506997979e-05
-3.65363789317316e-05
-3.66676494778141e-05
-2.11439310007559e-05
-2.74353003908222e-05
-3.57760319009033e-05
-7.24222950898471e-06
-2.67446174949791e-05
-4.28411419940197e-05
-3.57694721431438e-05
-1.09665270991747e-06
-1.81943571999096e-05
-3.60132952375954e-05
-3.85405817765665e-06
-4.37312397716972e-06
-6.18260041698297e-06
-7.4679322221244e-06
-6.82061224189852e-06
-1.98835958479454e-05
-2.09456530284112e-05
-1.86824315190517e-05
-2.77615307926745e-05
-1.48619675436693e-05
-2.01273060934012e-05
-3.13035862708157e-05
-2.55531901382301e-05
-1.80205952901745e-05
-1.33011143868042e-05
-1.88179881210323e-05
-1.41989123305546e-05
-2.65397198636842e-05
-1.52103582405476e-05
-3.24917484207323e-05
2.5858717789861e-06
-2.31866682690089e-05
-1.2924437215108e-05
-3.0970294739315e-05
3.4670738763748e-06
-2.15364907256126e-05
-8.82314984114126e-06
-1.13931343662474e-05
1.54405895917479e-06
-3.55008887526778e-05
-1.55907007241497e-05
1.09438071678602e-05
-6.01950601673271e-06
-7.15922725139144e-06
-1.587006568414e-05
-1.26305174637017e-05
-2.72478246724252e-05
-1.48894065481249e-05
-2.03437088123465e-05
-1.30076675710356e-05
-8.28372464731467e-06
-2.04540567777495e-05
-3.17122836157641e-05
2.12027337642275e-05
-2.57551154920731e-05
-8.26885780142787e-06
-1.9893892473618e-05
-8.37412551520914e-07
-1.09681369239906e-05
-3.11420784144481e-05
-1.92154108122745e-05
1.28259533606358e-06
-1.47027522450244e-05
-1.57698845006757e-05
-1.22000699935175e-05
-2.12346811227441e-05
-3.40588074442702e-05
-5.17505750542371e-05
-5.55855023250518e-05
5.41275372054721e-06
-1.70227528553404e-05
-1.90127046807254e-05
-1.41493811262586e-05
-1.90317278743265e-05
-1.57703382035372e-05
-2.20136886597108e-05
3.1468387227869e-07
-2.37484279509783e-05
-4.85170712653043e-05
-1.24754297234558e-05
-1.08316513466793e-05
-4.78084424258717e-05
-2.93203354069394e-05
-8.96987527099743e-06
-1.82107535393618e-05
-3.37698441739017e-05
-1.9967037452962e-05
-6.24690529611575e-06
-1.5582143366154e-05
-4.04183561543588e-06
-1.46714352031571e-05
-1.58894147102451e-05
-6.43562200325692e-06
-2.99433752811855e-05
-1.09077855106064e-05
-2.21533081923902e-06
-1.58484808069181e-05
-8.02930408493048e-06
-1.77938815988774e-05
-5.95159841046203e-05
-1.71546411436054e-05
-3.33354803476838e-05
-2.08572522918124e-05
-3.52857033650644e-05
-2.2249427677108e-05
-2.90371899975171e-05
-1.95524620512355e-05
-3.7246622889614e-05
-3.86756009739356e-05
-2.96324800181276e-05
-8.79340504097564e-06
-2.57472077685389e-05
1.87138544443913e-06
-1.05665747068511e-05
9.95221632844012e-06
-9.63509918291796e-06
-8.17675238525247e-06
-3.39332273422731e-06
-1.55674202226228e-05
-5.4378939093729e-05
-1.72542863746938e-05
-1.81296883085229e-06
-3.39316101712745e-05
-4.14039570972471e-05
3.45968508840809e-06
4.78848913672825e-06
-2.01635125938931e-05
-4.31874919284818e-05
-5.0635284840071e-06
-2.04944345642264e-05
-1.35704904718004e-05
-1.04812891979854e-05
-1.03959037844043e-05
-1.05361773360841e-05
-4.10542363111144e-06
-7.44504456645535e-06
-6.47481060143756e-06
-2.59923633442452e-05
2.36255176198376e-05
1.8699553257541e-05
-1.64528155273974e-05
-2.27214623990157e-05
-3.22914808032112e-05
-1.73066736424157e-05
-5.46438996599889e-05
-3.95190790016042e-05
-1.16610750995268e-05
-2.57210267192754e-06
-2.56838485636888e-05
-3.03013551628623e-05
-3.08412038286411e-05
-1.42388492866942e-05
-3.17399377748216e-05
-2.52467386942346e-06
2.25110207066788e-06
3.12543321237364e-06
-2.57911441692262e-05
1.42259452589846e-05
-7.74792539349836e-06
1.97988532173111e-05
-1.07167220872394e-05
-4.43353574304856e-05
-1.57080507305708e-05
-2.07140375798889e-05
-2.40381727268603e-05
-5.78813735855059e-05
-2.53226328152513e-05
-2.31420153106893e-05
-3.84079949949376e-05
-2.46924709345562e-05
-4.01153685988063e-05
-1.33450506644768e-05
-3.3644184434076e-05
-3.19344337744058e-05
-6.08187611394005e-07
-4.30237786841704e-05
-1.08262183602445e-05
1.08538851744513e-05
-7.44634536358771e-06
-3.4713836425053e-06
-1.50637394274387e-05
-1.36248752282992e-05
6.76634724845305e-06
-2.43419142626005e-05
-2.99711355163015e-05
-2.87255966166756e-05
-2.35389683923195e-05
-1.34189438261693e-05
-2.91828196010867e-05
-2.84422941236356e-05
-2.72951995089628e-05
-3.46033511050839e-05
-4.85944586538563e-05
-2.5800678745855e-05
4.06798233111755e-06
-2.49791149070373e-05
-1.8685474326853e-05
-4.1417240512218e-07
7.49911013731241e-06
-1.35686807487652e-05
-8.00058974905224e-06
1.16693014109602e-06
-1.00497303028482e-05
-7.42426089162837e-06
-1.41111874550453e-05
1.56664901047598e-05
-4.11270715065212e-06
-4.01444456282174e-05
-4.20522453631293e-05
-2.4345281733038e-05
-9.57847994669872e-06
-1.32684867155843e-05
-3.50221385786363e-05
-4.74152901113917e-05
-5.79889451360685e-06
-2.26474084245451e-05
-4.12891525964565e-05
-6.63441804825412e-06
3.3909836867777e-06
3.59973453986815e-06
8.11379357591121e-06
-1.86996379295877e-06
-1.69109996817837e-05
5.03326424077155e-06
-2.55071226861527e-05
-2.02167932350292e-05
-3.52333096586301e-05
-9.13865481102171e-06
-2.37117348932009e-05
-2.28258249854211e-05
-1.93611424160117e-05
-2.83696253422105e-05
-3.25016561340288e-05
-3.95412884462593e-05
-1.27403771054463e-05
-1.719452089058e-05
-1.60243971834657e-05
-2.16709441343593e-05
-1.92828846197023e-05
1.85778126616388e-06
6.58863213942828e-06
-1.22436067023527e-05
-1.60060999862072e-05
-2.1641514515251e-05
3.09358114590886e-06
1.55494733165213e-06
-3.94500047860652e-05
-1.611926347076e-05
-1.08505761894589e-08
-3.17788570184437e-05
-4.71702089433587e-05
-3.957080555591e-05
-1.608297662627e-06
-2.66762760271191e-05
-2.51159233649598e-05
-3.99670011333052e-05
-7.48195182796495e-06
-1.63356471638001e-05
-8.80154260229509e-06
-1.62544873587776e-05
-8.67138568866286e-06
-2.14366633342886e-06
1.45004822284279e-05
-2.74528243163526e-05
-1.2937095546647e-05
1.64898776668444e-05
1.25697884084765e-05
-1.86689516389256e-05
-8.6476996542357e-06
-1.35769917071149e-05
-3.13604240889494e-05
-4.69646074782818e-05
-2.05078213175327e-05
-2.61191543301833e-05
-2.2354696702047e-05
-3.9805226560982e-05
-8.29273165491833e-06
-1.27928760651399e-05
-4.3623217632857e-06
-2.3311816557008e-05
-9.00535571545125e-07
9.86531634047128e-06
7.52875037866001e-06
-6.536752786836e-06
1.85054544639157e-05
4.0983828023308e-06
-3.42443954099182e-05
-1.38006853160851e-05
-2.69692572651578e-05
-1.81607311023436e-05
-5.35322464606457e-05
-4.78903702346081e-05
-1.72147972100854e-05
-2.82870247390969e-05
-3.02958143249049e-05
-2.18285097960739e-05
-1.08908183056079e-05
-2.3452581446305e-05
-1.63755584207475e-05
-1.7381627225883e-05
9.47702573991074e-06
-3.81398090503894e-06
-1.04594782675199e-05
3.39624824620471e-07
-2.47377550280284e-05
-2.98549408613355e-05
-1.54353694351559e-05
1.45930650293362e-05
-1.31954436267591e-05
-4.15636750765606e-05
-2.95931231661421e-05
-2.67087912915911e-05
-1.5849015555452e-05
-4.63856740943929e-05
-2.17295201891887e-05
-9.90263096817909e-06
-8.09182063275624e-07
-1.4730984698928e-05
-1.75454775232565e-05
1.24790006946072e-05
-2.08569702187619e-05
2.23039348416332e-06
-2.22760157953325e-05
-1.26670079208439e-05
1.12425196518433e-05
-6.56966849942808e-06
-1.32516371437063e-05
2.09054535203806e-06
-2.09689810736431e-05
-3.4907814804444e-05
-1.75425887075027e-05
-1.0337657200893e-05
-2.50086089464829e-05
-6.92757114803085e-05
-2.24911212601922e-05
-1.01329964406813e-05
-2.17380452498296e-05
-3.17209304242103e-05
-1.98933974541556e-05
2.80594580178339e-06
-3.82581221916211e-05
-2.25194755534891e-05
-7.70177337611968e-06
-1.93575606699557e-06
6.93675222129818e-06
-1.65388047574125e-05
-4.97230578024971e-06
3.51323007618232e-06
-4.21051766074646e-06
-3.90060452082826e-05
-1.53838341223497e-05
-3.85555780973694e-06
-4.27233170233374e-05
-2.77309145562693e-05
-8.28653475801392e-06
-2.5745241945973e-05
-2.01593907010888e-05
-4.69653776495995e-05
-2.91063040208596e-05
-1.25980079674277e-05
-2.61725878627489e-05
-4.47106352199997e-06
1.15839828765247e-05
-8.79293468526765e-06
-1.30628245113863e-05
1.45551017940336e-05
-5.63574005490791e-06
-1.9376814596938e-05
1.0930132588381e-06
-1.72541949934566e-05
-2.90275033027244e-06
-6.51722199226163e-06
-8.39370390731881e-06
-1.14647275924506e-05
5.15684560076976e-06
-2.14393166941736e-05
-3.52049966368927e-05
-4.5253197002932e-06
-1.96225873140923e-05
-3.59392785544986e-05
-1.79185310920439e-05
-6.83123670522951e-06
-1.37323173728968e-05
-1.46067397132223e-05
-2.12646518690895e-05
-1.0782412852986e-06
8.76399042284489e-06
-5.09911428845737e-07
-8.54190171374362e-06
1.49291944311732e-05
2.34668019774975e-05
-3.26475385609802e-05
-4.80384721411647e-05
-3.0177984872712e-05
-1.62129780172458e-05
-1.70240755636335e-05
-4.60378920148545e-05
-3.7360399329837e-05
-1.50557839994243e-05
-1.38955550907437e-05
-5.96703342228181e-05
-1.09527599482427e-05
-2.01005720597431e-05
-3.87155445277048e-05
-1.5547371024121e-05
-1.58911690885824e-06
3.41868628006601e-05
-3.13972409486805e-06
-2.6870645133161e-05
-2.49646472493299e-06
4.66796713406534e-06
-2.09946675172473e-05
-3.46842284159668e-05
-1.48335281780423e-05
-2.72211734076322e-05
-1.50609424472979e-05
-3.14552607874342e-05
-1.41791317301186e-05
-3.91164430768934e-05
-2.58480181368313e-05
-1.9710221003915e-05
-2.77029044088367e-05
-3.17004034090112e-05
-8.03236677218718e-06
-2.19950428663422e-05
-2.28257480262093e-05
-6.72564602992183e-06
4.91804833711362e-06
-1.07586022719695e-05
4.30050583817892e-06
-5.73083417480704e-05
-7.41671039211875e-06
-4.18185802686141e-07
-1.12802306765907e-05
-3.50749589884402e-05
-4.76885752384207e-05
-3.01318763188359e-05
-5.60977584528231e-06
-3.13256167438189e-05
-5.03905876662699e-05
-1.78376614979465e-05
-1.23624151419193e-05
-2.27805698434699e-05
-2.29195559724195e-05
2.23365667656085e-06
2.21506310030663e-05
-1.23104005560127e-05
-2.90327807863222e-05
3.16220532933097e-05
5.49128094183917e-05
-1.28071308704271e-05
-1.94427775408568e-05
9.90530292553498e-06
7.10928731026602e-06
-3.90867592315068e-05
-3.74727851010364e-05
-4.06950444600877e-05
7.44400537780826e-06
-5.37328593262396e-05
-1.0048723646241e-05
-2.61909822629586e-05
-5.28808165808968e-05
-2.97198662540809e-05
-2.53688644892829e-05
-5.50482122090109e-05
-7.42841288215197e-06
1.61849914497398e-08
-1.9573752853774e-05
-3.69179913319009e-06
1.48985995202687e-05
1.80715098092845e-06
7.53270137590721e-06
7.6668892963819e-06
3.64583923949986e-06
-1.64788116633484e-05
-7.05723502246282e-06
9.40680617233977e-06
-2.40779074696911e-05
-4.33840379716139e-05
-3.86836331387608e-06
-1.14940064638743e-05
-4.9497738916689e-05
-6.48598968807478e-05
-1.76112786146631e-06
-1.73945844347907e-05
-3.69560291621274e-05
-3.9377866270997e-05
-8.65762692720715e-06
7.89526308106557e-06
-2.66586591465456e-05
-2.26541305969294e-06
8.98258106381433e-06
-1.03532213025146e-05
-3.36892380137572e-05
-2.80854056684274e-05
-3.92851118259687e-06
-1.49739060581462e-05
-3.83504318902961e-05
-2.67993059899838e-05
-2.35052283244826e-05
-1.52331292978311e-05
-7.14242400800809e-05
-4.09597867003938e-05
-1.23497904801476e-05
-3.91909685160846e-05
-5.83216436090627e-05
-3.43389990030912e-05
7.05930809312536e-06
-2.71542175791511e-05
-4.9481249820431e-05
-1.41244605205602e-05
2.8524161335323e-05
-1.54814312520859e-05
-1.04241257651851e-05
2.23527821497277e-05
-5.28629861426317e-06
-4.93395769706662e-05
-2.23162670950428e-05
2.34286478908564e-05
-1.2757929430606e-05
-3.73767392342352e-05
-2.3576763039385e-05
-1.03734841546935e-05
-2.25099664477754e-05
-4.59565699184094e-05
-4.38158373815357e-05
2.07489407738761e-05
-3.37017313592747e-05
-2.19703326058991e-05
2.99811149540743e-06
1.04909604387096e-05
-1.87206159530536e-05
-2.8702349591381e-06
2.55027404887184e-05
1.48825020969141e-05
-5.42470352683648e-07
2.70148657176808e-06
2.58773063182158e-05
4.68473847884367e-06
-2.98435932553148e-05
-2.93595747360104e-05
-1.94110269662035e-05
1.13631649980923e-05
-3.50066916919754e-05
-5.13003235848789e-05
-1.21924418259953e-06
1.25189105270352e-06
-2.22446246401119e-05
-3.01174698380722e-05
1.12491107558618e-05
-2.2520131280796e-06
-6.48119367164182e-05
-3.20916236660784e-05
2.11560129954665e-05
-1.03528019755775e-05
-3.83462422398393e-05
1.15792351293992e-05
2.94717276530162e-05
1.24681893550381e-05
-2.8476258703327e-05
-1.97313647268711e-05
1.38192443828995e-05
-2.5921429647699e-05
-4.88676126022016e-05
-6.28243383207547e-06
-5.81895628772494e-06
-1.58601134983415e-05
-4.31871871615188e-05
-2.92746341184927e-05
-5.06049957963271e-06
-3.48624420425098e-05
-4.11465315780143e-05
-4.91500594414023e-05
1.01901876588011e-06
-2.93596387166258e-05
-3.88401754940133e-05
1.33453628692328e-06
-1.17844220004405e-05
-2.34373605023621e-05
-7.63693673500096e-06
-1.38731149756184e-05
-1.53664495725377e-05
-2.61925565902163e-05
-1.64161609402368e-05
-1.90077343186084e-05
-1.73995388178864e-05
-3.38051869780864e-05
-7.48612835924408e-06
-4.28918956849546e-06
-1.4142676402802e-05
-3.54103273932561e-05
9.46505718600392e-06
3.43744551679731e-06
-1.32112879528095e-05
-2.94014681926506e-05
-6.79515404604287e-06
1.96263091508723e-06
-1.3584653174649e-05
-3.47425065542224e-05
-1.10213318223099e-05
-1.84150421993211e-05
-4.66138584133042e-05
-1.87298961736408e-05
-1.03295448961956e-06
-1.37883168937042e-05
-4.19956151525374e-05
-3.18762888990107e-05
1.64276989070601e-05
1.97618177543705e-05
-5.23108032348543e-05
-1.36815946432576e-05
1.88543110572179e-05
4.67595422941847e-06
-7.12737772183327e-06
-2.7479389616407e-05
1.17913581370184e-05
3.2725342036053e-06
6.72558890144398e-06
-1.3085658041832e-05
3.11931276799552e-05
3.39330545123655e-06
-1.13591373142447e-05
-3.12035313720035e-05
-1.24551298010885e-05
-2.45707998318018e-05
-2.0628220913604e-05
-2.22303775099217e-05
7.20422085433798e-06
-2.34573593961987e-05
-2.649006849899e-05
7.95708597336278e-07
-9.21595620263469e-06
-1.24329584412784e-05
-5.28470666646772e-06
-6.4635212990805e-06
-6.6531733657165e-07
8.28725928897338e-06
-2.83481409846525e-05
1.0247676650051e-05
7.52965864767008e-06
-3.56322584245005e-05
-8.99301522405539e-06
-5.4939850312502e-06
-3.83533325770448e-05
-4.93237509898393e-05
-2.64147670207667e-05
7.88969746370758e-06
-9.80752828653966e-06
-4.63067127120088e-05
-1.22302119079764e-05
-9.16792519894717e-07
-5.94883925323774e-06
-4.18542244474141e-05
1.11093963616585e-05
3.6465119513442e-05
-2.2894154505714e-05
-3.88879112505176e-05
7.37822853316831e-06
1.75088007290627e-05
-4.7340971677418e-05
-3.81791250326897e-05
-1.0433259016551e-05
-6.67857999597746e-06
-3.23581063484446e-05
-8.52726606843173e-05
-3.05824256916296e-05
-3.14514807699503e-05
-4.28585007230391e-05
-4.93163813277709e-05
-1.36317665394009e-05
-2.64943046162687e-05
-3.81873178621129e-05
-1.91740886464927e-05
-1.12709317066683e-05
8.61215937784452e-06
-1.65613163894839e-05
-1.05527106234629e-05
3.6338271281483e-05
1.3323823501784e-05
-3.8962167774118e-05
-5.82875876692156e-06
3.79591073271779e-05
-1.25030146067501e-05
-4.90740949532199e-05
-1.59472553708753e-05
6.74829188204883e-06
-3.97613913485814e-05
-6.76983727077761e-05
-2.03093165063242e-05
2.16507603151018e-05
-4.75994269074292e-05
-5.00207884987978e-05
1.56796750592932e-05
1.25363837016212e-05
-1.88135695483931e-05
-1.73508537802295e-05
2.54156581598547e-05
4.39519452662974e-05
-1.90862453550321e-05
-1.1621285031477e-05
3.21913662518315e-05
6.60364522397512e-06
-3.80692330011343e-05
-4.54876754651881e-05
1.60670917331392e-05
-2.50350006963103e-05
-6.38916609471627e-05
-3.76924681287197e-05
1.37595522440663e-05
-5.22192637301721e-06
-3.99595163557788e-05
-2.12808261078651e-05
2.38240559281765e-05
-2.62826010060678e-05
-2.38823152380811e-05
-1.44252601710557e-05
1.1506076588823e-05
-2.87471997583605e-05
-1.14569895480468e-05
-4.06021499693923e-06
2.6738536844608e-05
-1.05816125488572e-05
-3.72865447891262e-05
-8.00249664996433e-06
5.4099602877796e-06
-4.98817181389066e-06
-4.28426472026395e-05
-3.22144369201268e-05
-1.5886533363382e-05
-3.44341733240615e-05
-3.97480438454923e-05
-6.37063019987269e-06
-1.98408840218644e-05
-4.42835729061483e-05
-4.31365075831755e-05
4.06041093288556e-06
1.28150886858643e-05
-2.6826031406915e-05
9.78317402891521e-06
1.09400911832227e-05
-1.95909243110475e-05
-4.34036680929271e-05
-2.20203933712112e-05
1.2316546332341e-05
-3.18822096233029e-05
-2.19049422946503e-05
-1.66919521924187e-05
-3.34020020449972e-06
-2.31811408720063e-05
-5.84106379264691e-05
-2.45889825576449e-05
-4.1744566916626e-06
-3.17058585900632e-05
-5.04724647346353e-05
-1.58376661569676e-06
3.62870386376391e-06
-3.77103566106314e-05
-2.17823189997615e-06
1.37517959628783e-05
-2.00200393432547e-05
-2.15527237135222e-05
-2.08615625099182e-06
1.25621298850526e-05
-2.32488716588213e-05
-5.00112014664991e-05
-1.70520598766632e-05
3.84933030167219e-06
-3.44403510766787e-05
-4.8102361646375e-05
-8.30613786201442e-06
1.13431033882274e-05
-2.84621855487511e-05
-4.18933920262087e-05
2.08565456224061e-05
-4.14880690268881e-06
-3.45655489307213e-05
-5.20159911199386e-05
8.58193231639389e-06
1.67333561651827e-05
-3.65865639885134e-05
2.37361083107474e-06
2.54553891616174e-05
3.77606673726894e-05
1.04962936740572e-05
-7.12030799573712e-06
-1.17942452398363e-06
1.26272583221135e-05
-5.21563317508046e-05
-4.62517432289066e-05
3.28697804720727e-06
8.60698256491389e-06
-3.65227992787592e-05
-1.25431853618711e-05
-7.29777626109056e-06
2.17071858407613e-06
-4.73665645261474e-05
-3.41695614690549e-05
-6.07907911057823e-06
-2.42304012505049e-05
-1.21363963540052e-05
-1.69298925260327e-05
2.15499712341059e-05
1.06230588812686e-05
-2.12969465734704e-05
-3.2243186863967e-06
1.06161446072245e-05
-1.46534032278196e-05
-2.13452992293444e-05
-2.31890957162624e-05
-2.68148373690392e-05
-2.75820104737332e-05
-4.30430942955697e-05
-2.19127703579375e-05
-4.94305880669158e-05
-5.07880953974727e-05
-1.86607792123934e-05
-6.49005925935791e-06
-4.86998357761701e-07
-3.18720745166725e-05
-3.52860106687634e-05
1.0747769236628e-05
-5.89921940016357e-08
-1.3711714587554e-05
-1.4402538104925e-05
-5.70015770282377e-07
1.81616373102065e-05
-3.36094186324202e-05
-2.97364180505138e-05
1.47043296828768e-05
-3.89850107329307e-06
-5.61635949761033e-05
-5.62600773406643e-05
-1.97475254389011e-05
3.17375279357001e-06
