# Supplementary material for: Research on computational propagation and identification of mine microseismic signals based on deep learning
Source: PLoS One. 2025 Oct 22;20(10):e0334641. doi: 10.1371/journal.pone.0334641 (PMC12543183; doi:10.1371/journal.pone.0334641)
Supplement: S10 Data — (ZIP) [file pone.0334641.s010.zip › 000101100001490.xlsx_0.txt_24.txt.txt]

2.57276815074326e-05
-3.32294674342675e-05
-2.23087398396351e-05
-7.45202892224429e-06
-4.91766188731421e-05
-2.33110992254501e-05
-1.76527564424159e-05
-1.08126563445768e-05
-2.75009178416587e-05
-2.29761990095762e-05
-3.26231071227159e-05
2.07741945847771e-06
5.19284289094673e-06
-6.43750672829865e-06
-3.87951585667126e-05
-2.78378512834216e-05
2.21925766974064e-05
-3.92685415116851e-05
-2.9544631290005e-05
-4.665284879228e-06
-1.78999811796985e-05
-3.1611092163103e-05
-4.93641532106601e-05
-2.54048285866213e-05
-1.43140381079994e-05
-4.08835905228878e-05
-5.44153251263756e-05
-2.23017586887814e-05
-2.31714600672914e-05
-4.92768847811355e-05
-6.54412282351627e-05
-2.86795292534414e-05
3.0970464623768e-06
-2.08521237835419e-05
-6.76088486260874e-05
-1.93350101422676e-05
2.33183941703403e-05
-2.24010998681532e-05
-1.8787211659375e-05
-6.73397592258017e-07
2.73639410576451e-06
-2.47811966210031e-05
-3.59466094465299e-05
-3.5016923498e-05
-8.86199117046106e-06
-1.0988767559154e-05
-4.51507071944231e-05
-1.91574780409119e-05
-2.51243649632876e-05
-2.9481020947211e-05
-7.53175660499782e-06
-1.61034271085531e-05
-2.69540009166517e-05
1.22477144259787e-05
-5.44532959858376e-05
-4.64818780699241e-05
-2.22845021951283e-05
7.25746865747778e-06
-1.17502583740241e-06
-4.82595107925943e-06
-1.58593992136186e-05
-1.71864163431335e-05
-7.02097386078234e-06
-2.07259781009173e-05
7.47936044159112e-06
-1.25831553293779e-05
-2.72310738484935e-05
-2.50719226825818e-06
-1.86408180932458e-05
-2.30008393864614e-05
-4.12019282620212e-05
8.56057947361541e-07
-2.43895825472179e-05
-3.89309329618898e-05
-5.03705159222869e-06
5.67428449411517e-06
-1.62868578167477e-05
-3.14703108385483e-05
-1.86036412233506e-05
-3.10285180817376e-06
-1.71479388302002e-05
-3.98737714441526e-05
-1.16649830235693e-05
9.8151476074748e-06
-4.66019710883512e-05
-5.81563190441698e-05
-2.19938994507285e-05
-8.18232954298628e-06
-4.05139799624091e-05
-3.05134177422789e-05
3.1414331104178e-06
-5.62524614870237e-06
-3.46365933677307e-05
-1.80257744162385e-05
-3.21392039285844e-05
-4.92410292106518e-06
-5.31753809748273e-06
-5.69434182684897e-05
-1.19003665320551e-05
1.17017661906136e-05
-3.36564995994469e-05
-4.60384971202823e-05
-1.14764387231554e-05
-1.07839542422816e-05
-3.08646879698579e-05
-6.44897111228693e-06
-2.41147883308906e-07
1.04352109602443e-05
-2.63731349095549e-05
-1.71453006449591e-05
2.40331356471405e-05
4.74321437517605e-06
-3.58277650365712e-05
-1.45124023390662e-05
-6.62955057083362e-07
-7.84656841306287e-06
-2.06453399050477e-05
7.10550569906792e-07
-7.10763851220189e-06
-4.30605191026654e-05
-7.53506331598669e-05
-2.57646148383126e-05
2.91316403154641e-06
-6.77975278673276e-05
-4.69147480671894e-05
1.98702924251528e-05
1.44185458865229e-05
-3.22434222157849e-05
2.2299275894921e-06
3.1794922565021e-05
3.75561940411003e-05
-2.7914076694993e-05
-2.33527831969622e-05
1.30643151309771e-05
-8.67081822910921e-07
-3.26554682852772e-05
-4.28132972620985e-05
-8.05810284010999e-06
-2.46192475123281e-05
-4.98634173384796e-05
-3.87241858282428e-05
9.15749790464819e-06
-5.38280598069754e-05
-7.44292985424024e-05
-3.65409794426813e-06
-4.64779851703855e-07
2.7001696993755e-06
-3.9631726780806e-05
-6.80272088850103e-06
1.13072489079862e-05
1.77594373068357e-05
-1.56356348961967e-05
2.90199076829613e-07
-8.58642528260871e-06
1.47067166356263e-06
-3.69549651255071e-05
3.99597432031475e-06
2.77588488648953e-05
-3.36000906104445e-05
-4.44475440405505e-05
1.27286180125013e-05
3.06357693048126e-07
-2.44505689488443e-05
-5.88361278217676e-05
-9.46330170146806e-06
-2.31525682082602e-05
-4.16813543439898e-05
-1.75134487062048e-05
-6.9461564137142e-06
-1.00530663546079e-05
-6.71505867483815e-05
-1.92795736995099e-05
4.86509063686031e-05
-1.50197911220742e-05
-5.44537746372508e-05
-1.4611971928001e-05
2.86891407325649e-06
-4.38321696687181e-05
-4.4292111716327e-05
-5.18934518379974e-05
-1.06644573642445e-05
-6.05943049154761e-06
-9.5496097121022e-05
-3.48069466968157e-05
-3.53885076470905e-06
-1.23461101147956e-05
-4.50381462545904e-05
-2.05950524987224e-05
1.7683041447884e-05
-3.92545654203267e-05
-6.64992390731117e-06
2.54579603252204e-05
1.13269218121251e-05
3.43671760292818e-07
-1.35406910828837e-05
3.9442039413149e-07
1.84524239503245e-05
-2.37101277596209e-05
-1.60545507713719e-05
3.63365486501512e-05
-4.44043099065531e-05
-2.85022325487085e-05
-4.10886081732891e-05
-2.1073919245753e-05
-1.45085040087808e-05
-6.49665965556361e-05
-2.95190923267705e-05
-2.24184964737614e-05
-4.55091619264302e-05
-4.81644457647146e-05
-9.63577122012832e-06
7.14815927330431e-06
-1.1778423545469e-05
1.43362024986387e-06
1.59922750330504e-05
2.82550789763017e-05
-1.93106776552582e-05
8.705949093173e-06
1.32907925026064e-05
3.07571465589831e-05
-2.23952248907475e-05
-1.7247959589186e-05
-2.26230797539418e-06
-9.81547224711772e-06
-4.67748621175869e-05
-2.83002738871089e-05
7.3721346689551e-06
-2.90118958665414e-05
-5.88790948792646e-05
-2.1811988135021e-05
-2.20698528272811e-07
-7.04167073035025e-06
-4.38758319985565e-05
1.93866984761456e-07
2.38848097703299e-05
1.43081437878142e-05
-3.00080020989648e-05
1.03550641806428e-05
5.73582009848358e-05
1.76707470466452e-05
-4.87784834875163e-05
-2.36732096838957e-05
5.87460272761867e-06
-3.38954090352834e-05
-6.00593429914978e-05
-3.00268071428938e-05
-1.72767457121524e-05
-6.37896356889761e-05
-4.68767400574027e-05
-1.23143225854952e-05
-8.76974734228932e-06
-3.92535843150103e-05
-2.63037405139309e-05
-4.06900483868795e-05
-1.52123886482358e-06
9.88578967656919e-06
-4.61749186953754e-06
-9.91044155207155e-06
-2.63937780091458e-06
-2.37055596042786e-05
2.32627068749958e-06
1.35412814644486e-05
-2.6559880304048e-05
-3.95529559480177e-05
-2.26457844235712e-05
-5.45233198382055e-06
-2.0569169382965e-05
-3.54593790197928e-05
-2.96372696111796e-05
2.68866964766083e-05
-1.75383450758965e-05
-1.92566789598472e-05
-5.13797571458357e-07
-4.05337994689633e-06
-1.82640294276673e-05
-1.35319344180088e-05
-9.1252418941231e-06
-1.4521996068465e-05
-6.05748245284189e-06
-2.52742061838235e-05
-3.30267059137729e-05
2.15885618466779e-05
-3.03158181399152e-05
-2.55212364963122e-05
-2.96240824773725e-05
-1.02738126676721e-05
-5.5761640652315e-05
-3.78765257019167e-05
3.46199686294793e-05
2.55915039950453e-05
-7.22827524910173e-06
-4.08323496661224e-05
-1.98189676905793e-05
-3.43404399455878e-06
-1.07721439920155e-06
4.03162863805012e-07
5.00879961035148e-06
2.02682880942626e-05
1.10665016605949e-06
-1.43015999455653e-05
-2.75312118013313e-05
2.09650349288506e-05
-7.49048570676464e-06
-4.17110784543384e-05
-1.20938268068171e-05
1.62564362152077e-05
-2.84798960276506e-05
-6.69661240429254e-05
-3.29384248116968e-05
-1.21295253925937e-05
-5.48818990018078e-05
-4.41342097891094e-05
-3.21300358306675e-05
-6.38426610147918e-06
-4.12448353517029e-05
-2.84072744222754e-05
3.04097414844236e-06
-1.41277959704969e-05
-4.24440259989174e-05
2.18515143621093e-05
3.37007210979551e-05
-2.20546915734215e-05
-3.57532889433588e-05
-1.54503261525416e-05
3.16117771091024e-05
-2.84837690081479e-05
-8.92217655958259e-05
-5.8573922991771e-06
-1.03612092643414e-05
-3.2683409723496e-06
-8.2844418646409e-05
-2.1459907503976e-05
2.87314923122193e-05
-3.5413993324162e-05
-6.85335382137801e-05
-1.92287617748765e-05
2.06598355418589e-05
-2.12761094945838e-05
-3.71975644401881e-05
-1.62916079949488e-05
2.20891638383321e-05
-2.63337814127198e-05
-4.91850392475008e-05
-3.63346525726956e-05
-5.85025327230441e-06
-3.83491764152134e-05
-3.45713392769891e-05
-2.47262682913188e-05
-8.58140203009357e-06
-1.47566664627427e-05
-4.07447741398832e-05
-3.54697622916965e-06
5.54064079347143e-06
-2.400492958783e-05
-3.18913955162499e-05
-6.45581832829343e-06
-7.45413141215996e-06
-1.96011137282877e-05
-2.6716349540458e-05
2.49192542905005e-05
-1.54933530624879e-05
-1.74550790813452e-05
-3.24845304161577e-05
3.07947343319441e-05
-7.19348428887355e-06
-3.42791336091952e-05
-4.81239227305883e-06
-9.65434545164655e-06
-3.51896392892803e-05
-3.2447142618731e-05
-1.76089797848271e-05
1.72286764442096e-05
-2.98711624759867e-05
-3.39310444278981e-05
-2.52304629660769e-05
1.21244113630326e-05
-9.42979402904735e-06
-1.99377892368509e-05
5.41497421425618e-06
1.36192667479227e-05
-6.81247142693468e-06
-2.48066060423509e-05
-1.2468908056342e-05
-4.31160262784805e-06
-2.81864924436828e-05
-4.31865939266062e-05
-2.73165539867005e-05
-3.04184497234303e-06
-2.0844296213354e-05
-3.18511636907401e-05
-8.21411365104115e-06
2.77920312441813e-05
-4.26358117694074e-05
-3.71758580526819e-05
-2.81853141038369e-05
-1.43793259048335e-05
-2.8607681301274e-05
-1.05282235837937e-05
6.61498759205225e-06
1.32186389624235e-05
-2.41446302412075e-05
-5.38768556204909e-06
-2.62364534356001e-05
-1.76359471037339e-05
-3.32298336871369e-05
-3.60893409400489e-05
-1.48249912177505e-05
-6.89122578566103e-06
-1.86125363947935e-05
-2.85442544029987e-05
-4.78825113570843e-05
-3.70761249505748e-05
-3.06165684097226e-05
-1.1540908529687e-05
-4.51414608524107e-05
-1.65557612408406e-05
-1.74655819420372e-05
-7.44021808042986e-06
2.97191918243672e-05
2.13418462821421e-05
-5.34829076801269e-05
-1.96217968925457e-05
-8.42826109632948e-06
-9.18688551834254e-06
-1.89299279805194e-05
-1.54742675623215e-05
-6.78188006724938e-06
-1.64142120065737e-05
-5.02803575127802e-05
-4.00913608446265e-06
-2.06741526301697e-05
-3.7724171258529e-05
-5.4255832758239e-05
-1.45607438346667e-05
9.15849149374044e-06
-6.71734621516217e-06
-4.22166144640105e-05
6.63774591780406e-06
2.25678378191661e-07
-8.57299688372204e-06
-2.24039254474477e-05
-8.86525941486242e-06
-4.6261095288503e-06
-6.58827981583551e-06
-1.44466769140151e-05
8.9497982765506e-07
-2.73496856586493e-05
1.87873379898589e-05
-2.07263126619889e-05
-3.65123098295961e-05
-8.4657033839154e-06
-4.63402596255034e-05
-2.53099023454582e-05
-1.05651556354201e-05
-4.69657073250959e-07
-4.35402972260936e-05
-1.32361691760064e-05
2.4626684846327e-05
2.019846481628e-06
-1.01454161880091e-05
-1.97478668526919e-06
-3.76658208931334e-06
2.64970727091608e-06
-4.86719108350999e-06
1.72697117044149e-05
9.87839078484837e-06
-1.78703419042452e-05
-3.54295249095948e-05
-2.18055765519268e-05
2.53691740053418e-06
-2.79190862266388e-05
-3.40717012919951e-05
1.89531924022739e-05
1.48785451387583e-05
-5.94435320790664e-05
-5.98592188839205e-05
-1.56129274109886e-05
-1.21804523380655e-05
-3.54133504235488e-05
-2.99924453337594e-05
7.34632095787142e-06
4.8746005862141e-06
-1.85066634018039e-05
-4.91295797777078e-05
-2.66317144699562e-06
2.55898391432478e-05
-2.48549696951242e-05
-2.74182895636023e-06
-2.09521697400112e-05
9.7699311946743e-06
-4.09924962958644e-05
-4.77214468835275e-05
-2.33444384840352e-05
-3.03009514280368e-05
-3.8463174272324e-05
-4.82557405684764e-05
-2.61955224975276e-05
-1.44260674910258e-05
-1.62341178000642e-05
-9.88990346563082e-06
1.13635145736076e-05
-5.12380283878154e-05
-4.52116491805889e-05
-1.6459187378442e-05
-2.11841587459151e-05
-2.13779833383382e-05
-4.63814211831974e-05
4.94158019103403e-06
-4.63503140611429e-06
-4.55577440691997e-05
-7.13405791693507e-06
3.39166086136011e-06
1.15932044513735e-05
-4.85126914275421e-05
-2.39173748517033e-05
-1.91432839776349e-06
-1.09373188598985e-05
-5.37328474326563e-05
-3.98423733214408e-05
2.52538890361189e-05
-2.40597853373715e-05
-4.2137202543431e-05
-4.5567331116417e-05
1.99954071492316e-05
-1.58518687701646e-05
-5.30339681696756e-05
-2.31822255471793e-05
3.23167359713529e-05
9.64359472948049e-06
-5.17269386968024e-05
2.43214573872373e-06
4.87773521594393e-06
3.85213133808468e-06
-2.88206682221671e-05
-9.07391311419133e-06
1.09514340933723e-05
1.40834536301949e-06
-3.32484393278747e-05
-1.07106539420502e-05
5.75595173009646e-06
-4.2997569564368e-05
-3.62436225019989e-05
-1.06517012545198e-05
7.62019416531339e-06
-3.90240024754737e-05
-1.75139837073699e-05
1.87019372801842e-05
-1.49834710999083e-05
-4.20072434291082e-05
-1.13048118033229e-05
1.96665107636738e-06
-1.43783578334036e-05
-3.17468028746202e-05
1.24294255084854e-06
3.68315729631398e-05
-3.16163688775499e-05
-4.40617708050188e-05
1.04628060006861e-05
3.58303615217727e-05
-4.07366229602655e-05
-5.19886670404154e-05
8.77806880118919e-06
2.34798635280617e-05
-6.78384932344147e-06
-1.92196470136215e-05
2.04545986391986e-05
9.91646540323831e-06
-5.55232157898594e-05
-3.80477184643828e-05
4.47992351115234e-05
9.87078364067783e-06
-1.61599117709711e-05
-4.34600490028675e-05
5.60116187939713e-06
-1.77473433953159e-05
-4.6698061668982e-05
-7.39279895408842e-06
-2.91727383953918e-05
-6.49838293430608e-05
-4.59519348303784e-05
-1.28500878503536e-05
-3.08547523834769e-05
-1.85975940072413e-05
-6.33143859250519e-05
-4.07701218145795e-05
-2.63535407180892e-05
-2.39822212062093e-05
-3.38870660007607e-05
1.16447664421499e-05
4.24172728314269e-06
-3.05803946986337e-05
-3.42885201934327e-05
1.32277297882194e-06
-2.88203880123082e-05
-3.41312615370337e-05
-3.0983243741036e-05
-1.87325237867916e-06
-4.97365385710471e-06
-1.66939031753087e-05
2.40347183160964e-06
1.00772959834788e-05
-1.1669160511231e-05
-3.74777392304957e-05
-2.33681152902804e-05
8.85808434665471e-07
-2.15371933367999e-05
-4.14114143687289e-05
-3.63580182668388e-05
2.34630897550322e-05
1.83214942923453e-05
-3.34175863634952e-05
-3.72690143354169e-05
-1.86269753382636e-05
-2.03673825948353e-06
-4.04500323791552e-05
-5.19395396319951e-05
-1.81556369258054e-05
-2.68919991733394e-06
-2.05375789107134e-05
-5.96437182323318e-06
-3.36405857919921e-06
-2.30677829207452e-05
6.68260659765222e-08
8.84669669658285e-06
-1.77071747062691e-05
-3.00222474201818e-05
-1.04694619142937e-05
2.40081342030199e-05
1.20485603012315e-05
-3.05742400758228e-05
-4.981177275782e-05
-4.68527928779403e-06
-4.37526885682846e-05
-3.1217646820233e-05
-3.92470578426155e-05
-1.34336647162481e-05
-1.25625133337572e-05
-7.32477591204265e-05
-1.45550775877221e-05
-8.95598868647121e-06
-6.52889542761447e-06
-2.32363617859469e-05
-4.9032929810733e-06
2.99244756419865e-05
-1.92663006294737e-05
-4.43089920315477e-05
-7.7261381324182e-06
-1.70454737368445e-05
-4.496982849508e-05
-3.77836482864058e-05
-3.59281864335974e-05
-1.9467783801895e-05
-4.35881635490564e-05
-3.94909073790116e-05
-3.22427840032814e-05
-1.19702544378579e-05
-3.47338856600395e-05
-3.48077222430228e-05
-2.20088385689326e-05
-1.31346001002663e-05
-4.50916760555729e-05
-3.05381271875167e-05
-2.91948785591777e-05
4.64087973304043e-06
3.72922128594931e-06
-4.08943345316661e-06
8.70361639573644e-06
1.76004575689033e-05
1.2834922367461e-05
6.18208487033568e-06
-4.4413930867003e-06
-2.89684165878587e-05
-1.05296429889672e-05
-3.75499563609659e-05
-2.15475727281221e-05
-2.34844749527718e-05
-2.94090985041052e-05
-1.69690326039677e-05
-2.16593880985396e-05
-1.55918968919088e-05
-2.31885937151953e-05
-2.89332345880569e-05
-2.41535734082368e-05
-2.27392761880881e-05
-2.56316723562249e-05
2.86315405700267e-05
-2.98587457945647e-05
-2.45485189439583e-05
1.78230253256577e-05
1.12518266514183e-05
1.44737610622847e-05
-2.19682486556635e-05
2.97665595644199e-05
-3.20598901870803e-06
-5.87412706645315e-05
-2.100523654958e-05
-4.15166763449251e-05
-1.74083642370574e-05
-4.64804545103976e-05
-3.97021014470188e-05
-2.52222616697943e-05
-4.83676286147975e-05
-5.656382814906e-05
-4.12770319861343e-05
-1.0035210020954e-05
3.73410304026622e-06
-3.03307079997622e-06
4.50605719849023e-05
1.8400697939412e-05
1.7305901053095e-05
2.55531344460905e-05
3.33994814089527e-06
-1.30718467157495e-05
-1.47014548662491e-05
-5.70854398987778e-06
-1.43743729606694e-05
-3.24019930828626e-05
-3.75414369413876e-05
-1.96229537256878e-05
2.56980708477465e-05
-4.82823762627144e-05
-4.91483609835113e-05
-1.35946490711003e-05
-1.21871973818333e-05
-2.34440261796062e-05
-5.19381064343462e-05
-2.71026551275427e-05
-1.52263248745092e-05
-1.66326599086952e-05
-4.39546411458575e-05
1.1109279998066e-05
2.34583972539784e-05
2.82960965502028e-05
-6.43924876512008e-06
-9.60463332578062e-06
2.08128924165376e-05
-2.08322355009572e-05
-4.76514312285579e-05
-2.0736156897436e-05
5.9344230440217e-06
-1.60420937792468e-05
-5.42993285472642e-05
-3.41510988234638e-05
-2.77725896260182e-05
-3.90476141159481e-05
-4.06548744733222e-05
-2.52267814471415e-05
-1.94764749068514e-05
-7.57519346735598e-07
1.12814818669138e-05
-1.26288336623144e-06
1.06444609627113e-05
-2.11540829959501e-05
-1.20351752755664e-07
4.75800208139769e-06
1.36171668391656e-05
-4.59783231357758e-06
3.31899848710448e-06
-2.38622754028055e-05
-1.10431702423198e-05
-5.0969333039195e-06
-1.65391452809046e-06
-4.87904828500307e-05
-3.11076652614598e-05
-1.28355865734782e-05
-2.84593907082369e-05
-1.12288111066929e-05
-5.83773943228872e-05
-2.28766783375674e-05
3.4579752323336e-06
-1.97816257977178e-06
-2.81167338225023e-05
4.18400042629223e-06
5.16741612819526e-06
1.54437391932746e-05
-1.15314443366941e-05
1.63878260256455e-06
1.14904555045168e-05
-8.01394918353351e-06
-1.9463443138357e-05
-2.08330451923407e-05
-7.71721440160895e-06
-4.34388218347601e-05
-3.01383443975933e-05
-1.32145206922532e-05
-1.83359879634809e-05
-1.978064845056e-05
-4.5067434526485e-05
-9.2061257531022e-06
-3.15361002914041e-05
-1.29042353018896e-06
-2.14342289959648e-05
-2.63235755361439e-05
-8.72120253643777e-06
-5.20268464108267e-06
-2.19707537760978e-06
-5.28508018918037e-06
-1.0238004755704e-05
-3.55064309076248e-07
1.44626540671601e-06
-4.14403462378556e-05
1.43866299855172e-05
-1.19771212610594e-05
-1.41382271908273e-05
-2.45056335161115e-05
-1.06807464834956e-05
-4.81466177942758e-06
-3.2844215161849e-05
-5.39780017445187e-05
-4.3998860090935e-05
-1.62400234180678e-05
-3.43535793454589e-05
-9.90137185081309e-06
-3.63547918307525e-06
-4.13467112113086e-05
4.86590269951003e-06
-1.56581802742123e-05
-1.87016139352232e-05
1.98460460331573e-06
9.80448940562352e-07
5.28777902332659e-06
-4.07108026285077e-06
-2.00989495548263e-05
7.67480151085608e-06
6.43201872793102e-06
-2.79631240284596e-05
-1.85036237791137e-05
-7.85071336491862e-06
-1.63915138555527e-05
-3.89066727059634e-05
-2.20986477864428e-05
-2.71793491897385e-06
-2.83311614098829e-05
-2.95358614174044e-05
-6.01548845263067e-06
-5.53419287152629e-06
-2.51045487942675e-05
-2.26638098052047e-05
-3.83413377525005e-05
-4.39131842327318e-05
-2.01291032826559e-05
-1.94859814984453e-06
-3.33534454427707e-05
-2.89267971474619e-05
-3.0126580909509e-05
4.90983223554106e-06
-2.25516098493563e-05
-4.96835781006373e-05
-7.14393376978634e-06
-8.03625924968759e-06
-1.87665971307846e-05
-2.04586382414553e-05
-3.17196770074259e-05
1.88850619592122e-05
1.91937636027622e-05
-4.55743566047274e-06
-2.77669828100029e-05
1.85296908598139e-05
9.12066645834817e-06
-2.76434866673796e-05
-3.80456046469167e-05
4.45397049489165e-06
2.78170623062111e-05
-4.62508997246323e-05
-3.55986399993602e-05
-1.41859565278899e-05
-2.36108971145372e-06
-1.0603096722364e-05
-1.438533724445e-05
-2.57926709889265e-06
1.82298257832445e-05
3.01601371465195e-06
-1.82657553534017e-05
-7.22895684548197e-06
-7.10217316930433e-06
-1.91690371706455e-05
-9.35416135412773e-06
-2.72430826526175e-05
-2.50913604047132e-05
-1.43412963757457e-05
-2.24927399171259e-05
-3.53811535327908e-05
-2.76270682564635e-05
-5.04661094421748e-05
-2.39590819999533e-06
-6.87005928793983e-05
-4.78939365567422e-05
1.34672416196473e-06
2.93909907804404e-05
-3.05368925585581e-05
-2.0495358566492e-05
6.09401028235175e-06
-1.04835756707008e-05
-2.33754778020952e-05
-4.41375298863554e-05
1.48135863314162e-05
2.54691251458588e-05
-2.16520601831494e-05
-6.28450412500846e-06
-9.11649380332136e-07
-1.24911501633135e-05
-5.47806247761356e-05
-6.6355494584968e-05
-2.50892830050796e-05
-2.0383793091153e-05
-2.38733408903946e-05
-4.43502735261722e-05
-5.04843754060188e-05
-6.80217334632633e-06
-4.57240226997568e-05
-1.6049673835891e-05
-2.81911159795804e-05
3.21664711957793e-05
1.1279022582634e-07
-3.3958256965703e-05
7.33903843525932e-06
8.46165599206829e-06
-8.89637913664112e-07
-1.93229978144503e-06
-1.46690688406742e-05
4.7104042073239e-06
-2.99185720270945e-05
-4.82208938272821e-05
-2.98956085595009e-05
4.09202495368729e-06
-3.18534488876193e-05
-4.10910257241379e-05
-4.67330189560206e-05
-4.00776536005691e-05
-2.77985219137281e-05
8.76880176052945e-06
-2.02964528535146e-05
-1.77606297422189e-05
1.17634052916131e-05
-1.36769372380835e-05
-2.1559914354436e-06
1.64558172873673e-05
1.5100598091897e-05
1.21516506899188e-05
-9.0863905994045e-06
-1.32004395996021e-05
-9.08748551876541e-06
-7.2311553264079e-06
-1.56509950171211e-05
-3.73585958070016e-05
-2.68699763030433e-05
-3.52588606931845e-05
-3.66801302393526e-05
-2.73688393224306e-05
-5.50296956949156e-05
-4.01578810416904e-05
8.50551222109947e-06
-1.88140878718266e-05
-5.46684315360539e-05
3.41712966674345e-07
5.40133234266354e-05
9.20271401645443e-06
-5.52349982374709e-05
1.87821870764364e-05
3.0579069622267e-05
-3.16617511636269e-05
-1.01647064109292e-06
6.33363301413841e-06
-8.8089034306671e-06
-4.09147313887357e-06
-7.50589685044757e-05
-3.17446609053185e-05
-1.14619430841439e-05
-5.87118881856463e-05
-5.07916848279709e-05
-4.04230104059723e-05
-2.87095367837102e-05
-3.56138019050638e-05
-3.68781229928255e-05
-3.78159834613191e-05
9.20956193236262e-06
3.93897078260794e-05
-3.27874555995404e-05
-1.89158315531076e-05
2.36848523456377e-05
2.30921072801701e-05
-1.5428035979433e-05
-3.38076208535755e-05
-2.95908514483657e-05
-1.36851588378849e-05
-4.24019317500876e-05
-3.0200689788543e-05
-1.4479237157174e-05
-2.69225865056547e-05
-2.13456097395695e-05
-3.30487545642182e-05
-6.96046391443705e-05
-4.02936295602689e-05
-5.05957070365021e-06
-5.87146358370523e-06
-3.41652616314521e-05
-3.34308427333822e-05
-1.36473938913304e-05
1.49945649989724e-05
4.54884592101724e-06
-6.60307232100869e-06
-1.75873545332692e-05
4.09866610974771e-06
-2.39237686913014e-05
-3.06944352737971e-05
-1.82740386808901e-05
-1.83941777757662e-05
-2.86066935605142e-05
-3.74389808968308e-05
-1.04395777359451e-06
-3.9304693747803e-05
-4.58202538248738e-05
-5.30589345803664e-06
-1.48543873158582e-05
-5.03954059323963e-06
-2.38961233324212e-05
-2.02968655216674e-05
2.62501838730869e-06
1.38377230891614e-05
-5.05502650443681e-06
-3.40208342888616e-05
1.57758110464166e-05
4.75855484602528e-06
-1.35363783806725e-05
-9.51740833984415e-06
-1.6293537095249e-05
-1.01189253562731e-05
-3.68513721322542e-05
-4.36415713093863e-05
-2.92017635437987e-06
-3.84928247480337e-05
-3.3756605972865e-05
-3.24621760411857e-05
-8.69258296900527e-06
-3.6809158585589e-05
5.67298687497921e-06
-2.21662118997042e-05
1.52985189367802e-05
-1.66337406380461e-06
-2.27121226259329e-05
9.57300003015887e-06
8.32025322469754e-06
2.72198289376242e-05
-1.77322138129132e-05
-1.66477887279702e-05
-2.54057337708715e-05
-3.6135976751528e-05
-4.17237865855148e-05
-3.52161561101464e-05
-1.72382320635278e-05
-3.81964922111813e-05
-6.37544455137887e-05
-5.69503423082341e-05
-3.49594885759149e-05
-3.12117550427411e-05
-1.88141951746207e-05
-7.65802971071241e-07
9.05231989375451e-06
-1.59695597033178e-05
1.46694639641336e-05
3.07009863106227e-05
-1.07791115420556e-05
5.75276893343776e-06
2.97399255712574e-07
5.65596629280395e-06
-4.51829930174518e-06
-3.4191771970803e-06
1.90060013824047e-06
-3.5138407335476e-06
-7.93116488897365e-05
-8.52298832573481e-05
-1.49946464898399e-05
-6.48275984624873e-05
-7.02766831780138e-05
-4.68275846779297e-05
-2.16141053871716e-05
-8.1594966310256e-06
-5.00386487561622e-05
-9.13607465045569e-06
3.85720967121869e-05
7.01811263838237e-06
1.09766721949666e-05
3.24181757510453e-05
1.88537563243551e-05
-5.56989576447773e-06
-4.10061038068757e-06
1.39830777882478e-05
-2.14757134300107e-05
-3.56939266296452e-05
-1.59618700838788e-05
-3.79747426741974e-05
-4.16032160281791e-05
-5.63661127554657e-05
-2.70753446838868e-05
-7.88859230286604e-06
-6.38276277339074e-05
-4.33358262020256e-05
-5.53235167778273e-06
-7.49653433773286e-06
-5.77088078035546e-05
1.03604649284759e-05
1.53398829041543e-05
3.70562233261574e-05
1.5077307496025e-05
5.08773171382261e-05
3.92088120111562e-05
-3.77448446911069e-06
-2.41867290837451e-05
-1.15079812442223e-05
1.81323117928362e-05
-2.47122157070657e-05
-7.57518030048422e-05
-4.26940079964599e-05
1.34961362660708e-05
-6.34184671208909e-05
-7.30648694507297e-05
-4.49814463107275e-05
2.63420986563493e-06
-2.55519737411512e-05
-5.07117874274956e-05
2.6391632010789e-06
3.01474173024744e-05
3.73201229335906e-05
1.02022237524434e-05
-1.38614293988488e-05
2.58868775358895e-05
6.71217134480721e-06
-9.5300459151369e-06
-3.60473887174847e-05
-2.59363584112715e-05
-4.01372767785865e-05
-3.83763148056286e-05
-4.474728109337e-05
-3.86684711537506e-05
-4.368949425123e-05
-2.00856323902038e-05
-4.14542267669338e-05
-5.07681107189113e-05
-2.27785211160997e-05
-1.00868221295388e-05
-6.70259711021924e-06
-2.93574924193446e-05
-7.08524706439938e-06
-1.05237873183771e-05
1.58915124837571e-05
-2.08941242641872e-05
-3.74684101932981e-06
1.23837023019444e-05
-1.63659526533689e-06
-3.87292508437434e-05
-1.40363365639151e-05
-1.75252738395116e-05
-2.0751880171266e-05
-3.3394839271262e-05
-5.11307287002644e-05
-2.85532303027378e-05
-5.45296139790354e-06
-4.22437724090514e-05
-4.6199781937041e-05
2.04007601587905e-05
-8.57057371778339e-06
-2.68248373239941e-05
-2.41071397580841e-05
2.80357253273529e-05
2.77441326159667e-05
-3.08779346032899e-05
-2.25778657683353e-06
6.21998428566314e-05
3.53323008858049e-05
-1.08538283544878e-05
-2.5591805605002e-05
1.12381523945146e-05
-1.80414582832551e-05
-4.09027453992628e-05
-5.76074117834569e-05
-2.16326977998454e-05
-8.23082790705876e-06
-6.76224024871507e-05
-2.40673530105873e-05
-1.11687818811954e-05
2.00383542998046e-06
-4.06377244440612e-06
-4.04339228648602e-06
4.19856381276184e-06
1.67575122728897e-05
2.84047396754439e-05
-4.8509282023818e-06
1.46719470200935e-05
-2.74757099453511e-05
-4.25849904965709e-05
-7.91626757965415e-06
7.1618549603619e-06
-3.53217808430359e-05
-1.66349089259816e-06
5.96559628111712e-06
-5.0824817817531e-05
-3.83658909903048e-05
-5.70120666061667e-05
-1.00672049692405e-05
-1.12924500019672e-05
-3.84798788159465e-05
-1.56083643671445e-05
2.40119926442181e-05
-1.78469339900178e-05
-3.99492638289814e-06
3.08424746603551e-05
1.26475311797506e-05
-2.97512604416006e-05
3.52997476068204e-06
1.1973164809512e-05
1.22097148483127e-05
7.37160498027037e-06
-3.68769240108237e-05
-3.10502933237439e-05
-2.88364531321209e-05
-5.42146259884792e-05
-9.99643090149909e-05
-3.14909349789195e-05
-2.75889919682234e-05
-4.0869533537724e-05
-4.63929211509152e-05
1.01489849641496e-05
3.23282102843014e-05
-6.08484371698384e-06
-4.87132913786565e-05
-1.91742745099788e-05
7.58368827072628e-06
-9.82693090818331e-06
-2.67683854230281e-05
-1.15929951826899e-05
1.65042626476668e-05
-1.53233255023731e-05
-5.90606184214429e-05
-1.23690458667655e-05
7.44505154662094e-06
-4.03846889548123e-05
-6.89264671698827e-05
-3.09268853440366e-05
-6.52893555407649e-06
-4.65512666383885e-05
-1.32683246078253e-05
-1.98997166551289e-05
-5.31767316082109e-05
-2.93844236413826e-05
-4.88513622798027e-06
7.7697768383612e-06
-1.08999278196128e-05
5.95311033108747e-07
4.44269496957096e-05
1.10290958529835e-05
-2.3376150742076e-05
1.14417843782704e-05
1.45247978285353e-05
-3.24267256421599e-05
-2.70466959499098e-05
-9.25460611400923e-06
-2.35560933692908e-05
-5.8077159280174e-05
-6.42917853830281e-05
-2.99344941169206e-05
-2.39932393265773e-05
-2.17721374189267e-05
-3.64359701417727e-05
-2.47597176906799e-05
2.85636488922403e-05
1.84239558570409e-05
7.17283126803993e-06
1.26693440296543e-05
1.24718261356922e-05
1.47092341730272e-05
-1.38734808705277e-05
1.55046515382688e-05
-2.33471654969397e-06
-2.45758040949331e-05
-3.05024732738118e-05
-3.27753413286813e-05
-3.89222075631034e-05
-3.57677405403423e-05
-2.75297764249742e-05
-3.51771333457966e-05
-6.13174991429452e-05
-3.99824217394582e-05
-4.0178652294554e-06
-1.87278759752578e-05
-2.0967249694958e-05
-2.39753686642462e-06
4.07956374364084e-06
-1.62486245225391e-06
1.50267205356226e-05
-2.14227695700479e-05
-1.3924003237618e-05
1.18432406127124e-05
2.08290424566245e-05
-2.89929703780785e-05
-2.94952374085506e-05
-2.81234716056622e-06
-3.20213338213981e-05
-7.51613356715791e-05
-5.56979962713996e-05
-2.08785539979605e-05
-3.57083720134246e-05
-7.15104332231205e-05
-1.70362574469469e-05
-1.61922526023447e-05
-1.04739303273896e-05
-4.18497802563122e-05
-1.88522471833869e-05
2.86312114779167e-05
-1.51118612374413e-05
-2.32240346702758e-05
7.28591737512981e-06
2.36366405658442e-05
-6.40481782461251e-06
-2.86874043664529e-05
-3.46516891996096e-05
7.02185538560152e-06
-1.54928825288583e-05
-5.14760414607733e-05
-2.03227294173387e-05
-2.80060051494568e-05
-3.20658483104599e-06
-5.11866604803856e-05
-5.73601548379537e-05
-5.14177777542655e-05
-4.66454096913054e-05
-1.0814858242472e-06
1.1335686646914e-05
-1.22193056917566e-05
1.22743935590485e-05
2.48801899765246e-05
2.02458531338461e-05
-1.43705385253729e-05
-2.36282306626224e-05
2.49026463316153e-06
1.90098128272294e-05
-7.63063349530472e-06
-4.07091941723957e-05
-5.67062860453804e-05
1.85194102836556e-05
-3.27501141626052e-05
-9.01458859726759e-05
-3.95134998486847e-05
1.07349229141666e-05
-2.01259753609875e-05
-7.15548046450906e-05
-2.26169193104189e-05
3.20501388578319e-05
-1.51688114749835e-06
-3.48500752882117e-05
1.36913873500828e-05
5.84928208615923e-05
2.13654727088203e-05
-3.94724890488484e-05
1.55259608037484e-05
5.43286028413365e-05
-3.30555829104505e-05
-6.73782599677396e-05
4.24142717008771e-06
1.53110957434952e-05
-2.89765470189972e-05
-9.69871073069382e-05
-2.05307299749298e-05
-1.05882986984537e-05
-3.75659309881557e-05
-6.93249499076397e-05
-2.81409019025839e-05
5.98686519705866e-06
-2.26039326179509e-05
-3.76086168534484e-05
-3.93906476679952e-06
1.35691416332843e-05
1.24837163603935e-05
-1.03578623562611e-05
9.32630242222355e-06
-1.10762670007601e-05
-1.01223385307331e-05
1.817174621598e-05
-4.5700018653667e-06
-3.06977659704499e-05
-3.43248322874299e-06
-1.03532944167798e-05
-3.51739719048451e-05
-7.46004752331407e-05
-5.59593611957274e-05
1.15565414595495e-06
-2.24567470402824e-06
-6.72070633443139e-05
-5.88026157014432e-05
6.13668596581491e-06
-2.48828343825515e-05
-3.45208867864041e-05
-1.968533513092e-05
4.58116959654339e-05
4.88630626828413e-05
-6.579751447504e-07
-1.71781033018087e-05
4.69907118034085e-05
8.17749445983178e-06
-2.31253996874138e-05
-3.21905254446242e-05
-1.23528870214403e-06
-9.14822158659726e-06
-4.90389039743537e-05
-7.26956441722257e-05
-1.66237228411235e-05
1.19262649211027e-06
-6.17821260708464e-05
-4.30372271265722e-05
8.34047072399608e-06
1.31611312235339e-06
-2.51772011878208e-05
-4.84663879771705e-05
7.64349700552368e-06
1.87788727983927e-05
1.21592543118392e-05
2.26688143158092e-06
1.01097796836199e-05
4.34795161680975e-05
-2.59524295097268e-05
-2.80338668633667e-05
8.130739874996e-06
-4.35225070926372e-05
-2.89846988756355e-05
-1.56394960925911e-05
-6.12128461880561e-05
-3.65542609634115e-05
-3.98030820770946e-05
-2.02796705871401e-05
-2.83922202064255e-05
2.53294548072035e-06
5.90659567044735e-07
6.99122121429594e-06
-1.42755620104025e-05
-1.53818880653348e-05
-2.32004048103519e-05
1.72234551882449e-05
-1.96246369523967e-05
-2.40136185787192e-05
-9.59005570869291e-06
1.5920687045459e-05
2.57942708121046e-06
-3.41857609344848e-05
-3.95453987076206e-05
1.09822701712974e-05
-4.51821144216054e-05
-7.30649979558801e-05
-6.08078957556691e-06
-2.55884389486537e-05
-8.98814752722751e-06
-4.74968193291071e-05
-5.03093963135865e-05
8.78622423706931e-07
2.55329211363622e-05
-9.66790658700109e-06
-2.2362340054528e-05
6.45830740084697e-06
1.71464365595425e-05
-1.722153147743e-05
-2.18412614476417e-05
-3.40472608107597e-05
-1.37549236952877e-05
-3.71509457102123e-05
-4.62295418831468e-05
-3.9041070493267e-05
-1.34617179941492e-05
-5.54419835216691e-05
-5.68304476187163e-05
-4.32862037345555e-05
-2.05486299829269e-05
1.35600634277768e-06
-2.96872720339905e-05
-4.92100019473083e-06
6.45229787801569e-06
-3.31853666081742e-05
-2.37240404453725e-05
1.85755915730321e-05
5.78642383544966e-06
-3.60247983519044e-05
-1.14597635178967e-05
-1.72657046154164e-05
-2.71593973637257e-05
-2.63346968659419e-05
-1.33874542407152e-05
-4.95053739585812e-05
9.47659525638915e-06
-1.80239715556573e-05
-2.8964233021575e-05
-8.19586830558625e-06
-4.19954465856651e-05
-2.12542735784826e-05
1.11349984715921e-05
-1.27784766548892e-05
4.84321496030846e-06
-3.12047772857798e-05
7.23508653559802e-06
1.20872155919776e-05
-7.36984268881783e-06
-3.48732323560818e-05
-1.52867113067105e-05
3.67901731778795e-06
-2.56422258745106e-05
-2.57748673562223e-05
-1.74466033993148e-05
-1.63452244341017e-05
-1.49968903011761e-05
-1.87230752002896e-06
-1.73425038721279e-05
-1.9069385842253e-06
-4.50576095179956e-06
-1.9694439285711e-05
1.98594943569729e-05
2.92187821152824e-05
-1.13777236780824e-05
-1.41324153215367e-06
6.51212574405695e-06
7.0048927176406e-06
-2.69752845246934e-05
-1.73814490019595e-05
1.7617197801003e-05
1.50919837184882e-05
-2.93034988091863e-05
-2.42890031309016e-05
-4.68463761339534e-06
-2.18656730816472e-06
-7.26687128455688e-05
-3.11777457642662e-05
-3.93261675479467e-05
-2.79917568634782e-05
-5.88306637619247e-05
-3.56978442506516e-05
-6.18267651091292e-06
-2.29725692622396e-05
-5.25632980823874e-05
-2.79111572502625e-06
-1.12911358615028e-05
2.03359206207186e-06
-2.19802667778928e-05
-4.94128144618635e-06
-6.10188451501941e-06
-1.31150388807033e-05
-1.6383465395373e-05
1.90396885473191e-07
6.78943475770111e-07
-3.0887588519079e-05
-3.44625591720307e-05
-2.20282345015412e-05
-2.63262850920942e-05
-2.51944898254706e-05
-3.3704394779984e-05
9.49903449006456e-06
-1.6004741569014e-05
-3.00486320535804e-05
-7.7538052321176e-06
-4.39131080911006e-06
-3.26267977822196e-05
-4.55758220949419e-05
-4.46877873435464e-05
1.65414965585938e-05
9.90026590715867e-06
-2.26838610836096e-05
8.43277103813796e-06
-3.46864910900617e-06
-1.97538332116422e-05
-4.21334829888278e-05
2.03838061585035e-05
-3.7917480172338e-06
-2.67289243266353e-05
-4.28651359564772e-05
8.89765305722031e-06
2.69423297348292e-05
-4.18778154075122e-05
-3.76946935255172e-05
1.62622835325736e-05
-1.85940797706472e-05
-3.09582070119752e-05
1.09582040735222e-05
1.32157582481357e-05
-3.64731598336764e-05
-3.17836640563682e-05
-1.43398256646583e-05
2.843929825648e-05
-2.33186470849547e-05
-2.21685462632133e-05
1.13345979168705e-05
-3.62434995437335e-06
-3.30584232510344e-05
-3.42487721050754e-05
-1.4789488696884e-05
1.76164359051353e-05
-3.42606554826782e-05
-3.37072979375634e-05
1.05380508947569e-05
-1.8005574625765e-05
-3.61976080458453e-05
-1.40465517667069e-05
2.0365955234138e-05
-5.19805122121615e-05
-4.98236437188716e-05
-5.64291632022022e-06
-3.46257601584327e-05
-2.87176538130936e-05
-2.84656601778956e-05
1.74628813216435e-05
-1.9955609199728e-06
-3.74391469806813e-05
-3.51328420061769e-05
-1.61339105515339e-05
5.35064186181385e-07
-5.4758278840696e-05
-3.772302018369e-05
-1.75146220734349e-06
-5.82577902574393e-06
-5.85019634071111e-05
-4.64328996794459e-05
-2.50052269058065e-07
-9.9048567988851e-06
-5.54539109443163e-05
-4.02874341527329e-05
2.97919111187087e-06
-3.24801580253727e-05
-4.47510757016781e-05
-1.4520087599021e-05
-7.08256006482457e-06
2.49714075966064e-06
-3.66632643024048e-05
-9.14592971547288e-06
-7.09505224003619e-06
-2.4730231032926e-05
-3.35158274238554e-05
-9.40294142335285e-06
-4.52626655643605e-06
-1.60955848478549e-05
-2.25338493394063e-05
-3.20405014087257e-05
-3.48089189691806e-06
-2.44085270341903e-05
-3.97892661360479e-05
3.93817435818141e-06
-9.33372888598824e-06
-5.13563801484125e-05
2.65575390697922e-06
-1.94005074772637e-05
-2.07811267293346e-05
-1.23941591361967e-05
-6.15988587156804e-06
-1.22125282170734e-05
-7.9021360798154e-07
-2.36421259582965e-05
9.11570512271359e-06
7.27165295964713e-06
-1.5765477945058e-06
-3.82982726870144e-05
3.70978566708334e-07
3.30435905482987e-05
-9.32511935880657e-06
-4.02765988357391e-06
-2.3552696043318e-06
-4.0719898402265e-06
-1.39674694496223e-05
-2.62859336920843e-05
-9.36527346602683e-06
1.8561235180072e-05
-2.43113845363289e-07
-3.88660287109371e-05
-4.45301028784417e-06
-2.37178931577949e-05
-3.08530740179285e-05
-4.70261719709593e-05
-1.5628054139897e-06
-2.53758951587088e-05
-3.75889952349076e-05
-1.25912096492807e-05
-7.7035425402384e-06
-2.6076934016702e-07
5.33907204401726e-06
-1.45624534423962e-05
-1.46198841604305e-05
-3.5583668068147e-05
-1.38766187379707e-05
-7.17579045048769e-06
-6.13051124353243e-06
-1.98394602879738e-05
-4.09183335227646e-05
-3.08161601245126e-06
-1.41226871121252e-05
-3.30244803707722e-05
1.15567384302996e-05
1.26098861535035e-05
-3.48463714950376e-05
-1.91291463602001e-05
-1.98455364520503e-05
-1.41050032656165e-05
-2.65358332580691e-05
-5.86900230190381e-05
-1.54551300021352e-05
-2.43966884228989e-05
-3.31076949998199e-05
-2.01323707441389e-05
1.69831796804169e-06
5.37620273754316e-06
-3.13234062027314e-05
-5.23111407659939e-05
-4.33276015762676e-06
-2.3013094094713e-06
-2.91138315110238e-05
-3.33484916947653e-05
-1.02876735496697e-05
5.28032638978016e-07
-1.91635506403553e-05
-2.77807422433172e-05
3.02779612291706e-05
-1.44012111054381e-05
-1.58615367941613e-05
-1.63664866826915e-05
-1.18346928478903e-05
-1.95963427071576e-05
-2.33981730294568e-05
-4.34398765818021e-05
-2.760234674765e-06
-3.89110102847073e-05
-6.14019634876754e-05
-9.34100290806782e-06
-4.40139873286847e-06
-7.87488187473742e-06
1.95346075552077e-07
-6.36269560420552e-06
1.58831752764234e-05
-1.21738159629507e-05
-1.79099276784822e-05
9.71494769987637e-06
4.49304893134589e-06
-4.56565197296782e-05
-2.57713190772497e-05
7.71298392880486e-06
3.94463255454375e-07
-3.88839085142003e-05
-8.11848203199404e-06
1.35101583665958e-05
-1.19778060702184e-05
-3.99531016688773e-05
-3.60714791950414e-06
-1.33659296575788e-05
-2.04479553840894e-05
-3.50888237397161e-05
-2.97111562250737e-06
7.16137836528913e-06
-3.00674265815706e-05
-7.71291120282588e-06
3.37462706190499e-06
-3.22314050896759e-06
-4.82797314846304e-06
1.28776198652873e-05
-2.74378211921798e-06
9.01097241884935e-06
-1.41458367673855e-05
-4.01703686048878e-05
1.49963805480631e-05
-1.76743031838187e-05
-3.19907341937202e-05
-5.18684374842763e-05
-2.6483965953894e-05
5.15455471489474e-07
-2.93265314831927e-05
-3.24334119386932e-05
-1.08896183070727e-05
1.55796812612127e-05
-1.62043868010602e-05
-4.55642105719615e-05
3.57867654268384e-06
-2.0916752797653e-05
-4.03214908290668e-05
-8.98243709499119e-06
1.83873619323462e-05
-3.02544624299188e-05
-2.79592318523375e-05
-1.8038614275336e-05
-2.74837515024054e-05
-1.32443196743659e-05
-2.61288687637864e-05
-4.50376460939645e-05
-4.98297393747404e-05
-4.80403580495977e-05
-4.30599717775708e-05
-6.29773901547787e-05
-2.5247587746628e-05
-3.07870247383551e-05
7.83083772132805e-07
-3.95798875030292e-06
4.97401285855336e-06
-1.50061179480613e-05
-1.88026240279393e-05
-1.64265422661862e-05
-1.65009467180282e-05
8.4657308819429e-06
1.34373708485049e-05
2.27018758528804e-05
1.3866449878126e-05
-3.93356311367249e-06
5.70399237320903e-07
6.79915943359095e-06
-1.52776514173964e-05
-6.62756919648727e-05
-4.15612985424183e-05
-1.49999402074424e-05
-3.54859241768061e-05
-6.85437498232594e-05
-2.42243613187051e-05
1.84184020794937e-05
-5.13676865224653e-06
-4.13383151200585e-05
-2.0123267523728e-05
2.06788620528062e-05
-2.01625183551002e-05
6.373997508245e-06
4.47137371142153e-05
1.86447146056137e-05
8.97450168200713e-06
-2.65764195420352e-06
2.68191761441882e-05
2.5401257760659e-07
-1.91997075600259e-05
-2.3115652707704e-05
-3.94043992933599e-05
-2.49082772942415e-05
6.35988705850126e-06
-5.66395561207184e-05
-2.19260580007968e-05
-3.68497867116812e-05
-4.14631483488096e-05
1.05973709742464e-05
6.31859575709102e-06
-1.33866132470445e-05
-1.94473532273318e-05
4.87920344858265e-05
-1.31639349231773e-05
-1.76714951127836e-05
-2.3672487144067e-05
-1.81727488744752e-05
-1.3550665615158e-06
-3.76138089979139e-05
-3.51800990026625e-05
7.16212791824397e-06
-1.34493201835365e-05
-3.70523331256878e-05
-2.65176423364459e-05
-4.29695171571462e-05
-1.01596280712631e-05
-3.05828308424763e-05
-5.01531963399634e-05
-2.57506927521477e-05
-4.44544041712977e-07
-5.67976876151678e-05
-3.3536943927745e-05
-2.45571586281531e-05
8.37821420007274e-07
-1.93443584789929e-05
-3.52222056745495e-05
-3.06790009902902e-05
-2.65602408314275e-05
-1.61515053698116e-05
-2.25738030362491e-05
-3.07849343177262e-05
-1.56022372265049e-05
-4.00158166707838e-05
-3.6126990545585e-05
-2.44881188127942e-05
-3.76197885124776e-06
-5.06673065272949e-05
-1.42984961230266e-05
-3.55162555981651e-05
-1.73026063815273e-05
-2.18718026737841e-05
-7.18586995168946e-07
6.25848823215516e-06
-2.47537767742549e-05
5.67237138583515e-06
2.97949156284465e-06
-7.52556954152815e-06
-2.32194687256181e-06
1.17230688606941e-05
1.38259109404652e-05
1.44344125199856e-06
-2.23153313880141e-05
-6.89012404852713e-06
6.9937733281554e-06
-2.89237671432177e-05
-1.90417879045903e-05
-1.41477750164745e-05
1.61292297698844e-06
-2.97102415005385e-05
-4.31350929012595e-05
2.36715500134672e-06
3.20509124424982e-05
-3.53087889555398e-05
-4.53735618184431e-05
1.07481552288047e-06
2.66846087171134e-05
-1.49219446964681e-05
-4.3962085653592e-05
9.40769680864074e-06
2.32268117864932e-06
-7.63226610742176e-06
-2.19125959393496e-05
-1.59625088782743e-05
-4.33299716144822e-06
-6.21343974356334e-06
-2.851062593972e-05
-2.36559142910884e-05
3.58197518028322e-07
-2.19669580078224e-05
-1.64010968081438e-05
-2.10540002559107e-05
-1.6621037814357e-05
-1.78047110703121e-05
-1.7374110940817e-05
-1.29707652253368e-05
-9.94117753479358e-06
1.15213444687369e-05
-1.98744578421255e-06
-2.29979623786506e-05
-5.19514427828527e-06
-9.16306359253591e-06
-1.91311827066014e-05
-3.93365213016488e-05
-3.63773468411995e-05
2.96901607014358e-06
-4.11975385663622e-05
-4.66860319555256e-05
-1.98830818546944e-05
-2.38955679301919e-05
-4.87950637005522e-05
-3.02907083852176e-05
-6.1061776245069e-06
-1.098234999546e-05
-3.9935932801022e-05
5.91115009520881e-06
6.83194547581574e-06
-2.51668124440872e-05
8.06878542626769e-08
-1.57896370782336e-06
-2.14715563939632e-05
-3.67323912709614e-05
-2.13225787017775e-05
-2.14004839498628e-05
-2.99703259308241e-05
-8.68367656886262e-06
-7.5533258109645e-05
-3.90515938728955e-05
-1.70965808040251e-05
-4.12254526906501e-05
-3.83861511954813e-05
-5.86824221083476e-06
-1.83695092035179e-05
-3.8957396110999e-05
-3.90287097039768e-05
-1.40902834073159e-05
2.51013182350297e-06
-3.43072983417073e-05
-4.82883873547258e-05
2.5856980769032e-05
1.5361880680644e-05
-2.43837791877498e-05
-4.02927993233894e-06
2.21148568085994e-05
-1.34604836672639e-05
-5.53118164331554e-05
-4.39779238720528e-06
-4.61623249973892e-06
-2.65073738093859e-05
-1.17250608744895e-05
-4.20834378382406e-06
-1.06962165896524e-06
-1.8507071404168e-05
-4.18250933112607e-05
-2.17827799351386e-05
-7.40361501893449e-06
-1.06099881288404e-05
-2.90749684881547e-05
2.7267197574065e-05
4.7316008338118e-06
-1.83583177837872e-06
6.87064960065117e-06
7.11003170988012e-06
-3.39779425858072e-06
-2.99208422030239e-05
-3.30223538620174e-05
2.57100876265298e-05
-5.32051443140257e-05
-5.53880481029002e-05
-8.82121546692796e-06
-2.71895056148581e-05
-4.93237920045496e-05
-4.55511683713051e-05
-8.90225436598787e-06
-2.21856895279285e-05
-3.12104585139292e-05
-1.41146176977556e-05
3.06587477820415e-05
7.84319270459976e-06
3.60659093236849e-06
2.1068038391578e-05
-1.11253687395701e-06
-3.88245783760881e-07
-2.45850937445749e-05
-2.14357404071179e-05
-3.35071099838117e-06
-2.55984081004194e-05
-2.05584745538622e-05
-6.11675956909598e-05
-3.50547963813022e-05
-1.00601485085469e-05
-6.42611074789667e-05
-7.50941730444775e-05
-3.08904369636283e-05
-7.18625632631694e-06
4.43784121328817e-08
-3.79295460744683e-05
-8.07331166915992e-06
1.31002331913162e-05
-1.30565456911488e-05
-3.75206197667444e-06
4.72517532398368e-05
4.20489224812077e-06
-6.75691220755858e-07
-1.28206409384398e-05
1.38758278077138e-05
-2.7703708012873e-05
-1.80906463518928e-05
1.79846038956846e-05
1.1446546558803e-05
-5.65133272053173e-05
-4.99032233466751e-05
-2.34036137693012e-05
-1.5471328182174e-05
-5.08538517281114e-05
-3.83117389944039e-05
7.16315460729703e-06
-4.91364028812258e-07
-3.90601025002896e-05
-1.02761821544675e-06
-1.46549072824127e-06
-5.05153804601143e-06
-5.42879036790885e-06
2.87335606381253e-06
3.00513475257193e-05
-1.00520861497368e-05
-2.03958516199451e-05
1.35611949679876e-05
5.70105235462816e-06
-2.44004895239298e-05
-2.86799900272791e-05
-1.47184802035819e-05
-1.96368496540622e-05
-6.44908725914363e-05
-5.94206080533263e-05
-1.60031613634452e-05
-3.80979176938484e-05
-3.83419163080784e-05
-1.98791745380395e-05
3.02875188850522e-05
3.29734099217929e-05
-1.56510678259702e-05
-1.23183544650883e-05
2.46087563974467e-05
-4.24469532337168e-07
-1.14324317705624e-05
-1.13980671343091e-05
-1.20333198269193e-06
1.13902594785417e-05
-1.29939329196856e-05
-3.66790696006071e-05
-3.29821440356876e-06
-4.75327042433041e-05
-2.57632621959886e-05
-8.9870333776666e-06
-1.82940143939589e-05
-3.7665277104995e-05
-2.89887906542815e-05
-1.84720259415727e-05
-3.77027878558644e-06
-2.43620661824339e-05
1.61902989153396e-05
-1.99752401037754e-05
3.22539641350057e-06
-8.90445335860907e-06
-2.41775800440829e-05
-1.26017622286958e-05
-7.65220386644077e-06
-5.64374491140025e-05
1.02777197308433e-05
-9.42891368773247e-06
-5.22412949600262e-05
-4.55242913829876e-05
-1.40447586021554e-05
-3.23264506929989e-05
-1.96026412822952e-05
-3.17780143472583e-05
6.79512540062027e-06
-1.80524072118927e-05
-8.65605912541932e-06
-2.16753084781358e-05
-3.84442335747291e-06
-8.25963746840913e-06
-2.58447233842793e-05
-1.55143209220345e-05
3.33229909902494e-05
7.12450033370897e-06
-2.96595179506673e-05
-3.5854433677488e-05
-1.69751962991208e-05
1.28000075025737e-06
-4.80565117215964e-05
-2.67351320394751e-05
-1.67835415401129e-05
-3.38434286131584e-05
-3.72373719799141e-06
-3.50907070754288e-05
-2.23594130214716e-05
-3.08698453404962e-05
-3.57150351862525e-05
-1.05793216046158e-05
-3.19152064639584e-05
1.19084534845386e-05
5.15878239075451e-06
1.63188022570284e-06
1.29443188974988e-05
-2.49030365376286e-05
-4.25462405023611e-07
2.01609436078465e-05
-6.1040610385852e-06
-3.12309742035875e-06
2.15427055289738e-05
-3.4218471294612e-05
-2.48979010915311e-05
-4.80998728792752e-05
5.24072704512949e-07
5.88870855440336e-07
-1.04535055432741e-05
-5.16760305930062e-05
-1.93894002729645e-05
-4.27578545264429e-06
1.55947514439121e-05
-5.76351921393558e-06
-1.50858054366889e-05
2.5855349505875e-05
-2.6834768263529e-05
1.10231241622622e-05
-1.77825454543074e-05
-3.6399603512651e-06
-1.52615931047439e-05
-3.96595137585519e-05
6.19755777730728e-06
-2.89979495174475e-05
-1.38589474371332e-05
-4.83604766070121e-05
-2.88197350629878e-05
-5.74231104071138e-06
-4.23169848244985e-06
-1.25928949903005e-05
-2.66225470798693e-05
-9.45603299931809e-06
-1.20463861120438e-05
-3.01916192186023e-05
7.89569621485854e-06
1.45842523113852e-05
-1.087065744799e-05
-5.0945610300321e-05
-1.65576209584036e-05
-6.54723626510534e-06
-5.06963440560207e-05
-3.02553078150266e-05
-2.69624987521875e-05
-4.96589694825378e-05
-4.74399263526806e-05
-4.11215674317739e-05
-4.46642543792717e-05
-6.32798366457926e-05
-5.32016817481032e-05
-5.58830295200336e-06
4.07048038079448e-05
-3.91525196725234e-06
-2.28074065040816e-05
-2.72291951094701e-06
-4.19349693937211e-06
7.38572299621181e-06
-2.33021628768822e-05
1.00766040662107e-05
-1.55561187847035e-05
-1.16743137122463e-05
-2.9488825219787e-05
-2.81587409518289e-05
-4.1080406970301e-05
-1.60589492391419e-05
-7.97729255279641e-05
-3.61991480740433e-05
-4.16620543589658e-05
-1.91511814257962e-05
-4.04981998370255e-05
-3.65551111129729e-05
-8.90313619508234e-06
-1.16807638956038e-05
8.30910310543863e-06
-4.76883219734667e-06
-5.45059241384087e-06
1.31674965236312e-05
-1.12377244120658e-05
1.64600305326099e-07
-2.20676716844421e-05
1.32363758948293e-05
-1.11926556446433e-05
-2.87252743664543e-05
-2.07697952537029e-05
-1.92391360738553e-07
-4.00178998295621e-05
-2.2487347051606e-05
-1.20782687106894e-05
-2.95807278626877e-05
-5.69052562643314e-05
-3.01795234315569e-05
-3.24600721323783e-05
-3.07815561348271e-05
-3.35422815861134e-05
4.77606680182226e-06
1.76092459126424e-05
-1.9941803528064e-05
5.96552434545839e-08
3.06034954605301e-05
-7.87120307340541e-07
2.01594060420118e-05
-6.44392604474266e-06
5.9200382546748e-06
-1.49050675195254e-05
-1.64578291667247e-05
-5.92139784759981e-05
-2.25209203864233e-05
-5.00620994435577e-05
-6.21895956991121e-05
-4.58693748251814e-05
-2.73053587150255e-05
-3.67068481657519e-05
-2.25024893250048e-05
-1.79393895220686e-05
-2.81458216924398e-05
-1.85422105487092e-05
-1.42174688733712e-05
-2.23783604386401e-05
2.76339229742577e-05
1.3078862409578e-05
-4.45784998213727e-06
-3.15012641040992e-06
-9.60709174053347e-07
-6.28637865964582e-06
7.96707481986261e-07
-1.14047532575093e-05
-2.63958586297838e-05
-4.48722339770407e-05
-6.19081448913599e-05
-3.55811937137882e-05
-4.67819369184328e-05
-3.34661301133612e-05
-5.08316970086028e-05
-5.69218791217141e-05
-2.39822464170891e-07
1.95364955979885e-05
-1.24289044189342e-05
4.66683293861994e-06
-1.10737888061687e-06
9.66318940390515e-06
-9.43893659050304e-06
-6.21429908335804e-06
5.16920254422123e-05
-5.55605146390115e-06
1.04823722937286e-05
-3.59522956051126e-06
-1.13175912667173e-05
-4.18417825225324e-05
-3.49224088409907e-05
1.09485675840205e-06
-4.91894150468489e-05
-5.69628513233376e-05
-3.02045685007425e-05
-5.29717685554019e-05
-4.60494879646178e-05
-3.59036241391253e-05
-4.48497923764688e-05
-2.84842921859069e-05
-1.43243932699084e-05
1.12689566534997e-05
-1.84568560427818e-05
7.63634941749237e-06
3.20919072369765e-05
3.73632010193376e-05
1.59493136059119e-05
-4.48993286245534e-05
-1.35767368221312e-05
9.05805232234156e-07
-3.821433975835e-05
-2.67427781981241e-05
-2.45230909919412e-06
-4.08257159734458e-05
-4.00275399415515e-05
-5.04276131410214e-05
-6.75656251902102e-06
-4.53563155017631e-05
-4.08414395860087e-05
-2.43017314508225e-05
-2.1341878214528e-05
-2.77136475752588e-05
-2.24993278123216e-05
1.86763928331379e-05
1.89640374628024e-05
5.80407002531537e-06
1.39743523745332e-05
4.61452786838831e-06
2.92024157835296e-05
-3.48371127585544e-05
-5.80374365207268e-06
-3.91603722994964e-06
-1.02748500987886e-05
-2.55437132632692e-05
-5.20205520456645e-05
1.06967047591205e-05
-1.09018058152993e-05
-3.7412345733461e-05
-5.59205516616688e-05
-1.65354962972224e-05
-1.58994063474808e-05
-4.71927305347797e-05
-3.66069346654164e-06
-1.80685773578283e-05
3.91406682043998e-06
-4.70635006999876e-05
-5.80080900020116e-06
9.05974040025147e-06
-3.36873417278961e-06
-3.51158212431541e-05
-2.77953202919108e-05
-2.29277816991485e-07
-4.00202362002377e-05
-4.2162690892182e-05
-4.02254672822642e-06
4.02473388244399e-06
-2.15217802795398e-05
-3.6015162460566e-05
2.61835489287063e-07
2.37839958994055e-05
-1.7028708715143e-05
-2.66152269283905e-05
-2.10078822351428e-05
-2.03270559543048e-06
-4.31650194085447e-05
-3.24604085923812e-05
2.57314205907411e-05
3.66669720891885e-06
-2.1783767918787e-05
-2.38650991934017e-05
-7.14970980099879e-07
-6.46374626778143e-06
-2.12204145864144e-05
-9.101380601335e-06
-2.7867404283614e-05
-4.26298186510025e-05
-2.21345288490975e-05
-2.22139096496464e-05
-1.48514867451032e-05
-1.39829122260765e-05
-1.75500993015955e-06
2.02201237946396e-05
-4.75681920336751e-06
-1.44399435812075e-05
-7.99609333570024e-06
-4.40939851646487e-06
-1.72137604788542e-05
-2.97010881935697e-05
-4.74541143171503e-05
4.0341826742439e-07
-3.39840334443972e-05
-3.20191952916178e-05
-2.73615224658967e-05
2.39755349485055e-06
2.90868431703275e-06
-2.74978045174325e-05
-1.11678509743152e-05
-1.39779654457098e-05
-4.0645086771449e-05
-3.44507006489773e-05
2.37996758815717e-06
1.54258775616443e-05
-3.7667456687706e-06
-1.37867909545872e-05
-9.91145112664901e-06
1.07984383207966e-05
-3.86266372135371e-05
1.35305838136091e-05
7.28732611025864e-06
-4.69398152771661e-07
-2.6329662688472e-05
-3.65248110866234e-05
-5.10638361335384e-05
-3.02614866905236e-05
-3.15911643852664e-05
-5.62965490704395e-06
-3.8760706770502e-05
-1.6433338757875e-06
-1.20799413241403e-05
1.03471882851024e-05
-1.96643129447435e-05
6.79816748248989e-07
1.10372807952041e-05
-2.63899882850234e-06
2.71600973417917e-06
1.22217874204537e-05
-1.20287014677722e-05
-1.80134359790456e-05
-1.43934873644329e-05
-1.93847835762447e-05
-1.12668846722827e-05
-3.77716276225591e-05
-4.60812753466207e-05
-6.87432003943681e-05
-1.13207689688569e-05
-2.6347115102084e-05
-8.184058525198e-05
-6.3001734358538e-05
-1.20701975885921e-06
2.79418060947475e-06
-1.42107641834981e-05
-3.41098361694587e-05
1.01689140285339e-05
2.36856668566868e-05
2.82341681937075e-06
-1.07609110960842e-05
3.43069045432805e-06
-3.10424351231746e-05
-6.83327150813397e-06
-6.11951387383042e-05
-5.59462524456719e-06
-1.76651973145718e-05
-4.00157726459637e-05
-5.11437264768388e-05
-3.92222815921052e-05
-4.30220899442267e-05
-4.19779661514195e-05
6.74380514960599e-07
-1.37723415023193e-05
-1.560517346807e-05
4.88365577604417e-06
-2.45341556728926e-06
-3.77704677447116e-05
-2.03342606886073e-05
5.17834848391984e-06
-1.01975144154978e-06
3.36598089993126e-06
-1.92137757741315e-05
1.75500419378084e-05
1.91111692265915e-05
-1.13724122582147e-05
3.94486275613219e-06
-9.20334222332771e-06
1.2296365732671e-05
-1.60746829115311e-05
-3.85332350049003e-05
-4.51532997446793e-05
-3.94910925704666e-06
-1.59175240589546e-05
-6.04495400799154e-05
-2.89426668098578e-05
-3.60233706902787e-06
3.70123462695713e-06
-1.56649459960149e-05
1.71588813843447e-06
3.20586198960874e-05
1.5072483466542e-05
-2.60105991971844e-05
-1.54411258413722e-05
1.86391719410121e-05
6.45149049837144e-06
-3.08258116672711e-05
-1.47974502208823e-05
3.14618775845481e-05
-2.00501355446475e-05
-5.32614157757759e-05
-4.44472152789812e-05
5.1712168584043e-06
-3.63173706196766e-05
-5.78942617270706e-05
-3.35616471574816e-05
-9.99149780170966e-06
-1.0784312068855e-05
-2.8025537179585e-05
-2.38579800767674e-05
-1.6557904682287e-05
1.98913354300574e-06
-2.38428317814288e-05
1.63126747637766e-05
3.09737969028456e-05
-3.80601795680046e-05
1.23124721395194e-05
6.2063575201517e-06
-3.52076038203425e-05
-5.60762230760577e-05
-2.59853041623576e-05
-3.1816307523418e-05
-4.66722498983835e-05
-5.4141044912012e-05
-1.55343090315365e-07
-1.55244685138695e-05
-3.90085964332448e-05
-2.9478103885132e-05
1.13909682025593e-05
-2.29824574954375e-05
-7.46884346611782e-06
-1.66720379046065e-05
9.56286884041938e-06
5.88220216276719e-06
-5.65220277354316e-05
-2.15048820177311e-05
2.02867630731415e-05
8.14120814110034e-06
-1.45257056115868e-05
-3.12959733781714e-05
-1.71654434381104e-05
-2.93658804243177e-05
-2.36469739017227e-05
-6.27019315358473e-05
-1.1698501371662e-05
-2.53676459384419e-05
-3.90616742791992e-05
-1.16829182705013e-05
-5.50856729416124e-06
-1.04427668756168e-05
-3.83566705622224e-06
-2.66342623618806e-05
-1.18829464347871e-05
2.80105213945132e-05
-6.05045332738899e-06
4.65520487703175e-06
-1.87211043106795e-05
-2.33926963992548e-05
1.09491173695425e-05
-2.5254530182873e-05
-3.57146627382391e-05
-7.7388543370152e-06
-2.4493850861047e-05
3.97034863193054e-06
-2.94516722840927e-05
-3.81345592958935e-05
-1.66876181194666e-05
-1.50443218132837e-05
3.67901390599007e-06
-3.04289415055097e-05
-3.68288632794718e-05
-2.52251526933606e-05
1.9422598926892e-05
1.07684727183788e-05
-2.95104864491206e-05
-1.58702126067149e-06
3.5636629418745e-05
-4.52822545541136e-05
-1.30178450289932e-05
-6.85579685891873e-06
6.05738199399652e-06
-3.43874210541255e-05
-2.69112210688821e-05
-7.53486068687616e-06
-1.04606585089938e-05
-3.17104840761871e-05
-2.29190977085986e-05
-4.96422329829774e-05
-2.27988194762324e-05
-4.58690058423917e-05
-5.38064314495648e-05
-1.75906962306658e-05
-2.23875092126583e-05
-6.00208414745312e-06
4.07244523991334e-06
-2.23977114433339e-05
-9.45356956193461e-06
1.25249263291783e-05
-1.62985450861474e-05
-2.893915160685e-05
-1.79902139882097e-06
-3.01635571168564e-05
1.79464732418897e-05
-1.16275837824829e-05
-2.94570038433437e-05
6.92871375752956e-06
-4.12850079023494e-06
-3.71329477527683e-05
-5.95568310558047e-05
-2.0972945935631e-05
-3.30607674928368e-05
-2.24294595507059e-05
-2.12892478607243e-05
-1.76853732028855e-05
-2.37676405184827e-05
-1.69996124677583e-05
-1.76899428700022e-05
-2.02942970906095e-06
-6.65751823149817e-06
9.95116700044214e-06
-9.48892264101755e-06
-1.0892934079845e-05
1.40292770987288e-05
-1.07704194261246e-05
-3.55194200577575e-06
-2.48550215791211e-05
-1.63586967141858e-05
-1.71444393314117e-06
2.04755197517893e-05
-2.17764857421197e-05
-5.13260112722649e-05
-1.48962659543012e-05
-1.02185665919871e-05
2.93836774831955e-06
-5.158273895244e-05
2.32388634897388e-05
6.70194027032955e-06
-1.29557837070076e-05
-3.514062606089e-05
-3.58465671357379e-06
1.18447737504142e-05
-9.73868967293692e-06
-2.4069011209244e-05
-2.55561193954962e-05
1.24119462159509e-05
-5.67432499969742e-06
-3.43596483847695e-05
-1.07386308262626e-05
1.23914479588376e-06
-5.86693289364735e-06
-3.1791994734099e-05
1.04215978964527e-06
2.13050413923324e-05
-1.79551564692471e-05
-2.36550910099593e-05
-2.95962510101444e-06
-1.81375759141813e-05
-1.78318421045058e-05
-3.09997774435717e-05
-1.80796022077085e-05
5.54191762055225e-07
-4.59274858986606e-05
-6.03497650335221e-05
-1.84913486548465e-05
-2.5788611331344e-05
-6.60205987616876e-05
-2.02988159568707e-07
-2.31756528531286e-05
-1.3228442099121e-05
-1.63108964970509e-05
-1.89860007667857e-05
-3.15854060913096e-05
-2.75722664944257e-05
-1.77909408740252e-06
-1.72550372103557e-05
-2.25541673545462e-06
-3.22361791099892e-05
-3.99984669126361e-05
-4.65526999592608e-06
-1.74927006339808e-05
-3.61559358335819e-05
-4.24945269542117e-05
-2.64605516562539e-05
-2.33479977962897e-05
-3.8530678444262e-05
-4.30747569027458e-05
-9.48609957343255e-06
-3.52630239200874e-05
-1.04703858155993e-05
-1.55735070699054e-05
-1.95914501403529e-05
-2.7055630916893e-05
3.5950509343044e-06
-1.19111906273696e-06
-1.15802005457426e-05
2.98884268516962e-05
-7.6498062807817e-06
-1.72513240745687e-05
9.75680668066015e-06
1.63639885010944e-05
-2.94713106139326e-05
-4.96749180772111e-05
-2.92344806837072e-05
-9.33170630728364e-06
-4.60277934644096e-05
-2.86897984357183e-05
1.42803776403856e-05
-2.3012468627184e-05
-4.36271936309008e-05
-9.78245871986781e-06
-2.77380719281859e-05
2.8310376117784e-06
-1.20482706622353e-05
-1.14105357141819e-05
1.58250068600056e-05
4.40856030995948e-05
-8.35047034928571e-06
5.72439159734032e-06
-1.8340599463019e-05
1.43274799320051e-05
-1.40893317618568e-05
-1.18072567045704e-05
-1.89865555771887e-05
-4.35883653424954e-05
-1.16003104843163e-05
-2.37639740583051e-05
-1.65549817257254e-05
1.65340420407647e-05
-2.59096518606771e-05
-3.18016973208976e-05
8.46190157698798e-06
-1.23567032672671e-05
-2.14437274952557e-05
-2.46956178071661e-05
-2.7601591196248e-05
-3.45314821207968e-05
-4.53803673688414e-06
-2.85353847301686e-05
-3.81855983260027e-07
-2.01141597566904e-05
-8.84950080975796e-06
-2.61221987072388e-05
1.42324670057054e-06
-3.67270570877025e-05
4.89031385770229e-07
-3.25742298480036e-05
-5.75150839192483e-05
-5.05643269098376e-05
-3.86651675161956e-06
8.99834785032393e-06
-3.67322101815933e-05
-2.23264019136679e-05
-1.5133936729091e-05
-7.82225111603362e-06
-3.44312543346367e-05
-1.14083755241209e-05
-3.13361599718331e-05
-2.09585570386605e-05
-2.93948782499139e-05
-3.71707658923973e-05
-3.79503169917035e-05
2.06125096372222e-05
1.73972449987663e-05
-5.49471811027597e-05
-2.41720164191682e-05
-9.34624057912053e-06
-2.56006174352157e-05
-5.42419038099644e-05
-5.5538425330118e-06
-1.3513759652083e-05
-2.44030213152123e-05
-3.51289065242308e-05
-3.4829757550286e-05
-1.41727325963908e-05
-4.02061133832867e-05
-3.90417307227026e-05
-3.41957627254221e-05
1.19182143292225e-05
-1.1103297399481e-05
2.80519562105733e-06
-9.55233522189602e-06
1.57884764307813e-05
9.63451394229709e-06
-8.08861345538997e-06
2.73927882749073e-05
-1.37659987840223e-05
-2.23177614772222e-05
-9.25301900528435e-06
1.81287986453821e-05
-3.08945680168551e-05
-3.20189465865642e-05
-1.37589376723528e-05
-1.90610514907356e-05
-3.67609007829141e-05
-1.28925967884808e-05
-2.53757361653248e-05
2.77479890785263e-05
5.22487380475002e-06
-1.32135711521315e-05
4.79177801201267e-06
7.45060071369166e-06
-8.54365060889195e-06
-2.5567996347778e-05
1.58030097626486e-05
8.7874248848274e-06
1.40732346498955e-05
-2.84522581004456e-05
-1.19397207082675e-05
1.44378676183678e-06
-3.87118254171806e-05
-5.02232063787358e-05
1.90088362952767e-05
-2.93520979738618e-05
-1.45351388096545e-05
-2.80797839492678e-05
-2.09258836431902e-06
1.19525890383835e-05
2.68905639614658e-06
-4.00176402162681e-05
1.89369178761003e-05
-2.09676657088448e-06
-3.99596475810415e-05
-1.82790060947151e-05
1.99074478815325e-05
-1.53664707432018e-05
-6.04106308635726e-05
-3.11764755434301e-05
-7.59135396934111e-06
-6.69827064428373e-05
-5.08305897722119e-05
-3.63284760803479e-05
-2.03373849759382e-06
-3.5474901902118e-05
-2.22136609108553e-05
4.08731238330206e-06
-3.60337727282449e-06
-3.59420755505288e-05
-3.40174849717168e-05
3.26038427817114e-05
1.07962201920696e-05
7.52039955890048e-06
-4.94997715791195e-05
-7.74835692094011e-06
-8.9948439472357e-06
-2.24323838831744e-05
-5.76352296080245e-05
-8.44432311567766e-06
-3.25620405976855e-05
-3.54993595669233e-05
-4.06210343129517e-05
-5.0379950352797e-06
-2.60479735835362e-05
-3.75426366793592e-05
-3.81356942420769e-05
-1.63716595352236e-05
-2.75041159016973e-05
-2.16198717272416e-05
-8.2796476594196e-06
1.19637866093871e-05
-8.68476489019817e-06
-1.00949716192632e-05
4.29971720992231e-05
-9.96244151873457e-06
-3.47339393372992e-05
-9.76952602299633e-06
1.63079551768726e-05
-2.5061993524793e-05
-4.96858063745739e-05
-2.78762831211917e-05
-2.28739268678007e-05
-2.81172754687851e-05
-3.38831056479421e-05
-2.32472842187566e-05
2.3018513225767e-06
-1.68885856163807e-05
-3.25089536150355e-05
-9.160330728226e-06
1.80878370925653e-05
3.80111871376312e-05
-1.66299523604359e-06
-2.20435248575917e-05
-3.01875580123338e-06
-1.62631173522984e-05
-1.18921781867231e-05
1.59676280173444e-05
-2.26534203229139e-06
2.57505446389452e-05
-4.10927745678842e-05
-5.49162205098755e-05
-3.47790168647807e-05
-1.03130773624345e-05
-3.0180194089472e-05
-3.63490130947423e-05
-4.06663159355497e-05
-3.53464085647823e-05
-3.86559781054957e-05
-2.91131367108954e-05
-4.04107318395974e-05
-2.70216134056917e-05
5.97417524037526e-06
6.01136472856413e-07
5.64694242842544e-07
-5.72555195358849e-05
-7.79380070333456e-06
-1.1884132344943e-05
3.94224486148475e-06
-3.30433371632609e-05
1.28075256788569e-05
2.23601801493303e-05
-2.34461501325671e-05
-3.90916495830892e-05
-3.80609542210708e-05
-4.94464103534479e-06
-5.6841370457663e-05
-7.87340742694379e-05
-2.77009584145258e-05
-1.19134932012054e-05
-6.17967719419362e-05
-6.415368400217e-05
-1.47785610610361e-05
-2.86257199509946e-05
-6.49044166235375e-05
-2.97578946099017e-05
2.72302044005726e-05
2.23414334341961e-05
-1.60815965842901e-05
-2.1201358602458e-05
5.65105758002587e-05
3.58347103318284e-05
-3.9580449920441e-06
3.48732814949273e-06
-6.16014471059455e-07
1.46277396371764e-05
-8.28989622407413e-06
-1.87405444960088e-05
-2.61101297534895e-05
-2.97923156832264e-05
-1.41126609678721e-05
-2.845835117286e-05
-1.64247889425928e-05
-4.65622233701592e-05
-3.99168440887762e-05
-1.61696653388245e-05
2.41865086805389e-06
-1.56834640839053e-05
3.06712725813904e-05
-2.37344372041284e-05
2.34954601375115e-05
7.95425987001359e-07
-5.7406958509462e-06
1.66561505378781e-05
9.82925044907097e-06
-3.48038731188281e-05
-4.00097849478028e-06
-2.05607408178208e-06
-2.22713999061698e-05
-2.36081993323611e-05
-2.82887567959584e-05
-1.65127262898735e-05
-1.79346626509864e-05
-3.32265675439459e-05
-3.28112202751946e-05
-1.2401210206554e-05
-1.70334032133224e-05
-1.69808666626268e-05
-1.9693480810547e-05
1.27042183796951e-05
1.80275200876752e-05
-2.18253960307282e-05
-1.95602518182306e-05
2.34907247458356e-05
-1.34921933286506e-05
2.13482637225584e-06
-1.66807657074068e-05
7.44213059385771e-06
3.13218016730707e-06
-6.22602665001617e-05
-4.0491469095354e-05
-2.25136011648256e-05
-3.22873298855804e-06
-4.39371738502611e-05
-2.05530699238034e-05
-9.49583051368006e-06
-3.55039682734276e-05
-2.4447997688399e-05
-3.58032618462424e-05
-8.15418815302809e-06
1.37569428991132e-06
-2.13327285355166e-05
-1.66912259231042e-05
-2.60631174096089e-05
2.03496218632403e-05
-3.1175243761418e-05
-2.94764538108103e-05
-1.50958108856699e-05
3.76685976778759e-06
-1.66101764972961e-05
-3.00047068517125e-05
-2.42642937368242e-05
-4.86704660901783e-06
-2.60520566755209e-05
-3.82976476377347e-05
-2.18169565766448e-05
-1.84888977298518e-06
-3.24905387998252e-05
-4.17552069681347e-05
-6.46671627170592e-06
-1.25663258069693e-05
-2.07107482549821e-05
-5.29694364703005e-06
-7.254605567156e-06
-1.64196305625303e-05
-1.63536756792198e-05
-6.96887482837747e-06
9.07460832521434e-06
-2.82049766696478e-05
-3.83419409533178e-06
-1.03383203510804e-05
-3.11211058542938e-05
-1.99217551160736e-05
-1.02780744043821e-05
-4.74547071666879e-05
-1.52359029028146e-05
-3.84495106089661e-05
-1.26685389792667e-05
-5.09652159335877e-05
-4.89481267523009e-06
1.09418930752457e-05
-2.08308120217085e-05
-1.15739368986378e-05
-9.13129969547661e-06
-2.36680407779016e-05
-1.40150327844444e-05
-7.58974096729873e-06
3.27440996568787e-06
-5.55296146281187e-06
-1.77081211790586e-05
-2.7434966019e-05
8.21883422945253e-08
-2.84953191192808e-05
-2.73608049216881e-05
-2.94786613370415e-05
-1.9537442563882e-05
-3.41725497987325e-05
-1.42603520754039e-06
-1.42147749717922e-05
-7.89314615670198e-06
-3.41718589849353e-05
-2.74402797571101e-05
-9.22223033294755e-06
-2.56845252930388e-06
-1.69855341754005e-05
1.59062718935386e-06
-3.33955818037267e-05
-6.11758908846993e-07
-5.56964080653357e-05
-8.41300340547005e-06
-5.24770192678433e-08
-1.97557269151997e-05
-4.30418233636534e-05
-5.1400162776484e-06
-6.68501152310016e-06
-2.37934669882929e-05
-2.05210652763194e-05
-1.63306243970342e-05
-2.00155923192325e-05
1.72202536469943e-06
-5.09598054113359e-05
-2.70527779255086e-05
5.87578976739663e-06
-2.79602938192707e-05
-2.04039382378509e-05
6.5378350280707e-06
2.57102423559824e-05
-5.04098738374471e-05
-3.90024526361175e-05
-2.26019776590786e-05
-1.27404653901994e-05
-1.95931177506969e-05
-5.41414941034675e-05
-1.59495370027762e-05
-2.61005625458338e-05
-3.95704710213131e-05
-2.15751572771038e-05
-1.5091968358819e-05
3.53318759325941e-06
-1.78905066401092e-05
-7.17958112843208e-05
-1.80945224460366e-05
-1.9943782280532e-05
-1.41238098766211e-05
-3.25036546766143e-05
-3.2171543026314e-06
-1.75154566282782e-05
-4.78459542506543e-06
-1.98109754618747e-05
-2.13801344278726e-05
-2.41526657467046e-05
-6.78209016190654e-06
-3.72674855487382e-06
-1.9832429046507e-05
-3.72650074536494e-05
-7.42277869087325e-06
2.07576275631887e-06
-2.4013312850217e-05
-1.50227991545197e-05
-3.17943612551188e-05
2.16153714599739e-05
3.02172046625503e-06
-1.30428123470783e-05
2.57553533835929e-05
-2.43307719030355e-05
-8.11800235033308e-06
-1.74655929360378e-06
-2.05972491875715e-06
-8.9058453554637e-07
1.61419520567811e-08
-1.89292816891263e-05
-2.82374363465796e-05
3.13080129252726e-06
5.38446160037956e-05
-1.52049815415491e-05
-5.98899990130076e-05
-4.46254916353961e-05
1.23429341337104e-05
-3.96422514336956e-05
-5.51450830810851e-05
-1.32303972798022e-05
9.59280179518689e-06
-7.9103612203776e-06
-2.43660792036236e-05
-2.88086672398401e-06
4.10391022834142e-05
-1.81900988924141e-05
-3.98670839077053e-05
-4.19453496135816e-05
3.11969838563615e-05
1.71141829648817e-05
-6.43551916803456e-05
-8.54238978860428e-06
-3.70506643611153e-06
-2.29199008060659e-05
-4.11656537232264e-05
-3.18806677187615e-05
-1.07367765990046e-05
-2.19978377866185e-05
-3.27897979778298e-05
-1.78379941341716e-05
-2.80074453167787e-05
-3.20377116832712e-05
-5.91030422839063e-06
-2.99804783909577e-05
-2.71716928337194e-05
-1.89153452694699e-05
-1.34461348965051e-05
-3.36449377063857e-05
-3.83438401627898e-05
-3.06487028859926e-05
2.01478723452352e-05
1.17499801959155e-05
-3.63537749630137e-05
-3.21124182256006e-05
-8.20043483589462e-06
3.50574216822082e-06
-6.75989550836171e-05
-5.72935896620722e-05
-2.52257627156759e-07
3.13128018739804e-06
-3.84673880094607e-05
-2.53961303449149e-05
-1.24484856501488e-06
-8.65392279128428e-06
-3.47265879989078e-05
-5.72778945623316e-05
-1.57271030858714e-05
3.80720332170109e-06
-2.07324107796879e-05
7.98832954188186e-07
-2.94622927727955e-05
4.6641758215973e-06
-3.03478256540555e-05
-3.24316657313886e-05
1.12163770014218e-05
5.64141677147989e-06
-2.51783901096154e-05
-1.65008755307787e-05
-1.7981219450857e-05
7.16662815299059e-06
-1.28408274235572e-05
-6.23974735332832e-06
-1.81536521814256e-05
-4.071017066171e-06
-7.34735314206554e-06
-3.24535672677675e-05
1.33974357110418e-05
-4.8959562749266e-06
-3.1354480443173e-05
-3.73646975695434e-05
-4.53403565761205e-06
-1.64283366371386e-05
2.4631496575942e-06
-4.92257638532424e-06
-3.37686063849101e-05
8.4975464889083e-06
-2.02534931943657e-05
3.59235637409881e-07
-1.07126962189919e-05
-7.29551881666589e-06
-1.75099620397099e-05
-1.74934937234168e-05
-1.31825113848948e-05
-3.05680987890589e-05
-6.04062503734547e-06
-3.07128453464391e-05
-1.316603604477e-05
-1.64421408491366e-06
2.40544177008804e-07
4.14887386686305e-06
1.92036564357e-05
-2.92187879582299e-05
1.27038950813916e-05
-2.20683712060866e-06
-2.89267674257393e-05
-3.540142209029e-05
-2.22416693712627e-05
-1.5553969619665e-05
-2.73372306359598e-05
-2.50016593195928e-05
-3.00033971568826e-05
-4.0357592110213e-05
-1.67478072908471e-05
-4.02115146040238e-05
-2.12925177630241e-05
1.61728679747186e-05
8.45536801803403e-06
-2.65395416719281e-05
-2.42892121580222e-05
-1.85385626658492e-05
-3.4115295901378e-05
-2.3334414259308e-05
-2.79894147064258e-06
-1.29500299853373e-05
-9.02457948827798e-06
-3.60637376612682e-05
-1.26792248045094e-05
-3.76944893418518e-05
-2.87686790749447e-05
-2.36819935149165e-05
-1.99543161198227e-05
-1.42855364775548e-05
-7.538821896868e-06
-3.47333576019598e-05
-1.27125102028285e-06
-1.31926855040347e-05
-7.93691579479614e-06
-3.71849644750002e-06
-2.043439372674e-05
7.89790364526903e-07
-7.97347469775761e-06
-2.17948499041203e-05
2.11756623667478e-05
2.4913730092912e-05
-7.62481172050471e-06
9.71538498173473e-06
-7.2841557098534e-06
-1.31042677461454e-05
-3.67462217248687e-05
-1.68071895724082e-05
-5.78746175058991e-06
-3.43285133896267e-05
-3.32274503214778e-05
-1.05704594455256e-05
6.83854035554199e-06
-2.93676539060324e-05
-4.69567957607587e-05
-5.44413346165681e-05
5.5200918746537e-06
5.93839584235438e-06
-1.81270621271141e-05
-1.11682966615012e-05
-2.03609342358574e-06
1.67397231125049e-05
1.32265110645245e-05
-5.85768752523138e-07
-1.31223566051025e-05
4.78432691053598e-06
-1.88166158053287e-05
-2.44095109751972e-05
-3.90405365299529e-05
-1.44689460883287e-05
-1.20150761511651e-06
-4.81011942699204e-05
-9.33766665999055e-06
6.82813628059837e-06
-2.40641400922329e-05
-5.34943317956337e-06
1.65542887320487e-05
-6.51980702173137e-06
-1.13348550024605e-05
-1.69234942618446e-05
-6.24651767122096e-06
4.83079209948215e-06
1.76117828233112e-07
-3.95990501596496e-05
-3.3897895461162e-05
-1.44720074296831e-05
-3.57374224212879e-05
-1.59743073666611e-05
-3.70869087198372e-05
-2.79501221759467e-05
-3.33018488470016e-05
-6.89576487562907e-06
-4.42116443068291e-05
-3.09740161486026e-05
-1.32206207424285e-05
-1.2764261746833e-05
-2.01646242148447e-05
-5.32511035995322e-05
1.53458386773518e-05
-2.01179020865284e-05
9.59148667470635e-06
-1.47475991210158e-05
-2.64303540954382e-05
-1.78669220203205e-05
-1.94670607222087e-05
-5.35850071642163e-06
-3.29863765481113e-05
-6.57251859479712e-05
-1.97699530613189e-05
-2.29426419002494e-05
-4.07801998201302e-05
-3.09835597338506e-05
-1.35834276459024e-05
1.59691787177681e-05
-9.85762294060709e-06
3.35464853768252e-06
-5.16372450476839e-06
-9.02991463910538e-06
-2.22776961249099e-05
3.29302176036765e-05
1.94098576810325e-05
-1.41249671205323e-05
-1.54766470343711e-06
-2.13932426494241e-05
8.46266808118591e-07
-1.51904270232336e-05
-3.0266768930994e-05
-1.77284475526869e-05
-4.6133462462595e-05
-1.78491740945476e-05
-1.7702099479945e-05
-4.61912101080036e-05
-5.23736606215444e-07
-2.16491982766663e-06
1.42485550779826e-05
-5.94873552891435e-06
-1.43825143665012e-05
3.08905084101613e-05
2.26128815455457e-05
-1.58799930619353e-05
-7.48018015387858e-06
-2.53154119235014e-07
-1.38485758500486e-05
-2.42603793660821e-05
-2.43671512099692e-05
5.12673069723496e-06
-2.19497335421864e-05
-1.5709088843251e-06
-2.66545981247357e-05
6.44371580132869e-06
-5.62203236606586e-06
8.71383626481563e-06
-1.40470675170905e-07
-2.72934002322837e-05
-2.42770869607968e-05
1.53107030748165e-05
-4.18895452332487e-05
-1.47856111040409e-05
-9.31161820837035e-06
-2.87963990090443e-06
-2.19949717931959e-05
-1.6574057289382e-05
-2.60177648049917e-05
-4.43057969773452e-05
-3.03699367731176e-05
-2.03020070308568e-05
-1.40920180940884e-05
4.15762567070496e-07
-3.13663526550877e-06
-3.40951754077005e-07
-1.84248044596817e-05
-4.62214475556681e-06
1.893635616432e-05
-1.79482020604306e-05
-1.62726581491922e-05
-2.65922169621858e-06
1.61902982808076e-05
5.96203787608529e-07
-4.10464272490538e-05
-1.45159842820492e-05
-7.48273506280469e-06
-3.09944922416942e-05
-5.24378817083576e-05
-2.20468415583513e-05
-2.1783325327403e-05
-1.36301798673154e-05
-1.75726648499866e-05
-3.2950080025507e-05
-3.38240874422293e-05
-1.03079039741779e-05
-2.71609820614633e-05
-1.19104273131731e-05
-3.48632484545861e-05
4.7625612441808e-06
3.11740264344235e-05
-9.71494564326134e-06
1.65649617357434e-05
1.00721671306475e-05
-1.29467756886758e-06
-1.63570072387842e-05
-1.50794016255275e-05
-1.52272950872876e-05
-2.24491992679251e-05
-2.49683464292797e-05
-7.03350992236719e-06
-6.25258811832363e-05
-5.4403083622274e-05
-6.79272159513886e-06
-2.94418000051138e-05
-3.09432447781288e-05
-2.16001707896951e-05
1.65508406166948e-05
-2.89047046308746e-05
-3.59325999328562e-05
-2.15609335407862e-05
1.09970188009378e-05
-4.05511592171932e-07
-4.63178569700646e-06
-1.28765507230632e-05
-6.60077083984074e-06
-2.60033578744369e-05
-9.23053554141273e-06
-2.60504264784279e-05
-2.55817817508977e-05
2.75891466455217e-06
-3.69517076632614e-05
-2.29031274711309e-05
-1.0297461011946e-05
-2.49165090866773e-05
-4.5265665810618e-05
-3.61398344054249e-05
-2.90495757282504e-05
-5.26384090613254e-06
-2.1355088656112e-05
-4.3489344491306e-05
-2.22724072593234e-05
2.661132410627e-05
-1.37959065663754e-05
-4.04984634640162e-05
1.65030960673241e-05
2.89554043349603e-05
-1.37669366787265e-06
-1.09860080884723e-05
-4.82897050890004e-06
-1.51901884444072e-05
-3.90556370080449e-05
-2.47220070674036e-05
6.49446079237234e-06
-5.23579958151163e-05
-6.41672057800867e-05
-1.81635889835922e-05
-3.2168856492038e-05
-3.56925371459069e-05
-2.11999686086236e-05
-1.3241205989195e-05
-4.35549314918652e-05
-3.82034150698952e-05
-3.5362715758849e-05
2.25541314974543e-05
-1.86844720165865e-05
8.00395643225765e-06
9.84271985114987e-06
-3.30796926995692e-06
-2.68466763500742e-05
-5.63425773942986e-06
-1.85515761187982e-05
-4.10559671278582e-05
-3.56067429964147e-06
-6.01738664670807e-06
-3.21964383795839e-05
-5.56927164616397e-05
-2.45826529001812e-05
-3.99469105322268e-05
-3.70536114415673e-05
-1.59145787096699e-05
-3.95101920112104e-05
-5.47651112389026e-05
-1.91382413350956e-05
3.17342670653276e-05
3.73305552859467e-07
-1.45651047962181e-05
1.02607286185621e-05
7.67935035373413e-06
-5.03436821746475e-06
-1.00751155221972e-06
-2.23842870548596e-05
-1.0339970950824e-05
-2.80476769875827e-06
-1.33923581033216e-05
-7.43349948193198e-06
-1.91989987297041e-05
7.52221344324919e-06
1.20974115984877e-05
-2.09906858403918e-05
-2.75947726569327e-05
4.54878687328413e-07
4.94120416223179e-06
-2.28147892043462e-05
-4.29837614768865e-05
-1.36974701215721e-06
-8.60535564115823e-06
3.60631038628904e-06
1.6637824390063e-05
-1.13310670471713e-07
1.27684607527932e-05
-1.43778896983064e-05
-1.18026986591905e-05
-5.00040096216574e-06
-2.10977166590753e-05
-2.08553069780466e-05
-2.71342666213799e-05
-1.73819833033882e-05
-2.46549829336235e-05
-2.11942813203487e-05
-3.16685138708881e-05
-2.09994307569325e-06
-2.73846840136521e-06
2.76669647231639e-05
-1.46903248757213e-05
-2.08776043643349e-05
-1.23036681617544e-05
-3.75481563507698e-05
-2.46825587229785e-05
-4.25298579407941e-07
-4.35681821962233e-05
-7.80551627428007e-06
-1.99554705757014e-05
-2.80647332222976e-05
-2.14833637144627e-05
-3.1430850994162e-05
-2.47530156075148e-05
-9.58048718961784e-06
-5.60029386724801e-05
-2.8700166258475e-05
7.78917486284888e-06
-1.09057652194936e-05
-3.4792981314562e-05
-2.7400076461164e-05
-7.8288167212492e-06
-1.42942409448239e-05
-3.41481956164999e-05
-1.42494426840168e-05
4.77234765818032e-06
-3.42248858535006e-05
-4.05451224908021e-05
2.58335580485171e-05
-1.83851579356847e-05
-1.56438697839958e-05
-3.10414413274763e-06
-9.98199778393372e-06
-3.30319375655279e-05
-1.39539914377695e-05
-2.30880581629711e-05
-5.80502081822306e-06
-2.63103237204364e-05
-5.81713946935602e-05
-1.68822686728552e-05
-4.2111627176901e-05
-2.15274092304721e-05
4.21729326923873e-06
-9.45268690627088e-06
6.18941955461454e-06
-2.16847538069026e-05
-1.56251843213516e-05
1.1779520014882e-05
-4.22413541261481e-06
1.50591825717501e-05
8.43561258699368e-06
-3.88042157196964e-06
1.97696730122196e-05
-2.00875019389565e-05
-1.73738038869759e-05
-4.19757776240695e-05
-3.41414639795941e-05
-3.48073530040506e-05
-4.48670262074631e-05
-1.94929141530014e-05
-2.04795401728812e-05
-1.65545698931932e-05
-2.97294563150975e-06
1.61372652905826e-05
-2.25474475324726e-06
1.2866421771412e-05
-2.97309077392253e-05
1.3389645282145e-05
-1.06542564121199e-05
6.20313007617945e-07
-1.06489761279918e-05
2.12776112528478e-05
-4.14463418219724e-07
-1.01666152619603e-05
-4.22045297114267e-05
-3.74049760644357e-05
-3.97645714661888e-05
-4.44600194232682e-05
-4.12969165763924e-05
-3.13194774122325e-05
-6.92100221896106e-05
-1.92558421930102e-05
-1.46019206249533e-06
-2.72914413433518e-05
9.91876202370874e-06
-2.8990559219717e-05
7.35133654233618e-06
5.20914480107303e-06
-8.97393280488301e-06
-7.02091697044155e-06
8.57196344201996e-06
-2.57801741083028e-05
-1.04744569589673e-05
-1.35225747501626e-05
7.66955899362022e-06
-4.50642186191284e-05
-4.35039406467436e-05
-3.14416654158241e-05
-3.4820697340762e-05
-2.74992587217156e-05
-3.06523012489796e-05
-6.15536738021386e-05
-4.21383205818579e-05
-2.00996283512356e-05
-1.5910398824167e-05
-4.06204141731555e-06
-4.92054828346955e-05
-7.31579243634236e-06
5.96202028819974e-06
-1.1692038309809e-05
-8.78372043609319e-06
-2.28329560037123e-05
-8.47784829077958e-06
-1.10393568102837e-05
6.27427745044079e-06
-1.52456133281161e-05
-7.50941608803497e-06
-3.36570092222616e-05
-4.12439611929811e-05
-1.37577475200846e-05
-1.69406252427868e-05
-4.09500757427505e-05
-5.84235381412293e-05
-7.29714190260252e-06
-8.03543490444638e-07
-1.96453045103695e-05
-1.79379763688043e-05
-2.00718703293009e-05
1.29429718149041e-05
-1.34004093125251e-05
1.30608146467524e-05
3.38436009370412e-05
-9.11528921273988e-06
-1.81585545171186e-05
-2.15985669933897e-05
-3.40141689586692e-06
-8.65143749636304e-06
-6.23381736128672e-05
-9.96410765310021e-06
-1.8472357853194e-05
2.94479356237687e-06
-5.96447887867487e-06
-4.3490195406735e-05
-4.86484225027793e-05
-1.71525746162481e-05
1.15063977825617e-05
-3.31273177974624e-06
-2.47873273716163e-06
1.05664990145674e-05
-1.27814170750335e-05
-1.58739551849291e-05
2.6886718694627e-05
8.23632335810788e-06
-1.78836975563093e-05
-9.73628592496274e-06
1.07482599759535e-05
-1.19149167853462e-05
-4.36070837923644e-05
-8.28787783758164e-06
-1.04947866980302e-05
-5.42674082188587e-05
-4.11633982516517e-05
-3.14331559871531e-05
-1.86281472991343e-05
-1.6909658630908e-05
-4.51397636496148e-05
-3.25422994810367e-05
-1.24049520269091e-05
-3.06770933644403e-05
-1.96175809509762e-05
-1.36501511851723e-05
2.20718612148512e-05
2.23169384024706e-05
-1.75685816432171e-05
-6.30548270387235e-06
4.37167107691185e-06
-2.22939652912524e-05
-2.40665391573425e-05
-1.61437554850959e-05
-3.24364797833524e-05
-3.79271914918572e-05
-4.78808192385529e-05
-5.20540232882632e-05
-4.35598591240622e-05
-5.03994438532723e-05
-5.07524210773791e-05
2.44759623897652e-06
-3.91242414237639e-05
-1.37431885757842e-05
1.27778066626915e-05
8.20482091623683e-06
-1.28005444605703e-05
-1.14011210620143e-05
4.98544419275346e-06
6.65336629477685e-07
-3.00624264684724e-07
-1.35755595313597e-05
-1.71434422005839e-05
-2.68701568889439e-05
-2.83087380360785e-05
-2.17558409059971e-05
-2.60038132712584e-05
-5.64401451295762e-05
-3.29701499558232e-05
-2.12722081493214e-05
-2.27667533661332e-05
-2.22126858577116e-05
-3.074470001175e-05
-1.16303425630147e-05
-1.36650662164999e-05
4.54494639707162e-06
1.24875138519192e-05
-2.49514529996803e-06
2.06232113078685e-05
2.11228453435687e-05
3.87428463193121e-07
-1.85673279241093e-05
-2.08025165787017e-05
-3.6100842289462e-06
-2.72487555036985e-05
-2.30860187269586e-05
-1.65798196861428e-05
-4.6397051487313e-05
-7.03110662000797e-06
-3.86077976539853e-05
-5.01439970615126e-05
-2.59993879374171e-05
-2.20921419833942e-05
-3.77852336424763e-07
-5.88333713706698e-07
-2.12400376071059e-05
1.21405947757641e-05
-9.89258339435957e-07
1.9953452490859e-05
-6.84066838149055e-06
3.25418978719519e-05
9.11415664395183e-06
-1.0627605279447e-05
-1.19411494361448e-05
-1.93395625483782e-05
-1.92858938208472e-05
-4.22540122531943e-05
-6.16095028228503e-05
-3.80931820327549e-05
-4.82520474713962e-05
-5.85545238355412e-05
-4.2213858044477e-05
-3.68805541161883e-05
-5.6442774615563e-05
-4.73203497680172e-05
-4.08409591180772e-05
8.06042964399998e-06
4.72432160331635e-06
1.32620331308152e-05
-1.03604249606878e-05
2.71159944617206e-05
1.08109494517107e-05
1.03991002021922e-05
7.43176464578335e-06
-7.17885948256271e-06
-3.15526247492689e-05
-3.20193943021795e-05
-4.30787445157325e-05
-5.57994814952967e-05
-4.69060216520347e-05
-5.66304291665672e-05
-7.19398359248094e-05
-4.54762150120282e-05
-2.47480442032356e-06
-2.84808332200588e-05
-4.71191759756602e-05
-3.12567830112815e-05
-2.11821731950116e-05
-1.63766511160467e-05
9.90106968713122e-06
2.59180127339974e-06
-1.49137376786294e-05
1.68615585631313e-06
-1.08386437191336e-05
4.60953161004234e-06
7.4575325363203e-06
8.17915226182421e-06
-3.72899782901835e-05
-2.67653859712277e-05
-2.73872313649541e-05
1.17066490508248e-05
-4.77341458830496e-05
-5.04917846959537e-05
-6.57471397405258e-06
-5.85549141624973e-06
-5.54054923026209e-05
-3.22246074261712e-05
-1.21446634398237e-05
2.20410548960203e-05
1.96072570530185e-05
-7.00234889019068e-06
2.40412375917871e-05
2.052273180864e-05
-5.88517633622967e-07
-3.23285779917799e-05
1.3703612186328e-05
-1.50188084606932e-05
-1.38062245097383e-05
-1.99490714172905e-05
-3.51921537691701e-05
-2.97190274874706e-05
-4.73954554990479e-05
-6.78267165803328e-05
-5.177022197273e-05
-2.85817521106127e-05
-3.74150483149457e-05
-3.02021936189633e-05
-1.66393741146184e-05
-7.14650021471212e-06
-1.63008862314208e-05
1.25899656407836e-05
1.4067893570682e-05
-9.37929375744421e-06
1.14968458697969e-07
-1.2036727730558e-06
1.44719124933445e-05
8.93712229988759e-06
-2.88573571316842e-05
-9.11078038730384e-06
-4.56589223855571e-05
-3.4093359900168e-05
-5.15894133573286e-05
-4.82645985749112e-05
-3.03056664911886e-05
-5.75718468758663e-05
-4.90095846327366e-05
-2.37815353312163e-05
2.50561640208496e-05
-4.70614099576048e-05
-3.07220302368174e-05
4.47658413931376e-05
3.7494796465325e-05
-1.88068485577232e-05
-1.27534945695927e-05
9.62272708992244e-06
2.12878171183559e-05
-4.46460501551978e-06
-3.4932489250919e-05
1.47505484443885e-05
-2.00117631312745e-05
-2.33856566480114e-05
-2.95352677357357e-05
-2.57732121924715e-05
-2.24584544619923e-05
-5.31607710610276e-05
-5.05096306570553e-05
-3.43609578629839e-05
-3.50802487572609e-05
-4.63795405757601e-05
-2.83118616719754e-05
-2.73835976575123e-05
-1.67640523572837e-05
-1.45669041409599e-05
2.10524159687616e-05
7.73156805873954e-06
-1.13233991830211e-05
1.62034716814121e-05
2.12720001680356e-05
-1.43400351197815e-07
-2.29061208164305e-05
1.83330383550045e-05
-1.93935984239874e-05
-1.22717492446248e-05
-3.17911661663664e-05
-5.25476987956991e-05
-1.16193239090662e-05
-1.60899736220177e-05
-3.94673408480774e-05
-1.71765423489091e-05
1.58664663267646e-05
-1.31987400004287e-05
-2.9628782846153e-05
-1.33610199506643e-05
1.81801660685602e-05
1.16919090157515e-05
-1.52351814427105e-05
1.37708792823768e-05
1.54598239157602e-05
3.86478802649493e-05
6.92949618473043e-06
-1.85779950989464e-05
-2.03091420727287e-05
1.22361713303372e-05
-2.12386939309471e-05
-4.67492184166774e-05
-4.23852625954615e-05
-2.18360286619365e-05
-2.96679842911733e-05
-4.64559347058235e-05
-1.30296709836645e-05
-2.16579461838056e-05
-9.50594573488697e-06
-3.20638738978943e-06
-9.51138821376327e-07
4.66171466537369e-06
-2.10801531478441e-06
7.495419983973e-06
-2.62945439360696e-05
5.73280542611678e-06
-5.94614187783345e-06
1.67044577104479e-05
-2.35046084218443e-05
-3.06840299898042e-05
-8.72998935954514e-06
-4.00109297254796e-06
-5.40076039619311e-05
-8.58717683546164e-05
-3.0203597672983e-05
-1.45006963814252e-05
-2.46721996660466e-05
-3.00434655584205e-05
-2.97237644811399e-05
6.39511139777856e-06
-3.37951534474384e-06
2.96077286346643e-06
1.88265222372724e-05
1.56620487627476e-05
2.22691172325439e-05
-2.58788525195511e-05
1.56539612165006e-06
2.89775456882522e-06
-3.56388173844845e-05
-4.46332727917628e-05
-2.99815938849204e-05
-2.75991260588675e-05
-4.73703378112089e-05
-2.68823635479631e-05
-1.0186207167396e-05
-1.90690292507386e-05
-5.97915094537962e-05
-4.38193023735692e-05
4.39395305717325e-06
8.88066984503859e-06
2.33587850613466e-05
-1.26365352627014e-05
3.68842487145781e-05
1.09303621622591e-05
-9.75225637474609e-06
-9.60545497244052e-06
-2.65517707169958e-05
1.90891795069157e-05
-5.80894363873922e-06
-2.36545648813385e-06
-5.02949480542849e-05
-4.19167943528705e-05
-4.40679751737277e-05
-3.56016726013011e-05
-4.73263251189787e-05
-5.19389573321297e-05
-3.83779895755519e-05
-1.03540685380337e-05
-4.81034128239649e-05
-1.96038937750778e-05
5.65125704547174e-06
2.37969745138294e-05
3.13453621438778e-05
1.25676084176411e-06
5.36276714350506e-06
1.55092151285483e-05
8.31815068497826e-06
-3.06324931393384e-05
-1.51613598210011e-05
-5.77677879520574e-06
-2.67415168434186e-05
-2.83706262797254e-05
-5.27164003190074e-05
-1.56151536387124e-05
-3.53487756652582e-05
-5.50329080771414e-05
-1.45718213510362e-05
-2.00104403174984e-05
-8.12255914151516e-06
-3.10570719700487e-05
-3.62068817773122e-05
-2.87498182496995e-05
1.7875391437469e-05
1.87254109971413e-06
-5.65272659767767e-06
3.19806637655394e-05
2.69447865047629e-05
3.06216317798708e-05
-6.27771813483937e-06
-1.76154187964565e-05
-2.95207188091965e-05
-3.34234226934048e-05
-2.9638365777073e-05
-5.69351470169299e-05
-4.87891080683175e-05
-4.94592344347106e-05
-5.19685432569468e-05
-6.34133733178208e-05
-6.73987272820931e-05
-3.34919523999074e-06
2.37385587675868e-05
-1.93127364203922e-06
-4.10901085267194e-05
1.73786127705231e-06
5.88486194128892e-05
-2.48554393341177e-05
-1.39694393351482e-05
4.86232496881535e-05
4.97746417521149e-05
-1.33425559384166e-05
-1.35187938186032e-05
9.86871714329565e-06
-1.34621324132932e-06
-6.14838971447665e-05
-5.92126389181979e-05
-4.01306839004186e-05
-6.12178965045499e-05
-5.88037517187781e-05
-9.25502670181892e-05
-2.36896283104091e-05
-2.5216875074756e-05
-5.42080854957346e-05
1.42798361548377e-06
3.61443067976196e-05
2.63971708120868e-05
-3.10078410275907e-06
1.58878879758144e-05
3.46496059389873e-05
1.06999036492441e-06
5.25700739451762e-06
5.03670122230651e-05
1.82399235745729e-05
-4.82305976172727e-06
-3.31586980906706e-05
1.96669924547922e-06
-2.9606001988707e-05
-6.20598333887856e-05
-5.95881529638939e-05
-1.33733374986347e-05
-4.65405849813967e-05
-6.52405623803042e-05
-4.3816462862328e-05
-2.97735381299928e-07
1.05898689200124e-05
-5.40571698655777e-05
-1.5765845684742e-06
5.13925818631487e-05
1.63417560769091e-05
-8.42398211248916e-06
5.42449349298351e-06
3.84683800318427e-05
3.71077492911428e-05
-3.06764382539523e-05
-2.3945304517335e-05
2.07746025868126e-06
-4.79594892831408e-05
-6.20773018458404e-05
-4.91795506097828e-05
-2.85308078636025e-05
-5.02245118819803e-05
-8.69488155095437e-05
-4.72140371200141e-05
-2.14752593635191e-05
-4.06640980972931e-05
-1.71441899440887e-05
1.47995390296183e-05
3.02234301548443e-05
-2.18234940815332e-05
1.19996112374244e-05
2.09726659668004e-05
1.93419433214724e-05
-7.44694110573581e-07
-1.07905938506241e-05
-4.86567733406546e-06
1.44137932772349e-06
-5.1900591891589e-05
-2.13163143126465e-05
-3.24362802830618e-05
-3.42094977783617e-05
-4.32236302524207e-05
-7.65976031308319e-05
-6.81161325591614e-05
-4.6099332169921e-05
-5.56913010629581e-05
-2.87926856136337e-05
-2.07271802077467e-06
-2.91481055191613e-05
8.00848101407462e-06
-1.53126788168888e-05
3.76616262172994e-05
-4.37838305238921e-07
8.01696141998195e-06
-7.9840983847673e-06
1.74808829962883e-05
1.49919216113686e-05
-7.96913617342072e-06
2.71551176426287e-05
-4.97783030916748e-06
-2.15067390491327e-05
-4.3046451532933e-05
-4.69880045466802e-05
-7.88726854853964e-06
-3.87459474320506e-05
-6.16616490456235e-05
-3.56713703469168e-05
-1.84456395046475e-05
-3.11514239997653e-05
-2.6108762304587e-05
-2.67939894834521e-06
2.20590429135821e-05
2.184828041538e-05
-1.61409591571651e-06
1.30301395339853e-05
5.08900884516379e-05
3.90435860131484e-05
-5.28748660640999e-05
1.43226516422872e-05
1.18485461340815e-05
-8.89171612020681e-06
-2.52037350277078e-05
-4.73779419514701e-05
-1.89131861619858e-05
-4.12042822720405e-05
-1.45922916493076e-05
-2.55563160192312e-05
-4.25091400266605e-05
-2.66416320473057e-06
6.01827553093232e-06
-2.00572963187392e-05
4.01523588427669e-06
5.36768409732973e-06
1.91437383596093e-05
2.91081888543737e-06
8.3939834452451e-06
1.82486310443657e-05
-4.80135778092384e-06
-8.43773288342432e-06
9.4656013132301e-06
-4.15183107460966e-05
-4.99242044429206e-05
-2.95827465359392e-06
8.87548170428816e-06
-7.30275465335664e-05
-4.10661299541665e-05
-1.01340601195628e-05
-2.11610513860694e-05
-5.57131351126937e-05
-3.62362225986724e-05
-4.56637367124934e-06
-6.20240783908695e-06
-4.30652360574517e-05
-9.694118609343e-06
4.21572204183695e-05
1.96554924951482e-06
-3.27701769050105e-05
-1.3453247282002e-06
-5.45915645556077e-06
1.50723667681497e-05
-4.67064347893436e-05
-2.25907013371634e-05
-1.46993458619875e-05
-4.9656455543812e-05
-5.06451632744983e-05
-2.84012212561272e-05
-1.69407612955856e-05
-2.64039757640789e-05
-8.14361896187014e-06
-1.96166919441375e-05
4.2255937945484e-06
-2.78181719044846e-05
4.64949642360837e-06
-2.14305201085446e-05
8.89881726351453e-06
-1.32694695506536e-05
2.45412053477171e-05
-5.63312814691298e-06
9.24440402628893e-07
2.52568489848943e-05
-3.25131935052053e-05
-2.29432371808712e-05
-2.89712620937519e-05
-1.98131166651937e-06
-2.8661129296958e-05
-5.4489885608109e-05
-3.73386198176878e-05
-5.17678429107952e-05
-3.71409581821034e-05
-1.45677863271702e-05
-2.55222981603107e-05
-1.66249840725452e-05
2.23355088666748e-05
2.28508609932757e-05
-2.19305758634967e-05
-1.40256514270346e-05
1.69449895154258e-05
8.96597708755062e-06
-5.88997001102196e-05
-1.793642867304e-05
4.78055400059266e-05
-1.46828613673445e-05
-8.33192741633846e-05
-4.17426591704065e-05
1.70713672262778e-05
-1.61958692564361e-05
-3.45650173035699e-05
-1.48076947675504e-05
7.39751648291863e-08
1.80648065181631e-05
-2.83846020550988e-05
-5.059420039801e-06
4.35875989846571e-05
1.7145104273484e-05
-2.77617033545936e-05
3.53909254013706e-05
1.89958973614921e-05
-1.21976948735346e-05
-3.70909142003805e-05
9.67927168334467e-06
6.25207748897648e-06
-2.72183420078269e-05
-1.87681289079182e-05
6.4215255047358e-06
-2.37747846758134e-05
-7.46078328404871e-05
-2.70585434984565e-05
-1.19203617587295e-05
-5.21565426635755e-05
-6.20740512186339e-05
-2.1246927409543e-05
1.64882075321598e-05
-4.84914810554855e-06
-4.616978333438e-05
-1.19447839176234e-06
3.72828044394699e-05
-3.36404403689148e-05
-5.83996433762134e-05
-1.59384754618781e-05
1.70817165818994e-05
3.57874979294807e-06
-7.17728327045148e-05
-2.15810615485835e-05
-4.73234602841168e-06
-6.45165343853759e-05
-8.77903507181015e-05
-2.85821501615098e-05
-1.8445087222413e-05
-4.42384324120972e-05
-5.63642984665598e-05
-2.43268942237348e-05
-2.84230492527241e-05
-2.69541372035847e-05
-1.8996837230164e-05
2.49448523947099e-05
-1.94631792486559e-06
-1.32636703392647e-05
7.43308970505491e-07
4.62462879282167e-05
8.01687026986224e-06
-1.99749519948823e-05
-7.19132477639471e-06
7.98284946584391e-06
-2.52183212073307e-05
-2.26095715544296e-05
-2.35617531713452e-05
-3.35313273824252e-05
-3.87134668575318e-05
-6.82900057706973e-05
-4.2039804110886e-05
-2.98132366048314e-05
-4.43445430283505e-05
-3.7066480169721e-05
8.18917050005781e-06
1.68733978251405e-06
-1.39719772954003e-05
-3.75451563825061e-06
4.61895353292274e-05
3.22932458700178e-05
-1.84411365006538e-05
-1.32146852014653e-05
1.94611648088388e-05
1.22371644805768e-05
-2.3200803719756e-05
-2.89731804899125e-05
4.64920836160261e-07
-2.51785324940576e-05
-5.16120938606688e-05
-2.11846829335079e-05
-9.16454272611333e-06
-2.84101277846295e-05
-3.89852357375884e-05
-5.79209107523647e-05
1.1226499407292e-06
-3.52610552303253e-05
-2.48276722851909e-05
2.95729130185116e-05
3.30827679852418e-05
-2.2386241242541e-06
5.12346166593571e-07
2.50739527559265e-05
-7.41422846691298e-06
-2.3448085341814e-05
-3.10184415497076e-05
1.45069698621069e-05
-7.93469718742069e-06
-4.99858628092174e-05
-4.52803696567377e-05
-3.01675895837355e-05
-2.82954533394237e-05
-6.59058369000614e-05
-5.56461006961763e-05
-2.1993333922362e-05
-2.16786684677213e-05
-6.37291125832617e-05
-2.01895661081688e-05
1.16328224479797e-05
-2.53744412943835e-05
-3.1701828151754e-05
-2.5640373317684e-05
2.96870430754819e-05
9.40033829369243e-06
-2.85106313300111e-05
1.42207864045789e-06
8.83412398482884e-06
-4.11420421987901e-05
-7.1071894055725e-05
-5.42543323451609e-05
-2.6413212168581e-05
-4.19744630625926e-05
-7.92980675741771e-05
-3.32697319632855e-05
-2.5287963198116e-05
3.97218689362056e-06
-3.08418604521637e-05
-4.22494392416354e-05
6.11127723690373e-06
-1.24357996820613e-05
-1.61179072085127e-05
-2.05057318808105e-05
8.28515669981621e-06
-3.70005360778424e-06
-2.1569430541912e-05
-2.13411388281363e-05
3.49693219178961e-06
-9.91718753628925e-06
-1.77647691711156e-05
-1.25280921663063e-05
-3.19672377014858e-05
-2.85976434027584e-05
-2.46344667595784e-05
1.57441220762247e-05
-1.59146070679312e-05
-1.65528845431532e-05
-3.9597860530765e-05
-6.70680545244585e-06
1.8776771806704e-05
2.10802392430075e-05
-1.14424691370227e-05
2.87002569937e-05
-3.06801746589691e-05
-2.21786549456275e-06
1.18447531654389e-05
-2.74810497955593e-06
-1.4770500606588e-05
-1.98359142496377e-05
-1.51736178342217e-05
-3.52777743645489e-05
-4.48282283658138e-05
-4.56665837612873e-05
-2.7597601483017e-05
-4.03327839303647e-05
-4.48220158458009e-05
-5.00646224927975e-05
-1.2988193791438e-05
-1.49274496568647e-05
-1.91015167533667e-05
-9.95041190355238e-06
1.18720075554595e-05
3.65028467964978e-05
-3.61993295480736e-06
-2.23707238254273e-05
2.74956164014079e-05
1.06075431760163e-05
-3.71201493043203e-05
-4.02829249182184e-05
1.23959858420689e-05
-4.67278541428578e-06
-4.16963946822766e-05
-8.62736421106888e-05
-2.36453209215469e-05
-3.57541788422759e-05
-3.29271752191589e-05
-7.60414393628037e-05
-3.65244998737476e-05
-3.04043425170347e-05
-1.50219477626837e-05
1.96593876994123e-07
-2.65815043373028e-05
2.28045253266611e-05
3.19302391076538e-06
2.50121433040056e-05
-1.5580884607617e-05
3.0937287828604e-05
-9.97544370486218e-06
-8.21661392287672e-06
-3.18443002690825e-05
-1.0227736249482e-05
-4.37432364912777e-05
-2.82920654078641e-05
-4.99662366899422e-05
-7.14111617269146e-05
-4.20852950562785e-05
-2.48679186927857e-05
-4.04504182461099e-05
-4.4254713219309e-05
-3.21139382752817e-05
1.41781186424091e-06
6.5492731175533e-06
-1.80012915884089e-05
-1.55917317966714e-05
3.79375488532913e-05
3.96487382544952e-05
-6.2215781612711e-06
-2.0000133780706e-05
1.47688818532751e-06
-2.01512958545499e-06
-4.76417416693758e-05
-7.89288210138899e-05
1.36377942323229e-05
-1.84445828180003e-05
-5.28325151927452e-05
-8.26226515743932e-05
-3.43924930472972e-05
-3.45480886109592e-05
-5.56560841594755e-05
-5.82048049647696e-05
-4.97449540820474e-08
-1.44814661887567e-06
-2.18663701407366e-05
-1.39676281153513e-05
2.89082554725546e-05
4.84790336094066e-05
1.78191878268679e-05
1.9683559513214e-05
1.82680849328488e-05
6.94104484034332e-06
-3.11818392175267e-05
-2.84179424368716e-05
7.91171062013034e-06
-1.55249083874023e-05
-3.79919657348702e-05
-1.13770870748399e-05
-2.02457349678e-05
-6.4587685184107e-05
-7.25339823371111e-05
-2.8403198776618e-05
-1.70266672253138e-05
-4.81348232408207e-05
-2.89904424052129e-05
3.33167629972222e-05
2.4924156647436e-05
-5.20449684108573e-06
9.30390152872541e-06
3.96299554076601e-05
4.08359328091104e-05
-8.15732346309903e-06
-1.68733670927435e-05
-1.27256199306734e-05
-2.60539556229831e-05
-4.58036096443531e-05
-4.07688259039742e-05
-1.99609808445323e-05
-1.70210539781778e-05
-6.01684526852764e-05
-6.24338128117092e-05
-2.41288041491511e-05
-4.27405725868444e-05
-3.59981989831366e-05
-5.220121123015e-05
-9.35489594900478e-06
-8.24219661577784e-06
-3.40145186043403e-05
1.66765267093385e-05
2.15460741414563e-05
6.02384076514863e-05
-7.37992681284589e-06
-4.45804630719889e-06
4.74838342833257e-06
-4.45584339655e-05
-3.03130500419511e-05
-3.30605360235256e-05
-2.98304996141707e-05
-4.88292234972721e-05
-3.29859411349774e-05
-5.19597684630354e-05
-2.86678087839457e-05
-5.61425084507896e-05
-3.82979992679948e-05
-2.32318235493711e-05
-1.45664752303691e-05
1.30148519674551e-05
-1.89320183589303e-05
4.5699462024695e-05
8.76739467570023e-06
1.67735912115851e-05
-1.67098324056666e-06
1.98673913473619e-05
1.70747100457504e-05
-2.89116267587292e-05
-2.4604679699526e-05
1.45033397089056e-05
-1.65694699587626e-05
-7.15080391091099e-05
-2.96855275500958e-05
-1.62183487482277e-05
-2.5646730669202e-05
-8.74651372964169e-05
-3.07723563269333e-05
9.7213224407142e-06
-5.16755859975613e-05
-1.90940887680044e-05
-1.19505473390756e-05
5.23503818665542e-06
4.4639273128622e-06
1.501187287554e-05
2.04841899086719e-05
2.51042070839934e-05
3.5726477773965e-05
-1.76098589329151e-06
-4.27640188294524e-06
-1.06223364993369e-05
-1.2624515277149e-05
-5.08178425425143e-05
-4.23869074526549e-05
-1.5780934500745e-05
-3.26230541828553e-05
-5.12324945614598e-05
-3.60198544788216e-05
-4.01357963341523e-05
-2.59620736709204e-05
-5.41859217342412e-05
-1.10854479367388e-05
1.91857220482419e-05
-2.41787329760746e-05
-7.7659548930831e-06
3.71854808121081e-05
3.0491436186069e-05
8.4511805447765e-07
5.76361339197099e-06
7.50096582524516e-06
-1.27641862060907e-05
-3.74302419756692e-05
-2.88052218909099e-05
4.63263092877519e-06
-3.13161125829772e-05
-4.92081149917687e-05
-3.60999396742e-05
-3.18969190003651e-05
-2.52397268352095e-05
-7.09254511610087e-05
-1.92119640369036e-05
1.53176417598764e-05
-1.40648716191708e-05
-3.90083652918517e-05
1.96856597001011e-06
1.65994978243075e-05
-1.86883096584718e-05
-1.89515570464376e-05
1.73333083302481e-05
1.47297519542018e-06
-4.55579368029596e-05
-2.04315884440132e-05
-1.60241113132377e-05
-4.23497103222299e-05
-4.90527084992491e-05
-5.71136755156266e-05
-4.5589346133474e-05
-3.36324977951665e-07
-4.48802557760293e-05
-4.36481475127727e-05
7.12346662649466e-06
-5.51564790146037e-06
-1.64421403990631e-05
-3.72772710430844e-05
1.33725940538047e-05
1.2405438840332e-05
2.30263063780043e-06
-7.57447419585311e-06
1.17732911419434e-05
3.6973755187927e-05
-2.1250706738456e-05
-1.06948408066683e-05
-8.50374793560529e-06
-3.88867098939653e-05
-2.20052102906316e-05
-2.63806280468498e-05
-2.95000015147836e-05
-1.12343736914289e-06
-4.0364568259312e-05
-4.20549707847417e-05
-8.58461110183211e-07
1.37155414385524e-05
-2.03939467355278e-05
5.23331822846263e-06
1.53043800521584e-05
3.52897024532682e-06
-1.12910912781598e-05
1.65003372877997e-05
2.03062765187769e-05
-3.30972960227717e-06
-1.7717863810105e-05
2.41373042533834e-05
1.54006069426432e-06
-4.0580559939059e-05
-4.21652674308217e-05
-4.35908193439597e-06
-1.17952328243897e-05
-7.81483400220886e-05
-6.37782207310803e-05
-2.59001001873816e-05
-2.41370287070754e-05
-3.93160241034888e-05
-5.57324994345423e-05
1.53675514037969e-05
3.24878493605434e-05
-1.96059351825271e-05
-2.88786415932288e-05
2.84634774034986e-05
2.6394150754811e-06
-3.23608580095714e-05
-3.17606854862031e-05
3.28102429567234e-05
1.62135679665622e-05
-6.79765673763612e-05
-3.98279768789926e-05
-1.89194946285561e-05
-2.92553566051306e-05
-6.55664288032559e-05
-2.46269203921296e-05
-5.12422182334195e-06
-3.06151253713444e-05
-4.55062079383164e-05
-4.24730036713556e-05
-4.01176058606842e-05
-7.04748420245061e-07
-7.6210954715022e-06
1.12228998521342e-05
3.97778865972096e-06
1.09823272785965e-05
1.41204309787202e-05
3.98823684602408e-06
-1.09663765692126e-05
-4.56509868378131e-05
-2.56238024422167e-05
1.36785470779275e-05
-3.31764970667698e-05
-5.43186886843073e-05
-5.21336952041036e-05
-2.35587859104965e-05
-3.60054819816051e-05
-4.40775172601168e-05
-6.17971873522523e-05
-1.13050231433503e-05
5.00389584982037e-06
-8.66709518065428e-06
-1.295557528703e-05
3.98388476800781e-05
2.71387498404293e-05
-1.28580716536135e-05
-1.62594290141327e-05
1.82742572236253e-05
-6.85846899049778e-06
-6.87577293931417e-06
-4.63454916992629e-06
-1.27940393242439e-05
-4.81049456732748e-05
-6.25812546132964e-05
-3.82857790227453e-05
-2.01020344270193e-05
-4.04587778238881e-05
-6.14659431203546e-05
-3.42466576722955e-05
1.38409469427857e-06
-2.78084784713975e-05
-1.87271900802249e-05
-3.87399723348875e-06
1.66873123009171e-05
3.33365629405499e-05
2.28052812994305e-05
2.31103118350792e-05
-1.05316103479119e-05
-1.75931215353768e-06
-1.49187007519305e-05
-9.59991530124254e-06
-2.20800059172251e-06
-2.74066624667418e-05
-5.05128761013642e-05
-2.59299049023916e-05
-3.95616846473083e-05
-4.93888754010537e-05
-6.19975883212305e-05
-4.95549559078565e-05
-3.95261175975331e-05
-2.56558920350755e-05
-4.4205889450658e-05
5.06470302158346e-06
4.7941859619422e-10
-7.54375271039885e-06
-2.03007839399434e-05
1.88025878159356e-05
7.63899149799047e-06
5.3230544622084e-07
-2.40343071568812e-05
2.04389604150836e-05
-1.58351723939062e-05
-2.15097871849208e-05
-1.78360309805014e-05
-2.40837048304494e-05
-6.29983375029772e-05
-4.9040760213197e-05
-4.49612262537282e-05
-3.50223492585619e-05
-1.85412243262529e-05
-4.24614076878323e-05
-1.48951072083775e-05
-2.17331123927592e-05
-1.06663256662346e-05
2.73638916345353e-06
1.5453439681135e-05
2.37487662054482e-05
2.68054650979526e-06
-1.14515858454823e-05
7.22008688514481e-06
9.46600617866223e-06
1.26327869067013e-05
-2.64041960580541e-05
-1.06614311297309e-05
6.78940549384447e-06
-2.92522264209699e-05
-6.03891070889453e-05
-3.58467997796347e-05
-3.59862130686416e-05
-5.19078633532417e-05
-5.55166442003813e-05
-2.25079580486527e-05
-3.25659148200054e-05
-6.99567496498491e-05
-2.10360120280579e-05
2.35101726883801e-05
2.493631909298e-07
1.14764142361915e-05
-1.23677917189582e-05
3.23069109314412e-05
1.03096915037991e-05
-1.58955100011076e-05
1.60522640821745e-05
1.15539091938294e-05
6.61719964222567e-06
-3.02991238808223e-05
-1.24296661001392e-05
-1.34316254584227e-05
-2.49801342698138e-05
-5.56679792606771e-05
-1.09478556871653e-05
-3.53790124964332e-06
-4.77614073294226e-05
-5.02972871002732e-05
-1.67732897221726e-05
-5.4141781550085e-05
-5.50507941310815e-06
-1.6306648721663e-05
8.53631965853445e-07
1.01958098755342e-05
4.64284354829238e-06
-4.25161010096336e-06
1.20686770716489e-05
-1.48552657708277e-05
-5.03081341738006e-05
-4.27186719860881e-05
2.66371558351008e-05
-1.53365332754403e-05
-7.53821450056257e-05
-3.70266244996518e-05
1.70583784218315e-06
-3.82792512448236e-05
-6.83745139615325e-05
-1.0756365691458e-05
3.40156063244726e-05
-5.40278796198956e-05
-9.01008734812884e-05
-6.72947953933065e-06
1.18618940958855e-05
-5.04715519357508e-05
-5.03731229134576e-05
1.94127781249974e-05
2.09333011329458e-05
-9.5965548519159e-06
-2.25702709640173e-05
-1.05335770754685e-05
2.1885070346154e-05
-2.31576138716915e-05
-7.37316579265002e-05
-3.18317634285955e-05
1.58752946127244e-05
-7.79760102079339e-05
-4.71224792407865e-05
-4.87200301584261e-06
6.05036251093941e-06
-4.10075149489215e-05
-4.16368566599181e-05
-1.00224716825116e-05
1.70163175438289e-05
-4.89168283501098e-05
-2.55947439802187e-05
3.36280536205379e-05
-1.11916562312946e-05
-2.54378842045794e-05
-3.37758324899581e-05
-1.51115704483038e-06
-2.64884361367883e-05
-6.46584123826134e-05
-1.79758185752583e-05
-1.63437207505685e-05
-6.81954885156769e-06
-2.96564975653454e-05
-4.20035516277336e-05
-2.10536399773655e-05
-2.08176104313614e-06
-2.78483791023564e-05
-1.36303651116654e-05
1.65402867186321e-05
-2.64881101625933e-05
-2.29967994167578e-05
1.56926311048708e-06
1.86401673268602e-05
-5.83089039486124e-06
-2.57147191529439e-05
-3.15472726542299e-06
-2.87386748772188e-05
-2.7491583357116e-05
-2.60119120084104e-05
-5.51252096610336e-06
2.55773286518246e-06
-3.78875632822652e-05
-1.96154324405752e-05
1.02939972268782e-05
-5.12331129484065e-06
1.02550822904983e-06
-1.32884655020887e-05
1.25307457208422e-06
-6.93231993336198e-06
6.19641624822593e-06
-1.04227099062806e-05
1.67876892877911e-07
-1.82230002133833e-05
-1.10205021620837e-05
-1.83468274808588e-06
-2.41413868014991e-06
-1.40967866076709e-05
-4.33499231318882e-05
-2.97178403841657e-05
-3.94952469090836e-05
-2.89857329563532e-05
-2.61209988731686e-05
-3.39829727344681e-05
1.16273315793631e-05
-4.25037102894752e-05
-4.01871937933688e-05
-3.00488654754825e-05
-1.01349901398415e-05
2.2317220125102e-07
-2.75777209554093e-05
-1.23079400265823e-05
-8.19971982259157e-06
-2.63646361961442e-05
-3.06469603423824e-05
-9.96800072005632e-06
-2.56626188472726e-05
-3.12889722982644e-05
-3.30405478075305e-05
-1.54472256466093e-05
-3.26710859650088e-05
-3.18591417157011e-05
-4.5229398897218e-05
-3.57516225526816e-05
-5.67822858113886e-05
-4.12440156504121e-05
-1.88069069743109e-05
-2.14218757539964e-06
-5.51142291283634e-06
-4.5602403939427e-05
1.30889529973e-05
1.597286995881e-07
-1.59344687291186e-05
1.68989198530418e-05
1.79391600225392e-05
-1.34295304738377e-05
-3.54881728815713e-05
-1.87291912973675e-05
-7.89908707280031e-06
-2.45510723058853e-05
-3.60119574829899e-05
-2.49635633885073e-05
-1.94404862328901e-05
-2.0931888756445e-05
-2.68063997284261e-05
-4.18448942613742e-05
-1.7793576994803e-06
-2.00577609483947e-05
-6.20955571086407e-05
3.73009367063259e-05
1.58217240447902e-05
-7.2455359119378e-06
-2.09081649887549e-05
1.48007056186441e-05
1.86698930918851e-05
-6.18484506679492e-06
-1.20893239393126e-05
8.95659591681302e-06
-1.61151815098555e-05
-3.19544093091193e-05
-1.28527629486154e-05
-1.16317792079426e-05
-2.03851270306874e-05
-3.68770056637945e-05
-4.09598255870649e-06
-4.36512237516484e-05
-1.97952832728275e-05
-3.36193750315441e-05
1.41874127315867e-06
-3.34706064908907e-05
2.63615192931505e-06
-2.81615746659456e-06
-4.76084393527161e-06
1.43655886263169e-05
-9.8429841116004e-06
-1.09273911473574e-05
6.572362075866e-06
-2.35669499144071e-05
-5.99904951340346e-06
-9.49421416644261e-06
-4.00086346123574e-05
-2.69668133204044e-05
-2.70832526198339e-05
-1.61108336762726e-05
-4.95613795931506e-06
-3.58713404767656e-05
-1.10158972915166e-05
-3.94654301616378e-05
-2.69646398407785e-05
-2.72481357854404e-05
-2.17716401464052e-07
-7.66462170310627e-06
2.19150000004418e-05
-3.7385555345626e-05
1.1398897784516e-05
-1.56317840672644e-05
-3.31975746707431e-05
-2.886071776581e-06
-3.64066235037353e-05
-3.00764275026796e-05
-1.26938166458463e-05
-3.42725550990486e-06
-2.60908785945723e-05
-4.51981364862828e-05
-1.2839633785368e-05
-1.42044563719083e-05
-4.33243207392775e-05
-4.57815485882312e-05
-2.48417273458992e-05
-3.68218445932084e-05
-6.737636584989e-05
-2.40226306683352e-05
2.13910136598675e-05
-9.91150808877835e-06
-2.67282613611843e-06
-7.5947657538453e-06
1.649619336239e-05
4.04488758386607e-05
-9.75019190313956e-06
-1.27780014649673e-05
-1.11066770088168e-05
-7.52287039284333e-06
-7.33253611110477e-06
-3.48581097216396e-05
