# Supplementary material for: Research on computational propagation and identification of mine microseismic signals based on deep learning
Source: PLoS One. 2025 Oct 22;20(10):e0334641. doi: 10.1371/journal.pone.0334641 (PMC12543183; doi:10.1371/journal.pone.0334641)
Supplement: S10 Data — (ZIP) [file pone.0334641.s010.zip › 000101100001491.xlsx_0.txt_24.txt.txt]

-1.37812135295635e-06
-6.12225866454805e-06
-2.30847502388347e-05
-7.45116826941331e-06
-2.17790271916208e-05
-1.66776814890466e-05
-9.03891550914505e-06
-2.14803671414246e-05
-6.72339578586335e-06
-3.18168665958293e-05
-9.36249571979534e-06
-4.92416351497147e-06
-3.66619464256634e-05
-6.34826272208925e-06
9.64698658050524e-07
-2.00168472561413e-05
-7.56921786495708e-06
-1.96696209164399e-05
-1.23330709455813e-05
-3.31142583894191e-05
-1.75813248857775e-05
-1.62269283584916e-05
-6.83631035789345e-06
-9.19055626396177e-06
-2.58931989157884e-05
-1.95552260393721e-05
-2.42893954177889e-05
-1.21703609497133e-05
-6.78806591107652e-06
-4.97619412597432e-06
-7.94600435076738e-06
-1.31718473405506e-05
-8.25720058751804e-06
-1.84407302397202e-05
-1.12426300177993e-05
-3.23214331156385e-06
-1.38179455169394e-05
-6.30031306982801e-06
-1.63340327524694e-05
-1.29041543408682e-05
4.13211513033533e-07
-5.65892083000727e-06
-2.78574534185617e-07
-6.25392242190882e-06
-1.78320928234545e-05
1.11630121181048e-05
-7.46688999451385e-06
-1.21445671641243e-05
-2.71984875210724e-05
-2.46595479669181e-06
-1.31457010969889e-05
-6.09144368811426e-07
-1.39003923175471e-05
-2.80378613559921e-05
-2.33060197753344e-05
-1.01075189616218e-05
-1.24814641699864e-05
-1.18429484238575e-05
-1.52399674374441e-05
-6.31438348637537e-06
-7.59788143545448e-07
-2.29677364942144e-05
-7.75584403944989e-06
4.76046718079323e-07
-2.32206103747225e-05
-1.13392959564623e-05
-4.62120634153529e-06
-1.77602414115435e-05
-9.73141389959146e-06
-2.16308791870822e-05
-4.13760344893477e-06
-2.6420158581218e-05
-2.08148799818413e-05
-1.03538651690151e-05
-2.05214660786612e-05
-7.97422660475766e-06
-2.4469283421439e-05
-2.04766488116768e-05
2.30918974521482e-06
-2.4661754371493e-05
-2.92484780950012e-05
-1.02625823995088e-05
-2.13385638402896e-05
-1.04933408316301e-05
-1.33011113881752e-05
-1.65113788129527e-05
-2.96277506200397e-05
-2.8044529258103e-05
-1.45684808587726e-06
-2.09452737044851e-05
-1.4661538925045e-05
-1.56801930101463e-05
-2.27097066398636e-05
-3.15424708159467e-05
-3.15699158885565e-05
-3.60659368322954e-05
-8.88400692212191e-06
-2.60368070888116e-05
-6.0195159918227e-06
-2.39865770327391e-05
-2.57863454897265e-06
-3.09547909110378e-05
-3.22203000169091e-06
-1.70187743207539e-05
-5.7215772591709e-06
-1.00786815671658e-05
-2.62398207916229e-05
-2.20904825311744e-05
-1.55549658633397e-05
-1.76783355816689e-05
-3.47117512426381e-05
-8.01114826773718e-06
-7.99187612223325e-06
-1.92054655015846e-05
-2.97548195025268e-05
-2.25596321700585e-05
-3.26185515698925e-05
-2.48128894180899e-05
-1.07975705431855e-05
-2.43757234232498e-05
-8.98004445088796e-06
-1.06965961966936e-05
-1.22551402140722e-05
-1.55533962426401e-05
-2.09949146646579e-05
-8.03144884305584e-06
-2.00175629521802e-05
-1.79592436246249e-05
-9.65435078597618e-06
-7.01539062189352e-06
-1.98309188498823e-05
-4.36080279675783e-06
-2.10886417434991e-05
-9.85410743277523e-06
-6.88538427438734e-06
-1.54783757439621e-05
-1.83215236546767e-06
-8.67243722101624e-06
-6.50103711241606e-06
-3.25676683329619e-06
-2.05762132719442e-05
-3.79829895181604e-07
-1.03510983220197e-05
-2.35307987342972e-05
-8.8885505572248e-06
-1.19905136903722e-05
-2.04859244749803e-05
2.04171668100805e-06
-3.34417022878904e-05
-1.05330791288466e-05
-1.21094796456339e-05
-1.17113161117842e-05
-9.995428239026e-06
-2.79183956679086e-05
-2.00796778067655e-05
-1.28812589840934e-05
-2.10496002993314e-05
-4.98993337765482e-06
-2.14436134389062e-05
-6.73302317673471e-06
-2.02746938760232e-05
-1.18234557917462e-05
3.5752964539591e-06
-2.54544045407494e-05
5.66170705870403e-06
-4.00525972118156e-05
-1.83077828653132e-05
-1.95289349061898e-05
-3.78601432484242e-05
-2.40624387836611e-05
-1.36956405293844e-05
-1.22760125288616e-05
-3.01776858171501e-05
-4.18136407726092e-05
-2.86206430083302e-05
-1.17322112134937e-05
-1.25373779905964e-05
-1.12661436742903e-05
-2.06647315198102e-05
-3.23105385740237e-05
1.03319124198095e-06
-5.64846685243464e-06
-1.6881286095842e-05
-9.89645782320462e-06
-7.01736457700568e-06
-5.0489527740888e-06
-1.15380743902332e-05
-3.33789059689285e-05
-2.92471107987562e-05
-8.61811439985004e-06
-1.6453951769314e-06
-2.21136721357776e-05
-7.61487730410699e-06
-7.65300776434324e-06
-1.92682273145249e-05
-1.17543427143047e-05
-1.72031750154445e-05
-2.44813526237599e-05
-4.24445298863596e-05
1.06701079685757e-05
3.19462746884638e-06
-7.85550701329139e-06
-1.78317684362491e-05
-2.36361340672583e-05
-2.12014866014933e-05
-1.72752399695291e-05
-2.875191386583e-05
-7.06894677035218e-06
-2.16351406612659e-05
-1.92445994344812e-05
-2.31611951510815e-05
-6.85624619549491e-06
-1.20274578181982e-05
-2.25724509665748e-05
-5.00866138488983e-06
2.21714849302399e-06
-1.08456039112936e-05
-2.03205369611475e-05
-1.41082334652202e-05
-2.00463664632248e-05
-5.57868264886026e-06
-2.14547696356334e-05
-2.90703557592098e-05
-9.93004756033371e-06
-1.00400515419572e-05
-2.29086960082568e-05
-2.75969929793008e-05
4.19854067637722e-07
-4.1187194248933e-06
-1.2014535108159e-06
-2.19173289380228e-05
-2.16213943590093e-05
-2.75615038211119e-05
-1.13709675291324e-05
4.38898775529007e-07
-1.33664415367401e-05
-1.71774498668377e-05
1.6766574330459e-05
1.28993061120859e-06
-9.87223981435677e-06
-2.67628048672022e-05
-2.15280931267411e-05
-1.96698237048159e-05
-1.65131020573126e-05
-1.85647984901448e-05
-3.92809870848465e-06
-4.65784475994762e-06
-3.47634548385013e-05
-2.21906002791957e-05
-3.1168759034618e-05
-2.78216084131495e-05
-2.48993608030579e-05
-1.83093180533595e-05
-1.81806746199716e-05
-4.17376152587874e-06
-2.8832008953452e-05
-1.14891332681855e-05
4.91526600480408e-07
-2.29862267435186e-05
-1.82428053493841e-05
-5.30345447209869e-06
-1.46936982679401e-05
-3.95374343343316e-05
-2.95906348256215e-05
-2.80520121480095e-05
-2.54060912165192e-05
-2.38873529822035e-05
-9.34342382596916e-06
-2.10942381183797e-05
-1.55767768139113e-05
-3.26133765605412e-05
-2.86530856580079e-05
-6.99967179735869e-06
-1.47480494097802e-05
-6.65394653784801e-06
9.40474438085896e-06
-1.2953182990412e-05
6.6829813305319e-07
-1.54725905986285e-05
-2.72295545427842e-05
-2.37417638680126e-05
-2.36197849319496e-06
-1.01109283395843e-05
-2.13536384064857e-05
1.33874882713948e-05
-2.70125182749092e-05
-1.17086869990952e-05
-2.6775831193844e-05
-6.5700831501009e-06
-2.10265083188948e-05
-2.74477040606458e-05
-1.23427204928366e-05
-1.20405952296894e-05
-1.14226712894263e-06
-2.75064786418389e-05
-5.54688272726353e-06
3.80517943502662e-06
-1.49627824581358e-05
-1.41616104857862e-05
-4.52281639629072e-06
-1.07156364579425e-05
-7.7811026062257e-06
-1.87419537503962e-05
-6.11341102327073e-06
-1.28215006417882e-05
5.80206356128811e-06
-4.24201533672809e-06
-1.27211657226024e-05
-8.45658184781764e-06
-2.10849193239585e-05
-2.4434906206285e-05
-2.01259452218826e-05
-2.70555951548349e-05
-1.38258573911181e-05
3.14561894260469e-06
-6.06859401286414e-06
-5.10189595486667e-06
-1.18286233040156e-05
4.86649566872816e-06
-4.42637586987391e-05
-1.71738137165007e-05
-1.9058779148232e-05
-2.37149072291393e-05
-4.81121039440043e-06
-2.00604890060553e-05
-4.71936492109905e-06
-1.67722234947461e-05
-2.04210733111298e-05
-2.94060592328109e-05
-2.55330087273312e-05
-2.46935702930856e-05
-1.33408635012537e-05
-2.80575038294667e-05
-1.93096537528585e-05
-1.0700474347347e-05
-5.7842629913182e-06
-2.43311734450115e-05
-2.4558026035106e-05
-2.68387734620128e-05
-2.61396363660594e-05
-1.70573032575262e-06
-2.14290563637896e-05
-3.55708960575978e-05
-1.15997799448264e-05
-5.34516393940216e-06
-2.1267761189188e-05
-5.34731158332596e-06
-7.96470868077705e-06
-2.46995715746583e-05
-1.7333237488753e-05
-3.3250188194955e-05
-1.06736252628454e-05
-2.00141550877096e-06
-1.52121096813171e-05
-2.58940667756843e-05
-2.5149558115672e-06
-4.53848550037856e-06
-1.53891531620189e-05
-5.37542540032499e-06
9.74934170152877e-07
2.82463460178105e-06
-7.11243565948326e-06
-1.54177763760937e-05
-1.44983265336858e-05
-4.54269307286281e-06
-2.52234273847774e-05
6.74748148682539e-06
4.12802395153855e-06
-1.10522138048023e-05
-1.7746498557379e-05
-9.11168419712692e-06
-2.85221102855539e-05
-1.09070349204832e-05
-1.53942316024247e-05
-1.6683674978791e-05
-1.25831618462645e-05
-1.09160535289055e-05
-3.63905714316254e-05
-2.50974872673237e-06
-8.69846230509338e-06
-1.16341354590663e-06
9.7524036522453e-06
-9.76601872956296e-06
-1.84789843781566e-05
3.27159223465297e-06
-6.99961901141604e-06
-2.74674223179443e-05
-9.26118452781384e-07
-1.94632637277867e-06
-1.58090244864306e-06
-5.21759762624308e-06
-2.80831222512962e-05
-1.78914378006996e-05
-1.95011955675624e-05
-2.00393575130647e-05
-1.70762681541989e-05
-8.13551448810308e-06
-1.57964754821903e-05
-2.27548632775096e-05
-6.75261279032978e-06
-3.0177645408893e-05
-2.75440989305798e-05
-2.00918969537281e-05
-1.10245919802186e-05
-1.83901817468614e-05
-1.45805166124616e-05
-1.12705784600194e-05
-1.69528370577897e-05
-2.82276963645137e-05
-8.21611565202172e-06
-1.37674031358961e-05
-2.05063629183314e-05
-1.59375149950532e-05
-4.11212875496485e-05
-1.25547025277401e-05
-1.62591077769044e-05
-6.9037766393106e-06
-2.45311703289157e-05
-9.16881554531574e-06
-7.76460513920563e-06
-5.61551132489135e-06
-2.00088809311002e-05
-1.38076831032887e-05
-2.16266663015996e-05
-9.24980634046606e-06
-2.62237921362393e-05
-1.01281355017091e-05
-9.88318740505389e-06
-2.75839748481986e-06
-4.18146645746066e-05
-1.1162339284823e-05
-1.64156488430151e-05
-1.62242186926539e-05
-1.89805176329451e-05
-1.11854942477645e-05
-1.41075119838465e-05
-3.89590174385112e-05
-2.16993951126093e-05
-1.72790744830526e-05
-1.44241496417903e-05
-6.67571115685047e-06
-7.78912941025396e-06
2.14885138309727e-06
-1.86693821158342e-05
-1.77016950409194e-05
-1.81718532922669e-05
-2.98949491060226e-05
-3.37793959613813e-06
-1.19706018013893e-05
-5.80209650576047e-06
-8.94345547064297e-06
-8.26922267247316e-06
-4.18927735072406e-06
-1.59878478472843e-06
-3.07347940626972e-05
-1.96832204913864e-05
-3.52730140017566e-06
5.37577477855723e-07
-2.61097835331558e-05
9.42408550973929e-06
-1.18572202793494e-05
-9.9361060426348e-06
-6.15858907874349e-06
-1.90585352815693e-06
-5.24529034611438e-06
-2.25726256102755e-05
-1.41955310999636e-05
-1.54546041026722e-05
-7.38369953621659e-06
-2.1092788600112e-05
-1.72277863285598e-05
-3.02769269323035e-05
-1.67302128958304e-05
-2.97432123324756e-05
-9.60709543264831e-06
-1.76585860035616e-05
-1.71132877419031e-05
-1.21171588876443e-05
-9.65996304898128e-06
-2.30777836413982e-05
-4.3407131811973e-05
-1.59430443114094e-05
-8.23554245730068e-06
-2.47770000537638e-05
-1.05833820242736e-05
-3.00955936211978e-05
-1.76941174916676e-05
-2.95654062114274e-05
-2.72976583244791e-05
-1.52062334059301e-05
-2.20315195408271e-05
-3.41999046637784e-05
-2.79487702588263e-05
-1.94312582229567e-05
-2.03603169698344e-05
-3.26857424810164e-05
-3.9019217046001e-05
-1.52605662478419e-05
-2.60416920215169e-05
-1.5589756666488e-05
-2.11858711835118e-05
-2.06466100601637e-05
-2.55289313927627e-05
-3.55557164484798e-05
-2.36487686887945e-05
-1.8626885505644e-05
6.02683054331585e-06
-7.16068576126754e-06
7.70377581612523e-06
-5.70048180026547e-06
-2.52438125776885e-05
-1.39886680562605e-05
1.93440615393407e-06
-2.46968544884634e-05
-1.34812918443961e-05
-1.47281268768241e-05
-1.68063198009549e-05
-2.64581596357612e-05
-2.6053953816296e-05
-7.1327585783228e-06
-1.16076524098655e-05
1.32332972084228e-06
-2.43465386568389e-05
-1.50026913034018e-05
-1.2027179923563e-05
-1.92051782259606e-05
-1.58836435567254e-05
-1.29436906968064e-05
-2.08186957094646e-05
-1.39969448562516e-05
-3.28775469807642e-06
-8.44296275937051e-06
-1.46576908044836e-05
1.00194703938761e-05
-3.26175379858462e-06
-4.08417079317126e-05
-6.50523424488694e-06
-1.01185189469664e-05
-8.12512131828873e-06
-1.3797376918356e-05
-7.88735646664082e-06
-3.13406301927012e-05
-9.65914409901267e-06
-7.05987994895798e-06
-2.27660652060822e-05
-2.14667639337571e-05
-2.1175210809632e-05
-3.40477612908067e-05
-2.6114752854259e-05
-1.67370310813871e-05
-7.2910273722603e-06
-1.34881706161009e-05
3.06522867597952e-06
-1.33025203955657e-05
-6.53213326525453e-06
-2.0987270882335e-05
-1.07872528139518e-05
-8.55031906723812e-06
-1.23457780925661e-05
-9.51071641817821e-06
-2.56574290925383e-05
-2.07521517255343e-05
-1.33495689922762e-05
-8.72456599930805e-06
-1.75202961792046e-05
-1.80075779148429e-05
-2.98537279772934e-05
-1.92228184639092e-05
-3.39747123832659e-05
-2.65782328591348e-05
-5.13121013501374e-07
-2.93272519916447e-05
-7.82542042378454e-06
-2.00394427372965e-05
-2.04116545955873e-05
8.23609783995632e-07
-3.21224411470056e-05
-1.09102938933727e-05
-2.34368540923123e-05
-2.66574339408185e-05
-8.07737448367529e-06
-2.33709547272296e-05
-2.28437054748883e-05
-8.74482735925699e-06
-1.60028798505298e-05
-8.66077503312819e-06
4.45794027944721e-06
-1.90720297796455e-05
-2.37454810461118e-05
-5.63458415290557e-06
-4.83329952844759e-06
-6.47799541169445e-06
-2.01619797450662e-05
-8.81490249447743e-06
-1.5428514147617e-05
1.20210725050063e-05
-2.09429277581944e-05
-2.67163543359893e-05
-2.13697361347315e-05
-7.14104385806488e-06
-2.06144012906919e-05
-1.14286256614461e-05
-1.53130088659366e-05
-3.73339030441807e-05
-8.57358504540336e-06
-8.52078702230212e-06
-1.21008375648112e-05
-6.89601083424781e-06
-2.2488853771039e-05
-2.29063890143415e-05
-1.96569988155432e-05
-1.4861745774306e-05
-2.25238414425356e-05
-1.64900996855172e-05
-1.72585239805615e-05
-2.64869539388538e-05
-2.38631234663292e-05
-2.84717666583866e-05
-7.51211293255223e-06
-5.70155311679363e-06
-5.4506486448454e-06
-2.06493385216662e-05
-2.84487931987487e-05
-1.933666167456e-05
-1.04207237535075e-05
-2.38634017293944e-05
-1.78736835838266e-05
1.3972023443713e-07
-1.47529989628674e-06
-2.32301971874182e-05
-1.13079135787538e-05
-3.83502474385693e-06
-5.82367669185213e-06
-3.76443760392285e-05
-3.98130641710659e-06
-1.63317885462031e-05
-1.48013559147492e-05
-2.14969796362994e-05
-2.14068739712518e-05
-1.61195003243664e-05
4.49996002305664e-06
-3.20292472601386e-05
-1.51639230273506e-05
-2.38277153888737e-05
-1.00168999876645e-05
-1.77531067295901e-05
-1.14407533827041e-05
-2.33803182469417e-05
-2.34528220966223e-05
-3.36248615363726e-05
-3.00333136881509e-05
-2.06117460713208e-05
-1.15402958238808e-05
-1.62784106788323e-05
-3.55384628902269e-05
-1.33727164282568e-05
-2.35797174633437e-05
-3.21609545244424e-05
-2.01940663727079e-05
-1.25943345722478e-05
-1.27626352738937e-05
-1.59546936538467e-05
-3.36700084607524e-05
-9.0378801943474e-06
-7.50450559677276e-06
-7.13157849929083e-06
3.60297518953865e-06
-1.82439603326093e-05
-6.53497318944223e-06
-1.05457043870306e-05
-2.84706903873421e-06
-7.08084907241972e-06
-1.47181481922795e-05
-1.06628364735049e-05
-2.59605841415011e-05
-1.01656639609951e-05
-1.77872140200452e-05
-1.50836150568479e-05
-3.06848982700631e-05
-7.30686892751561e-06
-1.20860943182728e-05
2.27535502933167e-06
-2.23748259730795e-05
-1.26894103186179e-05
-2.53988274073294e-05
-1.41332815961971e-05
-1.35008034211895e-05
-9.10069673703895e-06
-1.79106921539236e-05
6.6552664339317e-06
-3.06551427918019e-05
-6.67109911864052e-06
6.50412795390887e-06
-1.78810125089477e-05
-8.40421476883487e-06
-1.60753420504317e-06
-1.13520618301405e-05
5.1685161907469e-07
-2.80492930797934e-05
2.02987394167379e-06
-2.41513533673849e-05
-1.7478981129797e-06
-7.09650979840447e-06
-2.24618320189318e-05
-1.94516821063338e-05
-1.69259259483436e-05
-1.93406566746357e-06
1.29509566213262e-05
-3.09512293220383e-05
-1.51342141097254e-05
-4.21046249944691e-05
-9.25667523822648e-06
-5.78314027414216e-06
-1.94925649621752e-05
-2.05891821799944e-05
-2.30199376251897e-05
-1.87354060668552e-05
-2.9952229741606e-05
-5.87987903998161e-06
-1.40335785576788e-06
-2.64368706941482e-05
-3.17221888331386e-05
-3.3631568069951e-05
-3.53490484692287e-05
-1.26960019253361e-05
-1.72441057549574e-05
-1.84985078368545e-05
-3.41789345677454e-05
-8.0116675889239e-06
-1.47405212752059e-05
-1.72473393598607e-05
-1.10489667447102e-05
-6.77828241501763e-06
-2.55277522091081e-05
-2.83716548755009e-05
-1.70072849189261e-06
-2.29708598113273e-05
-2.02455447241983e-05
-1.46867505193504e-05
-1.26830100761898e-05
-3.21800592965575e-05
-1.85094236478422e-05
-4.12819670491283e-06
-2.70569675712471e-05
-5.65493464716369e-06
-1.18866469832156e-05
-1.18555469563028e-05
-2.00269252480379e-05
-1.13316530855857e-05
-1.72384581245533e-05
-2.87646741985442e-05
-1.28914586205618e-05
-1.8425851017544e-05
-1.07838330293131e-05
-2.0307403559294e-05
-2.07754354107569e-05
-1.49946891353091e-05
-1.70137618097226e-05
-1.15995907796053e-05
-7.31356281698829e-06
-2.39090619315933e-05
9.01250073954766e-06
-5.63188368528744e-06
-2.68031710546718e-05
1.7838210118614e-06
-8.3895800061472e-06
-2.8553016761736e-06
-2.19888425560367e-05
-1.21381828726035e-05
-4.36800814955904e-06
-8.00934818474685e-06
-1.80156251192752e-05
-1.52394366886755e-05
9.19226360934888e-06
-5.30000415069149e-06
-9.24452558305892e-07
-6.96785040191882e-06
-1.29432715933347e-05
-6.03218517044608e-06
-4.62723118489745e-06
-1.21071506516346e-05
-1.8734481538698e-05
-2.61893488739018e-05
-3.24942946507108e-05
-1.26959520222816e-05
-5.95743239334711e-06
-1.81294377391583e-05
-2.20749418558897e-05
-2.70182082757056e-05
-1.0550752525771e-05
-1.31739121256554e-05
-4.60955209262376e-06
-1.22954457700616e-06
-1.71335616316301e-05
-4.70525950858949e-06
-1.74396395877255e-05
-3.17155590346875e-06
-2.45617399749207e-05
-2.63509515339615e-05
-1.93173656980467e-05
-3.25173160807859e-05
-3.1580980175119e-05
-1.83856556420199e-05
-2.79442021356906e-05
-3.77888855289651e-05
-3.21395517130422e-05
-2.85466612555614e-05
-2.19144422494013e-05
-2.14479451269068e-05
-9.82866968518833e-06
-1.41179850474165e-05
-2.44168424081542e-05
-1.30719106095034e-05
-2.49578162296415e-05
-2.12075581636042e-05
-2.52117757943349e-05
-1.47181055114026e-05
-2.51175277804097e-05
-3.12232029013689e-05
-2.82641907117263e-05
-1.88629984476653e-05
-2.45114537756971e-05
-1.43405675614694e-05
-1.79597707899922e-05
-1.22578609228523e-05
-2.28462418753983e-05
-2.81477774790179e-05
-1.10516249957735e-05
-2.1928012617577e-05
2.89172037745074e-06
-2.4111849898531e-05
-1.3842261874782e-05
-8.483821432343e-06
-2.64179903822258e-05
-5.52313315487755e-06
-3.6813189303233e-06
-1.52593297784577e-05
-2.58197804864088e-05
-1.17461577817307e-05
-3.67970029273622e-06
-1.50861525681219e-05
3.66642011567533e-06
-1.57810533744209e-05
-2.29133293415863e-05
-4.64569285423038e-06
3.96544660353114e-07
1.25133390576399e-05
-1.56352339845717e-05
-1.9276244589937e-05
-1.37812313734396e-05
-1.38319065434867e-05
-1.79656142943679e-05
-9.01231319884294e-06
-1.12362824854032e-05
-9.13379203710474e-06
-1.9165127864532e-05
-8.50569379007486e-07
-8.53444453685361e-06
-5.47861049874533e-06
-6.25076800213274e-06
-1.94998304629631e-05
-1.1182436817732e-05
-1.04522630217042e-05
-2.005444824209e-05
-2.62148521182194e-06
-1.50064467482872e-05
-2.67802229829469e-05
-1.68845007988618e-05
-2.52064192131294e-05
-1.6062220226492e-05
-2.5042241194015e-05
-1.52585823356448e-07
-7.21479741846251e-06
-2.70410693225626e-05
-1.44584015503284e-05
-1.42960289659933e-05
-2.40797535992581e-06
-1.56328748198245e-05
-1.44680025881524e-05
-1.3079271426537e-05
-2.17106583796014e-05
-3.71982895960045e-05
-3.24172410475992e-05
-2.66779043819042e-05
-2.3960935275695e-05
-2.51939576420554e-05
-6.67590671099614e-06
-4.4877549222889e-06
-2.76584532149416e-05
-3.04044308394674e-05
-2.68180354816139e-05
-1.27081898815997e-05
-1.8898958967998e-05
-2.89003840798888e-05
-2.11440641948771e-05
-3.18130752186343e-05
-2.37605396684596e-05
-3.39473083769082e-05
-3.98615418307235e-05
-2.17550517986993e-05
-1.83836520193193e-06
-1.21943720346334e-06
-2.79711852750528e-05
-6.70475854782573e-06
-2.34705618584827e-05
-2.28132191729425e-05
-2.77244441362151e-05
-2.56578352057212e-05
-3.47703650898646e-06
-4.8859267199601e-05
-4.23599934234346e-06
-2.70624095239643e-05
-2.1319155622867e-05
-9.32948769995798e-06
8.35956098785132e-06
-2.2789272538413e-05
-5.82419451519072e-06
-3.03583184581847e-05
-2.02014097042962e-05
-1.47272615149977e-05
-1.97384969845826e-05
-9.09084446050339e-08
-1.22562072078678e-06
-2.74050954001575e-07
-6.04789012345081e-06
-1.02316576139961e-05
-1.39553534615836e-05
-2.08285244573617e-05
-2.95069705497817e-05
-1.96598120362293e-05
-1.36225681464906e-05
6.55454188794855e-07
-1.75464754015348e-05
-1.35594959844211e-05
-8.78315935126374e-07
-2.53168563606193e-05
-1.35027359921602e-05
-1.53123651057327e-06
-1.25934119385371e-05
-2.51983605397554e-05
-2.59087651377587e-05
7.02136007253989e-06
-1.59037489776985e-05
-2.37271604408438e-05
-1.63286681533576e-05
-2.27533025753648e-05
-3.22194366887153e-05
-9.56228753760538e-06
-2.94136707093622e-05
-1.26896606252456e-05
-1.33651906963608e-05
-2.60752192702752e-05
-1.36011477003293e-05
-1.62231093733621e-05
-2.32181098226882e-05
-2.96736767990536e-05
-1.93516662959087e-05
-1.40513201679062e-05
-1.83319909997635e-05
-2.84540684178395e-05
-1.74050465656451e-05
-9.1202543635306e-06
-1.20064496620568e-05
-2.11919377235993e-05
-2.69811867926039e-05
-3.31535500622739e-05
-2.17334634121925e-05
-1.21724432545231e-05
-1.07895555912031e-05
-5.10152739592214e-06
-2.00319985832778e-05
-2.10892352469483e-05
-2.35427851991208e-05
-1.77815472876655e-05
4.21471571402084e-08
-5.02937348881368e-05
-1.90912990073457e-05
-2.04741352370452e-05
-2.80971600414124e-05
-1.76038337288285e-05
-4.16123443555842e-05
-3.65565364003618e-07
4.34518955987903e-06
-1.17305752140931e-05
-3.25770936928263e-06
-1.29988947109555e-05
-3.84031682118826e-05
-1.62208102037937e-05
-2.10731910982227e-05
-2.20948157471769e-05
-2.03913835276492e-05
-3.5799915724791e-06
-2.68020093591441e-05
-2.64181044782547e-05
-1.5343239328714e-05
-2.78652854764059e-06
-1.1011444966177e-05
-3.53489905791681e-06
-1.80708923302781e-05
-1.8297849387046e-05
-1.34779542929811e-05
-1.36927211007614e-05
-1.19852464744255e-05
-1.39057337486543e-05
-1.03323633849506e-05
-1.19394689064712e-05
-7.14086588044566e-06
-1.70894645798418e-05
-8.66291153149879e-06
-1.08609133586624e-05
-9.8934040861223e-06
-1.2472218388667e-06
-2.81974569324545e-05
-2.96541546144953e-05
-3.13214285348618e-05
-1.36910732393048e-05
-1.36114384911792e-05
-9.10655904956936e-06
-6.13954209497012e-06
-3.36128141185506e-05
-3.29566998864833e-06
-1.74325698863689e-06
-1.37613826359468e-05
-2.28949134170521e-06
-1.32450139451214e-05
-5.58118799645507e-06
-7.42538947385469e-06
-3.5663560327677e-05
-2.39197659148732e-05
-3.93656784618272e-05
-7.76178372349602e-06
-1.66472997172155e-05
-1.41588167636027e-05
-1.85522009138593e-05
-1.69227747782222e-05
-1.10377953919625e-05
-2.96289329691092e-05
-2.74084612373502e-05
-9.29874414131985e-06
-1.49116637693006e-05
-3.38506009736344e-05
-2.86330244665521e-05
-2.00128800265436e-05
-3.20279333215157e-05
-2.33890937646928e-05
-1.54372610548562e-05
-1.42109401257571e-06
-2.54640886280584e-05
-1.50458923716654e-05
-3.01327722691126e-05
-9.58926244294993e-06
-5.9286247915557e-06
-7.22992424987779e-06
-9.00483218935782e-07
-3.52313310926505e-05
-3.60071376589458e-05
-2.45987499271609e-05
-1.63438752620614e-05
-2.56128711719227e-05
-1.77916444304504e-05
-2.38514983832095e-05
-9.66786036573745e-06
-1.83252202021123e-05
-4.20179830733591e-05
-1.66482401771153e-05
-2.90441575243813e-05
-1.82735774917339e-05
5.43147134603788e-06
-2.94650010204943e-05
-2.40278820872206e-05
-1.69760118630736e-05
-1.56846364148624e-05
-3.10441359135957e-05
-2.06812275012992e-05
-2.91422950298737e-05
-1.70461531159316e-05
-2.09015409502709e-05
-2.8382126107586e-05
-1.03858296835095e-05
-9.954571057402e-06
-1.43054675327129e-05
-8.30935540259892e-06
1.17240319047856e-05
-7.28098303507349e-06
-2.05058965028697e-05
8.12736601226558e-06
3.50106425940952e-06
6.23976211917674e-06
-7.41481799222648e-06
-4.06014345170322e-05
5.16778548606395e-06
1.51171835801187e-06
-1.36711766131169e-05
-1.23374203317846e-05
1.54677079966819e-05
-2.18229609881566e-05
-9.80894145404082e-06
-1.92615383814861e-05
7.12092529863017e-06
-2.03731049248813e-06
1.0892879131633e-06
-2.52243308276811e-05
-2.72511310831951e-05
-2.03284120237989e-06
-1.27112144803611e-05
-1.50188836493238e-05
-8.4582377096332e-06
-1.15698002394209e-05
-1.80664276593521e-05
-2.41372158807323e-05
-1.48795426885829e-05
-2.46861111947663e-05
-1.11499519211327e-05
-3.67738379625182e-05
-3.12174825761447e-06
-2.91052711602411e-05
-8.39035762645932e-06
-1.82157427836791e-05
-1.64458346379347e-05
-1.22840670400821e-05
-5.14810626812844e-06
-2.81191638413677e-05
-1.75089202320528e-05
-5.96644818479535e-06
-1.52763474764771e-05
-3.17684286600027e-05
-1.73576993356404e-05
-2.9205604587646e-05
-1.15508253957237e-05
-2.68634006984017e-05
-2.14399687271318e-05
-3.84050814442953e-06
-1.92869629560937e-05
-9.71269504084751e-06
9.59863789824904e-08
-1.7179068292104e-05
-2.48659467092167e-05
-1.57750573235879e-05
-2.57854633804727e-05
-1.50576432923146e-05
-1.24476288045619e-05
-3.25634813002856e-05
-3.06876808456768e-05
-1.34309139292548e-05
-2.12035661709153e-05
-2.5703970592878e-05
-2.0293051354868e-05
-3.40869449051176e-05
-2.60587946046232e-05
-2.45843293892658e-05
-2.39374562766687e-05
-3.17969851980266e-05
-1.97273430952906e-05
1.05820712921158e-06
-8.33591182387798e-06
-1.87780485426102e-05
1.18297727853987e-06
-1.63662652676598e-05
-1.02090906346882e-05
4.93742756952761e-06
7.93904981897704e-06
-2.00059654069625e-06
-7.92981983874218e-06
-1.66346496653446e-05
-1.47529556628599e-05
-2.00613365122401e-05
-1.79551847678393e-05
-5.19547411143404e-06
5.89461170229608e-06
-2.1053397395053e-05
-2.11317215766507e-05
8.1291715703537e-06
-1.44583836261557e-05
-2.10165648845142e-05
-4.44156546174991e-06
-6.27241242567386e-06
-1.77889008096749e-05
-7.674965525149e-06
-2.90196550174994e-06
-1.91338931413726e-05
-9.8595979384578e-06
-8.31525421612604e-06
6.51961241582071e-06
-1.54635839612373e-05
-1.99651208033891e-05
-2.31609074294371e-05
-1.76003975371517e-05
-1.7736182541202e-05
-2.59701603922697e-05
-2.28287474868126e-05
-9.53645908152524e-06
-2.45104255630823e-05
-7.45251550624711e-06
-3.15536881079983e-05
-1.57602915994965e-05
-1.05685580822433e-05
-3.72897986104934e-05
-1.57371784752654e-05
-8.90628541447486e-06
-4.47067894142701e-05
-2.14267435716469e-05
-4.72420077296975e-08
-1.68157389219054e-05
-2.72124856076289e-05
-2.716043039883e-05
-1.78283776140888e-05
-2.09308698744311e-05
-7.21478624659705e-06
-2.6332604463299e-05
-1.82193209256163e-05
-1.61915489920504e-05
-3.61321960475075e-05
-3.01957389417146e-05
-1.64133904400345e-05
-2.7986150438533e-05
-1.29633274048767e-05
-1.97048676377742e-05
1.48958455039727e-06
-1.78076870131699e-05
-5.1785168419145e-06
-5.24240076046563e-06
-2.59407970801308e-05
-3.31760152889651e-06
-2.69457558109695e-05
-1.71620563735797e-05
-2.52405436281328e-05
-2.78074641828228e-05
-1.61537397309024e-05
-1.5911234473759e-05
-6.81809109893966e-06
-1.24832854658416e-05
-1.70547100960579e-05
-3.23932646376542e-05
-1.61788811114566e-05
-9.74913291058555e-06
-2.62572540801031e-05
-1.57623646473117e-05
-2.64216379251351e-05
-1.83015542720375e-05
-5.04786635890387e-06
-1.52828196113651e-05
-2.33484526608694e-06
-7.69044173750223e-06
-9.93023294255199e-06
-1.32606620122616e-05
-2.86971029545937e-05
-1.56442635673173e-05
-2.75234938261123e-05
-7.24692378890593e-06
-1.71885597385093e-05
-2.28518875634422e-05
-1.65821935269769e-05
-8.05339476737361e-06
1.10054706634767e-05
-5.54437808802354e-06
-1.25481699778871e-05
-2.93142256005622e-05
-7.1725695659132e-06
-2.80179238103298e-05
-2.04572693437013e-05
-1.20358033126971e-05
7.39819013343646e-06
-2.16836093360874e-05
-2.82661012921095e-05
-2.78303432031348e-05
-3.26086618485008e-05
-1.2413919570366e-05
-2.04947606364642e-05
-1.27761610159113e-05
-6.70513958844776e-06
-2.29454614285785e-05
-3.81854992579534e-05
-9.76439308645874e-06
1.09696563234001e-05
-1.63762212318096e-05
-1.61526940159845e-05
-2.09147711635174e-05
-2.26633053810767e-06
-6.52372126059078e-06
-1.9773612648594e-05
-1.97680592419839e-05
-3.06274298586248e-05
-2.00975221824678e-05
-1.77595296579503e-05
-2.35460706306458e-05
-1.3286899658448e-05
-1.32460816779511e-05
-2.38036788710079e-05
-2.03643356041023e-05
-2.29743673613815e-05
-2.63478471061256e-05
-2.03721084939932e-05
-8.2295404961692e-06
-2.21675456929582e-05
-4.1184998064446e-05
-8.26920881580813e-06
-2.17264641417424e-05
-2.2354821362311e-05
-3.09166122292187e-05
-2.18931590064849e-05
-2.82755186789038e-05
-2.53725791016089e-06
-2.13081271599233e-05
6.58512432369472e-08
-2.09948617878768e-05
1.65683789739701e-07
-2.61725906614288e-05
-2.78002436622119e-05
-4.56664718021531e-06
-2.06509070877026e-05
-1.49306192439472e-05
-1.14027827197102e-05
-1.32771646723196e-05
-2.00265953793745e-05
-1.28881092800537e-05
-8.39842429702786e-06
-2.38336042247276e-05
-2.1972929957077e-05
-2.42341841710895e-05
-8.10259103848108e-06
-8.6207097231073e-06
1.00517970487387e-06
-2.48308405525659e-05
-5.7213514807046e-09
-7.71063122073459e-06
-2.5121617716313e-05
6.40187483441157e-06
-5.0501952516855e-06
-1.3616148730365e-05
-8.50137851077503e-06
-1.37550332867405e-05
3.95061132828922e-06
-4.29643849690234e-06
-2.78491349831717e-05
-1.64971153245705e-05
-8.42418899783003e-06
-2.51917111700574e-05
-1.90005703149286e-05
-3.64790111941092e-06
1.40387338411038e-06
-1.2144902425433e-05
-5.64874049483929e-06
-3.83013797567395e-05
1.46807985095153e-06
-1.30015017871772e-05
-1.52295942837258e-05
-3.99493519770581e-06
-8.51963490932506e-06
-1.33757943676945e-05
-9.5478099427091e-06
-8.78564199360359e-06
-2.08419488767644e-05
-6.91651256720401e-06
-1.60006646199989e-05
-9.13746277867977e-06
-1.29581177016557e-05
-1.82553939965174e-05
-1.04794750482954e-05
-3.9304241908818e-05
-1.62948641062221e-05
-2.89072089165956e-05
-2.21058096637979e-05
-6.68876373906083e-07
-2.77606005673091e-05
-2.0195950839807e-05
-1.36187115671857e-05
-3.46130056326714e-06
-1.6161365237861e-05
-7.15180743218754e-06
-2.26759782167122e-05
-1.75389055001229e-05
-2.65908914810243e-05
-2.21812774195931e-05
-3.06174651258069e-05
-1.53314192419401e-05
-1.93704451001333e-05
-2.36877584596631e-05
-2.46235113246072e-05
-2.07352654567811e-05
-1.29452478539396e-05
-2.39284548439595e-05
-2.01501184725086e-05
-1.29299481519236e-05
-2.21321660699518e-05
-1.43618042957933e-05
-6.96358626444301e-06
-2.77955575517023e-05
-2.15750718429487e-05
-2.73888136828012e-05
-2.49469951004708e-05
-3.1251600240772e-05
-2.83762462481966e-05
-1.32045080586388e-05
-2.41640258459321e-05
-2.7140219456961e-06
-2.16560141627167e-05
-9.18439349635482e-06
-2.65757920192072e-05
-1.06432212030827e-05
-4.36615939732313e-06
-1.99347804480257e-05
-1.7550280495033e-05
-6.59184631870132e-06
-9.03232734785554e-06
-2.10753253777585e-05
-9.71544170308682e-06
-2.09933729927871e-05
2.06396628898336e-06
-8.56009312509897e-06
-1.85115673811954e-05
-2.73635770882862e-05
-4.4833213646242e-06
4.22488331954478e-06
-2.49637887054681e-05
5.78122988938332e-06
-3.29573362935696e-05
-1.9179657776799e-05
-8.44397718305885e-06
-3.51094969001938e-05
-9.72218649149233e-06
1.44061584372806e-06
-1.38808692447169e-06
3.8843499215171e-07
-2.09593965476509e-05
-7.90588636332371e-07
-1.31719467226585e-05
-1.78673796883276e-05
-8.29250832791957e-06
-3.01334062097442e-06
-4.38365278173904e-06
-1.05709106382954e-05
-5.24357923427328e-06
-2.31938965921841e-05
-1.95211853431267e-05
-1.09489941948133e-05
-3.01423682504888e-05
-1.75627935352666e-05
-1.21559305455169e-05
-4.61740295711165e-06
-2.17281234349572e-05
-7.42806167845226e-06
-1.73053413846451e-05
-1.01528046820373e-05
-9.48976638911687e-06
-2.17750600930373e-05
-1.21562635212348e-05
-2.28964223317164e-05
-2.74879531208117e-05
-2.29447733042932e-05
-2.08389767789709e-05
-3.13605805819228e-05
-1.84219740512545e-05
-2.72430755830701e-05
-1.69963614980089e-05
-2.5447107101484e-05
-2.33035482589911e-05
-2.69016290457821e-05
-1.52513881855225e-05
-1.95872996453056e-05
-1.8193745357623e-05
-1.8541104991424e-05
-8.14424729813934e-06
-1.57262869767759e-05
5.40413656757445e-06
-9.7487052801882e-06
-1.96406442482242e-05
-1.40216801828103e-05
-1.48907632787792e-05
-2.58876219611568e-05
-1.05013844323954e-05
-6.29067303384822e-06
-2.52901381771567e-05
-3.36905739270289e-05
-1.4527020022523e-05
-2.08926425668861e-05
-2.10381641556384e-05
-1.60643061313617e-05
-3.19155559791879e-05
-5.29404175053321e-06
-1.75445813388351e-06
-3.12881240106849e-06
-1.31026611973416e-05
-4.23493698952608e-06
-1.32464563534076e-05
-1.8326375188632e-05
-9.72869750179082e-06
-1.5248934365305e-05
5.43986376257365e-06
-2.34217953559828e-06
-2.29287544521045e-05
1.34608627811462e-06
-1.26583864507726e-05
-4.1673622590341e-06
-1.53047251665959e-05
-8.62798022807382e-06
1.8265444781641e-06
-1.95117501020608e-05
-1.180572176237e-05
-8.66958744771572e-06
-1.73047490779993e-05
4.53565732456384e-07
-1.86335063526359e-05
-1.71452342256927e-05
-2.61392156933847e-06
-9.27894670786025e-06
-2.28047584145486e-05
-6.68070701382062e-06
-1.66185567924608e-05
-1.27436974995169e-05
-2.08495500988351e-05
-3.17874163680116e-05
-9.5568997891583e-07
-2.00785811767334e-05
-1.10611051877245e-07
1.47717650559346e-06
-9.36821676519657e-06
-1.61944305054727e-05
9.96826968507873e-06
-1.67945894420428e-05
-1.62736647826609e-05
-1.14233534608181e-05
-1.97889185734217e-05
-2.43803939896431e-05
-1.43378576883094e-05
-2.62278698952423e-05
-2.64641073582318e-05
-1.65067884845666e-05
-3.2914889904896e-05
-2.30470207024189e-05
-8.97026727294877e-06
-3.08205311244649e-05
-3.76047823533747e-05
-2.96066047079933e-05
-2.03376881386622e-05
-4.67589305928337e-06
-1.83954116599973e-05
-1.79600415363446e-05
-9.36616125962698e-06
-3.01089664763592e-05
-4.18352778651371e-05
-2.68243028855449e-05
-1.84057595660686e-05
-3.24816340490533e-05
-1.85317895567761e-05
-1.55992962321539e-05
-1.0947418804872e-05
-1.50468527180274e-05
-2.08849835828142e-05
-3.52826382472665e-06
-1.73871378498815e-05
-3.37342552942809e-05
-6.77422030767689e-06
-6.08802426917674e-06
-6.60359147387046e-06
-4.02319028334087e-06
-1.19188135333544e-05
-2.42528910737718e-05
-2.40234067060571e-05
-1.57898050866915e-05
-2.28683100541839e-05
1.50397400640553e-05
-1.18557894997099e-06
-3.60369377159694e-05
-1.89082289042709e-05
-2.47984402378166e-05
-1.7279579450971e-05
-2.95369042263116e-05
-1.66042518664645e-05
-1.78887015633509e-05
-4.28100413605419e-06
-2.43342256649882e-05
-8.13278219880151e-06
-1.33310781951384e-05
-1.58936742704696e-05
-2.13014739234537e-05
-2.02881735341139e-05
-2.92651531812195e-06
-1.55374757213605e-05
-8.27269687612966e-06
-1.32986117165055e-05
-5.63325011347923e-06
-1.15755574143557e-05
-7.82579017308085e-07
-6.10929257329475e-06
-1.80814036849863e-05
-2.31990197663591e-05
-9.27929552967187e-06
-1.67515133906275e-06
-3.4625549546228e-05
-2.12842754880205e-05
-1.94420696861458e-05
-3.36685339490729e-05
-2.83846366468442e-05
-1.73547486205348e-05
-1.31821092025175e-05
-1.75340290646595e-05
-1.33569726207378e-05
-8.24910078094939e-06
-1.67935242996758e-05
-2.16651685153986e-05
-1.4240937135108e-05
-2.11897910069345e-05
-2.26956869376129e-05
-2.15182442010607e-05
-2.15723130970456e-05
-7.69149435823137e-06
-1.62342737944806e-05
-2.90369415127142e-05
-4.78901902721212e-05
-2.30141235123627e-05
-2.23319167728124e-05
-2.23752508316935e-05
-2.36889011059875e-05
-3.24472103002342e-05
-1.84756178786915e-05
-1.06899416213916e-05
-2.26533956866334e-05
-1.98445969501248e-05
-2.60358172794807e-05
-8.18363891812093e-06
-2.6209323606185e-05
-1.51757881319332e-05
-2.58639737910303e-05
-1.24664141069247e-05
-1.38038375821328e-05
-1.88719187407801e-05
-4.53207780982612e-06
-1.83152588268806e-05
-8.1138685649076e-06
-2.74512345677945e-05
-6.85234020700254e-06
-1.77098355952271e-05
-1.40801432293701e-05
-1.62429731485872e-05
-1.15386502062426e-05
-2.04441531469222e-05
-1.01284977736026e-05
-1.5432588782899e-05
-1.22330651523295e-05
1.77388700093923e-06
-3.86286565728076e-06
1.06341525852489e-05
-1.2589840919259e-05
-2.85410986984302e-05
-1.21753626382938e-06
-2.79958329295313e-05
-2.45929191759206e-05
-8.58059810649307e-06
-9.00687592106938e-06
-2.05048114862437e-05
-2.42284303241205e-05
-1.30879487568926e-05
-1.23635607253401e-05
-6.07274880104317e-06
-1.62927366069293e-05
-1.08370496808833e-05
-1.3842672267299e-05
3.4715216158433e-06
1.05278799592704e-05
-3.19487764587533e-06
-2.92185606068911e-05
-1.53586068998272e-05
5.57073186047495e-06
-3.1701396315391e-05
-1.47126532075337e-05
-1.37985589304635e-05
-1.45369047368758e-05
-4.91580818253668e-06
8.91258805168697e-07
-2.10632206044584e-05
-8.9059734196758e-06
-1.00079527509102e-06
-1.08228333249404e-05
-1.55823673288596e-05
-1.50568484409298e-05
-1.2097740845615e-05
-1.61524585703457e-05
1.26480298813083e-06
-1.04817624557266e-05
-2.24536362428616e-05
-1.78614676871109e-05
-3.37021810429872e-05
-1.14833522936896e-05
-1.76544438045486e-05
-2.24873295332009e-05
-1.88057190106055e-05
-1.15391248897838e-05
-1.29511256903245e-05
-2.81653772818252e-05
-4.25024376255695e-05
-2.74995710104687e-05
-2.24836095422133e-05
-1.90032427894309e-05
-9.31389013508527e-06
-1.08945806876175e-05
-1.95731163932275e-05
-3.0780882247336e-06
-2.07097732018966e-05
-1.33037539957435e-05
-3.43540675689689e-05
-2.78389002755888e-05
-4.51143495118691e-05
-3.85973601017798e-06
-1.03226706619869e-05
-1.07418031248588e-05
-1.07145357141365e-05
-1.35101713920637e-05
-2.97550150599677e-05
-1.86869355857587e-05
-2.30752629499203e-05
-1.61461438367234e-05
-9.79180958215903e-06
-1.92068510207376e-05
-1.32866007197981e-05
-1.8298119931976e-05
-2.48745208014361e-05
-2.71991822656352e-05
-3.64888190884234e-05
-7.89277365698713e-06
-8.51490133593945e-06
5.99115400725727e-06
-3.2984400637006e-06
-6.20339291063455e-06
-2.04676424697739e-05
-9.48545532128909e-06
-9.43697831654744e-06
-2.94945611526128e-05
-3.12060877048614e-06
-2.45230436581295e-05
-7.70616582924058e-06
3.54104657441003e-06
-2.84190147780137e-06
-9.80494104321e-06
-3.47778849221606e-06
-1.32181654106117e-05
-7.14706043198717e-06
-7.88384100124008e-06
-2.72728297011489e-05
8.22222108243735e-06
1.01414612913945e-05
-2.7020155765298e-06
-1.04797980241613e-05
-1.71416066830704e-06
-4.6667005366063e-06
-1.21533463267685e-05
-2.42233718945184e-05
-1.94482111734947e-05
-2.36523326627924e-05
-5.22957247442298e-06
-1.14766310380841e-05
-1.03268219124713e-05
-2.9585232297332e-05
-3.24596134633814e-06
-2.97146070104259e-05
-2.69793836383429e-05
-2.07413144650994e-05
-2.76113812051916e-05
-1.20763666623098e-05
-2.30786232718351e-05
-1.45378761517698e-05
-1.14805529456736e-05
-2.78739571058443e-05
-1.298371956754e-05
-6.97295351457214e-06
-2.33861139965068e-05
-1.05386403218543e-05
-1.02487481634147e-05
-2.32787263229992e-05
-2.01528534531167e-05
-1.69663078702669e-05
-1.45110852106264e-05
-1.84032376201614e-05
-1.92351135352352e-05
-6.71472860317107e-06
-3.53312752279203e-05
-1.73170379343408e-05
-2.69472437023537e-05
-9.79012947383621e-06
-1.41902891233103e-05
-3.57496935451951e-05
-2.78454271274946e-05
-3.49875578171086e-05
-2.0251051132066e-05
-2.18463370149533e-05
-5.5014443549743e-06
-1.94733769542757e-05
-8.71963236476606e-06
-3.023797750943e-05
-1.91460604064617e-05
-8.56859233817895e-06
-1.69317799914146e-05
-1.87658198582982e-05
-2.97301820992183e-05
-1.12421295732039e-05
-1.22379964712994e-05
-7.09705012472798e-06
-3.96055538112964e-05
-2.46064905559068e-05
-1.80514452457097e-05
-5.93888691886861e-07
-2.17910016834853e-05
-5.20665326985064e-06
-1.95551697835426e-05
-1.10433345698684e-05
-2.51786424788992e-05
-1.6259631581585e-05
-3.55041459709452e-06
-9.41799845312855e-06
-8.58216641602482e-06
-1.29350627019058e-05
-1.87292624109352e-05
2.09508584213809e-06
-1.62706460220542e-05
-1.83762736342382e-05
-1.9606420414867e-05
-2.82796669709595e-05
-6.60534010056806e-06
-1.43462434115036e-05
-1.38504710989384e-05
-1.14669021878985e-05
-1.2350286921098e-05
-2.24376914185155e-05
-4.33335729933991e-05
-2.01144724505236e-05
-9.87888661834546e-06
-2.42935497800531e-05
-1.98921848277651e-05
-1.86882898419807e-05
-8.3382298605046e-06
-1.88892274145347e-05
-7.42441619989099e-06
-1.51452355516082e-05
-2.50144389150555e-05
-2.85978598963173e-05
-2.28235284139428e-05
-2.85241328776549e-05
-1.18506140214823e-05
-1.31396518458764e-05
-3.37693371529528e-05
-2.0612357082941e-06
-1.91348250281898e-05
-1.94229235613849e-05
-1.21991992694624e-05
-3.11801882785168e-05
-1.4605491989213e-05
-1.1780048347926e-05
-2.88643987594333e-05
-6.0473876916169e-06
-2.6129960342869e-05
-2.27000250018404e-05
-2.41206914425947e-05
-7.59749419035288e-06
-1.35190173117774e-05
-2.1367722428027e-05
-2.9676175500291e-05
-1.44327181111814e-05
-2.48104329241443e-05
-1.55343592326251e-05
-2.78456801499406e-05
-2.23156863890995e-05
-2.15121150987563e-05
-3.31879308714047e-05
-1.39222913572184e-05
-5.96675368254934e-06
-1.77960067932517e-05
-1.93603782198511e-05
-3.26329617186516e-06
-9.5580080258334e-06
-1.56210015942029e-05
-1.21288819804657e-05
-6.22101607918846e-06
-3.91365289053763e-05
-1.31267815410103e-05
-2.27194730018321e-05
-1.00223470927987e-05
-1.53991658680567e-05
-2.60656065336506e-05
-1.45904756641802e-05
-2.20004894916766e-05
-1.9530324212721e-05
-5.39534454171186e-06
-4.79587882789327e-06
-2.54662774170137e-06
-2.1652957541009e-05
-1.19905176450235e-05
-6.43078015267878e-06
-1.59781514070689e-05
-1.20691500316048e-05
-1.49781015582596e-05
-3.25730543291508e-06
-7.93767183544878e-06
-1.13146398612162e-05
-1.16749054475862e-05
-8.10130200945417e-06
-4.86471324431887e-07
-7.43273546202613e-06
-2.32769182975458e-05
-8.26894688076798e-06
-6.66956022723956e-06
-2.06936067790732e-05
-1.32401056311291e-05
-2.24364743262525e-05
-2.18461463969939e-05
-1.68831608622758e-05
-1.62847873177739e-05
-2.6576896998189e-05
-1.8776396206338e-05
-1.71608607102325e-05
-1.54378929645325e-05
-8.15993440761559e-06
-2.75231785646877e-05
-1.5675308834037e-05
-1.84784435641224e-06
-1.12559614195003e-05
-6.12872232246314e-06
-8.23967228346432e-06
-1.96077839734887e-05
-1.98758201059963e-05
-7.05923155859196e-06
-2.2971306074164e-05
-2.76999231912354e-05
-2.1868628997567e-05
-2.91820097106738e-05
-2.00430006374572e-05
-2.93993907927254e-05
-2.32278836939876e-05
-1.35356232425647e-05
-1.34714851150715e-05
-1.67442879103348e-05
-1.1096605027171e-05
2.78837093630094e-06
-1.65343502014375e-05
-1.08698991571761e-05
-2.71694229234552e-05
-1.05300114289592e-05
-3.19115730942782e-05
-2.78439215461776e-05
-5.77823992296189e-06
-9.55445961701841e-06
-2.2317423172934e-05
-2.50225960040277e-05
-3.02743110805925e-05
-2.27805368393135e-05
-5.05371576970096e-06
-3.6020565757016e-05
-2.02162351990683e-05
-1.14799473114914e-05
-3.20488919979371e-06
-1.28267484041282e-05
-2.33946290688247e-05
-5.24314377317171e-06
-1.14571249044362e-05
-1.54442532325233e-05
-1.01999224671688e-05
-1.40816368679702e-05
-3.81158704051564e-05
-1.46575267304504e-05
-9.24582304901855e-06
1.86255662214652e-06
2.6484540310171e-06
5.92934087663797e-07
-1.3322014353201e-05
-1.9508644813872e-05
-1.36346552503495e-05
-1.2649492104887e-05
-4.63780343589181e-06
-4.08271558222168e-05
-3.07767684629446e-05
-1.3174242729937e-05
-2.39278207462493e-05
-1.28203707663644e-05
-8.93976269648869e-07
8.46420531417863e-06
4.41868281588552e-06
-3.16043341516224e-05
-1.10001473125859e-05
-1.76475571139224e-05
-4.45673962052731e-07
-9.28175367912602e-06
-3.71011455850252e-06
-1.52478916168447e-05
2.01350132283733e-06
-2.72111663361901e-05
-1.86469250659148e-05
-3.41767465126591e-05
-2.45977812551267e-05
-2.52668109341331e-05
-1.80850210885362e-05
-9.99946678008963e-06
-2.26726498227088e-05
-3.2051541894659e-05
-1.87807106709063e-05
-2.18312347738045e-05
-1.03996785467882e-05
-1.57740504623492e-05
-8.42622527769961e-06
-1.22528880510156e-05
-4.37885099300956e-06
-1.44281309451737e-05
-9.7758630654602e-06
-2.68491809235629e-05
-1.98430061364117e-05
-2.29492207350491e-05
-1.64220998620292e-05
-2.87491171671331e-05
-1.8589734481265e-05
-2.42803450066648e-05
-2.48829854911745e-05
-1.28361819434753e-05
-1.9684091437021e-05
-5.09784188640214e-06
-2.29457125394661e-05
-1.70930057900592e-05
-1.01277839145839e-05
-3.3595879671642e-05
-2.81343713751291e-05
-2.25229390669122e-05
-1.50720302385346e-05
-1.76910876365824e-05
-1.10618784000751e-05
-1.79077657899671e-05
-1.54694690865801e-05
-2.33370958037442e-05
-1.44097268691376e-05
-3.20887410018835e-05
-5.93999538195769e-06
-1.03663597506718e-05
-2.70907338025877e-05
-7.7582456599593e-06
-2.48739916268548e-05
-4.99944497272666e-06
-1.23174428139862e-05
-9.23728004878659e-06
-2.52045096048375e-05
-3.29959597934305e-06
-3.30555124398912e-05
-4.4981741432713e-06
-1.87135313259263e-05
-1.75191627930748e-05
-1.22808926279095e-05
-1.36175967196632e-05
-1.71120849210429e-05
-2.45836967320258e-05
-1.44449107230791e-06
-1.96105355926183e-05
-2.18287876681814e-05
-9.25307227623758e-06
-1.48456229031051e-05
-9.53680631174032e-06
-1.63848882029206e-05
-1.97356803314865e-05
-2.35345303718991e-05
-2.26271871756861e-05
-2.43879979627987e-05
-9.18282873677336e-06
-1.24008650627027e-05
3.63692723881368e-06
-1.28965833042104e-05
-6.36755639556494e-06
-3.7535677487265e-06
-2.1357324053555e-05
1.14263835491571e-05
4.37999724812567e-06
-2.19092187078734e-05
-1.14313559034701e-06
-2.38459309794992e-05
-9.55240979235475e-06
-1.51967286674065e-05
-7.21371564510664e-06
-3.21234828752326e-06
-4.57767447073957e-05
-1.68066611640265e-05
-6.77494193360696e-06
-1.27016174777488e-07
-1.62550310459625e-05
-1.96573019167431e-05
-6.8512242115559e-06
-1.46638601008099e-06
-1.31557196953726e-05
-1.10207335233016e-05
3.15299717549748e-06
-2.53008829010068e-05
-1.92622849945777e-05
-5.30326914223273e-06
-3.57210010540619e-05
-3.57944426956925e-05
-2.56772032242092e-05
-2.41337691692791e-06
-2.7281629608534e-05
-3.16974438074317e-05
-2.09988434932153e-05
-5.49411379322227e-06
-2.40071683550132e-05
-2.43161782765326e-05
-3.24950156431493e-05
-2.69731786195128e-05
-1.06435995116686e-05
-2.08639265303806e-05
-1.09799168043788e-05
-7.79090692872441e-06
-3.44245608231876e-05
-1.30418489303882e-05
-1.09761944964931e-05
-2.09290146595046e-05
-3.08137456083583e-05
-1.52542829984773e-05
-1.47743792546271e-05
-2.16607958925702e-05
-3.15654554922417e-05
-3.20368121223691e-05
-2.58686973320829e-05
-2.18486947043826e-05
-9.50800555456994e-06
-1.64423176217837e-05
-2.50943845985948e-05
-1.53242753614624e-05
-3.69662000015273e-05
-2.87952687142544e-05
-3.14998479768981e-05
-1.07950482552688e-05
2.88623070306945e-06
-2.65899233148882e-05
-4.38567809084885e-06
-1.36938457391577e-05
-1.22093297099989e-05
-1.77129763763791e-05
-1.36702581641245e-05
-2.19055120625355e-05
9.96053806127129e-06
-2.07992620770636e-05
-8.14511342893766e-06
-2.06012896880543e-05
-3.60447769751331e-08
-1.60508342686437e-05
-8.16312745626992e-06
2.23622529147354e-05
-6.55191563713333e-06
-3.11830111472215e-05
3.49944600370937e-06
-2.01183352463348e-05
-1.94357578715844e-05
-1.68157565385623e-05
-1.18571179755525e-05
-1.40638590512163e-05
-8.76958886598465e-06
-7.64009611405097e-06
-2.69140588532558e-05
-2.34224450910938e-05
-1.59046022786857e-05
-9.88667898874097e-06
-2.37916855225661e-05
-1.32596671218452e-05
-1.362242792002e-05
-1.6222686996801e-05
-1.82425238499288e-05
-1.57780289750052e-05
-6.30707871604046e-06
-1.10563490717737e-05
-3.11464712460662e-05
-2.78410277516626e-06
-2.80816513310476e-05
-1.11382610596827e-05
-1.76471397947906e-05
-2.89272034971515e-05
-2.44457056763297e-05
-1.26654303178884e-05
-7.99952818732422e-06
-2.40432906833729e-05
-1.06938374428462e-05
-2.84601109973679e-05
-1.26648031335769e-05
-2.11079190628886e-05
-8.00376818508325e-06
-3.58453158314071e-05
-3.09387799134068e-05
-3.0331888127495e-05
-1.34129636161154e-05
-3.43832967375689e-05
-1.32924145747268e-05
-1.26994594350751e-05
-2.77701851737107e-05
-2.43236402447309e-05
-6.39125195647469e-06
-1.39454331339971e-05
-2.85303862266807e-05
-1.62847137429087e-05
-1.3755743185082e-05
2.70829152924404e-06
-2.24531800990709e-05
-1.58700004299668e-05
-2.53747089720813e-05
-1.64794664425948e-05
-3.77664124484361e-07
-9.28167282996992e-06
-6.99210497799728e-06
-3.20405375665605e-05
-2.90007967671175e-05
-2.56534478686012e-05
-1.05957645161031e-05
-1.25717615963013e-05
-9.92911206186919e-06
-8.98624467933945e-06
-6.7376221974899e-06
-9.78134348934162e-06
-5.36881601946845e-06
-3.85525548911875e-06
-1.07218653028349e-05
-1.75423339241269e-05
-1.28490175175018e-05
-1.34874612255437e-05
-1.67725828873356e-05
-7.18872503739669e-06
-1.9978643838919e-05
-3.20746755878719e-06
-1.8030516459144e-05
2.1042086589059e-06
-7.66280846033611e-06
-1.25819441567132e-05
7.69797352085674e-06
-1.41272751676253e-05
-6.88972115410583e-06
-1.65119516448888e-05
-4.41388724304183e-06
-8.76620938952093e-06
-1.79547180279121e-05
-1.46244519880306e-05
8.03965680333419e-06
-1.93900652678519e-05
-3.15450032286552e-05
-1.64609673206172e-05
-2.1500939096082e-05
-4.25570607278729e-06
-1.62316656707641e-05
-2.70470668733415e-05
-1.43256281038617e-05
-3.8229331907919e-05
-1.59341698851294e-05
-1.62082172945761e-05
-1.76150839824581e-05
-2.50172801490534e-05
-2.20425931093762e-05
-1.60937835482183e-05
-2.80115785346582e-05
-2.83120866519879e-05
-2.49088438244187e-05
-2.25559891834916e-05
-2.35046851727597e-05
-1.90918085380839e-05
-1.70017641782659e-05
-2.99775750097768e-05
-2.88471822677658e-05
-2.20333990036139e-05
-1.24925989193798e-05
-2.15545457213917e-05
-2.25363333897642e-05
-2.31075846689645e-05
-3.05008697804893e-05
-1.36319578382391e-05
-8.41561303725412e-06
-1.9616730612878e-05
-1.66228090392576e-05
-3.18576337622963e-05
-3.50290257401201e-06
-1.45633079870703e-05
-2.81421838614024e-05
-1.49893605301286e-05
-2.41820154892136e-06
-1.62733410232072e-05
-9.25680431076771e-06
-6.55680761706973e-06
-2.12642418951131e-05
-1.52054503215498e-05
-1.23208231454997e-05
-2.59622454262701e-06
-1.38506326665937e-05
-3.11670248936258e-05
-3.19742820631245e-05
-1.79453871284189e-05
-1.99442259097333e-05
-2.13130940729911e-05
-2.36060594253773e-05
-1.584005624833e-05
-6.26050133124655e-06
-1.31147810294534e-05
1.07411412481258e-06
-2.80459472901564e-06
-1.58218353003949e-05
-9.51591437359686e-06
-2.3515912824623e-05
-2.82111593254276e-05
-2.04437699032913e-05
6.52736936320867e-08
-1.28443549792657e-05
-2.05526145900719e-05
-2.2566980792724e-06
-7.98560400769512e-06
-1.97302479662576e-05
-1.82280681036687e-05
-2.05523183254309e-05
9.11820722416034e-06
-1.92562408362462e-05
-7.25300366114008e-06
-2.07590315674584e-05
-2.38476197160262e-05
-1.43058566429556e-06
-3.09878849306292e-05
-8.60528326429644e-06
-2.77829220345265e-05
-1.71011804043498e-05
1.16966739346058e-06
-3.67925039973688e-06
-2.83278668718001e-05
-1.10771080964067e-05
-2.30186855939039e-05
-1.3626464384664e-05
-3.01471441041353e-05
2.04267137861789e-06
-6.68992599848007e-06
-2.32864768321991e-05
-3.48475019417513e-05
-1.7802626917384e-05
-2.44376889163698e-05
-1.7764481935454e-05
-1.05343313501968e-05
-3.27228349810376e-05
-3.55468106691884e-05
-1.9970735711834e-05
-2.2652312056107e-05
-1.96098475165688e-05
-1.69390446138374e-05
-2.28902554174957e-05
-1.66534019275809e-05
-2.87303007580344e-05
-8.03457917636912e-06
-2.05096501205824e-05
-2.00042639557949e-05
-1.89985777872318e-05
-2.26378327927521e-05
-1.65469495381896e-05
-4.24942159176829e-05
-1.99351196523384e-05
-1.41718193195625e-05
-1.49727136268038e-05
-1.36357952966107e-05
-5.31201176032445e-06
-2.16210528904393e-05
-1.01074204342677e-05
-4.32526677021542e-05
-2.59512315709667e-05
-1.79687221633943e-05
-2.33826009737584e-05
-3.26133875866832e-05
-6.35832053196282e-06
-1.28938148529935e-05
-1.20394829418159e-05
-1.62141155056355e-05
-3.32309603505544e-06
-1.58710674856514e-05
4.07502303332694e-06
-2.47590424109248e-06
-1.91288936793355e-05
-9.95010393653803e-06
-3.12218883143994e-05
-1.53783831850962e-05
1.18808318398619e-06
-1.17586370638059e-05
-6.57927180447548e-06
-7.15131371055242e-06
-1.47200355830147e-05
-1.57088191450511e-05
-1.10631196496234e-05
-1.69391420993845e-05
-1.75197426756058e-05
-2.15579230082495e-06
9.16465119312631e-06
-6.03988365190803e-06
-7.0886633224857e-06
-1.20717001009416e-05
-1.90507438096912e-05
-1.43186810599737e-05
-2.44400495196786e-06
9.68071557488617e-06
-1.53635966674944e-07
-7.78367558836926e-06
-6.82057001713576e-06
-1.19123719101817e-05
-4.01224642495364e-05
1.2972430592586e-06
-6.8851207761269e-06
-1.947653254848e-05
-1.94541415403172e-06
-1.0695864405018e-05
-1.0786598583473e-05
-1.70506166189887e-05
-2.44406704061714e-05
-2.39797591051685e-05
-2.13133383177964e-05
-1.61025432401704e-05
-1.74848524664242e-05
-2.70441029103579e-05
-2.21265383005203e-05
-1.31113151722696e-05
-1.47495323184313e-05
8.54314331067655e-07
8.16557631413603e-07
-1.91210917714623e-05
-2.07944877280612e-05
-2.83885203385095e-05
-1.75503351874505e-05
-1.74278523512273e-05
-2.43206851038259e-05
-2.96318253492287e-05
-2.39905881411339e-05
-3.13128329439023e-05
-2.00027683348196e-05
-4.71551720941136e-05
-1.40884054816278e-05
-2.58539487053173e-05
-1.05916872093102e-05
-3.09670981930132e-05
-1.64118141264186e-05
-2.21059639485993e-05
-6.3265079770242e-06
-1.22370362089005e-05
-2.12638139977351e-05
-1.57072064845798e-05
-1.04844477622462e-05
-7.07509603222488e-06
-1.15330112663866e-05
-6.85928923676612e-06
-1.79094390793637e-05
-1.72739622602361e-05
-9.33135409052403e-06
3.50404747766034e-06
-3.99336736916291e-05
-1.96862844535429e-05
-2.56221413202702e-05
-2.24153608150738e-05
-2.33263902405267e-05
3.05133643242857e-06
-8.36704446085703e-06
-1.43986642372609e-05
-2.63963071763949e-05
-2.49572144388521e-05
-1.32136494626456e-05
-2.21570314591174e-05
2.6276385654319e-06
4.11616351533516e-06
-2.25643176403644e-05
-1.01399101244721e-05
-1.10830126966215e-05
-1.74930328116662e-05
-9.27039201926228e-06
-1.88224089959691e-05
-1.67637549488514e-05
-1.22629106182497e-05
1.8024163846413e-06
-7.03264527129708e-06
-1.03394854812632e-05
-3.2974325019033e-05
-1.5420235293714e-05
-7.23391342467885e-07
-8.16028918411475e-07
2.67162225503708e-06
-1.79479398405222e-05
-2.45938164841958e-05
-2.41547272694435e-05
-1.85393375216642e-05
-6.18477844777214e-06
-1.53701540826765e-05
-2.17815737570314e-05
-9.61540980076006e-08
-2.42288117171469e-05
-3.39203878203267e-05
-3.07730352805379e-05
-1.87915984612057e-05
-2.86589264983494e-05
-2.83994251774155e-05
-3.47825273580527e-05
-1.55665894430218e-05
-2.77338429828209e-05
-2.46145757217482e-05
-6.23395002424701e-06
-6.90437682569375e-06
-4.10198474427726e-05
-1.7735703203276e-05
-2.61548354783044e-05
-2.0226995483756e-05
-2.63283837675537e-05
-3.00567746024953e-05
-1.82043568368353e-05
-2.1175548572326e-05
-2.94950867705802e-05
-2.68588151676292e-05
-2.77120055250987e-05
-3.47277902485635e-05
-2.0428931766598e-05
-1.4000839310193e-05
-2.43388488120813e-05
-1.19698082178736e-05
-1.48040576985322e-05
8.77139486274627e-06
-3.07797782143115e-05
-1.99902930637535e-05
-1.0758895170904e-05
-9.15547547595797e-06
-7.90692571458841e-06
-1.40412812770002e-05
-1.48187269918347e-05
-2.31374939233806e-05
-1.32864076332398e-05
-7.01892352375207e-06
-7.89458229636544e-06
-2.76111947538843e-05
-9.66366923292778e-06
-2.90734328417517e-05
-1.31051186477277e-05
-2.2296147160735e-05
2.52648760041723e-06
-1.86935505161782e-05
7.30755271088985e-07
-1.33864171017562e-05
-6.76737468012951e-06
-9.09916884481339e-06
-5.70612251157019e-06
-1.87586143717017e-05
-2.73329700778427e-05
-8.50775571209487e-06
-3.64203055275941e-06
-9.63413961299004e-06
-5.251411276439e-07
1.56251701026008e-05
-1.24470657268859e-05
-9.97158959406599e-06
-1.545625550243e-05
-1.98787134156566e-05
-2.69552163427474e-05
-2.00823610130976e-05
-2.70345674161045e-05
5.41355547309672e-06
-2.31321925667458e-05
-1.98246099723761e-05
-1.08523379990422e-05
-2.50732519929535e-05
-1.77802467751486e-05
-2.07222279026088e-05
-4.69323792507167e-06
-4.24740881525755e-06
-4.49466213347452e-06
-1.44833881589054e-05
-2.32560002796581e-05
-1.65581502854833e-05
-3.72991707973446e-05
-1.78466503138828e-05
-2.9091776000633e-05
-1.38474308579987e-05
2.3042789431268e-06
-1.74328303477847e-05
-1.11533256425202e-05
-2.00759958379716e-05
-2.28948137442086e-05
-1.42672696124327e-05
-8.85536553736509e-06
-3.44181476703801e-05
-3.05960836269381e-05
-3.37557689187615e-05
-1.75263591813586e-05
-1.84453116022429e-05
-1.13531151027704e-05
-2.21329474209092e-05
-2.95429456223121e-05
-1.68344387495992e-05
-3.08641189048203e-05
-1.79014721814577e-05
-2.35520627148048e-05
-9.06094139312152e-06
-1.32365690747249e-05
-2.24855135409421e-06
-2.06342812564419e-05
-2.01585373178408e-05
-3.26382018525576e-05
-1.97506810173847e-05
-3.05616577042739e-05
-1.89533636253909e-05
-2.77097994874969e-05
-4.19272065120225e-05
-2.15455133308148e-05
-2.25725673528159e-05
-1.47532156723066e-05
-1.27571569000845e-05
-8.73475514594075e-06
-2.23084254906803e-05
-1.23912650673369e-05
-3.17637213479503e-05
-9.36992224107745e-06
-2.52088241338424e-05
-2.47024788614997e-05
-3.6785318604097e-05
-1.76799265204476e-05
-2.09101360240033e-05
9.63696932343493e-06
-1.43639742372389e-05
-1.70987801910014e-05
-1.70516049194869e-05
-1.25166285980101e-05
-1.6076239976981e-05
-1.75470020468129e-05
-2.36976748471803e-05
4.29153968340259e-06
-1.12529953974061e-06
-8.95362294919848e-06
-8.91444400598169e-06
-1.59619004189144e-05
-1.97655067151619e-06
-1.28450242409553e-05
-1.14780542577817e-05
1.43021503208944e-06
-2.67882928463198e-05
2.57679644048904e-06
-5.83474262562022e-06
-9.83005036735541e-06
-1.91527199144947e-05
-1.69806169150545e-05
-7.16207807926203e-06
-1.15956872659059e-05
-1.70623109757249e-05
-2.99347042480215e-05
-7.81012863751851e-06
-2.30116489039015e-06
-3.59498969253524e-06
-1.66807870400397e-05
-1.69789331828428e-05
-9.56996387737196e-06
-4.95153775576796e-05
-1.08383059454612e-05
-1.29258027567867e-05
-1.11116188736804e-05
-2.51951359470062e-05
-1.87589788197045e-06
-2.62946693783851e-05
-8.70214843310169e-06
-1.25157617278049e-05
-2.40941158503328e-05
-8.37893662575574e-06
-1.83798712667404e-05
-1.35459489377031e-05
-5.01921031430763e-06
-2.26980566949064e-05
-2.59909845179182e-05
-2.37184986656561e-05
-1.87552250134771e-05
-2.65714101224864e-05
-2.90971421004632e-05
-3.05885484339887e-05
-3.34416908975553e-05
-2.93399544346296e-05
-6.72563951325203e-06
-2.14683950442579e-05
-1.81400986235622e-05
-2.27207996842757e-05
-1.15100117495809e-05
-3.85053857948305e-05
-2.16392517192278e-06
-1.73960751411042e-05
-6.81863960673723e-06
-2.10420174578041e-05
-2.46937550672513e-05
-3.12009076970559e-06
-8.4336974896065e-06
-2.00282526931686e-05
-7.81222487551151e-06
-1.66244811092435e-05
-2.95373815222412e-05
-8.5483461053339e-07
-4.41092834000236e-05
-3.07831209999549e-05
-1.27171233521048e-05
-8.88920190068094e-06
-3.02339526042824e-06
-1.05913150304034e-05
-2.44606719316781e-05
-2.01529778539976e-05
-1.18872916232385e-05
-1.57239284449413e-05
-1.46538257180768e-05
-9.63064478622112e-06
-2.25335849594477e-05
5.14999604747588e-06
-1.10146568863239e-05
-2.72983385006649e-05
1.73084988136981e-06
-3.13931389717523e-05
-3.4352833172787e-05
6.97389153121329e-06
1.07133361812085e-06
-2.3185218817527e-05
-1.98409081040044e-05
-1.90181564543576e-05
-1.5054759507753e-05
-1.29238943137877e-05
-1.46840428803146e-05
-1.44582534065913e-05
-1.58090670659652e-05
-2.05855695230916e-05
-2.34910168974696e-05
-4.10834031283188e-06
-7.85386646672902e-06
-5.77453887920098e-06
-3.65906480407091e-06
-2.2632494275956e-05
-1.14389972028184e-05
-3.02218157178033e-06
-1.3693088703483e-05
-1.66132881458721e-05
-7.69612704444823e-07
-2.22499842834145e-05
-2.84808081835711e-05
9.9122619532783e-07
-1.53165828935149e-05
-9.28317528987242e-06
-2.92157178806907e-05
-2.4134114818248e-05
-2.94475791497691e-05
-6.21606315468022e-06
-1.86138004963853e-05
-3.87459135259958e-07
7.35102828106088e-06
-2.74756271125727e-05
-3.37280009168511e-05
-2.27419424701474e-05
-1.9186081564708e-05
-2.84854945586842e-05
-3.26784616923275e-05
2.19199844228623e-06
-3.24178360233759e-05
-3.72633205059547e-06
-1.4976165439945e-05
-1.87738288914806e-05
-1.56160573223112e-05
-1.22942231604387e-05
-9.37645663539515e-06
-2.64966213977848e-05
-2.21742444263845e-05
-2.10431202226756e-05
-8.81101187983545e-06
-6.44017203099941e-06
-1.08893549406407e-05
-8.04226113762229e-06
-3.57045599219147e-05
-1.24421980828821e-05
-1.75179864795795e-05
-1.35812701233385e-05
-2.02639726238903e-05
-1.19790370973657e-05
6.9857427972868e-08
-5.84866808722065e-06
-3.34760849140991e-05
-1.08716011439945e-05
-2.40404923518459e-05
2.38239324662125e-06
-1.59711373814545e-05
-2.42229016491119e-05
-1.84347606046511e-05
-1.33374251601938e-05
5.73272772637452e-06
-1.9220681065219e-05
-5.12669458994668e-06
-2.41281297259531e-05
-1.16305804648593e-05
-9.36975323526888e-06
-1.10632387533967e-05
-1.33922742250546e-05
4.25012201859769e-06
4.56551316707161e-06
-7.95299665108388e-06
-1.72956907744096e-05
-2.35610277681466e-05
-3.49452411223125e-05
-1.93022199934201e-05
-1.05029757697442e-05
-2.53673031926734e-05
-1.31692617453964e-05
-5.52926880713465e-06
-2.07332326885284e-05
-2.25695132828747e-05
-4.6090027435078e-06
-1.81087033490895e-05
-5.72122224874628e-06
-1.55056127173181e-05
2.34526163262591e-06
-1.56260329719931e-05
-1.95056775495824e-05
-2.43829495554523e-05
-1.68611140201091e-05
-2.49971452298075e-05
-1.96727576967304e-05
-1.34994163985206e-05
-1.84160978823717e-05
-2.14463955563362e-05
-3.29552674303449e-05
-2.44112481523992e-05
-1.72112200384967e-05
-2.24985208398193e-05
-4.74344294937344e-05
-1.59995388767119e-05
-2.14888706970025e-05
-3.9866624330535e-05
-1.37057656265299e-05
-2.37691548933563e-05
-2.66974551386015e-05
-7.70268317513628e-06
-2.98795516808409e-05
-2.13417602505645e-05
-8.6429870595928e-06
-1.7612183947027e-05
-1.68027294070554e-05
-5.38171754834389e-06
-3.9743514460775e-05
-1.63111713904943e-06
-2.62837577567243e-05
-2.04612458142909e-05
-2.28033094416997e-05
-1.87054449841791e-05
-1.68038403236707e-05
-2.74369339294169e-05
-2.520410161189e-05
-1.27625168605093e-05
-1.67136078968621e-05
-9.05329106066112e-06
-1.65289492672018e-06
-2.71376193443265e-06
-1.49151108353567e-05
-1.15889355451908e-05
-2.98501104531064e-05
-7.06545123692989e-06
-2.26163138894338e-05
-2.95470791903465e-05
-4.78185633267187e-06
-4.4149209544605e-06
-1.81606334353657e-05
-3.74634175217649e-06
-2.14030410503714e-05
-1.00703420167519e-05
-1.80481294174676e-05
1.82189656028194e-06
-6.98757987239317e-06
-2.47082536103148e-05
-2.41752977096811e-05
-1.34317395945053e-05
1.58173040907808e-05
-7.88420392606062e-06
-1.82910354267056e-05
-2.25957108745106e-05
-2.03180392127662e-05
-1.55666291260246e-05
-1.09233250307507e-05
-9.05571936108696e-06
-1.70501774305588e-05
-1.04580796883006e-05
-3.46229608619006e-05
-3.46709747854335e-05
-1.58751934082288e-05
5.13098557865473e-06
-1.39679353638676e-05
-1.549785315874e-05
-1.42548409394613e-05
-4.19921049928479e-05
-2.77437313156784e-05
-1.21402948999629e-05
-1.51273615118199e-05
-1.23565009240987e-05
-6.4571841930612e-06
-2.31576204628949e-05
-2.16513860374714e-05
-2.08455771487871e-05
-2.03792122037799e-05
-2.64197114217719e-05
-6.5010732934083e-06
-1.24947789802967e-05
-1.30748829719193e-05
-2.59466390348411e-05
-2.92711182852124e-05
-1.99454725069386e-05
-2.89482371109436e-05
-1.60067023835154e-05
-1.04632614397849e-05
-3.05464647676615e-05
-4.06846338114173e-05
-8.44875464777436e-06
-9.45835026584147e-06
-2.15746425560241e-05
-3.09240859794663e-05
-1.84187098499126e-05
-2.0314872086201e-05
-1.50805084608684e-05
-3.04399778267319e-05
-7.55661399513716e-06
-2.29500609996654e-05
-1.4192956357674e-05
-2.68106758870583e-05
-2.46521319558938e-05
-3.16769867452017e-05
-1.8211681812675e-05
-6.89759549879443e-06
-1.31759095148653e-05
-2.28560607159268e-06
-6.46866957970064e-06
-1.69136560540317e-05
-2.17465081921784e-05
-3.76126053374276e-06
5.79314783755733e-06
-8.38569439589273e-06
-2.83000682026783e-05
-1.45713760834267e-05
-3.03116774812303e-05
-4.02770729100753e-05
-1.62103704112915e-05
-1.68095395358496e-05
-1.38561653127525e-05
-1.86476701444064e-05
-1.87632043284624e-05
-2.0989954489723e-06
1.1219524814627e-05
-9.03541961727588e-06
-6.89077237203415e-06
-2.1070218327447e-05
-7.16759621209635e-06
-9.11510139492448e-06
-1.18066363286412e-05
-1.80764110059603e-05
-5.91543889635487e-06
-3.69588538641349e-06
-1.49275197553301e-05
-1.60962391417484e-05
-1.49204833244833e-05
-2.174229153942e-05
2.99590538878842e-06
-2.76426346802331e-05
-1.00447064736907e-05
-8.36299703676311e-06
-2.86857816278629e-05
-1.33325233377091e-05
-4.26056811829763e-06
-1.47865968548413e-05
-6.7745706457689e-06
-1.06975021263882e-05
-2.33250949534992e-05
-1.44032121339288e-05
-1.69191181547261e-05
-2.81366776148546e-05
-1.08396776285698e-05
-1.34120161133559e-05
-6.12879488203571e-06
-1.03628245944846e-05
-2.86953113760775e-05
-1.25188938650923e-05
-1.85772861827741e-05
-2.57340153929441e-05
-3.46930495437864e-05
-1.10605870641047e-05
-1.61566403510021e-05
-1.02789910828869e-05
-2.72287630388129e-05
-5.89678117306017e-06
-1.43692513825898e-05
-2.35712633891399e-05
-1.28362735180992e-05
-3.80750824972765e-05
-3.516763261909e-05
-1.0049799186169e-05
-1.57988887722352e-05
-1.05941783038883e-05
-1.85198790714921e-05
-3.43132350153168e-05
-2.68710239784406e-05
-2.13667613675219e-05
-1.46328102740668e-05
-3.80697058777219e-05
-3.21626417601635e-05
-3.01116652516607e-05
-1.78511929851172e-05
-2.05692988644664e-05
-2.03646213363228e-05
1.28222097185517e-06
-1.1247668972223e-05
-1.1104575699512e-05
-2.90640900696056e-05
-3.09808103976002e-05
-2.27595063764219e-05
-1.49395050597815e-05
-3.70664015332316e-05
-1.83433176515408e-05
-1.36854045596771e-05
-5.2547793600721e-06
-8.23464479538565e-06
-3.35531753064037e-05
-7.93396532500145e-06
-1.28403505243496e-05
-4.21712617832899e-06
-2.73544508271137e-05
-2.10111454229882e-05
-2.82079635916917e-06
-8.82593548033655e-06
-1.51013780189113e-05
-1.95874604036966e-05
-1.53762438647694e-05
-2.12462160580029e-05
-1.53539023120482e-05
-1.24260958719955e-05
-1.09344588018549e-05
-1.21892455835271e-05
-1.1203536865672e-05
-8.24377786039587e-06
-5.31442760472349e-06
2.69514287676428e-06
-1.20742127404795e-05
-2.12402769248772e-05
-1.74679768697039e-05
-2.18711687900486e-05
-2.17577037420682e-05
-3.57094919761779e-06
-1.71166302305214e-06
-1.99351189835505e-05
6.29530180109697e-06
-1.4691585086082e-05
-1.80741724003568e-05
-6.53637352393064e-06
-1.23869518158659e-05
-5.36452632891038e-06
-4.94543341232649e-06
-2.03990474988915e-05
3.83290699633947e-07
-1.91150941670202e-05
-1.74820307194661e-05
-2.36551663357981e-05
-2.56840327686208e-05
-2.24907767612233e-05
-1.80558221636757e-05
-1.59229787348603e-05
-1.97788960995398e-05
-2.39061611932553e-05
3.03339573586528e-07
-2.01664468458625e-05
-2.60512217191262e-05
-1.97268562315981e-05
-1.75124444864406e-05
-7.0864244987932e-06
-3.33065736312576e-05
-2.75116014051358e-05
-1.65421288551901e-05
-1.84502597282081e-05
-3.24907548460595e-05
-1.22999971933859e-05
-1.54993583241313e-05
-1.89931676229935e-05
-2.22921975261779e-05
-1.90146647715413e-05
-1.21102253366449e-05
-1.83683244869399e-05
-1.97451144663051e-05
-4.34590735305589e-06
-1.74159628264876e-05
-3.36628935462564e-05
-2.32957835621661e-05
-5.63973264192469e-06
-1.26994376156934e-05
-1.8420682205991e-05
-9.67090337894159e-06
-2.81047834534579e-05
-9.74530903847474e-06
-1.42239096961439e-05
-4.29192002447003e-06
-5.95234776937909e-06
-1.60510972390068e-05
-6.36462316158992e-07
3.74343722416769e-06
-2.47570228439479e-05
-3.22866229147559e-05
-1.1249647287018e-05
-2.47531180498843e-05
2.66916029786509e-06
-2.32442678350945e-05
-2.30430827437112e-06
1.64869003416083e-05
-8.12603348500646e-06
-2.34427112765839e-05
9.24996958758582e-06
-2.97293925753915e-06
-8.80341595191153e-06
-2.96294693589926e-05
5.17675956574951e-06
-2.10887550911264e-05
-6.63315377436049e-06
-1.43459071769709e-05
-4.97488693283205e-06
-6.56693383211761e-06
-9.9816007737344e-06
-7.37464157169485e-06
-2.44930206712061e-05
-2.2842599708065e-05
-1.29736396271798e-05
-2.06812437242364e-05
-2.5731865110611e-05
-1.09776031055749e-05
-3.31172350850179e-06
-2.37712196611485e-05
-2.67417331164881e-05
-1.44556281324362e-05
-7.22296206929689e-06
-2.07199975785588e-05
-1.22853784000452e-05
-1.35019775813276e-05
-2.62127910426643e-05
-2.27278216831013e-05
-6.29787919483278e-06
-1.07812579089071e-05
-1.68867970027929e-05
-3.30256223528769e-05
-3.52788799194878e-05
-1.85763198842963e-05
-1.78944862542864e-05
-3.89321758210373e-05
-8.05774389601814e-06
-1.67244268801799e-05
-1.48415869513465e-05
-1.31492469087584e-05
-2.7283003870411e-05
-1.09532068079636e-05
-2.1856831654292e-05
-5.82582241819006e-06
-2.9200348157802e-06
-3.55575222486253e-05
-1.85592979982687e-05
-2.8515841423516e-05
-2.48394038974756e-05
-3.8268911758569e-05
-3.9604456819738e-05
-4.45798449852926e-05
-1.65565699511304e-05
-1.7673589843619e-05
-2.99997556924311e-05
-2.12497847773482e-05
-1.04866360397694e-05
-1.75158002412396e-05
-2.46711084524353e-05
-1.66857548642307e-05
-3.12435481632334e-05
-2.44846948416311e-05
-1.66939273879737e-05
-3.12320945359028e-05
-2.35018520176244e-05
-1.70511130130915e-05
-1.74179584677809e-05
-1.86743500818224e-05
-8.01705542153916e-06
-3.39277805354998e-06
-2.21545080838742e-05
-1.43782422968124e-05
-5.18152485655511e-06
-1.94363121126978e-05
-2.10277422440163e-05
-2.3688816357e-05
1.35275355109021e-05
-2.08563515454131e-05
3.14108041513238e-07
5.9369547436991e-06
-3.549550238332e-05
-7.20231294088745e-06
7.0890672956965e-06
-2.24206022042285e-05
-1.60095442619002e-06
-2.11977301408323e-05
-2.05738810656498e-05
-1.95168595015082e-05
-1.41616048584377e-05
-1.90040218575096e-05
-1.18853560987043e-05
-3.77866397191308e-06
5.07858342462709e-06
-1.44187803094929e-05
-1.78611900033656e-05
-1.23004027247618e-05
-1.17433292392492e-05
-1.82751917212707e-05
-9.43646728800861e-06
-1.58328944706091e-05
-3.36989956746382e-05
-1.50695135418194e-05
-1.89880737643132e-05
-3.64685687472878e-06
-2.04694669359729e-05
1.05442028043271e-06
-3.00799941384537e-06
-2.7430402042267e-06
-1.63048399681914e-05
1.312310982206e-05
-2.69136825948508e-05
-1.90831394348471e-05
-6.6042720678211e-06
-7.42319691612181e-06
-2.20371055117495e-05
-8.01316019986853e-06
-3.04845582583359e-05
-1.24590920416622e-05
-2.3350085281801e-05
-1.57512063215147e-05
-2.1478294879503e-05
-2.46531619734703e-05
-7.15335373460989e-06
-2.66354664400668e-05
-2.17634215125646e-05
-4.28556401170321e-05
-1.79281175371983e-05
-2.95567629525288e-05
-3.73445909904523e-05
-2.38696916410645e-05
-2.33318356642839e-05
-2.9750500010384e-05
-2.05205582697239e-05
-5.24648390938033e-06
-2.58023785336151e-05
-1.68076832502743e-05
-2.46821261643664e-05
-2.59920895175434e-05
-1.47177681344475e-05
-5.98642338507348e-06
-3.03208099807575e-05
-4.21421102274051e-06
-3.23467985287853e-05
-1.49327456240069e-05
-6.97246418382534e-06
-1.45377661812493e-05
-2.58443443830736e-05
-1.01462482329585e-05
-4.72281118418679e-06
-1.25452299077949e-05
-2.46180215199227e-05
-9.73675147699396e-06
-4.50855441420236e-07
-1.20920107065045e-05
-2.6486520940799e-05
-1.28061620295759e-05
-1.44783344408193e-05
-3.54370473998239e-05
-8.63450897019434e-06
-5.19824006445174e-06
-1.4293737141643e-05
1.54352481467443e-05
-1.08310284649739e-05
-1.80696885145774e-05
-1.14355483492088e-05
-2.9507576577015e-05
-1.49971606448468e-05
-5.01712019582134e-06
-2.34717265708687e-05
-9.34637469438288e-06
-1.89428307844438e-05
-1.4116131986418e-05
-2.54814340495559e-05
-7.72285172994135e-06
-2.53057871177627e-05
-2.68269812142156e-06
-1.04894994188983e-05
-7.08904140345235e-06
-1.60178651982419e-05
-6.10944900986948e-06
1.06279937671733e-05
-1.05140263213228e-05
-1.86859100043295e-05
-3.97848071991047e-06
-2.88428966285465e-05
-1.16460633124327e-05
-2.05918455377741e-05
-1.57780204965926e-05
-2.29406260574253e-05
-1.50505172522739e-05
-1.16395221739779e-05
-1.18386391608662e-05
-2.16931255846343e-05
-1.60918586783041e-05
-2.79753413700649e-05
-1.67733721173978e-05
-1.09306324212893e-05
-3.21107637405698e-05
-2.96295753397097e-05
-2.33047951693709e-05
-2.38573034109184e-05
-1.70571835261129e-05
-2.26141028474957e-05
-1.20878619944929e-05
-3.13650060182225e-05
-2.78521116496051e-05
-7.97489035918014e-06
-2.6157016286223e-05
-2.65306303312441e-05
-7.8241672447591e-06
-2.25748928622557e-05
3.84680770318801e-06
-1.09997678158074e-06
-1.51742330635924e-05
-1.62717068548738e-05
-2.26329828680486e-05
-2.4907303661806e-05
-2.73607672435892e-05
-1.04160973846188e-05
-2.11120235487701e-05
-2.92268932963159e-05
-4.492253787561e-06
-7.99848989547661e-06
-4.81636113641122e-05
-2.62045123349733e-05
-3.52718885200595e-06
-3.36680289868538e-05
-1.91621243690233e-05
-2.63078924124135e-05
-4.32426796152295e-05
-2.07360290543183e-05
-2.66312429578904e-06
-1.21695065638443e-05
-8.91923217919244e-06
-2.39134582101319e-05
-2.51917083771332e-05
-2.27980709769648e-05
-1.93909001955641e-05
-1.32765354066724e-05
-7.91814815340144e-06
3.42586921986818e-06
-1.45334755051303e-05
-5.00837984238866e-06
-4.20625428507691e-06
-2.74000368114358e-05
-2.94579809426896e-05
8.5050868522383e-06
-7.4125217862647e-06
-2.90593392483621e-06
-1.62859986529745e-05
-1.26010794315971e-05
-7.75450940612065e-06
-3.55892262626138e-05
-1.50599999078913e-05
9.34485670744391e-06
-1.77287997515458e-05
-5.68373498766922e-06
-7.07774098057485e-06
-2.56555509948959e-05
-3.14733267132249e-05
-2.16906776676212e-05
-2.68971221708826e-06
-1.28617962920561e-05
-1.59681537015019e-05
-2.03979612835601e-05
-1.99409983826176e-05
-1.93957752409549e-05
-1.20284794554029e-05
-1.36119622666594e-05
-3.03589357623707e-05
-2.17488138218435e-05
-1.98173011992054e-05
2.02326561047114e-07
-2.66552135527735e-05
-3.08505755799528e-05
-2.75497858309787e-05
-1.42505948764827e-05
-2.27507606990167e-05
-1.2831179724272e-05
-2.18057232991484e-05
-4.10007032283446e-05
-2.88779644336645e-05
-2.83318418179318e-05
-2.64923051656211e-05
-2.43469381744154e-05
-1.5062997563879e-05
-1.2121646639167e-05
-3.30623688363119e-05
-2.72779151415365e-05
-1.52369848985377e-05
-7.54783484956454e-06
-6.21806953136695e-06
-2.92112895112134e-05
-2.57862940882204e-05
-2.16614624538042e-05
-9.76972737344869e-06
-9.66043754925419e-06
-1.3125719532429e-06
-2.38084940768354e-05
-1.93292456686022e-05
-2.56869357230763e-05
-2.99901470052638e-05
-9.19401146228243e-06
-1.9467256336383e-05
-2.17661206908877e-05
-2.88439468690907e-05
5.32043145431615e-06
-2.35385622785878e-05
-2.33228441527915e-05
-1.99281020564825e-05
-1.28198224909679e-05
-7.3642301509762e-06
4.08572578666149e-06
-1.6005589707153e-05
-9.37528752355027e-06
-2.44882793258719e-05
-1.71940285979613e-05
-2.93097908702707e-06
3.0453735502574e-06
-1.49246545742287e-05
-2.35438758558791e-05
-1.57639240066809e-05
-1.02706261759814e-05
-3.46318017453981e-07
-2.3455596965859e-05
-1.22875287981106e-05
-3.9013237755768e-06
-8.87032660935447e-06
-2.2052004786236e-05
-5.68945010550273e-06
-1.72168166777891e-05
-4.52346058437041e-06
4.47851317047071e-06
-2.15571704451254e-05
7.55732429732366e-06
-2.1202016061132e-05
-2.11267910256085e-05
-1.8827737405901e-05
-1.43043258538905e-05
-9.37381230518887e-06
-1.92301293310594e-05
-1.90885184325784e-05
-2.9987179626015e-05
-2.56255541807634e-05
-2.7562044951087e-05
-1.74129536624874e-05
-3.28852816814064e-05
-1.40315811480075e-05
-1.09290847510771e-05
-1.63261065893677e-05
-1.53730349752816e-05
-1.93044903228375e-05
-1.88765909755138e-05
-5.81085689137328e-06
-1.94225352578261e-05
-3.05319429918545e-05
-2.58005791533871e-05
-2.28801932154183e-05
-1.79023684044699e-05
-2.8486319294753e-05
-1.98236904699971e-05
-1.47688427436932e-05
-2.8740176792797e-05
-3.44258449937623e-05
-1.39552154851578e-05
-4.13555241442627e-05
-9.69007239659202e-06
-3.97584867412324e-05
-2.61122173951354e-05
-2.83983574521392e-05
-3.05035925973069e-05
-3.81922643491755e-05
-3.15485256464624e-05
-1.05178489733916e-05
-2.28782449573126e-05
-1.94678647824402e-05
-4.14231173833945e-06
-3.11651991263924e-05
-2.17877990113089e-05
-1.10490260813608e-05
-7.40191817392043e-06
-2.36751815517184e-05
-2.79718513674983e-05
-2.71531942077056e-05
9.08906525163126e-07
-3.65478291405221e-05
2.07256892574464e-06
-6.9236416275734e-06
-1.50787143964931e-05
-2.49477750192922e-05
-1.73739469808142e-05
-8.8252637008471e-06
-1.4128295508269e-05
-2.70796424971005e-06
1.50360705260658e-06
-1.49250007079495e-06
-3.16452859614184e-05
8.31377494185251e-07
-5.11203059378015e-06
-1.6970465853972e-05
-1.15024869534433e-05
-5.28737982626286e-06
-4.92354195536918e-06
-2.07542367822568e-05
-8.40290780509555e-06
-6.02250449050011e-06
-6.23236566409603e-06
-1.84699437754769e-05
-1.71422312849081e-05
-7.94858708543099e-06
-8.79033244688553e-06
-9.85967911384786e-06
-4.54128149373019e-06
-1.96257225485059e-05
-1.34050698670603e-05
-2.94049540906732e-05
-2.37993679378917e-05
-2.60724914433695e-05
-2.67447708224089e-05
-1.57640577746265e-05
-1.59361814369412e-05
3.63966971443495e-07
-1.01399845361173e-05
-2.30745425100511e-05
-2.18699260537148e-05
-1.64628437481528e-05
-1.47817660314385e-05
-2.97809877859977e-05
-1.3596902072946e-05
-5.22479868220147e-06
4.87850584319916e-06
-1.07743874956813e-05
-1.50060335569096e-05
-2.60737143341145e-05
-1.63490226236498e-05
-1.98426999192593e-05
-3.20311489661428e-05
-1.80848332690948e-05
-3.25739290282604e-05
-2.16617068494706e-05
-3.29360415604498e-05
-2.28771684697596e-05
-2.45003307725256e-05
-2.0178081931959e-05
-1.98838333181362e-05
-2.03287354586212e-05
-1.55790580973528e-05
-3.41652522611157e-05
-1.03225505171282e-05
-2.43366588147437e-05
-2.19677319132829e-05
-1.25076868721347e-05
-1.95948446237194e-05
-2.50508036155164e-05
-3.31561641562001e-05
-2.14571619753493e-05
-2.18464340901617e-05
-1.36018217544339e-05
-8.27399868072156e-06
-1.45823717484829e-05
-2.04261002896276e-05
-7.8237722410185e-06
-3.2199066297368e-05
-3.23756504832383e-05
-9.2027694573958e-06
-7.79422178315322e-06
-1.55644918129327e-05
-1.80457197819037e-05
-3.53557706973942e-06
-9.44658963920615e-06
-4.42185916568574e-06
-2.31937555316948e-05
3.36819349799649e-07
-1.85388964326916e-05
-5.97941713233087e-06
-7.68673341184721e-06
-2.07003612874633e-05
-2.06412667776247e-06
-3.41355636141999e-05
1.43637272458809e-06
-1.56921286893901e-05
-1.52051323948e-05
-1.07723970208024e-05
-1.8076550281985e-05
-1.46058787152621e-06
-2.28972489306829e-05
-1.64821326022838e-05
-1.89068744625795e-05
-1.47799781235827e-05
-2.73405577460084e-05
-6.19764649803978e-06
-1.60472575878664e-05
-9.84298783288007e-06
-2.05335559087268e-05
-2.73954257213483e-05
-9.69683171730494e-06
-2.71238447840336e-05
-1.1254460253805e-05
-6.20491460123741e-07
1.51041552583409e-06
-1.22464063871976e-05
-1.04665483693392e-05
-2.67190523489417e-05
-9.77131782074309e-06
-1.02350029329125e-05
-2.25036546209495e-05
-7.67337873132219e-06
-6.62047822726687e-06
-1.18533321547974e-05
-2.26182108669871e-05
-1.85782863817765e-05
-1.33730979749593e-05
-1.7679757596894e-05
-2.32097385372383e-05
-3.1077991186121e-05
-2.00807271111914e-05
-2.8567956455122e-05
-1.7884837634006e-05
-2.00717312335844e-05
-2.72003230238767e-05
-1.17032432541655e-05
-3.43037328257639e-05
-2.80762771253703e-05
-3.79535391385341e-05
-2.15263389604911e-05
-1.20277937374069e-05
-2.17310187472145e-05
-1.73420453696466e-05
-1.54599665365732e-05
-3.50347589212809e-05
-6.21550610024244e-06
-4.02625333348903e-05
-1.30831727581233e-05
-3.79851214183649e-05
-3.03112357342787e-05
-7.62651977029004e-06
-2.02615710431215e-05
-1.26336820503329e-05
-1.85239181502045e-05
-1.54709208358864e-05
-2.57695122557542e-05
-1.5697007407053e-05
-2.01027124245985e-05
-2.29957271594858e-05
-9.73683467656108e-06
-1.38438050799583e-05
-1.0497049063143e-05
-1.12325206152163e-05
-1.02973304675536e-05
-1.35032268121268e-05
-3.02149991798042e-05
-9.1618474204141e-06
-1.40250526193179e-05
-1.75568147454906e-05
2.79929594656435e-06
-1.39993751027996e-05
-6.41988624183894e-06
-2.41134230190152e-05
-6.49458439816067e-06
-1.10709875763931e-05
8.1632602471621e-06
-9.26124293502325e-06
-3.67789459633644e-06
-9.38009390760036e-06
-1.54349833690041e-05
-3.45728495533137e-06
-1.45068535021211e-05
-2.44586559637639e-05
-3.83624925906042e-05
-9.12791446775406e-06
-7.7505443115235e-06
-9.58346134996778e-06
-9.05614039086045e-06
-2.36914650660759e-05
-7.98258371715191e-06
1.36440153304053e-07
-1.28883815860904e-05
-1.61028140901179e-05
-1.21796051954536e-05
-6.9862387835568e-06
-1.42675281274762e-05
-1.32123180502335e-05
-2.05465158354001e-05
-1.95420247379167e-05
-4.46686422084471e-06
-1.29460159656177e-05
-1.48673413415759e-05
-2.30026868434882e-07
-1.85262934252924e-05
-1.88207591577373e-05
-1.92237562362828e-05
-8.44064705317783e-07
-1.92186001920065e-05
-1.67559416721866e-05
-1.59864986923543e-05
-7.8371605857352e-06
-2.63837779878665e-05
-2.22970424157431e-05
-6.79142131273403e-06
-3.54060582405204e-05
-2.69371185236902e-05
-5.76338093952043e-06
-2.39489167656133e-05
-1.59248105104364e-05
-1.36656392051321e-05
-3.69591631287095e-05
-1.21929044936254e-05
-8.53579896971666e-06
-2.09321268224404e-05
-2.1142792402494e-05
-2.999132270672e-06
1.98164447321244e-06
-2.44624222472381e-05
-2.64408680856092e-06
-8.75416199736632e-06
-3.17877875041392e-05
-1.9975208799838e-05
-2.46243138114067e-05
-2.59217037561589e-05
-2.76470379092408e-05
-2.74005160937511e-05
-1.83441637169251e-05
-1.72490821716468e-05
8.38823459776605e-06
-2.41551199819832e-05
-8.22034695647056e-06
-5.39386078257247e-06
-3.03678569482637e-05
-2.06594182203589e-05
-2.35194627954262e-05
-1.14747698180285e-05
-1.02067915766386e-05
1.11519025368396e-05
-1.63389226126692e-05
-2.6529473225979e-05
-1.19856796953903e-05
7.97074213995716e-06
1.44350790918732e-06
7.99686389668763e-07
-6.10609339386101e-06
6.45527667512748e-06
-1.75297012646052e-05
-1.92656819051211e-05
-2.52597671747272e-05
-2.11490191922876e-05
3.35529907597334e-06
1.29625194473512e-05
-2.18946474984806e-05
-2.82025974961776e-05
-2.20229536643954e-05
3.81038002751368e-06
2.50160623923493e-06
-5.10500378297128e-06
-1.0022807663989e-05
-1.47244048428214e-05
-1.05612004577157e-05
-3.19849636319629e-06
-2.16036042492447e-05
-3.33601725907473e-06
-1.09710529921587e-05
-1.82691454156348e-05
-7.60444404216849e-06
-6.28652842583729e-06
-3.76367434936611e-06
-2.34647213358313e-05
-1.97047957961126e-05
-1.34335585111205e-05
-1.84079009381927e-05
-1.41766209195196e-05
-1.54064579084043e-05
-2.49471347530806e-05
-2.05583974733144e-05
-2.07740370359903e-05
-2.36150401140321e-05
-6.50808882816723e-06
-3.12550268286231e-05
-1.17623319608025e-05
-2.14576961523724e-05
-1.57806632303424e-05
-7.7391854904789e-06
-3.05584877077924e-05
-5.33243344085686e-07
-1.36263731693041e-06
-1.10926214881652e-05
-1.94999425802226e-05
-2.43387253047783e-05
-5.9050745038968e-06
-1.56283519392842e-05
-1.43950750621865e-05
-2.52698693911013e-05
-2.3344177250266e-05
6.38963351400609e-06
-1.23265087265037e-05
-2.33750638483116e-05
6.69867086589202e-07
-3.3456293258688e-06
-1.44147540051078e-05
-2.49202578117404e-05
-4.48258824530141e-06
-2.39564195328884e-05
-1.52151521886745e-05
-1.59136457097929e-05
-4.57622302742696e-05
3.22114176143859e-06
-2.84294760393099e-05
-3.00130019544126e-05
-1.76752600244335e-05
-2.07782152585757e-05
-1.75237085170918e-05
-2.3721840361726e-05
-1.3565497047625e-05
-1.00177875860913e-05
9.54973886371398e-06
-1.65044444410148e-05
-2.80063212809715e-05
-1.74242944156048e-05
-8.88753816505295e-06
2.19978295540436e-06
-1.35521269813003e-05
-2.60448760959302e-06
-2.04492432551297e-05
-1.25843892857781e-05
-1.82091453094343e-05
-1.6595866244789e-05
-7.75560074835639e-06
-1.46120313242609e-05
-6.15649958515828e-06
1.24407923763207e-05
-7.59996715293683e-06
3.77970597672247e-06
-8.24637699292948e-06
-7.36641850047612e-06
-1.92217765933062e-05
-1.4113602469471e-07
-1.18444712307858e-05
-4.18569929037842e-06
-3.99437182268179e-06
-1.73515600331208e-05
-8.78957953376705e-06
-1.94430478857063e-05
-1.62350391546136e-05
-3.07449989102322e-05
-2.02623226406897e-05
-8.979307405363e-06
2.89574780069972e-07
-2.29224645066379e-05
-9.43022313125934e-06
-2.40587248615802e-05
-1.62685031942171e-05
-4.60981095378443e-06
6.26389110719275e-06
-2.49826368333574e-05
-1.53120001576407e-05
-1.66228614462886e-05
-2.89835368143482e-05
-1.08143207929466e-05
-7.74722198149596e-06
-3.22348849836806e-06
-4.46930903411738e-06
-1.36549227895198e-05
-2.9785255524228e-05
-1.33966621895716e-05
-1.07730057942149e-05
-2.22966733904046e-05
-1.4136871440152e-05
-3.89665224225503e-06
-2.46056463339444e-05
-3.97375290648077e-05
-2.84370660730483e-05
-2.53196812528841e-05
-8.1599301215704e-06
-5.79535477266766e-06
-1.35996640807275e-05
-1.31554613591077e-05
-1.67234860996417e-05
-2.59598912550235e-05
-1.94218904715558e-05
-1.82201160256002e-05
-1.23015852182258e-05
-6.86791236768907e-06
-5.35695597750048e-06
-1.66311210526781e-05
-2.52615490811983e-05
-2.22564407582567e-05
-8.80337856702679e-06
-1.61257097121562e-05
-2.2389768048179e-05
-2.98845464069299e-05
-1.40132107913288e-05
-3.76406462237776e-06
-3.10200266660706e-05
-7.62248784307987e-06
-1.38642919251929e-05
-1.79888821890793e-05
1.24635944895905e-05
-2.43274391754669e-06
-3.70094738875654e-05
-1.94854378398521e-05
-2.06632790820931e-05
-1.76621303056713e-05
1.85957945438343e-06
7.55351042349184e-07
-7.10270060597947e-06
-7.47842589124077e-06
-1.46306632373227e-05
-3.70975910842328e-06
-9.64614212340868e-06
-2.00217922713133e-05
4.78245380320398e-06
-1.98752808157345e-05
-3.62622193488053e-06
-2.59549654182446e-05
-1.22543199607799e-05
1.60801419371492e-06
-8.63786910891376e-06
1.82980962953736e-06
-2.41945362514418e-05
-7.48485548880815e-06
-1.10492038668393e-05
-1.39570033660476e-05
3.53086001537964e-06
-2.6093487570929e-05
-1.58379639083284e-05
-1.89238347170428e-05
-1.19420304921245e-05
-7.79035421046998e-06
-1.45040032902157e-05
-1.06087972617404e-05
-1.32734517307294e-05
-1.68156772021891e-05
-1.68161547757509e-05
-1.15721990206345e-05
-1.64801252043136e-05
-1.43134434620135e-05
-2.64403433854756e-05
-2.62386705920983e-05
-3.63328085106436e-05
-1.99337117745116e-05
-2.31195593141129e-05
-4.16461786336588e-06
-1.79925817794996e-05
-1.71687980650437e-05
-2.46982746116718e-05
-2.65343776817524e-05
-6.75070899009261e-06
-2.51685922195624e-05
-2.21909083066094e-05
-1.43267186029095e-05
-2.23678761202365e-05
-1.50932603953059e-05
-1.96231083329608e-05
-3.25431428598353e-05
-3.52211770232206e-05
-3.73785432781991e-06
-2.8387129357172e-05
-2.12236579818017e-05
-2.71997472033269e-05
-1.18131691486645e-05
-3.06805275817965e-05
-2.97271679800632e-05
-1.16566082506032e-05
-2.80783052387168e-05
-2.02467132765291e-05
-1.4224669349978e-06
-2.17660055096011e-05
-8.56822532516233e-06
-1.28740564066033e-05
-1.90554676394076e-05
-9.17068513373711e-06
-2.20390819093862e-05
-1.61109645949489e-05
-1.51382943622419e-05
-2.04687783468028e-05
-3.23467287262752e-05
-8.54575999048604e-07
-2.56728146855246e-05
-3.55276693886458e-05
-5.35037548257436e-06
-1.87459585298448e-05
-1.23343575855851e-05
-1.97981652166714e-05
-1.18996817992435e-05
-1.76493594552744e-05
-1.88044566048085e-05
-5.8628375139242e-06
-1.60451536962815e-05
-1.65244985613367e-05
-1.77145136597025e-05
-4.30242135971897e-06
-7.49924881798596e-06
-1.84111946514126e-05
-2.39140698155344e-05
-7.71236158795329e-06
-3.45828106113247e-06
-7.66565387936386e-06
-1.34807993062683e-06
-2.2861834904595e-05
-8.90435190979932e-06
-3.1576807291971e-06
-2.32742535411691e-05
-3.77774275474991e-05
-8.90593154234285e-06
-1.87448224318051e-05
-1.87086040951329e-05
-9.05304567751628e-06
-1.76546988472809e-05
-6.85940271369794e-06
-2.56823603022284e-05
-2.1776404405641e-05
-1.4953225133509e-05
-2.14024615231317e-05
-5.96582424279305e-06
-2.38279654693043e-05
-2.69896305590594e-05
-2.26818330411625e-06
-3.04123369473437e-05
-1.76885114498579e-05
-1.8782426062252e-05
-3.51272244521158e-05
-1.01999003587788e-05
-3.04736090959711e-05
-3.46008550442146e-05
-1.41564859169957e-05
-2.35474605413621e-05
-1.39739957580585e-05
-3.77679121549876e-05
-9.75778577457159e-06
-1.05769412134261e-05
-2.25837792071447e-05
-2.39209096716043e-05
-3.26625515865196e-05
-1.6826907476709e-05
-1.267104003993e-05
-5.89652785070924e-06
-9.76078077116392e-06
-1.76720588382146e-05
-1.10938817038326e-05
-2.63454823506874e-05
7.31169293989154e-06
-2.43243430070396e-05
-1.88127480063905e-05
-3.93129391471291e-06
-2.03245972072181e-05
-2.29036368039187e-05
-2.44940613443114e-05
-5.56936035308839e-07
-1.70525269796831e-05
-1.78679395050692e-05
-1.37738619715421e-05
-2.04909990368269e-05
-3.75425418759441e-06
-2.61317621780474e-05
-9.37010789894555e-06
-2.04432267395168e-05
4.60967228609353e-06
5.10238589722186e-06
-1.54722780781084e-06
-2.12142456679807e-05
-6.14522093500449e-06
-1.86915580211086e-05
-2.31909552757e-05
-7.10227282414906e-06
3.39812541271231e-06
-3.03786874868693e-05
2.07091607534934e-07
-1.75416563158302e-05
-3.87539751220103e-06
-1.11919768817886e-05
-1.68656579672186e-05
1.16670210678074e-05
-2.47607095018588e-05
-1.25865985932845e-05
7.10258204734913e-07
-5.18144024689714e-06
-1.24249407880242e-05
-1.51991496697401e-06
-3.26389034611186e-06
-3.13357129526025e-05
-4.15904191659619e-06
-1.42760265472697e-05
-1.80982987208493e-05
-1.34688055266349e-05
-8.17075102642965e-06
-1.6957359863505e-05
-4.48463304293171e-06
-5.92767211895135e-06
-1.98162909067329e-05
-9.37381908385549e-06
-6.24506504471422e-06
-1.83167373829137e-05
-9.77706943244033e-06
-3.47127514910637e-05
-2.64422814091925e-05
-7.62654568566857e-06
-4.35480408945137e-06
-2.18075751910285e-05
-1.86317092188693e-05
-2.18995572821826e-05
-6.62931069483578e-06
-2.46934016707009e-05
-1.20066257077906e-05
-1.34554994491734e-05
-2.29294125863283e-05
-2.25700676242148e-05
-2.03056934517791e-05
-1.76670182436505e-05
-1.0695766104507e-05
-9.66055050516497e-06
-1.33833255998209e-05
-1.76256919714677e-05
-2.70451669215808e-05
-1.96506057155986e-05
-2.5855472717574e-05
-1.70028331801202e-05
-2.01498802725215e-05
-1.41751568666224e-05
-8.27880287586434e-06
-1.37275552767396e-05
-2.094924962701e-05
-2.01201328305937e-05
-3.84983555392356e-06
-9.46080128498534e-06
-2.31808711113611e-05
-3.11567900407957e-05
-4.50206278534899e-06
-1.12262125515146e-05
-2.01170967594899e-05
-3.28096934646411e-06
-2.02892233176221e-05
-1.55236252054869e-05
-2.10270715791226e-05
-5.47561875860759e-06
-1.6163793009055e-05
-1.72541222563076e-05
-1.36305009927176e-05
-2.32028490744852e-05
-1.70745653056848e-05
1.4683673118284e-06
-1.28056828033063e-05
-1.03142950664547e-05
4.01026833889194e-06
2.05009666820983e-06
-1.18233975624294e-05
-9.617532438704e-06
-9.04520778998257e-06
-2.09819099222859e-06
-8.3251312687673e-06
-8.54936209887848e-06
-9.24127223266157e-06
-2.395020710453e-05
-2.38929882252975e-05
-6.99592177463005e-06
-5.90665158198719e-06
-4.71000079063478e-08
-1.68048565831754e-05
-6.70472054706864e-06
-6.47362366290468e-07
-5.8404717956707e-06
-1.13133872532335e-05
-1.68874876525594e-05
-1.39924969280232e-05
-1.22541825379198e-05
-2.47832930746595e-05
-3.19070701412965e-05
-2.62993866236908e-05
-4.01311817157001e-05
-3.22904212560501e-05
-1.31436728232659e-05
-7.24337527217908e-06
-7.01441280395947e-06
-1.20174400770247e-05
-1.98722415608679e-05
-3.22209270336023e-05
-9.72138801925498e-06
-2.58926187208077e-05
-2.4030370769351e-06
-1.86741239618519e-05
-2.70772066442164e-05
-1.1425724660552e-05
-1.83470571818729e-05
-1.93130526546373e-05
-2.86765108440218e-05
-2.26495670584188e-05
-2.04397521597895e-05
-1.37070060885658e-05
-2.24018288635794e-05
5.45436436750718e-07
-2.56829123200088e-05
-1.66203835976157e-05
-2.27351819397838e-05
-1.85839319035605e-05
-2.2989112791422e-05
-3.2435343797331e-05
-2.19764895629471e-05
-9.85703780789168e-06
-2.17144698755641e-05
-3.08441104217434e-05
-2.66065080405334e-05
-2.60218942048363e-05
-1.78454092026085e-05
-1.40807699192482e-05
-2.42179119406418e-05
-2.78853017699836e-05
-9.64693966700229e-06
-2.52453235413728e-06
-1.46317094344078e-05
-1.80587266954212e-05
-2.05704527788496e-05
-1.83126886977516e-05
-3.10545925609264e-05
-2.29176821539564e-05
-8.89662787896709e-06
-8.67120038145905e-06
-8.12733974834308e-06
4.7044222538883e-06
-1.08232343504515e-05
-2.98038104798988e-05
-2.00343443521029e-05
-1.21977091887346e-05
-2.93695725316752e-06
-1.32732141370357e-05
-2.40085895282842e-05
1.27932118574344e-06
-1.24976725589695e-05
-2.39029778313372e-05
4.12378218473293e-06
-2.69379406100098e-05
-6.96859052117873e-06
-2.50668654418578e-05
-1.78062650400701e-06
-3.7049701013699e-05
-1.23971536370398e-05
-8.71051191434259e-06
-1.45872892292745e-05
-2.06909658065738e-05
-1.23353180798578e-05
-2.24544012318186e-05
-1.64005731605725e-05
-2.54668349748982e-05
-2.10747954351479e-05
-6.7948249076877e-06
-1.97227653073919e-05
-2.63970639310794e-06
-3.23880147448843e-05
-1.38886688892361e-05
-2.3498565382205e-05
-2.44782760737727e-06
-1.74901464521764e-05
-3.41655756188508e-05
-1.07179498227194e-05
5.62164323045623e-06
-1.57249945366937e-05
-2.89303588560156e-06
-3.29069170046587e-05
-4.45081956152433e-05
-1.16631014418433e-05
-2.06630242846879e-05
-2.19749645526539e-05
-2.70295252377443e-05
-3.68787197480072e-05
-2.49475654851427e-05
-1.16458264076532e-05
-1.58515791003454e-05
-1.23713139782235e-05
-1.23471567157018e-05
-3.02894458832812e-05
-4.45718848990415e-06
-3.42372052866037e-05
-2.77242599442162e-05
-2.42064640481421e-05
-3.5466491736659e-06
-3.07493183903142e-05
-9.86197683912061e-06
-1.61761032025903e-05
-1.39987159006868e-05
-2.70835451084401e-05
-1.51705953408303e-05
-2.56894338187529e-05
-3.01653376768206e-05
-1.49420638065289e-05
-3.26524826958029e-05
-2.14249197692104e-05
8.56660417724109e-08
-9.61142115141566e-06
-1.39090759929145e-05
-2.67190101203268e-05
-1.89397397295528e-05
-1.8408851896402e-08
-3.15394081162367e-05
-1.70838699211474e-05
-9.86783104673952e-06
-2.30717149930149e-05
-8.85774789147077e-06
-1.65462998598977e-05
-1.95182337710499e-06
-3.03402017310007e-05
-9.81369424023296e-06
-2.75519682270601e-06
8.77347398243873e-06
-9.72882580605831e-06
-1.47407515313948e-05
-2.8558215538766e-05
-1.26384575431788e-05
-1.56408893761666e-05
-1.58110423327546e-05
-1.38844009748747e-05
-1.34422695979027e-06
-2.07035059479501e-05
-2.23110862847865e-05
-2.73042449017695e-05
-1.90198623656209e-05
-6.98668238772558e-06
2.15906335228931e-06
-4.47062700735441e-06
-7.86054350868742e-06
-2.51497916503435e-05
-1.41345153805919e-05
-3.21309897151525e-06
-1.72235773007247e-05
-2.57801682259463e-05
-2.42896907732868e-05
-7.64505695790779e-07
-2.54105541984523e-05
-2.97847150705169e-05
-2.83658127356269e-05
-1.11532843267291e-05
-7.21265354413925e-06
-1.32984764933287e-05
-2.31365230919228e-05
-6.16039690340063e-06
-1.99851147705731e-06
-3.49844701605422e-05
-1.78928317209725e-05
-1.69308682319131e-05
-1.77805013072781e-05
9.7566995471586e-06
-1.85418470907493e-05
-2.23805374671144e-05
-5.90148543483284e-06
-2.31747272851084e-05
-3.30298362422825e-05
-2.54985369166179e-05
-2.67848747667215e-05
-1.07965039265787e-05
-3.3281796886809e-05
-2.24409862297941e-05
-1.56510457942123e-05
-1.84550621259145e-05
-1.89557789202976e-05
-3.51042420328562e-05
-2.51078853819321e-05
-2.64748084132515e-05
-2.46813881716345e-05
-8.99241958259854e-06
-2.9235261934138e-05
-3.1031093940623e-06
-3.61187473193781e-05
-3.47853691075287e-05
-1.48269756319611e-05
-2.38110420517197e-05
-4.33694295316926e-06
-3.89273259621245e-05
-2.48391192002807e-05
-3.07333530264749e-05
-9.68164738900074e-06
-1.07174852963174e-05
-9.07948564361313e-06
-3.95172079676904e-06
-2.6216471240941e-05
-2.63997965367275e-05
-2.0079193104938e-05
-1.79158280530223e-05
-1.71492973613439e-05
-1.73346474685816e-05
-2.37480313244543e-05
-1.37842122570877e-05
-1.57225523613557e-05
-2.41452840319598e-05
5.90307827431111e-06
-7.02119108798309e-06
-3.92245537694725e-06
-5.4674468185311e-06
-3.47277741654967e-06
-2.71720025116511e-05
-1.62704226547485e-05
-1.84599176765578e-05
-1.46747151029945e-05
-1.9625394306673e-05
-2.71809258687326e-05
-4.313195704409e-06
2.01033627196517e-05
-7.39970545098998e-06
-1.17915160205081e-05
-2.12827164946798e-05
-6.01923172965462e-07
-1.69527151932268e-05
3.4201828541618e-06
-1.32044248545968e-05
3.41088452667007e-06
-1.02307988159169e-05
-2.20129658527738e-05
-1.49316651119758e-05
-2.2419331895031e-05
-2.85515560841278e-05
-1.64770556464526e-06
-3.46481523695204e-05
-9.533751601912e-06
-1.27016642856998e-05
-2.27081913051122e-05
-7.06665077974807e-06
-2.361808590201e-05
-2.7112849448679e-05
-9.85844613593613e-06
6.96661056364371e-06
-1.97461775000605e-05
-9.5114812135531e-06
-3.69384113945691e-05
-2.18945598087116e-05
-1.81856305160219e-05
-1.6295030839393e-05
-1.79705188932018e-05
-1.99173944015185e-05
-3.50758075419432e-05
-1.43168789463756e-05
-2.58161419518967e-05
-1.61884835900779e-05
-1.52035201466625e-06
1.0616665433876e-05
-2.30753380423831e-05
-2.76392502344594e-05
-1.64684145713751e-05
-2.97167562866428e-05
-1.65473883202103e-05
-1.98161203831145e-05
-2.16814730436573e-05
-3.12079185760713e-05
-1.5664491498027e-05
9.86270149837979e-07
-2.45711097556996e-05
-1.11893144841844e-05
-2.18787005146418e-05
-2.27810705960133e-05
-1.19464050934957e-05
-1.27317553580107e-05
-2.75288585640965e-05
-1.4188333764617e-05
-1.887359234999e-05
-9.57472248825375e-06
-2.78061846748789e-05
-2.56414399932989e-05
-3.9335955234797e-05
4.00374830212694e-06
1.38328912636066e-06
-7.35560164590254e-07
-1.97154114219052e-05
-5.1701050888445e-06
2.83552233574992e-06
-2.03293290160781e-05
1.18564567102762e-06
-5.01697102037247e-06
6.63349686922441e-06
-8.47797431428299e-06
-2.26024812924507e-05
-4.9426978547639e-06
9.81014855632813e-07
-4.54140101449299e-06
4.5445172160765e-06
-1.08596953981472e-05
5.45889973957546e-06
-5.16960017836513e-06
-1.38126710408463e-05
-1.93900091523891e-05
-1.17963566565232e-05
-2.08321327386786e-05
-1.52298004572486e-05
-1.28202613246446e-05
-1.25297307040467e-05
-2.90827798488059e-06
-2.2315230788795e-05
-1.3611625416335e-05
-1.90410979054727e-05
-1.13913453569845e-05
-8.42792305046133e-06
-2.65309911232602e-05
-2.51515702469684e-05
-3.55431235558714e-05
-3.14009637946152e-06
-3.80252197797554e-06
-2.62725852099089e-05
-8.06189895015139e-06
-2.80081275410278e-05
-2.49841378536837e-05
-8.89772304836245e-06
-1.25916366320586e-05
-1.50495789538246e-05
-2.30878827947024e-05
-1.66013873435992e-05
-3.19868548269644e-05
-3.2559875327104e-05
-2.85578558172481e-05
-2.54842495161735e-05
-9.50880385010543e-06
-3.96629683726573e-05
-4.41479033181348e-05
-2.40115076244223e-05
-3.11799724642247e-05
-2.31677595044533e-05
-2.91642212329e-05
-8.30385553433068e-06
-1.03041182868516e-05
-2.12881590839834e-05
-1.6263459815787e-05
-1.54328022067468e-05
-2.56079634646979e-05
-2.95175767281581e-05
-2.41927765663689e-05
-2.86219824226743e-05
-2.52520100922361e-05
-9.62543267128407e-06
-1.6731730557001e-06
-5.63184756451315e-06
-7.98339059041131e-06
-2.27220433666229e-05
-4.01694772881898e-05
-7.52512314813918e-06
-2.23393008007488e-05
-9.39557137863755e-06
-1.68398234469892e-05
-1.71785027937468e-05
-1.73211659687024e-05
-2.84304364936447e-05
-3.11505416635666e-05
-5.53384639745785e-06
-1.44767256728317e-05
-4.06859063481269e-06
-2.70706433923149e-05
-6.33365910520393e-06
-9.41101064367956e-06
-1.35458334675592e-05
-1.36839414585891e-05
-2.0091513883507e-05
-2.86137535159678e-06
-1.35578205520555e-05
-2.44424208882276e-05
-3.65476423751323e-05
-2.23524498213417e-05
-1.30391065632237e-06
-2.80764045342733e-05
-2.59042246195109e-05
-3.88718871067372e-06
-1.05845596863897e-05
-1.48295684051526e-06
-1.22497377949881e-05
-2.37259615002909e-05
-1.34669445413773e-05
-4.75102786072175e-06
-3.31064766263044e-05
-1.02473295246762e-05
-5.81650151815543e-06
-2.46201107147276e-05
-2.88282097089338e-05
-7.04841812992357e-06
-1.44835840716368e-06
-7.76173404192398e-06
-8.56192361697109e-06
-1.56044251520767e-05
-8.35188944939816e-06
-1.08502138129741e-05
-1.26288215083799e-05
-2.54536999040619e-05
-2.13968828291946e-05
-3.18021669299928e-05
-1.43363725574315e-05
-1.97180419558622e-05
-2.20994787042453e-05
-2.63162116367107e-06
-2.03502469656019e-05
-1.58682148983532e-05
-2.20217445095686e-05
-2.86901431200792e-05
-1.69392196314439e-05
-1.48344178130154e-05
-1.97298844317781e-05
-1.93462325973466e-05
-1.68559153902424e-05
-2.55873806024061e-05
-2.43400606116498e-05
-2.3392747627698e-05
-2.50349559078401e-05
-8.3978743906132e-07
2.49203375688758e-06
-9.54159949907531e-06
-2.0878330249121e-05
1.46753223045389e-07
-5.49170542878289e-06
-6.84079021668058e-06
-6.88729426060437e-06
-6.01270524494346e-06
-1.94377289176328e-05
-1.15564548260518e-05
-5.76777750914781e-06
-1.51953366461392e-05
-1.4510940897809e-05
-2.08793909864248e-05
-1.36710582432287e-05
-1.78363184224623e-05
-1.29904734986357e-05
-3.82921875239071e-06
-1.60202738035499e-05
-2.47534334413297e-05
-1.44829821949659e-05
-1.57698742402539e-05
-1.65769305369622e-05
-2.25828457959147e-05
-2.2321024553906e-05
-1.72354572846915e-05
-7.5076574864679e-06
-1.69777016392264e-05
-2.68478853709411e-05
-3.83803554749626e-06
-4.7733546501607e-06
-2.84168519233515e-05
-2.9627135361772e-05
-2.46005950965505e-05
-8.44730950942789e-06
-1.71571763827537e-05
-1.34049019204349e-05
-4.54613216344053e-06
-1.81419697177123e-05
-2.75541800760629e-05
-1.12467786752376e-05
-1.42378551857983e-05
-1.47419102020288e-05
-8.35009979850681e-06
-1.07147341613098e-05
-6.95751970218844e-06
2.62282583525998e-06
-2.83678114769145e-05
-1.96318406290355e-05
-2.34531987517268e-05
-1.5420064281922e-05
-2.7103361282075e-05
-2.8673599258628e-05
-1.65399877380318e-05
-1.29382233903333e-05
-1.07474690687118e-05
-1.53207446907318e-05
-1.06098563360284e-05
-2.5513556069991e-05
-1.23494209415582e-05
-2.26581620835008e-05
-1.62333555376856e-05
-1.60398258539808e-05
-2.40918370349511e-05
-8.306509401956e-06
-2.85900608421574e-08
-2.06102441124513e-05
-4.53641238707093e-06
-2.01698641506592e-05
-2.26431171770366e-05
-6.20602341208841e-06
-7.58117763317305e-06
-1.81608060697486e-06
-3.45037302385343e-05
-3.02803036505445e-05
-1.71776276415276e-05
-3.12777595754802e-05
-3.21171925492312e-05
-1.89012619757479e-05
-6.36818151524999e-06
-1.23892749184043e-05
-1.74540210299536e-05
-2.97038004510151e-05
-1.18218444879612e-05
-5.48774008676474e-06
-1.84994048766878e-05
-3.21680224541509e-05
-9.43855931522286e-06
-1.23591549456197e-05
1.85295908946177e-06
-2.37520209828646e-05
-1.27496137192682e-05
-1.44168935336112e-05
-1.83217421149844e-05
-2.24647732414048e-05
2.63167580145334e-06
-1.97049636003363e-05
-1.70987736886705e-05
3.28842211993829e-06
-1.24356177135921e-05
-1.28573091838366e-05
-6.92456090356925e-07
-2.50414211332672e-05
-1.97208512948899e-05
-1.15894880142372e-05
4.21687968432564e-06
-1.51250784323976e-05
-1.70291548894192e-05
-2.14815964506094e-05
-8.60820897772079e-06
4.28036974615185e-06
-2.39276275925885e-05
-1.75607720181855e-05
-2.03475263201805e-05
-2.02713481410751e-05
-6.1788322153828e-06
-7.20719036802207e-06
-1.54943668158065e-05
-2.18544066582423e-05
9.83885165213739e-07
4.15968766770425e-06
-1.68802363951364e-05
1.39635871623417e-05
-1.38980698087773e-05
-8.67299889901393e-06
-2.1348717666024e-05
-3.68029398866424e-06
-3.58531437292818e-05
-1.55836508520971e-05
-6.29937904692419e-06
-2.3652735084406e-05
-2.38920537159871e-05
-2.90301553208864e-05
-1.02561668623406e-05
-6.8352423039754e-06
-1.19740074656832e-05
8.45196143270848e-06
-1.56246371511991e-05
-1.69039100932568e-05
-6.26922460884635e-06
-1.7611876961607e-05
-2.6109032396629e-05
-3.43536727551371e-05
-9.46527215581691e-06
-3.03903941225916e-05
-2.88622493644868e-05
-3.62574559800706e-05
-2.2924687929579e-05
-2.17681871692427e-05
-1.64235975582823e-05
-2.47756080805829e-05
-2.93425493547859e-05
-1.6754031324574e-05
-2.09013668847962e-05
-2.98491529431104e-05
-9.48780226193017e-06
-1.37369054514966e-05
-2.3234008281987e-05
-2.43188423890443e-05
-1.68111244649809e-05
-1.17867757261486e-05
-2.33434925453422e-05
-3.58418247541759e-05
-2.57129904350993e-05
-2.63324976326068e-05
-2.42999215801384e-05
-3.05710394073497e-05
-2.17480921087015e-05
-1.14995891527352e-05
-1.10656924109801e-05
-3.36441521827686e-05
-8.54037844294772e-06
-2.87573342242431e-05
-2.2820762934854e-05
-7.35919523801303e-06
-2.8324555813842e-05
-3.73902499214119e-06
-1.07031188521777e-05
-1.94682730665157e-05
-2.21651451937852e-05
-3.20517765595158e-05
-2.26320132842237e-05
-2.17129641984235e-05
-3.4142146697575e-06
-2.97244045505567e-05
-3.06320195015401e-05
-1.1896363558876e-05
-2.76154535894733e-05
-3.00291222792996e-05
-1.79411871186661e-05
-1.41882974761266e-05
-5.51019808054705e-06
-1.14200173057259e-05
-5.82008973201324e-07
-2.79197498243447e-07
-1.97243090980483e-05
-2.21894256404149e-05
-1.64094213173907e-05
-2.42166790331041e-05
-1.6492573597663e-05
-4.51611609233241e-06
-6.68127548268348e-07
-8.66507958343955e-06
-6.6421256700842e-06
-4.00853704248304e-06
-6.23098559345071e-06
-2.67864840212896e-05
-2.8960017587514e-05
-1.51644514308883e-05
-1.09056350491586e-05
-8.19194397468381e-06
-2.1065510442972e-05
-5.59906323589246e-06
-1.30844822657309e-05
-2.33899585206078e-06
-3.06508888920856e-05
-2.31335553267122e-05
-7.6367254757821e-06
-2.96130917631432e-05
-1.01975698636037e-05
-2.63027857135069e-05
-3.59682839691122e-05
-3.77961584652878e-05
2.64094671772943e-06
-1.59508823445574e-05
-3.57421620189099e-05
-2.84947910681971e-05
-2.96861036729213e-05
-1.65118382611383e-05
-3.14134561628985e-05
-2.36018423384631e-05
-3.48930374479426e-05
-1.63121497005499e-05
-3.07616729710917e-05
-2.55759415245991e-05
-1.93543010931737e-05
-2.19643632844298e-05
-2.65503571525048e-05
-1.98027349864414e-05
-2.83984313422251e-05
-3.0503896242737e-05
-4.41510973392437e-06
-1.5688006099058e-05
-2.2550084776422e-05
-1.3583057356922e-05
-2.45682459903121e-05
-1.62611996982308e-05
-1.90314032650111e-05
-2.95074286721886e-06
-1.59615752240454e-05
-5.22760164423849e-06
-2.67314053791783e-05
-1.30986577952932e-05
-7.80818290670291e-06
3.16981364350451e-06
-2.85800490789957e-05
-1.0397076491529e-05
8.03293426606091e-07
-4.31898256857699e-05
-5.60617076707629e-06
-1.53690322324986e-05
-1.57723281886512e-05
-2.77810285683316e-05
-7.26022578589972e-06
-5.59840770703396e-06
-1.35970688573554e-05
-1.87723015188151e-05
-9.52502409387205e-06
-2.30556407130381e-05
-2.52400356076161e-05
-1.01147864435016e-05
-5.23268129048691e-06
-1.79083264959387e-05
-1.63802103090093e-05
2.05178560406024e-06
-1.00408371679337e-05
-1.20523072402959e-05
-8.3621264764245e-06
-9.60788154307712e-06
-2.08264406736768e-05
-1.98406885171872e-05
-1.29481349125277e-05
-2.15933638774561e-05
-1.19826849999215e-05
-2.40470581720239e-05
-2.93534059007085e-05
-1.76550898311265e-05
-8.63418704639057e-06
-1.27837426457474e-05
-1.2303702537649e-05
-1.95876729393526e-05
-1.0857019806963e-05
-2.14817476828224e-05
-3.1214715830965e-05
-1.63794764397593e-05
-3.15365753275252e-05
-1.50530579946088e-05
-1.06459608282255e-05
-2.39781671767964e-05
-2.95426075943243e-05
-1.80257503373297e-05
-2.38877263545847e-05
-2.89525051104841e-05
-1.3775203817722e-06
-2.52467699502096e-05
2.82020753762737e-06
-1.24816572090893e-05
-2.45247276733123e-05
8.56645354878993e-06
-2.13685191974189e-05
-9.35572837641453e-06
-9.83917793913998e-06
-9.04080157426705e-06
-2.30451262011228e-05
-1.75756363490634e-05
-2.24802793086104e-05
-2.53000199167964e-05
-2.89983517227569e-05
-5.44617105178532e-06
-2.44594373692567e-05
-7.827174837283e-06
8.02913802006993e-06
-4.11992461872319e-05
1.69707655363756e-06
-2.79464169495402e-05
-3.18538008160455e-05
2.05568582462408e-06
-2.64003627936577e-05
-1.58365602109697e-05
-2.16364429279441e-05
-6.39798896495048e-06
-2.13217674417875e-05
-1.29255396809986e-05
-1.39717411431261e-05
-1.82449038109912e-05
-1.05037658499245e-06
-1.12763785906529e-05
-4.03205227023202e-06
-1.76540660158397e-05
-2.82389682647083e-05
-3.15143240571119e-05
-5.3880245330854e-06
-7.36359030463738e-06
9.96748097285386e-06
-9.77059893276927e-06
-1.32004770103426e-05
-5.56815780470979e-06
-2.39568660816039e-05
-1.09450128724521e-05
-1.40904299592131e-06
-4.7444075348801e-06
8.30997945351313e-07
-9.87042444465182e-06
-9.3504222932736e-06
1.55342709479962e-05
-1.57142289516647e-05
-1.34682790281011e-05
-1.17312273435095e-05
-2.02674126509063e-05
7.41489615033245e-07
-1.93919624062712e-05
-9.96095912119396e-06
-2.2948353756179e-05
-1.54531388322586e-05
-1.50367082058605e-05
-1.38183607978141e-05
-1.6054069939068e-05
-1.34319869741886e-05
-1.3590295190892e-05
-1.2121903673049e-05
-1.14303452243843e-05
-1.49532469248858e-05
-1.58849676092554e-05
-1.91977200076549e-05
-2.09758243222003e-05
-2.13055024995688e-05
-8.64345248759325e-06
-1.89293549536067e-05
-7.9106905188644e-06
-1.89393720646323e-05
5.54466289989397e-06
-6.78064814757747e-07
-4.09313197504489e-05
-1.16160918312947e-05
-2.11752361123731e-06
-2.3842840173008e-05
-1.63538339937633e-05
-9.73561391969481e-06
-1.55879153059641e-05
-3.06536406166733e-05
-2.63612880558157e-05
-2.17702993533984e-05
-2.86386532377315e-06
-1.13555730524219e-05
-1.80848236758546e-05
6.71106569679243e-06
-3.46422991467196e-05
-1.25589055487957e-05
-4.76820372891538e-06
-1.92621071632078e-05
-1.9686998950436e-07
-1.88973373153122e-05
1.5155090218701e-06
-2.88468330387482e-06
-2.01080611875841e-05
-9.7657996694031e-07
-2.79541190102816e-05
-2.52581230040194e-05
-7.95548105969256e-06
-1.80381359925035e-05
-2.46002745487904e-05
-7.71779167554667e-06
-2.14495745202589e-05
-1.94256279475139e-05
-6.17456424850682e-06
-1.52743156746051e-05
-4.74117282781249e-06
-2.09683345446219e-05
-5.58288862215064e-06
-8.51044007205821e-06
5.09350768768897e-06
-5.47718673854035e-06
-1.53909514091596e-05
-3.14629282716262e-05
