# Supplementary material for: Research on computational propagation and identification of mine microseismic signals based on deep learning
Source: PLoS One. 2025 Oct 22;20(10):e0334641. doi: 10.1371/journal.pone.0334641 (PMC12543183; doi:10.1371/journal.pone.0334641)
Supplement: S10 Data — (ZIP) [file pone.0334641.s010.zip › 000101100001492.xlsx_0.txt_24.txt.txt]

-3.95303682083616e-06
-2.4852847785814e-05
-2.3383758541411e-05
-3.27640356276359e-05
-1.52934293586897e-05
-2.02420475834932e-05
-3.68629314014174e-05
-2.96649104503704e-05
-2.34594911000304e-05
-1.18752734514439e-05
-8.7403645556635e-06
-3.70468208829993e-05
-2.45198722928954e-05
-2.12954815453946e-05
-2.31986832664764e-05
-1.60974145483852e-05
-2.65998377563807e-05
-2.40064119881565e-05
-3.33005075741072e-05
-3.20262079248167e-05
-1.81966629101971e-05
-2.68980698539302e-05
-9.89562690189449e-06
-2.82501721517807e-05
-1.92860743441346e-05
-1.91749387262603e-05
-6.8831362251123e-06
-1.50600295407569e-06
-2.18723344324663e-05
-1.85606144152423e-05
-2.44224269930633e-05
-3.51943436721096e-05
-2.48834585822781e-05
1.73335168971267e-06
-1.0229022327414e-05
-6.15758880311193e-06
-1.10858077511716e-05
-2.46689542008154e-05
-1.42818965177907e-05
-1.13158238441992e-05
-5.43131721369238e-06
-1.10532184494437e-05
-2.81136293470429e-05
-2.79200119260376e-05
-2.01584971999406e-05
3.9326774354409e-06
4.42015371735264e-06
-6.27528789466121e-06
-1.93549401272655e-05
-1.38802930878043e-05
-1.55246172809004e-05
-2.01950962819066e-05
-9.53643678887437e-06
-2.61105355495156e-05
-1.59401896457761e-05
-3.71665479498513e-06
-2.95201700976675e-05
-4.35447628312795e-06
-1.47756746185981e-05
-1.14068972767832e-05
-7.11796002714164e-06
-1.74017141400152e-05
-5.29103424065386e-06
-1.28186657852353e-05
-1.42074569425685e-05
-1.52034985944598e-05
-1.4498533078613e-05
-2.12868930300765e-05
-2.41795523961323e-05
-3.02212242595408e-05
-1.62665348932406e-05
-8.87201003775286e-06
-1.59941689757002e-05
-1.22055261060438e-05
-1.05035293563651e-05
-4.74293804421743e-05
-1.98993373329649e-05
-2.44541509303041e-05
-2.66801501177083e-05
-5.84655681994072e-06
-2.25472230551103e-05
-3.10682383102579e-05
-1.07414494257656e-05
-3.90583189636937e-06
5.09775451329767e-08
-1.98250201796035e-05
-6.51938140939111e-06
-1.0808654116731e-05
-3.07082434049113e-05
-1.3759659712205e-05
-2.13423111723497e-05
-1.3062589703401e-05
-1.92416653831937e-05
-1.10446431899493e-05
-2.00089706959215e-05
-2.19896549999473e-05
-2.55974925844298e-05
-2.20426759932352e-05
-1.61399606939474e-05
-6.44657630875129e-06
-1.78010818260818e-05
-1.90957369824585e-05
-1.05809775301867e-05
-2.49830473389357e-05
-1.5689203392401e-05
-2.05037684435271e-05
-4.78203965721026e-07
-2.82664585503171e-05
-1.27396443429183e-05
-9.62414798297208e-06
-7.40053571796011e-06
-1.09751738180283e-05
-3.72090526724135e-05
-1.87786806907308e-05
-1.81738186978731e-05
-1.17133320774678e-05
-1.47323972101845e-05
-4.55131747372508e-06
-3.31829146299303e-06
-1.19421657075557e-05
-1.23360887771043e-05
-2.72609810396233e-06
1.30010841218248e-06
-6.76820611753165e-06
-6.18158476042115e-06
-1.79422932838426e-05
-1.01962084694461e-05
-4.08390510566593e-06
-1.17706786366685e-05
-2.41654154351864e-06
-2.01097296248593e-05
-1.38366477527968e-05
-6.0954885701282e-06
-5.54724364255409e-06
-4.7872814565474e-06
-2.87956118116023e-05
-6.82722333436442e-06
-9.48396295294465e-06
-1.88383580523921e-05
-1.67646672584162e-05
-2.25918959532594e-05
-9.83874172745111e-06
-1.63071809319314e-05
-2.07735953087603e-05
-3.41183478179862e-05
-1.3590671976197e-05
-2.14582405561383e-05
8.78929819748883e-07
-2.4040281711943e-05
7.90813129316363e-06
-5.73541950392769e-06
1.53945960718697e-07
-1.34536984858231e-05
-6.56680292739833e-06
-2.30018245825398e-05
-2.70022430541467e-05
-2.46644627114462e-05
-3.31740299884524e-06
-1.03446801764263e-05
-3.15036997948729e-05
1.54839054743579e-06
-2.48216227766175e-06
-2.32602873262688e-05
-1.87228941858665e-05
-1.25861114829509e-05
-2.5288694407889e-05
-1.70185396168393e-05
-5.12753232657602e-05
-3.22187183768007e-06
-2.06667103343889e-05
-2.02073307353753e-05
1.17980121877238e-06
-1.14433031612418e-05
-1.50577706836742e-05
-2.31238042648793e-05
-1.81618177498577e-05
-2.18117187001441e-05
-2.81886715835006e-05
-3.71221736624781e-05
-1.63674123979363e-05
-1.58078579174951e-05
-1.3527534559805e-05
-3.48420815696923e-05
-1.71956004799634e-05
-1.1356898054977e-05
-5.73137655020439e-06
-1.25471365021346e-05
3.70345543019633e-06
8.62160471426459e-06
-1.80805493313259e-05
-2.79917871359747e-05
-1.36177243918458e-05
-2.42052942355949e-05
-1.52574266916524e-05
-1.38258641965985e-05
-2.34625285265223e-05
-5.96004912616844e-06
-2.09873259034003e-05
-1.88564528221183e-05
-1.91992296490241e-05
-2.85019099757618e-05
-1.74624283206516e-05
-4.99262813237046e-06
-1.54129380673156e-05
-6.0428043597556e-06
-9.25658981585167e-06
-1.73103862022491e-05
-3.74942357155135e-06
-2.29079236909635e-05
-3.11062638657762e-05
-9.67027282209887e-06
-1.10309980411608e-05
-1.57685490421499e-06
-1.06586425089776e-05
-9.83248173786214e-06
-2.4878724965992e-05
-3.15630393924331e-05
9.05003999844649e-06
-9.72393151253924e-06
-3.21504694946435e-05
-1.15423180672361e-05
-2.30042351579425e-05
-1.92565303945561e-05
-2.34579149862497e-05
-2.18905513401389e-05
1.64332441365378e-06
2.18497677125668e-06
-2.59586656772868e-06
-9.08241832350209e-06
-1.75366650378e-05
-1.12765262427039e-06
-1.71011750324019e-05
-1.94165747425362e-05
-1.51482739823918e-05
-2.49927947680221e-05
-1.2544381343186e-05
-3.72796123134258e-05
-1.59108793509733e-05
-1.10263268106816e-05
-1.36629384488639e-05
-1.92874461141957e-05
-2.44283170967015e-05
-3.86631879516888e-05
-2.51718295985792e-05
-3.29018164622281e-05
-3.11229275964152e-05
-2.01513344776622e-05
-1.29119013717505e-05
-3.32180073624438e-05
-1.70243850675214e-05
-8.66285504031812e-06
-2.07590057487468e-05
-2.73017577545379e-05
-6.60256134255691e-06
-2.4721558020478e-05
-5.17859340261139e-06
-2.15905857200895e-05
-2.13273207346562e-05
-1.53512994020344e-05
-1.65384317194652e-05
-2.22067074637489e-05
-2.83433201775332e-05
-1.46772700016236e-05
-4.26135602679696e-06
-1.87289768905632e-05
-2.77450098873443e-05
-3.25996155109208e-05
-1.93211169969238e-05
-3.72878699732629e-06
-3.23650874352886e-05
-2.65948197328585e-05
3.18212367913124e-06
-2.90457262432915e-05
-1.39489441584796e-05
5.76883481280318e-06
3.31303694733119e-06
-2.54505225107934e-05
-6.8704292618163e-06
8.23691527301929e-06
-1.92698616438663e-05
-1.90945705490043e-06
-8.5319216642654e-06
-1.32326091641507e-05
4.15523670078169e-06
1.39230609105855e-06
-2.53016603352743e-05
-1.74164795474761e-05
-1.00140519842164e-05
-1.15143910246316e-05
-6.53482990805477e-06
-1.05510573352045e-05
-2.52707899832483e-05
6.49165752270992e-06
-1.17410190522513e-05
2.7703940734702e-06
3.18897890712584e-07
-2.34360003787224e-05
-2.26434873494149e-06
8.64786149989485e-06
-1.3460130479761e-05
-4.96230705228724e-06
-2.74833099476031e-05
-5.63022642117263e-06
-1.9712822510871e-05
-5.00600660138764e-06
-3.75924972602431e-05
-1.71478409444563e-05
-2.13722662433758e-05
-8.98625879026493e-06
-2.12290452478655e-05
-3.61385087787818e-05
-2.06181065251194e-05
-1.84981585647559e-05
-2.26083062932921e-05
3.56738823775717e-06
-2.24964665443023e-05
-2.91528150936756e-05
-3.18436073191058e-05
-2.37907408455604e-05
-1.30876219677887e-05
-2.92535491831459e-05
-2.3975301551556e-05
-1.51736053703571e-05
-4.19621345132331e-05
-1.61611060589883e-05
-1.72994327417605e-05
-2.48461235652688e-05
-2.43401956309547e-05
-2.89711378567811e-05
-1.14203771848145e-05
-1.79504057253814e-05
-2.95420310641856e-05
-3.68224153419649e-05
-1.84929400447705e-05
-2.11681809152834e-05
-1.98696236044366e-05
-2.32107400106939e-05
-6.37729843268139e-06
-9.73960422602721e-06
-1.03940631241802e-05
-1.86011653258236e-05
-7.37934115493588e-06
-2.51011507513814e-05
-3.81838175775232e-05
-2.48063886842577e-06
-1.73849133241023e-05
-1.34091383487428e-05
7.08521351348751e-07
-1.77131575118091e-05
-1.96597157482256e-05
1.63677210347837e-05
-2.13918766584514e-05
-1.46467946117942e-05
-2.51556091222983e-06
-2.13793051829371e-05
-6.95516297785144e-06
-1.71576776560377e-05
-3.80988959974853e-06
6.00664878017625e-07
-2.46518905352111e-05
-1.51224716522539e-05
-1.59195113516513e-05
-2.12639268933755e-05
-1.34368353236481e-05
-1.3542769437843e-05
-3.13443433796031e-05
-1.11177634559062e-05
-2.34006464505073e-05
7.92606615139722e-06
-9.68532600669929e-06
2.07945771090091e-06
9.91467564817783e-06
-2.05170136788942e-05
-1.67204056590148e-05
-5.45958710671757e-06
-1.8302575701606e-05
-1.75918992638667e-05
-9.5358285607942e-06
-1.93512728319334e-05
-3.01759001701753e-05
-9.91532464396786e-06
-1.064421979435e-05
-2.74969431298993e-05
2.4352310896787e-06
-4.61868207784228e-06
-3.2873357279174e-06
-1.21235579283145e-05
-1.01330710231911e-05
-2.17849595306227e-05
-1.49686950350028e-05
-7.14820185718666e-06
-7.42569888783441e-06
-2.10361166292672e-05
-1.25856180518168e-05
-3.17069211315258e-05
-6.52315470589375e-06
-1.1018675185591e-06
-2.77864368794872e-05
-1.39877953519609e-05
-3.33888887517113e-05
-1.49148393896665e-05
-8.11242219889319e-06
-1.75677967247326e-05
-3.53319045635137e-05
-2.18748636668722e-05
-2.09511994004095e-05
-9.36013677572132e-06
-2.54590319085183e-05
-1.79769527675449e-05
-1.71271801835742e-05
-3.15371505072759e-05
-2.72359245723634e-05
-1.58905152927268e-05
-1.4444825333061e-05
-1.38848509984262e-05
-6.08918100289656e-06
-2.30065021041425e-05
-1.13967141595146e-05
-1.67894859978671e-05
3.42087333440058e-07
-7.29827580237382e-06
-2.28744165148036e-05
-2.62314075860665e-05
-1.54429228032659e-05
-3.18991827097141e-05
-1.43979757380219e-05
-1.32856621540378e-05
-7.64203271160235e-06
-1.35230957330757e-05
-3.11633040193302e-05
-3.03641908415779e-05
-2.10011994805609e-05
-8.20665691329509e-06
-1.16659512448034e-05
-1.20740572406778e-05
-2.23109982632409e-06
-2.12824946904694e-05
-1.23255603072271e-05
-9.00253056340275e-07
-7.26127107197443e-06
-1.03798892432932e-05
-1.00288495228267e-05
-1.4678303938375e-05
5.59182043364583e-06
-3.50254208050564e-06
-1.49063176883161e-05
-1.03970608456033e-05
-9.78787720106008e-06
-3.22990795604862e-05
-1.26936006456385e-05
-8.55352170047088e-06
-1.40107318916998e-05
-2.07052322532857e-06
-9.9476092335025e-06
-1.4862087947083e-05
-1.25788194988777e-05
-3.08649984845968e-05
-4.40074792980198e-05
-2.07584106795867e-05
-1.97722772426684e-05
-5.54880801388744e-06
-1.72510034168255e-05
-3.1988461948812e-06
2.69027268209156e-06
-2.47536118513773e-05
-2.2010451940603e-05
-3.07994718131497e-05
-4.33931588677447e-06
-1.39247886201909e-05
-3.2774747089571e-05
-9.71453913126372e-06
-3.30713248953765e-05
-1.27884798806275e-05
-2.22210196650234e-05
-6.18897621366645e-06
-3.6564365820234e-05
-2.72787669526735e-05
-3.13299315827581e-06
-3.00165462866211e-05
-9.72536400781747e-06
-1.07822025638235e-05
-2.27051560766475e-05
-2.39265202459647e-05
-8.98128971277609e-06
-3.98295529155944e-05
-1.72326613335784e-05
-1.3953531765671e-05
-1.95196655338882e-05
-2.63334714492494e-05
-2.16015535483038e-05
-1.9014585331991e-05
-2.26531486586471e-05
-1.73042126712427e-05
-2.24006881683756e-05
-1.59067319004543e-05
-3.35899785226732e-05
-1.75643028699539e-05
-1.34098715574086e-05
-7.73236564892886e-06
-1.48163143579139e-05
-2.29320527602066e-05
-3.39260015936896e-06
-5.87590114248799e-06
-2.32461507913741e-05
-1.03617586697746e-05
-8.45239466525273e-06
-2.18798943910315e-05
-1.35447492845463e-05
-2.74936462827572e-05
-1.85602046160886e-05
-2.60841923272889e-05
-2.16181734619716e-05
-2.10597355555831e-05
-2.14219105686312e-05
5.73545914599911e-06
-2.05013235072159e-05
-9.48054420324732e-06
-2.19757670158768e-05
-1.10309650811462e-05
-8.40279736183319e-06
-5.62306274228831e-06
1.21559033163535e-06
-1.29111548856041e-05
-1.8056123800673e-05
-9.48384841257524e-06
-1.9555256213106e-05
-9.56308880934207e-06
-1.03856476064504e-05
-1.0907327567342e-05
-1.13891212683048e-05
-1.08314475117638e-05
-2.81889571928786e-05
-4.70226318260319e-06
-3.29873437682616e-05
-2.10223417963714e-05
8.27921493453477e-08
-1.72152621813309e-05
-1.88869262877284e-05
-1.46471324074021e-06
-2.21299694531186e-05
-2.15305243943357e-05
-3.44402146421931e-05
-2.45559822223412e-05
-1.57170007961565e-05
2.21333006451671e-06
-2.32831508428644e-05
-2.22567993501895e-05
-1.64655708792312e-05
-9.5438494233464e-06
-1.93434567700099e-05
-2.22906515877896e-05
-9.56518314613024e-06
-1.99854620594786e-05
-2.377561297045e-05
-1.09453974225548e-05
-3.77197561812117e-05
-7.07956694074636e-06
4.91636284849658e-06
-1.66728357460555e-05
-1.05378135376102e-05
-2.82814173573716e-06
-2.61004247099619e-05
-1.91876933250232e-05
-1.74209078029824e-05
-2.06067044324698e-05
-1.57912264878262e-05
-1.85138516270065e-05
-2.59225006769358e-05
-1.8920187951851e-05
-3.24436039201279e-05
-3.26782685021837e-05
-3.07200829203332e-05
-3.09395530272935e-05
-1.38323628686364e-05
-3.23837659183297e-05
-1.79553423069029e-05
-9.32999068721664e-06
-3.61658322127686e-05
-2.62241348284375e-05
-3.04009179595889e-05
-5.83624693940076e-06
-1.69069193088039e-05
-1.60697876905438e-05
-1.2294696251148e-05
-1.69950959894675e-05
-1.87603355687059e-05
-7.19256776075567e-06
-8.94458639376245e-06
-2.0948758965304e-05
3.27002259742635e-06
-1.297495754836e-05
-3.29948452139941e-05
-3.04269432250256e-05
-1.15864748186838e-05
-2.45747368079379e-05
-1.67975888052877e-06
3.48854191439104e-06
-1.33658009182654e-05
-2.32054220059212e-05
-1.96236442943356e-05
-1.67810733809363e-05
-1.56666017301344e-05
7.84040431606962e-06
-1.95151240798089e-05
-1.54390924162141e-05
1.13755997460475e-06
-1.94870989888322e-05
-2.14454871861586e-05
-1.01029400348303e-06
-2.5251422791094e-06
-2.54343037692425e-05
-1.7927375511421e-05
-4.18645952379171e-06
-1.32721701586595e-05
-2.33083810169027e-05
-2.66341294473038e-05
-7.19693512195117e-06
-1.61314210988939e-07
-5.13852445235343e-06
-9.46066687965756e-06
-1.25066308981285e-06
-3.1979782244419e-06
-1.9679855588998e-06
-1.00068584861552e-05
-1.20154455866204e-05
-2.13497573567305e-05
-1.84765196895203e-05
-7.76285874491674e-06
-2.84278382066615e-05
-2.65655379576259e-05
-9.16115872722312e-06
-2.75428363035828e-05
-2.93201140845192e-05
-4.61216864773221e-06
-1.21760751987682e-07
-1.87701987405843e-05
-2.53759515929864e-05
-3.75455093217667e-05
-1.57164690398333e-06
-1.02036618710323e-05
-7.6730683313534e-06
-2.74544439269196e-05
-1.26955839017305e-05
-2.3398401361668e-05
-7.94023750549601e-06
-2.98194286349083e-05
-3.0486412367651e-05
-1.19415273305502e-05
-9.40632866882206e-06
-2.55944778003381e-05
-2.12216323536827e-05
-4.86988050185306e-07
-1.42145929702749e-05
-2.19223891816225e-05
3.86869883504715e-06
-1.64320366365681e-05
-2.70615296110677e-05
-2.13831421887854e-05
-1.58268011012019e-05
-1.60287869211152e-05
-3.14516212402654e-05
-3.35823324957588e-05
-2.78608926508948e-05
-2.89617405186326e-05
-1.27447242588502e-05
-2.32347404961242e-05
-1.59038856291491e-05
-1.85344287809149e-05
-2.12132902157995e-05
-1.87182790566567e-06
-1.01945279721736e-05
2.18968636093549e-06
-3.50699334544388e-05
-1.97810556176977e-05
1.06418315248865e-05
-5.18348276425709e-06
-9.57055619072687e-06
-6.38704479925021e-06
-1.47550379391103e-05
-2.23893357994749e-05
-3.12931338665761e-06
-2.70248770124585e-05
-2.03425045896945e-06
-1.53068256612978e-05
2.34998083165888e-06
-1.0958519581114e-05
-3.15524797183286e-06
-3.0140844238199e-05
-1.1546295865854e-05
1.0363466638046e-06
3.32187689554928e-06
-2.2684292936564e-05
-9.63322134617943e-07
-1.02142570163453e-05
-6.35781014510652e-06
-1.16062874375921e-05
-1.51184245974252e-05
-4.7906998958731e-06
-7.00516221321234e-07
2.03258198782239e-06
-5.72795057520129e-06
-2.48859561947736e-05
-2.24190260522112e-05
-1.10404022278616e-05
-2.84068531544044e-05
-2.66412530566561e-05
1.14955371119665e-06
-2.62983820330189e-05
-1.19079308643909e-06
-6.95189254121595e-06
-3.90050054796101e-05
-1.38812973413672e-05
-1.84573130329089e-05
-1.61337879252115e-05
-3.34549469918314e-05
-2.74204097318117e-05
-1.1988051795288e-05
-1.53320808745016e-05
2.24762248446795e-06
1.92727513805824e-06
-4.19858727753383e-06
-1.03897169372461e-05
-5.49398439412824e-06
-1.49928196864208e-05
-2.8972087744826e-05
-2.57872509418419e-05
-3.28301231881316e-05
-1.22063868265684e-05
-3.12011435116077e-05
-2.1691504740397e-05
-3.71612483007853e-06
-1.12298736949753e-05
-1.60360649584929e-05
-1.68604643109559e-05
-2.20401436451738e-05
-6.47766155626497e-06
-5.81085317154262e-06
-2.63368720533661e-06
-3.00880430637471e-05
-1.63612217217491e-05
-1.68376692315279e-05
-5.72102208672908e-06
-1.76598771098327e-05
-8.16926830667652e-06
-4.92665007847797e-06
-2.86510483192296e-05
-1.73881314362579e-05
-7.93162910309432e-06
-2.42279054082341e-05
-1.68033546445736e-05
-1.07972942987997e-05
-2.94279149788521e-06
-8.89936376892963e-06
1.28048473690693e-06
-1.1053434087884e-05
-2.2098879818753e-05
-1.8274791273349e-05
-9.50288291366189e-06
-1.63707662215129e-05
-2.01780541608624e-05
-1.65670735228337e-06
-1.81768500517328e-05
-1.22196465001791e-05
6.00825942687131e-06
-6.03233254011275e-06
-7.91349964172782e-06
-1.0378650314953e-05
-3.59899518533971e-05
-2.57640017362697e-05
3.77261107561336e-06
-7.17867354388572e-06
-5.25019990291237e-06
-8.55519338117237e-06
-1.49322064123486e-05
-7.85464338624764e-06
-1.24341814961495e-05
-1.25987668471869e-05
-1.01595815024375e-05
-4.63488238445403e-06
-3.41111688724372e-05
-3.71889158814169e-05
-3.44867180235799e-05
-1.29700803431895e-05
-2.17646414063858e-05
-2.31094197121579e-05
-3.23231930583795e-05
-3.00217406369304e-05
-1.4281533813618e-05
-2.54564101399483e-05
-3.03090342725424e-05
-1.04753766030222e-05
-1.35710840518652e-05
-2.10506770521071e-05
-1.90271402293209e-05
-9.67409357372865e-07
-2.46311953621347e-05
-3.24926258054247e-06
-2.50636186707125e-05
-1.54879371180666e-05
-3.65408194455163e-06
-3.69334197209895e-05
-2.89680735605462e-05
-2.41157055190236e-05
-3.32532226613194e-05
-2.50684035621336e-05
-1.71581081216392e-05
-2.47035308651144e-05
-8.58734862872653e-06
-4.44873655179181e-06
-1.20591090358314e-05
-1.2005666825625e-05
-2.84388686915409e-05
-7.76470192629041e-06
-2.37166461401421e-05
-2.25299776196139e-05
-2.77128397087971e-05
-5.68940505466864e-06
-1.67699871742043e-05
-1.47863713380244e-05
-1.69784205604802e-05
-1.46733267121567e-05
-1.92764723234161e-06
2.59419433356602e-06
-3.07712229032208e-06
-2.57262672526517e-05
-1.72050676175896e-05
-1.71353282117813e-05
-2.40506255455122e-05
-1.28738353493844e-05
-1.14551058969934e-05
-1.07008303449046e-05
-2.4190478004657e-05
-2.00555410421718e-05
-9.34018796144552e-06
-1.04818601590258e-05
-1.14411774787411e-05
-1.08777152966602e-05
-2.33959747913389e-05
-2.91071944226992e-06
-1.8719725338374e-05
-1.82579836281851e-05
-2.60807097993858e-05
-2.12917686216323e-05
-9.49874952892993e-06
-1.37309423858455e-05
5.62010918219325e-06
-1.15624779103849e-05
-1.81535227682592e-05
-2.14717686040374e-05
-2.03938690713794e-05
-1.15218128273776e-05
-2.92618749489702e-05
-2.65991135034209e-05
3.03940735724764e-07
-2.20087883674416e-05
-1.14646786848906e-05
-2.32436729356157e-05
-1.53697694671429e-05
-1.64827230163208e-05
-9.97016334259894e-06
-1.75888924034801e-05
-2.42813615567819e-05
-2.49753194821308e-05
-1.06964916171501e-05
-1.9533914667754e-06
-2.52985349499965e-05
-1.47892851095365e-05
-7.12477684914817e-06
-1.03565794789763e-05
-1.250764704092e-05
-2.03819276212815e-05
-4.83752357207969e-06
-1.66229161724433e-05
-2.23402898802148e-05
-2.08557196294988e-05
-3.3354204290367e-05
-2.66625478606266e-05
-1.07620897712247e-05
-1.10539336975205e-05
-2.62009186187014e-05
-3.21463943432594e-05
-5.19024230670422e-06
-2.04873196492812e-05
-4.58991211544733e-06
-2.59651560733051e-05
-2.10582103720947e-05
-2.93076989893234e-05
-2.30917476148801e-05
-3.63045663244072e-05
-6.28290044256874e-06
-2.235199093177e-05
-1.32502462975405e-05
-2.33518482909177e-05
-3.00731663105672e-06
-2.22407317166438e-05
-1.52702718921852e-05
-9.77073728636886e-06
-2.10338390121855e-05
-2.43788876071022e-05
-1.43037987329817e-05
-1.88974004181728e-05
-2.61197234576974e-05
-2.29316218037189e-05
-3.20171130171371e-05
-1.66946079583167e-05
-2.65010188244812e-06
-2.08065996126627e-05
-1.4418899870361e-05
-1.05211749412266e-05
9.60060167508704e-06
-1.72692528623907e-05
-3.44538803216704e-05
-1.0722417216712e-05
-2.39932916753894e-05
-1.43987634918625e-05
-1.69640819343517e-05
-7.79338832323248e-06
-1.09737489698424e-05
-1.74827419201741e-05
-1.52295441835628e-05
-7.49929839076104e-06
-8.75690278087734e-06
-7.52762076626973e-06
-1.72364404048843e-05
-1.6184520556044e-05
-1.01502253461051e-05
-3.70925988659017e-06
-7.75835714650093e-06
-4.50435619750238e-06
-1.01041095250912e-05
7.45000124397028e-07
-1.61539638999823e-05
4.39765717256362e-06
-9.965443622206e-06
-2.55428149930369e-05
-2.15346412078082e-05
-4.92098466475462e-06
-3.45488222079435e-07
-2.0978176687803e-05
-1.54382728184603e-05
-8.67042862920217e-06
-1.23269130420586e-05
-1.88921748618837e-05
-8.42106648499098e-06
-3.05452491943649e-05
-3.24473280347427e-05
-2.00898475473375e-06
-2.1616805932303e-05
-1.78236417317583e-05
-1.35065430904767e-05
-9.05102513612639e-06
-1.55500276382504e-05
-1.12077186185949e-05
-2.58734536668889e-05
-2.37582159416025e-05
2.20503261726688e-06
-2.62862114229825e-05
-1.9247233892654e-05
-2.25833319911799e-05
-4.7134355841222e-05
-2.45907509878423e-05
-1.06402464485487e-05
-2.36531904071435e-05
-2.30157956671884e-05
-1.97749377290736e-05
-2.48929785796445e-05
-1.12897979413887e-05
-3.01159845561872e-05
-1.83016751151384e-05
-1.75769531731428e-05
-3.76677454164512e-05
-1.4547660789459e-05
-2.85911590774986e-05
-2.68778620608543e-05
-3.43250598157484e-05
-2.97922487091031e-05
-6.76690163317317e-06
-1.77737082656179e-05
-2.15563398072274e-05
-1.8254113224996e-05
-6.4651009111896e-06
-8.71886783545505e-06
1.89235213786832e-06
-2.01378679054562e-05
-2.34307592165825e-05
2.73657507546774e-06
-7.19456880331349e-07
-3.46287952990079e-06
-2.96681699729965e-05
-1.50489376975404e-06
1.97626306807813e-07
-1.03570082538522e-05
-2.14672640786147e-05
-2.96130614042786e-05
-1.85873837649337e-05
-1.92728228005181e-05
-2.79355814627795e-05
-1.72449929799113e-05
-2.01498855019775e-05
-3.75538307911147e-06
-1.83366581828496e-06
-2.577159734035e-05
-5.02061901612956e-06
2.00683001225672e-06
1.0706470088383e-06
-1.30593533516517e-05
-1.05016453719121e-05
-1.9782691585698e-05
-7.80025683793836e-06
-3.80140917138575e-06
-1.52229256457338e-05
1.14457558301691e-05
-1.10842884967528e-05
-1.6528911259289e-05
-1.20411032703556e-05
7.11999354827432e-06
-6.7446687731762e-06
3.54739845782591e-06
2.60455807462769e-06
-1.85868638010241e-05
-2.08004642265363e-05
-1.98628029020225e-05
-1.29450566848941e-05
-1.27524528653595e-05
-1.85569929985884e-06
-1.8665643173305e-05
-1.50601730285053e-05
-3.96447483187447e-05
-6.40129308199591e-06
-7.26603626277123e-06
-1.96621818749904e-05
-3.41211372647748e-05
-2.52739817670661e-05
-8.82516204407937e-06
-2.08439801133521e-05
-1.97323992093578e-05
-2.30886142907715e-05
-2.28949858980868e-05
-2.6381303826841e-05
-4.36580088802809e-05
-2.35626432334088e-05
-2.48522683324905e-05
-2.65639165304651e-05
-2.58989922864634e-05
-6.4957020667625e-06
-2.14980360998259e-05
-2.26643886418098e-05
-2.62726056893771e-05
-2.08622412267016e-05
-1.42386382924687e-05
-7.05138626608124e-06
-1.62517004577351e-05
-2.73346537545037e-05
-5.63727813642973e-06
-2.83006481871221e-05
-2.46861372591495e-05
-1.56344682784612e-06
-5.46944611869941e-06
-2.7281435131518e-05
-2.25786577251538e-05
-1.72024669417893e-05
-3.62968562908376e-05
-2.53739378547736e-05
-1.91611722632043e-05
1.59929322004838e-06
-2.14435118906223e-05
-3.42034169909777e-06
-2.661761345845e-06
-1.76585218407627e-05
-2.95086067501635e-05
-2.08011966098641e-05
-3.10348375963673e-05
-1.51221226053967e-05
-6.68405976196882e-07
-2.43182698649215e-05
-2.77680991398158e-05
-2.11125601161437e-05
-1.92158618325249e-05
-1.11095904713755e-05
-2.25881920029515e-05
-8.92380389285476e-06
-3.7847292664975e-06
-2.70386419454301e-05
-2.19809386957466e-05
-1.57189956067904e-05
-2.02685913335147e-05
-1.07045683875511e-05
-1.05299551544748e-05
-4.33670355446285e-05
-1.57299726363015e-05
-2.46622284535224e-05
-1.55257593220479e-05
-1.06466032546716e-05
-1.42577068548737e-05
-1.8246031383402e-05
-1.71438940542727e-05
-3.81193516549658e-07
-2.81023473412659e-05
-2.10115132284172e-05
-7.38526151186466e-07
-1.63107447071256e-05
-4.7089025009429e-06
-1.68216593105152e-05
-1.69594610689577e-05
-2.02234058996184e-05
-2.47678821343572e-05
-1.47882438071841e-05
-2.7722539822334e-05
-1.69051060748881e-05
-1.89061809465443e-05
-8.79518241279597e-06
-1.35404910906125e-05
-3.28413533531173e-05
-1.34946995486137e-05
-1.85609890395805e-05
-3.12652332380954e-05
-9.94373639698838e-06
-3.2242567590512e-05
-1.33338970026059e-05
-9.93756086083507e-06
-1.84839797122311e-05
-3.10859189828368e-05
-2.52967888338453e-06
-2.21632444990366e-05
-1.29609310723356e-05
-3.6184498363638e-05
-2.64851205029001e-05
-2.16156180171663e-05
-2.97819026875037e-05
-1.10421393936221e-05
-1.98533347411841e-05
-2.74134159803987e-05
-2.72642498206184e-05
-1.49109678988189e-05
-1.21191294602656e-05
-4.27815624405784e-06
-2.20921147323641e-05
-2.69371247592531e-05
-9.14644330309595e-06
-2.34011496119817e-05
-7.20544571944948e-06
-2.0319347502601e-06
-8.20920397659148e-06
1.48191628109391e-05
-1.37082815013608e-05
-2.39180691190366e-05
-7.51554998587956e-06
-2.31124665698545e-05
-1.96307206825093e-05
-2.09856575411405e-05
-2.01814475231057e-05
-2.15030594656399e-05
-3.87349210027792e-05
-1.05175709494488e-05
-1.98257083272499e-05
-1.30255808758794e-05
-6.93632098178674e-06
-1.58254703799278e-05
-7.81507724624946e-06
-1.2400951440179e-05
-5.78980881028558e-06
-1.12125173755544e-05
-1.05702246942373e-05
-2.61172117904036e-05
-1.68589648915296e-05
4.75633121495175e-07
-1.49834463680046e-05
-3.43426737723184e-05
-4.99592395007872e-06
-1.23342592997921e-05
1.47279611484708e-05
-1.6966793118033e-05
-1.44561877405281e-05
-1.5514635231553e-05
-9.47331471868024e-06
-5.32009394312327e-06
-7.8367401853594e-06
-2.08263520923398e-05
-3.62718326093972e-06
-2.34870427897915e-05
-1.62683697698652e-05
-2.18762808111035e-05
-2.74870862685725e-05
-1.02225246367516e-05
-2.71646825252553e-05
-2.97358303382612e-05
-1.4713322053203e-05
-2.1950038638367e-05
-2.68615046553554e-05
-2.753310313651e-05
-2.35786765619604e-05
-4.7813419357015e-06
-6.71417733951375e-06
-1.14545490593483e-05
-2.9947502805578e-05
-1.16012698542839e-05
-3.11153149701059e-05
-2.59580847307022e-05
-1.64815124587623e-05
-3.24526709701349e-05
-1.69914566881353e-05
-7.84963192889955e-07
-4.39707295911681e-06
-6.6127174202501e-07
-3.37308576039093e-05
-2.88592917292689e-05
-2.19175158234947e-06
-3.55849265240839e-05
-2.40758904466781e-05
-2.76367713718508e-05
-2.9822444858865e-05
-1.92805079614449e-05
-1.34921566520887e-05
-3.23044579480606e-05
-6.49225473527062e-06
-4.59036078485117e-06
-8.98657421200558e-06
-9.72852286040675e-06
-8.20399140140078e-06
-1.45382532470327e-05
5.57185278860511e-07
-2.23474609219939e-05
-2.0458961992328e-05
-1.8309621748573e-05
-1.93179455899035e-05
-1.89782185438918e-05
1.40109126419071e-05
-2.76372450218531e-05
-1.86314901679456e-05
-1.17244902919153e-05
-1.53089422450007e-05
-1.57263832536078e-05
-2.0584334239556e-05
-2.0892305105055e-05
1.70357696892879e-06
-1.82899944460885e-05
-3.63790403287384e-05
-1.79170085295094e-05
-2.10909996507559e-05
1.51661089665503e-05
6.55284950971882e-06
-4.80166020821707e-06
-2.45854019364265e-05
-5.16753486567892e-06
-1.06818059119829e-05
-1.29537143770252e-05
-6.45920385144142e-06
-1.13342219413457e-05
-2.98962235849467e-05
-2.07192817061837e-05
4.90127626022567e-06
-5.21720596655214e-06
3.59611896240857e-06
1.310375884209e-06
-1.80128865730564e-05
-6.15600314801e-06
-1.98972518106264e-05
-1.18848376298523e-05
-2.89624004251431e-06
-9.03097329959412e-06
-2.78722055466613e-05
-1.07032814225839e-05
-9.28829932524235e-06
-2.60574707290641e-05
-1.96953403333037e-05
1.41172019641118e-06
-1.00839192346379e-05
-9.32433680768993e-06
-2.23292454465005e-05
-2.91486662927681e-05
5.0188508983591e-08
2.114774136419e-06
-5.97221728648984e-06
-1.31482701238154e-06
-1.69764918126044e-05
-1.01570714368275e-05
-2.9028550985579e-05
-2.35643209434761e-05
-2.12376398621017e-05
-2.98888513029694e-05
-1.59980342232713e-05
-1.90166812648329e-05
-3.0767158538366e-05
-3.40332713123677e-05
-2.64724836217092e-05
-2.70194037987891e-05
-3.68557664626831e-05
-2.28377078571503e-05
-1.87601108331978e-05
-2.99925514437369e-05
-9.63931058126643e-06
-1.42972571735813e-05
-1.3065642499138e-05
-1.88967365615603e-05
5.35633781639219e-06
-3.82005350092249e-05
-1.930797172265e-05
-1.32051867107104e-05
-1.48585630194199e-05
-1.28284312270507e-05
-2.68464329265032e-05
-2.97108106811831e-05
-9.46896251985088e-06
-1.83609158630404e-05
-2.54180174874543e-05
-2.27845973645908e-05
-7.83608318579921e-06
1.00292590503294e-05
-2.33469297697974e-06
-1.8778654857589e-05
-2.30094434091951e-05
-4.09445398221682e-05
-9.48296445601757e-06
-2.90144930453007e-05
-1.98277338525873e-05
-5.10575815244545e-06
-1.76421402427879e-05
-6.13629603220743e-06
-1.05378693310564e-05
-2.42762026537739e-05
3.0840612026854e-06
-1.24999714003463e-05
-1.12516287463171e-05
2.4243309391394e-06
-8.90029589385018e-06
-5.70335831979035e-06
-1.60195483979274e-05
-2.30619501311218e-05
-3.03195567709289e-05
-1.61995703375201e-05
-2.23400336280039e-05
-1.65949261266824e-05
-1.96136389873414e-05
-2.3125863119336e-05
-1.7174995972069e-05
-2.08515649713008e-05
-2.32802550737085e-05
-1.71041247258905e-05
-7.20131174671125e-06
-2.11183447779308e-05
-1.67866116229568e-05
-2.32460504895454e-05
4.6650435827571e-06
-1.54674694376247e-05
-1.11895411383858e-05
-5.1526184422944e-06
-2.84850354875654e-05
-2.10273340675919e-05
-5.40680680343207e-06
-2.41509133965486e-05
-1.53178221684334e-05
-7.47063867774768e-06
2.09108586409133e-06
-1.16763701350651e-05
-1.55151923572535e-05
-1.73864438525017e-05
-1.93306561670579e-06
-2.61590922095598e-05
-2.48875995910329e-05
-1.3794970678586e-05
-3.14590234831776e-05
-2.70187608469808e-05
-2.59866352210523e-05
-1.49785423871582e-05
-1.62622714858893e-05
-2.42911984473475e-05
-1.82882834330684e-05
-2.62191918899096e-05
-2.68147845807981e-05
-2.68502350167223e-05
-2.3422804044828e-05
-2.39002298070597e-05
-1.82876840347691e-05
-1.48477050670777e-05
-1.66557249998454e-06
-2.21670186077218e-05
-2.54683769431383e-05
-1.52094896876759e-05
-3.04115425019914e-05
-2.83635477412467e-05
-3.3921194366673e-05
-6.36857582410381e-06
-1.98172503068599e-05
-2.72087399806191e-05
-2.09672653605669e-05
-2.01518376719459e-05
-3.0853412514961e-05
-6.36809954178541e-06
-1.58255774878227e-05
-1.51199087074453e-05
-2.44191074708305e-05
-2.49811446439647e-05
-9.47775303587062e-06
1.38771058180609e-05
-1.99220773436704e-05
-2.6502465977351e-05
1.33487791187043e-06
-2.0604811379574e-05
-1.04163971622599e-05
-1.2295659548426e-05
-2.19078871509674e-05
-2.16105874578122e-05
-1.89261311663835e-05
1.14473495347239e-05
-1.67570718040037e-05
-1.82245144179719e-06
-4.02683808515656e-06
-4.16638227206399e-06
-2.4444677241885e-05
-1.66768417204174e-05
-2.06534774749519e-06
-1.42990401783873e-05
-6.07401786745853e-06
-2.42179944390904e-05
-1.60922301984491e-05
-1.9388349952697e-05
-1.50369030715526e-05
-2.25292204512072e-05
-2.3851912174716e-05
-3.92032747133034e-05
-1.21467258463587e-05
-2.91976822094017e-05
-2.38691512351328e-05
-1.0943123842022e-05
-1.05356384371644e-05
-1.67148637474325e-05
-1.77951434906432e-05
-2.87377690862561e-05
-2.25263322001458e-05
-6.25700052290475e-06
-3.91510924952042e-05
-8.22189084943093e-06
-2.24979335481932e-05
-2.43622228937001e-05
-1.56260437468359e-05
-1.59408042783248e-05
-3.60619682828015e-05
-1.76080884670235e-05
-2.02133284487574e-05
-2.32334617743728e-05
-2.83846224694417e-05
-2.09373198981312e-05
-3.93773745242529e-05
-2.63103443309949e-05
-1.92723924954723e-05
-3.02622590638082e-06
-1.35922668023817e-05
-2.20300342764694e-05
-2.25547530514775e-05
-2.55766924313706e-05
-1.5332549351376e-05
-1.94888140097742e-05
-2.09584972101877e-05
-1.24607007749619e-05
-1.45039656548936e-05
-1.23324993577711e-05
-3.91489476924147e-05
-2.14386654561877e-05
-3.68616020346382e-05
-2.49688525484205e-05
-2.18411273594816e-05
-1.08843569335918e-05
-2.20510019802825e-05
-5.00269582358865e-06
1.34582521712203e-06
-1.28182970850315e-05
-7.54490143636109e-06
-1.84260776278827e-05
-2.8735894586873e-05
-2.39862699672556e-06
-1.58089031865592e-05
-1.17229984122025e-05
-2.31732965054278e-05
-8.02871313373104e-06
-3.50632372541481e-05
-1.96730244578496e-05
-2.46284010204115e-05
-6.12718080541782e-06
-1.11648702854959e-05
-2.27932444938626e-05
-2.03932498912866e-05
-7.08563795456621e-06
-9.55233812109714e-06
-1.57126311895986e-06
-1.92678629387046e-05
-2.9638117288213e-05
-1.34142432875846e-05
-6.14135318920512e-07
-1.97952573493507e-05
-2.57474652740107e-05
-1.34933441630396e-05
-6.41044082331585e-06
-5.50672864535625e-06
-2.96601238385022e-05
-2.29710546006448e-05
-2.58879177417426e-05
-7.98659392653367e-06
-2.05109727691636e-05
-1.25946871764258e-05
-2.30060394976843e-05
-1.09798846028688e-05
-1.9163131050897e-05
-6.37985015014903e-06
-2.0466795070553e-05
-3.41093345025069e-05
-2.52022953959871e-05
-9.79311933485952e-06
-1.24082354746246e-05
-3.70114916270339e-06
-3.18529992774725e-05
-4.72686114877623e-06
-1.86972885495741e-05
-9.8459500658205e-06
-2.73689154881131e-05
-2.37963794613033e-06
-1.35485525261169e-05
-2.94134303157201e-05
-2.05342744710341e-05
-3.19520880845638e-05
-3.07748144564161e-05
-2.29285761052523e-05
-2.14751130237025e-05
-1.6738146219588e-05
-1.54815991983552e-05
-1.74754591848539e-05
-3.72450538193621e-05
-2.04879125431319e-05
-1.69832614178581e-05
-1.93718657623798e-05
-8.20113254420548e-06
-1.68363175351278e-05
-1.63307557630466e-05
-2.44710365676019e-05
-1.51198499931543e-05
-3.23411290045351e-05
-1.32917371856383e-05
-3.15169531754559e-05
-1.89944417207568e-05
-2.53620156650205e-05
-3.10000196799779e-05
-2.65087169413948e-05
-8.52792459929859e-06
-2.86521000070833e-05
-1.6042902992402e-05
-1.42201516026034e-05
-2.22209839387535e-05
-1.45661493859411e-05
-1.535946240687e-05
-1.31279560586434e-06
-3.80004970750631e-05
-2.26995387799092e-05
-3.49018599305193e-05
-5.94116795364149e-06
-1.77034081282162e-05
-1.33059268710337e-05
-1.94423337795273e-05
-9.50664743175478e-06
-1.69740629842016e-07
1.343562702893e-05
-1.47229305653724e-05
6.8149931711e-06
-2.12450745125856e-05
-1.34089272049606e-05
4.76566693236828e-06
-1.39176861949545e-05
-1.34172116422273e-05
-1.79134298156943e-05
1.06599555551294e-05
-1.10529718324103e-07
-1.44046836176945e-05
-8.41580097196947e-07
-1.21834815172643e-05
8.17623899722954e-07
7.78508054693481e-06
-2.72432386711521e-06
-1.3109822191639e-05
1.93108814502835e-06
-2.02670204976284e-05
-4.76799872993694e-06
-1.06046903775024e-05
-3.05963003095346e-05
-3.10937155074482e-05
-1.30496920733695e-05
-1.31072335717277e-06
-1.6119283247675e-05
-1.90972474235367e-05
-2.41339091328426e-05
-2.1424740067576e-05
-6.07115308665767e-06
-1.17687038754443e-05
-2.9762481823589e-05
-1.21910971549379e-05
-2.3863261479333e-05
-3.06427784448535e-05
-1.57056010462246e-05
-2.03286848639745e-05
-2.45371028517081e-05
-3.42786404311787e-05
-1.92476330807613e-05
-3.05410132448278e-05
-1.93705997333976e-05
-3.48314770881313e-05
-2.84501965733296e-05
-2.28211983752459e-05
-1.98518947915212e-06
-1.70313570896693e-05
-2.40834380050869e-05
-3.12666702293759e-05
-2.00355333550871e-05
-2.69100702511023e-05
-2.87447957467347e-05
-3.21928290234595e-05
-1.27716866056006e-05
-3.4179055075131e-05
-3.42434103124007e-05
-2.1185907785844e-05
-5.52447238326829e-06
-1.82179737236506e-05
-2.6389054296379e-05
-2.2226073359802e-05
-2.28908184721729e-05
2.48274387028749e-06
7.75455311288453e-06
-1.03468911588121e-05
-1.84165981878779e-05
-2.11783463213896e-05
9.69795689990972e-06
-8.34063975422321e-06
-2.54330673640693e-05
-1.74040849900272e-05
-1.61945496116132e-05
-6.98212918793694e-06
-1.68787278910042e-05
-7.1797965391767e-06
-3.14599491759163e-05
-1.60739932526782e-05
-3.70255737143342e-06
2.42664716491852e-06
-1.69380667097348e-05
8.5184661733797e-07
-1.40869818411031e-05
-2.46441404677853e-05
-1.31018000564416e-05
-2.10146104525326e-05
-8.67245294586829e-06
-1.99168428584648e-05
-9.56391946438693e-06
-1.86687873902519e-05
-3.75968153076045e-07
3.74247433181792e-06
-2.88645463609865e-06
-1.35320917422461e-05
-3.86546986825867e-05
-1.73215290318019e-05
-2.24455730266665e-05
-1.47827841850221e-05
-2.49924195922391e-05
6.42222561601703e-06
-1.84354151930541e-05
-1.87659197761284e-05
-1.88678543961771e-05
-1.41184140268196e-05
6.17272805530984e-06
-2.52843875877212e-05
-1.53175150143337e-05
-3.00833306263985e-05
-1.78492636752682e-05
-3.24654536158503e-05
-2.48825480388048e-05
-1.68023575664324e-05
-1.69678552177064e-05
-2.34007388195687e-07
-3.40573792098009e-06
-2.00264925580864e-05
-1.45740290259242e-05
-1.64233267867657e-05
-1.63227671091498e-05
-1.31115170390323e-05
-1.97133121834849e-05
-2.43702693194221e-05
-1.15833444537541e-05
-1.54806954677542e-05
-2.20724062604987e-05
-3.74968454547616e-05
-1.30328362209919e-05
-2.58389232678284e-05
-3.87046923844377e-05
-2.49690940368884e-05
-8.78806713224761e-06
-1.89694532031334e-05
-2.72646179564331e-05
-1.5851251727495e-05
-2.35644267263372e-05
-5.90465106011366e-06
-3.31393845023065e-05
-2.63761099969147e-05
-2.53788360185068e-05
-9.11429751235679e-06
-3.74298888764327e-05
-2.41757948560348e-05
-1.26658485863153e-05
-1.54890765430443e-05
-1.56091257332056e-05
-2.68100838253071e-05
7.19640261291438e-08
-1.69493134736729e-05
-3.14732332606402e-05
-1.0884402059838e-05
-4.03335690287885e-05
-9.45343288006603e-06
-1.54832130727075e-05
-2.14381769195936e-05
-1.96604932140883e-05
6.32369281765608e-06
-6.31639215493319e-06
-1.09886939898057e-05
-8.75061684524566e-06
1.96299522675948e-06
-1.77550382585132e-05
8.26442848308812e-07
-6.10375273193608e-06
-3.99997847914882e-06
6.71188521077231e-06
-5.45403247963536e-06
-2.46114821876274e-05
-6.39940701063372e-06
-2.25221932753035e-05
-7.40574799976146e-06
-2.41091475293977e-05
-1.33348297672462e-05
-1.61294490651805e-05
-2.22858607124477e-05
-1.54577097805816e-05
-3.09284938339745e-06
-1.16683994407125e-05
-2.30505940945844e-05
-3.90757289914438e-05
-3.67912347411807e-05
-2.29035928856473e-05
-1.87716782366392e-05
-6.59061446596501e-06
-6.12008631058019e-06
-2.67657158258323e-05
-1.1641176542631e-05
-3.9435247603298e-06
-1.45443556014462e-05
6.01213189358751e-07
-1.12666414772032e-05
-2.09709470925884e-05
-9.44994020316022e-06
-7.79983064404746e-06
-2.81071994413346e-05
-2.23833120759944e-05
-2.57202744220445e-05
-1.89151204052806e-05
-1.41223208696598e-05
-3.99968335830959e-05
-3.0731913304011e-05
-1.9923802247366e-05
-2.637119697353e-06
-3.63549067670357e-05
1.00822075801257e-05
-1.31491319477849e-05
-1.31134669978456e-05
-1.50783568276095e-05
1.22869830984584e-06
-3.21792848779745e-05
-2.61818279416637e-05
-2.41067799189482e-05
-1.46120079488311e-05
-9.61626085853601e-06
-3.14182191275714e-05
-2.71858298160123e-05
-2.2782489934525e-05
9.5269771262022e-06
-2.24209707371119e-05
-2.74057953781624e-05
-1.60750412556084e-05
-2.79192424753719e-05
-2.87885019130819e-05
-2.17683208358443e-07
-5.91272091238177e-06
-2.6261633856747e-05
-2.47125873768299e-05
-1.59027433341316e-05
-2.243748952139e-05
-1.66597255617677e-05
-2.23041504314723e-05
-2.27007920690382e-05
-1.02054459278644e-05
-2.71640470438636e-05
-3.09697696204632e-05
-2.51541925145421e-06
-1.70832748020046e-05
-1.15913478203141e-05
-1.38013032184884e-05
-1.83905024966243e-05
-1.21082107966791e-05
-1.43811636911155e-05
-6.06997350220249e-06
-2.2757909366874e-05
-1.17116747437893e-05
-1.71029131287297e-05
-7.65551653677556e-06
-2.65256106338688e-05
-7.90928741916884e-06
-1.9069429228149e-05
-1.53679783928992e-05
-2.03707572449027e-05
-2.87496842304264e-05
-1.43161691197462e-05
-1.73733844256089e-05
3.8843722359026e-06
-2.35573961352775e-05
-1.70938206357701e-05
-8.29232153160735e-06
-2.80569445986931e-05
-2.2163151598193e-05
-1.90112295285242e-05
-4.09700957639683e-06
-8.84129279789703e-06
-1.05828358470937e-05
-8.59305262738444e-06
-1.6413754365915e-05
-7.57671533364744e-06
-1.58290979190852e-05
-1.77767782359539e-05
-2.69104445211891e-05
-8.81662115112683e-06
4.89383016735365e-08
-1.25599417686862e-05
-1.77647978189175e-05
-2.4514873467588e-06
1.45913495353936e-06
-4.59860160944369e-06
-2.1942272142414e-05
-7.57903514321606e-06
-1.92594846471913e-05
-8.01619799062976e-06
-2.09675779417111e-05
-2.6836896782806e-05
-1.80438448713301e-05
-2.06513653157345e-05
-3.06664278723928e-05
-2.50602378312878e-05
-1.6660837037498e-05
-4.84528396699209e-07
-2.62209957004174e-05
-2.19606330698022e-05
-1.56089358378174e-05
-2.03701553697825e-05
-2.93477078626928e-05
-3.1159453173473e-05
-2.2094429142892e-05
-1.32848300026772e-08
-2.26334772033477e-05
-2.24729752087038e-05
-2.01370626148495e-05
-1.49581235934965e-05
-1.93052269755131e-05
-2.95513648330041e-05
8.25070567418897e-06
-5.16092190601472e-06
-2.46977882497115e-05
-1.04878037586392e-05
-1.12061280277958e-05
-2.40671878354695e-05
-2.79215551695124e-05
-1.08874331080437e-06
-1.56144846550034e-05
-1.72284147508407e-05
-9.25077810575171e-06
-1.78319851252184e-05
-2.35786157538746e-05
-1.56431490832763e-05
-2.15937345411355e-05
-1.82352716102827e-05
-1.33166132403273e-05
-2.93705861889922e-05
-8.07575564321403e-06
5.9732825643081e-06
-4.38593033731471e-06
-7.8235145135205e-06
-1.56906533744463e-05
1.08655773236538e-06
-1.1781509272552e-05
-1.94926381983567e-05
-1.56306626771754e-05
3.02455049897844e-06
1.12435482348106e-06
-4.29654279169671e-06
2.25021653924941e-06
-3.15460266609586e-06
-9.66897207153193e-06
-2.90063848211844e-06
-1.57890384795911e-05
-9.24373515896377e-06
-2.47395103763791e-05
-4.19884223738572e-06
-5.29062466110986e-07
-3.10344616654384e-06
-1.57158233904343e-05
-2.05597748565375e-05
-1.32004896484845e-05
-2.83580217317073e-05
-2.65660676226103e-05
-1.32961648047729e-05
-1.30746195441812e-05
-2.78801813158623e-05
8.83437190048839e-06
-2.19660762249687e-05
-2.13277732190901e-06
-3.43711848011367e-05
-7.20174542114398e-06
-2.09348547576746e-05
-2.16364819279233e-05
-7.84868877210086e-06
-1.28850215098477e-05
-4.32268538075285e-05
-3.94562304775427e-05
-4.13340063911934e-05
-1.25494328630703e-05
-1.1753216330313e-05
-3.06625950130091e-05
-2.70471366776713e-05
-1.33611473453857e-05
-1.4904074182959e-05
-1.54968272837556e-05
-3.75219600742242e-05
-1.51462642695813e-05
1.60401295707586e-06
-1.45704411293544e-05
-1.3083077033345e-05
-2.05478725657495e-05
-2.9090245282477e-05
-2.9123869230224e-05
-1.7806327180774e-05
-2.86305819898125e-05
-1.62911394572343e-05
-1.12751301013776e-05
-1.55999574797516e-05
-1.27021290068286e-05
-1.13183110574641e-05
-1.21666601594308e-05
-9.43896698672648e-07
-7.5948258771039e-06
-8.64027922684982e-06
-1.40635560662414e-05
-1.2708548231237e-05
-1.15493130899984e-05
-1.71808799970289e-05
-8.1229261213616e-06
-2.2051331283526e-05
3.34132681581199e-06
-1.54307748611111e-05
-7.51922645495788e-06
-1.41952409233886e-05
-1.27164039296003e-05
-1.47135538813142e-05
-2.47288264850938e-05
-2.11852984147071e-05
-1.96780621764805e-05
-9.59632221722075e-06
-2.32710746438193e-05
-1.75083090853439e-05
-1.26467274632712e-05
-1.52100292008272e-05
-1.41535807488561e-05
-1.16459110035346e-05
-8.39416977629875e-06
-8.40325572611247e-06
-1.71684338549361e-05
-1.92465335684299e-05
-2.21380980301198e-05
-1.30996271943653e-05
3.68170450379487e-07
-9.83179048389222e-06
-3.5174235529481e-06
-1.28206472423286e-05
-1.23422491070389e-05
-1.04312702570032e-05
-3.0282506716846e-05
-7.88312947868571e-06
-1.43200787403782e-05
-2.40231329251399e-05
-1.80890780722183e-05
-8.66959355392066e-06
-2.24988040184218e-05
-2.19035858423709e-05
-3.30192803042602e-05
2.31115074269564e-06
5.46789129752152e-06
-2.3702521371511e-05
-1.93317953428808e-05
-8.97521771771204e-06
-2.53724243390428e-05
-6.90824064453814e-06
-6.21392083949119e-06
-2.31155759499356e-05
-3.73908084907082e-05
-1.34767273230357e-05
-2.27096444679807e-05
-2.98737700293077e-05
-3.32935852503701e-05
-2.22443329056118e-05
-3.29648887198073e-05
-3.06503231631287e-05
-1.81026812374116e-05
-2.5473406727162e-05
-8.23856409782033e-06
-1.14533906579519e-05
-1.87353748180987e-05
-2.14186211223825e-05
-1.54142953357011e-05
-2.91916629648256e-05
-9.93445937735402e-06
-2.46432777226108e-05
-7.26474114953888e-06
-2.34391037632297e-05
-2.67987986735464e-05
-1.3339831390295e-05
-3.80510738045587e-06
-1.11341281274517e-05
-1.67318641003419e-05
-2.59709622656862e-05
-1.68212009403394e-05
-4.89543688420468e-06
-1.04103384636376e-05
-1.51567200852682e-05
-1.02687588296546e-05
-5.54162975808409e-06
-4.00627015575829e-05
-1.85919632699884e-05
-1.29533333813705e-06
-1.5454126718052e-05
-1.3128207129978e-05
3.5786254178559e-06
-1.20759292774756e-05
-2.33920399670485e-05
-2.30201764128048e-05
-6.00662524358081e-06
1.78703344807246e-06
6.81908120331602e-06
-2.22227506720085e-05
-9.04209165178067e-06
1.09126839050192e-05
3.32944081453005e-06
-2.13611659393167e-05
-9.5249486662545e-06
-1.32114685512687e-05
-1.07727607247768e-05
-6.90074686965571e-06
-1.5485923581825e-05
-7.75589897145647e-06
-1.35544985101282e-06
-2.7993917569141e-05
-2.06048806792286e-05
4.8708849879958e-06
-1.92908445027932e-05
-1.33606947297628e-05
-8.21256235845879e-06
-1.88230985659096e-05
-3.08031284669458e-05
-2.32885567524307e-05
-2.09789464107396e-05
-1.35939424795417e-05
-2.99742302845901e-05
-1.3562776070571e-05
-4.60959976725931e-06
-8.31792289299679e-06
-1.57144522385974e-05
-2.30435815366738e-05
-8.67584944250986e-06
-1.62812308902679e-05
-3.03343381908704e-05
-3.11845395024676e-05
-8.0593126538907e-06
-1.52971221868559e-05
-1.17967314117476e-05
-1.79688454699921e-06
-2.4248958560722e-05
-2.64873897947811e-05
-1.45354120675531e-05
-2.204524185885e-05
-2.20562099070712e-05
-5.05488766075869e-06
-1.42529331945415e-05
-1.99795111569856e-05
-9.21176497503971e-06
-4.32537577399479e-06
-2.68564280592894e-05
-1.49480276240715e-05
-1.19165715280825e-05
-1.77788874811922e-05
-2.67881870739076e-05
-2.51327338755951e-05
-1.10806222131838e-05
-5.79721510143279e-06
-2.63961162473441e-05
-2.05871332232133e-05
-1.84236177160871e-05
-7.79860114777918e-06
-1.97052486812568e-05
-1.65732214905317e-05
-2.34126307610953e-05
-7.03733032838747e-06
2.58910744345552e-06
-2.06389448062633e-05
-2.26526582554985e-05
1.35691976418111e-05
-1.24107428332151e-05
-2.71146026057726e-06
-7.02060195617744e-06
-2.69810382502148e-05
4.09061904904001e-06
-1.25489191881894e-05
-7.252316258908e-06
-2.2816051933944e-05
-1.45180230476227e-05
-2.75279391495606e-05
-3.311819949255e-05
-3.06223408412492e-05
-7.92840901444413e-06
-2.41713896313728e-05
-8.66392930601606e-06
-1.05637157386288e-05
-6.5987498535857e-06
-1.31682453545418e-05
1.01718824467117e-05
-2.79039675210121e-05
-9.91698383104693e-06
-1.44933950088007e-05
-1.98533511309017e-05
2.66204073112221e-06
4.21355354794804e-06
-1.91513259402029e-05
-6.13513915564693e-06
-1.9997977645879e-05
-2.51707945332798e-05
-6.45402765739252e-06
-2.17171815658003e-05
-3.7300406329245e-05
-1.48871358081885e-05
-2.24502785705536e-05
-3.02214676505235e-05
-2.27678809827241e-05
-3.28899561314528e-06
-9.07550355579187e-06
-1.52798023872757e-05
-2.10784420577743e-05
-2.74990691355197e-05
-1.50236861221562e-05
-1.4209575115361e-06
1.60593684990991e-06
-2.02299817787245e-05
3.3120882601701e-06
-2.85140651466195e-05
-2.19150556731081e-05
-1.23895459542847e-05
-3.10213181063714e-05
-1.24664569218037e-05
-2.29960481468837e-05
-1.48925265570938e-05
-2.88880945163688e-05
-3.01556523416162e-05
1.07784467402498e-05
-1.44453996157394e-05
-2.70020292264124e-05
-1.7126959513448e-05
-2.54648272155071e-05
-3.19181233116464e-05
-3.54655646006325e-05
-3.53571557444597e-05
-2.52670827178304e-05
-1.90135194475848e-05
-1.39187873704691e-05
-7.46992542820027e-06
-2.38604024237584e-05
-1.6403414912037e-05
-1.89050277855574e-05
-2.70792759079779e-05
-1.17809833615841e-05
2.89245147205995e-06
-1.0597567008449e-05
-2.97624429426847e-05
-1.80980603302077e-05
-2.26760883688218e-05
-2.01110057255403e-05
-7.17045790363475e-06
-5.3291498638801e-06
-9.60326680120762e-06
-1.80057515295986e-05
-2.08630610498987e-05
-1.01161214189766e-05
-1.42668281616816e-06
-2.27152176343942e-05
2.03171762529976e-06
-3.39856152114475e-05
-9.31460029613259e-06
-1.28594208763466e-05
-9.21189563619529e-06
-2.02241912477842e-05
-1.7106876647181e-05
-1.04607146783936e-05
-2.45348607824603e-05
-2.44422833701334e-05
-2.10581665011493e-05
-1.60201241214273e-05
-2.05129743172659e-05
-1.20216681680587e-05
-1.28927575100977e-05
-4.13806748029026e-05
-2.25935538317029e-05
-1.12284965309228e-05
-2.11464122476838e-05
-2.52856850150551e-05
-2.00486467633687e-05
-2.13003279975605e-05
-1.30779696394721e-05
4.97198604793349e-06
-2.47633087690706e-05
-7.8567885451845e-06
-9.30906585050971e-06
-1.14713104003303e-05
-2.59634255377305e-05
-5.65984018809288e-06
-1.83233544421792e-05
-1.20626781618877e-05
-1.20875220572339e-05
-2.84629791333924e-05
-1.83507572505862e-05
-7.25716978470311e-06
-2.89846737424496e-05
-1.87411584604957e-05
-2.20706229711834e-05
-1.64338332068718e-05
-2.35517077693805e-05
-1.67836067015025e-05
-1.63498555937873e-05
-3.95641508902673e-05
-1.38748445390998e-05
-2.79468503727351e-05
-3.02007821775643e-05
-2.81600086880799e-05
-3.60573359046086e-05
-3.06450999313904e-05
-1.07686737414591e-05
-2.26346026275531e-05
-2.08601321885785e-05
-1.28725560155211e-05
-2.21594677874378e-05
-2.03195150831425e-05
-9.11606598804225e-06
-4.66909396215511e-06
-2.64212501107848e-05
-2.18123060696035e-05
-1.58439373591146e-05
-3.00747231976733e-05
-2.20503126644663e-05
-9.82561036366596e-06
-3.27724071574494e-05
-2.79851437792877e-06
-1.55989901300972e-05
-1.6024246241387e-05
-8.28053057302461e-06
-1.22423843374292e-05
-1.11628588150075e-05
9.61294771839763e-08
-3.30382623701443e-06
-2.72139042028853e-05
-2.97359754811132e-05
-6.71948095214614e-07
-1.80087590653803e-05
-1.13523356617539e-05
-3.07961340360937e-05
-1.87988065160627e-05
-2.18508613507093e-05
-1.51556190909388e-05
-1.26706787264543e-05
-8.28937656186859e-06
-9.88927822557394e-06
-2.00365024721619e-05
-2.99202836115402e-05
-1.05327132946441e-05
-9.48827539481846e-06
-1.4269160837323e-05
-1.21311215181971e-05
-2.31267543258683e-05
-7.20246287867743e-06
-1.48924639462408e-05
-4.83691372122127e-06
-1.03991013289188e-05
-9.11943391985774e-06
-1.58255117075605e-05
-1.92069568988929e-05
-1.5656575527723e-05
-2.17767095523817e-05
-6.7192783167283e-06
1.52636927696546e-06
-1.82494815272503e-05
-1.96946505490841e-05
-2.71307326943486e-05
1.72049952129604e-06
-2.67460902166544e-05
-1.76155642376638e-05
-2.89908886008916e-05
4.16502346052176e-06
-4.470139697517e-06
-1.67693937430067e-05
-1.1621297373465e-05
-3.43001433725923e-06
-1.51169996002483e-05
-1.48770583042603e-05
-2.41553226589055e-05
-1.13798032428949e-05
-2.5551709917432e-05
-2.08896443076539e-05
-2.33711272054761e-05
-1.07139132990748e-05
-6.10297749427427e-06
-2.79297239699809e-05
-1.27727142822171e-05
-2.55027286490416e-05
-9.60120026147171e-06
-3.03275661196284e-05
-1.23058811066288e-05
-2.50456202407586e-05
-2.18643139075588e-05
-3.3724369676904e-05
-2.70433171232726e-05
-3.44880507166797e-05
-1.73732879307239e-05
-1.63468818214447e-05
-2.2824512822089e-05
-2.7546240407858e-05
-1.4606154184075e-05
-1.29896862723846e-05
-2.82306458506642e-05
-2.9725486146472e-06
-2.13132983413072e-05
-7.61243333589092e-06
-4.89747302250765e-06
-2.9477913125075e-05
-2.37582906370006e-05
-2.81255138976031e-05
-7.56973195667793e-06
-1.33004375426497e-05
-9.33763639977641e-06
1.3485017329083e-06
-1.01352602419211e-05
-2.47782300288121e-05
-7.98825924189451e-06
-1.01107368908349e-05
7.10563607986014e-07
-4.77920312650111e-06
-1.0708814360367e-05
3.71595661204794e-06
-1.00087693077996e-05
-1.16430686751796e-05
-5.63597458639245e-06
-2.17555304258131e-06
-6.12304302111073e-06
-7.51649696128564e-06
-8.58479680621509e-06
-2.37201206104825e-05
-6.16924974287015e-06
-7.67516430301586e-06
-1.98923953724334e-05
-2.67818712066031e-05
-2.22001268896865e-05
-2.86891655541027e-05
-1.29051011677181e-05
-7.24785960244905e-06
-6.77008441953509e-06
-8.3462902152364e-06
-2.45360310064952e-07
-2.11732555812062e-05
-2.10833724153933e-05
-3.7363140450798e-05
-1.79192942986831e-05
-1.92078338405009e-05
-4.11424781926017e-06
-5.92285304985487e-06
-2.34838474540478e-05
-2.18666511508205e-05
-9.88199977314473e-06
-2.03867910544635e-05
-1.52079358591618e-05
-1.22123032260989e-05
-1.3154154680001e-05
-2.30188306259784e-05
-1.31068408801758e-06
-1.62418576860006e-05
-1.56981290907186e-05
-1.51567376519724e-05
-4.40612749297929e-06
-1.77714680746802e-05
-1.55286138136725e-05
-3.09502299680918e-05
-1.75860471777944e-05
-2.8531554698775e-05
-2.20610560620476e-05
-2.03188320623396e-05
-1.30369322219386e-05
-2.19281400262517e-05
-1.42892858584175e-05
-5.85665857940033e-06
-2.82077581337226e-05
-2.51231052969893e-05
-1.44374470441796e-05
-7.83941917264964e-06
-2.69465131692064e-05
-1.4695390618824e-05
-8.91873499480131e-06
-1.50917517739504e-05
-1.83622188754086e-05
-4.35835296491205e-06
-1.38058938790987e-05
-8.68445727909246e-06
-3.20941534995072e-06
-8.60543121030173e-06
-9.38051905757266e-06
-1.89508573662099e-05
-1.4646156686231e-05
-3.32336958170423e-05
-1.72794061224271e-05
-1.5038221531421e-05
-8.92125793343727e-06
-4.90609716943079e-05
-5.01977706562813e-08
-1.9927921003012e-05
-2.135517059192e-05
-1.23756373432707e-05
-2.41859680451668e-05
-6.28375975767932e-07
-5.23196215818804e-06
-1.47790628201811e-05
-2.57311006288121e-05
-1.71992979386508e-05
-1.35293548551345e-05
-1.62853170551856e-05
-2.94487795729888e-05
-2.22332300237517e-05
-5.23856433862776e-07
-1.6145998244155e-05
-1.66126862877902e-05
-5.83928923061505e-06
-1.97705498576423e-05
-1.16993874011037e-05
-3.43821331900632e-05
-1.90912647286531e-05
-1.87992205818867e-05
-5.13591822721083e-06
-1.58124516073242e-05
-2.34496810453503e-05
-3.10601403625722e-05
-9.861280545713e-06
-5.419451135462e-06
-2.58263093604878e-05
-1.92042379786101e-05
-1.29908667509074e-05
-2.08350026773437e-05
-2.42639717706718e-05
-1.1107802987365e-05
-1.7971478445023e-05
-1.13490214569496e-05
7.22456751888122e-06
-1.78817904009789e-05
-2.4539573865984e-05
-2.50441504291599e-05
-7.67749125533875e-06
4.44686839525532e-06
7.79432146266696e-06
-4.52942477686415e-05
-1.31907998596706e-05
-2.48616901382745e-05
-2.5212886550009e-05
-1.88539763050555e-05
-1.98236720961031e-05
-2.73673619806261e-05
-1.45382574109263e-05
-3.16966891116953e-05
-2.47653065452469e-05
-3.41383402227674e-05
-2.16464112118025e-05
-2.06539176304203e-05
-2.21760840415245e-05
-9.30724492382224e-06
-6.83969437206555e-06
-4.24801313907844e-05
-3.01773710333783e-05
-2.16039704813909e-05
-2.31260900046865e-05
-2.89388851858282e-05
-2.97135093269587e-05
-8.30398393450254e-06
-7.24751049561108e-06
-1.27832924582016e-05
-1.64495098466894e-05
-4.64750308586376e-06
-2.64349517453875e-05
-1.56114250407908e-05
-7.29868905181365e-06
-1.21135891517353e-05
-2.48859966936734e-05
-1.30488144479975e-05
-1.11423929919408e-05
-1.92972722716332e-05
-2.14066547562094e-05
-3.78146696615086e-06
-2.60378044926676e-05
-1.01333178597204e-05
-1.14375937815866e-05
2.25957092329761e-06
-2.16937936375963e-05
-2.21192566239933e-05
2.43003458601988e-06
-1.4193897527369e-05
-2.6163062179526e-05
6.5858824923086e-06
3.60696085536068e-06
-3.25295797123525e-06
-6.40678031906686e-06
-1.88458791136982e-05
-6.44550800119207e-06
-8.74266696386508e-06
-8.54380325035398e-06
-1.82329491524139e-05
-7.15799379545052e-06
-1.04530146636947e-05
-1.36050330596206e-05
-2.56215618578949e-05
-2.81193668735846e-05
-1.72855455571002e-05
2.48390655560058e-06
-1.59366701793232e-07
-2.87848492745958e-06
2.97951981204476e-07
-1.90625374980324e-05
2.62809752007707e-08
-2.37023935803096e-05
-2.96077758349524e-05
-1.05056284700297e-05
-2.39164128150606e-05
-1.79854877179548e-05
-2.09958509004073e-05
3.47182729041043e-06
-2.06405355207531e-05
-2.1099745333161e-05
-1.50655197149058e-05
-1.53909898827417e-05
-1.94628054460552e-05
-2.86636034432794e-05
-2.78977008538156e-05
-3.55932519626633e-05
-1.27364081252478e-05
-2.84964885227927e-05
-2.76515353273604e-05
-1.68261388298942e-05
-2.12657889076887e-05
-1.87645527908758e-05
-7.52515104960743e-06
-2.1176344131292e-05
-1.79154155119905e-05
-1.89801910133611e-05
-3.01321336191479e-05
-1.63880374017999e-05
-2.32152081142971e-05
-3.42868800788044e-05
-1.71201355069262e-05
-1.86214052587366e-05
-3.73335282800252e-05
-2.64261839896408e-05
-1.92006633249934e-05
-3.57235862731521e-05
-1.03229718757802e-05
-1.49872500996716e-05
-3.82893087599111e-05
-8.62266543563885e-06
-2.2743292387684e-05
-1.74691555077806e-05
-1.73520612146734e-05
-1.09854987751776e-05
-1.41123005864497e-05
-2.42045532827957e-05
-2.07859685744174e-05
-1.59994755297197e-05
-6.09174667285257e-06
-2.18416027161519e-05
-3.39052077447394e-05
-1.38135460257667e-05
-1.78913880602235e-05
-1.95211027762461e-05
-1.85935466959628e-05
-2.51625870791927e-06
-8.71749820466596e-06
-2.0750100392436e-07
-1.42849007894688e-05
-3.05798071372841e-05
-1.66350629110215e-05
-2.31900075135526e-06
-2.68329241774149e-05
-2.19256268542396e-05
-1.15882204502069e-05
-1.48290040040388e-05
-8.77023703441582e-07
-1.11934495150972e-05
-1.33702243209551e-05
-1.46331932161736e-07
-7.18625868882993e-06
-1.08890520312637e-05
4.60284042850502e-06
-4.16992714433415e-06
-1.60630670381959e-05
-3.09920029748489e-05
-2.01534547744042e-05
-2.16682333139802e-05
-9.62317996279107e-06
-3.91693205810852e-07
-1.93641965714183e-05
-2.21012084865097e-06
-5.17323861649918e-06
-1.14724132031471e-05
-1.70514153079727e-05
-1.60218939700922e-05
-3.7972098498216e-06
-2.71091939959431e-05
-2.30474905852297e-05
-2.25264918455559e-05
-2.06953972829334e-06
-1.8860489499469e-05
-9.85956043351192e-06
-2.40202130101389e-06
-3.08052445935715e-05
-1.54832684100508e-05
-2.24593360767927e-05
-3.85828364366301e-05
-2.98758476554623e-05
-1.55347461367998e-05
-2.36419576288977e-05
-1.86654117212759e-05
-2.78007318939067e-05
-1.77630692163567e-05
-1.66445293139241e-05
-7.83847508227705e-06
-1.20258581354503e-05
-5.40988189933947e-06
-3.27612269199399e-05
-3.1505730918814e-05
-3.79219590291284e-05
-2.09686957837832e-06
-2.23803543251056e-05
-2.55929061743703e-05
-3.5347615738228e-05
-1.7179148541465e-05
-1.29821503371362e-05
-1.43560460357388e-05
-2.30646064109984e-05
-9.94391180949356e-06
-1.75928955711973e-05
-1.53201832054981e-05
-3.23629785030148e-06
-3.78486875472253e-05
-1.389166450417e-05
-2.20397966558577e-05
-5.36137212546461e-06
-1.17966177511891e-05
-2.36987124482733e-05
-2.05242561271673e-05
-1.67383071250206e-05
-2.38848371934759e-05
-2.90855314335403e-05
-2.62234858137448e-05
-1.71688977419689e-05
-4.34902569036104e-06
-1.51846337680949e-05
-1.81241124728471e-05
-2.87263461759784e-06
-1.07562588293466e-05
-1.68790613990708e-05
-1.41309965628924e-05
7.14164849622145e-06
-1.03110214870027e-05
-1.4442563884718e-06
-1.60839480565381e-05
2.26987788124963e-06
-6.67147612974515e-06
-1.17555140142267e-05
-1.57597217441927e-05
-3.10658069616578e-05
-2.05241967694207e-05
-1.62083596000448e-05
-2.15208095820962e-05
-4.53817884450496e-06
-4.60481819909224e-06
-1.7212025968434e-05
-1.63828144815681e-05
1.75259393186972e-06
-1.73714370983223e-05
-1.29464986312936e-05
3.33614843756699e-06
1.56678339327789e-06
-2.67482952904382e-06
-5.54940653922227e-06
-1.1637019730317e-05
-1.83624015188377e-05
-2.51455308710423e-05
-8.52283061000398e-06
-2.61687257217146e-05
-2.90208527629541e-05
-2.43764633233228e-05
-1.48034568430965e-05
8.94373642355336e-06
-2.33251640060653e-05
-3.83599096354458e-05
-1.85449159650807e-05
-1.88515916807925e-05
-3.30457228864767e-05
-1.39175976590006e-05
-2.96195610169569e-05
-1.92872132767283e-05
-1.85740082542786e-05
-1.99692280287671e-05
-7.28986687962663e-06
-2.42174190853186e-05
-2.25499207948997e-05
-6.68095842771834e-06
-2.83316508751138e-05
-2.06703318404659e-05
-1.46603893014388e-05
-3.17002409948154e-05
-2.5793365133024e-05
-3.5397496161678e-05
-2.04646379468016e-05
-6.69935145880416e-06
-1.09239326019668e-05
-1.17533898595224e-05
-6.79251771713271e-06
-1.76605644440061e-05
-7.39726020587078e-07
-1.11201268190162e-05
-4.93696492718131e-07
-3.46799478730048e-05
-1.66353822123524e-05
-1.57378030636657e-05
-1.16139378609762e-05
-6.35746479580284e-06
-1.70169577526397e-05
-2.98102432904541e-05
-1.44906436908434e-05
-2.35083790335199e-05
-1.47434048855641e-05
-8.43591659043968e-06
-1.65580253355217e-05
-2.16638224168339e-05
-2.42341946536186e-05
-1.26161968902721e-05
-9.70504375063086e-06
-1.87655725990727e-05
-2.13988874395419e-05
4.41331379495127e-06
6.07051545831699e-06
-9.76059848777187e-06
-8.8899073171144e-06
4.5415425132025e-06
-3.24881671666025e-05
-1.14799718720046e-05
-9.93713731211683e-06
-7.7372174249381e-06
-1.70710274008146e-05
2.49898757209218e-06
-1.3496756555376e-05
-1.02225313007111e-05
-1.93355610589901e-05
-1.95493794738793e-05
-2.90043052981032e-05
-1.43809942898193e-05
-1.85891089060231e-05
-2.99372191803836e-05
-1.75423746669153e-05
-2.86383521918903e-05
-3.02443765964319e-05
6.17162394266689e-06
-2.5917200207336e-05
-1.64546034605093e-05
-8.62636585498696e-06
-8.23348759647708e-06
-3.49133173175325e-05
-3.37692333266474e-05
-4.19168034353049e-05
-2.29596746859686e-05
-1.17782668831099e-05
-3.64320236258392e-05
-1.65711015195081e-05
-1.02205584891645e-05
-1.0546738545742e-05
-7.06257735693694e-06
-6.67880823463683e-06
-1.31684512007293e-05
-5.10507350843702e-06
-3.32240491496599e-05
-3.23500927884313e-05
-9.40198903686071e-06
-2.19228563016167e-05
-2.45443577705316e-05
-1.59485813794459e-05
-1.58642819267807e-05
-2.11375495632448e-05
-1.9642142999821e-05
-9.98896564979963e-06
-5.6115430789268e-06
2.28576350592944e-06
-9.49393724192794e-06
-9.6315616133376e-06
-2.3955759903619e-05
-1.65083566471821e-05
-4.11060272357439e-05
-1.14459166402427e-05
-1.44160510818134e-05
-1.08888419352718e-05
-1.94331663895883e-05
-2.01288031886946e-05
-9.49335863317045e-06
-1.43755247037459e-05
-2.88406265608181e-05
-2.37503604301684e-05
-2.25193183393363e-05
-3.04908203090014e-05
-3.22417103517673e-05
-1.36481941452346e-05
-1.30563621618218e-05
-1.06709881233657e-05
-2.85823433192494e-05
-3.15732905512463e-05
5.19436030770593e-06
-2.74499572462687e-05
-5.81427292451615e-06
-2.50556698518691e-05
-2.75393903651479e-05
-3.69441348595591e-06
-4.44153671371099e-06
-1.47302695933696e-05
8.25428323649236e-07
-1.89050042548379e-05
-8.87730583945511e-06
-2.39580579029004e-05
-7.0021601420143e-06
-4.14397778656722e-06
-7.42412924913163e-06
5.4540143039314e-06
-2.12206333222486e-05
5.62973866550942e-06
-7.9965617399611e-06
-6.56611147970775e-06
-1.81961810425218e-05
-1.57110131693235e-07
-3.29964701309435e-05
-2.12618552679252e-05
-1.03392609221706e-05
-3.26962843114886e-05
-3.14666504106296e-05
-1.01259214757933e-05
-1.74377156786382e-05
3.64007201241116e-07
-1.4203195042648e-05
-1.32329455759108e-05
-7.87052047790092e-06
-2.49098241939338e-05
-1.47127017139519e-05
-1.60037093982169e-05
-1.74451938123916e-05
-1.21036705898766e-05
-1.43449775764671e-05
-1.68234027143009e-05
-2.54145680256638e-05
-2.66503727783786e-05
-1.30389052865146e-05
-3.75075219902715e-05
-1.35545982723433e-05
-1.81053052456091e-05
-2.95419376411632e-05
-2.31654765351425e-05
-2.47631096821931e-05
-2.1765094461251e-05
-1.25873273422855e-05
-2.76023702220765e-05
-3.56370241380779e-05
-9.73951968446818e-06
-9.81414423513103e-06
-2.9322068239779e-05
-3.39953540327957e-05
-2.83146019285778e-05
-9.46379971904866e-06
-2.89632710350175e-05
-9.80298641082808e-06
-1.39100204590404e-05
-2.22185043564603e-05
-2.51875141892897e-05
-2.05448715412437e-05
-2.26454587708167e-05
-1.29793049804823e-05
-1.09240596308043e-05
-1.9085385932005e-05
-1.90963400636735e-05
-4.37731039349241e-06
-1.00177530400512e-05
-2.07668985269798e-05
-1.31278239666039e-05
-1.93984897954939e-05
-2.46581559035697e-05
-4.2329810944367e-06
-2.37591857100255e-05
4.19706984386236e-06
-3.15598129121548e-05
-1.70853247858529e-06
-1.87120178189404e-05
-2.39670864466298e-05
-2.46429985563006e-07
-1.26949725898864e-05
-6.36676225165618e-06
-1.53301053500824e-05
-2.05263334879642e-05
-5.07347267076722e-07
-2.5527236949557e-05
-6.65756678616698e-06
-1.01651060636205e-05
-2.8003145093771e-05
-6.59874375574039e-06
1.75771806529611e-06
-8.57641859977486e-06
-1.90537524358207e-05
-4.48988867654094e-06
-1.19920905238389e-05
-6.80944450060186e-06
-1.30946943849727e-05
-8.9696653455075e-06
-1.97021579165878e-05
-7.90215605565198e-06
-2.35519768897599e-05
-2.91734498571297e-06
-1.52607005562259e-05
-2.08846295327739e-05
-1.7400916392672e-05
-2.02338378671371e-05
-3.19069289133782e-07
-7.27590336055171e-06
1.4432509274479e-05
-2.04811538673215e-05
-1.31941193562984e-05
-1.71579962082149e-05
-8.78282683210398e-06
-1.13516982756568e-05
-2.07529089132764e-05
-6.15832037938447e-06
-4.61223275269136e-06
-1.50820223328368e-05
-1.77330467580651e-05
-3.01105820576194e-05
-2.49374975817065e-05
-3.38151251036538e-05
-1.5384363483137e-05
3.90451254540814e-06
-3.0318410174104e-05
-1.44006857359949e-05
-3.81368134530486e-05
-2.85582598250637e-05
-2.82917884746607e-05
-3.03676806543306e-05
-1.76386901762992e-05
-2.25754273878549e-05
-4.66269389469697e-05
-1.91826802956284e-05
-3.11293672016024e-05
-1.93987131602849e-05
-2.90007366288272e-05
-2.31716654502718e-05
-7.97951453264574e-06
-1.01744335575199e-05
-1.43864071253857e-05
-2.2399060234611e-05
-3.05609209010039e-05
-1.99915040098598e-05
-3.17665793913062e-05
-1.30278846606772e-05
-1.86222694691445e-05
-3.29748606845621e-05
-2.21627286755971e-05
-2.08594402061084e-05
-1.6096465087393e-05
2.89196592144135e-07
8.13386790009602e-06
-1.05235034029749e-05
-1.69791911386621e-05
-1.17408948510629e-05
-3.89846227581115e-05
-1.59504516966961e-05
-2.75391404537559e-05
-2.1023473823498e-05
-1.82061666814077e-05
1.33902165540974e-07
-2.46029571538631e-06
-1.86389380639243e-05
1.01795499688228e-05
6.67864883938967e-06
-2.89958634600945e-05
-1.41623645353414e-05
-1.62778026533403e-05
-1.84498266728306e-05
1.56619619021451e-05
-1.36480667894363e-05
-2.29621159943714e-05
-3.19324517780151e-05
-2.37487663313143e-05
-1.43431135557163e-05
-2.17205654944761e-05
3.81518566346328e-07
2.56490619882118e-06
-1.15434243768137e-05
-4.41438555613687e-06
-1.59259951865089e-05
-1.85573701586016e-05
-9.38829254890399e-07
-1.34630695047171e-05
-2.58933084082943e-05
-1.18743229823231e-05
-1.1934101953866e-05
-1.62244518227211e-05
-7.2450591687244e-06
-2.21355593902659e-05
-1.97574582138285e-05
-2.84061164455836e-05
-2.42867075913198e-05
-3.0507627439293e-05
-1.62530843222029e-05
-3.92531256825631e-05
-1.89650104106123e-05
-3.06373996532835e-05
9.18773190688944e-07
-1.86316078504989e-05
2.73286330558115e-06
-7.77872524988422e-06
-1.84217663109591e-05
-9.17363279074968e-06
-2.57333575070954e-05
-2.45668339588571e-05
-1.38020623938978e-05
-1.05998228437883e-05
-1.43736180003486e-05
-1.7830819720335e-05
-1.7322228087255e-05
-1.28607002555694e-05
-1.87617914078292e-05
-3.25166380005314e-05
-2.54253408492843e-05
-1.3642574509679e-05
-3.70694630054439e-05
-1.76005968237421e-05
-6.88831044303537e-06
-1.89346801526432e-05
-2.27612359775022e-05
-2.19254788962551e-05
-3.17821862959449e-05
-2.29813831544245e-05
-2.62119056352088e-06
-1.36613815668396e-05
-2.48206714005696e-05
2.66973630733623e-06
-1.28089241768572e-05
9.08126179362176e-07
-1.80445806646205e-05
-1.90168648735754e-05
-1.99559264304566e-05
-2.43736411940594e-05
-1.65539315503646e-05
-6.94579048193199e-06
-2.04008856416036e-05
-1.01719580034297e-05
-2.057325270577e-05
-3.32071423866935e-05
-1.68298383572409e-05
-2.08203597314925e-06
-1.63562303297742e-05
-2.23252389128217e-05
-1.40798497709042e-05
-1.42403628095009e-05
-1.34480623452978e-05
-5.7032418894171e-06
-6.78887315878142e-07
-1.79507904043465e-05
-3.18300252025143e-06
-2.25579441849885e-05
-1.76569019557907e-05
7.73921983962422e-06
-1.49216071764062e-05
-2.85834074010532e-05
-9.41039677364832e-06
-1.37156982164398e-05
-1.98092894762395e-06
-1.76323646351941e-05
2.86016008210809e-06
1.89604028980214e-06
-2.80813827818968e-05
-7.53975652537163e-06
-1.70289243505869e-05
-1.43567384393708e-05
-2.90095105388243e-05
-1.42479659631592e-05
-8.68353954009576e-06
-2.99557210500642e-05
-3.07095724749335e-05
-1.54117611504413e-05
-1.23099150688421e-05
-1.62787722907447e-05
-1.52191302999629e-05
-1.59154821473602e-05
-1.94273008167727e-05
-2.56259168649801e-05
-2.90581536697093e-05
-3.1952764703452e-05
-1.50558057656759e-05
-1.27107608617886e-05
-4.5302964725107e-05
-2.30129801243342e-05
-6.71649739664745e-06
-3.1789114872483e-05
-3.36177900909674e-05
-1.31340935877909e-05
-1.29674056789812e-05
-3.83982314138635e-05
-2.16153558230215e-05
-2.73866170819531e-05
-1.2262522684963e-05
-2.73427003054407e-05
-2.04827740387292e-05
-2.5970223646943e-05
-1.77022328418893e-05
-4.15738201787685e-05
-3.16978736150699e-05
-1.76641045225091e-05
-3.28759609190646e-05
-9.83225457589143e-06
-1.79562951691473e-05
-1.70400213954233e-05
-1.07213875271997e-05
-1.50874105964264e-05
4.09998557262002e-06
-2.03540738963093e-05
-1.00527579206001e-05
-2.97470388086376e-05
-1.21235511709107e-05
-1.06392749134206e-06
-2.54065827572207e-05
-2.32609870172306e-05
2.70346661289243e-06
-2.17572407736632e-05
-2.15789260566268e-05
-2.44310137855013e-05
-1.42582349853516e-05
-1.65769875622216e-05
-2.05151950186843e-05
-1.81362766021877e-06
-1.64747836079233e-05
1.99893836974452e-06
-2.62914885327717e-05
-1.55678814459895e-05
-1.84722951259789e-05
-3.65537589620191e-06
-1.36821380396585e-06
-2.80321821424613e-05
-8.98606471097029e-06
-7.52656124620444e-06
-1.97645224328867e-05
-5.2836074819937e-06
4.33970760494176e-07
-1.35331199777015e-05
2.82250429812401e-06
-5.87782502963037e-06
-1.48580317475515e-05
-5.3679029722044e-06
-7.72299723042841e-06
-2.44339430526868e-05
-2.45809430110714e-05
-1.57468920654515e-05
-5.46908022114788e-06
-2.40348841558322e-05
-1.04760242565818e-05
-9.10952955479004e-06
-3.19010245182728e-05
-2.41434120976432e-05
-1.14896198939237e-05
8.72751149428218e-06
-6.61685412669907e-06
-1.55745739950603e-06
-1.99489795870362e-05
-1.71114739979136e-05
-1.18408868622605e-05
-2.81617210183719e-05
-2.26966426893254e-05
-2.18592512417626e-05
-1.82056622106643e-05
-1.91171249270744e-05
-2.78677274307374e-05
-2.46160259835177e-05
-2.31534303027888e-05
-3.59819051027679e-05
-1.82189809049024e-05
-7.64509640383113e-06
-7.3316361663528e-06
-1.35805788682103e-05
-3.52139595178718e-05
-1.81670452136503e-05
-6.78415171843866e-06
-2.06871079032899e-05
-2.33766106480423e-05
-2.79568634504686e-05
-1.52630882274335e-05
-2.73398188283887e-05
-2.00732840271166e-05
-2.3369310119446e-05
-3.75378484960837e-05
-3.95157084361208e-06
-2.20989423527263e-05
-6.95577495478502e-06
-1.64669981722776e-05
3.78024083982931e-06
-2.94279810497013e-06
-3.35721880614188e-05
-1.33826704190655e-06
-2.19609968659073e-05
-2.72429238452175e-05
-2.87530881429326e-05
-1.36498853832201e-05
-1.0364302999864e-05
-1.27547875365947e-05
3.85114073254272e-06
-1.92241164625592e-05
-2.64899934539703e-06
-4.94153004803074e-06
-4.58735073542385e-06
4.21927355185515e-06
-1.29968036007208e-05
-6.61152454207e-06
-2.03528428008814e-05
-1.24536609604714e-05
-5.013550276772e-06
-1.83448997707684e-06
-3.46272517415432e-06
-1.80660787825744e-05
-4.93802708066064e-06
-1.94910525977636e-05
-1.07006396819127e-05
-2.65276640506453e-06
-1.33661839430131e-05
-1.98620237629594e-05
-8.11041441860303e-06
-1.10542375383658e-05
-9.92748796068911e-06
-1.4678152526208e-05
-3.28617360116985e-06
-3.2901191375907e-05
-9.66784694734176e-06
-4.27555274466755e-06
-1.50490988088398e-05
-3.66137646999658e-05
-5.59024962370746e-06
-1.264032453289e-05
-2.44330294740539e-06
-1.43686095332682e-05
-1.43927781104603e-05
-1.75416875241616e-05
-2.43629492352767e-05
-1.53287578335217e-05
-1.94681408265005e-05
-2.08215447735483e-05
-3.38155053588077e-05
-3.0814957050717e-05
-2.19066738347749e-05
-2.13438000836408e-05
-2.07766274673672e-05
-3.52352362309938e-05
-2.32189745822246e-05
-5.93993038880947e-06
-2.82188758363004e-05
-1.57632929599192e-05
-1.00991989943744e-05
-7.27472037087358e-06
-1.57874842199499e-05
-7.95285481251302e-06
-2.90437067690868e-05
-3.20734824410876e-05
-2.07684563725339e-05
-1.05079379388967e-05
-2.8782908678401e-05
-1.96840162062931e-05
-4.75617472386336e-06
-1.71340151646784e-05
1.3542095898317e-06
-1.22677028789033e-05
-2.10978145635437e-05
-1.03648506690868e-05
-2.6287866440711e-05
-8.72644991486857e-09
-1.42440978636762e-05
-2.19984503282272e-05
-3.01079994852356e-05
-2.10036904794135e-05
1.685418091952e-06
-1.72296992392554e-06
-7.50902703165366e-06
6.7773701037036e-06
-2.21286638959312e-05
-1.39376733889157e-05
-1.63678131880004e-05
-2.33469487272501e-06
2.81399172559101e-07
-1.76996520894581e-05
-1.47524908831612e-05
-4.4050171026219e-06
-1.49696810064088e-05
5.73016880554236e-06
-2.29706760752753e-06
-1.10446631795485e-05
6.47318429379222e-06
-1.31114755851459e-05
-3.17857861941801e-05
-8.23013040129463e-06
-1.57867145079799e-05
-4.64360448183259e-06
-3.32122273173369e-05
-3.56853019663121e-06
-7.42283469628248e-06
-4.29156641068518e-06
-1.28464195784655e-05
-6.49877571062085e-06
-1.1981401194821e-05
-1.39050177027689e-05
-1.76520652376007e-05
-1.19117030001172e-05
-4.2369143648566e-06
-1.9691536247215e-05
8.98619985255025e-06
-1.0955105538374e-05
-1.22287906458331e-05
-1.67605587009433e-05
-2.6917865129581e-05
-3.06645383807621e-05
4.54541621983727e-06
4.01798358728267e-08
-1.40121367444307e-05
-1.40899957054638e-05
-1.55464861844514e-05
7.30042800098812e-06
-1.00688530774729e-05
-1.86107413180097e-05
-3.36533874261858e-05
6.9657620017648e-06
-2.91632768038381e-05
-1.28388094449966e-05
-2.3750452945884e-05
-3.57087233170152e-05
-1.50330693711183e-05
-2.56377773212615e-05
-1.79231607950773e-05
-4.05242225784008e-05
-1.25637123263799e-05
-1.26221395919277e-05
-2.73890716700437e-05
-1.76300848699409e-05
-2.14007940245727e-05
-1.12810427136052e-05
-3.38990756955383e-05
-9.22654032738223e-06
-9.19139377455692e-06
-2.99338857617238e-05
-1.01523901313603e-05
-8.81962930517441e-06
-9.93362762386683e-06
-2.10353934460447e-05
-1.83308654939484e-05
-8.80417969920123e-06
-1.72177395951068e-05
-1.2515303634368e-05
-2.09380761102578e-05
-1.33546125956956e-05
-2.73871339570847e-06
-6.75732302281662e-06
-1.73589801128059e-05
-1.4508539831869e-05
-2.48615279807115e-05
-1.64734907049568e-05
-1.54530741533891e-05
-2.51950647882332e-05
-1.40353814425084e-05
1.53213650286413e-06
-9.48640102351281e-06
-2.71607157311864e-05
-4.15557571885662e-06
-1.89034365896867e-05
-1.32546086623315e-05
-1.85570111688597e-05
-2.3395054828344e-05
-1.41052582342088e-05
-1.70022310448564e-05
-1.89119617951129e-05
-1.98487633757236e-06
-1.0453730289808e-05
-6.75548233513614e-06
-9.75096544872073e-06
-1.50904649867253e-05
-9.03512890429018e-06
-1.40380870486812e-05
-7.81751423461305e-06
-2.29833207399133e-05
-3.0225609112503e-05
-1.89941154358635e-05
-2.4710854053997e-05
-6.94333921292054e-06
-1.83955479362827e-05
-2.19318330916013e-05
-2.13395639310847e-05
-3.00255257285616e-05
1.27086185769487e-06
-2.34485613307544e-05
-1.73329707767774e-05
-2.90559445642137e-05
-1.89844931682663e-05
-3.23170223572114e-05
-7.5261809716235e-06
-5.14255903097571e-06
-1.05967059431752e-05
-2.85144963852503e-05
-7.94767890117791e-06
3.40919334215901e-06
-1.52525768113899e-05
-1.62275768516987e-05
-9.34434883953112e-06
-2.61058673782946e-05
-1.65636976427117e-05
-8.40419462156333e-09
-6.75177985059537e-06
-2.76733099397075e-05
-2.43689219072862e-05
-4.31295507198674e-05
-2.05973296621227e-05
-3.46205366727065e-05
-1.04894558328256e-05
-2.16614832028028e-05
-2.48630117306056e-05
-1.06176425972199e-05
-8.06794096420747e-06
-2.01582266987913e-05
-1.44446981351479e-05
-2.8981687831208e-05
-1.75306153223131e-05
-1.46325321307207e-05
-1.30315981652776e-05
-2.82752606733152e-05
-9.16718293689263e-06
-2.80337476173023e-05
-1.41250931902438e-05
-1.79247931403119e-05
-1.12129724224784e-05
-3.00704838340246e-06
-2.86928017235288e-05
-3.31021057085337e-05
-2.64492198355304e-05
-1.63042812993424e-05
-2.03862082938613e-05
-2.76972925018099e-05
-1.83961858306311e-05
-1.49802652985807e-05
-1.26747176272738e-05
-3.24207751624736e-06
-9.21271061988639e-06
-2.5606179370746e-05
5.8026292032419e-06
-1.41890288267903e-05
-1.30467422156812e-05
3.72417317642935e-06
-1.24221921137121e-05
2.02300849615074e-06
-1.59577751434929e-05
-1.69326299089222e-05
-9.70435399389283e-06
-1.1062094864762e-05
-1.05573185830387e-05
-9.78475097616045e-06
-1.9695768978406e-05
-1.45545726436372e-05
-1.94540398570798e-05
-4.94012549291263e-06
-1.32568929823165e-05
-1.81934906152499e-05
-2.14763300497874e-05
-5.65615549089693e-06
-2.07089378363032e-05
-6.54205476260217e-06
9.05396970799305e-07
-2.1542046833959e-05
5.59020300775839e-06
-1.05423213678181e-05
2.86121538768379e-06
-2.17270230384924e-05
-6.11144986008821e-06
-1.44349565754251e-06
-1.76868893802221e-05
-2.35041427446801e-05
-2.40711486523841e-05
-8.03969216124061e-06
-1.10579474684563e-05
-9.34720802898175e-06
-7.77703822414574e-06
-1.42815023477775e-05
-1.31242209141311e-05
-1.35212158531092e-05
-1.2011688373083e-05
-1.17097560270131e-05
-2.86146718173755e-05
-1.37299869024366e-05
-1.98629431017298e-05
-2.92764033519409e-05
-1.75885015208992e-05
-1.30257902043935e-05
-1.64397933895958e-05
-1.3096203872834e-05
-4.06154181220022e-06
-2.36356389672009e-05
-2.61584294171403e-05
-2.20744180783873e-05
-2.01269232697308e-05
-1.99341047199808e-05
-1.69966525350511e-05
-2.07491064585122e-05
-1.94089694070129e-05
-5.81609173704005e-06
-2.08543334847451e-05
-1.2460076443927e-05
-9.65589823711119e-06
-2.10186305158072e-05
-2.44523819905156e-08
-2.69656488829141e-05
-6.20816016677747e-06
1.24951879070055e-07
-9.70460015959428e-06
-1.96206571184284e-05
-9.51192694411068e-06
-1.55387931880758e-05
-3.51453929724198e-05
-3.11289172179848e-05
-1.15379227586391e-05
-3.29069638548796e-05
-5.4948212638115e-06
-7.94435253177125e-06
-6.15659586622111e-07
1.16740643718763e-05
-1.75345098438017e-05
-9.36819627132079e-06
-2.60848724940785e-05
-1.60864180418345e-05
-3.1721628700094e-06
-5.96490073271225e-06
-2.66825399771629e-06
-5.23952349899208e-06
-2.13535910125561e-05
-1.29964374518756e-05
-2.77670343070204e-05
-8.16078577186459e-06
-2.70534864247373e-05
-1.46644499795897e-05
7.75707996025824e-06
-1.65997760749306e-05
-1.40131327958355e-05
-6.2026315314522e-06
-5.74103275241478e-06
-1.83116810531897e-05
-1.86829452631189e-05
-1.72161253393556e-05
1.27140737063021e-05
-6.09272020780251e-06
-5.66915111079342e-07
-1.59736897259999e-05
-2.01253213391144e-05
-2.8891694019049e-05
-2.87870858568127e-05
-1.1836540642694e-05
-2.6229879878215e-05
-1.88689426856207e-05
-2.34632646845767e-05
-1.10772122293845e-05
-1.80009578695329e-05
-1.33540419951741e-05
3.51436938428134e-07
1.26199947661283e-06
-1.10770453662919e-05
-1.45005164414957e-05
-2.63894808125773e-05
-2.11111997960709e-05
-3.09310144362816e-05
-2.19029218262256e-05
-2.67221004967323e-05
-2.14442280530233e-05
-1.18315589488021e-05
-1.33341273105277e-05
-1.52499761994986e-05
-2.51369779791989e-05
-2.9762957119995e-05
-2.57545308952171e-05
-1.85163075174608e-05
-2.88975844454312e-06
-7.11939176972729e-06
-2.08261126427983e-05
-7.61154490006786e-06
-6.08831335344635e-06
-1.8507178154415e-05
-9.12044229133503e-06
-2.78018267234085e-05
-1.15815563094494e-06
-3.76804007907564e-06
-3.03613553034274e-05
-3.11458912151854e-05
-2.57323955831706e-05
-7.42203076791928e-06
4.5509174329628e-06
-1.70151168652293e-05
-2.01304203511688e-05
-1.95745444190806e-05
-1.48441702643603e-05
-1.87642650555063e-05
-1.13472514897783e-05
-1.01420168834699e-05
-1.57636944940194e-05
-8.77069519466067e-06
-4.73328708614267e-06
3.37500118102929e-06
3.52469269922995e-06
-1.89981583090187e-05
-2.8024233986812e-05
-1.40679026743254e-05
-2.79961305022282e-05
-5.6634214736152e-06
8.33342728111188e-07
-2.23109221289267e-05
1.33989686031973e-05
-1.24645799295508e-05
-5.61248763063848e-06
-9.42585916489904e-06
-3.33464789309112e-06
-6.02529595246336e-06
-1.24818213283299e-05
-2.76988074563258e-05
-8.81019552848617e-06
8.95044117864844e-06
-8.01209796157388e-06
-2.70302349719236e-05
-2.94605866092032e-05
-1.01910001447951e-05
-1.49140060442678e-05
-7.45283457293717e-06
-8.00441373445528e-07
-1.85133423339737e-05
-1.35871460327831e-05
-1.67742527154718e-05
-1.19884799585154e-05
-2.12090512582804e-05
-7.05179653325016e-06
4.92993660456943e-06
-2.81744025117358e-05
-2.25608374836906e-05
-1.32035378629957e-05
-2.43386467660778e-05
-1.98499631360071e-05
-2.0001349984847e-05
-1.75058003109441e-05
-1.48318497667872e-05
-3.41214617671278e-05
-2.57170950748581e-05
-3.29460586544128e-05
-2.61812269501581e-05
-3.38727775990263e-05
-2.17945962214074e-05
-1.49545110011852e-05
-2.98966128962732e-05
-2.94863301110412e-05
-2.04073666069646e-05
-1.87742915458481e-05
-9.07997784742282e-06
-2.50322735633259e-06
-3.42964424911072e-05
-2.2221532402399e-05
-1.89691090461177e-05
-1.12624301379955e-06
-2.56448735221624e-05
-1.76270249684516e-05
-1.045784573283e-05
-2.38752310768132e-05
-6.73422987316897e-06
-1.54225795182927e-05
-1.56993175839385e-05
-3.04158688051007e-05
-4.12676754800758e-05
-2.47256088477831e-05
-2.60770853379191e-05
-9.12299779141357e-06
-2.07206008292131e-05
-3.96325492894359e-06
-2.47185968980458e-05
-8.95862356764801e-06
-1.43260254253092e-05
-1.20484433333336e-05
-6.68307120431615e-06
-1.77506530640416e-05
-2.24437040278297e-05
-1.05772950148045e-05
-1.87534412943832e-05
-2.61550561199376e-05
-8.52592471278734e-07
-1.25703113629834e-05
-6.60417716327284e-06
-2.48869314934507e-05
-1.78531529475899e-05
-8.90820038805864e-07
-6.90485676018077e-06
5.55609913351328e-06
-1.69265052579568e-05
-1.06896874825689e-05
-2.04388117200002e-05
-1.26572635912733e-05
2.47163720025875e-06
-9.77880083865997e-06
-2.3018965845977e-05
-1.06184145397792e-05
-2.16262671539867e-05
-1.86707027322643e-05
-2.34420791239061e-06
-2.3559782024843e-05
-1.84873932936242e-05
-3.21227124147844e-05
-7.64090454466166e-06
-1.92142320844347e-05
-1.13046664890875e-05
-7.99916883229178e-06
-3.26219004861691e-05
-2.03010636121676e-05
-1.64285799179618e-05
-7.05468805801094e-06
-1.48451249093981e-05
-2.12645243324458e-05
-4.86030695179095e-06
-2.87144035433855e-05
-1.92921366513019e-05
-4.4930316446612e-06
-1.323179251074e-05
-1.11601477109705e-05
-3.58575699202216e-05
-1.74350424107712e-05
-5.68272641535646e-06
-3.30441185308124e-05
-2.05441622737718e-05
-1.72588957643346e-05
-1.90164501034394e-05
-2.35743541206435e-05
-1.67518624897328e-05
-2.10582375866404e-05
-1.12538536472251e-05
-2.14763381447979e-05
-9.90886839178551e-06
-3.51336216355617e-05
-2.57957141612769e-05
-1.45214490571814e-05
-1.17541409821962e-05
-1.36885393214171e-05
-1.96340162771347e-05
-3.25087037407434e-05
-1.03848386904563e-05
-1.0370789998743e-05
-1.02930906073024e-05
-2.06823332268674e-05
-7.53291991727225e-06
-3.62384581982982e-05
-9.48980190674404e-06
-1.49711716465407e-06
-4.74615418332568e-05
-2.18077121120246e-05
-1.94675693653921e-05
-2.01343157863856e-05
-2.69540284781037e-05
-2.25772317186894e-06
-8.36459139373987e-06
-6.16485310695053e-06
-2.14659130350107e-06
-3.2289704145924e-05
-1.32478472694481e-05
-1.60238311995728e-05
1.13184074614349e-05
8.46018666171429e-07
5.0828541000326e-06
-4.25206745399484e-06
-1.06526438132288e-05
-1.34214528251421e-05
6.23409069656256e-06
-9.20999141096358e-06
-1.54087242454664e-05
-1.93527585429229e-05
-1.98262186945987e-05
-5.78946188199948e-06
-1.68937958634205e-05
-9.99809042734951e-06
-1.76447822485755e-05
-2.24529493269068e-05
1.27359761464915e-06
-5.99969394792601e-06
2.43032311004576e-06
-9.41350589731499e-06
-4.14274258060906e-06
-2.68938794958256e-05
6.6525437414819e-06
-1.28151758239316e-05
-3.53003215257059e-05
-2.81958496055e-05
-1.79356031058357e-05
-3.55046732806801e-05
-3.06469345775797e-05
-1.07006951762485e-05
-1.87924324460549e-05
-1.84610937364966e-05
-2.17522402517129e-05
-1.71077670481735e-05
-2.33964091198772e-05
-2.12789932321921e-05
-1.88691396617451e-05
-2.45772063644853e-05
-1.75025276033625e-05
-1.11804543801023e-05
-2.75935246176761e-06
-1.38197004043862e-05
-2.06168577526387e-05
-2.6740523665203e-05
-1.56165728287261e-05
-2.57806861407033e-05
-2.66415443415856e-05
-1.50128755959542e-05
-1.49361988107844e-05
-8.80372333070252e-06
-2.14748162931297e-05
-5.05293085126244e-06
-3.27415832856249e-05
-1.90702457854591e-05
-9.08743796525922e-06
-2.90928011952502e-05
-2.35529342620357e-05
-1.80634816250754e-05
-2.56598652537002e-05
-1.88125009572834e-05
-2.02677509797102e-05
-2.27323007732674e-06
-1.01810890210612e-05
-1.69444175648969e-05
-6.26665420930361e-06
-1.69788555230107e-05
-1.85080088502163e-05
-1.8998847321695e-05
-3.02976615014323e-05
-1.19486375728547e-05
-1.98175595846731e-05
-1.77490816154815e-05
-1.25605762761348e-05
-3.38913906168963e-05
-1.58586836206038e-05
-3.37376588161966e-05
-1.66725421467508e-05
-2.01406492064051e-05
-1.26239897350045e-05
-2.16663935793565e-05
-1.27252083745744e-05
-4.47103739631538e-06
-1.68304619471274e-06
-1.55974542263163e-05
-1.23853940402178e-05
-2.28562243073168e-05
7.33813288823526e-06
2.32565694487896e-06
-8.90624862595507e-06
-9.154870838386e-06
-2.9417879082098e-05
-1.70841379038126e-05
-1.47279534214278e-05
-1.26492773829484e-05
-1.99809675267999e-05
-4.50023991855492e-07
-1.61848138284758e-05
-9.32336209641157e-06
-2.70242337762804e-05
-2.00050544302954e-06
-1.21745667981494e-05
-1.21133321113094e-05
-1.24032399256117e-05
-1.18142563169301e-05
-9.04028437752372e-06
7.19636858093406e-07
-1.45529018626667e-05
-6.53335322426191e-06
-1.01542074557855e-05
-5.66897324507988e-06
-2.15501973750112e-05
-1.68982251858797e-05
-3.17507374688148e-05
-9.4563350288971e-06
-2.24014490323757e-05
-2.85704252752757e-05
-1.53907050311269e-05
-5.36846804579529e-06
-2.03886461407819e-05
-1.4616271243364e-05
-1.63062629508127e-05
-2.30107836875786e-06
-9.89902359208428e-06
-2.60775439510656e-06
-1.67911362001022e-05
-2.50237996729457e-05
-1.75540937259927e-05
-9.63205507662795e-06
7.2752011744265e-07
-3.1221147835342e-05
-3.94990865551857e-05
-2.7381724373781e-05
-2.93709942151156e-05
-2.59364895646905e-05
-1.33870660527117e-05
-2.22175727183432e-05
-1.93123173384805e-05
-1.82440179754647e-05
-1.01198713763724e-05
-1.17689984898068e-05
-9.79543854474318e-06
-1.15716605543451e-05
-2.83016667139017e-05
-1.54469221805985e-05
-1.35523873732134e-05
-1.65658889564252e-05
-6.26398536101562e-06
-1.68785420412149e-05
-1.54556880546695e-05
-2.44516608359918e-05
-2.00893364027327e-05
-1.15200581738427e-05
3.30352268218735e-06
-1.44901199047849e-05
-2.57834148662205e-05
-1.76276185234631e-05
-2.78430585897345e-05
6.47049168574187e-06
-1.3818830652049e-05
-2.59050188692044e-05
-1.55707663813933e-05
-6.00651666970062e-06
1.01704216037589e-05
-1.41719754879528e-05
3.88736992108809e-06
-1.3115226715295e-05
2.66369961608857e-06
-3.3630055063022e-05
1.21139487463477e-06
-1.14240804843994e-05
-2.97137365382262e-06
-1.93038443782354e-05
-9.08315926159428e-06
-3.2780913637218e-05
-1.7195576019175e-05
-1.79530168983684e-05
-1.85654566391634e-05
-1.98744100189215e-05
-2.68328578826442e-05
-2.17599596107303e-05
-1.01563006206227e-05
1.83935344285506e-06
-2.26781711437155e-06
-1.12034090231464e-05
-2.31129971618153e-05
-7.44364830121439e-06
-8.47637531278624e-07
-1.58369214150749e-05
-2.42151197958242e-05
-6.71628869560589e-06
-1.17938981275255e-05
-1.03126139304742e-05
-1.89371120458102e-06
-1.67408830043297e-05
-6.13050958692777e-06
-1.26675524268925e-05
3.55466803458614e-06
-1.25279382362634e-05
-3.22113215259859e-05
-7.96196654197108e-07
-3.44177079171851e-05
-3.24097421633554e-05
-1.5014973445593e-05
-1.43696927921957e-05
-4.46768489149986e-05
-3.19506919192294e-05
-1.15660179061815e-05
-1.25247957199423e-05
-2.80229653311378e-05
-1.29702468043311e-05
-3.40730894314237e-05
-2.225927161255e-05
-1.3349246374716e-05
-5.17205592097899e-06
-1.55919321126831e-05
-2.49154679171339e-05
-3.02943720589619e-05
-2.35725884246085e-05
-1.67883933301343e-05
3.8089422402311e-06
-1.7865059120542e-05
-4.96121696544785e-06
-9.82517170595291e-06
-3.24800112932762e-05
-6.16606392992023e-07
-3.35880713006747e-05
-2.13412502404141e-05
-7.67166407468004e-06
-3.81523771194259e-05
-2.27261411846031e-05
-2.57746912245361e-05
-3.31976761047837e-05
-1.39978475571881e-05
-1.30624018889252e-05
-1.11453580053506e-05
4.54336039083682e-06
-3.1546997393283e-05
-1.4553912991945e-05
-7.37284358410778e-06
-9.91820526344253e-06
-1.53294746110587e-05
-2.07176275676512e-05
1.7367479885584e-06
-8.23528148515539e-07
-1.70262553430726e-05
-2.70019727795622e-05
-6.3425879446829e-06
-1.87791384172819e-05
-2.22307872896345e-05
-3.31597201557824e-06
-1.31977823682152e-05
-1.57272657117229e-05
-1.85065648181136e-06
-1.33179207674428e-06
-2.20017109413332e-05
-5.89120927255949e-07
-2.67863267604621e-05
-6.96011538990826e-06
5.86045854595939e-07
-1.76098372479589e-06
-1.43347423342878e-05
-8.23203603458568e-07
-3.31722956081464e-07
-1.69622487102633e-05
-1.83120867205843e-05
-2.86537546386613e-05
-2.53925819756638e-05
-2.80947195243396e-05
-5.36156144786282e-06
-1.45683430549009e-05
-6.12828405291987e-06
-5.17909122711396e-06
-3.92584084494409e-05
-2.17947752581395e-05
-1.3931689228679e-05
-1.65619141546655e-05
-1.14156717633154e-05
-2.73161369229434e-06
1.401532703083e-06
-1.52986918115845e-05
-2.28488757727238e-05
-1.28713020310568e-05
-1.67331555775564e-05
-1.31656431670496e-05
-2.32578827028832e-05
-2.11275543175055e-05
-1.14071030775176e-05
3.51758351900364e-06
-2.76137576922739e-05
-2.39477884784655e-05
-1.60369204358883e-05
-1.31332382995913e-05
-1.89155596383997e-05
-1.79131917662425e-05
-1.81140010420339e-05
-2.24507943788903e-05
-7.99621707209761e-06
-3.69452645365873e-05
-3.14516117109757e-06
-1.31588703812311e-05
-2.44969838504116e-05
-9.16790568014567e-06
-2.46213223977237e-05
-2.49089796633051e-05
-9.41903376619655e-06
-1.28689988170282e-05
1.49373115072878e-05
-2.06519664683205e-05
-1.47571292045825e-05
-1.34694615609172e-05
-2.34228487815012e-05
-4.16204726808973e-05
-2.25213478103611e-05
-1.93765055157193e-05
-3.64840743957398e-06
-6.42662298734303e-06
-4.00407422624969e-06
-1.12824277857964e-05
5.69719636735541e-06
-4.02940237669859e-06
-7.15082264836058e-06
7.76686211488138e-06
-7.45636545390093e-06
4.19099310619776e-06
-2.52794260822224e-05
3.23093155033503e-06
-3.14175180671612e-06
-1.83317711561593e-05
-1.42885386570961e-05
-1.36590752675803e-05
-9.65797661159409e-07
-1.99589986167807e-05
-6.67243509406521e-06
-2.2286025814637e-05
-1.65691381873388e-05
-5.64854910209957e-06
-8.94551897378004e-06
-1.0142153383003e-05
-8.07250668869315e-06
-6.28787234476843e-06
5.79443924777135e-06
-5.19759706128743e-06
-1.97742443110659e-05
-1.93046916309436e-05
1.26289568209851e-06
-2.4758809715475e-05
-8.06276623713874e-06
-1.79201102610497e-05
-2.04041207464839e-05
-2.17871075368534e-05
-3.32463550294155e-05
-2.41332373330385e-05
-2.83274634526043e-06
-1.48799421399075e-05
-1.5829705631145e-05
-1.27306397753306e-05
-2.25306077070262e-05
-1.77071104808142e-05
-1.29589676084907e-05
-4.21334334876276e-06
-1.56447688289305e-05
-2.36033662111177e-05
-3.67387367127351e-05
-7.13451013726767e-06
-1.39075135118406e-05
-5.67291888455972e-06
-2.99441614065077e-05
-1.81307297565992e-05
-1.32854785320326e-05
-3.19708959521504e-05
-1.54481314071088e-05
-1.50816833387887e-05
-1.31364126639266e-05
-1.95638577371818e-05
-1.04237158293139e-05
1.25436751766366e-07
-1.4354361916077e-05
-4.02254934761179e-05
-2.18961193522681e-05
-3.93017425744037e-05
-7.98937940903375e-06
-2.06660733158765e-05
-8.86487057397093e-06
-3.33571565175414e-05
-3.46830864584069e-05
-2.57223872960628e-05
-1.08217650786397e-05
-2.50307513017281e-05
-6.8403228667922e-06
6.73324506908336e-07
-2.86489595057352e-05
-1.73584878092759e-05
-3.35653737019398e-05
-2.0881706715513e-05
-1.14101221200817e-05
-1.2277117145248e-05
-2.31306744203046e-05
-2.08157647739744e-05
-1.57909771679263e-05
-4.64350141496791e-06
4.5442536011055e-06
-1.15219071867393e-05
-1.33881796423569e-05
-1.04131274439198e-05
-1.10805636900707e-05
-6.44436875130228e-07
-1.99866880628905e-05
-1.70743243825161e-05
-1.10450189220338e-05
-1.37491899277071e-05
-2.57333417553833e-05
-4.26482766743517e-06
-1.17130246543179e-05
-1.13539459178104e-05
-1.44403523760381e-05
-5.49905129444531e-06
-8.91936116218854e-06
-1.00624465072844e-05
-1.75597551262957e-05
3.3097196262675e-06
-2.85974795890389e-05
-3.61898141906708e-06
-1.61576499879257e-05
-3.31535161952205e-05
-2.94931091457055e-07
-1.9743763481788e-05
-2.40595251397511e-06
-1.04167485751621e-05
-3.25032534580234e-05
-3.5131387224038e-05
-4.41963897758168e-06
-1.40373919820811e-05
-1.77390718030941e-05
-5.97006374985674e-06
-2.8495613167326e-06
-1.28415325815293e-05
-1.78768534039628e-05
-1.54712167147062e-05
-1.37229590683733e-05
-2.1329226865876e-05
-2.32501605253578e-05
-2.5065264591657e-05
-4.28320956948539e-06
-3.30661367200576e-05
-1.24037909648945e-05
-1.49264332538635e-05
-1.7679700653567e-05
-2.22694087106439e-05
-2.92098398404312e-05
-2.65086803419311e-05
-2.06957736921664e-05
-1.53775816314735e-05
-1.39938095653394e-05
-9.3649600628412e-06
-5.27012593871238e-06
-1.1382110640106e-05
-1.78914284847739e-05
-2.53047717717642e-05
-5.76398228054625e-06
-1.70847496058003e-05
-2.41752155067732e-05
-9.87596122393802e-06
-1.63430130010135e-05
-2.4326257109008e-05
-1.76762677135235e-05
-1.60824505468162e-05
-1.53137223744681e-05
-3.39638713244626e-05
-2.19624944106561e-05
1.36056052341912e-06
-1.46395573839623e-05
-1.40661116772421e-05
-2.0891148681132e-05
-1.05398680986319e-05
-2.04500739473816e-05
-1.40132144532771e-05
-1.99505291450623e-05
-1.25544743896194e-05
-2.29411039659096e-05
-1.07305171471245e-05
-3.89084621333074e-06
-1.72980110858671e-05
-5.71153461163652e-06
-2.86255285611332e-05
-4.75178430841566e-06
-1.41063817981749e-05
-1.05130922658162e-05
-2.37440902172348e-05
4.37240497484064e-06
-1.65310064082121e-05
-7.99464397926857e-07
-1.10996192814263e-05
-2.68817823274322e-05
-1.46299815739312e-05
-3.74409005376523e-06
-7.24826940233221e-06
-1.05504496018371e-05
-2.54715469987747e-05
-1.18485683817579e-05
-5.59513679449363e-06
-2.83119565268689e-05
-2.7574919387882e-05
-1.89572703052587e-05
-9.40546615473242e-06
-1.8636835487272e-05
-2.67275832961034e-05
-1.29925422398677e-05
-6.70489835526559e-06
-2.99888613947117e-05
-1.21118138155258e-05
-4.38378559092313e-06
-8.41400630556767e-06
-2.53629269630358e-05
-3.74672529000164e-05
-1.49311960174594e-05
-1.51351064597427e-05
4.41309921529442e-06
1.40660744194097e-06
1.04684281192773e-05
-2.90359374699581e-05
-1.62904215527706e-05
-8.38516873618874e-06
-1.48934374123861e-05
-3.89439882079549e-05
-2.07511153318138e-05
-2.49512793282686e-05
-2.83761750923801e-05
-2.63695815290608e-05
-7.11735657373422e-06
-2.38901963950724e-05
-8.14779036025865e-06
-4.12399456700574e-06
-1.19747502108759e-05
-1.05787085402233e-05
-2.63228200093732e-05
-2.1616981823632e-05
-2.02731004658397e-05
-2.65789075516064e-05
-1.93813181166841e-05
-2.79322728464824e-05
-1.20740766045128e-05
-9.56877716720176e-06
-1.73296504365153e-05
-3.58139536437213e-05
-3.91404353832754e-05
-3.53428494043382e-05
-6.76648875006653e-06
-1.35071503698208e-05
-1.25469717938902e-05
-1.14153068265167e-05
-1.33404727456654e-05
-1.62246820289745e-05
-1.59801846461281e-05
-4.65230840430506e-06
-2.31337555474187e-05
-1.97367623090194e-05
-1.82180456869422e-05
-2.93310728479761e-05
-2.00557205704615e-05
-1.98332882205766e-05
-5.27403007661504e-06
-1.36703428630158e-06
-1.82732883061881e-07
-2.25160361525664e-05
9.39220640206296e-06
-2.13261479455426e-07
-9.48653127321366e-06
-1.03977248811383e-05
-1.71027991741367e-05
-8.36136938156981e-06
-3.19981264514114e-05
-8.25922830130137e-06
-1.46837158629215e-05
-1.50220992621641e-05
-1.26054885100526e-05
-9.19056174266878e-06
-1.54420523093894e-05
-1.8583897242248e-05
-2.73002409153694e-05
-6.03656400149168e-06
-1.05389830838737e-05
-3.88696642678785e-05
-1.49302802731082e-05
-2.30148771044356e-05
-1.54081389408185e-05
-1.14728458985416e-05
-4.72446519367616e-06
-1.76190716010159e-05
-3.03330273191898e-05
-1.80816110539915e-05
-1.54751867500049e-05
-3.63998054594548e-05
-1.32587399091155e-05
-2.3338574163231e-05
-1.41831691253593e-05
-1.87131826981753e-05
-6.53781056761041e-06
9.6560658836021e-07
-1.48441127032405e-05
-3.24957923396145e-06
-2.94762279489488e-05
-2.25396026424183e-05
2.81923621046916e-06
-9.86622190806633e-06
-2.87027857763822e-05
-2.59973540421881e-05
-1.30586702145221e-05
-2.53402164594869e-05
-1.73022308166815e-05
-1.763293057139e-05
-1.33935349030165e-05
-2.60406769590969e-05
-1.32048524558774e-05
-1.48272199489056e-05
-1.44194796541249e-05
-1.82666685707092e-05
-1.46236331660826e-05
-2.28197868430379e-05
-1.83453537246549e-05
-3.0867996258812e-05
-8.91232934232366e-06
-1.99138995871696e-05
-2.05185790645607e-05
-1.59276576385275e-05
-1.40909299724549e-05
-2.83433303359729e-05
-9.54844230473762e-07
-6.96302682408109e-06
-2.09344596337983e-05
-2.03863130749428e-05
-1.03658910894422e-06
-2.24556604283826e-05
-1.97069343809633e-05
4.18843567976659e-06
-1.6017454959438e-05
-1.81528091566558e-05
-2.03664550268943e-05
-1.62334986117124e-05
-2.28644805618305e-05
-2.72062690671004e-05
1.55531614890132e-06
3.43043003725787e-06
-2.86946336253007e-05
-2.32622022126215e-05
-1.45564308676084e-05
-5.92469982763154e-06
-4.6037853169505e-06
-1.68102254646863e-05
-2.38973108253913e-05
-1.11162985649737e-05
-1.53081172487441e-05
-3.63599427705214e-06
-2.02241110378546e-05
-2.18786003015814e-05
-1.33619803076906e-05
-7.91984925328231e-06
-1.83479694107108e-05
-1.4577444642252e-05
-1.41379065059955e-05
-3.82901365355921e-06
-7.64627337196481e-06
-1.57665279952913e-05
-2.53939124681058e-05
-2.59509458295759e-05
6.14522056545738e-06
-2.12723695083599e-05
-1.70101898292249e-05
-8.31635560906402e-06
-2.21549195108068e-05
-1.46905069421413e-05
-2.0292459005076e-05
-4.17778041699516e-06
-1.37879031317001e-05
-2.17351164585114e-05
-1.11254603489243e-05
4.92740357406794e-07
-1.63810634941846e-05
-2.2208271471284e-05
-1.54275702580532e-05
-1.5848620858552e-05
-1.25593651799623e-05
-9.93704133333628e-06
-2.42673498521996e-05
-2.52926280243037e-05
-1.41778353206207e-05
-2.37521251720542e-05
-3.18189909270811e-05
-1.30288596930866e-05
-2.40669167185902e-05
4.80665695141401e-06
-8.11288411964818e-06
-2.20272530281699e-05
-7.37173380249946e-06
-2.60593659730717e-05
-1.038348296153e-05
-2.06741405683789e-05
-3.7084985422252e-05
-3.36890057080361e-06
-8.85787082369184e-06
-2.93121645332384e-05
-2.08620274984939e-05
-1.64124117079006e-05
-1.70313938642042e-05
-2.30533541411769e-05
-2.34140806210766e-06
-2.83261358484264e-05
-1.66123216722487e-05
-2.50129117875154e-05
-1.12872407947177e-07
-1.09720174800774e-05
-1.90564627512923e-05
-7.11765629410572e-06
-3.28557132766661e-05
-1.39255274335652e-05
9.1125136863048e-06
9.76683507308158e-06
-1.82320348622468e-05
-2.06887162648358e-05
-1.08617055614673e-05
-1.62348291586536e-05
-2.12103160461059e-05
-8.38883188831568e-06
-1.61371872424151e-05
-1.78046542961217e-05
-2.78674657155166e-05
-3.59020677592105e-06
-2.38367180756964e-05
-2.13483616190974e-05
-1.11197952011342e-05
-1.05485337717258e-05
-1.76981760117168e-06
-1.06278105475112e-05
-9.26265969105663e-06
-1.94949767455513e-05
-2.27360678039099e-05
-1.56078934586908e-06
-5.15500106122327e-06
-2.83280297839056e-06
-2.92867757803056e-06
-9.83586978951759e-06
-1.27997690830906e-05
-1.07713659238052e-05
-1.23776080433736e-05
-1.51533988005892e-05
-2.0505966993628e-05
-3.05307660454558e-05
-2.19618102665619e-05
-2.52594387153496e-05
-1.88034629795442e-05
-8.05105254271216e-06
-1.73333995924088e-05
-2.23101868816037e-06
7.20373869811326e-06
-2.21445141220584e-05
-3.16217289849791e-05
-1.68477423555173e-05
-1.50572974104956e-05
-8.69251029189109e-06
-9.11605834887125e-06
-1.70621132924954e-05
2.12969875143031e-06
-2.11946301222347e-05
-2.44469559927984e-05
-1.54028547831352e-05
-7.02268445307731e-06
-3.62300730636216e-05
-2.20899695856374e-05
-1.80582611525523e-05
-2.52558203908446e-05
-1.00866912504329e-05
-1.19734217174892e-05
-2.53192988382948e-05
-4.06857677261162e-05
-1.92361436251057e-05
-1.65960357132583e-05
-1.70314042101222e-05
-8.76386647992416e-06
-2.20101948391042e-05
-2.23941053431997e-05
-3.07659282933772e-05
-1.53898945733328e-05
-3.60538459409074e-05
-1.52501173473559e-05
-1.9307762444886e-05
-1.05567743995295e-05
-1.03141705056263e-05
-2.56740729122255e-05
-3.15119103146139e-05
-1.35206815370825e-05
-6.01494122911706e-06
-2.30346005874288e-05
-5.54407044395168e-06
-1.60158753319627e-05
-2.47295686695417e-05
-1.49204711254602e-05
-2.67948006669898e-05
-2.57950753897577e-05
-1.78751682271925e-05
-2.24864164920645e-05
-1.02442744078095e-05
1.03109227086025e-06
-9.38673335971165e-06
-2.72255728392028e-05
-1.99165950385427e-05
-2.05976292556434e-06
8.01718534815714e-06
-1.47612362000813e-05
-1.10229754433857e-05
-1.4547175177353e-05
-5.22060980332497e-06
8.36205688373971e-06
-6.86319445945564e-06
-1.50291322847478e-05
-2.31410102861567e-05
-1.572194706769e-05
-1.52504180468805e-05
5.29812860474374e-06
-1.67867980082842e-05
-9.48019957691994e-06
-2.68877558606222e-05
-2.39795252559075e-05
-2.58669755961504e-06
9.54710149919477e-07
1.98093600149912e-06
7.67285869111352e-06
-1.44979313035462e-05
1.84125641907407e-06
-2.08694448747709e-06
5.65398637486436e-06
-3.35887491307891e-05
-2.23753966375861e-05
-7.21266604335624e-06
-2.58711712182357e-05
-2.25153729037765e-05
8.55970294613462e-06
-1.12942596926176e-05
-1.56242907703632e-05
-2.51311304844873e-05
-1.08934588477961e-05
-2.52346810755598e-05
-2.90643884207378e-05
-2.00301813316687e-05
-1.00323329655225e-05
-4.12155654405045e-05
-2.36598159788205e-05
-1.47362838168061e-05
-9.21165789835544e-06
-6.54360108566879e-06
-1.36747045309691e-05
-2.72864194020006e-05
-3.20980990987716e-05
-1.26512804526917e-05
-2.36574403496734e-05
-2.64982714323965e-06
-1.89010690968973e-05
-1.07481313719108e-05
-1.44107279148509e-05
-2.65417077084565e-05
-2.07737636168513e-05
-4.98198207620147e-06
-2.19388723770127e-05
-2.50978374335521e-05
-2.37265950342866e-05
-3.07237600813215e-06
-1.15160746403824e-05
-3.46085828465418e-05
-1.66487556764128e-05
-7.20273047296046e-06
-2.52171410490156e-05
-1.7904038041166e-05
-1.49422373890796e-05
-3.55086179552615e-05
-4.00382391122491e-06
-1.26777317572255e-05
-1.23872189667897e-05
-2.62101117051798e-05
-1.95144776568609e-05
-2.37117515760542e-05
-3.34544182436736e-05
-1.39380449060886e-05
-4.92347875836302e-07
-2.10522540582854e-05
-1.40628472312977e-05
-2.45135008206692e-06
-2.00689862594322e-05
8.41177185560863e-07
-1.66420622157862e-05
-1.70227834141983e-05
-5.99664590556459e-06
-1.09518847175866e-05
-1.57917301542871e-05
-8.41714747437224e-06
-1.82046952806054e-05
-1.85178809571339e-06
-1.85025600542299e-05
-2.997618660151e-05
-1.03489941685365e-05
6.61448192771627e-06
-1.58458113483463e-05
-2.41803956591092e-05
-6.94756620492474e-06
-1.82492228762637e-05
2.65412464986826e-07
-7.82928334189726e-06
-6.06639474056958e-06
-6.48890549612128e-06
-1.85754855919905e-05
-1.67594299086751e-05
-3.29995907980901e-06
-2.56700466510104e-05
-2.5136701288191e-05
-3.8690695333298e-06
-1.91017200067281e-05
-1.15116734015249e-05
-1.69025073789279e-05
-7.80663468357445e-06
-1.33232309944839e-05
-6.4485298531926e-06
3.41459552834748e-07
-1.22029595114694e-05
-1.65867179221425e-05
-2.32552816143004e-05
-5.3975448095428e-06
-2.79404940899675e-05
-5.08402001276207e-05
-1.06385664069572e-05
-2.28535724000071e-06
-1.72167021812411e-05
-1.42086034382779e-05
-9.51692196582105e-06
-2.26512866615715e-05
-5.78024276140361e-06
-9.29770408501895e-06
-6.09190803164773e-06
-2.8665679400733e-05
-1.9656134351293e-05
-3.71024130704061e-06
-1.36418251507793e-05
-1.7006609452968e-05
-5.24354479648415e-05
-4.8871418397629e-06
-8.38452977596587e-06
-2.14454550070719e-05
-3.64832643777382e-05
-2.02012691645711e-05
-6.58788090635464e-06
-1.69889006084233e-05
-2.15174822511418e-05
-1.67605094002883e-05
-5.65429285837283e-06
-6.56525771405249e-07
-1.47765038510063e-05
-3.39861113717952e-05
-2.48494317651858e-05
-6.44540095985631e-06
-2.68708267410316e-06
-2.05188256642082e-05
-2.54844511181603e-05
-2.34114738668296e-05
3.6939709689865e-07
-2.780779124954e-06
-5.92684450505143e-06
-1.64816590970664e-05
-1.74692284421167e-05
-1.79864412123668e-05
-1.64952312340651e-05
-8.46087393899196e-06
-2.2826689064524e-05
-9.26575093009584e-06
-1.53332800680821e-05
2.53362666165423e-06
-2.65517757243588e-06
-1.76293293198608e-05
1.99849251538777e-06
-2.78835704262427e-06
-7.65130129521649e-06
-1.63359191185951e-05
-5.27330490234062e-06
-1.21786005816623e-05
-1.92637608077004e-06
-8.87172074080567e-06
7.02583060822054e-07
-8.19221467339036e-06
-2.17197352744863e-05
9.03477094816478e-06
-1.25063468152655e-05
-1.51057681463195e-05
-1.88893775018398e-05
-8.26923988227327e-06
-9.32689399601299e-06
-3.39679116793334e-05
-1.36002585196661e-05
-1.08509446560702e-05
-3.34539309966754e-05
-1.04419304150881e-05
-1.70943262375921e-05
-1.77199134602749e-05
-1.87341280299183e-05
-2.59128131533368e-05
-4.01456064645095e-05
-2.61622651662135e-05
-5.99451004527665e-06
-3.19339521317862e-05
-2.20459518963145e-08
-1.18778071458863e-05
-2.10101393114576e-05
-9.63356826539381e-06
-1.5299880612961e-05
-1.69577682293867e-05
-1.18204921394076e-05
-2.33533531159869e-06
-9.47198075670286e-06
-6.2264052310923e-06
-6.62111639442411e-06
-6.21458241076443e-06
-1.47108606044649e-05
-2.74279570977081e-05
-7.52805488068286e-06
-3.1061973642149e-05
-2.02215658065821e-05
-1.89388607067036e-05
-7.68513413930745e-06
-1.39706647160512e-05
-2.32540948697766e-05
-1.76641070465026e-05
-8.71749179138083e-06
-3.73331619038959e-05
-2.45782415249259e-05
-3.81574931320134e-06
-5.17765903314778e-07
-4.19784654140794e-06
-1.50580657968194e-07
-1.3744407897882e-05
-2.12597395100333e-05
-4.79014205575065e-06
-2.35831245530829e-05
-1.31809711542837e-05
-2.53215210921427e-05
-1.72709257469987e-05
-1.84832721813698e-05
-2.38691362943413e-05
-5.17300340943551e-06
-1.94975318730988e-05
-4.16428002865263e-05
-1.58306418183747e-05
-1.71747434487439e-05
-1.19115973876915e-06
-3.01954572278888e-06
-9.21442237161096e-06
-8.28511161054921e-06
-2.75154113496987e-06
-5.13409425727513e-08
-5.7758948846772e-06
-1.71250891466691e-05
-1.54761983747819e-05
2.09976798036806e-05
-3.20624991038418e-06
-1.9986806695584e-05
-3.15103607301284e-05
-2.01055146856415e-05
-5.89166179310096e-06
-4.12355451863064e-06
-6.40122164994166e-06
-1.60304834065483e-05
-1.26467509979321e-05
-1.49042747029336e-05
-7.01381110199076e-07
-4.46414808209726e-06
-1.67545153480373e-05
-8.45899802599278e-06
-1.92595738717622e-05
-2.69452867612996e-05
-2.12997366172952e-05
-3.74790564358078e-06
-4.15586759366262e-06
-2.40567266198277e-05
-2.91756965535115e-05
-1.79580083086085e-05
-2.26639613175845e-05
-2.12829006763143e-06
-1.67560288737579e-05
-3.36474380991778e-05
-2.54115878642929e-05
-1.58448021326202e-05
-1.27250341526781e-05
-4.06187454554751e-05
-2.55711634357873e-05
-8.74983513146171e-06
-3.57155707367295e-05
-2.44895225997659e-05
-1.92357015733683e-05
-1.61176531119012e-05
-3.36501695114321e-05
-1.5350382286402e-05
-2.18985273629101e-05
-1.9945083885058e-05
-2.62575717812499e-05
-3.65358283955402e-05
-4.6136472066756e-06
-2.99344792065508e-06
-2.09533208759683e-05
-8.45689812818608e-06
-8.3053901187102e-06
-3.77853844045735e-06
-8.71885004181696e-06
-2.80802907517706e-05
-1.63134886789857e-05
-3.48578610715205e-05
-7.11542519837131e-06
-2.86694701609366e-05
-7.59496045856847e-07
-9.04172990820619e-07
-2.66608854332327e-05
-2.05592914322141e-05
-1.74606837116678e-05
8.80506359253268e-06
-1.65803678773915e-05
-2.16776940129813e-05
-2.11286609046314e-05
-1.44264086254698e-05
-1.23978520508251e-05
-7.67125656995285e-06
-1.59835787063973e-05
-7.36231785823444e-06
-2.28826785032449e-06
-8.87098692896436e-06
5.63439128023722e-06
-2.13402268342322e-05
1.96170433964583e-06
-1.69432242919037e-05
-1.29862368508785e-05
9.68210528070883e-06
6.83605378977055e-06
-8.4991850296552e-06
-1.03457919396496e-05
-1.72099297378296e-05
-1.57546314332358e-05
7.51591182366321e-06
-1.00931139391925e-05
-5.16347740214522e-06
-1.52277872219985e-05
-6.53283609140909e-06
-2.88183935697725e-06
-1.97705263720812e-05
-7.58045982693885e-06
-1.8248661939667e-05
-2.00284943365791e-06
-1.38668412430623e-05
-1.14357839942771e-05
-2.76514879631382e-05
-2.85962200937699e-05
-1.29766966201256e-05
-2.21568526136985e-05
-1.17062475678893e-05
-1.21471725483281e-05
-1.85343722966699e-05
7.25094323021304e-06
-1.16168003551015e-05
-1.80722145292936e-05
-1.62699430273313e-05
-7.46842498277103e-06
-4.34376804347061e-05
-1.94322904549383e-05
-7.88002798511664e-06
-1.78461931810791e-05
-3.08011133351779e-05
-3.03371888419564e-05
-2.85647455299025e-05
-1.58077874846049e-05
-1.39839096034259e-06
-3.19799694237735e-05
-2.85829372729343e-05
-1.49088048817654e-06
-1.75735585462602e-05
-2.4711016315364e-05
-2.54451656245982e-05
-1.46445121224823e-05
-3.9091119635046e-05
-2.8249809184002e-05
-2.77748002151094e-05
1.76377692299239e-06
-2.91642546578569e-05
-1.44893586516312e-06
-1.15135061938137e-05
-2.55888975551492e-05
-2.06612486907796e-05
-2.46500193395047e-05
-2.51362098302329e-05
-7.0987779730296e-06
-1.4900032795012e-05
-1.10660741385441e-05
-2.64182307573206e-05
-4.45316000134459e-06
-3.09224776390312e-05
-4.9911437617661e-06
-1.24084739462705e-05
-1.29515187302633e-05
-1.72026667895229e-05
-2.36876403891064e-05
-1.17804091579074e-05
-1.49973997410622e-06
-1.59126061173286e-05
7.72595746504469e-06
-1.71303885371181e-05
-2.48791355894218e-05
4.95632094208919e-06
-2.60607382593064e-05
