# Supplementary material for: Research on computational propagation and identification of mine microseismic signals based on deep learning
Source: PLoS One. 2025 Oct 22;20(10):e0334641. doi: 10.1371/journal.pone.0334641 (PMC12543183; doi:10.1371/journal.pone.0334641)
Supplement: S10 Data — (ZIP) [file pone.0334641.s010.zip › 000101100001493.xlsx_0.txt_24.txt.txt]

-6.76862126924496e-06
-1.98400797219801e-05
-3.33272298298602e-05
-1.6550687273539e-05
-1.247840657387e-05
-1.99718053775153e-05
-1.53242548255613e-05
-1.91679484227094e-05
-2.13138618633538e-05
-4.56486250054704e-06
-1.29161600067572e-05
-1.73675145178324e-05
-1.69733042170002e-05
-2.25769353965671e-05
-2.73698720010699e-05
-1.18671931059454e-05
-1.26612092363479e-05
-1.77747987132545e-05
-8.66025353303678e-06
5.26885084359553e-06
-1.82350391704767e-05
-7.38153121132813e-06
-1.28695211127284e-05
-1.60556336782979e-05
-2.74680557250943e-05
-1.87989700657495e-05
-2.65698925727651e-05
-1.63123631626367e-05
-1.19271710063785e-05
-2.53201602617588e-05
-1.84256346835502e-06
-4.92483413122826e-06
-1.6805215487583e-05
-1.84168172572693e-05
-1.21658032886498e-05
-7.058543856293e-06
-4.69645970732344e-06
-1.26301987811047e-05
-1.5484122624582e-05
-8.73501108242574e-06
1.8742950974915e-06
-7.19723035086627e-06
-1.77656162673976e-05
1.17412244193505e-05
-1.20284584577161e-05
-1.1030247791631e-05
-1.04255866633804e-05
-6.45288348254834e-06
-5.22741846280706e-06
-1.7504119209803e-05
-8.99674605648277e-06
-1.32126192996508e-05
-3.49283087560398e-06
-1.70914613912839e-05
-2.27831954700787e-05
-1.90191733284098e-05
-1.6227567633467e-06
-1.48927305627188e-05
-2.65334287303175e-05
-2.93957119151444e-05
-1.07124469689578e-05
-3.05647495301663e-06
-2.83147824210057e-05
1.0288869895597e-05
-3.28765668183612e-05
-2.09946101858108e-05
-1.62068033255476e-05
-1.84836006875455e-05
-1.33872335440683e-05
-2.99606397860296e-05
-1.30229971674833e-05
-2.10836548014132e-05
-2.50978166770169e-05
-7.67413532905636e-06
-6.42442765370073e-06
-3.08648731382525e-05
-1.93799560278721e-05
-1.94490339982655e-05
-3.24199143382471e-05
-2.62232002253108e-05
-2.09870036092336e-05
-3.07984130046448e-05
-2.7612792811838e-05
-1.18868986071155e-05
-2.32764672366138e-06
-8.66227629632698e-06
-3.57962671996265e-05
-1.57010067797887e-05
-1.97631158825281e-05
-3.16225516386314e-05
-2.24583970827164e-05
-1.91448785778734e-05
-1.16573452558444e-06
-3.38389259542526e-05
-6.63587847506172e-06
-1.54954232683141e-05
-3.69751370784523e-05
1.02586329463714e-06
-3.32403691488498e-05
-1.38585878342263e-05
-9.34047561132172e-06
-6.85224832985903e-06
-9.60874121839199e-06
-2.87897536467262e-05
-2.1511212719149e-05
-1.14676518800711e-05
-9.91381124797765e-06
-1.08566736926925e-05
-1.71059234686055e-05
-1.50284278916406e-05
-2.25071675039842e-05
5.31256194238482e-06
-1.44072204621455e-06
-6.05369425387297e-06
-1.48154897177747e-05
-2.04391094832432e-05
-9.91211235824079e-06
-9.9610540221128e-06
-2.34960794237697e-05
1.8293011077825e-06
-5.38724222216737e-06
-1.18947588364741e-05
-1.92499733386166e-05
-2.39785033561267e-05
-5.82153239196162e-07
-9.10436095469267e-06
-2.06441784843576e-05
-1.05673950615341e-05
-2.58727066735558e-05
4.0657562867828e-06
-4.5350283377383e-06
4.13293115848669e-06
-8.13099757257787e-07
-4.6044657728511e-06
-2.15126514591144e-05
-5.9431608055766e-06
-2.10578799221862e-05
-1.69860998144421e-05
-7.17409255607544e-06
-2.16584448101954e-05
-2.13084359331467e-05
-1.86559540228075e-05
-5.94417324013662e-06
-4.07441210053134e-06
-2.64333360090496e-05
-1.00012887587431e-05
-1.70302787339314e-05
-9.79905311176494e-06
-1.16643494700039e-05
-1.66632029852695e-05
-2.46440731601077e-05
-8.13536924085248e-06
-1.85655990556434e-05
-2.26071716601773e-05
-1.71624767618668e-05
-1.60464309451913e-05
-3.09646094292872e-05
-1.10131949591578e-05
-1.71017346693796e-05
-3.085973002306e-05
-3.16001630162472e-05
-2.3859184125347e-05
-1.96843977831872e-05
-1.86554350864573e-05
-1.15659659317128e-05
-3.14817992114627e-05
-2.04382794023279e-05
-2.89288197144309e-05
-1.58826062831189e-05
-9.44928141745499e-06
-1.1607779840249e-05
-2.18245483352794e-05
-3.3296378462611e-05
1.51326966001797e-06
-1.87230082024407e-05
-1.23407894426602e-05
-7.87737113017778e-06
-2.06775817278334e-06
-2.47212040408498e-05
-1.15832352304593e-05
-5.20034837050352e-06
-6.31635642086759e-06
-2.17599160028037e-05
-2.22974323511126e-05
-7.44816705095367e-06
9.37924024978315e-07
-2.9204382463862e-05
-6.59295419219709e-06
-1.63252499694754e-05
-1.12795190657356e-05
-3.64439658944142e-06
-3.089719503389e-05
-1.63899473439716e-05
-2.83427632000518e-06
-2.38961119440743e-05
-4.68397292544593e-06
-2.77440358121032e-06
-1.75655643645241e-05
-1.40753492759197e-05
-1.13789108471061e-05
-1.03790951308485e-05
-2.23181939014807e-05
-1.31230367970366e-05
-2.10909287607694e-05
2.3216458491953e-06
-8.96959859453403e-06
-2.80310572228271e-05
-1.05134626802286e-05
2.21578402750804e-06
-1.69645693685118e-06
-2.36106084409318e-05
-1.54920258574212e-05
8.38552182469365e-07
4.68955027001809e-06
-1.21605040964513e-05
-5.14283015056798e-06
-3.17354908010524e-06
-1.26128458404568e-05
-2.8631124148807e-06
-3.36853875701114e-05
-1.65050258647076e-05
-9.56991261579045e-06
-1.1870689854634e-05
-1.98489622579271e-05
-1.36440011242314e-05
-1.22617323908858e-05
-2.46823515153177e-05
-2.15028677216928e-05
-2.47892722029249e-05
-1.27679019143909e-05
-1.20499748410788e-05
-9.38489265622303e-06
-2.59184961964712e-05
-1.82949904850012e-05
-1.09281758480295e-05
-1.32140517493319e-05
-2.47638713367983e-05
-1.75718912541414e-05
-2.75553604755261e-05
-1.97582229655533e-05
-3.29814650234559e-05
-1.36121378382922e-05
-1.98413756924175e-05
-1.42352242458481e-05
-2.7474742352285e-05
-2.383075896936e-05
-1.58284058877247e-05
-2.87183768089399e-05
-1.4678554956639e-05
-2.94237354462474e-05
-1.7632434010781e-05
7.97513907800581e-07
-2.3206966873145e-05
-1.66255352333951e-05
-1.71239865794115e-05
-2.53143187785927e-05
-3.64391849372997e-05
-1.60195324815191e-05
-9.58145401843257e-06
-2.49794639109545e-05
-3.41933095748876e-05
-2.78265795141126e-05
-1.85987308058121e-05
-9.95310048582049e-06
-1.06741080843793e-05
-1.76147959511787e-05
-1.46822884264118e-05
-1.59165473108817e-05
-2.201388107291e-05
-2.94949175207746e-05
-2.07630856707416e-05
1.04065239657186e-05
-1.92611279343942e-06
-1.21890799069391e-05
-1.45457037424603e-05
-5.00384069776438e-06
-2.28801546825038e-06
1.27370327227204e-05
-6.53818766937029e-06
-2.34517531071525e-05
-1.2874551535073e-05
-2.06453793179105e-05
-1.41622517942326e-05
-7.94746056987097e-06
-1.47243274712761e-05
-2.17485876422884e-05
-1.07863088313108e-05
-1.44155910235939e-05
2.75399409904299e-06
-2.15361927679922e-05
-1.34823190982343e-05
2.27234510403483e-06
-2.60048429928522e-05
-2.52409478391586e-05
-1.67530115793517e-05
-2.51179522113913e-06
-2.83303185128573e-05
-4.59809476380376e-06
-1.07436696129747e-05
-1.24833339183505e-05
-1.07097874860274e-05
-1.41204628618642e-05
-2.394366747573e-05
-2.4198262751611e-05
7.53962808097135e-06
-2.54222928160539e-05
2.65136293572134e-06
-2.36318541009532e-05
-1.19946329971171e-05
8.9721945112234e-06
-1.57695854158838e-05
-1.17594821680044e-05
-1.66889823350015e-05
-1.8796470040475e-05
-2.24755633451562e-05
-9.66930431096437e-06
-2.92650966875923e-05
-2.14820713212271e-05
-9.41978719731773e-06
-6.0899279682379e-06
-2.5209174547134e-05
-7.4296402362786e-06
-1.64480785854551e-05
-2.05503890417156e-05
-1.2590835844641e-05
-1.72942463097863e-05
-1.16013553848343e-05
-1.78816055490822e-05
-2.59127620963879e-05
-9.72817798990389e-06
-8.10961838968787e-06
-4.34021205789588e-05
1.84223522761751e-06
-2.35296857328205e-05
-1.6071832965051e-05
-1.03194033361457e-05
-2.94332319417878e-05
-8.62984983852753e-06
-9.17055833304592e-06
-8.94799588154537e-06
-2.22472726573517e-05
-1.41328232097107e-05
-1.04571827491913e-05
-6.63841138639145e-06
-1.14127766050767e-05
-2.60438558513845e-05
-1.48939984121855e-05
-1.15786085158849e-05
-1.93789194806263e-05
-9.30424898296056e-07
-1.7421969489745e-05
-2.40414398263905e-05
-1.62432588349493e-05
-9.37718881302017e-06
-1.02078164164791e-05
-8.14689442055373e-07
-1.57771659071253e-05
-7.47345482900521e-06
-1.023350107593e-05
-2.30388443229766e-05
-2.59663286273222e-05
-2.00719498986844e-05
-7.42339566834026e-06
-1.41700906604744e-05
-2.4746801375788e-07
-7.26074777144548e-06
-1.26386615732168e-05
-1.2614509928712e-05
-1.61222901494827e-05
-4.87405811060557e-06
-2.16422451000701e-06
3.27099655221363e-06
-8.59679326045316e-06
-1.52695673362507e-05
-1.0783312639854e-05
-2.24437597714039e-05
-1.6146690686771e-05
-1.92456745277903e-05
-9.80574532562586e-06
-8.42148005941681e-06
-2.38858998438765e-05
-2.26446697854406e-05
-7.31796416002927e-06
-1.54190428821528e-06
-2.00399081516836e-05
-2.20275056929706e-05
-1.76949665581527e-05
-1.67557031892625e-05
-2.49835137474017e-05
-8.06278444102614e-06
-1.58601473072446e-05
4.00857839369058e-06
-1.30457882484803e-05
-3.48991692544972e-05
8.78227905531327e-06
-2.24510002359067e-05
-2.43066266896339e-05
-2.48028548497722e-05
-2.65981913352996e-05
-2.61662250040514e-05
-2.62613752999685e-05
-2.63074370753548e-05
-3.04454229714298e-05
-3.05647045951565e-05
-1.06078280405725e-05
-2.86118961718704e-07
-3.01290990748687e-05
-1.91749417809593e-05
-1.97045546210452e-05
-1.32090098435277e-05
-2.49286945046138e-05
-4.23283962911162e-05
-1.96893341215082e-05
-1.74264682725104e-05
-1.02995702696601e-05
-1.58373256894769e-05
-2.05642625852535e-05
-3.50940295012744e-05
-8.35833455383001e-06
-1.08976034701238e-05
-6.81840039876983e-06
-4.01409189784703e-05
-3.31894553709663e-06
2.49546791773302e-06
-2.27480907754333e-05
-1.1783391769535e-05
-1.94597912998404e-05
-1.78697662650424e-05
-1.44451746444306e-05
-1.04092020988411e-05
-1.8900498521838e-05
-2.73370973325608e-05
7.43629257644538e-06
-1.94570254083359e-05
-1.47292966604018e-05
4.34569740798577e-06
-1.18420536406263e-05
-2.74809571719093e-06
-1.49683788736002e-05
-2.20833477048913e-05
-6.7575458188878e-06
-1.72253999011504e-05
-1.6236374073255e-05
-1.28849029503324e-05
-7.27057873601003e-06
1.62106693843809e-06
-9.64839207024592e-06
-1.17267489311958e-05
-1.99183847987389e-06
3.95241453916674e-07
-7.83401085624245e-06
-6.89535037749608e-06
-3.37695267462897e-06
-1.39027942475396e-05
1.78279233737069e-07
-3.45219851384775e-06
-8.29955008159484e-06
5.59632965439103e-06
-1.78606574660525e-05
-1.24926253498828e-05
-1.82471875951362e-05
-6.85104223571777e-06
-1.10570259336862e-05
-1.16117555332133e-05
-1.83304789217698e-05
-1.44735753593083e-05
-9.62212276078879e-06
-1.0391336335041e-05
-3.42880916021503e-05
-2.35253420333749e-05
-3.05445931721884e-05
-1.8221715693057e-05
-2.77251955632326e-05
-1.20413268837882e-05
-1.62137905876513e-05
-2.06440928617077e-05
-2.16583225100748e-05
-8.26988962342399e-06
-1.70809932490639e-05
-2.01335201449467e-05
-3.31967784021066e-05
-3.18465919981752e-05
-6.5995844753215e-06
-1.89744279902936e-05
-2.24853585743392e-05
-1.65328765286593e-05
-1.43256147409723e-05
-4.03563028188192e-05
-3.00998823477787e-05
-1.65418519775412e-05
-2.67922286113896e-05
-3.28914679141023e-05
-8.77359425225632e-06
-1.12330501619884e-05
-2.98697066639424e-06
-1.38471646135408e-05
-2.64625026957637e-05
-1.47783957802624e-05
-1.84284998010588e-05
-2.19949388364083e-05
-2.43402268923704e-05
-1.14753379595555e-05
-1.39697479375163e-05
-1.29438287716881e-05
-2.62786066320509e-05
-1.36798131205258e-05
-2.12112955621419e-05
-1.90382140601145e-05
-2.55436867965837e-05
-9.87705472472651e-06
-2.34016585255973e-05
1.05896250838544e-05
-1.00714993770636e-05
6.71749030380556e-06
-9.00207917559842e-06
-1.76337632995474e-05
-9.84365221482479e-06
-1.61465561409334e-06
7.15140299506017e-06
-1.24360504902931e-05
-8.51602105869883e-06
-1.33803106253812e-06
2.37003683738562e-07
-4.89196980227332e-06
-1.07996772328595e-05
-9.56463418039434e-07
-9.16286518269504e-07
-2.16184804023557e-05
-3.83025794524865e-06
-1.06614354027067e-05
-2.35031498377192e-05
-9.87149195828857e-06
-2.94541515168304e-05
-1.21251339957391e-05
-1.2121403902873e-05
-1.59175268758104e-05
-8.94036242902494e-06
7.38989741902193e-06
-1.67299773594503e-05
-2.2550963076474e-05
-5.22420752375512e-06
-4.17169499811675e-05
-3.48017570235834e-05
-3.05585392687994e-05
-1.62124339199395e-05
-7.51852463830746e-06
-2.13606248489263e-05
-7.78053319096987e-06
-1.3377100401346e-05
-2.90111833644881e-05
-4.10446361524207e-05
-1.89117991576344e-05
-2.3640894285558e-06
-6.75669989605267e-06
-2.69809179873142e-05
-7.93174171661222e-06
-1.46102076562581e-05
-4.38728817965909e-06
-2.4250788946708e-05
-2.38027209821857e-05
-1.10044428499471e-05
-3.13944653750103e-05
-2.27225328427639e-05
-1.32328477398201e-05
-3.5975400568563e-05
-2.14743575626586e-05
-3.17547212517036e-05
-5.08519201122488e-06
-1.97367953467033e-05
-8.91132037550638e-06
-6.04337819384912e-07
-3.07273623197999e-05
-2.17097716150417e-05
-1.52709490393319e-05
-3.01050653715987e-05
-1.35860579413167e-05
-3.45806086041533e-06
-2.11488256734447e-06
-7.82207339238058e-06
-1.34975487338349e-05
-1.16665143418709e-05
-1.44435143409801e-05
-2.23133313364472e-06
-4.52083751121502e-06
6.58633985321016e-06
-1.48081806677046e-05
-1.32536752838282e-05
-1.74608596931169e-05
-8.73932225331882e-06
-1.59802732943734e-05
-9.90400092353919e-06
-6.55202001685373e-06
-1.1211886699576e-05
5.50734310982486e-06
-4.51228425378792e-06
-1.24168719111897e-05
-6.59535413485984e-06
-2.31425830711985e-05
-1.91412965827193e-05
-2.64058048459973e-06
-1.59849495393218e-07
-1.13853552279828e-05
-1.54798677698675e-05
-2.02121024985029e-06
-1.20466423256166e-05
9.93930752630276e-07
-2.06556064681738e-05
-5.5931600718946e-06
-2.23735373729156e-05
-2.14482157641471e-05
-8.4153362599975e-06
-1.8496118265409e-05
-1.17452817579103e-05
-1.68520754056233e-05
-4.68248431332959e-07
-2.27188837785177e-05
-2.46430099611399e-05
-8.89805292142236e-06
4.52184825952021e-06
-4.65516883530047e-06
-1.606850523673e-05
-2.30668853711899e-05
-1.90165989002726e-05
-2.23599464379864e-05
-1.63520791992818e-05
-2.78313878231278e-05
-6.50810878938316e-06
3.60758555267339e-06
-1.53797420509174e-05
-1.60365260108509e-05
-1.76355534150081e-05
-2.15647258110205e-05
-3.17335472150555e-05
-1.07765017930143e-05
-2.27771051556738e-05
-2.02049239217895e-05
-1.41537104090787e-05
-6.89792478673019e-06
-2.29291638004198e-05
-1.20949943079349e-05
-2.31570362807737e-06
-1.16851852364921e-05
-4.13556144812376e-06
-2.02691759420968e-05
-1.11338029507822e-05
-7.75257138289186e-06
-1.17367981112804e-05
-3.2584179781007e-05
-1.71426295242617e-05
-7.64254081825141e-06
-2.2075135153011e-05
-2.4608060631532e-05
-3.54888584095574e-05
-8.41249856301173e-06
-5.63970106200583e-06
-3.9134444791005e-05
-1.70333904454875e-05
-2.22120294037753e-05
-1.53471017339178e-05
-1.92690240513769e-05
-1.18319697087786e-05
-2.09642504025664e-05
-1.97013743236198e-05
-1.04908925347589e-05
-9.19432392225205e-06
-4.9812735387914e-06
-1.02569843441201e-06
-2.12740620367616e-05
-1.82111219142686e-05
-1.96028976173563e-06
-3.20577825147599e-06
-1.09603993366916e-05
-1.8866649940058e-06
-1.41229819540166e-05
-1.60884374530787e-05
-2.16160083219455e-05
-1.73134643956476e-05
-1.67966846554916e-05
-1.55766395550464e-05
-2.48189494373352e-05
-2.24449648675349e-05
-1.47835339798726e-05
-1.86806952022719e-05
-3.59524842762578e-06
-1.41404116873278e-05
-9.66222540338251e-06
-7.10623403652022e-06
4.28185043996716e-06
-3.17107249649783e-05
-1.66153068077167e-05
-1.72553926655156e-05
-1.35175943979316e-05
-5.19313354209213e-06
-1.2197617140635e-05
-2.33630345177662e-05
-2.21699608414777e-05
-7.52350382502875e-06
-2.9674555039882e-05
-1.40393478216325e-05
-6.52844809221033e-06
-9.10676335924969e-06
-1.01245345400289e-05
-1.93840845220881e-05
-6.53962812361094e-06
-2.51256584751567e-05
-2.1412331776936e-05
-3.38384714623105e-06
-1.53451520973455e-05
5.3761027434123e-06
-1.20159385780166e-06
-2.01364140702772e-05
-2.60651076800648e-05
-7.62289427597075e-07
-1.17780321625472e-05
-2.13200930741815e-05
-2.69858728324489e-05
-2.18046582565569e-05
-6.69257673382083e-06
-1.23039740583204e-05
-2.51843044044392e-05
-3.23011186063262e-05
-3.82894752763883e-06
-2.19362383866927e-05
-5.76728194228437e-06
-1.5083239967568e-05
8.60452058471015e-06
-1.73239823549709e-05
-2.89667030417674e-05
-6.90780907747907e-06
-3.5534081742519e-05
-3.16636913022294e-05
-1.56818442915183e-05
-1.9573042573557e-05
-2.89627304738708e-05
-1.28881829731363e-05
-6.47488726370015e-06
-1.69530379523059e-05
-2.6494254000438e-05
-9.24009269240565e-06
-1.92778697224838e-05
-3.49004112449837e-05
-2.20268764600653e-05
-1.17918586528099e-05
-9.14618374192978e-06
-2.4259423957095e-06
5.34558274649386e-06
-2.47230480861773e-05
-1.65251591132607e-05
-2.09861781231708e-05
-2.44960096201383e-05
-1.193892666736e-05
-1.08300231155358e-05
-1.14314318720611e-05
-1.25284490792203e-05
-2.35940952129948e-05
-4.69581344962265e-06
-1.48817991161213e-05
-1.17530686121753e-05
-9.27460007260349e-06
-2.29285571040473e-06
-2.53657324171608e-05
-2.13746318680092e-05
-1.2261915620628e-05
1.33237086602182e-05
-2.75119415895134e-06
-6.74911900724801e-06
-7.52686244702764e-06
-1.88015537159142e-05
-7.56257238450771e-06
-2.01975102797672e-05
-1.73785098980649e-05
-1.69773250265272e-05
1.13261764428837e-06
-9.62449194246151e-06
-1.0346071870364e-05
3.53873541169076e-06
-2.30004760643432e-05
-1.51493426939503e-05
-2.89584560295617e-05
-1.85119693912084e-05
-8.06055299823327e-06
-1.40220710715391e-05
-1.40253711539938e-06
-2.38286506777505e-05
-7.51378683534022e-06
-1.37939201795516e-05
-2.1416920114517e-05
1.1141226878638e-06
-8.92708331783083e-06
-1.41579156066172e-05
-1.63332939867696e-05
-2.45101041938785e-05
-1.20871759615571e-05
-1.89903532029051e-05
-2.66593326061151e-05
-3.67228030573181e-05
-1.50164415704406e-05
-2.14250196403034e-05
-1.44117217316846e-05
-1.85542293577477e-05
-2.22203151572019e-05
-1.5908976271515e-05
-6.38321327662371e-06
-1.56699830644129e-05
-1.32547316859321e-05
-2.7180221543656e-05
-2.60218170985906e-05
-2.23771783298592e-05
-2.65955058780738e-05
-1.77113808088709e-05
-3.09209301004458e-05
-2.19481617584258e-05
-4.8503113304118e-06
-3.70157884042282e-05
-2.27642686772328e-05
-3.82014586389775e-06
-2.0708962418606e-05
-2.29316546981346e-05
-3.76967620694813e-05
-2.3944335307657e-05
-2.26090606996921e-05
-2.05088715808966e-05
-1.23746432969987e-05
-7.95190886130599e-06
-2.17312977416359e-05
2.53210524567589e-06
-2.05575254284681e-05
-1.1627427190061e-05
-2.27687109289595e-05
-2.3211176069778e-05
-9.26577310430097e-06
-2.56024614664027e-05
-1.63834879959852e-05
-2.07863834472114e-05
-6.91241050868292e-06
-8.68329211163872e-06
-1.03929265717808e-05
-2.35625122967057e-05
-1.9236560743785e-06
-8.52799574359013e-06
-1.43981174039724e-05
-1.3437546515791e-05
-1.70071069718231e-05
-3.05850374091602e-05
-2.31563006283226e-05
-6.33715245101413e-06
-2.3018954111385e-05
-6.42874368076874e-06
-1.41706158503719e-05
1.70731818320522e-06
-2.91755643341566e-06
-1.05152754825128e-05
-5.45388591224537e-06
-1.00605891245026e-06
4.05619540169404e-06
-2.39964761500262e-05
-2.6301003101128e-05
-7.41385237595861e-06
-4.74920125315046e-06
-3.94992551893748e-06
-1.20636752441654e-05
-1.47256585566035e-05
-1.18604564400964e-05
-5.92953920632215e-06
-1.45296305599791e-05
-8.24020597412783e-06
-1.68306651419806e-05
-1.32143896463619e-05
-8.88965388955022e-06
-2.32919017119391e-05
-2.98335156591344e-05
-6.75285793261053e-06
-5.09622736632344e-06
-1.96814496277823e-05
-2.14155859106882e-05
-2.09812722565714e-05
-2.23688282645229e-05
-2.80445613974351e-05
-1.89075320885895e-05
-1.71751971945124e-05
-2.78627814624411e-05
-1.18777172386335e-05
-1.27726142943157e-05
-1.95304455605198e-05
-5.36857736150149e-06
-4.48270931375742e-05
-2.1852953876963e-05
-9.63384046546848e-06
-1.69279170217933e-05
-2.0132727062682e-05
-6.48063645151014e-06
-3.32910246118656e-05
-1.53578659581777e-05
-3.56195832272472e-05
-2.45590182825282e-05
-2.44842204543954e-05
-3.51950486204027e-05
-1.47757796716928e-05
-2.570507182889e-05
-1.42659190919608e-05
-7.94713825206541e-06
-3.22510427865957e-05
-1.42252792419908e-05
-8.96839442648348e-06
-1.96290361164457e-05
-9.52795065182206e-06
-1.92797877633141e-05
-1.79654743996313e-05
-4.58866232684849e-06
-1.91213239531824e-05
-1.12127404677989e-05
-1.96993649887547e-05
-2.0119769243659e-05
-2.57977539066364e-05
-1.29153975270037e-05
-7.66670746431118e-06
-2.58633877251703e-05
-7.77336120242189e-06
-1.75656132718977e-05
-2.43566407058435e-05
-1.56025337796692e-05
-1.82374100262796e-05
-1.05247404154164e-05
-2.47774624043784e-05
-1.56482191928527e-05
-1.02821647800352e-05
2.24884550647678e-06
-1.46843842160799e-05
-2.38714560904316e-05
-1.4251319978755e-05
2.39379670097798e-06
-1.50538150509652e-06
-2.3485508585516e-05
-1.63560860679637e-05
-7.78486680410555e-06
-1.01394989291015e-05
-1.8173548937079e-05
-7.63136535475154e-07
-2.05780394049411e-05
-2.06952291393069e-05
-1.13014023925243e-05
-1.90470397485957e-05
-1.60032263925983e-05
-1.06942198817114e-05
-3.23225074362876e-05
-6.72457934011638e-06
-1.18590113941685e-05
-7.45343924871473e-06
-6.37661301866448e-07
-1.54501372839948e-05
-8.94207026285739e-06
-7.94710506694576e-06
-9.55498642994207e-06
-2.77903329221747e-05
-8.77338243757548e-06
-8.81742503971815e-06
-2.57877377848992e-05
-1.95365905933573e-05
-1.70954449593837e-05
-2.07000049114821e-05
-2.55280941759733e-05
-8.28143485403598e-06
-1.81605636786353e-05
-3.85992119728646e-05
-2.65122435417413e-05
-2.2246341919291e-05
-1.18566744303946e-05
-2.3015083333671e-05
-3.21920542693601e-05
-2.60165119418581e-05
-2.31607538141761e-05
-2.25412385291079e-05
-1.59738797613191e-05
-2.00497428808226e-05
-3.08692524118853e-06
-2.81639105110095e-05
-2.6061066942018e-05
-1.65615959199721e-05
-1.83146879646357e-05
-1.86553473609095e-05
-2.58385432457055e-05
-2.45218869953804e-05
-9.7872575348116e-06
-6.61412892863314e-06
-2.28894345728088e-05
-2.16823326117927e-05
-1.78887411158849e-05
-1.98258103971303e-05
-1.35566795485032e-05
-7.64837749079656e-06
-2.00345860512503e-05
2.5086770826215e-06
-2.01548993368834e-07
-8.78367539092204e-06
-2.14833176700321e-05
-1.85487348340816e-05
-6.09823370205567e-07
-2.94090401010609e-06
-2.36323078779553e-05
1.19025728108888e-05
-1.45209449383904e-05
2.44313195634165e-06
-5.14774051344959e-06
-2.07370928833759e-05
-2.36711981732458e-05
8.22177745404855e-06
-6.09449408127406e-06
-2.04563225367082e-05
-7.55189985405695e-06
9.03581450318731e-06
-3.97972384053572e-06
-9.57339355007555e-06
-1.08044459641813e-05
-8.57834693876242e-06
-2.31881808412855e-05
-1.79441411304401e-05
-1.01182173625005e-05
-1.27271499276604e-05
-1.11183694664301e-05
-1.50946950744764e-05
7.5520224829396e-06
-3.09057749811594e-05
-7.38296547880774e-06
-1.48825563120016e-05
-1.24436626578729e-05
2.42416626797725e-06
-7.53721802181004e-06
-1.91655998350345e-05
-1.68347270981597e-06
-2.82337199210642e-05
-2.03127441045256e-05
-2.75230420722398e-05
-1.4887604052692e-05
-2.78513657523893e-05
-8.22705960522942e-06
-9.89275577361963e-06
-3.47962310620509e-05
-3.69190663724532e-05
-1.5637936745732e-05
-1.67303178376754e-05
-3.09548206749527e-05
-9.73569895863181e-06
-3.10434048533708e-05
-1.23842434485054e-06
-1.09973019939879e-05
-4.16224207155745e-05
-2.37274525857099e-05
-3.15668242962766e-05
-2.8913302392312e-05
-2.64567153355626e-05
-2.58577630453311e-05
-1.09939943718495e-05
-3.2674027095468e-05
-1.35698808459857e-05
-4.57035220390795e-06
-1.90640710769657e-05
-2.22269708605175e-05
-1.62639874653791e-05
-1.85591286145295e-05
-1.60460521870077e-05
-1.22847625215296e-05
-2.01524518246206e-05
-2.60878688525784e-05
-2.54946884160782e-05
-5.25212642103346e-06
-9.78588243841113e-06
-1.62271626363775e-05
-1.56619813797972e-05
-8.52595500137584e-06
-1.12175264030011e-05
-4.60064944933006e-06
-1.54424511673669e-05
-5.07732625804153e-06
-9.5778687695035e-07
-4.67591073782084e-06
-1.9198608831272e-05
-1.05372588617721e-05
-9.89191933312999e-06
3.84962607290277e-06
-4.04251602424655e-06
-2.34682412370547e-05
-1.58607305641547e-05
-1.51287142447048e-06
-4.49919279301484e-06
-3.02353872746101e-06
-4.34942156034963e-06
-2.30828806363106e-05
-5.3134532179308e-06
-1.70398314072194e-05
2.64163025029065e-06
-1.68134750198705e-05
-1.26450759623324e-05
-3.08074302468883e-05
-2.37215041859341e-05
5.71738688452511e-06
-2.4275442166837e-05
-5.23523425631009e-06
-3.22030063688361e-05
-1.08050515509259e-05
-2.46373711145047e-06
-7.22040137127099e-06
-2.82593893478456e-05
-6.59945562083438e-06
-2.37880413453781e-05
-2.55078600939799e-05
-5.53569615098028e-06
-1.96403787701202e-05
1.91912483738343e-06
-5.8294616074494e-06
-9.31587801584684e-06
-4.08194919521944e-05
-1.55764685786226e-05
-1.8815624761636e-05
6.6870926585989e-06
-1.0912775235398e-05
-1.63478964824371e-05
-2.92046822355718e-05
-3.09432188606816e-05
-9.49167752155949e-06
-1.41474492421836e-05
-2.31469382919413e-05
-3.68069822920137e-05
-1.19417745044383e-05
-3.40033911567952e-06
-1.06980372710302e-05
-1.33048147957263e-05
-1.92007768164416e-05
-2.85963035926732e-05
-1.54974598638939e-05
-1.83998116366417e-05
-3.18486900274134e-05
-2.94614937311443e-05
-2.45816628021099e-05
-2.89174253087603e-05
-1.87980520275592e-05
-2.25069740103341e-05
-1.64555352860623e-05
-2.6681827304209e-05
-1.15503593516009e-05
-2.62402874541721e-05
-1.60576719057443e-05
-3.15683752770522e-05
-7.32600792484524e-06
-2.00708010434305e-05
-1.50491769189383e-05
-1.4355873922163e-05
-1.92585058822021e-05
-1.56437844588585e-05
-3.25528111244001e-05
-9.48897963767497e-06
5.23495256354941e-06
-2.53732731949066e-05
-2.73153379102635e-05
-4.35825988043698e-06
-1.06540292249854e-05
-1.40469982428542e-05
-1.99764805410993e-05
-1.16697293673752e-05
-7.93878673681638e-06
-9.27346640791484e-06
-2.99652664262544e-05
-1.51998783082915e-05
-8.82645963960203e-06
-8.84758460568347e-06
-1.24756733078233e-05
-1.85166905672942e-05
-1.81150452270964e-05
-3.95016251616813e-06
-2.0338854257981e-05
-1.15383000028278e-05
1.6009975273112e-06
6.03333440917406e-06
-2.69611846157905e-05
-1.07031338715394e-05
-2.98861081351948e-05
1.13573306826118e-05
-1.00629489123276e-05
-1.24356054379179e-05
-2.12674958445441e-05
-1.72005725191616e-05
-2.76819829332101e-05
-5.32524395838657e-06
-2.72811841052324e-05
-2.88319613770614e-05
-1.09451907482063e-05
-2.31270563796592e-05
-4.02239406653693e-06
-1.20045490777036e-05
-1.50155922744228e-05
-1.03352918304843e-05
-4.73261927266512e-05
-1.3664025153796e-05
-2.42704847846914e-05
-1.72285333825852e-05
-1.08710415673696e-05
-1.40737929418014e-05
-7.48027248182766e-06
-2.66160407170138e-05
-1.93751711745585e-05
-2.7066254560116e-05
2.41028626616004e-06
-1.57411668910035e-05
-2.94002412284548e-05
-2.31082946069679e-05
-7.34188590855878e-06
-3.39260262385318e-05
-2.44655053914723e-05
-4.86746631609703e-06
-1.71755158044069e-05
-2.10456020035176e-05
-2.60642792918328e-05
-1.54606654801163e-05
-8.34940727717047e-06
-1.97904054725205e-05
-1.72019192361039e-05
-1.92646401262975e-05
-2.78210160603395e-05
-3.14536961849929e-05
-2.54840284658091e-05
-1.33085442492621e-05
9.34156824606341e-06
-1.07262254677651e-05
7.38712497663587e-06
-3.14640762039102e-05
-1.55392415324956e-05
7.85342153203937e-07
-2.88781853142838e-05
-2.24979059796386e-05
-1.81609072799058e-05
5.44212208833399e-06
-9.6110529227854e-06
1.41062952764949e-06
3.50767921508731e-06
-8.65138014654107e-06
-5.67367386408662e-06
5.85128674811062e-06
-1.62720483975742e-06
-1.74792570604797e-05
-1.25735014152257e-05
-3.26182917929875e-05
-8.30387509065248e-06
-2.13637461671007e-06
-5.5407588380468e-06
-2.24748818714785e-05
-1.20484010306621e-05
-1.83440742728012e-05
-9.10419624561897e-06
-6.51641509977554e-06
-1.12081378222818e-05
8.91918083875371e-06
-1.30113780187667e-05
-1.52173450249456e-05
-2.81509354771999e-05
-1.69192042751705e-05
-6.69505604503084e-07
-1.48935459667972e-05
-7.68350769448296e-07
-2.07899857650215e-05
-4.09726856115213e-05
-2.09554393891662e-06
-2.13498995215401e-05
-9.87460580666995e-06
-1.62225799386786e-05
-1.9180650590016e-05
-1.95210450646529e-05
-1.71648135635466e-05
-3.03364101153844e-05
-1.34030737754397e-05
-2.55131425821725e-05
-1.76815111054584e-05
-4.23419522198853e-05
-1.06044328643497e-05
-2.01958156876496e-05
-2.624103822462e-05
-1.49283467514647e-05
-3.57293464113397e-05
-6.07292323882019e-06
-2.80402363044141e-05
-2.91498684859842e-05
-1.98736021061855e-05
-2.07741410116816e-05
2.97930648467003e-07
-1.92045414355844e-05
-8.60434999199066e-06
-1.84085743180557e-05
-1.82424260053997e-05
-5.36252558794515e-06
-7.80657343149441e-06
-1.12024805989964e-05
-8.69024966628441e-06
-7.44883420030107e-06
2.16166884648007e-07
-1.06321998767694e-05
-1.57756402851605e-05
-4.7837337790664e-06
-4.62073334624271e-06
-7.57932433668189e-06
-1.27767891240233e-05
-4.11892619939305e-05
-9.82734721274797e-06
-4.28613217226586e-06
-3.74531761228508e-06
-2.84453273678618e-05
-1.87822063481885e-05
-1.98308360806134e-05
-1.2995678465071e-05
-1.89116450580844e-05
-2.14213080405936e-05
-2.15788272771856e-05
5.38878758766581e-06
-1.1897888186504e-05
-2.14274998017341e-05
-7.82981132522976e-06
6.69704012284337e-06
-1.56608031554263e-05
-1.30643458900902e-05
-6.15892273113723e-06
-1.54634128954348e-05
-1.59619938723024e-05
-6.38420504839698e-06
-1.43966357706413e-05
-8.6259041965105e-06
-1.41042924083964e-05
-1.93881521254088e-05
-8.64930643785196e-06
-5.85468637731871e-06
-3.60506359625697e-06
2.23284931143807e-06
-2.84895967607911e-06
9.45124485264586e-06
-2.27831361670774e-05
-1.34578785179642e-05
-5.88879621952767e-06
-2.13175113970097e-05
-5.83618567612494e-07
-2.02389016366746e-05
-1.42726997544549e-05
-2.05331398892058e-05
-1.66092182397615e-05
-1.80711878742642e-05
-1.98035451507999e-05
4.82562506717878e-06
-8.80729740192031e-06
-2.44024835365853e-05
-1.57161215670519e-05
-2.71292262243518e-05
-3.58693340203786e-05
-1.48209474650237e-05
-2.01199927455521e-05
-1.96459276036679e-05
-1.85161820797235e-05
-1.20474519145656e-05
-6.61579432012415e-06
-1.85113329282779e-05
-1.02743736748649e-05
-3.05760184339971e-05
-2.90172573354047e-05
-2.34883067318457e-06
-1.07381992633994e-05
-1.64941801976073e-05
-1.35568942890305e-05
-1.48846111811614e-05
-2.87453753162779e-05
-2.13533996853068e-05
-1.59362648879867e-05
-7.95492151399545e-06
-2.55899537084893e-05
-1.04966316378577e-05
-1.38375587432154e-05
-3.22340464935549e-05
-1.26124234824054e-05
-9.22654001548032e-06
-1.74920360524333e-05
-3.14216553477467e-05
-1.28299444098503e-05
-1.8649144189922e-05
-6.86639605850508e-06
-1.04171434831967e-05
3.49281969427131e-06
-3.63980984285114e-05
-8.43441936680402e-06
-2.37512288375208e-05
-1.35593484176801e-05
-1.57141242264276e-05
-2.40171765060851e-05
-1.23449753849043e-05
-3.66657939963545e-06
1.23692517843352e-05
-2.32263333309362e-05
-2.75743650161086e-05
-2.46804973493819e-05
-7.36289046195178e-06
-3.44365976885664e-07
-2.00383905549289e-05
-1.8932517207363e-05
-7.71388672522114e-06
-2.90664275000991e-06
-2.03465760732338e-05
-2.54662483709736e-06
-1.70908587314132e-05
-1.31551860859741e-05
3.27485221942661e-06
-1.2932228363767e-05
2.98034727837565e-06
-1.92908687874264e-05
-1.05251607770961e-05
-1.37426222905131e-05
-2.69837890373741e-05
-1.7946258957555e-05
-1.78206520760509e-05
-1.12321868625397e-05
-1.92753420031752e-05
-1.93882197148414e-05
-2.41473901679991e-06
-3.01865901170282e-05
5.16671269129653e-06
-2.18893013985238e-05
-2.21485544159429e-05
-3.38379025385097e-05
-1.28801112280145e-05
-1.60459943434704e-05
-2.55159364984675e-05
-2.02772151403981e-05
-3.77975791835355e-05
-3.0089492053288e-05
-2.35465347706204e-05
-3.37314408605211e-06
-1.53236759443824e-05
-2.51234680582171e-05
-1.85325090974171e-05
-1.841781539971e-05
-2.10455003123467e-06
-1.87788325215253e-05
-1.88124415010977e-05
-1.50325583463951e-05
-1.32749984645932e-05
-2.11852697023811e-05
-2.31077761953941e-05
-1.44609190607263e-05
-1.64164816443661e-05
-2.04782394393032e-05
-2.1595942084229e-05
-1.12959232718329e-05
-3.7777648526013e-05
-2.57326392970794e-05
-9.95711722006081e-06
-1.722406836341e-05
-2.40675670222494e-05
-1.47471668661774e-05
-1.52741910438847e-05
-2.19955746490365e-05
-2.27190366775755e-05
-7.75704923285048e-06
-3.17070582547175e-05
-1.4999663049976e-05
-3.08905779967648e-05
-2.57060908981781e-05
1.02757230524993e-06
-1.78721902019872e-05
-1.20292360912384e-05
-1.83042871792349e-05
-3.04733631408084e-05
-1.61347256173436e-05
-2.00973601956043e-05
-1.57582202230241e-05
-4.43119945523626e-06
-1.62345531745341e-05
-1.70077419849298e-05
-1.30712732102956e-05
-9.98760576265367e-06
-2.17053520340055e-05
-1.86846687841136e-05
-3.92004830180702e-06
-6.31104333341501e-07
-6.78856737269074e-06
-1.67492879859373e-05
-2.31820192773494e-05
-6.63739413925541e-06
-2.95895346185937e-05
-2.35736949869142e-05
-9.56506601481594e-07
-2.36723747709432e-05
-1.7449232448934e-05
-2.33446256432043e-05
-1.10854171128221e-05
-3.62606595212135e-06
-1.67646140177751e-05
-8.01839953625886e-07
1.05644930216029e-05
7.75914432329798e-06
3.02000422174887e-07
1.28676889498918e-05
-9.55531432697408e-06
-1.33045520061357e-05
4.69897564452651e-06
-2.28982096678496e-05
-1.42734295796245e-05
-2.00994481914239e-05
-2.39837345343341e-05
8.14456099285358e-06
-1.72862707881688e-05
-2.0832557705663e-05
-1.60089733774532e-05
-1.93665759065046e-05
-9.5447136112951e-06
-1.22836069493012e-05
-7.80345356028758e-06
-3.2715246204676e-05
-1.19070088270055e-05
-2.37837681607107e-05
-2.84490720511887e-05
-1.77199640267272e-05
-2.76006262231752e-05
-1.84599176583583e-05
-1.86206753119338e-05
-2.00806072760783e-05
-1.8045716153071e-05
-8.42020474459044e-06
-1.79074710357023e-05
-1.52256644374722e-05
-2.49733343641499e-05
-2.96584003107778e-05
-8.22139691921412e-06
-2.13753253756452e-05
-1.73104515804126e-05
-2.38766101156037e-05
-2.83773865119603e-05
-4.09777727975168e-05
-2.74935438523039e-05
-2.70941758239025e-05
-3.94894062094718e-06
-1.61733171945589e-05
-1.9953101073116e-05
-1.15593439315054e-05
-5.35879117912153e-06
-2.44556437800103e-05
-2.12759752114998e-05
-1.14346610259595e-05
-1.27401587630057e-05
-1.34791724051046e-05
-2.08510343504162e-05
-1.48452467000817e-05
-1.57223887611151e-05
-1.4255002192031e-05
-2.56600036311379e-05
-1.8122950325989e-06
-8.12747766417032e-06
-4.32309880226629e-06
-2.06373092898435e-05
-2.99626350708674e-06
-1.30407934564484e-05
-2.55427157883862e-05
-9.08677632211682e-06
-1.2369274541901e-05
-1.26962725147878e-05
-1.32227368766761e-05
-8.76798073954226e-06
-3.25369648205872e-05
-5.95063464127217e-07
-1.5835255533666e-05
-2.38328332840527e-07
-8.52297765709805e-06
-1.52199933395281e-05
6.03938853705772e-06
-2.28868636111776e-05
-1.31237234719869e-05
4.75617832694782e-06
-2.911550196308e-05
-8.60993431341335e-06
6.63695689097083e-06
-1.17212383151376e-05
-1.10119609840572e-05
-6.03585217555279e-07
-1.89092921678068e-05
-2.9605568399469e-06
-1.30398619864194e-06
-3.51737430228989e-06
-9.93788313038376e-06
-9.09539000091359e-06
-2.31122260153713e-05
-9.74602535161593e-06
-1.21606796631091e-05
-2.7838280525697e-05
-1.84330605209206e-05
-1.10264759757227e-05
-1.11364452047593e-05
-2.40540446411966e-05
-1.12247693602711e-05
-1.22509602648614e-05
-1.96436141445477e-05
-3.56609295758024e-05
-3.36687599135713e-05
-1.20754279112748e-05
-3.06884439460722e-05
-3.0486092781509e-05
-1.20678599490011e-05
-1.66375556477651e-05
-2.46127633513514e-05
-3.02827573542287e-05
-1.38791600759179e-05
-2.40805678651114e-05
-9.75297195673841e-06
-3.71280537970079e-05
-2.79402879324541e-05
-2.28190040271562e-06
-1.54812139366819e-05
-1.4212204570136e-05
-1.19911802954247e-05
-1.41849952182246e-05
-2.37469948492021e-05
-5.44120493081955e-06
-2.42421877457852e-05
-1.09621984915268e-05
-1.46784054657866e-05
-1.86227488788754e-05
-2.64047215630912e-05
6.1666791075217e-06
-1.52504868156629e-05
-5.2487727076177e-06
7.51355414992627e-06
-1.36455471671244e-05
-1.09612459556161e-05
-4.45317238725416e-06
-1.96679575955594e-05
-3.20065299790579e-05
-5.82869762811438e-06
-2.85101163651522e-05
-1.56193517356919e-05
-4.79026394925965e-06
-2.46946905752328e-06
-3.55631775515747e-06
-3.81194196621791e-05
-1.52054816122048e-05
-8.82929516898968e-06
-1.35838409746664e-05
-2.83766422450022e-05
5.81308460782706e-06
-1.42015573080304e-05
-1.05040975531563e-05
-1.0624992927945e-05
-1.45167952022056e-05
3.88196905663997e-06
-7.55046471176603e-06
-8.50855005072527e-06
-1.10254361060811e-07
-1.07098738677495e-05
-3.22192505348626e-06
4.02889766425697e-06
-2.53977557608653e-05
-4.0096718676597e-07
-8.43879142524894e-06
-1.4799628336017e-05
-9.96635297466991e-06
-5.56043900099171e-06
1.38151469617588e-05
-6.80793398123674e-07
-2.05534499701425e-05
-1.92080479881931e-05
-7.19544406604069e-06
-6.57708588836757e-06
-1.65055639313685e-05
-3.14926081982386e-05
-2.93145712181765e-05
-3.72297849191023e-06
-1.91054567775096e-05
-2.77357190159034e-05
-1.19776964465461e-05
-1.19270216507351e-05
-1.13790811337819e-05
-1.40746385356222e-05
-7.89625639316974e-06
-3.53216582201981e-06
-1.91600736366882e-05
-6.52589092371963e-06
-1.54174620524644e-05
-1.5579569966754e-05
-3.01667811157474e-05
-5.0658302598249e-06
-1.85243651257484e-05
-2.19912056511236e-05
-9.38705384691175e-06
-2.42250484668851e-05
-2.17967268548376e-05
-3.29513299345065e-05
-1.5778695149879e-05
-5.99841636188924e-06
-2.7534470130039e-05
-2.47148372460497e-05
-1.96270940077169e-05
-2.43295798465505e-05
-1.63975355225071e-05
-2.07301180192776e-05
-1.23213293047087e-05
-1.16054433161757e-05
-8.56651182730739e-06
-1.69288320664457e-05
-3.15873870689631e-05
-1.46225082217196e-05
-2.83853325053263e-05
-3.15348191591037e-05
-1.64439573794004e-05
2.06345551942747e-06
-3.66528186078715e-06
-1.08241117289644e-05
-1.40036927840132e-05
-2.88460146693634e-05
-1.30987990837591e-05
-2.30824645942893e-05
-2.29430174827334e-05
-3.07765137236177e-05
-9.00011684486743e-06
-5.33410729971182e-06
-2.37013115538691e-05
-1.49136331346822e-05
-3.4029305296613e-06
-2.16038433318156e-05
-2.42879160166387e-05
-1.26573260280451e-05
-1.45571147786939e-05
-5.90367923021254e-06
-1.55207282767403e-06
-1.80942853385475e-05
-6.64998060431725e-06
-7.57131125198958e-06
-1.39452157178831e-05
-1.62742370491968e-06
-6.00536696787864e-06
-5.48508054757655e-06
-3.27436042748511e-06
8.42966412964456e-06
-8.74411868591163e-06
-3.39278165767273e-06
-2.39022119179688e-05
-7.91013524651268e-06
6.58097049869234e-06
-2.21532577849018e-06
-1.09284808609967e-05
-5.66810373182453e-06
-1.96782588547114e-05
-4.38430619072931e-05
-2.98325918879731e-05
-1.30195235499086e-05
-1.36584241151794e-05
-1.01704770879226e-05
-4.69323733257741e-06
-2.42433226426367e-05
-1.3780573148277e-05
3.97559155414606e-06
-3.7127589257664e-06
-1.64277757247106e-05
-1.46209332243725e-05
-2.09994239258839e-05
-2.45005572446903e-05
-2.03636787026993e-05
-1.51390467940481e-05
-2.45922804871889e-05
-2.12377908820118e-05
-2.47131884802476e-05
-2.11382774519867e-05
-1.07124001378104e-05
-1.42680260218341e-06
-2.47318253250552e-05
-2.4088046744131e-05
-1.91850619892725e-05
-3.70997285820275e-05
-1.07315568760761e-05
-3.0973755167083e-05
-1.68721193183277e-05
-3.95041690206956e-06
-2.60546475919059e-05
-2.27869964768156e-05
1.49656420292663e-06
-1.64211855990245e-05
-2.49304188829937e-05
-3.23361350072752e-05
-1.71281071333862e-05
-2.29190522566064e-05
-2.33381961624848e-05
-1.65502868367642e-05
-1.15225462769056e-05
-1.47401476271205e-05
-1.88409580331307e-05
-1.13591534802219e-05
-1.48566075671694e-05
-2.97796013558104e-05
-4.36053115766909e-06
-1.66725974098151e-05
-1.85015971385543e-05
-6.41793671688098e-06
8.40393593890456e-06
1.55890096856153e-06
-1.19076804730729e-05
6.65704661322229e-06
1.54313408021954e-06
-2.67190409400667e-06
-1.14257419157942e-05
-9.55398507086901e-06
-9.69899193570431e-06
-1.11234257933031e-05
-1.46634557458986e-05
-6.60944275515801e-06
8.27998427526455e-06
-5.60391499608394e-06
-2.74621652578812e-05
-2.40067053169405e-06
6.58380974612468e-07
-3.16958385562391e-05
-4.53788899248231e-06
-2.00568549120715e-05
-2.28067843279305e-05
-2.57605789726098e-06
-9.13094346033338e-06
-1.69432425325304e-05
-1.49285146438269e-05
-1.63120777315823e-05
-1.93141776571246e-05
-5.3797988094011e-07
-1.61230975156742e-05
-1.13250142751547e-05
-5.43902158244523e-06
-1.74484939946334e-05
-6.06522565455917e-06
-2.05702837506379e-05
-2.23927397210964e-05
-1.05302344172402e-05
-1.63025547273011e-05
-2.27552953681391e-05
-1.58865584651991e-05
-1.07008143279379e-05
-2.88003088955984e-05
-1.20549432225409e-05
-1.17085240351247e-05
-8.73502670041278e-06
-6.09931406501077e-06
-2.08331854842579e-05
-2.04208529816886e-05
-1.11056934307546e-05
-1.16680313424171e-05
-1.7198799238752e-05
-3.69312559588692e-06
-2.64672942216773e-05
-2.75877753477449e-05
-3.7257752042279e-06
-1.88880252600881e-05
-9.84497855680977e-06
-1.86683546771752e-05
-2.15818435403034e-05
-3.10201787869071e-05
-2.14145015833416e-05
-1.53871043520525e-05
-1.26785172017728e-05
-1.73361376511477e-05
-8.06625745944118e-06
-1.9323376875511e-05
-1.42221258479407e-05
-1.94100266195766e-05
-2.83082482274243e-05
4.47614922732549e-06
-1.78835403977712e-05
-6.00815600310182e-06
-3.40041250046826e-05
-7.06392450603805e-06
-2.74761090862691e-05
-2.69902786580091e-05
-2.23779465257273e-05
-3.57045082175809e-08
-3.77116147891451e-05
-1.32056401420078e-05
5.04582807187649e-06
-2.46864503683833e-05
-3.68179330408461e-06
-4.36932948705925e-06
-1.57172627425213e-05
-6.67552052736614e-07
-4.78799997518424e-06
-1.68952572500032e-05
-2.46909938913743e-05
-8.7224522938414e-06
-2.85314694848306e-05
-2.16600653509827e-05
-1.27721972853062e-06
-3.39977626177934e-05
-1.99062266994116e-05
-2.16639042437838e-05
-7.54154961446818e-06
-3.02683620844002e-05
-2.28483220706862e-05
-1.33812450171414e-05
-1.2008217888964e-05
-1.54688838680454e-05
-3.96378140340804e-05
-6.35906041285413e-06
-3.62749336325161e-06
-7.68167338150608e-06
-1.50436732312601e-05
-2.08182127908857e-05
-1.96428732194737e-05
-8.29635083594697e-06
-1.33500255439591e-05
-8.6415673541493e-06
-1.81446044113458e-05
4.08805308901277e-06
-3.07987939483514e-05
-5.99714455698081e-06
-9.71986937637768e-06
-2.00409588675654e-05
-8.74254486204986e-07
-2.50271639098126e-05
-1.30391869664691e-05
-6.37115473394243e-06
-7.55574543838003e-06
-3.46470685307862e-06
-2.79372057932076e-05
-2.18207327129451e-06
-5.18986609015503e-06
-2.47849241262119e-05
-1.81303801844355e-05
-2.57855650750425e-05
-1.14195301117413e-05
-1.89989473332717e-05
-2.11726420941917e-05
-1.86055636988488e-05
-1.97415273663196e-05
-1.43285167602793e-05
-8.99713188748382e-06
-2.53685244410651e-05
-2.51392260254978e-05
3.40681580744741e-06
-2.47630831445925e-05
-1.99619193095031e-05
-3.65403200283644e-05
-3.02532254872457e-05
-9.55987726078407e-06
-2.17782767459273e-05
-1.27551004311534e-05
-8.0781366403249e-06
-2.08755982093182e-05
-1.52152714475658e-05
-1.56296905644858e-05
-1.66168115208309e-05
-7.0683559191496e-06
-1.84812837475451e-05
-4.14903809110664e-05
-1.35266911995686e-05
-1.76867627810303e-05
-7.15081304126604e-06
-1.85863226883585e-05
-3.3729458053878e-06
-1.73249281269418e-05
-8.93147480602854e-06
-1.05784379411616e-05
-1.49679404349043e-05
-3.01966978328752e-05
-1.97187166907768e-05
-1.79849172231357e-05
-7.61350447659581e-06
7.95800487745157e-06
-9.7159030727074e-06
-1.56190836106832e-05
-2.27915840714497e-06
-1.52572306862494e-05
-3.25749497717292e-05
-1.48544965642051e-05
-8.03916008690038e-06
-1.15173981307962e-05
-2.30170910616642e-05
-9.20104377839261e-06
-1.43189227646619e-05
4.6427922775557e-07
-9.9996488235866e-06
-2.86764920940398e-05
3.45667948590711e-06
-1.28094553927242e-05
-1.03470890171284e-05
-1.9573528318686e-05
4.6084918875927e-06
-1.81761494522617e-05
-2.25525876277809e-05
-8.82459079871005e-06
1.31394995377398e-06
-2.42683482888792e-05
-4.44561206110749e-06
-2.33294353932687e-05
-2.04348025749831e-05
-2.10998227096833e-05
-9.25037570389548e-06
-8.09883740260811e-06
-1.26639983780565e-06
-2.38681477715282e-05
-2.15421013582601e-05
-2.7534295587655e-05
-3.05895290032981e-05
-1.92623667088856e-05
-2.48478892749491e-05
-3.39979394611398e-06
-1.43099010988061e-05
-2.7847600221693e-05
-5.73121578716558e-06
-1.01256636389668e-05
-1.57554735469753e-05
7.55060336009035e-07
-2.70349596861587e-05
-1.67517295195875e-05
-1.26011524889509e-05
-3.55929252813329e-05
-1.2909598772989e-05
-3.05354095755079e-05
5.21759420877232e-06
-2.01645563613983e-05
-2.16981443228347e-05
-3.2245254292823e-05
-2.7916657418027e-05
-1.20407493161362e-05
5.13376350943003e-06
-2.49030076221992e-05
-2.59789574924354e-05
-2.38659334304305e-05
1.02173764173935e-06
-1.33484333422505e-05
-1.24832580930121e-05
-2.97712606021346e-06
-4.35022142606629e-06
-2.96618351514246e-05
-1.49720902527199e-05
-5.93445410946706e-06
-6.42012415222492e-06
-3.63564318463827e-05
-3.21968193341634e-05
-5.18009355654038e-06
1.01345046265386e-05
-1.97676479337564e-05
-1.01289068187663e-05
-3.64563153333652e-06
-7.0291421384042e-06
-4.45393428360018e-06
-5.48991176982953e-06
-3.14757566335802e-06
-1.8165276650146e-05
-1.17918153128844e-05
-9.85600425606472e-06
-1.54218419403057e-05
-1.80901544936977e-05
-3.62505692287905e-06
1.06835205892714e-06
-1.87551001180906e-05
-1.35210972972028e-05
-2.33662345818562e-05
-7.71158027041511e-06
-1.20782301810439e-05
-1.80502861117869e-05
-1.81196547409558e-05
-1.37663604640668e-05
-1.34443430023435e-05
6.57859894987064e-07
-1.85820389133734e-05
-3.4803382009981e-05
-7.18512073062552e-06
-2.6410757848498e-05
-9.58767407441436e-06
-1.66979397234626e-05
-7.70910110495371e-06
-1.85690025033606e-05
-2.10671897033533e-05
-2.77660093381904e-05
-2.35614557462998e-05
-1.33005951442199e-05
-1.35394398541425e-06
-8.68701942264265e-06
-7.65228721109627e-06
-1.18802774480143e-05
-3.36181482259267e-05
-1.98496574334715e-05
-2.14754395908741e-05
-2.3263312861646e-05
-1.06030840013139e-05
-1.47573890882455e-05
-1.87873168543606e-05
-5.5151304235262e-06
-1.63194218430332e-05
-1.27325726311078e-05
-1.37657495761534e-05
-1.82714798849942e-05
-1.1084318543709e-05
-2.4301282619099e-05
-2.50471006145538e-05
-2.15667450422153e-05
-2.96791134354023e-05
-1.7114339072192e-05
-1.52027841844976e-05
-1.74745884697902e-05
-2.44441912035946e-05
-2.44477727562909e-05
-2.91682882016625e-05
-2.49187715512068e-05
-2.07270792909346e-05
-1.42674197770774e-05
1.32290973087165e-05
-2.56265643373698e-05
-1.98295491989715e-05
-2.55104186675757e-05
-1.15808601358362e-05
-2.48435542189211e-05
-2.95638089547329e-05
-1.080017689855e-05
-1.21892299922406e-05
-1.11705149694908e-05
-1.63893328995517e-05
-1.73502489782339e-05
-3.51564471324258e-06
-1.47215005732546e-05
-5.98673483019413e-06
-2.71726920405502e-05
-2.22304967290525e-05
-1.80538301856649e-05
1.11357001773022e-05
-6.66095275028556e-06
-1.9055174649633e-05
-7.04623383880185e-06
-1.0469303799107e-05
-1.63837748332669e-05
-1.41007946862467e-05
-1.34066624799941e-05
-1.20573817632239e-05
-6.15923342930085e-06
1.84496757354606e-06
-9.63876593785305e-06
-1.52781760632438e-05
-1.27427960776509e-05
-7.08023261789461e-06
-8.92787490512638e-06
-1.39358002095593e-05
1.36670002196913e-06
-1.78501398195148e-05
-7.12909701393949e-06
-1.68110705140757e-05
-2.15282637088165e-05
-2.35662866734839e-06
-4.42398520254655e-07
-1.68942306298311e-05
-6.55133108750574e-07
-1.40188482461524e-05
-1.94648406381472e-05
-2.45351167285102e-05
-1.87014447454121e-05
-4.4258477861321e-06
4.3190401276036e-06
-8.08449980062082e-06
6.5861475015241e-06
-7.22569525614302e-06
-2.33853442046855e-05
-1.12038758584785e-05
-2.35746846451596e-05
-1.86698516837192e-05
-2.67410114403039e-05
-1.73223934080016e-05
-3.06829712981111e-05
-2.03165883665458e-05
-3.11877265246887e-05
-2.61415808384286e-05
-2.23727754590333e-05
-1.32278214482851e-05
-5.72250938103954e-06
-1.59192856441259e-05
-1.4247173358041e-05
-1.44690206591896e-05
-3.21485332337908e-05
2.77797563259995e-06
-2.85343222616391e-05
-3.45816244654514e-05
-2.57950584764525e-05
-1.86010879749198e-05
-1.81088823380722e-05
-1.86191465157086e-05
-2.46505051014081e-05
-2.7802766839284e-05
-3.6979184782599e-05
-3.37030310162698e-06
-1.36774420544549e-05
-3.93937880622537e-05
-1.67171161680636e-05
-3.36678288291166e-06
-1.2846217822824e-05
-2.4789351122854e-05
-2.30041773031197e-05
-2.54166779655708e-05
-7.82614641614272e-06
-1.34841484544474e-05
-2.10071861515383e-05
2.84231544590099e-06
-2.01510366283547e-05
-2.5870218831208e-05
-1.8124644529608e-05
-5.18376498496227e-06
-6.92456370113024e-06
-5.35978582100632e-06
-1.68753384529509e-06
-6.53404765336104e-06
1.23811809331234e-05
5.00184956396025e-06
-1.35942054779778e-05
-1.62211461330806e-05
-8.11153823803796e-06
-1.56180225557922e-05
2.66323958491328e-06
-1.15199277580651e-06
-5.55089562304011e-06
-2.26970296955504e-05
-8.10881547293854e-06
-2.21622128257644e-06
-3.29279125743832e-05
-1.44235296209803e-05
-1.24636270893401e-05
-2.53673969701167e-05
-8.02595051567891e-06
-1.68829387437554e-05
-1.15526314767177e-05
-1.23292667209965e-05
-2.06006791403437e-05
-1.4628653649414e-05
-1.84388178479613e-05
-1.93054713141375e-05
-2.10467887779563e-05
-2.37403333746439e-05
-2.23752272517067e-05
-8.73258699900072e-06
-1.34607776851142e-05
-7.16286331603152e-07
-9.93332653803274e-06
-1.13401278218498e-05
-1.75682097100416e-05
-1.36625654550553e-05
-2.22963508715767e-05
-9.41760967184765e-06
-3.06004219727205e-05
-1.23994562256855e-05
-2.95265647749248e-05
-2.35184116403803e-05
-1.72863070424942e-05
-1.35647458773999e-05
-3.17168648358685e-05
-2.81307543033613e-05
-1.66677363013158e-05
-1.61187716819807e-06
-8.66467478639179e-06
-1.63178917654887e-05
-1.2948210220103e-05
-1.885014640671e-05
-1.90675722718125e-05
-1.65414925214594e-05
-2.14027615345925e-05
-5.41799269953175e-06
-2.59569838030129e-05
-2.82186517935453e-05
9.37275879142301e-07
-1.66777925725569e-05
-7.82707236011746e-06
-1.28402868830219e-05
-1.86667087632901e-05
-2.24018522998784e-06
-2.0858868932925e-06
-1.71034483593224e-05
-2.53130540256266e-05
-1.82621742149922e-05
-2.22666997520443e-05
-1.13261642458087e-05
2.47480545526458e-06
-1.5326448659137e-06
-9.69345000595215e-06
-9.2696000646789e-06
-1.99857643038249e-05
-3.48203052527982e-06
-1.04864430741241e-05
-5.01887611828061e-07
-8.7510638188069e-06
6.54014608936569e-06
3.33804789557814e-06
-1.31414578844652e-05
-2.46542950441459e-05
-1.71812685832759e-05
-8.54764964125245e-06
-1.15761684293588e-05
-2.88276085013188e-05
-1.5320156422831e-05
6.29884535333063e-06
-9.25711409287231e-06
1.64754239343519e-06
-6.31045427724593e-06
-2.72738163113227e-05
-2.33863158244169e-05
-4.36739605870513e-06
-1.23252790445348e-05
-1.41488732129615e-05
-1.91547600458473e-05
-1.18283266042966e-05
-2.1821814278019e-06
-8.42945521313921e-06
-9.14672433589623e-06
-1.50133145513948e-05
-1.11962952293675e-06
-1.04824161633216e-05
-2.39649943756782e-05
-1.99373747821812e-05
-7.25624043116717e-06
4.66208043402192e-06
5.99627866995437e-06
-1.22181152039767e-05
-7.64477725972246e-06
-1.71176075141426e-05
-2.52612808450769e-05
-4.41124898530971e-05
-2.36852588924058e-05
-3.89520263734703e-06
-1.98583766662235e-05
-1.37799433710515e-05
-8.73084117990809e-06
-1.68709448272916e-05
-2.85614770382501e-05
-2.35234594117576e-05
-2.38292096819986e-05
-1.5161154665733e-05
-1.71515550305298e-05
-2.06298888944664e-05
-2.0080418616469e-05
-8.05038773011194e-06
-2.48122420451116e-05
-2.81109698617037e-06
-1.16180824215379e-05
-1.88519179515112e-05
-2.36513362531336e-05
-1.61203814569209e-05
-1.20510637872131e-05
-2.23651819864513e-06
-3.56831538525394e-05
-9.62801100036405e-06
-1.03366735033237e-05
-2.95685317660101e-05
-3.4313672143432e-05
-1.09331765343431e-05
-3.16854738543031e-05
3.22030974104952e-06
-2.14506670314359e-05
-1.37503356330613e-05
-1.26914539132788e-05
-2.72764070315819e-05
-1.40636253849005e-05
8.98910698327933e-07
-7.38180105005546e-06
-2.98637661885687e-05
-1.27053534617248e-05
-1.70816440067201e-05
-1.5562292663923e-05
-2.10725062609183e-05
-2.1113136090856e-05
-8.20127142321138e-06
-1.46826528494122e-05
-1.78677416368575e-05
-1.22470990484411e-05
-1.32976721038649e-05
-1.97882280189045e-05
-6.82544739896894e-07
-1.16849858439036e-05
-1.08501270327602e-05
-1.3664829576376e-05
-4.87240111161536e-06
-6.39261377602726e-06
-1.00145636067826e-05
-1.53189321632723e-05
2.82080888079902e-06
-6.69225176619834e-06
-1.42516765777068e-05
-4.54773285185853e-06
-9.68237129545202e-06
-2.98165688088132e-05
-1.60380305720822e-05
-7.894276546741e-06
-7.94400707983259e-06
-1.00391813162263e-05
-2.20311850951447e-05
-1.41641060784405e-06
-1.33976507477502e-05
-3.96018744880564e-06
-9.17828349105204e-06
-1.61188066961619e-05
-9.46940102210249e-06
-8.82292327425024e-07
-1.58406179215771e-05
-1.53248142171432e-05
-7.28356702433799e-06
-2.04290635789008e-05
-2.27367426742149e-05
-8.43446640807388e-06
-3.68855248713205e-05
-1.76145695932826e-05
-4.64832614801508e-06
-2.32714417077497e-05
-2.755182654974e-05
-1.15731996439066e-05
-1.20413204407671e-05
-3.05465123671114e-05
-2.71434980471806e-05
-2.53915530171586e-05
-1.16011806189438e-05
-1.52733209162203e-05
-3.09679662331109e-05
-1.00629113614087e-05
-7.05037397564485e-06
-3.16737668915389e-05
-2.90886691056389e-05
-3.10439025139664e-05
-2.60337233860739e-06
-1.91280675960017e-05
-2.19458396943009e-05
-6.68886583360897e-06
-2.29833395438911e-05
-7.86836587965324e-07
-2.47873816090789e-05
-2.35537573666706e-05
-4.82796062172324e-06
-1.16280659769743e-05
-4.15166617503072e-05
-1.7110751734799e-05
-7.71063287458027e-06
-3.1964878102377e-05
3.71148462697976e-06
-1.27193853918006e-05
-1.64901332990698e-05
2.71219234497177e-06
-1.44180687521777e-05
-2.73024025828849e-06
-1.76342151130051e-05
-1.11245793082143e-05
-5.21254657596453e-06
-2.88330683406869e-05
5.89111949524958e-06
-5.90067454377387e-06
5.92855775995083e-06
-6.28356305042796e-06
-1.87435394344306e-05
-1.00193747356872e-05
-1.30569124857525e-05
-1.77135707735083e-05
-8.98088111916748e-06
-2.04487589081099e-05
-1.87436360971442e-05
6.62242273387866e-06
-1.70546040958769e-05
2.47210495815638e-06
-9.4152219496532e-06
1.44226124518465e-05
-1.3853121844942e-05
-7.90884395385188e-06
-1.75727665781721e-05
-2.36001708029923e-05
-2.11627391474803e-06
-2.93464882774033e-05
-1.55452186488145e-05
4.25638736692703e-06
-3.02279210549388e-05
-2.75681468529649e-05
-2.49895638634829e-05
-2.04054266004068e-05
-2.34532569071099e-05
-2.09141640540967e-05
-2.15345094297881e-05
-8.54526552979578e-06
-1.00937249181188e-05
-7.60850098720209e-06
-2.04373727052447e-05
-4.03097679271338e-06
-2.53277134057407e-05
-1.47002551111581e-05
-2.85037958322017e-05
7.39311372060914e-07
-7.55804291224533e-06
-1.50295468058488e-05
-1.79233415400898e-05
-1.29722741613444e-05
-2.21001668538978e-05
-2.70495231791688e-05
-2.42188185324126e-05
-4.17127013097672e-06
-1.19260827167214e-05
-1.29368946843903e-05
-1.72458513235399e-05
-2.35764770620429e-05
-2.12133085837642e-05
-1.80099069191535e-05
-1.65131627161262e-05
-1.04048885788538e-05
-8.35605335015897e-06
-1.74866486180652e-05
-8.86182344457504e-08
-1.31286020246262e-05
-2.41767486012859e-05
-1.80882614996519e-05
-1.181137636935e-05
-2.08847069706645e-05
-1.57465010466674e-05
-7.76190158056376e-06
-9.01756361422962e-06
-1.98329862125866e-05
-1.75022580718551e-05
-2.31226392142903e-05
-2.13127432803574e-05
-2.63668492734959e-05
-1.39753624347683e-05
-1.66768561035238e-05
-1.37094198192245e-05
-3.0643862221813e-05
-8.68885313079168e-06
-2.09839055834257e-05
-3.28271919133329e-06
-2.366632590912e-05
1.4850372204793e-06
1.83860612273231e-06
-2.20181152571537e-05
-2.10473282857701e-05
-6.96284441292618e-06
-1.5982547209571e-05
-1.63241947939426e-05
-2.56447067658304e-05
-1.90211268783314e-05
-1.91554500459417e-06
-2.24258192507756e-05
-1.76449938954356e-05
-7.88360653898989e-06
-9.04656027369036e-06
-1.30667953896613e-05
-1.63480975747078e-05
6.90020994881881e-07
-1.08582298247367e-05
-3.67717431305724e-06
-4.86611632798071e-06
-1.29657870805557e-05
-1.11207352154853e-05
-2.0218721349545e-05
-2.44261262674048e-05
-2.79078473973621e-05
-1.3381961393115e-05
-2.31665716178499e-05
-4.40388123948858e-06
-1.76675814030971e-05
-1.37889973063237e-05
-1.92446954001005e-05
-1.24809650766873e-05
-2.58407767129111e-05
-1.23636968682839e-05
-1.67371026529341e-05
-1.71854503273846e-05
-2.12044894263417e-05
-8.38726323592391e-06
-2.34903755035482e-05
3.40536242330136e-06
-1.48789876241083e-05
-2.55257690458139e-05
-2.69648851337728e-05
-2.31339564724838e-05
-4.02322597212011e-05
-1.77588305549754e-05
-3.02236237178884e-05
-2.90630432923198e-05
-1.61313324199737e-05
-2.07000946468785e-05
-1.59041616505949e-05
-2.67119153473445e-05
-1.68830759937838e-06
-8.79737700266356e-06
-2.03648266297085e-05
-2.8037351474399e-05
-1.77127673929915e-05
-9.36819231385484e-06
-2.32769701248672e-05
-1.9720036301726e-05
-2.29758868520088e-05
-1.28495760525729e-05
-1.95512486731054e-05
-2.15212550254255e-05
-8.57626497594536e-06
-1.60594312091147e-05
-1.33686864138477e-05
-1.34866724727566e-05
-7.77943994963862e-06
-2.3965585572122e-05
-1.97327433876731e-05
-1.71210309369408e-05
-1.84162507751845e-05
-3.4051456865711e-05
-1.34302168695028e-05
-3.76119069928174e-06
-8.00427330838159e-06
-3.12729226383726e-06
-1.40564067970787e-05
-8.40096399324695e-06
-3.30965678880803e-05
-1.72686487211347e-05
1.84202510600929e-06
-2.45842278037009e-05
-8.93874642163375e-06
2.11256914269208e-07
-1.84060557389236e-05
2.27196661431457e-06
-1.96949776170736e-06
-1.23137885263419e-05
-1.96893816252409e-05
-1.58290222855825e-05
-1.35024758277116e-05
-4.19362762719722e-06
-9.13607719331201e-06
-1.27891878158868e-05
-3.54637969651664e-06
-2.4307734201784e-05
-8.61443562324607e-06
-1.64110695125058e-05
-1.88750241379257e-05
-4.18876320528376e-06
-9.94863057970015e-06
-8.59092914082075e-06
1.84114567672616e-06
5.96045472476654e-06
-2.40108625929874e-05
-1.9482245165888e-05
-3.68034546296665e-05
-5.93664759216296e-06
-2.76387021550615e-05
-7.80629965463405e-06
-1.95614170943335e-05
-1.32247032680403e-05
-1.58132497657693e-05
-1.20975073922999e-05
-1.85179311835069e-05
-3.5284340611242e-05
-2.17319564351989e-05
-3.16774463802527e-05
-2.13843461679356e-05
-3.26325322366278e-05
-2.61862548832192e-05
-1.62741064300783e-05
-6.11813357424024e-06
-3.25958784643823e-05
-1.61055275292687e-05
-1.30032972435435e-05
-1.54430389765531e-05
-1.39795764877896e-05
8.23700698067242e-06
-3.99967350974395e-05
-2.15981006949988e-05
-8.78584557862806e-06
-1.76359438295335e-05
-1.44243025872492e-05
-6.26029820489688e-06
-2.63037697983144e-05
-1.32461048201884e-05
-2.38300763697371e-05
-1.43776327816302e-05
-3.32605476698367e-06
-1.39208245331277e-05
-9.7551608306069e-06
-2.29250563687697e-05
-1.82927064526704e-05
-1.78945896964439e-05
-1.3998165719909e-05
-1.48527471345314e-06
-2.38674110814327e-05
-1.13192418546019e-05
-2.14477290565752e-06
-2.74998483340234e-05
-2.64130559658893e-05
-8.72271186296648e-06
-1.36455727314702e-05
9.27337172272513e-06
-1.38414335877381e-05
-1.44326835064849e-05
-1.81502687502687e-05
-2.91725072660752e-05
-2.15399356176722e-05
-8.32624148093761e-06
-7.93839740450952e-06
-1.39735005291549e-05
-1.76248016995261e-05
-1.21360047356718e-05
-6.17021104763291e-06
6.41403477945814e-06
4.59117512639052e-06
-2.42555171402919e-05
-2.03379733883738e-05
-2.38786033272933e-06
-9.95047416090182e-07
-8.79495765986607e-07
-1.98363759566866e-05
-1.2863438027312e-06
-8.14913835979329e-06
-1.61949195221231e-05
-3.21882355198831e-05
-2.67898639936399e-05
-1.40160147456263e-05
-2.65959510164932e-05
-5.87286082686914e-06
-1.08717167945509e-05
-7.6453361356981e-06
-6.35854329718856e-06
-1.91907538066228e-05
-1.142829568465e-05
-1.38167359696388e-05
-3.89883841290292e-05
-6.04475069639949e-06
-9.37301070692863e-06
-1.26998391223777e-05
-1.16701202417889e-05
-7.94585032589373e-06
-2.27317323993057e-05
-1.57848849391103e-05
-7.83120331333413e-06
-1.01614135525689e-05
-3.11867211960568e-05
8.60769569863959e-08
-2.13738571089167e-05
-1.4748536056346e-05
-1.91642479489848e-05
-2.88174542188293e-05
-2.28107698870869e-05
-2.54229252038783e-05
-2.18237959336581e-05
-2.7446438450579e-05
-3.22595981141359e-05
-2.98654402750578e-05
-1.95160978933418e-05
-3.63605791250917e-05
-2.94927181324205e-05
-3.46586817637353e-05
-7.26812667846317e-06
-7.44901595170998e-06
-1.36334120324137e-05
-2.67685647719324e-05
-2.38207943981797e-05
1.65332227104403e-06
-3.48406600082458e-07
-2.11141464078215e-05
4.69024230906947e-06
-2.05399069541116e-05
-1.87836462496442e-06
-1.71181757843907e-05
-1.3678030954329e-05
1.14045467049735e-06
-1.8090033545224e-05
-8.12553223784156e-06
-2.2829153225067e-05
-2.18755669821367e-05
-1.45464856675115e-05
-1.10768312572052e-05
-3.02679987820983e-06
-4.28412431962471e-06
-8.5680072773876e-06
-1.76391874520404e-05
1.07473003675089e-05
-1.21670341840242e-05
2.58308213269673e-06
-2.50479454330798e-06
-1.27495629798073e-05
-8.00505739011568e-06
-1.98747649613757e-05
-3.28151429690597e-05
-8.1724601540744e-06
-7.73426936573215e-06
-1.00959860032421e-05
-2.27889070601489e-05
-2.31094144603915e-05
-8.83735324802114e-06
-1.48207431007363e-05
-3.26017175536842e-06
-1.45587529843863e-05
-1.60111302576572e-05
-1.32229864846928e-05
-9.78631146935072e-06
-7.81431949779582e-06
-1.20864064858268e-05
-8.01843782784856e-06
5.93044699605848e-07
-1.36667155651206e-05
-1.13183301382121e-05
-8.59737018371567e-06
-1.49007387416178e-05
-2.21181924404753e-05
-1.4278388040451e-05
-2.29006129589346e-05
-2.02619636635898e-06
-2.00441785047608e-05
-1.35989582407748e-05
-1.8321680093965e-05
-2.85602686258363e-05
-2.66591783474369e-05
-1.12862047737096e-05
-1.07178896713094e-05
-1.69333328654223e-05
-1.89739599785501e-05
-1.98415689466751e-05
-2.32031333836052e-05
-1.4608839020552e-05
-1.81300296575173e-05
-1.85844777994165e-05
-3.07604027870466e-05
-1.36545756583408e-05
-6.2362155525721e-06
-2.56095574911847e-05
-2.16091305945719e-05
-3.58522820129409e-05
-1.11354158409267e-05
-1.58796446368586e-05
-1.84670784555687e-05
-1.72608889996068e-05
-1.96569094519839e-05
7.39843467827008e-06
-2.08135504809779e-05
-1.4117745697449e-05
-7.82920081746338e-06
-1.86069213447698e-05
-2.85457233092503e-05
-4.33824287639075e-07
-1.8842707419211e-05
-7.73737006111721e-06
-6.3031023199743e-06
-1.265697371216e-05
-2.51765232595281e-05
-2.22082298754622e-05
-2.11543024284413e-05
-2.22632028096271e-05
-1.31262267954502e-05
-1.935602791674e-05
-1.08096955966905e-05
-1.9639651968802e-05
-5.60044737329094e-06
-1.19107632376781e-05
-3.91779170992937e-06
-2.35930128857104e-05
1.64658557941074e-05
-2.01880719452291e-06
-4.42156849985056e-06
2.55119819744441e-06
-3.88650521244105e-06
-1.73157837367718e-05
-9.62539522401724e-06
-7.43324400091001e-06
-2.36558783433971e-06
1.31663161557792e-06
-2.22477149393482e-05
-1.1636746373802e-05
-6.12866009742597e-06
-4.7239993639393e-06
-2.54453107268805e-05
-2.42264866345059e-05
-9.77394934169288e-06
1.40066077790756e-05
-2.07938517343794e-05
-7.79522617838699e-06
-1.09018024872636e-05
-7.7689207516813e-06
-1.75302505968718e-05
-2.1126891863028e-05
-3.85469972568549e-05
-1.97786756539612e-05
-7.86576093717956e-06
-1.15573341389137e-05
-5.61627552563119e-06
-1.14980820208244e-05
-2.66402008161982e-05
-1.73644713729129e-05
-1.02983169987435e-05
-1.20756124239254e-05
-1.41542814412439e-05
-2.73307328827315e-06
-1.44528289717541e-05
-9.09737359498401e-07
-1.22236163667865e-05
-2.86434708741177e-05
-2.34029445725296e-05
-1.98549221219696e-05
-2.79638268959575e-05
-3.90501318972438e-05
-2.14970007801121e-05
-2.42883732355807e-05
-2.39227719660644e-05
-3.24762316496307e-05
-3.7841619913306e-05
-4.13531809017722e-05
-1.63780656058185e-05
-1.12569919578692e-05
-1.55357859495726e-05
-2.09396726756371e-05
-2.38503908877852e-05
-2.90303737522773e-05
-2.55074066479496e-05
-1.74093797500148e-05
-2.31206820122049e-05
-6.89932480811127e-06
-1.71214534842015e-05
-3.89281702984016e-05
-9.77587767291532e-06
-6.79449884336935e-06
-2.64168541314381e-05
-2.76291239682029e-05
-2.8348512757065e-05
-1.85720777239441e-05
-1.26619491632871e-05
-2.76641099968911e-05
-7.59419571958141e-06
-6.83721046678463e-06
-1.5841906219524e-05
-1.48257293777954e-05
-1.03291787925921e-05
-1.71703269513529e-05
-7.43043288387843e-06
-1.25507501164009e-05
-1.16403102792462e-06
-1.81490097938792e-05
-5.36189147241316e-06
-1.15024400106028e-05
9.74924731872074e-07
-1.24189707673659e-05
-1.31255376241704e-05
-9.9129974303895e-06
-4.84736018235018e-06
-4.88054646591492e-05
-3.14242156114711e-05
-1.52886339624807e-05
-7.09728834223864e-06
-1.56859037101721e-05
-3.32916069789717e-06
-4.73436694785544e-06
-1.4607919673759e-05
-2.1965989214003e-05
-1.37652398634759e-05
-8.15688902838297e-06
-8.0359854668282e-06
-5.94839765137188e-06
1.02929036954684e-05
3.75191700680152e-06
1.85477390961603e-06
-2.91512990546567e-05
4.95189692391555e-07
-2.08840173272864e-06
-5.38185449843975e-06
-2.06590814029874e-05
-1.988805724028e-05
-1.61001179977084e-05
-1.9028228264123e-05
-1.73192196340699e-05
-3.57554235425726e-05
-1.20840888558105e-05
-1.33821615918413e-05
-4.90763172876194e-06
-3.04654444037654e-05
-2.93503218801604e-05
-1.93096169626463e-05
-1.05294285899078e-05
-2.87164288061084e-05
-2.8941052471791e-05
-1.7162473252889e-05
-2.82557586612929e-05
-2.60329941356726e-05
-1.73085376697744e-05
-1.4940306381076e-05
-3.12715429210668e-05
-2.2825342713526e-05
-2.82974778039058e-05
-3.20924304669427e-05
-1.37114228348768e-05
-1.37444557543398e-05
-1.81669885605347e-05
-2.45376664032156e-05
8.74688846242229e-07
-1.92586288194694e-05
-1.42861196697619e-05
-9.1528168430834e-06
-2.56913653419124e-05
-1.75170024133779e-05
-1.38968928237509e-05
-1.93053758093061e-05
-1.68706504773893e-05
-7.76010824840641e-06
-3.68106003799484e-06
-2.41503925624859e-05
-2.45240626816254e-05
-1.46438327465842e-05
-6.66964341324481e-06
-1.65540435263465e-05
-2.67784451738389e-05
-1.67149910841507e-05
-1.43015768559747e-05
-1.97271857584306e-05
-1.1792675068391e-05
-5.59894988405123e-06
-8.79412272713292e-06
-9.63793992809913e-06
2.77428294957515e-06
-1.40307117892823e-06
-1.30409557582238e-05
-2.25940653480643e-05
-1.59316882460077e-05
-2.02591853332977e-05
-5.11592458009626e-06
3.4732774059304e-06
2.8839909654275e-06
1.7782646296375e-06
1.06185429385911e-06
-3.86369764978803e-06
-1.27651140090101e-05
-1.74763413800014e-05
-2.06241524817678e-05
-1.96566436461743e-05
-1.71489796560872e-05
-8.69452672039842e-06
-1.04497912557372e-05
3.69323966601586e-06
-6.18667306353601e-06
-6.50716842195798e-06
-1.28555304904521e-05
-8.30886506502495e-06
-3.43688312669226e-06
-1.5988740121003e-05
-1.34971113219827e-05
-7.59463501814796e-06
-1.97377718559369e-05
-2.24980434334982e-05
-1.29786807098071e-06
-1.68112333069108e-05
5.99235061512117e-07
-2.03579179028376e-05
-1.05861653695054e-05
-2.10985648668783e-05
-1.76948203198709e-05
-1.22716854087223e-05
-4.16986798396038e-05
-3.09743160089462e-05
-6.44793529763494e-06
-2.31134381140827e-05
-1.0550776223896e-05
-3.08040009244487e-05
-1.70666210012663e-05
-2.62897360812078e-05
-2.86193389703687e-05
-2.75676769257286e-05
-1.76451740660817e-05
-3.16322696005438e-05
-8.86493478955185e-06
-1.41834876570957e-05
-1.98638206514209e-05
-1.11943694018242e-05
-1.24070777361413e-05
-1.48206329723581e-05
-1.92052780329438e-05
-2.30039982563954e-05
-2.01572820884071e-05
-1.89916414780035e-05
-1.41596769120931e-05
-1.14786185108383e-05
-1.33810056593256e-05
-2.40363955126393e-05
2.65047193334373e-06
-1.98561297129498e-05
-1.87359247457062e-05
4.91188336863386e-06
-2.27223225259175e-05
-1.17664889176255e-05
-1.04534520890834e-05
-2.30073376534124e-05
-2.76077374954793e-05
-6.27852862634375e-06
-1.84377905600316e-05
-9.3153248737333e-06
-2.50002664059307e-05
-1.14372981613356e-05
-4.64396108903549e-06
-1.64439427694178e-05
-1.27201422824211e-05
-6.9720529898656e-07
-8.52238977009809e-06
4.09628970156523e-06
-2.28856334973225e-05
-7.77425778132524e-06
1.19230650044233e-06
-7.13757893461388e-06
-2.652156318001e-05
-1.03278237833633e-05
-9.71261015774683e-06
8.1719278445923e-06
-2.29536256220792e-05
3.41269494404756e-06
-1.02058226001578e-05
-4.84751054323035e-06
-6.65492027634339e-06
2.50314660449576e-06
-9.30379196585751e-06
-1.36421837109422e-05
1.05611440852055e-06
-5.15425716940963e-06
-1.02177441405804e-05
-4.60796904925993e-06
5.51778316713381e-06
-9.32701066157876e-06
-1.04290937881312e-05
-2.17508600751517e-05
-1.68052650585728e-05
-1.50131859062092e-05
-3.43957166711113e-05
-3.42112645028472e-05
-1.2085886357039e-05
-2.17238086004217e-05
-8.99906961742808e-06
-5.91981363446599e-06
-2.04930548947447e-05
-1.79316386767306e-05
-3.39444107949724e-05
-1.06677663577586e-05
-2.72310877282342e-05
-3.1234784774345e-05
-2.53544731199193e-05
-7.43620903961194e-06
-5.6667395878483e-06
-2.19122604164869e-05
-1.48251696492683e-05
-2.31851615555537e-05
-2.44848414802793e-05
-3.21855946981801e-05
-1.64515303843859e-05
-3.01864139890851e-05
-1.40498369137529e-05
-2.44303298497133e-05
-3.92930162640467e-05
-3.7111294304652e-05
-1.82542478170092e-05
1.87886583245414e-06
-1.28054450328511e-05
-9.85867966028125e-06
-2.51926458087318e-05
-8.82298789632117e-06
-1.10252902572413e-06
-4.36155847812205e-05
-1.92956120935317e-05
-2.16976259495748e-05
3.37005088748046e-06
-1.07930423211224e-05
-6.63850636630255e-06
-5.82541504016297e-06
-3.54470172359074e-05
-1.97218999067032e-05
-1.64688419565207e-05
-2.28397410713995e-05
-3.91301715516729e-05
-3.00751497251746e-05
-1.78774572543408e-05
-9.53282842689773e-06
5.17170955844799e-06
-2.19167584566145e-05
-2.8387372915464e-05
-2.87864249334437e-05
-1.15524232013517e-06
2.14392359223574e-05
-2.32131771438002e-05
-2.8824909502058e-06
-7.95044796776076e-06
-8.25590563950829e-06
-1.88437702138962e-05
1.12835915914557e-06
2.02535559836382e-06
1.26918270307727e-05
-1.26901924381572e-05
1.19250508943814e-05
7.98684632720488e-06
2.59846296203014e-06
-6.58731665854267e-06
2.36687220405015e-06
-2.34995846542774e-05
-1.58950223493188e-05
-1.67358256395404e-05
-2.18804412171419e-05
-9.35858541513461e-07
-1.90892634383063e-05
-1.13806199966971e-05
-1.84416269318171e-05
-2.04028392763907e-05
-2.82173038604411e-05
-6.10833040960344e-06
-3.28381047517218e-05
-1.47414230170868e-05
-1.96393985327399e-05
-2.27934209374318e-05
-3.05404247195094e-05
-7.14293408314334e-06
1.19409271685542e-06
-7.73744820833775e-06
-5.81741046208594e-06
-1.14610475636856e-05
-2.32861736339148e-06
-2.87961615343982e-05
-3.20246977464041e-05
-1.32651262521548e-05
-5.95373857394794e-06
-2.94166002448738e-05
-1.10872364535045e-05
-3.85870815365484e-06
-9.04023214804114e-06
-1.78814107272976e-05
-1.20004788345414e-05
-2.65230763257957e-05
-3.7828638252125e-05
-6.36015499544464e-06
-1.32204734248364e-05
-2.47402527005154e-05
-1.87646591254292e-05
-1.40589320322999e-05
-3.06607121206825e-05
-1.3839319812876e-05
1.7361183989157e-06
-1.02533655533017e-06
-1.05389079563004e-05
-1.72577471146483e-05
-2.78552953033805e-06
-2.97261443073903e-05
-2.10086764340467e-05
-7.01941870074701e-06
-1.10906381189734e-05
-1.6930479261419e-06
-2.62899152732801e-05
2.00540622475466e-06
-1.94691853369835e-05
-2.48348736007082e-05
-1.39465351005155e-05
-1.55888760953511e-05
-2.39081873381457e-05
8.56660862827531e-06
-2.63706495218217e-05
-6.41762455668768e-06
-1.9404361801887e-05
9.75017261737519e-07
-1.39128139793589e-05
-1.21915975659873e-05
-9.87328036513371e-06
-8.89391564279049e-06
6.65035846949779e-06
-1.28685720840169e-05
-4.99366869204472e-06
-1.42483881833705e-05
-1.06730827541359e-05
-6.24996066359899e-06
-4.89689110091696e-06
-3.09072253135599e-05
-9.40287390133173e-07
-1.48987560860589e-06
-8.8853627593736e-06
-3.40307973558121e-05
2.0393728624431e-06
-6.20365965511237e-06
-1.79867671208425e-05
-3.13255745011713e-06
-1.27990980818966e-05
-1.78696264639626e-06
-1.06027266267004e-05
-7.42280581971093e-06
9.72121582675924e-06
-2.35971752473264e-05
-1.2050905933477e-05
-1.04025983787226e-05
-7.95707933407301e-06
-7.08574822104702e-06
-5.60243835648771e-06
-1.95200500078649e-05
-1.91761765926254e-05
-1.72463466503806e-05
3.90717349332408e-06
-1.658182185413e-05
-1.77451682746716e-05
-2.54145947584508e-05
-1.69897398236041e-05
-2.24248387989849e-05
-2.84037226389702e-05
-1.83341098815861e-05
-2.00874117469603e-05
-2.08168422512359e-05
-2.93780368852357e-05
-1.17948000069015e-05
-2.54028512636533e-05
-2.6978374508692e-05
-2.03017800256546e-05
-1.4992628674801e-05
-1.6790340354324e-05
-2.1100035552644e-05
-2.47356330304452e-05
-1.29745927668217e-05
-3.76162728666044e-06
-1.35930864450802e-05
-2.13408107010354e-05
-1.87974599889779e-05
-1.17295519457983e-05
-2.5328343204638e-05
-8.95547988732728e-06
-3.47596551932516e-05
-2.67112152574516e-05
-1.05848606075638e-05
-3.30108220598543e-06
2.31764127213609e-06
-1.66363358424879e-06
-2.00521428790544e-05
-1.24749087703221e-05
-7.99375010139236e-06
-1.05989215174708e-05
-2.09816106019037e-06
-5.06216145178642e-05
-1.77262678984816e-05
-2.52636810629329e-05
-2.70055609865482e-05
8.14533178468825e-06
-2.57990883480782e-05
4.88356518476464e-06
3.50913453438408e-06
-2.59399684130992e-05
-1.91929207152744e-05
-9.19195777270467e-06
-1.33986883334341e-05
-1.77980268018639e-05
-2.11442518093709e-05
-2.3294027908398e-05
-9.74688840677731e-06
-9.11331919385895e-06
9.99419238088712e-07
-1.61219422059199e-05
-1.26949680441924e-05
-1.31318417966442e-05
-1.95471643510873e-05
-2.41393105230001e-05
-1.3368004824089e-05
6.66481311186506e-07
-2.45488149486121e-05
-1.07482022996844e-05
-2.13529999962529e-05
-2.65339755290865e-05
-1.59678346356019e-05
-1.66728284564074e-05
-1.94385131910674e-05
-1.54851255309285e-05
-8.2750577296823e-06
-8.91692352567429e-06
-7.08906493548964e-06
-1.04497010122833e-05
-1.64813797185706e-05
-2.4114062835937e-05
-6.47456029261421e-06
-1.74717360423097e-05
-1.70364156073583e-05
-4.70658452509538e-06
-2.24068709544729e-05
-1.32679385517628e-05
-1.23700139761865e-05
-1.56815374315822e-05
-1.55638444969359e-05
-7.15241739143372e-06
-2.57722402405498e-05
-7.78976680527215e-06
-3.2594836000474e-05
-1.91701325351499e-05
-2.18362646512219e-05
-2.00958647925494e-05
-2.67435937019825e-05
-1.56179729070072e-05
-7.52927328473239e-06
-3.7287611005013e-05
-1.73987811172246e-05
-8.47528489561981e-06
5.15754459274107e-06
-3.08353907160751e-05
-2.55820432121863e-05
-2.39935224195471e-05
-1.74409310323571e-05
-1.51306744011387e-05
-5.70309110158422e-07
-1.66390369922936e-05
-1.86163898187156e-05
7.02567578087038e-06
-8.6244378905212e-06
-2.11874947080794e-05
-7.36731201100714e-06
-1.08465035412489e-05
-1.28833933225968e-06
-1.73861446081296e-05
-4.4235000212759e-05
-1.39761417166282e-05
-6.29498306978228e-06
-2.03441726049802e-05
-4.00776082104388e-06
-1.42443536169371e-05
1.17536029497899e-06
-2.91663807077688e-05
-2.34815428473694e-05
-1.87942855182364e-06
-1.09096058087001e-05
-2.24204333030119e-05
-2.50007663268737e-05
9.62348633860007e-06
-2.50608276662648e-05
1.28622381796237e-06
-5.54477422282393e-06
-1.52551502611352e-05
-8.84635356567928e-06
-1.32236001719745e-05
-5.37415928397429e-06
-4.1271701035499e-06
-1.81352016952582e-06
2.39907828055856e-06
-3.60362235097997e-06
-1.24530126171735e-05
-1.80494254756858e-05
-2.23901523631459e-05
-1.06530027323574e-05
-2.24490046899453e-05
1.98022395251905e-07
-1.31513326059014e-05
-1.63187901195407e-05
-2.56654908396526e-05
4.41353236586818e-07
-1.48477949050175e-05
1.41124840509769e-06
-2.29785436897468e-05
-1.5706959380707e-05
-1.42233174008027e-07
-1.13809314742324e-05
-2.8184047986876e-05
-2.08982144599748e-05
-1.49495254078948e-05
-8.12485720541601e-06
-2.1580886060076e-05
-1.46810895343142e-05
-2.07241165905385e-05
-1.79259717598716e-05
-4.33144043287985e-06
-2.3560262187114e-05
-2.66723307781222e-05
-1.99938442025003e-05
-1.62958738233006e-05
-1.41334459944682e-05
-5.24945869553561e-06
-2.18986315894355e-05
-2.03500355004134e-05
-1.5024601105783e-05
-7.19953737490179e-06
-3.94792906107831e-06
-2.21668270943185e-05
-2.93479062552845e-05
-2.34124434179816e-05
-1.59953029662559e-05
-1.90383113819163e-05
1.57869519044237e-06
-3.44025878057301e-05
-2.27720823117324e-05
-1.52967300091616e-05
-1.14537311865075e-05
-1.68705832349356e-05
-1.249582780982e-05
-6.23012008163089e-06
-9.23079172654797e-06
-2.01687146537633e-05
-2.11606784989896e-05
-3.64820960163741e-06
-1.20872145980098e-05
8.65489541539547e-06
-1.36580618047892e-05
-1.99966873073501e-05
-1.67643036377527e-05
-3.02852087091804e-05
-2.58103987773534e-05
-1.16169516039553e-05
-1.74799622592358e-05
-1.28194105046393e-05
-1.68557698729924e-05
-2.22749017044451e-05
-2.17024376318464e-05
-6.75893293772138e-06
-1.88950736641426e-05
3.40964677820256e-07
-3.19517572604695e-06
-1.31693882767585e-05
-2.04554403861364e-05
-2.48309612545878e-05
-6.13905114151297e-06
-7.88421983380776e-06
-4.38564344428019e-06
-2.56036998396276e-05
1.29815195716664e-05
1.05258073158894e-05
-1.74096483981926e-06
-1.13662245919257e-05
-1.76704595539355e-05
-1.37715166084127e-05
-2.2682940132932e-05
9.37700648718359e-07
-1.50536506691346e-05
-2.50470831943761e-05
-7.60096247663076e-06
-1.36147261943405e-05
-1.8812407691069e-05
-1.56044831095458e-05
-5.39818118893119e-06
-1.88418414655708e-05
-1.90666269696417e-05
-2.21497664568207e-05
-2.16438089034308e-05
-1.16568680142943e-05
-2.49422358688922e-05
-1.51351305104881e-05
-1.43278770512213e-05
-2.61305524041415e-05
-2.19374963787219e-05
-3.50608715043019e-05
-2.94161117696845e-05
-2.21281247267793e-05
-1.89005467209578e-05
-3.15571187226374e-05
-1.74082955663854e-05
-3.27260976156987e-05
-1.68349669963906e-05
-3.54935257896448e-05
-3.64693674203014e-05
-1.03492084802842e-05
-3.15181065790008e-05
-2.21412291253589e-05
-2.62299661026495e-05
-1.88465377721912e-05
-2.14717932829189e-05
-2.21058416301835e-05
-1.33491921808602e-05
-3.40889484009823e-05
-2.25119611421308e-05
-1.26683194210256e-05
-1.75156158139276e-05
-1.72995793588756e-05
-4.55008030277924e-05
-2.62803210205942e-05
-4.9308435016424e-06
-1.96800666993699e-05
-2.46986814729236e-05
-2.50615166856315e-05
-2.30986260512665e-05
-2.44288011618452e-05
-1.96834252894159e-05
-2.58777446748375e-06
-2.36222984755305e-05
-1.69443276763955e-05
-8.7696466219496e-06
-7.00777006281706e-06
-3.3711951678832e-05
-8.66147795759446e-06
-1.10176708072403e-05
-1.32577928060952e-05
-1.74657112773147e-05
-6.17427237313875e-06
7.81082575800346e-06
3.00696254766985e-06
1.88360902724778e-06
1.21350660265433e-06
-2.03139056358559e-05
-5.99874926165437e-06
5.7934949246663e-06
-5.37286636276914e-06
-1.19973360762229e-06
-4.61741419315449e-06
-7.31054295925357e-06
-1.51422845641067e-05
-1.24107767374926e-05
-3.69759779049581e-06
-1.98683308175715e-05
-6.49146506348426e-06
7.99858592784201e-06
-2.09279705291087e-05
-1.63944398708724e-06
-8.48055536542278e-06
8.22152823720221e-06
-2.05183290274565e-05
-2.00226235689067e-05
-8.6050861942773e-06
-3.74515853829023e-06
-4.67226932821231e-07
-1.86368881901781e-05
-9.38455544518134e-06
-7.19218208457785e-06
-1.08033397648887e-05
-2.19157493313916e-05
-2.23915416412156e-05
-8.32979055598729e-06
-2.19547583682203e-05
-1.61093945995711e-05
-9.72247935262013e-06
-3.33609056520925e-06
-2.85828260477268e-05
-2.87795335501291e-05
-2.11353210732579e-05
-2.26451154079121e-05
-1.09633424249386e-05
-9.42334150221535e-06
-9.36092379020658e-06
-2.74534799154992e-05
-2.47747341709615e-05
-2.77989651072734e-05
-2.56403065082468e-05
-3.36842540437059e-05
-2.21034581310057e-05
-2.525085890636e-05
-1.66347505603074e-05
-2.60057585001714e-05
-2.43695803554013e-05
-3.30431577438142e-05
-3.60670747819633e-05
-1.40209397878734e-05
-1.35029967546158e-06
-2.15894249990302e-05
-1.40097687968306e-05
-2.75124482131935e-05
-1.84061884683826e-05
-2.46311024642182e-05
-1.08591761072289e-05
-1.59513184935804e-05
-4.30345649726708e-06
-2.12383618010031e-05
-1.91857077621581e-05
3.31744712736209e-06
-2.26611884556006e-05
-1.38940579170519e-05
-3.97420638983085e-06
-1.38926610708772e-05
-2.0736097083336e-06
-2.01983887859566e-05
-2.40644723953179e-05
-4.53523804528681e-06
1.18690704458022e-05
-1.3708031555888e-05
-3.05790525046116e-05
-3.57825875859078e-06
-7.97442438450734e-06
-2.30255130938817e-05
-1.0352366501516e-05
-1.38249956452751e-05
-4.93339038943925e-06
-8.2195560906623e-06
4.80891536876234e-10
-1.51417736397602e-05
-5.88293595455689e-06
4.06097411859003e-06
1.72137752595095e-06
-1.1993770031476e-05
-7.46414335562291e-06
-6.87095480531502e-06
-1.15347344314275e-05
-1.46949569616721e-05
-9.77300041762651e-07
-1.87477426595885e-05
-3.50356768922739e-05
-1.55605455123212e-05
-7.10842851817364e-06
-2.73958910758482e-05
4.25895040013169e-06
-8.77356750204666e-06
-9.17771509613627e-06
-3.14699191894174e-05
-1.74810236341877e-05
-1.19118079436337e-05
-3.50393145684495e-06
-1.13754562046435e-05
-3.19214774615228e-05
-1.0456948094116e-06
-1.90091665844115e-05
-1.56503429101997e-05
-1.4880232023344e-05
-4.02003724829963e-05
-2.50130844836901e-05
-3.04537154897926e-05
-3.42529693650205e-05
-2.55037604047112e-05
-1.65609135223551e-05
-2.92667523921138e-05
1.74738025919731e-07
-9.75990229361729e-06
-2.08287109407354e-05
-1.26906861492445e-05
-3.33811741522181e-05
-7.05218302385327e-06
-3.61275727024074e-05
-6.20903249205457e-06
-1.53916178356832e-05
-8.51044549967245e-06
-2.65893717462323e-05
-1.35606461618747e-05
-4.16171462561473e-05
-2.70754583086718e-05
-2.30612285108879e-05
-2.17231220137898e-05
-9.52301851999739e-06
-1.23704745280653e-05
-1.32922109989546e-05
-2.50636906645723e-05
-9.0774724577283e-07
-2.62023166899661e-05
-2.43309391752039e-05
-3.28185685090783e-05
-1.35971301375949e-05
-5.25111436334132e-06
-1.10542306666047e-05
-2.04377739971031e-05
-6.93383976279236e-06
-1.41062126585171e-05
-1.62929732267174e-05
-3.02084461766063e-05
-5.5200477825558e-06
-1.0780272834598e-05
-1.92964363534426e-05
-1.84225415531145e-06
-1.24336769522366e-05
-2.62932426249272e-05
-1.61822244557939e-05
-1.2429061592334e-05
-1.49383247983722e-05
-1.02585302914938e-05
-1.40000645994296e-05
-1.50615454343279e-05
-4.49146562548801e-06
-1.52952559608058e-05
8.72437619494014e-06
3.53925821401235e-06
-9.74110639691005e-06
-5.40232102384678e-06
4.93811780898748e-06
-1.12382553736396e-05
-8.22287479637799e-06
-1.01574775871505e-05
-1.13450059457119e-05
-4.22036132809988e-06
-2.06292396471783e-06
-1.37435254635029e-05
-2.05225227937476e-05
-1.28851215751703e-05
-2.50831118930743e-05
-1.45978924925739e-05
-1.2272192357618e-05
-3.21525183597142e-05
-2.89239269736034e-05
-2.73534731445992e-05
-2.47604759290098e-05
-2.71326208020704e-05
-1.37071080355493e-05
-1.09032895878883e-05
5.97378678952065e-07
-1.39728937640934e-05
2.33097853709871e-05
-1.86553982451394e-05
-2.92586280260538e-05
-5.70114563109124e-07
1.44269504731657e-06
-1.743664133186e-05
-1.3523913539351e-05
-2.30347393014563e-05
-1.19523816413202e-05
-1.13718180473008e-05
-2.40236104900916e-05
-2.95035197437413e-05
-2.36289598858225e-05
-2.90620037232523e-05
-1.7966389998203e-05
-9.4552972299111e-06
-2.1233791650348e-05
-9.61200994129052e-06
-2.52949334295551e-05
-2.66695079981675e-05
-1.49589259425969e-05
1.34515067173781e-07
-1.74021044355099e-05
-2.21112396777397e-05
-1.99857732683583e-05
-2.13747869207458e-05
-1.27925957087323e-05
-2.07088568109143e-05
-8.73196472014042e-06
-9.85553945272952e-06
-2.68643463250428e-05
-1.47463578246597e-05
-4.30913494273575e-06
-2.38230916119603e-05
-2.89726266003598e-05
-8.06448681078521e-06
-3.90445175009006e-05
-1.89274116098687e-05
-8.87728795003e-06
-3.07501809483866e-05
-9.83809069124671e-06
-2.76782978355642e-06
-8.89888434046855e-06
-2.26925641770256e-05
-1.02349053310372e-05
-1.27296107548579e-05
-2.49293356423671e-06
-9.98101199871799e-06
-2.3933980636354e-06
-2.97415358974765e-06
1.56702034117842e-06
-8.82418056707435e-06
-2.14825781567821e-05
-1.36057832622614e-05
-7.48951592066169e-06
-1.84238495116827e-05
-1.54125616248487e-05
-2.32371198996123e-05
-1.51764619530696e-05
-1.69658607051152e-05
-1.78704906487267e-05
-3.28879221319831e-06
-1.27649062403585e-05
-5.87913180220199e-06
-2.03181726090954e-08
-2.05919252899497e-05
-7.05177918201396e-06
-2.77774191055532e-06
-4.24870320893093e-06
-8.08035589938358e-06
-2.99128745919397e-05
-2.49271165070437e-06
9.61171318603847e-06
-1.05388427573408e-05
-1.27977055461543e-06
-2.86341058544475e-05
-3.86227516081022e-06
-2.4874268671401e-05
-2.2125597540444e-05
-1.41992877123909e-05
-1.71502864225958e-05
-7.09729330159425e-06
-3.04377366308483e-05
-2.04546518191715e-05
-8.34313673584707e-06
-1.59459579225948e-05
-2.61158021246313e-05
-1.70658914660295e-05
-1.96022936398602e-05
-2.72139529798315e-05
-3.13564261214336e-05
-3.15118837311723e-05
-5.1212740046182e-06
-2.43489044135491e-05
-2.03808228611903e-05
-2.61100439122712e-05
-1.32450641051592e-05
-2.0576416620512e-05
-4.68452629074734e-05
-1.82872684356857e-05
-3.63975255599593e-05
-4.22508189853419e-05
-2.59193769030423e-05
-2.65950594139741e-05
-1.9735384414665e-05
-2.29458123018405e-05
-2.60411212149316e-05
6.43059047097593e-06
-2.47673827147911e-05
-2.5795077636034e-05
-1.71579981062248e-05
-6.49714608952381e-06
-2.1328995346722e-05
-1.51381722210502e-05
-2.32766919734629e-05
-1.0598847787761e-05
-1.29947229606498e-05
-1.60910006263498e-05
-3.04739701149586e-06
-2.89210931182429e-05
-6.23229530283078e-06
-1.58286101938146e-05
-6.20165378793e-07
-5.83518073758441e-06
-2.07504966473157e-05
7.8163770969203e-06
-1.27047203206135e-05
-8.14582867108108e-06
-1.84855863634668e-05
-1.80884878071226e-05
-1.8099967567298e-05
8.97447711979943e-07
-1.55261350922404e-05
-7.90775003833366e-06
-1.43005507442566e-05
1.16795393046592e-06
-1.63664119520511e-05
-2.10434673879684e-07
5.92991461857221e-07
-6.25647364743223e-06
-1.11958277437529e-05
-1.16404849537084e-05
-6.21184166068786e-06
-7.89944348593892e-06
-4.67806797237537e-06
-1.74386455083839e-05
-3.74407440020495e-05
-2.41053662401148e-05
-3.07029536378419e-05
-2.96706770304772e-05
-2.83803251649713e-05
-1.80520508644462e-05
-1.4403217665258e-05
-1.49985584499984e-05
-2.21788188076828e-05
-1.95050930177631e-06
-1.19135947115112e-05
-1.81288269456972e-05
-2.35609948683087e-05
-2.66584398849734e-05
-2.3816105896016e-05
-1.80732244827507e-05
-1.01575435279335e-05
-2.6964047538615e-05
-2.45250542963483e-05
-2.93637171039064e-05
-1.5604865586239e-05
-7.96967278909533e-06
-2.51545447139818e-05
4.18500848967292e-07
-1.39278623904787e-05
-1.8801176381523e-05
-2.76448707549095e-05
-2.26876238105141e-05
-1.4408817133164e-05
-1.63823942571445e-05
-1.99187001528972e-05
-3.08294266371729e-05
-3.9030516174684e-05
4.806558733351e-07
-2.17453163883255e-05
-1.85923609302446e-05
-4.02663935670295e-05
-3.10955860978408e-05
-2.18996290545066e-05
-3.33638400311539e-05
-1.4273003919984e-05
-2.94096324228956e-05
-9.51190220674297e-06
-2.34951413688628e-05
-1.68302583825242e-05
-1.81481716999208e-05
-1.60326435630146e-05
-1.33308939857374e-05
-9.12200197974157e-07
-2.12023983341872e-05
-5.20585766499349e-06
-6.77823617908503e-06
-2.69310751018701e-05
-2.58001060095665e-05
-7.9697610551264e-06
-6.45219382492942e-06
-1.24985358572964e-05
5.78852035522348e-06
2.72077196550309e-06
-1.00599376294952e-06
-3.2304348026869e-06
-3.86628457598121e-06
-6.66038416401939e-06
8.21930320202857e-06
-1.08162935994226e-05
-2.38038112844874e-05
-1.81848931719562e-05
5.36368309678124e-06
-4.53442846300452e-06
-9.87749635123832e-07
-7.33506073026776e-06
-2.01451501789071e-05
-1.42806845389848e-05
-1.34130291499357e-06
-1.99866723261953e-05
-6.79600176671002e-06
-7.18010988621276e-06
-1.05228933769608e-05
-9.51881145770922e-06
-1.3402076796888e-05
-8.36128450947387e-07
-3.27249810584286e-05
-1.56399499862689e-05
-1.07970160650547e-05
-1.48074834868438e-05
-2.38115239174401e-05
-1.27520810985765e-05
-2.11849773162249e-05
-2.08723481379784e-05
-1.02657688130509e-05
-1.10359393666744e-05
-1.27671794932463e-05
-1.73665818202476e-05
-1.73693008369987e-05
-2.95910012097759e-06
-1.40449786380843e-05
1.69073570669462e-06
-1.82865325800247e-05
-2.48252169969671e-05
-2.6316357067691e-05
-3.05808049983641e-05
-3.5648731624981e-05
-1.89080161151517e-05
-1.15150359930552e-05
-2.33588250466171e-05
-9.47642222270465e-06
-1.75917846441884e-05
-4.26409881099508e-05
-2.79445312341779e-05
-2.59628100083654e-05
-1.81762339027465e-05
-2.62231917856007e-05
-1.34160080204317e-05
-1.63321370444377e-05
-1.41286408439181e-05
-1.85589339698717e-05
-1.72521366941243e-05
-2.30587870870751e-05
-2.29549358111451e-05
-6.15267863980148e-06
-2.94681868279022e-05
-2.67640209721186e-05
-1.03356210149652e-05
-2.66041581461655e-05
-1.0319817017987e-05
-3.94793681006532e-06
-1.28770737687796e-05
-1.75646323859957e-05
-1.96692622939243e-05
-4.60584409981667e-06
-1.19614712237275e-05
-1.51265975769429e-05
-2.248353511788e-05
-2.04715891004526e-05
-1.7674508602808e-05
-8.76197080750577e-06
-4.85046941975074e-06
-1.6750570484223e-05
-3.06381409151883e-06
-1.94404006120982e-05
-1.38344483140706e-06
-1.89964549270209e-05
-1.49370092603268e-05
-3.01755975883323e-05
-1.39197165465389e-05
-8.91442298650621e-06
1.21479456415179e-05
-1.99739536224308e-05
-1.35222844606844e-05
-3.63198772089674e-07
-1.31497008085407e-05
-1.69714559863641e-05
-7.73004984335932e-06
-8.70270683970664e-06
-1.04965303366689e-05
-1.24220769388734e-05
-1.71590512647374e-05
-7.7389444716254e-06
3.54475680430264e-06
-3.49355563104301e-05
-2.5643026675165e-05
-4.89717747902589e-06
-1.19353309580552e-05
7.42299101586426e-06
-1.80949325050145e-05
-2.70041518183217e-05
-1.94295941236053e-05
-7.11356607877922e-06
-1.69284956334816e-05
-1.81505285517462e-05
-6.60866874221095e-06
-2.10710255649587e-05
-2.78285715241885e-05
-2.40306930900207e-05
-1.06137982732881e-05
-3.02983434770264e-05
-1.97300037643171e-05
6.27178743755282e-07
-1.3977925527237e-05
-3.1879421161127e-05
-3.37186976823806e-05
-1.59305428796416e-05
-1.83646300134451e-05
-2.12482964523409e-05
-1.59390550604803e-05
-1.26502932546761e-05
-3.04460760368077e-05
-1.56830519645005e-05
-1.63669188228347e-05
-2.26515903853934e-05
-2.06201854853048e-05
-3.78881803430138e-05
-1.74493674473634e-05
-1.40527228096043e-05
-5.89669639771583e-06
-2.36801498296535e-05
-3.33633602593846e-05
-6.30884421252828e-06
-2.59762989509923e-05
-2.93875383645787e-05
-6.44654207590761e-06
-1.88299998534374e-05
-2.42118094502276e-05
-3.24682663194844e-05
-7.40020873919454e-06
-3.03222117486794e-05
-1.67801640624343e-06
-1.64173628202759e-05
-2.93463870767488e-05
-2.2429047423543e-05
-1.28364412381433e-05
-2.27466090306314e-05
-2.62440137595227e-05
-1.26661657684396e-05
-2.09436323462294e-05
-1.11438554833458e-05
-2.57385623044685e-05
-1.35612950135134e-05
-1.48781745067734e-05
-1.81805843790904e-05
-1.86641571596537e-05
3.61604657111846e-06
-5.5003293504055e-06
-1.57111362915407e-05
-2.29576892498484e-05
4.45383620546261e-06
7.14433600053415e-06
-1.35924652774411e-05
-1.84266914111141e-05
-1.07496323769007e-05
-1.19909755314144e-05
-1.665508010762e-05
-1.23755577796732e-05
4.15194753186206e-06
-7.79781212134694e-06
-7.00053746850198e-06
-3.51508078084693e-06
8.8760980855629e-07
-1.38539872440476e-05
-2.28750229155208e-05
-5.85999660640137e-06
-1.84702347804688e-05
-1.38421389036343e-05
-3.27022833370396e-06
-1.35901761107513e-05
-1.91769674860745e-05
-4.57878175607832e-06
-1.1435453321177e-05
-1.3758491019137e-05
-6.75038119876234e-06
-3.28922026369195e-05
-1.18625625944054e-05
-1.2072911200639e-05
-1.01214657739559e-05
-1.52660102713761e-05
-7.0552670214885e-06
-1.30167137266689e-05
-3.67893949206925e-05
-2.25078192864844e-05
-2.72063970561785e-05
-2.00145754164344e-05
-1.40963383431669e-05
-3.47007374096121e-05
-2.05560477522864e-05
-1.83846784796465e-05
-3.14539281033737e-05
-3.43407142054282e-05
-2.50884198622692e-05
-2.55170168117417e-05
-2.14291206457442e-05
-9.14946039776815e-06
-2.8504717323488e-05
-1.77125324924227e-05
-2.28933662139854e-06
-2.23957423398154e-05
-1.11293330168887e-05
-1.30933070118527e-05
-1.66379987018437e-05
-3.40799508818672e-05
-2.67667385062706e-06
-1.76144599112909e-05
-2.60700058251939e-05
-1.38758383886286e-05
-2.68373680218449e-05
-3.08669019159052e-05
-1.05350402454259e-05
-6.54337074312444e-06
-1.03227462197592e-05
-1.84254137905811e-05
-3.66055598305439e-05
-2.38833750161074e-05
-3.47897178209047e-06
-1.67305950378328e-05
-2.93157352335588e-05
-6.86345379580377e-06
-2.08490383740537e-05
-1.71786014105218e-06
6.25827287391566e-06
-3.25840065065463e-06
-1.57909284341668e-05
4.66278283826015e-07
-7.15083324487117e-07
-9.54648582731463e-06
-1.07844802315345e-05
-1.73477249816202e-05
1.19361355359442e-07
-1.97719876452359e-06
-9.93060864054725e-06
-1.82228721729398e-05
-6.12926147216028e-06
-2.81621939811231e-05
-2.88949178157225e-06
-1.21412556036033e-05
-2.92280160365306e-06
-8.2152714953827e-06
-1.45125707653156e-05
-2.53733879988007e-05
-2.00135869176955e-05
-9.6555366153447e-06
-8.97900808163458e-06
-1.37512079452135e-05
-1.95550019685706e-05
-1.89034598190361e-05
-2.73553657648563e-05
-2.40020395733376e-05
-1.73363277750727e-05
-1.70697586524029e-05
-7.81062790188471e-06
-2.25734498828518e-05
-8.11812089015519e-06
-1.87195570738374e-05
-2.51424620099197e-05
-2.97874390949892e-05
-1.63677192056136e-05
-1.19321868723111e-05
-2.19429393441038e-05
-3.05386847929494e-05
-1.86623963769916e-05
-1.65325251788604e-05
-1.76944435036196e-05
5.10418489408389e-06
-1.98224021125545e-05
-7.81218198054445e-06
-2.72543622163082e-05
-1.62819344622148e-05
-1.80399224042937e-05
-6.20237070104447e-06
-2.92653952907288e-05
-7.96418266175477e-06
-3.01150150188265e-05
-1.05264046963555e-05
-3.57343765709266e-05
-2.3081494774563e-05
-3.81267009232298e-05
-2.79011232182046e-05
-2.04039817034046e-05
-3.41688537530694e-05
-2.07214453590621e-05
-2.64445522002239e-05
-2.08611751392459e-05
-1.60170420282162e-06
-1.40983006316637e-05
-1.30197729324876e-05
-2.82868286591144e-05
-2.31181861497405e-06
-2.0727351172411e-05
-2.12981973549897e-05
-2.11117047996585e-05
-1.88669737164055e-05
-9.13581624129889e-06
-2.43253678839349e-05
-6.93703628528023e-06
-2.06665469696626e-05
-6.72254057211872e-06
6.05047414112673e-06
-1.17279491437233e-05
-5.51861855024154e-06
-1.17191245193576e-05
-1.24570400436688e-05
-2.99959366024244e-06
-1.27199516497067e-05
-8.00156902556643e-06
-1.02856977617671e-05
-2.9841984333178e-05
6.75079370618806e-07
-1.2772852528515e-05
-1.61192293934561e-05
-1.20474522846071e-05
-1.45320481657032e-05
-6.65777385477573e-06
-1.39669709694051e-05
6.47864883131095e-06
-5.27501707219874e-06
-1.04069809578687e-05
-1.18894797360315e-05
-2.10695237046317e-05
-1.79878508691295e-05
-2.04725269089542e-05
-5.723727950766e-06
-1.53971952817623e-05
2.62555002997762e-06
-9.70881440473612e-06
-2.34000738240855e-05
-1.85863228478452e-05
-1.29244623481356e-05
-1.66456377789732e-05
-1.4217104317875e-05
-8.30611235202393e-06
-2.56076377812171e-06
-5.30553359076636e-06
3.07498802651515e-06
-5.75014356818421e-07
-2.33442986334578e-05
-1.79412197311046e-05
-2.23651624387555e-05
-3.13812824418147e-05
-6.24292727506535e-06
-1.20522308894196e-05
-5.41877901352519e-05
-1.53049728103794e-05
-2.3324845815261e-05
-3.00768324758011e-05
-3.6095154124099e-05
-6.68633564255324e-06
-2.10729431820781e-05
-3.18718886705703e-05
-2.74817308645328e-05
-1.29317487305823e-05
-3.40251198225535e-05
-1.69443049460685e-05
-1.72912708991208e-05
-1.16444582679589e-05
-2.82237191575971e-05
-1.88616967171584e-05
-7.22024143842082e-06
8.7153383868167e-07
-2.96315840610726e-05
-2.65526428601054e-05
-2.30246909647907e-05
-2.28449062294991e-05
-2.17581936555792e-05
-2.42557840262559e-05
5.05940296164244e-06
-2.44753954069905e-05
-1.18222921608591e-05
-2.32460637702275e-05
-1.48207997317529e-05
3.8118499730545e-06
-9.46153402521911e-06
-2.6493261284473e-05
-3.29729191085914e-06
3.46003693906445e-06
-1.408248770089e-05
-2.02570837576101e-05
-1.98424136924254e-05
-1.50147754360434e-05
-3.25442798612044e-06
-1.12044856789787e-05
-2.23608243279227e-06
-4.24024543817512e-06
-1.21003222620474e-05
-1.03742483102542e-05
-1.66297652617881e-05
-2.40164623757006e-05
-2.60838847459895e-05
-6.85097485891844e-07
-1.74021076705041e-05
-3.31957524266638e-05
-1.69067192462556e-05
-5.28028660792128e-06
-9.78184787713023e-06
-1.13734322184633e-06
-1.82023227100533e-05
-1.3507437565274e-05
-1.84237138193813e-05
-2.05345399737275e-05
-2.79287038553515e-05
-6.71712557368186e-06
-3.12076616884952e-05
-9.96863762400399e-06
-2.12469002600309e-05
-1.40804316008707e-05
-8.7772629154802e-06
-1.02712460657504e-05
-2.37396735949844e-05
-1.35817329893931e-05
-1.49230625120655e-05
-1.52987333863326e-05
-2.05663962091695e-05
-1.47811405363285e-05
-2.38184667105014e-05
-2.06378995219435e-06
-5.96350912180588e-06
-1.29987380221716e-05
-1.91233701902862e-05
-1.91093710844582e-05
-2.0863922985756e-05
-3.24131647377972e-05
-2.80970100006914e-05
-1.01696745467809e-05
-1.96843977435587e-05
-1.3248815455504e-05
-2.29092244186142e-05
-2.38960400575975e-05
-2.19934538662492e-05
-1.21184754368026e-05
-3.92054686833492e-06
-2.73612875166648e-06
-5.46817023759692e-06
-9.23417151367436e-06
-2.03483539361838e-05
-3.18153376245198e-06
-2.12207212086255e-05
-1.67963233576269e-06
-8.62447690439593e-06
-9.64501521015606e-06
-2.63035146426038e-05
-1.05124643685879e-05
-2.81231823675456e-05
-2.91564556086999e-05
-6.1936325284972e-06
-1.69690708116445e-05
-2.41612548426881e-05
-2.59070905810505e-05
-2.31130016220133e-05
-1.08932121411891e-05
1.66104293583033e-06
5.47134184503512e-06
-2.32821202048965e-05
-2.37842039739694e-05
-5.35775174475063e-06
-9.88113903836842e-06
-2.3148037657387e-05
-3.20124897453451e-05
-1.83854400096892e-05
-4.40695063239799e-06
-8.01692212678544e-06
-1.82084018702929e-05
-6.33698020816689e-06
-1.3500817091844e-05
-1.42317437476973e-05
-3.4232509491405e-05
-2.01135758534808e-05
-1.81260078525461e-05
-1.84449249721951e-05
-1.32555195134626e-05
-2.38946279754468e-05
5.02101180914847e-06
-2.25977645667123e-06
-2.2360845868233e-05
-2.43008590354904e-05
1.06258504994023e-06
-1.20988890460388e-05
-2.02801341268485e-05
5.24642752579123e-06
-1.08767126202921e-05
-1.67039761420265e-05
-1.21275834004154e-05
-2.18790985393148e-05
-2.13349287552873e-05
-5.72035040440359e-06
-1.87861816954644e-06
8.09416928559544e-06
-2.1243890077257e-05
-2.17487199215669e-05
6.03878894710657e-07
1.87941177993316e-05
-2.60235108204117e-05
-1.85758933074733e-05
-1.91453952975501e-05
-3.15948191350666e-05
-1.40001203214605e-06
1.80933484759977e-07
-1.2945472090889e-05
-7.50372059622693e-06
-2.85204871637336e-05
-1.34890392674051e-05
-9.96831500767423e-06
-2.11943636334356e-06
-2.14092626079528e-05
-1.07130206916039e-05
-2.76328525005718e-05
-7.07477170172692e-06
-1.22637808963854e-05
-1.51313417404808e-05
-2.36384923919144e-05
-1.74802844994286e-05
-2.55454641455241e-05
-1.88516628361985e-05
-2.21675030974109e-05
-7.81397923706679e-06
-2.65328762429123e-05
-3.95025477790795e-05
-6.10669623867451e-06
-1.90815795028908e-05
-1.48280031736742e-05
-1.71854574658471e-05
-2.3180055611453e-05
-9.12330525174161e-06
-1.67835445443961e-05
-6.20022433769526e-06
-2.31022550710834e-05
-1.69622154816042e-06
-2.43109854519769e-05
-2.07847266637859e-05
-1.71133238517365e-06
-2.24521849310861e-05
-9.11337679064432e-06
-1.22306911499723e-05
-1.13109457592304e-05
-6.93493270711353e-06
1.13863900009814e-05
-5.19127593078164e-06
-1.45809096131933e-06
-2.18584199872452e-05
-1.87351906411693e-05
-1.9676698564495e-05
-7.58752285894042e-06
-3.61123499290745e-06
-1.00893685272212e-05
4.36359368725767e-07
-3.04751869152606e-05
-9.08929014383469e-06
-1.17301933904859e-05
-1.2924130191365e-05
-8.41388525297136e-06
-1.13155031806382e-05
-1.25822937218507e-05
-2.45099761279709e-05
-1.66784515495162e-05
-1.48655519217383e-05
-1.30969887251062e-05
5.01947616693551e-06
-2.60008582342003e-05
-6.8647997794081e-06
-1.94397069358667e-05
-1.70294092365309e-05
-9.89836117398378e-06
2.439276075135e-06
-1.00334739210922e-05
-9.93240876087703e-06
-3.22123429805061e-05
-5.43783219951781e-06
-1.34636807845656e-05
-2.03930815229006e-06
-1.23010467745633e-05
-1.32939436226817e-05
-1.39049851315504e-06
-2.15141514493797e-05
-2.8901617144898e-05
-2.15783970923724e-05
-1.04634416914184e-05
-2.61879296151863e-05
-1.32010736694802e-05
-1.7031652018543e-05
-2.25168256432851e-05
-3.29911293683438e-05
-1.89378803738299e-05
-2.01283981202804e-05
-3.13848674729975e-05
-7.59650663767007e-06
-2.81959218861805e-05
-2.35205190142406e-05
-2.00066986855923e-05
1.13168297726018e-05
-1.91015528833685e-05
-6.7900038076574e-06
-2.32838867193988e-05
-1.83281480280111e-05
-4.57447814978556e-06
-2.1300740559988e-05
-1.69763086419758e-05
-1.81853846484701e-05
-2.27259318909168e-05
-3.46281699733971e-05
-9.88048498984249e-06
-2.78213660920842e-05
-1.39466945288764e-05
-1.16177125503295e-05
-1.54707626791233e-05
-1.45732261216719e-05
-1.7450117385333e-05
-5.66367183983763e-06
-1.86172109914321e-05
-1.2100122391515e-05
-5.41106619091733e-06
-2.15027064090787e-05
-2.12495985491311e-05
-2.2533937878784e-05
-1.23835513904204e-05
-7.90741077562748e-06
-1.02975242714569e-05
-7.01674712435256e-06
-1.21874675248557e-05
-1.71116465608832e-05
8.4799713862925e-07
-1.03552127912775e-05
-1.85492522098946e-05
-1.23890214979519e-06
-2.20794791100808e-05
-2.84412234287398e-05
-2.0221891718206e-05
-8.40649547958439e-06
-1.63678110213875e-06
-8.99330059493566e-06
-3.13160571113084e-05
-9.93356293302213e-06
-8.75392870439613e-06
-2.24119757807575e-06
-3.51177292984352e-05
-1.78225672441171e-05
-9.11777049095409e-06
-2.3758765727958e-05
-1.96248073496185e-05
-2.06007624258581e-05
-6.54886952871744e-06
-3.52246903915049e-07
-3.40939994455151e-05
3.01579377889536e-06
-9.48535168554686e-06
-1.94157681226593e-05
-3.15630248074526e-05
-1.59806848134325e-05
-2.22473879629725e-05
-1.05844978649735e-05
-2.24355504227925e-05
-1.13229665354748e-05
-1.41874554723414e-05
-1.63066007564235e-06
-1.77817591859409e-05
-2.54137969701338e-05
-1.06378738330874e-05
-2.20478617053169e-05
-7.61890202190464e-06
-1.23040614873765e-05
1.33771923476201e-05
-1.25499519662961e-06
-1.73256426084931e-05
-2.83043410706569e-05
-2.31059925815605e-05
-3.03217941646263e-05
-2.03886280181362e-06
-1.48884622454371e-05
-4.37542732913625e-05
-2.85802344518224e-05
-8.38141989163873e-07
-2.74431308036672e-05
-1.88675750669435e-05
-1.64238603659795e-05
-2.76533123349267e-05
-1.77039680068727e-05
-1.45657760066447e-05
-4.94766107158706e-06
-1.99824124608476e-05
-3.79210770869105e-05
-9.52467923466772e-06
-1.91303085076559e-05
-1.72755978224603e-05
-6.16922371722296e-06
-1.5016317073835e-05
-9.91923812446609e-06
-1.07789581850104e-05
-2.84301217293114e-05
-2.34301884174315e-05
-2.64944835853415e-05
-2.78147644387963e-05
-2.22221364314074e-05
-9.09021148304659e-08
-1.41834350742673e-05
-1.15825330377609e-05
-2.82850127877937e-05
-2.10718826940687e-05
-2.63004340323276e-06
-2.91362019982199e-05
-1.89485078600546e-05
-2.36824714588759e-05
-1.21077966549655e-05
-1.61892511384294e-05
-1.36149789366649e-05
-1.27002347451688e-05
-2.23482270503394e-05
-9.9344045622567e-06
-1.39167491185248e-05
-1.68235658699598e-05
-9.12872804353181e-07
-2.02135031820833e-05
-1.44318969801337e-05
1.45139834199154e-06
4.38254367710941e-07
-1.87389633895627e-05
-2.14035678305417e-05
-1.35812414661221e-05
-9.70371963205146e-06
-1.58979685314164e-05
-3.52486904719698e-06
1.21771099199268e-05
-2.29768404293511e-05
3.07077204721233e-06
-1.67808985979357e-05
-1.49135124217996e-05
-1.46287937924234e-05
-4.13720215337192e-06
-1.78027043028174e-05
-3.99845175828912e-06
-2.25854548985997e-05
-1.62017306955763e-05
-2.22489965078475e-05
-1.50021870344972e-05
-1.97456794721937e-06
-1.54175476213411e-05
-1.52534318185553e-05
-1.0619782788409e-05
-9.02988969463872e-06
-2.51585848095713e-05
-2.62280744333029e-05
-1.36933660496413e-05
-1.39293412591415e-05
-1.4968589403315e-05
-2.2577514832163e-05
-5.04026303910767e-06
-2.34261776904315e-05
-2.27064196020965e-05
-1.81249113967729e-05
-1.91101956052279e-05
-1.60574063080513e-05
-2.79451036601428e-05
-1.99597764273884e-05
-1.07762076765136e-05
-2.31136990431959e-05
-8.8481357913541e-06
-1.30806712520164e-05
-2.22114530897321e-05
-2.73860159652938e-05
-3.03164443964789e-05
-2.19518779788698e-05
-1.88047798335487e-05
-3.03580329573934e-05
-8.51948403889508e-06
-1.83330447373028e-05
-1.15231642433729e-05
-1.69378967713698e-05
-1.62689039512675e-05
-1.46399072334444e-05
-8.3625285322118e-06
-2.49779913171646e-05
-2.7714735166388e-05
-2.71105306240411e-05
-2.18709487488003e-05
-4.19450613274059e-05
-1.48441353002554e-05
-2.13854085359549e-06
3.09275648377111e-06
-1.96181019550298e-05
-2.92658077628495e-05
-6.03349382324618e-06
-7.06046800235615e-06
-1.78179516148541e-05
-1.90671286879673e-05
-1.53999012764088e-05
-1.9894278784326e-05
-1.50205813724833e-05
-8.75004677173806e-06
-1.3248664495523e-05
-2.09660750086627e-05
2.57195816203631e-06
2.26779753298326e-06
8.57630506384038e-06
-6.51226876812455e-06
-1.74768520367989e-06
-1.24978958436316e-05
1.32072748678635e-06
-2.03654893204752e-06
-9.81698211489809e-06
1.11541798291383e-05
-9.1780513375614e-06
-1.77161014811457e-05
-1.25268741343309e-05
-2.13217735896538e-05
-1.12683775516659e-05
-8.61781188266029e-06
-2.24356230379164e-05
-2.80410373695222e-05
-7.65092807854893e-06
-1.29150729416855e-05
3.39645944418554e-06
-2.44329109746055e-05
-2.23156278969672e-05
-6.36279933547686e-06
-2.346298394095e-05
-1.47153942444629e-05
-1.8278235515046e-05
-1.86317984005427e-05
-9.03791641292049e-06
-2.85329338658869e-05
-1.50035034688397e-05
-4.09201642474752e-05
-3.01511839270917e-05
-1.75859512189184e-05
-3.71721181791747e-05
-2.40118497205339e-05
-9.86287806242144e-06
-1.14997898130536e-05
-1.26389276224343e-05
-2.27290659214851e-05
-6.87687449322422e-06
-3.64458689892108e-06
-2.95296498222189e-05
-2.78472971750721e-05
-1.29619253241949e-05
-3.38815298576308e-05
-6.52137002351165e-06
-1.17265503932166e-05
-1.95565621784231e-05
-7.04008077309731e-06
-2.53419486935202e-05
-1.42758164923096e-05
-2.7823468576202e-05
-8.02189309854365e-06
-1.69141896812145e-05
-2.32893496013816e-05
-2.0470749062157e-05
-2.25705279362794e-05
-1.39145027952458e-05
-2.84093938102632e-05
-8.6043735890329e-06
-2.66159099705593e-05
-3.03624242906948e-05
-1.98908893532848e-06
-1.4167400108105e-05
-8.4874424884553e-06
-2.18874043146953e-05
-1.36681953200178e-05
-8.35191486587408e-06
-3.78049668342371e-05
-2.9227514545957e-05
-1.14144339810352e-05
-1.33241177111708e-05
-1.20561417859007e-05
-6.31178566178867e-06
5.94862785708597e-06
-1.21951805131176e-05
-6.83586126742744e-06
-3.00265229870096e-05
-1.20790845549335e-05
-7.49873585435848e-06
3.2468058448895e-07
-1.71662062787638e-05
-1.01796574755946e-05
-2.24324835154073e-05
-1.87032731233138e-05
-1.09564437233314e-05
-1.86044806033629e-05
-1.91768506218219e-05
-1.76421709948106e-05
-2.3307331724223e-05
-1.28575640934269e-05
4.9213759292076e-07
-2.49457376724241e-05
-1.00746847603224e-05
-1.20206726478428e-05
-1.32131457521201e-05
-8.29108372638895e-06
-4.31008722544994e-06
-2.14122520589481e-05
-2.55072276981759e-05
-5.35122021780931e-06
-1.16937357118784e-05
-2.80630850155047e-05
-3.41353959053903e-05
-3.2224398782544e-05
-1.26975016715896e-05
-2.54522048228098e-05
-3.3766926628739e-05
-1.59838003281638e-05
-1.89083717641825e-05
-2.75869395630181e-05
-2.35833457064445e-05
-1.67965156229852e-05
-2.93431624680202e-05
-2.84607264242409e-05
-1.52100761246466e-05
4.70597467167473e-07
-4.1771759160419e-05
-1.60096990646327e-05
-3.84262136837821e-05
-2.2124824335094e-05
-2.02519006408584e-05
-2.21241147908486e-05
-2.70126833306632e-05
-2.2421513380506e-05
-1.96411489982826e-05
-1.96636303005771e-05
-3.4047135551188e-05
-2.19585897962068e-05
-1.15922533432671e-05
-2.86583278045398e-05
-2.32995403016825e-05
-2.3664808355531e-05
-2.09923813276342e-05
-2.91882405220239e-05
-2.33945714559158e-05
-3.99182633309626e-07
-1.71061181697362e-05
-1.58195266380795e-05
-1.24634197779434e-05
-1.6306041091628e-05
2.88597071991881e-07
-2.35705101832566e-05
-1.24483604817647e-05
6.89689733956994e-07
-2.58778398196387e-05
-2.0843450262399e-06
-1.32438814446406e-05
-1.81106662627369e-05
-1.90085290666643e-06
-7.59551927284913e-06
-2.85404849568721e-05
-2.2930784648563e-06
-1.24931551058923e-05
-2.41244873414142e-05
-1.53762302068716e-05
-1.26479353452629e-05
-1.11926127594378e-05
-2.45688660674257e-05
-7.51261587961745e-07
-2.72003210886229e-05
-2.60822832217278e-05
-1.47537277997979e-05
2.70526270449209e-07
-8.02114152992701e-06
-6.92290874150417e-06
4.99159186197949e-06
-1.71188968865312e-05
-1.27216411208198e-05
-8.71085801318104e-06
-4.72214644033195e-06
-1.66310458428691e-05
-2.44580658549773e-05
-5.74693021272102e-06
-2.17919725639299e-05
-1.06271170492462e-05
-1.96247738692745e-05
-2.76466161021687e-05
-1.15081157696402e-05
-2.65896402873592e-05
-2.186809893007e-05
-4.4507245199737e-06
-1.82996234533949e-05
-2.08453195253413e-05
-1.64630120781984e-05
-1.69036578089885e-05
-1.62484171572207e-05
-2.69679512609944e-05
-2.24147036805539e-05
-6.28964347261168e-06
-7.34583796598833e-06
-8.51576315434232e-06
-9.99591568409093e-06
-8.269932583585e-06
-1.40743025289629e-05
-1.39706474929908e-05
-2.01776807604058e-05
-3.00715532960908e-05
-2.46460250180257e-05
-3.71367294414324e-05
-2.89800890764061e-05
-1.60635515071508e-05
-3.11351963069831e-05
-2.85788525551064e-05
-6.94617360021856e-07
-3.32269844799103e-05
-1.25257147492944e-05
-3.6976923606671e-05
-1.00900321665397e-05
-6.27750624260056e-06
-1.98597764263515e-05
-2.92480981290996e-05
-2.20781366586168e-05
-1.21495181851798e-05
-1.89568894098285e-05
-2.65929397721278e-05
-1.88344558428383e-05
-2.79215657346369e-05
-2.10912563279241e-05
-3.09782296657136e-05
-9.39368070191428e-06
-1.41555054465346e-05
-3.56355865828284e-05
-3.12308802255387e-05
-2.18992132021829e-05
-5.50522466799116e-06
-1.8300772349608e-05
-1.57847009343606e-05
-3.1442389314166e-05
-9.23905515664181e-06
-6.66341056624265e-06
-1.04188221993158e-05
-1.14812502184744e-05
-3.10866644250422e-05
-2.07753336594243e-05
-1.0945018705489e-05
-1.87226757684591e-06
-2.13481331308916e-05
-1.67163006898696e-05
-5.11913748935284e-06
-1.09459168899122e-05
-6.73911567178126e-06
