# Supplementary material for: Research on computational propagation and identification of mine microseismic signals based on deep learning
Source: PLoS One. 2025 Oct 22;20(10):e0334641. doi: 10.1371/journal.pone.0334641 (PMC12543183; doi:10.1371/journal.pone.0334641)
Supplement: S10 Data — (ZIP) [file pone.0334641.s010.zip › 000101100001494.xlsx_0.txt_24.txt.txt]

-4.30927002059777e-05
-2.24631356058358e-05
-2.45528114322695e-05
-2.91547762069427e-05
-2.76314279728234e-05
-2.07608555657708e-05
-1.60772296247177e-05
-1.95018544432483e-05
-2.52196645021965e-05
-1.83016462606579e-05
-1.07871652842138e-05
-2.36452801556747e-05
-1.04969066828958e-05
-3.49450772211247e-05
-1.66025197890895e-05
-1.75066755909648e-05
-1.84953658265399e-05
-1.985585250802e-05
-2.64604379968405e-06
-2.13869021026636e-05
-9.18192610192444e-06
-2.06290188446002e-05
-1.36678480404868e-05
-1.5437733577189e-05
-9.71022583494605e-06
-6.48398183941516e-06
-9.79082661933852e-06
-2.31920262876134e-06
1.58434552688344e-06
2.44573991851798e-06
-1.13302132192397e-05
-1.92727782414619e-05
1.99929835358222e-07
1.03704288700243e-06
-2.21222824609806e-05
-2.48644203825198e-05
-2.08282070455774e-05
-2.08514948820862e-05
9.30213197034853e-06
-5.80484976391989e-06
-2.2006714046605e-05
-5.9253921564903e-06
-2.1576101239182e-05
-1.20549123014204e-05
-2.30804209204836e-05
-3.62532815617262e-05
-1.28772373551683e-05
-2.20296846667878e-05
-1.47914320222975e-05
-1.08140817265414e-05
-1.86232728285153e-05
-2.80963388036172e-05
-6.56134413026212e-06
-2.14094928993258e-05
-9.94958459267732e-06
-1.05027379135738e-05
-1.49597274844514e-05
-8.32112035666084e-06
-9.34590883538017e-06
-3.02194978465315e-05
-4.67490471422095e-06
-2.68429918541959e-05
-2.31994963792304e-05
-8.59119205057471e-06
-1.4432364580158e-05
-2.5290485051305e-05
-7.88931122321822e-06
-2.04932744418749e-05
-2.55058606199056e-05
-2.56707135296383e-05
-1.25190172293314e-05
-2.70761235908197e-05
-1.17430339269014e-05
-2.8119112483135e-05
-2.00519219139163e-05
-2.6006821226568e-05
-1.49462532000418e-05
-1.12130376001095e-05
-4.83132982055723e-06
-6.91348623556103e-06
-2.04913008972933e-05
-1.44429499786858e-05
-2.14955872813565e-05
-3.16922873495242e-05
-2.11876241124861e-05
-2.46941554107771e-05
-2.7007107766663e-05
-2.36167360362218e-05
-2.36663259978496e-05
-8.86611925377355e-06
-1.53245125992042e-05
-3.04153750911674e-05
-1.37467663563563e-05
-1.85861725630976e-05
-6.0806515660483e-06
-1.54076413076153e-05
-1.30420056628095e-05
-7.41471579136947e-06
2.63073360834842e-06
-9.85868637041534e-06
-1.06585118950372e-05
-2.63370227625442e-05
-1.73842529480963e-05
-3.50807893104649e-05
-4.10753949919433e-05
-3.4251331559882e-05
-1.91988747993025e-05
7.27256257340366e-06
-7.21697465267445e-06
-9.3671543034163e-06
-7.45499892997313e-06
-1.88635764125926e-05
-9.29154586996158e-06
-2.39167647747385e-05
-1.69025482605698e-05
-1.17047931787908e-05
-2.68591847207761e-05
-2.82963564393535e-05
4.64216628728702e-06
-2.48067107416794e-05
-2.20249446962358e-05
-1.98296025412875e-05
-1.89396894132747e-05
-2.52691687516067e-07
-1.19124852459084e-06
-2.19351973872731e-05
-7.45284956496216e-06
-1.39183874249931e-05
-9.69835783490366e-06
-1.83072217481277e-05
-3.61125006227215e-06
-3.17761565200112e-05
-8.16722211085179e-06
-4.42449168243143e-06
-3.05347053819177e-05
-2.06772408644473e-05
-2.45993562203213e-05
-2.27312092378847e-05
-1.19601051610969e-05
-8.34543621790585e-06
-6.84466897713114e-06
-8.66500063688214e-06
-3.66963045777032e-05
-1.17257402560367e-05
-7.76516172346721e-06
-1.89855896931762e-05
-3.46944025202834e-05
-2.63761485900809e-05
-2.02304625075545e-05
-2.21064872386647e-05
-1.93428942756396e-05
-3.4124352366028e-05
-2.90724599097376e-05
-2.31344037577331e-05
-1.68342796764319e-05
-2.82141828666294e-05
-1.08643598389696e-05
-1.76136632864119e-05
-1.4066950167188e-05
-1.05526788581691e-05
-1.30000161449764e-05
-2.91944656618894e-05
-2.86428060903298e-06
-2.99432693501701e-06
-4.1917778602466e-06
-3.9194783029557e-06
2.66127328998657e-06
-2.20199282034648e-05
-1.17471553297442e-05
-2.82516915828331e-05
-2.09243104757787e-05
-3.39859755826291e-05
-3.31286369208481e-05
-2.81297979622066e-05
-1.89171266471597e-05
-2.21123882211742e-05
-8.04928954813609e-06
-2.56440263710667e-05
-2.30123966120146e-06
-1.66132283733048e-05
-2.75795582717863e-05
-2.25452466790803e-05
-1.37983391057288e-05
-1.7706819839665e-05
-2.5716530115037e-05
-8.13736061355906e-06
8.31457077822723e-07
-1.19602774139355e-05
-5.93981068182328e-06
-1.12036517319545e-05
-9.45124538353709e-06
-1.52135742716745e-05
-3.02663175827281e-05
-5.40542039713366e-06
-1.22640097665627e-05
3.97338153287565e-06
-1.80958265420931e-05
2.60667361877116e-06
-7.11032387647079e-06
8.66503221535313e-06
3.86839023348383e-06
-1.99717628444529e-05
-6.22675245578136e-06
-2.19101537484135e-05
-6.60440098351572e-06
-3.82791987812974e-06
2.84012250433501e-06
6.08005829901642e-06
8.59321565481347e-07
-1.22420788329145e-05
-2.51802761681323e-05
-3.33386270495489e-06
-2.03430535513142e-05
-2.18935190007516e-05
-1.98574202816223e-05
-1.25168669834188e-05
-7.19431553854724e-06
-1.33157923323231e-05
-1.60076717762992e-05
-2.37789329178989e-05
-1.4731846594102e-05
-2.40192657849989e-05
-2.39042416097601e-05
-6.18894928678905e-06
-8.17548279398043e-06
-1.10655070061784e-05
-1.08630704159922e-06
-2.37842362135638e-05
-1.48711236076511e-05
-2.13847434379366e-05
-1.60649548706139e-05
-1.39206435446099e-05
-2.08638298702349e-05
-3.24456898285523e-06
-2.515814821964e-05
-1.54410279908812e-05
-3.04963152035003e-05
-1.50240685934877e-05
-1.37756876334522e-05
-2.40491064050299e-05
-4.80952540893982e-05
-1.57070116808258e-05
-3.25240313066263e-06
-2.16894183398754e-05
-1.06973745077066e-05
-1.05985687342026e-05
-5.87999672423017e-06
-1.02518432956491e-05
-2.05119932933718e-05
-1.79641754342456e-05
-6.39727142280411e-06
-1.70914729853708e-05
-2.33577941988785e-05
-4.26504156125385e-07
-7.73661595464456e-06
-1.8146092492755e-05
-1.61429577820148e-05
6.91104408042278e-06
4.30304923179841e-07
-9.06644816568648e-06
-1.83199587802054e-05
-6.05489449567927e-06
-1.3756548259188e-05
-2.35260081491978e-05
-2.43404095759598e-05
-1.98202297274476e-05
-4.78257955793492e-06
-9.54851738751491e-06
-5.9416598385179e-06
1.62242893876879e-06
-4.83206803913965e-07
-1.76477293625362e-05
-2.40904130892798e-05
1.49882894308102e-06
-2.34656073625348e-05
-2.11208022012815e-05
-1.86339427039928e-05
-1.28309485674869e-05
-4.25467045337774e-06
-9.11956849781561e-07
-6.4678044996351e-06
-2.08695636148957e-06
-2.11741138620554e-06
-1.39225360168493e-05
-1.31706545121627e-05
-3.04269135779506e-06
-8.53839257608884e-06
-2.69327528256698e-05
-2.55314135053458e-05
-1.12949438828488e-05
-4.49583807289903e-06
-2.8243153682693e-05
-2.99787275918595e-06
-1.92080554968769e-05
-2.25073339587424e-05
-2.7701788695609e-05
-1.8168454574723e-05
-2.23948784068971e-05
-1.32900875660035e-05
-1.80798022570147e-05
-1.79031520701521e-05
-1.69522558898921e-06
-1.12626788616515e-05
-1.55994045518011e-05
-1.29217803581841e-05
-1.51828751884495e-05
-2.10283583093693e-05
-5.3406092862864e-06
-2.03464611592309e-05
-2.4585432310042e-05
-7.68428037053181e-06
-5.71208087131929e-06
-3.91893336063678e-05
-1.1710780026424e-05
-1.23451399862383e-05
2.47848460320014e-08
-8.76710526929246e-06
-2.99782264243914e-05
-1.79293079990444e-05
-2.21733441962104e-05
-2.87004485061035e-05
-1.85373018079004e-05
-1.99967870615837e-05
-2.47904243499941e-05
-4.07561129532234e-05
-1.41986772702781e-05
-2.33221484322182e-05
-1.46065043149293e-05
-2.24848318086561e-05
-2.95044469527058e-05
-1.15972710275343e-05
-2.67467423601404e-05
-2.26414793283951e-05
-8.57430063499828e-06
-2.56798385298946e-05
-1.03538288849788e-05
5.06588789903141e-06
-7.46403430136751e-06
-1.83585905887824e-05
-2.40748781505672e-05
-2.18367466498653e-05
-2.33602044195416e-05
-6.57751979358552e-07
-2.91725816269888e-06
-7.77764522638757e-06
-1.55529918013953e-05
-2.69213244839612e-06
-1.68494355925858e-05
4.30936862307889e-06
-5.13155670177359e-06
-1.20607181045887e-05
4.06935875293388e-06
1.082534507022e-05
-2.26025593095353e-05
-5.18279974810188e-06
-9.36126939905547e-06
-1.29813849038663e-05
-1.51073064898298e-05
-1.78713466042911e-05
-2.28350303595322e-05
1.11151227898996e-06
-4.16892342006593e-06
1.65859221620067e-05
-6.40544641922838e-06
-2.25615578658793e-05
-5.86102386093791e-06
-1.53258255650142e-05
-7.4633004100661e-06
-6.7094866213856e-06
-2.59879107463381e-05
-1.56771450080197e-05
-2.18064188973166e-05
-1.69503811454365e-05
-1.89274268549192e-05
-2.59848860026718e-05
4.75299792839813e-06
-1.49923492606209e-05
-1.76730413677137e-05
-1.45058084847904e-05
-1.15212704378996e-06
-1.3929329284891e-05
-1.29682719289476e-05
-1.02038870467995e-05
-8.83653735801612e-06
-1.52453015323797e-05
-1.74032231818238e-05
-8.1844840222095e-06
-2.12048959726968e-05
-3.5275345033904e-05
-2.7220445560963e-05
-2.73943148751186e-05
-7.48600954126491e-06
-4.66730505577701e-06
-2.01273805541908e-05
-2.7905515227445e-05
-2.24554039152178e-05
-2.77033160784182e-05
-1.31881747251834e-05
-3.12870162424403e-05
-2.89234933801379e-05
-1.46873659751692e-05
-2.58297299344226e-05
-2.88350054832641e-05
-3.03331607518038e-05
-1.36512475903711e-05
-1.69662904099408e-05
-2.99640689705094e-05
-1.07368859708707e-05
-1.22114847425696e-05
3.24217509144796e-06
-1.41276719218609e-05
-8.16962901255766e-06
-7.54067521375051e-06
-1.60961615237496e-05
-2.55850996799803e-05
-7.3000726903713e-06
-2.00276080234478e-05
-1.09078502640514e-05
-1.85456559660002e-05
-2.7334515726125e-05
-8.63726185683589e-06
-7.63705776732448e-07
-9.22984483324072e-06
-3.79683008669143e-05
-2.22594854861447e-05
-1.57269172683062e-05
-2.19753085855145e-05
-8.84109152248732e-06
-1.04376376049157e-06
-8.49732861178663e-06
-2.03006366660737e-05
-9.52144947260119e-06
-1.69081414759829e-05
4.28981386401713e-09
-2.35430113234371e-06
-2.10705060495755e-05
4.02013283080319e-06
-8.23948331543422e-06
-1.78146056182545e-05
-1.30802362576338e-05
-1.27389651202826e-05
-1.38929101663614e-05
-1.08672481868696e-05
-7.33835420415092e-06
-4.33776733223102e-06
-8.24841047773409e-06
6.14254066299145e-06
-1.46301232199687e-05
-1.9573031223417e-05
-2.89951929364558e-05
-1.28319615744479e-05
-2.15747399124032e-05
-1.39459894366776e-05
-1.64887997352429e-05
-9.19231888766394e-06
-1.47679154175513e-05
-2.29931357935051e-05
-1.32447536804635e-05
-1.4656446509814e-05
-1.34803181753561e-05
-2.4782402897111e-05
-1.3993742521846e-05
-1.92560676130708e-05
1.09647082200249e-05
-1.59882486041022e-05
1.83315074655649e-06
-1.00659918405699e-05
-3.04279622716579e-05
-1.02204906979058e-05
-2.20709749845593e-05
-2.49484869615038e-05
1.00328382286302e-06
-1.86519184312185e-05
-9.3727356399293e-06
-7.51454062363771e-06
-2.35443089286483e-05
-9.02372464342457e-06
-2.91725871014857e-05
-7.33029009866502e-06
-8.3787430027415e-06
-1.91461346832323e-05
-1.10198766318604e-05
-1.42531753705013e-05
-1.99793277204034e-05
-1.09086280534276e-05
-2.35216553865462e-05
-8.08766526308826e-06
-1.93306484897752e-05
-1.13259114441475e-05
-1.57957618113782e-05
-1.47031106099459e-05
-5.16209546211014e-06
-1.84017722718654e-05
-1.72824739973711e-05
-2.2739332749737e-05
-1.86980086029829e-05
-9.84772887009318e-06
-8.16683085019589e-06
-1.08237841808565e-05
-7.4470305970249e-06
-3.79330261543722e-06
-7.24006994938901e-06
-2.20459894006896e-05
-6.17679183444055e-06
-2.68609003861344e-05
-1.57045118864235e-05
-6.80035562927171e-06
-3.12845041644735e-05
-2.77971382766938e-06
-7.57597923707716e-06
-1.06147724202885e-05
-2.117951884045e-05
-1.17398800114549e-05
-4.36237012611022e-06
-2.07667001847246e-05
-1.90648578174007e-05
5.47466201628062e-06
-1.25925490914821e-05
-1.48545318116668e-05
-2.93462331045836e-05
-1.83920655526553e-05
-7.73773228262717e-06
-1.59622098138322e-06
-3.2796281600571e-05
-1.28145284133571e-06
-1.56040687953173e-05
-9.37361198009501e-06
-1.65767905243364e-05
-2.53415476432213e-05
-5.32008026624147e-06
-1.00011065072043e-05
-1.77408610703451e-05
-7.77617115764059e-06
-2.36546311983107e-05
-4.22293219614841e-06
3.5636826969298e-06
-1.60940456008722e-05
-1.93933327460573e-05
-6.02736746199676e-06
-2.80024600873433e-05
-1.45943764421403e-05
-2.62266489935047e-05
-1.26724394512679e-05
-1.76786457629798e-05
-1.82126047489629e-05
-8.59728618383435e-06
-1.88854411299713e-05
-8.81763534439904e-06
-2.38060126883522e-05
-3.12946219088152e-05
-1.23034841221359e-05
6.39814643892759e-06
-1.25640902917422e-05
-3.36184311380906e-05
-3.10451914170415e-06
-1.88204816209889e-05
-2.25653620629633e-05
-2.01324652892388e-05
-2.28920211426709e-05
-2.42601013344328e-05
-2.20741538193195e-05
-1.94352230642461e-06
-1.09673105842314e-05
-2.85985349935634e-05
-2.28579789796292e-05
-1.91299820036195e-05
-1.43138986962531e-05
-1.58783183809117e-05
-2.29018604373096e-05
-2.33725558931448e-05
-1.42017546752147e-05
-1.91734346589264e-05
-2.99099371748924e-05
-1.69014433230048e-05
-2.08962141782404e-05
-1.2679910129148e-05
-1.83804965840801e-05
-2.27760054821667e-05
-2.69567150066739e-05
-1.85207761488369e-05
-2.23245338171148e-05
-2.00957050196484e-05
-9.94944831587512e-06
-1.38022843659556e-05
-2.55165619201308e-05
-1.26087903424892e-05
-1.6037406869811e-05
-3.05939455074114e-05
-2.87457840910187e-06
-1.49970613180409e-05
-5.84783381538407e-06
-2.55378887513508e-05
7.04622118418685e-07
-2.92402478067964e-06
-1.49753262581589e-05
-1.31603474556629e-05
-1.84281666232302e-05
-1.95966145173094e-05
3.70734494207845e-06
-3.22000571016935e-06
-1.92548475745986e-05
-3.65816134103373e-06
6.40482241751817e-07
-1.33977091792385e-05
-1.43765027336832e-05
-1.5269597170739e-05
-1.41292748789194e-05
-3.91460364506694e-05
-1.95325154785801e-05
6.08478867821428e-06
-1.99687819610451e-06
-1.71969014246686e-05
-3.51447930758469e-05
-8.67091921325098e-06
-9.1812101429856e-06
-4.33111464837363e-06
-2.32188599214271e-05
-2.78900854965376e-05
-2.43692855541395e-05
-1.50538248978445e-05
-1.37810790831052e-05
-2.6157550422132e-05
-3.28334889401536e-05
-1.44476181191429e-05
-6.1566640949259e-06
-2.12468957676069e-05
-1.70812546980984e-05
4.67136690945564e-06
-1.21908206934116e-05
-3.43913817984785e-05
-2.28721624696983e-05
-8.59775047883067e-06
-2.94528959018918e-05
-1.68590974573392e-05
-3.13354551900618e-05
-2.17563402155849e-05
-2.40472996623411e-05
-9.35974060710743e-06
-1.9955146839642e-05
-5.84971373500954e-06
-1.18833959939121e-05
-1.82171282956986e-05
-1.89318643385495e-06
-1.34421642449723e-05
-2.82731081634625e-05
-2.4474604438766e-05
-1.71305250660792e-05
-2.26780238381454e-05
-2.420900436427e-05
-1.93942981679317e-05
-2.08872999787975e-05
-3.88326167886252e-06
-2.09982657215135e-05
-1.28304558285325e-05
-9.80512144640664e-06
7.52584994175862e-07
-4.79325193379253e-06
-1.84967106937472e-05
-1.48993474208755e-05
-9.96653743664452e-06
-1.25228598379362e-05
-1.9004788144054e-05
-3.10842349621129e-06
-1.66001584537842e-05
-1.853090868772e-05
-2.73838946452507e-05
-9.69194521066403e-06
-2.00124803887915e-05
-2.08392218071286e-05
-1.813227598624e-05
-2.05112491609262e-05
-1.80751080338603e-05
-1.06704486481461e-06
-8.3154364190026e-06
-1.69326207229395e-05
-3.11738110349294e-05
-2.21267601043052e-05
-1.90990323753397e-05
-8.95233028411046e-06
-5.59213943013507e-06
5.13311081264197e-06
-8.50157733293487e-06
-1.54015305987199e-05
-3.10548483425956e-05
-1.04591208285561e-05
-1.36532674896654e-06
-8.28465345087023e-06
-2.05022358085532e-05
-1.37409949385056e-05
-1.27781420328609e-05
5.93800781628611e-06
-1.1037434448951e-05
-1.80610250639345e-06
-1.09272995265126e-05
-2.37036134694215e-05
1.62208673631489e-06
-1.08888693540655e-05
-2.31653337229245e-05
-1.77230442500781e-05
-3.43904150459858e-05
-1.4760293080347e-05
-3.39633102434071e-05
-1.67738115149863e-05
-1.9039701117051e-06
-8.58568578384928e-06
-1.82310090845412e-05
-4.586163415493e-06
-2.36517851696137e-05
-3.72217229370139e-05
-3.09652649107839e-05
-2.47516318137571e-05
-3.94948689067575e-05
-1.31419652148505e-05
-1.75567350089339e-05
-1.72129346088624e-05
-2.64654364851158e-05
-1.91033553596456e-05
4.29863359694939e-06
-2.57987848266335e-05
-3.98042315064718e-05
-3.38499010831489e-06
-2.94995591380468e-05
-2.73575261231588e-05
-6.8191247718155e-06
-3.45895858509457e-05
-1.81703756847946e-05
-3.66064659495447e-05
-1.48494882214821e-05
-1.46342983363795e-05
-1.8898760261861e-05
-2.70256095707108e-05
-1.36204274410397e-05
-2.0308894634717e-05
-1.12313353722027e-05
-1.48032786015769e-05
-9.89618384112324e-06
-5.55850323738231e-07
-4.42032461727584e-06
-1.65734058307762e-05
-2.4944600824869e-05
-4.43085429422503e-06
-3.15375398602832e-05
-1.8495965631861e-05
-7.94229117418627e-07
-2.60057521484413e-05
-7.93493646052977e-06
-1.59272874343591e-05
-1.98351790358666e-05
-4.33792718536787e-06
-2.42603987613664e-05
-9.34521951618743e-06
-9.58525241203907e-06
-1.71140114418473e-05
-1.67219825298165e-05
-2.40087691236872e-06
1.86028577783929e-06
1.45547332094095e-06
-1.10055983231165e-05
-1.4226832068266e-05
-8.95083480797375e-06
-1.07561188430216e-05
-2.88623013996044e-05
-1.43994292676721e-05
-1.97192447950256e-05
-1.34832197948475e-05
-1.62401308157937e-05
-6.09214039283888e-06
-3.11102402340794e-05
-1.73154603105815e-05
-1.79823252505156e-05
-1.17465890973068e-05
-1.31611474717508e-05
-5.37255543099119e-06
-2.25084130248965e-05
-1.52216283580388e-05
-1.32892068126987e-05
-1.79250158093807e-05
-1.03910367148828e-05
-2.10359439198536e-05
-3.26157567934904e-05
-3.23542936875607e-05
-8.04140546637448e-06
-2.26984163267022e-05
-1.71160262982795e-05
-2.00894192605078e-05
-8.23540013066534e-06
-1.74370168638637e-05
-5.69391657258422e-06
-1.64567452857507e-05
-3.52389240104139e-05
-3.1753743388367e-05
-1.43752695326849e-05
-2.71688051573913e-05
-1.79064275002586e-06
-8.9641493782304e-06
-2.15795354693724e-05
-4.20255205009574e-05
-2.34150743260702e-05
-2.16954329012403e-05
-7.92810793662893e-06
-1.68557468039205e-05
-8.92520769434693e-06
-1.78430937730801e-05
-2.84494975219889e-05
-1.48441311377502e-05
-1.50219481070477e-05
-3.41773505909564e-05
-2.16405735172524e-05
-2.01703170468444e-05
-2.79432725242021e-05
-6.92342654985293e-06
-1.71285420401632e-05
-2.41737729654348e-05
-2.80232603894722e-05
-1.79421831047164e-06
-2.50916701732439e-05
4.74604340514727e-08
-9.3740426180026e-06
-3.39807047386783e-05
-4.5109506217899e-06
-2.06138100481532e-05
-2.38804657507457e-05
-2.58338130697248e-05
-7.46644779734901e-06
-9.6939429472006e-07
2.15493841662723e-06
-1.85256072939054e-05
-2.89517575264756e-05
-2.14740585156158e-05
-1.24904454532576e-05
-1.21176477584865e-05
3.14762947511722e-06
-6.69666419656363e-06
-2.65463944411054e-06
-2.38582755014344e-05
-2.14713809669623e-06
-1.39646919004756e-05
-3.35142612750801e-06
-1.93166961711675e-05
-1.21700644481483e-06
-5.12802907568957e-06
-3.3146140914265e-05
-6.93925020241614e-06
5.17177535117671e-06
-2.56697930332587e-05
-2.93926941139133e-05
-1.57466090354486e-05
-4.56943902113853e-06
-7.89673952370073e-07
-1.67815601526243e-05
-1.62645512439119e-05
5.60370764805541e-07
-1.64187784768933e-05
-2.21283280679647e-05
-9.13495788033576e-06
4.17102083539854e-06
-1.57393201502029e-05
-1.04799584792055e-05
-2.61728764234737e-05
-2.16891172493761e-05
-2.57488750506361e-05
-6.64857931974378e-06
-2.79050545872963e-05
-1.47072237697221e-05
-3.38214847513851e-05
-2.78385486676112e-05
-2.66391467238513e-05
-7.56289427259495e-06
-2.4614891214928e-05
-9.74911578675048e-06
-2.07687920337554e-05
-1.19416608229734e-05
-3.13844826511105e-05
-1.08532924495473e-05
-2.39336994098004e-05
-2.02721897099048e-05
-2.73265717715562e-05
-2.72428377129107e-05
-2.07325667123226e-05
-1.81402017059332e-05
-3.17418535669127e-06
-1.60817081873136e-05
-2.28267488705658e-05
-8.18114660867331e-06
-1.84111081709183e-05
-2.01625948539894e-05
-1.89962705517734e-05
-1.96568087112133e-05
-2.05824430625594e-05
-5.67536565571352e-06
-9.77960922184786e-06
-9.71056094659969e-06
-2.05087313817302e-05
-2.39855030373184e-05
-1.41392857409196e-05
-1.61811935940459e-05
-1.63372280024491e-05
-1.41394154724111e-05
-2.48726222036649e-05
-1.53367394499581e-05
-1.41852086689312e-05
-1.66662881924776e-05
-2.42579200881292e-05
-2.35467069587548e-05
3.26862861391182e-06
-4.17487936223709e-05
-1.22983138211953e-06
-1.3292338218213e-05
-9.14184988368544e-06
-1.10396145655517e-05
-1.34205954511601e-05
-2.30165748537995e-05
-2.79921256952318e-05
-1.41451758916371e-05
-1.88724524390323e-06
-5.94746859360389e-06
-4.52370162283853e-06
-1.54208961952426e-05
-9.57180318971967e-06
-1.63342354226196e-06
-1.48446575075666e-05
-1.84591887383924e-05
-9.1306085167727e-06
-8.70804693391607e-06
-1.80287191046287e-05
-2.46446197298752e-05
-1.69690219475571e-05
-7.26069850614168e-06
-1.36057357542811e-05
-1.49675797797037e-05
-1.94752260977246e-06
-8.74915444797026e-06
-1.84122240157181e-05
1.04196261981196e-06
-5.65611848085668e-06
-1.03603303743384e-05
-2.00186563279457e-05
-2.27219375418075e-05
-2.13592673220698e-05
6.70024376216322e-06
-2.26228109783722e-06
-2.58285532564713e-05
-7.37612814866209e-06
-1.55796004925285e-05
-3.24197735981651e-05
-3.56751126363856e-05
-3.41609903101713e-05
-3.6331662024534e-05
-3.23773613558152e-05
-2.41509975525616e-05
-2.21044216555914e-05
-1.69883952936969e-05
-1.06494548093443e-05
-1.75962763734977e-05
-9.84947608715361e-06
-1.7016819236073e-05
-2.10540702356387e-05
-1.87935502347294e-05
-1.27162957605005e-05
-2.80636659941545e-05
-2.23578344129151e-05
-1.7016872564313e-05
-1.73310394014399e-05
-7.8492482818218e-07
-1.72576307548261e-05
-3.35735406035235e-05
-1.9468616666826e-05
-2.57346082018684e-05
-2.94358633150592e-05
-1.75835783100681e-05
-1.12781841777402e-05
-1.75458144511268e-05
-2.33903091856591e-05
-3.68877205135816e-05
-3.24358950114659e-05
-2.73362201474882e-05
-2.60348197610197e-05
-6.3775102199442e-06
-2.54275425915623e-05
-1.38657218123176e-05
-1.62498313234108e-05
-1.40944706458982e-05
-5.25320083748186e-06
-1.7035000411136e-05
-5.14575409971976e-06
-1.08243988936329e-05
3.73533300271443e-07
-2.78502552844334e-05
-4.56096813352949e-06
8.21204736408718e-06
-2.09933088368308e-05
-2.39950843532729e-05
-9.37220931793333e-06
-8.35620701412771e-06
-9.07171374296759e-06
-9.74814316718358e-06
-1.12939880064309e-05
-6.6552865953618e-06
4.20762032486953e-06
-1.85488887088675e-05
-1.77068077912149e-05
-1.69763113496737e-05
-2.04071988033929e-05
-9.84033217220691e-06
-1.80824888839169e-05
3.83737702020479e-06
-3.01230173047999e-05
-6.5061190081897e-06
8.12049640492721e-06
-9.27382903184384e-06
-1.5630308002914e-05
-2.56328666085971e-05
-1.76232879370121e-05
-1.95217288092173e-05
-2.39817231989461e-06
-1.58652638676712e-05
-5.43137634530303e-06
-2.25519558525147e-05
-1.51664521787841e-05
-3.36584332143758e-05
-8.52833941084896e-06
5.37567863086323e-06
-1.80353667763081e-05
-1.06912923716064e-05
-2.31243870089567e-05
-3.1734372190724e-05
-9.97083105252307e-06
-3.93109756460935e-05
-2.3319574752126e-05
-1.87870889405685e-05
-1.45898346327168e-05
-1.42662322741075e-05
-1.25482524576586e-05
-4.27118122444108e-06
-1.73003234558289e-05
1.80614412659999e-05
-1.02003986068515e-05
-8.61254743522004e-06
-2.74009742197895e-05
-1.56503612713318e-05
-3.71281627831177e-05
-2.36976525608565e-05
-1.69549355149921e-05
-2.83060045690614e-05
-2.72619325867619e-05
1.62745882393107e-06
-2.29138252121986e-05
-2.13469554197887e-05
-3.61984110418799e-05
-2.27694616655974e-05
-2.35850234858816e-05
-2.28234475446156e-05
-9.12424393541345e-06
-1.45515605783386e-06
-1.56397223607395e-05
-1.87259489827735e-05
-2.51202065711219e-05
-2.98657249041895e-05
-1.35805855803917e-05
-2.18520148073928e-05
-1.64656449023193e-05
-2.80815380219271e-05
-1.09765510512227e-05
-9.06273676427572e-06
-3.16972104374996e-05
-2.52751121175573e-05
-1.33602820995252e-05
-1.33583161315626e-05
-1.84746675452494e-05
-1.74587846310749e-05
-5.47630427917767e-06
-8.61354420972122e-07
-5.64233341732369e-06
-1.21494433013298e-05
-1.01832705624343e-05
-1.38360869614465e-05
-3.16152944146788e-06
-2.60856864608336e-05
3.17081934021333e-06
1.93176763034176e-05
-1.37137779711622e-05
-8.36993071595621e-06
-2.36000716852891e-05
-9.33870218604416e-06
-3.17704615501123e-06
-9.87650346073543e-06
-1.36992298573534e-05
-9.66362928648929e-07
-3.59008416128409e-06
-6.65458760597224e-07
-1.24115735265529e-06
-3.11462997952174e-05
-2.63660295271777e-05
-1.14213164372865e-05
-2.04147847626567e-05
-1.08956629429945e-05
-2.73823320076084e-05
-2.03841926290811e-05
-2.61457279884103e-05
-2.13235522855042e-05
-9.0689544564145e-06
-1.09948568183553e-05
-2.59339497470513e-05
-7.26402047542086e-06
-2.30714967636326e-06
-5.24404355798417e-06
-1.71783208061523e-05
-2.88015584576799e-05
-3.26975821262263e-05
-4.30422905305438e-05
-2.67536944074411e-05
-3.29041181811983e-05
-2.11288695911467e-05
-2.32579428728508e-05
-6.28798803865871e-06
-2.50992973536509e-05
-4.28136586367173e-05
3.68243863705522e-06
-2.28353884411331e-05
-6.69409030761886e-06
-1.76679511165534e-05
-1.89707907402776e-05
-2.45817846487405e-05
-1.26268956177928e-05
-2.57600826649659e-05
-1.10093750428411e-05
-2.92868143435563e-05
-2.39282195063629e-05
-2.88266221920148e-05
-1.50018790215623e-05
-1.769299494553e-05
-2.19300747981207e-05
-4.33584231925246e-07
-5.50135617662972e-06
-1.13722580980164e-05
-4.97587255882073e-06
-7.8018098607471e-06
-2.84932591556828e-05
-1.10585686403034e-05
-1.22738316811447e-05
-1.5154441709382e-05
-9.56344486059936e-08
-1.86691285836985e-05
-1.72965034373519e-05
-1.51905634533158e-05
8.07167760514877e-06
-4.39979600831328e-06
-2.79308610632604e-05
-1.24682871132829e-05
-1.39386218605405e-05
-1.49294796705273e-05
-5.57573327758808e-06
-2.01540351356624e-05
-2.36818801974766e-05
-7.82521095810479e-06
-1.5400474277896e-08
-1.73712495389054e-05
-4.7468806794157e-05
-6.41107848059672e-06
-2.26645002586731e-05
-1.19578247115331e-05
-3.03230465366347e-05
-8.25288686601821e-06
-1.03481843226907e-05
-9.3498011669564e-06
-1.182461465109e-05
-2.47304253741994e-05
-1.12383136963148e-05
-4.9210193027724e-06
-1.49096541337152e-06
-1.47116396883321e-05
-1.02555059906848e-05
-1.12198411677209e-05
-1.89058048411128e-05
-2.02307658760652e-05
-1.44088521576358e-05
7.88494718837299e-07
-2.44076647267032e-05
-1.9373034881814e-05
-1.41358020905761e-05
4.38270847904991e-06
-1.83816453709676e-05
-7.86447092919838e-06
5.69178941718187e-06
-1.79610821190031e-05
-4.82647686498535e-05
-1.64800401575227e-05
-1.66429690638132e-05
-1.65051203880824e-05
-1.96959338422328e-05
-2.13206065449253e-05
-1.85169717616196e-05
-2.78897642411959e-05
-1.98203656439767e-05
-1.60559698110097e-05
-2.0424214301381e-05
-9.02374297945101e-06
-2.14607323062527e-05
-1.89118293678693e-06
-3.94723039500412e-05
-1.43467343641472e-05
-1.4339867733986e-05
-2.81561417997864e-05
-2.47334474439369e-05
-1.46812807082377e-05
-1.61669151692152e-05
-3.27572746779464e-05
-6.8790568011697e-06
-1.11744072482622e-05
-1.31816156026704e-06
-2.46565902495483e-05
3.57507632559779e-06
-1.2213518344567e-05
-1.04357527603949e-05
-2.76661118204956e-05
-2.41891496783957e-05
-1.43070129907077e-05
-1.51208592709865e-05
-3.95047560736203e-07
-8.9788477276597e-06
-1.94450122648344e-05
-1.03337842865736e-05
-2.17526637871565e-05
-2.92953509837274e-05
4.73384847321959e-06
-8.17594029444807e-06
-7.24897291796299e-06
-7.90858466217212e-06
-2.51359428829832e-05
-1.32221196599621e-05
-2.23180810457121e-05
-9.90818826575505e-06
-4.05354462704462e-06
-1.13897769709286e-05
2.59261193708948e-06
-6.63455197303458e-06
2.09537471961039e-06
-1.85381765112797e-05
-6.11585437659975e-06
-1.88002517396452e-05
-6.1688168887212e-06
-1.98948124240356e-05
1.04026316100232e-05
-4.04196622858689e-06
-1.99939265699703e-05
-1.18229932054584e-05
-1.11187374232354e-05
-2.69726575758115e-05
-9.29430775814134e-06
-1.03255129238994e-05
-1.55722846555841e-06
-8.34533936774727e-06
-2.38456991327658e-05
-1.21974339406732e-05
-3.26084566131239e-06
-1.00322009405397e-05
-2.41004898021448e-05
-9.20467154687142e-06
-1.68068963798213e-05
-2.13233973992599e-05
-1.75488178806369e-05
-9.84106944696181e-06
-1.3309797782617e-06
-2.89292089227287e-06
-9.22713856333367e-06
-2.70684691286584e-05
-2.75158198365674e-05
-2.61195575442438e-05
-2.12214733920792e-05
-1.40997321461132e-05
-1.98720186770021e-05
-2.23895447167721e-05
-4.17372262518655e-07
-6.48142911775254e-06
-2.19191233521947e-05
-3.07199833069752e-05
-9.93387244208423e-06
-2.1151014885554e-05
-1.36494156941059e-05
-2.77968385385554e-05
-1.3895516146587e-05
-2.1389074728943e-05
-2.53486815268933e-05
-2.54662959940732e-05
-3.67576796666848e-05
-2.02530779978068e-05
-1.06938914536716e-05
-3.70168899447662e-05
-2.42954574910171e-05
-1.68223449384493e-05
-3.13917335415433e-05
-1.16816371988179e-05
-2.02670508681764e-05
-2.84312936555434e-05
-2.15804360486998e-05
-8.79550316219909e-06
-1.75259451428833e-05
-1.39975625735261e-05
-1.92839170776326e-05
-1.45136632619894e-05
-1.10205128480246e-05
-2.50905138185795e-05
-1.78085605396768e-05
-2.58564042874918e-05
-1.63802767078989e-05
6.38643440669024e-06
4.34165509784115e-06
-1.32399300155323e-05
-1.90060338610207e-05
-5.28912378351255e-06
-2.34298942351882e-05
-1.27359660841504e-05
-7.5772198978572e-06
-2.38326097959519e-05
-1.94923893843646e-05
6.58889557539761e-06
-2.77677664059256e-05
-7.3253776558432e-06
1.42562167838387e-06
-1.26301850318822e-05
-1.11806447715722e-05
-2.35939914547318e-05
-1.68150339060151e-05
-1.5131118980603e-05
-7.27231671582378e-06
-2.40414007619179e-05
-1.51160576002308e-05
-1.042852445914e-05
-8.27078118580072e-06
-1.71858304919567e-05
-1.30136802814427e-05
-2.67850651811335e-05
-1.28037682680641e-05
-1.87207808245139e-05
-2.35194997789983e-05
-7.17696791176159e-06
-2.50604147303322e-05
-1.59155979023476e-05
-2.39853340529438e-05
-2.30284652555478e-05
-2.78374424469039e-06
-1.81188095244936e-05
-1.82458673803358e-06
-2.59477009850369e-05
-1.93044328898253e-05
-2.49719943240146e-05
-1.07000982086703e-05
-1.99820537609933e-05
-1.27563488206081e-05
-3.56869900515046e-05
-1.82793600978992e-05
-1.4577182669868e-05
-2.30999022220984e-05
-2.03205426388619e-05
-3.56937951540319e-05
-6.90592178490675e-06
-1.97665076339084e-05
-3.1623802241886e-05
-2.65784702055056e-05
-8.3716357841276e-06
-4.43447024703381e-05
-1.72455329294194e-05
-2.91394125267842e-05
-1.3602746941327e-05
-8.98206468845066e-07
-1.8731132202334e-05
-2.62706896908468e-05
-1.92846939783254e-05
-2.06082751391585e-05
-8.22044654627058e-06
-2.25939867054018e-05
-2.89151384631159e-05
-2.07923490169764e-05
-1.78477847084638e-05
-2.36336950620772e-05
3.00834637721553e-06
6.10662243373258e-06
-1.87215396126236e-05
-1.07504631567379e-05
-7.69119577507297e-06
-1.30241591917777e-05
-1.57064670396465e-05
1.77601661305566e-06
-1.96334376201327e-05
-1.13238589759164e-05
-1.10268413456812e-05
-1.5554678702677e-05
-1.73945947591789e-06
-1.52972297180325e-06
-1.70248437554385e-05
-1.39713671884886e-05
-1.84539113151598e-05
-2.04772884925675e-05
-1.79864876464993e-06
-9.41059701607719e-06
-2.02286229510001e-05
-1.12052470051755e-05
-2.24635250185557e-06
6.86290004062387e-06
-2.56885091488102e-05
-4.47125332278063e-06
5.40715754462567e-06
-1.15948895593023e-05
-3.07671228486053e-05
-5.71345724526198e-06
-1.1814157830842e-05
-1.60413573708972e-05
-3.43522848790141e-06
-1.27288976435552e-05
-1.10855949829381e-06
4.4124982972281e-06
-3.26580236845924e-05
-1.66671202661779e-05
-2.25767356544823e-05
-9.82723247517526e-06
-2.21604051947225e-05
-8.5338444052398e-06
-1.67594991400557e-05
-7.13178528623012e-06
-2.0945280037177e-05
-1.3779060221525e-05
-1.86021797386231e-05
-8.88947601678607e-06
-1.66745332395334e-05
-2.84595939937819e-05
-1.94490531132158e-05
-1.5166639569575e-05
-1.17426296666268e-05
-1.79061549022288e-05
-9.9878995820812e-06
-1.95652132807903e-05
-1.91524198462055e-05
-2.1149601749574e-05
-2.40274897474116e-05
-1.79695591877273e-05
-2.18623731128097e-05
-3.36009110830678e-05
-1.93717301486186e-05
-2.44898151219255e-05
-2.26253606293014e-05
-2.72883702881832e-05
-2.04811944987646e-05
-5.04247029901463e-06
-1.75198823329234e-05
-1.63210868121083e-05
-1.07763879970768e-05
-2.86715996772041e-05
-1.95988923052785e-05
-5.441879594991e-06
-1.80128650937008e-05
-1.66605674322998e-05
-1.36236110673759e-05
-1.33053952327167e-05
-3.65410489676545e-06
-1.49830395983846e-05
-2.72802713011627e-05
-2.02421618771492e-05
1.25027770663301e-06
6.36995666050451e-06
-8.97160088482874e-07
-9.23220896435722e-06
-1.1692534305643e-05
-2.95682550972344e-05
-2.19207360946225e-05
-2.0097424846529e-05
-7.37207311785076e-06
-1.00777020493299e-05
-1.27160724966496e-05
8.6491702445572e-06
-2.59889305236427e-05
-5.10364201957899e-06
-3.96242325232285e-06
-1.79560873427738e-05
-2.07335524829147e-05
-2.65228831615388e-05
-1.90997049742443e-05
-9.05588090650192e-06
-3.75604911880761e-06
-2.23454569446918e-05
-1.71946034695404e-05
-1.68282356781059e-05
2.56537892233293e-06
-1.41671975908503e-05
-7.64428383731451e-06
3.03034801458648e-06
1.57102812636248e-06
-1.71040050568e-05
-1.27194841344333e-05
1.01503249366422e-05
-8.67374754517043e-06
-1.97581232419867e-05
-1.12728470929926e-05
-2.36136745431557e-05
-1.54149167882751e-05
-9.16942698385864e-06
-3.99680740405798e-06
-1.59959367602807e-05
-2.28469101195001e-05
-1.7805518802737e-05
-2.82146902328321e-06
-5.44555682899948e-07
-2.3377045920572e-05
-1.87808082893148e-05
1.60009236025268e-07
-1.56184447792343e-05
-3.09490094881943e-05
-1.00996718684861e-05
-3.94147979300201e-05
-3.08370812728927e-05
-2.38757889094002e-05
-2.18824872123248e-05
-2.22763018301745e-05
2.22742054271408e-06
-2.91262668139357e-05
-1.80861147921318e-05
-9.51279357146795e-06
-2.7684094868264e-05
-3.27154925409645e-05
-3.87746889629624e-05
-1.09453896178265e-05
-2.37382545555289e-05
-4.37608544355681e-05
-2.26093934210661e-05
4.39367802375589e-06
-1.86058872136307e-05
-1.83282471411548e-05
-8.07812980108027e-06
-2.21651202116689e-05
-2.00804140612333e-05
1.00166555441779e-05
-2.14646390650913e-05
-2.87474807333596e-05
-2.46164246355712e-05
-2.85849469371541e-05
-4.10464040056634e-06
-1.59511612688222e-05
-1.33066554411207e-05
-1.32761001211306e-05
-1.97158636754147e-05
-6.38909187087999e-06
-1.00875730700742e-05
-1.27826214762164e-05
-9.18078518400581e-06
-1.30357812781211e-05
-2.35872184305161e-05
-2.30279184187966e-05
-1.50002026937607e-05
-1.9040223341318e-05
-1.07672671589418e-05
-1.43749191393638e-05
-6.78342544605398e-06
-9.82270208316138e-06
-7.54553052825091e-06
-2.05549642461895e-05
-1.93275524192223e-05
-3.93117766016548e-05
-1.33316408815547e-05
-1.94783272114687e-05
-1.09848034875187e-05
-6.90733214562945e-06
6.94770046714205e-06
-1.19937768153196e-05
-2.61747481173035e-05
-1.37464217041471e-05
-7.09682251662068e-06
-2.89063688312381e-05
-7.54991776682271e-06
-5.4728380460543e-06
-6.4668032270615e-06
-2.3532493568427e-05
-1.34379004164572e-05
-1.39236068979257e-06
-1.49013369615329e-05
-1.45232828149379e-05
-1.67018780149294e-05
-1.47525963987671e-05
-2.41312865332408e-05
-2.4432420061548e-05
-1.01798399363054e-05
-2.69638984676639e-05
-2.09918202720087e-05
-2.82395185082434e-05
-5.81650820706642e-06
-5.18483060403655e-07
-1.82298236271968e-05
-3.17351773106477e-05
-1.35701714734296e-05
-2.40950715671407e-05
-2.91330047153148e-05
-1.21291457956932e-05
-2.88497282980037e-05
-1.99666558670141e-05
-2.64768890442196e-05
-1.10683485392921e-05
-1.97829196972955e-05
-2.90256217297765e-05
-1.15642814417506e-05
-3.77718415148566e-05
-1.37592705272918e-05
-7.81823411778014e-06
-5.77139912951387e-06
-4.4851724865092e-06
-2.91349356359085e-05
-2.59954293341909e-05
-1.72185243208788e-05
-6.67399207118142e-06
-3.15096104299986e-05
-1.97250655107237e-05
-1.16717788901343e-05
-2.40888254014571e-05
-1.77534705011463e-05
-8.92360445614912e-06
-2.99557211674643e-05
-1.48385873978922e-06
-1.46949931137424e-05
-2.05134101144414e-05
-1.91341416319341e-05
-4.06368093961982e-06
-7.35537178426479e-07
-2.17922580540736e-05
-1.72841213926729e-05
-2.27466052273469e-05
-1.88544268040921e-05
3.54328637571076e-06
-4.56200487225534e-06
-1.13288605143998e-05
-1.49784046901382e-05
-1.59499417350801e-05
6.34316382979779e-06
-3.318075223521e-05
4.924405536023e-06
-2.11085248744662e-05
-1.22339483899796e-05
-1.25457309889552e-05
-1.54754040914642e-05
-8.13762695600014e-06
6.50041187490548e-06
5.85581803502631e-06
-9.56434928560423e-06
-1.04796682961797e-05
-7.92337941678281e-06
-8.72957164681768e-06
-1.50889992861136e-05
-1.6469928129557e-05
-2.17924701867065e-05
-7.00493896587685e-06
-1.71875320935225e-05
-6.03816868270397e-06
-3.43503064286577e-06
-1.98384821284411e-05
-1.97276983674974e-05
2.72808867348245e-06
-2.50711536715846e-06
-4.17053567570855e-06
-1.91652057194945e-05
-1.26344982705501e-05
-2.30832917860051e-05
-3.28094827792911e-05
-2.67444933764698e-05
-2.38518243129317e-05
-2.17705869346364e-05
-3.62073540750281e-05
-4.35961440495186e-06
-1.8245101288904e-05
-8.31268251460987e-06
-2.34010888785285e-05
-7.26439902509036e-06
-1.45575616116177e-05
-1.50735517230275e-05
-7.27551374179903e-06
-1.52207459210265e-05
-1.85651469252655e-05
-7.43719716279751e-06
-1.61246608252241e-05
-2.03306639308135e-05
-1.71709193451731e-05
-5.68426278329593e-06
-1.40313588965237e-05
-2.41460146469915e-05
-1.89167622845242e-06
-1.51046495556059e-05
3.77803069491948e-06
-9.60889568454022e-06
-6.47452765865054e-06
-7.58421009332658e-06
-3.37985861101146e-05
-3.37881037529381e-05
-1.2197135245702e-05
-1.58314534252072e-05
-3.46651810358707e-05
-3.26757268771725e-05
-9.33344215054555e-06
-1.33274307849425e-05
-8.97459335686497e-06
-1.21889061062978e-05
-1.10260388527799e-05
-1.33064586200083e-05
-9.41496104864312e-06
-2.28336825561941e-05
-2.61266405495748e-06
4.2781302754523e-06
-2.99344965509155e-05
-1.74292082498826e-05
-1.11398565333276e-05
-1.72067477495135e-05
3.924010302161e-06
-7.72500437630075e-06
-1.81834954268917e-05
-7.99865843907535e-06
-5.81020441238828e-06
-7.41097912045875e-06
-1.25933271786876e-05
-1.98529345869124e-05
-8.62282123876727e-06
-1.36570401569969e-05
-5.3376769571171e-06
-8.1108316892487e-06
-2.36119707381438e-05
-1.9661141616715e-05
-1.59514379837991e-05
-3.85900142873955e-06
4.74146944721254e-07
-9.17678639716312e-06
-3.54439400204553e-06
6.63666905550377e-07
-6.11411291081133e-06
-7.00231157632805e-06
-1.78476006775513e-05
-5.34320847504303e-07
-1.4049631179695e-06
-8.55827867234461e-06
3.4979440851847e-06
-1.68702442712308e-05
-3.29806241538514e-05
-1.16198454365701e-05
-1.50117339031107e-05
-6.67230661438944e-06
-1.36145989142123e-05
-1.75869021032178e-05
-1.41687202359192e-05
-3.52201948368279e-06
-2.48408866526489e-05
-9.82872017884319e-06
-1.81158754356826e-05
-1.45256776728825e-05
-2.40209849073561e-05
-2.19721331626726e-05
-3.13036670444496e-05
3.44642396137363e-06
-1.42373501588737e-05
-1.2529079757244e-05
-2.16516738699218e-05
-3.55269949311924e-05
-2.68245913740561e-05
-2.97886166509772e-05
-3.18325095952006e-05
-9.77057099910771e-06
-1.93485255054598e-05
-9.21488359121317e-06
-3.43718839129882e-05
-1.34526241343617e-05
-2.28085799527816e-05
-2.49708160535411e-05
-1.2578135690403e-05
-1.11881605171049e-05
-1.2009883510391e-05
-2.97071825228416e-05
-2.02716678296256e-05
-7.80706729239724e-06
-1.26183850154502e-05
-9.02485125595942e-06
-1.58759505801704e-05
-1.11155813748273e-05
2.26480635599553e-07
-1.10600028165855e-05
-2.21780388279391e-05
-1.81970980531148e-05
-9.41750383026848e-06
-3.17424527301747e-05
-1.01870400308171e-05
-2.53657883159504e-05
-2.10697699573145e-06
-1.92826184292375e-05
-9.6290995602512e-06
2.62005649840656e-06
-6.94492915832288e-06
-8.13261774624636e-06
-2.16607650339354e-05
-1.24605892600456e-05
-1.10097771430873e-05
3.03686129086812e-06
-1.28823382534548e-05
-1.01842166615651e-06
-4.89993067708143e-06
-1.69210404422022e-05
-1.48410735850887e-06
-7.50562791521373e-06
-1.89254672901228e-05
-4.64787058830248e-06
-5.99586568284797e-07
-1.93581698647463e-05
-1.68188370907658e-05
-3.00428439525838e-05
-1.22970870236158e-05
3.05524666900328e-07
-2.62634831672177e-05
-3.56041618005565e-06
4.47615423308384e-06
-1.94346062998644e-05
-1.92643519156422e-05
-2.88407491139667e-05
-9.72250641992993e-06
2.60581392426349e-06
-1.85659451717697e-05
-1.96582704905651e-05
-8.55315740577197e-07
-4.70247858644721e-06
-1.84044196588847e-06
-1.11525953031389e-05
-7.70014017998818e-06
-1.89092723223147e-05
-2.22240153137957e-05
3.47015543869112e-06
-9.87778932823576e-06
-1.39086887562771e-05
-8.3660815132564e-06
-1.11757579987035e-05
-2.54481259755209e-05
-2.71267547174191e-05
-2.53180053665828e-05
-2.87630166860216e-05
-3.4031274539232e-05
5.42356267963448e-06
-1.51070000870774e-05
-2.64858161396729e-05
-2.07811749224246e-05
-8.78286410758978e-06
-3.0975547485933e-05
-1.82793172922675e-05
-2.49001833681273e-06
-1.47958309716071e-05
-1.2001752861617e-05
-3.97905314823109e-06
-1.4935181029274e-05
-9.56831583594993e-06
-2.83779511887826e-05
4.03515426324787e-06
-1.92938474340359e-05
-2.11658338339947e-05
-2.56681655301613e-05
-1.13795087792476e-05
-1.86754505749166e-05
-1.34039983456583e-05
-1.50262908411755e-05
-8.49061405174634e-06
-1.29256879852016e-05
-2.93812218173478e-05
2.01051795536745e-06
-1.51376035989618e-05
-1.90880775751451e-05
-1.23396309760045e-05
-5.92512114846645e-07
-2.78032220372121e-05
-2.83319680564711e-05
1.65626898647627e-06
-1.09435497392545e-05
-3.24171160292247e-07
-2.45274404024519e-05
-1.64657485494049e-05
7.34334762772653e-06
4.77564777281225e-06
-1.06911888398109e-06
-1.98373872074491e-05
-1.53383168266001e-06
-3.04478602287728e-06
3.22847184750554e-06
3.99304314693162e-06
-1.77742591381261e-06
-1.48378341896099e-05
-4.64982103168651e-06
-7.60027235288227e-06
-1.76115185990201e-05
-1.65346407032197e-05
-1.41377991666063e-05
4.39708194290975e-06
-3.17462567418598e-06
-1.32202354734462e-05
-1.50467107596149e-05
-2.10459311255181e-05
-2.00155799348832e-05
-1.42370725792299e-05
-2.87720462020185e-05
-3.2063273484142e-06
-2.99856814945466e-05
-1.55241301969003e-05
-2.24291512246993e-05
-1.34823513871389e-05
-1.22330101129733e-05
-3.17736736837752e-06
-7.46601461388175e-06
2.11547060126198e-06
7.02664091201517e-06
-1.42354797030271e-05
-1.90426029008861e-05
-5.21517235976894e-06
-2.99471760055703e-05
-2.69780758254631e-05
-1.74269037424796e-05
-1.35555839700827e-05
-1.96088579460235e-05
-1.89707482364047e-05
-1.07786387358255e-05
-2.46393930663086e-05
-2.87307948284009e-05
-2.04150421918552e-05
-2.64123790485245e-05
-1.03245780164394e-05
-4.25502813554655e-05
-2.63941845369561e-05
-2.15212169229374e-05
-3.38927517709062e-05
-1.64651575432773e-05
-1.06958232240088e-05
-7.78948636102529e-06
-1.29347612611354e-05
-1.75707945560844e-05
-1.8267506233968e-05
-2.96806276066996e-05
-1.81445203235656e-05
-1.5970370241613e-05
-2.64131251656679e-05
-1.4208497505143e-05
-3.21014457782809e-05
-2.43686373434888e-05
-2.70858536568383e-05
-2.39096633946352e-05
-2.25832309004439e-05
-2.2937022713822e-05
-1.07992029018845e-05
-1.23076618840966e-05
-2.43907703429496e-06
-2.91447257709777e-05
-1.29447190385377e-05
-9.98961390174549e-06
-1.58285887744622e-05
-1.68287947908145e-05
1.86385147955199e-06
-1.85317564882995e-06
-1.44229706224525e-06
-2.50673401159882e-05
-1.58369673549109e-05
-5.0796555389117e-06
-1.83451617381918e-05
-4.87592526139848e-06
7.45885224185346e-06
-8.32566484677496e-06
-2.62737049053795e-05
-1.31699362176645e-05
-4.23408840447598e-06
-1.93857102627912e-05
-9.70667371858168e-06
-4.9837915208334e-06
-6.4331538031476e-06
-6.18053464983086e-06
-2.63762168308221e-05
-3.1476890357187e-06
-1.58520436313933e-05
-1.11174259884456e-05
-1.16186164121073e-05
-2.1299356215619e-05
-1.60680786153291e-05
-2.32089337658353e-05
-1.21572577562033e-05
-5.74739117700524e-06
-1.01472275060305e-05
-1.68711713009754e-05
-1.48623390372123e-05
-1.39183574373834e-05
-6.84370336929551e-06
-1.40178045725986e-05
-1.7067354558063e-05
-7.84260999306266e-06
-1.25684158168988e-05
-5.2831327890674e-06
-2.31418912879227e-05
-3.39823529667357e-05
-1.81585310108746e-05
-1.69477205294546e-05
-1.47837076379949e-05
-2.14211570410641e-05
-2.9607167750978e-05
-1.95749879005525e-05
-2.3715993855282e-05
7.61670567621123e-07
-1.51428695763696e-05
-1.87535784244712e-05
-3.52824085774455e-06
-1.96528612059303e-05
-2.13930943726575e-05
-2.37694703451332e-05
-1.58014426460188e-05
-4.09233970032773e-05
-1.01650811666113e-05
-3.05935519891889e-05
-2.38429829201682e-05
-3.40450323749475e-05
-2.65893083520643e-05
-1.37641649796113e-05
-1.71106111862994e-05
4.8099227122653e-07
-1.11675668626419e-05
1.01178373804675e-06
-2.19592680998374e-05
-1.73448413217334e-05
-1.86932892011779e-05
-5.59516177568316e-06
-3.24388598927493e-05
-1.70221052240117e-05
-1.66561588263264e-05
-2.5167573430654e-05
-3.31439274728296e-06
3.51802010048881e-06
-1.87766015141311e-05
-9.505013093258e-06
-3.23574153958277e-05
-1.14474550229718e-05
-1.29473863156335e-05
-9.85040531574889e-06
-1.0703255404908e-05
-4.90435997696959e-06
6.0607846455304e-06
-1.00452573443322e-05
-9.79852318837598e-06
-1.18003640201752e-05
-2.43651803233751e-05
-1.13178880440822e-05
-1.04505263147636e-05
-2.73922082673464e-05
-1.19640077325953e-05
-1.89148748747574e-05
-6.6133769410873e-06
-3.24804668616832e-05
-2.03056811588316e-05
-1.07801672845933e-05
-4.39750285372617e-06
-6.00609445774881e-06
-2.83363664200257e-06
-8.60949053371989e-06
5.58805208103835e-06
1.54477668524554e-06
7.81634759159427e-06
-2.489541388661e-05
-2.5736593146868e-05
-2.61141113703132e-05
-7.46775846736917e-06
-2.50008581786139e-05
-1.63095774567091e-05
-1.40455804573286e-05
-9.23634156887247e-06
-1.87331522281395e-05
-2.13414856370633e-06
-3.62197160835083e-05
-2.8756942848733e-06
-1.95099532075153e-06
-1.04592934340896e-05
-2.34084964512749e-05
-1.38013839087029e-05
-7.11317105009153e-06
6.57490407447877e-06
-1.00956284392806e-05
-2.76813418899237e-05
-1.67137169623077e-05
-1.60045276443355e-05
-1.58973324010055e-05
-2.74348137680432e-05
-1.07843124803213e-05
-1.37743458931415e-05
-7.90732913800574e-06
-1.52037421882456e-05
-2.86256400749125e-05
-2.58912152173015e-05
-2.17659195860995e-05
-2.99380773770215e-05
-2.14442802193541e-05
-2.26164418177795e-05
-1.34113035951568e-05
-2.77588223136506e-05
-2.51477886935993e-05
-1.01679583855871e-05
-2.07655103128147e-05
-2.17750715889343e-05
1.37209579712662e-05
-1.04507164007367e-05
-2.78038994929304e-05
-2.86691507235619e-05
-6.7848514439039e-06
-2.96867081660655e-05
-1.50486297528339e-05
-1.42156230334405e-05
-1.37546600630801e-05
-1.46858346477009e-05
-2.43565130283827e-05
-1.48006354994324e-05
-1.68526666268574e-05
-1.40574118619473e-05
-9.36636273529966e-06
-2.83555698750065e-05
2.59015137810636e-07
-2.55846927492421e-05
-1.35627055116735e-05
-4.61794202372147e-06
1.59510797757527e-06
5.66029067540736e-06
-1.61762314575158e-05
-1.59879556256215e-05
1.09501933098387e-06
-1.19630038172245e-05
-1.45957749786885e-05
-1.97132705598435e-05
-2.3062518589067e-07
-7.63010054178039e-06
-3.96412256073491e-06
-1.09950120833689e-05
-2.32761549924583e-05
-1.48253013222982e-05
-2.37748170278654e-05
-4.65325062254882e-06
-8.00032071372067e-06
-1.59459074419529e-05
1.39461304026863e-07
-1.22467781274296e-05
-1.85333873306233e-05
-9.83415621002468e-06
-1.42286140572731e-05
-1.93358991301803e-05
-1.28796882088083e-05
-7.55434730755303e-06
-1.61992590228761e-05
-2.73939658177902e-05
-1.93414962513139e-05
3.98472587123178e-06
-2.70346323979649e-05
-1.9217329742686e-05
-3.25641557854941e-05
-3.05681924567074e-05
-2.28118158154968e-05
-1.86013539420446e-05
-3.04374128493012e-06
-2.08950325255784e-05
-3.99674314169592e-05
-1.56153356690087e-05
-4.32758971259339e-05
-1.49941264326565e-05
-2.46962369371038e-05
-1.74553011004859e-05
-3.432861370418e-05
-2.56885963026848e-05
-1.99174131955441e-05
-1.77984158559721e-05
-2.67775000468716e-05
-7.12804301450215e-06
-2.3206059761155e-05
-1.36554105685708e-05
-2.86991802468349e-05
-1.12972554939995e-05
-2.43387460064765e-05
-3.29531224275515e-05
-1.11157312698629e-05
-9.75069929866425e-06
-3.77031677495708e-05
-8.06563486032334e-06
-3.07085443836058e-05
-9.49115477833317e-06
1.31951400897963e-05
-1.997733318723e-05
-1.07744069803837e-05
-1.97694459662058e-05
-1.80086373019664e-05
-1.4327225848001e-05
-8.72298510121194e-06
-3.13892342901332e-05
-2.18536049101419e-05
-7.11682768325219e-06
-1.67098332234989e-05
-2.94824487616235e-05
7.06654687776284e-06
-1.15290747226051e-05
-3.44416081905658e-06
-2.0965369053759e-05
-2.40868862418179e-05
-3.31294449221452e-06
-7.18765661611473e-06
-1.22543959153303e-05
-1.05058834623094e-05
-5.74525852986857e-06
-1.50977376056123e-05
-1.30152228897064e-05
-9.08063965238265e-06
-1.54175015950184e-05
-3.78601593685956e-06
-1.22346498427013e-05
-2.26615679197089e-05
-1.58504296909844e-05
-2.57527532093103e-05
-2.1274612645166e-06
-2.28231160082258e-05
-7.23071503222938e-06
-2.75184488007562e-06
-2.27856827776754e-05
-1.93622721146865e-05
3.9810742439638e-06
-1.67892425246617e-05
-2.08766784471157e-05
-7.41063044354161e-06
-1.42323044492915e-05
-2.88721999345497e-06
-2.19982329479218e-05
-3.78418856253925e-06
-7.04380723988274e-06
-1.76900418375664e-05
-1.80034443271336e-05
-1.0212606380779e-05
-2.11353012965228e-05
-4.27519754664229e-05
-1.29835949429692e-05
-2.14609070632229e-05
-1.39878617135281e-05
-2.62776947305231e-05
1.06039159478625e-05
-1.63450799871108e-05
2.2761556806799e-06
-2.04229360920149e-05
-2.80531518248307e-05
-2.25499280718537e-05
-1.73431013592246e-05
-2.62570372277804e-05
-9.53152212410538e-06
-2.82233425561738e-05
-3.65945791519612e-05
-1.83786190053402e-05
-2.66285621621562e-05
-2.32137342264593e-05
-3.6926398482036e-05
-1.36236469256425e-05
-2.06143146407754e-05
-2.88734537414801e-05
-9.72780176749437e-06
-2.44858502369149e-05
-2.36521689544682e-05
-3.18748554596407e-05
-9.82396099267691e-06
1.36398454214442e-05
-1.54132878372134e-05
-3.76063552987243e-05
-7.63029068048349e-06
-1.21396528187085e-07
-1.51315222393859e-05
-1.98699682793042e-05
-2.29863067879711e-05
-6.73893704552367e-06
-2.5164242631509e-05
-1.84032271407169e-05
-1.65766040407717e-05
-2.54997444969519e-05
-1.31786791176686e-05
-1.58526733065607e-06
-3.19334693975031e-05
-8.78501606144556e-06
-1.12840796735468e-05
-3.59204627944091e-06
-2.02661239561574e-05
-1.00083369941084e-05
-1.18582587535721e-05
-7.36204389774477e-07
-2.73941297390226e-05
-1.22796902142497e-05
-1.6647101264973e-05
-1.20158481523816e-05
-4.44593792892466e-06
-1.64890862977926e-05
-2.80809776408996e-06
1.06814323469145e-06
-2.33933799374252e-05
-1.43254855523613e-05
-1.74930707209882e-05
-8.60100760349784e-06
-6.20548198286496e-07
-3.43787618066203e-06
-1.80760896862315e-05
-6.32397144271768e-06
-3.58574295855773e-06
-1.1704021659291e-05
-8.87779102922942e-06
-1.45860156487312e-05
-2.44066146163984e-05
-9.78422243120215e-06
-2.01274892325974e-05
-7.5250783624051e-06
-7.83039533279225e-07
-9.99562125652682e-07
-2.42048535351904e-05
-1.57302211070178e-05
-3.9144698723808e-05
-1.52846344808512e-05
-7.98292137574684e-06
-2.5174057013675e-05
-3.04138512295312e-05
-1.45128470122085e-05
-2.62908741612984e-05
-2.41194642009068e-06
-2.77221707603206e-05
-9.97724151865823e-06
-1.27300025362223e-05
-1.7613056630578e-05
-9.84833706887729e-06
-1.31791974283356e-05
-3.23405612013455e-05
-2.49264132820683e-05
-1.58071914294184e-05
-9.59922238094081e-06
-4.63475645911069e-06
-1.73478727752815e-05
-2.09809448452837e-05
-2.21261353139535e-05
-3.28720234267944e-05
-2.85962081884973e-05
-3.1098169234031e-05
-2.40935055765467e-05
3.20900172218783e-06
-2.5477258729816e-05
-9.22625513123269e-06
-3.55552762176151e-05
-2.25853122296832e-05
-2.94727426519435e-05
-2.36949673952372e-05
-1.19112679263846e-05
-2.84555562869989e-05
-2.2885788049794e-05
-2.83860810092663e-05
-1.51751834180753e-05
-6.10667304255794e-06
-7.68233422594573e-06
-1.73112904940319e-05
-2.77280299750601e-05
-1.41768213966759e-05
-1.56200956267364e-05
-9.09512844759899e-06
-1.4203937646671e-05
-1.49488763195562e-05
-2.04257710925947e-05
-6.5473899399731e-06
-6.15319599996258e-06
-1.56874203704124e-05
-2.10889058801006e-05
2.44787938334405e-06
-2.13457629058696e-05
-3.13990273750473e-05
-2.51931394569305e-05
-1.20519184825891e-05
-2.01934492406591e-05
-1.25371809742093e-05
-1.83013661905597e-05
-1.54799233004684e-05
-1.72491889092147e-05
-1.49090938363507e-05
-1.81492031371174e-05
-2.87783742180012e-06
-1.38781887886834e-05
-2.00751225545963e-05
-8.38000341496143e-06
9.89694256262878e-06
-2.64374436140157e-05
-1.5644391118549e-05
-3.07000354788798e-05
-2.22292449930264e-05
-5.08482025897976e-06
-1.23764049440334e-05
-9.77930976181958e-06
1.13626778413056e-05
-1.67342419345835e-05
-2.57787178005043e-06
-2.32463631148993e-05
-2.33635094489801e-05
-1.85443310079327e-05
-9.7938526550194e-06
-1.55779642749953e-05
-2.99538055449457e-05
-2.0457707921038e-05
-2.81682848828966e-06
-2.1247772631007e-05
-1.59828597800674e-05
-1.85985535355096e-05
-1.39490868874322e-05
-2.49861404513519e-05
-2.35051942516428e-05
-1.70335921739307e-05
-2.27065271728924e-05
-2.65210657005266e-05
-1.66153045463974e-05
-2.42017697953313e-05
-3.11314043409354e-05
-4.53286100964556e-05
-1.82000356865066e-05
-2.2374052987937e-05
-2.70406279295801e-05
-1.69947642532901e-05
-2.80553962503938e-05
-4.20942479781765e-06
-1.71015702274106e-05
-2.10436032760151e-05
-3.43580547702427e-05
7.01949560523949e-06
-2.90211928950339e-05
-1.28916389238173e-05
-1.68650567245302e-05
-8.90589118774868e-06
-7.51991706912583e-06
-1.2465301330543e-05
-3.11410847581859e-05
-3.25068095354764e-05
-1.98336266666811e-05
-2.73327521890497e-06
-3.66020092501167e-05
-2.38413064820659e-05
-3.13545896414736e-06
8.36642531871318e-06
2.53541940747329e-06
-1.58425767659053e-05
5.23578123221965e-08
-1.94682871230071e-06
-1.3371146766865e-05
-1.69938291755948e-05
-1.38699715171848e-05
-6.56561785477514e-06
-1.38038667664991e-05
-1.30054212358618e-05
-4.97322009611325e-06
-6.63225355716957e-06
-8.61859995465695e-06
-2.11713017005513e-05
-9.22585462024467e-06
-1.74010068964063e-05
-2.16957644363843e-05
-1.63124711134771e-05
-2.40005936369819e-05
-8.54984708834051e-06
-1.89422885766452e-05
-1.75571863749447e-05
-1.89782132554668e-05
-2.12323521156365e-05
-2.33326252671205e-05
-3.7641507595071e-06
-2.47401092235345e-05
-1.19594210763267e-05
-1.63198656926417e-05
-1.70836193680913e-05
-2.03382148288158e-05
-8.21112360116713e-06
-2.69350473377381e-05
-3.64453409700949e-05
-2.34091217331765e-05
-9.5856801248226e-06
-1.9932388677894e-05
-2.41490618214957e-05
-9.12016883264014e-06
-1.92947664017714e-05
-7.26022340672324e-06
-1.6397694422711e-05
-3.38986434190144e-05
-2.88057353551146e-05
-2.11489922539496e-05
-1.67114315293527e-05
-2.22145648136174e-05
-2.0371619384908e-05
-1.09412483363795e-05
-1.1121063121327e-05
-1.5820434860037e-05
-4.60040001219921e-05
-6.18943907982919e-06
-6.67762443607878e-06
-1.81638633902433e-05
-2.50963934648381e-05
-2.70213621004537e-05
-3.90378587253437e-05
-3.33542217273007e-05
-3.25365516270627e-05
-1.49016498023556e-05
-2.94520088578432e-05
-2.64121319891482e-05
-1.20470226263275e-05
-1.8051422079029e-05
-9.20643009214614e-06
-1.55547468322223e-05
-1.87431267347443e-05
-2.0573571344004e-05
-7.57944265688569e-07
-1.4646217515618e-05
1.1457567274174e-05
-6.37282669713615e-06
-2.45824988189717e-05
-1.5562395189625e-05
-6.89593485417079e-06
-2.03259194211618e-05
-2.33238360057578e-05
-1.35214605074298e-05
-8.5821237163465e-06
-1.54618102123528e-05
-2.18585790666927e-05
-2.3723078037478e-05
-6.19250620744012e-06
-1.09724637627058e-05
-4.80652870919924e-06
-9.62909835578986e-06
-4.35028448370874e-06
-1.46964267034715e-05
-1.81830089465579e-05
-3.38456049645399e-05
1.73036848028619e-06
-8.63946247249825e-06
-2.0540523842546e-05
-1.46368012310258e-05
-2.89192952167935e-05
1.89670270098617e-06
8.17897987251224e-06
4.30038132696082e-06
-1.86012757794198e-05
-2.07208479627493e-05
-1.86091739285917e-05
-3.36366797151138e-05
-1.06251959046719e-05
-1.73906216027031e-05
-7.54470661515391e-06
-1.65742242553921e-05
-2.30873393502261e-05
-1.3215566702299e-05
-6.29243680298865e-06
-1.51910156346942e-05
-1.29213286932948e-05
-2.28552588272134e-05
-9.70100239573945e-06
4.12976242355102e-07
-1.79472309684254e-05
1.78915092003828e-07
-1.56642305087733e-05
-9.04012677458502e-06
-4.18497238033187e-05
-3.05980399165457e-05
-8.36492709668419e-06
-3.21413517440948e-05
-4.84288425977243e-06
-1.76345423719661e-05
-2.52271062793072e-05
-6.08553920976657e-06
-4.09683063548192e-06
-2.45922243034312e-05
-5.79411184321004e-06
-2.73958704260802e-05
-1.37333287555821e-05
-1.97860361162681e-05
-2.88752177331773e-05
-8.36917837471379e-06
-1.99590957591181e-05
-1.22783187861137e-05
-2.30574907177452e-05
-1.24750389429197e-05
-9.55153738593791e-06
-2.53821885474075e-05
-1.69244223291554e-05
-2.56235665129374e-05
-1.99777954427975e-05
-2.49359350694948e-05
-7.15528060749738e-06
-2.51780294718209e-05
-2.43125309422132e-05
-1.51177207800362e-05
-3.17283184141347e-05
-2.44156550944308e-05
-5.46220302769522e-06
-1.38875857630234e-05
-1.39652307285042e-05
-6.37780075532267e-06
-7.88513800098311e-06
-2.8473846225642e-05
-1.34147674551562e-05
-2.5759586949726e-05
-8.9866096060961e-06
-6.09431859392814e-06
-8.98638030687721e-06
-2.44252126030038e-05
-1.27643035243541e-07
-2.51936763103495e-05
-1.0984792802431e-05
-1.3184722978392e-05
-1.74842172968528e-05
-1.21858730819449e-05
-8.725435065342e-06
-1.19741561213422e-05
-6.27420415964143e-08
-7.99199956784201e-06
-6.60344208400142e-06
-8.71332296433658e-06
-9.11337806664055e-06
-1.47221478169794e-05
-1.42641319420641e-05
-1.90762600501695e-05
-1.13685470332344e-05
-1.88257153627771e-05
-2.38380676651873e-06
6.86781716188e-07
-1.32294045749907e-05
-7.04502000224381e-06
-2.8706040020169e-05
7.32005281154317e-06
-1.75672526025735e-05
-1.84326012155349e-05
1.12530139674685e-06
-2.76143721528422e-06
-1.58720500080887e-05
-9.9145398406693e-06
-2.90455864936729e-05
-1.69715813045053e-05
-2.82025964549417e-05
-1.98751129275027e-05
-1.52916151694435e-05
-1.46981741127288e-05
-2.05649793740518e-05
-1.64996725414807e-05
-1.41959754320578e-05
-1.94598769636015e-05
-1.03874985493011e-05
-1.20591791010076e-05
-3.01529337323412e-05
-2.89525526224907e-05
4.41157488374559e-06
-1.77955040074018e-05
-3.37979334713974e-05
-9.3568730744045e-06
-1.58492025621977e-05
-1.38200429922428e-05
-2.44167863823213e-05
-1.80811931863e-05
-2.39686886809325e-05
-3.05732081424528e-05
-3.43314797622482e-06
-1.67543387969516e-05
-9.37772099876808e-06
-4.86152600583029e-06
-1.71019932839494e-05
-1.40456121046779e-05
-2.36775012499208e-05
-2.43039527898972e-05
-1.31124260133887e-05
-1.50063089045797e-05
-1.27174135068056e-05
-1.75263239049177e-05
-4.14488586119725e-06
-1.20202641256124e-05
-2.68113550586469e-06
-1.81357164588759e-05
-2.46036818725881e-05
-2.4600399516438e-05
-1.72817299833499e-05
-4.15538865507689e-06
-2.27610031472191e-05
-2.6522907983083e-05
-3.04431882396379e-06
-1.3659433996392e-05
-1.34940566422081e-06
-1.70027559715323e-05
-1.53898393266112e-05
1.12789536104707e-05
-2.88348362686431e-05
-8.29541747634989e-07
1.61445469077816e-05
-1.42573059092844e-05
-4.83027207599689e-06
-1.50039838126449e-05
-1.50954476725103e-05
-3.22378617485547e-06
-3.36975576112969e-05
-2.87186666325622e-05
-4.19040560756469e-06
-1.6675765367001e-05
-1.09096241766859e-06
-2.20730185996175e-06
-1.35955178548183e-05
-9.89411306353403e-06
-1.78890935419884e-05
-1.00667689646361e-05
-2.60451609973263e-05
-7.92611746693252e-06
-2.24337047910291e-05
-1.20779584059381e-05
-1.32010690952317e-05
-1.86758852223762e-05
-3.29874768662216e-05
-3.27962599118657e-05
-2.21284181499348e-05
-1.60548423809952e-05
-1.38941181668486e-05
-8.6751062539608e-06
-1.7395020639256e-05
-2.84825582556508e-05
-1.44662023093955e-05
-3.85248579023908e-06
-6.35435217237471e-06
-2.48214026858692e-05
-1.28094971669535e-05
-1.42768500403541e-05
-2.89157567867746e-05
-1.08229732018561e-05
-2.33545298148842e-05
-2.74279391484375e-05
-2.32094812472266e-05
-3.00079006735353e-05
-1.16148225362966e-05
-1.1053346384062e-05
-2.79406830194292e-05
-2.35539762683495e-05
-1.74731151481161e-05
-1.08244041313843e-05
-1.89943280724139e-05
-4.43163454640042e-05
-1.51869587677344e-05
-2.37819224251571e-05
-4.19400778220634e-05
-1.18518692877937e-05
-1.26386436888358e-06
-8.64209379749081e-06
-1.2342587324357e-05
-2.1341467257158e-05
-2.50018666170018e-05
-2.57610047724664e-05
-2.02361835245515e-05
2.90058542503252e-07
-9.80175368789903e-06
-2.7454446386205e-05
-1.13473849631158e-05
-8.30954736828973e-06
-7.02924062269134e-06
-2.76590018744187e-05
-4.2625275466252e-06
-1.51721884073334e-05
-3.79948581683667e-05
-2.56642693959561e-05
-1.71144417421654e-05
-5.05031993918002e-06
-3.23891954703818e-05
-3.33702199976716e-05
-1.0371670008291e-05
-1.23788866325515e-05
-1.64849050313632e-06
5.25065527133478e-06
-3.12076388911573e-05
-1.51267510533864e-05
-1.29270089092667e-05
2.05036594643459e-06
-2.82241566812387e-05
-2.95028812293374e-05
-1.43017280072884e-05
-1.60826502220233e-05
-1.23942471586418e-05
1.02662253983404e-05
-9.22552466445715e-06
-8.31583576682186e-06
-7.94096718379114e-06
-1.68452955865136e-05
-2.98684880695384e-05
-1.25641785384125e-05
-6.56118178774508e-06
-6.6775529588691e-06
2.71092442109527e-06
-1.15661671095099e-06
-5.58447258671484e-06
-1.55016121869536e-05
-1.00736385068963e-05
-1.03457807553096e-07
-3.43855046316532e-06
-1.1084198524311e-05
-6.33366777040522e-06
-3.9963508330672e-05
-3.20055577184057e-05
-1.32273540745068e-05
-7.6896232762636e-06
-7.33846117578916e-06
-2.1231270757355e-05
-2.96707191313367e-05
-5.80580240838547e-06
-2.15646061369872e-05
-2.70722481128038e-05
-6.63859452336482e-07
-1.77905088029706e-05
-1.69201688457562e-05
-1.22102827677955e-05
-7.62507128796803e-07
-1.01341086611379e-05
-3.09686303134983e-05
-1.82200877688233e-05
-6.7761043990019e-06
-1.15312416762366e-05
-3.57028809023824e-06
-1.78270020035805e-05
-2.16903686677225e-05
-5.80288600000341e-08
-1.58835550800234e-05
-2.91612347651543e-05
-2.24055887002306e-05
-1.02539753809087e-05
-2.10963629495749e-05
-1.4332255046944e-05
-1.54808031738868e-05
-2.34431621891348e-05
-9.32463763223414e-06
6.14425315254232e-09
-5.30500538141199e-06
-2.64705783496259e-05
-3.06123052034935e-05
-2.03560227664913e-05
-9.85053141621559e-07
-2.40082943099762e-05
-1.74667342925795e-05
2.09646328686099e-06
-2.38055308456484e-05
-4.66155558510607e-07
-8.52155307694802e-06
-8.83169620980409e-06
-2.83767547105714e-05
-2.33980693864568e-05
-2.594142449901e-06
-1.30429646895e-05
-5.06872614184112e-07
-2.42013609384148e-05
-1.99479184318132e-05
-1.85479522123362e-06
-1.23758716972949e-05
-7.52766300203833e-07
-1.46206024657352e-05
-2.75579381479203e-05
-3.36147845379721e-05
-4.01461145631045e-06
-2.32674154883235e-05
-6.32130524439883e-06
-6.68059754797153e-06
-1.81232357828269e-05
8.273425233648e-06
-2.05872894564222e-05
-1.49773701521479e-05
-9.74224207196314e-06
-1.06642674982972e-05
-9.64912596327215e-06
-3.19345217927698e-05
-1.55224937970823e-05
-2.03532421063667e-05
-1.77089155595864e-05
-2.3057530134677e-05
-3.32261286842657e-06
-1.20390150756818e-05
-1.00850547227915e-05
-1.14820397447045e-05
-6.10847698886623e-06
-2.90540334083475e-05
-4.90488754140155e-06
-8.62726255032811e-06
-2.18848779447208e-06
-2.58525053082481e-05
-1.63352857174638e-05
-1.11372738860593e-05
-1.92628596353508e-05
-2.77964080942214e-05
-3.24132564413012e-05
-2.25601563318431e-05
-3.14992714004906e-05
-1.42138712180095e-05
-1.05313390836028e-05
-2.35581687327325e-05
-1.74174133372083e-05
-2.36285364427769e-05
-3.59858080283094e-05
-1.88709724020289e-05
-3.39517614419368e-05
-2.81276141962408e-05
-2.43289581156067e-05
-2.60510814342893e-05
-2.41241789360809e-06
-2.0479731611471e-05
-2.99366072091099e-05
-4.68275170706747e-06
-1.10122625125126e-05
-1.35405632419667e-05
-1.38401457520478e-05
-1.64490885708781e-05
-3.03171654779354e-05
-1.4958732136052e-05
-2.18578522087835e-05
-2.50965492370698e-05
-1.31532024209259e-05
-2.32511871600295e-05
-9.24281938110087e-06
-1.77228690415265e-05
-8.56147234649329e-06
9.75174960611035e-07
-1.0630416606862e-05
-1.99512596333241e-05
4.39572727302768e-06
-1.45578563106093e-05
-1.20121892094125e-05
-2.80463424740116e-05
-1.99684889566837e-07
-2.61963495514951e-05
-1.11048661081259e-05
-9.26376701296837e-06
-1.23859656611164e-05
-2.31153989633267e-05
4.93052989746184e-06
1.05432896372019e-06
2.73142927863827e-06
-1.96491174155316e-05
2.76444425131222e-07
9.21670865599644e-07
-3.41640709119188e-06
-2.82844449828066e-05
-1.27190123490305e-05
3.33346418957252e-06
4.84034771146272e-06
-2.02173568072055e-05
-2.34231358949175e-05
-2.12711623591979e-05
-2.81673325755314e-05
-4.3933839766266e-06
-1.99330623753449e-05
-2.22387712356552e-05
-5.57316323846575e-06
-2.45694753113476e-06
1.0412781701779e-06
-1.7594548521314e-05
-1.4909085405554e-05
-8.33075930340527e-06
-6.69160039511218e-06
-1.98386210953761e-06
-2.29330142940245e-05
-1.45254750261174e-05
-1.24413932750302e-06
1.70155676237258e-06
-2.53631594335528e-05
-2.55326031432791e-05
-1.11748704504603e-05
1.07119721545749e-05
8.37666975696064e-07
-2.77019912983732e-06
-3.82111698154637e-05
-2.31696607365294e-05
-1.65390897475456e-05
-1.50278035424136e-05
-8.49844987156839e-06
-2.10534588934802e-05
-2.03398024218146e-05
-1.00293598237836e-05
-5.95981754158555e-06
-1.15666376288494e-05
-9.44493775578046e-06
-1.47209015759997e-05
-3.42592797453547e-05
-8.75222246607164e-06
-1.77060953435034e-05
-6.07721059607333e-06
-1.56722248329995e-05
-2.4990804489781e-05
-1.7384540081055e-05
-1.41643652706313e-05
-3.74948394254587e-05
-2.3029869167325e-05
-3.42757186849131e-05
-2.71068159775427e-05
-1.73044421683228e-05
-8.46548458561795e-07
-1.12399843280261e-05
-2.21110910140584e-06
-1.52700853742871e-05
-4.16268352052432e-06
-1.37036706553222e-05
-1.88584483232105e-05
-1.86487297162383e-05
-1.0861124218791e-05
-6.28939789250614e-06
-2.49021065389268e-05
-1.57261564462072e-05
-2.55567241337962e-05
-1.84664221234519e-05
-7.99720768641809e-06
-3.34210611237919e-05
-2.15680342486434e-05
3.29916768214635e-06
-1.55208938951055e-05
-1.8990361528695e-06
-1.07697595669871e-05
-3.2321403411732e-05
-1.71815329374791e-05
-1.42292610607064e-05
-1.49601366541321e-05
-1.78044618745348e-05
1.06332112621071e-06
4.01863645925337e-06
-1.49763045552869e-05
-8.49094910678042e-06
-1.46728351002077e-05
-5.10106313402194e-06
-1.96988044961936e-06
-2.12661228530973e-05
-2.24726812633524e-05
2.16841238137656e-07
-2.27838568735697e-05
-8.82769797358943e-06
-1.14713732773251e-05
-1.86852480955318e-06
-1.01454815225013e-05
-1.89931547054626e-05
-9.70990202447728e-06
-1.09184773923535e-05
-1.38705191774841e-05
-1.4052266027522e-05
-2.36620046810813e-05
-1.99336067163193e-05
-1.71149269809538e-06
-1.50093929588271e-05
-1.72395518130416e-05
-2.44330154060833e-05
-2.3891008019387e-05
-1.52188347595539e-05
-6.99365320492263e-06
3.42761545928219e-06
-1.57729295329127e-05
-1.38526260590665e-05
-2.56962037838214e-05
-3.86045062992124e-05
-3.09465561703368e-05
-2.5768649642708e-05
-3.31598512388532e-05
-2.35404240200298e-06
-1.36782841438593e-05
-3.43025286852022e-05
-1.38578391377312e-05
-3.03241015932403e-05
-1.47199345368672e-05
-4.46961745630531e-05
-7.37830549491245e-06
-1.62288507321708e-05
-4.22834379915546e-06
1.11604181818764e-05
-1.61720103540594e-05
-2.97286975357223e-05
-7.33946290598153e-06
-9.4410376557628e-06
-7.27658898822991e-06
-2.22698475892333e-05
-3.89956396971367e-05
-2.31919883520017e-05
-3.68672622441865e-06
-2.86643818327214e-05
-1.781955326402e-05
-4.12060067832447e-06
-2.37193225905084e-05
-2.97744599328782e-05
-2.31217931801533e-05
-2.65411249510245e-05
-2.82444597742334e-05
1.39703825190611e-06
-8.7512342120192e-06
-1.23117888070208e-05
-1.96409435912009e-05
-8.64308468369028e-06
-1.1718712201734e-05
-8.40168536713868e-06
-7.87043827984473e-06
-8.58846272276725e-06
-2.33952721998419e-06
-1.07842193802298e-05
-2.77356317439343e-05
-1.07755058463913e-05
-1.46853112806162e-05
-2.66076847237028e-05
-1.80987540307932e-05
-1.97249221371731e-05
-1.09211946406921e-05
-2.49597543551443e-05
-1.53172638129846e-05
-1.69792819253873e-05
-1.38663836640995e-05
-1.3517852897106e-05
-1.14061771796565e-07
-4.16098757428159e-06
-9.38901979572929e-06
2.56819393058166e-06
4.76817679149862e-07
4.96852481209906e-06
-1.9660235753217e-05
-2.5947848774089e-05
-1.07544879293213e-05
-5.03355831375236e-06
-1.77154744512677e-05
-3.19513639158351e-05
-3.02977748743896e-05
-1.07354660217145e-05
3.59790950209371e-06
-7.86553510737928e-08
-9.96887625525879e-06
-1.80512651437747e-05
-1.27730179653763e-05
-1.85917555505001e-05
-3.76049819728471e-05
-8.58789618424684e-06
-2.8013656476123e-05
-3.58855263534115e-05
-1.69500336754165e-05
-2.4154584387503e-05
-1.7867674840924e-05
-2.60029213779778e-05
-2.26229947197402e-05
-1.90119842573057e-06
-3.39376384962356e-05
-3.04171984361263e-05
-1.6949151863085e-05
-2.24486373367763e-05
-1.78821055923625e-05
-1.33710729593618e-05
-3.15902764954504e-05
-1.02862878674687e-05
-1.67898745539443e-05
-1.46244323410626e-05
-1.18211658220784e-05
-1.58336825394571e-06
-2.2773360070554e-05
1.82901120004933e-07
-2.92643502012441e-05
-1.51648367903649e-05
-1.46957186601934e-05
-1.99416444541122e-05
-2.20257475331411e-05
-9.79938777826941e-06
-2.84894250962224e-05
-2.49119103119002e-05
8.21333788402882e-07
-3.33588923902449e-05
-2.94885825418646e-05
-2.13255084130065e-05
-2.10923823612703e-06
-6.260010667041e-06
-6.20369326759679e-06
-2.06097208059995e-05
-2.9058822461286e-05
-5.13089732268984e-06
-2.31742941015549e-05
-3.13536647937445e-05
-3.68625651273853e-06
-9.6190837295421e-06
-2.39790533183754e-05
-5.51932327587938e-06
-6.13453725270712e-06
-5.49967520216293e-06
-1.33245991636652e-05
-1.26239211271568e-05
-1.70574664920243e-05
-4.32547018776676e-06
-1.92672988725625e-05
-3.79584179821963e-06
7.06353618021913e-06
-3.44528680963869e-06
-1.0016158828474e-06
1.37176725307344e-05
2.36170880855243e-06
-2.9828708600458e-05
-1.2138295698225e-05
-1.11331979918951e-05
-8.91272562476564e-06
-2.0590024833433e-07
-2.41515520983261e-05
-2.36530178885947e-05
-1.64244858028533e-05
-9.4817377938085e-06
-2.20444272435143e-05
-1.49731295404048e-05
-1.42645763062768e-05
-1.97391451306906e-06
-7.64779725840933e-06
-1.99321846419335e-05
-5.00879355649276e-06
-1.35873880498577e-05
-1.26819070655765e-05
-1.43760047314382e-05
2.66565605353031e-06
-3.14483566624444e-05
-2.56877229932285e-05
-2.46715810471093e-05
-9.43185018128634e-06
-1.54464987804603e-05
-3.28891459983802e-05
-2.43457569471451e-05
-1.84660818727661e-05
-1.73966306671771e-05
-9.88860866303005e-06
-2.87873553023632e-05
-2.24257561329492e-05
-6.47378645223837e-06
-2.20835423812442e-05
-2.71660490743048e-05
-1.90602096910711e-05
-5.05222313095671e-06
-2.80914964161077e-05
-2.270806013242e-05
-2.32990349581639e-06
-6.34298534652265e-06
-1.98867962981178e-05
-9.13626392192179e-06
-2.14577104479358e-05
-1.23626178501076e-05
-3.64498165952021e-07
-9.32950204641336e-06
-1.14432852818068e-05
-1.34475814469891e-05
-5.50629322518815e-06
-2.93905101057764e-05
-2.48222350354543e-05
-1.12529716645965e-05
-3.25786370453151e-05
-2.72771508216616e-05
-1.01417140409671e-05
-5.59540602107004e-07
-1.88870277066037e-05
-3.199332243177e-06
1.61028502761021e-05
-2.86316270039606e-05
-7.35367406131683e-06
-6.62572347583895e-06
-1.67153474864542e-05
-2.58778429031216e-05
-2.58569763725487e-06
-5.94475803497562e-06
-1.35228085334161e-05
-1.42457638049586e-05
-2.15587195761085e-06
-1.8021931130109e-06
-1.19140003621994e-05
-1.28252794195024e-05
-1.43811534572241e-06
-6.76163990801471e-06
-2.07487438900661e-05
-2.49113199662788e-05
4.16081401880443e-06
3.08913432354181e-06
-1.28746412436182e-05
-1.07589872128268e-05
-2.11770188747782e-05
-1.64483091850169e-05
-8.35505060947433e-06
-2.82414327692598e-05
-8.2122799365047e-06
-9.85516225856554e-06
-7.36705678513343e-06
-1.44680506042992e-05
-1.89629399126691e-05
-4.45328306455454e-06
-1.48937545237513e-05
-9.70506304909782e-06
-5.12204199463609e-06
-2.73289764838742e-05
-1.30062470986425e-05
-2.58436136290099e-05
-1.75597751815944e-05
-1.2610452432354e-05
-2.95542630840744e-05
-1.55693040741506e-05
-2.20379294037692e-05
-1.45403851438269e-05
-3.23520104789382e-05
-1.6224455358942e-05
-3.04056124401952e-05
-1.23076316282251e-05
-2.05918005164026e-05
-3.33157430139744e-05
-3.183611357175e-05
-2.18760853091673e-05
6.35748957130332e-06
-4.57353236241771e-06
-3.19950292993729e-05
-1.57682524995501e-05
-2.50668418101082e-06
-2.15762189714141e-05
-1.96987580219253e-05
-2.37278572159014e-05
-1.91692458630419e-05
-1.49644165105183e-05
-3.4725658037066e-05
-5.82405920826644e-06
-9.14568188319132e-06
-1.08939293763715e-05
-2.03677670252861e-05
-1.84071793732751e-05
-5.12113875731362e-06
-1.55935473007371e-05
-1.69308482757332e-05
7.69495585170685e-07
-2.96210492558317e-06
-3.88158427913961e-06
-2.70595092184043e-05
-2.6091251248024e-05
-1.01775310492244e-05
-2.0845625241193e-05
-2.05438777162161e-05
7.91858475107118e-07
-3.40989655922403e-06
-1.37002981661426e-05
-1.36627835264916e-05
-2.49503757829446e-05
-2.81213197938791e-05
-1.40814684029675e-05
1.52712308433973e-06
-8.60463957767415e-06
-6.46172305065143e-06
-1.00650998615109e-05
2.88613117353532e-06
-4.11799302593158e-06
-1.35722374162188e-05
1.28663528824505e-07
-1.41479399178231e-05
-1.36464532495727e-05
-3.18668328746494e-05
-2.42187359298011e-05
-3.15867683626581e-06
-1.64637227171464e-05
-6.94038852515041e-06
-1.47859180091048e-05
-2.27192297798499e-05
-1.67143540436745e-05
-1.74275509671627e-05
-4.41874135298206e-05
-1.5581645959346e-05
-1.45585162201105e-05
-1.20664150720794e-05
1.5530145459815e-06
-1.40024610662976e-05
1.18826745764353e-06
-1.01633521032857e-05
-2.01494374291314e-05
-2.01716586767219e-05
-5.49123956639048e-06
-8.49249829340529e-06
-4.49322560771427e-05
-2.90880908322846e-05
-1.68817126324505e-05
-5.84000064133038e-06
-1.13413171707936e-05
-3.96422811291126e-05
-3.05054862686715e-05
-9.44908185354734e-06
-2.35941584430473e-05
-8.72805160605025e-06
-1.35265065559823e-05
-1.89539117191482e-05
-3.72937366007011e-08
-2.34210141860094e-05
-3.6232668685901e-05
-1.2028415495835e-05
-9.77414280841859e-06
-2.24649336569488e-05
-3.06843407432458e-05
-1.61712978788717e-05
-1.71659657342555e-05
-2.06568709617081e-05
-7.39376111588954e-06
-1.22845198768823e-05
-3.85904645692374e-05
-2.95626233227486e-05
-1.50886923809312e-05
-3.85726850357068e-05
-2.2715165008503e-05
-1.51138328956835e-05
-2.57639074860327e-05
-2.12352547879057e-05
-3.02538257847449e-05
-1.61036137606135e-05
-1.14779506422021e-05
-1.98334157697466e-05
-1.6161471030763e-06
9.00191212720164e-07
-1.51392571628606e-05
-8.24473922689692e-06
-2.2646523721435e-05
-9.38911542600627e-06
-4.6784054458971e-06
-7.80306142023617e-06
-1.71778565470072e-05
8.07647615670373e-07
-2.57954556631212e-05
1.95954619727181e-06
-1.57217062313912e-05
-1.44324958745877e-05
-1.68529090265639e-05
-1.64688057682173e-05
-2.35436480312347e-05
-2.73394480354382e-05
-9.64157828028656e-06
-1.09760998246464e-05
-1.0533170373789e-05
-1.4293048676931e-05
-1.01413705461899e-05
3.18156746806842e-06
-3.28911146955676e-06
-1.89736840849967e-05
-1.17783070947625e-06
-1.23179442757663e-05
-7.42507064584569e-06
-2.18259265979041e-05
1.71913671212738e-05
-1.52500795626121e-05
-2.70628045697554e-05
-2.2080374384445e-05
-6.50197247986162e-06
-1.72879061923054e-05
-1.19688356166633e-05
-2.9705170528948e-05
-2.79864218238101e-05
-9.85991876605358e-06
-2.07030564435003e-05
-2.17207666898049e-05
-1.23690972635436e-05
-6.50142213042257e-06
-2.05475235520397e-05
-2.08303425756432e-05
-1.49290110153126e-05
3.9524663771323e-06
-1.00860048705288e-05
-1.9178713505283e-05
-1.03760552981523e-05
-1.40478519570264e-05
-1.11598676577707e-05
-2.00543755063088e-05
-3.25957174364214e-05
-1.59869412830297e-05
-1.82408502247865e-05
-2.01275504781305e-05
-1.83608115562071e-05
-4.34352972796212e-06
-1.51630107513782e-05
-1.508786326642e-05
-2.0684478412112e-05
-1.76847459732802e-05
-2.69080467081929e-05
-2.24739211684254e-05
-1.98231430576519e-05
-1.30068160359293e-05
-8.67272920315e-06
-1.08995938289089e-05
-2.27037012823412e-05
-2.92613247467924e-06
-2.81369125182155e-06
6.8755524417086e-06
-2.59056755285135e-05
-9.79819470620984e-06
-3.15582525514635e-05
-1.54841803057026e-05
-1.32006454926719e-05
-5.12980870967785e-06
-1.51677516327781e-05
-1.89480998049626e-05
-1.68978434857716e-05
-2.50013136510583e-05
-1.87667456587029e-05
-2.32947723292937e-05
5.43358179045044e-06
-2.3515334870696e-05
-8.27733741818054e-06
-7.77606309190998e-06
-8.93051359282479e-06
-9.19715968045999e-06
-9.52995397445161e-06
-1.33289210502333e-05
-2.05964406519059e-05
-1.90679107584958e-05
2.794723051803e-06
-4.73350192185191e-06
-1.78750567634585e-05
-1.54577934262198e-05
-1.22389839102507e-05
-7.41440076990577e-06
-9.15016793682865e-06
-3.16339687515362e-05
-2.40622008668116e-07
-1.02395231095511e-05
-3.12861741534738e-05
3.20086402497386e-07
-1.35672870719208e-05
-6.40682090635545e-06
-2.63430507607405e-05
-1.3052337355642e-05
-5.95594200902927e-06
-3.71683392768112e-05
-2.20585724399592e-05
-3.08126019333082e-05
-1.98391388403911e-05
-3.8304053020096e-05
-1.70261384046767e-05
-1.44867296272732e-05
-5.73625341496326e-06
-1.44762099529786e-05
-2.64519946542719e-05
-2.11342410519072e-05
-1.22513873856428e-05
-2.71904893539913e-05
-3.68788436995153e-05
-2.11839202798155e-05
-1.10651769558977e-05
-8.38288149540792e-06
-2.20938765029867e-05
-1.7707959975548e-05
-1.6509800938332e-05
-9.29029551661801e-06
-1.20613540970868e-05
-2.93406537501634e-05
-3.90669897375097e-05
-1.95873602522687e-05
-2.15640137819785e-05
-1.21502625684354e-05
-3.63545525623843e-06
-1.93054113395159e-05
-2.73350831030412e-05
-1.39790373679426e-05
-2.34824847604817e-05
-1.8539023942572e-05
-1.62562413437563e-05
-2.42828912758285e-05
-1.51838914458322e-05
-1.45136779503702e-05
-9.46127506496771e-06
-3.25627909451747e-05
-8.88580401357642e-06
-1.10579591204311e-05
-1.02515597598438e-05
-3.06502438740789e-05
1.14459105211338e-07
-1.49230486220689e-05
-1.39317419950023e-05
-1.2207491547738e-05
-1.44736835533449e-05
-1.57885043463493e-05
-1.18445109256293e-05
-7.00163168168467e-06
6.93519631036809e-07
-1.01983120315706e-05
-6.9160863937219e-06
-6.10765998056252e-06
-2.97950360210861e-05
-2.35279778315406e-05
-1.78412432463582e-05
-3.07966005109894e-05
-1.66657918350143e-05
1.04520340203843e-06
-3.20594058725003e-06
-1.32074854313953e-05
-1.34802317064015e-05
-9.893773772126e-06
-2.21485748945848e-05
-5.8043073241016e-06
-1.15202367077706e-06
1.10617770782081e-05
-2.92873286408952e-05
-2.59993433754023e-05
-1.61033199074908e-05
-1.33824081601773e-05
5.14275314815899e-06
-1.5261966435527e-05
-2.33746352256689e-05
-2.15888848421847e-05
-3.34765962964687e-05
-1.42020741351644e-06
3.28001409275518e-06
-2.45008543730006e-05
-2.34629121652204e-05
-3.56843086919295e-05
-3.13974223202835e-05
-1.84235146078126e-05
-3.16919432969209e-05
-7.52175157136567e-06
-3.44883789413201e-05
-3.95706255995298e-06
-2.7703601073697e-05
-3.04113590761402e-05
-2.17777592933641e-05
-2.96313479290467e-05
-1.01629195219567e-05
-9.26284778565404e-06
-3.11746589119696e-05
-3.0589678620713e-05
4.81253030032878e-06
-1.76171347520652e-05
-2.73088262871362e-05
-2.43106783191448e-05
-2.90293285032818e-05
-1.75462278942012e-05
-2.35406348402828e-05
-1.58544848972118e-05
-1.81937341139162e-05
-2.98649930432445e-06
-1.75248544715878e-05
-1.45323417441755e-05
-2.60368211913775e-05
-1.2485915845959e-05
-9.90354368992198e-07
-1.01148299324551e-05
-1.67200543049955e-05
-1.69836991059813e-05
-1.20559064344382e-05
-2.67671575976951e-05
-2.90974985023967e-05
-2.4701514109955e-05
-1.48843404585795e-05
-8.42023883902868e-06
-2.90521929558358e-05
-8.87572657371051e-06
-9.79342306174165e-06
-1.13257863408422e-05
-2.29818967388987e-05
-8.11866757005883e-06
-8.54026056602973e-06
-1.30882279063277e-05
-2.35303755089921e-06
-1.55636231746905e-05
8.88812918112869e-06
-1.93615895824518e-05
-1.45154235575531e-05
-1.60378014744469e-05
-3.20063772490949e-06
2.22390993213258e-06
-7.30385820176891e-06
-2.95165905630127e-05
-2.53909931609237e-05
-3.01772860198822e-05
-3.3743848750877e-05
-2.97370309988854e-05
-5.97469146507829e-07
-1.60017044034704e-05
-1.45456663073095e-05
-1.11991296067846e-05
-6.38666725051899e-06
-1.61932205698982e-06
-2.8817801237004e-05
-1.15794184086387e-05
-4.94714501248626e-06
-7.17387155614413e-06
-1.75074949597239e-06
-7.96658940976112e-06
-2.02129344978963e-05
-3.8458831402337e-06
-1.738742081883e-05
-4.04168923795531e-05
-2.03190784719663e-05
1.83787296945142e-06
-3.66450796897942e-05
-1.80653556376231e-05
-2.12797932795177e-05
-3.41047163112836e-07
-2.2695604773274e-05
-1.89200778324548e-05
-1.70191937145041e-05
-1.88328195144863e-05
-5.7840666200321e-06
-2.60991551719215e-05
-2.20188472492235e-05
-3.40435597181899e-05
-1.26602008080168e-05
-2.38662368530307e-05
-1.80524132966603e-05
-1.39139428861632e-05
-2.25770256840688e-05
-2.67399235820829e-05
-3.90485944063609e-05
-2.95571977497123e-05
-1.91466420416358e-05
-1.87261823063483e-05
-2.96054699994097e-05
-2.3832955894014e-05
-1.19844802327062e-05
-3.22645198646692e-05
-3.24155508869816e-05
-2.34210173127621e-05
-2.95188568243169e-05
-9.20186799596787e-06
-1.57682811162176e-05
-3.54564988131598e-05
-1.30733123343165e-06
-1.00140411684177e-05
-2.05079259285522e-05
-1.76454598890612e-05
-1.73619610402649e-05
-2.06200499037513e-05
-9.79711718034853e-06
-1.38878830550449e-05
-9.98138180885685e-06
-2.03705743465325e-05
-1.80899418809268e-05
-1.91856532583396e-05
-1.43363737495442e-05
-5.08600660356112e-06
-1.20003751798405e-05
-1.7591759651572e-05
-5.05487535846125e-06
-1.34354167152416e-05
-2.23275887962319e-06
-2.18477744676807e-05
-1.46875267260114e-05
-5.68158934632132e-06
-1.19819492373501e-05
-1.3604392770445e-05
-1.62714978709959e-05
-1.45971196935942e-05
-1.58411600221577e-05
-1.85470650581629e-05
-2.46632615051949e-05
-1.1771761389921e-05
-2.51769085625218e-05
-7.24117172620447e-06
-1.4856884368754e-05
-5.48749438714534e-07
-1.41242771272804e-05
-2.37748711138811e-05
-1.42641046292946e-05
-6.27725013793587e-06
6.6330529456481e-06
-1.8520974085454e-05
-2.4922742873186e-05
8.62453703509265e-06
-3.46666400761362e-06
-1.38188885041618e-05
-1.79356563421282e-06
-2.87930366418429e-05
-3.52473400459687e-06
-2.56923739773001e-05
-1.5026512234164e-05
-1.92795456017925e-05
-3.67385574159905e-06
-2.52843449818443e-05
-1.44730746419066e-05
-1.54049545230019e-05
-3.15143528519049e-05
-5.97239376833453e-06
-2.29116328816017e-05
-2.60040256057258e-05
-4.33494013801544e-06
-1.02981492650852e-05
-6.42985284470424e-06
-2.63388636183262e-05
-4.13832150279922e-06
-1.82640291557603e-05
-3.85604486437649e-05
-4.5749554991538e-06
-1.12465167806208e-05
-2.31578278671123e-05
-1.39004299933502e-05
-1.76569893105526e-05
-1.8995069557161e-05
-1.25686850427119e-05
-2.61824736711771e-05
-2.35263682246499e-05
-2.50620614309326e-05
-3.76791928907601e-05
-1.00279903174494e-05
-2.80583933596771e-05
-2.47363215257895e-05
-3.21337119849612e-05
-3.35337237351514e-05
-6.4138515021338e-06
-4.04792654592457e-05
-1.98935406083467e-05
-1.69076201327795e-05
-1.22116175382514e-05
-1.4321412923125e-05
-1.08966951678349e-05
-1.87639186887159e-05
2.04148897961782e-06
-7.60474589285485e-06
-1.53464956472527e-05
2.35977827295889e-06
1.45239560366783e-06
-1.13638802342678e-05
-1.71003920704936e-05
-3.05565554700163e-05
-5.4855167055814e-06
-7.78743646035417e-06
-1.8044694317626e-05
-3.00294342682359e-05
-5.72157843073011e-06
-6.6226900534982e-06
8.31546425218843e-07
7.94504843327755e-06
1.03706847484714e-05
6.7787107006728e-06
-2.5518071744443e-05
-2.22133409864234e-05
-8.96425739068897e-06
-2.40493584388795e-05
-1.24274919795903e-05
-1.72315740423276e-06
-6.7751298946279e-06
-1.09165108834376e-05
-5.48415895730004e-06
-2.92040273400695e-06
-6.27430719538691e-06
-1.73870851935097e-05
-3.0997194788202e-05
2.03494175786819e-06
-2.69447894852834e-05
-2.67729461418518e-05
-1.01345817623954e-05
-1.51714737964382e-05
7.91708669691248e-07
-8.00476166007758e-06
-4.38892124139723e-06
-1.608076382429e-05
-2.13731363192254e-05
-1.69096167956284e-05
-9.98767033109101e-06
1.01853395812202e-07
-1.63327660268938e-05
-2.04995855612497e-05
-5.36874193521798e-06
-1.71170014891547e-05
-3.27010627371289e-05
-7.06940105286134e-06
-9.80609333521195e-06
-2.05872295802101e-05
-1.39865313419187e-05
-3.57645715966657e-05
1.84098131728791e-06
-2.63012751781695e-05
-1.35900639640261e-05
-2.07110081455543e-05
-1.83908749734511e-05
-1.74248212127498e-05
-1.5564686604647e-05
-1.87616876631916e-05
-8.45741979919312e-06
-1.54288840837193e-05
-1.81712620611158e-05
-2.69413740070075e-05
-3.03958367228363e-05
-3.17129281710552e-05
-1.87175579788173e-05
-2.13429521534943e-05
-2.1362109290038e-07
-7.29202614176716e-06
-9.21665473844695e-06
-1.03639827248083e-05
-2.00837422276277e-05
-1.12691126934479e-05
-2.48996321557005e-05
9.05434621272452e-06
-5.14073731952765e-06
-1.92912314333498e-05
-3.17908015379797e-06
-6.79470223093257e-06
-1.11656906849087e-05
-6.43280894270746e-06
-1.20063594731083e-05
-4.16079640776405e-05
-3.86480681635583e-05
-1.36903515408184e-05
-1.83347478304914e-05
-2.26265571914632e-05
-2.64585721580557e-05
-8.21143923692745e-06
-1.94417641282636e-05
-1.9075320823759e-05
-2.17896821704826e-05
-8.22269330168876e-06
-1.75443773956438e-05
-8.36348415243772e-06
-1.49597074704735e-05
-6.00519032379721e-06
-1.80246970123147e-05
-6.36192270611907e-06
4.76388725502736e-06
-1.3149534991127e-05
1.02363839653649e-05
-1.37747278422714e-05
-1.52706418448358e-05
-9.85079117838098e-06
-2.48145259204673e-05
-2.39223479063343e-05
-8.85913285203993e-06
-1.3385021062354e-05
-1.95100610772549e-06
-2.16511470913776e-05
-9.68625100851764e-06
-2.00237573141341e-05
-2.17963820416908e-05
-1.02607933733062e-05
1.18787411368126e-06
-3.69933793088873e-06
-3.36392331075391e-05
-1.69430688992628e-05
-7.97686198833308e-06
-1.53991159847759e-05
-1.84311237889825e-05
-1.86075786985263e-05
-1.77913594729859e-05
-1.87158678037308e-05
-1.75508427860595e-05
-1.75723138909355e-05
-2.09575324277572e-05
-2.91768691748662e-05
-1.72807201651675e-05
-5.30288798544599e-06
-2.81277051012993e-05
-5.8875905795308e-06
-2.50401189339169e-05
-1.52990990778843e-05
-2.25428885055841e-05
-5.20184815329932e-06
-1.9441889983967e-05
-1.21720473084109e-05
-1.80421391887232e-05
-1.95044955596615e-05
-2.02626863011943e-05
-2.20445088734739e-06
-1.69751415461269e-05
-1.49359609465336e-05
-2.74640085986481e-06
-2.16504982328076e-05
-3.44547345294972e-05
-1.23817455998325e-06
-2.68889736546008e-05
-2.25209115080223e-05
-1.66259401391793e-06
-1.59690306534509e-05
-1.9663537248275e-05
-2.56173084991852e-05
-5.92709823648165e-06
-7.35593816556582e-06
-1.75892216636115e-05
-9.3843588160046e-06
-5.46675447123826e-06
-1.11230733904392e-05
-2.14863688134695e-05
-1.43350885976235e-05
-3.90383389192445e-05
-2.59084667839384e-05
-5.09382774895837e-06
-2.12231007423045e-05
-1.72216836442835e-05
-1.17773233008704e-05
-2.34619378093597e-05
-5.85686566353423e-06
-5.49925657779265e-06
-2.87705786794169e-06
-1.55686684343832e-05
-2.44085414788157e-05
-1.03038432437422e-05
-1.6524387617501e-05
1.00216828067418e-05
-1.81083467556547e-06
-7.6510609329695e-06
-8.2588410904668e-06
-5.80745005121463e-06
-1.21022999624087e-05
-3.29187889821261e-05
-1.26584506613754e-05
8.23820010009008e-06
-4.10717608042953e-06
-2.17196084939213e-06
-1.83071050717514e-05
-2.28396309788752e-05
-9.690833091821e-06
-2.51234322942181e-05
-2.14414572108891e-05
-8.32261600520764e-06
-2.95449955068856e-05
-4.88073663180584e-06
-2.06215029085135e-05
-1.13761478282351e-05
-2.54455710827622e-06
-1.15757583523898e-05
-9.97083625816893e-06
-1.52548863599404e-05
-8.68690581816405e-06
-2.39029642021095e-05
-1.25038173170867e-05
-3.24951588135358e-05
-1.76588006156879e-05
-1.66137128094163e-05
-3.48931892377151e-05
-1.31315254573738e-05
-3.8070481398074e-05
-2.54260142652955e-05
-2.31171312463876e-05
-1.87417944934705e-05
-2.1213622831865e-05
-2.90161800328004e-05
-1.51473991647351e-05
-2.61322780594511e-05
-2.16246537518773e-05
-2.4108329707248e-05
-7.05168401699678e-06
-1.06649697906989e-05
-3.07592046795986e-05
-2.37706444717204e-05
-1.90595119283227e-05
-7.8435445096618e-06
3.21948368685799e-06
-9.90931814802534e-06
-5.75846888855178e-07
-7.58668202659603e-06
-2.40207597081413e-05
-2.84767800571412e-05
-1.89245258115783e-05
-1.42635313179313e-05
-1.10516404598912e-05
-2.2917831201109e-05
-7.95983752596383e-06
2.48607606597672e-06
-7.90280433592013e-06
-2.1055389904808e-05
-9.27266438225723e-06
-1.58976992688396e-06
-2.11971846885488e-05
-8.09452770582433e-06
-2.6677100030031e-05
-1.39453569732395e-05
-1.66041459077474e-05
-4.02381403384753e-06
-2.38399175469599e-05
-2.13250852083837e-05
-8.80467436496172e-06
-4.07991672782717e-06
-1.73394019173539e-05
-5.99685979519398e-06
-6.84162764958695e-06
-1.90818832361577e-05
5.07219840560959e-06
-2.93813943186556e-06
-1.72571577629916e-05
-2.14155003036901e-05
-1.53030640576413e-05
-1.52725819710865e-05
-1.15112143936887e-05
-1.02035502381773e-05
-1.14139288803537e-05
7.44784282058849e-06
-1.11746728946735e-05
-1.3968863564666e-05
-1.74887447197522e-05
-1.91145923818727e-05
6.36982917600985e-06
-2.45421181155337e-06
-1.35638797752488e-05
-1.85501133701105e-05
-1.13525527027827e-05
4.19506785725099e-06
-1.46732663453892e-05
-3.97560888759924e-05
-1.25770125217207e-05
-2.63471579911143e-06
2.12884126457496e-06
-2.48459413927747e-05
-1.66708654538551e-06
3.10352284694738e-06
-1.00628957516476e-05
-5.85714686850124e-06
-2.53833298608423e-05
-2.69652605724494e-05
-1.53341496017686e-05
7.58383326221429e-06
-8.41222498022102e-06
-9.47275090676027e-06
-1.44194135425322e-05
-1.6422953495559e-05
-2.43628334470026e-05
-1.19494712120271e-05
-2.24976107006687e-05
-2.50072100909711e-05
-1.42170170675536e-05
-2.12949315013852e-05
-1.34493511254495e-05
-8.61726456515692e-06
-1.45191855091039e-05
-2.09170249499531e-05
-1.34597392306382e-05
-1.96857170697108e-05
-1.03242960646701e-05
-8.98009407834202e-06
-1.12700823494409e-05
-1.25819353718382e-05
-4.53842699867848e-06
-3.3070026146539e-05
-2.71636174183161e-05
3.21415021305056e-06
-8.08276801315384e-06
-6.01121956528215e-06
-1.73512449522038e-05
-1.23269368511734e-05
-2.23119953614398e-05
-2.77826807488551e-05
-2.56248545184605e-05
-2.00901536503808e-06
-2.0415021525705e-05
-2.57472108890956e-05
-2.33451048172335e-05
-4.77568940199589e-06
-1.27419202470894e-05
-2.75471683765572e-05
-9.91360841420184e-06
-1.86100246294608e-05
-1.21409804614156e-05
-5.81114141490227e-06
-1.25256531691904e-05
-1.15896617150093e-05
-1.82617225343286e-05
2.27249389119497e-07
2.30382991231426e-06
-8.20167112203885e-06
-2.64255146059755e-05
-3.07758238961515e-06
-8.23244133338482e-06
-1.09999603821863e-05
-1.97358579728559e-06
-9.42252625875132e-06
1.85588889723619e-06
-8.18570173748041e-06
-1.80506401642413e-05
-2.70615243283946e-06
-4.28122236563493e-06
-9.0966072059843e-06
-1.09455194312949e-05
-4.73593302818166e-06
-1.19531783163843e-05
-1.25118371576641e-05
2.63174214010418e-06
-2.06517610656926e-05
-1.68127481246571e-05
-1.1380060611636e-05
-1.90422757167049e-05
-2.27101161806195e-05
-2.22268943133752e-05
-2.09435243980362e-05
-1.3867688330237e-05
-1.68925344425754e-05
-2.29528320281285e-05
-2.59034488338694e-05
-2.7192052823541e-05
-1.32840911166966e-05
-3.36477546574329e-05
-2.22123191096771e-05
-1.87797706469223e-05
-1.75266152251371e-05
-2.28263411304102e-05
-9.25131021350721e-06
-1.53475832671015e-05
-8.89168014972979e-06
-9.31540385000957e-06
-1.0736983885389e-05
-1.59379577760527e-05
-2.08916975960655e-05
-3.54773799403417e-06
-3.09082732602016e-05
-1.34627962764243e-05
-2.71287420905379e-05
8.23128513711973e-06
-2.85672529258685e-05
-2.78936067391561e-05
-1.84178301281714e-05
-2.37856735143485e-05
1.5126362294628e-05
-4.32805493753838e-05
-2.19258959871652e-05
-9.33798308833182e-06
2.1231624064257e-06
-1.15985732315866e-05
-3.31012568741435e-05
-2.71581234874579e-05
-1.443430881607e-05
-1.31607282406069e-05
-1.4292628915929e-05
-1.05046549865821e-05
-1.03901121019343e-05
-2.34372547568223e-05
-2.55869797253836e-05
-6.56102903209269e-06
-1.79295125404487e-05
1.01976313308973e-06
-7.51453676025151e-06
-2.37800298133799e-05
-8.55852183530916e-06
-1.04320287724346e-05
-2.64017619658657e-05
-2.89827639821962e-05
-8.67658334643927e-06
-1.27118504755812e-05
-2.01673407635278e-05
-1.05390137003494e-05
-6.40318049363605e-06
1.20923855595382e-05
-1.66730949348645e-05
-2.13016715932842e-05
-1.10668584263834e-05
-6.58230875451386e-06
-1.58381390515495e-05
-8.8992428301922e-06
-4.65734498667605e-06
-3.21288193572548e-06
-1.29038712549029e-05
-1.8856273798586e-05
-2.68023208937089e-05
-4.6547577396747e-06
-3.02420920369479e-05
-3.40467664972918e-05
-4.07976136665065e-05
-7.99136568423922e-06
-2.16605339509257e-05
-1.23177777806118e-05
-9.47276519703303e-06
-2.52506785148021e-05
2.12709423822147e-06
2.74985367830573e-06
-5.51996340141774e-06
1.38944726463794e-06
-1.63126275308535e-05
-2.71999531075747e-05
-2.67984470618657e-05
7.28218194996075e-06
-6.99611415636662e-06
-3.14529161476906e-05
-2.18998785217181e-06
-2.27802392408822e-05
-1.13117840090794e-05
-8.69205908163687e-06
-2.97545858541846e-05
-2.21205739395326e-05
-9.66169213644853e-06
-1.28823620764637e-05
-1.67068754120709e-05
-2.30966529097429e-05
-1.08783530830199e-05
-3.8230605312313e-05
-3.56680429293867e-05
-1.57181424640234e-05
-1.66727875890215e-05
-7.21902661414255e-06
-1.07801626742458e-05
-2.66742600683911e-05
-1.66998854107514e-05
-2.00321317458158e-05
-1.48281523035697e-05
-7.5462627418143e-06
-6.21131789164844e-06
-9.49285299178895e-06
-1.69301197576024e-05
-1.94954126994122e-05
-6.48597228091457e-06
-6.65025927985725e-06
-1.6348862882974e-05
-3.94962205692692e-06
-3.14743097849125e-05
-1.2287752187852e-05
-2.16614028819271e-05
-1.71933372911432e-06
-9.79478265936137e-06
-1.10357491457257e-05
1.58697913362409e-06
-1.82619273247181e-05
-1.90883871748451e-05
-1.21034922681932e-05
-5.51369976438814e-06
-2.15669142630664e-05
-3.18742142380058e-06
-5.82775432394701e-06
-1.30922369797895e-05
-2.69555340114672e-05
-4.80396598040305e-06
-2.24429486368513e-05
-7.19268631145294e-06
-1.03249828380914e-05
4.36544459347994e-06
2.35363102135245e-06
-1.03831105985674e-05
1.1308155186938e-05
-1.70820852966054e-05
-1.83451344766549e-05
-6.07817259687349e-06
2.26160413947594e-06
-1.10736840747012e-05
-1.56707207946456e-05
-2.12716534505545e-05
-7.39421880866843e-06
-5.49767604636461e-06
-1.05780857759947e-05
-2.87634404827627e-05
-9.71235172548041e-06
-3.44942295586604e-05
-6.10268022334483e-06
-1.50720163130331e-05
-1.92799707184894e-05
-3.15763235915312e-05
-1.54441540414053e-05
-2.76926614373975e-05
-3.11909608321019e-05
-1.2401285217092e-05
-4.30858060393005e-06
-3.22271499936555e-05
-2.59716161509723e-06
-4.47291614641913e-06
-3.22814565169679e-05
-1.62068883348345e-05
-3.04081144306745e-05
-1.14090461227665e-05
-2.57745127414346e-05
-6.83716439493987e-06
-3.07347228088635e-05
1.88498389767993e-06
-1.42027154564984e-05
-1.11036384983547e-05
-2.0452656706275e-05
-2.91986466908397e-05
-1.81345705027126e-05
-2.44377024847647e-05
-3.44742420195238e-05
-9.11094462926221e-06
-1.39755403391741e-05
-2.65945754915198e-05
-1.38139422313834e-05
-1.46890136841723e-05
-2.01677330435574e-05
-5.43905050747798e-06
-1.93997085273573e-05
-2.24184352589109e-05
-2.31327436994703e-05
-2.59561206268956e-05
6.73307981188478e-07
-2.81267367539671e-05
-1.26614240814048e-05
-6.36968613086693e-06
-1.76512889734017e-05
-1.28818088326236e-05
-2.29285267408377e-05
-1.82692698259911e-05
-4.44065962191131e-05
-8.44583936612262e-06
-1.49858358839993e-05
-1.44939334077918e-05
-2.7516082721539e-05
-3.78355958838854e-06
-1.9232998594046e-05
-2.4941622406132e-05
-9.89293781078544e-06
-2.11064576503177e-05
1.28816608267273e-05
-1.23331696595505e-05
-1.94504490600997e-05
-1.41754682572302e-05
-1.17874859037174e-06
-1.16443763665393e-05
-1.95073401318849e-05
-4.00351326859397e-06
-9.91396181200972e-06
-1.26345268203945e-05
-1.55947397384506e-05
-1.5689564894715e-05
-4.55611969347504e-06
-1.01916467091583e-05
-5.20143661524398e-06
-2.96572330633175e-05
-1.31605846236151e-05
-2.07665680261558e-05
-1.18862795232865e-05
-1.97447073786666e-05
-2.72393641581789e-05
-4.91783320096408e-06
-3.60442458019272e-06
-2.46712885331919e-05
-1.50597008044078e-05
-3.22889008331458e-07
-3.07420141637924e-05
-2.48329641684891e-05
-2.25375017153288e-05
-2.28457598669998e-05
-3.07478121869645e-05
-3.02723558675349e-05
-1.44962068075971e-05
-1.55251636403554e-05
-2.46578069956037e-05
-3.66813516671794e-05
-3.70121124388359e-05
-1.25998658412991e-05
-2.09025800606703e-05
-2.85018879413768e-05
-1.59177030486953e-05
-2.16561130212658e-05
-2.5014573394583e-05
-1.45623668294154e-05
-3.73550655025841e-05
-2.98791113956077e-06
-1.49588485189275e-05
-3.59870226518043e-05
-4.08360744440064e-05
-1.69569411712312e-05
-6.28920905426971e-06
-2.19173022910189e-05
-2.40909745454672e-05
-2.83696431078861e-05
-7.12628007473072e-06
-1.24389105828872e-05
-1.95992051070101e-05
-1.89542593094334e-05
-6.73501079745486e-06
-1.49802763024128e-05
-1.08265369375726e-05
-2.12936635068661e-05
-2.45960979514648e-05
3.00093134917612e-06
-1.73303873817575e-05
-2.03132120124666e-05
-1.63240337497394e-05
-1.69118130962573e-05
-4.98227915634939e-06
-8.0655846392157e-06
-1.56600076952535e-05
-1.49130947456696e-05
-9.58108778979573e-06
-1.36395424518205e-05
-1.8859536667563e-05
-1.97222436695748e-05
-5.94642897639053e-06
-1.97777728568738e-05
-2.30499076962408e-05
-6.12720480219489e-06
-1.13438383043158e-05
-2.2352733921522e-05
-1.61929436859363e-05
-1.15626979219852e-05
-9.1513368301021e-07
-4.41895275627411e-06
-2.13055973994641e-05
-1.00398426824749e-05
-1.30499558429219e-05
-6.29969261623899e-06
-1.47439364252181e-06
2.27609020397655e-07
-2.15536628227621e-05
-7.7217460508997e-06
-1.67904545122241e-07
-9.49592226034497e-06
-2.74842559567292e-05
8.10343128240877e-06
-5.2371523637017e-06
-4.14689272139036e-05
-3.5647599179322e-06
-1.06512380012047e-05
-1.1373142052836e-05
-3.97318935606478e-06
-1.37297737970921e-05
-9.87204839377626e-06
-2.70128762438107e-05
-5.53674513090397e-06
-1.77820111401785e-05
-2.01917819477475e-05
-2.67836502231732e-05
-1.77105122120769e-05
-2.82387758528908e-05
-1.7267490391076e-05
-2.59959063733592e-05
-1.04733435643549e-05
-1.01908088551561e-05
-2.31111579465691e-05
-9.13285964572461e-06
-5.60921231546482e-06
-1.72621834320156e-05
-3.36771012859664e-06
-1.63723316765248e-05
-2.77927110869279e-05
-1.94984486362426e-05
-2.4378557397213e-05
-1.78573735077254e-06
-6.33107352744247e-06
-2.72758381341344e-05
-2.24314581552574e-05
-2.43471029138608e-05
-1.69105483662481e-05
-2.00863354654751e-05
-1.10564081785255e-05
-1.75962772435081e-05
-2.59644456436471e-05
-1.22340900628971e-05
-1.08240060610258e-05
-1.66140410136887e-05
-2.75885821359208e-05
-2.57811463789789e-05
-2.91516935091164e-05
-1.42738791561401e-05
-2.349769777113e-05
-1.59080050049337e-05
-1.02461823505923e-05
-3.40656249402996e-05
-8.10203419736412e-06
-2.3110091629639e-05
-2.17174301843751e-05
-3.01194219313184e-05
-1.84478186326119e-05
-2.62319980147409e-05
-8.89349877216116e-06
-4.39884934436791e-06
-1.77058095518404e-06
-5.39906600863883e-06
5.14635961461615e-06
-1.98281136799048e-05
-1.46890006891819e-05
-8.23562058611602e-06
-1.02573292073009e-05
2.55470103996895e-06
8.39176042800772e-06
-1.60566256026223e-05
-1.33073189795603e-06
-8.33131985170957e-06
-1.0872017111318e-05
-1.96452169327666e-06
-1.69908649443181e-06
-1.38964102946213e-05
1.45366377421783e-06
-3.56720306902858e-05
-2.6082060693338e-05
-1.33456159574895e-05
-7.65280306256901e-06
-3.31752306893931e-05
-2.13992970479973e-06
-1.24523172149037e-05
-1.96502949767963e-05
1.05165554329933e-06
-2.50586473976173e-05
-6.09569280925455e-06
-2.68252601787455e-05
4.12991076853626e-06
-2.97336188798172e-05
2.79269020387633e-06
-1.06549452365839e-05
4.41070519730923e-06
-1.96931815795871e-05
7.54304052653222e-06
-2.09661020271252e-05
-2.28603372903129e-05
-1.30948040550207e-05
-2.28103680084844e-05
-3.4650053857663e-05
-1.38358039736916e-05
-1.97134271569638e-05
-3.97665703523827e-05
-2.68650267095325e-05
-1.78042061136849e-05
-1.80139294316999e-05
-2.94929526954861e-05
-2.19834536345602e-05
-2.71592544785902e-05
-5.90357724978403e-06
-1.93171489171232e-05
-1.1090493656848e-05
7.089756301706e-06
-2.01961193059121e-06
-3.79887618730388e-05
-1.34574317974145e-05
-2.61307765790651e-05
-1.06892433329921e-05
-3.37153736492069e-05
-1.39325557569609e-05
-2.47530869364778e-05
-2.26522127241276e-05
-2.00454520738316e-05
-3.08721854625318e-05
-1.78217234049856e-05
-2.88069099521058e-05
-6.16110011353526e-06
-9.6467334724082e-06
-1.93456814437808e-05
-3.01645650257465e-06
-1.72069649068755e-05
-1.48647787448601e-05
-1.9745632022036e-05
-4.00541236603298e-05
-3.83481593011338e-06
1.17936394574213e-06
-1.42101217089346e-05
-2.28864301490487e-05
-1.22858892328313e-05
-1.1179385103645e-05
-1.63992167351547e-05
-4.80024255034597e-06
-1.79451707564456e-05
-4.21877070271625e-06
6.00768567180507e-07
-6.76819341552252e-06
-3.1955433508593e-05
-2.16739088201873e-05
-4.28959607411605e-06
-8.91233251727013e-06
-1.64604514232353e-06
9.37201287527356e-06
-1.49979034542157e-05
-1.53201468664345e-05
-1.27431847084929e-05
-5.80581099388176e-06
-4.32323656834285e-06
-1.66621182945624e-05
-1.06531051967308e-05
-1.16194847503623e-05
-2.91385199692095e-05
-5.78987294053835e-06
-1.48017644764807e-05
-2.81933853714732e-05
-1.77109727444988e-05
-2.75718874536602e-05
-2.42878422768995e-06
-6.79183016530955e-06
-8.29057585563639e-06
-2.1379710614508e-05
-6.93846737511182e-06
-2.18471155007781e-05
-1.25412835364217e-05
-8.99074935552763e-06
-1.65250433409331e-05
-1.67570246143677e-05
9.43628632828353e-07
-2.24689106974621e-05
-2.67320710661796e-05
-2.24276944879772e-05
-3.24542930976544e-05
-1.93895604315566e-05
-9.07531202624912e-06
-1.9852986007814e-05
-2.6377214335141e-05
-7.41537225667429e-06
-3.22806584562984e-05
-2.67276435824089e-05
-1.51241270210474e-05
9.49114830575055e-07
-1.75520003898218e-05
-8.55383490070941e-06
-1.05126054612541e-05
-6.75872722496229e-06
-9.74089407767575e-06
-1.43941114237928e-05
-1.82434193710958e-05
-6.16938361309067e-06
-2.53890757012122e-05
-2.32686588393204e-05
-2.03471039164624e-05
-1.8939386261177e-05
-2.25727417921796e-05
-3.86544952075141e-05
-1.97726571241288e-05
-1.08603922701971e-05
-2.90348511161455e-05
-1.1375060870961e-05
-2.79123867624674e-05
-2.15117757827709e-05
3.84944749742647e-06
-1.05895771564445e-05
-6.87283212350211e-06
-7.42482116036591e-06
-1.59161717539442e-05
-3.42214191425005e-06
-2.36161468138357e-05
-1.49452541184239e-05
-1.06156661121083e-05
-8.21641392615744e-06
-1.50443316846661e-05
-2.11204474360202e-05
1.02228754105148e-05
2.00902873436834e-05
-2.12072498708913e-05
-8.89332466225822e-06
2.78501309449243e-07
-2.88574876194702e-05
-1.62927328149463e-05
-1.77266828862591e-05
-1.72011281639318e-05
1.33972385686962e-06
-7.91116052176883e-06
-1.74145208437281e-05
2.25104728039607e-06
-1.53128184052618e-05
-4.93731142419639e-06
-1.06153960722949e-05
-3.95950567981001e-06
-1.55257386890691e-05
-1.58366522001684e-05
-2.48190179967903e-05
6.74309516462371e-07
-1.90881095213742e-05
-3.98176329458165e-06
-1.76821527565189e-05
-6.54640054398569e-06
-1.66718425601125e-05
-1.53865238435017e-05
-3.47871576345692e-05
-3.1633780944005e-06
-1.03159709955456e-05
-8.35919589947436e-06
-8.54224799937703e-06
-2.79248403102977e-05
-1.75429476582468e-05
-2.0197406079064e-05
-4.37820857702489e-05
-1.25508193666686e-05
-1.54804074022596e-05
-4.1808983090274e-05
-1.98578723502937e-05
-2.62938522916828e-05
-3.75016471322201e-05
-2.6770424455663e-05
-1.53816584604289e-05
-4.73290719500992e-05
-1.59009079999179e-05
-1.47136057085111e-05
-2.60542673894593e-05
-2.37075943543883e-05
-2.39122210308109e-05
-2.21809516103874e-05
-1.75091552444584e-05
-1.81822468210406e-05
-1.87882684655438e-05
-2.25300035086547e-05
-1.88601698918296e-05
-1.2766420952441e-05
-1.38126172508012e-05
-1.59901737265328e-05
-4.72839328037307e-06
-2.19847496189947e-05
-9.9256430393632e-06
-1.21485671471928e-05
-1.91308713828036e-05
-9.76322070016392e-06
-3.39960786148425e-05
-8.23493213130712e-07
-1.18600461276503e-05
-1.33039235380707e-05
-2.06907832670523e-05
-2.44876095784927e-05
-2.95809926970151e-06
-2.61878118115457e-05
-4.44220677803544e-05
-2.37787258235993e-05
-1.06587028196431e-05
-1.83032694261748e-05
-2.12403627797515e-05
4.12140885263942e-06
1.12068935255677e-05
-2.55190663111134e-05
-2.90603294243118e-06
-1.24156421632007e-06
6.70736134893984e-06
-1.73373873741263e-05
-2.19918631339125e-05
-1.90461433755507e-05
-2.95308618876651e-05
-2.32344651158419e-05
-3.03906521806494e-05
-9.82165106853019e-06
2.33104346825244e-06
-3.13137394335023e-06
-4.47729109496335e-06
-1.31001034100327e-06
-5.60026141660709e-06
-2.83047878357962e-05
-7.93526779230262e-06
1.22903364497945e-06
-2.58739710701481e-05
-4.04403572901383e-06
-1.41654645258883e-05
-1.8022346600782e-05
-4.99836913040509e-06
-4.80775196815328e-06
-1.89765509441568e-05
-1.67058819668135e-05
-4.91478760670793e-06
-2.79415754659513e-05
-1.54432291304951e-05
-6.87564541337118e-06
-1.28463434709248e-05
-8.69234729278578e-06
1.10562886749666e-05
-2.51599920761215e-05
-3.17547221244565e-05
-1.00638645698253e-05
-4.38912154938495e-06
4.42621835699711e-06
1.06344174483863e-05
-1.99798134528309e-05
-3.29778610637799e-05
-8.38511138158135e-06
-8.90435450857186e-06
-1.41738303665423e-05
-6.63914474106519e-06
-1.45372032743954e-05
-2.94220490224023e-05
-1.31616653262651e-05
-2.69888674516659e-05
-9.33972633555823e-06
-1.46424698512227e-05
-2.36289513113651e-05
-1.68005827542477e-05
-6.88460988802298e-06
-3.95151577965132e-05
-2.0987905991137e-05
-2.79847262151976e-05
-2.35499920589819e-05
-1.00652030607756e-05
-2.2341241410853e-05
-2.37421365513818e-05
-9.19626332452886e-06
-1.48780329275035e-06
-2.99539435763992e-06
-9.46969710400933e-06
-8.12671543312658e-06
-1.20244361297759e-05
-2.17623772102891e-05
-1.54532411695606e-05
-2.11763289832238e-05
-1.69414539471597e-05
-2.79342522139186e-05
-5.50287433522532e-06
-2.40884016232458e-05
-6.18290945657196e-06
-3.52586917059949e-05
-2.36822127355838e-05
3.33387836718728e-06
-1.32327022115068e-05
-1.89970384615262e-05
-2.1351538266002e-05
-2.45418911220277e-05
-1.89543654635031e-05
1.58033933057587e-06
-1.25149658716527e-05
-1.82927206648613e-05
-1.44863359135491e-05
1.50463683101654e-06
-9.75300677946027e-06
-1.28595581330599e-05
-1.38349956339989e-05
-1.02496727253513e-05
-1.67721994699251e-07
-2.93893423821692e-05
-5.5980309459361e-07
-1.30013388888946e-05
2.96154363164557e-06
-1.15172994753577e-05
-1.63538267038498e-05
-3.52819362061568e-06
-4.59839894578426e-06
-8.27115065293387e-06
-1.81824973016658e-05
-1.54207471976649e-05
-7.94325990884524e-06
-2.04660518003069e-05
-3.88483888274934e-05
-1.09139328245744e-05
-9.77480415462929e-06
-2.64313310517914e-05
-2.45987604808528e-05
-1.94553595040022e-05
2.48689137032145e-06
-1.47905481626141e-05
-3.06361355641096e-05
-3.37983768088059e-05
-6.39062928301443e-06
-1.93046561191997e-05
-1.54288139823798e-05
-2.19078774359929e-05
-6.27158969390466e-06
-1.75446152849455e-05
-1.20094911752778e-05
-1.53095757559597e-05
-2.41705066528813e-05
-7.93377010711706e-06
-2.78490974383318e-05
-3.03508974285165e-05
-1.16695902051873e-05
-2.40510162371222e-05
-2.44682711003559e-05
-1.48271534726819e-05
-7.95930550076966e-06
-9.37895856776895e-06
-1.59673502877442e-05
-3.24972730344303e-05
-2.23308039259948e-05
-2.10559810598468e-05
-1.14956724562416e-05
-2.80461933707213e-05
-2.86653537109876e-05
-2.08109740195962e-05
-2.55528123151055e-05
-4.57143987180499e-06
-1.57560917588663e-05
-1.83482263804822e-05
-1.33443248911852e-05
-1.14021326003435e-05
-7.84027722198598e-06
-1.97207342291903e-05
-9.68288939093892e-06
-2.12852700924048e-05
-2.12405866398223e-05
-2.4372565577489e-06
-2.6390807944469e-05
-1.40009219158883e-05
-1.52613432851107e-05
-2.6114429772828e-06
-2.30570753503653e-05
-1.81540735258132e-05
-2.79315470282213e-06
-2.05160445432757e-05
-1.77168780414321e-05
-6.40534443529426e-06
-1.40364479175401e-05
-2.97736609951675e-06
-1.85455030202665e-05
-7.15533684696564e-06
-1.28039072985726e-06
-1.30190371237214e-05
-4.99575859760708e-06
-1.25214921149523e-05
-1.97440719528499e-05
-1.25487591237846e-05
-2.65426890018212e-05
-2.49692408741663e-06
-2.13421610315199e-05
-2.67607942053185e-05
-2.85768276711689e-05
-2.08649242569802e-05
-8.29471585487218e-06
-2.62410985517465e-05
-6.77948493133457e-06
-4.70450886771526e-06
-1.70520652975305e-05
-1.60677576372504e-05
-2.0869657746402e-05
-2.15268616372471e-05
-1.74754059278515e-05
-8.27949729887026e-06
-5.92495559020897e-06
-7.2058950469422e-06
-2.57321659298653e-05
-1.92521962984956e-05
-1.13233614665303e-05
-3.19060767724629e-05
-2.12024966132259e-05
-1.62378582019737e-05
-2.01629843475876e-05
-2.91290027222528e-05
-5.11198767860362e-06
-2.10170146451138e-05
-3.79018037561305e-05
-1.38593940232742e-05
-1.09595846016429e-05
-2.67498721683453e-05
-1.34515195044551e-06
-3.13324935494793e-05
-2.6638638345365e-05
-1.10731342284606e-05
-1.26874359394315e-05
-1.39053484904342e-05
-2.03763206946756e-05
2.91950848398561e-08
-2.68811128541644e-05
-2.73579631817508e-05
-6.08563079673067e-06
-2.15191727982042e-05
-2.39508847214305e-05
-1.16279524012718e-05
-2.10384442913066e-05
1.8670087354644e-07
-3.68314405872616e-05
-5.9161385903016e-06
-2.49981606427096e-05
-2.47421785813512e-05
-1.24233636516975e-05
-2.51975726585086e-05
-4.14039620455861e-06
-5.3897904245004e-06
-5.67977613613818e-06
-1.72507462007672e-05
-3.0081218934236e-05
-1.4965093650884e-05
-2.32369873015423e-05
-2.35687027605982e-05
-3.48565334827598e-06
-8.42372289908045e-06
-2.07657876718181e-05
-1.56224109856835e-05
-4.6643100508404e-06
-2.11576950761466e-05
-3.65469276658292e-05
8.80298263590487e-06
-2.96403790684258e-05
-1.2345640599812e-05
-1.95955324272253e-05
6.55447417253751e-06
8.78596874578066e-06
-1.18474975181482e-05
