# Supplementary material for: Research on computational propagation and identification of mine microseismic signals based on deep learning
Source: PLoS One. 2025 Oct 22;20(10):e0334641. doi: 10.1371/journal.pone.0334641 (PMC12543183; doi:10.1371/journal.pone.0334641)
Supplement: S10 Data — (ZIP) [file pone.0334641.s010.zip › 000101100001495.xlsx_0.txt_24.txt.txt]

-2.84989321360415e-05
-1.46797265309141e-05
-1.43153478555679e-05
-2.27247285728345e-05
-4.12824479376455e-05
-1.85856159038565e-05
-1.43072579983516e-05
-2.38049406350244e-05
-4.70361017976548e-06
-2.10636647080455e-05
-2.11059021620785e-05
-1.62657118245855e-05
9.31489838999097e-07
-6.09771740032865e-06
-9.87209843054266e-06
-1.45264612087293e-05
-1.600817533259e-05
7.89926993355007e-07
-3.01323526493437e-05
-2.23715617710377e-05
-6.73194402221391e-06
-1.49702135553901e-05
-6.57727869046158e-06
-2.22020676835101e-05
-3.16598080001046e-05
-2.62106581684399e-06
4.69528553652324e-06
-9.92472130798183e-06
-2.57583036212286e-05
-1.89420831257647e-05
-2.5608119489055e-05
-1.67267569169118e-05
-9.96057328583605e-06
3.09610191461751e-06
-1.16724185323189e-05
-8.59897298886652e-06
-9.05590720878758e-06
-1.76370138177845e-05
-1.91459620403109e-05
-1.0675440704893e-05
-7.35060536781047e-06
-2.79365751434046e-06
-1.36130425676144e-05
-6.5204707443554e-06
-3.30699881127718e-05
-1.75203086724659e-05
-1.23784537210081e-05
-8.43006988605396e-06
-2.02890262629417e-05
1.91471356572024e-05
-1.98163073538402e-05
-1.76280761094868e-05
-6.57798898461697e-06
-1.82152343672595e-05
-6.20219754935942e-06
-1.34349357070125e-05
-3.97693859815586e-06
-1.89611562611937e-05
-1.65555085211064e-05
-1.06031660111187e-05
-1.37774711050397e-05
-1.4146824982879e-05
-3.67049529015952e-05
-1.95698713813961e-05
-3.94459971478539e-05
-2.56103211471117e-05
-2.48930862141389e-05
3.07833909638229e-06
-2.81909107543278e-05
-1.52144956967399e-05
-2.27496412208394e-05
-2.42861548913481e-05
2.32286625169764e-06
-1.80459371461787e-05
-9.00780713044254e-06
-3.93606259225988e-05
-3.11544938026306e-05
-2.35033317513821e-05
-2.17555962692613e-05
-3.24670374555888e-05
-3.30458861130527e-05
-1.14827541096334e-05
-3.49683554441466e-05
-1.08592349714276e-05
-3.30327978158681e-05
-1.85654741641182e-05
-5.77792832929259e-06
-5.20049241137142e-06
-3.03341962695627e-05
-2.23101041019242e-05
-5.69567983426497e-07
-1.44525330972387e-05
-9.30469914578036e-06
-1.84123275235252e-05
-7.66745245675708e-06
-1.10349629141004e-05
-3.99702239566539e-06
-1.85066167651973e-05
-1.41174108251712e-05
-2.60307075748303e-05
-1.52409923321873e-05
-1.20931142606815e-05
5.56028531286315e-06
-3.3596962664108e-06
-9.1351827521339e-06
-3.4618518165025e-07
-1.76850176812976e-05
-1.15729128431874e-05
-1.03036942385732e-05
-2.83218393508311e-05
-1.06836410773222e-05
-1.23849748635419e-05
2.26831564623966e-06
4.26410679016252e-06
-1.04335783285118e-05
1.06085853563049e-05
1.55397196616067e-06
-2.2908446894675e-05
-1.16341554571698e-05
-1.94996117557695e-05
-1.63381900445456e-05
-2.0424880533067e-05
-4.5123822644443e-08
-8.26481685566228e-06
-2.73991552218904e-05
-1.48526587044718e-05
-6.88058237704358e-06
-1.16235155000634e-05
4.08238934359581e-06
-4.14663177758672e-06
-2.66737963893644e-05
-1.1538588417001e-05
-7.90602117734248e-06
-1.01090564999152e-05
-3.07527542589447e-06
-2.43679568788515e-05
-2.67588512715893e-05
-2.10503300134738e-05
-2.16887675783919e-05
-3.51612733616849e-05
-2.86117015137667e-05
-1.06368440372375e-05
-3.044456286106e-05
-7.27054128472278e-06
-3.1302082240987e-05
-2.852704949574e-05
-2.51281433941671e-05
-2.03344204564037e-05
-6.05974589302298e-06
-1.95075880067179e-05
2.40312196407172e-06
-2.14728358835581e-05
-8.02998221198598e-06
-3.26446749218158e-05
-1.41326180925238e-05
-9.80377541391512e-07
-1.98523269306456e-05
-4.64549475197772e-05
-1.249844265515e-05
-3.75111384930992e-06
-1.10357800059019e-05
-2.83143415881862e-05
-1.93567800483594e-05
-3.59522002389441e-05
-2.78871299128056e-05
-3.3833474892481e-06
-2.37831230315362e-05
-2.11734694876234e-05
-2.47936257133643e-05
-2.07948858901457e-06
-3.00904951621304e-05
-7.46743209424706e-06
-1.71244217130584e-05
-2.50884910775809e-05
-1.19946651596907e-05
-8.68528535573481e-06
-7.59020128160844e-06
-1.51926281996559e-05
-7.50032324462833e-06
-1.31545625312753e-05
-1.65139834080249e-05
-1.52942398097748e-05
-4.88177648098822e-06
1.31310887645616e-07
-5.54300999020352e-06
-7.35604317963462e-06
-8.29931809053568e-06
-4.29667980440656e-06
-1.59930119674649e-05
-1.44213476014922e-05
7.66499000873769e-06
-1.26944119019626e-05
-1.42480063309207e-05
-2.09735662961852e-05
-3.09575277714695e-05
-2.6542155986141e-05
-9.71563840422599e-07
-5.18992136212641e-06
3.97203165691811e-06
-1.93630840059416e-06
-4.78409522779754e-06
-3.40219873065422e-05
-1.64878107274719e-05
-2.05635523100475e-05
-2.26306389618461e-05
-1.08341036116024e-05
-3.01698280155794e-05
-9.63187045775611e-06
-1.12081011822517e-05
-2.06368267331065e-05
-2.07741352138766e-05
-1.8970108235546e-05
-1.28503279589627e-05
-1.2706871356324e-05
-1.34427990023961e-05
-1.78223021730009e-05
-7.16726245439441e-06
-1.07786612204108e-05
-2.75807305893162e-05
-2.22218046133523e-05
-3.93587991400748e-07
-1.43906127362693e-05
-2.29649852040722e-05
-9.6138746183874e-06
-4.46184858137358e-05
-2.79797015558631e-05
-4.00447910751748e-06
-2.61225252449362e-05
-1.20900107662683e-05
8.4877265361639e-06
-1.70782970385305e-05
-2.81878583082565e-05
-5.46629115999254e-06
-1.24192230014698e-05
-2.95224297947532e-05
-2.09386662718767e-05
-2.08519229998247e-05
-2.16969052265809e-05
-1.14180481494363e-05
-2.30709222238968e-05
-2.44882402842128e-05
-2.750528038267e-05
-3.42811173089391e-05
-1.82363216153028e-06
-2.79071531831918e-05
-4.46681704884617e-05
-2.50054194736212e-05
-2.19276808777654e-05
-1.80223399053906e-05
-1.11792278262435e-05
-1.67482487124017e-06
-1.43684193896987e-05
-2.28408593279734e-05
-4.26870053979114e-06
-2.08861831507986e-06
-8.84194578253256e-06
-1.7478049071049e-05
-1.24579484707889e-05
-7.86356883026578e-06
-3.3252777647878e-05
-4.31629869204425e-05
-3.06247121797415e-05
5.55359522129645e-06
-5.59394219904159e-06
-1.51873648677348e-05
-2.80934602439479e-05
-9.15996030608713e-07
-1.4933484398816e-05
-1.65577291956357e-05
-1.06768704227827e-05
-1.13267282618176e-05
-9.38525114615544e-06
-2.0713323171345e-05
-5.4645829215098e-06
-1.07211034812839e-05
-2.52099988730814e-05
-8.15046855168115e-06
-2.57252529367133e-05
-1.28500736242568e-05
2.85115098583486e-06
-1.75237272933767e-05
-2.13313573434395e-05
-3.11784856830587e-05
-2.58696170946546e-05
-1.40624690207455e-05
-1.7255848423975e-05
6.21824643199052e-06
-1.76487309259861e-05
-2.32398969700504e-06
-1.412268175711e-05
-9.56477621677662e-06
-2.38108431679504e-05
-9.48039908286264e-06
-7.62295940694513e-06
-5.87086903263362e-06
-7.75757359950019e-06
-1.38749999321639e-05
-1.94695210811084e-05
-5.27014704728153e-06
-2.02696836395965e-05
-1.22978522921653e-05
-2.91905354762953e-05
-1.4105865453181e-05
-1.93147530728684e-06
-2.82010071676005e-05
-2.00155682192874e-05
-1.9211333171115e-05
-1.44988206156639e-05
-4.46276586872063e-05
-1.23860423476534e-05
-8.63483471187142e-06
-2.71614038496388e-05
-2.49779463048252e-05
3.25453315553428e-06
-1.18320322826758e-05
-4.64299352755502e-06
-3.59453085143767e-05
-3.50558387276073e-05
-2.0696514042028e-05
-1.05253201936382e-06
-2.59892308429216e-05
-9.86959159263661e-06
-5.36473404226422e-06
-3.36036553411362e-05
-2.59433310700322e-05
-2.50815879082406e-05
-3.1065583338007e-05
-2.67361714308255e-06
-1.47770611885239e-05
-3.88573866994113e-06
-2.06344079573845e-05
-4.66401463167122e-05
-2.29111089294791e-05
-2.16720097227861e-05
-5.35059871741396e-06
-5.09414878475011e-06
-1.98363730051439e-05
-3.27697746921883e-06
-8.18034683781445e-06
-2.40079229525862e-05
-3.27432295896095e-05
-1.63654906758546e-05
-4.25482019818077e-06
-9.78205259437927e-06
-1.18705241437083e-05
-1.7083149616252e-05
-1.94662248526193e-05
-6.97597428125542e-06
-1.33681972781146e-05
-1.06349816782646e-05
-5.13767776316923e-06
-1.16959941543458e-05
-7.91230837831848e-06
-3.82372355674816e-06
9.49811324646951e-07
-2.86989903714515e-05
-2.92075586638747e-05
-2.36815104950184e-05
-1.38095473280306e-05
-1.80671448297565e-05
-9.90803409382523e-06
-1.68445104313648e-05
-1.25943342410583e-07
2.22578840464058e-06
-1.1862950732262e-05
-8.73097459151836e-06
-1.19844962865586e-05
-1.61348043993121e-05
-2.15738474852812e-05
-1.55345040838267e-05
-1.53442585949936e-05
-2.56078452402162e-05
-2.47814315670348e-05
-1.08899676155193e-05
-2.07909842536521e-06
-2.92703084224792e-05
-2.23905005908069e-05
-1.28575495043597e-05
-9.87073718836266e-06
-8.32434248208984e-06
-1.14602290086342e-05
-3.32515340062965e-05
-1.97716925625242e-05
-7.27571962131964e-06
-2.49490332383824e-05
-2.23338250883471e-05
-2.8743607917657e-05
-1.34725625312386e-05
-2.82383483184232e-05
-1.26633019103218e-05
-3.01730219962669e-05
-1.93112748259439e-05
-1.74099606196384e-05
-1.37168706798597e-05
-1.46345703947004e-05
-2.0720001593262e-05
-1.13903859870054e-05
-2.30784320649483e-05
-7.15388744616926e-06
-7.58432757782571e-06
-2.23163536155636e-05
-3.20166441279701e-05
-2.31700961082349e-05
-5.20977301668855e-06
-3.03773382837609e-05
-4.43435857695447e-05
-2.28660730447075e-05
-2.14140032626103e-08
-2.18722652785737e-05
-3.18597554145457e-05
-1.50596970667708e-05
-3.78688299992454e-05
-1.78651672502006e-05
-1.65990682008188e-05
-3.00998911949125e-05
-1.56468780213056e-05
4.13783126432669e-07
-1.28146840548106e-05
-1.89780594362944e-05
-1.39178544271243e-05
-6.20553946562051e-06
-2.63092294066743e-05
-7.11688954808571e-06
2.3062213744902e-06
-9.97288424815083e-06
-1.94122055813153e-05
-1.51319243438188e-05
-1.17308224452625e-05
3.36422668383508e-06
-4.87832960949799e-06
-1.46301644305562e-05
-4.94235665497389e-06
-1.98875138671687e-05
-1.15985661694199e-05
-1.4001838214077e-05
9.20279174276097e-06
-2.22774414252217e-05
-1.08562683155866e-05
-1.38461363994245e-05
-1.52837612955425e-05
-2.36541483461087e-05
-5.3758647005217e-07
-1.35978577054741e-05
-2.08043979266481e-05
-1.1231858223648e-05
-1.39425140255641e-05
-1.95476859223734e-05
-2.25747856950213e-05
-1.61831189975026e-05
-3.70142382282844e-06
-1.56593803884791e-05
-1.24286363895413e-05
-9.74854826817249e-06
-4.30571500264533e-06
-1.3775359118618e-05
-2.85792582905511e-05
-2.3513947180648e-05
-4.44151037610168e-05
-3.29541511790587e-06
-1.90126288247597e-05
-2.70344784418917e-05
-2.60543597775944e-05
-2.43973683481334e-05
-1.79409826802817e-05
-1.22152822085706e-05
-1.16506218078445e-05
-3.00955560711841e-05
-1.95812403275197e-05
-1.86198163089509e-05
-2.61108737148981e-05
-1.97852367758951e-05
-1.43511914080363e-05
-9.96266113561264e-06
-3.20622555928551e-05
-1.8340710652379e-05
-2.69169743648017e-05
-2.19859183131806e-05
-3.23085483387435e-05
-2.79870134120037e-05
-2.14370679114775e-05
-1.92052606804593e-05
-2.63712623239708e-05
-2.14596260193508e-05
-1.15543434219341e-05
-2.00867096952485e-05
-2.52003032752551e-05
-2.7122562136085e-05
-9.85557428774043e-06
-2.48377547995645e-05
-1.92671218042714e-05
-3.01608794357467e-05
-2.28470250760447e-05
-1.11785018253297e-05
-1.1928806123527e-05
-3.16936260625965e-05
-1.29980110280399e-05
-7.98410549747689e-06
-2.00613968130323e-05
-4.83945223462943e-06
-1.5412780447905e-05
-2.67589839060703e-05
1.00054578197441e-06
4.88298320247427e-06
-2.88554285584342e-05
-7.77531291396766e-06
-1.5221932952346e-05
-1.39123945970145e-05
-3.21991208916479e-05
-1.17179998921928e-05
-2.40528638890062e-05
-8.22289082860632e-06
-7.18485043662383e-06
-2.05862763274223e-05
-1.11269696047307e-05
-2.92913645521094e-05
-2.85122763364499e-05
-2.51233885164347e-05
-2.19648058441927e-05
-3.01039762365851e-05
-2.92571398368306e-05
-1.64992604354125e-05
-3.82402535443127e-06
-2.25291566153812e-05
-2.06314769112089e-05
-8.28345144108921e-06
-2.17827526439244e-06
-8.75821649803992e-06
1.16339365289878e-06
-1.69722976236034e-05
-1.93232105033441e-05
-1.82279286840306e-05
-3.1272767394217e-05
-9.73316711415659e-06
-1.65622050154701e-06
-2.35765623612089e-05
-2.20025646524688e-06
-3.28019802162843e-05
-9.83563582217423e-06
-8.48789784694808e-06
4.7325926296946e-06
-1.2860433200377e-05
-1.08316600418539e-05
-2.1510380249467e-05
-1.7265604309045e-05
-3.11223711831839e-05
-4.2613908352118e-05
-2.67893451595753e-05
-1.39980300001475e-05
-1.9498218226755e-05
-1.92462006923557e-05
-3.58002319679039e-05
-2.26147990082914e-05
-1.03882022751091e-05
-9.70139856511838e-06
-2.23175439295048e-05
-4.13760881871747e-05
-1.88446177497848e-05
-3.12308775533046e-05
-3.43213184747607e-05
-2.79448564519354e-05
-1.75817421529616e-05
-1.95229936705787e-05
-2.45434004930463e-05
-1.81361580272627e-05
-1.53870762984969e-05
-1.06027819439037e-05
-2.20640560713061e-05
-1.01294166939636e-05
-1.49619986917761e-05
-1.07162235445695e-05
-2.59998337856281e-06
-2.45858236697227e-05
4.48350837449709e-06
-1.9057282050744e-05
-1.01548301341997e-05
2.65998282914382e-06
-4.09752535063869e-06
9.45696683097453e-06
-3.6300092932906e-05
-1.49569979062636e-05
-3.2910081079738e-05
-3.99194995447745e-05
-2.7511028266911e-05
-2.47121468896283e-05
-4.53044382837153e-06
-4.10916139722205e-06
2.26813284084704e-06
-6.33448631200643e-06
4.61690220502921e-07
-1.02376326629156e-05
-8.72029663547722e-06
-1.64887827290785e-06
-1.99037860901643e-05
-3.43880452394263e-06
2.52179343986058e-06
5.0129928347767e-06
-2.22834216352367e-05
-2.50928601360719e-05
-1.68291075425023e-06
-1.69144155417668e-05
-7.37167356339974e-06
-1.2915003334321e-05
-9.81320742600922e-07
-1.42035122818499e-05
-1.44805421377414e-05
-1.08991234463641e-05
-6.01967904329861e-06
-1.03092987141869e-05
-2.97582255587863e-05
-1.24934316363669e-05
-6.33461987134202e-07
-2.89435561626409e-05
-3.1074455838357e-05
-2.2916246261653e-05
-6.65991503718728e-06
9.70359382524092e-07
-3.37808309916378e-06
-2.68844178625982e-05
-1.4718184863497e-05
-2.00682783535252e-05
-1.77359143696219e-05
-4.01489633155973e-05
-2.08580887703138e-05
-4.8539992659792e-06
-3.24889379436451e-05
-1.28509791194988e-05
-2.48139548171257e-05
-1.91413028597917e-05
-2.06866246645399e-05
-2.59033933772632e-05
-2.42521175669722e-05
-2.62255399324581e-05
-3.58782415844326e-05
-2.7518798686392e-05
-2.37947446350782e-06
-2.27917850056063e-05
-2.37160121730435e-06
-1.04115896004528e-05
-2.54512355816281e-05
-1.37875225027089e-05
3.34027930315019e-06
-1.40359866005115e-05
-4.27364015354608e-06
-1.63763864543957e-05
4.33522398429831e-06
-2.24955703530282e-05
-1.27677770311102e-05
8.79978134881754e-06
-2.00177902351204e-05
-1.75911300483226e-05
-3.20093430631359e-05
-2.27138826986022e-05
-3.76406514497176e-06
-3.60405414034986e-06
-8.2116653093462e-06
-7.78318014177281e-06
-4.29708758280779e-06
-1.03014916283345e-05
-2.10584265882195e-05
-2.39792614177326e-05
-2.77874849561177e-05
-1.29628091242295e-05
-1.75604796716039e-05
-3.58873719902237e-06
-1.0376141517516e-05
-1.2032189057819e-05
-2.965618908405e-05
-1.7355311331804e-05
-1.41828354782993e-05
-1.14920644626069e-05
2.55832801744306e-06
-7.32500336693188e-06
-1.19973991826252e-05
-8.17997573560368e-06
7.11923062065321e-08
-1.58210134890271e-05
-8.71087778514732e-06
-4.00488089503905e-06
-1.76999681610925e-05
-1.55798733522576e-05
-2.07010695118734e-05
-3.08723641164451e-05
-3.5587654471709e-05
-2.67251757838052e-05
-2.97594542490773e-06
-1.21822063707946e-05
-1.86494210434112e-05
-4.11156531140732e-05
-2.75881359140223e-06
-1.73787591263949e-05
-1.32199899567447e-05
-5.807533981899e-06
-1.84491704727444e-05
-1.74151620553563e-05
-2.02049946166631e-05
-3.95211146313365e-06
-1.90548170603634e-06
-2.92307212795383e-05
-1.94164945861191e-05
-1.87409421550087e-05
-1.77221598091006e-05
-2.94232822154878e-05
-1.96579176547052e-05
-2.56698870643501e-05
-2.34908876867187e-05
-3.23025208588889e-05
-1.48546623435289e-05
-2.09517579383614e-05
-3.88583412838792e-05
-2.66089056417995e-05
-1.27378464850328e-05
-3.05145910519448e-05
-1.99822886403024e-05
-3.2030603998791e-05
-1.39836034917462e-05
-1.93596000143137e-05
-3.03508786901162e-05
-3.55911462623779e-05
-1.87410538779246e-05
-4.0067181015381e-05
-2.3537038481623e-05
-1.28638798001293e-05
-3.10263594166561e-05
-7.93737755651569e-06
-3.5298120708101e-05
-3.33437881666162e-05
-1.06357543060874e-05
-2.22020255386996e-05
-8.7855371385305e-06
-2.72374282442944e-05
-2.44340272232447e-05
-1.0727151187016e-05
-3.15741920682976e-05
-1.1784429760269e-05
-1.81139806809928e-05
-3.11802688480022e-05
-2.19252738042978e-05
-8.5024193849582e-06
-1.56940591806969e-05
-2.65312114700919e-05
-1.75631934312688e-05
-1.05799811101118e-05
-3.4302448306118e-05
-1.70514368938723e-05
9.57015782530273e-06
-2.61718359749414e-05
-2.527806923432e-07
-3.50812702890795e-06
-6.9128969373272e-06
-4.02806744296256e-05
-1.29965430690631e-05
-2.08131403039186e-05
-3.05980746133421e-05
-1.65425136450592e-05
-2.11491471698617e-05
8.01809608257293e-07
-8.92299448821235e-06
-2.28657334884123e-05
-6.42922827217569e-06
-6.89214946132394e-06
-8.93519605859972e-06
-2.09485121749804e-06
-1.75419794127456e-05
-3.19635852948979e-05
7.4542844832454e-07
2.2402735744722e-06
-2.34821006319517e-05
-1.71442947167158e-05
-2.92462200552539e-05
-6.63339776274594e-06
-1.62535483749335e-05
-6.78772717550351e-06
-1.44151311551245e-05
-7.96035579450304e-06
-2.47583229524426e-05
-6.54069042767041e-06
-1.77073573993943e-05
-2.81252515114292e-05
-3.45739783116971e-05
-2.65828139549945e-05
-2.51177042767416e-05
-8.5126656863002e-06
-3.0521787668332e-05
-3.06338018162116e-05
-2.96231297054392e-05
-1.13072091479939e-05
-2.56494780013694e-05
-2.15721800001871e-05
-2.8571078540475e-05
-1.32287889621954e-05
-3.35377469759313e-05
-8.58252535626649e-06
-2.3897841721287e-05
-2.85565967457711e-05
-1.55224036727739e-05
-3.14019394825944e-05
-2.28029136011999e-05
-2.55180126689243e-05
-1.28324338294084e-05
-1.23577086778508e-05
-2.06453756678114e-05
6.00170453709833e-06
-1.65073374478999e-05
-2.36524635118019e-05
-7.58934931495038e-06
-1.80235505077259e-05
-2.36436628856639e-05
-3.601750984322e-05
-2.44710709461092e-05
-2.26590272254023e-05
-1.99113722913653e-05
-1.12076109218701e-05
7.1417386897332e-06
-1.25605755774832e-05
-2.58867333467737e-06
-1.24485107035725e-05
-2.66916782833046e-05
-2.57952101054648e-05
-5.77228126103131e-06
-3.15360806756021e-05
-1.12249167209665e-05
-1.02379705571437e-05
-2.82921906457858e-05
-6.47904111919889e-06
5.09920340777678e-06
-2.37882272837542e-05
-1.2453236009358e-07
-8.75297053579967e-06
-3.34893145616649e-05
-2.25805938759363e-05
-5.71578113662432e-06
-1.37410132080103e-05
-1.71371829841798e-05
-1.74190686154114e-05
-1.51309281384665e-05
-8.34587215626619e-06
2.65395559532669e-06
-5.77450858382943e-06
-5.93141465549038e-06
-2.42651511357784e-05
-2.66741735210716e-07
-2.15056722308488e-05
-8.22516614276166e-06
-5.41767526026691e-07
-2.40084464563855e-05
-5.53691118697898e-06
-2.17811836677979e-05
-1.1581791681595e-05
-1.07445835211336e-06
-1.01565171750727e-05
-1.85913890446762e-06
-4.07821899225448e-06
-6.48160280149406e-06
-1.84939129596235e-05
3.90778190274282e-06
-2.59781631984735e-05
-1.14419474379672e-05
-2.02918669733187e-05
-2.425663891129e-05
-7.63570468787096e-06
-2.48198186343744e-05
-3.66312089601825e-05
-1.62928182432263e-05
-2.11509922941046e-05
-4.20182282956439e-05
-2.00084654931156e-05
-3.46932477398459e-05
-2.52440542799339e-05
-3.31718875151883e-05
-2.50470915330419e-05
-1.27654650822271e-05
-3.05212369896769e-05
-1.24402545016053e-05
-2.73782693890155e-05
-2.08028082723915e-05
-1.4771466335582e-05
-1.2685200779074e-05
-2.54098307938136e-05
-2.29982602471889e-05
-1.89101144613026e-05
-1.943524056853e-05
-1.67234173718514e-05
5.58860047368911e-06
-2.10521123391965e-05
-2.14083034395086e-05
-3.98820169970943e-05
-3.49971731947867e-05
-2.41199124402794e-05
-7.85217761760999e-06
-2.43832037969986e-05
-2.86143309110265e-05
-3.12653037552105e-05
-2.75699470941224e-05
-1.51966807219402e-05
-2.34385247934584e-06
-2.55429953082812e-05
-2.4807595586157e-05
-1.95384742226258e-05
-1.22058888544977e-05
-1.40565036853053e-05
-2.48033776434741e-05
-1.30557643021714e-05
5.84037501551753e-07
-7.21368823007732e-06
-9.54238944400318e-06
-1.75115609262048e-05
-2.19355843220409e-05
-2.8517074989552e-05
-1.10589457883118e-05
-1.89843935025624e-05
-2.29667176785457e-05
1.19123731791344e-06
-2.78568861448915e-05
-1.92231496679729e-05
-6.11669475324421e-06
-2.44625689651541e-05
-1.52389773057041e-05
-3.52349415160256e-05
5.95373019449463e-07
-1.93767395561906e-05
-6.95256794281595e-06
-3.28739774162104e-05
-4.25432982179337e-06
-1.66691229647192e-05
-1.08356516867727e-05
6.87215535192799e-07
-1.51987110988931e-05
-1.65016322124017e-05
-1.89888053763029e-06
-3.99532595766649e-06
-2.53129264876812e-05
-2.54390899295632e-05
-9.07027899532981e-06
-1.92282311395999e-05
-3.60268720251509e-06
-1.45782795247323e-06
-7.85146660635353e-06
-1.57051652832782e-05
-3.58761738601948e-05
-1.08645493414011e-05
-7.29854539705073e-07
-1.11929054807286e-05
-9.33591664777286e-07
-2.9817098474063e-05
-2.65692687210136e-05
8.34277371810139e-06
-2.66812097172333e-05
-2.93736018189649e-05
-3.04525577665559e-05
-3.3885668054048e-05
-1.77121412863862e-07
-2.36695609116659e-05
-2.70924760400095e-05
-1.63838248791418e-05
-1.13597700479569e-05
-1.75278910434258e-05
-3.08119327128943e-05
-2.17960055964994e-05
-1.97372862717062e-05
-2.7684860422359e-05
-9.73334037376123e-06
-7.2744975774908e-06
-2.48271548807443e-05
-1.86064738387096e-05
-2.70766551012558e-05
-6.04925939229991e-06
-1.70758052611888e-05
-4.10130261095743e-05
-3.11363432044882e-05
-1.79014254769329e-05
-1.95504012597003e-05
-2.19783475166077e-05
-3.1374107447985e-05
-7.93464857388874e-06
2.24956214149345e-06
-4.44252869665436e-06
-2.60942447309134e-05
-1.56799210625178e-05
-1.57264941593709e-05
-1.40805640694115e-05
-3.59528381414526e-05
-1.76494614097015e-05
-2.59885199359477e-05
1.24695074498584e-05
1.29730401851077e-05
4.28256852185243e-06
-1.96545943892975e-05
9.76970919173337e-06
-2.28040528210709e-05
-4.08413910712521e-05
-1.91199291984812e-05
-1.53337259031547e-05
-1.53561684032138e-05
-1.59430296638304e-05
-2.02106094140328e-05
-6.7947150331865e-06
-2.35256078603576e-05
-2.55968925167807e-05
-1.96648292290885e-05
-1.26877069229697e-05
-1.79613892574159e-05
-6.53074216746955e-06
-7.51082262936637e-06
-5.61972573035024e-06
6.21607031296754e-07
-2.5075293911275e-06
-6.81798245305493e-06
-1.11240634131906e-05
-1.86679268680697e-05
-3.52132717705974e-06
4.9810441366902e-07
-2.86989247821574e-05
-8.13627281828262e-06
-8.11867273074765e-06
-2.55900772807698e-05
-1.30343274777461e-06
-1.96613433893093e-05
-1.69165053086551e-05
-1.19293455219626e-05
-4.52679299550326e-06
-9.8500453781563e-06
-1.65358943141164e-05
-2.97121317038492e-05
-1.97949865661136e-05
-2.99017423468296e-06
-2.06118673577367e-05
-1.65755102866011e-05
-3.60491615133848e-05
-1.30100329960634e-05
-5.09158708144378e-06
-2.96154449835309e-05
-2.69710814407854e-05
-1.96203768886083e-05
-2.32100245399043e-05
-2.56324195051234e-05
-2.05239875970675e-05
-1.21916612986239e-05
-3.53720168382371e-05
4.90760992114667e-07
-2.62493101443389e-05
-2.27988906321331e-05
-1.66802286404617e-05
-2.04774087524662e-05
-1.17912152476788e-05
-2.11878153383707e-05
-1.85862394023422e-05
7.93270843832688e-06
-2.1523312438337e-05
-1.08234603668442e-05
-1.45596954378645e-05
-4.28108219388813e-05
-1.77637912728061e-05
-2.28853950128193e-05
-2.78538679280029e-05
-8.47781298309954e-06
-2.69370357060824e-05
-5.82665724429695e-06
-1.27083356369652e-05
-1.18183201398535e-05
-1.2420209380643e-05
-3.24761011810533e-06
-1.7736829996582e-05
-9.20630944435429e-06
-1.34712578185722e-05
-3.18462479794134e-06
-8.27820057612441e-06
-1.60429410119402e-05
-5.27422898328801e-06
-7.32485280780703e-06
-1.01440725430558e-05
-2.07281816483508e-05
-2.08164966085398e-05
-1.64916077562881e-05
-1.83364875070283e-05
4.86542922281052e-06
-1.5194664388811e-05
-6.15441101764343e-06
-1.51580486586076e-05
-1.37106398293626e-05
-6.46565318217864e-06
-2.29615221218545e-05
-1.39179946305789e-05
-2.42599449127133e-05
-1.15283959206223e-05
-2.10072941542329e-05
-6.84090852677774e-06
-3.43581130422328e-05
-7.63513770128164e-06
4.60429634895584e-06
-2.53805982483302e-05
-8.41633728464425e-06
-1.63158970003546e-05
-1.99199269628006e-05
-3.21810894254698e-05
-2.29412921724755e-05
-1.86345330604049e-05
-1.78861003380038e-05
-3.3523236978459e-05
-3.68680931814069e-06
-1.0434928005962e-05
-1.51886064178342e-05
-1.64520065111636e-05
-3.47857487947493e-05
-3.16331331831587e-06
-3.0754522084951e-05
-1.1920232029755e-05
-2.17176849091328e-05
-1.85943151973447e-05
-2.42158118872083e-05
-2.41323641861721e-05
-1.50902478342093e-05
-3.53838087633596e-05
-2.00916631132519e-05
-1.67732159318736e-05
-3.52488355813385e-05
-2.19849084492703e-05
-1.53237570594001e-05
-1.921797691857e-05
-5.18807799799077e-06
-8.0660598401598e-06
-1.16692534884825e-05
-1.89054029790783e-05
-3.09205046038028e-05
-3.03927603082672e-05
-1.24382685072916e-05
-1.18538845228008e-05
-8.60037921169381e-06
-2.02691882494554e-05
-2.146467685084e-05
-1.79863911171916e-05
-4.14976724556083e-06
-8.2300839695734e-06
-1.52777140271233e-06
-2.63332567806645e-05
-1.55041085914848e-05
-2.24612962113584e-05
-4.03403659064039e-06
-1.08978708119614e-05
-1.94757394727154e-05
-2.9265045944733e-05
-1.17980800011366e-05
-2.30998299146807e-05
-6.54438761241087e-06
-1.7034679471172e-05
-2.49765302046015e-05
-1.94304443754871e-05
-1.17641885486285e-05
-3.45580958836594e-06
-1.25209414043946e-05
-2.41793162377952e-05
-2.82164510015085e-05
-1.62304274729366e-05
-3.16641144308539e-07
-8.86833879987646e-06
-2.53623403360495e-05
-1.55547444315147e-05
-3.66736741708117e-06
-2.94572630314924e-06
-4.23493138820497e-06
-2.42780151022341e-05
4.58621295952665e-06
-8.14398422423066e-06
-2.5622794180188e-05
-1.86933581773127e-05
-3.02401548442539e-05
-8.92788431571075e-06
-1.06243114853631e-05
-2.86282901394453e-06
-1.43324040542761e-05
-2.80811387814032e-05
-1.17430803750823e-05
-1.24001722591368e-05
-3.23071387719924e-05
-2.06996696159172e-05
-3.74789528390223e-05
2.32345477520142e-06
-9.57515698112339e-06
-1.14666463835215e-05
-1.93606207832846e-05
-3.47801305977043e-06
-9.90730394931803e-07
-2.90646888305336e-05
-2.96885857907208e-05
-2.04014105346846e-05
-1.83051762424373e-05
-5.2258912154468e-06
-2.03641555529352e-05
-1.83997915515977e-05
-7.44468670261272e-06
-2.21886711703295e-05
-1.58855191685615e-05
-3.0494017554553e-06
-2.02195877207042e-05
1.97493492472506e-06
-9.54040558764477e-06
-3.37058805749902e-05
-9.22659555733998e-06
-2.59665710537367e-05
-3.11023021028151e-05
-2.10953519659467e-05
-2.18537216590557e-05
-2.34907216641855e-05
-3.97942648478519e-05
-3.40523360284999e-05
-1.58137372425798e-05
-2.28740661317233e-05
-1.59534554096078e-05
-2.87762126224359e-05
-1.10055759818682e-05
1.0987020615206e-05
-1.9487897488869e-06
-1.08408689872081e-05
-2.08078447088212e-05
-1.49845028635293e-05
-3.0578601713677e-06
-1.02320956329545e-05
-2.29127039097688e-05
-8.51929605238048e-06
-1.37553384699594e-05
-3.5367219934381e-05
-1.5713216055938e-05
-2.63132106167617e-05
-1.40118656148561e-05
-5.40959452040872e-06
-9.19968252005652e-06
-1.22940084322482e-05
-8.5212177369974e-06
-2.94664214301078e-05
-9.79626203581945e-06
-8.23661312980504e-06
-2.44390264581207e-06
-1.31156236762425e-05
9.07486084522741e-06
-2.48216089443563e-05
-8.00069305065524e-06
-2.40915529069952e-06
-1.0918328936475e-05
-5.32872366998745e-07
-4.01034173833909e-06
1.55053646554656e-06
-9.57264225077963e-06
-2.32406990851631e-05
-1.59960219267466e-05
-2.09639361368225e-05
-8.44396375925211e-06
-1.82554215462428e-05
-4.5990203844756e-06
-3.21481388437923e-05
-2.56884092912321e-05
-2.55472247539082e-05
-2.73749688426559e-06
-1.5567564888354e-05
-5.82130230253749e-06
-2.56087061813144e-05
-2.31390196502607e-05
-3.74515919981871e-06
-1.78794802526794e-06
-1.95732049909481e-05
-7.16018336505722e-06
-1.36327767829652e-05
-2.01107805026336e-05
-4.22701628784556e-05
-1.58670961105835e-05
-1.73029954927692e-05
-1.85265046319008e-05
-1.41324899963459e-05
-2.05628266467041e-05
-1.35980994927415e-05
-1.94436655073741e-05
-3.0658848366162e-05
-1.39286622284604e-05
-3.9139420704513e-05
-2.08177881743007e-05
3.6552032971644e-06
-3.54161415952177e-05
-2.18412581300389e-05
-3.71203391458553e-05
-4.88208102825249e-06
-3.44702152309785e-05
-2.12872252553266e-05
-2.49470220341557e-05
-2.57305228560597e-05
-8.33776450378974e-06
-2.55643849689805e-05
-2.73731147247215e-05
-1.81271066501153e-05
-3.02905886561961e-05
-2.86275025835513e-05
-1.08658923356762e-05
-1.31704811151688e-05
-2.49811545169592e-05
-2.68604406997587e-05
-1.90007746174668e-05
-1.65081390087605e-05
-1.80032786085204e-05
-2.13931820265628e-05
-1.06859131239843e-05
-2.15216265258224e-05
-2.96665890493916e-05
-2.59070414122477e-05
-1.40126446863422e-05
-5.85156229668115e-06
-1.85558738039339e-05
-9.97618278411147e-06
-2.66488426025395e-05
-2.32339530225389e-05
-1.11657034415187e-05
-9.86366777902849e-06
-2.18928426422039e-05
-1.38196164953521e-05
1.61082300655872e-05
-1.87956615999812e-05
-1.1506471616466e-05
-1.48729517132605e-05
-1.18199193374949e-05
-1.35502405585378e-05
-1.50802648155631e-05
-1.11664185522368e-05
-5.10560199749782e-06
-7.86156914072514e-06
-1.8984132210369e-05
-5.05801342777414e-06
-3.31974080584257e-06
-3.10043482113536e-05
2.15179944474848e-06
-1.94017693007791e-05
-2.24364842973661e-05
-6.01997868861054e-06
-3.019831235805e-05
-3.58427142981474e-06
-1.23738480707238e-05
-1.69797915780579e-05
-1.91367311167299e-05
-3.15439947429626e-05
-3.07588558014948e-05
-4.6705624921946e-06
-1.19795267149572e-05
-1.84458261806809e-05
-1.23474588462519e-05
-3.3040085602256e-05
-4.42514165964879e-05
-2.34001345754655e-05
-2.24839493951149e-05
-3.2582538420988e-07
-1.43264124721843e-05
-2.01468884471371e-05
-3.64758680857202e-05
-3.65796286806316e-05
-3.00442012640053e-05
-8.83875563631699e-06
-1.62448348204999e-05
-3.34456448500459e-05
-1.62565762550693e-05
8.01290576639395e-07
-3.61038943353287e-05
-2.39997226902877e-05
-3.66315886959206e-05
-2.76842477935708e-05
-1.32513356661155e-05
-1.67817189740336e-05
-1.41518310048359e-05
-3.02513057829689e-05
-1.67972182879141e-05
-2.44747946982125e-05
-1.44917066853537e-05
-2.48512975554078e-05
-1.65736553106597e-05
-2.81846141744002e-05
-1.61014087164095e-05
-1.1370303016062e-05
-2.77449325936346e-06
-3.30739059528039e-05
1.09288524464592e-05
-9.84922603450505e-06
-1.71768633800796e-05
-7.04611166605135e-06
-2.6644202215663e-06
-1.09883076936823e-05
-1.01634630387686e-05
-7.61023821855363e-06
-2.23240155739448e-05
-1.82600212949052e-05
-1.5765581614804e-05
2.5454206517016e-07
-1.95015491928877e-05
-2.25643871716974e-05
1.67636754194125e-06
-1.30317751749748e-05
-3.07658354502949e-05
-2.66738232062478e-05
3.36057999181691e-06
-3.82190743387131e-05
-1.29058899817928e-05
-3.09395193569425e-06
-7.59200711368579e-06
-5.84408783187056e-06
-2.4266326739962e-05
-7.32458694494059e-06
-2.52682466344949e-05
-1.99015773245605e-05
-9.51549905908083e-06
-2.12098404407947e-05
-2.02621093319245e-05
-9.44877032417498e-07
3.72889062459023e-06
-1.6645548355676e-05
-2.33030367987552e-05
-1.6489189440418e-05
-1.76259729126703e-05
-3.21311745373708e-05
-8.16204065844171e-06
-1.58862855752782e-05
-2.04976034529196e-05
-7.97803189256045e-06
-6.77412875266364e-06
-1.50643031030583e-05
-1.65011766190753e-06
-3.25278492553378e-05
-1.58109687742296e-06
-1.53564162276196e-05
-1.02957830419253e-05
-3.01764884046418e-05
-2.92327507350278e-05
-2.23922997568495e-05
-2.75700699863404e-05
-2.85810901655886e-05
-1.718912413169e-05
-1.82212104096082e-05
-1.54234217062844e-05
-1.15843963650577e-05
-2.58010500562341e-05
-7.25358834290978e-06
-6.54771802960826e-06
-2.17165431924362e-05
-1.83663221429121e-05
-1.31370797570966e-05
1.89061412788123e-06
-7.44286243418204e-06
-2.35401945474951e-05
-3.32130060049163e-05
-1.99201188362241e-05
-2.66656150111143e-05
-3.12062470934598e-05
-1.77650296997239e-06
-1.9719555619001e-05
-5.89988164721728e-06
-1.72075717030752e-05
-1.97588360129179e-05
-4.09314245604818e-06
-3.6114805987075e-06
-1.14471138803661e-05
-1.32346621917558e-05
-1.39130240585201e-05
-2.26126739322269e-05
-1.76596759410826e-05
2.39449363472404e-07
-1.0149429285336e-05
-7.05619891867366e-06
-8.07136826410669e-06
-2.06822852975368e-05
-2.00011194544865e-05
-1.50274819664128e-05
-7.0784217373313e-06
-1.1274210524456e-05
-2.20689193310552e-05
-2.94701721861039e-05
-1.66962494131463e-05
-1.62978775713765e-05
2.50638555677272e-06
-3.83686904760418e-05
-1.5457483289893e-05
-2.94663756904347e-05
-1.12607696957331e-05
-5.29866258608776e-06
-1.87285994545438e-05
-1.20415839204825e-05
2.44664844794789e-06
-7.44065066105646e-06
-6.92332565683068e-06
-2.85075053976455e-05
-1.42180934293576e-05
-2.95971913602842e-05
-1.5719048053568e-06
-3.57834053853628e-05
5.09895062839878e-07
-1.75740518096049e-05
-1.3575489040627e-05
-3.75548026358447e-06
-1.3434729571304e-05
-8.89697657197893e-06
-2.87294026398986e-05
-4.9679863036419e-06
-8.09353624584816e-06
-2.19153638858297e-05
-1.39553008228035e-05
-1.35803060230816e-05
-2.40709798400493e-05
9.48175987430194e-07
-1.02291032407837e-05
-1.67219925929049e-05
-3.26960975809545e-05
2.14944556177382e-06
-1.55791979998176e-05
-1.73800263317646e-05
-1.5518987241083e-05
-2.9942200719029e-05
-2.77706728723864e-05
-1.24657876608978e-05
-3.46783616267139e-05
-2.58983092054098e-05
-3.51875610967567e-05
-5.87278702036848e-06
-1.64532624326081e-05
-3.58441893178701e-05
-4.03128156710405e-05
-4.37100946202523e-05
-2.63141142268987e-05
-2.64956657730849e-05
-2.18582763876841e-05
-2.304531995688e-05
-1.95637573894509e-05
-9.02378023595108e-06
-2.58296474352613e-05
-2.44566853422867e-05
-2.04782400359555e-05
-2.9932601557766e-05
-2.55912083615981e-06
-1.64978144417665e-05
-4.65751092361479e-05
-2.61056855283355e-05
-2.25509829605217e-06
-1.06199935968128e-05
-8.92575028704511e-07
-8.4592142218137e-06
-6.53747751416694e-06
-3.12501222898759e-05
-6.56815874937065e-07
-1.48669002858203e-05
-6.6138956336434e-06
-2.14649230549131e-05
-5.50719202265434e-07
-1.82181869081853e-05
-4.41230922981102e-06
-2.59963645667904e-05
-3.40594144388747e-05
-1.27511467872717e-05
-3.12877049989566e-05
-2.62508395406487e-05
-2.20850724855805e-05
3.88736943684872e-06
1.43885587296379e-05
-7.0978963141003e-06
-1.13230904275351e-05
-1.32430452447239e-05
-2.67445854558475e-05
-1.51082394472645e-05
-1.29662625734999e-05
-8.80478376072944e-06
-1.91882484726696e-05
6.88759584653975e-06
-4.06514615559206e-06
-2.50172741384074e-05
-3.53506358712436e-06
-2.00516249717456e-05
-2.51382873958805e-05
-1.05143101623838e-05
-1.40129693242324e-05
-2.91123531006368e-05
-2.09515547192602e-05
-1.64833363133492e-05
-1.42363430793649e-05
-2.56923346616492e-05
-3.42122315884782e-05
4.09249632417418e-06
-2.53821960498043e-05
-7.4850301024766e-06
-1.59161918324807e-05
-2.25447569147972e-05
-1.01746519907107e-05
-6.73031553213477e-06
-2.96821992125932e-05
-1.5431688602638e-05
-2.07446477385092e-05
-2.20143279171109e-05
-1.49076210989852e-05
-1.92925496480007e-05
-3.3914602037209e-05
-3.88898507364519e-05
-2.69640357256163e-05
-3.59750890298285e-05
-4.37410484173998e-05
-2.22476701633997e-05
-1.84046967829309e-05
-1.32719998369884e-05
-2.82918794087887e-05
-3.40917134808941e-05
-1.44128191917375e-05
-1.27469929782476e-05
-6.65570686723189e-06
-1.45581895038921e-05
-4.3717982763819e-06
-3.48195951803177e-06
-2.02411298302549e-05
-2.59291481708226e-05
-8.2347972765869e-06
-1.75412111027348e-05
-2.09929655004867e-05
-3.68795831326856e-05
-2.79214963927389e-05
-5.74574875353841e-06
-3.21738861749159e-05
-3.42119036349604e-05
-1.64178274176569e-05
-2.01239637876065e-05
-3.1301426726696e-05
-4.44680966562895e-05
5.52672442024433e-06
-1.15363164493106e-05
-4.16203049999553e-06
-2.42681920470053e-05
-6.74702033327256e-06
-1.39462975802541e-05
2.94529213432529e-07
-1.05906759903473e-05
-3.29008657362422e-05
2.79062688163804e-05
-8.4935327569173e-06
-1.65608632928185e-05
-6.11487100650875e-06
-1.94820031785467e-05
-1.15101746961678e-05
-3.48780333324597e-05
-1.69549351898596e-05
-1.26133756755716e-06
-2.50170135044152e-05
4.46666940370151e-06
-1.01142923171676e-05
-1.24047549266875e-05
-7.74007265236217e-06
-1.63240955186902e-05
-1.35018933934281e-05
5.11645100170663e-06
-1.01400452736301e-05
-5.2972108262872e-06
6.11338555962643e-06
-1.33877763584761e-05
-1.40713740783477e-05
-2.07633093490766e-05
-9.48495691988004e-08
-4.08361755084598e-06
-4.22778062321441e-05
-1.75617905004168e-05
-8.17043761663761e-06
-4.18500319861219e-07
-2.28788232097135e-06
-1.24009004767939e-06
-3.76391683836261e-05
-2.19712237860627e-05
-2.52130233561718e-06
-1.5433698150081e-05
3.5064434409806e-07
-2.8038006663816e-05
-1.22860946760944e-05
-2.82919160857726e-05
-3.58286755145688e-05
-1.45068278364854e-05
-1.49637746008952e-05
-6.41915880779606e-07
-2.36069178979142e-05
-2.149260635104e-05
-3.39432205194509e-05
-1.78603666830278e-05
-2.21731444327959e-05
-1.98138343243785e-05
-1.81927003029353e-05
-1.05678434810658e-05
-1.13505651592371e-05
-8.13929054199845e-06
-2.43745106542578e-05
-1.48961394825423e-05
-9.24685821771863e-06
-2.43371243849087e-05
-7.42346900574337e-07
-2.59879673439702e-05
-1.78937680745982e-05
-1.93742013840539e-05
-3.95001942350546e-05
6.38120150469432e-06
-9.12790901989137e-06
-2.61852566841245e-05
-1.63212818533114e-05
-1.46643882673306e-05
-1.64459218171945e-05
-1.83865657922595e-05
-2.39641262876036e-05
-6.54007734698491e-06
-7.38310784145383e-06
-1.48360973562231e-05
-1.23297159131749e-05
-2.19701925304696e-05
-2.68925606571503e-05
1.35100717423397e-05
-2.21230300290666e-05
-1.46384959418901e-05
-1.32084734792741e-05
-2.1215954333055e-06
-8.94813115133921e-06
-1.04178763661307e-06
8.19549356595048e-06
-8.15737274727455e-06
-2.43186281203175e-05
-1.05127112923903e-05
-8.6663327578095e-06
-5.97729789710343e-06
-1.25206891932222e-05
-3.31373856295195e-05
-1.38387436307029e-05
-1.64330443174183e-05
-2.38967057967849e-05
-1.37561225320152e-05
-2.41981149814973e-06
-2.08197100518897e-05
4.77579769819362e-06
-1.34061612264388e-05
-1.59678995587258e-05
-1.56967886967763e-05
-2.37301249455279e-05
-1.34274945100297e-05
-1.70735841939621e-05
-1.46455264461869e-05
-2.31887954494213e-05
-2.48984108473137e-05
-6.95943695794528e-06
-2.19833380220155e-05
-2.08896695960195e-05
-1.45151470119171e-05
-4.81114315194776e-06
-2.77649492638078e-05
-8.33888066316466e-06
2.67353311351947e-06
-6.81459296937257e-06
-1.31979043198271e-05
-3.18932945571115e-05
-2.76889481935311e-05
-2.94961364504097e-05
-1.99793874713856e-05
-3.29310954583524e-05
-1.07148283446404e-05
-1.1530273662474e-05
-2.0338175113153e-05
-4.33587206590838e-06
-3.47359639240385e-05
-4.39639248269295e-05
-3.05069514346653e-05
-2.90031914754899e-05
-2.17823591737371e-05
-1.44276437188556e-05
-2.47564302641928e-05
-2.30091959695813e-05
-2.04797725480416e-05
-1.20114919659397e-05
-1.09736237856588e-05
-1.65516294791429e-05
-1.80577629964577e-05
-1.62624499205646e-05
-5.59533586531614e-06
-1.48151047831782e-05
-3.14361832635413e-06
-7.9152244296616e-06
-2.08075074209381e-05
-1.78089998030185e-05
-3.30323760651493e-05
-2.51368167741047e-05
-6.07891276229929e-06
-3.9382843832923e-05
-1.95308273970198e-05
-6.61115257273382e-06
-9.90186204732955e-06
-1.17908136569849e-05
-1.65184123097241e-05
-7.47335763470134e-06
-2.30342509021775e-05
-1.61304473447592e-05
-3.46314967382302e-05
-1.45643226299003e-05
-1.93958546335245e-05
-2.61838011059893e-05
-2.16766869075344e-05
-2.14999937986105e-05
-2.42785082123098e-05
-8.53292850540208e-06
-1.22558971110668e-05
-6.56025234390416e-06
-1.78427382346231e-05
-7.53239027950666e-06
-4.32045271739098e-06
-2.23137275104774e-05
-1.96950176536317e-05
-4.75553505934617e-06
-2.10587925533546e-05
-1.55034291678992e-05
-4.65881665042966e-06
-2.92396562640751e-05
-1.16887898584497e-05
-2.52737794250208e-05
-1.11497200864636e-05
-1.91742743523659e-05
-7.75182769790772e-07
-3.08378596340937e-06
-4.3694764585293e-06
-2.03325646748959e-05
-7.25547542766193e-06
-1.12263252003983e-05
-9.44782388659838e-06
-1.66599788948422e-05
-1.08514555760044e-05
-1.26395230787874e-05
-2.26266552617429e-05
-2.41434127203803e-05
-7.0281450685857e-07
-2.71142519883913e-05
-2.70164735206354e-05
-3.74609930228539e-05
-1.94309677851743e-05
-9.10628042725359e-06
-4.08671446636823e-06
-1.95318859829235e-05
-2.13593981930679e-05
-1.8405963025859e-05
-4.56481922911041e-06
-2.03562331613454e-05
-1.18945362333443e-05
-1.84199518815571e-05
-1.46850076250981e-05
-7.31623683579948e-06
-2.00619982060683e-05
-1.180190463527e-05
-1.0963717079408e-05
8.24707385502449e-06
-1.47625549185847e-05
-3.304370057009e-05
-2.02274387283971e-05
-1.10426840309421e-05
-2.78827107591768e-05
-1.83572561426757e-05
-2.93451283270208e-05
-2.26021822355445e-05
-5.83221407586573e-06
-1.88037504532435e-05
-6.27905702783459e-06
-1.19381507568197e-05
-2.13875499792767e-05
-1.83226810003901e-05
-1.53062401574085e-05
-1.53778303301769e-05
-1.77243676108331e-05
-1.27062617724728e-05
-1.30584124887306e-05
-1.30413601672528e-05
-1.7934144853901e-05
-2.10171046425347e-05
-8.02089071552446e-06
2.94372506364957e-06
-1.20770506139707e-05
5.56494821763368e-06
-3.16303137171826e-05
-2.42614179542061e-05
-1.03481015372815e-05
-3.15502687806279e-06
-1.91107259949519e-05
-1.26515532233242e-05
-7.19820562222085e-06
3.56217579392786e-06
-2.35656004808911e-05
-5.35974166947626e-06
-1.41835608393436e-05
5.09286455937486e-06
-4.60117379117278e-06
-1.71591375387977e-05
9.10506212133437e-06
-3.10206957052662e-05
-1.60134825276454e-05
5.67848990271093e-06
-2.03230902206807e-05
-4.29322930419686e-06
-1.88240332107174e-05
-7.15227763897855e-06
-1.66099002284859e-05
-2.59044867414663e-05
6.95998507968613e-06
-1.78025337412176e-05
-1.24627659720575e-05
-9.40856952141575e-06
-3.134536373847e-05
-2.62909476623488e-05
-1.29437456637e-05
-2.37500924790941e-06
-2.23433057971088e-05
-2.39434842709671e-06
-8.82864662425337e-06
-1.67381362434286e-05
-3.65600994208935e-05
-2.97081974981731e-05
-2.12592795682127e-05
-2.01657889982925e-05
-1.43922060780871e-05
-3.56944230564354e-05
-2.24224187217705e-05
-1.08614350879777e-05
-1.17071534134259e-05
3.23583143714974e-06
-1.71389163937372e-05
-3.72501871484243e-05
-1.58803586562998e-05
-2.25692067359528e-05
-2.62045310884975e-05
-2.4439397589072e-05
-3.39195320632219e-06
-9.15259699594036e-06
2.97602807563962e-06
-2.16113217002414e-05
1.94315834966371e-06
-2.13294408318157e-05
-2.63143144299495e-05
-5.74605733558465e-06
-2.6832503576646e-05
-1.94680480659216e-05
-2.77194212167577e-05
-2.72737766005432e-05
-3.19934389815468e-05
-1.51523252865367e-05
-8.91921581173764e-06
-1.04376144719211e-05
-4.50076661683238e-07
-3.22314539935317e-06
1.22343481381489e-05
-8.83295307643399e-06
-1.82701694138684e-05
-1.41513872271816e-05
-1.75594918958585e-05
-6.48928611360056e-06
2.62849494095095e-06
-1.36624921902411e-06
-1.99799348699508e-05
3.97347404557987e-06
-2.26911978658213e-05
-2.94376069124155e-05
-1.45172162510044e-05
-9.66928449184272e-06
-1.56954345401663e-06
-1.79655240305058e-05
-7.7674455203484e-06
-1.16685435930209e-05
-1.31103146429749e-05
-2.26768656285422e-05
-4.64348020179692e-06
-1.78197558151451e-05
-3.92007998103753e-06
-1.24729504648977e-05
-7.35407306973963e-06
1.59698712238028e-05
-3.37285560413992e-05
-1.23835018245455e-05
-7.87178319634275e-06
-2.70636368425656e-05
-2.01369994521949e-05
-4.08606174227173e-06
-2.16943128668816e-05
-6.56555806554572e-06
-1.30077839185025e-05
-2.49946666653226e-05
-8.93535254591696e-06
-9.04449270979e-06
-1.83315283480492e-05
-3.02115989966241e-05
-1.56117900982957e-05
-7.1274058581412e-06
-2.19665123171479e-05
-1.31596136799891e-05
-1.00470646788172e-05
-1.76635168054131e-05
-1.0089068633598e-05
8.13881252327929e-06
-3.03015846635119e-06
-2.25466493709674e-05
-1.74589398315897e-05
-4.34281550151287e-05
5.02297416000132e-06
-1.73012735539856e-05
-2.03026897535082e-05
-2.27612186002194e-05
-2.03223485213015e-05
-2.44621575947842e-05
-7.40867103248356e-06
-1.83594519398702e-05
-3.15622563618448e-06
-2.43777137552719e-05
-1.16469226770762e-05
-4.04985216497472e-06
-3.02585449033464e-05
-2.00300319689112e-05
-2.12415296553151e-05
-1.01067535916048e-05
-1.11532481722675e-05
-2.88367303372209e-05
-2.52259376600793e-05
-6.85986655297246e-06
-8.70458598372137e-06
-2.32704497660023e-05
-4.17564841313907e-05
-1.65916848836227e-05
-1.00977937450159e-05
2.82957302216871e-07
-1.80560234705448e-05
-1.53078197475516e-05
-3.33707565833002e-05
-1.56706361739686e-05
-3.5836477829841e-05
-2.0222072831993e-05
-1.48622628667902e-08
-1.08455624116469e-05
-1.47260517638321e-06
-4.40133626809314e-07
-1.55312465795574e-05
-1.55653292187892e-06
-6.37902495588974e-06
-1.21098247897158e-05
-1.40894615738076e-05
-2.99291126085092e-05
-2.60181072412128e-05
-1.39015082763417e-05
-2.10513241261846e-05
-1.62248786176753e-05
-8.20327520663332e-06
-2.36898719209356e-05
6.11397439290254e-07
-7.46427080484505e-06
-2.32575723178027e-05
1.93294465719686e-06
-1.7029388646132e-05
-2.41703623682818e-05
-6.63954895542768e-06
-1.36278675699247e-05
-1.89879321456013e-05
-1.92667478600171e-05
-4.95416833855348e-06
-2.99341902513541e-05
-2.36363542173977e-05
-3.90349144831867e-05
-1.85289074293441e-05
-2.12171873393879e-05
-2.53947625776207e-05
-3.41221755245464e-05
-3.57133028887882e-05
-2.7535755932756e-05
-8.47774712017904e-06
-1.65736588082203e-05
-2.19356962993328e-05
-2.52637978440101e-05
-1.51314081703893e-05
-3.07505170143525e-05
-1.26284880540597e-05
-9.12795632950388e-06
-8.16857324749251e-06
-7.09619789500566e-06
-3.98128661304888e-05
-2.44318263974278e-05
-7.508435174257e-06
-7.41827361621323e-06
-4.1500104137392e-05
-1.42005143830885e-05
-8.13222778510033e-06
-4.7575682725123e-05
-2.01742582352204e-05
-2.4085247053787e-05
-2.08466618992383e-05
-1.2342250860866e-05
-3.00145433842955e-05
-1.75043845725743e-05
-2.21233019209155e-05
-1.68478279549701e-05
-2.40455303987511e-05
-2.57589769054545e-05
-3.08804601152795e-06
7.07627668494924e-06
-2.49806052306179e-05
-9.39491783726528e-06
-1.21707064043735e-05
-2.16118363270107e-06
-1.62108630267319e-06
-2.85286251985634e-05
-2.76813686234731e-05
-2.23161110901898e-05
-3.76125236232851e-05
-2.32569629712209e-05
-1.10059448117008e-05
-1.32694173769694e-05
-1.27363250471677e-05
-1.69499540335541e-05
-5.36451788913668e-06
-1.72384497820286e-05
4.26740285232318e-06
-6.98929927310088e-06
-1.4673430874553e-05
-8.09226797802544e-07
-1.72545045942699e-05
-1.09439672010115e-05
-2.39284537192731e-05
-2.60139410277541e-05
-3.27906829290404e-05
-1.73843680125351e-05
-1.96384924084832e-05
4.57924104370378e-06
-2.95361072894623e-05
2.40394718104262e-06
-1.90365259751283e-05
-2.92118182809624e-05
3.150626068611e-06
-1.77444858471201e-05
-2.13386091623543e-05
-1.87571971361141e-05
-6.86133618936376e-06
-1.06026832651931e-05
-6.2194583371193e-06
-1.18357418979837e-05
-8.00908221485908e-06
-1.8321926498823e-06
-3.39858346212885e-06
-2.87825587249762e-05
-4.03851552563319e-06
-7.08242801316533e-06
-1.46378080973463e-05
-1.75778731238367e-06
-2.45664745614814e-05
-2.04507151180785e-05
-1.89050763707397e-05
-2.38005099920799e-05
-2.75154420364388e-05
-1.12814090272072e-05
-2.08748656222593e-06
-1.80735823179302e-05
-1.55185660227442e-05
-1.99002310982601e-05
-6.30519548111257e-06
-9.83838196451006e-06
-3.05358127351375e-05
-1.68981388282262e-05
3.52249731408255e-06
-2.58287134871469e-05
-1.04086127434937e-05
-3.24708742280507e-05
-1.83849830944905e-05
-7.29095997626691e-06
-1.59555768061886e-05
-2.2590695094714e-05
-5.58911554666585e-06
-3.31955347143583e-05
-1.49902292864369e-05
-2.82067387681798e-05
-9.29446105650766e-06
-2.15011530944592e-05
-1.4620099874165e-05
-2.79562106531469e-05
-2.4022386972998e-05
-2.37742556068551e-06
-1.73766626574612e-05
-3.16156148153819e-05
-1.56250171841971e-05
-2.15280634886835e-05
-1.57553310011889e-05
-1.4009141664978e-05
5.92234298740998e-06
-1.935057850058e-05
-1.95409177252323e-05
-1.47361786030753e-05
-5.19466024572452e-06
-1.03969973785354e-05
-2.32555506005005e-05
-2.37278085552106e-05
-3.14264009465893e-05
-1.91392697072109e-05
1.81595386371267e-06
-1.85556203312654e-05
-3.28967657500738e-06
-6.14850907261535e-06
-1.90104759567269e-05
-3.95092929316674e-06
-8.68197947282066e-06
-3.52814580453605e-05
-1.52084382957499e-05
-1.7241816980096e-05
-3.31518338642993e-05
-3.8647748404032e-06
-1.98528360705558e-05
-2.55692313255631e-06
-7.67911733898168e-06
-1.8216145690687e-06
-1.03838761812043e-05
4.06592844607437e-06
-6.70068231004965e-06
-2.08036774908014e-05
-1.95153373830692e-05
-1.74003177942066e-05
1.32612618751057e-05
-8.30343304547344e-06
-2.54583692920774e-05
-7.97201777652911e-06
-4.75735834562022e-06
-1.50350439423934e-05
-4.16351731532496e-06
-1.69455735229667e-05
-1.38730905174015e-05
-9.19174564995568e-06
-1.28736459668711e-05
-2.92650029954829e-05
-2.89575835688072e-05
-1.98137294734292e-05
-1.49226385686162e-05
-9.6560516366663e-06
-1.19372797721353e-05
-1.49173623748613e-05
-1.52263158770711e-05
-2.33704587152971e-05
-4.70276695581718e-05
-9.96046741737761e-06
-1.21227873775158e-05
-1.9005429132025e-05
-3.60622021044839e-06
-1.10667111005677e-05
-2.16295768179143e-05
-1.76279350793638e-05
-2.60130917653063e-05
-1.68256278976509e-05
-1.73018449718204e-05
-2.62120760537431e-05
-4.68967601365143e-05
-1.51281373025421e-05
-3.47387653989741e-05
-2.34397974372784e-05
-2.70526356704715e-05
-1.77831152156171e-05
-1.47220741479658e-05
-3.72850130914237e-06
-2.76815793986978e-05
-1.34421841644359e-06
-2.57978470559607e-05
-1.97357429304187e-05
-1.88877090815699e-05
-2.73064009490369e-05
-2.76958156395372e-05
-1.08561940580948e-05
-3.4595181476588e-05
-1.8145616172342e-05
-1.64846669021779e-05
-3.04730067225446e-05
-1.7407358746267e-05
-1.7778130669699e-05
-2.06332369166756e-05
-6.87933655065407e-06
-2.79380083811177e-05
-8.21946455716768e-06
-6.93529987185666e-06
-2.06501310105994e-05
-2.64241124433365e-05
-2.65223476866232e-05
-3.1407837781771e-05
-2.24620848347106e-05
-3.19250432639053e-05
-1.79358586514191e-05
-1.10749372287705e-05
-4.85224356507529e-06
-7.57777499359487e-06
-1.79625868829066e-05
-2.40105437726433e-05
-2.296882878264e-05
-2.32096305788795e-05
-9.86590795784089e-06
-1.51926019532841e-05
-1.95320155630089e-05
-7.92548772037827e-06
-8.11900292082892e-06
-2.82516511060054e-06
7.44287475161739e-07
-7.29887804854677e-06
-1.58686053910808e-05
-1.38854752924737e-05
7.74398131924132e-06
-8.98594402408199e-06
-4.00589726305597e-06
-3.13254787260625e-05
-2.28655239072911e-05
-1.32606860440011e-05
-1.58630396795068e-05
-3.59459815948238e-05
-2.17092436394147e-05
-4.19895264878117e-05
-2.17863380625451e-05
-3.13053658530417e-05
-1.59718816146275e-05
-1.1424446621342e-05
-1.57191065760095e-05
-1.38662344774119e-05
-1.56758116380014e-05
-1.76868343664878e-05
-1.66790801258522e-05
-2.6705434374545e-05
-1.12327364297752e-05
-2.05396706811935e-05
1.32558812065949e-06
-3.64560803002624e-05
-2.74263473602017e-05
-1.16735126516715e-05
-3.19493964733738e-06
-3.4990560521165e-06
-2.88282793218056e-05
-1.53230393440876e-05
-1.56076984065687e-05
1.8535835867505e-06
-4.48060008887008e-05
-2.18508058942136e-05
-2.72880514845974e-05
-2.50407578969776e-05
-1.61016573585176e-05
-1.35069076183788e-05
-2.38720382804082e-05
-2.16219769272604e-05
-2.35633623290127e-05
-3.96224431188116e-05
-6.85508318468776e-08
-2.41318236234775e-05
-2.38917667345996e-05
-1.5327922717173e-06
-1.54921538852655e-05
-9.34083044601467e-06
-1.87803458761218e-05
-1.52630437608038e-05
-1.96173034753526e-05
-2.37564098402687e-05
-2.13840842941524e-05
-1.65361866059913e-05
-3.23738390088697e-05
-3.39170012712058e-07
-6.52059656019949e-06
-1.56945421124744e-06
-1.14420404213566e-05
-1.16880254253555e-05
1.255603088806e-05
-2.05095775033844e-05
-8.46420988465326e-06
-1.27905788588193e-05
1.34937760338739e-05
-5.96762947804558e-06
-5.92560016161089e-06
3.74594398542468e-06
-9.89794819010219e-06
-1.76935778304942e-05
-9.40759446707487e-06
-5.13258840650789e-06
8.56098582113589e-07
-1.28864249071913e-05
-3.61069169056364e-07
-9.19989019110833e-06
-1.81400359890003e-05
-5.25893391190162e-06
-2.19414609267593e-05
-1.86935548737912e-05
-1.9100614883406e-05
-1.78248237667288e-05
1.58914116367114e-06
-1.84396135928634e-05
-2.60175707591389e-05
-1.58378008202035e-05
-2.26836954742187e-05
-1.21592314610816e-05
-1.85189673915335e-06
-1.79115669737082e-05
-6.63190459831869e-06
-5.32948203560137e-06
1.75755639039287e-07
-1.14943421759235e-05
-8.25419135438126e-06
-2.68892841057088e-05
-1.6067023170887e-05
-1.16798212326435e-05
1.29265889740367e-05
-3.04253237376221e-05
-3.77513001075173e-05
5.32711935033857e-06
-3.02414715983343e-05
-2.03410714793867e-05
-3.09927230843296e-05
-1.50571706767203e-05
-3.12236281505548e-05
-1.32346190400074e-05
-6.19586871236544e-06
-8.84989469736425e-06
-2.14529435822705e-05
-7.3061051945894e-06
-2.71671940053418e-05
-1.0506937318432e-05
-2.20800551934382e-05
-3.5483901693826e-05
-2.13135400760931e-05
-2.32724659954848e-05
-2.09686277523016e-05
-1.54478753051102e-05
-8.95471048163811e-06
-3.05911740934201e-05
-8.49929379449133e-06
-1.43930863361517e-05
-2.81474072783713e-05
1.11473097756026e-06
-7.12153463640333e-06
-1.02379022358505e-05
-1.8231881410144e-06
-1.53645667051061e-05
-1.40486048603669e-05
-1.18138848706994e-05
-1.14038001813226e-05
-1.9856051465349e-06
-6.08190489910378e-06
-1.14416208667778e-05
-1.26777244613702e-05
-6.82886610457038e-06
-1.6654749917744e-05
-2.71939670565711e-05
-1.32863969039025e-05
-3.88034425466801e-06
5.68477645355107e-06
-9.20090170769493e-07
-1.32901429844595e-05
-8.25160873855912e-06
-2.06262780188309e-05
-7.55257606256343e-06
-1.84357052784646e-05
-1.38516871785349e-05
-3.98980857036288e-06
-3.48764795583494e-05
-1.47818757009516e-05
-1.30687586587208e-05
-2.63056184790784e-05
-1.09721135257686e-05
-1.59537911177308e-05
-7.7623652399247e-06
3.98653587914887e-07
-3.1584552839959e-05
-2.88245870092675e-05
-1.6221315917865e-05
-1.87838082070699e-05
-1.82214308498872e-05
-2.3426232452108e-05
-2.58192021845484e-05
-1.79114671381045e-05
-1.44012555255463e-05
-7.79740717577419e-07
-2.25508036784732e-05
-2.64848898728509e-05
-1.2140655782043e-05
1.33258775190119e-08
-7.16509973114862e-06
-2.45003015829304e-05
-7.16147189855294e-06
-1.90040141041197e-05
-2.44519400502024e-05
-4.03344657692056e-05
-3.18150390601911e-05
-1.83728174006573e-05
-2.52271284962768e-05
-2.11075392498226e-05
-4.12202238273687e-05
-2.35746107928214e-05
-1.67082425499107e-05
1.96522794231802e-07
-1.14090062835593e-05
2.757382312648e-06
-2.63670117507193e-05
-2.23770602841099e-05
-1.66033950981949e-05
-1.96853604181282e-05
-2.14736779419738e-05
-2.09353549142769e-05
-7.89396222973593e-06
-1.70717904221749e-05
-1.63806997592002e-05
-2.20998635961896e-05
-1.67472529228551e-05
-2.45069199582289e-05
-1.43948899166441e-05
-3.57631411229999e-05
-2.54174579252576e-05
-2.81149841215504e-06
-2.3261927120456e-05
-1.56247340759113e-05
-1.30784701953882e-05
-9.10438263361361e-06
-1.53592678750747e-05
-3.90508972025938e-05
-1.66623808489241e-05
-3.62994624130184e-05
-2.31950127389586e-05
-2.74882944749305e-05
-3.93851498029014e-05
-9.23436496937733e-06
7.39710479759534e-06
-2.50167421858329e-05
9.5290423517287e-06
-4.30944762060355e-06
-4.69002123976674e-06
-1.11642300004365e-05
-2.44566873808386e-05
-1.41080690592706e-05
-2.31741627172457e-06
-2.15022289218974e-05
-5.13267063236641e-06
-6.25744840314567e-06
-9.48895428305253e-06
-1.76955541255986e-05
-8.35845597427195e-06
-1.39806254221502e-05
-1.77658177622077e-05
-1.5246739129692e-05
-1.4616275614971e-05
-1.26484377876575e-05
1.69418022449775e-06
-1.44593793082759e-05
-1.52331562111883e-05
-1.84535271772733e-06
-1.84717605375457e-05
-2.50827653207364e-05
-6.77049048164473e-06
-2.32413401076402e-05
-1.99008965086799e-05
-7.77438106430221e-06
-1.71035640445062e-05
-2.07787026551212e-05
-2.53986223446433e-05
2.72133688332974e-06
-1.08494651323457e-05
-2.99380595849593e-05
-3.85382961992779e-06
-3.08142701227666e-05
-2.64805208798391e-05
-3.23498269363932e-05
-1.48173124705378e-05
-3.66642587581212e-06
-7.56016417271912e-06
-7.01832090879965e-06
-2.79068057237251e-05
-1.81531445745836e-05
-6.72461474115312e-06
1.73051924252032e-06
-1.67971521183774e-05
-1.13439989406737e-05
-2.04986267658915e-05
-1.14521035947954e-05
-3.13891393794842e-08
-2.11170725404319e-05
-2.92481562105541e-05
-3.39150083265169e-05
-2.17268741105124e-05
-3.95237517838051e-05
-3.11035080376412e-06
-1.39556676681214e-05
-1.02442419646894e-05
-1.58387970606248e-05
2.84542662282185e-06
-1.60952209392874e-05
-9.87406768044631e-06
-3.07259766459948e-05
-2.37442261728588e-05
-1.4820711920164e-05
5.01998416932001e-06
-1.72438139802003e-05
-1.35890417585503e-05
-6.5674311716468e-06
-1.45783698780875e-05
-2.00909901830432e-05
-1.03744318535963e-05
-1.55609216325713e-05
-1.518037450381e-06
3.33190358346105e-06
7.94750059089446e-06
-1.65441823048785e-05
-1.54818286198494e-05
-1.80884229113146e-05
2.1087963215358e-06
-1.25174281998194e-05
-2.11709060101153e-05
-1.11109831973007e-05
-3.17990212153742e-05
-1.60308917047782e-05
-3.26995077631989e-05
-2.97553634361202e-06
6.06319730326383e-06
-2.02038966649577e-06
-1.30715563249029e-05
-9.6112835850155e-06
-1.09668137700855e-05
-1.81071049854963e-05
-1.31037161587364e-05
7.86040960750183e-06
-9.35652821279794e-06
1.1723800273217e-06
-9.2034486749391e-06
-1.31855710758651e-05
-1.04717254356782e-05
-1.27457678298121e-05
-1.96461459117762e-05
-2.75699502911081e-05
-1.90022241591894e-05
-3.72526028986089e-05
-2.81427200559433e-05
-7.8599095492475e-06
-2.01422468292134e-05
-1.87579716307359e-05
-3.20460870570169e-05
-9.03058570581189e-06
-2.62678882098114e-05
-1.51264671571464e-05
-8.70397412582758e-06
-5.57812159086143e-06
-1.12189467400274e-05
-2.27757657091928e-05
1.18560812747834e-05
8.18742794845163e-06
-8.21152607548192e-06
-2.15713431172998e-05
-3.05043145552762e-05
-1.32344332545137e-05
-2.07529056084311e-05
-7.74780229115185e-06
1.00389426579031e-06
-3.04321724465843e-05
-1.22402074835585e-05
-1.27628680613049e-05
-1.30612618532912e-05
-2.73068691799965e-05
-1.62517129979125e-05
-4.36747854636468e-05
-2.71278512293483e-05
-1.85144075293416e-05
-1.59325485360441e-05
-9.13577084216261e-06
-6.80011868996664e-06
-1.25460956866682e-05
-1.71145396235414e-05
-2.48419440698475e-05
-2.59248562443797e-05
-2.03791971796656e-05
-3.40289011079965e-05
-1.40016412463502e-05
-1.90595024755936e-05
-2.77184533357167e-05
-2.63641834744487e-05
-1.78030453163389e-05
-3.04664738639416e-05
-1.81228497905098e-05
-6.96417988000056e-06
-2.46032342297149e-05
-2.06383444318629e-05
-9.10872185769372e-06
-2.36875280603194e-05
-1.914437176395e-06
-1.71871902719097e-05
-7.13165570789578e-07
-1.40162575311768e-05
-1.42825279063611e-05
-4.59113682725641e-06
-2.45198894603755e-05
-9.84341200992981e-06
-8.53869277563736e-06
1.45544371467245e-05
6.79747967587804e-06
-1.80163116519018e-05
-1.21071650396595e-05
-1.2314103652786e-05
-2.33995542804902e-05
-7.30682447980578e-06
-2.28674237365669e-05
-2.28744561523932e-05
-2.18774076758417e-05
-1.40451974737131e-05
-1.19566752422965e-05
-3.00125029185319e-05
-3.65744470125852e-06
-9.21173058809193e-06
-1.50681181274199e-05
-4.36947454630863e-06
2.61251807319962e-06
-2.26727545693861e-05
-1.89808283718701e-06
-2.00533060461801e-05
-2.88505415212323e-05
8.45743950124221e-06
-6.08159647478591e-06
-2.24375085989632e-05
-1.05801352298903e-05
-1.60098626994844e-05
-2.24715131141964e-05
-1.00061511910879e-05
-1.52687869380269e-05
-1.02185998559672e-05
-2.2236576370056e-05
-9.12268298966481e-06
-1.03188352224418e-05
-6.7814390184855e-06
6.74943473699732e-07
4.02087449893863e-06
-1.33938459746034e-05
-2.02820908487724e-06
-2.64638624398988e-05
-2.48734160582829e-06
-1.29111821793911e-05
-1.50810383602267e-05
-2.80159412649292e-05
-1.66633918097045e-05
-2.26441677343259e-05
-1.85085553361564e-05
-2.28438830226478e-05
-1.62208436683883e-05
-1.7208635889335e-05
-1.97664743010769e-05
-1.06550081311979e-05
-1.60633323013071e-05
-7.08829099506453e-06
-3.52356100966461e-05
-3.23714079807263e-05
-2.04948234532847e-05
-1.82141508286312e-05
-1.75987225394673e-05
-1.79611247801352e-06
-1.43963360457313e-05
-2.76606383349022e-05
-7.72543836189904e-06
-1.28805488849223e-05
-1.81498763731179e-05
-4.52953641933936e-06
-1.55528326731145e-05
-2.13548851207176e-05
-1.76494306982093e-05
-1.43418198738386e-05
-2.07027435882474e-05
-1.95313241509758e-05
-1.3801188245888e-05
-9.99670344879242e-06
-9.08056630860292e-06
-1.05975276665793e-05
-1.06235767850809e-05
9.43197407467607e-06
-1.89558814487634e-05
-4.20422496891111e-06
-2.60407444072283e-05
1.1488802197519e-05
-9.67553358302625e-06
-2.18038320136428e-05
-1.06984159152204e-05
-4.10806985803245e-07
-2.40157973062244e-05
-1.44414147233539e-05
-6.31243227051374e-06
-2.96833564019641e-05
-6.67807079263289e-06
-8.92702043918216e-06
-1.71074084824883e-05
-2.0443306610397e-05
-5.71778634208676e-06
-1.84018576515568e-05
-1.34542599596483e-05
-2.3568177235111e-05
1.0745338804038e-05
-1.27292315271138e-05
-2.55023617861364e-05
-2.17137292263939e-05
-5.96820934844049e-06
-2.10274471041861e-05
-2.58574804350615e-05
-3.01780249259099e-05
-1.64591250596152e-05
-4.02517366473743e-05
-5.83847190588031e-06
-3.68945663069911e-05
-2.42876431945757e-05
-2.8657465354901e-05
-3.81975334489882e-05
-6.34032888132982e-06
-8.13075142941881e-06
-3.35733310756348e-05
-2.25785108995265e-05
-1.46025521842375e-05
-1.69237483496021e-05
-3.18104536167512e-05
-1.56285001895849e-05
-2.12118224843764e-05
-1.26206121758746e-05
-1.91409300515371e-05
-5.60904379711074e-06
-7.57023182662999e-06
-1.96896776079662e-05
-1.61968342271648e-05
-1.78982648786082e-05
-9.02431285899921e-06
-2.52902302003147e-05
-1.04052283476526e-05
-6.38453732246701e-06
-1.28664089349288e-05
-2.09797612599447e-05
-2.70087828792324e-06
-2.29519328478789e-05
-2.41413198127978e-05
-3.55292933192046e-06
-1.3490160040319e-05
-1.48807955488412e-05
8.92367106846017e-07
-1.20978745538395e-05
-1.31459899972071e-05
-4.35883635223669e-07
-2.1679734639099e-05
-2.16869168218005e-05
-1.32860958402819e-05
-3.04654158045956e-05
-1.45519799610275e-05
-2.35344236666308e-05
-1.5646929662291e-05
-3.72501091867513e-07
-5.33449422670369e-06
-2.27887741704016e-05
-2.37549386008542e-05
-1.2472132689039e-05
-1.72617416372868e-05
-3.18156435301427e-06
-1.39705340185897e-05
-2.58220280234643e-05
-7.04900652189865e-06
-4.08582937336517e-06
-2.79342103944579e-06
-3.63315380438064e-05
-3.10740989940024e-05
-1.58796878352208e-05
-2.20684836378783e-05
1.33709631764348e-08
-2.19139391993718e-05
-9.65678046577248e-06
-9.28558063280212e-06
-1.99452742001751e-05
-1.47885821954193e-05
-1.25522372029853e-05
-8.24142795707125e-06
-1.96114271855965e-05
-2.0565987590731e-05
-7.4130879971019e-06
-1.05781176253458e-05
-1.3877257909001e-06
-2.21753408860973e-06
-2.09031865261345e-06
-6.30988540278373e-06
-1.39948824869562e-05
-2.83933653495208e-05
-3.48136466316864e-05
-1.30726151326118e-05
-7.90160104755214e-06
-1.48742188319193e-05
-1.35295281631957e-05
-1.15073006214321e-05
-3.3737743084109e-06
-3.14311002410891e-05
-3.38633896360406e-05
-8.85602602233692e-06
-1.66604935871292e-05
-5.1753145872258e-06
-1.70192051159813e-05
-7.28795615021212e-06
-3.5296973123581e-05
-1.04745781578083e-05
-2.86648652446574e-05
-2.33518492806317e-05
-1.68457320769624e-05
-2.09720069454568e-05
-2.51954603002695e-05
-2.58275752409906e-05
-4.41584241096152e-06
-2.03422261669878e-05
-2.26496110405369e-05
-2.50529431222779e-05
-1.44183593068508e-05
-1.99850994848754e-06
-2.99187367270414e-05
-1.16453610290664e-05
-1.47724131034096e-05
-2.32057634989556e-05
-2.10342998561025e-05
-2.82614133181037e-05
-8.43426904142396e-06
-1.54868091224294e-05
-1.8883205555861e-05
3.94537206068888e-06
-2.6878234652127e-05
-1.76115021612157e-06
-2.01005355944945e-05
-1.54527631247793e-05
-1.21075810594186e-05
-1.93790527705266e-05
-1.20167000170604e-05
-1.86418253465035e-05
-1.87870889852973e-05
-1.05314786088133e-05
-1.10015899507875e-05
-9.08757168931904e-06
-1.95939517370783e-05
-2.1727536584859e-05
-3.04728365393225e-05
-9.14850716116796e-06
-1.66767098437572e-05
-2.65890906830812e-05
-7.84566623867549e-06
-9.49280940989734e-06
-6.51800263860559e-06
-2.32239861714872e-06
-5.94854599678784e-06
-1.35203128440019e-05
-1.66414688745915e-05
-3.3105297150361e-05
-6.41870719364204e-06
6.0066021181792e-06
-1.69677118086064e-05
-5.0858127191064e-06
-1.54417503110337e-05
-1.8601043866253e-05
-3.57589971475616e-06
-1.59460164922802e-05
-1.93248352930076e-05
-2.31673225030498e-05
-3.26465830870666e-05
-9.30182274699913e-06
2.26715756530411e-06
-2.21669658406243e-05
-1.54299049827002e-05
-8.12964426979985e-06
-6.92139855831878e-06
-4.45384552561836e-06
-3.23221075198357e-05
-1.6727591778498e-05
-2.00892536862409e-05
-7.61113359170899e-06
-2.12524275276512e-05
-2.46721866855135e-05
-3.25886342396514e-05
-1.60752493646084e-05
-3.08708397406421e-05
-2.50679325116065e-05
-2.32044481004153e-05
-2.77945778776863e-05
-2.86614581700398e-05
-1.72862509842123e-05
-3.03680240199917e-05
-1.64910892620133e-05
-3.18590212050829e-05
-1.52361609066262e-05
-7.48145833725752e-06
-1.13585727762636e-05
-1.19061346359004e-05
-1.19015751746452e-05
-2.58049005330064e-05
-3.84315311933986e-06
-1.83302825280963e-05
-1.78558144630427e-05
-3.35467740555072e-06
-8.61091189538134e-06
-2.66032836780913e-05
-2.09369155208429e-05
-6.96381904055004e-06
-3.57022708657861e-05
-8.50489328609383e-06
-1.87280089051412e-05
-6.52349535142979e-08
-2.45064873751246e-05
-1.36145098014458e-05
-2.51477218758743e-05
-1.70977391823783e-05
-2.38440260436404e-05
-3.10093575848304e-05
-1.37062799190872e-05
-1.79287509700226e-05
-8.49155717829791e-06
-3.03594830462403e-05
-1.29077890909833e-05
-1.17925757422567e-05
-4.58017079375502e-06
1.7254668690254e-06
-1.70602126344741e-05
-6.90772801601631e-06
-1.47994626035348e-05
3.77916736616112e-06
-1.88929308844878e-05
-5.91381745860423e-06
-4.73083773948642e-06
-1.61120314418851e-05
-6.21618489871199e-06
-1.72410949423733e-05
-6.07597111794913e-06
1.03162790444456e-05
-5.72482847130097e-06
-1.66091329925161e-05
-2.83164367891522e-05
-1.58942730233094e-05
-5.44027735631537e-06
-2.12580113163125e-05
-2.22895745514613e-05
-3.50998268127451e-06
-4.39840714629427e-07
-9.27307186138501e-06
1.10194652898618e-06
-6.90055337641078e-06
-3.08047424630018e-05
-2.77304315455264e-05
-1.5351651939929e-06
-1.25112663757064e-05
-1.59131096257434e-05
-2.18130733687676e-06
-1.82682320433403e-05
-3.03849292949258e-05
-3.23102742460598e-05
-3.05824027367563e-05
-2.12646243690455e-05
-2.3470568786041e-05
-2.08658482321289e-05
-9.44583752427465e-06
-2.77894357298684e-05
-1.86453121505689e-05
-2.3848368957498e-05
-2.03583506580256e-05
-2.7332404341031e-05
-9.47863382457649e-06
-5.18513794392127e-06
-2.29591598090194e-05
-2.24584034625462e-05
-1.44172742681984e-05
-3.57139158278543e-05
-3.0328748797771e-05
-1.85562472078338e-05
-1.94463734384739e-06
-1.4482370683488e-05
-2.09907087078398e-05
-2.92338598477124e-05
-2.08779427839674e-05
6.24307367750723e-06
-1.22125176270812e-06
-1.1985218907176e-05
-2.97017451887063e-05
-2.57897144862312e-05
-1.68543156777742e-05
-2.14050758822208e-05
-8.9958529506277e-06
-2.27568471664275e-05
-3.37940561147946e-05
-1.88026484923021e-05
-1.89601001137407e-05
-2.55659371393478e-05
-2.19018357008827e-05
-4.63216772072886e-06
-3.01315478254964e-07
5.69051560263518e-07
-1.88995369182023e-05
-2.74957471749526e-05
1.84926329965645e-06
-1.88974966298157e-05
-1.41231634212645e-05
-1.70942638133277e-05
3.20638910548499e-06
-1.58248373824846e-05
-1.89010528190314e-05
-1.43981717825485e-05
-2.65658742725104e-05
-1.72549713206752e-05
-5.4845605464774e-06
-2.67217465138952e-05
-1.65756740324467e-05
-1.39816292992662e-05
-1.80081242722937e-05
-2.56395275968814e-05
-2.9929871216325e-06
-4.79244437972813e-06
-2.20820365667602e-06
-2.31288143216729e-05
-2.00044827047611e-05
-2.16397369228811e-05
-1.22485099171004e-05
-1.40923747575654e-05
-2.9713020674519e-06
-1.55457731286722e-05
1.93683437105443e-06
-5.76894479691956e-07
5.2938997973876e-07
-2.58841772221468e-05
-2.17673551044857e-05
-1.10420761729878e-05
-3.76309688686557e-05
-3.37977177970566e-05
-2.70072210865741e-05
-3.22834605237806e-05
-8.75661623204851e-06
-6.6368546266152e-06
-2.00638645907644e-05
-2.64087522295592e-05
-1.66895032090358e-05
-6.99200260908839e-06
-1.70434350062445e-05
6.10017098771352e-07
-5.85985423178664e-06
-2.1508390562563e-05
-3.14537699355258e-05
-2.95471609182824e-05
-9.16083910881684e-06
-1.50025566172711e-05
-2.83053324702721e-05
-1.27524837894369e-05
-1.24317136840024e-05
-2.76559723022092e-05
-4.40524835685579e-05
5.59344936530335e-06
-2.23507713488603e-05
-1.24271616782022e-05
-2.46936785236943e-05
-4.45248963385913e-05
-2.32387886787467e-05
-5.23479424824549e-06
-1.8636908740873e-05
-9.54094252308003e-06
-4.77548221816729e-06
-3.58603621464049e-05
-4.36982873447231e-06
-2.09944988349965e-05
-3.56267226413733e-05
-1.73777333780873e-05
-2.05891737681093e-05
-2.87712116101912e-05
-1.87955651472462e-05
-1.05110126487652e-05
5.17286660389307e-06
-2.65764549692289e-05
-7.52503583818779e-06
-3.16023567006933e-06
-2.59988838748186e-05
-3.67301225227286e-06
-2.59915032900901e-05
-2.1338495504719e-05
-1.3870345110836e-05
-3.63780448273149e-05
8.23352732067777e-06
-7.67635291479223e-06
-1.58731498936915e-05
-6.98757020169641e-06
-1.0711887128965e-05
-1.19424482559643e-05
-8.32206783115338e-06
-1.88125809784497e-05
-9.73896207454705e-06
4.65548396270779e-06
-1.63269684529442e-05
-2.28384708133941e-05
-2.87325743447496e-05
-1.38769700999488e-05
-5.97019431138687e-06
-3.44855055316402e-05
-1.32119457086244e-05
-1.12561464839692e-05
-1.68736921031928e-05
-2.05809834048611e-05
-3.31376445099605e-05
-1.76333021027735e-05
-1.47785692514494e-05
-2.04572378543891e-05
-1.27071195080197e-05
-1.79142607331453e-05
-2.18224392685513e-05
-2.2104946830748e-05
-1.72636729478584e-05
-2.91168847133692e-05
-1.85866457052353e-05
-3.02882602463379e-05
-8.70782909833651e-06
-1.22477823367783e-05
-3.3085969806635e-05
-1.92180188787759e-05
-1.18141246379538e-06
-2.77188430577421e-05
-2.29927586928655e-05
-2.73601141765975e-05
-1.69251872300462e-05
-8.35397779106203e-06
-1.45645796687039e-05
-1.32478773657109e-05
-2.62323571703218e-05
-2.61838693128933e-05
-1.29295070188733e-05
-1.40114332348923e-05
-2.54593780582047e-05
-4.47825351855828e-05
-2.29262553055038e-05
-2.29930850558889e-05
-3.11203287452741e-05
-1.267808908878e-05
-1.8446355617581e-05
-2.45149176285146e-05
-3.33800194797861e-05
-2.65910362813133e-05
-1.32556635920466e-05
-2.87987537554809e-05
-1.82390964319928e-05
-7.59565000541839e-06
-1.02821927224322e-05
-1.43802313136323e-05
-1.64020535543234e-05
-3.63465467877413e-05
-8.54802493898118e-06
-3.06472632181455e-05
-1.12169562451982e-05
-2.56167321201873e-05
-2.00305633874582e-05
-2.77277242658779e-05
-2.38682132794658e-05
-7.84814460655257e-06
1.40805567981844e-05
-1.33036202606438e-05
1.19782220441727e-05
-2.35310335583932e-06
-1.66183374701307e-05
-6.8513505491059e-06
1.15225771860571e-07
-1.3196356636515e-05
-8.54631387570554e-06
-2.28419139265945e-05
-1.53017779779598e-05
-1.42747232304667e-05
-1.8407209566326e-05
-1.48232619290952e-05
-2.48029135702725e-05
-1.47170456077242e-05
-2.10245566026319e-05
-1.43458070414895e-05
-2.07628425515117e-05
-1.69373517345134e-05
-4.99985728126516e-06
-2.03811794753221e-05
-3.97946046496021e-05
-1.20687260712541e-05
9.13096515434321e-07
-2.12168018331442e-05
-1.41498976680179e-05
-2.07610279949546e-05
-3.227287871463e-05
-1.54810174863008e-05
-1.02401221949207e-05
-1.84052807994244e-05
-9.85826147677778e-06
-2.84328033223308e-05
-8.54203147486928e-06
-1.71061128020543e-05
-2.27607346916996e-05
-1.80820272971236e-05
-1.84119740823186e-05
-2.09416889302883e-05
-1.08302890909373e-05
-3.06009289306166e-05
-2.92742241626962e-05
-3.16674660156801e-05
-2.88014502986405e-05
-1.93515985651665e-05
-2.94113276269419e-05
-1.30829420548175e-05
-1.6584496162554e-05
-1.51250835955049e-05
-1.80890354070276e-05
-2.09986403420618e-05
-1.03783313503904e-05
-2.16140075509983e-05
-2.96428876983486e-05
-3.0731650131197e-05
-2.65117344757364e-05
-2.26078437323619e-05
-3.0434264614573e-05
-4.26958229117462e-06
-9.18502279319241e-06
-3.57955733064165e-05
-1.4640907660959e-05
-2.08443776923369e-05
-1.09427176723627e-05
-8.00102210076804e-06
-2.65754760409864e-05
-7.10792506501946e-06
-1.14144632818186e-05
-2.35320871174633e-05
-4.37308630198635e-06
-1.95673772649825e-05
-2.66227163204921e-05
-2.3948057705895e-05
-1.58009074967149e-05
-1.91871387665416e-05
-1.83728482561567e-05
-3.59445181620315e-05
-1.26669653748687e-05
-1.38643818761688e-05
1.42392177344633e-06
-2.10038823645194e-05
-2.11206519795965e-05
-6.44453194971211e-06
-1.526137540723e-05
-2.10724095297407e-05
-1.38231303787204e-05
-2.49106829651156e-05
-1.3802008057084e-05
-1.1817638785714e-05
-3.7950730065687e-06
-3.32139896711807e-05
6.19979111952762e-06
-2.30080309174801e-05
-2.11867099952266e-05
-1.35420050563997e-05
-1.23028562469725e-05
-1.78202057512995e-05
-9.54712791054854e-06
7.20663104507614e-06
-1.30107108680428e-05
-1.70217804209728e-05
-1.66584983311497e-05
-1.19269362810631e-05
-1.82035436017905e-05
-5.09210877702494e-06
-1.97751779709901e-05
-1.94064189314833e-05
-2.89275702442459e-05
-2.74004568303606e-05
-8.32731028090658e-06
-3.24871434443341e-05
-3.15592912384729e-05
-9.18571491133167e-06
-2.42256116975201e-05
-1.35085836051655e-05
-2.22528829657854e-05
5.40844915124889e-06
-2.01316373752401e-05
-1.2288143477218e-05
-4.26159032772314e-05
-3.11234680758219e-05
-1.07594379048645e-05
-3.76098462468498e-05
-3.07017014982114e-05
1.77429626723067e-06
-2.34303834597932e-05
-8.66614115159307e-06
-2.56191865909243e-05
-1.53217631306138e-05
-2.94642092054333e-05
-1.22679310485265e-05
-3.78835274046877e-05
-2.43078400681412e-05
-2.48674266358935e-05
-1.51809062936859e-05
-2.10848306327134e-05
-2.65898302502865e-05
-1.65768259338299e-05
-1.79978417446695e-05
-2.27273249132493e-05
-4.4682004313161e-06
-1.75372889031961e-05
-2.05350618773255e-05
-2.89844044015193e-05
-1.38208804108751e-05
-2.44740646082403e-05
-4.37482870451633e-06
-2.14960691663237e-05
-3.90038787364e-06
-2.28162482245651e-05
-2.36554949273951e-05
-2.47554144654555e-05
-2.37754452869602e-05
-1.05895996606182e-05
-2.54826675805444e-05
-1.00344568140532e-05
-3.09141345928892e-05
-2.53993632129074e-05
-7.42230633280639e-06
-2.44863776598743e-05
-1.24002441141683e-05
-1.02703272262774e-05
-2.05478331852051e-05
-1.47623487709712e-05
-2.21450901268369e-05
5.81839381921528e-06
-1.03181386919826e-05
-1.79669170903786e-05
-1.27010460905452e-05
-2.43178415299718e-06
-3.35622604653736e-05
-1.3750524565971e-05
-5.52032580386573e-06
-8.692288047703e-06
-8.56858417979298e-06
-1.37216480066838e-05
-1.46982252101592e-05
-1.89471875559089e-05
-9.23901613551855e-06
-1.03993399349578e-05
-1.2750445364161e-05
-8.3729302490415e-06
-2.35426304054316e-05
-1.91084312910345e-05
-1.48848238933589e-05
-2.2430339060553e-05
-5.21016902970567e-06
-2.03857145972011e-05
-1.33214325871688e-05
-2.59442581485345e-05
-2.12423370394142e-05
-2.42356609529914e-05
-7.78760100625205e-06
-1.61529205089857e-05
-8.73213541277515e-06
-4.41168283444123e-06
-3.04208918250676e-06
-1.22309497484869e-05
-3.84997863175887e-05
-1.90534148821828e-05
-1.55495200290748e-05
-1.76434236347045e-06
-8.43497269164024e-06
-1.91764994399403e-05
-1.96912952831329e-05
-1.79975287220993e-05
-3.25778426515063e-05
-2.2307751811549e-05
-3.54942237654669e-05
-3.26175212834032e-05
-1.46855165766934e-05
-2.11427377335967e-05
-3.07584096370355e-05
-6.8664999784213e-06
-2.06347118077002e-05
-2.12410063164075e-05
-1.49606107648922e-05
-5.29430792819231e-06
-2.09278809658765e-05
-2.9139000028425e-06
-2.83492822896701e-05
-1.60978370684323e-05
-2.1968431968113e-05
-1.83128505274093e-05
-3.70312475867476e-05
-9.43978431409328e-06
-1.14256939456948e-05
-2.15788545559293e-05
-1.17264748372653e-05
-1.35351285850703e-06
-2.07409336754059e-05
-2.56248416063378e-05
-1.27034686387545e-05
-1.66704762748337e-05
-1.86122666283812e-05
-7.07464214310071e-06
-3.31442692933922e-05
-4.55762933836696e-05
-1.1263966945214e-05
-2.04942013536489e-05
-1.61610866856006e-05
-2.27930936978987e-05
-1.13955852035383e-05
-1.4786198029666e-05
4.0227233102084e-06
-1.51686443518126e-05
-7.41617302271809e-06
-1.20460911923417e-05
-1.16652827449992e-05
-8.49339383289586e-06
-6.73995265887629e-06
4.84865935847325e-06
-1.72424190315344e-05
-1.56276635729974e-05
-9.18055622666841e-06
-6.4592098764341e-06
-6.47922520711338e-06
9.20690805930011e-06
-7.35501201433821e-06
-3.35726115749747e-05
8.36009366852474e-06
-2.95445012537029e-05
-1.68476010612706e-05
-2.865380226459e-05
-1.89688766267838e-05
-1.89860852520654e-05
-1.10446670254877e-05
-3.27476185071555e-06
-1.47777725606445e-06
-1.64049422576734e-05
-2.49222541055105e-05
-1.90212152408221e-05
-2.32227029950123e-05
-3.63869319732043e-06
-6.42099259751616e-07
-1.50491738204115e-05
-1.85153101640591e-05
-1.66830059008077e-05
-1.20108593144606e-05
-1.12537019855793e-05
-1.26336368082375e-05
-2.53395356198619e-05
-1.38617767735415e-06
-1.4442018389803e-05
-3.74629216044701e-05
-1.53065461550209e-05
-3.14451629623257e-05
-2.75911044789661e-05
-3.51951541243375e-05
-1.08070648231082e-05
-2.82941892806665e-05
-9.58970917555729e-06
-1.89064707132299e-05
-9.18110596721302e-07
-3.05241255965755e-05
-3.01895416414738e-05
-4.4123181374813e-06
-2.02131780886588e-05
-3.95654327747332e-05
-6.36222272168073e-06
7.35174116486595e-07
-6.68762044702984e-06
-4.88105984191384e-05
-1.12839809543283e-05
-3.60041813253073e-05
-2.02581906372338e-05
-2.89883602073328e-05
-1.77401520487175e-05
-3.40195129791941e-05
-2.0172674456648e-05
-2.01892435115078e-05
-2.55369376930644e-05
-1.4409797621057e-07
-1.80592136740024e-05
-1.15143242138791e-05
-2.06625272487371e-05
-1.22567962077206e-05
-2.07031391425693e-05
-1.44292080395793e-05
-2.38701366140573e-05
-7.83203663738444e-06
-5.82587338743325e-06
-3.0641709455437e-05
-5.00368927560909e-06
-1.58794314443664e-06
-1.23158277328654e-05
7.51956014931489e-07
5.86765494501402e-06
-1.42424333182736e-05
-1.49456033936388e-05
-1.3840842745308e-05
-2.03132998339894e-05
-1.79774973675106e-05
-9.81572250584744e-06
-8.03215846105393e-06
-2.85373996353838e-05
-2.97938334996717e-06
-2.09785571465705e-05
-1.82615517450036e-05
-4.35754619668173e-06
5.6573924771203e-06
-2.63714056400912e-05
-1.50019556933115e-06
-1.37358347222978e-05
-2.44875996850353e-06
-2.47189687428287e-05
7.54928264615487e-07
2.03115516560278e-06
-6.77384115400629e-06
-7.96902375456431e-06
-2.35327918333431e-05
-1.35742609058788e-05
-2.88602045154967e-05
-2.86593078646548e-05
-1.74147368915317e-05
-9.0093450827454e-06
-1.11149572546967e-05
3.9235149342158e-08
-1.75401943912326e-05
-4.32369165152356e-06
-1.52693095066657e-05
-1.56575842943696e-05
-2.38372370241167e-05
-6.18441668853348e-06
-2.78484956339438e-06
-7.66534735154486e-06
-1.36993171990597e-05
-3.53324940503769e-05
-1.15144067738807e-05
-2.96039578958581e-05
-2.6411838363434e-05
-1.89140261401861e-05
-1.7140488268451e-05
-2.50035917049049e-05
-1.94552897372114e-05
-1.31486426224564e-05
-1.23415188392969e-05
-1.45666726748902e-05
-2.89658629844564e-05
-1.36559162222258e-05
-3.19998851304611e-05
-2.8781769198093e-05
-1.51964669700074e-05
-1.85993619168551e-05
-2.36735582633007e-06
-2.27045401612623e-05
-2.65278667001426e-05
2.19935823620579e-06
-4.99891545703163e-06
-1.34319598752729e-05
-9.18700173310503e-06
-1.36190456054819e-05
-1.98889711634153e-05
7.87742755791316e-06
-1.33330754229542e-05
-1.06665370553123e-05
-3.18387488608402e-05
-5.29510522743864e-06
-1.27569550490631e-05
-8.01430093137781e-06
-3.85836076993845e-06
-1.18170807040981e-05
-1.68167299530858e-05
-2.32146356844408e-05
-2.25741433337943e-05
7.52457587585174e-06
-2.16103382797883e-05
-2.34035730134508e-05
-1.70232990118812e-05
-3.65290886948882e-05
-6.60860521038585e-07
-1.1257472203507e-05
-1.3491776959697e-05
-2.03935387284865e-05
-1.02014307569623e-06
-8.08654985575651e-06
1.32130128287443e-05
-1.95372965995991e-06
-1.0492976050958e-05
-1.84519203371025e-06
1.97032163821311e-06
-1.63744852608942e-05
-1.54462895206743e-05
-1.50695852854222e-05
-1.49635416049109e-05
-5.48780941186571e-06
-2.08631697201438e-05
-2.56398148318026e-05
-2.40560276863342e-05
-1.23942144753556e-05
-1.46223144049089e-05
-1.31004183986515e-05
-1.2387880084629e-05
-8.04588891746236e-06
-2.53129587311089e-05
-1.2947988678195e-05
-2.17538157954082e-05
-2.11739287723212e-05
-1.44883088308532e-05
-9.04584438460545e-06
-1.73850271086025e-05
-2.82801861698139e-05
-1.0476371562453e-05
-9.20787744106538e-06
-2.18465421596627e-05
-2.19451051262499e-05
-3.70694536049841e-05
-2.64631056907993e-05
-1.59978569570643e-05
-2.02786872457518e-05
-5.61505168670072e-06
-2.25816617903118e-05
-1.42304965331303e-05
-1.82833884296391e-05
-3.82370229669127e-05
-2.68750958884342e-05
-3.32965497600825e-05
-1.02174842202417e-05
-3.14780888211913e-05
-2.91903585526281e-05
-2.58466628938224e-05
-3.27774442847107e-05
-9.67358521721374e-06
-7.02751685008786e-06
-3.07799769212404e-05
-3.2641657573218e-05
-9.0418825178479e-06
-5.14764227830358e-06
-1.77554743764279e-05
-7.31150687047078e-06
-1.02430947348559e-05
-7.69657502835522e-06
-1.35049959936795e-05
-3.31887350538947e-05
-1.98329928499931e-05
-2.78862806183037e-05
-2.07797616986845e-05
-1.41923302886011e-05
-6.61463747440927e-06
-1.17426115628644e-05
-2.99217849082523e-05
-6.71970303248495e-06
-4.97806322743487e-06
3.33599517286488e-06
-2.9065738914228e-05
-1.32765042697878e-05
-2.47930888674099e-05
-1.13009624922879e-05
-1.74483262263228e-05
-2.4634601695214e-05
-1.44791721390579e-05
-2.4791913071918e-05
-2.27577275122471e-05
-1.70876950208965e-05
-1.5934774610233e-05
-8.46090257717952e-06
-1.16532638178248e-05
-1.86141485300288e-05
-1.16538974389898e-05
-1.84058912132919e-05
-6.54656065670932e-06
7.74575894350978e-08
3.31057900693905e-06
-2.98145257652742e-05
-1.81941875417945e-05
-1.90776805631334e-05
-1.18950010527714e-05
-2.37494290851191e-05
-2.93447024608561e-05
-2.84214012080938e-06
-9.97067332044868e-06
-6.97342210328319e-06
-6.89475735884901e-06
-1.94692986059423e-05
-9.39922073694589e-06
-2.83591991829098e-05
-1.87619481858521e-05
-4.71439748536578e-06
-2.15029676948296e-06
-1.07830717129439e-05
-7.36922448671407e-08
3.67578915002089e-06
-9.46901587615396e-06
-1.88375215617682e-05
-2.90461119353692e-05
-2.36871473165909e-05
-2.72004077463444e-05
-2.81365599275873e-05
-3.36874446411024e-05
-1.13816953813452e-05
-1.30639948382876e-05
-5.92779779237528e-06
-2.92056195908663e-05
-4.19896181182587e-05
-1.81766856970477e-05
-3.44440629658999e-05
-2.97643865804726e-05
-2.48811126621947e-05
-1.28429587356612e-05
-1.72986549553977e-05
-2.83967665097325e-05
-1.28436106175356e-05
-1.23298894052947e-05
-1.45717397382274e-05
-1.327091361639e-05
-2.11486288766398e-05
-2.10710719479278e-05
-1.90060134489107e-05
-2.26652812470051e-05
-2.16513043239353e-05
-1.71037540157642e-05
-4.58596255148091e-06
-1.08871408243418e-05
-2.01194773905235e-05
-2.70464905258194e-05
-1.87081782957498e-05
-5.54991966806879e-06
-1.6120605023125e-05
-1.33629817107371e-05
-5.9136875284379e-06
2.57836014843838e-06
-3.28185806228306e-06
-2.10955233954058e-05
-3.80830457495953e-06
-9.44758910690748e-06
-1.30475370746485e-05
2.70361494218417e-06
-2.5964105100942e-05
-7.68918926009737e-06
-5.2423953929904e-06
-2.20298484872262e-05
-2.25404186510642e-05
-2.20528743809344e-06
-2.26991662830881e-05
-1.62023992184383e-05
-4.63006259718011e-05
-1.11598810485195e-05
-1.30335992554374e-05
-1.77703703018453e-05
-1.12095786094835e-05
-7.44694971339397e-06
-2.43447677093857e-05
9.14012069605521e-06
-2.91193178169481e-06
-1.74856755141228e-05
-1.9033921421626e-05
-2.93326293433396e-05
-2.29373062521997e-05
-6.94952114377443e-06
-2.51953902696087e-05
-4.0907929545733e-07
-1.43575795889896e-05
-2.20727323882293e-05
-1.11431844245436e-05
-1.67657988774058e-05
-1.06022963789875e-05
-8.22593611368507e-07
-9.02460325641107e-06
-6.70891337597638e-06
-3.23983883433481e-06
-3.27515992075388e-05
-1.64571832956114e-05
-3.66798574223404e-06
-2.46923483797404e-05
-2.00702140566471e-05
-2.18367378887607e-05
-4.10108175944343e-05
-2.04244905894097e-05
-2.71325461706661e-05
-2.18360995890956e-05
-1.76115715702399e-05
-9.86165534352273e-06
-1.76192468668504e-05
-1.44289983421162e-05
-2.70698272854227e-05
-9.67859979504308e-06
-1.36921681805634e-05
-5.93913491452694e-06
-7.68007864386863e-06
-3.29110554723406e-05
-2.27879554085925e-05
-7.84434198462265e-06
-2.3628576916684e-05
-1.91575172871343e-05
-2.9075456006897e-05
-1.94139126379635e-05
-1.76280748151498e-05
-1.41560725330668e-05
-6.95374304861156e-06
-3.601910573462e-05
-2.00332100558071e-05
-1.66255755009983e-05
1.07692361920637e-05
-3.61954456661781e-05
-3.26978550700125e-05
-1.50156504027649e-05
-2.74194716670502e-05
5.23589799844684e-06
-2.12733425883073e-06
-6.92630586967133e-06
-1.33532415917148e-05
1.95280771956279e-06
-1.9464287025918e-05
-2.5617304290966e-05
-2.32407245925547e-05
-2.7452238696757e-05
-1.02090893482776e-05
-1.67505529289796e-05
-7.37339907554697e-06
-1.89868029959307e-05
6.37936319145765e-06
-1.43151056906921e-05
-2.1990210831307e-05
-2.11916111609042e-05
-1.71146941884298e-05
-1.10752067531501e-05
2.33176139490841e-06
-2.42711706045886e-06
-1.11670175975673e-05
-7.01464085402526e-06
-1.23699032472229e-05
-7.39670581864651e-06
-9.99915213245921e-06
-1.1918707640092e-05
-1.59817373915147e-05
-1.55578847377361e-05
9.30909105965654e-06
-1.08921353400699e-05
-7.65362311538911e-06
-1.34819851653601e-05
-1.64226391687423e-05
-1.02355600465928e-05
-6.33804265847874e-06
-1.47994292655977e-05
-3.28455071331866e-05
-6.15198703480698e-06
1.39199360462353e-05
-1.69036849078531e-05
-2.43428827414318e-05
-2.9380802618422e-05
-1.57911350978754e-05
-1.85675441698609e-05
-2.41010657114803e-05
-2.5211964429535e-05
-3.34782059624001e-05
-2.29147632242319e-05
-1.74448740583101e-05
-4.42828123035035e-05
-2.40877601010584e-05
-2.91136410312619e-05
-2.36768874452871e-05
-2.31795402616136e-05
-1.15609530607398e-05
-1.92572435052248e-05
-2.46921000442081e-05
-1.90173661460499e-05
-3.71924295366141e-05
-2.38828028951722e-05
-1.39395818401089e-05
-1.98087768818581e-05
-4.72428690112444e-07
-2.96717900322068e-05
-2.36528540376413e-05
-8.87775439687034e-06
-2.32608697900868e-05
-1.54966195298948e-05
-1.42372857133645e-05
-1.45682401045464e-05
-2.90539230455325e-05
-5.50850220856594e-06
-3.57030055866216e-05
-2.41875867288188e-06
-2.14940261350783e-05
-1.17943797417177e-05
-1.6784018036801e-05
-4.24745748543403e-05
3.9636052294288e-06
-1.23600246858094e-05
-1.44710249894004e-05
-1.04560533331007e-05
-1.20138759123986e-05
1.22589930957731e-06
-1.91228600200023e-05
-1.24632599513572e-06
-2.46145550087504e-05
-2.61047027977755e-05
-2.21755242245376e-05
-2.22298400464322e-05
-2.01350044151343e-05
-3.02812284389644e-05
-1.11498051068143e-05
-6.74920369524647e-06
-1.13906084543937e-05
-7.49417850409206e-06
6.37880555808879e-06
-2.3320164330386e-05
-1.29224126337026e-05
-1.65483754838844e-05
-1.70959160330561e-05
-2.44309660845244e-05
-1.46962474371021e-06
-2.32132432844852e-06
-1.20340622797806e-05
-1.5991552698356e-05
-9.09335838431669e-06
-5.61469188408931e-06
-1.43188378921599e-05
-1.37593880160492e-05
-1.61466557637017e-06
-1.93268456790593e-05
-2.49346477689446e-05
-1.35556212886674e-05
-3.51672100803115e-05
-1.98579327816151e-05
-1.64058604420652e-05
-2.21227812006585e-05
-1.74545863363779e-05
-9.19889679541992e-06
-1.78556871938438e-05
-3.0745316653791e-05
-1.23766220636751e-05
-3.0064019170671e-05
-3.24691634171912e-05
-1.85475472155758e-05
-2.46618752001242e-05
-3.43709771472306e-05
-2.13344005831058e-05
-1.24292255460927e-05
-8.88074151749135e-06
-1.59881876534323e-05
-2.28851065324754e-05
-1.33658119260537e-05
-1.08438837407984e-06
-3.34290573702916e-05
-7.19305632669658e-06
-5.8359796869549e-06
-1.37033566575962e-05
7.43079784775344e-07
-1.31211733886727e-05
-1.49870756103051e-05
-2.11433713202987e-05
-1.73242185154554e-05
-2.20455407550645e-05
-2.80020611696462e-05
-1.11268853113758e-05
-9.04390726894981e-06
-1.01692824767944e-05
-2.65228594514557e-05
-1.66057614771337e-05
-2.98607757815992e-06
-2.36401466277999e-05
-2.02514404662787e-05
-1.63847290383117e-05
-1.59705483256788e-05
-3.12810987884076e-07
-1.60470483771612e-05
-6.09243800808217e-06
-5.76174811259684e-06
1.55370998332174e-05
8.18378719056801e-06
-2.07311666625055e-05
-3.17622726122684e-06
-1.97237611885315e-05
7.61884642421933e-06
-2.24658827583484e-05
-2.81249400007171e-05
-9.71705105305516e-06
6.90573374020627e-06
7.55042923237161e-06
-1.98402902310212e-05
-6.4091099004724e-06
1.64329524598621e-06
-1.00795657334348e-05
-1.61646852746295e-05
-7.62238427220085e-06
-1.71065062941476e-05
-6.24448946111257e-06
-2.25403389785114e-05
-8.45130665200387e-06
-2.03619398675374e-05
2.79366348797816e-06
-1.00879381966326e-05
-2.47836108547506e-05
6.25071166397313e-06
-1.30123466616804e-06
-2.14274030601135e-05
-3.21678596195938e-05
-3.76358631224267e-05
-3.38455850646518e-06
-1.3984954772633e-05
-3.22829580225381e-05
3.16232820876784e-06
-4.72946329109529e-06
-1.51733307479989e-05
-2.75855106583768e-05
-2.39149308566177e-05
-1.49412498541936e-05
-5.53925197088232e-06
-2.45465088434599e-05
-4.18005274663542e-05
-6.02974911156938e-06
-1.1307610034091e-05
-2.68793928421674e-05
-2.21459471131001e-05
-1.35135634404171e-05
-2.23543821878411e-05
-3.03943550784631e-05
-1.4022052309618e-05
-7.39079484786418e-06
-4.85850676073169e-05
-2.5923260134254e-05
-2.62855617557426e-05
-2.59820900519648e-05
-5.98789381981117e-06
-1.84459551340235e-05
-1.91580704599875e-05
-3.80249462520664e-05
-9.86475147920944e-06
-1.10697858660693e-05
-3.51680450770459e-05
-3.82691418054699e-05
-2.53129278905707e-05
-4.00163400623113e-05
-2.6355130842746e-05
-1.8596222790729e-05
-2.22988330812685e-05
-2.65498092230297e-05
-3.00804151564751e-05
-1.58877631171217e-05
-4.47489716133736e-05
-1.25245221520231e-05
-8.34292550933835e-06
-1.25617609228097e-05
-1.17624892530377e-05
-1.30532211738737e-05
-1.65068554464798e-05
1.23885764005963e-05
-2.26563359522959e-05
-1.50231584731564e-05
5.25529490408576e-07
-1.37783382490906e-05
-2.17627583452398e-06
-2.76275883379036e-05
-2.5179435152498e-05
-1.40011326519635e-06
-1.89765332474773e-05
-1.5587118570914e-05
-8.8257657649668e-08
-2.31044670653271e-06
-9.47961317597145e-06
-2.78944974625894e-05
-2.30171778845569e-05
-6.04892777751432e-06
-2.90680542694203e-05
-1.2418458901448e-05
-7.64113749015939e-06
-1.15900821133736e-06
-7.23063235692378e-06
-7.82907982958389e-06
-1.9513680473272e-05
-2.25272832289359e-05
-9.11492717143158e-06
-1.99980027179716e-05
-2.40633777982989e-05
-2.2539540161675e-05
-2.20590577835191e-05
-3.30372895344984e-05
-2.13606561296504e-05
-1.24827331774655e-05
-2.29139229953842e-05
-1.99398664790491e-05
-9.43760928901577e-06
-2.08776954750604e-05
-2.95262888903032e-05
5.08872697090656e-06
-9.17916376901605e-06
-1.32666469394152e-05
9.68527334665745e-06
-1.29487844364012e-05
-1.865005798112e-05
-3.25742471665713e-05
-2.81982046779354e-05
-1.82932146361732e-05
-1.95527599163218e-07
-2.54460227364645e-05
-2.52797876877971e-05
-1.38354395469278e-05
-2.96601470763913e-05
-2.1846126317367e-06
-9.54411670818787e-06
-1.41816512757371e-05
-3.70910994354599e-05
-3.62623014617168e-05
-2.68374561074425e-05
-1.09233037525014e-05
-1.11231901774301e-05
-7.64771139074588e-06
-1.77869720811143e-05
-1.41692697077181e-05
7.34637817895342e-07
-7.29202705512906e-06
-2.06747397342957e-05
-1.82182535972806e-05
-2.55376185529374e-05
-2.37478994643573e-05
-3.27557211393254e-05
-1.21847855999735e-05
-2.92479822034737e-05
-1.71172946722855e-05
-2.48184316619165e-05
-2.80290979951132e-05
-1.11687605578012e-05
-2.30916757929811e-05
-1.22671781131014e-05
-1.31397412681469e-05
-1.2217823785603e-05
-3.1411266867041e-05
-1.40855737193982e-05
-9.84334805610787e-06
-1.16011107704026e-05
-1.86489731287032e-05
1.7187453377541e-06
-8.15766492908811e-06
-2.17994598070038e-05
-1.8101465691689e-05
-2.43921614961444e-05
-7.50445280063238e-06
-1.19279434209184e-05
-2.06345249960348e-05
-3.27283112994168e-05
-9.75653371299073e-06
1.91981185593686e-06
-1.26863615422744e-05
-1.36796903307384e-05
-2.55814884777684e-05
-1.13364016736543e-05
-1.91787014764407e-05
-7.44412482997943e-07
-4.10655505674645e-06
-7.67285208725832e-06
-2.31147661719559e-06
-1.30089899894637e-05
-8.38498681203049e-06
2.55313755064899e-06
-2.97300015074695e-05
-1.78221978127753e-05
-1.58418987724706e-05
-9.89442705398914e-06
-1.67683345157727e-05
-1.52688743963982e-05
-3.18293339178847e-05
-3.99878820851681e-05
-1.55929754995921e-05
-1.48301797385451e-05
8.8162591903528e-07
-1.63626959654563e-05
-1.61310460618953e-05
-1.88835007278764e-05
-2.85220995754073e-05
-2.94429714427008e-05
-3.54479931394698e-05
-1.29579695066235e-05
-2.99081608306249e-05
-3.78214856903071e-05
-1.51676305817131e-05
-1.92945084658783e-05
-1.64839420424124e-05
-1.2556820803747e-05
-3.3384555878217e-05
-2.70336791135015e-05
-9.52992597456485e-06
-3.79349315830595e-05
-9.92775510133761e-06
-2.26015942433863e-05
-2.12947318842312e-05
-2.11916851011019e-05
-1.5077890993875e-06
-9.5028105014673e-06
-2.57792744630736e-05
-1.95474594771191e-05
-1.55210707222484e-05
-1.77591997128428e-05
-2.06833119137756e-05
-8.50202858933228e-06
-5.8134860250377e-07
-2.00396429776873e-05
-2.03853996681735e-05
-2.42972183109086e-05
-1.20135623937998e-05
-2.1591312470643e-05
-4.53440009930064e-06
-2.1190457348316e-05
-1.78274876880264e-05
-1.74337023323551e-05
-3.1882362944836e-06
-2.52255383024336e-05
-1.15014792924816e-05
-9.30175169768833e-06
7.40283091923344e-06
-1.37670647686988e-05
-2.88904309820036e-05
-2.73147934973058e-05
2.68971710740757e-06
-1.48156294360123e-05
-1.06977061036063e-05
-1.17399164774987e-05
1.48027151448557e-05
-8.1440082461582e-06
-1.31772367343457e-05
-2.40906539265068e-05
-4.32652757687791e-06
-1.88032787550222e-05
-1.05978095699406e-05
9.73874462190404e-07
1.09260935670812e-06
6.33647696903553e-06
-3.68518656600194e-06
-3.78830533198401e-06
-6.17334609293244e-06
-1.26268998991646e-06
-2.55903032710071e-05
-1.37273989281582e-05
-5.20589720802628e-06
-1.42735500345227e-05
-2.05666895465337e-05
-9.19861591327137e-06
-9.26166144919884e-06
-1.21638205918995e-05
-7.33568712522915e-06
-2.14885628711254e-05
-4.17732993104007e-05
-1.9873936446389e-05
-2.09814642945086e-05
-4.06008119364975e-05
-1.14356346782948e-05
-2.48603822716138e-05
5.85573339731163e-06
-3.05598226417456e-06
-2.00992903251616e-05
-1.87108932223838e-05
-1.62616722482179e-05
-4.27017735867819e-05
-2.50898518728636e-05
-1.44003965215954e-05
-4.1744162260366e-05
-2.38636157003632e-05
-2.16656949243967e-05
-1.97812110330049e-05
-2.10725045008365e-05
-2.82341444653685e-05
-2.34493321365472e-05
-2.12909658325434e-05
-1.39428951217122e-05
-7.95217490650063e-06
-2.53498679471221e-05
-1.79154876207464e-05
-1.16668669968615e-05
1.3489856895788e-05
-9.99513732532235e-06
-2.21051423145151e-05
-1.98218408430849e-05
-2.71106861109546e-05
-1.98940115181523e-05
-3.25552611895925e-05
-1.55617469541082e-06
-9.54896944745314e-06
-2.30129402637977e-05
-1.21718728458093e-05
-1.54039855047709e-05
-3.44107467527476e-05
-2.99348868389517e-05
-6.57195417364495e-06
-9.3355094421695e-06
-1.63181750241417e-05
-2.82445938354339e-05
-2.26799585655445e-05
-1.986942725131e-05
-8.7739277793827e-06
-1.36666944469546e-05
-6.40085954577967e-06
-1.63167834244612e-05
-1.56412118029594e-05
-1.93653111985738e-05
-2.25527758919104e-05
-1.91651792933319e-05
-2.20548946994584e-05
-1.80190072261583e-05
-1.33224024118894e-08
-6.90645528155226e-06
-1.15082750659238e-05
-1.28426859113017e-05
-3.50154398755488e-05
9.89820421951895e-06
-2.35364912278773e-05
-1.58245105450379e-05
-2.04009066290661e-05
-1.77252013924193e-05
-8.55744515818514e-06
-1.32396718651523e-05
-1.41342760196217e-05
-2.07853002184557e-05
-1.22791804374589e-05
-8.7397361369549e-06
-6.13921691154974e-06
-1.49297339674079e-05
-2.99276343041727e-05
-1.44477955129343e-05
-1.24477811118883e-05
-2.62258758274066e-06
-1.14982861771464e-05
-2.04924353436578e-05
-8.52453736562761e-06
8.56114634677263e-06
-1.26592939269564e-05
-2.05712612441778e-05
-2.18911593997306e-05
-1.92316576318157e-05
-9.03770235180613e-06
-1.55219143162645e-05
-1.90447888946525e-05
-1.24984467124371e-05
-3.98792631971927e-05
-8.45727238277457e-06
-1.90366840918121e-05
-2.29823995334793e-05
-3.84552811226646e-05
-1.88344875220181e-05
-2.34723150280381e-05
-4.71287232358159e-05
-2.45223229293552e-05
-1.8233886847287e-05
-4.0742906089581e-05
-2.24537338129043e-05
-1.16699683697513e-05
-2.46828036830124e-06
-2.49136093433925e-05
-1.00296084601109e-05
-2.69801312110416e-05
-7.68440063865687e-06
-1.80577845942778e-05
-2.27474422194614e-05
-1.1194532057297e-05
-1.58547544412415e-05
-2.70398225688109e-05
-2.29858125164899e-05
-3.93020630991325e-05
-2.81090409731975e-05
-1.18644600554016e-05
-2.43491216443334e-05
-3.22825804019393e-05
-1.53335586626432e-05
-2.03882211784122e-05
-1.77370424820148e-05
-2.24753842465282e-05
-1.09890658861333e-05
2.17087815065125e-06
-2.58108475618052e-05
-3.60216903569214e-05
-1.683348967434e-05
-2.24875394367975e-05
-2.35306672282405e-05
7.87940257821352e-06
2.32692993892908e-06
-1.01183412159083e-05
-3.38077580701699e-06
-2.12523086498955e-05
-1.38623359226096e-05
-1.58607481592783e-05
-1.66347719309964e-05
-9.75123638269518e-06
-2.27862200554001e-05
-1.2589963036516e-05
-5.06892901020001e-06
-2.5487631910422e-05
-1.85973686170034e-05
-4.77010902161494e-06
-2.02838248673756e-05
-2.78517579986509e-05
-8.66055140191401e-06
-7.23279734471811e-06
1.15259267866994e-05
-2.55347018708656e-05
-2.35289431562229e-05
-1.75046431870019e-05
-1.96602543394254e-05
-4.27827110037738e-05
-8.35069226703137e-07
-5.63773594560672e-07
-2.15974676081693e-05
-1.40084965218266e-05
-3.995521467691e-06
-1.13808470288002e-05
-1.61990394859819e-05
-8.46372128811378e-06
-5.09498316193467e-05
-1.40391032338196e-05
-2.08662459671026e-05
-3.04708311000549e-05
-2.43767473250741e-05
-1.85911365536251e-05
-1.60763958263522e-05
-1.65604345322591e-05
-8.1937225121453e-06
-2.42428097467314e-05
-3.05764124638982e-05
-1.09463369747447e-05
-7.096121037547e-06
-2.2144232979763e-05
-2.51120351661446e-05
-1.3414067696839e-05
-4.06881228704228e-05
-2.73478004421711e-05
-1.06094995033163e-05
-2.74556194031605e-05
-3.00917300218227e-05
-2.57991902466151e-05
-2.2031654597922e-05
-3.21367982800851e-05
-2.68126909011006e-05
-1.45877926719987e-05
-3.65393319025147e-05
-3.07548807410355e-05
-1.33436112828909e-05
-2.59053443141699e-05
-2.18204369880811e-05
-5.01807384317616e-06
-2.02363091921258e-05
-8.78784395939814e-06
-2.64406447440726e-05
-8.56991308871502e-06
-2.34409234074913e-06
-1.41993684785348e-05
-1.42653640998847e-05
-4.05796458361306e-06
-1.11898122020046e-05
-3.0994586018768e-05
-1.58204075786363e-05
-6.68550995206159e-06
-1.54040636661969e-05
-1.90347816002929e-05
-1.80477895047068e-05
-1.25436951754666e-05
4.44129888427802e-06
-8.79590018252717e-06
-3.16711537955565e-05
-9.2327907248523e-06
-8.08661784041493e-06
-1.04818138121558e-05
-2.05232178042139e-05
3.01023571134911e-06
-1.14732011823152e-05
-3.55804669719944e-05
-1.9954868687661e-05
-1.54350130782848e-05
-2.30634602766194e-05
1.75716061084936e-06
-1.73685308192349e-05
-9.50064768080842e-06
-1.53401376903224e-05
-3.90495965101339e-06
-1.74372055601636e-06
-2.87243881355516e-05
-1.04977603837881e-05
-1.03728357618439e-05
-2.17462923380985e-05
-1.4605861733711e-05
-7.36402429852245e-06
3.49055796117129e-06
-1.56874109833773e-06
-2.15566581443011e-05
-1.21919089874425e-05
-2.71738668139571e-05
-4.04022666564934e-05
-1.61195126624546e-05
-1.06802624235979e-05
-1.09224762395293e-05
-1.56638799958405e-05
-5.20131020992266e-06
-1.79452336495216e-05
-2.39680334672908e-05
-1.64865279402173e-05
-2.44001791062615e-05
-2.39179179930579e-05
-3.50915186185477e-05
-1.80270839814413e-05
-1.16433351024429e-05
-2.13510569145283e-05
-2.6014655704073e-05
-9.96475948302192e-06
-2.124073560272e-05
-1.44746595251849e-05
-6.65435288811954e-07
-1.83461356169402e-05
-2.75540439121101e-05
-8.13995173879814e-06
1.52276404258743e-06
-1.95515099601826e-05
-3.44336618848534e-05
-3.19701086954442e-05
-3.15878490342102e-05
-2.6801898624118e-05
-8.28907284921681e-07
-8.33515648824711e-06
-6.38513770162027e-06
6.29422400535942e-06
-3.64990213855956e-06
-2.15186817734175e-05
-3.34425202503632e-05
-2.47682709803436e-06
-1.50110159425107e-05
-3.13787035482552e-05
-2.24257868764082e-05
-7.57480764264108e-06
-7.96328714420177e-06
-9.70352342596666e-06
-1.48007436450538e-05
-1.55748078155378e-05
3.05527935176874e-06
-1.08288439597563e-05
-3.01730469018129e-05
-7.75133086940252e-06
-1.82299915132652e-05
-4.17403021638053e-06
-1.70096980228186e-05
1.22008796201084e-06
-1.06663349955387e-05
-1.97378015105416e-05
-8.8969260403161e-06
-8.95215225877621e-06
-2.70470627290877e-05
-2.17574988674835e-05
-1.75698872746555e-05
7.73368008141087e-07
-2.82505694329339e-06
-1.51748650767078e-05
-2.85626705972286e-05
-1.53377938526707e-05
3.84627537253873e-06
-3.3174114444299e-05
-1.49068813128128e-05
2.10654364004294e-06
-1.87640266470378e-05
-3.52464800121519e-05
-1.33426445207126e-05
-4.48698007856504e-06
-1.0782801233225e-05
-2.25733191748661e-05
-2.16707918280138e-05
-2.23154327274326e-05
-9.03781877331543e-06
-2.48452403897109e-05
-1.79150017156316e-05
-2.83419603745033e-06
-6.10790928662086e-06
-2.15325125283579e-05
-6.05415436197699e-06
-1.52373986042419e-05
-6.13086620923593e-06
-1.88531722911474e-06
-1.24492156390082e-05
-3.32426941918278e-05
-1.90556818848103e-05
-2.88689285007214e-05
-1.44069370646886e-05
-3.38083447091591e-05
-1.95157604658244e-05
-2.25311726854349e-05
-1.58645361661181e-05
-2.25176587344749e-05
-6.7071314241838e-06
-2.86961335197536e-05
-1.13284140650996e-05
-1.47482078344969e-05
-2.22963514472993e-05
-2.68903652091113e-05
-2.89083680732841e-05
-1.61157687068713e-05
-2.45799343025176e-05
-9.16100328255509e-07
-1.94632456954104e-05
-1.1289903644463e-05
5.16524047596684e-06
-1.34545453869618e-05
-3.44322323298333e-05
-3.3470184326158e-05
-1.95753523647526e-05
-1.57059182082642e-05
-6.40003061772186e-06
-2.19779234704462e-05
-1.86641181060478e-05
-1.275957767275e-05
-2.03435482469076e-05
-1.54611273357573e-05
-2.25629410758341e-05
-8.43721622489529e-06
-2.79184554136021e-05
-2.83291115128427e-05
-5.56218233039766e-06
-5.12955184391537e-06
-1.99157146842397e-05
-1.01663640038851e-05
-1.28801292594601e-05
-1.43930281542222e-06
-2.60122353833212e-05
-4.46627457916617e-06
4.26373779643897e-06
-2.0185069315348e-05
-1.46269264839932e-05
-1.92574597097499e-05
-1.20890377474314e-05
-1.23471441106974e-05
-1.6484222021348e-06
-8.88294085689826e-06
-1.88204006745261e-05
-9.09309150912711e-06
-1.3022090670346e-05
-8.67375068335209e-06
4.62331868616642e-06
-1.19241691253885e-05
-1.392077980264e-05
-1.92033811888265e-05
-1.7225429303506e-05
-3.12170395491126e-06
-1.18279589998529e-06
-9.65342243490131e-06
-2.59464747249931e-05
-9.63905057567916e-06
-7.59744274934629e-06
-1.36133772412503e-05
-3.63276285371447e-06
-2.82506987579396e-05
-2.80847068346045e-05
-1.12450367320896e-05
-2.46586675960747e-05
-2.04310697605724e-05
-2.34855171121242e-05
-1.4681888605301e-05
-2.06068843117769e-05
-3.04057455816444e-05
-3.29716201198909e-05
-1.02917751703839e-05
-1.31329133152183e-05
-2.98112222239974e-05
-1.2666552603697e-05
-1.55753649685304e-05
-2.33827919199329e-05
-3.66296908698321e-06
-2.39945953536801e-05
-2.30410024055054e-05
-2.05501508277032e-05
-2.15569719642197e-05
-4.38001692512958e-05
-2.27319499914997e-05
-2.1147336177203e-05
-1.27377949126697e-05
-4.03042793361124e-05
-3.2561170464665e-05
-8.1836230885374e-06
-1.30328307672679e-05
-1.98782963857348e-05
-1.46309184853503e-05
-1.29735390968633e-05
-2.08324914172528e-05
-1.13774892710487e-05
-1.7436906062382e-05
-2.44682106030587e-05
-2.23255498168892e-05
-1.78414182569047e-05
-1.84059588782127e-05
-1.60459135250256e-05
-1.37160161428481e-05
-2.3576010039338e-05
-3.20423606557209e-05
-1.79899448591117e-05
-2.56257759818012e-05
-2.00164733628049e-05
-2.04357330980266e-05
7.94317829841751e-06
-1.00424719378419e-05
-2.96245381168239e-05
-1.00394882069414e-05
-2.35919735295235e-05
-1.73701297202719e-05
-1.33267814627868e-05
3.97765616420696e-07
-1.32459606659861e-05
-1.45021699645086e-05
-2.14349325327715e-05
-1.9887512648313e-05
-7.53940363394163e-06
-1.89650131714815e-05
-2.1034504015973e-06
-9.43545352325054e-07
4.02520338743293e-06
-8.75676401483897e-06
-1.23276074648004e-05
-5.6448850529153e-06
-1.74663666071253e-05
-1.74625939354035e-05
-2.13288906387773e-05
-1.70229126159842e-05
-2.49506543752164e-05
-1.76124959632601e-05
-9.61270655272054e-06
-1.43282949889179e-05
-1.08058825331041e-05
-1.94926824973967e-05
-1.83156930354201e-05
-1.5336942744267e-05
-1.69480218705048e-05
-1.34061761277041e-05
-1.02065827113416e-05
-2.20564751034483e-05
-8.16248652067057e-06
-7.23240047985253e-07
-2.81015331801613e-05
-2.3095657634648e-05
-1.14076452823976e-06
-1.07468445642257e-06
-4.54634494482963e-05
-3.33849549175198e-05
-6.86471292181663e-06
-2.5960816496925e-05
-1.06345318270232e-05
-2.72598962336663e-05
-3.04575305326514e-05
-1.62767557772414e-05
-2.82917833273275e-05
-1.93769365509491e-05
-2.64546998865321e-05
-2.76682367431092e-05
-2.60960947763202e-05
-3.2833696944778e-05
-1.5088385022239e-05
-1.85047313259393e-05
-2.3692404717618e-06
-2.61350063727053e-05
-3.05458971006906e-05
-1.50858394147149e-05
-2.77449032270759e-05
-2.02268847343706e-05
-2.94091808757501e-05
-1.64408393915758e-05
-6.93835837482703e-06
-1.00560601058409e-05
-3.59228479038175e-05
-2.37292958386221e-05
-2.18341410653739e-05
-5.20153582324236e-06
-1.7167332029588e-05
-1.19583349201728e-05
-7.2420115614064e-06
-2.2189888812032e-05
-2.87635939873827e-06
-1.29509167358434e-05
-1.77927476713513e-05
-1.10225066536315e-05
-6.19821776858176e-06
-3.07375256579527e-05
-1.81545053090091e-05
-3.66651260662034e-07
-1.31741596641272e-06
-3.99922929585415e-06
-5.56102651083571e-06
-1.35903531064367e-06
-3.33585236883634e-05
-7.67727189939672e-06
-1.23596845861869e-05
-6.95476420868135e-07
-1.1554613131729e-05
-2.49663015346116e-05
2.88951291125524e-06
-2.81349503720245e-05
-1.55433797536313e-05
-1.62686255326846e-05
-5.71684797891947e-08
3.93795827552426e-06
-1.95541188581029e-05
-1.61918476402156e-05
-7.82210241366737e-06
-1.23729045317035e-05
9.09457224457224e-06
-1.00457202580802e-05
-1.85363460152726e-05
-3.42254298200024e-05
-8.97903964745882e-06
-4.47336212132375e-05
-1.65718069800865e-05
5.81307829257165e-06
-2.40151424623751e-05
-2.25660123594421e-05
-7.27822387607092e-06
-1.90980770312799e-05
-2.38149209109597e-05
-2.71913187407583e-05
-2.1183202203741e-05
-1.12262658732955e-05
1.57009965764881e-06
-1.93044465623802e-05
-1.78277316483076e-05
-2.3950146742893e-05
-3.1164120612462e-05
-2.46690661703847e-05
-3.23672636528015e-05
-1.35343110042852e-05
-1.6810296784085e-05
-3.90150375731541e-05
-3.08595375753547e-05
-3.31893553627872e-05
-1.35768321908365e-05
-1.40120048132248e-05
-1.40415125755664e-05
-2.86939649153161e-05
-1.47687090730793e-05
-1.98648850721545e-05
-9.47951272676858e-07
-3.5853759102816e-05
-1.2891561455616e-05
-2.46058093442039e-05
-3.10111335172237e-05
-5.33972276008084e-06
-1.09870741752858e-05
-9.13268424084352e-06
-5.11718093220353e-06
-2.91186776090016e-05
-9.02510801293123e-06
-1.00629040010839e-05
-1.75761529385793e-05
-4.27687894893869e-06
-1.34092008112523e-05
-1.8485151110068e-05
-1.27258820724469e-05
-2.31168086156429e-05
9.76122859702994e-06
-2.3925205835341e-05
-2.8334368221067e-05
-1.54233788751765e-05
-1.23537543301169e-05
-2.29458203514186e-06
-1.16119645388395e-05
-2.26635690009692e-05
-2.67886394074429e-05
-1.65905927330141e-05
-1.30100857164804e-05
-1.67641988409503e-05
-5.01559119565542e-06
-2.8022758719593e-05
-2.28299342599091e-05
-3.31326985174894e-05
-2.82839650873876e-05
-5.15196928047038e-05
-2.90004798287872e-05
-1.96408531861032e-05
-1.89151324359965e-05
-3.98859109187823e-06
3.80507052579445e-07
-8.62370251847147e-06
-4.5587336857639e-07
7.85750826782024e-06
-1.9495660101673e-05
-1.04929077228844e-05
-7.46811163596787e-06
-5.00761205226608e-06
-9.16316543461089e-06
-5.91482378955475e-06
-2.4742595513639e-05
-2.10779992802157e-05
-2.0171986739617e-05
-2.05704583006693e-05
6.67740821659767e-07
-1.78930494354071e-06
-2.54471982652944e-05
-4.09298528669917e-05
-1.20100309684858e-05
-9.04254698919971e-06
-9.65273568350372e-06
-3.60078596823209e-06
-1.1975275344352e-05
-2.88041224132175e-05
-1.14727164132992e-05
-1.18239603268691e-05
-3.00143820893219e-05
-1.60127225202683e-05
-1.33166820225345e-05
-2.74853493839209e-05
-2.9139142615015e-05
-1.48436798419663e-05
-2.03187094159837e-05
-2.19330852082204e-05
-3.15106328499539e-05
-3.83224514841557e-05
-1.81455012043012e-05
-2.38578764034882e-05
-2.67905784996783e-05
-1.37763955152342e-05
-3.49372193908127e-05
-2.43531870250845e-05
-3.32421768132006e-05
-5.9554862870432e-06
-3.5969434970885e-06
-1.25222358016692e-05
-2.55299182761596e-05
-1.23237229966852e-05
-3.1278215103575e-05
-1.69762917488139e-05
-2.63148790811717e-05
-2.92131015635649e-05
-1.38671285335188e-05
-2.87489716620102e-05
-2.14635963474405e-05
-1.61222963859931e-05
-4.06460906203639e-05
-1.46097915138262e-05
-1.67881119369181e-05
-1.64431938779859e-05
-1.22233312356379e-05
-1.56614472057711e-05
-1.70273790154119e-05
-1.95235472033039e-05
-1.32988695749389e-05
-7.77672285942912e-06
-8.83277673972364e-06
-1.49638204533744e-05
-9.98468210439102e-06
7.46085159059403e-06
-1.68795116159517e-05
1.43941123113711e-06
-6.67688795572633e-06
-8.34797981509279e-06
4.29229750782183e-06
7.87957644203455e-06
-1.60957178242741e-05
-6.06551418583939e-06
-1.58581294565195e-05
-2.01035083226243e-05
-1.21223599261537e-05
-1.11939089921181e-05
-2.32619028494857e-05
