# Supplementary material for: Research on computational propagation and identification of mine microseismic signals based on deep learning
Source: PLoS One. 2025 Oct 22;20(10):e0334641. doi: 10.1371/journal.pone.0334641 (PMC12543183; doi:10.1371/journal.pone.0334641)
Supplement: S10 Data — (ZIP) [file pone.0334641.s010.zip › 000101100001496.xlsx_0.txt_24.txt.txt]

-2.41772392040851e-05
-2.41026241000872e-05
-1.90742094873177e-05
-1.19111462578132e-05
-2.02721229778416e-05
-1.03328314240136e-05
-2.28973947365702e-05
-1.44519102972246e-05
-2.07845204228055e-05
-1.8108967102487e-05
-7.3082083207709e-06
1.08091668309532e-05
3.67472455351891e-06
-9.93596344506451e-06
-3.99599354906089e-06
-1.73627655817026e-05
-1.2439701364694e-05
-1.9823698742915e-05
-1.90919625350295e-05
-1.07786723584864e-05
-2.51474870850422e-06
-1.6601894595556e-05
-2.19505706916217e-06
-8.38788660313345e-06
-1.77190159140904e-05
-1.49702221788346e-05
-3.97557028692549e-06
1.31837407832329e-05
-1.59715258322986e-05
-6.21069529760975e-06
-1.84711910248871e-05
-2.24106247194024e-05
-8.51293079454479e-06
-5.67269424121196e-06
-1.20717659399565e-05
-8.94181592216884e-07
-9.75580085733567e-06
-9.63567576248265e-06
-1.42917580054696e-05
-1.32706651194746e-05
-2.96748901241488e-05
-1.45030502078617e-05
-1.57582588831847e-05
-1.68155829184955e-05
-1.39348591173997e-05
-5.30230900962891e-06
6.54692936197016e-07
-1.50593969606292e-05
-1.82869537480343e-05
-2.44266609410624e-05
3.40626013333156e-06
-2.42201473166236e-05
-2.20444488206417e-05
-6.95802251796915e-06
-2.93640289557764e-05
-1.23079037325223e-05
-3.03154734137517e-05
-1.91414543753639e-05
-1.59144477467562e-05
-1.3458316845932e-05
-2.29370405009924e-05
-3.24746336550409e-05
-2.60595281917102e-05
-2.27732279138629e-05
-3.56773890318632e-05
-2.54945896817607e-05
-1.20683712703913e-05
-3.41999608174372e-05
-8.99025166414977e-06
-1.94920303785752e-06
-3.42752196309439e-05
-2.20783367336639e-05
-1.438101008355e-05
-1.72210060430124e-05
-1.76549508060245e-05
-4.93026244344948e-05
-1.30947504474682e-05
-3.39861949805072e-05
-1.38631317167054e-05
-9.02907918554714e-06
-3.89530907602715e-05
-5.13698477156258e-06
-2.38068779592934e-05
-4.1639764789249e-05
-1.26740267875376e-05
-3.62524607658853e-06
-1.80338882280797e-05
-1.49737230471284e-05
-1.03399617984428e-05
-3.17568602837284e-05
-2.20553915341341e-05
-1.06950224493437e-05
-2.60394042555695e-05
-1.25465969302633e-05
-2.86838165203871e-05
-1.70758170823796e-06
-2.87417088899785e-05
-1.91523810110198e-05
-3.09139155404017e-06
-1.44037810161847e-05
-2.51588554237482e-05
-9.271274988405e-06
-5.99611931955322e-06
-2.43372731743752e-05
-3.63157240765945e-05
-1.96337088855305e-05
-2.15367902760449e-05
-1.68549356709294e-05
-2.71515747417467e-05
-1.13718429100612e-05
-1.37978642923404e-05
-2.97636275159249e-05
-8.98502391078648e-06
-1.30139422705327e-05
-7.5648888443932e-06
-1.16799045976156e-05
1.91809795683772e-08
-1.10695067157778e-05
-2.28278287819825e-05
1.12948985779373e-06
-3.06668375260339e-05
-3.08280779235449e-05
-1.83238518726522e-05
-1.95398533360205e-05
-2.53517562377419e-05
-1.19067379945528e-05
-2.00929206648348e-06
-1.00178999218366e-06
-1.66587838357852e-05
-1.86567133523398e-05
-1.52676859243558e-05
-1.15162824626723e-05
-2.03217467179857e-05
-2.42652483557053e-05
-1.17890927040551e-05
-5.04767369309779e-06
-1.61965301172049e-05
-1.59755014043646e-05
-1.17909993484659e-05
-2.42633792578213e-05
-1.79931617426005e-05
-3.6682883727904e-05
5.150108580149e-06
2.55665899012481e-06
-1.75893824447392e-05
-1.31171736226743e-05
-1.7092233271645e-05
-1.80332006999264e-05
-2.1485605675405e-05
-8.56767070138869e-06
-1.88904182595738e-05
-6.49956156774532e-06
-1.64711059442686e-05
-2.13333771666078e-05
-2.2646577905139e-05
-2.99886766832734e-06
-2.80280946131392e-05
-3.28498753845922e-05
-1.01713670996689e-05
-3.48773853207926e-05
-3.35251277362445e-05
-2.58483552908422e-05
-1.99024016103725e-05
-1.12410503405253e-05
-3.37282149578659e-05
-1.33091128652009e-05
-2.21301260391849e-05
-1.2744797621371e-05
-2.14509076477322e-05
-5.35253996897803e-06
-2.02571738772546e-05
-2.76017898091262e-05
-1.56645740538944e-05
-1.87128120635797e-05
-1.40852192475832e-05
-1.42610853317245e-05
-4.08088538297646e-05
-2.2979947826494e-05
-3.0009513703274e-05
-2.05738108120892e-05
-6.71373436792348e-06
-5.53942624203315e-06
-1.25749386370505e-05
-2.84212720419606e-05
-1.63836473281321e-05
-1.64997777242982e-05
8.97669390927388e-06
-1.34930831487771e-05
3.29947256091782e-06
-1.31924583077654e-05
-2.03244403156179e-05
-9.61409145561906e-06
-9.39508457711578e-06
-2.02791085723487e-05
-5.4491822819781e-06
-1.51293055187492e-05
-4.81835567217028e-06
-9.97785172906352e-06
-2.81896387868743e-05
-1.92830909309087e-05
-8.52434337999395e-06
-1.32973115838413e-05
-8.47812838951013e-06
-7.92431260739773e-06
-9.73144754965288e-06
-1.23981947847932e-05
-1.17877678099282e-05
-3.72608001289092e-05
-8.38376437410531e-06
-1.60274111320551e-05
-1.76887953403387e-05
-1.83898408148928e-05
-9.56877367917367e-06
-2.11594077889981e-05
-8.09944271921685e-06
-1.4682680578209e-05
1.70993729323934e-05
6.35283815625217e-06
-1.26177599149028e-05
-2.12505641477546e-05
-1.02693120243778e-05
-2.32263777727542e-05
-2.86288874999529e-05
-4.16335305818688e-05
-4.15031766679481e-05
-1.90776083003969e-05
-2.40924156136756e-05
-1.79065566780192e-05
-1.4834828173328e-05
-1.00667706136756e-05
-2.60050696360932e-05
-3.69964644518102e-05
-7.24690059017287e-06
-3.42211464432051e-05
-3.82967840784808e-05
-2.528442308703e-05
-2.64940958450435e-05
-3.54483818984346e-05
-2.32584254765652e-06
-2.44701235985234e-05
-3.23243467854205e-05
-4.00701223769811e-06
-1.25310361890406e-05
-1.76522467624821e-05
-2.15542683193552e-05
-3.48764520301216e-05
-1.47933710875288e-05
-1.21949280279549e-05
-3.30709640360358e-06
-2.49010242908338e-05
-2.81340532706105e-05
-2.87532676007629e-05
-1.20339184869646e-05
-1.55382579877122e-05
-1.19082473034993e-05
-6.6816316927969e-06
-2.77220065809183e-05
-7.77100737741087e-06
-8.40656099868172e-06
-1.21030981088821e-05
2.25485936234491e-06
-3.65849762154821e-06
-1.5713973113659e-05
-1.25153967417789e-05
-2.19718331194184e-05
-1.00914339889871e-05
-2.04961516933346e-05
-1.86268398950257e-05
-7.49091537609813e-06
-1.24977366242429e-05
-3.63165729809609e-06
-5.82605195521957e-06
-9.91192087977989e-06
-2.47301507905547e-06
-1.86626143480824e-05
-1.70449877677495e-05
-1.24733717030494e-05
-1.07029075727615e-05
1.99048609779481e-06
-1.61755779498296e-05
-2.13143742368128e-05
-1.92576511001784e-05
1.43761330772032e-05
-2.71646875601059e-06
-1.27165999272391e-05
-1.8661227747128e-05
-2.89746227628748e-05
-3.76867726038325e-06
-2.440578204826e-05
-1.47010004393448e-06
-4.2043369655885e-06
-1.96020649567719e-05
-1.36140260512803e-05
-3.10336935488669e-05
-1.0206730126027e-05
-2.64461317032858e-06
-3.9328546318473e-06
9.80204795751173e-07
-2.50878698608624e-05
-1.4725463303293e-05
-1.1305807645523e-05
-2.95753842555447e-05
-1.26716698574843e-05
4.18242367254264e-06
-2.70382741976248e-05
-2.25374938582772e-05
-2.25588254513536e-05
-2.73154559842031e-05
-1.85219342339137e-05
-1.05173506295877e-05
-2.20966975134599e-05
-3.08166084176976e-05
-3.24218883993578e-05
-2.9717218294788e-05
-1.83148569137268e-05
-2.11836887143759e-05
-3.00390637625312e-05
-1.61318102648044e-05
-2.01407989815071e-06
-2.72734922657345e-05
-2.48559371741429e-05
-3.13472755936929e-05
-1.02397665790191e-05
-1.31243556770832e-05
-2.11393504016335e-05
-2.64812102039867e-05
-1.72916027081503e-05
-2.24723779095597e-05
-2.57038112166005e-05
-1.77313641946916e-05
-2.24164047591003e-05
-2.69376739389857e-05
-2.1520313313931e-05
-1.9644030083162e-05
-7.80332131627769e-06
-1.15419274855679e-05
-2.84817819903267e-05
-2.56149765213444e-05
-1.32021764499483e-05
1.82353927942884e-07
-1.05905809677839e-05
-1.65310318293975e-06
-5.87687608206551e-06
-1.24317760095479e-05
-7.22379947958018e-06
-2.6947460004323e-05
-1.37241065458482e-05
-1.24944267134111e-05
-3.36312658860198e-05
-8.31768715623515e-06
-2.63554932483633e-05
-6.18646893041716e-06
-1.19331685723211e-05
-8.34907356823977e-06
4.39845792278748e-06
-1.45730807005643e-05
-1.02068657943032e-05
-1.57488152975376e-05
-1.0828605866231e-05
-2.29101980637029e-05
-3.28285308348549e-05
-1.56468675957703e-05
-6.33590760885607e-06
-2.08895735323493e-05
-3.34269620528233e-06
-2.96537474830516e-05
-8.61202823199929e-06
1.84467461451852e-06
-6.64295892650693e-06
5.69397468421126e-06
-1.39834628876376e-05
-2.03067640868092e-05
-2.27263693028704e-05
-2.61136585103958e-05
1.2011993859151e-06
-1.67747141983738e-05
-9.02663812705251e-06
-2.38314211544683e-05
-3.05027237258125e-05
-1.51748315391774e-05
-9.19327106545781e-06
-1.92627075293061e-05
-8.15185242812233e-06
-2.78878681400021e-05
-4.27253766205852e-05
-1.60801749990949e-05
-2.6718857818087e-05
-5.4145692975187e-06
-2.38231413487621e-05
-4.55321683066916e-05
-2.32274647615674e-05
-7.87324147785225e-06
-3.11886446248098e-05
-2.08291527524625e-05
-1.43015851557467e-05
-1.25487454198651e-05
-2.83531984267809e-05
-1.58301894883832e-05
-2.15536512380215e-05
-2.69580965983206e-05
-2.19702256282174e-05
-2.62755359927991e-05
-1.51355494902975e-05
-2.66221757814543e-05
-9.4165770638909e-06
-2.48279537235601e-05
-2.41561820704209e-05
-3.63041182652377e-05
-4.84833774820886e-06
4.34447414385372e-06
-4.25799653619153e-06
-2.66494376365652e-05
-2.83767240792989e-05
-3.40173884856638e-05
-2.1153094561696e-05
-3.02241931280871e-05
-2.22945930376925e-05
-1.9124104629437e-05
-2.58302820308633e-05
-1.26121381675388e-05
-2.10854465823843e-05
1.01664427676266e-05
-1.71015140094082e-05
-1.93846336851406e-05
-2.45968800448114e-05
-1.63401769070241e-05
2.51620267194134e-06
-1.80958339250644e-05
-1.22933110291318e-05
-4.01235888062381e-06
-2.70839104359836e-05
-4.65043108294255e-06
-1.90190119258193e-05
-1.10032294116345e-05
-1.45531697455662e-05
-7.68050561545758e-06
-2.95889298241967e-05
-2.09404935459611e-05
3.13830332934705e-06
-1.66330301711909e-05
-7.95757966685441e-06
-2.07588634651132e-05
-2.12013458179668e-05
-1.11037474159086e-05
-6.0261281152685e-06
-1.78365879006473e-05
-1.29060401611411e-05
-2.05562008990858e-05
-7.8241018634588e-06
-9.89307705310874e-06
-1.82127627439824e-05
-2.13713804148106e-05
-2.30279768498536e-05
-7.178179834963e-06
-4.48318751181336e-06
-1.78143476173408e-05
-1.69647955974656e-05
3.57013311879029e-06
-4.01028825777095e-05
-3.01916840226975e-05
-2.93064006752259e-05
-1.91221976392354e-05
-3.10035102523969e-05
-1.73031888221489e-05
-1.67984097852244e-05
-3.21536108828526e-05
-2.16330778877612e-05
-5.38087496547062e-06
-1.30715599514628e-05
-2.34977749078008e-05
-1.18840249010057e-05
-1.73713449110025e-06
-2.27142902327278e-05
-3.25595707594568e-06
-1.6610714403037e-05
-9.23209828351923e-06
-1.79774841247516e-05
-8.65300532717839e-06
-3.13979911526493e-05
-2.49504003279173e-05
-1.22732577028479e-05
-2.83503100209103e-05
-2.07319848204387e-05
-2.56178726843227e-05
-2.25567484170451e-05
-1.85330298658111e-05
1.80801976184586e-06
-1.25450754335874e-05
-1.23683115626289e-05
-2.35161085659128e-05
-6.25000646057025e-06
-2.75172647408459e-05
-9.43456062771388e-06
-2.22049503436324e-05
-6.23988621879754e-06
9.31080784051279e-06
-2.79930421902026e-05
-2.33914467327978e-05
-1.18068941591089e-06
-8.90408545923901e-06
-2.48323367675196e-05
-5.64115098470476e-06
-2.86244777028392e-06
-2.29067132303831e-05
-1.49965973795534e-05
-9.8785996207983e-06
-6.8905371081921e-06
-2.24521923343443e-06
-6.2962023170132e-06
1.73630601439591e-06
-1.1669409383084e-05
3.83661497894357e-06
-2.35559124407092e-05
-4.0963706720103e-06
6.0651759329576e-06
-7.48262393521931e-07
-1.27995979944061e-05
-1.10399107357498e-05
-1.47045976264889e-05
-1.35283759694746e-05
-2.61650186692078e-05
-2.17983413294619e-05
-9.64040482528325e-06
-2.25366755031855e-05
-2.58920652211639e-05
-6.55236123427516e-06
1.83254845710937e-06
-9.80501042025425e-06
-3.16241156497094e-05
-8.62298197547985e-06
-1.98732734078493e-05
-2.11009851781914e-05
-9.55652276102287e-06
-1.81654017954554e-05
-2.0795513290509e-05
-6.68383575756518e-06
-6.72683596480684e-06
-6.01339315238863e-06
-2.39127335979391e-05
-2.39331627039522e-05
-1.15229167583826e-05
-1.65416947439848e-05
-1.01637561446345e-05
-5.70720600586869e-06
-2.30761230709231e-05
-2.2353485188317e-05
-1.02749917548244e-05
-7.94699073854349e-06
-2.55494586509217e-05
-2.22267573352813e-05
-2.7531251793938e-05
-1.20309174735231e-05
-2.54317983861345e-05
-2.05769365391894e-05
-1.50333946062034e-05
-2.7657160584771e-05
-3.04380266526407e-05
-1.36929822579039e-05
-2.08565049035273e-05
-2.98416543051309e-05
-2.71744204410968e-05
-2.43754185169415e-05
-2.79203820962197e-05
-3.58145717887448e-05
-2.79498599859506e-05
-2.43761712481216e-05
-1.01085068739188e-05
-2.87730087744178e-05
-1.9053381592003e-05
-2.2218603437936e-05
-2.16695103731626e-05
-1.60696203523939e-05
-8.56424103513734e-06
-1.13073632983785e-05
-1.31669032284819e-05
-2.91624710098295e-05
-2.75811483923451e-05
-7.98799603044028e-06
-2.66708864948183e-05
-6.15320088308143e-06
-1.68479148246062e-05
-1.12238736337988e-05
-7.58697325114262e-06
-5.89798799678035e-06
3.64500827143323e-06
-2.14096050339137e-05
-1.30987387765813e-05
-9.54283242475173e-06
-8.89661642483985e-06
-2.12307197093558e-05
1.14642815997992e-06
-2.05701334782753e-05
-3.84734569231962e-06
-7.40983873664066e-06
-5.27208293838052e-06
-2.36104151273645e-05
-2.25854260563002e-05
-2.8438371382099e-05
-1.1941744968904e-05
-7.71200300322846e-06
-1.82098920386795e-05
-4.50654061434936e-06
-4.74662273917814e-06
-2.09506845790116e-05
-7.36825247675467e-06
-2.65494791353055e-05
-1.29770235867538e-05
1.36203354247519e-06
-2.33742349325087e-05
-1.51837277091597e-05
-2.78470426026939e-05
5.72158017121039e-06
-2.74005612044626e-05
-1.21062690062789e-05
1.07659679676674e-06
-3.04439095366053e-05
-1.76649554055081e-05
-7.01463964043133e-06
-3.8865314142447e-05
-2.1027636618496e-05
-2.65987405414952e-05
-1.64329286047075e-05
-1.64676609562675e-05
-2.3584003207595e-05
-3.58750537396212e-05
-2.46071881076621e-05
-4.23177702789094e-05
-1.08540813191052e-05
-3.17089590742691e-05
-1.66299341968257e-05
-1.04025127378034e-05
-1.87405947866889e-05
-1.74238890650216e-05
-4.20248926571785e-05
-1.22337096439611e-05
-9.43519847075486e-06
-3.77339026413757e-05
-1.6124672815254e-05
-4.30096088791115e-06
-1.92986749062165e-05
-1.68160588629587e-05
-3.15560092777401e-05
-1.44278717554406e-05
-1.34670359962708e-05
-2.78864296913608e-05
-2.12107015806199e-05
-5.04044922181514e-06
-2.20297691283759e-05
-2.97653377719032e-05
-2.35887559884027e-05
-1.47629459848206e-06
-1.13571802127182e-05
-1.70416854269243e-05
-9.10761130490525e-06
-2.45061167531532e-05
-1.08415873197341e-05
-2.50101858626958e-05
9.83746812985531e-07
-7.46463170857757e-06
-1.35500336956275e-06
-1.82129901702745e-05
-1.39147628365655e-05
-1.20799559657452e-05
-1.62407824150035e-05
-2.10469030608905e-06
-5.05352999766838e-06
-4.72055176529496e-05
-3.75230359825392e-06
-1.22777078041028e-05
-1.16228309811101e-05
6.17458754156951e-06
-1.90164084150267e-05
-1.81469380811289e-05
-1.41328366251406e-05
-2.02544113189726e-05
-1.07449774553093e-05
-1.83877303851481e-05
-6.76147078825279e-06
-3.2495756653027e-05
-1.12716643159154e-05
8.41878292420397e-06
7.60534137698245e-06
-4.84760579136327e-06
-1.9249157661018e-05
-2.22825049879291e-05
-8.6493107091774e-06
-1.58211067630865e-06
-1.31583315360693e-06
-1.18001077177204e-05
1.89616626486898e-06
-2.0078404348834e-05
-1.6190844285779e-05
-3.43308131710133e-05
-3.16910531262005e-05
7.50251738330038e-06
-3.68999116445318e-05
-1.56983212943348e-05
-1.88093312860894e-05
-3.71058297282929e-05
-2.58148900441658e-05
-3.21806920849903e-05
-1.69436263742406e-05
-1.99310412175555e-05
-2.67505040677357e-05
-2.76766921808296e-05
-3.71414188354016e-05
-9.83100025979644e-06
-1.50128129741923e-05
-2.42396936401102e-05
-2.28834994758859e-05
-1.2496759091885e-07
-1.26323426023355e-05
-1.41725642474473e-05
-4.41956445709972e-06
-4.25428743664256e-05
-1.71736273677916e-05
-6.33996745975484e-06
-1.92500596104107e-05
-2.99693717026202e-05
-1.29364900158412e-05
-3.20195655065029e-05
-1.67872423523598e-05
-8.80974989079952e-06
-1.89433996421907e-05
-1.1940704777705e-05
-1.97014415578188e-05
-1.72690254875354e-05
-6.47634452877541e-06
-3.10888326604361e-05
-2.12931631298115e-05
-2.82862270281059e-05
-1.06713817672838e-05
-2.28917503034028e-05
-1.84870360003063e-05
-9.13981172742174e-06
-1.67934476818701e-05
-3.28146392654722e-05
-1.37060477908834e-05
-2.08979327547411e-05
-2.41120043616846e-05
9.7990662787557e-06
1.4607556729443e-05
-2.77747205399105e-05
-5.72533179589554e-06
1.82330180715549e-06
-2.14950790853194e-05
-1.55454665409701e-05
-1.13449133991087e-05
-1.15991262941194e-05
-9.58726372704049e-06
-1.67989478550057e-05
-1.07945352708338e-05
-7.10735705084555e-06
-1.77278410087886e-06
-1.59825727810858e-05
-3.19798085789486e-05
-1.88960418265727e-05
-4.50508548331736e-06
-1.19220862642492e-05
-1.94742881975596e-05
-6.30084732104101e-06
-1.766092204161e-05
-1.19327619193293e-05
-5.3196652667085e-06
-2.04062190768256e-05
-3.26352774100647e-05
-1.98708502543659e-05
-2.50439885686416e-05
-1.5216232766216e-05
-2.54092463994145e-05
-1.91954493173969e-05
-3.34080368945432e-05
-1.28214986960125e-05
-2.04673109515963e-05
-3.17289083459154e-05
-2.9920672546868e-05
-1.35001039511656e-05
-3.32574156420795e-05
-3.01290912426208e-05
-2.50001339615763e-05
-3.48528372844603e-05
-2.58557930555898e-05
-2.26552665829696e-05
-1.1183401779433e-05
-1.08441300642659e-05
-1.42856469883638e-05
-5.30822915952562e-06
-3.16514701509562e-05
-1.3074358841722e-05
-3.41402315430774e-05
-2.05438057628987e-05
-1.24600218021159e-05
-4.22512448209293e-06
-1.96605139319386e-05
-1.90907221445415e-05
-2.65798127597909e-05
-3.44830542740186e-05
-1.73784919714164e-05
-2.61206218467351e-05
-2.87688224103221e-05
-1.83457249484618e-05
-2.33670949119411e-05
-2.01594564117519e-05
-3.29475263177969e-05
-1.80044700303129e-05
-2.77970465340008e-05
-1.22505846709521e-05
-1.61810311878204e-05
-6.81289869598322e-06
-1.5657467979452e-05
-3.28709410828098e-05
-2.30313321311864e-06
-4.76045722492784e-06
-9.27425347555204e-06
-3.57365456489847e-05
-2.40886838967202e-05
-1.63298853141316e-05
-1.27650858069063e-05
-1.20537713181005e-05
-1.93615857799553e-05
-2.74589231806484e-05
-5.77123951801499e-06
-7.46306388962024e-06
-2.75296633042215e-06
-1.17975415992786e-05
-1.19515960207698e-05
-5.46204785880963e-06
-2.36412561965021e-05
-1.55287883567754e-05
-2.27731436041597e-05
-4.34146173102682e-06
-1.18658645173216e-05
-1.11309305737378e-05
-1.34015939082631e-05
-3.03441388160597e-05
-4.1465347025525e-06
-3.1100709335398e-05
-2.85413963740226e-05
-1.75721403520858e-05
-2.28598933803182e-06
-3.02832698332026e-06
-1.01983946450126e-05
-2.66837553323362e-05
-8.08467973706573e-06
-5.1091311501588e-06
-1.62145173428262e-05
-1.1291151594387e-05
-7.55831196412751e-06
-6.7750863684959e-06
-1.38266578598708e-05
-7.18288398498504e-06
-3.14725118281703e-05
5.7671187573209e-06
-1.61187776788716e-05
-2.85717549022639e-05
6.28108705373463e-06
-1.9491879224324e-05
-3.31099209988474e-05
-3.44654931493207e-05
-2.55113054889576e-05
-1.33706302154689e-05
-2.92815007570558e-05
-1.0666314768129e-05
-2.01768239079964e-05
-3.04123089963578e-05
-2.63047935329078e-05
-1.28456538835308e-05
-3.84586210910396e-05
-1.28003182082161e-05
-3.00974957214586e-05
-3.25599670777867e-05
-2.13768323780085e-05
-3.06123259761977e-05
-2.03862145620374e-05
-1.42848689825368e-05
-2.79400420304615e-05
-1.29002412668084e-05
-1.78958703335064e-05
-3.46747317510224e-05
-2.23692829657731e-05
-2.75850054965882e-05
-8.34705293744883e-06
-1.62643086849158e-05
-1.73504449339111e-05
-2.58123904023366e-05
-1.17218267689756e-05
9.39490022869631e-06
-1.06701525490141e-05
-7.59001114911318e-06
-6.21756032079067e-07
-1.31731241884189e-05
-2.87652139500428e-05
-1.16005416575566e-05
-4.15823779481193e-05
1.53607808385723e-05
-2.76677873790831e-06
-3.16862912098028e-05
-7.99044708925032e-06
-3.82021698396059e-06
-1.28723097002841e-05
-2.50934127250568e-05
2.24343049195284e-06
-5.12389846571342e-06
-3.23900484253369e-05
-1.62556059832126e-05
-9.59378825651847e-06
-1.05910440479664e-05
-9.6947648364458e-06
5.17991125645428e-06
-8.35201142150348e-06
-9.02534010575783e-06
-1.96788175077856e-05
-1.22100582438778e-05
-7.01227163781515e-06
5.52370240421493e-06
-8.89957869138606e-06
1.56687165082302e-05
-4.98961077532523e-06
-2.07457270037413e-05
-1.62279007389932e-05
9.38246327320953e-07
-1.71375928678616e-05
-6.36147298179076e-06
-1.96811395078885e-05
-3.2688971641009e-05
-8.44927942213596e-06
-9.93575684161328e-06
-2.42025040023012e-05
-1.98280206123786e-05
-1.30253327013656e-05
-9.55350670519342e-06
-1.56665612839056e-05
-2.8062210025399e-05
-2.37887713865395e-05
-7.56510229795948e-06
-2.69191205826851e-05
-9.29290934230785e-07
-3.63040052831945e-05
-3.78958139959781e-05
-1.38621131479603e-05
-1.10957651993438e-05
-2.31504336428221e-05
-2.89032847842372e-05
-1.09330692241595e-05
-2.30930567857139e-05
-2.43894105676313e-05
-1.4019201097098e-05
-4.76436996177317e-06
-1.78359110949453e-05
-3.28741957089882e-05
-2.72404912772943e-05
-2.63132059254085e-05
-2.56441218994371e-05
-2.08653706555338e-05
-9.30857224397935e-06
-2.61787015892079e-05
-2.66297669596771e-05
-1.78671819323383e-05
-5.54968727408688e-05
-1.95507252192556e-05
-2.03509968953889e-05
-3.28028773275754e-05
-3.35837321624758e-05
-1.33793165615455e-05
-1.73800692736767e-05
-1.67435205513841e-05
7.27771566990132e-07
6.37832676322612e-07
-1.32820457519589e-05
-1.0571100341686e-05
-3.06099609010744e-05
8.49775026042182e-08
-9.49954339676378e-06
-1.5320450039956e-05
-1.33062328644639e-05
-1.8337564679737e-05
-1.86052444735857e-05
-3.86370045022442e-06
-2.18736419393596e-05
-1.85552274390074e-05
-1.17277648255442e-05
-1.19464515804615e-05
-2.47154961189017e-05
-2.73219256502643e-05
-9.72125383158496e-06
-1.56338952147077e-05
-3.30930366096053e-06
-5.15527808293812e-06
-9.76925283380118e-06
-1.56329983619235e-05
-1.76558658964047e-05
-1.1698648037463e-05
-2.788539797584e-05
9.61241456924637e-06
-1.8798494239593e-05
-1.3122438507175e-05
-2.331158717205e-05
-2.84657978590765e-05
-6.22894323147214e-06
9.38612325671004e-06
-7.23920865528886e-06
-1.7757353405876e-05
-2.50667901805138e-05
-1.63836169217672e-05
-2.5669927627667e-05
-7.91142062165735e-07
-2.45532178624923e-05
-2.79091802325577e-06
-1.16478657724187e-05
-1.92823647261385e-05
-1.98426746237067e-05
-3.89018376540639e-05
-2.64492027214222e-05
-2.77242292180691e-05
-3.93981229299725e-06
-1.47195349496593e-05
-2.06892179253896e-05
-1.21415432572127e-05
-1.52772902890243e-05
-1.39786121056408e-05
-2.94665177149005e-05
-4.88529599352495e-06
-9.71877843272958e-06
-7.61097810178058e-06
-1.15523586861118e-05
-3.01242904886696e-05
-1.53228309091707e-05
-1.5714817697842e-05
-1.55361789945647e-05
1.51786047833848e-06
-9.1529760836069e-06
-2.52579729921714e-05
-2.85158650061579e-05
-1.61721851383128e-05
1.55113727508593e-06
-1.87872180845094e-05
-2.17133127029805e-05
-1.78115435786938e-05
-8.97279570668044e-06
-3.43325704408319e-05
-2.03930694629309e-05
-2.48077306864382e-05
-1.39096262166345e-05
-2.25028706227012e-06
-2.58237986196201e-05
-3.99124825692648e-05
-1.67345527043035e-05
-4.25491041843342e-05
-2.40109267483373e-05
-1.65820301463478e-05
5.19434837154615e-06
-6.84480648735001e-06
-3.25963845541104e-05
-1.25946312669029e-05
-2.13895986569688e-05
-2.95940879315144e-05
-2.66240974139155e-05
-1.46078406263595e-05
-2.52774422845303e-05
-2.36321262387457e-05
-2.56510515197756e-05
-1.3674463066038e-05
-2.19248599715939e-06
-8.88315068926635e-06
-1.25625987573142e-05
-8.3669113512466e-06
-2.4254505892398e-05
7.24749775422749e-06
-5.67584752429391e-06
-1.6253208812552e-05
-2.01768391656938e-05
-1.17130351678306e-05
-2.02755303983494e-05
-3.74005305580103e-06
-2.87403206440991e-05
-8.22965208711829e-06
-2.82495886058864e-05
6.56283867919723e-06
-8.42593724833958e-06
2.18533991281628e-06
-2.11953837753268e-06
-3.71974452126295e-05
-2.55639561149435e-05
-2.12914004445822e-05
-1.08837263938309e-05
-3.73703768406197e-06
-2.64639840274886e-05
-1.72544393883735e-05
-1.47932112623154e-05
-2.00164984513674e-05
-2.00923997670257e-05
-2.18126772774503e-05
-2.14238493251393e-05
-2.41944365371685e-05
-2.1309768795922e-06
-1.26036235754448e-06
-9.38809101130671e-06
-2.2463162138425e-05
-1.66364057211699e-05
-2.87046016073098e-05
-2.48855524337278e-05
-2.34489002448339e-05
-3.79959276983769e-05
-2.1433859164489e-05
-2.10894943304342e-05
-2.42911198773878e-05
-2.30846944914005e-05
-3.25631176263365e-05
-1.97098167932595e-05
6.87851845044532e-06
-1.44918869598643e-05
-4.57941045924093e-05
-1.54314805382875e-05
-1.32209119073839e-05
-5.11681760811778e-06
-3.43171348251732e-05
-3.95192791187339e-05
-2.08859452627438e-05
-1.59084866065106e-05
-1.89258699341484e-05
-1.86669875012383e-05
-1.35178712938398e-05
-1.65429699639934e-05
-1.70753461476306e-05
-1.82162582990337e-05
-2.42878068965097e-06
-1.71551150508533e-05
-2.37657538392087e-05
-2.97929216083555e-05
-6.28969744995129e-06
-2.93093552008043e-05
-1.82269227705467e-05
-2.44086495868101e-05
-6.85552234915285e-06
-1.29612559680634e-05
-2.5837902821848e-05
-2.79356361049495e-05
-3.47057091442018e-06
-2.5963862021194e-05
-3.02373417270054e-05
-1.40439193087246e-05
-1.32312213041477e-05
-4.22078687616318e-06
-2.21745231394346e-06
-8.05309690958441e-06
-1.62941721018298e-05
-2.60424850473102e-05
-2.72114506187119e-05
-1.50686991409506e-05
-8.66742123996579e-06
-1.6608311053016e-05
-2.01309533927295e-05
-6.8198627115375e-06
-3.24398130132588e-05
-1.29984178248176e-05
-2.01297411800512e-05
-2.54889368717035e-05
-1.49575521339003e-05
-2.90375532348608e-05
-1.60219414701023e-05
-5.97133548729899e-06
-1.32601199280981e-05
-2.83328075587324e-06
-3.11883286108517e-05
-1.1551076560238e-05
-1.66770289426744e-05
-2.60048285331604e-05
-1.35573624859175e-05
-9.80644855792874e-06
-7.33814146105592e-06
-2.32749320443505e-05
-2.42271252031898e-06
4.71569144278968e-07
-1.98222745722257e-05
-1.8006612600324e-05
-1.64844710122738e-06
-8.72634772493416e-07
-8.83299191101282e-06
-2.68198892222997e-05
-2.4049863415318e-05
-8.37169930260797e-06
-4.20424819945043e-05
-4.02343214872785e-06
-1.9423893265831e-05
-1.8508357429024e-05
-1.00143852242537e-05
-1.98712125133265e-05
-3.53464332389776e-05
-2.51487851749786e-05
-1.71080714876094e-05
-2.10538363220964e-05
-2.45483703067971e-05
-1.67504066008187e-05
-2.32143247707934e-05
-2.98016306841377e-05
-6.11843965247142e-06
-4.22206208039223e-06
-3.52180470886695e-05
-1.95900028428535e-05
-3.29349149147433e-05
-2.79195674631474e-05
-2.23823928875079e-05
-1.05845670598629e-05
-2.50226310456315e-05
-1.52192746680102e-05
-2.95446135237468e-05
-2.23777408543855e-05
-1.42959593769333e-05
7.23556282377587e-07
-1.42969471928019e-05
-2.19108678677337e-05
-1.32570431353955e-05
-5.58932673760054e-06
2.58310778422717e-06
-5.93187886660133e-06
-4.19048539402296e-06
-2.05799694435966e-05
-1.93194505689942e-05
-2.92500596903834e-05
-2.066817595037e-05
-1.13182827603477e-05
1.08214049088991e-06
-3.57797800308222e-06
-1.5899987214649e-05
-7.63501806659836e-06
-2.150414801776e-05
-2.63483492404644e-05
-1.13482758502704e-05
-1.80264198874163e-06
-1.65529206918611e-05
-2.95004155790929e-05
-9.37641763102498e-06
-1.66018406445495e-05
-9.91117799824786e-06
-1.00522121536535e-05
-1.07702596307815e-05
1.19029217362466e-05
-7.12530360583351e-06
-9.34320955873054e-06
-5.55328414146802e-06
-1.33690878708791e-05
-1.83561192970567e-05
-3.28084655491679e-06
-7.73273058597651e-06
3.04006941341345e-07
-1.30283377004706e-05
-2.50490830507622e-07
-1.81879792853516e-05
-8.99844508006012e-06
-7.27148224788294e-06
-1.66642498337623e-05
-7.03939524459892e-06
-3.82302529080794e-06
-3.03315747464696e-05
-1.20244171155258e-05
-1.67985863029903e-05
-7.04485880838931e-06
-1.56834003407823e-05
-1.12730524326482e-05
-1.27602973657948e-05
-2.03797466950501e-05
-2.64047637269363e-05
-2.51725375674783e-05
-8.75309103826994e-06
-4.97281384317827e-06
-2.55801001918969e-05
-2.37816643685368e-05
-7.22991033949779e-06
-1.83786223755052e-05
-2.42484946532309e-05
-4.90728646506965e-08
-1.34411302941724e-05
-9.91114657958864e-06
-2.74306777652253e-05
-1.54987478951928e-05
-1.62456737827205e-05
-1.45930441317613e-05
-5.81571922245937e-06
-1.99010364042568e-05
-2.66187742147503e-05
-2.95563239742e-05
-2.65742246386693e-05
-1.267443570019e-05
1.85662453964815e-06
-2.31689653448824e-05
-9.13749711033013e-06
-2.96214442160132e-05
-3.92112949671942e-05
-2.24064044543605e-06
-6.04020675392697e-06
9.01663229399746e-06
-3.095445512607e-05
-4.8143879338762e-06
-1.89264488441621e-05
-1.39300211848196e-05
-1.39647085831665e-05
-9.71722796349603e-06
-2.22115646700876e-05
-1.23519062886872e-05
-2.13801945981151e-05
-1.53916814669022e-05
-3.11718541600296e-06
-1.64089745226475e-05
-2.56525105240408e-05
-7.03472864928293e-06
-1.06530198237128e-05
9.45985337268091e-06
-1.44417905095213e-05
-1.08130813053488e-05
-2.26965108363975e-06
-1.5058551548507e-05
-1.77370938239041e-05
-2.12023032772072e-05
-1.4601148905181e-05
-2.33857225745171e-05
-8.89756189481507e-06
-8.34757802780688e-06
-1.70321638021018e-05
-8.5473997728966e-06
-1.88945662176654e-05
-2.06387419627725e-06
9.23734368093907e-06
-2.54656207426944e-05
6.60286928181909e-06
5.98103741313608e-07
-2.80109951220023e-05
-2.69670732927605e-05
-4.75120017121735e-06
6.40062031274296e-06
-1.2274466023709e-05
-1.01020487800886e-05
-1.66067547168344e-05
-1.41398698143227e-05
-1.16107490696209e-05
-2.60311026604145e-05
-3.32040908966032e-05
-5.45434740468286e-06
-2.69603619437146e-05
-3.16715890036595e-06
-1.41648562719494e-05
-1.81367449748302e-05
-1.88061373576582e-05
-1.15445047998002e-05
-2.82672955326924e-05
-2.21526656820643e-05
-1.42131027422865e-05
-1.44792023924065e-05
-4.12891518145063e-05
-1.41842727870039e-05
-2.53461856772789e-05
-2.18194415267842e-05
-1.32803281159696e-05
-2.44839469333384e-05
-2.38751931477621e-05
-2.63550771223572e-05
-1.50038718115331e-05
-2.84066901660733e-05
-2.65389110482145e-05
-1.38441984921776e-05
-2.17511409412333e-05
-1.68263540083419e-05
-1.79887616553167e-05
-3.15923153584836e-05
-3.12882421402632e-05
-8.96488542575769e-06
1.1712923029394e-06
-1.36697139297911e-05
-1.66800306710141e-05
-3.19012259052373e-05
-2.23104935457614e-05
3.75475912361401e-06
-2.09121262910238e-05
1.64036331044354e-05
-3.02355779294806e-05
-1.88455676872436e-05
-2.11161187683302e-05
-2.39912345445049e-05
-3.31718098554356e-05
-3.93678768829488e-05
-1.10793027273687e-05
2.090160348802e-06
-1.36404600282278e-05
-1.10382449040003e-05
-1.79335234794289e-05
-8.14699192639669e-06
-1.4628115981297e-05
-8.28644832277457e-06
-5.93622948208196e-06
-2.7810487836078e-05
-2.17284700260117e-05
-7.15416915195563e-06
-2.13306765828958e-05
-2.11706329282511e-05
-2.13805209245862e-05
-4.03284552266814e-06
-7.88982141448268e-06
-1.3084633610722e-05
-3.24154467774265e-05
-7.7365465390125e-06
-1.97009094630184e-05
-1.37508885046727e-05
-1.09017666338298e-05
-2.21159314354556e-05
-1.15345740433593e-05
6.11583604138211e-06
-3.78483055797659e-06
-1.98071733698347e-05
-2.5050730704843e-05
-2.88398884176295e-05
-3.15368267587607e-05
-7.96017922711556e-06
-7.33004354175519e-06
-1.23200225250454e-05
-2.51103626662114e-05
-3.05880708724686e-05
-6.70610196853391e-06
-2.22309530786377e-05
-1.2339747213621e-05
-2.54437697427565e-05
-1.82330956114373e-05
-2.61504112543171e-05
-2.42376845246179e-05
-2.34308564591069e-05
-5.24391218324228e-06
-2.96574419648797e-05
-2.85853628088195e-05
-3.23950174304605e-06
-2.0980916992334e-05
-2.96024373561175e-05
-2.15278938437685e-05
-2.9788891792794e-05
-2.83896390698211e-05
-2.66175681491953e-05
-9.89039577710001e-06
-3.37496240759005e-05
-4.39602652930837e-06
-2.26183191526904e-05
-6.22534048277887e-06
-2.20686544633124e-05
-2.76780625614748e-05
-2.0059997776406e-05
-3.73816761794771e-05
-1.21302546533005e-05
-2.70060701329172e-05
-1.58377368429964e-05
-2.34638555652587e-05
-1.38852596062053e-05
-6.39729823788531e-06
-2.20255571615348e-05
-3.12273766351969e-05
-5.36868800580452e-06
-1.47622680915392e-05
-1.84603851260096e-05
2.53653501948691e-07
-2.03249552631317e-05
-1.53135783322704e-05
-1.08256612799317e-05
-9.93883613649763e-06
-7.86704232875719e-06
-4.81293230597312e-06
-2.50476930630916e-05
-1.09608364484676e-06
-3.08055939795218e-05
-5.37799168029183e-06
-1.32828432013698e-05
-1.15894253050212e-05
-6.12914084106774e-06
-2.45725770493792e-05
-1.18657787694082e-05
-1.57271911185568e-05
-1.50528148624078e-05
-8.2602887977785e-06
-2.74762263200629e-06
-1.22283772561919e-05
-3.1528722069244e-06
9.76376681483683e-06
-1.01777507194094e-05
-1.64916861418434e-05
-1.03906407326058e-05
-1.19334785376862e-05
-1.19523641929247e-05
-8.41245514248008e-06
-1.10786520749905e-05
-2.01297196158369e-07
-2.0237070711382e-05
-2.1356251184828e-05
-1.00666496714896e-05
-6.89767587297843e-06
-3.33336168027433e-05
-2.01767343065116e-05
-3.05907985521475e-05
-1.59963938505555e-05
-1.51229051091257e-05
-2.72049875588631e-05
-1.56687571702477e-05
-9.89319481606523e-06
-1.6031775161281e-05
-2.77986362405483e-05
-1.31967166380316e-05
-2.13240088974413e-05
-1.8095117148475e-05
-5.84418372805038e-06
-1.98346526808893e-05
-2.40580618867946e-05
-3.54760767523617e-05
-1.8945267940378e-05
-1.25248853791054e-05
-2.05909811904819e-05
-2.12003573633529e-05
-2.57796432616402e-05
-1.55473654306306e-05
-1.87347673937259e-05
-2.9717902351441e-05
-1.46208423076763e-05
-2.80548986668195e-05
-2.44213572758436e-05
-2.44953042761322e-05
-2.67146521037258e-05
-2.93175254937856e-05
-4.4723760021187e-06
-2.17675534120836e-05
-2.28605265708668e-05
-1.64119133813318e-05
-1.90602503419421e-05
-1.31277221113451e-05
-1.74885109317481e-05
-1.38850037214853e-05
-2.3176741536514e-05
-2.46470127393008e-05
-5.96935969352342e-06
-2.99054661349462e-05
-1.6050344930108e-05
-2.28810995124219e-05
-1.5442785938149e-05
-1.79788809134191e-05
-2.84269078326416e-05
-2.28982256759911e-05
-5.36527541847495e-06
-1.76303157111899e-05
-5.85835516294096e-07
-3.87195050717166e-06
-3.17660368246846e-06
-2.50942042249233e-05
-1.05203003600635e-05
-6.76998545184146e-06
-2.54333319305621e-06
-2.9017117743573e-05
-2.71837326329712e-05
-3.14783019733093e-05
9.00559221869758e-07
-4.76317503337507e-06
-3.39890963881155e-05
-5.53160966953717e-06
-1.79282312789431e-05
-3.40288111639874e-06
-2.29643435926599e-05
-2.14886464951165e-06
-2.11762672470246e-05
-2.38847267615013e-05
1.48463499362675e-06
-1.63862900877561e-05
-1.09921943889991e-06
3.90984614483918e-06
-1.99484367288424e-05
-2.19409884113974e-05
-9.84767234808427e-06
-1.78858637829326e-05
-3.10803050826235e-05
-3.56795675271636e-06
-2.13812137197871e-05
-1.36143457677451e-05
-1.91818572731438e-05
-4.92103182829515e-06
-2.91759737063817e-05
-1.75560940254881e-05
-5.22557989781856e-06
-8.11921241351106e-06
-3.34285482398876e-05
-2.56811974344764e-05
8.26020670811861e-07
-2.48348575413137e-05
-1.99024460542028e-05
-1.68243674459471e-05
-3.71861889112956e-05
-2.29694087108998e-05
-1.59727008082702e-05
-1.66047948415745e-05
-1.84191814199309e-05
-6.38244798502932e-06
-3.31390388055867e-05
-2.62444804250599e-05
-2.40967624030609e-05
-1.76269838962716e-05
-2.3607900320599e-05
-3.33074585940731e-05
-7.56566657462677e-06
-2.21200166709864e-05
-9.34182893674607e-06
-2.89381680523252e-05
-3.64463733083985e-05
-2.45925000395391e-05
-2.03629114935642e-05
-2.61165133921693e-05
-1.45073081550062e-05
-1.45032579593068e-05
-1.39528566581843e-05
5.62796048392656e-06
-3.19558774566586e-05
-1.21785871752781e-05
4.82432714450758e-06
-3.13893993552123e-05
-1.26417354237964e-06
-1.20473683368656e-05
-1.12864978616085e-05
-2.18310470551629e-05
-1.41920446115982e-05
-8.24173364503627e-06
-4.06542500991763e-05
-8.88870018976287e-06
1.04748731071133e-05
-2.61022368338259e-06
-1.48157913142047e-05
-1.27789030116291e-05
-1.0393455401844e-05
-1.33862917434269e-05
-7.94271079688301e-06
-9.00349942297544e-06
5.97655613514139e-06
-1.40534976922242e-05
-4.71678919680824e-06
-6.8457138276718e-06
-5.32806422403882e-06
-1.15547343362527e-05
-8.92245092421127e-06
-1.96140034220683e-05
-1.80650488926546e-05
-1.29436349911305e-05
-3.60392138117451e-05
-2.37826720859621e-06
-1.4887807715941e-05
-1.57017337275314e-05
-1.58758162321289e-05
-1.54705053411193e-05
-6.90060864149118e-06
-9.69591126192716e-06
-2.94172272927097e-05
-1.27667251376692e-05
-8.07722411553289e-06
-6.36975892766817e-06
-2.81096023430606e-05
-1.63199753508754e-05
-1.67563009540836e-05
-1.70310094473763e-05
-7.13273682515374e-06
-1.93830264621012e-05
-9.30206045676945e-06
-1.93649585448646e-06
-2.11935675486895e-05
-1.85896460331277e-05
-3.3126877907545e-05
-2.20133557651382e-05
-1.40284329078632e-05
-3.95567781354644e-06
-4.2205888804687e-05
-3.40389367084877e-05
-4.94100485951484e-06
-1.86435348759623e-05
-2.3586590233587e-05
-7.89002902807563e-06
-8.84269093519999e-06
-1.77058733525493e-05
-2.10483960892238e-05
-1.23311841405519e-05
-1.20674404576535e-05
-2.81465214802038e-05
-1.63368934023099e-05
-1.48265540480463e-05
-2.77739374349818e-05
-2.49038717186718e-05
-1.31691225835713e-05
-3.12784787050532e-06
-2.1920467419324e-05
-1.97937626184173e-05
-1.66251331744053e-05
-3.12423447371778e-05
-1.9075539350393e-05
-1.58274506886127e-05
4.12545306649664e-06
-1.1504528247364e-05
-1.01003715613588e-05
-4.0283387317859e-05
-1.22087362858902e-05
-6.29447611529602e-06
-2.36398559896238e-05
-2.76334358709544e-05
-1.01774068618727e-05
-2.23796694373894e-05
-2.92598747207459e-05
7.12212898774908e-06
-1.41552786766787e-05
-2.46719649763354e-05
-4.79489332881553e-06
-1.10981804496554e-05
-2.91302801627185e-05
-3.1255006052664e-07
-5.61220955464732e-06
-9.15490317937318e-06
-3.99707474403129e-07
-2.10205315006047e-05
-7.64522522430909e-07
-1.26939005195071e-05
-3.62602023413366e-05
-1.9047416324295e-05
-1.36268984888292e-05
-1.73766056347175e-05
-1.96538949944455e-05
-1.14134828953567e-05
7.64443321983151e-06
-1.13952344243279e-05
-2.30514514137029e-05
-1.24226438975989e-05
-1.3467014124844e-05
-2.2292448658278e-05
2.89158987779235e-06
-1.80672525805088e-05
-8.8466966856259e-06
-2.56611223378498e-05
-1.60882630334982e-05
-1.25078929218564e-05
-1.66091019404584e-05
-1.70705000589242e-05
-2.27064715930011e-05
-1.91081132337644e-05
-1.71235091838179e-05
-7.58569935874611e-06
-2.35637955760926e-05
-5.45376185179019e-06
2.07506644484353e-06
-1.29065829484286e-05
-1.4415879862946e-05
-1.59985928692984e-05
-8.52037723333039e-06
-1.70874420400761e-05
1.77417007206193e-06
-1.78742670198727e-05
-3.25533481324783e-05
-1.44154960365853e-05
-2.07894108934826e-05
-9.37122633359222e-06
-8.43217593842744e-06
-2.85530351147976e-05
-2.09842881954559e-05
-2.81646450502416e-05
-3.78172814688599e-05
-9.9216302749013e-06
-3.39515962677292e-05
-3.22550125533676e-05
-1.35421042823144e-05
-3.04835316763753e-05
-8.96822702705291e-06
-1.95712838531703e-05
-1.59166502285216e-05
-1.90586612998531e-05
-7.92982113380812e-06
-1.62497182851693e-05
-1.55544453500496e-05
-2.69036858413295e-05
-1.02368604988958e-05
-1.4830715118633e-05
-2.26196038078808e-05
-5.57467694925369e-06
-2.60088329764629e-05
-4.60950987104469e-05
-3.96878432969128e-06
-1.50752058768623e-05
-2.98956892719214e-05
-2.3989218102301e-06
-2.08823250848158e-05
-1.05219473648192e-05
-1.51211077515316e-05
-7.0821774343e-06
-1.11285251452241e-06
-2.2862332146673e-05
-2.58095672937873e-05
-1.63639273373259e-05
-2.1329410988994e-05
-1.98703322141464e-05
-2.67740332215925e-06
-2.59413026155815e-05
-3.34762957779015e-05
-2.43955041351407e-05
1.08830519187831e-05
-8.25286004390789e-06
-5.31165884491037e-06
-1.06766936529499e-05
-2.12657499633595e-05
-1.68427811407217e-05
-1.28101573773571e-05
-3.61966397822339e-06
-2.09170842732023e-05
-6.71076620568331e-06
-8.90160107394362e-06
-5.71931040384734e-07
-8.46510218192608e-06
-9.24716276164417e-06
-1.63429872003255e-05
-1.42986961721039e-05
-3.68226897159151e-06
-2.11554131297863e-05
-1.83030345369226e-05
-2.58900172558034e-05
-1.18412244776991e-05
-2.40023907726493e-05
-1.38688799251787e-05
-1.94832033666579e-05
-2.30658257698578e-05
-4.36521501124366e-07
-2.0079259124293e-05
-2.15990084531681e-05
-1.38729694003272e-05
-1.12653238154072e-05
-3.17201024169078e-05
-1.56394852038755e-05
-1.66991791647019e-06
-1.61477784300269e-05
-7.57701154002675e-06
-1.47824316658194e-05
-2.81899474503059e-05
-1.89003224690085e-05
-4.84323144658824e-05
-2.72710118762528e-05
-2.94138214388835e-05
-2.91703525382566e-05
-9.27564654528933e-06
-1.241546840058e-05
-9.63500910248384e-06
-2.51340255110761e-05
-2.00638743381795e-05
-2.21568484393263e-05
-1.83675258052596e-05
-2.34408945615169e-05
2.10129319310937e-06
-1.48282542547481e-05
-6.92152340983307e-06
-2.66424504492654e-05
-1.9626873352859e-05
-1.41124328029687e-05
-1.79820329979853e-05
-1.90135354819108e-05
-1.55804783442155e-05
-2.27246321145249e-05
-2.5178910941822e-05
-5.15480726026123e-06
-8.51334378940602e-06
-5.12710959593156e-06
-2.40056246561507e-05
-1.60234282023237e-05
-2.44277324581803e-05
-2.30569830407138e-05
9.09279922334487e-07
-1.74490324183636e-05
-3.26550283711172e-06
-1.77477353127525e-05
-7.92437514019028e-06
-1.99337932343517e-05
-1.99492345693749e-05
-1.57099678645192e-05
-4.16858704547675e-06
-9.2456936828872e-06
-1.54648883006822e-05
-8.27951405162691e-07
-2.31690399170487e-05
-7.85670867691385e-06
-8.73139565354618e-06
-1.09638969999035e-06
-1.54904878496161e-05
-6.65101902540952e-06
-1.32569085618299e-06
-8.32646215025517e-06
-1.73982556955349e-05
-3.12048245024458e-05
-1.11996557307197e-06
-1.38821607771939e-05
-1.53174162235856e-05
-1.47808720208108e-05
-1.7865343021445e-05
-2.87143251982692e-07
-2.20713424854641e-05
3.36513277917848e-06
-9.82408331868915e-06
-8.75989852917345e-06
-3.87330113388829e-05
-2.37554106799817e-05
-9.22388499011606e-07
-4.9408236936e-06
-2.09011732100657e-05
-2.20803017542655e-05
-1.00675604361801e-05
-1.32746071491569e-05
-1.5559354085955e-05
-1.01806274940271e-05
-7.80483130678075e-06
-1.66602500668908e-05
-2.07100168641595e-05
-4.31942475086362e-05
-1.54046798900462e-05
-9.49873879924478e-06
-2.62420643593479e-05
-1.63258967063573e-05
-1.54869733715397e-05
-1.23140799279341e-05
-3.59322758530025e-05
-4.5599469154922e-05
-3.10775651549774e-05
-2.11543401415033e-05
-5.56202246611642e-06
-2.25745046868427e-05
-2.95613149675439e-05
-8.17297160147497e-06
-2.93374149899402e-05
-1.62603354862039e-05
-1.27966507039588e-05
-3.68691199744984e-05
-1.41627486685423e-05
-2.26815334395032e-05
-4.23565591546624e-05
-1.1009255302983e-05
-3.10720518047291e-05
-1.09841377188255e-05
-1.30719038691362e-05
-3.09441614866021e-06
4.21814402687895e-06
-1.85764230131069e-05
-2.26119337245205e-05
-1.68112285233823e-05
-2.41185881652777e-05
-1.33164616210784e-05
-2.01243061166851e-05
-2.75382237591334e-05
6.37089444603327e-06
-1.13850543444684e-05
-2.13895991228207e-06
-2.72489466148592e-05
-1.87692897667525e-05
-2.6560393775775e-05
1.67525631296069e-05
-2.28099646264007e-05
3.44891279112893e-06
3.39608689860105e-06
-2.07701277984491e-05
-5.92122491207974e-06
-2.39134088965473e-05
-1.22746141364799e-05
-1.91222119761982e-05
7.54109025423223e-07
5.27966990575691e-07
-1.81906168603967e-05
-4.95897061774125e-07
-6.92971655391256e-06
-2.37209505862639e-06
-2.31695936321207e-05
-2.64477603183208e-05
-1.79653775564636e-05
-1.41332234311272e-05
-1.81961584718444e-05
-3.48221589376233e-05
-1.10091945120927e-05
-1.95554351998348e-05
-4.75714854180127e-06
-4.27393062655855e-06
-3.04990497287083e-05
-8.32368060101628e-06
-3.57960283303911e-06
-4.89541635115557e-06
-6.71929298886169e-06
-3.87991766528672e-05
-1.2007511595292e-05
-1.85285010231456e-05
-2.86371085369509e-05
-2.05474546897409e-05
-2.13290226289097e-05
-2.63401046967372e-05
-3.6253672271881e-05
-2.31352955150735e-05
-2.23446471995145e-05
-3.16715259997285e-05
-4.13859152755444e-05
-1.43863380584266e-05
-2.72320774879683e-05
-1.82701515679286e-05
-1.7821059800048e-05
-1.33259228835225e-05
-3.16783060960789e-05
-1.59167181872077e-05
-2.47054452039745e-05
-1.55324952535432e-05
-1.65347244901511e-05
-3.56995069090539e-05
-1.91155874811434e-05
-8.66369607599034e-06
-1.64280640768044e-05
-9.63321325355546e-06
-1.49556411583375e-05
-4.82432646008587e-05
-1.42783745538033e-05
-1.31021721847626e-05
-2.68591129216038e-05
-1.49783480829871e-05
-4.14076770752717e-05
-7.92737737220304e-06
-6.44778751202699e-06
-1.78953318547731e-05
-1.81477357921615e-05
4.96451923339057e-06
1.09531023087425e-05
-5.8770361966674e-06
-3.81760787263988e-05
-1.83439662921235e-05
-7.96492586857331e-06
-1.89819567552297e-05
-1.93297834123944e-05
-2.91088129559199e-05
-1.38001267070663e-05
-1.97956829898845e-05
-2.02431076933492e-05
-2.20589154772522e-05
-2.56000407974891e-05
-2.10802601201196e-05
-1.64886982359694e-05
-2.88502802632155e-05
-5.11727153551566e-06
-1.1594152304041e-05
-1.26615280326602e-05
3.14306138825072e-06
-3.50834729962201e-05
-8.33007798321203e-06
-1.75305024117341e-05
-1.06507424487334e-05
-4.27966563412674e-05
-1.1536456995513e-05
1.23243108130824e-06
-8.38313220563869e-06
-1.88696608691628e-05
-1.45291524963574e-05
-1.89119858299601e-05
-2.15571050957805e-05
-9.90619093950808e-06
-6.19511029816558e-06
-1.36847824847784e-05
-1.91462913327008e-05
-9.3458125860579e-06
-1.14704559443999e-05
-2.49897546725414e-05
-6.23750687592965e-06
-2.18284405829495e-05
-1.11439065987344e-05
3.13152336009241e-06
-9.25205807498517e-06
-2.54010963836322e-05
-8.04011069325254e-06
-1.49654391683759e-05
-3.44190898981333e-05
-3.19578099707471e-05
-1.40807711134503e-05
-1.72748404554427e-05
-2.02539825747108e-05
-2.14971544178492e-05
-2.23791570838352e-05
-1.90663824538853e-05
-2.72641876605969e-05
-3.3878053311873e-05
-1.85449928292998e-05
-1.66233084545659e-05
-1.28908236428376e-05
-1.90532624580447e-05
-7.23285217117473e-06
-2.30920656758038e-05
-1.07618493741841e-05
-2.39509302002494e-05
-1.93660234084544e-05
-1.57746791302818e-05
-1.78790045274034e-05
-1.6854101647341e-05
-2.87605636055594e-05
-2.00436669691384e-05
-6.17796449086942e-06
-2.57585849237036e-05
2.18487477350865e-07
-1.20270686741787e-05
-2.18761095291746e-05
-1.35526627178927e-05
2.14312789983554e-06
-1.03295128050312e-05
-1.90843540661334e-05
2.13557193809532e-06
-1.59492057655597e-06
-1.58907800811372e-05
1.46882451749475e-08
5.49898498103497e-06
-1.65227052199917e-05
-1.16811877398783e-05
-3.38356379259168e-06
-4.09687881393797e-06
-1.28020737393921e-05
-1.67994975494119e-05
-2.36393077154714e-05
-2.20662599616344e-05
-2.11026263281233e-05
-4.30637154141672e-06
3.83650618660541e-06
-1.95259853527361e-05
-8.81332552680193e-06
-1.10637118951383e-05
-1.05979835578164e-05
-5.89929771761355e-06
-1.56109164896059e-05
-2.0361767389941e-05
-1.847926252039e-05
-1.41359609930473e-05
-2.75664496021126e-05
-9.40868270362442e-06
-9.3132064329352e-06
-2.50663085614446e-05
-2.14157192301167e-05
-1.15921266449673e-05
-1.09448325437558e-05
-2.88401620699219e-05
-1.92999917385174e-05
-2.70470011122927e-05
-7.26186592049285e-06
-3.92881254990576e-06
-1.59355384296311e-05
-8.42436100996167e-06
-5.22290135766866e-06
-6.75768336729412e-06
-1.04629107175554e-05
-6.00680629575774e-06
-1.2556590545848e-05
-4.06903914342979e-05
-5.44814523733725e-06
-6.45339340145935e-06
-2.72736762174504e-05
-2.11271794034588e-05
-1.22782556537997e-05
1.50755918423027e-06
1.9724889354336e-06
-2.90803095445287e-05
-2.15274682306446e-05
-2.55623350527618e-05
-2.70446362648674e-05
-1.41518627418906e-05
-3.68700355444125e-05
-3.6693531104692e-05
-1.04323948969029e-05
-3.51362486742824e-06
-2.45009472004133e-05
-1.350465639105e-05
-2.80473432322077e-05
-2.86396265240586e-05
-1.93797652504736e-05
3.39432121037648e-06
-1.87367645814977e-05
-1.59685529567429e-05
-9.68544649591382e-06
-1.63740722915791e-05
-1.60105091810115e-05
-3.32652530313835e-05
-1.5854256376095e-05
-2.57994385619677e-05
-9.80799567103476e-06
-1.73000674575422e-05
-1.65350061208446e-05
-1.58093122227609e-05
-2.88168213034441e-05
-1.93026838839201e-05
-1.08311859908804e-05
-3.07611727687424e-05
-1.78617654056208e-05
6.33697671408867e-06
-2.08113944235537e-06
-9.99077140498186e-06
-1.34385700257178e-05
-7.31352381392936e-06
-1.19392735700572e-05
-1.37419014051848e-05
-1.01331330071972e-05
-1.15018892076146e-05
-1.74543257826227e-05
-2.65965659618383e-05
5.88870377386936e-07
-1.51686001552342e-05
-8.21496679904334e-07
-1.38465368745762e-05
4.89622048901118e-06
4.89975953983752e-06
-1.80038113162716e-06
-1.04408463049297e-05
-8.17340842912344e-06
-1.29965294761021e-05
-2.44482828179484e-05
-5.54103765819934e-06
-1.49371682113332e-05
-2.7379982348298e-05
-3.03804490888465e-06
-1.40850659787494e-05
-3.14242700794444e-05
-1.38443573356154e-05
4.85001604422973e-06
-2.00511774110396e-05
-2.34758028329721e-05
-3.8633824459722e-06
-1.40422431476121e-05
-1.95368271419614e-05
-7.91115843321315e-06
-2.37633381032425e-05
-1.83402091206454e-05
-2.05708314868129e-05
-2.57033454358837e-05
-2.1033892001131e-05
-3.63801972686474e-05
-9.049058256322e-06
-4.4324388262492e-05
-1.85609323009265e-05
-2.12482418993527e-05
-2.6440979198474e-05
-3.51194304089494e-05
-1.8804601323479e-05
-1.14172606112993e-05
-2.16968808429244e-05
-3.10837433650374e-05
3.26509135290668e-06
-9.27383418709359e-06
-2.84817477011385e-05
-2.11373338574754e-05
-1.80235308667985e-05
-3.92925251000235e-05
-3.01691705434693e-05
-3.55608337268728e-05
-2.40007867499379e-05
-2.27221853420569e-05
-1.74740334899022e-05
-2.40380474803084e-05
-1.47738673021507e-05
-1.87123579233601e-05
-9.01644190944919e-06
-1.95254696230875e-05
-9.26927742976691e-06
-3.04092168873809e-05
-9.64297728123679e-06
-2.45991339731793e-05
-7.72621564786583e-06
-2.32037411530917e-05
-7.51224827943837e-06
-1.4649111510112e-05
-1.92783409855994e-05
-5.95351454980453e-06
-3.14996556517617e-05
-5.73339893689957e-06
-4.51513378866449e-06
-1.4237554713155e-05
-2.46644711008364e-05
-1.68579470676601e-05
-2.79430900789502e-05
-1.58574260030784e-05
-1.13877630465675e-05
-1.56723873175419e-05
-9.24635606536731e-06
6.9264703455256e-07
-1.48323980047302e-05
2.76365749001649e-06
-8.88969563377552e-06
-1.26389548594897e-05
-4.76509863296841e-07
-6.86635139531186e-06
-5.05424198250532e-06
1.06712732360756e-06
-2.2655272751522e-05
-1.55581693310075e-05
2.55329388498932e-08
-2.25225409521994e-05
-1.77665476339028e-05
-8.70388656698115e-06
-8.54988183413374e-06
-1.71211404685294e-05
-1.90208246320581e-05
-1.81924157079735e-05
1.65614324181831e-06
-9.59567556369665e-06
-1.5614894042947e-05
-3.27421457889369e-07
-2.86749027292122e-05
-3.82466257798348e-05
-1.26461833196658e-05
-3.41744914090572e-05
-4.47618711147131e-06
-1.86126839984552e-05
-2.43387889189304e-05
-2.22129724206861e-05
-3.16436199246998e-05
-1.99951804848017e-05
-1.77139144472304e-05
-2.8808143938672e-05
-1.73528753705427e-05
-1.96142450632016e-05
-2.86058044789914e-05
-2.4137473997196e-05
-1.37677406450021e-05
-3.55921474588943e-05
-1.55656186997169e-05
-2.41565679014368e-05
-1.72369366239485e-05
-2.39480336263456e-05
-3.67929506063005e-05
-2.51843626835687e-05
-2.06417148385295e-05
-1.94849086113017e-05
-1.73401008807341e-05
-5.20304921006117e-06
-4.65396474283047e-06
-1.32098999031902e-05
-6.54856375168191e-06
-1.88367082841894e-05
-2.79079146793791e-05
-2.14946476664727e-05
-7.06703831756096e-06
-1.66708086211749e-05
-1.21686654625266e-05
2.93088500588576e-06
-4.03460097337763e-05
-1.57845215507688e-05
-1.88662876325404e-05
-5.87205549253731e-08
-1.64794769608808e-05
-2.03109647057519e-05
-1.64238382627377e-05
-9.3253199935657e-06
-1.89802657784895e-05
-1.51197643639179e-05
3.25843635400731e-06
-2.24343021483354e-05
-2.49286308882393e-05
-1.40277388576793e-05
-8.07392576770211e-06
-9.91440479903864e-06
-1.05683312898712e-05
-8.71706343224296e-06
-4.99648394198072e-06
1.40990917177e-06
-1.28759650354535e-05
-3.52888415504274e-05
-1.68956502408669e-05
4.21725154763333e-06
-1.12162125491835e-05
-1.01827753906447e-05
-1.75104095902998e-05
-2.08346558691453e-05
-1.70518687396108e-05
-2.47940223059266e-05
-3.04341909610815e-05
-1.59856512639485e-05
-1.49063835849098e-05
5.43811280961117e-06
-1.66985674384056e-05
1.21101837769051e-06
-1.45441855608524e-05
-1.97807672960299e-05
-2.51270265113569e-06
-4.44769088281625e-06
-1.73853877747979e-05
-1.66637858101241e-05
-1.80104880521092e-05
-6.86620664982041e-06
-2.04398394636346e-05
-2.83103909810811e-05
-1.35720699037915e-05
-9.43907599534228e-06
-2.78065157228773e-05
-2.15664458569815e-06
-3.2766110978467e-05
-1.50909267983089e-05
-1.8891357241209e-05
-6.63614959632381e-06
-1.74124320994284e-05
-2.30946104261338e-05
-4.27538198050042e-05
-2.11138943165923e-05
-5.09176197954847e-06
-2.21607646472052e-05
-4.02840713467225e-05
-2.14048913294286e-05
-3.23806235274467e-05
-1.95478975639475e-05
-4.49711753318872e-05
-3.98209134680159e-05
-1.44341023121688e-05
-3.08577552368787e-05
-2.89154161849116e-05
-2.6488608061251e-05
-2.40099871940309e-05
-2.56125779488173e-05
-2.61146657922597e-05
-3.42201327859465e-05
-2.64461228286497e-05
-2.36436283011705e-05
-2.33110658609563e-05
-1.70184611240187e-05
-2.99854306351162e-06
-3.66458411117282e-05
4.54001002444475e-06
-1.24891925116658e-05
-5.6732697884207e-06
5.61006896843194e-06
-1.72618726738403e-05
-1.4708508188783e-05
-1.32206626844922e-05
-5.30133282621029e-06
-2.33106300218742e-05
-7.75243619962686e-06
-1.34702038828856e-05
-2.13924027141211e-05
-2.20676846156123e-05
-1.03905023544427e-05
-1.80283449326366e-05
-8.47357133660087e-07
-1.60219113324362e-05
-6.58392790654934e-06
-2.12287245348157e-05
-9.49819072446535e-06
-4.22640931695784e-06
-1.67171543818703e-05
-2.51041553816986e-06
-4.83240466207903e-06
-4.33653057692646e-06
-8.73383996216498e-06
-9.86331051488232e-09
-1.48559860617815e-05
-4.79510073295489e-06
-1.89809295592398e-05
3.00957733040085e-06
-1.45094249523663e-05
-1.90729115707404e-05
-3.45111686165014e-05
-1.87622542041504e-05
-4.37007473302728e-06
-8.27477094000841e-06
-3.39967403178551e-05
-1.83285747652924e-05
-2.05364386423296e-05
-5.56018602461349e-06
-1.74188352071423e-05
-1.9412603977039e-05
-9.74761208043379e-06
-2.11683221547581e-05
-2.89307702502906e-05
-1.50263815499928e-05
7.10790605214673e-08
-2.65545848672109e-05
-6.39858523209561e-06
-9.19399467849382e-06
-1.48650218085455e-05
-3.2398623137935e-05
-2.13644813821646e-05
-1.04712955050054e-05
-1.27753410717962e-05
-2.07848490719242e-05
-1.39328168481811e-05
-2.13643268785807e-05
-2.5464122060438e-05
-2.44181320320022e-05
-5.98567876163654e-06
-8.23006148541848e-06
-2.29817865738641e-05
-4.48956722643913e-06
-2.12388012648399e-05
-2.44408497731329e-05
-3.36316721279796e-05
-1.70375717126057e-05
-1.99173977132662e-05
-2.49543312876831e-05
-1.18644423785873e-05
-2.42942155873809e-05
-1.87463731396734e-05
-2.12738829500086e-05
-3.38898299166822e-05
-5.27796474255551e-06
-1.68357465103643e-05
-1.9386921621322e-05
-1.29752965874845e-05
-1.13558951758017e-05
-1.56296772848223e-05
-1.7799690805216e-05
-2.25480156899068e-05
-2.93755578851581e-05
-1.82936773729517e-05
-9.54345515953595e-06
-1.33177491951012e-05
-1.20964817242334e-05
-1.06837035110549e-05
-1.79710297656627e-05
-8.63559682666783e-06
2.78742259630492e-06
-1.5565289558799e-06
-2.84998975008574e-05
-7.29297816606598e-06
-2.0176964613477e-05
-1.65183183624179e-05
-7.83733336109133e-06
-5.91577790253798e-06
-2.06690384033268e-05
-1.81263692676923e-05
-2.05575321911286e-05
-2.20798032885856e-07
-4.93324793451544e-06
-1.19250973289199e-05
-1.41423582497814e-05
-2.4033220815377e-06
-1.85594122348079e-05
3.04982493013174e-06
-2.45566837252116e-05
-1.82109959977881e-05
-1.72883904072481e-05
-2.59147539363407e-05
-3.06869055411432e-06
1.11936583873251e-05
-2.89780944133758e-05
-7.73752688260248e-06
-7.8326893507069e-06
7.80848228826485e-06
-1.85626871620523e-05
-2.07197378592651e-05
-1.11823146689155e-05
-8.64131467472902e-06
-2.23064984484402e-05
-9.51374101667401e-06
-3.62513395320623e-05
-1.70688382746764e-05
-1.86307155224289e-05
-2.94161165710172e-05
-1.68413989561787e-05
-1.57346682337873e-05
-3.25668293199934e-06
-2.95146358087256e-05
-1.54259800492315e-05
-4.28485215185978e-05
-3.72968824134052e-06
-1.08213775135935e-05
-1.3731593811352e-05
-2.43494084119727e-05
-3.00539903344018e-05
-1.54306801943036e-05
-3.60765888927753e-05
-3.32301861027515e-05
-2.41757117100266e-05
-2.15773631531487e-05
-1.82524089638595e-05
-2.0471845132992e-05
-2.78056652493472e-06
-1.26830298312855e-06
-2.28504291022703e-05
-3.63793547713177e-05
-2.18528805805006e-05
-2.03241010691308e-05
-2.01740564961133e-05
-1.22761899581289e-05
-2.2148648285962e-05
-1.4675263718653e-05
-1.55616720931215e-05
-3.72610005140601e-06
-3.38489190979068e-05
-9.37456148527454e-06
-1.34520691609617e-05
-1.59316350142984e-05
-2.3951270790454e-05
-2.88696967116324e-05
-2.96546440062839e-06
-1.91230694831868e-06
-1.33567062193445e-05
-2.05542153097369e-05
-1.88639225426491e-05
-4.22840713285029e-05
-5.90488599543997e-06
-7.7159811305884e-06
-3.55021640882858e-05
-1.65985917262406e-05
-8.01483419328459e-06
-1.93887177259927e-05
-1.3531881808451e-05
-2.21812151087903e-05
-1.09619826897047e-05
-2.15168803368465e-05
-3.51262916135298e-06
-1.99130721962996e-05
1.04498185946562e-05
-2.18259725254125e-05
-2.72635943599945e-05
1.28843099420889e-05
1.13627022027094e-05
-2.26730625406296e-05
1.57800418095322e-06
-1.79030310561188e-05
-1.70463688980523e-05
-2.36349811796184e-05
-1.94586148747008e-05
-5.58431988554206e-06
-1.82038469835199e-05
-1.62019810809381e-05
-2.36617478216234e-05
-1.69022534706694e-05
-1.83419019010057e-05
-2.35324307177387e-05
-2.99681308660152e-05
-1.81026909198357e-05
-3.63957305903301e-05
-1.44702554514246e-05
-9.37632776495401e-06
-3.8102060167665e-05
-2.8455789972509e-05
-1.44116551467378e-05
-3.33011964421351e-05
-2.69902764932773e-05
-2.09178082187345e-05
-5.33628699403946e-06
-1.78879246198469e-05
-1.02820547920659e-05
-2.26920730202584e-05
-2.80963503207053e-05
-1.12984789810844e-05
-2.15168745923179e-05
-2.60867866875146e-05
-3.19932731397903e-05
-3.35861928250877e-05
-1.64296118735297e-05
-1.11434547956879e-05
-1.2560740348706e-05
-7.65895005693345e-06
-2.30206338945718e-05
-1.99559500553787e-05
-3.07103465557354e-05
-2.06391447757248e-05
-1.07446099249746e-06
-1.61561403438083e-05
-2.19061262567901e-05
-1.7713150540535e-05
-1.6650766159589e-05
-3.21701063220036e-05
-2.74451036275804e-05
-2.07111123198204e-05
-2.38206625360283e-05
-2.01160917986072e-05
-1.49401922725968e-05
-2.34965708456984e-05
-2.5180988545121e-05
-2.30856182090252e-05
-2.31071901349032e-07
-2.53470988677073e-06
-3.60159984247314e-05
-7.32732326310845e-07
3.95880718290272e-06
-1.46033694119898e-05
-2.55537927012899e-05
3.20728535362798e-06
-2.18476665483877e-05
-1.18134347922222e-05
1.75500630017554e-06
-4.15408209676149e-06
-6.89818884519022e-06
-1.05136674302491e-05
-4.84748091785222e-06
-1.22571619114516e-05
-8.01469635582367e-07
-2.15711584300219e-05
-1.9432214779871e-06
1.99045903971609e-06
-1.65294073577842e-05
-1.6319857752188e-05
-1.20960886514167e-05
-6.69472393654979e-06
-2.65748744003452e-05
-9.35592341655142e-06
-6.04462361685633e-07
-1.48165200643984e-05
-1.3537878564894e-05
3.01381614064411e-06
-2.53025355478413e-05
-1.76505560974364e-05
-4.97609562195267e-06
-3.76810275293838e-05
-1.32755050347666e-05
-9.198821586638e-06
1.86444255969477e-06
-1.21031583512894e-05
-1.93227662434124e-05
-6.0673693252558e-06
-2.49814187590227e-05
-2.46913605131879e-05
-7.74981365376058e-06
-2.37345773268931e-06
-1.29649396554689e-05
-3.51868726085308e-05
-4.2937683680058e-06
-1.68338787653331e-05
-2.71944331577507e-05
-3.0004528854123e-06
-3.46448633626965e-05
-2.61397831268458e-05
-3.97401279357255e-05
-2.61049494916043e-05
-3.49940553257685e-05
-1.58251359078897e-05
-1.90487928247623e-05
-1.98752831833581e-05
-1.52024817350658e-05
-3.42495484938836e-05
-3.41974642548901e-05
-1.54513080223121e-05
-1.79449597528356e-05
-2.81254858741387e-05
-1.75156952756019e-05
-3.08332730306905e-05
2.35203613854459e-06
-2.04827772036724e-05
-2.33238882093578e-05
-1.3495711066945e-05
-2.57296071634794e-05
-2.76006801093304e-05
-1.45944620462428e-05
-9.71137860642969e-06
-1.17669518383395e-05
-2.6280971199586e-05
-1.59237135897453e-05
-1.78701890604962e-05
-6.46524363097619e-06
-1.48441106710822e-05
-1.09977035535387e-05
-1.83638073656305e-05
-2.29884236489154e-05
-1.36017691226667e-05
-2.27315203810859e-05
-3.42171272491098e-05
-1.92433621083213e-05
-1.76234029246277e-05
-1.32648256716749e-05
-5.10951651883508e-06
4.59555797775943e-06
1.91748319550405e-05
-1.90825385673734e-05
-1.79318329737725e-06
-6.10160864091422e-07
-1.23375740116094e-05
5.87267692494993e-07
-2.20941821602004e-05
-1.62355852731706e-05
-2.21272400541763e-05
-1.21286934399207e-05
-1.22557033873127e-05
-1.38914979673012e-05
2.07184044210496e-06
-1.29630800114162e-05
-1.4379528966456e-05
-1.64590448105309e-05
-1.78052598166273e-05
-1.09406779257487e-05
-1.5487501276699e-05
-8.54398176745341e-06
-1.61377655458122e-05
-2.68593892080883e-05
-4.14951205717941e-06
-2.17010911870024e-05
-2.29594450397763e-05
-1.24444797521982e-05
-2.10485306345516e-06
-1.00599488307889e-05
-3.50555498337396e-05
-3.96349376374075e-06
-7.03316106201088e-06
-1.84483534748774e-05
-2.3460480031427e-05
-8.42504599282243e-06
-1.79686325129808e-05
-2.39035662430826e-05
-2.20395632830839e-05
-1.95263506708861e-05
-3.07499350115266e-05
-1.88862688283939e-05
-2.07784132588125e-05
-1.88919294328344e-05
-2.1581999063776e-05
-1.1081768294169e-05
-1.68835046836471e-05
-1.30639295353902e-05
-1.23618452812999e-05
-4.39064132743732e-05
-3.62280663324815e-05
-2.44356762939153e-05
-2.42581559451983e-05
-2.64384537191338e-05
-2.06262184334471e-05
-1.36762604243694e-05
-1.73174970832179e-05
-1.26765914864974e-05
-3.7464689082342e-05
-1.14774776397481e-05
-3.41468419753121e-05
-1.00891569368653e-05
-2.50407570544194e-05
-1.92911069285551e-05
-3.24934541666689e-05
-2.62336997355693e-05
-6.12859974334014e-06
-2.37830203474016e-05
-2.6309276573808e-05
-9.26668139916261e-06
-1.00186210339342e-05
-1.33568611528858e-05
-1.4711603673904e-05
-1.88544312372245e-05
-2.26214967238626e-05
-1.84426205921819e-05
-1.0168931476079e-05
-1.01408255012391e-05
-1.23735279466476e-06
-1.86425511172805e-05
-8.16740931094862e-06
-1.43752683921199e-05
-1.56866347545655e-05
-1.06267921733175e-05
-3.58541445452634e-06
-1.24965334738864e-05
-2.92590954832177e-06
-2.02938065883933e-05
-2.75644976447719e-05
-1.77950484851836e-05
2.02247023157968e-06
-1.78319545660849e-05
-1.78139986220033e-06
2.03309494184883e-06
-4.56365976690937e-06
-1.38988830276353e-05
-1.66730635411987e-06
-2.29006864784339e-05
-2.17811258647668e-05
-1.00242920821461e-05
-2.31875638773714e-06
-9.36677029569405e-06
-1.70955529687411e-05
-2.20323052142131e-05
2.29417952715697e-06
-3.00046761859838e-06
-1.19459366391824e-05
-3.36344500185544e-05
-2.29969170506851e-05
-2.97420475140824e-05
-7.4559634997856e-06
-2.20433245059396e-05
-1.23233140615194e-05
-1.96525770579141e-05
-7.04226154334974e-06
-2.63217619729392e-05
-1.50411065097219e-05
-1.40428615501608e-05
-1.07885281823094e-05
-3.93585726227704e-05
-1.47437235346572e-05
-1.23689570559865e-05
-1.37589090633676e-05
-2.08052522170693e-05
-2.08453818852058e-05
-1.38743829984628e-05
-2.08982209581694e-05
-1.72233499183991e-05
-6.40518004546776e-06
-2.24933456604785e-05
-2.92791768007344e-05
-2.25613165590031e-05
-3.81378912409952e-05
-3.05179976443617e-05
-2.02866798551341e-05
-1.62636463625187e-05
-3.36177827905646e-05
-2.03536824771634e-05
-2.57110915397275e-05
-2.09754805659036e-05
-2.49972794695829e-05
-3.62535559076481e-05
-4.60826539780728e-06
-1.52274663645028e-05
-2.7145675483503e-05
-1.62914955669145e-05
-1.70403199283902e-05
-4.38247966740945e-06
-4.75127533933027e-06
-2.43212210406962e-05
-1.61494782864567e-05
-1.6848499520915e-05
-1.28978000261754e-05
-3.34106708190517e-05
-1.99432153536435e-05
-1.30613109325469e-07
-9.65195289652396e-06
-2.02744042041678e-06
-4.78132589037828e-06
-9.09942337492007e-06
-1.16609464933059e-05
-1.39430638966192e-05
-2.0225516064585e-05
-1.08679734681444e-05
2.59202772477892e-06
-3.55171681139663e-06
-1.60057929509318e-06
-1.99238720629628e-05
8.62930813427132e-07
-1.8623296329904e-05
-1.1979917631059e-05
-9.30341842590867e-06
-3.31020673982461e-06
-2.33818569082093e-05
-2.4994384505483e-05
-2.49182316252602e-05
4.94323829864736e-06
-2.56867797386066e-05
-6.03086294001948e-06
-2.1165510559671e-05
-2.73469874533646e-06
-8.86535892913967e-06
-3.25661259187537e-05
-2.5992237804679e-05
-2.69149472804651e-05
-2.09196292592951e-05
-2.58542448334288e-05
-2.1262195619858e-05
-2.55376396902538e-05
-1.57055066872343e-05
-2.83231437215427e-05
-2.69565022220738e-05
-2.14979975899012e-05
-1.47370056268651e-05
3.19964352869279e-07
-2.83671050144467e-05
-2.64656237820861e-05
-1.82528615628689e-05
-6.07116986937847e-06
-1.79940512803675e-05
4.53225378251958e-06
-3.92437444018663e-05
-2.72271105244146e-05
-2.48179988666419e-05
2.13965230103901e-06
-1.60474872599106e-05
-1.37857897739755e-05
-3.20343702629194e-05
-1.85229883502889e-05
-7.53235970217908e-07
-3.62676043599693e-05
-2.58076403578907e-05
-3.18429834037061e-05
-2.40918774013278e-05
-1.2503426057395e-05
-3.88539342315856e-06
-3.41690031545074e-05
-3.15390271502578e-05
-2.07430192347555e-05
-1.21988463049979e-05
-6.87544437422721e-06
-1.37118337392522e-05
-4.33425466478871e-05
1.25731534794814e-06
-6.98486670478649e-06
-1.75656084920424e-05
-2.31750533045115e-05
-2.86852091661234e-05
-2.0059844906357e-05
3.10205696862249e-06
-2.51164371214876e-05
-8.4565751835911e-06
1.44852095291985e-05
-1.45399622088659e-05
-3.71586329174315e-05
1.44276513072026e-05
-9.66581627919264e-06
-1.20549946923081e-05
1.98449649768554e-06
-1.04065140979688e-05
-2.74367096860703e-05
-1.03848505620009e-05
-7.81590547269185e-06
-7.51184990003405e-06
-4.9811572023565e-06
3.29178836916875e-06
-1.81506498292999e-05
-7.52800129472739e-06
-1.93381754926022e-05
-1.96233801570874e-05
-3.10889663940276e-05
1.76262343295309e-06
-1.15702874846754e-06
3.00292749234002e-06
-1.11083487016823e-05
-9.05914460547705e-06
-2.87992251661997e-05
-3.89897733041787e-06
-1.83012556120713e-05
-2.01231016260686e-05
-1.35914006686483e-05
-2.90796812293822e-05
-1.49688142667977e-05
-3.35595133575414e-05
-3.14343202329805e-05
-3.08713229078331e-05
-1.36695862540757e-06
-2.06523462022835e-05
-7.45628700775312e-06
-6.25717059519276e-06
-1.37015943624685e-06
-4.31650526650661e-06
-1.88710315135366e-05
-1.99740888206361e-05
7.21026847902131e-06
-1.75343347302769e-05
-2.39410067387911e-05
-7.0075715866116e-06
-7.62742359599186e-06
-2.0649860991389e-05
-2.3390770863848e-05
-6.23486307006704e-06
-2.77885889286005e-05
-2.63319988786826e-06
-2.56647021113246e-05
-4.45260507906887e-05
-2.14223605101311e-05
-2.03961494035872e-05
-4.50369713332208e-05
-9.32629226124831e-06
-1.37183419219172e-05
-1.33424942558284e-05
-1.29444259744804e-05
-1.09126398446165e-05
-1.12662655768174e-05
-2.4053220539924e-05
-2.69801838185543e-05
-1.91008349055129e-05
-1.82399172809474e-05
-2.19620129635189e-05
-2.94789899033747e-05
-2.79535667272235e-05
-2.12361624770984e-05
-9.28574960819232e-06
-1.35367175817045e-05
-2.55525984950453e-05
-2.05277547548707e-05
-1.06642243420555e-05
2.46942921984265e-06
-1.41609555063586e-05
-1.36842059060282e-05
-1.53168245129524e-05
-2.7943316072446e-05
-3.05191289129917e-05
-2.29465109831117e-05
-1.93970717624325e-05
-7.68712568832076e-06
7.76007846515676e-07
-3.9743741077358e-06
-1.19278332693848e-05
-2.29930254647643e-05
-2.27242405961567e-05
-8.74939335191461e-06
-1.0833493653228e-05
-2.89096839761473e-05
-1.98416951492889e-05
-6.72034531788432e-06
2.15133820688561e-06
-2.12706151932411e-05
-3.0338220013759e-05
-9.48491638506484e-06
-3.52861057225138e-05
-1.8628231535856e-05
-2.81213018372007e-05
-2.01645610704124e-05
-1.41007407590377e-05
8.56457528675092e-06
7.2182648247662e-06
-7.30886158020401e-06
-1.84901442321029e-05
-7.92524539247785e-06
-8.38273464673971e-06
-2.62727857558982e-05
-1.47698027235087e-05
-1.9692774942448e-05
-1.01884444389488e-05
-2.13971939644227e-05
-1.53520268885965e-05
-1.79041367114591e-05
-2.24365694108605e-05
-2.88209001942151e-05
-1.05091585574877e-05
-1.88190217042875e-05
-1.98387040914786e-05
-6.8076893014343e-06
-2.2414304541097e-05
-2.89125412136793e-05
-5.71952566005357e-06
-3.09172793912852e-05
-3.18462671936478e-05
-7.32751044951005e-06
-1.74226698123091e-05
-3.20863048250014e-05
-3.0229729547549e-05
-2.72635565557303e-05
-1.58577267752554e-05
-2.93857868594412e-05
-9.6447564118883e-06
-2.60888574489219e-05
-1.8489226349614e-05
-1.16313247186379e-05
-1.59301521508265e-05
-1.79591812879017e-05
-6.13769013688114e-06
-1.45640771494919e-05
-3.06991867934434e-05
-1.34277512550796e-05
-2.64413140271439e-05
-1.87803160521771e-05
-1.87804755938922e-05
3.88348425853788e-06
-3.03170811106316e-05
-1.57146508525053e-05
-2.8611514356521e-05
-2.3725554130294e-05
-1.28418719359522e-05
-2.0487289011522e-05
-2.8368569047804e-05
-4.13134687509744e-06
-3.14929460157937e-06
-2.67561233035115e-05
-1.65292406156875e-05
-9.9416977562622e-06
-2.02751439243499e-05
-3.61661753241053e-05
1.98929676936774e-06
-2.38439419086815e-05
-3.13235774810685e-05
-5.76909028457348e-06
-8.47237119370233e-06
-2.07795181614088e-05
-5.64648689162318e-06
-1.26624331844307e-05
-7.69865234690354e-07
-1.85650867305823e-05
-2.71524441506184e-05
-1.42356443526673e-05
-8.83424449226052e-06
-1.87520325217111e-05
-2.06633531407673e-05
-1.66277964445061e-05
-9.41904600582498e-06
-7.24900732850742e-06
-9.08605091583461e-06
-7.61137036268232e-06
8.40922187065554e-06
-2.23147436083222e-06
-1.40413661062784e-05
9.22682767791477e-06
6.8115710709045e-06
2.71101602664146e-06
-1.16310281897653e-05
-1.46322766050261e-05
-1.26618045973999e-05
-1.75176232205172e-05
-1.74652472019539e-05
-5.61549772251462e-06
-1.14195475366354e-05
-2.20578709344776e-05
-1.18963650774831e-05
-2.44144474212164e-05
-1.58582154504605e-05
-2.17791739979809e-05
-1.02955000663624e-05
-1.75810605137139e-05
-1.30403166087736e-05
-2.91807855272004e-05
-7.63825519272231e-06
-1.76934529568572e-05
-7.5477046516685e-06
-2.39469782799282e-05
-1.50955437900029e-05
-1.88340038275677e-05
-2.22742609897573e-05
-3.7393367143424e-05
-1.88464249694907e-05
-1.6387490369457e-05
2.24315090655632e-06
-8.0344950617187e-07
-1.77015245923531e-05
-1.66788045563763e-05
2.65814379970412e-06
-3.19306434127232e-05
-7.62229572692555e-06
-7.85012980509171e-06
-2.51170039351137e-05
-1.40951803705746e-05
-3.50111416169171e-05
-2.41163949684763e-05
-4.29515829401842e-07
-1.53978973986059e-05
-1.40844837326722e-05
-1.06395374405112e-05
-2.23194906590935e-05
2.24653230696616e-06
-2.47495960406365e-05
-1.0652656507378e-05
-2.35555591355252e-05
-1.0571313696805e-05
-1.31173206063357e-05
-3.15945453914972e-05
-2.6929616527723e-05
-4.42031038041445e-06
-2.85524770483202e-05
-1.66950231236776e-05
-1.40573509493748e-05
1.70088402570773e-05
-1.05317334458171e-05
-7.83545612759944e-06
2.57171734212004e-05
-1.10575605914133e-05
-8.88957725336057e-06
-2.30397061182012e-05
-1.75445113496085e-05
-1.26532158169386e-05
-4.80200937721819e-06
-2.7960977813206e-06
-1.08584028493081e-05
-8.73516802715923e-06
-1.39176637560231e-05
-6.56990795919923e-07
-2.4401046018789e-05
-1.36723684558074e-05
-2.70970168430774e-05
-2.30037002156894e-05
-4.74992771985532e-06
-5.7045788170703e-06
-4.61671613497211e-06
-1.00656024528432e-05
-1.20391916864881e-05
-2.63389564697336e-06
-2.44377638463487e-05
-7.281435331757e-06
3.32322337740415e-07
-2.55173562534466e-05
9.6745684501493e-06
-1.68967468728864e-05
-2.75248908860776e-05
-1.11351972947876e-05
-1.77779422631532e-05
-3.66001238970766e-05
-2.76898759367992e-05
-1.93145136740707e-05
-2.56446231033309e-05
1.83443798781982e-06
-2.14923654091911e-05
-1.64333879265521e-05
-3.23210126414838e-05
-3.13738780645851e-05
-2.84113046767441e-05
-1.57310660075746e-05
-1.94480564519442e-05
-1.79510597703839e-05
-2.40856626052695e-05
-3.23510372773429e-05
-1.7345868299481e-05
-3.37909876448062e-06
-1.1769234030933e-05
-2.3528346921023e-05
-2.03566369066231e-05
-2.91846475922479e-05
-2.45785566696227e-05
-2.52134750529364e-06
-1.11103292847478e-05
-4.11294655555271e-05
-2.60152865142162e-05
-2.05588635529669e-05
-9.42901461970637e-06
-2.23461086719634e-05
-2.4337367992404e-05
-2.90058296867536e-05
-7.23603883112642e-06
-3.14928773666787e-05
-3.97157157274991e-06
-2.05660730571388e-05
-1.03073303966142e-05
-1.64003551529416e-05
-2.89982467213688e-05
1.19840235235627e-05
-1.04770083659992e-05
-3.06489611786189e-05
-1.33045985934101e-05
-1.89447615553432e-05
-3.00873380243991e-05
-7.71888926959363e-06
-1.18970747189161e-05
-1.40334511680122e-06
-2.0009843703432e-05
-1.30749839270646e-05
-1.95046034105472e-05
-3.03513892948844e-05
-1.1239420893981e-06
2.38763890947019e-06
-1.45590054999249e-05
7.16842169930997e-06
-1.79500890933355e-05
-2.5333807583982e-05
-1.26900284803726e-05
-5.2242857405746e-06
-2.98016808025016e-05
-1.04457575553376e-05
-7.5074729703379e-06
-1.06353371985338e-05
-1.5993984775514e-05
-3.0992863606416e-05
-1.67844808695052e-05
1.07444539939846e-05
-1.14092515631957e-05
-1.57808421077801e-05
-2.27494528540824e-05
-2.17477623913904e-05
-1.59435528986013e-05
-2.20137552207267e-05
-1.19278804106546e-05
-1.54892193790726e-05
-6.45081803803865e-06
-1.16847573739368e-05
-3.78711460385111e-06
-2.78446813618207e-05
-3.7190052821191e-05
-2.79209933242686e-05
-5.32899043389382e-06
-5.15555625238041e-06
-2.32334969339317e-05
-1.74266381073455e-05
-2.24494543961053e-05
-3.04061341162927e-05
-2.34436284895634e-05
-1.30729925116848e-05
-1.93857461563214e-05
-8.19116034999225e-06
-2.45619707655641e-05
2.20824040266581e-06
-1.92175982344956e-05
-3.4703002796415e-05
-2.07402712473051e-05
-3.10956898567092e-05
-1.30265589702716e-05
-3.0842172539327e-05
-3.28770244380566e-05
-2.29043609777243e-05
-2.66215598609165e-05
-1.20098715657985e-05
-2.23534998800028e-05
-1.84691350632702e-05
-3.76678463196289e-05
-3.40384397704877e-05
-3.40586815040262e-05
-1.92726587308843e-05
-3.40176774173477e-05
-2.3946060120271e-05
-3.30777043185977e-05
-3.02153269167649e-05
-2.42542999228094e-05
-2.84783879011982e-05
-3.98108890959359e-05
-1.04047381359753e-05
7.64269873745388e-06
-2.7573586240093e-05
-2.64859154918451e-05
7.97906581677536e-07
-1.3662800063509e-05
-5.55365856270673e-06
-2.88995540157413e-05
-5.01774403785691e-06
2.68648809641126e-06
-1.16231257349948e-05
-1.5038781122559e-05
5.02737462820236e-06
-1.04789715406215e-05
-1.13334308912736e-05
-7.40550536085265e-06
-2.02686739681167e-05
-1.54430396357855e-05
-1.39187872190476e-05
-1.8790369917405e-05
-2.09047672796078e-05
-2.27034138266327e-05
-1.08535418854706e-05
-3.63730547647286e-06
-4.1742913591506e-06
-2.03454040432739e-06
-8.50435798913486e-06
-2.11761403768124e-05
-2.69215973757985e-05
-1.84323681216474e-05
-8.1144090829552e-06
6.63058809056413e-06
-1.69883543577915e-05
-6.99279980205337e-06
-1.43261491127091e-05
-2.07730600249088e-05
-1.18531813603803e-05
-3.71351252097312e-05
-2.0235066248504e-05
-3.94075004109748e-05
-1.19289170397989e-05
-1.05283953230326e-05
-2.81221786550311e-05
-1.34904853013074e-05
-3.59066569629012e-05
-2.31058293561673e-05
-1.09149332631278e-05
-2.92412721377109e-06
2.85242626882686e-06
-1.18495802324877e-05
-2.04479243614753e-05
-1.27417805358596e-05
-2.32316496259425e-05
-1.34438039474299e-05
-1.58593601274195e-05
-1.07837179459304e-05
-2.38499232303393e-05
-2.14123066043501e-05
-2.0853606676007e-05
-2.722352344574e-05
-2.34128581950235e-05
-3.01781301013507e-05
-1.29612374303404e-05
-4.2150774476068e-06
-1.0826750149886e-05
-1.33743108791211e-05
-1.73957989691292e-05
-3.29578501387441e-05
-2.14000453548655e-05
-1.17707558815559e-05
-2.19612588051749e-05
-2.37156146004193e-05
2.11559737217021e-07
-2.30391216045351e-07
-1.59757760168671e-05
-1.58741658883225e-05
-4.55906154570885e-05
-3.4160280736756e-06
-1.43029048922311e-05
-9.93239988468192e-06
-2.95250037462397e-05
-6.59471280000845e-06
-1.10826753108187e-05
-2.40252530356237e-05
-2.62001704903073e-05
-1.61871348741796e-05
-3.41475431857513e-05
-1.43091302643304e-05
-1.40488411373581e-05
-4.42596450235224e-06
-2.47147133205882e-05
-2.68946460989371e-05
1.52127399588339e-06
-8.37219253426298e-06
-1.81402898545713e-05
-1.60200023179023e-05
-2.08690029845834e-05
1.24925581697462e-05
-2.63107314010486e-06
-2.6531658131705e-06
6.98644566593712e-06
-1.57239027188468e-05
-1.70305378752561e-05
-3.43644922524353e-05
-1.81146624094991e-05
-6.63457283733651e-06
-2.50751502537746e-05
-1.28426732235179e-05
-8.88407209128138e-06
-2.18776130358883e-05
-1.74268179251835e-05
-2.52538712369629e-05
6.92900120140109e-07
-6.37569322276912e-06
-7.53810200101011e-06
-5.13468944243961e-06
-1.59937174287531e-05
-2.11058265834675e-05
-1.77959756688205e-05
-2.90420061449282e-05
1.06775822649488e-05
-1.56983882730319e-05
-2.66021307473555e-05
-1.43383278187824e-05
-8.77116309574872e-06
-2.18824004248435e-05
-4.15425502405946e-06
-8.0614753238875e-06
-1.74285593959936e-05
-1.30335313300542e-05
-2.59293067795887e-05
-4.74766382942127e-06
-1.05890289347067e-05
-1.75828988566668e-06
-2.21229493551042e-05
-2.13504921624205e-05
-1.69343319511838e-05
-6.85999180580717e-06
-1.7627398471008e-05
-1.9236849975373e-06
-2.08231719718965e-05
-2.15021974241746e-05
-5.30603227419028e-06
-8.92307447793763e-06
-1.70704086352297e-05
-2.1029239360652e-05
-2.08891091580626e-05
-2.45158281293176e-05
-2.09535835272852e-05
-3.03184760900728e-05
-1.12547395641755e-05
-3.85416910555571e-05
-7.7651037470001e-06
-2.27335280485742e-05
-2.45359597611981e-05
-2.87667901629163e-05
-2.56263920152821e-05
-2.08122750089147e-05
-7.76757296591752e-06
-2.37903331492864e-05
-2.53647109595463e-06
-1.3539722385722e-05
-1.95765653287246e-05
-1.24493136158204e-05
-2.7312235320872e-05
-6.71778551138952e-06
-2.99951240757843e-05
-3.32295459130344e-06
-2.33652405901742e-05
-1.17697733832947e-05
-2.66716642755705e-05
-1.71504988689465e-05
-5.63370557170087e-06
-1.59126723371541e-05
1.46886122396894e-06
-1.98647787710935e-05
-2.18864273899009e-05
-1.17019473706797e-05
-3.47635655303008e-05
-1.57933314124469e-05
2.53877291572252e-06
-3.79559334078247e-06
-2.97763588152547e-05
-5.59540951878702e-06
-2.06843952527011e-05
-8.55880391952681e-06
-1.12571870046483e-05
-7.36162863481747e-06
-1.4417600174901e-06
-1.95909920080947e-05
-1.20963542833149e-05
-1.75266824243931e-05
-2.72289880060389e-05
-2.99661000516011e-05
-2.46132190831636e-05
-9.96020425614397e-06
-3.14864657733111e-06
-1.64508754624117e-05
-8.99166823950872e-06
-1.57957718887649e-05
-1.98485364628457e-05
-1.94201372908315e-05
-2.60488106376122e-05
-1.01268275390862e-05
-2.21850650539426e-05
-1.5689671754977e-05
-1.30320237325395e-05
8.13662303589288e-08
-6.60642165020757e-06
-1.82987263286024e-05
-2.0656741487173e-05
-3.17307769796446e-05
-3.04368366577764e-05
-1.78535527464483e-05
-2.21408482553896e-05
-3.5252726266994e-05
-2.64845823991856e-05
-1.34195191589044e-05
-1.434781095709e-05
-6.95570905552324e-07
7.07092514111255e-07
-3.38725847485491e-05
-1.17137709898429e-05
-3.00582667577575e-05
-1.52306636574905e-05
-2.05620234016804e-05
-2.3218944573145e-05
-2.83343717972915e-05
-1.96220785657175e-05
-1.52838773927455e-05
-2.46375698412745e-05
-1.61634371057425e-05
-1.9473313739813e-05
-2.63470031432676e-05
-1.31702955207391e-05
-1.87138525212213e-05
-2.16259476505877e-05
-5.43614506052174e-06
-2.25454032889198e-05
-8.26431366922102e-06
-1.50149860953329e-05
-1.26960257393045e-05
1.64815809223699e-06
-7.78211227389237e-06
-8.73772249314772e-06
-1.33360274871926e-05
-4.49068241984949e-06
-1.26950928986967e-05
-5.00901509660817e-06
-2.09330174001477e-05
-1.31810404077184e-05
-2.0115618170538e-06
-9.03366681769209e-06
-1.71502521828167e-05
-8.76118806963932e-06
-3.04987528493176e-07
-2.25259343753939e-05
-1.19926551020118e-05
-1.89265073263453e-05
-1.61632471695904e-05
5.70342819727975e-06
-1.04879990703211e-05
-1.98708529721188e-05
-2.47543771721944e-05
-3.3564758036451e-05
-1.15125521061428e-05
-1.67698596169828e-05
-1.06277001153302e-05
-2.60450501211519e-05
-2.26440246615849e-05
1.33720525341563e-05
-1.78174856692467e-05
-1.35870861276639e-05
-2.02471890107543e-05
-2.73665458974201e-07
-2.13251518375404e-05
-1.70252370242985e-05
-9.21107491248789e-06
-4.76972799111072e-06
-1.64982809827165e-05
-3.60452562069705e-05
-1.50376081429809e-05
-6.65478236893784e-06
-3.4858202838704e-06
-2.90895909801903e-05
-1.75835743181172e-05
-1.62107634734112e-05
-1.00705105516805e-05
-2.50337367417237e-07
-1.18069919908198e-05
-1.65018607387295e-05
-2.9997847633323e-05
-2.28637679773795e-05
-6.98444257705528e-06
-1.01109721736281e-05
-2.51195641844432e-05
-1.09598620580657e-05
-3.10629761273706e-05
-1.33989188985719e-05
-2.32724586811945e-05
-9.5022637425921e-06
-1.97188318293524e-05
-1.43459129243165e-05
-2.81727902034891e-05
-3.1148019536576e-05
-7.10890567802146e-06
-3.12016598326858e-05
-1.26759159279361e-05
-2.00782474393236e-05
-1.64284485465347e-05
-2.65216058185339e-05
-1.59483317360332e-05
-8.16834783015307e-06
-3.65651439264033e-05
-4.862777141279e-06
-2.07747176002145e-05
-2.81534037732083e-05
-1.60544041735739e-05
-2.71553138578641e-05
-1.71637580044646e-05
-6.6069536683055e-06
-9.20016607279456e-06
-2.65385367025242e-05
-1.12767329108422e-05
-2.64778267677953e-05
-3.34340684576568e-05
-1.39998453522349e-05
-2.15123710126506e-05
-8.92079585136645e-06
-2.17184835002439e-05
-9.80222996179162e-06
-1.86051588870399e-06
-1.94580830070457e-05
-4.77312911286731e-06
-7.95436777729944e-06
-1.611182126505e-05
-1.66060460208015e-05
-7.26109797375966e-06
-2.99567514376772e-05
-1.80091187215506e-05
-1.78202051333808e-05
-3.98927305290564e-07
-1.28541624156858e-05
-3.96690227165197e-06
1.25486493229952e-05
-2.05322432152736e-05
-1.03391147189817e-05
-7.85590303313879e-06
-6.57810112188819e-06
1.84025139481728e-05
-2.18770833015977e-05
-2.72877025152143e-05
-1.57530318138677e-05
-2.1140814303942e-05
-8.28210140354638e-06
-6.52968564069968e-06
-8.88815607356554e-06
-3.68605367274852e-05
-6.68236923830838e-06
-9.3669881474198e-06
-2.00499034710461e-05
-5.66980868380003e-06
-3.41636387043592e-05
-1.33178087195884e-05
-6.87496807835278e-06
-7.21441299577849e-06
-2.0701427190435e-05
-4.20003438008082e-06
-2.99777641939512e-05
-2.34368490441066e-05
-2.11262349547083e-05
-2.00012461496912e-05
-3.31970315374969e-05
-8.37067051172384e-06
-1.8069785620887e-05
-1.5500970942262e-05
-1.18987930530231e-05
-1.16942126944363e-05
-2.60829734597154e-05
-1.40014958887539e-05
-1.67155258657331e-05
-3.55205866796602e-05
-1.74773797982416e-05
-1.27870886446865e-05
-3.02354535524694e-05
-1.7020814583097e-05
-3.01707117692833e-07
-2.48317162423009e-05
-2.01836556339138e-05
-2.65565104097771e-05
-3.97549835310086e-05
-7.07041147044975e-06
-1.397378345205e-05
-1.86003812326774e-05
-1.38774000671955e-05
-1.63200749342651e-05
-2.41115129059501e-05
-1.1217159192638e-05
-1.63782089702728e-05
-1.53887992574519e-05
-9.95018615965848e-06
-2.24394001023587e-05
-1.46855182845071e-05
-2.76127771493214e-05
-5.57349844178922e-06
2.64403117767567e-06
-2.67012949962245e-05
-2.98652197222219e-05
-1.50238072787545e-07
-1.91675482814468e-05
-3.67407563323482e-05
-3.46761311186157e-06
-2.25888837072816e-05
-3.15784120485443e-05
-1.56714078009495e-05
-4.95827356105666e-06
-2.63572753769462e-06
-1.01494655987185e-05
-1.55359798342214e-06
-1.22956675219759e-05
-1.15389857423953e-05
-3.43066693199694e-05
-2.4537137696424e-05
-5.00409909182164e-06
-8.42233036775559e-06
-3.70584447150898e-06
-2.2176637403393e-05
-9.38930169519459e-06
-1.51805852113741e-05
-2.20958270516333e-05
-2.27552317673172e-05
-5.54811469433963e-06
-9.95988703495204e-06
3.50857738951534e-06
-9.4747986420912e-06
-2.42225923386662e-05
2.41284574487379e-06
1.66446445721818e-06
-2.05581234133436e-05
-1.99739474731362e-05
-4.85241299804867e-06
-2.15011303589372e-05
-3.78134062939042e-06
-1.00243309890867e-05
-5.98232099459488e-06
-2.31226973193664e-05
-2.27125078041283e-05
-1.47295692459056e-05
-8.46013281214011e-06
-3.77727463910449e-05
-2.92232721933823e-05
-2.21586761025674e-05
-3.25509754678257e-05
-2.04383916633096e-05
-2.3043118078432e-05
-3.43860063478556e-05
-2.41602011109916e-05
-8.68741025532535e-06
-1.34051559867434e-05
-2.14011528359523e-05
-2.31337788009431e-05
-8.65000460117028e-06
-2.4886546200742e-05
-2.43491455240269e-05
-2.06722626935092e-05
-1.46987393883425e-05
-1.43788184064908e-05
-1.5599007334919e-05
-3.16485753557383e-05
-2.52005794715615e-05
-1.91210751906902e-05
-4.33471800077086e-05
-9.78231071425321e-06
-1.87094891550724e-05
-1.38718344260439e-05
-1.79676533749352e-05
-1.22443509059078e-05
-1.18840400750465e-05
-1.11813474651719e-06
-2.58477758687496e-05
-1.91065563130262e-05
-2.25744095127079e-05
-4.33591355361231e-05
-8.7706448801187e-06
-2.10395794249966e-05
-1.59705724603338e-05
-2.4189864419838e-05
-1.16932565203998e-05
-9.91820520050752e-06
-1.01340910457316e-05
-7.61395314251761e-06
-1.73761167415093e-05
-3.94934367364377e-06
-2.69341339516154e-05
-5.09746345988003e-06
-1.54555379548588e-05
-8.06951867834453e-06
-4.01788283747637e-06
-1.01541251137064e-05
-1.52432333576717e-05
-1.69902354738589e-05
-1.71954644542791e-05
-1.8365817075131e-07
-1.01349064858347e-05
-2.62274909358438e-06
-1.51397088306492e-05
-2.00631086047707e-05
9.67587914383948e-06
-7.72792578719449e-06
-7.58050069900679e-06
-5.32970900042569e-06
-6.6723262895588e-06
-9.43305752558022e-06
-2.66584007163971e-05
-9.29640054757997e-06
-2.06451792685994e-05
-6.55774458600286e-06
-2.90473227881347e-05
-2.50420687740433e-05
-3.10640947662743e-05
-2.51936507906314e-05
-2.37806939502637e-05
-2.87767796413618e-06
-1.57041288092903e-05
3.09946724702608e-06
-1.43755053481333e-05
-1.1006307979032e-05
-7.65924066820803e-06
-1.83434179956253e-06
-1.26263420718415e-05
-3.8931111376428e-05
3.02550594177822e-06
-8.15720763754806e-06
-1.11815241822085e-05
2.02924333094623e-06
-1.16188112764804e-05
-3.75601669722121e-05
-4.43193331412429e-06
-3.45627041258732e-05
-3.33986603537417e-05
-2.43291781348707e-05
-3.0723935487488e-05
-2.27583271497344e-05
-1.23514168260791e-05
-1.6928524919029e-05
2.83579425775772e-06
-2.36723854624842e-05
-7.65298310938336e-06
-1.48820124611542e-05
-2.40001555280695e-05
-1.68722637962702e-05
-2.27341345343155e-05
-1.84510298597052e-05
-9.99366684937233e-06
-1.57281564116066e-05
-1.33940545246898e-05
-3.53052761909487e-05
-5.58576207499252e-06
-1.7147294420732e-05
-7.49618921078999e-06
-1.63519821888034e-05
-1.02862698869143e-05
-1.35198670527591e-05
-1.82283715780583e-05
-2.40149705349208e-05
-3.84201392995358e-06
-9.5810128284382e-06
-2.08420005239537e-05
-2.3789796665718e-05
-2.70202188628684e-06
-1.89046112677099e-05
-1.5757673445829e-05
-3.27647151805515e-06
8.31491186272139e-06
-2.32800801516995e-05
-2.28611743284115e-05
-7.6522821791397e-06
-9.75027551084611e-06
-7.53306018822086e-06
-3.69050458818828e-06
-2.11142999832047e-05
-8.39165782099556e-06
-1.59655325198304e-05
-2.35532844491253e-05
-6.19824933750991e-07
-4.47995617784624e-06
-2.84918840728069e-05
4.8802618692379e-06
-9.70912267149829e-06
-3.58707200366907e-06
-2.99454125302407e-05
-2.36286305065864e-05
-1.14179512031055e-05
-1.52071485625357e-05
-8.35406270259866e-06
-1.81482977223315e-05
-3.77221744710703e-05
-1.86322678947412e-05
-1.95237319156115e-05
1.04039613834981e-05
-1.17812134165422e-05
-1.74669664334299e-05
-1.67908705552071e-05
-9.16345058144422e-06
-1.48077492053811e-05
6.10454001355008e-06
-1.10679989535159e-05
-2.51744339581086e-05
-8.48898792114603e-07
-4.40461200273534e-05
-1.19836756893687e-05
-3.69766647099433e-05
-1.17957260267492e-05
-1.81484133477009e-05
-2.49774429453458e-05
-1.08216055290933e-05
-1.43711910822627e-05
-2.28886505984618e-05
-3.46669118237345e-05
-1.86670258984255e-05
-2.92034600072988e-05
-2.80696528897029e-06
-2.28996938409402e-05
-2.3346956480869e-05
-2.64197652130875e-05
-1.05621242598888e-05
-3.39879638493278e-05
-2.69496923721449e-06
-3.46805623925094e-06
-2.51794048838988e-05
-1.83746607165435e-05
-3.60023521738313e-05
-9.84124134902316e-06
-2.1464867828385e-05
-6.01350396562385e-06
-1.13697465553699e-05
-2.33118588710284e-05
-1.31831462001025e-05
-3.36304662761386e-05
-2.60929036700335e-06
-3.32811978205132e-05
-4.94928438913431e-06
3.4753395773776e-06
-1.9012053647964e-05
-1.96163806353971e-05
-3.73310175115792e-06
-1.20012393221111e-05
-2.83374806677743e-05
-1.81482868481254e-05
-1.55917125483211e-05
-1.06371235098514e-05
-2.56929568980567e-05
-2.41733910366844e-05
-9.10806596144692e-06
-2.3252235649335e-05
-7.76128221041915e-06
1.62025827578299e-07
-1.03139549740781e-05
-3.22624095674431e-06
-3.46032656106865e-06
-8.0007546112853e-06
-2.08682636287903e-05
-5.43861364854525e-06
-2.05556152410568e-05
-5.61414025925662e-06
-1.18619713968951e-06
-2.71973483599839e-05
-7.82469296382913e-06
-1.59006805389875e-05
-1.92744183874313e-06
-2.26824538230663e-05
-1.27917484607066e-06
-1.08289832567967e-05
-1.48412354221847e-05
-2.18748585062539e-05
-1.95635507134591e-05
-2.81473257502804e-05
2.90148638550173e-06
-5.38446335228095e-06
-1.12847673624423e-05
-1.91521157078053e-05
-1.10163583463202e-05
-3.18634885136089e-05
-2.15360080973588e-05
-1.44937115866321e-05
-6.03704297834621e-06
-1.5578927416961e-05
-4.88972910272049e-06
-6.50377326125845e-06
-2.14727341594441e-05
-1.5034050494774e-05
-1.41311528914707e-05
-3.03401542542487e-05
-2.0430681660761e-05
-2.01765181653615e-05
-1.80674659806426e-05
-3.22881944788808e-05
-8.27864288737536e-06
-2.06216362136583e-05
-5.09386575890124e-05
-1.1116259169546e-05
-1.42796852124487e-05
-2.44133512036784e-05
-2.17976159554448e-05
-2.35206275922178e-05
-3.9810705862179e-05
-2.42160320914459e-05
-4.4818783664241e-06
-1.54363066170143e-05
-2.25389193266833e-05
-2.95015022983818e-05
-3.01720138874102e-05
-1.86994808342203e-05
-3.30011806072956e-06
-4.10926001080666e-05
-3.65713671127826e-05
-1.04544315820424e-05
-3.47855951365366e-05
-1.26287090834927e-05
-7.75073549398855e-06
-3.55700275800163e-05
-1.94141766125573e-05
1.38704459651157e-06
-2.12907860887406e-06
-2.54503484403511e-05
-1.78233994478258e-05
-1.90940186241563e-05
4.32155003160262e-06
-2.44297591325914e-05
-1.72602802372423e-05
-9.0563605635144e-06
-1.01641503686315e-05
1.02003552216794e-05
-2.661759599036e-05
-7.53462282869598e-06
-1.46641097305659e-05
-1.54063136895987e-05
-1.99048969137896e-05
-9.59991352209019e-06
-1.45511847043138e-05
-3.20014038864627e-05
-2.38667739090416e-05
-9.84626527174488e-06
-1.17883927876789e-05
9.00496763044677e-06
-7.95959245489633e-06
-1.26940444554309e-05
-2.20354866877745e-05
-1.81665989750125e-05
-2.26337802094645e-05
-8.04504435665177e-06
-1.69193715277982e-05
-2.85170126538282e-05
-9.50305590856704e-06
-2.26480715057435e-05
-3.15943787633164e-05
-1.77527273640185e-05
-1.63459282371506e-05
1.33903208871271e-06
-2.00542580325927e-05
-9.28462467750753e-06
-7.84731552768445e-06
-1.69128884906513e-05
-1.50690945794121e-05
-8.54566456500083e-06
-2.65044890175685e-05
-3.74160250523753e-05
-2.55666206596777e-05
-1.28329313981596e-05
-4.12285895184035e-05
-9.17501150940601e-06
-7.21576044646386e-06
-1.73428775251874e-05
-1.65071547013392e-05
-1.28626038252097e-05
-8.40213794368866e-06
-1.32419263234957e-05
-1.96085894377723e-05
-2.04093776517585e-05
-4.64267227080623e-05
-2.21165090613441e-05
-9.36147470228025e-06
-2.58109423964115e-05
-1.70443862314549e-05
-8.42557916713082e-06
-2.66749071608803e-05
-1.13806707244212e-05
-2.79840395164033e-05
-2.21930624383953e-05
-4.22716236575779e-05
-1.01616901841207e-05
-1.30053683915068e-05
-3.58525272230184e-06
-3.47692892562523e-05
9.4708666312472e-06
-3.70273643916315e-05
-1.13228747821138e-05
-1.7533812301259e-05
-7.13125403617221e-06
1.84614042427938e-06
-5.15373867975894e-06
-2.391784625434e-05
-2.37409513757322e-05
-1.38256210362169e-05
-1.336329356834e-05
-1.39882927942125e-05
-2.71804778453849e-05
-1.66799012165182e-05
2.44308327855265e-05
-2.61793743192897e-06
-7.83304266457282e-06
-4.98688398061704e-06
-9.43719236103427e-06
-1.65282242744279e-05
-1.55386176595767e-05
9.43605948299002e-06
-1.51313932402129e-05
-2.19725806675807e-05
-1.69040695140671e-05
-1.25336587354548e-05
2.01725464526231e-06
-2.7986916392895e-05
-9.19332239001404e-06
-1.90890893899373e-05
-6.60144889857744e-06
-2.90665279347678e-05
-3.1849664722364e-05
-1.90085678416795e-05
-1.5426317900659e-05
1.97143085347725e-06
-1.78861217898576e-05
3.06641846974294e-06
4.52137655633456e-06
-1.85716360393468e-05
-1.83253999734651e-05
-2.0796912053107e-05
-1.49365808788578e-05
-2.02229986643892e-05
-9.20230579533477e-06
-2.17107811062548e-05
-1.5757257657445e-05
-9.3350392625185e-06
-1.70823199610704e-06
-1.21560887011692e-05
-1.68561051553626e-05
-3.29933764341571e-05
-2.03387006939361e-05
-2.30531227470075e-05
-2.13957869422531e-05
-1.97692328378814e-05
-1.89899393218278e-05
-9.03693414702824e-06
-3.44617852367477e-05
-8.73947023258438e-06
-1.8626691883637e-05
-2.3883927746333e-05
-1.58212248486084e-05
-2.37388254082063e-06
-1.9424045690907e-05
-3.27267006497396e-05
-2.25955679602774e-05
-2.99177861554768e-05
-2.84811031640082e-05
-1.02919245845955e-05
-2.09339169275412e-05
-1.64567266931578e-05
-2.02662066889784e-05
8.05712665273749e-07
-2.8468744965476e-05
-2.35830553193675e-05
-3.02845811895383e-05
-1.71983144387373e-05
-8.91483506607183e-06
-2.45154019517758e-05
-1.66104274969492e-05
-1.37445859881277e-05
-6.58667222111302e-06
-2.46776104435506e-05
-1.61162460799224e-05
2.12168596972664e-06
-1.53345848049222e-05
-2.21631703535684e-05
-1.58391813970683e-05
-2.76215477158569e-05
-2.49893458176796e-05
-2.47166755349061e-06
-8.83760775091723e-06
-2.37940529704979e-05
-1.69801853946595e-05
-1.99624198834791e-05
2.12132999945034e-06
-1.36041712009164e-05
-1.27111219246025e-05
-2.58643382526912e-05
-5.55243636789942e-06
-5.32358179860232e-06
-1.86348865810383e-05
6.27764588267986e-06
-1.61720081473206e-05
-1.10224474161793e-05
1.02011690731611e-05
-1.84159444494863e-05
-1.76603540475873e-05
-2.13500132227358e-05
-6.58602443107782e-06
-1.42061717946095e-05
3.2103307377933e-06
3.71327858521816e-06
-9.75814834873669e-06
-7.49427625872724e-06
-1.41561329863896e-06
-1.71353391544383e-05
3.5781431013972e-06
-2.49833271401742e-05
-5.35347935906853e-06
-9.67167774692677e-06
-1.85402288090622e-05
-3.05171924599594e-06
-1.01620098428014e-05
-2.87376251064676e-05
-3.85729039879933e-06
-2.58813978957158e-05
-4.25844819954755e-06
-7.88761930130769e-06
-3.19117820884003e-05
-5.11909461513145e-06
-1.44397022821436e-05
-1.80948042142693e-05
-2.90507194838584e-05
-1.52575084001707e-05
-2.30376146570743e-05
-1.81358332245483e-05
-1.26894381557517e-05
-5.80890677934627e-06
-4.4913153683191e-06
-1.3629149558575e-05
-9.79413310479916e-06
-2.80956471514349e-05
-2.47427120208728e-05
-5.08887393927937e-06
-8.62400836166742e-06
-1.0279031362432e-05
-2.58702424734786e-05
1.52228352612167e-06
-1.83728592964281e-05
-3.68208292176431e-05
-3.87908699288511e-05
-2.00589103274678e-05
-2.36465970203959e-05
-2.56079712829682e-07
-3.14166644089122e-05
-2.46092781692616e-05
-4.51644784982584e-06
-2.46272393563043e-05
-8.64828961990438e-06
-2.19328338997729e-05
-3.37995939319253e-05
-2.80791764099927e-05
-1.55236478947494e-05
-1.07197032644548e-05
-1.45804692014268e-05
-1.54270780006783e-05
-1.05794018420569e-05
-2.71119355524366e-05
-1.12448834023905e-05
-2.21863823370243e-05
-1.0811133954902e-05
-2.35489880630418e-05
-2.74373581181724e-05
-1.73639774176893e-05
-1.5095626456639e-05
-8.34583746469411e-06
4.57773137133766e-06
-8.61612627465354e-06
-1.15620532560724e-05
1.6066110415835e-06
-1.80582870711845e-05
-2.66086921619164e-06
-1.51814137437593e-05
-2.14510824073869e-05
-1.98830514117616e-05
-3.15005480673186e-05
-3.17423110875038e-06
8.77179932984514e-06
2.31665993229406e-06
-2.99810188187595e-05
-1.74932973225006e-05
-7.14871464591588e-06
-4.33057102008345e-06
-1.03622912563845e-05
-1.21887780525974e-05
-1.59444730838107e-06
-3.3770342609103e-06
-1.86281631757817e-05
-1.11451866126506e-05
-2.19358394546202e-05
-7.82714021586767e-06
-1.54200743628349e-05
-7.95729419472043e-06
2.45664758960138e-06
-5.32389894325635e-06
-9.48042371530121e-06
-1.03351675965987e-05
-1.74642048772695e-05
-1.22616746244528e-05
-2.72474684469176e-05
-2.15548805828643e-08
2.7566352480003e-06
-1.89980062475471e-05
-3.63671680853417e-05
-1.87811998781247e-05
-8.22086741074407e-06
-2.9261656520198e-05
-2.24344600361093e-05
-1.91144471756496e-05
-1.98632498374057e-05
-1.86498074560749e-05
-3.06943671422721e-05
-1.32129913599169e-05
-1.50214563690171e-05
-1.97626415280595e-05
-8.19560085653561e-06
-2.28129796066803e-05
-2.08294697883605e-05
-2.77268946522847e-05
-2.52322305855217e-05
-2.88783637450953e-05
-1.53821095314458e-05
1.39523590626603e-06
-1.09386065210911e-05
-1.17341704911504e-05
-2.35941524163719e-05
-2.79260528405008e-05
-6.86898343584986e-07
6.27711678021171e-07
-7.08281389993995e-06
-2.70500491233861e-05
-2.43860918411054e-05
-5.41304241045104e-06
-1.35594688874365e-05
-8.54966254396828e-06
-2.73025663517042e-05
5.90665201720659e-06
-2.00299999564148e-05
-1.03967672643229e-05
-1.57345810478156e-05
-2.1243071386996e-05
-1.33713554250576e-06
-1.06029206846304e-05
-9.22708678531668e-06
-7.49351384495428e-06
-7.54115621155003e-06
-1.25949598932197e-05
-3.54217498966184e-06
-1.39720010191144e-05
-1.92120562216656e-05
-1.87719012736675e-05
-1.67003576303163e-05
-1.99987328445332e-05
-4.83417316911816e-06
-9.77274843908066e-06
-2.39905265643353e-05
-5.35451461232273e-06
-6.02022414101157e-06
-1.47881419539385e-05
9.76495575143896e-07
-2.86004726001398e-06
-1.78517988344911e-05
-3.47478776930242e-05
-1.30172357791104e-05
-2.14135485009186e-05
-1.69883042091846e-05
-2.95717226482493e-05
-3.17219859254074e-05
-5.5413510390736e-06
-1.65460904443348e-05
-1.60804651445132e-05
-1.51071120992014e-05
-1.57143741879946e-05
1.70319015000171e-06
-9.40315453999469e-06
-2.24072014977168e-05
-2.04223486961467e-05
-1.54826448630374e-05
-1.1933673385244e-05
-2.54577509959703e-05
-3.47203364599599e-05
-3.71141217080104e-06
-2.16839694856422e-05
-1.22499091481733e-05
-2.40932595128882e-05
-2.05808828485896e-05
-2.37583835191128e-05
-3.28759502583277e-05
1.46321457490242e-06
-3.04979475951301e-05
-2.99450688786825e-05
-2.50764122146313e-05
-8.18321644761794e-06
-3.99294645839687e-05
-1.45623383882292e-05
-1.02000091123172e-05
-4.02953684043589e-06
-2.08094259823099e-05
-1.88797773561514e-05
-2.59250694065217e-05
-9.27991171065193e-06
-1.52966103791907e-05
-3.71907530314186e-05
-1.49332978534109e-05
-2.4976445791861e-05
-2.39193428564919e-07
7.92271449925028e-07
-2.86524472924308e-05
-2.27857679858163e-05
-1.50727895033711e-05
-2.49016851393615e-05
-2.0571315599751e-05
-2.43263070676743e-06
-4.89252213208574e-06
1.80051348245115e-06
-1.0089863693868e-05
-1.41910444233633e-05
-1.22192296656517e-05
-1.55684682710401e-05
-1.27655975909123e-05
-6.2578179576574e-06
-1.01683129294317e-05
-2.37749569414273e-05
-1.19461737144644e-05
-2.88496253827152e-05
-1.86654438480178e-05
-1.66218579962482e-05
-2.61842315563699e-05
-2.09717811581461e-05
-8.56099900017369e-06
-2.19990435572234e-05
-1.00423787847807e-05
-2.10735339488091e-05
-2.12081813391564e-05
-2.89920784625355e-06
-3.03764261333268e-05
-1.25984816608282e-05
-1.88783226477564e-06
-2.45777646474679e-05
-3.51625526560845e-05
-5.39393035611642e-06
-2.77373404574347e-05
-1.82334797648466e-05
-1.208951885435e-05
-1.74578503104572e-05
-2.74051646909539e-05
-1.52527791879413e-05
-7.22658320967627e-06
-1.65816819138281e-05
-2.08799709602919e-05
-1.51242371193421e-05
-1.26827821148306e-05
-1.41086111059572e-05
-6.18033321155348e-06
1.23624139940615e-06
-2.59095019885443e-05
-1.75274487490301e-05
-1.86752086003924e-05
-2.41688799176102e-05
-3.15097983423646e-05
-1.25431115801641e-05
-2.08925860400608e-05
-1.11734839425885e-05
-2.8703664196878e-05
-5.97426259155378e-06
-1.10329884189613e-05
-3.38363150066929e-05
-2.79551643094538e-05
-1.51146788633468e-05
-3.78522666670106e-05
-3.173397825796e-05
-2.60459540338057e-05
-1.16170285893819e-05
-2.30903926647293e-05
-1.98706195905641e-05
-1.5478754558297e-05
-3.21301944503547e-05
-1.85356858545072e-05
-2.99635639075418e-05
-1.80470573846253e-05
-1.43974585809201e-05
-2.67231539508786e-05
-3.22257455368731e-05
1.82430020365851e-06
-2.07870718795449e-05
-2.62184194348555e-05
-2.74155987165534e-05
-2.14801249281696e-05
-2.43779488152657e-05
-1.89647215476749e-05
-1.76279404305623e-05
-1.74327058806418e-05
-1.40940754959973e-05
-1.74654924522912e-05
-1.47819297057063e-05
-2.88042718267721e-05
-2.26545413023855e-05
-3.19297165779386e-05
-1.95292710540028e-05
-4.56228541801014e-06
-2.44485511286357e-05
-5.31735078416972e-06
5.03602673430416e-06
-1.78289371991349e-05
-6.4340263710177e-06
-1.23031899516916e-05
2.56741173500402e-06
-1.26008839566983e-06
-1.96728503723354e-05
-5.94229726960242e-06
2.20078711438656e-06
-5.46529757752873e-06
-5.82848494479219e-06
-4.86930799028538e-06
-2.89703465010345e-05
-2.59464623839071e-06
-4.65803084844848e-06
-1.96723618148543e-05
-1.35480386984943e-05
-1.47770576611508e-05
-2.16497786603143e-05
-1.61315351913957e-05
-6.55018657720046e-06
-8.72237567855428e-06
2.57943653248884e-07
-1.10740005730291e-05
-2.53974851557237e-06
-2.22878099715848e-05
-1.17750117741041e-05
-1.23520219645683e-05
-3.14323408977152e-05
-1.85866228630455e-05
-1.52063285829164e-05
-1.07871439216034e-05
-2.45196593666368e-05
-1.23843875106485e-05
-6.98159637268114e-06
-3.23056795089853e-05
-1.72418049404388e-05
-1.09478750320103e-05
9.88258877228251e-06
-2.35966707590733e-05
-2.70276430925282e-05
-1.15607892008173e-05
-7.46652923252682e-06
-1.75227522721178e-05
-3.2893004034153e-05
-2.12284603702395e-05
-1.91252191076173e-05
-2.93456561333165e-06
-1.40220041093466e-05
-2.8045904577939e-05
-2.81099639271849e-05
-6.38869276501144e-06
-1.07512388423682e-05
-1.7961903646241e-05
-1.53960752735343e-05
-1.86913475247965e-05
-3.51872962725185e-07
-1.77365793090356e-05
-4.06865913790677e-05
-2.97002580996313e-05
-1.58581922992257e-05
-3.64878375676437e-05
-1.51052641173032e-05
-2.35697021395162e-05
-1.10952317647029e-05
-2.5240530816384e-05
-2.84310242234376e-05
-1.70932123138792e-05
2.90279202089007e-06
-3.2496923354354e-05
-1.37561028558674e-05
-2.40149352610446e-05
-1.40209410551292e-05
-1.6251637811731e-05
-7.12865591168545e-06
-1.23258496096554e-05
-1.24294967991539e-05
-2.77974795612805e-05
-2.09423552538683e-05
-1.76015703528268e-05
-1.71432186264326e-05
1.08973570674194e-05
-3.43544224479206e-05
3.78711633559599e-06
-1.53634642012936e-05
-2.4625744407259e-05
-3.11786156077212e-05
-1.32232827895754e-05
-1.50153385983848e-05
-2.17143137482534e-05
3.69443189405375e-06
-3.66713516938528e-05
-2.58404825167221e-06
-1.32348107822786e-05
-1.04698727117556e-05
-1.29109522161159e-05
-5.63770864395675e-06
-1.87466734811759e-06
-1.30728817391997e-05
-1.75170563659574e-05
-1.41059113368583e-05
-3.74626249440269e-06
-4.00300916371248e-05
-1.6833846114123e-05
-1.62522331266849e-05
-1.03003149119861e-05
-1.4522888806176e-05
-3.3740528586162e-05
-2.33555824924123e-05
-8.15666920756547e-07
2.93924389469686e-06
-1.59344922228937e-05
-1.17997513889744e-05
-2.73132474682056e-05
-8.47711406058187e-06
-1.52296102309911e-05
-6.6162428450532e-06
-5.2660482663251e-06
-8.64210794835026e-06
-2.85481788408086e-05
-1.26623517214811e-05
-2.56429757670512e-05
-3.10718314182109e-05
-1.30483400578461e-05
-1.99127111017193e-05
-1.89809773811962e-05
-2.6076346809168e-05
-1.51823236874262e-05
-1.65569823475274e-05
-3.61108813338037e-05
-1.92191461486125e-05
-2.46832120581669e-05
-1.97593548108414e-05
-9.71224503095339e-06
-2.90796554076625e-05
-1.62635869827768e-05
-1.86650046405282e-05
-3.69735010958903e-05
-3.61487809857755e-05
-2.01211916663821e-06
-2.6447957542452e-05
-5.10593297115284e-06
-2.26816289647257e-05
-1.16050871256317e-05
-1.47158238152964e-05
-2.84668289201637e-05
-2.4839470509736e-05
-1.55882974903652e-05
-9.20826764010353e-06
-3.26143846873108e-05
-1.02113148386219e-05
-3.23971181252401e-05
-2.27617174164371e-05
-3.39446796010832e-05
-1.85422131787634e-05
-1.98816118393723e-05
-6.81266247219088e-06
-1.26521611977392e-05
-1.57630485456467e-05
-1.66886523480444e-05
-1.15637394165809e-05
-8.51841202718467e-06
-2.12282819444786e-05
-6.16299558788454e-06
-5.26267640498222e-06
-1.7641090425775e-05
-2.74295161471267e-05
-2.16460043264256e-05
-2.52779297059753e-05
1.53026024915233e-05
-9.4579050586534e-06
-6.9073860042772e-06
-2.83472516896703e-06
-1.72862781661504e-05
-7.84273433408376e-06
2.40105210270196e-06
-1.06208386410827e-05
-3.25232809249721e-06
-9.91104329932771e-06
-1.1703205301679e-05
-2.03886574571811e-05
-3.25471843077906e-05
-2.01357973835141e-05
-7.04994235240785e-06
-2.51810136154514e-05
-1.24278951840313e-05
1.04324944133953e-06
-9.02436034301234e-06
-1.42652552210527e-05
-6.48016625322362e-06
-2.35604132254894e-05
-2.73203319809697e-05
-1.33396555088314e-05
-1.55076478722354e-05
-1.35637135584491e-05
-2.54329015626597e-05
-3.19477523415237e-05
-1.84914314303261e-05
-1.31850313767866e-05
-3.26811344194797e-06
-3.16946161051296e-05
-1.08963859622631e-05
-2.2858507184995e-05
-1.82475487512532e-05
-1.98986020781552e-05
-2.02817120617679e-05
-2.1973612730209e-05
-3.08923784213998e-05
-2.82245353710352e-05
-1.89020679970004e-05
-9.81938342628095e-06
-2.40195870629826e-05
-8.37264777533905e-06
4.58652922606555e-06
-2.38088205400207e-05
-2.50096730392285e-05
-2.70089111945883e-05
-3.54219162001596e-05
-1.83702679003898e-05
-1.23530518726547e-05
-2.74264630059138e-05
-1.71018728552525e-05
-3.30505889884062e-06
-7.66479266902285e-06
-2.08536800506823e-05
-1.22436277399331e-05
-1.3027378773393e-05
-8.44405959500221e-06
-2.72476316496883e-05
-1.2641585932797e-05
-2.091634114188e-05
-6.96154501453774e-06
-1.74115950446679e-05
-3.05504070311965e-05
-2.80235003748706e-06
1.2724007603692e-05
-7.81400696732068e-06
-1.23750026731384e-05
-4.32101582656256e-06
-1.97705315974513e-05
-4.73047788262592e-06
6.11420277255913e-06
-2.04770499525028e-05
-3.66071892024415e-06
-6.75438449073887e-06
-2.64267504361984e-05
-1.53286689518111e-05
-9.85648432023011e-06
-1.85304666592639e-05
-1.16134431692803e-05
-1.28540700014484e-05
-1.01516766765971e-05
1.38565668420155e-05
-6.00540018977351e-07
-2.29959804074282e-05
-1.04419357959345e-05
7.56452533199094e-07
-8.92649855292534e-06
-2.04385821235317e-05
-1.08799388504382e-05
-1.10386279714145e-05
-7.20007700318995e-06
2.0884522393228e-06
-2.98127888548937e-05
-1.58286316899445e-05
-1.86862808013206e-06
-6.96041282700817e-06
-2.4502858089339e-05
-1.43405220904587e-05
-1.96595607111829e-05
-2.56894094587231e-05
-2.91853659058955e-05
-1.91282501221219e-05
-1.007143602573e-05
-2.95092667775166e-05
5.62877444829801e-06
-2.28425302260041e-05
-1.96070120508086e-05
-2.61604735816523e-05
-4.86111611209793e-06
-1.14064582626543e-05
-1.03528656519284e-05
-8.41239999560735e-06
-2.21853669311001e-05
-1.80307418866574e-05
-1.88260749546045e-05
-3.55434164520357e-05
-1.39624758093648e-05
-5.78580712907272e-06
-2.51161221205196e-05
-2.01345973743956e-05
-2.59655591215741e-05
-1.49844781432871e-05
-2.62816730018085e-05
-3.18320531595143e-05
-1.78993387926392e-05
-1.10582114021968e-05
-1.93683329869983e-06
-2.40074346214122e-05
-2.2200359425091e-05
-3.01757273554365e-05
-5.95958769372321e-06
-2.33347400994623e-05
-2.93042809603041e-05
-1.48840592060933e-05
-3.56070644971895e-05
-2.32915654006679e-05
-1.50858156591092e-05
-4.22100156533653e-06
-2.62454141002186e-05
-1.58700506276188e-05
-7.47974751811332e-06
-4.52932596138965e-05
-3.85856546303899e-05
-2.0564999362361e-05
-1.21274002154234e-05
-2.75498753301979e-05
-2.08424884304593e-05
-1.61891013247636e-05
-4.75460822942038e-06
-4.14541766869723e-06
-8.47736326995148e-06
-5.8614562644789e-06
-1.24759466391256e-05
-1.56929824428033e-05
-1.49296928485124e-05
-8.53433261290964e-06
-1.11173459697137e-05
-5.4179438531443e-06
-6.14443868203247e-06
-2.46767304514653e-05
-9.75321589826218e-06
-1.83405282965123e-05
-1.01960775366714e-05
-1.54748544267687e-05
-1.1962022519449e-05
8.41041582670489e-06
-1.46814550066377e-05
-2.82347589675462e-06
-1.75550470393394e-05
-1.92896263554735e-05
-1.82649801166375e-06
-2.95313547142861e-05
-1.05030116675557e-05
-2.30682173395522e-05
-1.89428038146617e-05
-4.47550313199693e-06
-6.03925722635676e-06
-3.1673724707127e-05
-7.77691775840615e-06
-1.08782374849836e-06
-2.22587954929428e-05
-1.66498210423885e-05
-2.07069092689881e-05
-2.52134737656653e-05
-1.21147217203063e-05
-1.15226767904407e-05
-2.93959953437577e-05
1.24862882649911e-06
-1.52226321411983e-05
-1.81937330874159e-05
-2.30832614832664e-05
-6.69223781270436e-06
-1.70063048754467e-05
-2.04183041732085e-05
-1.75814764947056e-05
-1.76864330432348e-05
-1.72476390194891e-05
-2.20170171295618e-05
-1.75171621969802e-05
-1.20206729390972e-05
-2.95608920366961e-05
-2.55670604458353e-05
-3.16452100466907e-05
-2.78971700101876e-05
-2.16473862146754e-05
-1.83924194317198e-05
-4.17160772283734e-05
-2.85127041063527e-05
-1.52618563880936e-05
-2.41486161929654e-05
-9.28428246539325e-06
1.21705603664577e-06
-2.09755129457056e-05
-2.30221196477144e-05
-9.09900955002954e-06
-1.83069333612385e-05
-2.77752437128164e-06
-2.02688217388979e-05
-1.33748729361703e-05
-1.78848661122368e-05
-2.9649536540947e-05
-2.93180085968607e-05
-8.98358369697011e-06
-2.63389429068535e-05
-1.32507069649454e-05
-2.04922034757322e-05
2.14847498879529e-06
-1.28183399213188e-05
-1.37377745598649e-05
-1.16546210415795e-05
-2.56654054512e-05
-1.61353136866607e-05
-2.83794949786163e-05
1.01502310964832e-05
1.22132856240452e-05
-2.60453109262259e-05
-2.23954662190305e-05
9.56940088161013e-06
-1.81477415862689e-07
9.99502386992807e-06
-1.35532118304373e-05
-5.87593526077479e-06
-5.21351780805152e-06
-1.71751600462137e-05
-1.26898167426595e-05
-2.46988486414219e-05
2.39866934725177e-06
-2.951663257841e-06
-2.902811063443e-05
-1.1003924901051e-05
-1.39687178242494e-05
-1.8833067269785e-05
-1.02833861476332e-06
