# Supplementary material for: Research on computational propagation and identification of mine microseismic signals based on deep learning
Source: PLoS One. 2025 Oct 22;20(10):e0334641. doi: 10.1371/journal.pone.0334641 (PMC12543183; doi:10.1371/journal.pone.0334641)
Supplement: S10 Data — (ZIP) [file pone.0334641.s010.zip › 000101100001497.xlsx_0.txt_24.txt.txt]

-2.72200122005258e-05
-2.47221657198498e-05
-2.08133962351087e-05
-6.23262458127833e-07
-1.44575482379768e-05
-4.91944787388191e-06
-1.78002476529541e-05
-8.214034552389e-06
-1.83769441969951e-06
1.01928826479658e-06
-2.24229820958073e-05
-2.54394064141583e-07
-1.04926766094651e-05
-2.97725431874876e-05
-2.5225116192218e-05
-2.84792774838811e-05
-2.65602820552276e-05
-2.4351460970001e-05
-2.22688609854266e-05
-1.35084090939835e-05
-3.11459344989375e-05
-2.43650859979663e-05
-1.7732566452934e-05
-1.49724004274543e-05
-7.68970424962914e-06
-1.64907656277065e-05
-2.08092117300172e-05
-1.01511557790564e-05
-2.07779126252044e-06
-8.28012655688941e-06
-8.67262044293317e-06
-1.17856773506158e-05
-1.01174599073322e-05
-1.04175979558211e-05
-1.62870215637354e-05
-1.25980114388738e-05
-1.71547711006582e-05
-1.64890987380844e-05
-1.60806585781544e-05
-1.90975059941824e-05
2.39156859646785e-06
-1.56187601941884e-05
-3.04924177009415e-05
-6.14713979571884e-06
-1.71920886232831e-05
-3.35729876689839e-05
-2.22064430771344e-05
-1.59379898175282e-05
-9.09205776752504e-06
2.78209862551621e-06
-4.1408221113873e-05
-8.90109767230147e-06
-1.8183030325986e-05
-1.49618921446801e-05
-1.57790778673015e-05
7.11661834593066e-06
-1.6262512864136e-05
-1.93366560427993e-05
-1.41454028739056e-05
-1.74102537062253e-05
-6.1661272083614e-06
-2.12622359041601e-05
-2.07653849986935e-06
-2.5317478607679e-05
-2.39611637648645e-05
-1.82144036181616e-05
-1.95486737919437e-05
-1.89511283067384e-05
-1.50831994164331e-05
-2.19266106026441e-05
-1.41185377662072e-05
-1.98178300002632e-05
-1.53031074256127e-05
-1.83922931354598e-05
-8.42786859670454e-06
-4.82004474039064e-06
-2.36397023411432e-05
-4.72005116481909e-05
-1.5593969094534e-05
-1.31655093393736e-05
-2.08857563657338e-05
-1.07448561725617e-05
-1.68962978781277e-05
-5.96539575375004e-06
-2.44257027735491e-05
-1.57196842786793e-05
-1.48935047244798e-05
-8.95997946974783e-06
-6.0850476724469e-06
-2.17434435899717e-05
-2.36218326531427e-05
-2.58842740152185e-05
-1.94258382594848e-05
-1.56485439136338e-05
-1.50125830826954e-05
7.17501916821215e-06
-1.01614642102902e-05
-1.70717532637283e-05
-2.99606000244845e-05
-8.43217130087095e-06
-1.74631087016601e-05
-9.6263490561305e-06
-1.7496221417692e-05
-4.50210270345507e-06
-1.08545063073038e-05
7.52325349700468e-06
-1.18826383680584e-06
-1.32954231440789e-05
-1.37196648713906e-05
-1.86482217192887e-05
-1.39474255949411e-05
2.05709369645025e-05
-2.08210003291404e-05
-1.13722647016564e-05
-9.55909089295274e-06
-3.43427097533171e-05
-1.17875596058566e-05
-2.04190855128976e-06
-3.54702154114538e-05
-2.51455519730524e-05
-3.37687644006972e-06
-1.07409285014315e-05
-1.26651565887497e-05
-1.35092546160341e-05
-1.02361152524367e-05
-1.62674319326357e-05
-1.07640187421845e-05
-5.18614859250469e-06
-1.47088328848328e-05
-1.75315767655371e-05
-1.5828175934342e-05
5.15983643992822e-06
-2.24002509869035e-05
-3.15412257295837e-05
-1.17685712995471e-05
-2.41683986416569e-05
-1.78242738460671e-05
-9.22493953550076e-07
-2.65239270020993e-05
-1.84127610880035e-05
-2.17919226321199e-05
-1.4385292793573e-05
-1.57636046302293e-05
-2.43623996271066e-05
-2.48144236088325e-05
-3.42696120045732e-05
-3.52878383957818e-06
-8.07798699993415e-06
-3.17281489236145e-05
-2.80673912638707e-05
-3.19422067157191e-05
-2.11516419970287e-05
-2.45176808375187e-05
-4.09471355426861e-05
-2.04352397079568e-05
-1.3630515957816e-05
-1.66393574258997e-05
-2.35131325306435e-05
-4.36795817692936e-05
-4.70920412250763e-06
-2.83199354197977e-05
-1.80949014673627e-05
-3.25458000163307e-05
-2.42696505196413e-06
-1.74387660234787e-05
-2.82727379250024e-06
-6.20777288090229e-06
-2.76798463119169e-05
-1.93430001316276e-05
-6.12603884164945e-06
-1.25563822449848e-05
-9.46559879573319e-06
-5.79272690752692e-06
-1.57209272632152e-05
-3.04388052185421e-05
-7.01406681110766e-06
-4.00347016237546e-06
-1.64190310375276e-05
-1.90957767139883e-05
-2.17155461004582e-05
-9.14093777308795e-06
-1.5800561252906e-05
-2.22313855229188e-05
-5.95127366459482e-06
-7.56479702518642e-06
4.52520070885637e-06
-1.6474366215211e-05
-7.50748872792511e-06
-2.16600033015103e-05
-1.96969070282828e-05
-7.69805269546445e-06
-2.29976453274796e-05
-1.05128956062049e-05
2.3578579500479e-06
-9.7050669155496e-06
-9.52298581588166e-06
-1.79903325427083e-05
-1.11807269360384e-07
-7.39288284696267e-06
-9.40761125437234e-06
-8.33823503720422e-07
-2.23310117538026e-05
-5.15018144310316e-06
-2.19545755543064e-05
-8.44518726547067e-06
-6.68927549751844e-07
-7.79795824953689e-06
-1.55637173885925e-05
-2.5297300168679e-05
-2.78375872891892e-05
-5.80597010355816e-06
-8.04214209037427e-06
-3.10862491027567e-05
-2.37954067175233e-05
-2.25594420738215e-05
-3.83192378121611e-05
-1.42541119143607e-05
-1.91049641812747e-05
-2.9489227304967e-05
-4.08268751965642e-05
-1.02318670407114e-05
-2.38750040424584e-05
-2.72735382190472e-05
2.80456966119271e-06
-1.47741695455066e-05
-2.79414706748454e-05
-3.30147418974924e-05
-3.23016766315931e-05
-4.67950105858138e-05
-2.57462938754643e-05
-1.13256218976801e-05
-9.82737727813365e-06
-1.63698506669501e-05
-4.30079693853639e-05
-2.88224774250393e-05
-2.13545381820838e-05
-2.11783929024745e-05
-2.10608601139995e-05
-2.32106648165974e-05
-1.01102589626985e-05
-4.37635985205121e-05
-1.97634544743231e-05
-8.70665795239085e-06
-1.71535307973391e-05
-1.83688063028119e-05
-1.8189158439317e-05
-2.21350087059627e-05
-8.81180988182596e-06
-2.28585788341918e-05
-8.31446959922406e-06
-2.7162615525519e-05
-1.17159568003347e-05
-3.90786385079367e-05
-2.29398526409122e-05
-2.08280795376423e-05
-1.13420112649591e-05
-1.15152800016004e-05
-1.17221228240888e-05
-2.98934363590264e-06
-1.61485431475292e-05
-1.24315768350621e-05
-9.36061006941356e-06
-1.21099628772605e-05
-1.76722601162455e-05
6.70714568929682e-06
-2.10879258514071e-05
-3.2974000569639e-05
-1.08022962433363e-05
-3.48259426442188e-05
-7.34594597876847e-06
-2.94098583434463e-05
-1.86770228364487e-05
-1.74149020609704e-05
-9.12746038408112e-07
-6.70059919173412e-06
-2.01160587154092e-05
2.50363011820558e-06
-2.52345181966964e-05
-9.46945092107718e-06
-1.72309665868722e-05
-3.1145804330803e-05
6.22918357137049e-06
-3.86764984736578e-05
-2.69416204338876e-05
-3.23891451370045e-05
1.99361618329708e-06
-2.45247557573068e-05
-5.9966600901488e-06
9.53927783457538e-06
-5.03457207561733e-06
-3.02950939522827e-05
-3.42390044185605e-05
-1.09052773492497e-05
-1.57517604031697e-05
-1.56603429847212e-05
-1.25967060000906e-05
-1.78356199622862e-05
-1.07176968787657e-05
-2.31258886991234e-05
-2.47111051510781e-05
-2.13134514509956e-05
-2.19081662006073e-05
-1.65681862093364e-05
-2.9612184355981e-05
-9.72613529214254e-06
-2.84436018983594e-05
-2.64723576875694e-05
-1.78695420502208e-05
-2.73348547426588e-05
-1.92697614000549e-05
-2.79079915849791e-05
-2.08952019188199e-05
3.85637532635053e-06
-3.38449788545933e-05
-1.90880867449801e-05
-3.50551494524957e-05
-1.98207620762717e-05
-1.29161134649751e-05
-1.48524922066325e-05
-9.92648643274339e-06
-3.20617021378972e-05
-1.8272648467833e-05
-4.09623910176494e-06
-2.71914107580272e-05
-1.57669169902992e-05
-3.24708801628619e-05
-2.19651094233713e-05
-1.19609761890515e-05
-8.32706763854586e-06
-2.65368314051668e-07
-2.02221970821906e-05
-2.27209425542605e-05
-3.89608907856882e-05
-4.54954861434692e-05
-1.79549945499834e-05
-2.42459749990865e-05
-2.08988045898823e-05
-1.44319253291844e-05
-9.79792131011458e-06
-3.96075149331998e-06
-3.59312629328483e-05
-7.80149324566721e-06
-1.19678093337034e-05
-1.16370086086096e-05
-1.0254175774855e-05
-2.14131581686192e-05
-1.27195731881698e-05
-1.64115255159009e-06
1.83486064527217e-05
-2.19672589209767e-06
-1.76871837656117e-05
-1.34205047850993e-05
-1.68422702647999e-05
-1.63406367198341e-05
-3.58776562060987e-06
-1.69101436447191e-05
-1.89245470974365e-05
-2.30569757665342e-05
-3.5317023231475e-05
-3.72011398754816e-05
3.50699975407751e-06
-2.10032207740668e-05
-3.41469008643012e-05
-1.25470724328665e-05
-2.30604085072337e-05
-1.75260174408651e-05
-6.57014805380148e-06
-1.38579213471449e-05
-1.28882749374267e-05
-5.19884636221761e-06
-1.8336304107281e-05
5.78487176616302e-06
-2.29808721151248e-05
2.37325790763312e-08
-7.99716807436457e-06
2.40497527543042e-06
-1.90407808225573e-05
1.8510291219112e-06
1.82083857858027e-06
-1.65954141145143e-05
-1.7012627794848e-06
-6.54523051911982e-06
-1.84171185994808e-05
-7.64914935176903e-06
-3.09054143712639e-05
-1.57844559987369e-05
-2.39995282508801e-05
-3.12364966353322e-05
-1.74736632305124e-05
-1.91675478045621e-05
-1.69728784175819e-05
-2.02619425322912e-05
-1.07454264828431e-05
-2.93511989563682e-05
-1.4451475888152e-06
-2.58290753354048e-05
-2.80742156350594e-05
-9.21763212862052e-06
3.6398997854788e-07
-8.23659882408796e-06
-1.86201699583427e-05
-7.32296603973495e-06
-3.62278458771977e-05
-2.28208297113514e-05
-3.60650311115161e-05
-4.32204108896445e-05
-2.50409030377546e-05
-2.3299125731192e-05
-1.392000659662e-05
4.17451759399258e-06
-6.20509421868287e-06
-3.68755919107843e-06
-2.22208367101676e-05
-3.73626294506797e-05
-9.40969759599382e-06
-1.38632081772667e-05
-7.19095484522248e-06
-2.60033978439791e-05
-1.24638916980316e-05
-1.30174133713507e-05
-4.16332138258366e-05
-1.02345931624964e-05
-4.41506755598596e-06
-1.41933912231216e-05
3.38174359082772e-06
-3.60840804747816e-05
-6.98860657620836e-06
-1.00832815853228e-05
-1.93557814999932e-07
-1.21536604229915e-05
-1.43409884111422e-05
-1.40968294597966e-05
-4.10929645330259e-06
4.23187080845834e-06
-6.07764996457756e-06
-3.48494889099469e-05
-1.28163382510189e-05
3.31463193741044e-06
-3.42196617410459e-06
-1.87588479238488e-05
-5.26063819690865e-06
-1.15166667147355e-05
-1.71388078521251e-05
-5.96771430949689e-06
-7.22676058104461e-06
-2.41750174512359e-05
-2.26895889171584e-05
-2.03700050136869e-05
-8.06403022570896e-06
-2.26336779568543e-05
-1.86337154564962e-05
-1.85443780551001e-05
-2.29110558591885e-05
-1.94865351777013e-05
-1.39438864081553e-05
-2.65508984862751e-05
-1.41021079149293e-05
-1.85224302179901e-05
-1.1164075397267e-05
-2.34199497819375e-05
-2.73235786212195e-05
-1.69733190400915e-05
-2.3655756225299e-05
-1.33772642668858e-05
-2.40165430863829e-05
-3.96373410601713e-07
-2.5410705467815e-05
-3.41684405590691e-05
-1.20258775339128e-05
-1.09244024950146e-05
-2.47365877708497e-05
-2.12740510452486e-05
-1.27722762639899e-05
-2.44772572971181e-05
-2.71252512818559e-05
-3.59614124606443e-05
-3.00656237640405e-05
-1.43548685156941e-05
-1.48822008503264e-05
-1.70518131877679e-05
-1.48746114827685e-05
-2.49503293046721e-05
-2.99592557833712e-05
-1.30721659498716e-05
-2.47553050484857e-05
-1.55231469995169e-06
-1.46797806399422e-05
-2.18410260718817e-05
-1.24951957909413e-05
-4.05352245589041e-06
-1.7272651271768e-05
-1.67885866574325e-05
6.43643790855099e-08
-3.6045478772491e-05
-2.33506616699965e-05
-1.39300298132692e-05
4.27181816281118e-06
-5.07628476017631e-06
-1.96049318308002e-05
-1.48610356375533e-05
-1.0297217450946e-05
-2.37445546456557e-05
-1.29247243146649e-05
-1.83844634782196e-05
-2.23218895996633e-05
3.85989822457284e-06
-2.52084010104685e-05
-1.22463758758542e-05
-1.04838713787704e-05
-5.60677504196918e-06
-1.49157991614226e-05
-1.67896104862122e-05
-1.278295679632e-05
-8.02784321362033e-06
-1.91665563801778e-05
9.76843932450173e-06
-1.74623277048491e-05
-2.24877226249475e-05
-1.73843507176263e-05
-4.89835875496041e-06
-1.20177038487618e-07
-6.00254958793176e-06
-2.55185767335519e-06
-3.16018932375851e-05
-9.95373915910117e-06
-1.60890373625195e-05
-3.0404288518514e-05
-2.02107821268755e-05
-7.90492372173436e-06
-1.36549440346679e-05
-1.14940210272722e-05
-2.30635334515463e-05
-2.07332281581001e-05
-1.04460605794344e-05
-2.77206668637152e-07
-4.22037979710913e-06
-5.46438970751737e-06
-1.22883511716485e-07
-1.09557317196996e-05
-1.70322242477573e-05
-2.15252505093289e-05
-2.99720938762151e-05
-5.74569762886518e-05
-2.87002261509422e-05
-1.63721567200888e-05
-2.61746323568645e-05
-2.03116274150182e-05
-2.18545278253297e-05
-1.4017274630933e-05
-2.91352182090186e-05
-3.68654442291513e-05
-1.77658152614399e-05
-1.68204183278675e-05
-1.91033502150262e-05
-1.97726302377394e-05
-2.80193347304354e-05
-2.45576111057463e-05
-6.52508742863296e-06
-2.63691456277338e-06
-3.01696088765313e-05
-2.46602690386367e-05
-1.92514181234637e-05
-2.74912734705635e-05
-2.83425961842142e-05
-1.78974745025206e-05
-1.81033040340725e-05
-2.59923032213839e-05
-1.32760176824513e-05
5.24666368459816e-06
-2.0033351508078e-05
-1.92521729582712e-05
-1.36546969545392e-05
-1.80263182479347e-05
-5.8482807832729e-06
-5.72715939227202e-06
-9.29892569803923e-06
-1.08148172528129e-05
-1.22145905018926e-05
1.18259601822791e-05
-2.0496363441839e-05
-2.55434210458003e-05
-1.42440399534032e-05
-1.42613403560868e-05
-2.08061528261376e-05
-1.11174603625302e-05
-1.52500295504582e-06
-9.35960327060037e-06
-3.98392417860944e-05
5.40036706509865e-07
5.49937791367811e-06
-2.63741505499574e-05
-8.54043171248406e-06
-2.81455022973453e-05
-3.59632003734322e-05
-1.75951834086566e-05
-2.0588263724178e-05
-2.23816162735876e-05
-1.13400794923894e-07
-6.93465397569519e-06
-2.71176606839734e-05
-1.47794912389027e-05
4.78566878661686e-06
-1.24708285780855e-05
-2.6221862835722e-05
-1.93969635875498e-05
-2.31470587283386e-05
-1.8248799314272e-05
-2.12873122795095e-05
-1.32745305202627e-05
-3.12932500241977e-05
-2.7197051746396e-05
-2.40538873224814e-05
-2.52302177032319e-05
-1.80465446037286e-05
-9.88775026420087e-06
-6.63066464150536e-06
-2.35972141808838e-05
-1.13084186999135e-05
-3.81794646250708e-05
-8.16574006864833e-06
-1.16817243794004e-05
-3.19465930186406e-05
-2.51820581738929e-05
-1.29019129152613e-05
-3.71167361209942e-05
-6.63926024665705e-06
-1.86070922760389e-05
-2.40910867047847e-05
-3.56704417805565e-05
-8.54621960633884e-06
-3.18358671170866e-05
-1.82862957068612e-05
-1.29459824918249e-05
-2.59008903372862e-05
-2.87190874147285e-05
-9.41752246863471e-06
-2.0339894064708e-05
-2.95288632959701e-05
-1.17668358780369e-05
-2.60447932815926e-05
-1.32193659265208e-05
-1.66984084879799e-05
-1.07957244386632e-05
-6.47221147040366e-06
-7.08772183605733e-06
-1.66209492993515e-05
-2.50156100930715e-05
-6.40870961442573e-06
-2.23324461091328e-05
-8.62805412534e-06
-2.70441145310595e-05
-3.25984561280869e-05
-1.00969234067656e-06
-1.36723735631789e-05
-1.991057011169e-05
-2.40223060050733e-05
-1.85691429257801e-05
-1.90567143128411e-05
-1.25128608836218e-05
-3.46893228819748e-06
-4.77502523790057e-06
-2.02503912005847e-05
-1.68570610574231e-05
-4.55075754403754e-06
-5.38245501110092e-06
-1.65080953462127e-05
-1.00029263988444e-05
-2.07278871730853e-05
-2.23027764434965e-05
-1.61440256902792e-05
-3.90487294500407e-06
-2.35701991407875e-05
-2.30295652854839e-05
-3.09637218583581e-05
-1.59153274450212e-05
-1.60424987126405e-05
-2.02058449243354e-05
-2.5593969464187e-05
-2.43116743234719e-06
-6.84498757564575e-06
-5.65552536748567e-06
-1.10776269056253e-05
3.57687910879466e-07
-2.21049154077752e-05
-5.08391204594682e-06
-1.15322405238515e-05
-1.61104228556644e-05
-9.07072443479876e-06
-2.83350417940784e-05
-1.73078650908871e-05
-4.98861644004719e-06
1.03283043885188e-06
-3.43474180547336e-05
-2.25152823903999e-05
-3.59414521291957e-06
-3.14333095239226e-05
-2.22180371845778e-05
-1.96665077826025e-05
-3.2395540659046e-05
-9.73646667417088e-06
-1.61359785989039e-05
-2.17671274093791e-05
-1.68608046028678e-05
-1.71963232568742e-05
-2.25867538745347e-05
-3.05456657076917e-05
-3.81889449650335e-05
-3.42733802917465e-06
-2.24137655262454e-05
-9.9521673401853e-06
-2.03453592133581e-05
-3.95057993990091e-05
-1.66753936739822e-05
-1.41530166908509e-05
4.35211395285219e-06
-3.63482654301481e-05
-4.52267592000713e-05
-2.3955302567204e-05
-2.04072585385046e-05
-2.32319011510647e-05
-2.03303237605318e-05
-5.71363658763476e-06
-8.36816157898577e-06
-1.27236510425659e-05
-6.753899214678e-06
-2.03449872489237e-05
-1.6875762296196e-05
-3.34767726336866e-05
-1.15666973106458e-05
-3.79469360483613e-05
-2.32219239659472e-05
-1.38090711041668e-05
-1.78616688367288e-05
-2.40480229306898e-05
-8.15037783968253e-06
-8.30751574489614e-06
-2.26996836093384e-05
-3.47290644842851e-05
-2.19975156149754e-05
1.90630270023552e-06
-6.16771285281092e-06
5.06045996298722e-06
-2.3844934361267e-05
-9.30617096388089e-06
-6.34658597844698e-06
-1.22460035623417e-05
-1.74323946379784e-05
-1.2188295664421e-05
1.15271560747604e-05
-1.84424699806851e-05
-9.59087220212355e-06
-1.94262682172378e-05
-9.7272439021205e-06
-3.56386403854748e-06
-1.37824775240087e-05
-1.73486220953631e-05
-1.03944003899477e-05
-1.20045956565927e-05
-6.99144381628156e-06
-1.49439299399608e-05
-5.43454460044453e-06
-1.80333674353148e-05
-2.2042529303094e-05
-1.54657497980071e-05
-8.15769786598397e-06
-9.39979224947583e-06
-2.27984707278488e-05
-1.47840915298707e-05
9.28425529221134e-06
-2.30033285537158e-05
-7.33552562636633e-06
-4.97190966431675e-06
-1.36020511297096e-05
-1.81711328227693e-05
-1.99322477077407e-05
-1.06268452328898e-05
-1.75228599786957e-05
5.94818803175555e-06
-2.16903242605548e-05
-1.01366567148833e-05
-2.12127132415178e-05
-2.58375536411782e-05
-2.25346572010633e-05
6.69677860555609e-06
-1.5061513711529e-05
-1.99002737603885e-05
-1.97292609619803e-05
-2.12028152659364e-05
-1.45640251875136e-05
-3.6607091193771e-06
-2.85179882390761e-05
-1.1007616651631e-05
-2.81366345755207e-05
-5.07305129400039e-07
-9.56857794320429e-06
-2.36267450469265e-05
-1.01328439507421e-05
-3.69017134773178e-06
-2.64256182963779e-05
-2.05570971744749e-05
-7.96764042640006e-06
-2.14703284243625e-05
-1.67649754700071e-05
-1.82135988868543e-05
-1.28054240637946e-05
-3.20345890327645e-07
-1.4864257048221e-05
-1.79888696405409e-05
-2.29348193108639e-05
-1.02070730317091e-05
4.09826445705089e-06
-2.36365105546321e-05
-8.25418740519462e-06
-2.55922973471453e-05
-2.86695607008864e-05
-2.62221425672496e-05
-2.01914982171224e-05
-3.24544963115152e-05
-1.92573188566499e-05
-9.49947459463039e-06
-1.65691104795891e-05
-1.21429585738279e-05
-1.6115143945645e-05
-5.73109871293189e-06
3.65173053706447e-08
-4.67098969929948e-06
-1.67923876140676e-05
-2.36921377869909e-05
-8.37571803754011e-06
-1.9939476776302e-05
1.44301976225294e-06
-7.5935286226268e-06
-1.44606126534844e-05
-7.6972557422427e-06
-1.16413613827272e-05
-6.39852111483354e-06
-7.36985262919539e-06
-8.50964837470857e-06
-1.32179122238513e-05
-1.92050751675772e-05
-7.91377342824596e-06
-3.04054454217249e-06
-2.48838521566384e-05
-1.414324620237e-05
-1.46544587940919e-05
-7.5472622876718e-06
-4.82186297381289e-06
-1.29852638995625e-05
-1.43045240740257e-05
-2.5525021432951e-05
-1.913299232532e-05
-2.92331971788591e-05
-1.7846044111381e-05
-2.92633523804748e-05
-4.51475180059905e-06
-1.9931359585553e-05
-1.71214068033238e-05
-3.8932121395986e-05
-2.54907787885824e-05
-1.69969262234294e-05
9.70040049843053e-07
-2.28474748298627e-05
-1.00063357664555e-05
-2.24249527022633e-05
-2.92368250128297e-05
-2.391565131565e-05
-4.36192437295846e-05
-3.65269409100884e-05
-2.18527141678749e-05
-1.38022610735642e-05
-1.83827371755862e-06
-2.98137005699743e-05
-7.522743819227e-06
-1.50593857913046e-05
-2.54242265712052e-05
-1.56631191529393e-05
-3.00078925905386e-06
-1.07875687990472e-05
-2.1879176556522e-05
-2.14981899837874e-05
-1.35886704274961e-05
-1.54788715189784e-05
-1.68227704716434e-05
-2.842640670479e-05
-2.28566215986566e-05
-2.20458190395251e-05
-1.84393800240597e-05
-3.32109047780333e-05
-1.87112888463019e-05
-8.69664637281033e-06
-2.6742158027668e-05
6.0031275908309e-07
-5.61476293970704e-06
-2.07148924775966e-05
-1.4999322704787e-05
-2.07175584449551e-05
-2.87996509948381e-05
-3.81563890926897e-06
1.16908590940805e-05
-2.55272525879557e-06
2.02120809264132e-06
-1.15600320054085e-05
-2.30255111699395e-05
-1.23159640923587e-05
-1.73204794577967e-05
-1.28905904201599e-05
-8.73160089977228e-06
-1.07163895511338e-05
-1.65621021469053e-05
-1.66350823872643e-06
-1.80860492897148e-06
-1.53331955994045e-05
-1.85806041255257e-05
-1.18726737636425e-05
-4.41657407983233e-06
1.21605550259597e-05
-1.58331367835867e-05
-1.70242216370549e-05
-1.38579468000293e-05
-1.58546119575009e-05
-3.81225394884183e-06
-2.21789767882754e-05
-6.72056862241671e-07
-6.97208596661029e-06
-1.56601700202055e-05
-5.7796109822994e-06
-1.18078157913126e-05
-2.31868304692884e-05
-2.16944539303522e-05
-1.72286221253659e-06
-3.03370069651442e-05
-7.49382252482683e-06
-2.09255538496536e-05
-9.42953341958214e-06
1.4160047619348e-05
-3.02037695113032e-06
-2.09410465291789e-05
-1.40617269445776e-05
-2.29881269748537e-05
6.22104807577791e-07
-2.05783685200365e-05
-1.033351710665e-05
-1.74718816364087e-05
-2.91699591563712e-05
-3.01104296735728e-05
-1.79741502364986e-05
-2.59691476653112e-05
-4.17801532849964e-05
-2.62581294566975e-05
-1.78832192447614e-05
-2.83519423481823e-05
-2.63929860231083e-05
-1.2489045470145e-05
-2.07866355116679e-05
-2.43790569543208e-05
-2.49656045604998e-05
-6.72214999858532e-06
-3.37447174111787e-05
-2.01799510743343e-05
-3.34280947726143e-05
-1.68824148256118e-05
-1.86163695748935e-05
-1.0621984810953e-05
-2.35260044352122e-05
-3.65279374632788e-05
-1.57627986494474e-05
-1.68903962307823e-05
-1.36614092588003e-05
-1.35296683372415e-05
-1.13852008540142e-05
-1.81335218757097e-05
-3.38513385475163e-07
-8.81701469447243e-06
-1.86683695422483e-05
-1.25803495622652e-05
-1.49631917494866e-05
-2.83641518060972e-05
-1.66222485077922e-05
-2.79711993511922e-05
-2.51350306985025e-05
-2.54921557264237e-06
-1.69448182737548e-05
-8.21691420591469e-06
-8.13273384278683e-06
-7.09007912683864e-06
6.43383672726537e-06
-9.97116126782239e-06
-5.69198250914688e-06
-1.24100417778991e-05
-1.03890103925025e-05
-1.1806994211349e-05
-2.41562949996648e-05
-1.76256091988347e-05
-1.14629375841661e-05
-4.28944859171963e-06
-3.5340961966898e-05
-1.65048014978067e-05
-7.47585846963524e-06
-1.91593908779465e-05
-1.88508199356446e-05
-1.65346047625952e-05
-1.15449719038101e-05
-1.76423188153345e-05
-1.45893964167844e-05
8.24278189869375e-06
-1.68852617003107e-05
-3.8877045739314e-05
-4.32230271499117e-06
-6.53462746371008e-06
-1.81974755770177e-05
-2.13087852991949e-05
-2.44373174625015e-05
-3.35746753191898e-05
-1.80388091922311e-05
-1.42180930105654e-05
-2.34583339668419e-05
-2.97472658051354e-05
-5.78951566544249e-06
-2.12981092717473e-05
-2.4141313690051e-05
-1.56401910790549e-05
-1.5426386693353e-05
-3.20320346713902e-05
-2.39676805828909e-05
-2.06110990711887e-05
-1.87514277064045e-05
-2.68730247907164e-05
-3.40176961568161e-05
-2.82325407210747e-05
-2.08420380885712e-05
-1.38248296591893e-05
-2.15182094066466e-05
-2.94377743598389e-05
-1.72470050999937e-05
-3.2034012775796e-05
-2.69580601140461e-05
-1.18102480550366e-05
-4.37149977258677e-05
-1.48706037858437e-05
-2.40899242618441e-05
-7.5960263322891e-06
-6.10916734971355e-06
-1.93374397020156e-05
-7.13145312723166e-06
-2.50495000845455e-06
-5.81005861804098e-07
-2.33942885527301e-05
-1.7562775810984e-05
-2.87453115741402e-05
-1.53372612837835e-06
-5.93420498797025e-06
-1.7568148190588e-05
-2.02946542761416e-05
-1.74495857228404e-05
-1.25955580711829e-05
-3.61163877878855e-05
-1.6875974959648e-05
-1.26483288693552e-05
-7.93040806315711e-06
-6.56560218327957e-06
-3.08981290535179e-05
-1.89708858823968e-05
-1.56943666362987e-06
-3.38871271025511e-06
6.25081303412765e-06
-2.42573667897416e-05
-1.36228537131873e-05
-3.89823486395882e-06
-1.27991071770286e-05
-1.93063062450764e-05
-1.15467203288476e-05
4.41739232407139e-06
-1.62424371688308e-05
-1.90541915437153e-05
-3.0255322903447e-06
-1.53390139147978e-05
-2.10181644823516e-05
-3.362779856767e-05
-3.01672814973719e-05
-2.01559011983788e-05
1.03722063264298e-06
-2.12536822994643e-05
-4.79189179733801e-06
6.04911964508033e-06
-1.07105952332942e-05
-7.02902710872694e-06
-2.24182436908341e-05
-1.67641872582807e-05
-1.19172942667324e-05
-2.3580552447427e-05
-8.06321444555427e-07
-1.69605399169064e-05
1.19878650435225e-06
-4.38963296820792e-06
-3.31454027703756e-05
-2.25724630609296e-05
-2.27171035536191e-05
-1.33410955899015e-05
-1.27373182759584e-05
-2.60237888877794e-05
-8.11920364163716e-06
-2.62106489506588e-05
-2.1470173822123e-05
-2.22369594558573e-05
-2.34341613049371e-05
-2.40278269262869e-05
-2.97278789192148e-05
-2.3236464825256e-05
-4.39427962277104e-06
-4.52491383900896e-05
-1.71672235055836e-05
-7.48169903686642e-06
-2.29433531885254e-05
-3.10249640939879e-05
-2.32431866815751e-05
-2.95112993662723e-05
-3.63015811781028e-06
2.80007395148758e-06
-2.10150689374051e-05
-2.07943344248036e-05
-1.53229693405317e-05
-1.10646143650577e-05
-2.98302278571129e-06
-1.77738589685078e-05
-2.24883809724469e-05
-1.29059335380136e-05
-2.3194909918887e-05
-7.76060862796013e-06
-3.15774783099461e-06
-1.13465928771782e-05
-2.31872764486663e-05
-1.71248583400949e-05
-2.28163805154367e-05
-2.28142562951759e-05
-8.22864430849783e-06
-2.82245367621151e-05
-1.30638302179428e-06
-1.68190838183476e-05
-1.20303175204096e-05
5.99701587467491e-06
-1.41265757202948e-05
-1.95647154151386e-05
-1.35770458818626e-05
-1.57298930640013e-05
-2.65543687786339e-07
5.3730910184063e-06
-2.57869267588396e-06
-8.77023270924822e-06
-1.80241392653308e-05
7.28271626807725e-07
-3.03675111995199e-06
-1.19987406431603e-05
-2.05925027157925e-05
-1.31930865810081e-05
-2.28727573441859e-05
-2.79112869394039e-05
-3.19979791073128e-05
-6.2328232429401e-06
-1.36048293665476e-05
-1.06784001277203e-05
-1.49496870618927e-05
-2.13221145057776e-05
-2.76860673153115e-05
-3.72611035466834e-05
-2.24887042002225e-05
-1.6746600884698e-05
-3.06027360473263e-05
-2.16746637997894e-05
-1.05989330386077e-05
-1.84698561378866e-05
-3.15309034359314e-05
-8.30747606111778e-06
-2.97182307947346e-05
-3.50232494367737e-06
-9.65067475538584e-06
-8.09939863767529e-06
-1.44895759171812e-05
-2.14018213233805e-05
-2.41346915285384e-05
-1.03446083225595e-05
-1.41207542984756e-05
-1.78264072862496e-05
-1.82780286621025e-05
-3.74324020354745e-05
-1.96202589971749e-05
-1.22708543534525e-05
-1.97961630326868e-05
-3.59257158883097e-06
-2.77825973030886e-06
-2.38208138203379e-05
-3.44204116127342e-05
-2.94929255364737e-05
-2.69958466965544e-05
-6.48104077138312e-06
-2.0116037245224e-05
-2.56493762577237e-05
-1.46154874195297e-05
-2.59221436283758e-05
-7.02478388429072e-06
-6.33853518019316e-06
-2.60088946157297e-05
-1.85846748119339e-05
-3.47576592317321e-05
-2.15424828266517e-05
-1.4737479738922e-05
-1.72954249393026e-05
-2.76863593537333e-05
-3.67374310932333e-05
-1.48593447200218e-05
-1.58636212071645e-05
-3.40659650117193e-05
-2.02677217530782e-05
-1.77518230577003e-06
-2.342257906616e-05
-2.78160974492264e-05
-2.91611873193378e-05
-1.44633608839887e-05
5.26762060085036e-06
-3.73949183710197e-05
-1.53684831129628e-05
-6.00357611415055e-06
-1.14879407240412e-05
-1.0420906777239e-05
-1.56250122617771e-05
-1.14591869674891e-05
-1.87375314048353e-05
-1.40000066458479e-05
-2.54226052566918e-05
-1.34201880977038e-05
-4.15441646538984e-06
-9.28439436097593e-06
-1.1183090163669e-05
-1.92153306144597e-05
-1.70483970713868e-06
7.81894678687871e-06
-8.43999972095174e-06
-1.73637058518903e-05
-1.65317359258339e-05
-1.2975539974191e-05
-1.5539790764116e-05
-9.23345532649093e-06
-4.56741256388997e-06
-1.50909839159778e-05
-2.52389760995577e-05
-5.73970278284699e-06
-2.94908972006156e-05
-2.14589550347549e-05
-6.12267039970533e-07
-3.61687837745574e-06
-6.44110891472565e-06
-7.18775339976682e-06
-1.36122602586051e-05
-1.29871279783163e-05
-1.35780339701435e-05
-1.60075749801426e-05
-9.82446121285003e-07
-1.73790731007488e-05
-5.7047355229627e-06
-2.86876530396381e-05
-2.013600009026e-05
-1.67909922430711e-05
-2.51395355129589e-05
-2.23240167156947e-05
-1.28450683195475e-05
1.73906894055998e-06
-2.43470523270449e-05
-8.11160487941245e-06
-8.26803142484385e-06
-4.21977086440574e-06
-3.2258392898571e-05
-3.43875662660788e-05
-1.95854061029193e-05
-8.94186883874555e-06
-2.27750469928113e-05
-2.10752158696283e-05
-2.93811522141813e-05
-1.55754865592099e-05
-1.10363321512225e-05
-8.33123246432405e-07
-1.14906974106807e-05
4.02987290482756e-06
-1.28956971247894e-05
-2.155822618628e-05
-1.35625313478843e-05
-9.32045395787911e-06
-2.16195872857045e-05
6.32516181452089e-06
-1.42998507677983e-05
-8.87487927728007e-06
-1.66689506830783e-05
-4.07082458409815e-06
-5.00890859396089e-06
-1.50396344479941e-05
-1.23310038449039e-05
-2.70197474843405e-05
-5.4295884306167e-06
8.67203618396372e-06
-2.64209384873118e-05
1.04730759174129e-06
-4.03647119457358e-06
-1.44856821317662e-05
-4.7966669718943e-06
-4.42392794668022e-06
-1.52162810907604e-05
-8.72749406652048e-06
-1.18535168047056e-06
-1.85704801197315e-06
-1.63916197584457e-05
-1.18116511667142e-05
1.42540615034226e-06
-4.5405675140951e-06
-1.29643901918753e-05
-1.37381441886233e-05
8.44358323733389e-07
-2.41617201122356e-05
-2.86660479393021e-06
-1.20754225653679e-05
-3.04786933235491e-06
-1.53319293933463e-05
-3.86824645695399e-06
-1.82735743552815e-05
-1.05646981638489e-05
1.88671284884317e-06
-1.14025461889412e-05
-7.68509776436685e-06
-1.51512984857904e-05
7.15592186094784e-06
-8.11125137603252e-06
-2.086223501819e-05
-1.18697818552354e-05
-7.33294152672551e-06
-1.65179628936973e-05
1.30902570447255e-06
-1.92137823954064e-05
-2.01881415961329e-05
-1.79745662187569e-05
-1.50449997098535e-05
-1.48981751792843e-05
-2.87874400120243e-05
-2.61186099603258e-05
-1.57856958659773e-05
-1.8597190520218e-05
-1.44844936322782e-05
-3.2598215376736e-05
-1.92622359076399e-05
-2.5543545891795e-05
-3.27245852456954e-05
-2.69804474828793e-05
-2.25637816434292e-05
-2.30897770268198e-06
-2.07771299841002e-05
-1.82192628590641e-05
1.02829508733927e-07
-4.43071823861595e-05
-1.67876455249679e-05
-1.98197912861057e-06
-1.70385930662769e-05
-1.14863088282666e-05
-1.0002375398257e-05
-2.02827899463807e-05
-2.03519117556884e-05
-1.99411099581024e-05
-8.01200149123974e-06
-2.12155000863238e-05
-1.65357485520654e-05
-1.23801455059472e-05
-2.77297154703463e-05
-1.22992904757876e-05
-2.55773299530393e-05
-9.595955776586e-06
-2.5793880924171e-05
-1.5399781627855e-05
-3.00686302346945e-05
3.08177638249806e-06
-1.15180585493938e-05
-1.11555774688142e-05
-1.77920835280798e-05
-1.29516969189813e-05
-1.39492364173506e-05
-2.85164444683599e-05
-7.16257589493566e-06
-9.91978177874769e-06
-1.42269909475753e-05
-1.26268159459856e-05
5.29816622283641e-06
-5.88999665054681e-06
-1.47232545939057e-05
-6.58083438091308e-06
-2.68918764852586e-05
-1.68451625999606e-05
1.55991125046454e-06
2.72291401947695e-06
-3.6261380866314e-05
-8.73615305247768e-06
-1.76219986110462e-05
-2.87103433157718e-05
-3.13779452410855e-05
-2.50026585374429e-05
-2.0425456628405e-05
-2.85809583435449e-05
-3.99343714200035e-05
-6.67513216854911e-06
-1.58989025615852e-05
-1.93109227636663e-05
-2.38383778735682e-05
-1.23962068544678e-05
5.89442471970571e-06
-1.22344440488786e-05
-1.96400469618786e-05
-1.2698455515818e-05
-2.47365321574502e-05
-1.21942137473377e-05
-3.53542426491913e-05
-1.11842130999917e-05
-7.93998083335954e-06
-1.95263244833435e-05
-9.90609087084861e-06
-1.20197042607505e-05
-5.00820890444819e-06
9.40233598052466e-06
-1.16056516778417e-05
-2.54047800597137e-05
-2.43120350828526e-05
-1.50198900369007e-05
-2.34859024468635e-05
-3.52837274108014e-05
-2.95310142954482e-05
-4.15585628586714e-05
-1.46503695903265e-05
-1.27500154519224e-05
-2.89937373039645e-05
-3.04660587554106e-05
-3.72783808739448e-05
-3.32635393817862e-05
-3.04238080577055e-05
-4.18314314823575e-05
-6.16573554898026e-06
-1.39426715972255e-05
-2.72958684767491e-05
-1.57665426884235e-05
-3.65002887143371e-05
-2.60617620181128e-05
-8.92437130943152e-06
6.85860148110771e-06
-2.67045663368785e-05
-8.87021511550525e-06
-2.73108337654132e-05
-2.37196366218895e-05
-5.37520281149173e-06
-2.54817641857098e-06
-1.39754862736503e-05
-2.12500771654512e-06
-2.20198820965143e-05
-2.64297985409524e-05
-1.93799468985977e-05
-2.06823686854328e-05
-1.96797812963884e-05
-1.08958220942535e-05
-5.86034865731446e-06
5.22819802801825e-06
2.94177070086664e-07
7.16044097715743e-06
-1.88556823804344e-05
-2.38485412397249e-05
-1.69591411098378e-05
-1.21198123182916e-05
-2.07657301940355e-05
-1.59671049107447e-05
8.80224117659351e-07
-6.67524790462639e-07
-1.20211899167354e-05
-1.33087801577478e-06
-6.41561449874127e-06
-2.50817835317483e-05
-3.46965847409818e-06
-2.72853912861046e-05
-1.55874558320728e-05
-1.1544728972693e-05
-1.16805377612541e-05
-5.44196558964394e-06
-1.65228074823783e-05
-1.53529362176655e-05
-2.82353476588146e-05
-1.61370585578929e-05
-1.85920590734351e-05
-2.70471143389706e-05
-1.87887553280451e-05
-4.77282022657723e-06
-7.93632877459398e-06
-1.93205877942011e-05
-2.58293475208429e-05
-1.38755777337082e-05
-2.47795230202604e-05
-8.23125769873817e-06
-1.02322848755599e-05
-1.56968622334333e-05
-1.7880556255283e-05
-6.60189215367164e-07
-2.75043019883776e-05
-3.11347768361883e-05
-7.19222372338868e-06
-1.84575463133054e-05
-3.1943995305875e-05
-2.3247502957155e-05
-2.93334960713063e-05
-2.85445543556233e-05
3.56375707146358e-06
-2.82791684999156e-05
-3.43385553137439e-05
-1.63085789027732e-05
-3.31020043502548e-05
-1.47198399752904e-05
-2.01425350446434e-05
-2.27082895087458e-05
-2.51955645757426e-05
-3.1071961020053e-05
-2.42719316561477e-05
-1.77835590715338e-05
-1.51666546588484e-05
-2.88446098294697e-05
-2.24553969276995e-05
-1.84155715734534e-05
-1.91563562408944e-05
-1.48036828236138e-05
-1.22575813351264e-05
3.38449973492579e-06
-9.60097279114471e-06
-1.48838134345708e-05
-2.64662213515365e-05
-2.84210397543613e-05
-5.3739742487664e-06
-1.41170905650001e-05
-1.22624469433021e-05
-3.26535876322276e-05
-1.21449441391055e-05
-1.77182507052393e-05
-8.72805784185455e-06
-2.47429727865763e-05
-1.04182210429119e-05
-3.71314562917397e-06
-1.77652160345927e-05
-1.47227445039307e-05
-2.09346723254338e-05
-2.38945116447441e-05
-1.24687084530809e-05
-1.36639504360541e-05
-1.48255503603945e-07
6.79649553429428e-06
-6.27910536835143e-06
-1.24232870220082e-05
-1.37257134503717e-05
-2.87381933961572e-05
-6.07557755586168e-06
-1.6430041890327e-05
-2.84940784761461e-05
-3.48410855850875e-06
-1.24074261666778e-05
-6.74814956870805e-06
-1.98209637396833e-05
-1.8840814789856e-05
-2.18346984552484e-05
-1.56526286139597e-05
-1.20487421987696e-05
-4.64915626872927e-06
-1.85835895295422e-05
-6.50479655466781e-06
-1.16555956264059e-05
-2.10420511528245e-05
-2.84342820629068e-05
-3.53445361758746e-06
-2.07029654371795e-05
-1.87859187417777e-05
-2.28969395935833e-05
-1.8103656473699e-05
-8.04049618795147e-06
-1.03228769989538e-05
-2.45830547108332e-05
-2.02354400994699e-05
-2.30351883294223e-05
-4.59547388343406e-05
-1.93003485864289e-05
-3.46301479166824e-05
-1.24286567065736e-05
-2.33893677492001e-05
-2.38353507274416e-05
-6.72185965196808e-06
-1.2103016027001e-05
-1.93766823814634e-05
-1.42281058676173e-05
-1.28736738326046e-05
-2.85765656738664e-05
-3.1765125486507e-05
-2.78802888929852e-05
-1.22938206176364e-05
-2.04831817163755e-05
-2.59497481724996e-05
-1.91486386813058e-05
-2.1106605758405e-05
-4.29171124883847e-05
-1.79700419811402e-05
-3.12802216443252e-06
-1.95520193835875e-05
-1.89413013408805e-05
-9.43547190213777e-06
-1.03282499745613e-05
-1.67221177329158e-05
-5.07254590030232e-06
-4.01164980639649e-05
-3.49552034156419e-05
-6.81235150221101e-06
-2.01531626582564e-05
-1.54110984219386e-05
-2.76195536373543e-06
-2.02119465192008e-05
-1.48073363055663e-05
-2.018334594692e-05
5.33315445320402e-06
2.6607978545564e-06
-5.6851412594025e-06
-2.03959406429389e-05
-7.60178687225886e-06
-1.37730107837015e-05
3.77096428397859e-06
-3.11395738492694e-05
-1.95253273674391e-06
-3.4723288180339e-07
-7.89258929727264e-06
-2.29241914008108e-05
-2.18069761343672e-05
-1.51639564306328e-05
-1.61838607794902e-05
-1.94600075375545e-05
-1.71710185096289e-05
-9.74825098348174e-06
-1.59472091797196e-05
-2.25999546383371e-05
-6.17939624100138e-07
-1.9809429340711e-05
-6.11537107343474e-06
2.55432766387233e-06
-9.2555758411303e-06
-8.32795238618036e-06
-1.86296195950583e-05
-1.42183838928626e-05
-7.31784506872659e-06
-4.2860013817683e-06
-1.558522435838e-05
-1.61896589147605e-05
-1.85269273377771e-05
-1.14071787393712e-05
-3.04675765680123e-05
-1.7712248299244e-06
-2.2428178800532e-05
-8.12439050171385e-06
-3.77873597717267e-06
-9.44312285647911e-06
-1.98725633657547e-05
-7.3535666877844e-06
2.22146583526951e-06
2.3515736076207e-06
-9.6586085384746e-06
-1.74060508818158e-05
-2.73436957907009e-05
-1.90157393218703e-05
-2.97206756421343e-05
-2.07791662897996e-05
-2.77376229925036e-05
-1.07633379805922e-05
-1.11597976252699e-05
-1.90689186526938e-05
-2.54528327194942e-05
-5.60957612045663e-06
-1.27938885585749e-05
-3.66668873304415e-05
-1.60232846590573e-05
-2.08152437265571e-05
-1.22321550904817e-05
-2.35826931672697e-05
-5.05950385424619e-06
-3.18808450841632e-05
-4.12092239432493e-05
-6.46310206607099e-06
-3.50994992670553e-05
-2.05589997393725e-05
-8.24121945038317e-06
-2.18995835203391e-05
-1.79985501398576e-06
-8.94078685986676e-06
-3.12334173056631e-05
-2.30280219678633e-05
-2.02136184225921e-05
-2.46013256643731e-05
-1.34453448258368e-05
-1.99079398744534e-05
-1.08313637375182e-05
-5.04226168210581e-06
-5.73524934060758e-06
-3.1276810739848e-05
-1.17266822039594e-07
-1.00904570954028e-05
-1.09870285508592e-05
-3.09414633779779e-06
-2.75145580164544e-05
-4.05058810481975e-05
-1.6190785849708e-05
-1.70508577380065e-06
-8.98072209867908e-06
-7.47264838237753e-06
-1.58076273179346e-05
-1.52482771733371e-05
4.70220720011614e-08
-1.41327419561397e-05
-2.0608622271566e-05
-1.75479274902592e-05
-7.47304613551915e-06
-1.69169807291273e-06
1.81891649598271e-07
-1.79194463867815e-05
-1.82857414083934e-05
-1.80292408558646e-05
-1.24170607143461e-05
-1.03963991283815e-05
-7.07810064157255e-06
-1.84864531109424e-05
-9.41108447943386e-06
-2.66240350591843e-05
2.56978161877672e-06
-1.32002427223134e-05
-1.9415263501063e-05
-2.79763849021157e-06
-1.12344577064901e-05
-1.15052561416747e-05
-2.2279055991352e-05
-1.22601386600291e-05
9.53968149552919e-06
-2.13945384099433e-05
-3.20400990289655e-05
-2.04830272169428e-05
-1.54811190937919e-05
-2.88290068922181e-05
-2.35770554483553e-05
-2.55351918757744e-05
-2.4974311927587e-05
-1.79793687198401e-05
-1.59464120890707e-05
-1.60694424233299e-05
-2.67556753148818e-05
-3.50547085817575e-05
-1.86441438694863e-05
-1.98861229524833e-05
-1.33829767699099e-05
-2.55466944988506e-05
-2.94012078625554e-06
-2.21399560561961e-05
-1.02204262632316e-05
-2.10706517050703e-05
-7.55579269706053e-06
-4.30519938305366e-05
-2.38573357596168e-05
-1.63438906409396e-05
-2.16310785142712e-05
-2.06989656738591e-05
-1.0335793077819e-05
-1.23380097085647e-05
-1.51111197868833e-05
-3.22397831095129e-06
-2.8004241672868e-05
-5.93902609365616e-06
-6.07384819495273e-06
-1.40462681507054e-05
-1.69739372649005e-05
-8.87159388494378e-06
-2.13848979688775e-05
-3.78633958526217e-05
-2.16395436709563e-06
-5.90805409535292e-06
-1.91053821724656e-05
-2.14617491994837e-05
-1.54480596276061e-05
-7.54094499119095e-06
-9.16086825629523e-06
-1.74779711961315e-05
-2.14330611793624e-05
-3.38489083147522e-06
-2.60086024429414e-05
-1.02031794162221e-06
1.78197323432449e-06
-2.6593155728202e-05
6.3849191749818e-06
-3.23459913949488e-06
1.09630200666677e-05
-3.13287352945544e-06
-2.08103113244767e-06
-5.22103387269023e-06
-2.89792949922809e-05
-1.16525626013345e-05
-1.17060515474055e-05
-3.3138086784096e-06
-2.5327973831176e-05
-3.29482180219453e-05
-1.87269260322206e-05
-1.07549369977911e-05
-2.87171903902009e-05
-1.01451128866582e-05
-2.20001080180585e-05
-1.52661866403025e-05
-9.29323614793591e-06
-2.04743911933025e-05
-3.34187920293532e-05
-1.89388816209266e-05
-2.06196842212523e-05
-1.23231048444826e-05
-2.74146362635424e-05
-2.74476943067632e-05
-7.38311257743245e-06
-1.59192847041742e-05
-2.06126051198586e-05
-2.06969844959796e-05
-2.97441757718695e-05
-1.0547185995599e-05
-2.48183444114718e-05
-1.51509242649232e-05
-2.84468937580897e-05
-2.31876393656014e-05
-3.40840115296647e-05
-1.23457075555778e-05
-1.27339215070203e-05
-1.65419837277533e-05
-2.34364247879244e-05
-1.92060307301086e-05
-1.50469392998778e-05
-2.85497757828346e-05
-3.11073921785494e-05
-1.81520946695924e-05
-2.75964579798898e-05
-9.49174315409092e-06
-1.44113693294877e-05
-2.71626409742207e-05
-2.55842626374569e-05
-3.70576169539295e-05
-2.41950442234743e-05
-2.47732221186809e-05
-1.1581423207515e-05
-2.02976360758566e-06
-1.38092958027127e-05
-2.32890488769776e-05
-6.82796941534392e-06
-1.68432965677028e-05
-2.01689083397437e-05
-3.66700368615341e-05
-3.12242736456787e-05
-2.9962572473334e-05
-1.70376046269319e-05
-2.49918685279022e-05
-2.12810838373169e-05
-2.02055946541601e-05
-4.58215104050557e-06
-2.80230380692616e-05
-2.47582611389217e-05
-1.6774756202783e-05
-9.49492059823639e-06
-2.02039062176255e-05
-5.69344331455818e-06
7.78469001046983e-06
9.47613223327785e-09
-8.6803522125771e-06
-1.62091449790614e-05
-1.55460007875455e-05
-2.6002377055452e-05
-1.65835760101847e-05
-7.46986623071731e-06
-1.78579184243821e-05
-1.62053611703601e-05
-1.84096110390592e-05
-7.28139773263539e-07
-3.15153530761044e-05
-1.09123836184567e-05
-1.44826519464316e-06
8.52103872362379e-06
3.72190519440159e-06
2.81187191752144e-06
-2.13177838827835e-05
-1.98974480314834e-05
-1.30215877693941e-05
-1.27111640439092e-05
-7.88032382656554e-06
-1.43315442727732e-05
-1.78429698966197e-05
-3.08587381886395e-05
-1.43373172168045e-05
-1.37940716858873e-05
-1.8553756145224e-05
-5.07634321733423e-06
-1.70519252418095e-05
-3.46441085645235e-05
-5.9862622793374e-06
-1.13997878488533e-05
-5.10479327657623e-06
1.12371250157227e-06
-3.66687592195316e-05
-2.27524181653844e-05
-1.91396386652508e-05
-8.5112936505662e-06
-1.38212735302649e-05
-1.53512868311471e-05
-2.97309203041695e-05
-2.12076278384097e-05
-1.36300673835708e-05
-1.23462446421482e-05
-1.612136150756e-05
-1.348438213225e-05
-8.07172346980052e-07
-3.71918330136783e-05
-1.42894774963355e-05
-1.56235370197272e-05
-3.05800488450489e-05
-2.00659482701808e-05
-1.50196536929519e-05
-2.56969964134029e-05
-8.86789655573641e-06
-9.6874068971326e-06
-1.90912384337753e-05
-1.62629520828238e-05
-2.22533187387455e-05
-2.16651222763514e-05
-3.23512763078008e-05
-1.81974491298726e-05
-2.71012711742855e-05
-6.60582736873407e-06
-1.94631229515489e-06
-1.96447139125536e-05
-1.50912381363622e-05
-2.926804550816e-05
-3.20468947243992e-05
-2.16555330594375e-05
-1.60252107451496e-05
-2.17331578014334e-05
-1.86259021298372e-05
-2.16228357209767e-05
-1.44933296756786e-05
-1.1814794500525e-05
-1.51585600984931e-06
6.99806371341574e-07
-1.86200719262032e-05
-3.84447904581993e-05
-9.15177958170311e-06
-1.272658934072e-05
-1.75587092274936e-05
-3.62959071652259e-06
-1.36404994974078e-05
-1.92342181000947e-05
-1.25319731326689e-06
-8.46080369033892e-06
-1.34343509819338e-05
-2.05355167439729e-05
-2.8504554149064e-05
-4.94457118261139e-06
-2.48845594643241e-05
-2.97433625346322e-05
-2.80476687611726e-05
-9.18007590894779e-06
-2.04122661107801e-05
-1.82203316603445e-05
-1.30323434877586e-05
-6.13513295287201e-06
-3.03337259045352e-05
-1.42509369794917e-05
-1.264506001439e-05
-2.55825647787515e-05
-1.4359669096453e-05
-2.58126707698155e-05
-2.12598999626341e-05
-1.06230096891339e-05
-1.77086900836054e-05
-3.30640476468229e-05
-3.17266768100381e-05
-2.43354862726131e-05
-2.35235140045529e-06
-3.60675251455231e-05
-2.94471377299217e-05
-2.31944746065219e-05
-3.01683125875232e-05
-1.08126672343362e-05
-2.22774485140939e-05
-2.72453610858623e-05
-1.07935208165896e-05
-2.01717092794514e-05
-1.96979113466811e-05
-2.28174628227774e-05
-2.78050305457289e-05
-2.443782371114e-05
-2.5325872282508e-05
-1.8000802230763e-05
-2.90362516203722e-05
-3.71419544146062e-05
-1.646682571992e-05
-5.04842811465884e-05
-2.54458199413635e-05
-1.99717707623778e-06
-2.4209948020133e-06
-1.91214173525061e-05
-1.1895652398818e-05
-2.26226575089104e-05
-1.04205642217189e-05
-3.27052656664374e-05
-2.73332192518768e-05
-2.78229241938153e-05
-2.47855050057285e-05
-2.1487442947067e-05
-2.15034984693887e-05
-1.72571943696249e-05
-8.34948145500652e-06
-1.10536558850898e-05
-1.04349879609026e-06
-1.71714800056192e-05
-2.03924000224915e-05
1.18304381529958e-06
-5.00391911753966e-06
-2.203291253069e-06
-1.3394282843355e-06
-7.55301964140157e-06
-2.02083221507803e-05
2.79007623710257e-06
-4.23711858084361e-06
-9.73045716972255e-06
-2.45587481254223e-06
-2.49245275477985e-05
-3.2506582112671e-06
2.20924081211168e-05
-2.50686002639573e-05
-5.698412132012e-06
-2.05505054449283e-05
-1.90304732442176e-05
-2.11159077655156e-06
-1.45404143801658e-05
-1.0195340726098e-05
-2.10493700636488e-05
8.99811753182659e-06
-2.50576106456412e-05
-3.37576005454628e-06
-2.35001750962292e-05
-1.40150180873718e-05
-1.6394224217652e-05
-2.20747318281409e-05
-7.49994506354314e-06
-1.17335609096341e-05
-2.49494021435323e-05
-9.66764605366487e-06
-1.28846631112261e-05
-2.54875855090396e-05
-3.36811966113824e-06
-1.54903650131038e-06
-1.17606715000528e-05
-2.77322264781189e-05
-1.17206868731828e-05
-1.46327038802817e-05
-2.4749372055344e-05
-1.80896782170295e-05
-1.80754904344872e-05
-3.0550355929022e-05
-2.81963187603337e-05
-2.83179779203169e-05
-1.97818584791984e-05
6.15375095834834e-06
-8.31945767090009e-06
6.30166295410271e-06
-2.13755885619108e-05
-2.52534946892312e-05
-1.77481790795733e-05
-1.72113860901441e-05
-2.24647125787332e-05
-2.28939012741809e-05
-1.88470942331333e-05
-1.8507226965799e-05
-1.98874346460868e-05
-2.98913701402889e-05
-1.40203217299061e-05
-1.75073256945098e-05
-4.20973976067718e-05
-1.05639965177799e-05
-2.20956639139357e-05
-1.50919515092345e-05
-1.24194408569472e-05
7.35106412016638e-07
-1.75530556879197e-05
-1.10280396350977e-05
-2.18855173712298e-05
-2.97326911554588e-05
-3.43016869396753e-05
-2.21034925110128e-05
-1.93992521275516e-05
-1.5861225946591e-05
-1.79946664341048e-05
-2.15479817307763e-05
-1.73428174605421e-05
-2.24366650052483e-05
-8.77829501341238e-06
-1.48180741921717e-05
-7.94309428931846e-06
-1.4940677743753e-05
-1.66988142577848e-05
-2.53457874778375e-05
-1.0447874088914e-05
-1.60001276742338e-05
6.40821167653572e-07
-1.58438038078959e-05
-1.61920669837265e-05
-6.91937854961047e-06
-7.91977749739705e-06
-1.68053530311361e-05
-1.67782232916574e-05
-2.23309144498183e-05
-2.1047892993277e-05
-3.05045186390926e-05
-1.03178339925345e-05
-8.67780065673765e-06
-1.87876401020715e-05
-1.7124710391648e-05
-1.29499478320547e-06
-1.63537186187474e-05
-5.54078060740296e-06
-1.19422106128335e-05
-5.44648985104212e-06
-1.52013651787108e-05
-2.69380743752127e-05
-1.42660842304489e-05
-2.64558621343662e-06
-1.95591244947965e-05
-1.36272185344142e-05
-1.64344219040011e-05
-2.85474704894817e-05
-2.09148528326056e-05
-2.11787423740467e-05
-3.21705221470612e-05
-2.78405559787205e-05
-3.41911181130614e-05
-1.27236918890441e-05
-2.81647405657644e-05
-2.91559523259553e-05
-2.6939669425987e-05
-1.30305328198978e-05
-1.24188793696277e-05
-2.21636146157445e-05
-3.1109687975677e-05
-2.73692771774983e-05
-1.7692066015242e-05
-1.76613063450877e-05
-2.65619709758225e-05
-8.79122122048241e-06
-2.81494981783603e-05
-2.20787433121105e-05
-1.76107211962958e-05
-1.65144767260301e-05
-4.08487600558422e-05
-2.51122647127803e-05
-2.11947798493184e-05
-1.40805691192768e-05
-2.39700433058705e-05
-2.94469791744388e-05
-1.70567998279309e-05
-1.19060860784806e-05
-2.9407204936231e-05
-3.03158858521451e-05
-2.42687855411289e-05
-1.14317516312072e-05
-6.45204483001967e-06
-2.01862735121889e-05
-2.59756251170467e-05
-1.25209943087343e-05
-6.27152199502741e-06
-3.1818973061551e-05
6.30417427658682e-06
-1.5067860661407e-05
-1.26758325537279e-05
-3.22666121336931e-05
-1.63270722263074e-06
-2.75330473742418e-05
-2.44156681393345e-05
-1.24925416617047e-05
-5.30822000905653e-06
-1.83628668478877e-05
-9.32331726359049e-06
-1.9786756610234e-05
-5.83938713666941e-06
-2.09298466497335e-05
-6.01392368580537e-06
-2.68883188193862e-06
-2.94332819609548e-05
-1.05841983766083e-05
-7.85446602619587e-06
-1.21214826086639e-05
-1.28548664059437e-05
-2.47918257972072e-05
-2.13202714522227e-05
-2.89381203191355e-05
-1.68627086262642e-05
-2.79263615696318e-05
-1.59068866305129e-05
-2.69654254789049e-05
-1.13412639771047e-05
-1.20283388242646e-05
-1.23733912343827e-05
-1.47649444569624e-05
-2.07732513767646e-05
-3.16357291238573e-05
-1.58027655455598e-05
-4.46519598185074e-06
-2.67205972524975e-05
-1.43460151209712e-05
-4.46030511387049e-06
6.5074403741261e-06
-1.14462489395143e-05
-7.4888618516213e-06
-1.14754935687263e-05
-3.34509609661952e-05
-2.50723470141329e-05
-1.06308643405216e-05
-2.06691720018158e-05
-3.89011292353666e-05
-2.59490202012944e-05
-2.05457730197908e-05
-2.04927924293222e-05
-3.8601965745837e-06
-1.17507398214289e-05
-3.19801699714356e-05
-1.77168998340436e-05
-4.0313247558387e-05
-1.98706628400715e-05
-3.01106875505453e-05
-1.46180052491797e-05
-2.69746334481534e-05
-2.47657173730231e-05
-3.80852573549171e-05
-2.84381481365175e-05
-2.42169795163476e-05
3.98181694061296e-06
-2.33562557964654e-05
-2.3572265435143e-05
-3.43586358476484e-05
-1.14308338354825e-05
-1.00501284877101e-05
-1.20628464420201e-05
-1.61050230053523e-05
-2.10896028010795e-05
-2.22593082389294e-05
-2.23113184145995e-05
-2.95570493037055e-05
-5.92158511247305e-06
-1.80285553286654e-05
-2.96727471532119e-05
-2.9238048212415e-05
-7.42519215776367e-06
-7.6966386785415e-06
-1.28730304370949e-05
-8.80460534993273e-06
-6.74332756123222e-06
-1.62610235389687e-05
-8.89595634580336e-06
-1.75949274214464e-05
-1.32342737232906e-05
-1.49690570164173e-05
-1.28309026507634e-05
-6.41707542705353e-06
-1.3956868382631e-05
-1.64179368733608e-05
-1.66639818058661e-05
-1.95825664005709e-05
-2.52661979637821e-06
-9.39623391245095e-06
-3.29972812863609e-06
-1.78286291123683e-06
-5.78869492351732e-06
-3.68661061382807e-06
-5.24334445068324e-06
-9.00761456275727e-06
-1.8466506311221e-05
-7.98991417067075e-06
-8.62181140879933e-06
-2.73674567189974e-05
-1.13620776495375e-05
-2.67205581837211e-05
-2.86111479570644e-06
-2.96483006958746e-05
-9.02141456302048e-06
-1.34049170024853e-05
-3.51677728952624e-05
-3.66275308200749e-05
-1.5722005064271e-05
3.34300695483684e-06
-1.63694375307999e-05
-2.61260418311678e-05
-2.59956106751223e-05
-2.64678625441427e-05
6.55091495405071e-06
-2.92681906458739e-06
-2.67601642007213e-05
-4.54824724413097e-07
-1.97934507611606e-05
-2.56565338697505e-05
-2.93084946787413e-05
-6.05723457995092e-07
-2.71719209541128e-05
-1.08494897978853e-05
-3.37679439378978e-05
-2.89152780123251e-05
-1.49136673737566e-05
-1.22239830375666e-06
-4.10859267088018e-05
-1.41470375378375e-05
-3.37621877850958e-05
-7.88400627308319e-06
-2.18063260983383e-05
-2.41940092964181e-05
-4.76674035907713e-06
-2.04092127915939e-05
-1.54151606395934e-05
-9.91208917243195e-06
-2.43471954088957e-05
1.31624344704915e-06
-3.40962161002314e-05
-1.55929649089467e-05
-1.76346076195567e-05
-2.24278499063521e-05
-5.42415397331124e-06
-2.12055655021901e-05
5.30956040956693e-06
-2.48490354099027e-05
-1.16371968145785e-05
-1.34704971646211e-05
1.42303626334773e-05
-1.78426125789707e-05
-1.28319095757952e-06
4.20391761944807e-06
-2.05808879166461e-05
-1.2885666186909e-05
-1.09456611974815e-05
-8.59335823066389e-06
2.16593624954968e-06
-1.99717080362871e-06
-1.63220630353179e-05
-9.36370036947879e-06
-1.99179345365112e-05
-9.12557210971362e-06
-6.61573299410236e-06
-1.99624574548089e-05
-2.25629133622071e-05
4.06084068569194e-06
-9.58296246495134e-06
5.50991905231708e-06
-9.96207342263861e-06
-1.96866177209137e-05
-7.61370102487311e-06
-1.07055947924331e-05
-1.83262951963166e-05
-1.974139715677e-05
-3.57776842828104e-05
6.30672906330674e-07
-1.9526286799001e-05
-2.28395350404388e-05
-2.44789995461987e-05
-1.66335398965765e-05
-6.37497975711777e-06
-1.95056574968716e-05
-2.05063306781055e-05
-4.75663217571247e-06
-3.87055659938375e-06
-1.2194580434144e-05
-2.27572308445541e-05
-2.89342964063554e-05
-1.26366684307069e-05
-1.45653518114814e-05
-1.5258562237936e-05
1.17830259388488e-07
-1.96088813988009e-05
-1.951002380855e-05
-2.54557138090098e-05
-2.13078363380696e-05
-2.367473961372e-05
-3.09175679377383e-05
-2.44015892507466e-05
-1.96193755018522e-05
-1.46060261452251e-05
-4.13640371695756e-05
-1.9879654479374e-05
-1.73869451552829e-05
-2.02559427310065e-05
-3.22442035127412e-05
-2.385811152724e-05
-1.67773071470987e-05
-2.04391521700435e-05
-1.3086392311358e-05
-2.05128072137791e-05
-2.31173459971763e-05
-5.40744904768388e-06
-3.75865225421694e-05
-1.09514175933637e-05
-4.29353586768645e-06
-3.48484111773261e-06
-9.79992421016219e-06
-1.80696236277297e-05
-2.56551305979611e-05
-1.7450766481334e-05
-1.44347564408902e-05
-1.1682490458875e-05
-2.18569739503077e-05
-1.75866992880288e-05
-2.71119337158697e-05
-1.11823485575531e-05
-2.02096851640291e-05
4.45428213713501e-06
-1.90388278294557e-05
-2.84298480278096e-05
-1.74475831051521e-05
-7.75574458521634e-06
-4.53005601959636e-06
-1.09908647766067e-06
-1.03557710055801e-06
-2.38865761272713e-05
-1.11863176442446e-05
-8.16110155215246e-06
-2.39733447441371e-05
-1.51846111791521e-05
-3.42256999217388e-05
-8.89244942429689e-06
-4.45240315690655e-07
-1.29771300372415e-05
-1.57797365763994e-05
-1.78557944978648e-05
-2.48472022192302e-05
-1.26871307696395e-05
-4.9752519933484e-06
-1.08825332379846e-05
-6.58767485765061e-06
-3.24308087364175e-06
-2.70617009521688e-05
-4.39111432975767e-06
-8.32301508033864e-06
-2.4509623092168e-05
-2.02240316864657e-05
-1.35136711505268e-05
-1.60212982349031e-05
-4.48909569328109e-07
-2.60547641905779e-05
-1.32429834441735e-05
-4.45666581266903e-05
-2.41948967975222e-05
-1.22955847237557e-05
-1.45394015499935e-05
-3.24997631475003e-05
-2.28802190965559e-05
-1.39963768861952e-05
-1.72770424243986e-05
-2.72618392642382e-05
-3.73245219629568e-05
-2.30188763636191e-05
-1.09208004930173e-05
-2.28247493205885e-05
-9.41111985600577e-06
-1.51091672370129e-05
-4.53103495933731e-06
-8.76155285171685e-06
-2.7314896087818e-06
-2.08059917310874e-05
-2.31237361279652e-05
-3.29293789754952e-05
-2.57526195399832e-05
-3.88776159070186e-05
-3.16117855566352e-05
-3.29851794538276e-05
-2.4298111093675e-05
-3.84787447856314e-06
-1.359688523314e-05
-3.5127673627976e-05
-1.85626526467372e-05
-1.61852000790565e-05
-1.12547057275735e-05
-1.83300572427948e-05
-1.0726546477219e-05
-2.35085969337156e-05
-2.08460271306639e-05
-2.31915518019503e-05
-5.94279078137114e-06
-2.40818856836795e-05
-1.36290797812017e-06
-2.11515251717903e-05
-1.76475866350859e-05
-2.68318767899312e-05
-1.29599024142601e-06
-8.83790992116261e-06
-1.80391105347543e-05
-2.38303252714543e-05
-1.3846982022989e-05
-1.9774088344194e-05
-1.29560241218811e-05
-4.58826378807873e-05
-2.11262083732055e-05
-3.41708186391845e-07
-2.57273404383782e-05
-2.83727284835208e-06
2.63626143652301e-06
-8.68109482032333e-06
-4.07987059755001e-06
-1.53594849959281e-05
-1.84358651300642e-05
-1.66218430900346e-05
-6.61268342091556e-06
-2.61240112485979e-06
-1.62713014194927e-05
-1.07445263212148e-06
-2.29214612678126e-05
-1.05078864233061e-05
-2.6853494793699e-06
2.85473104434146e-06
-8.35910145516381e-06
-8.37757801008785e-06
-3.10605345104254e-05
-9.42446469326863e-06
-1.79036471161604e-05
3.34094201500478e-06
-3.07134335866806e-05
-3.03858908931466e-05
-7.65913548739032e-06
-4.68281048614233e-06
-2.31178524560373e-05
-2.58354149603158e-05
-7.76295811756074e-06
-2.97672589310157e-06
-1.69507541439967e-05
-2.2004879686327e-05
-1.06376408266839e-05
-2.66390549770404e-05
4.37083981007072e-06
-2.3063336354168e-05
-5.18951458471108e-06
-2.93322497639342e-05
-3.43734180988952e-05
-1.36795422521939e-05
-1.05748081094954e-05
-2.94990478877831e-05
-3.93487457961033e-05
-1.86344424292773e-05
-1.18306971360624e-05
-1.67334885322231e-05
-2.33299014589191e-05
-1.33163274335646e-05
-1.73317599693315e-05
-2.77468714730004e-05
-1.68063202212422e-05
-3.37997408257721e-05
6.33961480408681e-07
-2.22863372527175e-05
-2.44873611845024e-05
-1.43989957351628e-05
-4.68628142148928e-06
-2.61595922982358e-05
-1.8440410546196e-05
-3.0624554293924e-05
-2.48319526311236e-05
-2.86506782620001e-05
-7.34711642589853e-06
-3.21712125130336e-05
-1.07199460448081e-05
-1.92275488306256e-05
-3.24473842391078e-05
-1.81047271306883e-05
-2.29533224807899e-05
-2.13353756880819e-05
-3.79443808286711e-06
-2.29520911089479e-05
-1.56763440775767e-05
4.02648652857898e-06
-2.39592737311629e-05
5.85301422212313e-08
-2.4014656759408e-05
-1.52730267096191e-05
-1.37001210326398e-05
-2.60753027125047e-05
-1.19927737290013e-05
-2.33907443165304e-05
-1.82590027051185e-05
-1.11388402928671e-05
-1.02458069091066e-05
-1.59536989780513e-05
3.92648457073712e-07
-1.91139850495661e-05
-2.02392115028178e-06
-1.22161583388245e-05
-7.10261342996469e-06
-3.36703938263592e-06
-2.34975219081211e-05
-2.54281623684377e-05
-1.14982658939665e-05
-1.24970453899101e-05
-2.60915883991984e-06
-4.9635455366786e-06
-1.74829639920832e-05
-1.58848661301124e-05
-2.17253176136219e-05
-1.22107790415797e-05
-1.48743774244472e-06
5.83783338035751e-06
8.98262254516361e-07
-1.44746165413004e-05
-4.10983392822059e-05
-1.2923656303454e-05
-2.4789067037845e-05
-2.99220547966776e-05
-5.22984617418958e-06
-1.55296816387986e-05
-1.8406750627684e-05
-2.52112910615242e-05
6.09134692855526e-06
-5.36288776031709e-06
-2.15904612538144e-05
-1.54299875090558e-05
-2.01068336166203e-05
-2.32993736821167e-05
-1.83772624268041e-05
-1.52871189280798e-05
-3.51458538437697e-05
-1.42547553888123e-05
-2.25415815218266e-05
-3.37642305915818e-05
-1.93568992669438e-05
-4.28567136587854e-05
-9.64993422426079e-06
-4.85013905681154e-06
-1.06946562103754e-05
-1.60172159193609e-05
-2.84909242245987e-05
-1.07674712556728e-05
-2.40745940334083e-05
-2.09937166275339e-05
-1.6820237767265e-05
-2.13020566893003e-05
-3.06593306906095e-05
-3.06495874563757e-05
-1.80151962912187e-05
-2.73502133866875e-07
-1.52165753389935e-05
-2.68273453801549e-05
-9.32988651141577e-06
-3.21362750021152e-05
-2.28162988375201e-05
-3.02535483786989e-05
-1.23595741443635e-05
-2.76009549749212e-05
-2.41938690725614e-05
-1.24175426359246e-05
-1.72942441475278e-05
-1.62459147129526e-05
-4.74430292752132e-06
-1.94374696193424e-05
-2.06773892390525e-05
-1.78230924012361e-05
-3.1865897012631e-06
-1.35825864815187e-05
-1.60184559260449e-05
-2.08688700766712e-05
-2.10521319723682e-05
-1.97482615218536e-05
-1.62526077110582e-05
-1.76714134824074e-05
-3.84627800870991e-06
3.56027886127899e-07
-1.43020236818665e-05
-1.8825765208949e-05
-3.37249502165659e-06
-1.31405540102957e-05
-1.09849274673001e-05
-1.39641466834494e-05
-1.38331204968921e-05
-1.17756148694539e-05
-1.40664942132433e-05
5.83378815873297e-07
-1.19915354693107e-05
-7.70492348598892e-06
-2.20537461478489e-05
-1.18146485835177e-05
-1.78722231881614e-05
-1.82908259783722e-05
-9.57799181706348e-06
-3.31983489149374e-05
-1.7827052085345e-05
-1.706443936832e-06
6.17675823849606e-06
-2.94069647826159e-05
-1.4720042108607e-05
-1.56953011568767e-05
-1.06674449893698e-05
-2.88306982034987e-05
-2.56955478111223e-05
-1.45050617133176e-05
-2.64124492732055e-05
4.10923532433741e-06
-8.29549340068009e-06
-1.77540727553709e-05
-3.3729706658575e-05
-2.54012288555876e-05
-4.43582155579091e-05
-2.3520932826707e-05
-2.29234083715137e-05
-1.11485666428383e-05
-1.69578737420174e-05
-1.20947674574427e-05
-8.91699653670339e-06
-1.38082473391675e-05
-1.26746174633443e-05
-1.60204959055263e-05
-1.83958698245026e-05
-3.11738574266037e-06
-1.55313445988904e-05
-3.24991300157916e-05
-1.14591617735974e-05
-6.57758561334346e-06
-1.56777794970019e-05
-3.88012214022285e-05
-3.02208884520029e-05
-2.54967842275387e-05
-2.50135686265721e-05
-2.74363724302912e-05
-2.01033446551399e-05
-1.94827600619934e-05
-1.83484846819252e-05
-1.2095405291847e-05
-2.02841382253873e-05
-7.3796630970279e-06
-1.32474274876873e-05
-5.5018468555664e-06
-1.92151999636211e-05
-1.35210961311541e-05
-2.12655143957807e-06
-3.58148473159875e-05
-2.03313032125914e-05
-8.47123499964919e-06
-2.40766276844599e-06
-1.48221874373713e-05
-6.10085194376597e-06
-1.37558039100057e-05
-1.67477362622689e-05
-1.83303213252098e-05
3.46718982258832e-06
-6.83350380359849e-07
-6.55955503646025e-07
3.42508036282367e-07
-1.41540772694154e-05
-1.41276478723565e-05
1.78502778659747e-06
-1.49677100108422e-05
-1.52465327582887e-05
-1.23082592663289e-05
-1.71116908694291e-05
-7.31264356478961e-06
-1.01594413710572e-05
-7.71408800610146e-06
6.61244139300088e-08
-6.75642488610556e-06
-6.39219256767187e-06
-9.27308943601552e-06
2.98962717603041e-06
-9.09453794558733e-06
-2.727488745792e-05
-8.75320842457159e-06
-3.14150805490859e-05
-3.10336805927849e-05
-3.57304161715321e-05
-1.01151637668251e-05
-3.33270971099283e-05
-3.58530238275102e-05
-2.08181112012185e-05
-3.63424310415989e-06
-3.34166089567679e-05
-2.12923447957217e-05
-2.75267443957077e-05
-1.72661822684973e-05
-4.3887112999343e-06
-1.24387339266761e-05
-2.57948616465225e-05
-1.99327523662937e-05
-1.66324827133693e-05
-7.64294106187858e-06
-2.98478149613664e-05
-1.49310296259296e-05
-1.62698462748996e-05
-6.32408562008061e-06
-2.52008780052971e-05
-3.75529538464113e-05
-2.47240455996205e-05
-2.42782778540235e-05
-3.07804181053819e-05
-1.65889143295341e-05
-1.25243154766751e-05
-2.62079428928228e-05
-1.16642358689267e-05
-1.39374715780811e-05
-1.58249082569948e-05
-3.27274770674675e-05
-3.11056967723268e-05
-1.00442126111728e-05
-2.17205048108488e-05
-3.42391721060251e-05
-1.96262646449695e-05
-1.57693149682163e-05
-2.83767143210795e-05
-2.57906308301179e-06
-1.6173833923809e-05
-2.55376728379135e-05
-1.55470820906369e-06
-9.79891096743661e-06
-1.35551033403538e-05
-7.4703963673969e-06
-1.59656610444414e-05
-8.06817797340693e-06
-1.33046186542896e-05
-2.85650766529594e-05
1.48425932711598e-06
-8.12599953897465e-06
-2.43938092919492e-05
-7.29705551629716e-06
-1.73836315105716e-05
-2.72231283638096e-05
-1.09375164436707e-05
-3.01816207306993e-06
-5.60322642219723e-06
1.09959357225731e-06
-8.41229168635689e-06
-1.46941201718614e-05
-1.21690038676708e-05
-2.08860143771758e-05
-6.93417907465089e-06
-2.59333050648294e-05
-2.65182257465295e-06
-2.68309339600786e-05
-1.17961142344705e-06
-1.8228452473198e-05
-9.35630691083022e-06
-1.06919772399277e-05
-2.40454661693511e-05
-9.57959927122143e-06
-7.51820923290908e-06
-1.34664049068191e-05
-4.55159459034203e-06
-1.66697790737502e-05
-1.42206507022345e-05
-7.39876060287617e-06
-1.49904789683953e-05
-1.58787214963323e-05
-1.90376486407391e-05
-2.77171793526974e-05
-1.75723453516371e-05
-5.4544370758491e-06
-3.31389484368497e-05
5.45924720645915e-06
-1.92421847345981e-06
-1.79623340993053e-05
-1.13783179469907e-05
-1.09133710241664e-05
-7.94832179713919e-06
-3.74472618220768e-05
-2.97769730949861e-05
-1.59509630306314e-05
-2.60744317477574e-05
-3.09816226085551e-05
-2.02197041850456e-05
-3.33594946737046e-05
-2.39254507640863e-05
-4.28422492506812e-05
-2.48656051081559e-05
-3.58452163566668e-05
-2.34145452345116e-05
2.1069666062248e-07
-9.7084911482749e-06
-5.99243267299906e-06
-3.16544946859827e-05
-3.26344007235565e-05
-2.12909730801365e-05
-1.52978212113881e-05
-1.91538899055712e-05
-2.92164152918582e-05
-1.88609108745224e-05
-1.85054692645832e-05
-2.54913637215635e-05
-7.09707700321272e-06
-2.59672601460743e-05
-2.79326307456047e-05
-1.98127401319129e-05
-1.15927638917704e-05
-1.86114201060683e-05
-2.57743302380203e-05
-2.28159279984982e-05
-2.35577518739284e-05
-1.78937337047378e-05
-3.41436516450479e-05
-4.25338854765308e-05
-3.07380608962265e-05
-2.72475239513756e-05
-1.14969141379292e-05
-1.73910958646562e-05
-1.76179533340614e-05
-8.21713973579775e-06
-2.06587365511066e-05
7.65914807232608e-06
-1.93224080419831e-08
-2.64336947925951e-05
-2.21708035935973e-05
-1.59254753113699e-05
2.6640847304529e-06
-5.6199493557258e-06
-1.59569722701736e-05
-6.28395246102502e-06
-2.03266646704078e-05
-1.83675354448571e-05
-1.11511551269331e-05
-2.62498629638488e-05
-5.30814191003863e-07
-1.11866781341638e-06
-3.09006788822581e-05
1.49692521236595e-06
-1.59784610851547e-06
-9.84015065463454e-06
-1.71196990692413e-05
-1.11654546705956e-05
-5.87326402958443e-06
-4.44303549274921e-06
-8.02605170480792e-06
-1.03499984645919e-05
-1.12442322530251e-05
-1.66148419332367e-05
-3.11004138073094e-06
-1.33636119885003e-06
-1.59575792971622e-05
-2.5241189929753e-05
7.97969819332749e-06
-9.76571365866217e-06
-2.78380383099141e-05
-3.04477224586683e-05
-2.39942667241955e-05
-6.50437069323091e-06
-2.29132989365116e-05
-2.2855267263627e-05
-2.73089200354476e-05
-1.98908915719435e-05
-3.2207426088506e-05
-3.28327001105833e-05
-3.78606524753001e-06
-2.64293345255e-05
-2.37085265043009e-05
-2.33683968208593e-05
-5.2279844262632e-06
-2.44249107917128e-05
-1.75166059678706e-05
-2.207487239177e-05
-1.56223463152812e-05
-3.16779093097339e-05
-2.13913916881929e-05
-1.48799035770595e-05
-1.63646007778235e-05
-9.56516008398383e-06
-3.0162238103782e-05
-1.83201191750739e-05
-1.07860715803934e-05
-1.57099800817853e-05
-1.46356048296311e-05
-3.5541181706949e-06
-2.41231766682332e-05
-1.74524070600046e-05
-1.64091397646909e-05
-3.27806239264952e-05
-1.45194956668562e-05
-1.74441767340195e-05
-1.04772391560081e-05
-2.47090868016052e-05
-6.08537159598086e-06
-1.10677254710746e-05
-1.3739867545399e-05
-3.41582635717435e-05
-3.78557249867208e-06
-1.63943441833949e-05
-5.72976825023477e-06
-8.55790910828967e-06
-2.94654520748256e-05
-7.00507801723516e-06
-1.62092939660643e-05
-1.49047956939192e-05
-1.56850009870659e-05
-2.25603714675349e-06
-1.84213515271154e-05
-7.76407461550972e-06
-1.77331277046367e-05
-1.62146394287705e-05
-2.09592023510589e-05
-2.72856726868181e-05
-2.86872258915498e-05
-1.6063720827482e-05
-8.34586895058736e-06
-2.92730892966875e-05
-4.54768582940912e-06
-2.16889974191711e-05
-1.76177601992129e-05
-2.03623513521287e-05
-1.6196478328194e-05
-2.38572839208909e-05
-1.27684985568051e-05
-1.74658789430773e-05
-5.87017088743017e-06
-5.05382397045055e-06
-5.84675879672423e-06
-1.3600776262389e-05
-7.54299939176011e-06
-1.20414018412171e-05
-1.2103229980721e-05
-7.16836510392148e-06
-3.2597408323308e-05
-3.11144018224478e-05
-1.36405074405824e-05
-1.78321990203516e-05
-2.12781631659712e-05
-1.01416760467233e-05
-1.52385767630861e-05
-3.4955216945147e-05
6.34715459654209e-06
-6.48393081576806e-06
-1.03292761297877e-06
-2.7400352236109e-06
-6.82176592851413e-06
-3.29691051426218e-05
-1.15195343901108e-05
-2.24942792225015e-05
-2.66600530334626e-05
-2.90397121093026e-05
-1.7601565201964e-05
-1.40498396179331e-05
-3.62050922248587e-05
-2.01494752397929e-05
-2.55941775582733e-05
-1.47585890328234e-05
-2.55172048813872e-05
-2.41554113279416e-05
-8.44365037344957e-08
-3.03795941522583e-05
-5.6303413445896e-06
-9.84700577901025e-06
-1.79358559856809e-05
-1.46086960350035e-05
-2.87024463712499e-06
-1.81723648949007e-05
-1.71803629830051e-05
-2.83030658238004e-05
-2.83861097223654e-05
-1.24326589845691e-05
-9.18656209647964e-06
-9.82285787393432e-06
-2.15752174478773e-05
-1.8047909239396e-05
-1.01336707124253e-05
-7.63130257379308e-06
-2.5462136513267e-06
-1.23485352343316e-05
-1.62379494230651e-05
-1.74562609782753e-05
2.56387874762714e-06
-1.66179186344785e-05
9.24077979862963e-06
-2.21700190551288e-05
5.44811707456802e-06
1.33726784827878e-05
-9.40717717818912e-06
-7.2751306445192e-06
-1.94842038492709e-05
-8.8909681728887e-06
-1.12816294889782e-05
-1.28041853056327e-05
-4.86410456017846e-07
-2.17472546842362e-05
-2.53335508278967e-05
-2.16843958856167e-05
-8.00403376001937e-06
-1.25159859267348e-05
-3.7576249022459e-05
-3.04767725810852e-06
-1.20058417554175e-05
-1.69399020508186e-05
-1.03864963082429e-05
-2.30376098034152e-05
-1.16272032497082e-05
-2.46580659210119e-05
-1.44353749080124e-06
-3.42629448111736e-05
-8.2963637991182e-06
2.32134247624068e-06
-8.55598420529595e-06
-1.80317638979528e-05
-4.03527483879499e-06
-3.8872101802394e-06
3.26382006733777e-06
-8.25023552554176e-06
-1.76102089474337e-05
-3.12195578236099e-05
-5.76686968515836e-06
-4.26165555513986e-06
-2.51116981109215e-05
-4.04558150053704e-05
-3.65080854281412e-05
-1.09562012584226e-05
-1.63433794369403e-05
-2.88057314393724e-05
-2.46795498952153e-05
-1.84209452075958e-05
-2.21886230759518e-05
-1.65648730367045e-05
-1.23505352713557e-05
-1.21758855568399e-05
-1.45787551044054e-05
-2.01305838576013e-05
-2.69744650383622e-05
-1.97732960846562e-05
-3.11837422816421e-05
-2.72408506192171e-05
-2.33115352082698e-05
-4.6156683586755e-06
-3.1973379199376e-05
-2.58315470712171e-05
-9.36832929958213e-06
1.03463987414565e-05
-1.24180285796634e-05
-7.82615132120468e-06
-1.74696727427833e-05
-1.32159792584158e-05
-2.60542589893701e-05
-2.15085948593883e-05
-1.72774315604413e-05
-3.55255745367748e-05
-1.13612567512776e-05
-2.88981359809032e-05
-1.85283821105775e-05
-1.00904955866339e-05
-3.59275602918526e-06
-3.03555364762241e-05
-3.20750525335656e-05
-1.66982217324252e-05
-1.36504840723731e-05
-3.73241688574851e-05
-7.16691102227824e-06
-1.15486177542611e-05
-5.95447804753436e-06
-4.45683375127793e-06
4.46380152423439e-06
-1.42438896111283e-05
-3.16997604141468e-06
-7.63774621808444e-06
-1.36917171373513e-05
4.55304148427149e-07
3.775680470348e-06
-2.51752761113636e-05
-1.21435158599521e-05
-1.33699518486075e-05
-3.41629640951049e-05
-2.53306083526416e-05
-1.98741181820434e-05
-9.67773149903418e-06
-1.8256673914109e-05
-9.3261819138225e-06
-1.58517811045124e-05
-6.57096056792255e-07
-1.89118555120454e-05
-2.14015683826473e-05
-9.7437408833367e-06
-1.43687736408336e-05
-1.66138683341093e-05
-1.31843366822842e-05
3.39520246662022e-06
-1.37301624430331e-05
-1.35951327673108e-05
-2.53299496656012e-05
-2.60003631322311e-05
-2.65940745117797e-05
-3.14266765093429e-05
-1.28813452886178e-05
-4.08050343814194e-05
-2.21225951789942e-05
-1.43596858725567e-05
-2.46883240229801e-05
-4.31616632835447e-05
-4.85757109011852e-06
-2.62202803207124e-05
-2.74981935884273e-05
-1.92550840903326e-05
2.96374841409612e-06
-1.86264438323874e-05
-1.39138733291794e-05
-1.73604935178236e-05
-2.26030084165286e-05
-2.87413880005251e-05
-2.05911368766731e-05
2.84125119498962e-06
-2.80347720908348e-05
-3.53196350063535e-05
-2.39736412975563e-05
-4.09708935157605e-05
-8.68584422449208e-06
-2.42034724308655e-05
-7.92563740245391e-06
-1.53857948736151e-05
-1.94388360696011e-05
-2.18710248083841e-05
-1.11975403673387e-05
-3.46111256728861e-05
-1.996043611657e-05
-3.00705952516082e-05
-1.78189607433994e-05
-3.32815451373636e-06
-1.0547564681635e-05
-1.23744539641594e-05
-2.18942506921748e-05
-1.43152070229327e-05
-5.39613607636866e-06
-3.17352485334328e-05
-1.48111591569769e-05
-6.77584958083804e-06
-1.72720912044783e-06
-2.46920367628762e-05
-1.06818678518642e-05
-7.94696516628412e-06
-2.53116012925449e-05
-2.31698115788105e-05
-7.02915004129517e-06
-6.88925841707396e-06
-1.11880609713453e-05
-1.05206082750081e-05
-2.22077232586091e-05
-1.37761138821401e-05
-2.25294615604636e-06
-1.84478657977185e-06
-2.46686269599725e-05
-4.03429158822835e-06
-1.62148430093947e-05
-1.98783398066127e-05
-2.49743922704028e-05
-5.70977190946218e-06
8.55169544311009e-06
-9.04069844836273e-06
-1.29353027141394e-05
-2.18596627199265e-05
-8.16285963486197e-06
-1.90216482996252e-05
-1.71288189807184e-05
-1.27504282945112e-05
8.98343784924929e-06
-2.05640379635546e-05
-1.07959940956258e-05
-1.63818429561799e-05
-2.04282100070493e-05
-2.09815584390354e-05
1.97088960876498e-06
-1.02821891937167e-05
-3.57103097177504e-05
-9.54990836408237e-06
-1.07741524974475e-05
-1.96697705111349e-05
-2.50819713269002e-05
-2.15017574770119e-05
-1.39182417860002e-05
-3.13636509861851e-05
-1.10860763617687e-05
-2.27905404510838e-05
-1.3883887156028e-05
-7.79836052951628e-06
-1.85203910486458e-05
-2.73825325997965e-05
-2.9982399227198e-05
-3.27378750742822e-05
-1.86752037370187e-05
-2.13512018254538e-05
-1.11915230075967e-05
-1.39684830985659e-05
-1.47990309535828e-05
-2.52590082681106e-05
-2.64478610079918e-05
-3.97072198417836e-05
-8.95670366394573e-06
-2.79554310261897e-05
-2.31731201778095e-05
1.05871750175329e-05
-1.657417870299e-05
-1.29833388323923e-05
-1.40232209953249e-05
-5.44680905295509e-06
-2.13253227044902e-05
-6.56044769590622e-06
-3.5008003018714e-06
-1.3340667314624e-05
-1.80053578843676e-05
-1.76061976782567e-05
-1.12018324012262e-05
-1.4468881456106e-05
2.41961803119878e-06
6.78554375189541e-06
-2.12226431099312e-05
-1.10734063093584e-05
-8.97542496771044e-06
1.11906264077561e-05
-9.04387112081895e-06
-7.02625586919451e-06
-3.83647861097482e-07
-2.24853073975149e-05
-1.11037755779372e-05
-3.02778744373192e-06
-1.82851173783195e-05
-6.9271349464135e-06
-2.80440393837836e-06
-2.44703016605452e-05
-1.46451735665946e-05
-1.91174486256026e-05
-1.79025688872369e-05
-1.39456065427826e-05
-1.81957760953332e-05
-1.49008980262327e-05
-2.81290130054682e-05
-9.32537904026775e-06
-1.61969498293015e-05
-4.65488153848123e-05
-8.45447243467958e-06
-1.53232986448712e-05
-1.46468640052281e-05
-3.52204706182574e-05
-3.97580858962704e-06
1.47232648655429e-06
3.47896493997327e-07
-3.06537049535606e-06
1.69242600472222e-06
-3.07245900885933e-05
-2.05047600873048e-05
-1.32933077076735e-05
-1.32287569020273e-05
-2.51361078936868e-05
-1.59265307606395e-05
-1.74216646100201e-05
-2.7181600784951e-05
-1.67345883836158e-05
-2.90827389577326e-05
-9.5016479920509e-06
-2.74972455901793e-05
2.9054343473151e-06
-9.93060907259147e-06
-3.33297083005049e-05
-5.22897129192326e-06
-2.84822701487547e-05
-4.63857687620597e-06
-2.77470324334456e-05
-1.09569921060933e-05
-1.37210732702197e-07
-2.10151310444596e-05
-1.35194260480546e-05
1.12286783385337e-06
-1.2718676282581e-05
-1.2301616199948e-05
-1.92621511893429e-05
-2.2500502671815e-05
-1.4321542711398e-06
-3.59858960565748e-05
-9.22181843759919e-06
-2.82666631370513e-05
-1.7884230402263e-05
-6.52841535884683e-06
2.87708317727155e-06
-2.74093813690911e-05
-1.42127208725281e-05
-7.42859090725558e-06
-2.98667738154192e-05
-1.77641165194918e-05
-1.4101043886186e-05
-2.49230641188828e-05
-7.93276910524833e-06
-1.31594980357807e-05
-2.50874930297229e-05
-2.01177916126963e-05
-1.21257534049475e-05
-4.33292957860297e-06
-2.19376287857707e-05
1.33081940536824e-05
4.19150967044832e-06
-9.66824384097772e-06
-1.50433163983467e-05
-1.82683249924091e-05
-1.54009366593582e-05
-1.70604262734229e-05
-1.09796618799128e-06
-1.82368800846876e-05
-1.00867129171946e-05
-1.40050559679866e-05
-1.10744833050751e-05
-3.22146193293142e-05
-1.8369241066586e-05
-2.42810606282228e-06
-1.10967634084445e-05
1.59298503052084e-06
-1.26621759340444e-05
-1.39355902510852e-05
-1.2998921907477e-05
2.29160093725512e-06
-4.35636449594065e-06
-1.24216765554904e-05
-1.3918534270401e-05
-2.29320116816565e-05
-6.92852829222714e-06
-3.07159233952573e-05
7.97371897698689e-06
-5.88363041810322e-06
-2.07400139043345e-05
-2.5045645910539e-05
8.63575714859882e-06
-2.44014558397497e-06
-1.53832447843394e-05
-1.06724501503841e-05
-1.66030161251042e-05
-1.64944927343564e-05
-1.41807988715908e-05
-2.75100400800984e-05
-3.17510653145291e-06
1.80715453934883e-06
-5.22145809601855e-06
-3.44507943363001e-05
-1.4703742355583e-05
-1.66002029495043e-05
-5.1248793928203e-06
-1.25658094007153e-05
-3.63984276254143e-05
-1.88379609965913e-05
-1.0298888687406e-05
-2.22304616918152e-05
-2.32032299194146e-05
-1.10495805996746e-05
-1.40652226765427e-05
-3.15866363692521e-05
-1.61640470914895e-05
-2.4626633314269e-05
-1.94043076396982e-05
-2.81978295879287e-05
-2.32841035200069e-05
-1.94524509494778e-05
-1.99518997935689e-05
-3.16615995968049e-05
-2.2132664334454e-05
-1.92180314748661e-05
-6.10096489586136e-06
-8.20490417909711e-06
-2.85080248470415e-05
-8.28670058244783e-06
-9.77143074138048e-06
3.24574102557271e-06
-2.36578810135343e-05
-7.43834567514065e-06
-1.30420597898108e-05
-2.11226127197309e-05
-3.48012552460756e-05
-1.48734595247998e-05
-1.25424822056825e-05
-2.02879156291868e-05
-4.18598957081571e-06
-1.02870785659638e-05
-9.54715226284797e-06
-1.12020798782253e-05
-2.38987766845194e-05
-1.0107916358662e-05
-1.71787262918024e-05
-2.9941258655299e-05
-8.8109547764576e-06
5.51586997117192e-06
-8.64472906529053e-06
-1.73797969566666e-05
-3.16538893950567e-06
-1.12496571594036e-05
1.44426511936131e-06
-1.86021419546117e-05
-3.11083350987737e-05
-1.34236768598164e-05
-1.26225767473293e-06
-1.30333842656046e-05
-2.34416208604668e-05
-1.85960562414812e-05
-2.5747637395602e-05
-7.63618351797249e-06
4.92456207549225e-06
-3.37438915375551e-05
-1.95652475804361e-05
-3.16432497281876e-05
-2.63445405991792e-05
-2.68789009827391e-05
-2.07793556228242e-05
-1.18726045172913e-05
-1.34603588638755e-05
-3.03466324876222e-05
-3.64211710539135e-05
-6.81607414535782e-06
-9.53135589934393e-06
-2.00937890994591e-05
-2.21336331498028e-05
-1.75869559759687e-05
-3.31862409495276e-05
-2.5830268474196e-05
-1.38790901570982e-05
-4.36349931708534e-05
-1.48976308177295e-05
2.59206948213862e-07
-1.53803376466743e-05
-1.84848237713741e-05
-5.28897676641815e-06
-1.88390527263287e-05
-1.35525993106616e-05
-1.7076519712429e-05
-1.60374943575771e-05
-9.69738555856155e-06
-6.52001477947475e-06
-9.06201294407813e-06
-1.46762511914911e-05
-1.99246496445359e-05
-1.53915378414692e-05
-3.44141668511316e-05
-1.63895517959742e-05
-6.25858539392792e-07
-3.15302583347433e-05
-8.53185038062956e-06
-2.60166234041069e-05
-1.29441274843369e-05
-8.0393823633772e-06
-1.53572027894891e-05
-2.60337938674967e-05
-2.84890283081805e-05
-1.99095987559691e-05
-1.84677488701472e-05
-9.57173269845826e-06
-2.93778031840826e-05
-1.30027804367544e-05
-2.87216017645397e-05
-1.30681496504078e-05
-3.55808841200747e-05
-9.85595239146427e-06
-2.05644571505463e-05
-1.71366688867196e-05
-1.37091129827189e-05
-1.14664199733234e-05
-5.89266723569504e-06
-4.46136974609477e-06
-8.93028795360318e-06
-1.17274896663033e-05
-5.62491324911304e-06
-1.37443163609722e-05
2.68220996259214e-06
-1.91246877064212e-05
-2.03705640034897e-05
-3.36310544548338e-06
-3.46058061770974e-06
-3.66595250166288e-06
-1.12899836857753e-05
-1.80574224239698e-05
-2.20725431500819e-05
-3.33226847245519e-05
-1.2484022333334e-05
-1.11644446696109e-05
-7.98332172569248e-06
-1.43905954602945e-05
-2.2797821815647e-05
5.92253898261076e-07
-1.41136429651944e-05
-1.39473841885695e-05
-1.4024789259517e-05
-3.00258012381195e-05
-1.58051512790743e-05
-1.63414486815183e-05
-1.2085027908838e-05
-1.05475350749643e-05
-1.96861550073631e-05
-2.61261844910425e-05
-2.05744706617366e-06
-8.86889053028639e-06
-2.22761410990059e-05
-2.33846965056333e-05
-1.8483882475181e-05
-3.32157213266268e-05
-6.45422361065056e-06
-2.43207023409538e-06
-1.24805054148892e-05
-1.04971187907935e-05
-2.40564092770945e-05
-1.82128872998605e-05
-1.78482727058297e-05
-1.52333525502162e-05
-2.50043436804306e-05
-2.50445352689013e-05
1.04328979546855e-05
-9.32530700836075e-06
-6.99914187692129e-06
-1.45823931701178e-05
-1.10459161862377e-05
-2.09471020753165e-05
-1.20422937142927e-05
-2.95414732779708e-05
-1.81845148103684e-05
-2.08760847760539e-05
-3.58645981632244e-06
-2.79746076896009e-05
-2.39248316688012e-05
-1.88195455581859e-05
-2.89087049285794e-05
-1.04446528787294e-05
-2.41811870710959e-05
-2.79171861886894e-05
5.56911685091974e-06
-3.02646944011306e-05
-2.09272850674607e-05
3.22883899271068e-06
-3.72026783452369e-05
-7.74253401134222e-06
-8.60154756505788e-06
-1.776818957708e-05
-2.2619173141596e-05
-1.89466774033654e-05
-3.86348875963299e-06
-1.80774214068026e-05
-3.03569243815576e-05
-1.57801712559514e-05
-1.62260235863596e-05
3.37420561631124e-06
-2.33968266432019e-05
-1.69126318898028e-05
-1.40974019925555e-05
-1.46375227731815e-05
-1.91851159656032e-05
-2.1230382212727e-05
-1.66918937120544e-05
-1.25015604635783e-05
-2.02202432557788e-07
-1.42747244070118e-05
-7.96348400099669e-06
7.0382114316599e-06
-9.52408345849705e-06
-1.97617884374221e-05
-2.13859473808868e-06
-8.56842794781373e-06
-1.71059204608849e-05
-1.93269239841577e-05
-2.12969770800326e-05
-1.24899900530785e-05
-3.43170772949952e-05
-2.39280948615581e-05
-1.32479947250318e-05
-1.89277423420373e-05
-2.39855583438815e-05
-2.45005738308131e-05
-1.85817315121945e-05
-1.13909473356363e-05
-1.55235909520666e-06
-6.34027731257186e-06
-1.2177280560042e-05
-2.2488390686492e-05
-1.5910572819377e-05
-1.51103529849324e-05
-9.71057727138297e-06
-3.69206600817237e-05
-1.7343549010846e-05
-2.91581666462753e-05
-8.74964708559847e-06
-4.30524566376723e-05
-2.9140866670015e-05
-3.12927441495385e-06
5.35290133657978e-07
-4.94780996244462e-06
-2.59033849577632e-05
-2.55621629977314e-05
-2.88662493005971e-05
-9.94729693885112e-06
1.20487887781991e-06
-2.62013434250168e-05
-2.05479155335514e-05
-1.87910799900959e-05
-1.4659129721683e-05
-3.33793083660499e-05
-3.24697858016297e-05
-4.86078276654893e-05
-3.54424633188305e-05
-5.40689320934417e-06
2.80959468600049e-06
-1.87962603857795e-05
-1.43988396710554e-05
-2.76010359631341e-05
-2.14556065946961e-05
-2.46881439929785e-05
-3.10068300497869e-05
-1.7584545305118e-05
-3.03113338681776e-05
-2.83971828865828e-05
-4.03006821146129e-06
7.84513582468966e-06
-2.92645594091569e-05
-2.10266488405783e-05
-2.18886516082459e-05
-1.14926283207457e-05
-1.30937277057161e-05
-2.07258246642575e-05
-1.36802133464097e-05
-5.38824254009414e-06
-2.45475614644847e-05
-9.51870534287696e-06
-2.83445050783086e-05
-8.03624009628075e-06
-2.40349376442277e-05
-1.16654184208141e-05
-1.21279900213316e-05
-1.10089020644902e-05
-8.3973068037002e-06
-1.47014898787421e-05
-1.05449052317636e-05
-2.19329644023151e-06
-4.1521329801644e-06
-8.51050848915104e-06
-2.0109708096973e-05
-2.67906960882093e-05
-1.45682506673051e-05
-2.33291256467906e-05
-8.35650565678365e-06
-2.07916380059064e-05
-6.58243321856062e-06
-1.06045752940664e-05
-2.6029125643541e-06
-8.84292966806252e-06
-1.29986289990906e-05
-2.76408298693904e-05
-9.0038260473296e-06
-3.21543181569617e-05
-8.65020790143412e-06
-2.12551928030251e-05
-1.41985619275362e-05
-4.03229780404386e-05
-1.80150529109137e-05
-5.64444023480387e-06
-2.04591963824715e-05
-8.92188955539128e-06
-5.6985261913198e-06
-1.09885882441898e-05
-2.43546532111405e-05
-2.47587195649262e-05
-2.91675905474861e-05
-2.86113141652405e-05
-1.63152088859693e-05
-2.16889478876653e-05
-2.42200429970148e-05
-2.83700521797588e-05
-2.30321921006237e-05
-5.59957941363876e-06
-3.56461187650589e-05
-3.11016956576715e-05
-3.11674030681676e-05
-3.57983345243586e-05
-2.26501019775714e-05
-3.81217155957715e-06
-3.09259340266474e-05
-1.69648526082097e-05
-6.86286538436912e-06
-1.21175015978466e-05
2.46039758044752e-07
-2.31181320554826e-05
-2.18061658609838e-05
-2.13636435715614e-05
-1.93676301077199e-05
-9.29827674523257e-06
-1.11243722804643e-05
-2.15897788300894e-05
-4.28531506833183e-06
-1.58840070960726e-05
-1.37497122416789e-05
-2.81411767269643e-05
-2.52166717101826e-05
-1.98863069302199e-05
-4.00094637733529e-05
-1.06125680738507e-05
-1.2273695038674e-05
-1.50469466603517e-05
-8.18555680193799e-06
7.46145310713599e-06
-2.56097681334931e-05
-1.0113134638304e-05
-8.26134198897841e-06
-1.17846021579293e-05
-1.13267975554516e-05
-1.53560740838362e-05
-2.46704100547356e-05
-1.73051925949068e-05
-1.31047948748785e-05
-2.79198852393247e-05
-9.94737218392007e-06
-7.94739011187256e-06
-1.30271941521125e-05
-9.31673525343811e-06
-1.53338456469548e-05
-2.43147215053825e-06
-4.72721163472353e-06
-1.07556820220592e-05
-1.09630234158069e-05
-7.71559102956339e-06
-5.46103613143365e-06
-1.22245029561684e-05
-1.82052317380166e-05
-2.78151836710366e-06
-4.25316690737175e-06
-2.701636583626e-05
-2.11356583522648e-05
-2.96718669960916e-05
-1.38709344004671e-05
-5.86490496050072e-06
-1.7590838456329e-05
-1.47214882913445e-05
-3.80021874507539e-05
-2.07690206072149e-05
-1.30887683951563e-05
-1.3810340539084e-05
-1.43359633810942e-05
-2.74249651393079e-05
-1.53727046049349e-05
-2.06487419385456e-05
-1.99950346789034e-05
-2.58571191700723e-05
-1.46330806964861e-05
-2.87853035944387e-05
4.25967085648585e-06
-2.52564177494552e-05
-1.56892667971362e-05
-3.20543368255803e-05
-3.3130682041457e-05
-4.40712498149995e-05
-2.04037216675589e-05
-1.81910380582503e-05
-2.84014411804392e-05
-3.21148336008181e-05
-1.44449950340512e-05
5.73844121554818e-06
-1.70646995642032e-05
-2.99578781356957e-05
-2.8999234524265e-05
-1.64091973229809e-05
-2.41618486210564e-05
-2.60157732387309e-05
-3.28672744674273e-05
-1.91848382406537e-05
-1.48037759263083e-05
-1.39881184372428e-05
-1.73156904293583e-05
-1.67117015313723e-05
-1.25204686523241e-05
-2.16074603439957e-05
-2.16907986712163e-05
-2.09756513930321e-05
-2.12067646680541e-06
-3.16194174305611e-06
-1.49739313646325e-05
-3.90029051612706e-08
-1.27231674338829e-05
-5.09929747960386e-06
-5.15726096609323e-06
-2.04831570434677e-05
-2.10813871704278e-05
-2.8008762726127e-05
-1.11867634335383e-05
-1.86065756429831e-05
-1.73492549092901e-05
-2.77895373057007e-06
-2.9916650357084e-05
-4.46994814769689e-06
-1.6333058243919e-05
-1.0022289820846e-05
-7.11289201283704e-06
-2.23906483385072e-05
-1.0382301547462e-05
-6.73083288449971e-06
-1.70919415667002e-05
-1.16619181129225e-05
-1.89644302987317e-05
-2.46135882338496e-05
-1.78497657737582e-05
1.20848203760535e-05
-5.38014006372086e-06
1.30606879561175e-06
5.06518229837475e-06
-1.10100003953955e-05
-1.536307096177e-05
-1.08075363874006e-05
-1.35633009553445e-05
-3.75643094989043e-06
1.2140661133648e-05
-1.5751240795223e-05
-3.02463393871507e-05
-6.36040744934079e-06
-5.8536849477058e-06
-1.70768693077837e-05
-1.87645852970507e-05
-8.25480387016156e-07
-9.18949737935603e-06
-1.34902339798419e-05
-2.4312883758971e-05
-2.59939108206734e-05
1.69757018819245e-07
-1.58468532285602e-05
-1.48455618460702e-05
-2.57371076013386e-05
-1.9206106952175e-05
-2.6582799724461e-05
-1.86825034193612e-05
-2.6457362723252e-05
-5.75672130505107e-06
-1.48532569876743e-05
-2.08764006298786e-05
-1.87716782710473e-05
-2.56439807671773e-05
-2.19344688659268e-06
-1.74277387551343e-05
-1.38589208907647e-05
-3.72255524873336e-05
-2.04391325007124e-05
-5.67921104448608e-06
-3.93621865750953e-06
-2.45373838786853e-05
-3.32585629655783e-05
-2.18256392566003e-05
-2.14691394839906e-05
-1.04801736599899e-05
-1.22959416045742e-05
-1.84611776095679e-05
-3.39576696235891e-05
1.54299047726107e-05
-9.09675723229061e-06
-1.51599311471872e-05
-8.94472501620875e-06
-2.72550210609315e-05
-1.14988015954857e-05
-2.29972836100551e-05
-2.28449757216537e-05
-2.32238197160761e-05
7.28391857704372e-08
-2.21265119907557e-06
-9.8379539777117e-06
-2.19595553271344e-05
-5.55735127836594e-06
-1.19927438872132e-05
-1.90968851442678e-05
-1.91099436083499e-06
-1.00895672871019e-05
-1.59852162647192e-05
-2.7842196345826e-05
-9.30908974018331e-06
-8.21313968802903e-06
-7.35359292829477e-06
-1.7372044481168e-05
8.58488468756657e-06
-2.99646277623807e-05
-3.22386782925874e-05
-1.83560927413925e-05
-1.35229934708886e-05
-1.98539625928096e-05
-2.92059641865936e-05
-4.6785868674968e-06
-2.35143201407085e-05
3.52484111100906e-06
-1.7137195979556e-05
-1.8473161244032e-05
-1.46860926745374e-05
-4.25248578824998e-06
-7.10844466500431e-06
-1.21816904271049e-05
-8.19038779905106e-06
-1.43423490213834e-05
-1.06171244594814e-05
-5.81937481305618e-06
5.44687595636319e-07
-2.79377122045468e-05
-2.87972574489886e-05
-1.68286687595064e-05
-1.31608687571631e-05
-1.61049030224967e-05
-1.92421365509871e-05
-2.68119680917814e-05
-2.22059319087336e-05
-3.36434638534401e-06
-1.99405776742419e-05
-2.43604400447922e-05
-2.19589352024842e-05
-4.27710249114047e-05
-1.49144492432252e-05
-2.80366177741423e-05
-1.84369197709055e-05
-2.41665035092381e-05
-6.33134911526037e-06
-1.78406764549131e-05
-1.29500799295081e-05
-2.19989094105587e-05
-2.43645715043554e-05
-1.51611614006798e-05
-3.02859120759503e-06
-2.66032168031172e-05
-3.81204800774503e-05
-2.85124568547133e-05
-3.7628164291835e-05
-1.98589504421899e-05
-2.11371188416055e-05
-5.73731020044558e-06
-2.08639620379511e-05
-2.55285308691174e-05
-6.96480220305068e-06
-1.07412558146349e-05
-1.98790944134064e-05
-3.13817694830387e-05
-2.60186639472217e-05
-3.54106927711522e-05
-1.8597369840403e-05
-1.893187684896e-05
-7.10920508413803e-06
-2.24256160877921e-05
-1.82036807082132e-05
-4.02096688307975e-06
-9.74373992428097e-06
-2.14948414293834e-05
-1.36834648262224e-05
-6.71364541401968e-06
-1.09738912599571e-05
6.32232296457102e-06
6.34227409584131e-06
-9.05304428644763e-06
-4.24015678813067e-06
-2.12508630592113e-05
-3.091490737742e-05
-5.56258326767854e-06
-2.57315080424017e-05
-2.34778280045299e-05
1.32537141332072e-05
-2.08326456700898e-05
-2.13322816697066e-05
-1.5211784337623e-05
-1.24314796740748e-05
-1.9634986671387e-05
-3.23575685354704e-05
-8.4510639518738e-06
-1.53166928995434e-05
-2.70043818554645e-05
1.11075783884259e-05
2.86810463071474e-06
-2.6884609530945e-05
-1.43908774978221e-05
-2.62865547486703e-05
-5.56333125615927e-06
-1.16860100456336e-05
-1.28181946150934e-05
-3.1187968336762e-05
-5.52441398910998e-06
-2.67150207997378e-05
-2.08224881554084e-05
-1.31470704833249e-05
-2.16161760826464e-05
-2.31403284879716e-05
-1.62350735861701e-05
-1.57788410195236e-05
-3.29294624669358e-05
-1.9653730314052e-05
-2.60957899292464e-05
-2.66692686520518e-05
-2.48004172765975e-05
-9.50210654626266e-06
-1.01609864940568e-05
-6.15051868237032e-06
-2.36042347810874e-05
4.37535444020571e-06
-1.61887254418122e-05
-4.699436212894e-05
-3.2358403639761e-05
-3.50185159083428e-05
-4.4300343132317e-05
-2.0398619204356e-05
-1.7502260826177e-06
-2.80724404499964e-05
-3.08713273300634e-05
-3.20288468265305e-05
-2.94207049529765e-05
-2.91502346798168e-05
-1.93792263536444e-05
-1.85253467958668e-05
-2.35522287601123e-05
-9.73547088889164e-06
-2.6153735388868e-05
-2.88787123092705e-05
-2.17722569833472e-05
-6.11145140651992e-06
-9.84099901569268e-06
-1.66280418712159e-05
-5.26692510386707e-06
-3.83435035199868e-05
-2.74010092404503e-05
-1.40540050540913e-05
-2.31685848259521e-05
-9.94757932582834e-06
-2.08983277165171e-05
-2.44911491168309e-05
-1.67667089763019e-05
-1.76076563859861e-05
-1.62527850098093e-05
-1.39748236700232e-05
-5.69702187628005e-06
-3.54713684355722e-05
-1.92460116836565e-05
-4.73792532169975e-06
-1.9540425287862e-05
-5.25487265258054e-06
-1.00635823015001e-05
1.73588419817801e-06
-4.01695835571308e-06
4.4596692014418e-07
-9.87432491582681e-06
-2.0007188106681e-05
-1.88716171460725e-05
-9.75808214254394e-06
-4.17004919363447e-06
-6.55831392838127e-06
-1.16261817124347e-05
-2.83250389391464e-05
-1.4398632388516e-05
-2.63325164254437e-06
-2.37250763489373e-05
-2.32575762258745e-05
-1.44118685997325e-05
-1.61010610472698e-05
-1.68017029499498e-05
-2.77151006523018e-05
-1.50254662014835e-05
-2.57585108133268e-05
1.81326729183995e-06
-2.32834085824038e-05
-2.247478377892e-05
5.88410115934022e-06
-8.93192537588206e-06
-2.219558263627e-05
-1.70377777110136e-05
-1.50086336385975e-05
-2.47996976690868e-05
-2.50874354632952e-05
-2.14327473811721e-05
-1.8397472657247e-05
-2.13768618217895e-05
-9.63423592145807e-06
-2.39956394173195e-05
-3.89009821224871e-06
-1.45892610885015e-05
-1.03077367973834e-05
-4.50941217597444e-06
-1.74688232903793e-05
-2.34482136284886e-05
-1.39587665223502e-05
-3.97328165478458e-05
-2.31198015892118e-05
-1.85400873440774e-05
-1.13056812340698e-05
-1.10800011614461e-05
-1.51522525075978e-05
-2.7217638598747e-05
-3.6394899516266e-06
-1.85121110955403e-05
-3.0887752381361e-05
-2.2543209096687e-05
-2.18008447305994e-05
-3.09307295378228e-05
-1.41621785589173e-05
-2.83962333826615e-05
-3.11189654845255e-05
-2.4108142104271e-05
-1.69540457725505e-05
-9.72828480362929e-06
-1.63785068857408e-05
-1.33360787933393e-05
-3.65981464273596e-05
-1.9735052100377e-05
-6.85643089752591e-06
-2.30351724535978e-05
-1.83547268548119e-05
-4.13422049668489e-06
-1.16501584721755e-05
-3.28408920771902e-05
-3.26012136156851e-05
-1.09371286545283e-05
-2.56664590567473e-05
-2.07278721671226e-05
-7.33314705048782e-06
-2.47036461743439e-05
-1.6274227762636e-05
2.60372869735492e-07
-2.40024707169496e-05
-1.39101747160529e-05
-1.08743474278647e-05
3.79268912631531e-06
-1.14571373942921e-05
-1.69911150196257e-05
-2.33400003372522e-05
-1.6801482829704e-05
-2.323370749472e-05
-1.22509859837591e-05
-1.38423790472225e-05
-1.12007998379617e-05
-3.16970063883262e-05
-1.19883519617333e-05
-2.56663278156652e-05
-2.17338864215876e-05
-2.85108917012234e-05
-7.00379415233382e-06
-1.7085942375469e-05
-2.73908724188241e-05
-1.22666533570304e-05
-2.64618389190361e-05
1.33851631375552e-06
-1.6123164671537e-05
-2.81360488200787e-05
-2.05819701551683e-05
-3.568721102398e-05
-1.0747925444344e-05
-3.0308715364836e-07
-2.40652990701033e-05
-2.99085213194157e-05
-3.35230333205901e-05
-6.13636757306506e-06
-3.10100168963056e-05
-1.12153882800967e-05
-2.32375023734986e-05
-1.62013544174575e-05
-2.45723185781478e-05
-3.03249933930858e-05
-3.46507994874321e-05
-3.03827950780615e-05
-9.54484100851902e-06
-1.64902501174112e-05
-1.81803884739231e-05
-1.9935719187924e-05
-2.39030021275254e-05
-2.89472954839087e-05
-2.82714827978632e-05
-1.96978222541775e-05
-1.60184782330746e-05
-2.6441671522468e-05
-2.03832724272811e-05
-2.5537284767238e-05
-2.08415073284148e-05
-2.76184577345954e-05
-1.9639767729063e-05
-2.6547138577034e-05
-2.1347199260561e-05
-3.38637168160326e-05
-2.0693890763985e-05
-2.65695291115416e-05
-1.88965924246876e-05
-9.92125443258905e-06
-9.5407398330335e-06
4.54101319299301e-07
-2.46506647655024e-05
-9.72449986431895e-06
-5.91829218627002e-06
-1.20616541590968e-05
-8.73857437597255e-06
-8.04468891364461e-06
-1.44015826430426e-05
-1.09138544207104e-05
-1.28479996158863e-05
-1.75594460410508e-05
-1.43046369840802e-05
-1.31882224261431e-05
-1.72098252368854e-05
-2.50967176981662e-05
-1.7894935834513e-05
-1.14407174891689e-05
-1.98499761051076e-05
-3.03733642510116e-06
-3.07224975666556e-06
-4.4452081093665e-06
-4.91308999727174e-06
-1.30679816122612e-05
-7.38270894481732e-06
-1.44080139336908e-06
-8.28538039732713e-06
-1.75870253197946e-05
-3.55598268937926e-07
-1.34227187577605e-05
-2.26948234666946e-05
-2.45266166537064e-05
-1.97021954942161e-05
-2.84896717437244e-05
-2.3647519630155e-05
-2.74254408077793e-05
5.51889965461755e-06
-1.8480465660059e-05
-8.33164616408666e-06
-1.24427972997988e-05
-1.65593103765661e-05
6.66398982242146e-06
-1.57264244817396e-05
-3.83039586090265e-05
-1.86630509397385e-05
-2.23124796723675e-05
-2.05579790590811e-05
-4.02637876659877e-06
-3.12881721717583e-05
-4.3252496857765e-05
-8.56578039424694e-06
-3.14487333712035e-05
-1.84524680812941e-05
-1.70211559393219e-05
-4.83467117326791e-06
-1.19286370474367e-05
-2.40125173747494e-05
-2.53851610108338e-05
-1.58619687687651e-05
-7.01618987360976e-07
-1.9193216668899e-05
-3.05772678772386e-05
-9.51658342215067e-06
-5.44756945557409e-06
-1.49742066818382e-05
-1.72873695129411e-05
-2.03060457289336e-05
-2.8804382486636e-05
-1.49198201192218e-05
-3.3144391257814e-05
-1.39527189026467e-05
-1.17648223344532e-05
-2.3748038815559e-05
-1.07749806417201e-05
-2.63458862731651e-05
5.25121295589556e-06
3.99632309037678e-06
-6.06851788927057e-06
-3.10484633387778e-05
-2.94318613388943e-05
-1.68764218691342e-05
-2.45439110744332e-05
-2.03237878676006e-05
-2.73537138100803e-05
-1.05296945098949e-05
-2.52103951606895e-05
4.99088041652803e-06
-3.37338078974171e-07
-9.64251617040932e-06
9.43132908147876e-06
-1.71338946140279e-05
-2.58780927358817e-05
-2.22945100199429e-05
-1.48264230735707e-05
-1.56443531229851e-05
2.17741193947746e-06
-1.9520685620925e-05
-1.840787586621e-05
-2.15158937036055e-05
-2.07359061697568e-05
-6.6257991348383e-06
-1.48920740886763e-05
-8.96135408288292e-06
-1.29183190898275e-05
-3.36255202716796e-06
-2.06660322427638e-05
-7.71640066839399e-06
-1.50518915638268e-05
-1.0080953883395e-05
-1.61320001444923e-05
-1.11922043616956e-05
-1.27883617367042e-05
-1.69373385845078e-05
-2.56467913647139e-05
-1.45421059092179e-05
-2.54529064906598e-05
-1.20978412585376e-05
-1.70181479850335e-05
-2.87650289620664e-05
-1.97778829248775e-06
-3.41723368637754e-05
-2.92869527204054e-05
-2.75998052817167e-05
-2.09596884750879e-05
-1.60151645526289e-05
-3.18959025072943e-05
-1.76464281162377e-05
-5.47791397068409e-06
-1.94094131236601e-05
-1.1958756833189e-05
-3.71328911224006e-06
-1.92352970460031e-05
-3.06495925725263e-05
-1.78515329180991e-05
-1.95106919686395e-05
-3.77956544294832e-05
-3.86758380635711e-05
-1.29576551937823e-05
-1.79010229983824e-05
-9.94075030222736e-06
-3.66202180687052e-05
-4.11025164740369e-05
-1.21736053775371e-05
-1.56794402126904e-05
-2.10651638979225e-05
-1.13377536339484e-06
-2.31877510521842e-05
-1.61024457781599e-05
-1.62734595603661e-05
-3.64922425688183e-05
-2.29500808912279e-05
-9.67542244742729e-06
-1.12898230534243e-05
-1.79573488222482e-05
-1.86636538141871e-05
-2.27882421638008e-05
9.64995910213313e-06
-1.82728227088242e-05
-1.997843040299e-05
-8.89508878277135e-06
-1.59714235668754e-05
-1.83209638234282e-06
-1.81479859170789e-05
1.3887929062938e-06
-4.61687622283162e-06
-1.57814320117926e-05
-1.11506083885236e-05
-3.79311103242755e-06
-8.35762767536698e-06
-1.68200955693218e-05
-3.30673394287046e-05
-4.58979420103033e-06
-2.05370791175459e-05
-2.29574796148366e-05
-2.39831294430319e-05
-3.07855742263115e-05
-2.21760989890536e-05
-2.36954481948517e-05
-2.06980125910228e-05
-1.26169462893482e-05
-1.40878750923734e-05
-8.01719120295827e-06
-8.80293445845607e-08
-1.21442051842014e-05
-1.09113228779303e-05
-1.20776111102912e-05
-1.46599191793194e-05
-1.05654555456978e-05
-2.13971812261985e-05
-8.56377101487881e-06
-1.87270293513246e-05
-1.24060519942628e-05
-3.36907236376089e-06
-6.85732843143602e-06
-1.72076830132666e-05
-8.43998232096739e-06
-1.3844013329513e-05
-8.0558477668653e-06
-7.80462258187381e-06
-1.77429381582204e-05
-2.43870000120274e-05
-3.70598582036124e-06
-1.76976680941736e-05
-2.80119054893255e-05
-5.19319105663483e-06
-1.306575082974e-05
-2.85883385822493e-05
-5.0573947425514e-06
-8.11671108041738e-06
-1.76073199691171e-05
-6.66716889625449e-06
-2.25282764858802e-05
-3.07337133493244e-05
-2.72645403266079e-05
-1.53614869180187e-05
-2.39518748858652e-05
-1.56420702332154e-05
-2.76280885985414e-05
-1.31782555862053e-05
-3.4004180941156e-05
-2.80493570770269e-05
-2.21096207415077e-05
-1.46533817672883e-05
-2.6826883996971e-05
-1.80794913488952e-05
-5.81540016120471e-06
-3.15402342713147e-05
-2.97707964039636e-05
-1.69372226773652e-05
-2.07004204259576e-05
-2.41987499343675e-05
-1.18470800808296e-05
-2.0587897150663e-05
-1.3880272090868e-05
-1.18994712683554e-05
-3.40849768021637e-06
-2.92816071828983e-05
-5.19235749506848e-06
-3.03474394020954e-05
-2.76422984757177e-05
-1.69604812485037e-05
-2.56739822073307e-05
-2.9268073097136e-05
-6.35624304523094e-06
-2.61707881136278e-05
-8.5381994429002e-06
-2.06620978223751e-06
-2.14016499488467e-05
-1.68554701788663e-05
-1.89252512357101e-05
-4.81827142890516e-06
-6.72530453695446e-06
-1.53289151640564e-05
3.46692899674665e-06
-7.561071946556e-06
-1.52620708868545e-05
-2.11722644071201e-05
-1.16188830653004e-05
-1.23096669863138e-05
-2.79225135255237e-05
-2.01055586089349e-05
-1.68757698406885e-05
-1.51215621502474e-05
-1.76321939239342e-05
-2.49287897808563e-05
-8.78882781129117e-06
-2.22752075195502e-05
-2.38065569872564e-05
-2.82006450480813e-05
-1.37716495771271e-05
-7.14475723057104e-06
-2.93043372252604e-06
1.7550136920035e-06
-2.63286620763922e-05
-1.19931386314095e-05
-2.90647697129036e-05
-1.11740230914228e-05
-4.76310068558287e-06
-1.83572157605487e-05
-2.00837168986014e-05
-1.57697623195587e-05
-8.18776775204521e-06
-1.09939495243804e-05
-3.40729772442921e-05
-2.20243770210891e-05
-1.48957786282052e-05
-4.32745339823854e-05
-8.54830839012121e-06
-2.67511923142261e-05
-1.94592357687033e-05
-2.11881582577885e-05
-3.83285668496157e-05
-1.76656467494658e-05
-2.39050804400139e-05
-3.69922986265879e-05
-3.61172804197707e-05
-3.16729319145957e-05
-2.41741619350442e-05
-2.09220496461758e-05
-3.51929181025976e-05
-1.00785168143346e-05
-2.71273573672012e-06
-2.18000643939971e-05
-1.84195291235718e-05
-1.51230307224028e-05
-1.25302736855271e-06
-1.82431757139951e-05
-6.29679482388661e-06
-9.17327472882654e-06
-2.88507974678291e-05
-3.37869568384032e-05
-1.98201223668638e-05
-1.26165332960642e-05
-2.03345730247219e-06
-2.64348089054294e-05
-1.50022267475808e-05
-1.98472614180593e-05
-1.34434230109936e-05
-5.52726330309447e-06
-1.84125374662539e-05
-1.02562851956169e-05
5.04259523886195e-06
-3.83340928751224e-05
-1.15059104800722e-05
-1.78666934843532e-05
-3.52327747488939e-05
-1.82053316860941e-05
-2.08390543102895e-05
-2.0479793958257e-05
-8.19869667295979e-06
-8.37178414911288e-06
-7.76049047487256e-06
-1.97884058492625e-05
-6.16161540761528e-06
3.38266426607889e-06
-3.25338777654755e-06
-6.72902067644101e-06
-1.99067670253595e-05
-1.96841362860754e-05
1.04309393831254e-05
-2.3339180578393e-05
-2.34180630196063e-05
-1.81809637728127e-05
-4.10273660787962e-06
-5.69822162037477e-06
1.57659032910666e-06
-1.11931275668586e-05
-1.1784042194776e-05
-1.45704224099472e-05
-1.77942086875515e-05
-2.05332477222419e-05
-1.67110208896598e-05
-2.32410535068694e-05
-2.14076946948436e-05
6.34494295490364e-06
-9.34835825788851e-06
-2.59168713280473e-05
-2.24187827955908e-05
-3.28823484009305e-05
-5.57872561839335e-06
-3.11412654076267e-05
-1.99537848798494e-05
-1.08249848957428e-05
-2.98860613716726e-05
-2.60369146849828e-05
-3.03287220407388e-05
-2.13568898951423e-05
-2.1301109481284e-05
-7.95172514225788e-06
-1.17285923664204e-05
-3.55012528027856e-07
-2.52326547482508e-05
-2.33572552173962e-05
-2.70139819606302e-05
-3.94625036218697e-05
-3.0352397651808e-05
-2.13132344571364e-06
-3.1806174873771e-05
-1.20328229746402e-05
-8.89482036397425e-06
-3.2733854620801e-05
-3.36239460165228e-05
-1.40136049794088e-05
7.96898590990842e-06
-2.42965279075146e-05
-2.38304017348555e-05
-1.87640590526565e-05
-3.06526843487358e-05
-2.90334019474615e-05
-2.45711084401347e-05
-1.19204333896999e-05
-4.2072166467235e-05
-8.55452197830881e-06
-2.88160524657602e-06
9.47253877348622e-07
-3.17644397808255e-05
-1.81225228923441e-05
-2.31028585700636e-05
-2.5897694127636e-05
-2.82759349875664e-06
-2.55868046799747e-07
-2.54279698844565e-05
-3.76362708533231e-05
8.21025914676734e-06
-9.89825043473512e-06
-9.32487610667342e-07
-2.72509799069501e-06
-1.8011244425565e-05
-1.53120746218247e-05
-2.11248755154773e-05
-2.88544766005195e-05
1.39532631026629e-05
-8.72601333668688e-06
-6.25336595033221e-06
6.56075605076814e-06
5.75041236851943e-06
2.45183840193819e-08
-2.04418890961576e-05
-1.09280891662019e-05
-2.12382865624925e-05
3.60969172088307e-07
-8.8342979071273e-06
-3.14357799858392e-06
-2.26592241585071e-05
-1.10440405096057e-05
-5.11251352848872e-06
-3.85964798639813e-06
-2.49663053160633e-05
-1.56690690375647e-05
9.3968315048711e-08
-1.0560592419929e-05
-3.21030689523319e-05
-2.0413981035009e-05
-2.26785929634891e-05
-1.42006450344866e-05
-2.13973441388588e-05
-5.91252258302786e-06
-1.71345874922916e-05
-7.38739308270109e-06
-4.521070988312e-06
-8.18366215153956e-06
-1.60074868948339e-05
-2.3286921205022e-05
-1.34724261519768e-05
-2.78723513060044e-05
-2.23047793399893e-05
-2.55577883121742e-05
-2.65528915203782e-05
-2.00218069378062e-05
-1.37708444055924e-05
-6.11720074717305e-06
-6.72846138470821e-06
-1.40008548392033e-05
-1.872667701262e-05
-3.35871040191003e-05
-1.98428352884069e-05
-3.00941596465035e-05
-2.46057631690251e-05
-4.85667685223936e-06
-2.25353404484935e-05
-2.20728663840513e-05
-1.96616738483902e-05
-4.11602666955734e-06
-7.40839705668522e-06
-2.58844708261628e-05
-1.81477124811286e-05
-1.97922839330305e-05
-1.4506258783306e-05
-2.66235932761598e-05
-1.23054174621618e-05
-4.81220849231088e-06
-2.58293277319083e-05
-1.0899484338121e-05
-6.49435531767629e-06
-2.21163647188675e-05
-2.58363037390432e-05
-3.61969169176017e-05
-2.89809141360432e-06
-5.59585898387307e-06
7.00758723598907e-07
-1.49574581230815e-05
-5.07243189240332e-05
-1.48661230105051e-05
-8.88213945164748e-06
-2.06036877314695e-05
-3.63979891224171e-05
-2.3627231320478e-05
6.80225111098253e-06
-1.07720943404768e-05
5.72521191437535e-07
-1.66292193413158e-05
-2.10687997125419e-05
-4.97522574343123e-06
-6.85676693683659e-06
-4.67879064396129e-06
-3.16508874998058e-06
-1.7885756216933e-05
-1.38347593909089e-05
-2.52114448239107e-05
-1.35150834386212e-06
-2.03616845013346e-05
-1.37591029688855e-05
-1.03571559399186e-05
-2.70891379970142e-06
1.2065774216061e-05
-5.60913061061835e-06
-2.28913445169301e-05
-2.120916287432e-05
-2.40006836946633e-05
-2.99186895641287e-05
-9.23471652797168e-06
-1.34549406028701e-05
-1.26830508527253e-05
-1.28142163350473e-06
-8.77534897223062e-06
-3.17207353069676e-06
-5.67589537185827e-06
7.00747891999402e-06
-1.40481800556216e-05
-9.01515905326413e-06
-1.6356861850072e-05
-2.26664203347255e-05
-1.52083362193156e-05
4.48513462962834e-06
-1.0822146388118e-05
-1.60655251908474e-05
-2.18579603483607e-05
-8.09174583900274e-06
5.10597257302894e-06
-1.69358930246796e-05
-3.10830847008627e-05
-2.7900963753672e-05
-3.10790763643316e-05
-1.13929490907482e-05
-8.01460899167212e-06
-1.60871867513334e-05
-3.09192993825373e-05
-6.06724000022703e-06
-2.22533024124127e-05
-1.92027078972333e-05
-2.8877058829778e-05
-2.04250405847248e-05
-1.39973742101637e-05
-3.2772835954698e-05
-1.63391829638771e-05
-3.57437271089263e-05
-3.50588428810686e-05
-6.59985423284605e-06
-7.05394703014924e-06
-2.36364796244862e-05
-1.87652043069321e-05
-1.62062190547144e-05
-8.84187436981899e-06
-4.59734158733876e-06
-1.7032508712126e-05
-1.29481499799219e-05
-2.13499586241752e-05
3.32868145962461e-06
-1.70952755801532e-05
-1.39058356185814e-05
-1.56835774939395e-05
-2.11893639665952e-06
-2.22469701049851e-05
1.56273439289788e-05
-2.70638435081927e-05
-1.92147116897814e-05
7.07457008463448e-06
-3.02526450229034e-05
-4.60366736507555e-06
-1.17019830785891e-06
-2.25012034369843e-05
-2.55806583682485e-05
2.16101038813822e-06
-1.38159382705403e-06
-2.48876457402433e-06
-6.21039757282254e-06
-5.0802957319403e-06
-1.73258673673471e-05
-8.71933311195796e-06
-1.32963891773051e-05
-8.31400001849083e-06
-1.14096298225931e-05
1.09320079823765e-06
-6.33929138736873e-06
-2.72423551122263e-05
-1.87209624670309e-05
-1.2357474375425e-05
6.16449926231085e-06
-1.67529860395205e-05
-1.45542257076433e-05
4.07555017609225e-06
-7.20417565528661e-06
-8.59389710863722e-06
4.37926071713662e-06
-2.19821982224008e-05
-2.92922568080176e-06
-2.64238990797365e-05
-1.3520933355436e-05
-1.09528083322182e-05
-2.94780425326563e-05
-1.35457992200189e-05
-9.7582769352748e-06
8.02600557003529e-06
-2.52721964689137e-05
-2.72933913099482e-05
-2.01284436353769e-05
-1.40380508182903e-05
-4.58643317924982e-05
-2.97501519086819e-05
-3.14534859168179e-05
9.77850321892096e-07
-1.87947540774829e-05
-1.22950470456512e-05
-1.75832427558614e-05
-3.41980292606507e-05
-8.2463749729533e-06
-1.9606983419328e-05
-2.85904442752943e-05
-1.20726558652352e-05
-9.70143386511599e-06
-3.40233282128575e-05
-1.76612439353813e-05
-1.87180234714828e-05
-2.50439054806507e-05
-7.32743063729269e-06
-1.03445681685435e-05
-1.60207423101971e-05
-8.85398456663841e-06
-2.03718391224075e-05
-4.05419541467625e-06
-3.38189887188375e-05
-1.5286615734896e-06
-6.25766722197388e-06
-1.02566163228902e-05
-2.14369440308749e-05
4.07536879383414e-06
-1.8591217583325e-05
-2.82340808976467e-05
-1.19459782596924e-05
-6.97747483779008e-06
-2.05848096115746e-05
-6.82240305123491e-06
1.0346770460071e-07
-1.39319771710494e-05
-1.22365039841164e-05
-3.95596635167654e-05
-2.05029964468339e-05
-2.50161319063844e-05
-1.78618049487863e-05
-1.71972960056076e-05
9.43383521876245e-07
-2.52474885055685e-05
-5.96328443665002e-06
7.5630896793203e-06
2.58141335937444e-06
-1.42315121560389e-05
-1.31799672383187e-06
-1.35125171773414e-05
-9.09277091858713e-06
-8.7451453308905e-06
-2.26034350461111e-06
-6.92896491988243e-06
-1.36483625906555e-05
-2.28535999542076e-05
-5.15849544439357e-06
2.57614792647725e-06
-2.02919656534428e-05
-2.27251361607694e-05
-9.81263148524667e-06
-1.63427237731874e-05
-2.66402473293024e-05
-8.77331029592235e-06
-1.78322735598521e-06
-3.25020137811864e-05
-2.9036207341595e-05
-1.22138575529184e-06
-3.19300916854939e-05
-1.26068830051762e-05
-2.23373226171687e-05
-8.2663885310272e-06
-1.81082601723415e-05
-4.75798332166816e-06
-2.00515388987125e-05
-9.65620653460866e-06
-2.32736921502402e-05
-2.95719953550647e-06
8.44286920258701e-07
-1.90506843211699e-05
-1.83741831916627e-05
-8.46794905045611e-06
-2.24793388221485e-05
-2.00619095387961e-05
-1.43627660056044e-05
-1.40956932406413e-05
-2.57875926789912e-05
-2.06781757076622e-05
5.8295023414704e-07
-2.90797864445123e-05
-1.92458785639449e-05
-1.90004890432435e-05
-2.38540561551281e-05
-2.05967723435781e-07
-3.22778286855429e-05
-1.3671104253526e-05
-1.19509584531025e-05
-2.17730059007591e-05
-1.81708283877819e-05
-1.62110314825496e-05
-3.70288892266775e-05
-2.41657494559425e-05
-2.21170827021601e-05
-6.51470658863871e-06
-2.44197689997667e-05
-9.98998662070513e-06
9.79924097904475e-06
7.18239759294556e-06
1.28496708643541e-05
-3.18126374125896e-05
-1.03779383201452e-05
-2.99824536568164e-05
-1.22416860546529e-05
-3.61317120738512e-05
-2.73334503926846e-05
-4.05653770488966e-06
-2.93205444119609e-05
-1.26733832592436e-05
-2.77771313905127e-05
-5.40480636224199e-06
-2.69623046969019e-05
-1.14633411287531e-05
-8.00887079257527e-06
-1.6180374820417e-05
-5.09155715262083e-06
-1.82102923751527e-05
-2.08251497896986e-06
-2.35096679407254e-05
-9.81321046251628e-06
-6.78687021992382e-06
-6.70091333983375e-06
-2.14072702267895e-05
-1.38147935900694e-05
-1.15405483295203e-05
-7.66771225411886e-06
7.26711742180866e-06
-3.05698569880534e-05
-1.94136381024958e-05
-2.94032267239396e-05
-1.6192235168452e-05
