# Supplementary material for: Research on computational propagation and identification of mine microseismic signals based on deep learning
Source: PLoS One. 2025 Oct 22;20(10):e0334641. doi: 10.1371/journal.pone.0334641 (PMC12543183; doi:10.1371/journal.pone.0334641)
Supplement: S10 Data — (ZIP) [file pone.0334641.s010.zip › 000101100001498.xlsx_0.txt_24.txt.txt]

-1.97345987163424e-05
-4.11759822323737e-06
-2.43551068762267e-05
-3.05712704829675e-06
-3.00565607810075e-05
-7.54141495855521e-06
-2.23526899149338e-05
-2.57743533049073e-05
-1.06769136817893e-05
-2.71352161277753e-05
-1.46908329831803e-05
-2.96554696251497e-05
-2.32275582171703e-05
-1.94820047400547e-05
-9.13549416482869e-06
-2.8094122368124e-05
-1.19172054435364e-05
-1.47341004102684e-06
-1.14126006707975e-05
-2.03715500671019e-05
-9.00799531180872e-06
-1.09922063189353e-05
-2.94173524780882e-05
-2.10687723465263e-05
-5.43378111658153e-06
-2.23119187778612e-05
-2.28643369730784e-05
-4.99346393242662e-06
-1.27156853752424e-05
4.20652828428439e-06
-5.66692698394344e-07
-2.2369110758216e-05
1.65763960412752e-05
-1.85509707877379e-05
-5.2699496039038e-06
-2.58381959751932e-05
-9.63285114746483e-07
-3.43053514975177e-05
-1.13471666841944e-05
-9.0078083824516e-06
-1.48345862822896e-05
-1.57514519541788e-06
-2.91502728743936e-05
-3.0919285870992e-05
6.82557200931645e-06
-2.76184190065644e-05
-1.25593305231975e-05
-1.84361257742548e-05
-1.71052921381338e-05
-1.15473829173408e-05
-1.61621194465794e-05
-2.27590085465417e-05
-3.0343914198007e-05
5.12340044457271e-06
-1.80878261267411e-05
-2.08532089725558e-05
1.31415991309934e-06
-1.54646354290753e-05
-2.27229665328863e-05
-2.73379256493472e-05
-2.29093364580203e-05
-2.63748101491989e-05
-1.61065633215488e-05
-3.83341867871497e-05
-1.47296800041679e-05
-2.40627337964648e-05
-2.3644427972725e-05
-2.95211161108785e-05
-2.50171424052077e-05
-1.12749094918289e-05
-2.51622188698554e-05
-1.76129992263923e-05
-3.38035996210841e-06
-4.33664893620374e-05
-1.3712221493922e-05
-3.19774720538917e-05
-1.77430818885058e-05
5.10294039108793e-07
-3.9054164804381e-05
-1.78687169821328e-05
-2.15378261235293e-05
-1.58664443950232e-05
-6.44351839144101e-06
-2.75476162801997e-05
-1.5382515075302e-05
-2.12981338929296e-05
-1.94290874316974e-05
-1.87208430727739e-05
-2.57106580989932e-05
-1.37182941722423e-05
-2.25211986572457e-05
-1.69938601047106e-05
-1.12847290193162e-05
-1.47660461631776e-05
-8.24648417552977e-06
-2.49266492719312e-05
-3.05751215140992e-05
-1.48442404253388e-05
-1.05040528030852e-05
-4.34305386307479e-05
-1.06125891733052e-05
2.80889788670684e-06
-2.09681645383918e-05
-1.20776439710066e-05
-1.57934176181737e-05
-4.15953660029508e-06
-1.08923653285025e-05
-1.08840998511889e-05
-2.19473920407201e-05
-1.45058358390654e-05
-2.07206802137051e-05
-1.00901607624904e-05
-5.072856999637e-06
-1.77537161023943e-05
-1.66527372235125e-05
-1.66153533106116e-05
-1.09874104690768e-06
-1.78065399988575e-05
-1.83896568385756e-05
-1.71609304641099e-05
-3.09352112870427e-05
-6.90925005451657e-06
-1.23671176973192e-06
-2.84979004300812e-05
-2.22000458137465e-05
-1.85219962269413e-05
-3.85443402614272e-06
-1.04455800199827e-05
-2.34904534394093e-05
-1.73095095749477e-05
-1.07267625509523e-05
-2.09866933012193e-05
-2.31116044018131e-05
-1.22968829587622e-05
-3.72066654520984e-05
-2.78579185522498e-05
-6.78216028262607e-06
-2.5863855682421e-05
-1.0910235492103e-05
-2.00337468455523e-05
-2.69197372673723e-05
-2.61010005420271e-05
-2.04752175707138e-05
-1.78195512382599e-05
-2.52079292856076e-05
-1.53218148022563e-05
-2.66868368520082e-05
-1.42059096067406e-05
-2.36660690927138e-05
-7.70559173823705e-06
-5.57555182466048e-06
-3.08664956051266e-05
-1.69121666005932e-05
-2.27865325610723e-05
-6.9161342775613e-06
-8.60684192896875e-06
-3.58208448684917e-05
-1.14925911128223e-05
-1.6390220541996e-05
-1.81650989765357e-05
-1.356465767659e-05
-4.26282047536279e-05
-3.47876369425634e-05
-3.45526659456482e-05
-1.50971515085766e-05
-6.894566343135e-06
-1.55890119181129e-05
-1.61388989252866e-05
-8.46080891041665e-06
3.83649985979087e-06
-6.18629706199999e-06
-2.19227382471702e-05
-1.15106049246719e-06
-1.27132152171946e-05
-1.43771307945201e-06
2.30670035156448e-06
-1.5438476952194e-05
-9.42550542019042e-06
-8.80701751261327e-06
-2.08769930048671e-05
-1.20583276050985e-05
-8.91861112554077e-06
-2.76512427714592e-05
-1.92250883588951e-05
-3.62415557062353e-06
-1.56776123184714e-06
-3.09886608209626e-05
-1.58421704535766e-05
-3.17284847979218e-05
-1.29632472266715e-05
-1.23628092631247e-06
-1.23797696326509e-06
-3.25327184755122e-05
-3.17920984414959e-05
-1.39842356662675e-05
1.47312726126754e-05
-1.9381889098362e-05
-2.61561985100839e-05
1.1751765327999e-05
-1.23509473646467e-05
-1.54964393505998e-05
-1.30415448573794e-05
-1.16534567260597e-05
-1.90964513697342e-05
-2.7019576165138e-05
-2.98187094473259e-05
-2.54216597237041e-05
-6.67415388590516e-06
-2.13127390218748e-05
-2.67320807438888e-05
-2.27171489884009e-05
2.45879069006945e-06
-3.8059786476422e-05
-2.97567234218985e-05
-1.51580355922911e-05
-1.51273108893028e-05
-1.383284780398e-05
-3.7756432805707e-05
-2.74214805048552e-05
-2.10100155735624e-05
-1.25476789090065e-05
-2.10452672980437e-05
-2.6081561225922e-05
-2.39191955109809e-05
-1.98376962027241e-05
-2.66075268175138e-05
-1.88577661592899e-05
-2.17942140299005e-05
-8.17090618661184e-06
-3.34615053286709e-05
-3.98202130862952e-05
-2.22836365396758e-05
-1.66336982623021e-05
-1.28781206871737e-05
-2.6010729931602e-05
-3.26104173660284e-05
-2.26537204794929e-05
-2.64954867047872e-05
-1.22014659282437e-05
-1.67831469139057e-05
-2.03612937802114e-05
-1.56890994347381e-05
-4.73497117544517e-06
-2.69843397937341e-05
-4.26563048576434e-05
-2.13906812020713e-06
-7.76965659703262e-06
-4.77104919449599e-06
-2.34527289667564e-05
-1.01928084429952e-05
-3.09513689646684e-05
-3.6250971363873e-05
-1.66742299809942e-05
-2.98722275330159e-05
-9.26887644356745e-06
-3.59640784806937e-05
-1.23270887092088e-05
-2.09871022457747e-05
3.50556673434511e-06
-1.01781277481734e-05
-2.94658631438013e-05
1.19292888080873e-06
-1.58637774922742e-07
-1.00828179751009e-05
-1.75733590417851e-05
2.67906619056106e-06
1.3512112611302e-05
-5.28661072722989e-06
4.6320411460708e-06
-2.47482662517399e-06
-1.22180527750336e-05
1.08302657228089e-05
-5.96053421854608e-06
-2.18614040055673e-05
-6.56582714931587e-08
-1.36689052331047e-05
-1.79274386679526e-05
-1.45499536645334e-05
-2.09439002374383e-05
-1.0406555652013e-05
-2.52010416934102e-05
-7.82455741132292e-06
-5.15330004131642e-06
-2.40396139489038e-05
6.63455383227899e-06
-9.67278530600278e-07
-9.78882808765377e-06
-1.12440718002577e-05
-1.42242599042669e-05
-3.35553657118118e-05
-2.54924452891028e-05
-3.7369651287806e-06
-1.79228634074842e-05
-3.07797843712994e-05
-7.0046638024219e-06
-2.48280440726918e-05
-9.46581215768747e-06
-2.11996781127178e-05
-2.00492833245482e-05
-1.61972742323028e-05
-2.84857806083309e-05
8.15930683954571e-06
-2.94475470019679e-05
-4.41053388996906e-05
-1.21588890247487e-05
-1.88682900736654e-05
-2.84653069936593e-05
-2.06992377760084e-05
-2.8885957155503e-05
-1.23656868652309e-05
-2.28269138632557e-05
-2.19794065168147e-05
-9.60438397010726e-06
-8.11327738074001e-06
-1.22625163417727e-05
-1.73941964314155e-05
-3.4946984567366e-05
-1.04462644391387e-05
-3.07046257747695e-05
-1.72434688390678e-05
-1.8881331424233e-05
-1.90417198295122e-05
-1.74117511670432e-05
-2.42917139661218e-05
-2.62178919150872e-05
7.95640909106878e-06
-3.02676535755509e-05
-1.54826888366234e-05
-1.48697579651108e-05
-6.23925044459936e-06
-2.15039023463419e-05
-8.29087397126871e-06
-1.91184009357247e-05
-6.99119578382662e-06
-1.48296643364557e-05
4.16843325378184e-07
5.25729597248064e-06
-6.34877306854903e-06
-1.66422100283784e-05
-2.93630832243724e-05
-1.4076832284532e-05
8.92724030249396e-07
1.18091480660702e-06
-2.55267441562836e-05
-5.24728657170111e-06
8.79775192004117e-06
-3.20481270943294e-05
-1.68175289035328e-05
-9.41273894153174e-06
-1.07764804111073e-05
-6.74825804613855e-06
-8.64382184804552e-06
-2.2657359724925e-05
-1.72873409059964e-05
-1.08832699946288e-05
-2.32122693443873e-05
5.83300695710395e-06
-9.72271557414078e-07
-9.54564587536661e-06
-2.76013147063116e-06
-9.39455786065824e-06
-3.19035597065335e-05
-1.93031699986699e-05
-1.52273403208293e-06
5.75895101106874e-06
-2.39240274110354e-05
-1.87364901716407e-05
-5.98110584002011e-06
-1.63374271003348e-05
-1.73255532228346e-05
-1.55144261757366e-05
-3.05787497184419e-05
-5.33403126049106e-06
-1.76727892163667e-05
-1.26866010904904e-05
-2.09264462610969e-05
-2.1720163340721e-05
-1.61496065787407e-05
-7.49028736833632e-06
-1.5281595196321e-05
-1.43951891246602e-05
-2.35992160348352e-05
-3.90088537041032e-05
-2.85986068452748e-05
-2.89154600843286e-05
3.28895630875844e-07
-1.2795374304442e-05
-2.68150080281023e-05
-8.90355669630025e-06
6.31777337246263e-06
-2.99338103193068e-06
-9.77237758893689e-06
-2.8568994290221e-05
-3.88620005521808e-05
-1.8513530484671e-05
-9.90551964790725e-06
-1.44465606229296e-05
-1.72093559706346e-05
-2.69706596620195e-05
-9.17783417024855e-06
-6.13922294370625e-06
-4.6543312737702e-05
-2.17022263676137e-05
-8.70153186892711e-06
-2.01694924804062e-05
-2.64055156568328e-05
-1.9527333455827e-05
-2.70893683996749e-05
-2.24564953260927e-05
-4.32175754102096e-06
-1.29600300008937e-05
-1.17137106303229e-05
-1.60989198196241e-05
-1.05500632755212e-05
-2.20272160327653e-05
-5.17001839648512e-06
-9.33326929705043e-06
-1.39050866652926e-05
-1.18403120039509e-05
-1.65050348469899e-05
-1.56177953342067e-05
-2.6325284744673e-05
-1.59276213594227e-05
-6.87210629812566e-06
-2.17914901511897e-05
-5.65022525118779e-07
-5.41688126847705e-06
-1.80693730291688e-05
-9.06576045567195e-06
-2.74365162968436e-05
2.10402475807599e-06
-1.85597447163381e-05
-2.34374076137316e-05
-5.07669937262093e-06
-6.59665532760987e-06
-1.53659378858503e-05
1.93965289782316e-06
-1.54400050457438e-05
-1.13981306296614e-05
-3.08059758002437e-06
-2.40671794036048e-05
-8.74148683647338e-06
-3.3339842289839e-05
-2.21123055672822e-05
-1.37982529133426e-05
-1.11728922813531e-05
-2.04221136012578e-05
-1.6133342887756e-05
-3.6266186196377e-05
-1.61247849431167e-05
-1.682536309957e-05
-2.10444232249895e-05
-1.49053932789487e-05
4.21272805346337e-06
-1.99640753433978e-05
-1.54086248873399e-05
3.12008738507864e-06
1.08579167048473e-05
-4.51566490908525e-06
-3.51148307293383e-05
-3.15645823765582e-05
-1.80834646124344e-05
-2.1285480323403e-05
-2.02102975591769e-05
-9.47405056403434e-06
-2.51146444653117e-05
4.990509024681e-06
-2.43737305586057e-05
-3.12591891094926e-05
-3.34846932555341e-05
-1.84440602078145e-05
-1.40513541915253e-05
-1.8160826502851e-05
-1.87943569487293e-05
-8.76593490845027e-06
-1.75396852882243e-05
6.23468465493684e-06
4.00045431678485e-06
-1.1469493772421e-05
-2.86601063241675e-05
-2.90797921854534e-05
-2.0326000063685e-05
-1.33617270529205e-05
-1.11437197886616e-05
-2.69736575906449e-05
-1.72230812977214e-05
-2.61255073241869e-05
-8.08045964362189e-06
-7.0015401429588e-06
-2.21294935784554e-05
-2.61560173158406e-05
9.94793180842288e-07
-1.96232863301041e-05
-2.95950808867596e-05
-2.12064436770794e-05
-2.23038183886958e-05
-6.3126775651681e-06
-2.34349006933889e-06
-1.31958849946599e-05
-1.32472376640119e-05
-2.67117981731688e-05
-2.4099718567409e-05
-1.06896127165726e-05
-2.10429604036311e-05
-4.10167836855519e-06
-1.64234850429553e-05
-2.29244555825204e-05
-2.70452058939529e-05
-1.57196354031087e-05
-2.50200177549279e-05
-2.1184828139224e-05
-1.22458931902332e-05
-1.46893579509106e-06
-1.12810976447303e-05
-1.46071583723417e-06
-1.82366698839581e-05
3.25630555649751e-06
6.8833620133727e-06
-1.89499042833115e-05
-2.53149013387002e-05
-1.25203362499804e-05
-2.07861917690847e-05
6.57304394527152e-06
-8.83355631458336e-06
-1.09552509251393e-05
-1.03233638264118e-05
-3.15842924789408e-05
-1.66391110869389e-05
6.7249392156675e-06
-1.22155737473513e-05
-4.37926128954102e-06
-1.51543357961935e-05
-1.96267004442789e-05
-1.44876527585678e-05
-1.24112868281683e-05
-1.75227488426026e-05
-3.08925960564783e-05
-3.02768176375362e-05
-1.97659459796666e-05
-1.6111898320641e-05
-2.71815624830565e-05
-3.27161882986794e-05
-1.10974711802984e-05
-1.96375485769515e-05
-1.12095204467311e-05
-1.42311537759261e-05
-2.80593176856614e-05
-2.96058060867189e-05
-1.33114360619479e-06
-2.60454937666685e-05
-2.34835445064378e-05
-9.980103696796e-06
-4.17662185011652e-05
-2.01939589550574e-05
-1.75001901848981e-05
-9.83771000841186e-06
-2.5711221192334e-05
-2.74146311096772e-05
-3.18327936692008e-05
-5.44162210078765e-06
-1.85245504317302e-05
-7.66907026826259e-06
-2.80046433991146e-05
-2.77907151558285e-05
-1.76836066860458e-05
-1.93840345653939e-05
-5.58366852825665e-06
-3.04032942986433e-05
-4.35762832858091e-06
-2.37274289945753e-05
-2.49318589656963e-05
-9.470999147014e-06
-1.34316127797205e-05
-1.2007854449954e-05
-1.57763760514001e-05
-6.22830459904677e-06
-5.4901756923105e-06
-1.08922661246868e-05
-7.23950787322345e-06
-2.26743058087736e-05
-1.51982154876527e-05
-1.76022805711742e-05
-3.31054055047995e-05
7.19288854093955e-06
1.60979930045214e-06
-1.48087451865247e-05
-2.71536870894715e-05
-1.28215694428917e-05
-2.06444996862528e-05
-1.78859947726614e-05
-2.81343550163587e-05
-1.97894232753799e-05
1.79180401055202e-06
1.95677876659478e-05
-1.95670901939284e-05
-1.33876970842759e-05
-1.97465763630227e-05
-7.28897304799063e-06
-1.8333544320812e-05
-2.02971976757955e-05
-4.69555456974496e-06
-4.32905827690925e-07
-9.0421087725594e-06
-4.67799003501826e-06
-2.84324381713298e-05
-3.67583101196495e-07
-2.93493670189781e-05
-1.89522216458342e-05
-5.6972682969464e-06
-2.35491373028338e-05
-3.03699234332716e-05
-2.5324714577168e-05
-4.29468055946986e-06
-1.35852039673706e-05
-3.00097095717288e-05
-1.44442316990951e-06
-2.18894079138362e-05
-6.10674229451778e-06
-2.4732687559686e-05
-9.09126804077724e-06
-1.17555138658e-05
-1.11608192264857e-05
-1.6134055135058e-05
-3.05070133546186e-05
-2.16455806389571e-05
-1.77150866985423e-05
1.35106403426936e-06
-2.34947847881404e-05
-1.27877372147288e-05
-1.75503974423566e-05
-1.68947323670143e-05
-6.03255364614379e-06
-2.38509715093298e-05
-1.99849349472737e-05
-1.63825465550646e-05
-2.43407718306364e-05
-5.3580830028402e-06
-2.42660510271075e-05
-4.14489984861441e-05
-2.55656172427782e-05
-1.07151945575918e-05
-1.94236525769431e-05
-1.82552278305458e-05
-1.93322146607109e-05
-1.62024343951379e-05
-2.60879153617079e-05
-2.37667819750573e-05
-1.12971017973376e-05
-4.58406454837189e-06
-7.65560300244395e-06
-7.06321892578265e-06
-1.96927149558457e-05
-1.57830516544829e-05
-2.58314580055984e-05
-2.15365284402833e-05
-4.63278368742459e-06
1.92013823095474e-06
-6.07292030441441e-06
-1.14994245654916e-05
-2.47738124607873e-05
-5.58231246045387e-06
-8.08518981419257e-06
-1.65975115390539e-05
-4.20741223392135e-06
-1.2618592929629e-05
-2.28846644745761e-05
-1.59763089102492e-05
3.7956982280545e-06
-1.21730738145977e-05
-3.34743902723904e-05
-1.55919506588377e-05
-1.45154579329541e-05
-2.20957732136751e-05
-1.93055368851354e-05
-1.0943702386654e-05
-1.13721835763258e-05
-1.45192162534903e-05
-4.09354325146702e-06
-1.75701527920448e-05
-2.25416698218087e-05
-1.01985725456025e-05
-2.10867893655959e-05
-1.68200751412659e-05
-4.8446197643514e-06
-1.42530768306547e-05
-2.88381635585223e-05
-1.65983003666135e-05
-1.72923782971478e-05
-1.00997437667662e-05
-1.69570807424084e-05
1.04381365580155e-05
-4.09432097371845e-07
-1.08125709554459e-05
-1.69704183809981e-05
-2.07079204970053e-05
-8.04412393756573e-06
-2.20679047302228e-05
-8.58917975046811e-06
-1.20651529986464e-05
-2.72111754086007e-05
-2.40381314028365e-05
-1.25777013859074e-05
-1.84554589852709e-05
-1.28878602413703e-05
-2.20681659951457e-05
-2.48243149510967e-05
-5.81247782243291e-06
-8.16557233116184e-06
-2.94477272221381e-05
-3.18526490379323e-05
-2.34899594415748e-05
-1.07470725664145e-05
-2.42248002670066e-05
-1.47330668085762e-05
8.3662729141867e-06
-1.28559671447097e-05
-3.34586682452608e-05
-7.51492417329144e-06
-6.84469009597223e-06
-1.36456925344447e-05
-3.9260299719685e-06
-1.93836521979345e-05
-2.72083381230902e-05
-3.58030196443302e-05
-2.05962949302399e-05
-1.39210699218094e-05
-2.06469955209468e-05
-2.82240436031451e-05
-2.59749057188387e-05
-9.38291671544757e-06
-1.31293712343868e-05
-2.07181549099462e-05
-3.36790838218537e-05
-9.58955342052681e-06
-1.72592921527943e-05
-1.0878533142545e-05
-8.32593604360013e-06
-2.77410957296658e-05
-1.17291565072906e-05
-1.2723943940561e-06
-1.18648807269571e-05
-3.01824731688806e-05
-1.38546677715162e-06
-6.74721079301286e-06
-1.04007276157266e-05
-4.55997908393033e-06
-1.78534070826166e-05
-6.34481671601532e-06
1.83946193354888e-05
-2.42175258277398e-05
-2.4086015112023e-05
-1.51254822665002e-05
-1.92577935815999e-05
-1.42491522090117e-06
-1.4488939705944e-05
1.99685474667341e-06
1.71294883011085e-06
-1.94889537467612e-05
-5.21558908031063e-06
-8.25764901234427e-06
-1.65783333050351e-05
-5.65690738753157e-06
-1.5731111616435e-05
-2.31225135762897e-05
-6.08429775246372e-06
-4.09455071041815e-05
-2.36879875876205e-05
-1.74207996190842e-05
-1.0984833043237e-05
-2.83645854519695e-05
-2.59998759754336e-05
-2.1327741842031e-05
-9.45637080194844e-06
-1.15109652444742e-05
-1.34590408773745e-05
-2.7085037284224e-05
-2.01248068208178e-05
-3.04655890689546e-05
-2.93642756418505e-05
-2.96063344079956e-05
-1.36787278594423e-05
-1.13225102187335e-05
-2.66524100664279e-06
-3.6259243381731e-05
-2.75106883718396e-05
-8.04876359361274e-06
-2.64411258148022e-05
-3.38216816555262e-05
-4.43267580712894e-05
-1.67028210398141e-05
-3.20726072171321e-06
-1.90007013811516e-05
-3.56066327353105e-05
-2.70067866172474e-05
-1.9953050971955e-05
-1.15279738535561e-05
-7.01195449146674e-06
-1.68155383326721e-05
-1.19420256948362e-05
-1.51926049626317e-05
1.34371942638956e-07
-1.58433271291019e-05
-1.00879551257866e-05
-1.64840306875043e-06
-1.47643409123314e-05
-2.31871204026554e-05
-2.77773930698016e-05
-1.01599283337154e-05
-2.69767885903365e-05
-1.37629771818898e-05
-1.39886836743606e-05
-1.34103268686637e-05
-1.54602286007062e-05
-2.74203520328698e-05
-5.20030626116035e-06
-9.17676656130515e-06
-1.45609402470417e-05
-2.49492985363405e-05
-2.84407793902217e-05
-1.29964564083359e-05
-2.57741212371627e-05
-1.5954264125472e-05
-4.21450761348195e-06
-2.62985836284274e-05
-1.42604841679269e-05
-8.43683622569044e-06
-9.87877162748615e-06
-1.11121396885908e-05
-2.69424922132748e-05
-7.24102936347661e-06
-2.03047115866432e-05
-2.51422183805227e-05
-3.62229994759551e-06
-4.41295423946504e-05
-2.79430505963615e-05
5.92399915260182e-06
-6.86910641707009e-06
-1.13184573876586e-05
-9.29405239414067e-06
-2.34935363253402e-05
-1.24066426522374e-05
1.92169246387243e-06
-1.44161314859912e-05
-2.93544300554763e-05
-9.8910360424216e-06
-1.69046428774401e-05
-1.18108792941136e-05
-1.57737901109241e-05
-2.42273630057028e-05
-1.49746767549877e-05
-1.93295806877477e-05
-2.08976101385854e-05
-1.18568401811987e-05
-1.90078287549428e-05
-3.55596502282472e-05
-2.51125423196888e-05
-1.37397564889387e-05
-2.71473473455578e-05
-1.35651121947906e-05
-1.34269032039689e-05
-1.93133939924102e-05
-2.30576892495982e-05
-6.40222155704565e-06
-3.62168650844071e-05
-3.07890745394317e-05
-1.74490621974559e-05
-1.888199257413e-06
-2.07093699666063e-05
-1.72016779679022e-05
-1.42091526147697e-05
-2.50022166202226e-05
-2.06103899287406e-05
-1.17061287354766e-05
-1.47052049092615e-05
-2.50603318703294e-05
-2.00737758203961e-05
-2.43041170884176e-05
-1.21189544163092e-05
-1.93606228007532e-05
-1.90208792120963e-05
-4.6300473189922e-05
-2.40164647267693e-05
-2.58558333442019e-05
-1.22338919396255e-05
-6.82878422058554e-06
-1.33395025941119e-05
-1.94194776580814e-05
-2.28138111564209e-05
-1.12414147049785e-05
-2.21553913257508e-05
-2.09301424132396e-05
-2.76012944127678e-07
-1.14729802293827e-05
-1.04927893959837e-05
-1.87875432923569e-05
5.24898859910976e-08
-7.41379810598095e-06
5.61697065331109e-07
-6.6497381442302e-06
-1.84246528463518e-05
-1.83671181528173e-05
-1.09494583032648e-05
3.45076234970475e-06
-1.8855154570618e-05
-2.0055284849299e-05
-2.31671312760167e-06
5.04735310922689e-07
-1.95474753988741e-05
-7.07734391918352e-06
-1.53078557795702e-05
-2.20287162422595e-05
-9.60832686730581e-06
-2.13272892397683e-05
-3.03034088573866e-05
-2.85617493465426e-05
-7.89250089342319e-06
-2.18180178363842e-06
1.33223620783571e-06
-2.74484639072909e-05
-1.3928906073077e-06
-1.71222302393349e-05
-2.82003837797284e-05
-2.43973903520351e-06
-8.81921552417268e-06
-8.90679119494031e-06
-2.75069132249109e-05
-2.64226711071097e-05
-2.1916071436174e-05
-2.2709477824443e-05
-1.89015775790054e-05
-1.81515397792901e-05
-3.58361178849316e-05
-3.23455928740729e-05
-6.86877680478789e-06
-2.22973305874962e-05
-1.81705546191215e-05
-1.48046519293488e-05
-1.44383756653271e-05
-2.00644750239692e-05
-1.4013735154693e-05
-3.6901342600987e-05
-2.63180583480296e-05
-2.62878371618139e-05
-2.99069154025355e-05
-3.54481729357575e-05
-2.00764642097067e-05
-2.38037709281184e-05
-1.72928674170462e-05
-1.63296569627831e-05
-1.1161446328462e-05
-2.19441126726665e-05
-2.31493468904071e-05
-1.64049738415958e-05
-2.83388917464462e-05
-1.70791657133708e-05
-1.33046237936663e-05
-6.73951938082419e-06
-2.62195583549227e-05
-1.58420886120397e-05
-1.76671547002018e-05
-4.77474375665466e-06
-2.51355330193268e-05
-1.48010180370834e-05
-1.97664959983219e-05
-2.65461809691415e-05
-2.24366201102157e-05
-3.8258723036771e-05
-8.82261553568025e-06
1.23515857848172e-06
-1.83061971079672e-05
-2.85648762794293e-05
-2.63577044092466e-05
-3.95905509173654e-05
-1.13205762038482e-05
-1.22703897076248e-05
-2.61465296218818e-06
-1.83949122717688e-05
-1.90149752992387e-05
-6.95684232186168e-06
-1.4951754680453e-05
-8.57189580324816e-06
-1.91438120276679e-05
-3.64944806909356e-06
-1.05185387266602e-05
-2.08993684139832e-05
-1.06796091539811e-05
-4.60706406041557e-06
-2.69183092937204e-05
-2.4053315317994e-05
-7.73062617126555e-06
4.26811947375256e-07
-1.87511511035376e-05
4.82290634373611e-07
-5.70941396458626e-06
-6.97449535504404e-06
-2.9537257719907e-05
-2.35328031811511e-05
-1.73625513481278e-05
-1.03198903282775e-05
-2.33490183147808e-05
-1.65204459050014e-05
-1.68567310562962e-05
2.75544959517491e-07
-2.34071669619124e-05
-1.68694909170917e-05
-1.4721138711995e-05
-2.2889714751575e-05
-7.42027379061425e-06
-4.36351384381164e-05
-2.22546671573989e-05
-2.34141171827605e-05
-3.83757987567913e-05
-1.48694812422134e-05
-1.90669882284742e-05
-3.77133950235738e-06
-2.60683184914743e-05
-9.97252724810884e-06
-1.92157597229749e-05
-1.19277806660667e-05
5.32499053064757e-06
-1.52905494854617e-05
-1.98334141104037e-05
-1.44505249357299e-05
-6.72765090629511e-06
-1.38378891286596e-05
-1.91283412315503e-05
-1.31269073791216e-05
-2.56964397926305e-05
-3.30157713990105e-05
-2.06920499293744e-05
-3.02368086880427e-05
-2.28867624359855e-05
-1.5325548575374e-05
-8.02141177561389e-06
-2.6413933625792e-05
-2.39526493094638e-05
-4.672424872516e-06
-2.14175902796689e-06
-3.54273353350541e-06
-1.79465138673471e-05
-1.70223577131265e-05
-4.77783743156361e-06
-2.37128567264817e-05
-7.69110391363671e-06
-1.18329127075438e-05
-1.34322525429809e-05
-1.2744314442825e-05
-2.08725813774193e-05
-1.34165391441629e-05
-1.26834696970711e-05
-2.02117375767988e-05
-2.19753298850217e-05
-1.39534955737852e-05
-3.23758026781048e-05
-3.41304618984887e-06
-1.4192986949001e-05
-1.92739469674784e-05
-1.50909332143125e-05
-2.36896968511504e-05
-1.61302829415834e-05
5.13195404345297e-06
-2.08882510685495e-05
-2.06624481867008e-05
-7.41375413364137e-06
-3.51038877367695e-05
-2.05101164219151e-05
-2.09435135683605e-05
-1.63093379068011e-05
-8.42242943245565e-06
-1.54937614166572e-05
-2.21729126831545e-05
-1.90929746924545e-05
-5.01751717345634e-07
-1.8169883446976e-05
7.36561550037686e-06
-1.57582606176561e-05
-3.08668402875209e-06
-2.05935245309386e-05
-3.35898254909777e-05
-2.39417250154473e-05
-3.36208624714834e-07
-3.78507865316859e-06
-5.52021893630336e-06
-2.39784247741028e-05
-3.02679837935673e-05
-6.49045815465193e-06
-4.01337914437156e-05
-2.25496723638114e-05
-4.27221409109917e-06
-2.47305293956123e-05
-3.02186770117374e-05
-1.35499188413685e-05
-4.3413989398976e-06
-1.44859399628415e-05
-1.95840249086495e-05
-1.08133294244698e-05
-4.15883560574164e-05
-1.93082112909765e-05
-1.29860077316063e-05
-1.93896460254722e-05
-1.3073075456046e-05
-2.06272306583597e-05
-1.26833009768372e-05
-3.41199917847159e-05
-2.83915588158135e-05
-3.24440310895876e-05
-2.60501980000434e-05
-1.82685869133619e-05
-7.77591598691414e-06
-3.87483849938866e-06
-1.09649409441047e-05
-1.54218172709591e-05
-1.8267939769463e-05
-2.60200059253212e-05
-8.31594645064082e-06
-2.28177193499278e-05
-4.71599275851303e-06
-3.17248867950512e-05
-6.68933136652057e-06
-1.9120582075895e-05
-4.31334971384082e-05
-4.03517200366133e-06
-3.01055038099853e-05
-8.51492702204582e-06
-5.98413883370215e-06
-7.88821284339824e-06
-2.36038054286216e-05
-3.46801830155807e-06
-9.49344597475674e-06
-1.44195737769736e-05
-1.78394454007209e-05
-8.62385131150464e-06
-2.07217338767198e-05
-2.69934489632976e-05
-2.96460452002372e-05
-2.28589728021897e-05
-3.65183914912936e-06
1.13276265699285e-05
-2.0313104251229e-05
-1.33866509383016e-05
-3.81273073891862e-06
-1.80886238950458e-05
-1.22605385036721e-05
-3.86813402821395e-05
2.39411393661383e-06
-6.8043091646801e-06
-7.3971780612766e-06
-1.65244908206872e-05
-7.40660497514967e-06
-1.76139842322052e-05
-9.95118576554738e-06
1.30480136893104e-05
-1.83794233098102e-05
-1.83512361789582e-05
-1.3940491371246e-05
-3.37860935084816e-06
-6.06026374616911e-06
1.2887032940856e-06
-7.17955966530016e-06
5.9898166683225e-07
-2.11147096397963e-06
-5.2271281965621e-06
-1.04505463343412e-05
-1.70467947118687e-05
-2.15393285415427e-05
-1.48505128936549e-05
-1.7188428098716e-05
-1.48625794959179e-05
-1.97534839311607e-05
-8.45683450187442e-06
1.22324498025202e-06
-2.70771318401695e-05
-2.66537644348465e-05
-7.8731415537611e-06
-1.96534627294861e-05
-1.84428130882404e-05
-3.28679428010274e-05
-2.77212343679116e-05
-1.67540000268502e-05
-5.74275161134322e-06
-1.82122517252716e-05
-3.34626010582497e-06
-3.07927912818985e-05
-4.04968675194822e-05
-1.14369750730211e-05
2.27755168291134e-06
9.96663712587297e-06
-9.94218270470469e-07
-8.9630539987142e-06
-3.86168399593952e-05
-3.30867684261789e-05
2.03929029034725e-06
-1.82112797626783e-05
-1.59982244868327e-05
-9.49435372480893e-06
-1.18816506267092e-05
-3.08359832908241e-05
-1.41869245195595e-05
-6.98171985591511e-06
-1.31647766854286e-05
-1.73922446147388e-05
-2.43296578240169e-05
-1.65579215175751e-05
-3.53798694936875e-06
-5.58688770713671e-06
-3.12392943082449e-05
-2.78206069669643e-05
-2.69192379209608e-05
-1.99598345500224e-05
-4.24918441729132e-06
-2.97987526123919e-05
-3.84120712899396e-05
-9.7581185636235e-06
-2.3214772025143e-05
-9.27283172263899e-06
-1.40947098049008e-06
-3.11617433864428e-05
-2.75341905710253e-05
3.02550907302953e-06
-1.04671378578717e-05
-1.48518457588346e-05
-2.35142448755183e-05
-2.51744774850917e-05
-1.24832791266369e-05
-1.30422854543369e-06
-1.40046517710717e-05
-1.7461660425357e-05
-1.63715928742646e-05
-1.87710184615676e-05
-5.51055950927383e-06
-5.58670075324172e-06
-2.13845392865479e-05
-3.21639466424045e-06
-2.27081524889115e-06
-2.20984606662194e-06
-1.96508244450702e-05
-2.37771975693187e-05
-1.78732209366725e-05
-1.08078302806368e-05
-1.13143269156295e-05
-1.47614966154831e-05
-6.9760054459332e-06
-3.37166761710868e-05
-4.64411968862535e-06
-9.92423975826419e-06
-2.26650628933576e-05
-6.53933128680085e-06
-3.54061464169019e-05
-1.69329191291584e-05
-1.58263939937038e-05
-1.68958073837673e-05
-8.74910784384455e-06
2.92192651645642e-06
-1.57102595850324e-05
-2.0505545866331e-05
-2.89157975031992e-05
-1.58537021871895e-05
-2.43075449770453e-05
-2.57933131731272e-05
-1.3506996123208e-05
-2.8208269470227e-05
-3.63778820631148e-05
-7.12108325839385e-06
-1.31825132421816e-05
-2.46674097326035e-05
-3.04960227642659e-05
-1.76581300605628e-05
-2.90837155118699e-05
-3.11148317457739e-05
-1.62524567767793e-05
-7.79038019928598e-06
-2.35989537441555e-05
-9.59137598009767e-06
-1.67952729805811e-05
-2.30560392568955e-05
-7.54732167982958e-06
-2.18351372637126e-05
-1.04971030342187e-05
-2.09813208133528e-05
-4.36741986058676e-05
-1.04106169201555e-05
-1.26418451122749e-05
-2.56541787029386e-05
-3.01613744995339e-05
-9.85883991228817e-06
-1.21874463943756e-05
-3.62859542489848e-05
-1.25792584594894e-05
-7.88013342624517e-06
-1.11781709412935e-05
-1.15029735325439e-05
-5.43703101680645e-06
-1.53128367047023e-05
6.29673005438968e-07
-1.12160587375054e-05
-2.45892310754279e-05
-1.54561120960281e-05
-1.1648304196961e-05
-7.58719601914325e-06
-1.88102986380548e-05
-9.37712169404658e-06
-2.06858717683282e-05
-3.12978324772998e-06
1.41598316858418e-07
-3.23974613094872e-05
-1.03142994940654e-05
-3.66264542589238e-06
-4.81044836753688e-06
-1.68203589495684e-05
-1.60922046607644e-05
-1.05363212533987e-05
-3.77966582708831e-06
-1.05264451162658e-05
-3.42645380687942e-06
-6.66370668451832e-06
-2.34850639811473e-05
-2.78823820264266e-06
-2.23797379709363e-05
-2.45968081768877e-05
-9.75102581090005e-06
-9.49053710658468e-06
-2.67315030378379e-05
-5.24588326318325e-06
-1.32362495273553e-06
-1.5100209094784e-05
-1.90697499973601e-05
-2.36984966212763e-05
-9.4938593095423e-06
-5.52853440526502e-06
2.64497657724701e-07
-1.20280368083994e-05
-4.95396724273006e-05
-5.84366588093231e-06
-1.68962305818831e-07
-2.80923525483924e-05
-2.21549061192e-05
-2.16164730916809e-05
-2.90493731564079e-05
-2.27223112591504e-05
-4.11225231913835e-05
-2.32747091550451e-05
-3.78972234060401e-05
-3.26730083982439e-05
-2.97390997688175e-05
-9.2275911770117e-06
-1.03441844408603e-05
-2.03583691649939e-05
-1.92369837207338e-05
-2.43227813277787e-05
-3.23475147795111e-05
-1.74675241855235e-05
-2.06107452441808e-05
-1.84831342953848e-05
9.28733640456742e-06
-1.41808024549274e-05
-1.93246731806924e-05
-1.4913114134016e-05
-1.28772860527487e-05
-9.80775962129435e-06
-2.02057786315654e-05
-3.05900748628292e-05
-1.57879722330499e-05
-1.9456781561937e-05
-1.20323663307934e-05
1.72493676348847e-06
-1.72213612255707e-05
-3.59619513413578e-06
-2.44860968436048e-05
-1.20332857582915e-05
-2.54028669572123e-05
-1.37597891835705e-05
-2.88386357467536e-05
-1.84883277482186e-05
-2.38569289069284e-05
-9.27562846075263e-06
-4.62479254665205e-06
-3.21926067062619e-06
-8.00586437910718e-06
-1.87919621802e-05
-5.64943818851712e-06
-2.50405283199671e-05
-1.26718956350676e-06
-1.46544881034413e-05
-2.1119533156095e-05
2.87725848936264e-06
-2.06960702396787e-05
-1.14853545095894e-05
-2.3235455134421e-05
-2.29204338850574e-05
-1.77947455884609e-05
-3.05114104266702e-05
-8.47831226799971e-06
-1.57959735932693e-07
-3.74723363753917e-06
-2.55406334743123e-05
-3.78332906544006e-06
7.30799877691022e-07
-9.49829005423771e-06
-3.84080151768153e-06
-2.29402831927449e-05
-3.96828298984319e-05
-1.20067112974876e-05
-1.25694441046486e-06
-8.00579019812955e-06
-1.73894412784501e-05
-2.89092365079995e-05
-9.92675736206418e-06
-1.72426835415057e-05
-2.75142679386604e-05
-4.26160619637142e-05
-2.3161080538207e-05
-2.74391758361237e-05
-9.86397189640267e-06
-1.23200349118063e-05
-1.57652910693841e-06
-1.88763686003054e-05
-4.5423346158821e-06
-1.96314407030829e-05
-2.51636476713868e-05
-1.25013566023431e-05
-1.19606703500064e-05
-3.00691038266087e-06
-1.81141106872542e-05
-2.74511257267719e-05
-1.9329975136295e-05
-4.09019702665933e-05
-2.18722484418521e-05
-2.82419852060857e-05
-3.59101847097326e-05
-3.24730437622008e-05
-2.94040933620103e-05
-8.5950389573047e-06
3.05290798201118e-06
-2.10191768841662e-05
-2.93090558858531e-05
-3.29307606397053e-06
-1.70410629643525e-05
-1.79099210029345e-05
-9.13137870507233e-06
8.14334552526165e-06
-4.6603496456634e-06
-2.61694399515887e-05
-2.03441887419975e-05
-1.62119007827963e-05
-1.73208691797366e-05
-2.56748895765036e-05
-2.49990446268086e-05
-2.25753936502807e-05
-6.74657365963003e-06
-1.68782540038004e-05
-2.13517471057574e-05
-2.29319730466064e-05
-1.34800990669702e-05
-7.51170947404918e-06
-2.31405142114926e-05
-2.69669987859526e-05
-1.85210066201339e-05
-1.48414470022408e-05
-1.87795516126992e-05
-1.57393371859647e-05
3.39321184652e-06
-1.02338175039081e-05
-2.00454606352146e-05
-2.90777116476237e-05
-1.09091299399728e-05
-8.61522020257579e-06
-4.73586036886113e-06
-1.23427681234615e-05
-2.7703823683106e-05
-5.5552514022974e-06
-7.39352043626551e-06
-8.11393514064142e-06
-2.39526742881123e-05
-1.67943553565351e-05
-3.39745171848077e-06
-2.22532817710917e-05
-3.72401142091981e-06
-2.00597734085353e-05
-2.00051788753697e-05
-3.04131271571225e-05
-1.72753184727056e-05
-2.45232175370899e-05
-1.95359624545353e-05
-1.35466696971585e-05
-1.64091882616218e-05
-2.37436298084332e-05
-1.62928705083166e-05
-2.79440212636062e-05
-2.52670197114103e-05
-1.57163988258186e-05
-1.6606389714032e-05
-2.32562624236699e-05
-2.09356726498695e-05
-3.36870547551236e-06
-1.60090653786593e-05
-1.95608377318042e-05
-1.09268580478186e-05
-1.70658941608141e-05
-1.65865614616469e-05
-8.64333458932989e-06
-1.30323936287982e-05
-3.10268858663906e-05
-1.68150154963367e-05
-1.9365988567326e-05
-4.81829218046904e-05
-2.51315286392785e-05
-1.92847801461599e-05
-3.42397103413213e-05
-3.2094597900304e-05
-2.59516074161189e-05
-8.06976927235108e-06
-1.6562013378649e-05
-4.12502629947335e-05
-1.3903322781147e-05
-3.23394595559977e-05
-1.82868649755724e-05
-9.1692572687903e-06
-2.77507312780649e-05
-8.65282137819577e-06
-1.17948669191021e-05
-3.62237800924622e-05
-3.22718035650337e-05
-2.07481614912353e-05
-2.60148733024844e-05
-2.61035523465535e-05
-1.98413041415155e-05
-9.41224347268973e-06
-2.57989922523884e-05
-1.66534207570783e-05
-3.45877174255013e-05
-6.62703706867653e-06
-9.51579028137223e-06
-1.53327187223898e-05
-3.09957860201578e-05
-3.4499628778889e-05
-4.56099368836851e-06
-1.56617028457405e-05
-1.13807524364388e-05
-6.45787651737215e-06
-1.88744559143284e-05
-9.31576014446973e-06
-1.16348768458073e-05
-4.79383681336545e-06
1.34996989010403e-05
-1.04171562974802e-05
-7.54881506412784e-06
-2.22728016644189e-05
-1.46676388739165e-05
6.44656246271861e-06
1.50369933368793e-05
-1.48633493905865e-05
-2.50706625579683e-05
-3.30386393898267e-06
-1.57337061923744e-05
-7.04355148530446e-06
-1.41640478993358e-05
-1.45583508496814e-05
-7.54165010296474e-06
-6.90483604863237e-06
-1.95628612059934e-05
-2.02857121128415e-05
-6.52918511981717e-07
-1.18037222994915e-05
-1.7701373875728e-05
-4.94157537952829e-06
-2.30312493548921e-05
-1.45983061000492e-06
-2.52333423668671e-05
-2.54794269255966e-05
-5.05366595512389e-06
-3.31248220938702e-05
-4.19821562257272e-07
-1.86247356986914e-05
-4.21690841249738e-06
-2.37895721575787e-05
-1.96380468013927e-05
-1.67519855917972e-05
-2.54298091017693e-06
-1.97463099150844e-05
-1.63100590454333e-05
-3.6314902035056e-05
-1.85485814939243e-05
-1.35233124869373e-05
-2.98615316850688e-05
-1.49706199817168e-05
8.79697661216869e-06
1.14986623808668e-05
-2.24569624950167e-05
-2.61324890320855e-05
-2.53548479422272e-05
-3.57140075671963e-05
-2.02587986704541e-05
2.87244620142206e-06
5.24011351175253e-07
-3.75780287575456e-05
-2.66904609232519e-05
-9.66407281007377e-06
-6.08097295767991e-06
-8.50508046992478e-06
-2.53532516354028e-05
-1.63958271861077e-05
-1.78133227837363e-05
-1.95794923888339e-05
-1.44087045599759e-06
-7.12348694343563e-06
-2.9973578875116e-05
-6.009194009972e-06
-2.26253928755514e-05
-1.1342064489674e-05
-1.75487513317694e-05
-7.28172215343658e-06
-2.65802636226085e-05
-3.73443128767387e-06
-3.18046403998749e-05
-8.77059769838064e-06
-1.29559071637246e-05
-1.73521963366109e-05
-1.67285469414175e-05
-2.27623144498338e-05
-1.59792577883623e-05
-1.06906439963262e-06
1.59426519742928e-05
-2.39783720619594e-05
-1.1633127884136e-05
-6.39066254696502e-06
-8.92602941549341e-06
-2.25230066770539e-05
-1.35801535690084e-05
-1.99172541316168e-06
-9.57819763262434e-06
7.4893694987798e-06
-1.12189056948191e-05
-1.58679991638259e-06
-7.48133628578083e-07
-6.64094837624419e-06
-1.44978275177324e-05
-1.40065940892624e-05
-1.01797332592405e-05
2.73638265136865e-07
-2.66518047274799e-05
-1.52741395619668e-05
-7.40674460150588e-06
-1.13149841168886e-05
-1.14268305805839e-05
-2.48733405864676e-05
-1.35704837530491e-05
-5.95530593149967e-06
-2.43324293164365e-05
-6.23804533027815e-06
-6.80474589813901e-06
-1.01249048852636e-05
-1.84539525677215e-05
-3.65598855199409e-06
-2.34586204333617e-05
-3.39665274904698e-05
-7.43488563787262e-06
-2.27880071388095e-05
-1.74778105870944e-05
-2.27510690864546e-05
-3.04473635710599e-06
-1.33272454936915e-06
-2.06119082137041e-05
-2.57222461726179e-05
-2.29475217332324e-05
-1.48176198311206e-05
-2.82136464201626e-05
-1.16057296601459e-05
-2.19436678825076e-05
-1.17551688607318e-05
-1.14315396561771e-05
-2.26668529341841e-05
-2.87497353283611e-05
-2.30514153074615e-05
-1.57776180804692e-05
-2.15511682245492e-05
-2.76339401499998e-05
-9.87335577823891e-06
-1.88885802303673e-05
-2.70999222493019e-05
-1.43355366165202e-05
-2.74284431706881e-05
-2.0377353580065e-05
-1.04005869236106e-05
-2.26177492828266e-05
-2.7003187211521e-05
-1.65004261918519e-05
-1.30862398120301e-05
-3.89668287071409e-05
-6.48716723478372e-06
-1.26240288875904e-06
-3.45640239265382e-05
-9.23134370477673e-06
-2.18543005818128e-05
-1.05940329410863e-05
-2.734427911762e-05
-2.19094436444411e-05
-2.35449161637822e-05
4.93004837132117e-06
-1.25910434350304e-05
-1.10222657743879e-05
-1.7755945469949e-05
-2.02950489385185e-06
-1.64463793073573e-06
-1.96049525682546e-05
-3.45352660172113e-06
-8.43167762765621e-06
3.05825521434754e-06
-1.27608173567754e-05
-6.86438300552501e-06
-1.84320379063896e-05
-1.33127580708025e-05
-2.45269753746629e-05
-1.71017262015097e-05
-1.88830095514316e-06
1.14604847018504e-05
-5.72399036258976e-06
-2.10527704655332e-05
-5.1839340685737e-06
-7.49374638604205e-06
-1.54888230832868e-05
-1.23673768072192e-05
-5.7623238231152e-06
-1.50813402852381e-05
-1.99768281415955e-05
-1.89634511894741e-05
-2.32064376996348e-05
-4.7467758635277e-06
-7.24425933466295e-06
-8.80806579245563e-06
-5.09805667939391e-06
-2.35087145286131e-05
-1.47572336970662e-05
-2.04333715969599e-05
-1.40056249097365e-05
-6.29097041742143e-06
-2.07584430307485e-05
-1.73749495482778e-05
-2.90322240652502e-05
-1.52161206550102e-05
-1.29555346620782e-05
-1.92544931285454e-05
-3.94494573824533e-06
-2.95595151446214e-05
-2.40826756655614e-05
-1.53279607364284e-05
-1.67553820510747e-05
-2.12368489661388e-05
-2.74008945907923e-05
-1.26843782319242e-05
-1.06916517665684e-05
-1.51039241283672e-05
-1.97207309115091e-05
-1.90833494731691e-05
-1.5013839868658e-05
-8.12395015035228e-06
-9.27500531856298e-06
-2.41033311910692e-05
-1.66827990326188e-06
-1.20978253242716e-05
-2.10232732513859e-05
-1.66155531540061e-05
-1.9240144751073e-05
-2.60581819297648e-05
-2.01194791021521e-05
2.05908798981129e-06
-1.80048128962963e-06
-3.37923829118192e-06
-9.53734908779646e-06
-1.93994345250198e-05
-2.02548827851799e-05
2.91431238204618e-06
-8.21590289028015e-06
-2.38285470339973e-05
-1.97345279522578e-05
-1.63375306538486e-05
-2.24612604710936e-05
-2.42214851365173e-05
-6.42109813089625e-06
-3.4397651243611e-05
-3.13713150765551e-05
8.20455544591592e-07
-1.54058132034635e-06
-8.75792578915427e-06
5.58493408180184e-06
-2.04524585798038e-06
-2.36672800849906e-05
-1.34477552292941e-05
5.26995728403367e-06
-2.85787317347628e-05
-1.59332079500503e-05
-2.39648363916533e-05
-7.56135264842881e-06
-1.18315865779751e-05
-2.36599603185668e-05
-1.75818166853784e-05
-3.01683482488935e-05
-3.92839097492341e-06
-9.26520699217087e-07
-1.44710331467386e-05
-1.37326837584119e-05
-6.40553860672152e-06
1.6700295088362e-06
-1.4797845515623e-05
-1.81206588044662e-05
-1.92199285631284e-05
-1.70644453488676e-05
-1.7743720574837e-05
-1.90770129900064e-05
-8.04331501758949e-06
-3.37216303488962e-05
-2.83347243934141e-05
-2.76350696848496e-05
-1.60837347036839e-05
-1.13562563852593e-05
-2.06240994296011e-05
-1.39503244132642e-05
-1.57213708312602e-05
-1.8180672164398e-05
-3.74528163992984e-05
-2.02037872114623e-05
-1.39038143017826e-05
-3.94754022817581e-05
-2.13980941195912e-05
-1.83677994284925e-05
-9.92168960235873e-06
-4.06348526792419e-06
-1.06365695710405e-05
-1.68192759261433e-05
-3.22879382388549e-05
-3.19176663805177e-05
-1.7824036745787e-05
-2.63863633542192e-05
-4.61581591577154e-05
-1.80965087614968e-05
-1.30714890233107e-05
-7.38114475140458e-06
-1.44282370427785e-05
-2.66810303674519e-05
-2.28155630911248e-05
-2.40538475532473e-05
-3.23041999895973e-05
-1.09340284643334e-05
-1.78434407649978e-05
-2.10935703533285e-05
-1.17011399213036e-05
-1.16422174901281e-05
-2.07910387179272e-05
-9.34932173779637e-06
-2.246708760468e-05
-2.50451733423347e-05
-6.60377566638492e-06
-2.59290464680062e-05
-3.25493016151694e-05
-1.01035426451272e-05
-2.08378804644122e-05
-2.46027019932565e-05
4.87920065534151e-06
-1.88895430664911e-05
-7.85618569956647e-06
-2.72441294636365e-05
-6.65415086539758e-06
4.0747378754388e-06
-1.12551014358945e-05
-2.16376436119545e-05
-4.44017884608047e-06
-2.55278949917751e-05
2.12349995525405e-06
-2.62081660230641e-05
-1.44071453933634e-05
-1.26314991818175e-05
1.17336075230958e-05
-2.57000669639092e-06
2.42455549438954e-06
-1.69238184632785e-05
-2.48219467287807e-05
-1.71775596500659e-05
-1.9582305523515e-05
-2.9458416819078e-05
-2.3521212118677e-05
-5.86325492379086e-06
-2.28776792414578e-05
-1.86336295864597e-05
-2.4253910344454e-05
1.91017819071375e-08
-2.29953201703478e-05
-2.10949180738876e-05
-6.77390891241722e-06
-1.398839655694e-05
-2.83364747485978e-05
-3.47608688281935e-05
-2.59403843597009e-05
-2.59552796024963e-05
-2.55581456035752e-05
-2.55002119071904e-05
-1.83184945896543e-05
6.1221065594028e-06
-1.60689864273718e-05
-2.08154797210654e-05
-3.29730287693552e-05
-1.85973247123918e-05
-1.7177875320077e-05
-1.72400364741726e-05
-2.35610023799e-05
-2.03717120901412e-05
-4.67641962025501e-05
-1.90510741566946e-05
-3.76205134948432e-05
-1.56166485835353e-05
-3.45685511746718e-05
-3.17041398637099e-05
-2.18048382551541e-05
-1.02089904260903e-05
-1.77475670421727e-05
-1.43809557275968e-05
-2.60148913140319e-05
-2.26821052220779e-05
-1.25141859051577e-05
-1.2709235849324e-05
-1.44700198267679e-05
8.34760115962732e-07
-1.83001918954673e-05
-9.71901843352024e-06
-1.59342738819054e-05
-2.1960514191117e-05
-1.82327043765913e-05
-2.01182260490698e-05
-6.50958732270639e-06
-6.36734023184826e-06
-1.38964642975673e-05
-3.25849021945233e-05
-9.3342073069459e-06
-2.02429964657874e-05
-3.01648353552372e-06
-3.02496187741631e-05
-2.78050258680671e-05
-9.74503875424151e-06
-1.42667511752231e-05
-1.56324419805909e-05
-2.96454041280166e-05
-3.86337295639949e-06
-7.27306569629162e-06
-1.81056576100963e-05
-2.18475104905667e-05
-2.286773795666e-05
-1.27283053938528e-05
-2.14828862813443e-05
-2.62972575627028e-05
7.36293989920401e-06
-1.14909892473618e-05
-6.09740006682886e-06
-1.64593681470805e-05
-2.48925987847606e-05
-3.02397677788165e-05
-4.27473211521714e-06
-1.50171946054217e-05
-2.4032210639908e-05
-1.20198998719201e-05
-1.3329718767898e-05
-1.08875381441451e-05
-2.77174265869645e-05
-2.45207389166919e-05
-9.89823515581228e-06
-3.27973703868976e-06
-1.86210239196848e-05
-2.52993007869856e-05
-1.2918952288117e-05
-9.46883785825705e-06
-7.46144963371576e-06
-1.7987870490306e-05
-8.11526061174986e-06
-9.29128524989623e-06
-2.46757235535241e-05
-2.52277064732222e-05
-1.13278883597341e-05
-1.13707396284937e-05
-3.82470990024509e-05
-3.42260338575757e-05
-1.38608718219782e-05
-2.06158225145663e-05
-1.03591479740752e-05
-1.83077709163759e-05
-2.72386044291815e-05
-2.24344498459866e-05
-7.33573091578389e-06
-1.22997895132967e-05
-2.38410992736801e-05
-1.18362869170164e-05
-5.64659825281926e-06
-1.58958522375891e-05
-2.39638062634264e-05
-1.09558506701428e-05
-2.18831058085457e-05
-3.61514400775241e-05
-3.85541491634173e-06
-1.13049088648429e-06
-2.33370092588947e-05
-3.9717942229617e-05
-1.89123051932917e-05
-1.61459874668394e-05
-5.91888932190671e-06
-1.32540276713266e-05
-1.09174480456823e-05
-3.16303699464455e-05
-1.92743089741125e-05
-1.98700008174251e-05
-1.62756413389795e-05
-5.82493694685661e-06
-1.77887343675449e-06
-7.5626826743646e-06
-2.12413844957496e-05
-1.91760229911642e-05
-1.99665750253612e-05
-9.95382817851707e-06
-1.29811490152611e-05
-1.22360933390252e-05
-1.97257420756067e-05
-1.56930958924164e-05
-1.32462004948505e-05
-9.15104333947568e-06
-1.96256583720409e-05
-7.40299334599589e-06
-1.5199795543054e-05
-1.69116209230262e-05
5.13809360706837e-06
2.27747011320068e-06
-3.24114046260244e-05
-3.29228632333351e-05
-8.71520398771289e-06
1.14196682522244e-06
-1.16932316503934e-05
-1.63581091987887e-05
-2.24081907359923e-05
9.10084366060226e-07
-7.07234307498787e-06
-1.26040491333148e-05
-3.78534058097899e-06
-1.22346983450694e-05
6.4207325698617e-06
-1.82252543596244e-05
-3.04575200951903e-06
-4.14514205670869e-06
-9.57024653995824e-07
-2.29118004420986e-05
-5.97742751853465e-06
-2.22537711275761e-05
-1.73306200664543e-05
-4.92776290975395e-06
-9.13062828892999e-06
-1.52764003842064e-05
-1.31298180775551e-05
-2.70470588307313e-05
-1.41936753865652e-05
-1.11749480292938e-05
-1.58283588870284e-05
-1.02471235496012e-05
-2.47165367109278e-05
-2.59680705010705e-05
-2.45368379054711e-05
-3.48079757700377e-05
-3.39481740718351e-05
-2.56271980258062e-05
-1.1604559884059e-05
-2.87009925988641e-05
-1.39406581584063e-05
-2.63458304109623e-05
-1.21801753164892e-05
-2.49594966176955e-05
-1.49965617509648e-05
-2.46121865655307e-05
-4.10015053402333e-05
-1.97659624967336e-05
-1.32840666708949e-05
-1.72851320244411e-05
-4.34384006583131e-05
-3.21827046808673e-05
-7.84052146309967e-06
-1.4430828319473e-05
-2.46753655036005e-05
-3.45922949917518e-06
-2.3936411503624e-05
-4.8465522499891e-06
-2.17652097136232e-05
-1.98886781860827e-05
-1.81881308677185e-05
-5.18538790077853e-06
1.05912764041242e-05
-2.51559444294947e-05
-1.9984662747969e-07
-2.76110863486874e-05
-1.56221179705528e-05
-2.66625459076647e-05
-1.01015941919556e-05
-2.03748111719918e-05
-2.79596025151708e-05
-2.69582962802319e-05
-1.14192941813589e-06
-1.68080342151914e-05
-2.10642560182761e-05
-2.44191728962797e-05
-4.36943060205598e-07
-1.75821585802824e-05
-1.49109716723322e-05
-1.50331263817663e-05
-1.39705897868064e-05
-1.75847897237071e-07
-1.91597016836925e-05
-1.27961156597057e-06
-1.00808684061653e-05
1.05770169985197e-05
-1.71027260301117e-05
-2.6457419601302e-05
-2.27056044151691e-05
-1.1083002840468e-05
-1.52220505252588e-05
-1.46232702406366e-05
-1.4261316453243e-06
-1.17254383458224e-05
-1.36993676781291e-05
-5.31571633086717e-06
-1.03213460607626e-05
-1.83196851039525e-05
-4.04335583260136e-05
-3.65781542739519e-05
-3.3043054059153e-05
-1.09219215416831e-05
-1.62955987378052e-05
-8.53787465004018e-06
-1.9591815385637e-05
-1.41660300954668e-05
-2.62869809867637e-05
-2.74317534121166e-05
-1.54793150480689e-05
-2.64114986591259e-05
-1.76780934959098e-05
-1.2289940044037e-05
-1.92409396533915e-05
-2.9693568685695e-05
-3.9885190993971e-05
-8.38911934220344e-06
-2.80034697539674e-05
-1.01294029864032e-05
-2.76186756794198e-05
-4.44792014247618e-06
-1.41719353239184e-05
-2.37776725177124e-05
-3.05495220961697e-05
-2.22137386155762e-05
-3.29483268619892e-05
-3.93130348477165e-05
-1.99244648581961e-05
-1.60881485258314e-05
-2.32162476644267e-05
-2.1665332113988e-05
-2.71076495769101e-05
-6.26607593806798e-06
-2.63219322216198e-05
-3.03026508868427e-05
-7.96490769223094e-06
-3.98525466565259e-05
-2.25939711575341e-05
-5.43915048075544e-06
-1.07941335595559e-05
-2.87135921227352e-05
-2.12256942109333e-05
-2.1076811007987e-05
-1.7629022755998e-06
-1.862729415436e-05
-5.63002077500713e-06
5.91003004834896e-07
-8.51060347911954e-06
-4.74810056319689e-06
-7.38582605306999e-06
-1.71439143605777e-05
-2.09534917147464e-05
-1.06565723967008e-05
-1.56915005735348e-05
-9.97287217050139e-06
-1.45803683575267e-05
-1.54597511693095e-05
-1.86408173915607e-05
-1.56126189247975e-05
-3.91070424673185e-06
-6.66466300651082e-06
-4.72743695160486e-06
-1.88800438713945e-05
-2.20925912913732e-05
1.73912778687619e-05
-1.66447054519406e-05
2.30220342130123e-06
5.17652774041116e-06
-1.37231167615582e-05
-1.75285539172436e-05
-1.79558496488461e-05
-2.37913597321926e-05
-3.99351035904745e-06
-3.76408223582191e-06
-4.79765774286914e-06
-2.29781343743251e-05
-2.83271210659497e-06
2.8130563309401e-06
-8.60001917763743e-06
-1.58514274968728e-05
-2.10287156056163e-05
-1.29276484139867e-05
-3.37449025326045e-05
-2.75207966556094e-05
-2.34251031349283e-05
-2.59866489483808e-05
-1.21553054544799e-05
-2.36412363863539e-05
4.2691245462046e-06
-3.52532050162008e-05
-2.94183012165286e-05
-4.59273527982735e-06
-3.25572271628081e-05
-1.60199065055643e-05
-1.46161329110508e-05
1.83201453680043e-07
-1.9758644285586e-05
-3.86527212216838e-05
-1.06923213753511e-05
-2.24323036126043e-05
-1.41221007023209e-05
-1.89240777745283e-05
-2.5107875214272e-05
-1.79771428747809e-05
-2.27568259895278e-05
-2.08478275794406e-05
-1.13692793633903e-05
-1.92174866540332e-05
-5.0126649408083e-05
-8.37028119705746e-06
-3.48082847059046e-05
-2.51932123428777e-05
-1.39199550782649e-05
-2.71707897044343e-05
-1.20027755786875e-05
-4.25487226501675e-06
-4.48890492781334e-05
-3.27179510768205e-05
-1.83096949376234e-05
-1.03297700851552e-05
-2.89435117577629e-05
-1.40725138687517e-05
-1.93173851365167e-05
-5.08034915022224e-06
-1.38445100252245e-05
4.2384749141138e-06
-2.0031285549858e-05
-2.13559597097153e-05
-1.08290668551742e-05
-2.66189615874906e-05
-9.07015671849281e-06
-2.92294795914189e-05
-3.19990933109198e-05
6.22549751573136e-06
-2.07076656188814e-05
-1.25645401285605e-05
7.16071229875498e-06
4.08073567160444e-06
-4.68524607065074e-06
-3.05706077638851e-05
-5.44122677179156e-06
-1.1964157967612e-06
-2.72256054921673e-05
-2.6856307280955e-05
-2.27030187461244e-05
-1.05215749346835e-05
-1.27902158575042e-05
-2.26743822786392e-05
-1.10128010953757e-05
-1.39236234403344e-05
-2.23417345011902e-05
-1.41426680659852e-05
-3.53948982003441e-06
-2.247493808915e-05
-2.9035813685209e-05
4.97712603759521e-06
-1.62525992685541e-05
-2.10761476782102e-05
-4.28429957038763e-06
-3.38675472725204e-05
-3.50175383832581e-06
-2.59601743000101e-05
-1.36624125139557e-05
-5.4288447688052e-06
-1.12610217843752e-05
-3.55475795047708e-05
-1.11887391309223e-06
-1.44545924916819e-05
-2.8263819446874e-05
-2.3135763900404e-05
-1.7781671640741e-05
-1.00084960130058e-05
-1.72388689903662e-05
-3.22993882415309e-05
-3.19221047392356e-05
-4.48723720285332e-05
-3.38854168161558e-05
-1.22352885162649e-05
-1.66603690106477e-05
-1.84654576070244e-05
-6.80020317675537e-06
-3.15843997176092e-07
-1.34900432173355e-05
-1.35883930563114e-05
-1.45800364467808e-05
-1.66446465766516e-05
-2.35550376991237e-05
-2.236121771567e-05
-2.47098826263028e-05
-3.55889187836337e-05
-3.54924612479033e-05
-1.28080103765714e-05
-1.81200037939001e-05
-1.72623932793988e-05
-3.58677500601179e-05
-1.82140101117005e-05
-3.45710524103363e-05
-1.95983376687152e-05
-2.33374713040527e-05
-1.48427999384908e-05
-2.35830957668437e-05
-1.98134384829443e-05
-2.04675941398271e-05
-2.87991056804247e-06
-2.10914439639788e-05
-8.86793595416865e-06
-1.45045974278423e-05
-1.41782170979047e-06
-1.15882346591089e-05
-1.52420693570378e-05
2.95280599728284e-06
7.62225134301549e-07
-3.03373199862251e-05
6.23483688060693e-06
-3.69493884528967e-06
-9.03614629481923e-06
-5.64585283572022e-06
-5.38150311850183e-06
-1.97563879150638e-05
1.69042823463515e-05
-1.62606934507033e-05
-1.97185330527541e-05
-1.27889629052676e-05
-8.845167582169e-06
-2.82423928377895e-05
-2.64774103550081e-05
-3.68248933917134e-05
-2.19226923647642e-06
-1.1334301170005e-05
-1.41800207332927e-05
-6.84749446059168e-06
-8.58653765699411e-06
-1.81895355488661e-05
-1.95249584797901e-05
-9.1927568663154e-06
-1.58385276574771e-05
-9.60570577236725e-07
2.37264613260998e-06
-2.01290118564399e-05
-2.62574622019158e-05
-6.68629213313391e-06
-7.79633002671659e-06
-2.97270708642498e-05
-6.55358703927079e-06
-1.15706404290318e-05
-2.77872149282431e-05
-1.6767745537635e-05
-1.46623993197022e-05
-2.06479621131045e-05
-1.14805817369442e-05
-2.77913236610923e-05
-3.19609255309085e-05
-1.08115007525826e-05
-2.31183560095943e-05
-1.3149760928556e-05
-3.92731323986105e-05
-1.63224882828891e-05
-3.04496088869578e-05
-1.617187167063e-05
-1.11970126579636e-05
-1.95335518449145e-05
-2.76837634688592e-05
-2.85341871041805e-05
-2.70632200218752e-06
-2.49796655314287e-05
-2.95993275761767e-05
-1.88196180393766e-05
-2.68983629719853e-05
-1.89319478433817e-05
-7.43376373465431e-06
-2.54972209958484e-05
-3.21115817909312e-05
-2.18246538599559e-05
-2.24284463774814e-05
-7.20682770738838e-06
-9.30750141147021e-06
-7.81964394799708e-06
-1.92569842582933e-05
-4.61945995772624e-05
-7.67717753688283e-06
-8.57137319293959e-06
-1.83312675190699e-05
-1.64991436089146e-06
-9.41903896724792e-06
-5.73582110588306e-06
-1.6926140437275e-06
-2.90142529805325e-05
-1.12932516486374e-05
-3.34264930796356e-05
-1.16459723766786e-05
-2.54782231609536e-05
-1.69959831492677e-05
-3.07302712500876e-05
-8.23223843392739e-06
-2.00555989615702e-06
-1.36526905596345e-05
-9.02355571910464e-06
-1.92238652721169e-05
-1.69790361451127e-05
1.98660022177076e-05
-4.07954337686739e-06
-1.77523598298364e-05
-1.64419061482137e-05
-1.09390362812952e-05
-1.91369520104894e-05
-3.27829091013607e-05
2.44228553787092e-06
-1.06596331400998e-05
8.6889099478651e-07
-2.07004371142623e-05
-1.27131998449595e-05
-1.61277675529843e-05
-9.82845243069758e-06
-2.32271543607089e-07
3.28986573518643e-07
-6.88321794100071e-06
-2.95234426515916e-05
-2.26163813962676e-05
-1.11138762560155e-05
-5.39213666020981e-06
-1.09617637478221e-05
-8.8797405745657e-07
-7.37234645113308e-06
-2.46825076136756e-05
-2.4684326530218e-05
-3.2826489442127e-05
-8.28553220139483e-06
-2.08652254995759e-05
-2.5356427652181e-05
-2.82251470057083e-05
-2.64818845761332e-05
-7.24534060543042e-06
-2.98329116158647e-05
-2.54071050581523e-05
-2.97441677468648e-05
-7.38085378820451e-06
-1.29461486068504e-05
-1.60783422058088e-05
-2.34877063696523e-05
-1.88426300091353e-05
-1.88705298634586e-05
-2.58025065116191e-05
-1.40620901935799e-05
-2.22809086171288e-05
-9.22157481466278e-06
-1.54523008084741e-05
-9.2659903377531e-06
-3.35533805288631e-05
-3.25261932657862e-05
-2.56226207819678e-05
-2.20794453130229e-05
-2.9807770432423e-05
-3.83249462223766e-05
-1.47991976093989e-05
-4.27262684514393e-06
-2.86763872983456e-05
-1.73806589319953e-05
-2.21974035022632e-05
-8.35671196726322e-06
-7.7689426378202e-06
-1.9627862609263e-05
-4.56759642051093e-06
-7.14104933443843e-06
-2.3193293030544e-05
-1.46335806817949e-05
-1.04443265106221e-05
-1.40837379896011e-05
-1.05656066451573e-05
-2.60144733141588e-05
-7.28959890882894e-06
-1.22875582399812e-05
-1.84294108331504e-05
-1.75711384921764e-05
-3.64282314050482e-06
-3.06998434397343e-06
7.15368151813884e-07
-2.65190820286712e-05
-1.12388652122156e-05
8.8606399543549e-07
-1.40116517718964e-05
-1.55714307210806e-05
5.23505198142135e-06
3.70333576864964e-06
-1.69229921365773e-05
9.94876352601231e-07
-1.70654455114864e-05
-7.41400820925117e-06
-1.85661440585391e-05
-4.51343133871225e-06
-2.09426465914058e-05
-1.78097832294669e-05
-2.43142940287403e-06
-1.60481653562816e-05
-1.32808150066785e-05
-5.17490844032191e-06
-1.29115782455486e-05
-1.43180493620691e-05
3.01258309758054e-06
-1.16226304374434e-05
-2.555139422589e-05
-2.05760183566159e-05
-2.81517410998576e-05
-3.86370928762198e-06
-2.2843745272727e-05
-8.17393152131901e-06
-2.29727579727426e-05
-8.60522172559114e-06
-2.30686341651214e-05
-2.082462503216e-05
-2.51786099920051e-05
-1.09190492439339e-05
-5.27604961687838e-06
-2.53438680106468e-05
-2.23399989229838e-05
-1.60289983118265e-05
-2.86212022969835e-05
-2.94442716778602e-05
-2.4654123206384e-05
-3.76167496369601e-05
-2.22048812417513e-05
-3.76490965205904e-05
-3.8723187538488e-05
-1.25743174903162e-05
-3.32508463725903e-05
-3.69236709480163e-05
-4.39507890743612e-05
-2.69727852370468e-05
-3.99059996565134e-05
-2.22887178515872e-05
-6.11591428867204e-06
-1.7530616082953e-05
-7.24520484383054e-06
-1.25855446228545e-05
-2.88958780245219e-05
-1.912508902876e-05
-4.07410209727306e-05
-1.96310280283828e-05
-6.07004187769099e-07
-4.39746977014366e-07
-2.54617219085115e-05
-4.98294289217702e-06
-1.31115576255472e-05
-2.52891185670364e-05
1.40009066532756e-07
-5.28487418587778e-06
-1.17050043780031e-05
-7.16879875824157e-06
-3.18767223839548e-05
-1.04384669902338e-05
-1.79087529096189e-05
-2.5475025321883e-05
-1.4630434274311e-05
-9.78095950243123e-06
-9.85753188956965e-06
5.85421838338324e-06
-2.49548367812108e-06
2.95587391237653e-06
5.67157436504982e-06
-2.32172363457956e-05
-9.77447071170466e-06
7.52055298243639e-06
-6.41714887579275e-06
-1.19178588950562e-05
3.30234552686479e-06
-1.52410753499394e-05
-1.46920266430276e-05
-1.13811927204089e-05
-1.36752733721373e-05
-3.95381643493592e-06
-2.31589925786797e-05
-1.43551793614908e-05
-1.61342804255876e-05
9.76202392181671e-06
-2.076200930086e-05
-1.46844397951109e-05
-1.01698325998132e-05
-7.69175601180732e-06
-2.59802975849186e-05
-6.30467923039174e-06
-1.29966505519281e-05
-2.41114812762558e-05
9.85610578702142e-07
-3.13593524833476e-05
-2.10004398117316e-05
-9.88808541235714e-06
-1.04098819534359e-05
-5.98017964083431e-06
-2.10058590632427e-05
-2.83281822892319e-05
-1.03825787228976e-05
-9.56025710979919e-06
2.27470623302668e-06
-1.3835750338447e-05
-1.56367011967022e-05
-4.17172865921913e-06
-2.30570711849168e-05
-2.45397032325063e-06
-2.52714904445344e-05
8.63061795416361e-06
-1.75792144743485e-05
-1.68162370615877e-05
-1.41485378455803e-05
-3.59295656904848e-05
-2.38926610157211e-05
-1.63124728364252e-05
-1.04438460985384e-05
-6.86941870802008e-06
-1.21685224074332e-05
-3.42930524273287e-05
-2.89212663383471e-05
-1.49093207249805e-05
-2.98906111537493e-05
-2.94750054580232e-05
-1.28733355525036e-05
-8.65708703050068e-06
-6.89937334761012e-06
-2.98223346229269e-05
-2.00914137456569e-05
-5.85625668199388e-06
-2.86205748669165e-05
-2.54148759904524e-05
2.74679429110994e-06
-6.89857193028358e-06
-1.48028922557258e-05
-2.65953256884195e-05
-3.57188914039829e-05
-1.47613053649575e-05
-2.24901897685628e-05
-2.76291185357703e-05
-9.1998059945846e-06
-3.25669263902476e-05
-1.42608341668214e-05
-1.71230652021718e-05
-1.05059118088423e-05
-1.38935549740278e-06
-1.19989163992647e-05
8.78034418163802e-07
-1.45915530592898e-05
3.21637735204892e-06
-1.86387202099411e-05
-2.23396915865357e-05
2.31155650200063e-06
-7.10006326320065e-06
-4.16315220313035e-06
-6.48341262887382e-06
-3.82052299655684e-06
7.73722595031365e-06
-1.37946460678058e-05
-3.68369473970002e-06
3.31880787545988e-06
-7.34530750239301e-06
-2.2803615256062e-05
-2.47196635637906e-05
-1.17395433728827e-05
-1.52261243717041e-05
-1.76670588452242e-05
8.89651518497486e-06
-1.12635285903222e-05
-1.79811162983852e-05
-9.87498890742477e-06
-1.80724496834702e-05
-6.37925932869949e-06
-2.52176063817532e-05
-1.64982755551403e-05
-2.27363471544517e-05
-2.07134582351526e-05
-2.27723848958188e-05
-2.94792304844213e-05
-1.7628692579127e-05
4.46852060049472e-07
-1.60786833993868e-05
1.38689207656334e-06
-3.13046227711514e-05
-8.29730270128664e-06
-8.6837978385504e-06
-2.23735570456695e-05
-1.0130018016745e-05
-2.66567323534874e-05
-2.13925900537877e-05
-3.3115105802744e-05
-1.97303487729047e-05
-1.63273473179372e-05
-1.97043030368679e-05
-1.74025523636041e-05
-3.18243618561395e-05
-2.30465877011348e-05
-4.85913658360195e-05
-2.17659249877922e-05
-3.2016742793649e-05
-2.83874272124471e-05
-2.70060640944667e-05
-8.95605918000038e-06
-1.2558273719554e-05
-1.31959337672112e-05
-3.23885239264297e-05
-9.02696330712419e-06
-1.33490591094243e-05
-1.33973222179745e-05
-2.78194764882511e-05
-3.69052259389228e-06
-1.48946484268377e-05
-1.63421904029e-05
-2.7645705678436e-05
-5.61658141115827e-06
-2.29119493699275e-05
-2.56255176218118e-05
-1.03652647287135e-05
-1.28187531226382e-05
-8.3448544868428e-06
-2.39242781149922e-05
-1.60983407664191e-05
-2.00671949947266e-05
-9.36091724308083e-06
-3.46529443933801e-06
-1.2100776008681e-05
4.90166030994924e-06
-7.91172252548079e-06
-7.15846550298455e-06
-9.35508541473337e-06
-1.59501880666266e-05
-1.36380139927022e-05
-1.37032820309138e-05
-1.57010147004884e-05
-2.6669168390395e-05
-1.40256801042721e-05
-1.26400468162049e-05
-2.53682246769286e-05
-2.88326260700879e-05
9.29709022679988e-06
-2.84840390074794e-05
-1.68794880697248e-05
-1.60200050923919e-05
-3.68742177407412e-05
-1.32442356829634e-05
-1.34345883709002e-05
-7.22088981173056e-06
-1.47427128196483e-05
-3.36415732680921e-05
-6.01231575248305e-06
-7.52479021501977e-06
-2.11058313619537e-05
-5.27729097508735e-06
-2.13340531713686e-05
-1.64894729336158e-05
-8.91021559889747e-06
-2.04340227528646e-05
-1.35357323196975e-05
-3.03345054813538e-05
-2.72269270695999e-05
-1.52018528648415e-05
-1.33690355965133e-05
-2.53678156927779e-05
-2.88647010848095e-05
-1.00908696364509e-05
-2.99459346839362e-06
-3.35842935891546e-05
-2.44457539376353e-05
-1.61480295655438e-05
-1.64244417418767e-05
3.62478212692322e-06
-2.98204061158613e-05
-3.22744644212717e-05
-1.65950475231116e-05
-3.4497976918551e-05
-2.37928042804329e-05
-1.42321790816846e-05
-1.89494732059065e-05
-2.32532090498298e-05
-1.75708681064437e-05
-2.08429430801582e-05
-2.73139998116226e-05
-2.60830527671314e-05
-2.4447236730947e-05
-2.47753827079598e-05
-1.42788641963799e-05
-8.69457561057464e-06
-2.94497362634498e-05
-2.31532068824758e-05
-1.54611994403285e-05
-2.61161757931725e-06
-1.12739068309542e-05
-7.98739028507792e-06
-1.07812255154982e-05
-2.37472657809776e-05
-6.92794963168729e-06
-1.15482493975096e-05
-2.2143835583706e-05
-1.40250208190467e-05
-2.6851995600943e-05
-2.42562813275532e-05
-2.52282101632077e-05
-1.80393357117933e-05
-7.08102280384632e-06
-2.08930669528003e-05
-2.10881745567363e-05
1.82692462018003e-05
-1.33128422656578e-05
-1.49780430310601e-05
2.07398949887474e-06
-1.34461490551004e-05
-1.02672818529194e-05
-8.23266708398947e-06
-1.36148631548555e-05
-7.82039946046341e-06
-3.48769516404602e-05
-4.02607322749299e-06
-8.20323031680983e-06
-2.55497294610715e-05
-1.53852957916462e-05
-5.26005123727089e-06
-1.53259072311752e-05
-2.59552649893043e-05
-3.55767617993473e-06
3.8374864713212e-06
2.25006521357764e-06
-1.49463583986465e-05
-8.64573019084304e-06
2.19325382439294e-06
-1.38061852581632e-05
-2.76721756430299e-05
-2.82714499361476e-05
-1.37129745003577e-05
-3.68609796276445e-05
-1.85539605588459e-05
-7.33358258284387e-06
-1.41922933956296e-05
-3.17573325112665e-05
-1.03670285342383e-05
-4.16142198516463e-07
-2.47065861139172e-05
-3.00137408969997e-05
-2.31892220091433e-05
-1.23386387071101e-05
-2.42752252122637e-05
-3.36907190124596e-05
-2.07563300646567e-05
-3.10264395148665e-05
-1.74233247699324e-05
-8.70577879144343e-06
-2.21840180699997e-05
-1.63048428637108e-05
-2.86095872571074e-06
-2.12324503919335e-05
-3.33870127296656e-05
-1.55676021881848e-05
-1.83673643839422e-05
-1.79006784938581e-05
-1.99422140856301e-05
-2.26509987956054e-05
-1.59061362637237e-05
-2.00953882687706e-05
1.42343802775513e-06
-1.61012822123511e-05
-3.0385524690759e-05
-7.95123957413226e-06
-1.94998579329207e-05
-9.73335614595203e-06
-1.90206612760355e-05
-1.86567669127199e-05
-1.22626588229664e-05
-2.55531737445139e-05
-1.84364869417193e-05
-1.8952139007849e-05
-2.5042175639706e-05
-1.81535749427648e-05
-4.4162447609483e-06
-2.40474022773628e-05
-1.73286153613394e-05
-1.02128976238181e-05
-2.13973871198272e-05
-2.82236429285877e-05
-2.47174445303032e-05
-2.12483721542497e-05
-5.38069906453226e-06
2.62565798623698e-06
-5.44891914793906e-06
1.896441099136e-05
-1.81007805001154e-05
-1.12079329674744e-05
-1.28933110345099e-05
-2.15900523651483e-05
-1.72365072216076e-05
-1.11751294773713e-05
-2.35955620787338e-05
-2.0547064411465e-05
5.80853041137329e-07
-1.16100028320902e-05
-1.92148302005228e-05
-8.42394178304522e-06
-3.07010123009371e-06
-1.90669793469823e-05
-3.1365436642021e-05
-1.41286326212876e-05
-1.18749810291851e-05
-1.59848997474505e-05
-2.4301436929972e-06
-7.00060286764296e-06
-2.07808751386277e-05
-2.39336255212358e-05
-3.30620462431431e-05
-1.43841737340074e-05
1.25303411813249e-06
-1.99479236149183e-05
-2.0578602449667e-05
-2.06872616251806e-05
-2.05064148941365e-05
-1.65612880746546e-05
-2.72737433878269e-05
-1.68040571549747e-05
-1.36106201030844e-05
-2.61812750752694e-05
-1.42115966584086e-05
-2.8325563471406e-05
-3.45315695462504e-05
2.48473868804509e-06
-2.40289230360476e-05
-2.14382895762728e-05
4.1285729291516e-06
-1.9944981589496e-05
-4.68830202831819e-05
-3.29712890677121e-05
-1.81084300389399e-05
-3.60652643289045e-05
-1.7442979162663e-05
-2.64603110220933e-05
-3.35575517709645e-06
-2.27817038520274e-06
-2.59837376420353e-05
-1.66014784049692e-05
-2.6803495986875e-05
-1.65623621666125e-05
-1.27290707694407e-05
-2.03200367514917e-05
-3.22411241892802e-05
-3.45922344259965e-05
-2.44627131782938e-05
-2.04484257794351e-05
-1.43965433669213e-05
-4.29533956712847e-05
-2.00464456414039e-05
-1.61018499699971e-05
-3.48482620774619e-06
-1.62239667938033e-05
1.54648394664273e-06
-1.63548406502279e-05
-5.91538076575531e-06
-2.78480877236589e-05
-1.66115527277778e-05
-2.67142310966274e-06
-1.37166085773016e-05
-2.19417867052087e-05
-8.76562769623677e-06
-4.02806147653912e-06
-1.8205211509617e-05
4.07672673675052e-07
-1.08238024003443e-05
-5.74124920200443e-06
5.25346785378292e-07
-1.07092291832336e-05
-8.17960923904181e-06
-2.79836519673008e-05
-2.62113754695376e-05
-1.94558499433872e-06
7.70847894113149e-07
-2.00368328476338e-05
-1.78486117974256e-05
-4.28018507668394e-06
-1.67519452025925e-05
-2.29639492034271e-05
-1.96481250094585e-05
1.39904069472294e-05
-2.00492770146698e-05
-5.99467497157999e-06
-1.4910703746862e-05
-4.14357545276237e-06
-2.12932625333962e-05
2.13311940316104e-06
-1.88458313692103e-05
-2.25094135850819e-05
2.38201962223738e-07
-2.77828785070988e-05
-2.17489260480733e-05
-1.83860862213529e-05
-9.53592844768782e-06
-2.2671530898068e-05
-1.96251904698594e-05
-1.7136712401371e-05
-1.9294027448528e-05
-1.49762857852701e-05
-7.12682966696653e-06
-1.22148450207618e-05
-2.96663955750451e-06
-3.63360216936834e-06
-1.89091070697459e-05
-6.29597806027902e-06
-2.82089087648985e-05
-1.5386160147927e-05
-2.68191979191932e-05
-3.70706436947973e-05
-3.58786423144503e-05
-1.3919635870185e-05
-3.18378543338977e-05
-2.71746638876287e-05
-2.26900930520844e-05
-2.89950248104172e-05
-2.05324918969926e-05
-4.3704958253913e-05
-2.81383710021072e-05
-3.16523284403057e-05
-1.21624637823192e-05
-6.31435644374644e-07
-2.46870634368755e-05
-1.5433496267739e-05
-2.54285452099969e-05
-2.62378152720163e-05
-3.60749695033115e-05
-3.19612068840649e-06
-4.55404875790038e-06
-1.56801267141887e-05
-3.19226127595987e-06
-2.65696429862907e-05
-2.13731861380891e-05
-2.46559613126666e-05
-2.95099505569705e-05
-2.06073962687856e-05
-1.54180476975292e-05
-3.18924202074268e-05
-1.44496294628573e-05
-1.04370637414679e-05
-1.83498402678454e-05
-3.63584443351817e-05
-1.38386345664178e-05
-9.91771214967027e-06
-8.56931400514666e-06
-1.40999485850703e-05
-1.76560657536506e-05
-7.01919938738225e-07
-1.32242561725265e-05
-2.07899135463569e-05
-8.72947847872755e-06
1.07057632575837e-07
-1.98290327500296e-05
-3.11007320759612e-05
-1.89021754809876e-05
-3.09943970342979e-06
-6.46341737042045e-06
-9.70662157223278e-06
-2.61973305692929e-05
-1.9277440401905e-05
-9.68877884454008e-07
-1.39542343915114e-05
2.61393992565912e-06
-3.26097127316598e-06
-6.96230736609244e-06
-3.61882614037291e-06
8.67788854547621e-06
-1.08112173039543e-05
-9.89888543189889e-06
-2.10006511396577e-05
-1.18361351517249e-05
-3.18713525232554e-07
-1.86894130449526e-05
-1.38232899973158e-05
-9.1564525737353e-06
-2.64273117216901e-05
-1.43288760714512e-05
6.47476075492053e-07
-6.69497680347449e-06
-2.13752628814297e-05
-3.80379473969262e-05
2.31663674328003e-06
-1.00111388404507e-05
-2.24491550758058e-05
-2.44787906167328e-05
-2.10618510668493e-05
-1.46683552838852e-05
-2.67329681730629e-05
-2.31315005082389e-05
1.75310007705751e-06
-4.005290930536e-05
-4.00632480054526e-06
-2.18780863090266e-05
-3.92721060883755e-05
-1.77257582303548e-05
-2.36323204625449e-05
-4.25360311541656e-05
-6.37929602793234e-06
-1.67538234556483e-05
-2.83536682166166e-05
-2.62495984815898e-05
-2.92114352386456e-05
-2.66676124124319e-05
-2.05727562150913e-05
-2.14919171338649e-05
-2.5515440035719e-05
-1.79857468261941e-05
-1.98227262557235e-05
-2.4537569230161e-05
-1.65686573418012e-05
-2.37064160510045e-05
-3.03136753862684e-05
-1.79483130411428e-05
-2.31065034351337e-05
-1.05657109444983e-05
-2.3241391548035e-05
-1.80467201246956e-05
-2.04371140492183e-05
-2.43085174889652e-05
-1.11678088847996e-05
2.04605214499045e-06
-1.75350936143919e-05
-5.63187132826308e-06
3.71098497649568e-07
-7.30640369229892e-06
-1.2394180816222e-06
-1.25664448344905e-05
-2.13092133530773e-05
-1.6671555414146e-05
-1.94979738840939e-05
-6.99041953309044e-06
-7.05141339335308e-06
4.21698753782283e-07
-2.097749157572e-05
-1.40510163401697e-05
-1.23566122458528e-05
-2.3646970951977e-05
-1.94770337229302e-05
-1.38257762025276e-05
-2.12529105110894e-05
-9.44175114241509e-06
-1.72878650680904e-05
-1.78097245831321e-05
2.34384097153292e-06
-6.72499301746469e-06
-6.60732363095297e-06
8.68371737171669e-06
-1.15913428759662e-05
-1.03052392305591e-05
7.18939187718925e-06
-9.98991399199902e-06
-1.10604852435649e-05
-2.26441591926699e-05
-2.02454986873468e-05
-6.55765210940681e-06
-2.22432955111048e-05
-1.95100314336391e-05
-2.21536474120511e-05
-1.25971299541735e-05
-1.96174987953338e-05
-7.15467423913758e-06
-1.22676935045839e-05
-1.0544132216859e-05
-1.32498448245312e-05
-4.44388655304189e-05
-2.43170108953307e-05
-2.17729803287423e-05
-3.03937372995584e-05
-1.45583062170142e-05
-3.5669118048598e-05
-2.67413453203623e-05
-2.08954998878493e-05
-3.24938269684733e-05
-2.82654709527006e-05
3.02002202849712e-06
-3.23848114823284e-05
-1.66527176242783e-05
-2.17036175176001e-05
-2.2393913804937e-05
-1.07260665298211e-05
-9.4972937576461e-06
-2.62837218080647e-05
-2.57855888407257e-05
-8.0619540204751e-06
-2.13107440266744e-05
-2.4923762721511e-05
-3.3906787548146e-05
-2.41357702000274e-05
-1.6971338967558e-05
-1.76780418168706e-05
-1.50191281909097e-05
-1.34611440311147e-05
-1.55052114019433e-05
-1.51710119723343e-05
-3.02940847325303e-05
-1.09861141893325e-05
3.30941344782276e-06
-2.54028557074764e-05
-5.99127952072714e-06
-3.16257948993471e-05
-1.71654818178772e-05
-1.0153299717628e-05
-2.08831092116514e-05
1.50160944394978e-07
-9.12948893013578e-06
-8.09174096947876e-06
-1.53082480356855e-05
-1.83997409622491e-05
-2.67959900750131e-05
-3.00018282323031e-05
-1.33913089841682e-05
-1.27980465207217e-05
-2.02444309097548e-05
-5.78875255207962e-06
-2.12813141708817e-05
-1.50293121727975e-05
-1.83990131811234e-05
-2.07708082986526e-05
-1.47620608170616e-05
-1.31481278068362e-05
-1.38898757032648e-05
-2.12430221774307e-05
-2.18241875082234e-05
-1.5025813915566e-05
-1.65217659917114e-05
-2.73913885998946e-05
-6.67269071429401e-06
-9.16146566010492e-06
-1.26958274979065e-06
-2.38289417250167e-05
-2.00535087998099e-05
-2.34029367607505e-05
-1.74868531094878e-05
-5.70694864858388e-06
5.15872677861626e-07
-1.35120238055255e-05
-2.60143204574727e-05
-1.14498129645929e-05
-1.43169873758443e-05
-2.35724618443051e-05
-1.40851846076029e-05
-8.09494154073659e-06
-1.75322185641491e-05
-4.00439625946365e-05
-2.73975764269631e-05
-2.39521082160752e-05
-1.97621865036885e-05
-9.97453585611821e-06
-6.07890994064737e-06
-2.43007294509699e-05
-3.54289048720776e-06
-1.86838393188981e-05
-3.41478178603172e-05
-4.55703251564618e-05
-4.07956036583785e-05
-1.69878768424275e-05
-3.60801582615542e-05
-2.50676762188289e-05
-2.15001150535188e-05
-2.35068207492423e-05
-1.07265302958336e-05
-6.44003125327856e-06
-2.8659846042933e-05
-3.23422532381194e-05
-3.08516135450011e-05
-1.35004776627802e-05
-2.87965848630133e-05
-2.49403182619511e-05
-3.4662313260565e-05
-1.87406143324713e-05
-1.97314764572376e-05
-4.7710873586029e-06
-2.18404014042698e-05
-1.26335944953713e-05
-2.51551151345808e-05
-2.86876328864587e-05
-3.51241206319165e-05
-1.16875601907556e-05
-4.10660461040567e-06
-3.0141141910271e-05
-5.20459041479892e-06
-2.76910566707726e-05
-2.82054925650832e-05
-4.96851940423363e-06
-1.85118974684164e-05
-1.35236539446427e-05
1.22259047799917e-05
-2.19131233654363e-05
-1.34982502807824e-05
-8.16138293394509e-06
-2.45365311090386e-05
-6.83083223048377e-06
-1.39082893345132e-05
1.50949731668131e-05
-2.69215323723378e-05
-8.37087897560585e-06
-1.08077994820615e-05
-1.576919233958e-05
-4.78930576960522e-06
-1.61841459682703e-05
3.14528382148936e-06
-4.26657619878723e-06
-5.88319177276007e-06
7.54645710568205e-07
-1.05413652603053e-05
-9.10964714140881e-06
-3.50333624181773e-06
-1.13608692182485e-05
-2.27705679010506e-05
-5.7291119007976e-06
-2.67737561934557e-05
-8.01590979680077e-06
-1.47973726374594e-05
-4.34115139063879e-06
-5.07645934836444e-06
-3.07527391009135e-05
-2.26840482234817e-05
-6.13948733829117e-06
-1.69818471235954e-05
-2.2518713041156e-05
-2.94794714861486e-05
-2.52884134881829e-05
1.74059059292286e-06
-3.26214973814216e-05
-2.06653740309958e-05
-1.73258003708954e-05
-2.47750310489902e-05
-2.27841050618442e-05
-2.40348091525481e-05
-2.59785933947965e-05
-1.3771367796561e-05
-2.40124273785332e-05
-4.04559672455288e-05
-3.24748600628765e-05
-3.36097480639893e-05
-1.01246560359718e-05
-1.65059231364975e-05
-1.18077911988473e-05
-2.05077966821152e-05
-2.12402889383292e-05
-2.47413107434688e-05
-2.42951800887626e-05
-2.77262652754696e-05
-1.21479766521949e-05
-2.26703403323947e-05
-3.41544342222315e-05
-1.12578216094861e-05
-6.6435952808184e-06
-2.6970752052081e-05
-2.09092262478583e-05
-2.2247133214655e-06
-6.84494934657514e-06
-3.2761175728539e-05
-6.26855188089511e-06
-2.04875786109589e-06
-1.32620772713811e-05
-2.07661693526836e-05
-1.70013519018904e-05
-7.91361941537496e-06
-2.79371678429036e-05
-1.69176116213191e-06
-1.26794707169268e-05
-3.82612423141385e-05
-2.0811626296784e-05
-2.0724992382043e-05
-9.58923408413026e-06
-1.08990128916668e-05
-1.235550515017e-05
-1.04999902796643e-05
-1.72893166956059e-05
-2.51062272168231e-05
-1.95535170447329e-05
-2.13230079507097e-05
-8.7630999501358e-06
-1.3654949613084e-05
-1.97795792114172e-05
-1.21212933717965e-05
-6.62498826382423e-06
-2.01505932239274e-06
-3.30642377546315e-05
6.24443923110499e-06
-2.23911275244793e-05
-2.12099683400241e-05
-1.90485517295022e-05
-3.80466861275386e-05
-1.54431010083978e-05
-2.42373907268976e-05
7.41520703352287e-06
-1.57188576975443e-05
-6.70872613090214e-06
-1.81576845236842e-05
-3.01792167983576e-05
-4.32478830853354e-05
-9.00658540826254e-06
-4.43686767286029e-06
-2.45231531855057e-05
-6.92485192221622e-06
-1.09271484169772e-05
-1.74770293317629e-05
-2.09797387649669e-05
-1.4680652492146e-05
-1.04580912324031e-05
-1.13564559709363e-05
-1.86933430174091e-05
-3.25864308069711e-05
1.34215624984926e-06
-2.79016773395165e-05
-3.14884271279529e-05
-4.16615381453339e-06
-1.17993368353456e-05
-7.3439406124937e-06
-1.11590499033588e-05
-1.16162724980237e-05
-8.75732302342842e-06
-9.72146068226233e-06
-1.9808149366981e-05
-7.25178394986938e-07
-3.91136309528536e-05
-2.45446662702213e-05
-1.40951155911027e-05
-1.32327360787256e-05
-2.57359298677659e-05
-1.65696766516966e-05
-3.29164883851956e-05
-2.56360247564467e-05
-2.76127686249876e-05
-2.71444695418605e-05
-2.16325207440549e-05
-1.18254150896647e-05
-2.38571444104166e-05
-1.56965734641498e-05
-2.9994268773107e-05
-1.66426021349751e-05
-9.97122805408293e-06
-4.14194134268915e-07
4.33140672169767e-06
-1.19487910443465e-05
-2.12020618891426e-05
-1.13663566214483e-05
-1.84998657735281e-05
-8.4783272791277e-06
-2.37355043488988e-05
-2.36330906891504e-05
-2.13525763645636e-05
-1.79819635880639e-05
-2.5472437228961e-05
-2.0273365567437e-05
-2.41522989445088e-05
-1.01104160666724e-05
-4.91493389778123e-06
-1.42235403328158e-05
-7.01996228715014e-06
1.26815327645181e-06
-7.80262313018125e-06
-5.51043412063391e-06
-5.00697699444098e-06
-8.42917142733571e-06
-2.32350294778974e-05
-2.5736522142149e-05
-2.01838304508382e-05
-1.43913636581155e-05
-7.44362772147485e-06
-1.67177733884923e-05
-1.61868394870289e-05
-2.25094130479424e-05
-7.46222274495691e-06
-1.02222219598022e-07
-7.58283941089102e-06
-2.13624281311117e-05
6.0742282924514e-06
-1.29760996149545e-05
-2.69742081700707e-05
2.46852366014859e-06
-2.39028089843468e-05
-2.08293388836989e-05
-2.83862204349581e-05
-1.43547471256167e-05
-3.08125119613178e-05
-3.16158281715545e-05
-2.14570875432808e-05
-2.90440381822577e-05
-2.38538071437478e-05
-8.19360457672112e-06
-3.28382103771017e-06
-2.56946133707094e-06
-2.2402150679185e-05
-1.94834771601879e-05
-3.29379822230133e-05
-3.00260488008569e-05
-2.82057686152242e-05
-2.07589971863293e-05
-2.18369148593353e-05
-2.93177888445926e-05
-1.39980408368237e-05
-1.96550389650095e-05
-1.47659686027852e-05
-1.22786308059628e-05
-2.77473327997628e-05
4.2602574229939e-06
-1.89725920434077e-05
-1.47435728095474e-05
-2.18255006481585e-05
-1.74574527975729e-05
-3.15803587433335e-05
-1.45418680886221e-05
-1.85976855837671e-05
-2.48800152237233e-05
-1.59116054141369e-05
-7.28279404214917e-06
-1.44028386549178e-05
-2.23529064989575e-05
-1.34259027129352e-05
-3.46697959227398e-05
-2.13782738115906e-05
-4.73821492828443e-05
-1.82165322208985e-05
-1.45548019362084e-05
-9.77922558053573e-06
-1.18512070995843e-05
-1.55631120154988e-05
-2.73977441194061e-05
-7.75708703243856e-06
-2.47095626632943e-05
-1.7105213506136e-05
9.24534016755276e-07
-2.41186946317396e-05
-1.44794807953515e-05
5.63126181960908e-06
-9.352615638734e-06
-1.78704940579332e-05
-2.30047808550357e-05
-6.88404011175907e-06
-2.73057399860237e-06
-1.70225219797545e-05
-1.97904941272219e-05
-3.62782518816436e-06
-7.46151756291991e-06
-2.05423859004722e-06
-9.29203274200901e-06
-1.08434434135498e-05
-6.95935043322736e-06
-2.79736077010266e-05
-1.65041641607751e-05
-1.36495702387811e-05
-4.542150615514e-06
-2.62153701736647e-05
-2.49282609085277e-05
-2.36090294665955e-06
-1.03407902431998e-05
-1.02645504776882e-05
-2.21624216505302e-05
-3.10077739659749e-05
-9.21157623178188e-06
-1.30897345951451e-05
-2.42904449277713e-05
-1.18134447835371e-05
-2.5582996107401e-05
-4.31658253394339e-05
-1.10897827608982e-05
-2.89447946771354e-05
-2.42098673204128e-05
-1.50307624210576e-05
-1.12728924591411e-05
-5.04515498167335e-06
-2.43718240399553e-05
-4.46836857289198e-06
-2.92626059621761e-05
-2.88007479411995e-05
-3.42765588382737e-05
-7.04174359191426e-06
-2.61131666320212e-05
-8.13086446895159e-06
-3.91630296281544e-05
-3.23468527513619e-05
-2.79150993117425e-05
-1.11619545766809e-05
-2.32385668773266e-05
-2.84240510817549e-05
-1.2716552242133e-05
-1.39086482149846e-05
-1.15399994618895e-05
1.80254386620348e-06
-3.60583715033126e-06
-3.84613780959554e-05
-2.23505152234257e-05
-1.53632927122901e-05
-8.73329611832295e-06
-2.43669862965488e-05
-1.18583650860698e-05
-9.62548416748217e-07
-2.0867664411066e-05
-2.46050728612302e-05
-9.52129076867814e-06
-1.37031701350471e-05
-1.64587989481337e-05
-1.34323095964394e-05
-2.72959248646743e-05
-2.26930436549676e-05
-9.70534331332184e-06
-1.31907540338102e-05
-2.29961775946623e-05
-3.66709057265651e-05
-1.63264185010613e-05
-7.69829457338738e-06
-1.1143461619888e-05
-2.61781912346869e-05
-1.08357747782972e-05
-1.293887421553e-05
-2.83978032998103e-05
-1.46058420627552e-05
-1.95109605078569e-05
-4.01203383823903e-06
6.04175610213012e-06
-2.28034491903123e-05
-1.72287307522423e-05
-2.63407484961883e-05
-3.19938716194565e-05
-1.67809314596374e-05
-1.09715688808129e-05
-2.33586697955926e-05
2.05358473953055e-07
-1.72950448397785e-05
-8.39619581245132e-06
-2.67578433505656e-05
-1.13837915202544e-05
-7.02849261901213e-06
-1.35102937271142e-05
-1.1144118547691e-05
-1.77622867387868e-05
-1.3842577434285e-05
-3.58967780789477e-06
-3.47839546539562e-05
-2.21083969892056e-05
-1.06890566584909e-05
-1.49417791035012e-05
-2.36979248506186e-05
-1.52072676118673e-05
-3.42540562005886e-06
-1.90827755030637e-05
-1.44337042662061e-05
7.91254508156376e-06
-1.79939540630286e-05
-2.38944581830929e-05
-2.19988179275347e-05
-1.54676968880745e-05
5.31518566767285e-07
-1.99317261078664e-05
-3.83118684711005e-05
-1.48936116159367e-05
-1.95428036624619e-05
-2.46272674781811e-05
-1.81433535897878e-05
-1.73475616009087e-06
-2.58374707006545e-05
-3.89306045891418e-05
-2.59458560421995e-05
-7.14458444686206e-06
-3.88004867379185e-05
-2.38655546489138e-05
-2.63969208173379e-05
-1.72600092127499e-05
4.67107015101356e-06
-1.31698333837804e-05
-2.54418830703331e-05
-2.48962066028639e-05
-7.16013554198757e-06
2.0993978937154e-06
-2.83313894336365e-05
4.58842281453987e-06
-3.42465972395753e-05
-1.08181540381299e-05
-1.82679903190031e-05
-2.72882907978306e-05
-1.43643370409355e-05
-1.66068208316908e-05
-1.97268148087181e-05
-1.19455868607087e-05
-1.35630074045061e-05
-1.94014966089215e-05
-1.82381528671009e-05
-2.05064244802908e-05
-1.46136476955665e-05
-2.95813312072538e-05
-1.40413578404962e-05
-2.30611953870051e-05
-4.30973019994062e-05
-8.90533713667898e-06
2.91166597123871e-06
-1.51330729229703e-05
-9.75982476326721e-06
-9.40067948458608e-06
4.11077602802476e-06
-1.28986870955976e-05
-1.91911463905029e-05
-9.46254037545283e-06
-2.47566358256977e-05
-2.22408151535678e-05
-1.54260465050783e-05
-1.87503803257153e-05
-1.61426728040237e-05
-2.59283116014452e-05
-2.43869813464771e-05
-1.64556944863261e-05
-2.77956966356705e-05
-1.0671524697792e-05
-1.60929933040311e-05
-1.23985758662412e-05
-1.42972155715302e-05
-2.67252143907324e-05
-2.65771144428057e-05
-8.04439209168927e-06
-2.80957648728261e-05
-2.63700387218953e-05
-2.08750947444424e-05
-1.21165161367304e-05
-2.07674184029233e-05
-2.89574886608724e-05
-3.17123276697746e-05
-1.87604470978748e-05
-5.8192616799346e-06
7.16876959870242e-06
-5.70815787309953e-06
-2.54394057106098e-05
-1.26591005450744e-05
-1.20996141865418e-05
-2.62964398915636e-05
-1.59957664543704e-05
-4.12084473618277e-05
-2.50055520397663e-06
-2.52223253428999e-05
-2.85089566337092e-05
-2.67678545830609e-05
-2.59926084266411e-05
-2.55368809798454e-05
-2.74140000127791e-05
-1.16181230221489e-07
-1.71475246724133e-05
-1.05022406328108e-05
-2.76710902061362e-05
-1.81042166440502e-05
-1.55936096284577e-05
-1.64978830493869e-05
-2.58767956726535e-05
-1.35553654486882e-05
-1.5316094332042e-05
-1.56674645302241e-05
-1.47664507043107e-05
-1.79749407966989e-05
-1.02486572617751e-05
-8.39496999378047e-06
-8.24295140639673e-06
-7.45299565119017e-06
-2.20469329963649e-05
-1.13651358322149e-05
-1.18703388711203e-05
-2.74121354999737e-05
-1.55701619610649e-05
-1.60259562631897e-05
-2.99206227751243e-05
-1.0458956262269e-05
-5.5762997133729e-06
-1.3180589778599e-05
-4.50639439580683e-06
-1.72508162193547e-06
-2.32011665661512e-05
8.40076634486371e-06
-2.24212368517362e-05
-1.93703042099896e-05
-9.97907323747581e-06
-1.02015619284677e-05
-2.54563052598086e-05
-5.26106542222103e-06
-2.90172220522339e-05
-3.03742695246059e-07
-8.37693567368614e-06
-2.76761405545993e-05
-1.78594204561616e-05
-2.7425458304091e-05
-1.81699637245608e-05
-8.95891387905596e-06
-2.72046467782015e-06
-4.41411210569447e-06
-9.63333877001517e-06
-8.12220863267603e-06
-1.16800946811369e-05
1.1841926964851e-05
-8.66572116391383e-06
7.74207408282452e-06
-8.69632448390134e-06
-1.77264705016256e-05
-6.1901348776348e-06
-6.69798614591168e-06
-2.76714157150147e-05
-6.17767701407901e-06
-2.00555458386399e-05
-4.28935437806508e-06
1.02674726512776e-05
-3.19418367699689e-05
-2.47878450267322e-05
-2.30143407149447e-05
-2.205133784156e-05
-4.17386344505229e-05
-9.67356887696816e-06
-1.84581555856484e-05
-1.33986819903507e-05
-3.34259164761552e-05
-2.25447898614016e-06
-1.32954440251297e-05
-1.4024281282767e-05
-8.30231191074297e-06
-1.54107044986199e-05
-1.97733734570895e-05
-1.90370991157733e-05
-2.92035129829847e-05
-2.03780238586824e-05
-1.52372284549488e-05
-4.57525693468884e-06
-6.41507887494917e-06
-3.87479024281976e-06
-1.41097880292713e-05
-1.92663420968587e-05
-2.63350722482991e-05
-7.38603664502695e-06
-1.9964641374867e-05
-1.94292064210521e-05
-1.89078507220641e-05
-2.85268646419247e-05
-4.46404988282867e-06
-3.26664387175889e-05
-3.1124557751173e-05
-1.16823634491462e-05
-8.53990452590328e-06
-1.0847346723191e-05
-7.42056279564414e-06
-3.73478892183109e-05
-9.96250251678848e-06
-1.95014174940352e-05
-9.19829960446053e-06
-2.385391071155e-05
-1.78332322305132e-05
-1.15346713241318e-05
-1.49328915631557e-05
-8.04005214841393e-06
-1.16764071483336e-05
-2.34676269901e-05
-3.45719139079554e-06
2.43739543917561e-06
-1.49993737524418e-05
-3.35968159360411e-05
-2.518596957922e-05
-1.79049831317253e-05
5.41706647888204e-06
-2.00578528529473e-05
-5.82028159519764e-06
-2.18652907423029e-05
-1.30972191140529e-06
1.56434744412525e-06
-1.86334259626257e-05
-1.82161383785221e-05
-6.98516859882824e-06
-4.81977651704773e-06
-2.78666379093253e-05
-1.76610446945687e-05
-4.35169381314412e-06
-5.17211133659544e-06
3.18707057957388e-06
-5.36392904272222e-06
2.73736302050817e-06
-2.90562643744828e-05
-2.72721296644586e-05
-1.24021854349178e-05
-1.83846106189164e-06
-1.08251377667976e-05
-9.0161393351211e-06
-1.13719749212617e-05
-1.46731690687463e-05
-2.12480833632451e-05
-1.63441583801488e-05
-8.06788457031821e-06
-3.32980126033004e-06
-1.13700376820988e-05
-1.53541887232676e-05
3.74057798629658e-06
-1.10352839973235e-05
-3.19773255004962e-05
-2.25514951856906e-05
-7.23678460683456e-06
-3.74935447834529e-05
-2.2422958750936e-05
-7.74612973184246e-06
-2.68912789965271e-05
-7.70643810015266e-06
-2.26978276588139e-05
-2.78556906531315e-05
-4.43412791262198e-06
-4.977077186825e-05
-2.95041393072655e-05
-9.68219970280875e-06
-2.42885875388199e-05
-2.8851953257454e-05
-3.43174898818305e-06
-1.13333785398413e-05
-2.0384720186101e-05
-1.53283395944828e-05
-1.84682077239312e-05
-3.4003679103308e-05
-2.28133099343134e-06
-1.60930978321367e-05
-2.8514012708978e-05
-2.48922018391455e-05
-2.63114142431532e-05
-2.82751287896704e-05
-1.3578732630532e-05
-1.53831240841429e-05
-3.50386028408684e-05
-1.86599755244126e-05
-9.91809369497722e-06
-2.67978105605535e-05
-1.69219757370484e-05
-2.6761278605583e-05
-2.93206286881408e-07
-1.32477189992626e-05
-1.02861907281609e-05
-3.66110398626037e-05
-1.10449875970759e-05
-1.31117485993604e-05
-2.39698565146601e-05
-2.27363335006684e-05
-2.82599418208257e-05
-7.54552212016498e-06
-2.89986093240801e-06
-3.05040401872074e-05
-1.98870094370668e-05
-2.10046515398294e-05
-2.11416846800562e-05
-2.21908495151092e-05
-2.45345491541606e-07
-1.08068837354531e-05
-1.66148393379811e-05
-1.52742008711382e-05
-1.18335628279223e-06
-2.18262986259865e-05
-1.54201962752228e-05
-3.05302253186104e-05
-1.1664747788529e-05
-9.24122163076699e-09
-2.22624916055584e-05
-3.05256083448299e-05
-8.04352106539801e-06
-2.4260839863304e-05
-9.51529636286806e-06
-1.84199266181342e-05
-9.65542563661336e-06
4.29222134115215e-07
-2.78597606215657e-05
-2.19936992428336e-05
-1.85095190047255e-05
-2.20498288544431e-05
-3.01206501346053e-05
-1.58553284723273e-05
-1.06967734619157e-05
-1.99849332634113e-05
-2.02112479914762e-05
-9.21621090019225e-06
-2.08656210912273e-05
-8.19617113656649e-06
-3.43396296927674e-05
-1.43939656057071e-05
-7.90909390969255e-06
-2.30747124394973e-05
-2.21554072252506e-05
-1.43567982432482e-05
-2.70500444059846e-05
3.08713800625465e-06
-2.63044964806293e-05
-4.06614327469947e-05
-3.39343814501385e-05
-2.07052645615175e-05
-1.69716500955547e-05
-1.80237134530506e-05
-6.51080448549993e-06
-2.46371141524975e-06
-6.02175135652653e-06
-1.37671219533112e-05
-1.90640521043923e-05
-1.8300516400672e-05
-1.15780674167263e-05
-1.71387804006058e-05
-4.12470743092276e-05
-2.67759227072107e-05
-1.48170884180645e-05
-1.63687535553961e-05
-2.22339414228507e-05
-4.50610445400795e-05
-8.97506841349385e-06
-2.58873155079045e-05
-1.50275958315288e-05
4.60575329854663e-06
1.03998377162597e-05
-9.08714696070384e-06
-2.92214146963033e-05
-6.06988834262587e-06
-2.52911941729734e-05
-3.2962578472065e-05
9.61788531445255e-07
-2.00298689976732e-05
-6.31423412879271e-06
-6.89878431960296e-06
-2.17281483493193e-05
-1.64322099204616e-05
-1.84387244296093e-05
2.04039552321708e-06
-2.38371705445115e-05
-3.07649412682381e-05
-6.67321770021947e-06
-1.69896255164335e-05
-7.94676024796369e-06
-1.2451791136905e-07
-3.00372707299354e-05
-1.08702889943812e-05
-2.38810255845257e-05
-2.12424967516537e-05
-2.61712784597403e-05
-2.03842980810744e-05
-6.81290715454582e-06
4.78129665389139e-06
-1.05509725675307e-05
-9.05017130400476e-06
-1.35627398242595e-05
-6.30394485124627e-07
7.80485133594778e-06
-3.13645329377204e-05
-1.42058255667235e-05
-7.46968449560349e-07
-2.0973981801736e-05
-2.17178192005713e-05
-1.18588143556966e-05
-3.73643643302564e-05
-2.55699351363103e-05
-1.81955960173829e-05
-2.50600369604468e-05
-1.96640282121741e-05
-1.36705769801992e-05
-7.15160278361274e-06
-1.28810348996253e-05
-1.47873021310932e-05
-3.96622896862262e-05
-3.81356854288832e-05
-2.18306407330987e-05
-2.96438697313577e-05
-2.45933707723956e-05
-1.74874556421471e-05
-3.17879960042012e-05
-2.07051431023884e-05
-2.20507593146426e-05
-3.32784260236413e-05
-3.110080093827e-05
-3.74704964102467e-05
-4.89709568408763e-05
-4.76341920685964e-05
-1.17991946679115e-05
-3.93882599824277e-05
-2.20460973424965e-05
-3.30968792503572e-05
-1.28380886048104e-05
-1.89004240433322e-05
-8.29705916363003e-06
-1.99649084373826e-05
-2.6407863479218e-05
-3.02205709504278e-06
-1.52262370321555e-05
-2.2030057168586e-05
-1.64476893414257e-05
-2.72923707420745e-05
-2.15555605446539e-05
-5.73370279861149e-06
1.25186952117456e-07
-1.97303184684529e-05
-2.03552361621792e-05
-8.43777713011377e-06
-1.10046307477092e-05
-2.42593491089665e-05
-3.99854574807488e-05
3.17102746287007e-07
-3.43669969268428e-05
-1.39115723930422e-05
-7.00937695554209e-06
-1.54528015841857e-05
-1.73218589362592e-05
3.14867751086575e-06
-1.12831029475504e-05
-1.83365317008178e-05
-3.22692067773234e-06
-2.0222241767216e-05
-1.23210914193355e-06
-1.19021423953658e-05
-1.47482978755173e-05
-2.61532023007667e-05
-2.22986232991671e-05
-2.47503119514398e-05
-1.10894991677131e-05
1.44759034185019e-06
-8.85775131751621e-06
-3.3474475979988e-05
-1.64722579395558e-05
-3.13872456336569e-05
3.83125590539175e-06
-4.22061167464438e-06
-7.27471898800571e-06
2.24369726317088e-06
-2.2448621869475e-05
-3.3677560873566e-05
-2.06567756633642e-05
7.48139768398745e-06
-1.68911410530302e-05
-3.35876629986399e-05
-3.54849105068209e-05
-2.86805887284097e-06
-1.68769119008631e-05
-9.77158098512281e-06
-1.40533367244411e-05
-9.52041302022867e-06
-1.81940156538584e-05
-1.83202022403357e-05
-1.00721791623492e-05
-1.64811892649946e-05
-1.15869208850013e-05
-1.64265571580403e-05
-2.27555549946886e-05
-2.17944769565067e-05
-2.62046590723819e-06
-2.45750357214931e-05
-2.92031381038353e-05
-4.26099370415134e-06
-1.12394238472549e-05
-6.13231290294952e-06
-6.74216699582657e-06
-2.07525755327033e-05
-2.52218085571797e-05
-1.44399651669801e-05
-1.17028328972513e-05
-2.48830835370555e-05
-2.70052344429823e-05
-3.02053638487714e-05
-3.25135606198288e-05
-4.2019172391678e-05
-1.65849488542689e-05
-3.44864883227294e-05
-4.53978696415967e-06
-2.80739458022324e-05
-1.51027024575763e-05
-1.10313915483788e-05
-1.37466643650788e-05
-1.37321317933852e-05
-1.63043231216689e-06
-7.97884474260896e-06
-1.92724952567773e-05
-2.57031470101332e-05
-1.30591549210274e-05
-2.84490749663313e-07
-1.06327471181647e-05
-1.44373546730013e-05
-1.60459695692436e-05
1.54092193952264e-05
-3.35851324453724e-06
-1.03603081804266e-05
-7.96865259170791e-06
3.82105406507781e-06
-2.13574498072956e-05
-1.77724081548906e-05
-6.19580842871419e-06
-2.11114857289136e-05
-3.36447842851235e-06
-1.51604281297734e-05
-3.26941376866573e-05
-1.57579238469983e-05
-1.78873856764531e-05
-2.42464537991062e-05
-1.87770003700761e-05
-3.75305124207515e-09
-7.72765038766992e-06
-1.7829157625773e-05
-7.47369387587977e-06
-2.36614950055589e-05
-7.14566492439468e-06
-1.90240015307463e-05
-1.69598154084104e-05
-7.29106704820452e-06
-1.51588980769884e-06
-1.12305142705307e-05
-7.29400953272922e-06
-1.80660073020129e-05
-2.46798589521968e-05
-2.94043268965799e-05
-1.747585291042e-05
-1.52742867931593e-05
-4.91438164657879e-06
-2.2750776323631e-05
-2.29497812040295e-05
-1.86636875776181e-05
-3.13307455653632e-05
-2.61937867553934e-05
-6.23125868512771e-06
-1.43765474828287e-05
-4.57887725679788e-05
-1.62375353826156e-05
2.77429581923274e-06
-2.72654069495267e-05
-4.52291291522624e-06
-3.11758741283171e-05
-2.58612071137652e-05
-2.30298718414594e-05
-7.05579933597908e-06
-1.33674133407854e-05
-6.00904798074609e-06
-3.48232803723556e-05
-2.80777075052695e-05
-1.11948522598515e-05
-2.50466970494404e-05
-4.8943924445644e-05
-3.13527996306179e-05
-1.82680212561659e-05
-7.34389973267333e-06
-6.49454504578577e-07
-2.95500968452018e-05
-1.18907055000555e-05
-1.54313550555053e-05
-2.53406784600508e-05
-1.50231846189985e-05
-1.25970104670736e-05
-1.48837457599895e-05
-2.27880607598881e-05
-2.16040983975535e-05
-6.6276610552606e-06
-1.77810910436774e-06
5.23901528851865e-06
-1.86846185851432e-05
-1.66999064806286e-05
-1.17501210691514e-05
-1.96408317005874e-06
-2.93860184244229e-05
-5.44828101454618e-07
-2.28447347092501e-05
-2.14733049767045e-05
-1.9975893693605e-05
-3.83249097400625e-05
-3.75849892413011e-05
-6.78543809908789e-06
-1.56309245576989e-05
-7.16316254219123e-06
-1.32158267245591e-05
-9.71973126528741e-06
-2.06907462206415e-05
1.26001598972317e-05
-1.02800339591173e-05
-5.03332112962712e-06
-6.01939805242457e-06
-1.09239826339632e-05
-9.35990474871602e-07
-2.13513243928924e-05
-1.05354439534753e-05
-2.58087205021597e-05
-2.77335566338885e-05
-1.45122819360582e-05
-1.64485692885257e-05
-2.2337845842998e-05
-2.9878780161588e-05
-5.38683128577251e-06
-1.58872543623362e-05
-1.99082785116629e-05
-1.28995216067459e-05
1.59440397231731e-05
-2.86548538422032e-05
-6.57483144754142e-06
-2.29601437113823e-05
-1.39886946507463e-05
-9.00488698130748e-06
-2.42388236968475e-05
-1.64352521848634e-05
-2.06795337295606e-05
-3.51945231342233e-06
-1.88656433115431e-05
-2.05214487695865e-05
-2.5860960525358e-05
-3.95230067691851e-05
-1.70543617440113e-05
-1.04806324352761e-05
-2.43809634356833e-06
-7.95297722395135e-06
-4.68373079775678e-05
6.49105355259103e-07
-2.41779029747659e-05
-2.6608908687974e-05
-2.5266807496058e-05
-7.67485623806467e-06
-1.33888802351293e-05
-1.48566248071529e-05
-9.9915173975433e-06
-9.74695892624583e-06
-2.97361666783631e-05
-7.63335417030541e-06
-5.37830123876867e-06
-1.3511644179274e-05
-1.61353406466821e-05
-2.02648808909682e-05
-2.69355102489251e-05
-1.47498615458415e-05
-1.43246830742316e-06
2.74598598169687e-06
-8.38674893755768e-06
-3.29855817127679e-05
-4.2126408842639e-06
-9.6505262234792e-06
-3.22181640736108e-07
-1.20267887216319e-06
-1.58492778519146e-05
-2.67848954866308e-05
-3.41347098082565e-05
-3.79396289904864e-05
-3.80033930325516e-06
-2.66129732794712e-05
-8.74511538938897e-06
-4.45050618082056e-06
-2.26537494087461e-05
-3.14042574509656e-05
5.96145413667475e-06
6.65936072831874e-06
-2.69305370810236e-05
-9.94043284316744e-06
-1.59531431713394e-05
-1.85014441145742e-05
-1.6058906621153e-05
-1.83282042254983e-05
-1.21401465696619e-05
-2.4744614218604e-05
-1.05500937058483e-05
-1.72518819022259e-05
-2.262220841115e-05
-1.52311050415383e-05
-2.52074215205002e-05
-2.7138270024287e-06
-2.25811140281233e-05
-2.6342687404185e-06
-2.01411127912756e-05
-1.74637245658006e-05
7.90561443760972e-06
-8.2236524900958e-06
-2.16106431148357e-05
-1.36443079949627e-05
-7.47516218432047e-06
-8.52338323793054e-06
-2.01279927485911e-05
-3.83295276523141e-05
9.31224122932314e-06
-1.91232461515641e-05
-4.2064985535187e-06
-9.44987195271874e-06
-2.39308595031259e-05
-1.62015640476271e-05
-2.66253969482721e-05
-2.14196704169733e-05
-1.22205478303514e-05
-2.24719740089194e-05
-1.19934521207222e-05
-2.07042106759288e-05
5.39071182227206e-06
-1.50322880733006e-05
-1.27760883749737e-05
-3.04494882526146e-05
-2.99200788200125e-05
-2.08256398439943e-05
-2.44712346388699e-05
-1.75433137915841e-05
-1.95039223540791e-05
-2.57839242978052e-05
-8.37600239894426e-06
-3.46640086923106e-05
-3.46009240390139e-05
-3.33079243155884e-05
-2.78417339586937e-05
-1.74696276400168e-05
-2.33333948364314e-05
-1.17935531662233e-05
6.32238581377461e-06
-9.79277037956794e-06
-2.17267100647793e-05
-1.4578590073771e-05
-1.68981828789617e-05
-4.51452609039549e-05
-2.63305171645304e-05
-1.03761570272535e-05
-1.7526483626227e-05
-1.18824480242264e-05
-1.90945356836931e-05
-6.79314285655362e-06
-1.06843061581104e-05
-5.2948576486505e-06
-1.10885139954797e-05
-2.22689374917479e-05
-1.81698210811145e-05
-1.41169078947888e-05
-2.83728439449962e-05
-1.4599824870916e-05
-1.14323822622554e-05
9.23428497690233e-06
-1.62746470339399e-05
-1.09863713294398e-05
-4.54180782716709e-06
-2.3572636626266e-05
-2.80304127643872e-05
-7.43337314041608e-06
-9.75003721461583e-06
-5.79340948408255e-06
-3.04914926778527e-05
-1.72995055163273e-05
-3.81413795613064e-05
-1.55520335062923e-05
7.20185025762896e-06
-6.83495227501266e-06
-5.62153671891799e-06
-4.15597009384109e-06
-1.54226239841343e-05
-1.28766819539481e-05
-7.57387151300303e-06
-2.51549010522265e-05
-1.5090938453924e-05
-8.24910866030857e-06
-2.82404095747819e-05
-1.43110248377012e-05
-9.21852928236954e-06
-1.39615019459731e-05
-4.06572732682607e-06
-1.73578766301144e-05
-1.10560224492867e-05
-2.30602475381192e-05
-3.21923310232554e-05
-2.20431865372302e-05
-2.86899535165008e-05
-1.45774111610412e-05
-1.59497183887477e-05
-3.79449222496128e-05
-2.77416235585399e-05
-2.18727427024376e-05
-1.91228104331763e-05
-2.74446170999748e-05
-1.80748260744958e-05
-9.99957390363941e-06
-3.7297979904747e-05
-1.28727362525955e-05
-3.03348530529863e-05
-5.07811866104576e-06
-3.12463128855647e-05
-1.05815242359706e-05
-1.70577711986739e-05
-2.57317842536962e-05
-1.42324549672128e-05
-1.57797103365888e-05
-4.91378359357836e-06
1.47301140366137e-06
-2.98934207684547e-05
-3.56406898115326e-05
-2.5548417957684e-05
-1.28770727382531e-05
-2.48392509931615e-05
-2.19457990657856e-05
-2.84241543838144e-05
-9.96646516230094e-06
-2.29579514561353e-05
-2.93842952778727e-05
-2.20073516215445e-05
-1.28066836498204e-05
-1.25922648761289e-05
-3.63649676391958e-05
-2.92882668781776e-05
-3.14086268500838e-05
-2.21132468612623e-05
-2.8474670250216e-05
-1.83278876302293e-05
-1.37979056123432e-05
-1.2882322943137e-05
-1.26032006592532e-05
-2.08257400121257e-05
-1.42816245321573e-05
-1.46483128521188e-05
-2.03670778977968e-05
-1.48120420328928e-05
-2.67896260395212e-05
-1.03744596858416e-05
-1.28852489165102e-05
-1.25643144581345e-05
-1.42298841888861e-05
-1.95129522501382e-05
-4.9621961280403e-06
1.54419487451425e-06
-3.82183717015996e-05
-3.03703945977371e-05
-1.71676030467334e-05
-1.53175148738008e-05
-1.84968403176958e-05
-9.64536384524476e-06
-2.34059219547159e-05
1.18461806602808e-07
-2.52040467552591e-05
-2.63596863326967e-05
-1.38581423156807e-05
-2.68273437127362e-05
4.38769637728771e-06
-6.62018252516793e-06
-2.15462940093673e-05
-2.84384525465065e-05
-1.45584298902661e-05
-2.95267071672558e-05
-1.70822834037522e-05
-1.20287480188123e-05
-2.14789479607216e-05
-3.25449555917582e-06
-5.50898917412291e-06
-1.14947535358442e-05
-8.99148703282748e-06
-1.44710574841382e-05
-7.43127418637793e-06
-2.64215439482703e-05
-1.03083293325687e-05
-1.93288696961971e-06
-2.39028923703323e-05
-1.29249943370296e-05
-2.38910949701384e-05
-2.91960077423977e-05
-7.32213599198106e-06
-2.26752928750807e-05
-1.47201645119207e-05
-2.59105718642372e-05
-3.03728619826257e-06
-2.77861219157176e-05
-1.75785655186541e-05
-1.18514835247098e-05
-2.73259271328644e-05
-1.86263141883361e-05
-1.22403744974915e-05
-2.16310435221508e-05
-1.46270539419215e-05
-1.10490932217882e-05
-1.57453587067308e-05
-2.950893137271e-05
-2.84949972557889e-05
-2.75347598125523e-05
-1.41033218909133e-05
-9.19498794158477e-06
-2.53190672573236e-05
-1.95314874843454e-05
-3.76033904981554e-05
-4.50355674374871e-05
-1.37327283038712e-05
-3.20083802440922e-05
-2.17129656138041e-05
-3.8769459574655e-05
-7.60482234126144e-06
-3.95976858566152e-06
-3.52679108877454e-05
-2.24086095456251e-05
-1.76185781908262e-05
-1.815850329717e-05
-2.12160949572916e-05
-1.37619704529418e-05
-1.08861616114527e-05
7.26957628027829e-08
-1.04656908896883e-05
-1.34040948331274e-05
-8.52752050694225e-06
1.77961906606655e-07
-7.93089864969128e-06
-5.21891111365726e-06
-3.53506046257805e-05
-1.43622296038798e-09
-4.07962458100238e-06
-1.04562654115535e-05
-1.82510001974195e-05
-1.00636202000877e-06
-1.7737494653831e-05
-2.58454881435423e-05
-4.73399591933796e-06
-2.35725448590751e-05
-8.41414309770551e-06
-2.85074173351545e-06
-1.37572601838755e-05
-3.42143650558902e-05
4.01348073458503e-06
-1.383924205394e-05
-6.56705971217978e-06
-2.90585099939493e-05
1.29114387967674e-05
-2.49581478226695e-05
-2.15585538810417e-05
-3.10479571830937e-05
-1.71562142589235e-05
-1.70002261892043e-06
-2.98604768973618e-05
-2.31514844896315e-05
-1.97672495940615e-05
-1.44960512242683e-05
-1.82682147912149e-05
-1.51373109930699e-05
-8.96569452352227e-06
-8.84063629579388e-06
-2.91568386924525e-05
-3.26061973945282e-05
-2.01760062506489e-05
-2.31611811013342e-05
-1.8369334614619e-05
-3.00322441162078e-05
-1.55532764042344e-05
-2.82606359442972e-05
-2.70621755025404e-05
-4.37879664846712e-05
-4.00335674028539e-05
-1.54561755727374e-05
5.13845841112014e-06
-3.02948258142025e-05
-2.3659068697869e-05
-1.78516763981057e-05
-2.32538991403356e-05
-1.53031448263021e-05
-1.07135191532055e-05
-2.31359969556588e-05
-3.10052850955871e-06
-2.15338019757612e-05
-1.70104141951743e-05
-2.61621806950311e-05
-3.50876445753906e-05
-1.93846232511948e-05
-2.19610349628916e-05
-1.72801727337809e-05
-5.45801166177393e-06
-1.79429932773887e-05
-9.46935539383985e-06
-1.14443084443263e-05
-3.38369849091149e-06
6.68116094611321e-06
-1.46433345710659e-05
-3.74349535117029e-05
-1.73406315140315e-05
-3.44990117601831e-05
-2.01096628434131e-05
-1.9583689163016e-05
-2.15332144045783e-05
-2.34188659442232e-05
-1.92379813364227e-05
-7.42181722302856e-06
-7.11700995016256e-06
-3.1996582610054e-05
-7.26284298316835e-06
-3.74918510321594e-06
-2.11755412732084e-06
-2.38528567848675e-05
-7.69732411963297e-06
-1.27127861844124e-05
-1.52003499329949e-05
-2.68521755526467e-06
-1.27707356448102e-05
-8.89110989416959e-06
-7.1185262083506e-06
-2.67698527012338e-05
-4.23349112944088e-06
-2.023191236041e-05
-2.56099897510313e-05
-1.40970666979811e-05
-1.90960857971153e-05
-2.23814031627601e-05
1.38239362189013e-07
-2.09259917264772e-05
-2.40432497441978e-05
2.98207406292776e-06
-2.70522538310647e-05
-1.03773021491264e-05
-1.72320152449778e-05
-2.86033569974559e-05
-1.36131864897394e-05
-3.19542958200211e-05
-1.20275460230209e-05
-1.44671892283868e-05
-1.94575807148543e-05
-1.05990187152202e-05
-8.23581556244707e-06
-3.00491894290267e-05
-3.39011495501096e-05
-3.32202576239481e-05
-2.54860000556717e-05
-1.70845874660986e-05
-8.36996106706103e-06
-1.9527200482578e-05
-1.82404357437673e-05
-3.19266988888801e-05
-8.8334917534126e-06
-2.82101415919352e-06
-2.61011913041587e-05
-2.49323218808586e-05
-1.45463837641319e-05
-2.06762429432801e-05
-1.79314329904091e-05
-7.89585824806959e-06
-1.06284058839434e-07
-1.3663045145502e-05
-2.33908747550517e-05
-3.1704047201145e-05
-3.8922857682441e-05
-3.3853570510917e-05
-3.25899001734354e-05
-2.47208640299297e-05
-1.04488506016069e-06
-3.62807466194876e-06
-2.24004741545816e-05
-2.1778871933611e-05
-2.34568175487077e-05
-3.0473139166918e-05
-2.06892567278876e-05
-1.87248122616151e-05
-2.58667112907732e-05
-3.93835594267981e-05
-3.76826636514756e-05
-1.73273987911746e-05
-1.09140663482828e-05
-2.79596210110889e-05
-1.06575345292224e-05
-4.23614695946974e-07
-2.103643926261e-05
-8.88585007846125e-06
-1.25184560612629e-05
-1.25604387472102e-05
-5.7767555226158e-06
9.19410036148789e-07
-2.11055742043117e-05
-7.66199310284897e-06
-1.36604108756411e-06
-5.24169018995473e-06
-1.84112293961495e-05
-1.17396203128041e-05
-7.99237628817216e-06
-1.69627376633632e-05
-2.27693816223649e-05
4.84379197359712e-06
-2.07548174463828e-05
-1.32509089041314e-05
-2.56940129745686e-05
2.09513180014311e-06
-2.18226723105713e-05
-3.8289816258848e-06
4.65012010086036e-06
-1.32340576360216e-05
-2.51010678011354e-05
-1.02157846241673e-05
-2.10618358588601e-05
-5.4553224327399e-06
-1.61141485138956e-05
5.13048192433057e-06
-1.52409557206633e-05
-1.2823433179726e-05
-1.34764143695337e-05
-1.26339147675226e-05
-1.72656679627735e-05
-9.20563238399352e-06
-2.17467331026158e-05
-3.93673223638317e-05
-2.55347066797232e-05
-1.43244451330305e-05
-1.71343981630789e-05
-4.23075582398691e-05
-2.12517493220134e-05
-1.87512631233264e-05
-3.4838119675703e-05
-1.26649777829603e-05
-3.7954187661165e-05
-1.46701425366862e-05
-1.5103975860232e-06
-2.02396802398141e-05
-3.19780097052352e-05
-3.27507751942634e-05
-2.01416561916997e-05
-2.07508398505363e-05
-2.70080484505973e-05
-2.49980508978776e-05
-3.57403991485687e-05
-5.38390548363302e-06
-2.26836933436227e-05
-1.11892905105766e-05
-1.12132286047941e-05
-8.83212860731559e-06
-2.29340370430514e-05
-3.07913016954132e-06
-1.90814637628535e-06
-8.88015854835341e-06
-1.66283697770192e-05
-1.03578931873676e-05
-7.82098179593622e-06
-1.10626458842709e-05
-1.89444800928728e-05
-2.07940201664395e-05
-2.76338686366406e-05
-9.86840481255649e-06
-1.39582577760866e-05
-1.23210979730477e-05
-1.35657087177077e-05
-1.43887835536117e-05
-1.32138776445394e-05
-1.530887295139e-05
8.56080930794992e-06
1.68479320649596e-06
-1.72115105517297e-05
-1.81171927653719e-05
-3.44541630253819e-06
-1.96595314308485e-05
-8.26426684383057e-06
-6.1234239624283e-06
-1.08516904227044e-05
-2.13233250060825e-05
-1.06310414772564e-05
-5.42832990209156e-06
-8.71948908934379e-06
-1.29196613117352e-06
-8.88303961691612e-06
3.35222535840798e-07
-9.94897573531412e-06
-4.0636071809594e-05
-1.73561977849855e-05
-9.27378432469267e-06
-5.37654253515888e-06
-1.72073934952493e-05
-1.8700863002925e-05
-1.20771969583685e-05
-1.92459249961054e-05
-1.13157411500958e-05
-2.05700177784034e-05
-1.21558640799193e-06
-2.35088697183314e-05
4.2127031041697e-06
-3.34486622403148e-05
-1.59427261753661e-05
-4.04384954813325e-06
-5.86202115794603e-06
-6.64151624108291e-06
-1.3959085045567e-05
-2.22000109650141e-06
-8.51040466749983e-06
-2.14235249883302e-05
-1.87101053102004e-05
-3.14768092110168e-05
-3.38139550900736e-05
-4.32829463411026e-05
-6.02941601868952e-06
1.26032472369618e-05
-2.47644380430333e-06
-1.18626448458202e-05
-2.39545426278424e-05
-2.56875687660714e-05
-3.04395712979972e-05
-2.4488424751214e-05
-2.22305442936748e-05
-3.56589296698712e-05
-2.80479284252801e-05
-1.55727950949803e-05
-2.03007283471055e-05
-1.84011332463582e-05
-4.92852631645393e-06
-3.18797114443194e-05
-1.33744626237353e-05
-1.20749398869478e-05
-2.38189448978256e-05
-4.10749833835851e-05
-1.88759962733686e-05
-5.08652845619296e-06
-4.64515915004236e-05
-2.10130246111401e-05
2.26588063539875e-06
-2.38224757798765e-05
-7.64411853527393e-06
-2.15810747721081e-05
3.67924647397505e-06
-3.44144264216665e-05
-2.37062362045614e-05
-8.94996503505625e-06
-2.9805128965946e-05
-3.88960054073425e-05
-7.54888523766442e-06
-2.48942372799425e-05
-1.99449622845199e-05
-1.66962965771429e-06
-2.01020123711914e-05
-1.19744561960988e-05
-1.10950172112724e-05
-1.3136401353435e-05
-2.37859944181416e-05
-1.43188911807616e-05
-5.76922931712664e-06
3.81587114739986e-06
3.38502691039934e-06
-1.50330355701751e-05
-3.09845468101775e-05
1.05524109108135e-06
-6.49008108059969e-06
-1.63788657498108e-05
-1.58725974476515e-05
-9.10295140865044e-06
1.27765533696044e-05
-1.5598395145572e-05
-2.42091503620939e-05
-1.14841275085468e-05
-1.75201081327824e-05
-2.41412041011519e-05
-2.63412590260948e-05
-6.83614883984202e-06
-9.63506470864713e-06
-2.25776243355039e-05
-1.17058357025352e-05
-3.96359079048458e-05
-6.52262948945529e-06
-1.66717942178651e-05
-2.09757877097467e-05
-1.7250665631419e-05
-7.62645388771499e-06
-1.13263346406159e-05
-2.15785010006348e-05
-6.91311528938838e-06
-7.84860741183335e-06
-1.82618028098202e-05
-2.99973424767549e-05
-3.68244598898925e-05
-1.72866801277095e-05
-3.46872045505e-05
-1.19646544749063e-05
-2.49421330521465e-05
-1.43689043612288e-05
-2.95400824561023e-05
-8.22852872069329e-06
-2.48435432675136e-05
-3.03298392884568e-05
-2.08903275868573e-05
-1.35406997007421e-05
-8.57063620114245e-06
-2.13619564344405e-05
-3.49742892407733e-05
-1.27544619498103e-05
-2.61419385076127e-05
-8.57038183282095e-06
-2.42743540620349e-05
-2.69674918546446e-05
-2.151930056798e-05
-7.80017461561564e-06
-9.29842291040745e-06
-2.49157825626093e-05
-1.73486366234141e-05
-1.49094823294368e-06
-3.36310732355302e-05
-3.31598717584287e-06
-1.70024429699645e-05
-1.91795617456957e-05
-2.72098907848993e-05
-2.44171301859542e-05
-4.76983880173455e-06
-2.19103847919157e-05
-2.96506356591556e-05
-1.1845285659191e-05
-1.77552325674951e-05
-2.57679639343201e-05
-2.58549739724402e-05
-1.95075601340685e-05
-9.95432195539241e-06
-1.21371378120261e-05
-4.51701096722429e-06
-1.74638434873928e-05
4.0114635829919e-06
-7.16554775107599e-06
4.80686177628536e-06
-9.33057850375395e-07
-9.15874862410811e-06
3.66203297873166e-07
5.00468963769827e-06
-1.47147983252449e-05
-9.86977762892811e-06
-7.25094046334722e-06
-5.30122142282839e-06
-1.81219244264307e-05
-5.51784452062857e-06
-4.09171589015968e-06
-2.00159153868643e-05
-1.64208705520566e-05
-8.80071270846619e-06
-3.72120605948496e-06
6.83669320051826e-06
-1.84837952643948e-05
-4.30037673308246e-06
