# Supplementary material for: Research on computational propagation and identification of mine microseismic signals based on deep learning
Source: PLoS One. 2025 Oct 22;20(10):e0334641. doi: 10.1371/journal.pone.0334641 (PMC12543183; doi:10.1371/journal.pone.0334641)
Supplement: S10 Data — (ZIP) [file pone.0334641.s010.zip › 000101100001499.xlsx_0.txt_24.txt.txt]

-1.95621394793416e-06
-1.27862437549907e-05
-1.43299913824919e-05
-1.10984110678811e-05
-1.0355557080374e-05
-1.15265513043173e-05
-2.14283368136171e-05
-3.11543240730784e-05
-1.37981061311788e-05
-6.392451369358e-06
-6.82803520483333e-06
-2.0671291463618e-05
-2.03071575000915e-05
-9.12226327470106e-06
-1.82333298444683e-05
-2.56973733391006e-06
-4.71923993466578e-06
-3.27994494626975e-05
-1.60915387194236e-05
-1.68666199200224e-05
-2.71460690165949e-06
-2.5263734593226e-05
-3.49834012848623e-06
-7.70594393443042e-06
-1.58013926940642e-05
6.83248132025692e-06
-2.10376060715742e-06
7.60912563239333e-06
-2.81159794726871e-05
-1.25771356628696e-05
-4.82884534928973e-06
-1.27913848097978e-05
-1.00416901383385e-05
1.05163117146941e-05
-1.64373261466757e-05
-1.4416638052544e-05
-9.50472098858421e-06
-2.78610917947157e-05
-7.72600917746832e-06
-7.37378028270913e-06
-2.47179966303746e-05
-1.94957140686087e-05
-1.805707804396e-06
-5.37262872023944e-06
-5.68722839257909e-06
-8.58246442071929e-06
-1.63493159022951e-05
-1.77016597765536e-05
-1.49100711700254e-05
-1.65325116773399e-05
-1.26567253934066e-05
-1.80087020098162e-06
-4.58607575392763e-06
-1.25300834174641e-05
-2.05843421551591e-05
-1.92504064530623e-05
-1.998481398562e-05
-2.34362996519291e-05
-1.09069794921079e-05
-1.26445549438747e-05
-2.47756873897291e-05
-2.40067758284925e-05
-6.73268263550739e-06
-1.88427310013627e-05
-1.46929110627727e-05
-1.31941112609171e-05
-3.08051292192238e-05
-2.67728593895041e-05
-2.66595307695322e-05
-1.31024287590166e-05
-9.02519472773878e-06
-1.12391995260746e-05
-1.79992010469004e-05
-6.49977659737959e-07
-1.69230292530115e-05
-2.31464409724176e-05
-6.79157423881622e-06
-1.14455055253449e-05
-2.27451118209154e-05
-1.02948268584809e-05
-6.1033541525823e-06
-5.19560143459157e-06
-1.33967432335125e-05
-3.86907645049602e-06
-6.40212558668582e-06
-1.26803717391485e-05
-2.18307055964143e-05
-1.28813443440973e-05
-8.36424012966472e-06
-1.9780817674755e-06
-3.37178936727259e-05
-5.7979935624262e-06
-1.25973865140938e-05
-1.33117228433006e-05
-4.12368749691294e-06
-2.1801904857785e-05
-4.00121978940437e-07
-8.94863814371654e-06
-6.45789846503731e-06
-5.13741877364584e-06
-1.2471554711566e-05
-9.73962265628557e-06
-2.86816381418401e-06
-2.12278507515603e-05
-5.14290365418512e-06
6.18067606608933e-06
-1.00053157878991e-05
-3.42875766506386e-06
-1.86593790913179e-05
-1.93792824088274e-05
-7.3878597882631e-06
-3.32458633283601e-06
-1.74463413448576e-05
-7.19597279088261e-06
3.54164833870103e-06
4.66436069140575e-06
-9.67973454177238e-06
4.92650680700068e-06
-6.82331265827542e-06
-7.70276606473156e-06
-1.91812899754157e-05
-6.48451431175087e-06
-1.02776888939209e-05
-1.35769128505541e-05
-1.11317182760498e-05
-2.71780715349223e-05
-2.22522460330088e-05
-2.21006608872391e-05
-2.2414543170047e-05
2.14139950916558e-06
-1.12317963791285e-05
-8.79352172976739e-06
-5.65508711226252e-06
-4.54283546843432e-06
-1.80721702305636e-05
-1.57316063608241e-05
-1.24858683702177e-05
-9.19331144091878e-06
-2.19588552965264e-05
-2.69764150261951e-05
-9.56600787657671e-06
-1.61681097321659e-05
-2.0964426836242e-05
-2.91279124276507e-05
-2.39287623876911e-05
-1.71049015353727e-05
-9.18242405471637e-06
-2.19795760993959e-05
-2.3069891894065e-05
-1.10804667784605e-05
-1.27702020502101e-05
-2.17852123499502e-05
-2.03621906952532e-05
-2.39724790410975e-05
-6.12678669852585e-06
-2.91251998260959e-05
-1.13371834560003e-05
-2.14510178678674e-05
-1.50420874161715e-05
-8.19724578393314e-06
-3.3422040726455e-06
-1.07910546011364e-05
-1.1595066530455e-05
-1.28337088417238e-05
-9.73663259379126e-09
-8.14158299567748e-06
-2.53781456020543e-05
-1.67466667054572e-05
-6.63097325442683e-06
-1.75275538200246e-05
5.74658639973157e-06
-2.56475982327469e-05
-3.47465754641369e-06
-5.41626169662729e-06
-1.12347482294316e-05
-2.2263683944926e-05
-2.09908173091059e-05
-1.94536871064235e-05
-1.4610408243257e-05
-8.38821703649564e-06
4.04610771434877e-06
-8.69046703762376e-07
-1.28471196203554e-05
-7.66307261425374e-07
1.26013193865184e-06
-3.67005892707182e-06
-3.94036865866472e-06
-1.80977039093317e-05
-9.3639685591458e-06
-1.32331512496371e-05
-8.90076858129864e-06
-1.10894369269186e-05
-4.58838707005487e-06
-1.51250269949329e-05
-1.12015017869195e-05
-2.64457767935239e-07
-7.05605641363077e-06
-1.25452646267258e-05
-8.17261449607231e-06
-1.16572291895374e-05
-7.20621250153178e-06
-1.50371061580005e-05
-1.05878530015126e-05
-8.49857736497733e-06
-8.72193558967116e-06
-3.65663597523181e-06
-1.60746402384495e-05
-2.22701846933041e-06
-2.17726515120079e-05
-6.16221862395793e-06
-2.11361624901671e-05
-1.68376052549009e-05
-1.56302237927231e-05
-1.48383410020292e-05
-3.67478226381099e-05
-2.06929975660668e-05
-1.16574883673911e-05
-2.07405449087121e-05
-2.04611832004743e-05
-1.45990920868926e-05
-1.50541683772922e-05
-6.45756823081955e-06
-1.07939966587853e-05
-2.69068614537166e-05
-2.65660147183983e-05
-3.48231618527488e-06
-1.244082602501e-05
-4.37096699477574e-08
-4.55831858594858e-06
-2.06828175950525e-05
-1.99034738312777e-05
6.1250157205308e-06
-9.14193935683702e-06
-1.84874940451771e-06
-9.42978491819506e-06
-6.36258148635939e-06
-1.82908863968092e-05
-1.41666787315126e-05
-1.07301045977152e-05
-1.98791377033683e-05
-4.55201092552602e-06
-2.21588583097083e-05
-1.13919537143133e-05
-8.39589834362289e-06
-1.82059792792686e-05
-1.68576723192285e-06
-5.88070914737818e-06
-1.92062352313112e-05
-1.15005697825798e-05
-1.55440305996973e-05
-2.00768995995655e-05
-1.39153226945132e-05
1.32246138620081e-06
-1.06399145313037e-05
-1.34083349279809e-05
-2.66680223926748e-06
-7.93926404570146e-06
7.0771341821463e-06
-1.18833115340627e-05
-1.74966690340046e-05
-1.60755372846559e-05
2.22264913468984e-06
-1.18016897113436e-05
-1.29470934746163e-06
4.60128044733634e-07
1.17600213268654e-07
-4.49156184438984e-06
-1.76950753237386e-05
2.95383880155013e-06
-3.79700254042323e-06
-1.53569424295255e-05
-6.35219461651627e-06
3.71421686840142e-06
-2.36588861863784e-06
-2.80641818020132e-05
5.51143806957819e-06
-2.24177620154915e-05
-5.9186521935292e-06
-1.72351601272207e-05
-9.14255707845002e-06
7.89564112092476e-08
-1.68317731036492e-05
-1.26654885905257e-05
-1.25643479764931e-05
-1.26203615151445e-05
-1.32730906896071e-05
-1.53478773655827e-05
-2.26177531522693e-06
-4.95619684554763e-06
-7.20001337801616e-06
-1.31214851936829e-05
-8.92527492319295e-06
-1.027309973927e-06
-1.30530789917486e-05
-1.94717194588259e-05
-7.01067863243586e-06
-1.0580695743157e-05
-1.21878714558027e-05
-1.91976650270778e-05
-1.46334959060939e-05
-2.20772812024699e-05
-6.97995380429211e-06
-2.36951241962116e-05
-1.81793945042669e-05
-8.52180218803405e-06
-1.38389007593373e-05
-2.72186771305201e-05
-1.08528386140698e-05
-1.61023432084907e-05
-1.14427812061068e-05
-2.01484830659574e-05
-2.76537964043237e-05
-1.88217615798029e-05
-1.2536693147487e-05
-1.43130762116192e-05
-2.78992956082949e-05
-1.18994040974132e-05
-1.1440626523114e-05
-3.26850468405223e-05
-2.29383158699179e-05
-1.50933685531612e-05
-2.37341658315588e-05
-1.41268976146115e-05
-1.32515538009566e-05
-1.81971488521472e-05
-5.68240230514323e-06
-8.09128550086569e-06
-3.51391962330498e-06
-2.54384186153331e-06
-2.72120104594167e-05
-1.21448331231058e-05
-3.26395148388383e-06
-2.54721060186069e-05
-1.35815276249994e-05
-1.68168380281169e-05
-1.51572414320854e-05
1.05217691874024e-05
-1.43482864481479e-05
-1.12053429080997e-05
-1.74300978450664e-05
-1.30803030638267e-05
-2.61966968713879e-06
-1.38772482514891e-05
-1.86221879203797e-05
-7.21843421384683e-06
-1.58629017838747e-06
-1.1387870098704e-05
-8.19573344947597e-06
1.43347308936424e-06
-5.37458371728229e-06
1.22206283065936e-06
-1.42730214422161e-05
-2.1331298022235e-05
-2.7749329722158e-06
-1.00782490726162e-05
1.00625747860182e-05
-2.22182993105241e-06
-1.83474048635316e-05
-8.4191037431615e-06
-7.60025797637796e-06
-1.53161118257681e-05
-1.94812607000898e-05
-2.73921438878467e-06
-1.33233221562053e-05
-1.19257658798302e-05
-1.57609813316941e-05
-5.32419569405555e-06
-9.08308749881268e-06
-1.5207704999784e-05
-1.05906055846907e-05
-2.0147570374126e-05
-2.31749271830952e-07
-1.88416744735571e-05
-2.39196372755909e-05
-1.22793268915776e-05
-1.27084165556631e-05
-1.93089653827516e-05
-1.17581436880452e-05
-9.49601920666166e-06
-2.92451641292862e-05
-2.56107761564119e-05
-1.41004174340478e-05
-1.9168451081689e-05
-1.43644096100307e-05
-1.53101349939386e-05
-2.04294100123221e-05
-2.07510166632004e-05
-1.96112577582739e-05
-1.61530567516388e-05
-2.04668541334128e-05
-1.84474362591981e-05
-1.55917911655407e-05
-7.33194563394061e-06
-4.70317565882621e-06
-1.66336761888941e-05
-1.07393614280911e-05
-2.44643268907124e-05
-6.99732186378067e-06
-1.49400098300513e-05
-9.74361450617577e-06
-1.86079988272981e-05
-6.64403750140446e-06
-1.92146330712063e-05
-1.53632323780868e-05
-1.53004624340993e-05
-2.76335454759222e-05
-1.4096295349446e-05
-9.19653307526754e-06
-7.45004162603895e-06
-1.47119490188235e-05
-1.3928175604544e-05
-1.91550547709058e-05
-2.63862854894984e-05
-2.14337627437474e-05
-2.16545879797574e-06
-9.40015042026298e-06
-1.05183650507296e-05
-9.36143195514099e-06
6.56746873291002e-07
-4.48614942441516e-06
-7.31123146622009e-06
9.39358160927278e-07
1.28181681380829e-06
-8.76489235920147e-06
-1.7799295443368e-05
-7.85602660147485e-06
-1.3263602859244e-05
-2.28492084546394e-05
-2.7160394560389e-05
-1.4512647421385e-05
-1.31556932846582e-05
-9.21077908906807e-06
-1.69322271183895e-05
3.26393703948408e-06
-9.78706984314468e-06
-1.66037145357215e-05
4.25054705506337e-06
-2.06400128700731e-05
-1.4343370532337e-05
-1.34867612424917e-05
-2.61111394248029e-06
-6.8685331921121e-06
-1.30947698344654e-05
-3.86299121035508e-06
2.8306750180448e-06
-3.33875335137796e-05
-1.36711975185349e-05
-1.49475042849896e-05
-3.71888514402706e-06
-1.49498076695922e-05
-2.42090753976893e-05
-9.1782383566682e-06
-2.08497272813733e-05
-7.55258903472676e-06
-1.45685637011487e-05
-1.39710208118865e-05
-2.37320313603446e-05
-2.0581832942065e-05
3.40819369618896e-06
-2.00407761450651e-05
-1.13376278560637e-05
-1.39524625569351e-05
-2.2153320257863e-05
-1.87426674489353e-05
-1.98261876697197e-05
-1.3011627493106e-05
-4.29017130646199e-06
-1.83471834558595e-05
-1.46052970829899e-05
-1.09258415898979e-05
-5.68950551528921e-06
-1.60215365407951e-05
-1.67385469253987e-05
-7.45551561951798e-06
-2.13387936400463e-05
-1.74676248302346e-05
-1.20911910499929e-05
-8.29657238583288e-06
-8.89337941074904e-06
-1.9992556414256e-05
-1.74243960712655e-06
-1.26287153553222e-05
-1.66114871147251e-05
-8.55122228061948e-06
-1.73411371817212e-05
-5.96315295804456e-06
-5.59727083641325e-06
-8.01639256900627e-06
-2.3335747350585e-05
-8.93034694381409e-06
-3.25657402060699e-06
-1.10359853153975e-05
-7.43696113175957e-06
-2.30025612034601e-05
-1.46449496476262e-05
-8.88469783338262e-06
-1.15459544486386e-05
-3.48395036589113e-06
-1.00499249715346e-06
-1.47845534946818e-05
-2.72295602282298e-07
-3.39287987112929e-06
-1.45216850937112e-05
1.77133692176716e-06
2.30017123652085e-06
-6.31170524057057e-07
-5.6564279346046e-07
3.80213112437638e-06
-2.18075164554789e-05
-1.59350740056725e-05
-9.9396447419003e-06
-1.0947349995114e-05
-1.57043722309263e-05
-1.00098786230195e-05
-1.40652211588403e-05
-1.27567724596581e-05
-1.20681724035921e-05
-2.21066018660779e-05
-1.93477508857872e-05
2.49123985865364e-06
-1.01191836408113e-05
-2.11380521397986e-05
-1.2432572304365e-05
-7.04312297885692e-06
-1.50457707072216e-05
-1.39371363774455e-05
-8.87033519511849e-06
-1.60386999502966e-05
-1.20747369697678e-05
-1.45999017185364e-05
-6.29957745926291e-06
-3.95431378248134e-06
-6.25176172394626e-06
-3.59301117740148e-05
-2.43376951249733e-05
-1.12889984657914e-05
-2.12092353659726e-05
-1.17348104649637e-05
-2.1308376998758e-05
-8.3508056421393e-06
-1.66608415568434e-05
-3.22359838782572e-05
-1.28884071443617e-05
-1.75729795219859e-05
-8.49370218423416e-06
-1.65678456507171e-05
-1.63024745534672e-05
-1.34554646276036e-05
-1.6206585901916e-05
-3.78027784683257e-05
-2.01678267045894e-05
-1.88637759245531e-05
-2.31765471861369e-05
-1.82297134199016e-05
-1.70003429573584e-05
-9.90513253529111e-06
2.49399299792208e-06
-1.80393642745737e-05
-2.61484882287576e-05
-1.92477312868127e-05
-1.14908632367609e-05
9.0098344323287e-06
-1.68006319625885e-05
-4.15105564421528e-06
-1.04277027308693e-05
-1.15405988022849e-05
-2.8653665930315e-05
-1.840769896845e-05
-3.84444953495655e-06
-1.49947695371654e-05
5.03546529738476e-06
-2.30686631244336e-05
-2.29503807267057e-05
-6.89531899632147e-06
1.12846819600196e-06
4.21650432239675e-06
-4.92337192458609e-06
-1.5140979285523e-05
-1.82930622567685e-05
-9.41156493860494e-06
5.66867371109857e-06
-7.12525882371913e-07
-1.17295338327864e-05
-1.14325176239535e-05
5.78853280127761e-07
1.67118856393186e-05
-3.55506566705716e-06
-1.12354732276518e-05
-5.64794268669901e-06
-3.84001849376782e-06
-1.83045664333922e-07
-1.40672567973883e-05
-1.83160635629573e-05
-3.62412015207189e-06
2.37521200508685e-07
-1.45658909934588e-05
-2.10250987143694e-05
-4.95782434819926e-06
-2.87222947851642e-07
2.11852672437887e-06
2.5352494142631e-06
-1.6878986682376e-05
-7.83086875950963e-06
-9.2080307697432e-06
-1.10266603443055e-05
-1.77140348434658e-05
-9.75030784342633e-06
-3.52173801630965e-06
-2.26424366151027e-05
-2.26682456557495e-05
-2.11939531385023e-05
-1.55340058437367e-05
-1.20903439775441e-05
-2.35907669999752e-05
-7.1209200655051e-06
4.13051185874675e-06
-2.05495637591624e-05
-2.13196397336714e-05
-7.93447601604122e-06
-5.74557650096026e-06
-5.22908464447301e-06
-1.60726246267981e-05
-1.79417823402968e-05
-1.25305552925194e-05
-1.43599899447648e-05
-1.41122987552783e-05
-6.05671039867843e-06
-1.87140759428295e-05
-1.17045110321123e-05
-4.28313951786375e-06
-1.64159508564947e-05
-2.02561350433591e-05
-1.14710883720156e-05
-3.26821633591362e-05
-2.328331396132e-05
-1.02645670916663e-05
-1.98657167673361e-05
-1.02354359874698e-05
-1.38645369455806e-05
-1.22534638777351e-05
-1.19319482017026e-05
-9.62626236393998e-06
-1.19644032079318e-05
-1.79460671226356e-05
-1.8213632453929e-05
-1.02399737685036e-05
-1.6875489732917e-05
-2.2241694869658e-05
-1.20316376586229e-05
-1.06620543936003e-05
-1.71403936464509e-05
-1.26431048529711e-05
-4.92030583725225e-06
-1.77384383444968e-05
-1.43753086753587e-05
-1.71339182572035e-05
-3.48663110934977e-06
-8.51546965510626e-06
-4.5625162626425e-06
-1.86949129140382e-05
-2.377794955053e-06
-4.07331792046253e-06
-1.97022867668229e-05
-1.14660847051877e-05
-1.25030516603485e-05
-1.00764745169488e-05
-1.18189451791591e-05
-1.48995224923718e-05
1.30490213627594e-05
3.59047877321068e-06
-2.25875008202809e-05
-1.46281058871617e-05
-7.30495884356576e-06
-6.68410667532648e-06
-7.00007448040524e-06
-3.09782399643907e-05
-9.84889640078131e-06
-1.95427982763074e-05
-1.1347972554333e-05
-9.57972666751214e-06
-1.41589845865306e-05
-1.78953155506194e-05
1.08891818509578e-06
-1.90651543196432e-05
-6.49348516748716e-07
-7.86116453550252e-06
2.39184882237584e-06
-6.34433443268424e-07
-1.17608753822188e-05
-1.37523291555415e-05
-1.57361124008976e-05
-2.666474772485e-05
-5.70073005788508e-06
-2.75123469286809e-05
-1.37398196673582e-05
-2.15330124882119e-05
-1.99167412661787e-05
-2.18666463113868e-05
-1.73184545705781e-05
-1.47404615160298e-05
-1.44171140927395e-05
-3.0157879852225e-05
-1.72075274725103e-05
-2.8411462842929e-05
-1.82303631937901e-05
-1.67229405182616e-05
-1.93513019201368e-05
-1.12794736606006e-05
-2.92882438896781e-05
-1.77427410119282e-05
-2.8303765963253e-05
-2.40710521154997e-06
-3.04057953633102e-05
-1.21756449700334e-05
-7.31882783706007e-06
-3.06606121755315e-05
-5.9975703703933e-06
-2.78665986142714e-06
-2.2837210341181e-05
-2.08010599954618e-05
-1.68761922993603e-05
-1.17433116747423e-05
-5.77743075393895e-06
-7.84679773485073e-07
-2.43698797315733e-05
-8.07470383837132e-06
-2.09386807326292e-05
-9.00179034800428e-06
-7.44911301191828e-06
-1.34087168316649e-05
-2.77548550604096e-06
-2.33733049115661e-05
-2.80825492794407e-05
-1.49264177028553e-05
-8.35639480711409e-06
-1.6507005686835e-05
-2.39662081294457e-07
-4.0233584923454e-06
-1.61014692282307e-05
-2.0727481740553e-05
-9.48189100222706e-07
-3.16581049652655e-06
-1.16584024181481e-05
-2.16539031660143e-06
2.57451202034602e-06
-3.02122608037238e-05
-1.88777907328214e-05
-1.38682484907004e-05
-8.95432176635386e-06
1.9778866924781e-06
-1.59011278327996e-05
-2.04231753706476e-05
-2.20807991719255e-06
-1.36889149788585e-05
-9.07243003922962e-06
-1.88401793819286e-06
-4.14517055229436e-06
-6.08882555444886e-06
1.10143278438037e-06
7.45579776855788e-06
-6.54681315487771e-06
-8.12582839873266e-06
4.2173673570952e-06
-1.45253939312946e-05
-2.67737436571586e-05
-8.72956742340429e-06
-1.72006296321524e-05
-1.2244976533648e-05
-1.61224743957012e-05
-2.14948610855297e-05
-2.21075567561298e-06
-2.01677403329405e-05
-2.47585238526058e-05
-9.40839805988663e-06
-2.01811087218849e-05
-2.5426057415961e-05
-2.41080760091548e-05
-2.4322070190361e-05
1.25419753496958e-05
-1.01702499732057e-05
-8.52713260707805e-06
-1.80635315838422e-05
-1.96119547649095e-05
-2.70617181575481e-05
-1.87464524238975e-05
-1.97758756092191e-05
-2.20904136597657e-07
-1.55809601248369e-05
-1.90726479505331e-05
-3.24858184669756e-05
2.82729790248718e-07
-2.20579711380069e-05
-1.95280583754906e-05
-1.48027669692821e-05
-1.20867578056204e-05
-7.04860058770808e-06
-1.52141736973896e-05
-2.47690499380028e-05
-2.17521534284209e-05
-2.19464174323464e-05
-1.90702370110576e-05
-6.08042585237268e-06
1.93774518066151e-07
-9.30836946770333e-06
6.64067718856313e-07
-7.98679036859286e-06
-2.4528930416287e-05
-1.49667797690109e-07
-1.75178514387539e-05
-1.70544237931245e-05
-1.63604723506867e-05
-1.42550395059201e-05
-8.36748399350751e-06
5.12916339675454e-07
-1.58076207018115e-05
1.38242104247103e-06
-1.75747206259529e-05
-5.02850036450846e-06
-1.06331511809578e-05
-1.0948267946643e-05
2.2828181322311e-05
2.9078059774215e-07
-4.92738395710395e-06
-1.25306012291164e-05
-1.29558996310818e-05
-1.12244420598058e-05
-2.00832351455266e-05
-6.57343136498632e-06
4.94032674394375e-06
-1.73519493312157e-05
-1.1688211056382e-05
-5.38000340712601e-06
-2.39126211411499e-05
1.40245659075484e-06
-1.55795054696892e-05
1.49710695112784e-05
3.82689580864252e-06
-1.05770569742905e-05
-9.13300409656418e-06
-1.83323521930597e-05
-2.00017741029143e-05
-2.00011855190511e-05
-1.12882358483217e-05
8.47111965474536e-06
6.52433029218076e-07
-1.43977967487383e-05
-1.60186765134843e-05
-1.65200189244032e-05
-1.81586148165863e-05
-1.2687663209694e-06
-1.80703896665006e-05
-2.6631797598638e-06
-2.86501569359883e-06
-9.66668730418665e-06
-1.26762672913084e-06
-4.07424239952029e-06
-2.43770909881328e-05
-2.23003462017047e-05
-2.00199996544135e-05
-1.63321293362445e-05
-6.30050973206206e-06
-2.62000958876973e-05
-8.0072111431632e-06
-1.00958838231914e-05
-2.06643775162399e-05
-1.91100378898117e-05
-8.83781648675641e-06
-3.366412386742e-06
-2.05973491209339e-05
-2.12831227199856e-05
-4.56606308930922e-06
-1.14546338961765e-05
-2.51390152871268e-05
-2.47116031064617e-05
-9.16696561098145e-06
-9.23285304733614e-06
-8.37930421714183e-06
-2.07962213222401e-05
-6.48032878368675e-06
-1.07896442360302e-05
-1.46998704878686e-05
-2.8912021688397e-05
-1.49661123467055e-05
3.50514030131681e-06
-3.47242474468502e-06
-1.34284034240612e-05
-1.01414680601857e-05
-2.35606756095703e-05
-1.34929075416141e-05
-1.02757990827009e-05
-8.21034499472279e-06
-1.4468028359381e-05
-2.53358266655608e-05
-2.02867937344678e-05
-1.35164045543713e-05
-1.31854093959602e-05
-4.56500611535289e-06
-1.46588002017512e-05
-3.78838009911268e-06
-1.20994984773838e-05
-4.97516864691464e-07
-7.29811935831427e-06
-7.18029449450471e-06
-5.11682872963681e-06
-4.3122593088459e-06
5.58495281780739e-06
-3.47775222533708e-06
-1.83595320011835e-05
-1.05477836416314e-05
-8.038887674623e-06
-1.75500021401295e-05
-1.16964634382766e-05
-7.32034935679639e-06
-6.1269697980132e-06
-1.58410228409671e-05
-1.48259061742483e-05
-3.45567834189268e-07
-1.30030313053803e-05
-1.95578831409509e-05
-6.92197068572261e-06
-1.65250400354842e-05
-9.49663101732342e-06
-9.52440752333309e-06
-9.00105289422583e-06
-1.15028756950198e-05
-1.0516269506277e-05
-1.37269218364948e-05
-6.9397777707922e-06
-1.66481008547139e-05
-2.35852983636533e-05
-1.77796587659941e-05
2.82015204887672e-06
-4.74433273516313e-06
-1.29701849143978e-05
-1.32138015849731e-05
-1.84563167380183e-05
-4.30273768216244e-05
-5.99430031148762e-06
-2.96837095754833e-05
-2.34663935708448e-05
-1.76944669208887e-05
-1.10645727699188e-05
4.50761929294823e-06
-2.07047890768201e-05
-1.26516776292402e-05
-9.46663685703202e-06
-1.77547058724524e-05
-1.9548496157033e-05
-1.78135653894705e-05
-2.8708507147404e-05
-1.32161690227886e-05
2.01274120364227e-06
-2.07024691223997e-05
-1.07258136381176e-05
-1.08286823065961e-05
-1.5508202557756e-05
-2.65963594285905e-06
-2.0180186770038e-05
-2.06337640951603e-05
-3.30880821449442e-05
-1.03009830854935e-05
-1.94302115314631e-05
-1.46002325137588e-05
-2.16553465418568e-05
-8.45366104514764e-06
-2.67802550485071e-05
-1.70064154264869e-05
-2.38756141627058e-05
-9.39846630372393e-06
-8.22247114044583e-06
-2.23250151184002e-05
-2.31200704427708e-05
-9.00787310143137e-06
-6.53147218673161e-06
-1.11134727341857e-05
-7.64496002771293e-06
-1.01583771816562e-05
-5.05520033008379e-06
-1.32274600284927e-05
-1.10279517377422e-05
-6.917871089659e-06
-1.80952359446982e-05
-4.71559127878931e-06
-1.42296543354676e-05
-6.38324775682781e-07
7.26735399783008e-06
1.408146408422e-06
-9.9623736403609e-06
-1.22841306027692e-05
-7.90002711244619e-06
-1.35081660501645e-05
-1.06180198260896e-05
-3.73123851979901e-06
6.99351406797977e-06
-5.90609827922754e-06
-6.94826198787838e-06
-2.25096168941085e-05
-2.16597389433992e-05
5.5044787345388e-06
7.17274195554496e-08
-2.20016562957566e-05
-1.89917161916846e-05
-1.42242023349161e-05
-7.05017148763558e-06
-6.36106304878699e-06
-1.82849746912568e-05
-1.04977521300566e-05
-6.23659182960754e-06
-1.63968008505456e-05
-1.37937988353773e-05
-1.50533317568018e-05
-1.45048268190015e-05
-4.07357271562828e-06
-1.69853785084144e-05
-1.600667722787e-05
-1.41352684107256e-05
4.57321403193386e-08
-1.77442972609422e-05
-1.65082921177992e-05
-4.65956560292032e-06
-2.35350474936246e-05
-1.3219148280465e-05
-1.2724428112343e-05
-1.96904684883733e-05
-3.45860434832036e-05
-7.442507585875e-06
-1.36497981170702e-05
-1.01267437141752e-05
-1.06878145423105e-05
-2.01011874802832e-05
-1.84238108568577e-05
-1.84140392785297e-05
-4.04784345173503e-06
-2.94259347759369e-05
-1.70917004563639e-05
-3.06598368442853e-05
6.09361828457482e-06
-2.64715514126388e-05
-1.28059785580022e-05
-1.2397322157889e-05
-7.50963179826949e-06
3.05062927544894e-06
-2.84250122848798e-05
-4.81879161728618e-06
-5.95220139160752e-06
-1.3518562848232e-05
-3.82784063801204e-07
-2.35481305169886e-05
-1.48263044600605e-05
-1.96556700055419e-05
-5.94553031630146e-06
-1.55700890585074e-05
-2.38202545569203e-05
-2.32171163475328e-05
-8.13346450562118e-06
-1.64221082539051e-06
6.95843989944057e-06
-6.98830440663436e-06
-2.60993316595873e-06
-1.0996890730768e-05
-2.26991497893129e-05
6.14027819655924e-06
-3.16007186308078e-05
1.54936682890131e-07
3.45077271382257e-06
-7.44075832219605e-06
-2.02329694933782e-05
-7.3123285647164e-06
-3.3896896699867e-06
-2.60164997737429e-06
-2.25139655025152e-06
-7.31941103743315e-06
-5.99043103087356e-06
-1.22095289182329e-05
-1.02492639564344e-05
-1.08276849705607e-05
3.11329391507931e-07
-4.55396447393513e-07
2.67732547960651e-06
-1.11639708005496e-05
-9.48541593075565e-06
-1.05669884866561e-05
-8.05790699328677e-06
-2.15478382852693e-05
-2.3640210838522e-05
-6.59622291655649e-06
-8.07235685284164e-06
-1.80360533847535e-05
-1.60212058952123e-05
-1.69416492938901e-05
-1.57375832085649e-05
-1.48092344645975e-05
-4.67013118282723e-06
-1.3309442187869e-05
-1.51584633973111e-05
-2.30858940290492e-05
-2.49702313015151e-05
-2.1628166190898e-05
-1.96766978125912e-05
-1.79798880384539e-05
-2.32997841494939e-05
-1.60428345264517e-05
-1.5840648281889e-05
-2.40477291284412e-05
-1.33387469683306e-05
-6.19705384019151e-06
-1.50631102167134e-05
-2.68636430307359e-05
-7.71231950572646e-06
-2.30280047106367e-05
-1.69488057883468e-05
-5.43638435932559e-06
-1.87909405382449e-05
-1.40799151128991e-05
-2.52879952722887e-05
-2.8443252640429e-05
-1.57130971045356e-05
-1.49773286567336e-05
-1.27321516090299e-05
-2.38075446213711e-05
-7.34314168022918e-06
-9.69755871657539e-06
-1.07477595456266e-05
-8.12001082662162e-07
-1.27918386297794e-05
-2.02055866237458e-05
-1.79143335230073e-05
-8.95607417114993e-06
-1.65556320477444e-05
-8.60921721052747e-06
-7.44437553687976e-06
-1.76850247895364e-05
3.17066418924986e-06
-1.31130947964302e-05
-1.17114046416495e-05
-1.40930697685563e-05
-7.8287659176844e-06
-1.88874386750679e-05
-1.67771608006441e-05
-6.37792289975478e-06
-1.34403333417968e-06
-3.94329656928941e-06
-4.03423929338829e-06
-4.7813882616319e-06
-3.8316102149375e-06
-2.62087894671358e-05
-2.36527972753086e-06
-2.03923029471681e-06
-5.17625426223666e-06
6.40858141554193e-06
-6.12975020270506e-06
3.65659829203477e-06
-1.44749889455051e-06
-9.16015047500219e-06
-1.11105648510179e-05
-1.40651289410729e-05
3.23833241320255e-06
-8.58781347156478e-06
-1.26540895707787e-05
-7.72977369694164e-06
-5.63161962686547e-06
-8.9722484126442e-06
6.1308959363094e-07
-2.29404649416354e-05
-1.54280302961756e-05
-1.95228691735184e-05
-1.24921468686137e-05
-7.22863599079557e-06
-3.17922101864394e-06
-1.96726082520777e-05
-2.41913211247999e-05
-2.05964485491912e-05
-8.46299418717702e-06
-8.98571794156971e-06
-1.41059768230595e-05
-4.74399994414019e-06
-3.0985273524034e-05
-2.36708949017201e-05
-4.57841547563474e-06
-1.28643167239387e-05
-1.59795927163848e-05
-2.70996182133436e-05
-1.53147274572231e-05
-1.33790739695115e-05
-2.29684068884927e-05
-1.38722415267978e-05
-2.02221396766409e-05
-1.49839911838166e-05
-1.23575589880236e-05
-1.69276776283334e-05
-1.76372754707836e-05
-1.90342922190168e-05
-2.31251823498809e-05
-2.13396528979307e-05
-2.18075032234217e-05
-2.46754509232733e-05
-1.6806326586324e-05
-1.59528765365588e-05
-5.35709819414419e-06
-1.87032461833102e-05
-2.56867437250911e-05
4.02390373219775e-07
-1.5898413013495e-05
-1.16058359396973e-05
-4.90498958588496e-06
-7.41263880626092e-06
-1.80295737661034e-05
-1.65670276740216e-05
-1.40931270770152e-06
-9.16165324562127e-06
-6.98704415186824e-07
-8.92203542786036e-06
7.47906626826104e-07
-1.73869314079888e-05
-9.9348499232878e-06
-4.61336389008779e-06
-8.61522696225911e-06
-2.30366872882229e-06
-1.58401541272824e-05
-1.1472345409913e-05
-1.38836649175593e-05
-1.04463598097102e-05
-1.01161606384815e-05
-1.52978627476055e-05
1.36804138463015e-05
-3.49993600692365e-06
-2.18320746809763e-05
-7.60654259311435e-06
-2.57796731125891e-06
-1.33509864044053e-05
-1.9032230939982e-07
-1.58484098996683e-05
-1.19444233869985e-05
-8.85092971159654e-06
-5.8364934151825e-07
1.8053437492677e-07
-1.58780408498364e-05
-7.06294153297571e-06
-3.17811598756997e-06
-1.13138589496963e-05
-1.5891674759734e-05
-1.8201434536417e-05
-5.12042529937782e-06
-2.47986879238786e-05
2.87941217463238e-06
-1.42003585761113e-05
-5.14263097743274e-06
-3.26251744351248e-06
-9.65100914766106e-06
-9.73195080350203e-06
-3.06955796624518e-07
-1.78083484819228e-05
-8.0792526303922e-06
-1.72538014236099e-05
-2.17383844293017e-05
-1.09079013378229e-05
-3.35208388795655e-05
-2.86857713973484e-05
-6.41921814947494e-06
-1.03059739675496e-05
-2.24050550169235e-05
-1.78370154642052e-05
-1.05519047692174e-05
-2.17230345971433e-05
-1.42285047075936e-05
-1.4933319259829e-05
-2.80920954854146e-05
-1.04247359939364e-05
-1.83524656901013e-05
2.3652258337014e-06
-2.94550153486918e-05
-2.32243435195095e-05
2.19580295112846e-06
-1.08713307169419e-05
-2.70581229091573e-05
-1.52846436253374e-05
-3.01274055967439e-06
-1.92729186896689e-05
-1.2149043705077e-05
-2.83814806666586e-05
-1.41875396597587e-05
-1.43593831615462e-05
-4.11970942268299e-06
-1.4874267504891e-05
-1.40714711362453e-05
-1.0096056906207e-05
-8.52083130296374e-06
-1.96941399099263e-06
-1.64541125914935e-05
-8.79789210296861e-06
2.56703225193854e-06
-4.59235959190332e-06
-1.90061378797786e-05
-3.55021664235347e-06
-8.54929903672248e-06
-1.12877182519011e-05
-8.45965681917342e-08
-2.84831356565888e-07
-1.37027923410966e-05
-2.14463247027066e-05
-1.93473447019832e-05
-1.68264537217319e-05
3.94301310946997e-06
-1.01739549971407e-05
-5.77168063415599e-06
-1.9050222313347e-06
-4.84499250593682e-07
-6.37176933296084e-06
-1.84522540276534e-05
6.17782777370952e-06
-8.1676284229013e-06
-8.55129671916241e-07
-7.31938166138509e-06
-5.79039390472556e-06
-1.32666921775345e-05
-9.28147200479321e-06
-3.44325457615847e-06
2.51984486587469e-06
-3.4218356855575e-06
-2.05264498560127e-05
-3.86506741077984e-06
3.48571559269963e-06
-4.67820196359091e-06
-1.00010452065092e-05
1.15618976782591e-05
-8.80528597466388e-06
-6.5494076874487e-06
-1.64954659961783e-05
-1.5157778845675e-05
-2.24271741657506e-05
-1.57535061556359e-05
-1.51629000473791e-05
-3.93979892946619e-06
-5.61963940196207e-06
-1.67751000784366e-05
-2.5933977486954e-05
-1.33197738295495e-05
-1.82580792987269e-05
-5.71862353788185e-06
-1.61594839732693e-05
-1.384189061485e-05
-3.01005370446758e-05
-1.21614865903052e-05
-1.92468647383279e-05
-2.30981330154783e-05
-6.0862764386964e-06
-2.25926021145438e-05
-2.9147921737864e-05
-2.35065653414299e-05
-2.32820456207676e-05
-8.93333920933619e-06
-1.66934956529577e-05
-1.08423858341109e-05
-2.10215507915101e-05
-3.02935890326059e-05
-2.30693047617741e-06
-1.5183010729351e-05
-1.32366682147433e-05
-1.16985166307368e-05
-1.0210648673686e-05
-1.93731606605107e-05
-7.3210186110288e-06
-2.16780543949427e-05
-1.19564855663665e-05
-2.9365488154371e-05
-1.00979856850326e-05
-1.62335505960409e-05
-1.88460002431815e-05
-1.67077692829713e-05
-2.97295136899194e-07
-1.01363563383497e-05
-2.18939337948561e-05
-2.04135692668389e-05
-1.18897992803494e-05
-2.02575289344052e-05
-1.33377055119565e-05
-7.87607580094752e-07
-1.0999475987371e-05
-1.11991226653576e-05
5.16537594899998e-06
-9.52857967745901e-06
3.28773511968003e-06
-8.16266438015223e-06
-2.02614235565981e-05
-1.17434075682852e-05
-1.43669097527655e-05
-4.06853329998589e-06
-8.49278184489882e-06
2.49691403602872e-07
-4.18163944233937e-06
1.69857709363005e-06
-1.57920887131021e-05
8.4846551821815e-07
9.94353835476158e-06
-1.29347724078968e-06
-7.26208338963042e-06
-2.1361487922451e-05
2.3263578732222e-06
-8.13510346536789e-06
-1.31721491349196e-05
2.19875882134402e-06
-1.21855918028251e-05
-2.54862910942656e-05
-1.49443478269104e-05
-1.93711582046726e-05
-1.69737365702379e-05
-2.96931576510283e-05
-1.02442352158949e-05
-6.40093343865571e-06
-3.00643852959899e-05
-2.0119482523797e-05
-1.2337292565499e-05
3.89040760267291e-06
1.79665220459795e-06
-2.02031740275081e-05
-1.45437419104568e-05
-9.72119975581818e-06
-1.49547083410835e-05
-7.0699877403691e-06
-2.22340442776876e-05
-1.71469099553974e-05
-1.04504300986357e-05
1.04731579145705e-06
-5.19294882069733e-06
-2.59450520902857e-07
-1.42442821221659e-05
-1.34845953352646e-05
-2.61083260685067e-05
-2.50736749223465e-06
-7.6140870928872e-06
-1.45764962754969e-05
-1.90650935452913e-05
-1.71596298625415e-05
-1.39157611329126e-05
-2.34828115209907e-05
-3.06886812869263e-05
-1.73689753162629e-05
-1.74487974797759e-05
-2.69185091934145e-05
-1.28262870714369e-05
-1.31394384118547e-05
-3.4922428299064e-06
-1.62014344230772e-05
-6.40411683734734e-06
-1.48031407779565e-05
-3.31586172144275e-06
-8.18486211813257e-06
-6.24395273927019e-06
-2.29453324314568e-05
-1.46483316700417e-05
-1.73358706405624e-05
-2.39160966966753e-05
-1.53690439800778e-05
1.41826216770447e-06
-2.71483380188655e-05
3.05804212639838e-06
3.35559862765943e-06
-3.52789025615566e-06
-1.34629507345354e-06
1.0774615528497e-05
-2.73466936632309e-06
-1.18249256791777e-05
-2.21901664943614e-06
-2.4160319706956e-05
-7.85940175370925e-06
-4.11483893300048e-06
-1.62232535390932e-06
-1.00579619184977e-05
8.80996075181994e-06
1.98654417470014e-06
-1.64317756134095e-05
-8.42215064078867e-06
-7.93288334379823e-06
1.10733094643757e-05
1.9350035115411e-05
-1.41205032531432e-05
-1.14630354061892e-05
-7.5678674512735e-06
-1.86642939900719e-05
-1.79226455645276e-05
-8.04918083243752e-06
-1.00105563339844e-05
-4.37946548297464e-06
-9.17974170122047e-06
-5.56361420148492e-06
-1.63956150632348e-05
-1.15054418383505e-05
2.66533296522693e-06
-9.47180390302223e-06
-1.43866696270259e-05
-1.78384928955028e-05
-1.3769945224898e-05
-1.65990402554674e-06
-1.71070971816035e-05
-1.82880280838441e-05
-2.08685660746503e-05
-9.16665686133393e-06
-9.5634042739722e-06
-1.55144514279611e-05
-9.06677158646596e-06
-8.37605135483432e-06
-1.60341703240088e-05
-4.62926447239405e-06
-1.94015606428816e-05
-2.32629515420889e-05
-1.60665462722144e-05
-2.09665429666891e-05
-1.38475032972398e-05
-2.56212166573561e-05
-1.145805548787e-05
-1.49362030334782e-05
-2.2176630258635e-05
-1.62466833329707e-05
-1.47718480942252e-05
-8.50463660464362e-06
-2.09300772693676e-05
-1.15715089627322e-05
-5.21596166943757e-06
-3.47495602419635e-06
-1.52076736365798e-05
-1.90643724502069e-05
-1.43533287913728e-05
-1.05028235031979e-05
-1.47811715743859e-05
-1.56983542126785e-05
-1.85092913920239e-05
-1.11307556059022e-05
-1.5244238077271e-05
-1.09139760334761e-05
-1.49663208851171e-05
-7.36424989903458e-06
-1.87298143452436e-05
-3.45815210654899e-06
2.54941827221672e-06
-1.4347208198992e-05
-3.67799089909155e-06
1.32484383222077e-07
-1.33191866881398e-06
-1.19800837317425e-05
-1.86654459241776e-05
-1.71396149371739e-05
-8.83502357040334e-06
-1.32797870173962e-05
-2.27114313154482e-05
-9.79373846550381e-06
-2.95548799418078e-05
-1.72142706935756e-05
2.17084277945466e-05
-8.87624535320053e-06
-2.19247070590446e-05
9.27319832248579e-07
7.39763571732691e-06
-1.0181509138519e-05
-1.07660005222471e-05
-1.25945859510328e-05
-6.89782438672755e-06
-1.14705804357242e-05
-1.41511614009053e-05
-3.18582920043543e-06
-1.12860726525264e-05
-2.27602744179134e-05
-1.76091851820099e-05
-1.09753059844283e-05
-7.45308976945717e-06
-1.31937624007171e-05
-1.12474846703902e-05
-1.30074672338176e-05
-1.93411509833046e-05
-1.64248684322929e-05
-1.61592176599525e-05
-1.67893222891815e-05
-1.71270300840265e-05
5.61640645840756e-07
1.07957614556671e-06
-1.39990655282529e-05
-2.21490750331566e-05
-2.26851825683465e-05
-2.2530298931149e-05
-1.03453824679579e-05
-7.71800159921835e-06
-2.64566242440996e-05
-1.50150151880063e-05
-1.67264692766636e-05
-1.56738412364631e-05
-2.28223827595275e-05
-4.42025495298418e-06
-1.677641428046e-05
-2.09622124332334e-05
-2.34719269487991e-05
-1.96604617049307e-05
-3.21790461182697e-05
4.23381494630266e-06
-4.00243500107171e-06
-1.79982752869042e-05
-5.16551442383486e-06
-2.85904930785165e-05
-3.12382304532334e-05
-1.35469988977962e-05
-1.5192651870285e-05
-8.50588435604334e-06
-2.10959068656209e-05
-1.06983369203365e-05
-2.77789175537791e-05
-8.42272012951523e-06
-3.0292805779691e-05
-8.10487794206174e-06
-1.00069070074379e-05
-2.44544164525588e-05
-1.46434758644993e-05
-1.04778602144707e-05
-1.72947917982244e-05
-3.84144582767948e-06
-6.32383583679948e-07
-1.28751947756033e-05
-8.92414308613585e-06
-9.41149004044281e-06
5.44263170545211e-07
-2.0743108799428e-05
-9.28597389638817e-06
-1.58595135143666e-05
-2.442879752774e-05
-2.50825406498898e-06
-7.10961949560381e-06
-1.01687737626474e-05
-3.43985080891954e-06
-8.56604337027118e-06
-7.15561105634147e-06
-4.85151375854262e-06
-1.8054200132113e-05
5.58509959661872e-06
-1.15482321237201e-05
1.63789539011266e-07
4.09903223950105e-07
-5.64848745730167e-06
5.70563622025679e-07
-7.89652462162956e-06
-6.77438809987101e-06
-1.14345663954221e-05
-1.68032398550942e-05
-8.11375972295842e-06
-1.72460991066951e-05
-1.37022298839687e-05
-5.04735046692619e-06
-8.72036964541447e-06
-5.40371694440166e-06
-3.74522944619521e-06
-2.57363782133091e-05
-1.3896015869347e-05
2.05458010005892e-06
-1.59179621990738e-05
-5.13189341230307e-06
-1.47543861320698e-05
9.32545674347137e-06
-1.02952962575023e-05
-1.30199912921705e-05
-1.20097878208301e-05
-4.8918274578995e-06
-1.03138507222008e-05
-1.26368370014873e-05
-1.6937454867259e-05
-1.02878473327719e-05
-1.20251037569952e-05
-1.7211854966903e-05
-6.59091615499727e-06
-2.42506513635793e-05
-1.84469775309854e-05
-1.33776355982725e-05
-1.66101080494971e-05
-1.50222658566019e-05
-9.47681755684472e-06
-2.13550876601389e-05
-2.13940018010609e-05
-5.72803361434929e-06
-1.20034572175573e-05
-6.65073235638039e-06
-1.26621005628831e-05
-1.32713386772126e-05
-1.8550959890043e-05
-1.35559370727707e-05
-1.49848940702415e-05
-1.58352320901594e-05
-1.01110926215095e-05
-4.82741948885821e-06
-1.53858434070997e-05
-1.59345108414228e-05
-3.75328167056831e-06
-1.10047211296415e-05
-1.57400660785115e-05
1.84084768971425e-06
-1.26695953522947e-05
-5.54712566018816e-06
-3.18251103497326e-06
-2.12642824420005e-05
-9.68945478157731e-06
-3.96268253771164e-08
-1.14347733433463e-05
-9.89399567901381e-06
-1.36664094968172e-05
-1.32393632086714e-05
-3.83707215052919e-06
-1.5274557369512e-05
-2.10608713182344e-06
-1.1390925077248e-05
-2.37558101882997e-06
-1.25890674808954e-05
-2.44576329696577e-07
-5.49698768505137e-06
-1.61088653081693e-05
1.64657856324948e-06
-6.10135572506167e-06
-1.10776494456642e-05
-8.85799568817416e-06
1.88780837871853e-06
-2.10804775327568e-06
-1.96371579630367e-05
-6.66243864365768e-06
-1.04839176322702e-05
-8.97135176050226e-07
-1.51357987493621e-05
2.1629848857016e-07
-3.89559210998879e-06
4.47282519568678e-06
2.92096780019583e-06
-2.87828360398878e-05
-9.1009857682519e-06
-6.83121884299274e-06
-1.1074136050374e-05
-2.29579066733979e-05
-1.28172792091452e-05
-5.90916499736835e-06
-3.27399229620971e-05
3.17770923506076e-06
-2.8051241434092e-06
-8.93469157665075e-06
-1.18561582392102e-05
-5.44769759520826e-06
-1.71367742414094e-05
-2.10185091091862e-05
-9.42857437039662e-06
-2.07864893202246e-05
-2.09923626051483e-05
-1.27274759858937e-06
-1.69763275437211e-05
-1.38213484435394e-05
-4.27093776340222e-06
-1.46557099394791e-05
-1.68068675247954e-05
-1.19393759423896e-05
-6.1013407961878e-06
-1.28099283260951e-05
-1.41373337233204e-05
-4.30384143415658e-06
-2.39594346873549e-05
-2.13492418946933e-05
-8.1197405536917e-06
-2.4220426111914e-05
-2.05110803249297e-05
-1.9485418292338e-05
-2.39414133839693e-05
-8.8549335701784e-06
-1.48989326960534e-05
-1.90369434881042e-05
-1.54470806878255e-05
-1.29316349736757e-06
-1.49834559905648e-05
-1.22279241280879e-05
-6.84992307547915e-06
-1.67466212334248e-05
4.41893364667099e-06
-1.40415874236961e-05
-1.63267326456542e-05
-1.97933759035384e-05
-7.09343132643634e-07
4.88451949905885e-07
-1.21602264331855e-05
-1.42437845942692e-05
-9.95893012369902e-06
1.93179175346585e-06
-4.31591454944884e-06
-1.9535312218459e-05
-1.70138529716102e-05
-4.11241378775425e-06
-2.51256626490236e-07
-6.14255345954895e-06
-5.92311135353179e-06
-3.06055620978942e-06
-9.03260562142992e-06
-1.56005512674512e-05
2.61846588520011e-06
1.33266507674513e-06
-2.96826960928739e-06
-5.48450077178857e-06
1.35687174414028e-06
-9.68036038309755e-06
-1.1191427370513e-05
-1.1979218736502e-05
-9.00110665512036e-07
-1.74394965466089e-05
-8.8062114711047e-06
-9.33905285075126e-06
-1.03373457239519e-05
-1.77940777758413e-05
-1.78491928138358e-05
-1.26193795979173e-05
-1.66713378107969e-05
-8.05742047604068e-06
-9.62831766200172e-06
-1.06191489111582e-05
-7.61084940983957e-06
1.5110881307845e-05
-5.97837383392804e-06
-1.80194546418859e-05
-1.12161489227982e-05
-4.09199122571032e-06
-1.16242138535702e-05
-1.348376109007e-05
-1.72345151431011e-05
-2.37444389031161e-05
-2.1054210525733e-05
4.45387320038889e-06
-1.89161199587368e-05
-1.28780949354081e-05
-5.07983211110173e-06
-3.3944139127816e-06
-2.09693968328756e-05
-3.34368431790773e-05
-1.37446705060052e-05
-2.09363149325942e-05
-8.14586037159223e-06
-1.57344253717037e-05
-1.90940708175556e-05
-6.46073848952427e-06
-1.86014728236664e-05
-2.85853756514536e-05
-1.39547501288163e-05
-1.31783500992404e-05
-1.75109920857637e-05
-1.2124119632083e-05
-1.06647694101227e-05
-1.33647807847568e-05
-2.13289442112242e-05
-1.21268937588336e-05
-4.48414348609736e-06
-1.03631415728601e-05
-2.65356696473517e-05
-2.63478301459565e-05
-2.0743956002132e-05
-5.10571513462618e-06
-1.15457858599018e-05
-1.80674310433831e-05
-1.39388955613215e-05
-1.40467849493836e-05
-1.437404428403e-05
-1.39861155636678e-05
-4.03685229124965e-06
-1.72684361576942e-06
-1.54097056764186e-05
-1.39359181457997e-05
-1.39785020672826e-05
-1.10547399239132e-05
-1.100477204638e-05
-1.35029953502555e-05
-7.35350940451383e-06
-1.22666161691318e-05
-1.00574094111322e-05
-7.76050772394493e-06
-1.08424310108444e-05
-5.96951547516288e-06
3.26769589717905e-06
1.88568507805023e-05
-9.80166287902714e-06
-2.62489003252715e-06
1.23715828507617e-05
-1.272079928761e-05
6.0572173385866e-07
-2.24111707779563e-05
-3.82380784122829e-07
-1.11490978177571e-05
-6.1150056089908e-06
-1.92546592402401e-05
-1.41687817405749e-05
-1.46057007660404e-05
-1.68219998947394e-05
-5.1107048307917e-06
7.39375977418037e-06
-5.36438340647884e-06
-7.29372531672965e-06
-1.07961361222924e-05
-2.32556899830267e-05
-8.51959468334034e-06
-1.15507385950567e-05
-5.40267094514006e-06
-7.88730588045928e-06
-1.95391508778573e-05
-2.12291879665147e-05
-2.12722967067895e-05
-2.03383850639412e-05
-1.69950156280578e-05
-4.92095580160834e-06
-1.58349044744406e-05
-2.69696736424968e-05
-1.76868358856623e-05
-2.59560684831592e-05
-2.13366636444409e-05
-2.1907215352678e-05
-3.19540382955248e-05
-2.13668291419651e-05
-2.43741990401239e-06
-1.09430556955745e-05
-1.6566679285073e-05
-1.51931852842224e-05
-2.21424506092946e-05
-1.61334558037255e-05
-1.62748401954828e-05
-2.28585634751995e-05
-4.88463527573642e-06
-5.12452684726665e-06
-2.50790359349349e-05
-9.8099705542335e-06
-7.06086264182056e-06
-1.84413390417926e-05
-1.97024013749193e-05
-6.59152356965607e-06
4.50380905239875e-06
-6.94330202300262e-06
-2.05530905885775e-05
-1.45191562114319e-05
5.3970119957787e-06
-6.68560848419845e-06
-3.17876001399188e-05
-8.52098976384679e-06
-1.14079519343745e-05
-7.88259242547786e-06
-7.04629858686925e-06
2.03225685855671e-06
-4.97911499570249e-06
-1.0358191098674e-06
-2.58011412914976e-06
-2.23304102262321e-05
-1.72373272879794e-06
-1.08860944565079e-05
-1.59634938303073e-05
-2.65110134709104e-06
-2.15598411724539e-05
-1.14674763851686e-05
-8.68780472415087e-06
-1.08824898067967e-05
-1.39571559234341e-05
-6.39291047027474e-06
-7.33560154046342e-06
-2.81919001043763e-06
-1.42782239586303e-05
-2.17099780505254e-06
-2.9011608927117e-06
-4.47265457228213e-06
-2.33701309012873e-05
-2.38054043449752e-05
-1.55766217608936e-05
-2.07406589458063e-05
-1.48938883570576e-05
-5.42048686382123e-06
-1.41400425870413e-05
-7.35314102497757e-06
-1.56088498591897e-05
-1.03069689321415e-05
-4.27812637311006e-06
-7.88533494219309e-06
-5.51175345107563e-06
-1.36612588371166e-05
-2.77937156058446e-06
-5.87285617252324e-06
-1.84342584193615e-05
-1.55057363564273e-05
-5.03905246043722e-06
-2.3769463882882e-05
-6.51653058920424e-07
-2.61938073810372e-05
-8.28709568326103e-06
-9.4640418059266e-06
-5.92843768749119e-06
-1.15559181267989e-05
-2.71628112335122e-05
-2.17439084825226e-05
-8.75195017952225e-06
-1.75361175400706e-05
-1.40205713501351e-05
-1.55436180209984e-05
-2.55583001547336e-05
-1.89591557317376e-05
-1.10928584380055e-05
-1.24285313692599e-05
-1.4545889802241e-05
-1.55966133042864e-05
-1.60413516346458e-05
-9.3894386325906e-06
-2.17538549647736e-05
-2.97568052501892e-05
-2.768185495371e-05
-1.33837745895429e-05
-5.79339123643077e-06
-9.19525530338526e-06
2.48943744891709e-06
-5.19866432606468e-06
-2.39206217237046e-05
-3.45097231788198e-06
-5.11098533785894e-06
-1.90134306303694e-05
-2.21310150318372e-05
-1.03151233241481e-05
-1.98445300199258e-05
-7.28050816113671e-06
4.37371612120978e-06
-1.92063659024874e-05
-9.91480244001732e-06
6.93273405957149e-06
-4.8580032118599e-06
6.44170021652078e-06
-1.79851090424976e-05
2.03818630207826e-06
-4.13156990395343e-06
-1.11491699699532e-05
3.39524424106381e-06
-5.99153414016424e-06
-1.978990653212e-05
-7.78122011973321e-06
-4.00190895090295e-06
1.03909405003137e-05
-2.87079750919263e-05
-1.04529409764611e-05
-1.41466205885643e-06
-1.39372824027123e-05
-7.54156624153166e-06
-1.08438619928246e-05
-1.98773401132567e-05
-2.07196857515588e-05
-1.88433872970266e-05
-1.41840197140158e-05
-2.48771687940465e-06
-6.39557517360199e-06
-1.63177493436635e-05
-1.4476913254089e-05
-6.52976383362543e-06
-2.45878715048124e-06
-1.61158957745981e-05
-1.99224416831113e-05
-1.56463202107056e-05
2.56098323231424e-07
-1.55926262932303e-05
-1.20311221400453e-05
-2.40574709638528e-05
-1.78041758921904e-05
-2.09112938434714e-05
-1.21903417496579e-05
-1.55609223555014e-05
-1.90547470413951e-05
-1.08319006104402e-05
-1.8905850391386e-05
-1.25987075046398e-05
-2.35846541049018e-05
-1.81791307785874e-05
-8.5458052681457e-06
-3.23477579107879e-05
-2.81312941731162e-05
-2.56937093844902e-05
-2.39922699454728e-05
-2.01782621852784e-05
-1.84194850955049e-05
-8.44423579387327e-06
-1.40462603530215e-05
1.41843242777361e-07
-3.1915326016964e-05
-1.47548184427163e-05
-1.56504833495881e-05
-2.55395609206947e-05
-8.00254359255109e-06
-6.43829597062005e-06
4.81397545075578e-08
-8.69732633138441e-06
-2.53154092601907e-05
-1.43182655322807e-05
5.24463657208652e-06
-1.51843792057785e-05
5.03405407660079e-06
-1.39939943551598e-05
-1.58344699070139e-05
-5.90903822558375e-06
-2.45504217478981e-05
-1.0035505260447e-05
-1.76399198962026e-05
-2.42899388731412e-05
-5.32076580419717e-06
-1.6415276362785e-05
-2.13625409019062e-05
3.50621586492309e-06
-5.77494292555501e-06
-1.27746279470158e-05
-8.66324793850646e-06
-1.47744672565873e-05
3.28459175250309e-06
3.71875384236503e-07
-1.20227908023864e-05
-5.38322912473857e-06
-3.2100080752786e-06
-1.27649722952655e-05
-3.1259838971462e-06
-7.29338506886262e-06
-1.15128081060961e-05
-3.14458597652884e-06
-3.24203091180898e-05
-1.83490998822197e-05
-1.80185862920007e-06
-1.2504462745159e-05
-2.23183663491924e-06
-1.12320262912499e-05
-1.19827943525209e-05
-2.16959429901931e-05
-4.21293400405996e-07
-1.20437276889384e-05
-9.94033580522849e-06
-1.27684804058397e-05
-1.10716673087896e-05
-1.64611228249973e-05
-2.75590375025318e-05
-1.79555852927514e-05
-6.46804294473955e-06
-1.07292151892284e-05
-1.57309814952218e-05
-1.15497703406911e-05
-3.36240388752119e-06
-1.12329997473446e-05
-1.5187910469734e-05
-1.2635288948211e-05
-4.45696459151051e-06
-4.84686975439106e-06
-1.53742069241e-05
-1.38841227136629e-05
-1.94543280243659e-05
-1.50007897536595e-05
-1.90776173659741e-05
-3.14638021662537e-05
-1.80959910590316e-05
-1.65316691210067e-05
-1.94385946101422e-05
-1.26571959983155e-05
-2.43343742595997e-05
-2.93850800167025e-05
-3.66814324543556e-06
-1.66187240206966e-05
-1.29817853999226e-05
-1.49239525400983e-05
-8.31222188916796e-06
-1.6308526134958e-05
-8.12735599880189e-06
-1.37124543996826e-05
-2.23500029706427e-05
-7.74024638749896e-06
6.39674494561915e-07
-2.07647886960225e-05
-2.71785489519733e-05
-5.14549148849436e-06
-9.13351501978733e-06
-9.84899501575146e-06
-1.44643023135877e-05
-9.7032609655959e-07
-1.02624328363639e-05
-1.19413735180498e-05
-9.72658959198952e-06
-1.44244787725277e-05
-6.76089053904316e-07
-1.31539121035716e-05
-6.4386272926505e-06
-1.74590174667678e-05
-3.16891910322377e-06
-1.04790217794353e-05
1.40355385831728e-05
1.32206680254041e-06
-1.26059703981133e-05
-1.0295179588783e-05
-4.76278576633643e-06
-9.44713538373623e-06
-4.06326277643285e-06
-3.73967334783157e-06
-1.20234676862046e-05
-1.20064519778265e-06
-1.45028193351364e-05
-7.89650630017913e-06
-1.33979770131312e-05
-1.79974536167451e-05
-8.86129853549749e-06
-7.69150081500434e-06
8.61134424010054e-06
-5.18585016308824e-06
-5.55386003546815e-07
-2.15815823348247e-05
-6.73912052218568e-06
-1.6523789819158e-05
-9.4238082367756e-06
-8.06368579977415e-06
-1.30393717869504e-05
-8.75916220048484e-06
-1.15368004829919e-05
-8.81766479148403e-06
-1.33840512417359e-05
-4.00590353018095e-06
-8.9692442740744e-06
-2.22791785424877e-05
-4.51075514942873e-06
-7.36730935480443e-06
-1.18744966987677e-05
-2.00782616597799e-05
-2.3144339762829e-05
-2.40541607887666e-05
-1.3371282642949e-06
3.30316172266608e-06
-1.06071463490448e-05
-2.2222662584397e-05
-1.57538515646899e-05
-2.78884818712779e-05
-2.29887667459048e-05
-1.87161353886576e-05
-2.30340816343545e-05
-1.14256878641033e-05
-2.20067495779712e-05
-1.2578481876434e-05
-9.27621486290272e-06
-1.87114023617184e-05
-2.38274794960275e-05
-1.94046592880544e-05
-1.80046394258988e-05
-2.6118736376119e-05
-2.3565272745654e-05
-2.27998212108796e-05
-3.86455885816141e-06
-1.35215383359008e-05
-2.15294150066454e-05
-2.50379597700113e-05
-2.45550722869822e-05
-1.61693054937221e-05
-9.55652967536488e-06
-1.86149280816685e-05
-1.2667959098393e-05
-6.08657909976166e-06
-1.45622401700288e-05
-9.00889821370089e-06
-1.46837002218111e-05
-1.24891867605678e-05
-2.00233839241788e-05
-1.25276093201628e-05
-1.36884328928729e-05
-3.22446330703868e-05
-1.66048129912416e-05
-4.93600182373429e-06
-1.72115201693178e-05
-2.20753493085883e-05
-2.02697527825603e-05
3.38666455421709e-06
-1.30913714003566e-05
-1.21328593098417e-05
3.96461269168562e-06
-1.50135490235001e-05
1.97327982332834e-06
-9.17590417314075e-06
-1.60036547215485e-05
-8.99906679173975e-06
2.59986056464601e-06
2.25471212484104e-06
-1.13882098235855e-05
-1.3395697471891e-05
-1.54819327049074e-05
-9.6576660810595e-06
4.41386834686446e-06
-3.46749628647514e-06
6.56144071445707e-06
-7.43784079415267e-06
8.08786461421759e-06
-4.60896787408358e-06
-1.43946683357593e-05
-1.93830578809974e-05
-1.05977896409652e-05
-7.7568829683944e-06
-1.66915672669361e-05
-5.63952649056665e-06
-4.29634773742906e-06
-1.45125688332033e-05
-1.14960178956819e-06
-1.23354611399522e-05
-1.49459415147323e-05
-2.1522310954855e-05
-1.19695273405742e-05
-2.97498483550253e-06
-1.68282461521285e-05
-1.78307011064483e-05
-1.00721502326525e-05
-4.01875954051025e-06
-1.76258315317541e-05
-3.94251567864813e-08
-1.99740163233874e-05
-1.49101877193494e-05
-1.94097853660669e-05
-1.1998042198685e-05
-1.29736541014648e-05
-1.13533530205166e-05
-2.58130790553925e-05
-9.18787272660774e-06
-1.68859886268382e-05
-1.70504610562198e-05
-2.04312598834864e-05
-1.49857852813765e-05
-7.8114987596845e-06
-1.08580132207262e-05
-1.81565714260872e-05
-1.46398878974488e-05
2.99482786090365e-06
-7.754534823337e-06
-1.34429342855928e-05
-9.2167645720066e-06
-2.70664386438172e-05
-2.20213071103672e-05
-1.30362955217702e-05
-1.81486437877251e-05
-4.63482378276204e-06
-2.00796710155679e-06
-1.2242995059845e-05
-1.06278013950707e-05
-8.02697687956334e-06
-3.43610441699044e-06
-2.16340565440891e-06
-1.69091068765249e-05
-2.06154761819256e-06
4.71938360177486e-06
-1.20755859844837e-05
-2.0376378699138e-05
-2.24363835367611e-05
-1.94704449735637e-05
-7.81223767606002e-06
-6.28614500753537e-06
-6.5637885961281e-06
-1.06946744176348e-05
-7.06917022105278e-06
-2.96873111504797e-06
-1.37592696873166e-05
-2.15034782385604e-07
-7.09102919213264e-06
3.10246170437586e-08
-9.39388682718415e-06
-1.37228759772249e-05
7.23739681841188e-06
-2.15380462370444e-05
-1.17127267623418e-05
2.3269464271231e-06
-2.21248277672531e-05
1.05796490303175e-06
-4.42278490340603e-06
-4.27292366987502e-06
-7.49687249029618e-06
-1.02422325828708e-05
-7.75885161344623e-06
-2.95444228393444e-06
-1.99529017026981e-05
6.07958951128731e-06
-9.22718409680771e-06
9.65075547548552e-07
-9.36765844114773e-07
-2.30681122881134e-05
-8.91913490197257e-06
-1.24227575742849e-05
-2.24502821812708e-05
-1.86061934178971e-05
1.13793196929803e-05
-1.39760005793668e-05
-5.47498338613098e-06
-5.85431694072327e-06
-1.33308723759403e-05
-1.54312725192706e-05
4.80987732927501e-07
1.30228784610769e-06
-1.07122822715362e-05
-1.25689217860252e-05
-8.78969850685742e-06
-9.90654915232345e-06
-5.66510048025648e-06
-1.80872234192276e-05
-1.48733117035623e-05
-2.82036602957405e-05
-2.85688001294203e-05
-8.86350113058769e-06
6.89443801399862e-06
-6.14046845193096e-06
-2.23318896888577e-05
-8.19215527928559e-06
-1.03626573966044e-05
-1.44721846292197e-05
-1.17702471557012e-05
-1.11546623948046e-05
-1.69545058289764e-05
-9.74399569899416e-06
-1.21869278458507e-05
-9.64316146931614e-06
-1.47511346949104e-05
-2.09534939054832e-05
-1.34636086477021e-05
-1.6236065510515e-05
-1.73777635497749e-05
-3.01048361429567e-06
-2.22119604568977e-06
-1.09036643791947e-05
-9.6738720411003e-06
-6.87380122131435e-06
-1.53896413984383e-05
-1.86121713018157e-05
-1.11127520376279e-05
-2.35432543367067e-05
-1.54126198638605e-05
4.0488827624828e-06
1.93332430400069e-06
-1.25925818616201e-05
-2.5193115366534e-05
4.56575568984802e-06
-1.12695929474379e-05
-1.7298671310186e-05
-8.18754815151368e-06
-6.53257735167127e-06
-3.59283095738689e-06
7.92291136970077e-06
-5.60773755841038e-06
-6.40954261971381e-06
-1.30250318272395e-06
-1.47199504248321e-05
-7.71844415948533e-06
-9.12796019662634e-06
5.85192895436315e-06
-1.05734080725305e-05
7.44087907520995e-07
-8.20952717707747e-06
-1.18588559578118e-05
-4.64280864768123e-06
-2.04770796552969e-05
-1.34125379381994e-05
-2.43465178930373e-05
-5.22990984761469e-06
-9.32410425457054e-06
-2.79965219192666e-06
2.42149422430503e-06
-1.60824649808905e-05
-1.42741310978231e-05
-1.97602122273771e-05
-6.12268031971523e-06
-1.22972379088468e-05
-2.15116381525381e-05
-3.94192687499497e-06
-1.74623810727907e-05
-2.40391384334935e-05
-6.46210102183524e-06
4.49322049171534e-08
1.29917997246414e-07
-2.6435298365802e-05
-1.32298346029803e-05
-2.468165584371e-05
-1.7226491375403e-05
-2.45292426391668e-05
-1.71077698515903e-05
-2.31736939256407e-05
-1.45307850768423e-05
-9.69005527858126e-06
-1.61057041700877e-05
2.04851726708594e-06
-1.39429112990443e-05
-1.4903614204838e-05
-2.49298324810541e-05
-2.64331364324902e-05
-1.16148741808711e-05
-6.81189755763681e-06
-1.84931086132306e-05
-8.8742524916006e-06
-2.58743150094619e-05
-1.95586850388847e-05
-1.04563256935893e-05
-1.95313972678544e-06
-2.12341730650147e-05
-2.4806756959758e-05
-1.09455256198804e-05
-7.70740012857081e-06
-6.63843756726608e-06
-1.6390596618577e-05
-1.94710455188851e-05
-1.85735624790636e-05
-1.89563439906277e-05
-1.50744307640153e-06
-1.4044320099073e-05
-2.46931988915018e-05
-1.2457672167165e-05
-1.449798555773e-05
-1.9814843886417e-05
-1.78925629430404e-05
-2.67979466373124e-05
-1.1915899982241e-06
-9.2662038266695e-06
-4.6836133144169e-06
-1.98600281853521e-05
-1.84222648580316e-05
2.49641135658999e-06
3.12406737808132e-06
-1.47471954985592e-05
-1.10302815039063e-05
-5.1310574349187e-06
-4.72649089219925e-06
-5.71933462456646e-07
-1.04194557936354e-05
-1.36405633292608e-05
-4.26380108856619e-06
5.853476066751e-06
-6.1151026538807e-06
-8.51024206033541e-06
-5.25103512392849e-06
-3.44811751154616e-06
-3.04726416554094e-06
-7.51737685695452e-06
8.74023142585956e-06
-2.64808861449164e-06
-1.42340873210551e-05
-7.18572911495324e-06
-1.19845012158705e-05
-1.63875467536182e-05
-9.84259622098112e-06
-1.23925848197987e-05
-9.25670908288659e-06
-7.9862643342646e-06
-1.36759667796946e-05
-1.2084974280879e-05
-1.51791783818105e-05
-7.47496745688785e-07
-2.26007714477548e-05
-9.27383382964511e-06
-2.12378004210863e-05
-2.3085176387024e-05
-1.63369484940005e-05
-1.93787659618428e-05
-2.15957881798812e-05
-1.14543167033385e-05
-1.5894268836857e-05
-1.2116608506407e-05
-2.65795012315478e-05
-6.82763693192064e-06
-1.58167869253148e-05
-1.27794476349635e-05
-2.04147290052599e-05
-9.24628955179866e-06
-2.03056380305376e-05
-2.31337709999134e-05
-1.57719807753073e-05
-1.25649823030141e-05
-1.51611760603195e-06
-1.39885268878094e-05
-1.16479959323264e-05
-1.38610405099255e-05
-9.35136351690117e-06
-2.01871626145128e-05
-2.11172642556029e-05
-2.05118935964663e-05
-1.05161139658676e-05
-1.11269719229904e-05
-2.87209724739027e-05
-9.84620304985905e-06
-1.93709478709045e-05
-1.58404757549466e-05
-1.40149812869455e-05
-5.57693254248132e-06
-2.03910094072991e-05
-2.0341088480444e-05
-2.59086349755475e-05
-1.5116764431368e-05
-5.57570228316604e-06
-8.97780495389175e-06
-2.52722378942292e-05
-1.61978775307589e-05
-1.1486314034499e-05
2.84549179112263e-06
-1.43401561917602e-06
-1.3253466126622e-05
-8.0700969292123e-06
-1.02871124319526e-05
-4.13660623819189e-06
-6.9204854071887e-06
-8.73754272118751e-06
-9.5678925968666e-06
1.07961564621975e-06
-1.09371478769545e-05
-1.82025269797788e-05
-1.47654222621114e-05
-3.06799372066664e-06
5.14279563293777e-06
-1.84086041314427e-05
-8.23680435990921e-06
-1.21750345617058e-07
-1.64504427047305e-05
-9.59683953854755e-06
3.73310317241566e-06
-4.54110498306713e-07
-5.81876308942995e-07
-9.12029576626966e-06
-1.04990334024106e-05
-1.2299133139268e-05
-1.2307821671231e-05
-1.40391988923659e-05
-1.17328605868039e-05
-8.8202772446626e-06
-1.00875902170325e-05
-1.00441459629233e-05
-1.13575600615959e-05
-1.24388442502353e-05
-6.1236682848999e-06
-1.4619714446263e-05
-1.97696654846657e-05
-1.00091025127052e-05
-1.52858714505667e-05
-1.60102743073427e-05
-7.39432746851981e-06
-1.91526004941394e-05
-3.13124067914114e-05
-2.17114652487212e-05
-1.05706373766495e-05
-1.50701567711089e-05
-7.18959351455941e-06
-2.60208398417095e-05
-1.5231023073645e-05
-7.26842246423873e-06
-1.82619034955481e-05
-2.58859179351591e-05
-1.68786155178015e-05
-2.49267021566364e-05
-2.65071591984165e-05
-5.80708199213008e-06
-2.41522617699335e-05
-1.51264213798209e-05
-1.40627216051548e-05
-9.15586810410921e-06
-1.80459759682337e-05
-1.17511659214988e-05
-1.69519712086484e-05
-7.50360540778213e-06
-1.09379543969264e-05
-7.69701434579078e-06
-8.10299492889743e-06
-1.72965191165487e-05
5.95996195410623e-06
-2.11333193541249e-05
-2.4607253169853e-05
-3.83847058555433e-06
-1.31754906880548e-05
-1.83424432552279e-06
-4.72671137653795e-06
-2.43400235951136e-05
-2.20478702063274e-05
-9.78967664297407e-06
-2.34747070629289e-05
-1.64962486229183e-05
-4.83214535668416e-06
-7.67330456105363e-06
-2.50246563107438e-06
-9.87558291921506e-06
-5.70861802142904e-06
-7.44498149813662e-06
-6.67631393039376e-06
-1.70902072664456e-05
-3.26346761600081e-06
-5.96388085996431e-06
-1.56581716046031e-05
9.28842475790114e-07
-3.58150119905926e-06
1.22456908409441e-05
-7.85629675549983e-06
-1.7677981652467e-06
-7.02045868607928e-06
-1.03522525029159e-07
-1.71147255054672e-05
-7.53852302545714e-06
2.78165993553982e-06
-9.97499088330435e-06
-2.68052860560158e-05
-7.45212953149399e-06
-4.40075230260385e-06
-7.12135132433275e-07
-5.11136796226162e-06
-1.00947506435815e-05
-1.8799871373507e-05
-1.16532013388223e-05
-8.48942920371224e-06
7.66793359961432e-07
-1.83184003890798e-05
-1.11491834568016e-05
-2.01918982679146e-05
-8.27530259770502e-06
-1.79903755868406e-05
-1.92722910949641e-05
-2.09258467016855e-05
-9.70353247530939e-06
-2.2720571293934e-05
-2.15622603221916e-05
-1.73439784447606e-05
-2.07443610234638e-05
-6.62802222153256e-06
-6.68582495192266e-06
-2.60068245335218e-05
-1.1020280489365e-05
-1.90724913360271e-05
-1.04128719852054e-05
3.11545589258901e-06
-1.90540379956523e-05
-2.8648090094645e-05
-2.07871278370271e-05
-3.458278739327e-05
-1.85309683684661e-05
-1.60337181090557e-05
-9.64703045562303e-06
-2.63445829201793e-05
-2.37805756470516e-05
-1.0439867389241e-05
-1.9477406614464e-05
-2.6250684418029e-05
3.26144948026443e-07
-1.17593948751677e-05
-1.9258726822679e-05
-1.81295175904225e-05
-8.99907490269355e-06
-7.92278202155067e-06
-1.36190539497357e-05
-1.49950414726816e-05
-1.39260942148286e-05
-6.34079093013513e-06
-2.04976606837258e-05
-2.61920335572643e-05
-1.65759935681344e-05
-2.0469096704911e-05
-1.73006999679774e-05
-9.21134892777422e-06
-2.28976518410938e-06
-1.61171816777063e-05
-1.15226340332048e-05
6.39972094057292e-06
-1.34731981445761e-05
-1.0214175398106e-05
-1.79964204099561e-06
-9.36911540319864e-06
-1.23368327347715e-05
-2.73547378125362e-06
-7.15306886494279e-06
-7.58524998659577e-06
6.37869935345877e-06
3.14329010215131e-06
-1.76562909498579e-05
-8.62496180477278e-06
-8.86113959315374e-06
-7.04014587376503e-06
-3.85501035783565e-06
-4.59845421757966e-06
-2.22850931231881e-05
-1.77803265635153e-05
-2.05135642510886e-05
-1.5470522630032e-05
1.1572244396652e-07
-3.34233627909631e-05
-4.10388616920086e-07
4.05831984772531e-06
-2.17131703683914e-05
-1.69913789034649e-05
-1.76141039669272e-05
-1.69223422217661e-05
1.5759955894441e-06
-2.39304659399849e-05
-2.39031016130261e-05
-1.74527649313901e-05
-5.08830475982273e-06
6.59244376998484e-08
-1.45794838239743e-05
-1.99570647041849e-05
-1.62865773152465e-05
-1.92680410918127e-05
-5.14103879404838e-06
-1.43550124509064e-05
-6.12807367331961e-06
-1.86833575099715e-05
-1.92425359916414e-05
-2.59224111723816e-06
-1.1648482842137e-05
-1.80797490438904e-05
-1.99647164920695e-05
-2.77814014525821e-05
-2.43846314110589e-05
-3.351862584466e-06
-1.53045453572934e-05
-5.55052101169223e-06
-1.75682912369887e-05
-1.94601106990172e-05
-1.97705191648497e-05
-1.83428821931347e-05
-2.61113464630404e-05
-9.5661489152622e-06
-9.57130069693556e-06
-2.15918450946365e-05
-1.91944164957215e-05
-1.49689756447861e-05
-2.94183803662654e-06
-8.42426720204426e-06
-2.78371034934391e-05
3.72862324824399e-06
-2.72468376343584e-06
-4.39705355053317e-06
-1.35244332061281e-05
-1.74861164199662e-06
-1.65169022616463e-05
-1.87937239304641e-05
-6.66084574922625e-06
-1.87631906183367e-05
-1.2813848416314e-05
-7.7476979726322e-06
-1.29343770325649e-05
5.39558206665098e-06
-1.28947367087217e-05
9.14907130655523e-06
-5.00473054615425e-06
-6.1093257303315e-06
-7.06780742664551e-06
-1.74335578785958e-05
-1.64059104673865e-05
3.70983671286987e-06
-1.02892674570179e-05
-1.6970304271896e-05
-8.6074809443912e-06
-4.68817532331732e-06
-1.16294523354889e-05
-2.66467660181072e-05
-2.59609245268e-06
1.47403987030014e-06
-1.47940576334172e-05
-1.94633696366241e-05
1.20853769039893e-06
-8.86842570621044e-08
4.00393818174271e-06
-1.18307585789942e-05
1.02139927033108e-05
-1.1616346793583e-05
-1.65529607778127e-05
-1.35346725874886e-05
-4.475318102945e-06
-3.2694026869432e-06
-1.05575754413885e-05
-1.50726943489114e-06
-3.39673695282496e-06
-7.12124347916156e-06
-2.05080337937246e-05
-3.14823514293617e-05
-1.84956514461744e-05
-9.38646400559487e-06
-1.87454317080287e-05
-1.69237474799329e-05
-1.38323378891499e-05
-1.47372653864163e-05
-1.56210069618857e-05
-1.92181673723656e-05
-1.23100621862976e-05
-1.86877510579462e-05
-2.52976110783794e-05
-2.53543032311317e-05
-2.27336670759125e-05
-1.98826613460122e-05
-8.20484675993429e-06
-2.24845460590036e-05
-1.96676418810055e-05
-3.77268409635366e-05
1.4550692927644e-06
-1.88781074660235e-05
-2.53673938659641e-05
-3.05845367587742e-05
-1.72754260649934e-05
-1.23666655838781e-06
-1.81023984856826e-05
-2.20920078624308e-05
-3.78762205066735e-06
-2.71722389154662e-05
-1.74336835214771e-05
-1.33428266605318e-05
-1.8641033182439e-05
3.66587750319446e-06
2.47765378803122e-06
-1.4966921999329e-06
6.46370849343e-06
-1.38706097524042e-05
-1.45992507122847e-05
-1.66051759527229e-05
-6.23287650878562e-07
4.57538121441153e-06
-1.11543759218707e-05
-2.32217861130308e-05
-2.0083902298958e-05
-1.13967566777377e-05
-1.29545513550212e-05
-1.10421648413193e-05
-8.25212218905309e-07
-1.81513703134501e-05
9.19258397651084e-07
-5.6291560471855e-06
-6.24534971152455e-06
-9.54266657617181e-06
-5.34392023754889e-06
-9.96161743988676e-07
-7.88142593217725e-06
-7.38945567351944e-06
-1.33918417092512e-05
-2.4946286671028e-05
-4.9694569831691e-06
-1.93571651437069e-05
-8.07436346072575e-06
-1.59344583898736e-08
-1.1075687555145e-05
-1.27048007001396e-05
-9.53170793838491e-06
-1.44109685753298e-05
-9.28516428371505e-06
5.25984182966599e-06
5.45786736381516e-06
9.05421653938339e-07
-3.94437319183814e-06
-4.65506599631127e-06
-1.63529540977953e-05
-1.66157142225641e-05
4.93588822640568e-06
-9.19804665384773e-06
-5.9043713209069e-06
-6.03970935478916e-06
-3.71668965250669e-06
-4.32530613361403e-06
-9.13885304290074e-06
1.28965299118127e-06
-4.88751887717793e-06
-1.78511795051584e-05
-2.02766672436962e-05
-2.27752229879317e-05
-5.20059202501931e-06
-2.02702104316619e-05
-1.77395114363252e-05
-6.08730537691926e-06
-6.16847980575796e-06
-2.30843785475079e-05
-2.33142947986503e-05
-1.51508686430121e-05
-1.69238382627282e-05
-3.43066822101194e-05
-1.82273054361569e-05
-2.06060580232098e-05
-1.33963630979368e-05
-1.92588656514501e-05
-1.62000521149312e-05
-8.48859887207613e-06
-1.51500020160094e-05
-2.18817572173338e-05
-7.44514396520824e-06
-2.06771437704493e-05
-1.55596397471961e-05
-5.19361573024972e-06
-1.03736109264931e-05
-3.87259152211974e-06
-6.65805451873304e-06
-2.56731422362929e-05
-5.97090693840668e-06
-3.63992777265753e-06
-4.32046860319534e-06
-1.53884622697823e-05
-2.7356927237102e-06
-2.362459288051e-05
-6.77853136459903e-06
-1.01012373487254e-05
-5.760303412407e-06
-2.24596436483629e-05
-7.50759056161702e-06
1.52351582441324e-06
-6.43842537493047e-06
-4.54325970887449e-06
-1.8837616644318e-06
-6.02786509150077e-06
1.00575136981346e-05
-3.8047468345673e-06
3.50385219000287e-07
-5.94118568098354e-06
-1.34685963684039e-05
-7.89016336516836e-06
-1.61133302817578e-05
-1.3749916563135e-05
-1.18549616268354e-05
6.15501635841221e-07
-9.03268829096965e-06
-1.28495653984467e-05
-1.46307116844757e-05
-3.29632083600876e-06
2.04180025334859e-06
-6.27615637624381e-07
2.62169575907888e-06
-7.71274162255905e-06
6.26269956780076e-06
4.60766798762017e-06
-9.71953036097216e-06
-1.50114083059999e-06
-5.45736213780401e-06
-1.27574451153137e-05
-1.59421694444576e-05
-1.58055419475054e-05
-4.4648972650439e-06
-2.32899243712817e-05
-8.81445823544699e-06
-1.16278418453517e-05
-1.29067643408856e-05
-2.62545645769249e-05
-1.31527703475294e-05
-8.82165398985738e-06
8.36156982442738e-06
-1.5065242330425e-05
-8.56716108788927e-06
-1.93473753120357e-05
-1.65143047372115e-05
-2.60465996272529e-05
-2.60180908088012e-05
-3.18357574180772e-06
-1.74353624987304e-05
-1.54263869057518e-05
-2.85590657470838e-05
-3.01811475447285e-05
-3.66079787252776e-06
-9.92735349947917e-06
-1.19736232422719e-05
-2.27303944056844e-06
-2.30389786782737e-06
-1.28820863043126e-05
-2.48642649150934e-05
-5.23445245591991e-06
-1.03706977171718e-05
-1.6376322271661e-05
-5.02094111287657e-06
-2.07463567709266e-05
-1.16442355194042e-05
-1.25033924560586e-05
-1.71307557638502e-05
-9.20098097482883e-06
-1.9931958914812e-05
-1.73235470188982e-05
-6.57696040804149e-06
-1.16050525350408e-05
-3.88724181719383e-06
-6.17391143080023e-06
-2.1508598701456e-05
1.95061294994118e-06
-1.9271497673152e-05
-1.8558451165269e-05
-7.64920066470928e-06
-2.09227214922413e-05
-1.8117726945702e-05
-1.66583548884718e-05
-1.60397537098285e-05
-5.39991889575695e-06
-7.90706044900123e-06
9.42470376187867e-06
-1.35347758803081e-05
-7.8254920404778e-06
-2.58226482881554e-06
-1.6791097981104e-06
5.26838626853284e-06
-3.71768354144974e-06
-1.46175399244907e-05
-4.62315373590885e-07
3.05897056833209e-06
-6.4412619372064e-06
-5.6867071432758e-06
-5.2317689705148e-06
-9.40740418463478e-06
-1.13005496415745e-05
-7.38272649836286e-06
6.2885007102178e-06
1.24200110777528e-06
-1.19778954270379e-05
-4.65244804881659e-06
-1.45325302309839e-06
-2.51469273825605e-06
-1.38707741179472e-05
-2.18387117113845e-06
2.72178189323229e-06
-1.45183754014906e-05
-1.06393906786471e-05
-2.6468372142481e-05
-2.4048708353801e-06
-1.96691550426474e-05
-1.73519886730701e-05
6.26954207145096e-06
-1.81691267548737e-05
-2.03901922192575e-05
2.23416590006196e-06
-1.64487251009147e-05
-1.0808754589116e-05
-5.08910880723879e-07
-1.04667604963562e-05
-2.73756972070083e-05
-6.69359091106611e-06
-2.07505645840981e-05
-1.46662348628423e-05
-6.17945554063018e-06
-1.55288349579253e-05
-3.01140714994028e-05
-2.08635879976091e-05
-1.19963493957455e-05
-4.05526451257094e-06
-2.30033110114249e-05
-1.6417415911562e-05
-2.10699526209243e-05
-4.18618719743012e-06
-1.85119326675907e-05
-3.12114773996519e-05
-5.25283735305997e-06
-2.47397495671891e-05
-1.80503436053409e-05
-1.44291868472912e-05
-1.94376350022455e-05
-2.23525790071737e-05
-1.05948854780062e-05
-1.10523092371231e-05
-6.6643303017887e-06
-3.60378727272205e-06
-4.36856824204169e-06
-1.64092159069885e-05
-2.52278441906099e-06
-3.29241649575176e-06
-1.94809253454948e-05
-6.66767900248288e-06
-2.04222442011894e-05
-1.56592604010943e-05
-1.09336924392525e-05
-1.63740627472279e-05
-2.26100700482668e-05
-1.68566585029969e-05
-2.30208212828766e-05
-3.07518286574824e-06
3.82245632294061e-07
-2.33138441567201e-05
-6.78191194701678e-06
-1.79791451137649e-05
-8.22851361689575e-06
-1.06306000643908e-05
-2.2816026462329e-06
-2.27243391134095e-06
-2.86455609467929e-06
-9.29293371867132e-06
-1.20687062573246e-05
-1.64631892015335e-05
-1.84194764753001e-05
-1.26700568636956e-05
-7.62623881006984e-06
-2.38983741176466e-05
-7.49321913632305e-06
-5.82030671466677e-06
4.20673804872511e-07
-1.79177132749607e-05
-1.62863080284636e-06
-1.08044241832885e-05
-1.3737542958533e-05
-7.81556580714853e-06
-2.56701335436788e-05
-2.07704255820981e-05
-3.30553188103769e-06
-1.60507211566802e-05
-9.81535574864113e-06
-1.16300033954655e-05
-4.52090424749562e-06
-7.88295190735492e-06
-4.23247052164925e-06
-4.95960284617748e-06
-1.07591147228994e-05
1.69203836944427e-06
7.73455483381459e-06
-1.47302129585281e-05
-9.19455298108336e-06
-8.39888493349026e-06
-2.68773940766184e-05
-2.73200044021506e-05
-5.23014991178509e-06
-1.53274000134672e-05
-1.93610290976259e-05
-2.36573973347222e-05
-2.03923850631948e-05
-7.48555055887906e-06
-1.22981293580676e-05
-1.20697014237897e-05
-7.72700352638121e-06
-2.23084246463223e-05
-7.02296913127329e-07
-8.55051920448553e-06
-1.81929143548392e-05
-2.21465541192144e-06
-2.05405541611485e-05
-2.64541676619841e-05
-1.14897951966804e-05
-4.2558651272113e-06
-5.0030619493137e-06
-1.86228304245705e-05
-1.20792520851749e-06
-1.83490173307106e-05
-9.3928310447806e-06
4.90525478220931e-07
-1.34086188276814e-05
-1.53414709717982e-05
-2.89998495795376e-05
6.59900607912795e-07
-7.89381499406034e-06
-3.62527589685207e-06
-2.2155209027412e-05
-2.12357178550904e-05
-1.08644530641438e-05
-9.39992123936881e-06
-1.86315440652846e-05
-9.46289212971283e-06
-5.84034592530583e-06
-2.29598896431262e-05
-2.02966454069716e-05
3.19614124351289e-06
1.16157813833962e-05
-6.03892417273049e-06
-1.43556252200937e-05
-1.30452254637652e-05
-2.50071957531278e-06
-7.38784261495246e-06
-4.44470182108286e-06
-3.01837650280735e-05
-2.01347563021094e-05
1.17632101590661e-06
-1.06403469013908e-05
-3.04499343129854e-06
4.40182921969509e-06
-6.56991602640601e-06
-3.25862024099794e-07
-5.6932725930837e-06
-7.27931819212856e-06
-8.82034136606597e-06
-5.50313337100439e-06
-9.74810515239235e-06
-7.74879837065602e-06
-1.14490783662201e-05
-1.39434409960285e-05
-4.18449379466178e-06
-2.0961073546475e-06
-1.40690177210154e-05
-4.13598664238788e-06
-1.46145748170475e-05
-1.94000006418236e-05
-3.60127444449443e-07
1.59245877871015e-06
-1.28641244836188e-05
-2.20663931737844e-05
-1.20833378867318e-05
3.02733329529287e-07
-2.39326547349509e-05
-8.07175015387542e-06
-7.47456909294495e-06
-8.89533432954626e-06
-1.45821720799374e-05
-8.44203561817525e-06
-2.97241585038584e-05
-2.62585649817948e-05
-4.57623983326302e-06
-1.3782475807653e-05
-5.15808358870399e-06
-2.11681113293549e-05
-1.40488417926699e-05
-2.59090757255138e-05
-2.13765390733665e-05
-1.47056521921507e-05
-6.64577090041665e-06
-1.18411685209707e-05
-2.28652294887473e-05
-2.1689918972084e-05
-1.61080714130923e-05
-1.74261287505948e-05
-1.46993055094926e-05
-2.35077729176403e-05
-1.3722189229248e-05
-1.86270293467763e-05
3.62964189053727e-07
-2.03034090903268e-05
-1.09454983001386e-05
-1.37370330939517e-05
-1.41062319160887e-05
-1.64076722611331e-05
-1.23775159252436e-06
-1.33735386977456e-05
-3.03544914336247e-06
-5.79516225329628e-06
-6.50048654934028e-06
-7.03286274117464e-07
-1.01233636472757e-05
-5.60563536899509e-06
-2.18052855607291e-05
-7.96984283014448e-06
-9.01004299685203e-06
-1.01073784192946e-06
2.36040381275587e-07
-9.02294262662975e-06
-4.19584180200611e-06
-2.52840021812062e-07
-1.69545990437664e-05
-5.29859410861357e-06
-8.50917096041751e-06
-1.01869374082345e-05
-1.485966748938e-05
5.34169495196561e-07
-4.77332331508082e-06
-1.20951356052226e-05
-1.96547733957426e-05
-1.11048657728557e-05
-1.91659947709411e-05
-5.08408968952191e-06
-1.55684110350852e-05
-6.95272491807403e-06
-4.83864148086103e-06
-2.04313978174941e-05
-3.6745441261476e-06
5.37757311626834e-07
-1.10436175636124e-05
-1.3316398931652e-05
-8.01971640862242e-06
-4.52423031352146e-06
-6.82728051596533e-06
-1.72392755939862e-05
-2.20912789211557e-05
-2.1366439945169e-05
-1.16759198240668e-05
4.00810394142657e-07
5.34587720496992e-06
-1.37329929270083e-05
-2.38305339883908e-06
-1.01896509046072e-05
-2.97344832159539e-05
-2.45467075347651e-05
-1.43962439495465e-05
-8.3699609913297e-06
-1.98731494021947e-05
-1.6456396252274e-05
-1.18858530902134e-05
-5.4521309701844e-06
-9.21772800450284e-06
-8.96281233093632e-06
-2.23234693999455e-05
-7.22399061605045e-06
-1.60647931946146e-05
-1.17183233707231e-05
-2.5321942801069e-05
-1.02604632668178e-06
-4.130283914913e-06
-1.52541615608327e-05
-1.78274910393876e-05
-1.10680507032481e-05
-2.11014793767873e-05
-9.35501336930213e-06
-1.33082819413097e-05
-2.52146730115408e-05
-2.35744543365797e-05
-7.61887372170428e-06
-5.72514998510838e-06
-1.32367583200553e-05
-1.70881384902523e-05
-5.91869318130981e-06
-2.28260495696606e-05
-9.24645951150642e-06
-1.11700152432415e-05
-9.42655911987853e-07
-9.18232335479855e-06
-2.61518561398089e-05
-5.08030712289418e-06
-1.94126706404401e-05
-4.07030077147021e-06
-3.03649651338676e-07
3.44038752604958e-06
-2.38489587666078e-06
-7.85405929870589e-06
-6.17989704893181e-06
1.92440848201199e-06
8.69203798558834e-06
-1.85137190143865e-06
-1.92771661214497e-05
1.86225565467551e-06
-8.14636158749506e-07
-1.72483579377035e-05
-1.89277331538836e-05
-1.4903762472093e-05
3.91191682071904e-07
-8.32676248041987e-06
-2.56214028741869e-07
-2.38270694108003e-05
-4.34461385398943e-06
7.81828970064775e-06
-1.08317065615823e-05
-5.30347903270304e-06
-1.02142781252769e-05
-1.62268520948645e-05
-9.13231253639346e-06
-4.64632776000007e-06
-2.98603292243393e-06
2.14688838159151e-06
-2.18714794536831e-05
-2.38729834193e-05
-6.06342342707394e-06
-1.2205562276641e-05
-5.44782712742738e-06
-1.93962024541914e-05
-2.03638688488802e-05
-1.8088738141288e-05
-1.49419749835651e-05
-2.42651250620135e-05
-4.77397815339112e-06
-1.77954188071387e-05
-7.90345742105649e-06
-1.31392819548018e-05
-1.97882735916662e-06
-9.44069463418091e-06
-2.9134301934115e-05
-1.36080267754055e-05
-2.67680119629975e-05
-6.68955612967709e-06
-1.18465765575154e-05
-1.06289625403534e-05
-1.33481246812406e-05
-1.25513963978238e-05
-1.70388898913076e-05
-5.19497074439012e-06
-3.29177956255073e-05
-1.89994642536581e-05
-4.89855530976312e-06
-5.52475616730684e-06
-1.02297141330251e-05
-1.13555854862393e-05
-1.51993251527452e-05
-1.53814633387651e-05
-1.66628137358088e-05
-2.08983437919526e-05
-1.58591414867823e-05
-1.64275438879041e-05
-6.07679787122852e-06
-1.62128417672934e-05
-1.30976442465815e-05
-1.48584350422545e-05
-9.6619663973191e-06
-6.98289245665613e-06
-1.26254378327021e-05
6.22362603407138e-08
-1.90948655138897e-05
2.88358530125457e-07
-1.57096878705086e-05
-1.41403690589769e-05
-1.0359790338474e-05
-2.16370601013194e-05
-1.44952087976039e-05
-5.82976434091367e-06
-1.39863721328805e-05
-4.39019394778424e-06
-4.23234824818007e-06
-8.74744618153207e-06
-1.25345559227391e-05
-2.03013634378247e-05
-1.1908855555065e-05
-2.51283174088655e-06
7.75731294584555e-07
1.42230566412244e-05
-1.33908556192709e-06
-1.9162101208733e-05
-1.27893943184534e-05
-1.17710056334855e-05
-1.75402239826619e-05
-1.18386500971983e-05
-5.78600494816585e-06
6.70081023497571e-06
-8.4788830918333e-06
-1.46329173333139e-05
-1.07079534990112e-05
-1.67368683831292e-05
-1.03433613867844e-05
-8.04761754126597e-06
-9.29719535287708e-06
-6.29151030884778e-06
-1.21321987122446e-05
-1.33567109001904e-05
-1.71204146837291e-05
-2.70220524746819e-05
-9.57999960685036e-06
-1.0562691739246e-05
-4.85005581175686e-06
-9.01524231550436e-06
-1.97991225219461e-05
3.97331769868137e-06
-1.37140118226677e-05
-6.76076774366308e-06
-1.68090099482385e-05
-1.81052700461774e-05
-1.2597739809887e-05
-1.4438758605664e-05
3.77877273997243e-07
-1.06150872583368e-05
-1.91690746501622e-05
-2.0124577010415e-05
-1.07656124911227e-05
-7.0645574414559e-06
-4.41949355965182e-06
-6.15664388985865e-06
-5.99000669005332e-06
-1.91575419862902e-05
-4.37513855939136e-07
-1.89763977283463e-05
-2.34447028511681e-05
-1.01686070259882e-05
-1.57054826318737e-05
-1.03894879009273e-05
-1.24646542195169e-05
1.76494929410523e-06
-1.80079246240127e-05
-1.84768682705386e-05
-6.61713756758278e-06
-2.19269533330332e-05
-8.61490242320318e-08
-8.58786865554115e-06
-2.86021903355963e-05
-8.31247031180591e-06
-1.17671383349197e-05
-4.24483503975636e-06
-1.17819520459861e-05
-1.75161415877384e-05
-1.72074966735774e-05
-1.06750657493754e-05
-8.28605912312621e-06
-2.01664284262131e-05
-1.24396095816955e-05
-5.37331876174496e-06
-1.52932453832767e-05
-3.79702615680832e-06
-9.0308901496618e-06
-4.44739106842343e-06
-1.9897171473829e-06
-1.26113242690432e-05
-2.99071659646232e-06
1.17861603560651e-05
-8.63508025346483e-06
-8.99204462235069e-06
-2.03352152925573e-05
3.11723313934866e-06
-9.0742594001694e-06
-3.53876947076789e-06
-1.07195893675385e-05
1.09238048990862e-05
-9.01283833965528e-06
-1.20283483635246e-05
-9.87865640311422e-06
-1.50975816631187e-05
-8.53374676727259e-06
2.36175180015917e-07
-7.9492041911508e-06
-1.5035016083219e-05
-1.46526598301507e-05
-5.16059491958566e-06
5.21836017254606e-06
-1.22461354327699e-05
-6.51154313113903e-06
-1.10906646645492e-05
1.83439288010694e-06
-9.30099839597458e-06
-1.45846421797541e-05
-9.78993021595557e-06
-7.85542948955545e-06
-6.17101394543323e-06
-1.99290334042482e-05
-2.26678233640209e-05
-1.03564543953162e-05
-3.60895190170853e-06
-1.55313801713296e-05
-1.29502194554466e-05
-1.50998087376362e-05
-2.24286702889242e-05
-2.77097821383608e-05
-5.27422794853443e-06
-2.63845289776968e-05
-1.28914146002796e-05
-7.42633232120417e-06
-2.80959671372859e-05
-1.43554331675185e-05
-1.05609502841603e-05
-6.18274682185489e-06
-3.03796410471569e-05
-6.64748315327908e-06
-1.02272781161139e-05
-1.7291612364822e-05
-1.66141493583956e-05
-1.87103735765935e-05
-1.08372256074842e-05
-1.54295252838447e-05
-8.19355628598417e-06
-2.30764763064091e-05
-2.75130413163683e-05
-1.63584586614892e-05
-1.36547863910151e-05
-1.19846566888228e-05
1.03272825865817e-06
-1.71056305809278e-05
-1.96571024329741e-05
-1.095360132782e-05
-3.1544680970115e-05
-1.81884091755604e-05
-1.34599180130469e-05
-6.94218181866047e-06
-2.57232849597878e-05
-2.23121057261505e-05
-2.50313602157502e-05
-2.24408230908817e-05
-2.34408836128486e-05
-1.10942359776493e-05
2.68895033634758e-06
-6.31478140370286e-07
-1.32446819770763e-05
-2.51974335861403e-05
1.04138139774423e-06
6.03112700141918e-07
-1.3620072395368e-05
-6.59411776387556e-06
-1.97559143294432e-05
8.53448894384484e-06
-1.44267255122096e-05
-6.06569370942371e-06
-1.52921107634282e-05
-1.06483936848508e-05
-8.63269596859439e-06
1.95324295679596e-06
-1.33792693394074e-05
-4.9904002999202e-06
-3.13248115193344e-06
-7.47616781562996e-06
-8.34459059735316e-06
-1.41686328733781e-05
-4.66662405521145e-06
2.55289016198828e-06
2.86243077213696e-06
-1.35478564789977e-05
-3.9299065243014e-06
-1.96177734478198e-05
-1.04406243845711e-05
-4.46766652892619e-07
-1.06158780216621e-05
-7.7763143674728e-06
-1.51815054543216e-05
-3.14920726980658e-05
-1.39163920947311e-05
7.7229829188002e-07
-3.83443302666673e-06
-1.3469323889029e-05
-3.46189446166453e-06
-1.31409148707348e-05
-1.59516182951122e-06
-2.03285842548402e-05
-2.53737307033477e-05
-7.91880779908934e-06
-1.03996320937006e-05
-2.89815046592615e-05
-1.76820384175312e-05
-5.41775608964044e-06
-1.84162649465438e-05
-9.99193365608141e-08
-9.97400955136886e-06
-9.33624091722377e-06
-5.41601501473482e-06
-1.410912886373e-05
-1.10876249980387e-05
-1.96975142239355e-05
-1.23948260395493e-05
-1.65718144439221e-05
-2.53357117494396e-05
-1.97735976400126e-05
-8.59892825080258e-06
-2.36384686972925e-05
-3.28740346706692e-05
-1.97832626697654e-05
-6.52683764952044e-06
-1.83691603134083e-05
-1.12019337532069e-05
-6.79467100950309e-06
-3.3348160475851e-06
-3.13814753621662e-06
-1.30571946608113e-05
-2.15601902692971e-05
-7.12016917405897e-07
-5.64916181265328e-06
-9.91377844245254e-06
-1.06448237540561e-05
-6.88096461751539e-06
-4.0168413815594e-06
-2.73913765727321e-05
-1.32408709836345e-05
-1.42108474945944e-06
-1.61248206279771e-05
-1.20604902215382e-05
-1.33687549804579e-05
-9.74195968496411e-06
-4.29766741448259e-06
-7.33290511713837e-06
-8.43461317510511e-06
1.34152670526927e-05
-1.45343514088302e-06
-9.11897319648457e-06
-1.42664923722477e-05
-1.58592027774511e-07
-1.64214494449436e-06
7.15370407925943e-07
-1.2200405348376e-05
-3.92851301403526e-06
-1.18722571328144e-05
5.45586910803554e-07
-1.44408237440899e-05
-4.50011091139508e-06
6.65974952564679e-06
6.67442834498267e-07
-2.02072963646705e-05
-7.94723750446616e-06
1.56057431121359e-06
-1.49305895614571e-05
-6.24137940474213e-06
-3.65387222717372e-06
-1.83633565127521e-05
-7.79690745931684e-06
-8.91446173912434e-06
-1.64634788430011e-05
-8.04172035869364e-06
-1.82333332060122e-05
-6.31561272167715e-06
-5.55453425459521e-06
-1.59057020333501e-05
-6.58631923627807e-06
4.06856866122384e-06
-2.23909299843886e-05
-9.00611396992076e-06
-1.06234607251879e-05
-2.41805454527683e-05
-1.46327069533418e-05
-1.25862205002984e-05
-3.11286900856638e-05
-7.25024537058241e-06
-1.26998509361488e-05
-1.69318951206737e-05
-2.06892710812781e-05
-1.27800846973292e-05
-2.14402655321319e-05
-1.44284590190086e-05
5.88014996211826e-07
-1.19365284423178e-05
-2.037194946952e-05
-1.48223493345962e-05
-2.8527754598213e-06
2.93553979919534e-06
-5.28587019926616e-06
-8.99113283934802e-06
-9.3107514319685e-06
-7.43039104711423e-06
-1.3463298488095e-05
-4.36702553054792e-06
-1.60609857531295e-05
-1.99975863126834e-05
-6.38910037260718e-06
-8.11753007233138e-06
-1.62765205847109e-05
-4.10330310547029e-06
-3.9621729969943e-06
-7.13918135801814e-06
-1.47604870215279e-05
-1.40630313751871e-05
-9.79361864089508e-06
-2.0974697311416e-05
-1.70009533959705e-05
-2.13350119072141e-05
-2.48640835082219e-06
-2.36151295523453e-06
-3.2152928621774e-06
-9.65035277124326e-06
-8.39064014521637e-06
-3.00588843992359e-06
-2.27074049551067e-08
-1.16268514101795e-05
-6.06294805030618e-06
-1.05428129950442e-05
-1.64267004933798e-05
-7.28562204095763e-06
-1.56554140143632e-05
-1.24878607347915e-05
-3.04201791386962e-06
-1.32663508971227e-05
-2.28470608721439e-05
-1.11892212760215e-05
-6.6940276274597e-06
-1.1393412794632e-05
-1.08302845447424e-05
-6.9775300702542e-06
-1.99040475534349e-05
9.01369397369539e-08
-1.79050729038215e-05
-9.07179769483052e-06
-9.09217948642047e-06
-1.45911193192205e-05
-1.58681508135326e-05
-1.22908685174727e-05
-1.65431683916301e-05
3.56811985881663e-06
-1.36720363980921e-05
1.76774279999244e-06
-1.58968904620589e-05
-7.95769921505637e-06
-1.60384965960835e-05
-9.52251118892762e-06
-1.85365368063045e-05
-1.03837553469171e-05
-1.75436495031217e-05
-1.87584206522463e-05
-2.99850433560482e-05
-2.23594879396889e-05
-1.28040300951157e-05
-1.11699150576402e-05
-1.5158187837422e-05
-3.28974490274003e-05
-3.7716304321479e-05
-1.96633179243932e-05
-1.40267479360868e-05
-1.55851115125627e-05
-6.89066932550479e-06
-2.69889509684344e-05
-2.36660950557574e-05
-1.1640795075003e-05
-1.49920738314615e-05
-2.04493078958912e-05
-1.20142707860974e-05
-1.69778275741391e-05
-1.08300597549711e-05
-1.03411607290471e-05
-2.26172780118795e-05
-2.82004412725177e-05
-1.13651144753202e-05
-8.83953830585919e-06
-1.07187428216256e-05
-5.53921867714951e-06
-9.76802119051903e-06
-2.80346665781692e-05
-7.96346499926826e-06
-1.21189681186586e-05
-1.82190877174454e-05
-7.87724386986141e-06
-1.25693337817114e-05
-7.65842497003292e-06
-5.24449697152095e-06
-9.80329674580086e-06
-1.90262585790201e-05
-6.96802443171767e-07
-1.53553135741452e-05
-4.5780152973771e-06
-4.69530873464652e-06
-6.62086860851903e-06
-1.49615544306282e-05
-2.86529234208617e-05
-1.68297985735904e-05
-6.68371545458665e-06
-7.98152039005964e-06
-6.30952095809888e-06
8.66534433029061e-06
2.59216846108865e-06
-1.0023815939766e-05
-9.64898103049675e-06
-1.47059759477029e-05
-1.24547862095277e-05
-3.81613170541034e-07
-1.14343961510612e-05
-4.29707715224336e-06
-5.49384901321445e-06
-1.21769386320274e-05
-1.48397329006039e-05
-8.08638975669955e-06
-1.62525260526697e-05
-8.49768145972888e-06
-1.56209769068169e-05
-1.56372337701976e-05
-5.57869435174748e-06
-1.33813830953756e-05
-1.29348838372008e-05
-1.25340654532664e-05
-1.17910217454282e-05
-2.30760508141683e-05
-3.11950159295609e-06
-2.24341944079582e-05
-2.50883294016382e-05
-1.0324820727733e-05
-2.77062154539869e-05
-1.02802818399214e-05
-1.51471270951232e-05
-1.37627178121354e-05
-9.83633768941083e-06
-1.33117878969995e-05
-2.52821470391692e-05
-2.09039563807331e-05
-1.2223237200966e-05
-1.76853611506872e-05
-1.92867911695383e-05
-1.80308871680828e-05
-1.91655570903791e-05
-1.47194765534226e-05
-1.92132253374685e-05
-1.0117672009126e-05
-8.24667384635027e-06
-8.08589036606366e-06
-6.94522883635799e-06
-5.44143737333551e-06
-1.17387936218219e-05
-1.88486691344088e-05
-1.17440799102023e-05
-2.84158350254974e-05
-2.12041208863758e-05
-5.83614254409712e-06
-1.349068408194e-05
-1.83805308788497e-05
-2.08069642957095e-05
-2.47886924249949e-05
-8.95105317329279e-06
-1.54288634357734e-05
-1.81790313442115e-05
1.99531713299534e-06
-1.29836973777151e-05
-7.06116373255704e-06
-1.11549641881874e-05
-1.74549142552878e-05
-2.38529521637066e-05
-2.36708896053297e-05
-3.01502864531679e-05
-1.33213887721206e-05
-9.57938937319441e-06
-1.85851576976519e-06
-1.21018283157521e-05
-7.46042941833558e-06
-1.15404177912397e-06
3.92830891528296e-07
-1.13954011516264e-05
-9.23568071956328e-06
-2.84185100499217e-06
-1.97031104960441e-05
-4.85038753773502e-06
-1.63703251043948e-05
-7.07961103590366e-06
-1.2438043902652e-05
-3.59220580374502e-06
1.07703426364145e-05
-1.42668847287463e-05
1.58863045695697e-06
6.63774537770108e-06
-9.46001397153265e-06
-6.32512543054288e-06
-4.95234667633753e-06
-3.09749512342984e-07
-1.71994748660458e-07
-5.80991298695101e-06
-4.15690171092936e-06
-4.42063868287544e-06
-1.02869849251506e-05
-8.6334563116936e-06
-9.14380383618352e-06
-1.70510447073972e-05
4.55064620628496e-06
-1.56924694702298e-05
-1.56728721706223e-05
-1.70596917997697e-05
-5.65021919616363e-06
-1.50788186083691e-05
-7.08555799475907e-06
-1.54782262016259e-05
-9.56353201278751e-06
-6.067553644329e-06
-1.02470134684234e-05
-2.37536856945069e-05
-2.3153503587905e-05
-3.02845193568396e-06
-5.06421053351487e-06
-1.38135477965892e-05
-2.38966360993486e-05
-6.61227652196807e-06
-1.65373349844271e-05
-1.99463480197486e-05
-1.90064142794877e-05
-1.43128899756312e-05
-6.36490050099547e-06
-2.72299300205921e-05
-2.614921616862e-05
-2.26397665461957e-05
2.43088773009836e-06
-2.28475048992965e-05
-1.32061176979441e-05
-9.87090319406063e-06
-1.95909420727659e-05
-7.76747316494022e-06
-2.03367855447746e-05
-1.20763737484747e-05
-2.05365843190068e-05
-3.41780303987162e-05
-1.01639102706818e-05
-1.38421016184946e-05
-2.0066065804801e-05
8.96457721867845e-06
-1.31430574018946e-05
-1.55395368897619e-05
-1.97277385820982e-05
-1.64641056937749e-05
-9.03822536961146e-07
-1.11725098508787e-05
-1.03887506831716e-05
2.02111777363097e-06
-1.50546336749713e-05
-9.90480660134158e-06
-2.25870148810501e-06
-4.46144326139833e-06
-7.43226569207547e-06
-5.11082033682829e-06
-7.1192355395644e-06
1.26183430979781e-05
-2.70472564891399e-06
-1.09255637036307e-05
-7.2642675362866e-06
-5.15073223417349e-06
-2.8940920206899e-06
-1.22814154396814e-05
-1.45261613572784e-05
-3.31425658677865e-06
-7.04179373708446e-06
-7.91311540746686e-06
-7.94778000577165e-06
-2.59462561343169e-05
-9.91511926595438e-06
-3.56111582708551e-06
-5.13948239473304e-06
-7.81363175304885e-06
-1.57983522151524e-05
1.3519283041192e-06
-4.29390007045892e-06
-1.78645849277521e-06
9.43988713658413e-07
-1.95974738509264e-05
-1.7109814126848e-05
-1.11721481596538e-05
-5.95381532601631e-06
-6.42496676971596e-06
-1.38891211339249e-05
-1.72725667581721e-05
1.87050471568196e-06
-5.63275307518436e-06
-4.23624515162954e-07
-2.48164754689071e-05
-1.78364573556116e-05
-5.85264524929941e-06
-1.24199393591169e-05
-6.96447453853109e-06
2.48772730357934e-06
-2.74775715134889e-05
-1.04010031182177e-05
-2.64541962791547e-05
-1.57581477498801e-05
-8.20217353632807e-06
-1.26124602471543e-05
-1.34600740344616e-05
-1.93883993072291e-05
-1.97791102057534e-05
-2.74818021069022e-05
-2.28691534224356e-05
-1.44712389546451e-05
-1.42241081718349e-05
-9.34941473243492e-06
-2.66163339564419e-05
-1.45923338627221e-06
-1.0043575372472e-05
-2.88438748053332e-07
-1.71592670780968e-05
-1.02703714408042e-05
-6.2915959436307e-06
-2.15059368355913e-05
-2.7965154676777e-05
-1.27814062951566e-05
-6.00688253671337e-06
-7.60554160618521e-06
-1.08658741989234e-05
-1.03616302902858e-05
-1.05267108009859e-05
-6.45400586987635e-06
-9.23435611187381e-06
-8.45567132020723e-06
-1.37957331154054e-05
-1.22266423975903e-05
-1.6553598735328e-05
-2.01401867445686e-05
-1.32971913117842e-05
-3.37101278397248e-06
9.44602923071707e-06
-2.7791442688049e-06
-1.65243301043069e-06
-2.92784285237193e-06
-1.89851723283294e-05
-5.94181774197552e-06
-9.94039961623564e-07
7.37675306082998e-07
-3.05264212879472e-06
-1.43148454378e-05
-1.02224474953567e-05
-1.49846869281681e-05
-1.79457902151704e-05
-1.54779499586202e-05
-8.21107249469551e-06
4.2741164587705e-06
-9.46773941474656e-06
1.66619883031094e-06
-8.97061580719692e-06
-6.62473653637687e-06
8.33711795293911e-06
-1.73494676638484e-05
-1.73121053669163e-05
-1.59229477821865e-05
-1.51128274616254e-05
-2.29269699108572e-05
-1.92902883750014e-05
-1.6318867013727e-05
1.64969536184806e-05
-3.09880968982918e-06
6.85243383422036e-06
-1.8037455155655e-05
-2.731883299624e-05
-1.14483626166314e-05
-2.03006222218894e-05
-2.69820055946603e-06
-1.52752154490435e-05
-1.24456792842971e-05
-7.95446681871887e-06
-6.25086442365962e-06
-1.52487275142712e-05
-8.4192257978329e-06
-9.99518386963453e-06
-1.8084606627418e-05
-1.82821500852602e-05
-2.1123042453941e-05
-3.25724282177143e-05
-2.07357924055109e-05
-8.49554480881546e-06
-1.13432724614781e-05
-1.68421907310824e-05
-1.91101346615603e-05
-1.56624808724375e-05
-1.51700415878974e-05
-2.99821876358071e-05
-1.95576162056685e-05
-8.3454066672035e-06
-3.43083414407722e-06
-1.84518698646334e-05
-1.79701932585638e-05
-1.95012396900478e-05
-1.62984138793423e-05
-1.5026860800721e-05
-1.90260196559974e-05
-1.52297520876315e-05
-1.84849501049886e-06
-2.33381820038517e-05
-1.49997747227085e-05
-1.5547479405986e-05
-1.0901070881414e-06
-9.03842119685668e-06
-1.39661233119078e-05
-4.30546244767551e-07
-4.4576396637574e-07
7.41043385208634e-06
-1.07689453060425e-05
-3.1756812243748e-05
-9.77218144938436e-06
-2.91102322959449e-05
-1.92577135522836e-05
-1.65008970443376e-05
-1.40980089639302e-05
-3.42925557243805e-06
-1.30648329451586e-05
-7.76731137629438e-06
-4.28536538271317e-06
-1.42228330356039e-05
-1.71397206530471e-05
1.2265158123522e-06
-1.08360856360949e-05
-2.2066981341417e-06
-4.89960690914996e-06
-4.13188199603412e-06
-5.70019972670544e-06
1.34713792683992e-05
1.10738698542232e-07
-1.73262985964663e-05
-6.92386236931639e-06
-2.09027969170491e-05
-1.57330042306865e-05
4.76970350986315e-06
-1.25264570608079e-05
-1.90738788966664e-05
-8.21531441782372e-06
-9.46689694798915e-06
-1.77074362737661e-05
-1.39401709246534e-05
-1.81709087216494e-05
-1.93492973482201e-05
-1.4356504866575e-05
-1.37835385504377e-05
-4.11692998344043e-06
-1.87358206204772e-05
-1.34872147496799e-05
-2.06336128891488e-05
-1.20073089455546e-05
-1.02072560218715e-05
-5.9902902827708e-06
-1.10725525946541e-05
-2.33318277976e-05
-5.6583129151908e-06
-2.56013112471374e-05
-2.94978913492917e-05
-2.03532371424236e-06
-1.0950144777517e-05
-2.26933710766327e-05
-1.54438876752612e-05
-1.98160220737958e-05
-2.82327577104888e-05
-6.47691360926357e-06
-2.43884777856957e-05
-1.3367187336433e-05
-5.01236880016103e-06
-1.06060505925523e-05
-1.26797928638341e-05
-7.3167727280182e-06
-2.72740836896482e-05
-1.78519641316129e-05
-2.08966436158968e-05
-5.26824963177538e-06
-2.1225664083219e-05
-2.45888796652457e-05
-5.14360196699749e-06
-1.54836025653087e-05
-2.00053807668658e-05
-2.73212179023123e-05
-1.88493737905327e-05
9.39892258204007e-07
-4.26282021983911e-06
-1.76403407603333e-05
-1.45087410217516e-05
-8.9285174173124e-06
-2.15111473761814e-05
-9.92148775187494e-06
-1.4291771318028e-05
-1.15052965066323e-05
-3.95810284928731e-06
-1.68377862316412e-05
-1.37498710278624e-05
-1.77743983649956e-05
-5.52795918035958e-06
-3.37482134200527e-06
-1.59541791713626e-05
-2.31587317329633e-05
-1.14773031144268e-05
-2.2933794656297e-05
-2.36237836448859e-05
-4.45248983997514e-06
-1.81878148858819e-05
-1.40229898355113e-05
-1.11928942148307e-05
-1.82329411019692e-05
-1.76325018630871e-06
-1.37627112063882e-06
-4.11546167541199e-06
-7.57975607367246e-06
-2.85376383539392e-06
-1.66590538282639e-05
-4.98946412463338e-06
5.59999927895712e-06
-2.15486664695637e-05
-9.34814104081486e-06
7.79428598409123e-06
-1.29287058380662e-05
-1.12227474269408e-05
-6.09841343894849e-06
-1.54522595858586e-05
-8.38327400325849e-06
1.29724453756357e-06
-3.10368803301009e-06
-1.69783083319515e-06
-1.9081637858633e-05
-9.02840801892999e-06
-1.35281160620638e-05
-6.27745262390275e-06
-1.68100522760276e-05
-3.99922377395952e-06
-1.09430283087394e-05
-2.04141400706901e-05
-7.14509561726917e-06
-3.72483555289037e-06
-2.04963260751868e-05
-2.36767742979201e-05
-9.5922270796247e-06
-1.29929657226393e-05
-2.12636975875428e-05
-2.20332636166351e-05
-1.69662458865007e-05
-3.22898807615955e-05
-1.63752991982775e-05
-2.11586744246748e-05
-2.03079021165296e-05
-2.3978410442174e-06
-8.277352613252e-06
-1.69383720023918e-05
-3.00910762531307e-06
-2.57749257848e-05
-1.67629613400201e-05
-1.16265815488385e-05
-1.6697047124151e-05
-2.1710765338564e-05
-7.01167214043028e-06
-5.35204096901146e-06
-1.23795009323856e-05
-2.63415136592486e-05
-1.67183751639606e-05
-1.16452254289153e-05
-1.59966767891977e-05
-1.97656213999585e-05
-9.59632795321792e-06
-3.03236766358226e-05
-2.47343363924227e-05
-1.06178470490248e-05
-3.47205498903022e-06
-1.10128820108421e-05
-1.76173784992753e-05
-7.54299034955246e-06
-1.10572384657721e-05
-2.3886228555812e-05
-2.00675873189948e-05
-4.53722535383429e-06
4.34589804533907e-06
-6.49669178065612e-06
-7.13052716048356e-07
-7.68429235187012e-06
-1.19582753818942e-05
-1.149617492656e-05
-7.33883520846232e-06
-6.20760973986457e-06
-7.38318037137853e-06
3.32412328276977e-06
-1.53684316154349e-05
-2.45583614989661e-05
-1.27410960864503e-05
5.10077411950614e-06
-1.53655698606301e-05
-7.04440934959873e-06
-6.90438164224662e-07
-4.24467630576878e-06
-1.39049857777687e-05
-6.72447866995363e-07
-1.71518389731412e-06
-1.49075262568196e-05
-2.1778586329232e-05
-4.67461339971107e-06
-2.23384362786424e-05
-1.34492526885914e-05
-1.84650382471528e-05
-2.73822247500703e-05
-1.25264543246406e-05
7.62661742020322e-06
-1.15478170710812e-05
-6.92150154093809e-06
1.92193831603004e-06
-4.47558737671674e-06
-1.71326121465198e-05
-2.17141390773799e-05
9.13207043685856e-08
-1.35574067666379e-05
-2.19930232391535e-05
3.8651165268828e-06
-7.53199645260395e-06
-1.61681858373739e-05
-7.40275991593802e-07
-1.35510132544894e-05
-7.54717718479064e-06
-1.69423145232381e-05
-2.7751315126067e-05
-2.90776206232226e-05
-1.15679248468508e-05
-2.0333364909252e-05
-2.37137054481416e-05
-1.90576293767739e-05
-2.45760932494504e-05
-2.21812877688957e-05
-7.824551603203e-06
-3.83439017351617e-05
-2.85188513670932e-05
-2.69446179497639e-05
-1.26327951360173e-05
-2.41768707559713e-05
-4.58618971943693e-05
-2.91506412446193e-05
-7.50980234612966e-06
-8.0323848222518e-06
-1.21884003746578e-05
-1.54473369365517e-05
-3.80778721810935e-06
-3.53220382263747e-05
-1.95402313746083e-05
-1.93292753849959e-05
-2.17247667510027e-05
-4.8526121625869e-06
-1.41615422015616e-05
-5.9379645426212e-06
-8.40130489912041e-06
-8.28816129744622e-06
-1.26184464395049e-05
-2.77133750159602e-05
-8.6144094829673e-06
-1.85234108161228e-06
-1.32080321926847e-05
-1.73688748455231e-07
-2.63229181422207e-06
7.13680706280222e-06
-1.44453732343017e-05
-9.86015235980448e-06
5.71312668204484e-06
6.8785468424618e-07
-1.383531835617e-06
-1.66827126804148e-05
-6.05696978287744e-06
-8.72543684356503e-06
-4.23831167633146e-06
9.56658798779487e-06
-1.23216777998449e-06
-4.27624658277218e-06
-7.36688749645691e-06
-1.88943855347816e-05
-7.44521555271939e-06
-1.5930024523315e-05
-1.35242864280805e-05
-1.42815291433035e-05
-1.03949367074527e-05
3.29754904461631e-07
-2.33681807642444e-05
-1.72443076309164e-05
-3.98940143382073e-07
3.03056500051622e-07
-8.60122026954629e-06
-2.10378731305752e-05
-1.94693991741986e-05
-1.56965768599859e-05
-1.59384533334459e-05
-1.87535714461678e-05
-2.6279825327373e-05
-1.81999857613106e-05
-1.97482834778809e-05
-5.89689256405518e-06
-2.90992388610928e-05
-3.13675090758083e-05
-9.38774233414513e-06
-1.49442676490772e-05
-2.58081460316117e-05
-2.22088557616376e-05
-1.53842399424053e-05
-2.23954578403638e-05
-1.36132410780811e-05
-1.93840608342211e-05
-9.27077785919928e-06
-7.05204072381417e-06
-1.11532690024329e-05
-1.53600358764117e-05
-1.46756721705457e-05
-1.09547161749948e-05
-1.64711959842872e-05
-1.8017704897224e-05
-1.21089135650466e-05
-1.37991890943556e-05
-1.31562831066451e-05
-2.48447456389029e-05
-1.26495524102428e-05
-2.04099756775482e-05
-2.04139376564875e-05
-1.56209667883843e-05
-1.82099131205888e-05
-2.30252848246684e-05
-8.42352804108927e-06
-1.04103913309394e-05
2.97481670269213e-06
-5.41687265371507e-06
-1.29522983231539e-05
-1.53734187884811e-05
-5.2640982368702e-06
-9.80396655420387e-06
-1.14974414007228e-05
-1.9578569061793e-05
-1.11909361320637e-05
-8.89994582354918e-06
-6.14472045743208e-06
1.37609908041593e-06
-2.16515859045338e-05
-6.17965074296685e-06
6.63839919034156e-07
-8.27043575876817e-06
6.30088691074901e-06
3.47195517997392e-06
-3.25811762663202e-06
-5.92216254429843e-06
-8.02233651321253e-06
-1.11671786805141e-05
-1.95052543294645e-05
-6.49004463137717e-06
3.28258430757331e-06
-6.48376545347301e-06
-1.4223090319538e-06
-4.67288425925868e-07
-6.24385985614835e-06
-4.35872676805614e-07
-6.12415994567897e-06
5.32557228323697e-06
-1.47514549957092e-05
-1.35420986999365e-05
-2.56016213898076e-05
9.73755373166066e-07
-2.35674974755876e-05
-1.7754998265262e-05
-1.03247945115158e-05
-4.11026530259814e-06
-3.73045757989645e-06
-1.03912926719929e-05
-1.17921391725839e-05
-4.27191013622506e-06
-8.69023722541201e-07
-3.04009944035015e-05
-4.56977502227768e-06
-1.40826589431274e-05
-8.6800083041117e-06
-7.90429648457867e-06
-1.88620450920274e-05
-1.77031738469592e-05
5.21766973231924e-06
-1.57956412519073e-05
-1.13702594541936e-05
-1.00972641556426e-05
-3.42059734560036e-05
-1.27268625475634e-05
-1.26413753547989e-05
-1.3099906478687e-05
-3.0972297561867e-05
-1.10194863440825e-05
-8.69693781629117e-06
-2.21271491014266e-05
-1.45280430905129e-05
-1.00386563179124e-05
-2.26039123422724e-05
-1.97766245574672e-05
-1.66696904459109e-05
-1.26732089970726e-05
-1.37948352194541e-05
-2.02887649715882e-05
-1.05764889937034e-05
-2.13880881763886e-05
-2.58017437472645e-05
-6.8641215329288e-06
-2.66147930297545e-05
-1.26973547848019e-06
-1.40604043129875e-05
-1.30615683829332e-05
-1.18635645272708e-05
-2.06575034650387e-05
-6.15941686929547e-06
-5.83224615435732e-08
-1.15080305016015e-05
-1.26591767061203e-05
-1.55718164618131e-05
-1.19722195342009e-05
-3.0055209581644e-06
-2.86440366681063e-05
-2.27881273209841e-06
-1.22141173148485e-05
3.27383044279038e-06
-2.65311906930121e-06
-3.09383581623033e-06
-1.40785541981494e-05
2.59708868705161e-06
-5.66420272742986e-06
-1.04552926093153e-05
-1.41468471167711e-05
-2.58992019169951e-06
-1.62318647262522e-06
-2.1107030805229e-05
-9.99051132040808e-06
-9.1540925208936e-06
-1.54871522287495e-05
-8.62637158916167e-06
-1.77412207305415e-05
-1.51750892278732e-05
-6.60063454322078e-06
-1.6582197682933e-05
-1.26871549939763e-05
-8.99194215284204e-06
-1.38663091493169e-05
-1.06801056876524e-05
-1.77706441609674e-05
-1.39720283127121e-05
-6.31564305772772e-06
-1.85178004794396e-05
-1.22312588160606e-05
-2.34889122237123e-05
-3.75348578921876e-06
-1.70501054736179e-05
-1.75717909774399e-06
-1.75501055575511e-05
-2.05100874182982e-05
-7.82233720700417e-06
-1.25022756198038e-05
7.12781431907162e-07
-9.41111016914222e-07
-1.50874129959597e-05
-1.98803905885622e-05
-2.70449484543158e-05
-1.5252704688725e-05
-1.43475076909059e-05
-1.28825887642409e-05
5.93085546364505e-06
-9.65916173620512e-06
-8.50559331369944e-06
-1.27004894863357e-05
-3.02980612521323e-05
-1.21592075446864e-05
-1.74320254642474e-05
-3.41027645810453e-05
2.78382833153659e-06
-9.78179302853382e-06
-1.07768954748185e-05
-1.50962460211138e-05
-2.12243080700617e-05
-1.09395757290185e-05
-1.71682182507163e-05
-1.77767090318648e-05
-1.51860049171203e-05
-1.5375878588887e-05
-7.9906260429467e-06
-9.34112496675729e-06
-2.63641924495897e-05
-1.25246876799354e-05
-7.57127061854464e-06
-1.98719665247265e-05
-2.82261350404895e-05
-4.71271875838261e-06
-5.98702716990159e-06
-1.83745706908888e-05
-3.24983038880623e-06
-1.86448155596032e-05
-1.26953805252514e-05
-2.22481467722338e-05
-2.8762096718419e-05
-9.52446349061665e-06
-4.4527134921395e-06
-2.13390877339452e-05
-1.25630287737153e-05
-1.0241083496457e-05
-3.9254232447615e-06
-2.00050627971488e-05
-1.8019199458886e-05
-4.01841765083042e-06
-7.21980350171236e-06
-1.37376313309958e-05
-1.82536113490408e-05
6.60774456177718e-06
2.11866845475317e-06
-1.81386970362369e-05
-2.45155014365572e-06
-1.07388050596448e-05
-9.98551363361106e-06
-1.04890929807024e-05
-4.07613232968585e-06
-1.19861981657328e-05
-7.19709201343734e-06
-1.02688625568084e-05
-1.93206105446398e-07
-1.62900341216738e-05
4.76278277054082e-06
-8.34132118628391e-06
-2.61684058698084e-05
-2.20061445230323e-06
3.96215302430129e-07
-1.37377308583578e-05
-2.04589319402669e-05
-6.47785298786147e-06
-1.17759728771847e-05
-1.82992352740503e-06
-1.03049517956658e-05
-9.15409923925193e-06
-8.01991788975907e-06
-1.95356093667054e-05
-1.30828732614241e-05
-1.30416250935031e-05
-1.54236151751841e-05
-1.60394615522795e-05
-1.35904894282216e-05
-2.07783288579062e-05
-2.40903492594754e-05
-1.92407952464201e-05
1.52104261103973e-06
-2.92718328053196e-05
-2.30781654524061e-05
-1.38359658484243e-05
4.36497869541438e-07
-1.15427190401916e-05
-2.14259162687512e-05
-2.21087401344859e-05
-2.37935835639859e-05
-1.56718493048395e-05
-2.49085269568559e-05
-2.74982470838045e-05
-1.9295182848189e-05
-9.29538187633499e-06
-1.32307792415261e-05
-1.50251928967414e-05
-1.1775729087949e-05
-1.50293772146801e-05
-2.27930782446153e-05
9.33378848847553e-06
-5.51590995207783e-06
-2.02442170729716e-05
-1.32027417153681e-05
-2.38046700249344e-05
-2.05093815070756e-05
-1.92697964642384e-05
-1.84348185215523e-05
-2.11198406202361e-05
-1.26230498740091e-05
8.82332569489532e-07
-9.40324730761448e-07
-2.18079781310763e-05
-1.37985151385102e-05
-1.81494370390629e-05
-1.02164996331353e-05
-2.43391380048918e-05
-7.90095427444213e-06
-2.56479154703316e-06
-8.02635788494677e-06
-6.96338098376595e-06
-1.5738695200158e-05
-1.87869165443043e-06
2.66152691660561e-06
3.49070091661221e-06
-2.11146773227649e-05
3.85582271935764e-06
-1.30243370370796e-05
-1.02029277175491e-05
2.19808473405653e-06
-7.90394716620812e-06
-2.12896571444943e-06
-1.30419539824546e-05
-3.82788816057996e-06
-2.94864069855235e-06
-1.96282571613278e-05
-7.60024433105129e-06
-2.12957913862342e-05
-4.0451249030569e-06
-1.46243460375991e-05
2.73013729031784e-06
-1.1354541304618e-05
-1.2300698196977e-05
-8.06276664153978e-06
-2.00386557094726e-05
3.2749145718041e-06
-1.38696070963239e-05
-1.372884055625e-05
-2.98121858584326e-05
-1.08288826675315e-05
-1.23022334086934e-06
-1.5369007061871e-05
-6.16767182627192e-06
-5.50896632060405e-06
-4.89682053398163e-06
-1.18426635316678e-05
-5.92073029495354e-06
-1.4400060377987e-05
-5.58176357783848e-06
-2.65277614484704e-05
-2.09134341509752e-05
-1.16337974141581e-05
-2.33056244551186e-05
3.51487971418972e-06
-1.3279716572643e-05
-2.22847699607889e-05
-2.35670172614841e-05
-2.39773858866933e-05
-3.6503593221512e-05
-1.86415266825937e-05
-2.6749943938267e-05
-2.8706772499865e-05
-1.30267370389565e-05
-1.57296254024467e-05
-1.63692708564135e-05
-9.94491866362429e-06
-2.57791359990775e-05
-1.06927961319366e-06
-6.60042637579858e-06
-8.80847873783241e-06
-1.42650904531025e-05
-1.62404775731622e-05
-2.65143813357489e-05
-1.64204860743005e-05
-9.63993963414096e-06
-1.90903780859432e-05
-1.65744555910406e-05
-4.20335995035377e-06
-1.00499610666182e-05
-1.60915473472792e-05
-1.54211664885069e-05
-1.09608589658115e-05
-1.88138936261156e-05
-1.39949931100614e-05
-2.64682357487405e-05
-5.11508025767311e-06
-5.11565128622887e-06
1.18607412634898e-05
-1.15183388645282e-05
-1.60971886697421e-05
-1.84863405982591e-05
1.03466380357642e-05
-1.23554078100429e-05
-3.84223279403556e-06
-5.62389504996361e-07
8.54410775853719e-06
-6.47535165876378e-06
-1.19256710545028e-05
-2.43476358006758e-05
-1.07092097761493e-05
-8.01364599215987e-06
-2.45889100515263e-05
-8.22140392770249e-06
-6.37138376436974e-06
-4.91134146154755e-06
-2.25965881069555e-05
-1.44702536414428e-05
2.29121836250094e-06
1.38524338138321e-07
-1.69348979823669e-05
-7.90787418101418e-06
-1.0298333033044e-05
-1.03454751578664e-05
-8.59453618105258e-06
-3.20206943679504e-05
-2.92831062267398e-05
-1.73144822130095e-06
-5.40024465245314e-06
-1.62400649339862e-05
-1.20471602992203e-05
-8.38064639616338e-06
-1.08989233672549e-05
-2.19836704899697e-05
-1.72244346000213e-05
-1.13731262748652e-06
-1.85263222751668e-05
-1.92216803498603e-05
-2.31155854257339e-05
-1.21421019304915e-05
-2.04642948110609e-05
-1.64855550578797e-05
-2.02894446218444e-05
-2.44689092819351e-05
-3.04681254781272e-05
-1.14713928461992e-05
-1.24854957534769e-05
-2.81104855701897e-05
-1.50304195187115e-05
-1.59957934619019e-05
-2.72984289639805e-05
-9.90921129309104e-06
-2.8747881539409e-05
-1.67312444874026e-05
-2.69030892327105e-05
-1.62591808875062e-05
-6.58926802683089e-06
-7.10388223234988e-06
-1.53032367690969e-05
-1.16345713724398e-05
-2.47323559653073e-05
-7.11087190322125e-06
-8.7964271480175e-06
-1.44466439139528e-05
-1.78537914928076e-05
-1.18668193126056e-05
-9.18111850713307e-06
-1.07559102344089e-05
-6.53237668976414e-06
-3.05214500138581e-06
-2.45607051616402e-05
-7.69571927039583e-06
-1.04229292989259e-05
-1.16326017331181e-05
-1.10232379526859e-05
-1.88972898327425e-05
-1.86405660209457e-05
3.39648620064666e-07
-7.67180094784937e-06
-1.22503222340765e-06
-4.70375444002687e-06
1.93182835399584e-08
-2.21231573014208e-06
-2.15960702595961e-05
3.9308387050651e-06
-6.19855602799021e-06
-3.00654360095517e-06
-3.68553575145185e-06
-8.25068536844651e-06
-7.37885032289227e-06
-1.4364337677484e-05
-6.40971732629876e-06
-8.65574864459174e-08
-2.13704685408166e-06
-3.19930345364305e-06
-8.55394911324389e-06
-1.93412168925867e-05
-7.74207358771596e-06
1.19223422722345e-06
-9.43981297794785e-06
-7.7708924580368e-06
-1.30974631179024e-05
-1.38727871351902e-05
-6.97942432566057e-07
-4.66255162457623e-06
-3.12224146201543e-06
-9.57111066954439e-06
6.56183142889406e-06
-3.06223937529693e-06
-1.5295684304871e-05
-1.05536201371031e-05
-2.01093231499729e-05
-1.4637600249342e-05
-9.03645344800453e-06
-9.48339822761285e-06
-6.35679337930928e-06
-2.07138514955919e-05
-2.83546776494747e-05
-1.28106768036367e-05
-1.53557741196075e-05
-2.35814449029059e-05
-1.00974757776633e-05
-1.60744372424889e-05
-1.60681391253416e-05
-1.97082050478711e-05
-2.13470668364599e-05
-2.00321125866479e-05
-1.09524344710324e-05
-5.4243213844134e-06
-1.26477898567277e-05
-2.12642025101145e-05
-1.36343265029199e-05
-2.66225168760095e-05
-2.17487794162478e-05
-1.29898075143608e-05
-8.52516001986854e-06
-9.25030635859731e-06
-1.91105997865834e-05
-2.70446512809333e-05
-1.39514719349353e-05
-1.79525542354448e-05
-1.72777161236416e-05
-1.06624551585411e-05
-2.45736881085268e-05
-6.39608521175907e-06
-2.20885299274913e-05
-7.293042687761e-06
-1.53915606046156e-06
-7.22359895294155e-06
-8.17441504859057e-06
-2.43027510438588e-05
-7.88560107730648e-06
-1.07485940029626e-05
-2.70956683808731e-05
-1.32465197560044e-05
-2.76187729522781e-05
8.60345163012434e-06
-1.88737511577463e-06
-1.51062269634011e-05
-9.95975383312288e-06
-1.15463482284983e-05
-1.38608800142255e-05
-4.08525609634324e-06
1.11801648091328e-05
-5.99720244892397e-06
-1.13714368986628e-05
-1.12624571662987e-05
-1.06829632438954e-05
2.13419189961684e-07
-5.39955644017355e-06
-3.53209514241843e-06
-1.93677222307099e-05
-1.08578051228449e-06
-6.48164811756383e-06
-8.98903979096279e-06
-9.38168600022634e-06
-8.325149284244e-06
-1.53504640380226e-05
-9.90983633008259e-06
4.11011265024359e-07
-1.06467679886991e-05
-2.15396367885956e-05
