# Supplementary material for: Research on computational propagation and identification of mine microseismic signals based on deep learning
Source: PLoS One. 2025 Oct 22;20(10):e0334641. doi: 10.1371/journal.pone.0334641 (PMC12543183; doi:10.1371/journal.pone.0334641)
Supplement: S10 Data — (ZIP) [file pone.0334641.s010.zip › 000101100001500.xlsx_0.txt_24.txt.txt]

-2.32679822993391e-05
-1.68457264638759e-05
-2.87412204018109e-05
-1.87160787549366e-05
-2.69903933132879e-05
-1.64217576134734e-05
-1.45303598793432e-05
-1.51237012193245e-05
-1.79774895195954e-05
-1.65840723315961e-05
-6.44448017526035e-06
-1.66253582931755e-05
-5.07348588887397e-06
7.66238375923919e-06
-5.53938148052581e-07
-2.23666744376613e-05
-9.00715077249949e-06
-6.83963917468162e-06
-9.59210846845719e-06
-5.82989704342188e-06
-3.20721443179247e-06
-2.27547134415737e-05
-1.92039821045405e-05
-2.52650916216127e-05
-1.96713286148727e-05
-9.42411123468544e-06
-2.29027062398613e-05
-2.57273209900507e-05
-1.35009758944352e-05
4.42400947810783e-06
8.06908705040109e-07
-1.12815261821503e-05
-1.28821028551285e-05
-1.4518014460463e-05
-3.62298766906384e-06
-6.62679503833092e-06
9.83305036732273e-06
2.46849773801701e-06
-1.41796823271699e-05
-1.69557098662063e-05
-1.32099667601538e-05
-1.93668603893982e-05
-9.36020311630156e-06
-3.47073787786654e-05
-5.8876292489004e-06
-1.60772103282639e-05
-2.72272479860321e-05
-1.68972648141511e-05
-1.91748209517518e-05
-2.88955765475613e-05
-2.24526273079885e-05
-1.60838050452093e-05
-1.81702181838223e-05
-1.58996586145086e-05
-1.94102769383199e-05
-1.36117425704591e-05
-1.3399862951391e-05
-2.67608775980953e-05
-2.83623657757025e-06
-2.50638125096114e-05
-1.79043937115242e-05
-3.2379854914273e-05
-1.95338165464385e-05
-2.62979849115976e-05
-2.16264151560143e-05
-1.94096703662224e-05
-1.35874118230268e-05
-2.21869571433976e-05
-2.39111320411185e-05
-2.31800455265569e-05
-1.38690722894943e-05
-2.60252449323615e-05
-3.69652656233802e-05
-2.72839831847616e-05
-2.03813433032997e-05
-1.23247055241642e-05
-1.92448104570356e-06
-1.74769805394426e-05
-1.69091625756102e-05
-1.93279030895667e-05
-1.34717924164364e-05
-2.18676806993368e-05
1.32878803087469e-06
-1.2423865114204e-05
-2.01264043872436e-05
-1.74574987134904e-05
-1.4525562752572e-05
-1.20355618042778e-05
-1.41151459402155e-05
-2.11130596417699e-05
-1.61759276782397e-05
-3.01048813918777e-05
-1.46079147100931e-05
-2.7948091743973e-08
-3.37593281307701e-06
-1.2760311687002e-05
-6.73326113349683e-06
-7.21000558362138e-06
-2.50794094058466e-06
-2.21512370370888e-05
-2.52555887280236e-05
-3.18514176869045e-07
-1.36669698701474e-05
4.23996824737363e-06
-1.22416348258591e-05
-8.72171767067222e-06
-1.2341303204598e-05
-6.52621383818593e-06
-1.25753494826711e-05
9.19632455828993e-07
-9.57428534840758e-06
-1.38159979847839e-05
-8.42573415923582e-06
-5.94178852540773e-06
2.2076186232728e-06
-7.20934397666192e-06
-5.38542136190031e-06
-1.35576703442968e-05
-2.03282538095107e-05
-1.55500979853641e-05
-1.34025919303222e-05
-1.40169102468605e-05
-6.47517068928592e-06
-1.05823488680723e-05
-1.04511009909648e-05
-1.94628647388109e-05
-1.76352570480196e-05
-1.24145308601721e-05
-1.42193252321307e-05
-2.14898223641424e-05
-1.6987729440266e-05
-2.84969894968318e-05
-1.18777782755959e-06
-1.18676936267076e-05
-1.44429724130278e-05
-2.41533514801666e-05
-1.86640391748129e-05
-2.26815479031333e-05
-2.18001770641847e-05
-2.91033093142685e-05
-2.52154895216469e-05
-1.68148572232507e-05
-3.19081941403306e-05
-6.59651605029905e-06
-2.75858101219094e-05
-1.80972758873629e-05
-1.03527577331277e-05
-2.1300687332347e-05
-1.67919944525035e-05
-2.49336602446006e-05
-2.72256842784852e-05
-2.52247546192594e-05
-1.02032988200276e-05
-3.72348418146361e-06
-2.43422495395251e-05
-1.13338403325525e-05
-2.04083006168877e-05
-9.68756510879894e-06
-7.62911287747494e-06
-1.95420580585727e-05
-1.73807122467704e-05
-9.74109081517694e-06
-2.05953556025607e-05
-3.48703810877694e-05
-1.95253577372647e-05
-1.18549855849875e-05
-6.07362541088674e-06
-2.09054004219506e-05
-2.22343696212652e-05
-8.99620164419526e-06
1.73967989182127e-06
1.14786576609519e-05
-2.47625730590073e-05
-9.44306013891782e-06
-9.5181599925979e-06
-1.55668423290011e-05
-2.13436933786353e-05
-4.81146531675172e-06
-1.56211165495813e-05
-2.00931514266935e-05
-1.82548689170785e-05
-1.9305913854353e-05
-1.91127385789993e-06
-1.64765669751077e-05
-2.17767770282931e-06
-2.2087283948151e-05
-2.6932541760135e-05
-1.54618920774298e-05
-1.88018473357874e-05
-1.86323812642434e-05
-1.03802599448037e-05
-1.31941585329694e-05
-1.80317963905845e-05
-1.6838489070279e-05
-1.20911342132809e-05
8.72039334521788e-06
-6.98182216180754e-06
-1.2076660371233e-05
-1.69074735788496e-05
5.89944492851509e-06
-1.18972253969042e-05
-3.78234263566618e-06
-2.10843091970212e-05
-3.34007228474836e-05
-2.30172209566334e-05
-1.32225994247123e-05
-1.80797186593483e-05
-1.19808318742294e-05
8.81226872406867e-07
-2.83756821817103e-05
-4.16609505389469e-05
-1.56686377194551e-05
-1.05573893914993e-05
-2.38282560066084e-05
-1.6570253027251e-05
-2.49035708752726e-05
-1.56846674224014e-05
-1.690914655505e-05
-1.18721753583504e-05
-5.27822622431975e-06
-9.82329652727314e-06
-2.77807889322723e-05
-1.25441191360325e-05
-2.99459715691301e-05
-1.59939181133367e-05
-1.99743089907393e-05
-2.00177980098296e-05
-3.87041362579162e-06
-1.32407664637963e-05
-1.93983359113065e-05
-2.86314507695962e-05
-3.28894708339287e-05
-1.82951285142307e-05
-1.53371195440941e-05
-3.62748562876277e-05
-1.91351079016858e-05
-2.60553406736376e-05
-3.15264962792983e-05
-1.25832952712025e-05
-7.81792930569243e-06
-1.72285066044194e-05
1.19106691907916e-07
-1.75017787012165e-05
-7.12733988773901e-06
-4.85358462461481e-06
-2.02288818725058e-05
8.78168988395557e-08
-6.90720422968541e-07
-9.96017778216455e-06
-8.73083598310227e-06
-2.41753418170589e-05
-1.52805326623209e-05
-1.41695694596908e-05
-1.79744404337237e-05
-1.86997227535278e-05
-2.70799789934843e-05
-1.4502971513847e-05
-1.97979749192627e-06
-8.12028965207156e-06
-1.42725193735021e-05
-1.54748367954002e-05
-7.27046932271274e-06
-3.37403571401222e-05
-1.52524607301359e-05
-1.46361119699472e-05
-1.23173431323136e-05
-1.29442356768178e-05
-1.48038557760359e-05
-1.29884574888945e-05
4.5273417151891e-06
-1.76228384315708e-05
-9.91918511993433e-06
-1.09347405345647e-05
-1.2536494324987e-05
-4.33837417161337e-07
-1.44283533349099e-05
-1.49078747602013e-05
-1.34433285188747e-05
1.13003034935259e-06
-1.73119035702006e-06
-8.27350623320199e-06
-1.23056122501973e-05
-8.48967787306102e-06
-1.99908246852997e-05
-2.15164939146138e-05
-1.31328726032343e-05
-1.59807108625349e-05
-3.14508653150566e-05
-1.36182283204695e-05
-1.20957562734381e-05
-1.87039469864223e-05
-2.03761941897158e-05
-2.30058121050458e-05
-1.39409420487929e-05
-1.58712119460114e-05
-1.74445008032458e-05
-2.40137468695579e-06
-2.26506744496122e-05
-9.48345901892829e-06
-1.55460345986384e-05
-5.65708424645719e-06
-2.33640788100966e-05
-6.23078836840088e-06
-4.82399584525962e-06
-2.15139179437114e-05
-4.03963110957458e-06
-1.71132592219997e-05
-1.10469281163282e-05
-1.10124137366283e-05
-1.39820517628832e-05
-7.40059512996642e-06
-2.52183769345785e-05
-2.02607551651887e-05
-1.62157491572061e-05
-1.87202854126117e-05
-2.21600973708e-05
-5.76073851084265e-06
-1.12765335505611e-05
-1.87944740870539e-05
-1.17300921596489e-05
-1.02138758686232e-05
-1.93469406878316e-05
-2.38321503488995e-05
5.03120069106626e-06
-1.44189402210468e-05
-7.18480232729647e-06
-1.70937204529315e-05
-3.94636016135031e-05
-2.56492275729256e-05
-1.76387534801644e-05
-4.93830237478485e-06
-8.881564869186e-06
-3.84087903871991e-05
-4.08088681977325e-06
-1.23418524677049e-05
-1.56194872158144e-05
-1.50931979837506e-05
-5.73274214325969e-06
-1.33043167126342e-05
-1.67971059697112e-05
-3.86695296634623e-06
5.86426327852178e-06
-2.59406094022629e-05
-1.52335673740198e-05
9.1420735051724e-06
-2.63187307507212e-05
-1.29350064365371e-05
-5.23842996506239e-06
-1.52604068480747e-05
-1.7336234760254e-05
-1.12577847330595e-05
-1.67287689709554e-05
-1.93753943010733e-05
-8.46414573868875e-06
4.34444895213462e-06
-8.11643968672573e-06
-1.3603771756215e-06
-1.96073343644181e-05
-3.2762755325622e-06
-1.79520852487315e-05
-2.7364664548325e-05
3.19330520365037e-06
-1.98424063829419e-05
-1.16174695090135e-05
-1.20395686821168e-06
-2.20224287670755e-05
-9.06384288460344e-06
-5.89139442561678e-07
-7.17589245473765e-06
-1.5047371094375e-05
-3.04658588903077e-05
-1.69306687162173e-05
-2.0249853523688e-05
-1.69548942307979e-05
-2.6513108988605e-05
-1.75282313683519e-05
2.07266129373715e-06
-2.05932959803703e-05
-1.93829914428025e-05
-2.01665318816878e-05
-1.5384476348082e-05
-9.42961453077211e-06
-1.43345801879612e-05
-1.71916539550007e-05
-1.48753216175082e-05
-1.74193812517021e-05
-3.3932091688178e-05
-2.82919521578944e-05
-2.18766301073921e-05
-1.19630446627248e-05
-2.53752040177675e-05
-1.13797921676621e-05
-1.30935932191436e-05
-3.39449603064862e-05
-2.53247459471231e-05
-1.40412783008295e-05
-9.4716795446711e-06
-2.38088015644345e-05
-2.39268557208582e-05
-2.17580061554818e-05
-1.72636190048986e-05
-1.77039164243321e-05
-3.59305816095212e-05
-1.65758051120947e-05
-6.13829235677481e-06
-1.86999267191118e-05
-6.93647081414174e-06
-1.69950591180757e-05
-1.43797336588558e-05
-8.19594530771133e-06
-1.48731316854595e-05
-2.60254222370385e-05
-1.60300620681106e-05
-2.47857064004007e-06
-8.23334233350254e-06
-4.52353919857398e-06
-1.8535194016615e-05
-8.64984635300158e-06
-1.35060650862455e-05
-1.30246651562604e-05
-2.83504188376816e-05
-3.42387514630729e-06
-1.78764844054049e-05
-1.71470737193261e-05
-1.67759783979413e-05
-1.95257996176005e-05
-1.75822677881775e-05
-1.08705315675706e-05
-1.6212011657841e-05
-7.2772818484104e-06
-2.07693204675091e-05
-9.98298510363959e-06
-2.28933702178761e-06
-1.77916056345071e-05
-1.57364077216509e-06
-1.57745898554292e-05
-5.44509354516528e-06
-7.23985274197781e-06
-1.74027695900046e-05
-1.86616539512608e-05
-2.78858692978399e-06
-5.48048089690697e-06
-8.67988470067945e-06
-1.16363687249498e-05
-8.43688621715068e-06
-1.09413261020274e-05
-1.35847626845137e-05
-3.66311797374597e-06
-1.28921349184732e-05
-1.30551515374455e-05
-1.42032994261697e-05
-2.37478023427556e-05
-2.31367565320779e-05
-3.10889494350137e-05
-2.2122501584205e-05
-2.98271396924803e-05
-2.72213311462035e-05
-2.61373287940953e-05
-3.24447929395421e-05
-1.13593135689484e-05
-1.60425719756235e-05
-1.41041367740719e-05
-2.41729907176471e-05
-2.86293717293533e-05
-3.13771117124099e-05
-3.07310234634349e-05
-2.06673792683055e-05
6.27981335117333e-06
-1.4707165775917e-05
-3.10659091599435e-05
-1.84430857660854e-05
-3.09463883477199e-06
-1.88127725700428e-05
-1.61976256532526e-05
-2.22180682138811e-05
-1.08474423815186e-05
-2.37549057275452e-05
-3.60817652202689e-05
-2.34641568082543e-05
-2.06651259996714e-05
-1.87885201126802e-05
-2.45104374735334e-05
-1.63473292368133e-05
-1.30531196126962e-05
-5.03676464182098e-06
-5.02211699638053e-06
-1.30087695340137e-05
-5.07757031275706e-06
-7.98474987613316e-08
-2.23595235038639e-05
-1.09695498418119e-05
-1.43074002139393e-05
-3.55507515378966e-05
-4.06374944263646e-05
-2.78839497065946e-05
-1.55605812405661e-05
-1.77650189149348e-05
-7.94991511646581e-06
-1.93253831106068e-05
-6.54019000248939e-06
-6.37580345464472e-06
-1.25198013703706e-05
-2.87540090542113e-05
-2.37952820431226e-05
-1.21466633803093e-05
-5.41114416523711e-06
-3.25652100657507e-05
-9.76650730084917e-06
-1.42653684704145e-05
4.46883314504768e-06
-1.23751079527774e-05
-6.26465967948632e-06
-1.32827733327572e-05
-1.16357536754657e-05
-2.20991738452864e-05
-1.50556263507449e-05
3.26571014517552e-06
-4.29053396811809e-06
-3.17001776626604e-05
-2.08950821439975e-05
-2.20469418245525e-05
-5.37144751067092e-06
-1.8795422159795e-05
-1.01154655518853e-05
-6.27509993602937e-07
-1.89776095478322e-05
2.54775668968835e-07
-1.1328582459023e-05
-1.55500157219669e-05
-5.34422630020532e-06
-1.59472528365817e-05
-2.30648927359346e-05
-4.75866278391946e-06
-2.71641841909322e-06
-2.21348735218206e-05
-2.67646184839484e-05
-1.79823039822092e-05
-9.96450608960427e-06
-2.32872993802135e-05
-1.85646990564891e-05
-1.25786612136905e-05
-1.0537654241433e-05
-2.65318192329192e-05
-2.72185313058391e-05
-3.21286191461724e-05
-1.32218251047165e-05
-1.52772493863843e-05
-2.94104561402221e-05
-3.195483413944e-05
-1.42112996319336e-05
-1.54174825931639e-05
-1.83135744421302e-05
-2.63845387185233e-05
-1.44208614293872e-05
-1.76814535142583e-05
-2.46247168549199e-05
-2.45663397282989e-05
-1.13051622713321e-05
-1.59463212586465e-05
-2.81169154275472e-05
-1.72986675002404e-05
-2.63437239700989e-05
-1.15662160316625e-06
-1.64589964854902e-05
-1.07428759386403e-05
-1.21378182694091e-05
-2.06417283945343e-05
-1.89812088945507e-05
-2.39469653942777e-05
-1.67591287089697e-05
-1.38693696776588e-05
-7.38278621158521e-06
5.21001005788595e-06
-1.2882530813891e-05
-1.69143676951162e-05
-1.50731756417383e-05
-2.25366796703235e-05
-1.05797384177705e-05
-2.7324516907786e-05
-1.74159668950639e-05
-9.94044514014556e-07
-2.39898454859121e-05
-3.01197603842162e-05
-2.05858214258846e-05
-1.4581163968578e-05
-1.37278708677447e-05
1.58077921717677e-06
-3.89612807865344e-06
-1.96972110354658e-05
-1.98379909563563e-05
-7.43712302008557e-06
-2.10007118535146e-05
-1.00217770806742e-05
-1.49135251154296e-05
-1.47064981251973e-05
-3.04943098870997e-05
8.32322839399969e-07
-7.04781714988995e-06
-1.95282097761067e-05
-1.63040818036157e-05
-8.13426034427825e-06
-4.50959549426377e-06
-3.16075081270177e-05
-2.0187799756467e-05
-2.4595498333547e-05
-1.58759684258821e-06
-1.2024962504588e-05
-2.505939035259e-05
-2.55234983054292e-05
-7.52525501939246e-06
-5.46108169110067e-06
-6.23050747351153e-06
-2.12839471359516e-06
-1.89774322988536e-05
-2.20034668517651e-05
-2.0858296028384e-05
-1.2576653691717e-05
-1.19521133175062e-05
-3.57011425995258e-05
-8.90665667999663e-06
-2.06702250786922e-05
-1.39882736565057e-05
-1.25794904140619e-05
-3.6185896937227e-05
-2.73025901577843e-05
-2.52552061829003e-05
-2.65452871990883e-05
-1.9899586698414e-05
-1.41070238356866e-05
-1.4442912025286e-05
-2.29167760823798e-05
-2.04173746695318e-05
-1.51366913172999e-05
-3.40382588776285e-05
-3.45333998324046e-05
-2.20692160132172e-05
-1.53558090685889e-05
-2.18713923191374e-05
-1.5311726977506e-05
-7.87582874222929e-06
-1.42586480849426e-05
-2.53491824941872e-05
-1.26486617473267e-05
-7.79685781560612e-06
-2.64965575607642e-05
-2.37035592397184e-05
-1.80797996655619e-05
-2.2927890887574e-05
-1.76949958552772e-05
-1.70851730863034e-05
-3.78048281098586e-05
-1.18511232781997e-05
-2.19223560853079e-05
-2.50789540730155e-05
-1.36963878161798e-06
-2.38681940388233e-06
3.5318038761544e-06
-5.89959205333473e-06
-5.11748800716533e-06
-1.38011856702416e-05
-1.5047901557869e-05
-7.86019392286775e-06
-1.61573865826493e-05
-1.15930411673301e-06
-5.78825151371018e-06
-5.08869452408433e-06
-1.18479359969555e-05
-1.0082672570821e-05
-2.35873300441836e-05
-2.13176705931581e-05
-2.36863683986774e-05
-1.4908600424405e-05
-2.37087007960353e-05
-4.03924051167487e-06
-1.57906478782214e-05
-1.35544603425578e-05
-1.13723872548983e-05
-1.08739949759808e-05
-1.1785505254327e-05
-1.42481153052096e-05
-5.66329356821575e-06
-5.58591153165847e-06
-2.40030233842239e-05
-2.1639504264291e-05
-1.28728045895894e-05
-7.10691490478069e-06
-1.5638749413431e-05
-1.20963633436681e-05
-1.65166777145705e-05
-2.14499917798349e-05
-2.12747491231986e-05
-1.90975651438712e-05
-1.90739110074692e-05
-1.04403593911491e-05
-2.46726391398169e-05
-4.43847313290044e-05
-2.2473799290601e-05
-8.03222204209293e-06
-1.34617789605541e-05
-1.41782514826327e-05
-3.00803876782905e-05
-1.06992480860413e-05
-1.6724318883107e-05
-2.13331582373372e-05
-3.17195837902956e-05
-2.39615818193037e-05
-1.92237374235642e-05
-1.792510817428e-05
-2.40770164409944e-05
7.5944337066965e-07
-2.31889786959424e-05
-2.97993440037099e-05
-3.46622589957266e-05
-2.57921342946561e-05
-2.40344530763526e-05
-8.04033237587209e-06
-2.3473721063429e-05
-2.69146287390708e-05
1.51253656567842e-06
-2.19207327379696e-05
-3.15282753997804e-05
-1.24722625162764e-05
-8.57666418271565e-06
-4.76510678455068e-06
-1.32195709211125e-05
-2.24480676344309e-05
-9.10700687323228e-06
-1.01960319471449e-05
-1.66259058505452e-05
-2.72323819783256e-05
-2.05176253138028e-05
-1.12281993685754e-05
-1.54224401065959e-05
-3.05941706212881e-05
-1.43038639907e-05
1.65624204105032e-06
-1.41001855736466e-05
-2.64240792412002e-05
-3.72997733507348e-05
-9.36600094385868e-07
-1.17654182190283e-05
-2.48094908964363e-05
-1.44013928875769e-05
-2.10523572621045e-06
-6.46768117148039e-06
-2.62904792155676e-05
-1.82606102058891e-05
2.54154208045217e-06
4.4082784526627e-07
-1.4956924625987e-05
-1.39474999675307e-05
-7.72312359328843e-06
-1.36725875253583e-05
-3.58912156343935e-05
-2.475845009016e-05
-1.97763877578494e-05
-1.58932161133295e-05
-1.93481752483108e-05
-9.84301884493392e-06
-2.505995138461e-05
-2.04166952802907e-05
-2.00812901020945e-05
-5.45781113847745e-06
-1.52159539891007e-05
-7.46043927867715e-06
-8.28220317784688e-06
-1.59893729034663e-05
-1.77511408278013e-05
-1.16880833018933e-05
-1.60762844423766e-05
-1.13328379727267e-05
9.34087275401732e-07
-2.23906484631271e-05
-1.80590321055347e-05
-1.30140462112173e-05
-1.66560304412645e-05
-2.87018195743824e-05
-1.75288858128588e-05
-9.1308914875372e-06
-2.78518198448504e-05
-1.32771248845932e-05
-2.11273332084931e-05
-7.65579748387657e-06
-1.64545645060687e-05
-1.70007617463789e-05
-1.10690869089095e-05
-2.35847905953614e-05
-2.95184720201503e-05
-1.69564578930069e-05
-1.54164445717414e-05
-2.41982380246016e-05
-1.77515239163095e-05
-2.10407537694893e-05
-1.76737621043842e-05
-9.86546104836403e-06
-3.10124595246907e-05
-1.93805733189188e-05
-1.09266362556755e-05
-2.29674560272392e-05
-1.94407984546746e-05
-1.54270351720141e-05
-1.2261178250154e-05
-4.49937553300272e-06
-9.04134852783547e-06
-2.02307781120096e-05
-8.77600233954717e-06
-1.76432794333219e-05
-1.66805215309199e-05
-3.10815735852754e-06
-1.56749374001798e-05
-1.27837590903907e-05
1.38851898458509e-05
-7.02322071257882e-06
-1.22072259180633e-05
-1.5425657652785e-05
-1.53189685712169e-05
-4.89188375138047e-06
-1.24742005596368e-05
-1.50502582517453e-05
-3.18262091030643e-06
-2.33673697575796e-06
-1.3773919933461e-05
-1.38828017510136e-05
-9.99082355276343e-06
-1.10243922095051e-05
-1.33348702651274e-05
-7.19432009848444e-06
4.18374658812933e-06
3.12979123290018e-06
-4.99584518463312e-06
-2.1899351277612e-05
-2.81127487624633e-05
-8.9704647099311e-06
-1.46472760605294e-07
-1.44760043487076e-05
-9.34162133708286e-06
-5.57094992291247e-06
-9.97751480410091e-06
-1.85161267086058e-05
-1.01925052550913e-05
-2.61733422157082e-06
-6.47306872301789e-06
-1.51467444432446e-05
4.67370085190316e-06
-1.30814203034817e-05
-4.25455295866774e-06
-9.24891126132532e-06
-9.89832132042788e-06
-2.44717047130002e-05
-6.89964131525574e-06
3.60493806548196e-06
-2.27500827688396e-05
-1.87413852744404e-05
-6.52762496237616e-06
-1.38383832610734e-05
-2.57021091050488e-05
6.29171234429885e-06
1.32223382724499e-06
-5.75082268318661e-06
-1.0682646263509e-05
-1.7408263531963e-05
-1.16436535885845e-05
1.83455108415154e-06
-1.61060044638805e-05
-3.25488263330202e-05
-1.87386143736193e-05
-1.4342417445132e-05
-2.8091594126072e-05
-1.94410282085083e-05
-2.7371188725517e-05
-1.14601304424775e-05
-6.67072871452035e-06
-5.70352299030773e-06
-1.7997097851943e-05
-7.70559361855713e-06
-1.91158551799943e-05
5.11546027430096e-06
-1.19743655779515e-05
-2.60402037006778e-05
-2.2178679820296e-05
-2.50596367678362e-05
-2.69397246365662e-05
-6.86061901734131e-06
3.55489014565029e-06
-9.30586478734147e-06
-1.7185040634473e-06
-2.81886568203845e-05
-1.53040277620819e-05
-6.16726087684517e-07
-1.11399067938943e-05
-8.3734511346604e-06
-1.93966087745659e-05
-1.32094656035522e-05
-7.68797391352439e-06
-9.12914209894085e-06
-9.98534531762057e-06
-1.55156151990139e-05
5.09581957086598e-06
-4.77829506526185e-06
-2.5100713294228e-05
-1.0090478531054e-05
1.19712796117869e-05
-3.66209877932492e-06
-1.04045713363733e-05
-1.0002472011126e-05
-1.71889519402784e-05
-9.12863807793519e-06
-2.96795738744537e-06
-1.2767703513551e-05
-1.12571735643272e-05
-9.34624999439708e-06
-8.44521534995979e-06
-2.29047520674067e-05
-1.05501044528024e-05
5.56445470346902e-06
-1.82460991613508e-06
-2.24204573603414e-05
-1.82207504724194e-05
-2.1755297345477e-05
-5.96346150869284e-06
-1.66993201165022e-05
-4.32466385444477e-06
-9.32667092990593e-06
-1.86061722212737e-05
-7.97620924080683e-06
-2.78602231148091e-05
-3.73446712723236e-06
-1.75575978843329e-05
-2.37496937762119e-05
-3.00154788679226e-05
-3.15070433010037e-05
-2.46419787467834e-05
-3.39596298640777e-07
-8.43578610946197e-06
-9.14386701366427e-06
-2.4881018843956e-05
-1.47734687387696e-05
-2.67950081971361e-05
-7.19224699505817e-06
-7.67521504638203e-06
-1.51623717248738e-05
-2.14727273749614e-05
-1.44083924934221e-05
-2.64742638333516e-05
-2.36067691652303e-05
-1.87794318093482e-05
-1.72580937044458e-05
-3.90702684722909e-06
-2.28753430422781e-05
-2.980458333583e-05
-3.22301783809986e-05
-1.57579839614531e-05
-2.74710615784414e-05
-1.04820982073267e-05
-6.31890844067599e-06
-1.4445146544277e-05
-8.15207261960654e-06
-2.18152417515992e-05
-2.07265572630826e-05
-3.58220556150979e-06
-2.17779255937391e-05
-1.31704403787616e-05
-1.00306198922954e-06
7.29918118820869e-06
-6.34165815492214e-06
-2.05276043451841e-05
-2.85152143691909e-05
-2.37199539207819e-05
-1.1497284210794e-05
-8.35093474104286e-06
-1.22104099022199e-05
-2.52624578650208e-05
-2.44893926874036e-05
-1.14701643073126e-05
-2.58184610317732e-05
-1.85446837645736e-05
-1.72453118072301e-05
6.08452649048848e-06
4.53391937789789e-06
-1.13260194244854e-05
-1.35704056109177e-05
6.30527324202691e-06
-7.37330383597309e-06
-7.36189931938058e-06
-2.052397053019e-05
8.94898934514471e-06
2.62984929234461e-06
-2.47230136337307e-05
-3.27504260125027e-06
-9.86468166308937e-06
4.1363000755065e-06
-1.23439929488235e-05
-9.99258222056669e-06
-2.38723313943065e-05
-9.94253568250355e-06
-2.13423728329838e-05
1.0003489041059e-06
-7.82695895222722e-06
-1.29821564878602e-05
-8.97047949732274e-06
-2.70211671073263e-05
-1.38018711832545e-05
-1.64304878011466e-05
-8.64515371130458e-06
-6.02521445120981e-06
3.24379877732556e-06
-9.63761196988954e-06
-4.80553013540327e-06
-1.51373637784529e-05
1.07004205461418e-06
-8.22718990466034e-06
-1.91747690486867e-05
-1.86161029424007e-05
-1.32769475614926e-05
-2.16860613615277e-05
-2.92569315169969e-05
-1.88194075901882e-05
-2.5571339133088e-05
-2.97097273082264e-05
-1.44017450804346e-05
-1.75129902336084e-05
-9.41468590081964e-06
-9.72834948861772e-06
-2.14493030854469e-05
-2.29672467917448e-05
-1.53481717492749e-05
-1.70876189470161e-05
-9.20936587950857e-06
-8.57390803420483e-06
-3.16383454628894e-05
-1.52080851911134e-05
-1.34211263419725e-05
-1.2396524843024e-05
-1.40231552362881e-05
-2.59202140011887e-05
-7.53776292239747e-06
-1.22989443803888e-05
-2.1753312767939e-05
-1.97439621953396e-05
-2.0690960348894e-05
-1.50382768046843e-05
2.16459570517773e-06
-1.33474321813358e-05
-2.60186208739146e-05
-1.51600309266377e-05
-1.20132245739194e-05
-1.60704839310677e-05
-1.1803982816675e-05
-1.5507721476048e-05
-8.06331727435657e-06
-1.05286831876438e-05
-1.25689900657181e-05
-3.07280740540592e-05
-4.02471257839232e-06
-9.00208248620462e-06
-1.97461175827932e-05
4.08982068434197e-06
-9.0085709150677e-06
-2.38905986773694e-05
-3.71039503822496e-06
-2.35246509256103e-05
2.35095254726645e-06
4.58495481114802e-07
-4.59123167555295e-06
-7.55524911277087e-06
-7.30658057589436e-06
-1.94284892129643e-06
5.7712268826505e-06
-1.29953614305506e-05
-7.86703430768893e-06
-1.29849941436962e-05
4.67472153585337e-06
-5.44890568977309e-06
-9.07384146484135e-06
-9.25528495956323e-06
-1.79755541128149e-05
-1.24164950871403e-05
-5.81255079078668e-07
-5.88432699061336e-06
-2.47882006261727e-05
-2.51294344630889e-05
-4.87189038337499e-06
-4.66812350505813e-06
2.30073634012645e-06
-6.43332395565356e-06
8.2042921536752e-07
-2.65801476005299e-06
-2.03446232092493e-05
1.45070173301618e-06
1.33945986800316e-05
-1.52614817482923e-05
-1.23766678307641e-05
-7.82308082436461e-07
1.90379686368277e-06
-8.27617265074983e-06
-8.58722397061057e-06
-1.81409402507989e-05
-1.33993284872483e-05
-2.18908249069012e-05
-2.06975591032493e-05
-2.89921758729317e-05
-2.05813621519277e-05
-2.85936769008904e-05
-1.78254497125595e-05
-1.44410321333695e-05
-1.30101497282455e-05
-3.46134693431221e-05
-3.19915702686503e-05
-2.40801721745471e-05
4.25623913542008e-06
-1.14671341507414e-05
-1.38085523562133e-05
-1.93198809800149e-05
-3.41999846285079e-06
-1.30545316754326e-05
-1.75885536333853e-05
-2.31235273327853e-05
-1.53782656387565e-05
-1.64508780881813e-05
-3.28987647026647e-06
-1.13637133216273e-05
-4.77131769834025e-06
-9.36036064275678e-06
-1.7409439501847e-05
-4.10945681974057e-05
-1.92054995418079e-05
-3.50075791918151e-05
-2.59627180741646e-05
-1.26910968962997e-05
-2.28954794783431e-05
-1.26106778589882e-05
-5.26834443146208e-06
-2.5237351576476e-05
-1.71187159632005e-05
-5.37344300016168e-06
6.51628323101986e-07
-1.35192618914786e-05
-1.52763259696544e-05
-6.98360546924479e-06
-2.66749874103097e-05
-9.01923626093899e-06
-1.53188502870102e-05
-2.85580727306473e-05
-1.02906958916387e-05
9.36410118593684e-06
-1.32957544620139e-05
-1.84264190378772e-05
2.98198151565921e-07
1.27245294562788e-05
-8.54620309845231e-06
-1.08201258855511e-05
-3.16350761195764e-06
-1.56317069466307e-05
-8.64597491937653e-06
-1.66652211537021e-05
-2.1036885764994e-05
-1.18668148921569e-06
-2.35625293288599e-05
-1.7276236283736e-05
-1.51154014905212e-07
-7.14618244026619e-06
-1.65137432046615e-05
-2.63908382035465e-05
-1.22041015266378e-05
7.67900493136402e-07
-2.10101144317129e-05
-2.51514957913841e-05
-1.45346234692371e-05
-9.76191274943872e-06
-1.32520477685927e-05
-1.58599913588203e-05
-1.6593826826214e-05
-8.35459041486821e-06
8.88903025056754e-06
-2.34316852076373e-05
-9.90707525264118e-06
-1.06345493673584e-05
-4.43498853485769e-06
-1.51847408777226e-05
-3.05707325483125e-05
-7.23680551069858e-06
-1.36890235800791e-05
-1.16135786188042e-05
-2.39317872666477e-05
-2.78144804018113e-05
-1.73930196215062e-05
-2.61286745458523e-06
-1.57388793433002e-05
-9.69643552340797e-06
-4.09673046369921e-06
-1.61953788178432e-05
-2.97118553118492e-05
-1.95554082830545e-05
1.79085140349461e-06
-2.66888225404457e-05
-1.07143648309925e-05
-7.47991231174024e-06
-6.79959561018772e-06
2.7827280136509e-06
-6.43204559693276e-06
-1.60517616300474e-05
-2.55777695235221e-05
-1.28831189651292e-05
-2.36080666717057e-05
-1.52649170821217e-05
-2.10213349497822e-05
-4.47469311125307e-06
-1.6909182230388e-05
-4.43246667021645e-06
-2.13282836174046e-05
4.58469306514291e-06
-2.11714289105944e-05
-2.15320492100615e-05
-2.62202708596423e-06
-2.03292281270162e-06
-1.47079732808267e-05
-1.52894276213802e-05
-1.52508648754013e-05
1.51976570327324e-05
1.66289567177515e-06
-4.30863186362259e-06
-1.32655448279795e-05
-3.54263713656578e-06
-1.31809612335044e-05
-7.69596011790046e-06
-3.06247195068689e-07
8.02456301456166e-08
-4.37366457528421e-06
6.07507065033193e-07
5.51475658354993e-06
3.75168477983928e-06
-1.30669742197553e-06
-1.79190850496074e-05
-9.05019258279376e-06
-1.56056415663429e-05
-2.82070014955109e-06
-1.56365267525105e-05
-1.33841908102732e-05
-7.30459745576122e-06
-1.59289930534517e-05
-2.80502347138509e-06
-2.06658346138068e-05
-1.82061863115318e-05
-3.38728405857102e-06
-9.01596139704648e-06
-2.81943607997047e-05
-1.66658341734021e-05
-4.8298179364659e-06
-6.80311808040942e-06
-1.07122925404666e-05
-4.10933109756599e-06
-1.29459146019973e-05
-5.62459990495069e-06
4.01052919695069e-06
-1.89162647467248e-05
-1.08738816373561e-05
-2.05847416846116e-05
-1.05323377316758e-05
-1.80939709803632e-05
-2.59153878041024e-05
-5.19390062388032e-06
-8.92308810146338e-06
-2.45921349259491e-05
-1.53012108931441e-05
-1.66674040636078e-05
-1.50793504670927e-05
-6.59588268869734e-06
-1.77521501532399e-05
-1.31304077600709e-05
-3.76096718549606e-05
-6.6491499093184e-06
-1.9058968487451e-05
-3.6758425103641e-06
-1.05145444726851e-05
-3.08933531002228e-05
-1.59473574606984e-05
-8.51012070864844e-06
-3.8220164899672e-06
-2.04917073103161e-06
-1.49760463697857e-05
-1.20767686846073e-05
-1.62152252857912e-05
-1.30212496489974e-05
-2.158318693152e-05
-1.36692884519983e-05
-1.1701713420488e-05
-1.95336828111599e-05
-2.43373693417819e-05
-9.69028001437728e-06
1.19273313038443e-05
-2.07352292440754e-05
-2.4453277356911e-05
-8.19807310804779e-06
-1.91559318677477e-05
-2.08605728654021e-05
4.82911896608326e-06
-5.42784286556903e-06
-8.63190838919962e-06
-6.10936235772744e-06
-2.14758439821512e-05
-5.58282052025578e-06
2.20511929178095e-06
4.6431310189612e-06
-1.03322799108409e-05
-2.31656445970694e-06
3.95595012513734e-06
-3.96285472672631e-06
-1.54146569122977e-05
-9.5058832458449e-06
-1.06792390708173e-05
-4.91258019764025e-06
1.43210876077686e-06
-2.8668732334035e-06
-9.38675940248824e-06
-1.41312000671275e-05
-1.72751401777899e-05
3.60032681718596e-06
-6.44167372535133e-06
-2.2825684263076e-05
-9.60288544864907e-06
-9.28038102064083e-06
1.68571585428121e-06
-2.74043237787922e-05
-4.87834531281651e-06
-5.54619234321263e-06
-7.18280939465748e-06
1.67914666785017e-06
-1.53912475309335e-05
4.2501836897956e-06
-1.15695015297006e-05
-7.76630631509687e-06
-6.51047673657341e-06
-1.86109473501813e-05
-2.13791114750764e-05
-9.9361151861403e-06
-1.03274376963826e-05
-2.63740316836788e-05
-1.35916244959018e-05
-1.77426565050154e-05
-6.4933416984643e-06
-2.52979699461928e-05
-1.45385783986126e-05
-1.44811407278484e-05
-8.13341172739587e-06
-1.61384275599539e-05
-6.21799625843754e-06
-3.70109468635752e-06
-1.65354358154937e-05
-6.40889669752868e-06
-5.21713436219685e-06
-1.78460556904126e-05
7.37685847771878e-06
-1.93404628255482e-05
-1.58535652393128e-05
-1.74150021653166e-05
-1.58776425283272e-05
-2.38451081453655e-05
-2.33364587493163e-05
-2.39491349709143e-05
-1.57046844408569e-05
-6.63216471526271e-06
-7.93660073280348e-06
-1.86022332463141e-05
-2.47276340439819e-05
-8.06547153951268e-06
-6.26212928867206e-06
-2.27476072761643e-05
-1.47730373555279e-05
-6.63332081516084e-06
-5.11348901553914e-06
-1.03349252297976e-06
1.30723430070584e-06
-1.24647873205557e-05
-9.2923118304374e-06
-5.61575042816149e-06
9.58269749956717e-07
-7.65035485680892e-07
7.16763375353957e-06
-2.86202171722964e-06
-1.67827319169414e-05
-1.16241094794719e-05
3.02586462429212e-06
-1.72503904792775e-05
-1.80304330985257e-05
-8.20184391788247e-06
-6.29481966808691e-06
-8.10808713991726e-06
-1.97899996465117e-05
-4.20138415205491e-06
1.6003662779093e-06
-9.12166907688967e-06
-1.14619393950163e-06
-1.2239301059394e-05
8.71447399641193e-06
-6.0260081419726e-06
-1.16698626344925e-05
-1.06242908756584e-05
9.80778834837261e-07
-5.88729349842298e-07
-8.3723887096357e-06
-7.37994572260401e-06
-7.23125649196767e-06
-1.45151953169307e-05
-4.14420456666095e-06
-1.76582968482669e-05
-7.13361578538776e-06
-1.23639061822544e-05
-1.71327579248563e-05
-2.15311247495861e-05
-7.50353315238699e-06
-2.20800099488023e-05
-2.12982567605905e-05
-2.41572215223089e-07
-3.50722263919654e-06
-4.73457310207501e-06
-2.51480379398163e-05
2.91811136877978e-06
-1.17243467779783e-05
-1.19861180754199e-05
-1.53217114778496e-05
-7.28138893076012e-06
-4.65071142569435e-06
-8.25908234796341e-06
-2.14819110941811e-05
-1.66396621298462e-05
-2.4983383920098e-05
-1.80326176412977e-06
-2.1154490941918e-05
-1.78764200385819e-05
-1.83094103240542e-05
7.59114870438086e-06
-5.52742608459799e-06
-1.45172645627471e-05
-2.23027756044737e-06
-1.34387249543027e-05
-2.11773964097973e-05
-2.17206338556655e-05
-8.96025619266677e-06
-1.81485204912594e-05
-5.62199494589101e-06
-1.55200000954635e-05
-6.98307817367941e-06
-5.22119237570655e-06
-2.02089255984948e-05
-7.82018682877598e-06
-1.70839808173663e-05
-5.85306883744603e-06
-2.883707543714e-05
-1.05125980732093e-05
-7.78866608694294e-06
-8.90459370040339e-06
-1.24459224257309e-05
-1.63605052579938e-06
-6.50431997880402e-06
1.56176252386609e-06
9.4164970200342e-06
-1.15282464285e-05
-6.43234480909292e-06
3.94462107729308e-06
-8.78529815012172e-06
-9.90771691281394e-06
-1.69572877784042e-05
-1.5822855036009e-05
-1.42775519952998e-05
-2.96058858720719e-05
-1.24710055867847e-05
-1.53574509191631e-05
-5.65315562354287e-06
-2.97049770400033e-06
-1.12628310783694e-05
-6.20396090881757e-06
4.52845669554685e-06
4.46418153393535e-06
9.63713697486754e-06
-6.09209416490499e-06
1.3076177295297e-06
-1.43854262814965e-05
-1.34858650647927e-05
5.1378873398097e-06
-3.2617618778749e-06
-4.9705586635452e-08
-1.38134080844731e-05
-7.51314814275864e-06
-1.10406536924456e-05
-1.00597763551945e-05
-2.89033676001281e-05
-1.60851745256287e-05
-2.28041704293466e-05
-1.8489556274159e-05
-1.88778282670957e-05
-2.47909676138792e-05
-2.0665044327328e-05
-1.75402579012767e-05
-3.06986914840009e-05
-2.07405820224853e-05
-1.25698984030985e-05
-2.26137378756284e-05
-1.66834046399564e-05
-8.1334469752887e-06
-1.573553775115e-05
-1.97990713016766e-05
-2.29548944583718e-05
-2.34435081904279e-05
-2.84887283339549e-05
-2.49444460623492e-05
-6.22751591677492e-06
-1.08781077990054e-06
-2.07250241992924e-05
-2.18350241742472e-05
-9.77469024007764e-06
-3.54354735253567e-06
-2.36947709169275e-05
-1.43247346299817e-05
-1.66637416180583e-05
-1.33820458040529e-05
-1.95094411575344e-05
-1.95833469251793e-05
-2.5000661127948e-06
-7.53319301223587e-06
-1.14407149131451e-06
-8.98722856091535e-06
-9.70923825850957e-06
-1.42259022671211e-05
-2.16680047332217e-05
4.82580589793065e-06
-1.01696352580934e-05
-8.69805619891037e-06
-1.15559630398052e-05
-1.13785775609346e-05
-8.16503844006274e-06
-1.50798207936232e-05
-1.79017136257942e-05
-2.44961824567058e-05
-9.42898902368742e-06
1.04714996391168e-05
-6.19038488767707e-06
-8.65474693679825e-06
-1.28391010909764e-05
-6.48247647487899e-06
3.56513004178745e-06
-2.03846347361711e-05
-1.23851395795509e-05
-1.25881783547711e-05
-1.68520643209378e-06
4.90359314402959e-06
-2.36956088364203e-06
-2.73243681793163e-05
1.91615628307909e-06
-1.7336203224121e-05
-1.53079823074132e-05
-4.36689345178535e-06
-1.93040071115099e-05
-3.39612725716783e-05
-3.15687408553018e-06
-5.82722058904663e-06
2.4348754436336e-06
-2.91982397879657e-06
8.74864264520796e-06
-1.28398922317399e-05
-6.92901624816313e-06
-1.77674351446646e-05
-1.51740724530436e-05
-1.23903363456993e-05
2.55687144755959e-06
-2.56895485197635e-05
-1.40952019478328e-05
-1.24430169617675e-05
-9.89921803948264e-06
-2.70002853603436e-05
-6.00525249092163e-06
-1.20868858110713e-05
-4.61741144035143e-06
-1.39952832300884e-05
-5.34610623459331e-06
-9.81564514873283e-06
-9.0785812640643e-06
-1.37413046146869e-05
-2.66139471472258e-05
-9.13184889381511e-06
-7.71174238151109e-06
-1.40108711905595e-05
-2.19852258258794e-05
-1.98214933162292e-05
-9.36242858694209e-06
-1.92369590996064e-05
-5.1322572155805e-06
-1.4432817304797e-05
-2.82441797445502e-05
-1.22027710226142e-05
-1.55404630977944e-05
-1.5308868083649e-05
-1.20005625461412e-05
-1.34383566655144e-06
-3.32352875771633e-05
-7.39050466459403e-06
-1.05192046639673e-05
-1.35638625709061e-05
-1.62195679734529e-05
-2.87123121511471e-05
-2.48499087970647e-05
-2.33921583674293e-05
-1.82484060901813e-05
-1.40365818297031e-05
-1.36241394463103e-05
-2.15908033970911e-05
-2.16264115570269e-05
-2.35028006778034e-05
-7.78167962752967e-06
-1.20215279462859e-05
-2.09713437071007e-05
-2.34768113643032e-05
-5.66984384699192e-06
-6.11436134936555e-06
4.90634824343839e-06
5.14235832657434e-06
-1.76352862916202e-05
-6.7058146003859e-06
5.0354175459345e-07
-2.66456842134179e-06
-1.3172333891649e-05
-1.12985698225243e-05
-4.76662283252905e-06
-1.17367034057807e-05
-1.19636435935458e-05
-1.92488316912395e-05
-1.03079767117486e-05
-8.68121458720052e-06
-1.57771303709752e-05
-4.04703825985781e-06
-3.06564155929364e-05
7.16979008484554e-06
-4.22714605006341e-06
1.6270148684762e-06
4.55624585483936e-06
-1.90389742068976e-05
-9.48352362573045e-06
-2.07193928407179e-05
8.30380663805553e-06
-3.47745297503716e-06
-2.13227372192809e-05
-4.49825590290146e-06
9.10426711097302e-07
-3.45032896938704e-05
-1.9897521353884e-05
-1.84450904988881e-05
-9.60900545771102e-06
-6.81024979419971e-06
-2.6287305141018e-06
-4.50666096517683e-06
-2.13671920002961e-05
-8.94178040589755e-07
-1.79105169519862e-05
-1.31542475575787e-05
-2.05720668982879e-05
-2.21572313301317e-05
-1.41607585706463e-05
-2.57173180232215e-05
-2.27538639503204e-05
-3.21191481523185e-05
-9.2056484799655e-06
-1.79055743593523e-05
-2.67209677759406e-05
-1.57154264911629e-05
-6.00493207716917e-06
-1.59292756946435e-05
-2.27564517063371e-05
-9.11962253925068e-06
-2.92249867028664e-05
-2.61605760589152e-05
-1.81294114919793e-05
-2.0424282706561e-05
-1.74415585007556e-05
-2.35421153715987e-06
-1.85622545008328e-05
-2.6569954397261e-05
-1.04547473223937e-05
-2.27152122469362e-05
-1.41674728162095e-05
-1.41768813475457e-05
-1.00947204539528e-05
-2.48903376482001e-05
-2.19275007941621e-05
-1.3288490516479e-05
6.00035812450586e-06
-1.05711856548166e-05
-2.04966082207357e-05
-1.11388912226638e-05
-6.72676563482156e-06
-4.34533305993902e-06
-4.46453355631933e-06
-5.94210143846468e-06
-1.80100276065572e-05
-5.83597622788672e-06
5.06997301278403e-06
-1.40762838535342e-05
-4.8858406264105e-06
-2.77290681042495e-05
-3.2208576132333e-06
-6.5411118098512e-06
-2.56649918559628e-05
-1.46520968736219e-05
-7.30583992501458e-06
-1.76888179883141e-05
-3.21990353647188e-05
-1.04046338487207e-05
1.14485561623395e-05
-7.74886342521205e-06
-9.80677987218172e-06
-1.91367346120417e-05
-6.78495757240674e-06
-1.51862770980478e-05
-1.5484755562539e-06
-1.54886209737104e-05
-3.34074036138625e-05
-7.63702732316412e-06
-1.5506258270871e-05
-1.12229365578149e-05
-1.06343603920076e-05
-2.15858891441833e-05
5.14985510574382e-06
-7.13068377708829e-06
-2.90114688515253e-05
-1.18632745141243e-05
-2.02226730681688e-05
-1.91227459855166e-05
-5.92766043081819e-06
4.11487202923628e-06
-2.53812500194015e-05
-7.9702881730775e-06
-2.53217068045212e-05
-1.13179972588985e-05
-1.09199654281171e-05
-3.80383450398337e-06
-5.46395112141852e-06
-1.71363205090407e-05
-1.45574323995048e-05
-1.82331134179909e-05
-9.26523341728025e-06
-2.10664000223467e-06
-1.3359406307851e-05
-2.49818448700415e-05
-5.91230984153811e-06
-3.05327959627194e-05
-2.79009910110332e-05
-2.78905038003995e-05
-1.93956696477595e-05
-8.6302189297312e-06
-1.83536439270212e-05
-2.40862902555791e-05
-8.25302614150924e-06
-1.9668839701031e-05
-2.43429370768438e-05
-9.88362033066153e-06
-1.44941902559397e-05
-2.11380569542445e-05
-1.39963835908375e-05
-1.85468877821919e-05
-1.64058302418022e-05
-2.00538830155218e-05
-2.374005568615e-05
-1.38850660160882e-05
-1.10922477363568e-05
-1.89695871385877e-05
1.0422426489345e-06
-1.07617799002735e-05
-9.12439246800833e-06
-3.44010345495955e-06
-9.13488351422509e-06
-9.9090991121394e-06
-9.76255779311405e-06
-5.45689395574545e-06
-1.60239252302132e-05
-2.3598006106446e-06
-1.86382741185743e-05
-2.4577725586356e-05
-1.43674776808935e-05
-5.54971938706754e-06
-1.35992498847446e-06
-1.65912717138554e-05
5.54978912670623e-06
-2.51270656967191e-05
-1.18985123480469e-05
-4.61842203027838e-08
-5.4249943080406e-06
-1.4348876057623e-05
-4.84751667782363e-06
-8.81124458305155e-06
-1.63470773887584e-05
-5.30096040956334e-06
-2.14205661719787e-05
-1.79935565440449e-05
-1.09078887166056e-05
-1.49380468973378e-05
-2.05501518607544e-05
-1.30971665205243e-05
-6.40552609952866e-06
-1.72585555001609e-05
-4.50075878642682e-06
-7.62428690535938e-06
-4.05170056022915e-06
2.80851744631667e-06
1.14263116642946e-06
-9.31390631042994e-06
-1.82202963928115e-05
-2.53674387271708e-05
-2.27465867552713e-05
5.02528109460263e-06
-1.29169791332397e-05
4.3612881692098e-06
-8.59827740923218e-06
-1.08725056665244e-05
-3.33703626697753e-06
-9.37165126253005e-06
-1.41122172193294e-05
-2.13989335148854e-05
-2.68379298322222e-05
-2.64717607542841e-05
-1.2460264835059e-05
-2.91897931759697e-05
-2.6497419198662e-05
-9.61762019691224e-06
2.03515793516615e-07
-1.12170063911987e-05
-9.55642186881753e-08
-1.20460887952301e-05
-4.97147030892166e-06
-2.95804957087721e-05
-1.68322415453913e-05
-1.40617534231379e-05
-2.75407576481777e-05
-2.31660982539195e-05
-3.14579833391579e-05
-1.72780243378869e-05
-2.77661463787932e-05
-9.30167046673584e-07
-9.19064945166216e-06
-2.23290475276115e-05
-8.29951686994913e-06
-1.40940208118637e-05
-1.14316109072917e-05
-1.99642193690283e-05
-1.92407125605297e-05
-1.48954968213674e-05
-1.37983097958015e-05
-1.90653104947454e-05
-1.82153714239051e-05
-1.80532805598206e-05
-5.09700767494645e-06
1.32478667095914e-06
-1.69257575272612e-05
-1.08338977781775e-05
-1.66432371086055e-05
-8.56505848489221e-06
-1.97317557540146e-05
-1.11506908358369e-05
-7.96324186005728e-06
-1.88605596387386e-05
-9.11086843180933e-06
-9.74042837589877e-06
-1.20382693234267e-05
-2.01175079682647e-05
1.54791883420983e-06
-2.0608472967336e-06
6.02815757015812e-06
-1.00776905071811e-05
-1.89407504346301e-05
-7.87634002286649e-06
-9.3157487270934e-06
2.94569130939041e-06
-1.27903626715544e-05
6.48316329144927e-06
-5.88411074996939e-06
-1.12716714252957e-05
-1.95773253439023e-05
-5.45554995916321e-07
-7.94196570906365e-06
-1.24780735947465e-05
-7.4852185299522e-06
-1.04927024668234e-05
-2.72178339670887e-06
-3.49639104372678e-06
-1.24679001140873e-05
-1.08613760019155e-05
1.11384165362822e-05
-1.938625392191e-05
-1.02339202280805e-05
-1.79797946925316e-05
-4.15164875633329e-06
-1.85193244980011e-05
-8.7795735251116e-06
-9.73686540883024e-06
-2.41862385459115e-05
-2.89897347044784e-05
-2.53943331079523e-05
-1.79549365913783e-05
-7.90210423651953e-06
-1.89594825239629e-05
-1.40210991595575e-05
-1.53316058984982e-05
3.90876355562763e-06
-2.44591350719851e-05
-1.21244605668217e-05
-2.1200989786532e-05
-3.72044796513729e-06
-1.15015870499762e-05
-1.24894799087991e-05
-6.08839845335766e-06
-3.41259968464178e-06
-9.47615209259007e-06
-1.42444941327286e-05
-1.50025400390801e-05
-8.1391077546498e-06
-9.84185460981392e-06
-2.98248642578409e-05
-1.99869114103929e-05
-6.59528772354454e-06
-1.35806095605798e-05
-2.91797803504556e-05
-5.96260019332671e-06
-7.62136605598183e-06
-4.31916972465759e-06
-1.26293134549505e-05
-1.16151125225574e-05
-1.13717533846982e-05
-4.57192509384422e-06
-9.62992934536728e-06
9.80006475303987e-06
-7.30699420936509e-06
-1.97245070921435e-05
-1.3565139132228e-05
-5.99074869323253e-06
-1.91608639963971e-05
-2.25762176795835e-05
-8.03295983804457e-06
-1.73963553058092e-05
6.45545742521126e-06
-2.05735510927442e-06
6.37279257914369e-06
-2.21498630225167e-06
-3.73890761746773e-06
-1.06002973187245e-05
-1.80052474635793e-05
-1.20544950487906e-05
-1.30004793905476e-05
-6.23618422367806e-06
1.75602176899013e-06
-1.79885173555426e-06
-7.65387382037525e-06
-1.71186143352258e-06
-1.21724402442419e-05
-6.42336813015211e-06
-2.99617752010593e-05
-3.3920057122662e-06
4.18629817100272e-06
-2.37075558723019e-05
5.01588442338605e-06
2.26093003222411e-06
-2.13217956635301e-05
-1.12111071976403e-06
-1.83868567767285e-06
-7.11440437311369e-06
-1.06350206759676e-05
-1.04395924844627e-05
-2.30101543620608e-05
-1.06448969669447e-05
-8.73244342522409e-06
-7.99589456535798e-06
-1.22435135524128e-05
-1.93807665894241e-05
-1.23448338809472e-05
-7.73965050193407e-06
-1.40086561731816e-05
-4.50670000204023e-07
-6.71801217718744e-06
-1.34203682863283e-05
-5.408574298171e-06
-1.90151392950875e-05
-1.07710254012654e-05
3.88791664164233e-06
-2.03946475756253e-05
-2.50337550942101e-05
8.36408145655959e-06
-2.00167094406848e-05
-2.46526149711849e-05
-1.21569166111191e-05
-1.31743686969169e-05
-1.42635776409572e-05
-1.36661120180816e-05
-2.29829003086795e-05
-1.54174297056692e-05
-2.03897662812942e-05
-9.27754347424187e-06
-1.55032560736347e-05
-9.81515064074127e-06
-5.46847102794942e-06
-2.7225404673303e-05
-4.62399149880702e-06
-1.17880914839569e-05
-5.45625954658711e-06
-2.00048337777554e-05
-1.58326146680603e-05
-1.19532594389273e-05
-1.93103507044616e-05
-1.34475565561256e-05
-8.7359686950035e-06
3.12619919228013e-06
-1.25593522034417e-05
-1.97310447476408e-05
4.07546560591611e-06
-8.91032503808435e-06
-2.40595160186533e-05
8.04978078831292e-06
-3.00311022050675e-05
-1.8107694696989e-05
3.56368149435322e-06
7.03148417669652e-06
-1.42753626849996e-05
-1.46978667879472e-06
-1.89346121873311e-05
-3.13537310698724e-06
9.88846537023107e-06
-9.16807747400408e-06
-7.88153164096671e-06
-1.36999155218271e-05
-1.46949294945273e-05
-2.8320502144895e-06
-6.55473772203364e-06
-1.53528261932092e-05
1.33620852106512e-06
-5.24667310197947e-06
1.44251194336634e-06
-2.0797140567719e-05
-1.99508036143521e-05
-1.02633770611257e-05
-4.84247968504687e-06
-1.89744455629641e-05
-4.48486007415044e-06
-5.88539581840717e-06
-1.78078126773012e-05
-1.44739283138758e-06
7.50858383303277e-07
-1.11439566924958e-05
-1.97703052764492e-07
-2.38444481839716e-05
-3.11971787209878e-06
3.71234786103637e-06
-2.60347563270754e-05
-4.25583767242972e-06
-1.74633774412423e-05
-1.67584589378329e-05
-1.44630294348737e-05
-3.83987814190909e-05
-1.26033347336648e-05
5.16165829083597e-08
-7.61023943697859e-06
-1.90043651759618e-05
-2.55683368488134e-05
-3.12777341759901e-05
-2.38033193081621e-05
-4.48647258889126e-06
-1.33232267443006e-05
-4.80917425907899e-07
-9.70745448312619e-06
-1.60304603185288e-05
-1.38149405130439e-05
-8.80204868243855e-06
-1.36718349547336e-05
-1.08364267143544e-05
-3.73957627137009e-05
-6.075276215059e-06
-2.336340737745e-05
-1.71003039731774e-05
-1.22933760662541e-05
1.12887485800567e-06
-8.14792629977436e-06
-3.27745477427166e-05
-2.25075111669943e-05
-1.05156077264461e-05
-6.2625890767971e-06
-1.29770373227981e-05
-1.27364440523002e-05
-1.05845488730747e-05
-1.99158794447183e-05
-1.51645393731579e-05
-1.22477550594913e-06
-3.10538004849577e-05
-1.7660557947101e-05
9.20862112446909e-07
-9.84477404504603e-06
-1.25406405944247e-05
-1.58721837090517e-05
-7.52667528685505e-06
-9.557281205085e-06
-2.42443565240729e-05
-1.33618742247311e-05
-5.9637093904903e-06
-1.44102512840877e-05
-1.28440744869183e-05
-6.67532988781118e-06
-4.53726503394023e-06
-8.99730367716301e-06
-1.54529938195164e-05
-1.29742501900085e-05
-3.71489668765297e-06
-5.34127002757404e-06
-8.52664634002865e-06
-4.85701331884082e-06
-3.09155515463509e-05
-1.91052313241696e-05
-1.33817660640965e-05
4.06701747114871e-06
-4.83277277926233e-06
-2.06291906667638e-05
8.89275351971685e-06
-3.48145818528142e-07
1.55979287677764e-06
-6.4202880132205e-06
-1.62051702587554e-05
1.00951770692834e-05
-7.66877748878975e-06
-1.3522284509168e-05
-5.58185472932592e-06
-7.96580610292216e-06
-8.62881440531137e-06
-6.71532267626471e-06
-3.32686065352075e-06
-3.56514816804977e-07
-3.66470571623049e-06
-1.57293892662333e-05
-1.79906125994889e-05
-2.30325559541133e-05
-2.02296519628416e-05
-8.67385707777635e-06
-6.40692125413923e-06
2.80196391090359e-07
-1.47364470306982e-05
-8.07541130012295e-06
-2.12894769251038e-05
-2.2258658648993e-05
-2.47232506476101e-05
-2.16268270254004e-05
-2.81537005867613e-05
-1.57941439203511e-05
-1.65105398833287e-05
-2.44038211309534e-05
-8.40275656586205e-06
-9.77420224693236e-06
-1.22100763559807e-05
-2.59869021958082e-05
-6.77650195885685e-06
-2.94465481246526e-06
-9.29684251547404e-06
-2.27398333416007e-05
-9.63168061405274e-06
-1.4872317251645e-05
-1.55939952300454e-05
-1.2022857804126e-05
-1.44766413921347e-05
-6.8341104991337e-06
-8.03279601208751e-06
-9.35623524482575e-06
-1.31157771490741e-05
-1.18142394708941e-05
-2.38880402624051e-05
-2.28763880122445e-05
-1.9362894763799e-05
-1.50941371795179e-05
-3.37933885204414e-07
2.58906192094459e-06
-9.84464235411337e-07
-2.1604806844104e-05
-2.25247468713448e-05
-2.38025271354989e-05
-1.7163507789257e-05
1.28056040435727e-05
-1.67715802323606e-05
-1.62846916825017e-05
-2.34339965981615e-06
-6.14221485154827e-06
-3.50511837124741e-06
7.62922009902363e-07
-8.80203647137825e-06
1.21060569146253e-06
-9.9826708980343e-06
1.58148717264494e-06
-1.55920815926506e-06
-1.10342278765822e-05
-1.59963732728509e-06
-1.79264738937151e-05
-2.20761995595593e-05
-5.82838433371564e-06
-1.04761518846629e-06
-8.13809230236004e-06
-9.9777073354022e-06
-7.2962302263539e-06
-1.55310492543155e-05
-6.56361926281442e-06
-2.29536474067587e-06
-1.16181303111149e-05
-5.65817971842329e-06
-1.12609852174796e-05
-1.60802713305843e-05
-1.52887683182463e-05
2.47201483895543e-06
-6.09235576937988e-06
-7.89685750528168e-06
-1.11819668062851e-05
-1.77239780713537e-05
-1.33001109000895e-05
4.34866173293612e-06
-1.35340920956544e-05
-2.28960121859505e-05
-8.36992068820967e-06
-3.47260812056977e-06
2.90921052250076e-07
-2.90125516021444e-05
-3.09311028484022e-05
-2.16784530817997e-05
-7.5312758241724e-06
-9.08083160623679e-06
-1.3306346982531e-05
-1.46315925942278e-05
-8.39962864582365e-06
-9.86213171878623e-06
-1.79626055039587e-05
-1.55974680206464e-05
-1.62061333183779e-05
-3.24513320746269e-05
-2.31625201544364e-05
-2.36112892278332e-05
-2.35885982353461e-05
7.54051604654267e-06
-1.82767985365624e-05
-1.27902988535259e-05
-4.78284118366595e-06
-1.43546001547595e-05
-7.30845404566552e-06
-2.01073838907949e-05
-2.21275580361432e-05
-1.38183939516245e-05
-2.13724404610253e-05
-9.10521557947083e-06
-1.11188511662263e-05
-2.30361930883429e-05
-8.28238131394119e-06
-1.00116134860722e-05
-7.66124551698392e-06
-8.82395627043349e-06
-1.76681421830633e-05
-1.93226692186107e-05
-3.89184089524732e-05
-8.14177024388511e-07
-1.22258829442922e-05
-1.99214653191419e-05
-1.1158907340302e-05
-1.63077632734302e-05
-2.33597701173238e-06
-1.476665854643e-06
-7.8213117254743e-06
-1.02290790728031e-05
-1.93446733044288e-05
-7.15020684475031e-06
-2.74663650943994e-06
-2.25341778445655e-05
-5.1682226653545e-06
-4.29506924740807e-06
-9.48794397558777e-06
-1.193932818959e-05
-1.67351560036973e-05
-1.42658103174724e-05
8.21274878124327e-07
-1.70193414442147e-05
-1.44698226512512e-05
-1.63764379643998e-05
-6.59059240831081e-06
-4.12975131493313e-06
-1.92432216667441e-05
-4.95461285926652e-06
-7.21218576579418e-08
-2.05072464794226e-05
1.66794854311979e-06
3.49962608740271e-06
-1.48458065370574e-05
-1.53058435811824e-05
-1.84375058235121e-05
-1.13375942086397e-05
2.54900395112672e-06
-8.33158560760843e-06
-8.00981650983461e-06
-2.62701410802218e-05
-1.5342265733396e-05
-1.21803257809368e-05
-3.26456754951247e-05
-3.72850457955794e-06
-2.25947201258281e-05
-1.14088386118678e-05
-1.95669096270878e-05
-3.03695520439127e-05
-1.33909818686753e-05
-2.04371327551782e-05
-1.32434996969422e-05
-6.33985876584472e-06
-1.51857315703229e-05
-1.62410154083198e-05
-1.91093732962102e-05
-1.26364542739047e-05
-2.46031210960311e-06
-1.54116032238651e-05
-4.96486328449712e-06
-2.15572876999357e-05
-2.55632141129019e-05
-1.20065248822176e-05
-1.49429905156322e-05
-1.46458628227311e-05
-1.97441508945223e-05
-7.06339379255947e-06
-2.28218626753597e-05
-2.62917980143125e-05
-2.32346836250451e-06
-2.40623455100966e-05
-8.56734750193835e-06
-1.02814653782034e-05
-2.7360300694528e-05
-1.85788440942333e-05
-5.93347961273116e-08
-2.07078180655338e-05
-1.5194801633632e-05
-5.29747807587977e-07
-2.77594112887685e-05
4.17143299365901e-06
-1.73261459208385e-05
-1.40855288750848e-05
4.36037993593938e-07
-1.05287512713467e-05
-1.18776470181807e-05
-9.4329390094562e-06
-9.35093984180376e-06
2.09144550288396e-07
-1.45881417957467e-05
-1.64094299132311e-05
-1.52632838122556e-05
-2.53336014229935e-05
-1.70507765316328e-05
-2.39231495170232e-05
-1.10445321532122e-05
4.31281384691152e-07
-1.22531815314082e-05
-9.24732438145847e-06
1.81266878908329e-05
-6.07219903633388e-06
4.89677473912201e-06
-4.9257055440242e-06
-9.73935549414843e-06
1.41521135385e-05
-7.10738598021596e-06
-8.04302932341623e-06
-5.19224856409104e-06
-9.45404310699203e-06
-1.02275379435128e-05
-6.41022242431016e-06
-1.12443286522445e-05
4.44185233479467e-06
-4.1047301681942e-06
3.47160093207384e-06
4.08334165301052e-06
-1.43943195356328e-05
-7.57440374385285e-06
5.63074327372739e-06
-2.12979131700058e-05
-1.56314727731908e-05
-1.40794612608651e-05
-1.89466256063096e-05
-2.3186616043889e-05
-4.33819953870988e-06
-9.34736676675783e-07
-2.46329915363902e-05
-1.99666961159358e-05
-2.56664790935249e-05
-2.34788242611475e-05
-2.93858007035494e-05
-2.29188874542512e-05
-2.45183271408622e-05
-2.59639963469536e-06
-2.97042072245272e-05
-2.36523920149373e-05
-8.38226444356955e-06
-1.41622050003173e-05
-1.35440421260622e-05
-5.58875339456571e-06
-1.5158361650579e-05
-1.06094468229702e-05
-1.58540126226218e-05
-7.88323666615653e-06
-1.53465964948825e-05
-2.83828062673682e-05
-1.98206927367689e-05
-2.2802610575089e-05
-9.11974788509245e-06
-1.94264037379897e-05
-1.29587862928731e-05
-2.07526403962576e-05
-1.96844475043078e-05
-2.03165348105498e-05
-2.50624304474604e-05
-2.44858783304833e-05
-1.931707942693e-05
-2.54930474792928e-05
-1.11756915577046e-05
-1.51845320368089e-05
-2.56566320505797e-05
-1.2565676253991e-05
6.79509122145791e-07
-5.91397786340199e-06
-1.58025685427473e-05
-6.02600879792698e-06
1.12946586675309e-06
-7.20699659495173e-06
-1.22818604031314e-05
-1.36215857355859e-05
-5.06887313069908e-06
-2.76046035423887e-05
-1.25604782917381e-05
-1.0517020849158e-05
-2.33823529556608e-05
-5.74276243111455e-06
-1.67905702200582e-05
-2.32668390709557e-05
-2.38243239581658e-05
-1.07504381953835e-06
-1.49588930173374e-06
-9.62060212845343e-06
-4.13827986864998e-06
-1.32369586054336e-05
-3.18741252404357e-06
-9.59223721106567e-06
-3.5028928790869e-06
9.4385125629645e-06
-1.6103321557308e-05
-1.41496966830363e-05
-1.10792242451676e-05
-1.31625650176491e-05
-6.7494210432378e-06
4.81758731599361e-06
-5.58502338097506e-06
-1.68096639748954e-05
-3.65242518195598e-05
-1.4742714925151e-05
-1.24959903655454e-05
-2.87815100043539e-05
-1.07468297788082e-05
-5.26206502721073e-06
-2.02514894693834e-05
-3.39232387543887e-06
-1.18412047205551e-05
-8.35883685018989e-06
-4.793307092975e-07
-6.16440965916626e-06
-2.58982375452363e-05
-5.77330604534705e-06
-2.28181178679079e-05
-6.51791964453816e-06
-1.20255240783188e-05
-1.62451606563414e-05
-1.19052970402779e-05
-2.10349404382636e-05
-1.84591468780209e-05
-3.11679446530204e-05
-1.79186108537511e-05
-1.29471973091816e-05
-1.80656190638705e-05
-1.29905341095966e-05
-2.82509619974159e-05
-2.61284557658048e-05
-2.8715158173284e-05
-1.25186691973281e-05
-8.12764530829925e-06
-9.21991449632121e-06
-1.43965287404414e-05
-1.7133414978105e-05
-1.97628272390503e-05
-6.00284554162931e-06
-5.95445818176654e-06
-1.11533246554441e-05
-7.47344599287814e-06
-2.22379137496765e-05
-7.71519245727075e-06
1.62255718782624e-05
-3.97928801560197e-06
-1.56473937879702e-05
-2.2392047510762e-06
-1.68236330329756e-05
-3.74707942196593e-07
-2.3645366006556e-05
1.07615534894395e-06
-1.48518007454919e-05
-2.62332590293449e-06
-4.68717569711933e-06
-3.7500673880955e-06
-1.17426477742448e-05
-8.17274329905564e-06
-1.61847411114032e-05
-2.38636055581406e-06
-1.5430541379075e-05
-7.77781736711907e-06
8.58766500550604e-06
-4.99328090214174e-06
-2.8699511459736e-07
-6.38583044896953e-06
-8.30677524695284e-06
-9.18066337765167e-06
-8.91791543446461e-06
-8.48252351346958e-06
-1.71810761254357e-05
1.21070861293289e-05
-5.68770074509764e-07
2.40810472239015e-06
-2.430212138378e-06
-4.68043084541816e-06
-4.71860483977275e-06
2.96917590574001e-06
-1.79499654007285e-05
-1.05516974853364e-05
-1.04189950302135e-05
-1.66711644092751e-05
-1.0083886575636e-05
-9.55611441652929e-06
-3.4877730221075e-06
-1.8611264036427e-05
-2.3792629008798e-05
-1.20447450662008e-05
-1.91137409773462e-05
-1.66451384616584e-05
-1.58247386664012e-05
4.07418474591258e-06
-2.92090199838936e-05
-8.88032713784503e-06
-2.03310437243617e-05
-1.81258828667322e-05
-9.55147332419682e-06
-1.10370558433956e-05
-1.41321737514433e-05
-1.38801523258009e-05
-2.79510601609198e-05
-2.6765583428505e-06
-4.33837113502973e-06
-1.74998334968056e-07
-1.97027849702313e-05
-3.25092416392314e-05
-2.90956188440291e-06
-1.1375886854071e-05
-1.71361385494934e-05
-2.91235168798184e-05
-1.06859084866043e-05
-3.69597116864314e-06
-2.76292914049655e-05
-1.0489495304923e-05
-4.59642362240138e-06
-7.30520525410541e-06
-1.31948375593636e-05
-9.37078250616389e-06
3.26437156592576e-06
-1.50988902770774e-05
-1.67926530643362e-05
1.15876278410683e-07
-2.86327459386023e-06
-5.34283308107234e-06
-3.52034999498551e-05
-2.28609674569095e-05
-1.88784818650039e-05
-1.26247183830621e-05
-2.87327024508695e-06
-8.22307034482548e-06
-8.10059961475536e-06
-1.14741834337205e-05
-6.34596567293056e-06
-7.33097773066325e-06
-2.07467910669728e-05
9.20184333443551e-06
-2.76805045154934e-06
-2.09673181731765e-05
1.65348958495509e-06
-9.86900988791758e-06
1.40311522374648e-05
-5.1505821846542e-06
-2.8689989007839e-05
-7.73400216534193e-06
-5.06800126690386e-06
-2.24849980565284e-05
-3.69338608517548e-06
-8.97931142148779e-06
-6.0242233882076e-06
-1.23268959769265e-05
-9.25151581872042e-06
-1.13105206111511e-05
-1.11487854182744e-05
-2.72428018644571e-05
-1.16331406806052e-05
6.16529747222804e-06
-1.4158821956506e-06
6.19154477722847e-06
2.79301367797978e-06
-3.60937637795736e-06
-8.57018649075794e-06
2.69031174515343e-06
-1.70691266490265e-05
-1.24914824292042e-05
-6.73751967087536e-06
-5.51812497362663e-06
-7.71492914259811e-06
-7.36773466036901e-06
-9.82622647913243e-06
-4.28239621083493e-06
-6.49990364162232e-06
-1.30868186028245e-05
-1.68612528000631e-05
-1.57539985923886e-05
-1.91804519057552e-05
-1.28065269135464e-05
-5.18821946307464e-06
-1.75181524617195e-05
-2.57428554957961e-06
-5.45834958155471e-06
-1.06618698043366e-06
-1.55903860352324e-05
-1.80397374995251e-05
-5.61096757739544e-06
-8.28773194885271e-06
-1.41633588939197e-05
-1.91618454526392e-05
-1.85106278594731e-05
-2.67731027731878e-05
-2.48853859583384e-05
-2.61045501379732e-05
-2.5638524106315e-06
-2.42264751726814e-05
-1.99885571985498e-05
7.5234463992584e-06
3.22228405316976e-06
-1.79233835130486e-06
-2.20166799752654e-05
-2.81262359866806e-06
-6.74935385605033e-06
-2.3470746282319e-05
-5.0645393563143e-06
-3.15818964444708e-06
8.04336615496463e-06
-1.05218123809822e-05
-2.92088218246237e-05
-1.85149255008093e-05
-4.4147340527983e-07
-1.79985830159253e-05
-1.94929249905588e-05
-4.71818558066775e-06
-2.08348222964069e-05
-2.63034727525777e-05
-1.76725746126064e-05
-1.72380093546423e-05
-1.41967463427884e-05
-1.37226319929586e-05
-7.07011331561681e-06
-1.56847899881035e-05
-6.69461247386259e-07
7.29739920612099e-06
-6.66277464987494e-06
5.38621116743625e-06
1.90870625861646e-05
-3.97773575086921e-06
-9.91786243360728e-06
2.41921812610307e-05
-9.90858454629392e-07
-6.79433632690685e-06
-4.97148623384244e-06
-6.2904827603483e-06
-5.07571363452298e-06
-1.54255721978889e-05
-2.6126731585058e-05
-8.26455072413708e-06
1.89927562819499e-06
-1.30532192982242e-05
4.39087377320136e-06
-1.46018968767138e-05
-3.57971566916931e-06
3.48769047248698e-06
1.68451727829976e-07
-1.28149583877405e-05
-2.05307626606641e-05
-7.90490750302395e-06
-1.44642915880347e-05
3.39209099950412e-06
-1.5736023713316e-05
-7.73567347487691e-06
-2.69556681317935e-05
-5.15012884007662e-06
-1.20519826818128e-05
-2.18174503963144e-05
-1.66469738703852e-05
-1.5965537412377e-05
-2.92104477777145e-05
1.13285799425079e-06
-1.26452210871213e-05
-3.58707371628169e-05
-1.94807625238878e-05
-4.60564142485333e-06
-2.00630427057669e-05
-1.09659946293873e-05
-5.64935147521484e-06
-1.53694741723988e-05
-4.81591143120979e-06
-1.16227865024523e-05
-3.13389827747719e-05
3.09898556104279e-06
-1.97855470071413e-05
-2.30521713274761e-05
-3.65928590392043e-06
-8.84010004454558e-06
-3.36703000254422e-05
-1.85215837827442e-05
-2.66278683099384e-05
-1.57650625096231e-05
-1.63578372887733e-05
-2.74811882710731e-05
-3.05241642187244e-05
-2.73383829481352e-06
-7.6087778393545e-06
-2.20808088088753e-05
-8.36108241411193e-06
5.4407260558767e-06
5.81809345509679e-06
-2.82771821021769e-06
-1.95849514701708e-05
-1.22710622034245e-05
-4.71262217342247e-06
-6.85488261044115e-06
-1.40962239370638e-05
-1.41523868514794e-05
-1.65550690508448e-05
4.84150640988039e-06
-1.52879339082919e-05
9.99669976128058e-08
4.14222799663624e-06
-1.06862990852358e-06
-8.06468298613988e-06
-9.69856515200052e-06
-5.18831622161831e-06
-6.5368150628782e-06
-2.15594960956994e-05
-1.0893824416914e-05
-1.57328801116868e-06
-1.69542724138736e-06
-7.47775376107993e-06
-1.51042042648567e-05
7.23406886680007e-06
-1.03264106668186e-05
-9.02407217112733e-06
-2.15231236992298e-05
-3.85741733601375e-06
-8.35863684050282e-06
-1.51641372040907e-05
-7.77351755086134e-06
-8.41557940565105e-06
-1.7329043267893e-05
-1.7397235187535e-05
-2.02494626377494e-05
-8.48873293920127e-06
-2.98531461137317e-06
-1.23937832807294e-05
-2.42222950752998e-05
-1.87613866492786e-06
3.40187067416082e-06
-2.23478446136442e-05
-1.03048070289778e-05
1.14734347625881e-05
-1.15826442648694e-05
4.44196417026271e-06
-1.56355454299143e-05
-2.85079764937772e-05
-1.00254445321247e-05
-1.48107377578723e-05
-1.63530610364267e-05
-1.10731793705285e-05
-1.52701797954882e-05
-1.36346787363664e-05
-1.84812598235902e-05
-1.2187528437891e-05
-3.32981880732083e-05
-2.76801248288062e-05
-2.21098462922227e-05
-1.10550218311183e-05
-1.2869492576474e-05
-1.81259194457133e-05
-1.57753506557202e-05
-2.63678914708878e-05
-1.44510723079049e-05
-2.89266479620767e-06
-1.63194289424476e-05
-1.14946821114775e-05
-2.41036012260216e-05
-5.09330928882613e-06
-1.31554815223689e-05
-1.14664859676007e-05
-2.14292554589196e-05
-1.45870275037923e-05
-2.38597793423731e-05
-8.01553616113055e-06
-1.24144899279152e-05
-7.97186093724174e-06
-1.31892796297634e-05
-1.76782181574676e-05
-4.21240876591629e-06
-3.41781261562308e-06
-7.59406023755006e-07
3.73357527042203e-06
-8.40226323749802e-06
-1.95944117898915e-05
-4.1734032138467e-06
-5.30586279711216e-06
-2.39912707053345e-05
-1.95618124692444e-05
2.52318798708765e-06
-7.37191222162374e-06
-1.85969768295175e-05
-8.74789197043031e-06
-2.81426720567268e-07
-2.08271301414799e-06
-2.13717835753934e-05
-1.44672581134821e-05
-7.11395129202139e-06
3.27937340292719e-06
-7.74060372461808e-06
-1.37836387367638e-05
-3.75204852628538e-07
4.47212879359183e-06
-1.10041275082949e-05
-1.11555906238288e-05
-1.03351278813508e-06
-1.22348907553035e-05
-1.51138126325e-05
-2.77899137639825e-05
-1.30014459421188e-05
-2.11887952982589e-05
-1.73594931788352e-05
-5.33899215013316e-06
7.64058088964077e-07
7.47793465678067e-06
-2.06757086604424e-05
-1.10365725583168e-05
-3.8507540262729e-07
-1.12620980602645e-05
-1.0518735008032e-05
-1.91628408289358e-05
-1.45456274231381e-05
-8.14118385519378e-06
4.01207325739823e-07
-2.70875660369899e-06
-7.33066938955772e-06
-2.11234611442631e-05
-3.33697654523345e-05
-8.22386006717101e-06
-1.52794138721731e-06
-1.35275375959591e-05
-2.77884703206751e-05
-2.68138589673759e-05
-2.11850748068788e-05
-1.05002969186257e-05
-1.59738640629395e-05
-1.93391350443785e-05
-9.41476340554289e-06
-2.82830940236946e-05
-8.80689110313676e-06
-2.73792845197575e-05
-3.95447844702708e-05
-1.11730307669829e-05
-1.15724423221769e-05
-1.53555423771303e-05
-1.4108433009605e-05
-3.56782722509227e-05
-2.66913380275692e-05
-1.56447611511037e-05
-8.87292235978804e-06
-2.5979828232962e-05
-2.83695277209545e-05
-2.01368798097197e-05
-2.94752003463917e-05
-9.45362757535747e-06
-2.87818014857905e-05
-8.30203154034861e-06
-1.21465356754533e-05
-1.56183310375206e-05
-1.24303895220325e-05
-1.43528715020411e-05
-1.92652461891267e-05
-4.50531949544987e-06
-9.7689662622511e-06
-1.01804502853945e-05
4.34239748226232e-06
5.06171225677361e-06
-2.0361237104191e-05
-2.74989457551101e-06
-1.62096949659442e-05
-6.40293100471074e-06
-3.2484522287446e-06
-3.913314820911e-06
7.37963020766564e-06
4.30325444711029e-06
-1.20691407967637e-05
-1.90333283156405e-05
-2.27963804069043e-05
-4.78490995428123e-07
-5.09114227125265e-06
1.95391422515267e-06
-9.7197017196204e-06
1.12121422260159e-06
-5.40048791706146e-06
-1.52722688349634e-05
1.42082721113685e-05
4.20903332490352e-06
-6.08613030967463e-06
1.47432945110782e-06
-2.38511116125881e-05
-8.52492386745846e-06
-1.98772377519945e-05
-4.23467458895208e-06
-2.30127289818874e-05
-1.60918697341513e-05
1.69334850097416e-06
-1.51495796577026e-05
-5.82416876644064e-06
-1.61736231163936e-05
-2.46093009038871e-05
-5.77944096546237e-06
-1.11883031358126e-05
-1.88354570520091e-05
-1.09897851784713e-05
-3.86993288304718e-06
-2.62884694656263e-05
-1.63291270468333e-05
-1.27635458138538e-05
-1.62714850819822e-05
-1.43349636944674e-05
-2.91433089035859e-05
-3.02541360837068e-06
-8.55592623409124e-06
-9.31684293967042e-06
-1.89283925491616e-05
-1.14403079330187e-05
-2.13320633258047e-05
-3.71418697432299e-06
-2.99905220329638e-05
-1.4986127987459e-05
7.00271381442663e-07
-6.34881689947245e-06
-2.53133996067181e-05
-2.79786258240646e-05
-1.63899168375386e-05
-2.00066508671929e-05
-9.79527732404315e-06
-4.16431869256165e-06
-1.90260154927558e-05
-2.03232863202219e-05
-3.71259145708043e-06
-1.16925355683953e-05
-1.54978575482797e-05
-2.32823482052777e-06
-2.40182558174952e-05
-1.81435352969427e-05
-2.87715447832244e-06
-1.71072851898064e-05
1.05682284672035e-05
-7.83017487664224e-06
-1.36367509734569e-05
-1.51131448978259e-05
-8.2074863672e-06
-6.63425469092158e-06
-2.8167046419004e-05
-9.02058359456747e-06
-6.65834530135212e-06
-1.33121334151033e-06
-1.81298997222322e-05
-4.19296801200212e-07
-4.12986432668677e-06
-1.86514035916562e-05
-1.13906198197399e-05
1.8301703542668e-06
9.06057070288004e-06
-6.68955172860238e-07
-8.26629786402104e-06
-2.16393117658411e-05
-5.24093450767111e-06
-1.3090347953766e-05
-1.09376793153394e-05
-2.09269059099284e-05
7.03100266372719e-06
-4.62914516388995e-08
-3.95633269106487e-06
-4.65449543768841e-06
-1.63148086332143e-05
-1.46211970242507e-05
-9.52137412576021e-06
-1.20268194034833e-05
-2.01771739355344e-05
-1.85917813717931e-05
1.94224074929732e-06
-1.75936218492066e-05
-1.23789663252893e-06
-6.17985404044224e-06
-2.3358219726039e-05
-1.34077238615842e-05
-2.25691356300443e-05
-9.98743157684321e-06
-1.47251515912352e-05
-2.84339216692756e-05
6.93406829049505e-06
2.47167685959948e-07
-1.07648711993629e-05
-1.80422856704821e-05
-2.46917766367369e-05
-5.29955414341311e-06
-2.40148870222263e-05
-2.30222070970363e-05
-2.27321125349408e-05
-2.73396786457758e-05
-2.63868786204776e-05
-5.72302994957464e-06
-2.20119387159174e-05
-1.10793870146593e-05
-2.3805639111925e-05
-1.9454696407486e-05
-2.47500739117855e-05
-2.2900968899842e-05
-1.60406122223357e-05
-4.05696892039393e-05
-2.05851089712018e-05
-1.2321017823622e-05
-2.4179199053569e-05
-1.24957733766364e-05
-4.42683539957668e-06
-2.80342790352834e-05
-1.84585043458829e-05
-1.89886250743931e-06
-1.01716299139266e-05
-9.78835802542731e-06
-5.05712258770263e-06
-4.98704843575822e-06
-2.55647997407719e-05
-1.56719150810666e-05
-5.48843165783985e-06
-1.17445754598332e-05
6.04430455167783e-07
-2.41762521902996e-05
-9.19676963301542e-06
-1.77780568392677e-05
-2.80040998476558e-05
-2.11083136627295e-05
-2.32078178188346e-05
-1.7229366394667e-05
-7.41929528458694e-06
-3.3602157966215e-05
-1.50153744889167e-05
-1.90547975976179e-05
3.96659446489109e-06
-1.2981595540455e-06
-9.26705651481012e-06
-1.38825541147032e-05
-1.29826875736786e-05
-1.18922744978597e-05
3.86957704228218e-07
-7.37083685937584e-06
-4.8938340493959e-06
-9.65189375110226e-06
1.77195309340665e-05
-3.56920309241342e-06
-3.02810608148097e-06
9.14148542619015e-07
-3.09611729844642e-06
-1.13152036433243e-05
-1.00727017701591e-05
-1.28092168722321e-05
-7.18474977895415e-06
-2.85058249658259e-06
-1.54271783694902e-05
-1.46158823893676e-05
-2.44350384117533e-05
-1.84465745767679e-06
-5.79237050225866e-06
3.11543071221e-06
-2.88250920133863e-05
-1.49783144923448e-05
-1.06051445282073e-05
-1.5065802673764e-05
-1.50597197136186e-05
-2.08411470600435e-05
-2.67444539371095e-05
-2.01737723966338e-05
-1.13447431147715e-05
-2.84792640657701e-05
-3.46497862638471e-05
-4.25469822487202e-06
-8.53445714236289e-06
-3.08293630750705e-05
-1.981461615192e-05
-1.63613690972553e-05
-1.90970348369943e-05
-2.10043799659198e-05
-8.57433950357176e-06
3.14021135119877e-06
-9.43372922793226e-06
-1.74866914471047e-05
-2.18971452222502e-05
-1.6214096532823e-05
-7.17466411215136e-06
-2.58185127939676e-05
-6.35405666569895e-06
-1.41823917866294e-05
-3.94957011541066e-05
-2.20533745575232e-05
-2.18536602530713e-05
-1.45937693027976e-05
-1.4620351363782e-05
-1.52754577931222e-05
-7.05226512393236e-06
-2.32419058217967e-05
-1.82581298406991e-05
-2.0550658218603e-05
-2.57720168899645e-05
-1.73840718037948e-05
-1.2013986606485e-05
-1.97780908859892e-05
-8.10192000166684e-06
-6.4706788061901e-06
-1.03220418672019e-05
-1.04978950486333e-05
-7.67889071711587e-06
-1.38133369096903e-05
-1.39920760032207e-05
-1.81634456737944e-05
-2.36063872963522e-05
-9.01342370817973e-06
-9.14262524254302e-06
-1.70887281450274e-05
-4.46650611366547e-06
-9.07051985097795e-06
2.06771377944321e-06
-1.50393169427282e-06
-1.10767712687876e-05
-6.7296512985244e-06
-6.88041629481698e-06
-2.84066414969473e-06
-7.15355688655297e-07
-1.36377058415991e-05
-1.41296192208554e-05
-5.7876355481892e-06
-3.79215264081977e-06
-2.18003682332312e-05
-1.90520335626243e-06
-6.05292757460239e-06
-1.69634459230239e-06
2.53455101518336e-07
-2.12022776894593e-05
-8.32850194122142e-06
-9.51579126195161e-06
-1.82701206150558e-06
-1.16483275191972e-05
-6.03369970463447e-06
-5.0956663250561e-06
7.08382312754209e-06
-2.61854087298802e-06
-1.42502203122806e-05
-1.25207880472757e-05
-5.50829143230545e-06
-6.04299817034826e-07
-2.04898442232914e-05
-4.29695846484891e-06
-9.23035989451428e-06
-1.76934432546399e-05
-1.70236898618388e-05
-2.56901710606342e-05
-2.48868617096562e-05
-1.32282157554018e-05
-1.93203071008523e-05
-1.41481965991411e-05
-3.71765146816778e-06
-2.21657606420893e-05
-3.32255435904517e-05
-8.97487697304968e-06
-1.93526025529146e-05
-2.42844156503257e-05
-2.20110323346569e-05
-1.35760037489722e-05
-2.44391197985777e-05
-4.80949289167894e-06
2.96353610475844e-06
-4.86351542249892e-06
-5.01697335332227e-06
-1.83386066783336e-05
-1.2293170002465e-05
-1.87248399482855e-05
-1.3983260931463e-05
-1.90725460451731e-05
-1.23713480439354e-05
-1.19382450048747e-05
-3.22535793680227e-06
-1.23893798130646e-05
-7.72962310621043e-06
-9.85302611618934e-06
-3.62640110371278e-06
1.91427781135981e-07
-3.40682477404341e-06
-6.73840006045148e-06
-7.7557173627161e-06
-1.1412748593833e-05
-3.69657310532028e-06
-1.5725055220354e-05
-1.89841317466171e-05
-1.26542505105113e-05
-6.75773920829387e-06
-8.47635184627243e-06
-6.81195578202756e-06
-3.49532582188372e-06
2.5018205818857e-06
-1.20808094734156e-05
-2.393788856013e-05
4.01720915175283e-06
-7.28611162657263e-06
-1.57729489674172e-05
-2.08590794015397e-05
-5.93553824856104e-06
-5.39750232172876e-06
-1.84001449815523e-05
-1.4762965278572e-05
-1.3050116164603e-05
2.14479188856597e-06
-3.21043228142973e-06
6.22786522422497e-06
-1.16807303041458e-05
-1.23022243179416e-05
-5.13013792150497e-06
-1.49959033970205e-05
-1.11951931799038e-05
-1.31319142093741e-05
-1.63900121306597e-05
-1.92556758169076e-05
-1.20239884834146e-05
-1.72796796521176e-05
-2.3671753797787e-05
-8.37670321769031e-06
-1.4293533430657e-05
7.20946854967636e-07
-7.88400033113444e-06
-1.29085256909193e-05
6.16531020058027e-06
-1.24259191011556e-05
-1.53387738113424e-05
-1.99121674246759e-05
-2.12769296724112e-05
-2.76231847418795e-05
-1.44408934396862e-05
-6.58639294807671e-06
-2.05386334485146e-05
-2.58919847659251e-05
-1.92768046371833e-05
-1.9904350571124e-05
-2.28085661558589e-05
-1.04868410427546e-05
-7.05399956774601e-07
-7.89120584523883e-06
-7.12095766522766e-06
-3.61496828156802e-05
-5.33113073999497e-06
1.26630540527758e-06
-1.49573191263852e-05
-2.65075954482175e-05
-9.34051615831735e-06
-9.02268019670618e-06
-1.99274141388966e-05
-2.13706434652658e-05
-2.98727403870355e-05
-1.80620550636828e-05
-2.28793208842556e-05
-1.11535322939397e-05
-6.50592171912238e-06
-1.85116949818127e-05
-7.62325414312879e-06
-2.22618948140181e-05
-2.5924663908311e-05
-2.1036816021399e-05
-2.61350038549538e-05
-1.43078569673214e-05
-2.64994298871602e-05
-6.4176779057178e-07
-3.55661293592209e-06
-1.38043986632438e-05
-1.39133653596756e-05
-1.59998013542564e-05
-2.21607850910103e-05
-2.3170348585019e-05
-2.36189057557895e-05
-5.54798767212413e-06
-4.09039969515321e-06
6.07365508337727e-06
-4.64307902611561e-06
-2.14557044711556e-05
3.36692556781992e-07
-6.70592164509925e-06
-5.10984819837959e-06
6.06600615522616e-06
-3.09226346690078e-06
-5.81496228814907e-06
-1.2807927841111e-05
1.19216243328245e-05
-1.79432009357375e-06
-1.13909598814079e-05
-3.82340945927803e-06
3.4967437864184e-06
-2.09713670367535e-05
-1.23061298715286e-05
-2.0354208756599e-05
-1.13567147719182e-05
-1.4606640314801e-05
-1.59457180081524e-05
-1.32489912030818e-05
-1.53395026440947e-05
-1.65994743618545e-05
5.53855487173804e-06
-1.34655531422717e-05
-1.61399087821503e-05
-2.48792864439357e-05
-2.4880391081498e-06
-3.21445144149837e-05
-3.36073503437119e-05
-2.04439021682498e-05
-2.35825215901142e-05
-8.13578513744119e-06
-1.44534311434649e-05
-2.28340990384457e-05
-1.69277320005811e-05
-1.86315085684352e-05
-1.67771561374989e-05
-1.077418942737e-05
-3.33092428379062e-05
-2.23892507244285e-05
-2.06965704845571e-05
-8.97166537526081e-06
-1.65135041857813e-05
-1.89123324942632e-05
9.74799732764186e-07
-1.3203990910278e-05
-3.41205254930487e-05
-1.37114495350953e-05
-1.38083078263319e-05
-1.05376315711121e-05
-2.89743126324459e-05
-3.04260183760403e-06
-1.52525354092172e-05
-2.65716187518499e-05
-1.71330134120129e-05
-1.33416989998749e-05
-2.4477105175916e-05
-7.3229917579854e-06
-1.7617394122391e-05
-7.42598050272104e-06
-7.03286431467439e-06
-7.3478293192698e-06
-6.12650392487655e-06
-2.62806959340847e-05
-1.62834563162336e-05
-7.15645449341139e-06
-1.47978821087941e-05
-1.85603290512563e-05
-4.8344413754677e-07
-2.38552054004595e-05
-2.7921730647849e-06
-7.93089213033836e-06
-7.44499494313706e-06
-2.31374254818218e-05
-1.34643774996999e-05
1.6059364418987e-06
-1.06140627276785e-05
-1.74962858212047e-05
-1.58328943465733e-07
6.78431682925542e-06
-7.18087143551337e-06
-1.5588207918578e-05
-1.23605089263027e-05
-7.1847424515515e-06
-4.24157357782359e-06
-1.10854104435512e-06
-1.05290477608607e-05
-1.46922358098215e-05
-8.6048195986992e-06
-8.12979130412201e-07
-1.16592240874763e-05
-2.74380692924932e-05
-8.40842668236845e-06
-1.04052381225821e-05
5.68646922106624e-06
-2.54503933825241e-06
-4.53802278143035e-06
-1.96434279435044e-05
-4.06050186851815e-06
-1.45425917557505e-06
-1.18059870641595e-05
-7.23642316814442e-06
4.77383541114895e-06
-1.63269092149014e-05
-1.32324727705834e-05
-1.4214795654768e-05
-1.95985537631414e-05
-1.88819230500855e-05
-2.61498828438736e-06
-1.17062049353264e-05
-1.07017048772691e-05
-9.69978066898368e-06
-2.66828643743556e-05
-1.49682388732877e-05
-1.99544626955487e-05
-1.13697883262368e-05
-2.30122131216885e-06
-2.71134653767048e-05
-2.91255933543256e-05
-1.08766678447517e-05
-1.5385390578413e-05
-1.52344667385619e-05
-3.29835411339791e-05
-1.86271030402167e-05
-2.26222505766717e-05
-3.13113114154231e-05
-9.35021567622262e-06
-1.64954163549415e-05
-2.76507130238894e-05
-4.78938912111238e-06
-9.76612210990338e-06
8.45792342001932e-07
-2.51110222696712e-06
-3.23292790456302e-05
-5.53754335982929e-06
-2.13412266355468e-05
-2.56662160630844e-05
-1.93033637315396e-05
-2.66123809441549e-05
-2.71344088662264e-05
-6.27949151684587e-06
-2.77386594925016e-05
-3.00785584412959e-05
-1.43920856085025e-05
-1.12391653338964e-06
-1.28414155049892e-05
-2.32468443156356e-07
-1.51406754942868e-05
-1.51044008623566e-05
-1.90148166192581e-05
-1.25402849426237e-05
-2.06559439837483e-05
-6.87222434219995e-06
-1.26649326405874e-05
-1.08282463553686e-05
-5.88197927822109e-06
-1.46623503793445e-05
-1.29089622655599e-05
-1.60528063279835e-05
-1.51987050891078e-05
-1.60807783354497e-05
-2.31165607210295e-05
-1.44606755710065e-05
-3.73933787369353e-06
-7.21968951407009e-06
-1.28786321832517e-05
-4.2488237277414e-06
-1.71862889819603e-05
-9.41166017719937e-06
-1.24218718256405e-05
-1.44240874001606e-05
-1.07366787753038e-05
8.05629488522163e-07
2.75144399889611e-06
-1.27171587854826e-05
-1.01860183956361e-05
-9.74485307062281e-06
-4.6510644717728e-06
-7.55172643425992e-06
-2.01358485244372e-05
-6.2078442394912e-06
-1.5631519309065e-05
-2.34702009556443e-05
-6.88882474876465e-06
-1.56692143364128e-05
-4.36914614645233e-06
-1.55145485014335e-05
-1.47885919479359e-05
2.70918809162094e-07
2.73874625631218e-06
4.81520258751327e-06
-7.27246426796194e-06
-8.66245468651195e-06
-1.75423717703959e-05
-1.69493533768615e-05
-3.00596545195992e-05
-1.08493403588242e-05
-1.31871861118143e-05
-1.82467851246672e-05
-2.90518291779221e-05
-2.17842798679017e-05
-1.44698285625672e-05
-5.92800371455571e-06
-2.12638157952002e-05
-1.34773112680279e-05
-7.5932416363797e-06
-2.53367020967167e-05
-1.93151839417419e-05
-2.30351501661696e-05
-2.36057140334223e-05
-1.21990979540739e-05
-3.77386993072444e-06
-2.10098038537151e-05
-1.02023468465464e-05
-3.32646702493559e-06
-3.33370736215546e-05
-2.6392770487477e-05
-6.98227020545584e-06
-1.00223956449542e-05
-1.5209442839892e-05
-2.77481188819872e-05
1.39017128836008e-06
-1.37314784818504e-05
-2.17864254021649e-05
-3.91208963975503e-06
-3.57924269287597e-05
-3.00260614551034e-05
-9.14052878792753e-06
-1.17695646581845e-05
-2.76346472391727e-05
9.87460720108268e-07
-1.98904965807037e-05
-1.22703989684188e-05
-1.80028668411071e-05
-1.71360959511554e-07
-4.74182757580529e-06
-8.6647349742723e-06
-1.07730705782738e-05
-1.00081233361353e-06
4.89470356075242e-06
-1.66630926779737e-05
-1.33859303670234e-05
-1.84782942575506e-05
-1.30074442526073e-05
-1.50237606974136e-05
-9.57822687394053e-06
-5.51990621109833e-06
-1.59275951950476e-05
1.38691213310635e-06
-1.07837743067416e-05
-1.38495847500003e-05
-1.40463375817204e-06
6.72301606451863e-07
-1.42459912797219e-05
1.51808237908073e-06
-6.22619415718416e-06
-8.34431056862726e-06
-1.77912936106864e-05
-1.39147450819985e-05
-1.19283487182834e-05
2.65342043307746e-07
-9.53959331913009e-07
-2.10732299149907e-06
-2.21026996127465e-05
-8.62057911570068e-06
-2.5692188679579e-05
-1.81780007280495e-05
-2.68821671798169e-06
-8.88882288595149e-06
-1.25283200291098e-05
-9.94325330344949e-06
-1.50763411233222e-05
-1.76688037507818e-05
-9.76001308525118e-06
-4.6670700656073e-06
-3.53189735148473e-05
-2.31249087461842e-05
-4.24649785459004e-06
-1.59930827962065e-05
-2.25925524916145e-05
-1.93519651344305e-06
-1.51381652865189e-05
-3.09974011392111e-05
-2.72743276219914e-05
-2.33450684712482e-05
-2.95373489002688e-05
-2.31982662155806e-05
-2.63793390039316e-05
-8.90787768745269e-06
-2.66384833502131e-05
-2.36278226890897e-05
-2.70882852498452e-05
-1.26071297842256e-05
-1.21141753822044e-05
-7.91441150488752e-06
-2.08536260163539e-05
-2.17977828575343e-05
-2.52418807938936e-05
-2.34965698759073e-05
-1.09836942169329e-05
-2.05370874523872e-05
-1.16719384814846e-05
-9.63357980380917e-06
-2.69355266292143e-06
-1.33905425369531e-05
-1.60257725602794e-05
-3.70506951029309e-06
-2.02687302411182e-05
-1.53085690399074e-05
-3.04555109299469e-05
-3.34540022533576e-06
-6.95677619630717e-06
-5.36776974167544e-06
-1.74482885547712e-05
3.99165895613546e-06
-6.21351168891855e-06
-1.06070945082697e-05
-7.9361630355202e-07
-1.94044491265904e-05
-8.27389664490027e-06
-1.18981210363981e-05
-2.08407206030902e-05
-7.1726282314766e-06
1.99370232365609e-06
-2.40203139380861e-05
-2.32503334928423e-05
-6.40327017291837e-06
-2.11400419683102e-05
-1.22675672846424e-05
-2.19997232746562e-06
-1.5396438311999e-05
-9.28892488349966e-06
-1.96309878363748e-06
-7.8501185523636e-06
-6.95649681057651e-06
-2.997887058245e-06
8.34351382605518e-06
-5.02924516420763e-06
-2.59153949133718e-05
-8.55480168246933e-06
-2.08964728134071e-05
-1.21976172780185e-05
-1.82787422631794e-05
-9.63886552602121e-06
-2.40281481975401e-05
-1.42727111068273e-05
-2.88867673636965e-05
-1.53169490001244e-05
-2.99453871069859e-05
-5.05825038476128e-06
-1.10431665999026e-05
4.76053036570651e-06
-2.08113513729602e-05
-1.68358459843442e-05
-1.57557852638633e-05
-2.10355286903465e-05
-1.96544316184037e-05
-1.16884329550677e-06
-1.13341149543315e-05
-2.26893546581044e-05
-2.20697678603754e-05
-2.03089306091464e-05
-3.17989974912448e-05
-2.14035380931397e-05
1.20651590826569e-05
-2.91374605433373e-05
-1.14179078107656e-05
-1.20843548277435e-05
-1.67156671209554e-05
-1.85036199640838e-05
-9.96323749097586e-06
-1.14953893473082e-05
-5.97637601046512e-06
-3.80106694491586e-05
-2.4520033671935e-05
-1.26642578733435e-05
-2.24561017614743e-05
-1.93828416166154e-05
3.8668118428726e-06
-1.00569932531693e-05
-3.60485149419696e-05
-1.75547777172609e-05
-2.09450270850808e-05
-7.50920224624265e-06
-1.25829716655013e-05
-1.94479814173532e-05
-2.26644559045544e-06
-2.36944476011531e-06
-9.90251690117046e-06
-1.59779965431876e-05
-1.80124005589661e-06
-1.37641382234105e-05
-9.69889655673873e-06
-1.03195131803681e-05
-1.44628014830526e-05
-6.86855462238617e-06
-1.07818003689576e-05
-2.76715837693039e-05
-1.72120477285093e-06
-4.81173466107544e-06
-8.63436935556779e-06
6.9555838509008e-06
-8.54284526004684e-07
-1.47277688184259e-05
-3.766342171416e-06
1.14803892156256e-06
-1.39803972095916e-05
-8.28823866198418e-06
-2.4954352244779e-05
-7.47374416485047e-06
-5.16925949270395e-06
-1.51725275872838e-05
-2.63080843717417e-05
-1.02823238164209e-05
-1.30619843993114e-05
-9.33401569621721e-06
-9.87274316635843e-06
-2.22873038266884e-05
-1.47131281149777e-05
-4.04909012014942e-06
-5.24896634525909e-06
-2.20825017546107e-05
-1.39656369865166e-05
-2.65297079687874e-05
-9.94559398173402e-06
-7.11058930839044e-06
9.5985200694367e-07
-8.72931436354016e-06
1.11892177177859e-07
-1.07279358891776e-05
-2.5299348040323e-05
-1.32288800754523e-05
-6.89586135398992e-06
-1.79700147290703e-05
-7.98654011763561e-06
-3.1743601619119e-05
-2.56664862282735e-05
-2.13515643885472e-05
-2.71931173162619e-05
-4.58336459119204e-06
-1.72841010454588e-05
-2.58837073656137e-05
-1.71361708515236e-05
-1.60421816483208e-05
-1.48882405226422e-05
-1.8322552713944e-05
-1.99393625999925e-05
-1.17669968398176e-05
-6.30714018712962e-06
-1.50172902955994e-05
-3.55180068814385e-05
-4.09718468744096e-06
-1.86489720806755e-05
-1.92900012539008e-05
-2.63253384554548e-05
-1.22817153384581e-05
-2.02997489226519e-05
1.56405350573187e-06
-2.75945191083168e-05
-2.02138965912201e-05
-7.6639800720374e-06
-1.60021927456527e-05
-4.91972375614538e-06
-1.04336765763067e-05
-6.21561797043097e-06
-8.42257217255392e-06
-2.99841436335542e-05
-4.36684942973321e-06
-1.35285205060183e-05
-2.4619638967302e-05
-1.16140716152668e-05
6.99264341913665e-06
-1.51497512641377e-05
-1.87466221073803e-05
2.04459193908243e-06
-9.03765289741102e-06
2.53625248322268e-06
-1.93823345729239e-05
-1.76574888548636e-05
-1.57045658905137e-05
-1.46460641335271e-05
-2.01264358644516e-05
-1.33554450856623e-07
-1.27251467042924e-05
1.97554747476991e-06
-7.68242017446931e-06
6.96388448656335e-06
-8.3295596335841e-06
2.96524884574042e-06
-4.51787333370808e-06
6.20975382931222e-06
-1.98358277807297e-05
3.31557854548868e-06
-1.65772830492617e-05
9.89157600896108e-06
-2.81568121547855e-05
-8.5796356282522e-06
1.29170485134864e-05
-1.23646446478647e-05
-1.9618632181886e-05
4.77326429575587e-07
-8.6542658558364e-06
-1.11298548750405e-05
-1.09607478289614e-05
-1.05670801043766e-05
-1.82284641373122e-05
-1.04681715248278e-05
-1.60010680673651e-05
-9.71288574606482e-06
-3.89578001625561e-06
-2.06351783235238e-05
-1.41247727725993e-05
-5.10844686282061e-06
-2.41451237626088e-05
-9.85321543470467e-06
-2.62301699729005e-05
-2.58433243676157e-05
-7.77137688405749e-07
-1.13480007396666e-05
-1.83466088101159e-05
-1.79179140947392e-05
-2.87726044092593e-05
-1.15677037087823e-05
-1.64931492775576e-05
-1.53493186524019e-05
-2.13473530532099e-05
-1.36805408006951e-05
-1.35193199192275e-05
-3.75605789324523e-05
-1.4795967415359e-05
-2.48770961253103e-05
-2.50796346546236e-05
-2.20821452367228e-05
-9.19905076287078e-06
-1.74844932121939e-05
-2.19357365695542e-05
-1.18835614788649e-05
-2.94515445193076e-05
-2.88149189538731e-05
-1.75711270275808e-05
-9.9980165182884e-06
-1.79586622908406e-05
-2.29934054203661e-05
-1.74718326887562e-05
-7.03185018313764e-06
-4.94994147886739e-06
-1.07170729443717e-05
-2.34328609505043e-05
-2.4551531420431e-05
-1.05998781648869e-05
-2.63826266168574e-05
-1.90596058392148e-05
-3.17901739284456e-05
7.22542203760947e-06
-9.75225047193378e-07
-9.4285271461031e-06
2.26725587421304e-07
-5.63450801741209e-06
-1.57893835403403e-05
-3.80576953617431e-06
-9.61204776309547e-06
1.18299955277429e-06
-6.14210884049086e-06
3.5789129459272e-07
-2.21146952698109e-05
-8.51224384815187e-06
-6.56914553577146e-06
-9.73992992390025e-06
-2.30577590643832e-05
-6.47599179047088e-06
3.21209999634276e-06
3.66564559632551e-06
6.35778028606049e-07
-3.34247679631247e-06
-1.09768801401072e-05
-9.25785016963015e-06
-1.975703511531e-05
-1.61333378116343e-05
-1.16317973147035e-05
-1.01335643508189e-05
-2.06805347161944e-05
-2.35740577785247e-05
-9.66183537558718e-06
-6.53519549622067e-06
-2.03236222923965e-05
1.99025890243146e-06
-3.41956832030801e-06
-3.9826291898594e-06
-9.73891062635928e-06
-1.65620016775367e-05
-2.09805966086166e-05
-8.79788582061985e-06
-1.4494328986575e-06
-5.92034284643028e-06
-6.92852261311223e-06
-7.82021496344304e-06
-1.55410679223855e-05
-9.97390656448711e-06
-2.4224896766298e-05
-2.32143365186015e-05
-9.72990571952908e-06
-1.17975279293439e-05
-7.40204796478012e-06
-1.74337355307648e-05
-1.72683378586484e-05
-2.05271451754973e-05
-3.44727764803982e-05
-1.91460124647109e-06
-6.73214908976809e-06
-9.50958030991622e-06
-6.48618090297667e-06
-9.95126588891597e-06
1.72986322615082e-06
-2.24967927826352e-05
-5.39128715819531e-06
-8.27180649964291e-06
-2.97428009834642e-06
-5.85589387477305e-06
-1.5163441874114e-05
-1.76844228712975e-05
-1.64927212314435e-05
-8.79249483973527e-06
-1.45291733546239e-05
-1.55158825027505e-05
4.09399808026697e-06
-1.86266684748983e-05
-2.57899197562178e-05
-9.7634145822509e-06
-8.13632004871901e-06
-9.08368108730574e-06
8.08737295684065e-06
-6.82960170764083e-06
-1.73336162694756e-05
-1.44287077410035e-07
-9.61917621988532e-06
-1.46913332033115e-06
-2.02563218046112e-05
-1.58853929048576e-05
8.98523625585039e-06
-1.65944511090979e-05
-1.88940363451786e-05
1.38699667110771e-06
-8.9190624157975e-06
-2.49608337781823e-05
-1.28078045497918e-05
-1.28781070379213e-05
-4.01475495902167e-06
-1.15061022426705e-05
-4.61876878072206e-06
-1.28123193284628e-05
-1.19196846702258e-05
-6.25614036069647e-06
-1.10981413969842e-05
-9.96688434798165e-06
1.63527438906935e-05
-9.71059910189292e-06
-5.97831851338009e-06
4.51420646169601e-06
-3.58994733901707e-07
9.52699866481434e-07
-2.62571368766662e-05
-8.13908162993889e-06
3.2463278478505e-06
-1.48529337952769e-05
-7.99198203359937e-06
-1.03981562258878e-05
-1.4160191206071e-05
-1.06149916736271e-05
-9.86268069440683e-06
-1.52023527060688e-05
-1.2583126568228e-07
3.71570892863625e-06
-8.83353276810177e-06
-2.96164409751906e-06
1.28313647104684e-05
-6.83638051816529e-06
-1.21580014612224e-05
-1.52805980604932e-05
-8.06812408990637e-06
-1.99053232817138e-05
-1.33881863321874e-05
-1.85584772124096e-05
-6.47165073551686e-06
-1.15016597017541e-05
-2.21170953470185e-05
-2.08711198305956e-05
-2.21463264961262e-05
-7.73966067158904e-06
-3.22152696686391e-05
-7.9426353154761e-06
-1.81179340033682e-05
-2.0252476496787e-05
-2.98371745438497e-05
-1.57939581897959e-05
-2.12751144616181e-06
-1.95191171927286e-05
-2.13792525595622e-05
-2.21480813349618e-05
-8.41606607846759e-06
1.41440688214492e-05
-1.29939816789028e-05
-1.93708089500531e-05
-2.10680321710849e-05
-7.8467196559868e-06
-5.62172153678116e-06
-1.86111247019395e-05
-2.57648363359559e-05
-8.54810013933297e-06
-9.27671643260533e-06
-3.5470044356088e-06
-1.65102912097818e-05
1.18914284521926e-06
-1.01260351972426e-05
-1.23356395704785e-05
-1.91161827527411e-05
1.0712056707819e-05
-1.9201881094247e-05
-5.52283721640227e-06
1.85591077297642e-06
3.05558464313757e-06
-9.07182222315405e-06
-9.8894391645673e-06
-1.47629645093869e-05
-5.25674086047053e-06
-2.19455783934189e-06
-1.24977718063491e-05
-1.52553406157798e-05
-2.47017565940499e-06
1.54829736503099e-08
-6.47579265161161e-06
-1.04785398650827e-05
-1.39037849437806e-05
-1.65702448813936e-05
-1.01929776870606e-05
-1.07746423626144e-05
-1.02622635320877e-05
4.70166407165123e-07
-5.66424187190551e-06
-8.19383357443168e-07
-2.38047556441001e-05
-1.94743885020382e-05
-1.39018844353569e-05
-5.54637536596868e-06
4.36683556319275e-07
-1.11687377365521e-05
-1.899747140647e-05
-1.12168554568017e-05
-1.86416478636235e-05
-1.24346441049093e-05
-1.1930806403521e-05
-2.16876536346512e-05
-1.67616650667797e-05
-2.15105238931458e-05
-6.44970025242417e-06
-4.99610810341595e-06
-2.11629901786681e-05
-2.05129691359245e-05
-5.32245019953577e-07
-7.48545774800929e-06
-2.64049910721324e-05
-1.11388324376298e-05
-1.47657810033395e-05
-2.17785138319289e-05
-1.30608566808823e-05
-1.90280260084808e-05
-3.13810120752665e-05
-1.8314029228394e-05
-3.24674857419253e-05
-4.36769366614735e-06
-1.63739295765573e-05
-1.62994410137503e-05
2.30937064621984e-07
-2.26598724035661e-05
-1.86207155121774e-05
-1.71863888267591e-05
-2.24420610292415e-05
-2.34707374418921e-05
-6.62116318456525e-06
-2.91419677986746e-05
-1.41784298696098e-05
-1.00832196826369e-05
3.10282816895138e-06
-1.93627152315136e-05
-1.19749626060674e-05
-2.73547068439671e-05
-3.23711434617161e-05
2.14175520366854e-06
-1.22365883703365e-05
-1.33384851877815e-05
-8.53070336889723e-06
-1.03736585106127e-05
-1.20430445878233e-05
-1.29064058334697e-05
-2.50367332606544e-05
-2.8962382300908e-05
-9.6889615991405e-06
-6.06337641063655e-07
-2.76065695141495e-05
-7.60900121463765e-06
-6.39488953370824e-06
-8.33445806462832e-06
-9.1362009068494e-06
-1.34315418286328e-05
-1.19296170662616e-05
-1.83991357189828e-05
-1.27140229262781e-05
-3.7991659277916e-06
-1.39256261031715e-05
1.97157844401291e-06
-1.20904713352505e-06
3.16254664324376e-06
9.14357594948039e-07
-1.77143676162238e-05
-2.30870460705286e-05
-1.10058881745124e-05
-1.2559820677948e-06
-2.40863177225717e-05
-5.16993204532852e-06
-9.01552423085248e-06
-6.56683109377236e-07
-1.20447404031109e-05
-5.37115945435326e-06
-1.03232994617103e-05
6.41844594792477e-08
-1.05004619766236e-05
-4.0774400508774e-06
-1.56899158950111e-05
-7.04497061053113e-06
5.73592277123479e-06
2.16566431276213e-06
-9.64320389059187e-07
5.53059354729317e-06
-2.27069713239813e-05
1.82443512447265e-07
-2.96400150222297e-06
-1.10653108427725e-05
-2.80740039035132e-05
-1.52266660822642e-05
-2.9473499974447e-05
-1.32015496904402e-05
-4.41612119683711e-06
-2.31942507998591e-05
-1.44906893714106e-05
-1.52051643979595e-05
-2.82308318542213e-05
-2.09537300974005e-05
-1.86445007238806e-05
-2.4634202796976e-05
-4.1099133730045e-05
-3.03258118355575e-05
-7.11895376505029e-06
-2.34414991673003e-05
-1.33984564311802e-05
-2.13391130838395e-05
-1.05456952465379e-05
-2.59052252677139e-05
-1.92638255058655e-05
-8.57842425767781e-06
-8.66848744681202e-06
-2.44454524375185e-05
-7.62474240427087e-06
-7.46861659881425e-06
-1.24509683052041e-05
-1.62914768477966e-05
-2.09309984360165e-05
1.50781870626406e-07
-1.98305436715617e-05
-9.26072938876821e-06
-1.23966128887471e-05
-8.19443648000088e-06
-6.10329211289858e-06
-3.5684688769635e-06
-9.00574097228261e-06
1.31665386172138e-06
-2.36452449212006e-05
-7.25745475244753e-06
1.50622066458094e-05
-1.88329810901606e-05
-9.25960017991627e-06
-8.95456811739135e-07
-1.19671282817009e-05
-2.79201515680089e-05
-3.28905239521634e-06
-7.16803947862666e-06
-7.16545319668127e-06
-1.63509266716487e-05
-3.61376150281298e-05
-3.79505514313512e-06
-5.53956005575396e-06
-1.26998853960478e-05
6.65478989523475e-06
-7.44557705163132e-06
-4.59726923384717e-06
1.58947700118743e-05
-4.03785089642818e-06
1.35669912166739e-06
-1.56340800721887e-05
-1.12599829240764e-05
-2.08399903505559e-05
-4.25795735824442e-06
-1.00939222223061e-05
-7.24319910043135e-06
-6.47730803644985e-06
-1.83783708704638e-06
2.41434654320203e-06
-1.24258596317e-06
-2.09628343735087e-06
-1.0568972595169e-05
-1.35766224840259e-05
-2.38595607444798e-06
-3.0575795849261e-06
-1.24794536291114e-05
-8.6412228659343e-06
-1.33518540128644e-06
-1.25632052884789e-05
-1.59222822309724e-05
-5.75798972948267e-06
-1.23667011785188e-05
-4.19620528631877e-05
-1.26695156452476e-05
-2.51885328873541e-05
-2.0943741936374e-05
-2.57078539112828e-05
-1.49280648150308e-05
-1.07949192041768e-05
-1.16189270043087e-05
-2.01733862801744e-05
-5.27493645224647e-06
-2.73918260692304e-06
-8.55901872484501e-06
-1.35055020450529e-05
-8.00836224620033e-06
-1.48690077375785e-05
-2.0688556632022e-05
-1.63324881719345e-05
-1.84252053829352e-05
-7.52696135321025e-06
-2.21830854229629e-05
-3.26767324983142e-05
-1.2709580513874e-05
-2.13475271481245e-05
-1.96214226816174e-05
-1.61305582879992e-05
-2.28166590288303e-05
-5.25829854513432e-06
3.01024978151926e-07
-2.39428618613142e-05
-1.17879403860017e-05
-8.99543926666013e-06
-5.76557623174458e-06
-7.94630057796456e-06
-1.43269397069064e-05
-1.72861098564255e-05
-6.84744855682705e-06
-2.22703703780207e-05
3.74385239696333e-06
-2.50586343764837e-06
-1.23687897176188e-07
-1.70245156399021e-05
-2.09354827976304e-05
-2.33469845253898e-05
-5.18141126737871e-06
-1.13814413864945e-06
-1.54353947329799e-05
-3.93012861512269e-06
-1.05983556700005e-05
-9.96041374909387e-07
-2.40361830353278e-05
-9.31212233565715e-07
-1.3484267418081e-05
-1.67254282530549e-05
3.51051040846942e-06
1.24133997017276e-07
1.2985001888947e-06
-9.67893652549981e-06
-1.08958996735185e-05
-5.77461746218311e-06
-2.74718627151267e-06
-1.44651829635221e-05
-1.15592082272832e-05
-2.87411923040038e-05
-1.67611951555627e-05
-1.23643249213472e-05
-1.45564786656883e-05
-1.2421123450377e-05
-2.04956156316773e-05
-1.77684257300118e-06
-4.30142314658444e-06
-6.61369093336488e-06
-2.96273545826859e-05
6.82950179321545e-07
-1.75712037727664e-05
-1.2838057538593e-05
1.20624929748179e-06
8.0351560459696e-06
-1.47881198827698e-05
-1.62243458765487e-05
-1.62289038310668e-05
-4.32016701609847e-06
-1.99172082382174e-05
-3.94801435003222e-06
-2.46075547361887e-05
-1.59116139977917e-05
-1.07419846352697e-05
-2.80717364529878e-05
-2.16775330744031e-05
-2.35621468793325e-05
-1.48451895035538e-05
-2.15039076155561e-05
-9.89547399165902e-06
-1.69930076754299e-05
-2.78744138571678e-05
-1.45391558440257e-05
-1.67257260821367e-05
-1.70363209419721e-05
-9.10896523051454e-06
-8.61920639943185e-06
6.07103193530135e-06
-2.1113929054826e-05
-7.60400549184026e-06
-8.99319143867612e-06
-2.19182580417229e-05
-1.57227712357965e-05
-1.49347669392135e-05
3.12998815231405e-07
-1.33782523862914e-05
-2.44443405817947e-05
-5.46418672441501e-06
-1.50059601877564e-05
-5.96354430620929e-06
-7.84256740371806e-06
-2.00266113761569e-05
-2.26064741494809e-05
-2.3690824446003e-05
-2.6814755742711e-05
-1.35296152773199e-05
-1.70070069571822e-05
-1.07946723870066e-05
1.94451061803774e-06
4.60712309170301e-06
2.0990637252795e-06
3.9656103372943e-06
-9.22614574837892e-06
-6.59741505085433e-06
-8.45449222454827e-06
-1.35277021756154e-05
-1.30725610715644e-05
-1.44158846124522e-06
1.81731258881781e-06
3.19687720854271e-06
-2.87989008489695e-05
-1.34226156143439e-05
-1.07390910245547e-05
2.87210960478305e-06
-6.02035002273703e-06
-2.37965662358834e-05
-1.18753053647914e-05
-3.22526675690783e-06
-5.58820932869356e-06
-3.60134443477383e-06
-1.72849034472743e-05
-6.17323284899294e-06
3.05595471703493e-06
2.77550092289866e-06
-2.21682106498797e-05
1.82161329940389e-06
-1.89438674605101e-05
-1.05751744343912e-05
4.78696826907444e-06
-2.00291819434795e-05
-1.49590799605076e-05
-1.90037962327948e-05
-1.09149171301586e-05
-1.98960671285573e-05
1.73358150794447e-05
-1.24477191759032e-05
-1.42891811668971e-05
-2.50639757358294e-05
-2.35921382875695e-05
-1.60423165097949e-05
-3.9944732424669e-06
-1.68128927183271e-05
-1.42215514513066e-05
-7.16168580356337e-06
-2.57131935908982e-05
-7.99352394306927e-06
3.70141096781479e-06
-1.31642005550296e-05
-9.02104218202909e-06
-2.71572293655457e-05
-1.50696506739304e-05
-2.5963285045618e-05
-1.59687238327215e-05
-1.75492826179873e-05
-1.96776989962564e-05
-1.28169108085963e-05
-1.56923866696538e-06
-1.23204945839968e-05
1.32882245179416e-06
-5.50688912871388e-06
-1.49172681227827e-05
9.79054364336246e-07
-9.99478960345809e-06
-1.24058452092081e-05
-4.7690785674134e-06
-1.51784654474359e-05
-2.26213855231099e-05
5.34307367157528e-06
-6.58631219421407e-06
-1.02838291344052e-05
-1.08828999830495e-05
-1.41502154217421e-05
2.50395428431106e-06
-6.62902671083639e-06
-8.0471121012256e-06
-1.78860767704256e-05
-2.91616994810203e-06
-1.16509782897331e-05
-1.44254634458578e-05
-1.6906113393438e-05
7.27698669686572e-06
-1.3434407336806e-05
-9.09701623032437e-07
-1.60130931793007e-05
-4.72680041894645e-06
1.90562435407028e-06
-1.65273973294426e-05
-1.36824502196132e-05
-3.6462845364931e-06
-5.31782096833622e-06
-4.00113392733199e-06
-1.34360930675103e-05
-9.41111531655454e-07
-4.97217409721497e-06
-9.21149963106032e-06
-2.50454177925596e-05
-1.13886929932791e-05
-1.21329253951352e-05
-3.41400540059407e-06
-9.55670441419126e-06
-6.83230548431783e-06
-1.10791395865293e-05
-4.89517879777902e-06
-2.00726889118116e-05
-9.07826965033862e-06
-1.51662208859072e-05
-1.1912796783519e-05
-1.66667227419591e-05
-1.02308526824836e-05
1.19963803246121e-05
-1.34168561453432e-05
5.05816304697568e-06
-2.07732153345378e-05
-6.23082069688833e-06
-1.22288492757907e-05
-2.73461485678105e-05
-1.38082479939191e-05
-1.28601465617716e-05
-1.34467466755322e-05
-1.07236875606912e-05
-1.30931778776601e-05
-2.19806602119975e-05
-1.68239071986238e-05
-9.60882773721642e-06
-6.51483685277177e-06
-1.46999434418044e-05
-1.38645174648485e-05
-7.09973265659309e-06
-2.33798174606271e-05
-2.82618972384796e-05
5.24408586274492e-06
-2.48178304047529e-05
-1.95019150500014e-05
-1.71776213780552e-05
-3.46997725932037e-06
-2.10225330695761e-05
-3.21891546965186e-05
-1.78149077370955e-05
-5.71148982857825e-06
-7.13138087681455e-06
-2.65963190559586e-05
-2.56263101226709e-05
-2.13048991371024e-05
-1.82764245722103e-05
-2.40823515454666e-05
-6.92437664916598e-06
-1.93347373317242e-05
-1.64629992431849e-05
-2.06826148601528e-05
1.07293558738031e-06
-1.60580404073008e-05
-1.09873053247105e-05
-8.65860497030784e-06
-1.5779657800441e-05
-2.62621303389136e-05
-6.1493193453741e-06
4.53151712837934e-07
-5.2552752956952e-06
-1.38454109552267e-05
-1.71898012042846e-05
-6.30434736441597e-06
-1.52650923268173e-05
2.14952609637974e-06
-3.86146922689752e-06
-7.78624970408329e-06
-2.62207956381339e-06
-1.59299040563122e-05
-1.87300779422216e-05
-7.64962477378198e-06
-6.30043627395327e-06
-1.15360262088474e-05
-1.10537627051226e-05
2.25448598925484e-06
-1.69766368150283e-06
-2.64382001131054e-05
-1.72713134217567e-05
-7.20084208982264e-06
-1.29531973419001e-05
-2.71003693215994e-05
4.38842361293594e-08
-8.86170887607228e-07
-1.60576993292115e-05
-3.56338948421486e-06
-2.73140164621215e-06
-1.65747847493823e-05
-1.01782075064735e-05
-4.428535504778e-06
-1.33024900753258e-05
-5.70304923293055e-06
-4.55062821898179e-06
-1.47159779177094e-05
-2.81987724842507e-05
-2.22353830503599e-05
-1.02703790172033e-05
2.46112289061386e-06
-7.50922343758105e-06
-2.76681501041444e-05
-2.6462921379807e-05
-2.87833417233674e-05
-1.70243162484319e-05
-2.0181492721115e-05
-1.40025043596971e-05
-1.33455713463885e-05
-3.58506735576927e-05
-1.99048895329174e-05
-2.49218159970579e-05
-1.64732933321168e-05
-2.46311834129073e-05
-1.83282751283469e-05
-2.65564000678161e-05
-2.17431481918731e-05
-1.9134401700013e-05
-1.89239676525473e-05
-2.16480692396661e-05
-3.29506860680455e-06
-2.50065428675841e-05
-1.88790894157631e-05
-1.08899239361999e-05
-2.02116120341622e-05
-8.53281329691387e-06
-2.40861743462618e-05
-8.21808238449852e-06
-2.08971948775394e-05
-1.76044063051107e-05
-1.39388788650237e-05
-2.9581033311192e-05
-6.21552101839898e-06
-3.80954722173583e-06
-4.31991978975276e-06
-5.75225103548731e-06
-1.18517145922487e-05
2.93479357006276e-06
-1.671672194784e-05
-2.36513618152594e-05
-3.26503162701783e-06
2.50850373161837e-07
-1.75808426626981e-05
-1.67434086334048e-05
-2.60096907459102e-05
-1.2302802110322e-05
6.92020630484323e-06
-5.23930635289495e-07
-1.5272559486724e-05
-2.96124634165014e-05
4.28428049553898e-06
-2.62836793851079e-05
-1.00346317711223e-05
9.41989129235836e-06
-1.52915149011634e-05
-8.03851529849448e-06
-2.35239243350653e-06
9.34085254232337e-06
-1.31199870811875e-05
-1.17690736062653e-05
-5.10063510966417e-06
5.47022936297628e-06
-1.22615050175983e-05
2.83947545185703e-06
-4.04769464024522e-07
-3.99663230588844e-06
-1.88911969821055e-05
-1.60379792145278e-05
-4.06735939421301e-06
-1.14669181014756e-05
-1.43825724564233e-05
-1.80975671922896e-05
-8.18438829050492e-06
-7.51000926763765e-06
1.8600856845763e-05
-6.63276321707945e-06
-2.76041511666388e-06
-2.0263325760069e-05
-2.41668544041054e-05
-4.14644819516107e-06
-1.08579772404674e-05
-9.78704464687321e-06
-8.92606860516114e-06
-7.21536139249472e-06
-1.37244913080792e-05
-2.3522132153755e-05
-1.92108149729883e-05
-2.41831396451789e-05
-1.47608249070853e-05
-1.55276850270533e-05
-1.32010661938752e-05
4.37255570569369e-06
-1.73510394239281e-05
-1.47468748707084e-05
-1.71592608128277e-05
-2.19565255039737e-05
-1.99242417036713e-05
-5.58641561105081e-06
-1.22226827292524e-05
-1.49289025049805e-05
-1.24343057338317e-05
-1.11183512491208e-05
-1.26290929993318e-05
-7.12705887929471e-06
-1.02690714033368e-05
-1.94287679352981e-05
-1.78331792009892e-05
-9.60154351889864e-06
-5.31100489531805e-06
-1.59244330007041e-05
-1.13258610548185e-05
-1.10672906001669e-05
1.53768540554387e-06
-1.6802844931541e-05
-1.86387114987282e-05
-9.5665479437896e-06
-1.48548201970081e-05
-2.68839309289655e-05
-2.0128509132458e-05
-7.55749071832883e-06
-1.64102707796358e-05
-6.93498506694133e-06
-1.3068545826515e-05
-1.19376263863581e-05
-1.49462367991978e-05
-1.48372863745664e-06
-3.06213753151069e-05
-1.86107756906401e-05
-1.92843474795038e-05
-6.67142105106374e-06
-9.61443034537909e-06
-7.72840604115641e-06
-1.04953746205067e-05
-1.25188710055743e-05
4.06523895760867e-06
-1.65929474058365e-05
-4.7100736730488e-06
-7.9744439520703e-06
-9.62662375387645e-06
-2.08528300186076e-06
-2.13675628328202e-05
-6.75126023915316e-06
-5.19971707511925e-06
-6.12324032384699e-06
-2.26233559166502e-06
-1.89535911811741e-05
-6.16311079428199e-06
-7.51479543957059e-06
-1.24514837098202e-05
-3.84849572508578e-06
1.9543462516581e-06
-1.77996834959526e-05
-1.45076688881235e-05
-1.41295961122274e-05
-6.96090599981969e-06
-1.85963958556218e-05
-2.26445210531144e-05
-1.1932697153307e-05
-1.74885145063734e-05
-2.18465210317901e-05
-1.1227547900199e-05
-1.35302989720069e-05
-1.75974494801832e-05
-1.30847656805756e-05
-1.24860902778927e-05
-1.16370149562681e-05
-1.80705004038823e-06
-2.17973144505026e-05
-1.28313826482451e-05
-6.71654019964878e-06
-1.95618176727683e-05
-1.06250798671206e-05
-2.56723947514863e-05
-1.28116950686836e-05
-3.12508640679347e-06
-1.69471088711266e-05
-1.81100099696605e-05
-2.60734690611634e-05
-1.30131939775087e-05
-1.18735259390434e-05
-1.61494395949199e-05
-1.50662917520086e-05
-1.15541437877634e-05
-5.07420756354927e-06
-1.50208692486056e-05
-1.49098891463804e-05
-2.96715730722126e-05
-1.3389853903274e-05
-4.37676432143164e-06
-1.090847184368e-05
-1.76421257188885e-05
-8.18287432216983e-06
-1.1411416426042e-05
-1.06443005057888e-05
-2.08811890294844e-05
-1.03090862263263e-05
-2.58833770404181e-05
-1.44612691192757e-05
-8.40631421922364e-06
-1.87711426256158e-05
-2.58071514171993e-05
8.66333866612887e-06
-7.34342681750192e-06
-8.84870215441272e-07
-1.05738910901992e-05
-7.49687779826572e-06
-4.22376872400977e-06
-5.91504397586896e-06
-8.73759037925813e-06
-6.09649670483583e-06
-1.01166475478366e-05
-1.08697201965791e-05
-6.60378389075991e-06
-1.732876591295e-05
-1.24208299864402e-05
-4.28948599261142e-07
-9.02708228952631e-06
-8.42124274609248e-06
-2.54517818592517e-05
-1.38625756435572e-05
-1.52125410338919e-05
4.67652030490251e-06
1.06868606841827e-05
1.03374834761361e-05
-4.37638677634469e-06
2.55953310142016e-06
-9.74020052065771e-06
-6.38187289728369e-06
-1.67012357011874e-05
-7.12943992739275e-06
-1.44529037395221e-05
-4.83259481561691e-06
-1.87284599851418e-05
-4.08886008473352e-07
-1.48626943093152e-05
-2.38075112493253e-05
-1.84659856808827e-05
-1.7509237881678e-05
-1.15744251899961e-05
-7.35603959624561e-06
-3.83312018814697e-06
-1.47516274817363e-05
-1.3812649060792e-05
-2.89356179745276e-06
-2.47305880448821e-05
-1.38949299476395e-05
-9.83328533500428e-06
-8.84752452043207e-06
-6.13865260594287e-06
-1.997999290969e-05
-1.0625393455408e-05
-2.64236389221936e-05
-2.5610764810278e-05
-2.2789686560602e-05
-3.14054424134027e-06
-2.7232840509826e-05
-1.86128486006845e-05
-2.62196213485408e-05
-1.37311640127098e-05
-1.77538266568978e-05
-2.29117782426117e-05
-1.12405266644373e-05
-2.56224603317239e-05
-2.05884310931182e-05
-2.58535329660494e-05
-1.49496512809098e-05
-1.4161790004791e-05
-1.1161462436686e-05
-2.82864183545459e-05
-5.85228718516979e-06
-5.10150473560052e-06
-7.12919244467587e-06
-2.16156328408389e-05
-1.20879959149916e-05
-8.71470319780365e-06
-8.6744434726818e-06
-1.90811614589206e-05
-1.53503220765104e-05
-1.16772216848272e-05
-1.03419765964841e-05
-1.50661243559555e-05
1.46201650853262e-05
-1.02097977320423e-05
-5.35724680548714e-06
-5.45494823927805e-06
-1.07445650704528e-05
3.03881058247435e-06
-4.9205925626049e-06
-2.52319616759008e-05
-5.61537869198924e-06
-7.77569135172962e-06
-1.08936360761648e-05
-1.48743544845783e-05
1.01323502372002e-06
-7.35848089056348e-06
-1.6962514569797e-05
-5.60492697331438e-06
8.08886302148549e-06
-8.5005905376501e-06
-1.81489606500386e-05
-1.33608337300476e-05
-1.42456486996984e-05
5.53985366055502e-06
-1.25110638346887e-05
-6.00849791164374e-06
-2.02513381338048e-05
-2.11512085426377e-05
4.53576028028336e-07
-1.03606376802888e-05
-5.30186889884941e-06
2.51210655124081e-06
-2.02482040800017e-06
-1.4428882632334e-05
-2.13356308534718e-05
-1.04864832568709e-05
-4.95129442719048e-06
-2.63576691684166e-05
-1.58286118084985e-05
-3.21051754076422e-05
-2.12009099092421e-05
-4.85780218505186e-06
-8.70490232323938e-06
-1.23786102684331e-05
-1.83843926991887e-05
-2.4304232044982e-05
-1.61049911886045e-05
3.51643036048823e-06
-4.5917045514912e-06
-1.45829137119614e-05
-2.4783231741754e-05
-2.85618067346466e-05
-2.58078776651972e-05
-2.52202503141303e-06
-5.48125733735455e-06
-1.42327140255643e-06
-1.10218560272532e-05
-9.63456603376599e-06
-6.36685341124912e-06
-2.18852041097804e-05
-2.29422058422758e-05
-7.96586017022151e-06
-1.84492404429285e-05
-3.12130145861873e-05
-2.95923205946474e-05
-1.75921740503152e-05
-5.85782634301065e-06
-1.00281619258848e-05
-1.26554493027383e-05
-1.36039260725595e-05
-6.8165907297806e-06
-1.41222230557483e-05
-1.29668225609092e-05
-7.33082250395115e-06
-1.98991602817409e-05
-1.66515937777092e-05
-1.59286915460852e-05
-1.5107316300583e-05
-1.39848094737598e-05
-2.25409916453886e-05
-2.08739605521847e-05
-2.02303455324234e-05
-1.07225595055944e-05
-3.69884327236298e-06
-1.89600155060256e-05
-1.28291265794734e-05
1.41711688721497e-05
-1.14034500903062e-05
-2.32308132653848e-05
-4.88024339075253e-06
-6.75219380240096e-06
-2.44969031196515e-06
-7.13407632901402e-06
-1.00330339754746e-05
-3.20942098736002e-06
-1.08960568738992e-05
-7.51874245151016e-06
-6.68729031046726e-06
-1.01341201162485e-05
-3.44081102062838e-06
-5.01760077273396e-06
-1.17642026139082e-05
-1.49282996726587e-05
-8.50143607339677e-06
-2.68057263476945e-05
-8.38482045388657e-06
-5.85360347184643e-06
-1.65064308828602e-05
-1.6417732553003e-05
-2.64554516211757e-05
-1.50807564105485e-06
1.62564862306825e-06
-5.13893452388718e-06
6.95212366155592e-06
-1.9119033924221e-05
-7.63658504866481e-06
-1.29865701884654e-05
-1.53625162304261e-05
-1.12439649527395e-05
-2.02040504176822e-05
-1.04999385917317e-05
-1.07381432752923e-05
-9.18792082501808e-06
-2.2023217307975e-06
-2.08285445786173e-05
-1.69803641620564e-05
-2.85423254600046e-05
2.17157542637688e-06
2.44473268093308e-06
-2.82993600466502e-05
-1.02701030841061e-05
-1.12768977382495e-05
-2.51219292756111e-05
-1.85301116646328e-05
-1.4336050616718e-05
1.37659040496804e-07
-6.57886333481706e-06
-1.09925629476203e-05
-1.5873749845346e-05
-1.97962047765648e-05
-1.48579456032127e-05
-1.66138701581596e-05
-1.75929157605808e-05
-1.4452521916934e-05
-9.20518008382947e-06
-1.85008651772607e-05
-7.8524081239792e-06
-3.41620266546033e-05
-3.32724288297098e-05
-1.57802067266423e-07
-1.53268601177261e-05
7.72602089381663e-07
-4.06343660688154e-06
-1.66170150528335e-05
-1.12032037045964e-05
-2.8182472139313e-06
-2.70292919272377e-06
-2.39013679620253e-05
-1.46857654262263e-05
-2.36804777814499e-05
-8.66324109381812e-06
-1.68450629772118e-05
-3.10474850313017e-08
-1.26350987941916e-05
8.93004312974012e-06
-5.02677262715936e-07
-1.66401651563943e-05
-1.18552783207501e-05
-6.81704150667243e-06
-1.17315024163361e-05
-2.52484329411779e-06
-6.99255513760835e-06
-2.34219894741424e-06
-4.86206185043517e-06
3.54120861537669e-06
-1.05794570000959e-05
1.35737363676881e-06
-1.59749525435244e-06
-8.22937795074682e-07
-1.71509886137599e-05
-2.78485183553435e-05
-1.59347622043585e-05
-9.2511975631267e-06
-3.89510747690877e-06
-6.03350004904888e-06
-1.58212442947448e-05
-1.91172666344433e-05
