# Supplementary material for: Research on computational propagation and identification of mine microseismic signals based on deep learning
Source: PLoS One. 2025 Oct 22;20(10):e0334641. doi: 10.1371/journal.pone.0334641 (PMC12543183; doi:10.1371/journal.pone.0334641)
Supplement: S10 Data — (ZIP) [file pone.0334641.s010.zip › 000101100001501.xlsx_0.txt_24.txt.txt]

-1.04827102806707e-05
-2.65301416946524e-05
-2.12580389470877e-05
-2.77903899244795e-05
-1.8049174877305e-05
-7.65692028740611e-06
-4.5785711220019e-06
-2.09437772510036e-05
-2.10264944708857e-05
-6.20705776834074e-06
-7.39558627748506e-06
-2.85455744517975e-06
-2.03578069276218e-05
-1.20778579346817e-05
-6.72684667639535e-06
-6.27042561696728e-06
-6.56903398902017e-07
-2.03863422991685e-05
-5.3787007954868e-06
-8.36145541732193e-06
-9.90137057131971e-06
-1.02992050828919e-06
-1.81558464769729e-05
1.36157974474105e-06
-4.09099550033554e-06
-4.14713997317892e-07
-1.39182499954216e-05
1.07401016289106e-06
1.01088775710838e-05
-1.5561917439349e-05
-8.36875507373427e-06
-5.71000195501665e-06
-6.87283834077751e-06
-2.94297478334037e-06
-9.95266068246956e-07
-2.46695386511674e-05
6.93023035522537e-06
-8.19668471826421e-07
-1.27723953815898e-05
-7.26441376753373e-06
-1.49412992102192e-05
-4.1726853613219e-07
-2.5845624482858e-05
-1.1189210206052e-05
-2.08551958599019e-06
-6.01776302995644e-06
-1.96718053417839e-06
-5.94044690089831e-06
-1.75642186550782e-05
-1.97340873980524e-05
-2.36365950321601e-05
-1.65117563782187e-05
-1.62893460751072e-05
5.83984786464025e-07
-1.68437363851759e-06
-1.43786164531689e-05
-7.28781358447799e-06
-2.32483512976279e-06
-1.08163379632413e-05
-2.73054682934054e-05
-2.2639982832261e-05
-1.69535102362836e-05
-1.57900736747622e-05
-2.66893296055564e-05
-2.18870238702938e-05
-2.50042360927269e-05
-1.8663671477042e-05
-2.21101221445491e-05
-1.67292670815801e-05
-1.04438542064088e-05
-1.08453001511882e-05
-1.76175168416095e-05
-1.37750992716963e-05
-1.70152094813481e-05
-9.08093419607713e-06
-1.26480115961852e-06
-1.66558352082137e-05
-1.11861064738884e-05
-1.58028766277982e-05
-1.66517836562116e-05
-1.9119591381807e-05
-2.49452080224572e-05
-8.06960601818798e-06
-3.2624403587349e-06
9.62354864670556e-06
-1.06144457719377e-05
-1.5313531559943e-05
-5.47245140341401e-06
-2.90010345182952e-06
-2.44765736516363e-05
-1.20400426279761e-05
-7.5683561678711e-06
-1.12044087214541e-06
-1.44828802813445e-05
-2.82155494426478e-05
-9.27697619569969e-06
-1.43031330597987e-05
-1.02739916252428e-05
-1.10693982634093e-05
-2.78224382227217e-06
-1.5179389868368e-05
-8.9505706801391e-06
-7.39315942531957e-06
-7.90355542606824e-06
-9.25739335727828e-06
-1.09210139513754e-05
-8.87828263565996e-06
-1.28847522738385e-05
-1.23165709645547e-05
-1.99047823390521e-05
-1.85739177221543e-05
-2.65771555141547e-06
-6.3815019528883e-06
-5.03619007089113e-06
2.15480685756195e-06
4.3324665398869e-06
-1.40572019715303e-05
-1.69082726844436e-05
-2.87376753107006e-05
-4.8168207706324e-08
5.37428290224994e-06
-1.15152021817607e-05
-8.82919269044373e-06
-1.48625199306068e-05
5.54365338314974e-06
-1.10886193246973e-05
-2.01074693523752e-05
-1.71132334342059e-05
-9.74546966917759e-06
-2.09251515527931e-05
-1.79689043820201e-05
-1.83735886856859e-05
-2.17747896472045e-05
-8.71094143777597e-06
-1.89244821154447e-05
-1.75789605704969e-05
-1.94285900154417e-05
-1.99254829403756e-05
-1.32224636339621e-05
-1.43270142872087e-05
-1.62989670045041e-05
-4.7349607078946e-06
-2.51986096422758e-05
-2.96951404435895e-05
-5.19612151134754e-06
-2.4103683484048e-05
-1.67003393971248e-05
-1.48278706711e-05
-2.49469581276846e-05
-1.14433187800352e-05
-1.49820584184243e-06
-1.42466429356557e-05
-8.11061815100159e-06
-2.01024051149798e-05
-9.73094086424425e-06
-9.8111987059074e-06
-4.92033439886324e-06
-1.26693338208709e-05
-1.18398260447755e-05
-2.00489170488313e-05
-2.1591195852848e-05
-2.4431373495823e-05
-2.8687296601632e-05
-3.90224815629183e-06
-1.10173488620511e-05
-3.69547938270684e-05
-1.42556381604377e-05
-1.72591556734355e-06
-1.7765789396875e-05
-1.50273041176885e-05
-7.67447679761387e-06
-2.42816244646465e-06
-2.30171863163622e-05
-2.21749842634527e-05
-1.79829426439438e-06
-1.77352225170015e-05
-8.94036328107521e-06
-1.59365164630673e-06
-1.42150629824454e-05
-6.23597903466792e-06
-6.6009405177904e-06
-1.3692259359198e-06
3.51733676434583e-06
-2.18582151673363e-06
-6.47484031118792e-06
-5.10787637752381e-06
-1.5359974504855e-05
-1.48077259265678e-05
-8.88375957213324e-06
-1.24320667764306e-05
-1.69938577225963e-05
7.72384852290588e-06
5.55413566381878e-06
-2.11874307878273e-05
-1.6238685939183e-05
-1.26590336415832e-05
-2.53170504098645e-06
-1.38043721603445e-05
-1.01109051643404e-05
-1.92264432896725e-05
-5.75360711180719e-06
-1.19421550911979e-05
-2.47645814667701e-05
-7.39187812025237e-06
1.17478651519138e-06
-1.2945722158459e-06
-6.88523638583603e-06
-1.04252633757352e-05
-1.32353052740127e-05
-1.60945564638109e-05
-1.84260709305949e-05
-9.59886136253592e-06
-1.89092264655243e-05
-1.96466187475401e-05
-2.26284336307528e-05
-1.06205074860075e-05
-1.59351843029493e-05
-2.02327072109452e-05
-1.35895947640326e-05
-1.01508199449056e-05
-2.64047390351315e-05
-1.55959942931968e-05
-1.63173852844823e-05
-2.146015944168e-05
-1.39418760707566e-05
-1.96559134007782e-05
-2.49688080165502e-05
-2.02991008367934e-05
-2.17527781756378e-05
-2.5912825264655e-06
-1.98853658549003e-05
-1.67530003483055e-05
-2.1885788372993e-05
-2.22032747987021e-05
-8.849621623123e-06
-1.7569174990235e-05
-9.41979327970524e-06
-2.23825065508363e-05
-1.75580147489327e-05
-2.35228910247327e-05
-2.13039348676139e-05
-6.20628260018658e-06
-1.58379403169097e-05
-1.3694020953761e-05
-4.89219141134828e-06
-1.21547140943493e-05
-1.59190857547368e-05
-1.35116791108754e-05
-1.27503111817334e-05
-2.21017063311399e-05
-1.2433126062298e-05
2.7222241483131e-07
-2.02400429437003e-05
-1.20726602351824e-05
-9.27096452956202e-06
-5.83820646682457e-06
-1.25877430328344e-05
-5.08020061124503e-06
-1.30497015155863e-06
-5.07007617326157e-06
-2.73669981093396e-06
-6.0535467649691e-06
-3.23671373923528e-06
-7.22125201789176e-06
-7.83335287303201e-06
-2.0788747180813e-05
-6.85834373571693e-06
-2.05177465102601e-06
-4.69316015168459e-06
-7.29167460569562e-06
-1.69253028546537e-06
2.82367964151702e-06
-8.53166867675087e-06
-3.35435258871079e-06
-9.41895286297084e-07
-1.39721848106447e-05
-2.31764979186753e-06
-1.39334221473079e-05
-2.34547800434454e-05
-1.41442603698327e-05
-6.32639138156414e-06
5.06726450142849e-06
-6.42669743995728e-06
-1.53523666906262e-05
-3.63088263112491e-06
-1.2140758237487e-05
-1.34741886650191e-05
-8.33931492918097e-06
-1.46801359343621e-05
-1.35130953348265e-05
-2.21480452131337e-06
-1.18143215550942e-05
-1.97072679665332e-05
-1.27155637601164e-05
-1.08533455395848e-05
-1.63086477060188e-05
-9.59393383426761e-06
-2.2450584554793e-05
-2.8519312395775e-06
-2.37916396528935e-05
-1.6612074059788e-05
-6.93099719619613e-06
-8.29104557063666e-06
-2.11536484585231e-05
-1.52239546531235e-05
-7.48973477981754e-06
-2.06760019890365e-05
-2.2128302825624e-05
-1.22694379481611e-05
-8.82416200750207e-06
-2.86100901890198e-05
8.02421373941444e-06
-2.32459317930615e-05
-1.67237912963029e-05
-2.02991014956654e-05
-1.69080070683864e-05
-1.21490563442989e-05
-2.45432904183749e-05
-5.01552567894558e-06
-1.80847406122782e-05
-2.48208268634453e-05
-2.39122343713254e-05
-1.4212325005001e-05
-1.1994290454473e-07
-8.98218619274731e-06
-1.90089668707181e-05
-1.517501223749e-05
-1.35537132576905e-05
2.46083388218822e-06
-1.54644458283692e-05
-7.23317449698964e-06
-5.42569236234556e-06
-1.54000052893879e-05
-2.1245521622276e-05
-1.0462482601047e-05
-2.27380146241803e-05
3.99741796613742e-06
-8.97207430911754e-06
-1.36000864497887e-05
-2.3615114016544e-05
-1.66061764162039e-05
-9.95523474390379e-06
-4.87698352649159e-06
-4.42283470309407e-06
-1.2962859297212e-05
-1.55249460390488e-05
-1.00214643812623e-05
-9.44725566042209e-06
2.48948973423584e-06
-1.55120003206675e-05
-8.00631481537349e-06
1.96594596666143e-06
-1.64387500352559e-05
-1.19960478231503e-05
-2.69503448490649e-05
-1.83960343360891e-05
4.19264804790665e-06
-1.52282817878021e-05
-7.19050214173729e-06
-9.71002708373084e-06
-7.98766554095257e-06
-6.01292314312036e-06
-4.59946281645171e-06
-5.43854562702722e-06
-7.03760757109235e-06
4.43836850330366e-06
-2.37507935078188e-05
-4.96325784203957e-06
-1.70686520134304e-05
-8.12185279154145e-06
-3.23431636841729e-06
-7.34084795554754e-06
-1.8873008032449e-05
-1.60723967423285e-05
-1.52450691714001e-05
-8.04849258689128e-06
-1.35399492660968e-05
-2.55972223899058e-05
-2.52029490304915e-05
-8.003884965311e-06
-2.07236841613535e-05
-1.66610796410935e-05
-2.09936044919397e-05
-2.77771100970195e-05
-6.93147387237886e-06
-1.19568280895027e-05
-1.22029280134129e-05
-1.21737959217285e-05
-1.25915344685167e-05
-2.79263900803034e-05
-4.39763110271329e-06
-1.91261315972648e-05
-1.96969719787427e-05
-6.21525193087247e-06
-1.75573819392307e-05
-3.0941227301385e-05
-2.00084867271266e-05
6.38901327978278e-07
-1.11588324338817e-05
-8.93872031369567e-06
-2.1097431743297e-06
-6.845308685718e-06
-9.37077548571073e-06
-5.25184987163622e-06
-3.46663545347985e-07
3.07311795527872e-06
-8.11465287133233e-06
-1.90908389647635e-05
-4.66092546231598e-06
-9.19248023507184e-06
5.8980880425811e-07
-1.26375723030325e-05
-2.04817023363878e-05
-1.70391606737874e-05
-9.50161953953727e-06
-1.16212379183006e-05
-1.86472836605965e-05
-9.15457899629962e-06
4.59911068948902e-07
-8.28902684978433e-06
-1.59962406042983e-05
-1.76185350686947e-05
-1.31130487435852e-05
-4.79338016647901e-06
2.99801761905412e-07
-2.02908764460552e-05
-9.06201935326675e-06
-1.97120260419129e-06
-9.64647324952847e-06
-2.02933605552882e-05
-1.00492261493055e-05
-1.38183814116695e-05
-3.34813050947682e-06
-1.13201515637048e-05
-1.06439748200665e-05
-3.10582926739615e-06
-1.99156014917683e-05
-6.34464275784762e-06
-8.602118151409e-06
2.53735980354856e-06
-1.04920463485776e-05
-1.54163724463013e-05
-1.17951984189552e-05
-7.83665763895264e-07
-1.71611651793342e-05
-1.99994324779702e-05
-1.61979182331586e-05
1.10263365571903e-05
-3.99592165231901e-06
-2.45333669939919e-05
-3.57730378739903e-05
-9.21440071488667e-06
-1.32388298672994e-06
-2.4991268974573e-05
-3.516782542827e-06
-8.77029723391046e-06
-1.62039674105513e-05
-8.70157347850653e-06
-9.8585225451532e-07
-3.08459491548913e-05
-9.3304706508374e-06
-1.14390570256391e-05
-4.04900757313889e-06
-2.02179645550976e-05
-2.03738422111459e-05
-2.24902839371902e-05
-2.5954548179713e-05
-1.01316947842615e-05
-2.79565649339158e-05
-2.37121227744765e-05
-2.59808377502942e-05
-1.88607451731459e-05
-2.2293577106133e-05
-1.42575415264258e-05
-1.45143549251674e-05
-1.28394704991352e-05
-2.29068077118434e-05
-1.80005693676153e-05
-1.48011606436504e-05
-1.91718848496573e-05
-1.34453324292435e-05
-1.35720314491443e-05
-1.29439002288006e-05
-1.28683261192997e-05
-7.5564424204554e-06
-1.21462413110204e-05
-1.40730109770645e-05
7.00058902535784e-06
-1.75056857821395e-05
-4.21665938346288e-06
-1.12710008894909e-05
-6.75429515715954e-06
-5.78444125055099e-06
-1.44994043492863e-05
-1.47022448622383e-05
1.57425035627177e-06
1.67444587634073e-06
-8.47190165930832e-06
-1.51875348233103e-05
-2.4272719169992e-05
-2.62959125810802e-05
4.36098932780492e-06
-2.00679493517851e-05
-1.58697835787132e-05
-2.76103002452778e-05
-1.40730561497671e-05
-5.91189041624509e-06
-6.05607701658347e-06
-9.64943569522752e-06
-8.86644733164691e-06
-1.30437086894802e-07
-5.5734945237716e-06
-9.63647147758719e-06
9.13835483845548e-06
-8.40645166928213e-06
-8.41860155175456e-06
-1.46297813699542e-05
-1.54650978739968e-05
-2.3127437110595e-05
-4.65602505085591e-07
-1.4082655552368e-07
-2.30190566529876e-05
-8.70003797046997e-06
-2.03748161100855e-05
-4.61859836676304e-06
-1.44773972402084e-05
-2.22117744989141e-05
-2.06320649408116e-05
-8.46135734053372e-06
-1.43220614772144e-05
-2.76223002692884e-05
-1.54791450060447e-05
-1.53099812410776e-05
-8.41996226964464e-06
-1.14232564382139e-05
-2.09077847802582e-05
-1.83917627184129e-05
-1.63085479245356e-05
-5.62203456258798e-06
-2.31132891868516e-05
-1.36503983214606e-05
-3.47107532282176e-05
-3.01787471450892e-05
-2.7606094456654e-05
-3.00831423211804e-05
-1.15070085154529e-05
-1.57746006588701e-05
-3.46241074310409e-05
-1.46204275023757e-05
-1.78253286466968e-06
-1.47018358913649e-05
-4.88195303706234e-06
-1.87230769869584e-05
-1.60881937782964e-05
-1.9471281456542e-05
-1.28319743718312e-05
-2.20477029854282e-05
-1.92376935243872e-05
-1.49945411154865e-05
-1.7042920702112e-05
-1.92834355694896e-05
-2.51463448215817e-05
-1.77518810530307e-05
-1.6658338092415e-05
3.46510974969198e-06
-2.87489741999521e-05
-8.50776697380391e-06
-1.0271531772635e-05
2.61009246127963e-06
-6.10509897746049e-06
-1.1538759930388e-05
-1.32992968966867e-05
-2.52575846228936e-05
-6.70428959556051e-06
-1.48576287559686e-05
-1.24600378297941e-05
1.14184553959343e-05
-1.14872525587551e-05
-1.40745758439893e-05
-1.00399938708524e-05
-4.75808976191215e-06
-1.07073881199437e-05
-6.53363651240172e-06
-9.14341814046051e-06
-6.40719836893553e-06
1.37420575645342e-06
-1.6519574863675e-05
6.09495462222646e-06
-8.36041492223989e-07
-1.89802325275109e-05
-9.91207242827007e-06
-2.58643880796953e-05
-5.98794414865482e-06
-1.66631749412077e-05
-1.32478835628068e-05
-1.70826880674727e-05
-5.70466037606615e-06
5.33279927070283e-06
2.80152922944244e-06
-9.33189704718596e-06
-1.18629193289346e-05
-9.75748702760846e-06
-4.80329279716349e-06
-8.81513218878163e-06
-1.65316352301574e-06
-9.95559845854281e-06
-1.39773483398668e-05
1.44895148364977e-06
-1.51409877724138e-05
-1.04705878439812e-06
-1.66352992287491e-05
2.18845559294855e-06
-1.18267603890335e-05
6.58881781995698e-07
-1.05759330242212e-05
-1.43676683424239e-05
-1.41852665981045e-05
-2.17518787549894e-05
-1.06611130207174e-05
8.48248516974329e-06
-2.35520515540708e-05
-1.81484312484063e-05
-2.73790583454402e-05
-1.14552043188714e-06
-2.8064555628253e-05
-2.43535284782228e-05
-2.18081174582111e-05
-1.95441595286804e-05
-1.32575485895474e-05
-2.33701734893755e-05
-1.10930779315697e-05
-1.38957266755627e-05
-1.02650160978763e-05
-2.10812781341244e-05
-3.11174222414761e-06
-1.70439503072949e-05
-1.16559561752886e-05
-1.98847349833316e-05
-2.43464121496852e-05
-7.21599065692531e-06
-2.88016893352355e-05
-1.84387616791973e-05
-1.73552297866159e-05
-1.72307685310436e-05
-3.49558939684429e-05
-3.76224380248645e-06
-1.93543171579612e-06
-6.08430950008614e-06
-1.33554129900703e-05
-1.17600300047157e-05
-4.68494128095409e-06
-1.21844355720425e-05
-1.79093713420537e-05
-1.07972167648603e-05
-9.35399684921976e-06
1.79855472196888e-06
-9.77802691727271e-06
-4.59124405810992e-06
-1.26524329338153e-05
-2.14284746390003e-05
-4.65690378810736e-06
-1.64547287052295e-06
-7.36494231681926e-06
-1.46739555569745e-05
-1.69308696436383e-05
-2.41854489817161e-05
-1.33746106864513e-06
-1.93728383721235e-06
-7.66617747181382e-06
-1.15265522391454e-05
-1.19423785311744e-05
-9.9202100791647e-06
2.80384480035079e-06
-1.08625852079314e-07
-3.38835071403562e-06
-8.48637067052978e-07
3.34761324185573e-06
-1.47801591633737e-06
-2.86513707724163e-06
-9.60387639491311e-06
-1.28030271682501e-05
-1.09760122279932e-05
-2.32306173776789e-05
-9.17802392656376e-06
-9.01418726304992e-06
-2.3649349687871e-05
-1.46146787104382e-05
-2.02675371243205e-06
-2.42412182008623e-05
-1.43307322403565e-05
-1.97175776137933e-05
-1.90400297273354e-05
-1.08596438017327e-05
-7.75345847450951e-06
-7.13166208612826e-06
-2.14774739173547e-05
-1.52262638798372e-05
-9.85698956106708e-06
-7.46755944417715e-06
-3.27033056021622e-06
-1.23561780502424e-05
-1.93864326460545e-05
-2.17958852163367e-05
-1.60145614722211e-05
-1.80331278661798e-05
-2.34320349119647e-05
-1.41500747705989e-05
-1.50503709479241e-05
-1.02622079541276e-05
-1.30359213752533e-05
-2.3172381970179e-05
-2.36771757043077e-05
-9.31145957766032e-06
-4.68114245720107e-06
-2.92921198771383e-05
-2.67423911862991e-05
-2.16292286082129e-05
-9.71807223851319e-07
-2.23968776496892e-05
2.7656870306417e-06
-3.00169908704393e-05
-2.44676937089215e-05
-1.4280420876479e-05
-8.0928363829659e-06
-1.6698888112553e-05
-1.68779903590474e-05
-2.10116742085143e-05
-6.76180548012507e-06
-1.58335539126326e-05
-2.31518914782662e-05
-2.19466862799087e-05
-1.64767302707458e-05
-1.45018261206632e-05
-2.29763177458183e-05
-1.73073083193993e-05
-4.49794467539832e-06
1.63769657363921e-06
-3.28626286949635e-06
-1.37839940503316e-05
4.11439798690424e-07
-2.38120893989394e-05
-1.10530229331022e-05
2.48627754539782e-07
-3.91716574545579e-06
-7.15525753442121e-06
4.04486299777716e-06
-1.10646711528022e-05
-1.225117693574e-05
-1.12761672749455e-05
-9.86807308305528e-06
-7.62688815643546e-06
-1.41169311861946e-05
-1.64163407387574e-05
-1.4909659743386e-05
6.22327798006976e-07
-1.32274855191151e-05
-7.62638867108096e-06
-1.59316513274757e-06
-4.52178927641363e-06
-1.06284068998552e-05
1.15308382348956e-06
-1.08458813656894e-05
-1.57773934337224e-05
-1.40856826253491e-05
-1.70467429376445e-05
-7.87382737449553e-06
-2.24354592044607e-05
-2.14731379099094e-05
-4.83172168450471e-06
-1.07816796215364e-05
-9.1151862914792e-06
-2.08582395835519e-06
-2.4644596433089e-05
-1.14062105663043e-05
-4.24045780479947e-06
-1.78381198515893e-05
-1.18927466395214e-05
-2.54872125306963e-05
-1.87294256737346e-05
-1.61803420244446e-05
-2.29743683803424e-05
-2.097491162853e-05
-1.85639404300475e-05
-2.19068253522232e-05
-3.98611005455427e-05
-8.80017896456608e-06
-1.62035479616917e-05
-1.93514498062314e-05
-1.56818539422618e-05
-1.11577172754548e-05
-3.14425197997835e-05
-2.45137205200525e-05
-1.05792490269668e-05
-5.63911601984555e-06
-3.1770763023018e-05
-2.94402077573264e-05
-1.71609930266536e-05
-1.0472311746934e-05
-1.98269611911436e-05
-2.13323204572031e-05
1.15558097009196e-06
-1.58931874858128e-05
-1.07385432485804e-05
-8.3470236417399e-06
-8.30465360005714e-06
-9.87977154609305e-06
-6.88323135221009e-06
-1.23303972046157e-05
-1.41884075082172e-05
-6.83143230366223e-06
-1.10029170255488e-05
-1.95811256704997e-05
-8.91623678135052e-06
-1.82266735680678e-05
-2.03814582899156e-05
-6.53291700736701e-06
-1.69213998669718e-05
-1.54145341426944e-05
-1.17412073947318e-05
-3.71807458712912e-06
-1.67371506086703e-06
-1.01540455671679e-05
3.11304765119153e-06
-4.66729769866261e-06
-1.9881733579564e-05
-2.82827332838189e-05
1.55892468121606e-06
-4.53265014068748e-06
-2.18364622491603e-05
-2.36159226306144e-05
-1.83840346571054e-05
-1.00047171866798e-05
-6.1801092216005e-06
-7.07240597681929e-06
3.86518626688696e-06
-1.55732103238897e-05
-1.51583011765474e-05
-1.33243412498475e-05
-1.68570643775185e-05
3.53261337192932e-07
-3.2643072168426e-06
3.94535675757603e-07
-1.18687026106879e-05
-3.46122610807866e-05
-2.03326203390434e-05
-8.36559766678981e-06
-8.85857268804978e-06
-2.58482311597043e-05
-1.72778829614231e-05
-3.0688677877562e-05
5.4548824921551e-06
-5.12096052990722e-06
-6.52831891957551e-06
-2.76000794609792e-07
-6.73917857892554e-07
-4.75198977420769e-06
-6.59862951517681e-07
-4.74325963172033e-06
-1.39916018439374e-05
3.18043464023053e-06
-3.35203990987443e-05
-2.63534447161695e-05
-1.95477974928496e-05
-1.42253951206235e-05
-1.46852700094308e-05
-1.22982718320787e-05
-2.36057337032363e-05
-1.90232954677964e-05
-2.18869147191877e-05
-2.29408454410375e-05
-4.46795423102563e-06
-2.54462747077474e-09
-2.82427548463778e-05
-1.76026957279039e-05
-3.13281496043835e-05
-2.15653006255254e-05
-1.06174021922031e-05
-1.77672205622293e-05
-1.10896939056086e-05
-1.58128999814971e-05
-2.46853323602906e-05
-5.85630592229007e-06
-1.60938036231465e-05
-2.68978478817952e-05
-1.76786001823239e-05
-1.89395919482661e-05
-1.44874291174738e-05
-1.66765248640112e-05
-5.69624537516276e-06
-2.24025677005035e-05
-2.38307216320204e-06
-1.33341052500174e-05
-1.69682872891076e-05
-5.29752643701603e-06
-1.76994919221074e-06
-2.70879961269628e-06
5.79147565080562e-06
-1.40231797233732e-05
-4.07149628372159e-06
-3.67084147312995e-06
-2.56592825684654e-06
-7.34620579987034e-06
-1.06405455470669e-05
-6.26853573380571e-06
-1.39902321726264e-05
7.24245556967257e-06
-5.57066590844178e-06
-1.3306717400147e-05
-6.72416252758063e-06
-8.24270833170641e-06
-2.12512647644787e-06
-2.77599137294748e-05
-1.62416264874191e-05
-8.6842212178067e-06
-2.02883795104248e-05
-7.11002902054523e-06
-1.66236630560263e-05
4.20143751770898e-07
-2.19369997485919e-05
-2.32357160048375e-05
-1.63744424773149e-05
-2.29423239189887e-05
-1.74310899646264e-05
-3.34690314316943e-06
-1.10848589715828e-05
-1.91856437545981e-05
-1.55499761829991e-05
1.28427184067888e-05
-1.04600061627205e-05
-2.94675384347481e-05
-2.87074184897001e-05
-2.22531644071289e-05
-2.47326736769446e-05
-1.02886677888485e-05
-2.52966959444335e-05
-1.48039672546161e-05
-2.62850123732402e-05
-2.05221136854267e-05
-2.09022440907903e-06
-1.95693274730132e-05
-3.14489021533829e-05
-1.06290654458287e-05
-9.66672114574489e-06
-1.36557567570883e-05
-1.35140738575157e-05
-2.76141776125223e-05
-1.66551540540659e-05
-6.97919172982512e-06
-1.87925652279506e-05
-4.16185196009683e-05
-2.64295945695204e-05
-2.27941726581866e-05
-1.82491102041561e-05
-1.19156548540964e-05
-1.39915443211628e-05
-1.36190069628522e-05
-1.92015645652933e-05
-1.46354349106649e-05
-2.86530139862e-05
-2.13272376454637e-05
-1.49175006512495e-05
-6.66023207287877e-06
-4.76693405555845e-06
-2.04077219951209e-05
-1.43950777077963e-05
-1.10282311428325e-05
-1.2017261772994e-06
-9.95774013381876e-06
-5.57054000381847e-06
-1.03966939772172e-05
4.25916284436486e-06
-9.94680167395157e-06
-1.41670353198169e-05
-2.09874878647831e-05
-1.44832449827913e-05
-1.91609508829612e-05
-9.21228863214797e-06
7.05743682677902e-06
2.4010116968326e-06
-1.10302002841412e-06
6.64825648517678e-07
-1.03274908471709e-05
-1.29823415257016e-05
-5.52524402128356e-06
-1.08766701225691e-05
-1.04076661048491e-05
-1.70013850523434e-05
-7.54791206506196e-06
-9.434744243802e-06
-8.60677567411681e-07
-9.29832516713617e-06
-1.57857813617466e-05
-3.18232301021772e-06
6.3565417722559e-07
-1.79334553853676e-05
-1.79838942575835e-05
-3.37967646423509e-06
-1.73284414164817e-05
-7.25050923237297e-06
-1.05355107606495e-05
-2.52651486617441e-05
-7.86380268655208e-06
-1.59443683627339e-05
-9.4914985343969e-06
-1.70943361418323e-05
-2.8494294909985e-06
-6.32177228968452e-06
-1.68797173821779e-06
-6.83034382437539e-06
8.93882190927585e-06
-1.29249011555868e-05
9.16667697725047e-06
-6.49548405605856e-06
-9.2156410927532e-06
4.57097970563419e-07
-8.65834231432148e-06
-2.77788344992856e-05
-1.60703711898253e-05
-1.46686706443151e-05
-4.7745707464722e-07
-6.94331054603377e-06
-8.60731485864906e-06
-3.16104837404645e-05
-2.19873887638438e-06
-7.3462773919696e-06
-2.17036373516344e-05
-2.74664956368019e-05
-2.21387985933293e-05
-8.85069618204046e-06
-3.24137747900797e-05
-2.36978973890508e-05
-1.31710733145891e-05
-1.31171549323637e-05
-2.17724665203803e-05
-1.67117785388002e-05
-7.81767413901462e-06
-2.40405772089452e-05
-3.09926962853496e-05
-9.61982949721411e-06
-1.95440375288237e-05
-6.61116190199445e-06
-1.65250988046225e-05
-9.92702263002236e-06
1.74272373106399e-06
-2.136032845333e-05
-7.31736570827036e-06
-1.16104172057644e-05
-1.57980256003784e-05
-1.26865128630529e-05
-1.52114398133526e-05
3.70516885603108e-06
-1.13861792750766e-05
-1.93195424212319e-05
-2.56166068185661e-05
-6.01333715384604e-06
-5.10487524475241e-06
-6.53351836811307e-06
1.94841433888944e-06
-1.48689119882018e-05
-1.09549145971467e-05
-1.42932620378882e-05
-1.95251962008437e-05
-7.57793321580732e-06
-3.62134915821093e-06
-8.99602199036479e-06
-1.60711133107395e-05
-6.59867188051829e-06
-1.15962262787942e-05
-1.78484394667131e-06
6.48663391344283e-07
-1.09714809833534e-06
-1.7011451036461e-05
-6.67087125400087e-07
5.89338755117327e-06
-8.1382645882432e-06
-1.18291543803299e-05
-1.20200304311999e-05
-1.83025005836417e-05
-1.74214842014267e-05
-4.64828423762178e-06
-1.00679935149908e-05
-1.57400136322675e-05
-1.46658176575508e-05
4.75636954836057e-06
-2.0413706730465e-06
-7.19189370288133e-06
-3.11770842946805e-06
-1.37324134591565e-05
-9.80374641365861e-06
-1.39321374956085e-05
-2.50491281873098e-05
-2.56749591490348e-05
-1.24509231062374e-05
-9.83580941632011e-06
-1.55383532828015e-05
-1.26405628033734e-05
-2.05163017373051e-05
-2.7772903314372e-05
-1.80420541996186e-05
-1.74092933051953e-05
-1.91125791252749e-05
-1.48678340828829e-05
-1.35105565195284e-05
-2.22727914120764e-05
-2.06675768734307e-05
-5.95867316503496e-06
-3.09247563509159e-06
-1.96343153006853e-05
-1.42382548478567e-05
-1.69136674841555e-05
-3.19993363642361e-06
-1.30615965576893e-05
-1.79590306117905e-05
-6.61506571758682e-06
-2.40267256380904e-05
-1.15029889367554e-05
-1.58077884128637e-05
-9.57708454614151e-06
-7.75595483933461e-06
-8.30923301391556e-06
-1.68788218402637e-05
4.93289081706276e-06
-1.39689213578364e-05
-4.45098635168444e-06
-6.63573146747599e-06
-6.59282934827727e-06
-1.87382521665667e-05
-1.77289618470856e-05
-9.08223437710319e-06
-7.36251843589431e-06
-6.70265004112456e-06
-5.98319782631498e-06
-3.1421867385978e-06
-9.01261519616651e-06
-2.13199464775043e-05
-4.78356513101218e-06
-1.27733668507888e-07
1.81086000636943e-05
-4.4495826561347e-06
-1.65429283559369e-05
-1.45038520500745e-06
-2.26489634397864e-05
-2.07520143243703e-05
-1.32918378602876e-05
-1.90597197217544e-05
-9.23862055678183e-06
-4.75187807871308e-06
-1.74567443018342e-05
-3.25096345852297e-06
7.12141883902829e-06
-2.14832422509752e-05
-1.60521308727059e-05
-9.97831191482775e-06
-1.6442111890004e-05
-1.43467271509444e-05
-6.16735816465171e-06
-4.7119645254315e-06
-5.42146768343818e-06
-1.96725719345926e-06
-3.00822778608468e-05
-1.31421308894161e-05
-5.57770730348505e-07
-1.7590877728081e-05
-1.43814852321645e-05
-1.57863112481492e-06
-1.7860093841615e-05
-1.01852465523108e-05
-1.04913205184135e-05
-1.85692047102984e-05
-1.52771239226525e-05
-1.90718579675607e-05
-9.63994296542887e-06
-9.02877746072159e-06
-9.7784456561984e-06
-1.3903940144191e-05
-1.01943680763053e-05
-3.81007887597675e-06
-1.03275841093313e-06
-1.72334986230265e-05
-1.50431032443488e-05
-2.40714758485233e-05
-1.90638233044778e-05
-2.13917378823733e-05
-1.7348045430525e-05
-3.02999128906397e-05
-3.02537905020382e-05
-2.14751834417465e-05
-1.76400769864172e-05
-4.06335150676742e-05
-1.5336423730006e-05
-1.42539200953161e-05
-1.75514641339216e-05
-1.24226602360088e-05
-2.57533013141327e-06
9.99821876198879e-06
-1.26143698565825e-05
-9.52292886190419e-06
-1.89435071440204e-05
-7.77413018119716e-06
-1.09732640633897e-05
-1.14790130761463e-06
1.23630945127893e-05
-2.03846132512441e-05
-1.6741170855122e-05
-1.9701136266144e-05
-7.89558412716405e-06
-9.04683358670467e-06
-1.61178647787937e-05
-6.6064741314514e-06
-6.12615658731182e-06
-2.44430276500657e-05
-4.9804400260679e-06
-1.79120119350788e-05
-1.58202301582023e-05
-2.4455784315997e-05
-1.32352903386783e-05
1.02674214402562e-05
-1.42930229196533e-06
-1.01492485053361e-05
-2.08149068791871e-05
-1.18305190284165e-05
-6.47916992839786e-06
-1.11468001508348e-05
-1.12731132618729e-06
-1.22880537948648e-05
1.12789897612917e-05
-3.55115838532062e-06
-9.73245031424128e-06
-1.69079597944705e-05
-5.68412862040896e-06
-1.01919832910975e-06
-9.10939675170074e-07
-3.69746167428041e-05
-8.27601376575526e-06
-2.422421325595e-05
-6.94586609613105e-06
-2.39702148829637e-07
-8.73954494430151e-06
-1.93300310005096e-05
-1.73590690612909e-05
-1.35437616877606e-05
-8.08792257981296e-06
-1.69416905475906e-05
-1.46575486087258e-05
-1.38210369329544e-05
-2.36929926419853e-05
-2.0191924083784e-05
-2.28907793035106e-05
-1.56372016190514e-05
2.20552998592747e-07
-4.20223198918117e-06
-1.44786284601895e-05
-2.03720076440361e-05
-1.92749709653595e-05
-6.97957522138625e-06
-9.56335165277894e-06
-1.97393133382541e-05
-6.56616117917487e-06
-3.89194941344324e-06
-1.87739921245086e-05
-1.33648652652185e-05
-1.54442214034512e-05
-1.17812879657445e-05
-8.01187337957875e-06
-1.4615282676764e-05
-1.69819265328144e-06
-2.72303956767903e-05
-2.18402763135632e-05
-1.88573444352125e-05
-8.83153444026346e-06
-2.75134969274128e-05
-1.66380626093609e-05
-2.42014996982922e-05
-2.98428273623313e-05
-2.88905577952191e-05
-6.15112857706696e-06
-1.39666945666444e-05
-1.65199028216616e-05
-2.09758287160861e-05
-1.4635891243047e-05
-1.71810825058574e-05
-3.12930938066763e-05
-2.65147617669239e-05
-8.43518419626469e-06
-1.28939708254917e-05
-1.93218163652563e-05
-1.11850568419518e-05
-5.01788993945348e-06
-1.21857139399492e-06
-8.65806064526631e-06
5.34712146510789e-06
-1.46328972081639e-05
-2.25436365818864e-05
-2.43587373449411e-05
-7.02916347899057e-06
7.54646829100749e-06
-2.16149127233951e-05
-9.9211139000321e-06
-8.91420161872324e-06
-1.15561978403851e-05
-9.08976515330472e-06
3.7395505835258e-06
-9.97258420401278e-07
-1.35529925901024e-05
-1.91542828517145e-05
1.31059373546223e-06
-1.12323375860527e-05
-1.40765637033913e-05
-1.04517826548845e-05
-5.89710103906011e-06
-1.43405657318002e-05
-1.62968691336741e-05
-3.36138206794489e-06
-1.66289906248362e-05
-9.6969393977709e-06
-1.27964020606507e-05
-1.26127197551821e-06
-1.65885634967244e-05
-5.81950506872986e-06
-2.25945635011031e-05
-5.40150141705962e-06
2.92175501547127e-06
-1.95805621075761e-05
-8.30270512421431e-06
8.82477472227051e-07
-2.55438244831074e-06
-2.25332875748555e-05
-2.42795579822577e-05
-2.34010481360262e-05
-5.4249315879984e-06
-8.28965161403816e-06
-2.69732398960921e-05
-1.03000133567255e-05
-1.49940495499353e-05
-4.35894271700703e-06
-1.87470365069421e-05
-1.42557361796989e-05
-2.8011152967829e-05
-2.03913513815264e-05
-1.35342540843458e-05
-9.49344309433317e-06
-2.10168312817982e-05
-9.83640503655908e-06
-1.51244952428097e-05
-3.20560608024201e-05
-1.75202000717692e-05
-1.70397310411398e-05
-1.83467143924518e-05
-4.30313970277513e-06
-3.15847790291279e-05
-1.33773370300224e-05
-1.47240433548439e-05
-1.17173774250764e-05
-1.55146457383483e-05
-1.35640939676738e-05
-2.47454481661334e-05
-6.78911657190876e-06
-1.78672545809573e-05
-1.27275186127279e-05
-2.77423187506057e-05
-1.72076392021279e-05
-8.8790038075671e-06
-9.95435839060329e-06
-9.13091845239685e-06
-1.16284676170932e-05
-2.69260370596147e-05
-1.01677043569206e-05
-6.09707961091158e-06
-1.12116229215988e-05
-6.13025562691476e-06
-7.3989955831924e-06
-1.58235484764989e-05
-1.29087309329381e-05
-1.33803857116387e-05
-2.36982822966654e-05
-1.15609037384567e-05
-9.80875738935659e-06
-5.10542990219836e-06
-1.42657060518281e-05
-1.94036079882935e-05
-1.30264378660434e-05
-9.48891158050486e-06
-2.67257716255023e-07
-1.51683552565641e-05
5.83946489962842e-06
-1.77574451607622e-05
-2.02696680728194e-05
-1.22428844136594e-05
-1.25596497871239e-05
-2.68927995649081e-05
1.48137235856738e-06
4.53041932410198e-06
7.17920323752537e-06
-2.01187624760019e-05
-2.58340758300576e-05
-1.06721639480899e-06
-1.39125449850428e-05
-1.59918498716998e-07
5.79671249081418e-07
-1.47719922303528e-05
-7.53219352073032e-06
-9.88110602867492e-06
-9.08684738349192e-06
-1.78025278487577e-05
-1.46891279388167e-05
-5.78582414733632e-06
-1.77520528910105e-05
-2.25446401604252e-05
-1.66412782019926e-05
-7.47210611343883e-06
-6.48425526942568e-06
1.40115681192111e-06
-1.75527333630767e-05
-4.46465684601625e-06
-1.26421846010761e-05
-2.99207379053766e-06
-1.72095735761014e-05
-6.77876786783562e-06
-1.79891102902188e-05
-1.34346403790104e-05
-2.06256410662211e-05
-2.82134234705036e-05
-2.87431070885436e-05
-1.44581857003647e-05
-2.08417057829495e-05
-2.43536607917044e-05
-5.12839866548742e-06
-1.33932942553557e-05
-1.15875399932894e-05
-5.32780265784595e-06
-9.89680155382903e-06
-3.36029962016379e-06
-1.98950388992795e-05
-1.18921430216466e-05
-6.0489130181524e-06
-3.78929577427155e-05
-1.41085973568372e-05
-3.37698957615621e-05
-1.66332908066981e-05
-2.6178160815493e-05
-1.07852246065082e-05
-7.94467282293587e-06
-2.50703737560099e-05
-1.13932216914687e-05
-1.45596431362972e-05
-8.65605004808092e-06
-2.49781872564582e-06
1.44399046487054e-09
-1.17348324472455e-05
-7.15960568176927e-06
-2.02331400299641e-05
-1.11795838047382e-05
-1.83248075843966e-05
-1.01288223600375e-05
-2.17307631532679e-05
-5.69384737010718e-06
-1.35535223440248e-05
-1.20965039723286e-05
-6.55028648816695e-06
-5.29305240637639e-06
-4.0076787009732e-07
-1.02469006430919e-05
-8.24055273348477e-06
-6.92796333577252e-06
-1.97388931588924e-05
-3.87349093761375e-06
-2.34753770180014e-05
-1.47684831100713e-05
-9.14828945817229e-06
-9.64442410150377e-06
-1.5591442147167e-05
-1.4813308249112e-05
4.67326614594084e-06
-2.23464965480432e-05
-6.24228766181775e-06
-1.27123637634685e-05
-1.78889520814554e-05
6.91363286950128e-06
2.36530081118038e-06
-2.33892446644316e-05
-6.92865849018484e-06
-1.69801907866577e-05
-1.45077964211201e-05
-1.87333235787947e-05
-1.8971918224196e-05
-1.22691642166132e-05
-1.33299768809869e-05
-2.78854716034752e-05
-1.64682263017764e-05
-2.17644916042178e-05
-7.40529630030846e-06
-2.24096803541192e-05
-7.52559581145994e-06
-1.6129077979102e-05
-5.22270317102466e-06
-4.44059940986923e-06
-1.54116676169366e-05
-1.01669758239986e-05
-2.02555780781338e-05
-1.81131513261267e-05
-1.11017609660445e-05
-2.34069406076031e-05
-1.22572666578624e-05
-3.16675494296431e-05
-2.82965951655097e-05
-1.32450496171064e-05
-1.91257363021856e-05
-5.80137124679167e-06
-8.52866576039008e-06
-1.65813858675385e-05
-1.06174865556538e-05
-6.9560328224519e-06
-2.63431419658608e-05
-2.09534176428283e-05
-2.47272710092542e-05
-8.54077438399803e-06
-2.2965953566159e-06
-2.62503096386708e-05
-1.95879486101141e-05
-1.29642341844295e-05
-4.86758181408949e-06
-1.60089450917505e-05
-1.43362476919818e-05
-1.06464264984981e-05
-1.40247598676388e-05
-1.09780409722125e-05
-1.25310719725979e-05
-3.08310800533751e-06
-1.04879748946743e-05
-2.49763720228583e-05
-1.12071566423053e-05
-1.13192362900961e-05
-1.1314552904801e-05
-2.25973000326881e-05
1.5518043640834e-06
2.10775243344033e-06
-1.63070492010014e-05
6.48568670642586e-07
2.93376468284519e-07
-1.18468941652527e-05
-7.50649101137348e-06
-5.18730293962177e-06
1.17618644127222e-05
-1.20392055799532e-05
-6.55814881812648e-07
-3.65706732043236e-06
-8.86238763721846e-06
8.07679242107981e-06
-1.34685424901794e-05
-1.48279190742558e-05
-2.14516415984121e-05
2.39102960771649e-06
-5.35931461264147e-06
-5.7953165541674e-06
-9.64605320903794e-06
6.31506655533878e-06
-4.93871615452084e-06
-9.49327870860918e-06
-8.50510169888323e-06
-2.14018143237158e-05
-1.30793076980469e-05
-1.91438031323486e-05
-1.28379832551831e-05
-2.36118803775218e-05
3.27225826787904e-06
-1.32535413140322e-05
-1.09359243572693e-05
-1.96057955964295e-05
-1.29463298429057e-05
-6.62880262916469e-06
-1.83238004357736e-05
-3.13986906129435e-05
-5.34576538075415e-06
-1.77771709671704e-05
-2.19549589154307e-05
-1.57869870469562e-05
-7.75851695038601e-06
-1.31537787184372e-05
-9.56787648907958e-06
-1.72949170225681e-05
-1.5983284407504e-05
-1.61195609347988e-05
-9.0498206821368e-06
-7.46457959399263e-06
-1.71651409573156e-05
-2.37038911777199e-05
-1.92674161287244e-05
-1.44071478645977e-05
-1.67395725723778e-05
-2.57489889095294e-05
-2.01564198207842e-05
-2.99064029109625e-05
-1.6396336972747e-05
-9.31274752090412e-06
-1.73109899695119e-05
-7.01983492793246e-06
-8.60025408421759e-06
-3.30038890571313e-05
-7.14810988477387e-06
-2.10067064553784e-05
-5.21484270304699e-06
-4.52702828944223e-06
-2.13560082225442e-06
-1.80991254285645e-05
-1.83956186015054e-05
-2.5696239569733e-05
-2.41675246177518e-05
-2.26389666420359e-05
-2.01632560650668e-05
-2.67467965964606e-06
-3.73762741969445e-06
-1.01994535346062e-05
-6.36181824989731e-06
-2.09102501860656e-05
-3.08114031464344e-06
-3.13269272669196e-07
-1.12554878999808e-05
7.38814834279239e-07
-1.4185976450043e-05
-3.17798151492686e-06
-1.72040092508594e-05
-8.7672871198071e-06
-5.57732634924457e-06
7.46418814704181e-06
-9.27468971691897e-06
-8.36409227009599e-08
-7.8930753205313e-06
-7.01955848835311e-06
4.70379462850477e-06
-1.19643511184657e-05
-4.71862917673071e-07
-3.95118223431844e-07
-1.11319216982047e-05
-1.36838659892666e-05
-2.06693571522203e-05
-2.36781404711239e-06
-1.5492056176592e-05
-1.9174274420542e-05
1.35239609695591e-05
-8.96140784956528e-06
-6.93951075798319e-06
-8.41901940949282e-06
-1.46569677016103e-06
-7.78724947344252e-06
-3.94002127791343e-06
-6.96106097315157e-06
-1.83686615846478e-05
-3.74513637330211e-06
-1.48011744988854e-05
-1.41119209290321e-05
-2.62678372790871e-05
-1.10934627667707e-05
-2.20583256330691e-05
6.92939412023828e-06
4.69471377131865e-07
-1.08335630884842e-05
-2.73897922075774e-05
-1.03574149649655e-05
-2.20550908682491e-05
-1.03759145008165e-05
-2.47000268648538e-05
-5.49044735928597e-06
-1.9635352129479e-05
8.58738146734862e-06
-1.93665468349336e-05
-1.69243895973855e-05
-4.79783392901748e-06
-1.07231734126069e-05
-2.12530578462853e-05
-1.22226654269832e-05
-2.41358246852564e-05
-1.82926126697064e-05
-3.36386423505965e-05
-1.39505052151333e-05
-1.62370268468698e-05
-2.02953873151711e-05
-7.43764087048178e-06
-2.35158461388799e-05
-7.22173678838816e-06
-1.44670859129804e-05
-1.95420142584153e-05
3.86328785017994e-06
-1.8973721118176e-05
2.1905554246931e-06
-9.88095625567129e-06
-1.46017227130178e-05
-5.90876517792998e-06
-1.03507579317799e-05
-1.23322416499627e-05
-6.4844337322997e-06
-1.08549730831243e-05
-2.05233220854242e-06
-2.01272016658042e-05
-1.0605766737256e-05
1.9544739577656e-06
-1.24175661214224e-05
-9.99508946762277e-06
3.93141310618259e-06
-4.01179282560946e-06
1.48865674449002e-06
-1.21914635855772e-05
-1.87020063690577e-06
-5.4568646518243e-06
2.77221119225236e-07
3.0484395600147e-07
1.43037588901447e-06
-1.23878935112306e-05
-1.02983084039377e-05
-1.27218664976807e-05
-1.03553339739743e-05
-1.94456255124548e-05
-1.7106084927355e-05
-1.48780625491453e-05
8.61874027407974e-06
-1.2983797079145e-05
-1.74842383569337e-05
-1.63634350060426e-05
1.57576939516729e-08
-1.76096220393918e-05
-1.88632176714588e-05
-1.75984135389614e-05
-5.81933849995724e-06
-1.69927581049838e-05
-1.38398800575778e-05
-1.53737503054566e-05
-2.94550018425105e-05
-1.60215354604848e-05
-7.82172762761585e-06
-9.80076948564573e-06
-2.02902401698087e-05
-6.76738920869634e-06
-1.35075439954905e-05
-9.35097520560693e-06
-7.81886269742217e-06
-6.43018643615491e-06
-1.43606691493482e-06
7.02108302460682e-06
-4.66040092138556e-06
-2.51210758151822e-05
-7.5323883600552e-06
-7.67376719684898e-06
-1.77511079233683e-05
-2.79765403560556e-05
-2.93879983996873e-05
-6.85413635632942e-07
-9.17569742487343e-06
-1.48400952233973e-05
-1.19145062718275e-05
-1.53960688334009e-05
-3.03468709608486e-05
-3.42874626387377e-06
-1.5246183362822e-05
-2.12880736878463e-05
7.13543074361239e-07
3.84471304466286e-06
-1.65749069423757e-05
-6.43347351383928e-06
-5.2453163360799e-06
1.56065121084255e-06
-1.49848070485942e-05
-2.08495574079072e-05
-1.57356289550131e-05
-6.92584239132051e-06
-1.80627360394681e-05
-8.07157019600352e-06
-2.66990536750696e-05
-1.9298918261832e-05
-1.27017127893362e-05
-2.12131284778323e-05
-2.17009091316605e-05
-2.72049553615151e-05
-7.67987491727909e-06
-1.36061058729696e-05
-1.18259720992855e-05
1.2706475579906e-05
-6.78985128423147e-06
-1.96691235352182e-05
-1.34169390768268e-05
-1.77761154049719e-06
-1.42719734128949e-05
-9.92822671184655e-06
2.27048430393015e-06
-2.73243261105117e-06
-9.6712647812983e-06
-1.48579018267114e-05
-1.88968455536023e-05
-5.30078472787647e-06
-7.78701892693785e-06
-7.49376622580387e-06
-1.62647147209355e-05
-2.47120406722657e-05
-1.52357851725622e-05
-1.53172872707339e-05
3.70803444171197e-07
-1.9093085756113e-05
2.34670239213585e-06
-6.91613447555505e-06
-7.60594628786551e-06
-2.93404555624624e-05
-2.34270659265383e-05
-2.06359553378965e-05
-1.17510625581505e-05
-9.10028386946114e-06
-1.27889665958713e-05
-1.16695856098386e-05
-5.43426996063471e-06
-2.94355047482662e-05
4.66007877036167e-06
-1.79912189792e-05
-1.4125706808786e-05
-1.35736765045842e-05
-1.7639724153944e-05
-2.81431252085016e-05
-9.23868245453114e-06
-1.71833762817099e-05
-1.88202968616332e-05
-2.27863020960278e-05
-6.80075390608714e-06
-6.29565295883796e-06
-1.80445928998413e-05
-2.13206127652707e-05
-7.80695893986813e-06
-2.55611332949669e-05
-2.19609772981423e-05
-1.77732587438745e-05
-1.9522192638069e-05
-2.19521582647751e-05
-1.49835818243509e-05
-1.46326719872455e-05
-2.49937381077193e-05
-3.63984383186225e-05
-7.40228737081495e-06
-1.86665869004262e-05
-2.04502356580177e-05
-1.87603975039273e-05
-1.2740863950812e-05
-1.46991671554327e-05
-2.69295471970381e-05
-2.50043232051103e-05
-1.57075338016389e-05
-2.9584958970919e-05
-1.14444523725557e-05
-9.76940284658981e-06
-1.25841259295064e-05
-7.13971184685262e-06
-1.57090627976533e-05
-6.29020119606777e-06
-9.67312494497637e-06
-2.06023106005804e-05
5.31764608593285e-07
-1.11111555332501e-05
-1.91958474589072e-05
-2.55509718130663e-05
-1.04655336197322e-05
-2.66307605984136e-06
-1.73163115352112e-05
-1.34359919887081e-06
-1.49173064667911e-05
-1.7617887606525e-05
-8.27483973722158e-06
-1.75664059336896e-05
-2.27873026005836e-05
1.33854272729877e-06
-7.14310938644845e-06
1.96575615351811e-06
-4.04139125730236e-06
-8.65054606283785e-06
-1.7963264894645e-05
-1.22038302793121e-05
-1.15408956263388e-07
-6.50225395954887e-06
-1.03408208224715e-05
-9.21504816119848e-06
-6.87828344506912e-06
-5.9449894072312e-06
-9.52610275974923e-06
-1.52772046562037e-05
-1.24970797351385e-05
-2.38890264084202e-05
-1.3097302545523e-05
-8.68811830933796e-06
-1.76529995815963e-05
-1.21359912390264e-05
-3.43540424059449e-05
-1.26919780193156e-05
-9.30479368379633e-06
-5.44454336059762e-06
-6.02044814036703e-06
-1.04227058429899e-05
-1.57234675099539e-05
-1.80248616653941e-05
-2.06345757672378e-05
-2.21725461552371e-05
-4.51926898615297e-06
-3.75651745341905e-06
-2.39500933261445e-05
-1.53324120307357e-05
-1.57238333682723e-05
-6.99200552087096e-06
-2.57603248136432e-05
-3.80986182096645e-05
-1.73824405808346e-05
-1.58378422555704e-05
-6.72477293080895e-06
-3.20733261673031e-05
-2.29407648343986e-05
-5.82986039396848e-06
-1.45455909061364e-05
-1.31261578753683e-05
-3.58812081419478e-05
-2.18897157940639e-05
-1.03636368178004e-05
-1.62320738095553e-05
-1.77323480560927e-05
-2.48438592912481e-05
-2.0388003335466e-05
-2.07239700938224e-05
-2.04726849619146e-05
-1.94612747350294e-05
-1.7271007633934e-05
-2.31577047294186e-05
-1.69486705414276e-05
-6.641691746872e-06
1.04372498580332e-06
-5.05115973070642e-06
-1.70214439188601e-05
-1.20131177584658e-05
-2.57416139080402e-05
-1.44716301047292e-05
2.40369542758377e-06
-6.67997648878875e-06
-1.38658577369993e-05
-8.39041785562954e-07
-2.81309034675814e-05
-1.83952715878307e-05
-9.40563104948531e-06
-1.47522190521475e-05
-1.47990762052432e-05
5.85458686265823e-07
-3.58248796624184e-06
-1.67458594854263e-05
-4.06857815124317e-06
-8.69434021767234e-06
-2.06998944760994e-05
-1.21801565405208e-05
-5.75679818481983e-06
-1.33153339271752e-05
3.77323731114835e-06
-1.27338060172337e-06
-2.11443264613321e-05
5.73472865570321e-06
-2.63261776177202e-06
-1.7031321629142e-05
-6.21733435484417e-06
-1.14913868017321e-05
-5.94102813689066e-06
-6.21678179547098e-06
-2.93367320878792e-06
-6.22319195617653e-06
-2.11249085665323e-05
-1.22960162151129e-05
-3.11476404791843e-06
2.81482462743355e-07
-1.80286616459943e-05
-1.72873503787613e-05
-2.24574342866135e-05
-1.522211063597e-05
-9.47473334066068e-07
-4.06511866623141e-06
-1.00507322910175e-05
-3.10070370486818e-05
-8.30140755135063e-06
-2.69409563028162e-05
-1.54104075589376e-05
2.33953701462146e-06
-1.40258239618964e-05
-1.44071229966372e-05
-3.01974590431469e-05
-2.93420622998815e-05
5.84852053290773e-07
-2.41218561121498e-05
-1.23906906645453e-05
-1.06282209529648e-05
-6.64178553369116e-06
-1.19634043972184e-05
-2.89096991337329e-05
5.04454351257286e-06
-2.57753060259501e-05
-1.45575757833534e-06
9.71115882980613e-07
-1.87377633121628e-05
-2.02559780712799e-05
-9.5777037662023e-06
-1.4968512777432e-05
-2.37958112996448e-05
-4.16407208989033e-06
-1.0926888123565e-05
-1.44712993288422e-05
-2.60383012523579e-05
-2.47175043160974e-05
-1.8738759087617e-05
-5.71911423595931e-06
-1.9974897016422e-05
-1.02093513676059e-05
-7.31718906589509e-06
-7.68776277375661e-06
-2.22358031115297e-05
-1.43609206442486e-05
-2.77910925074029e-06
-6.68679616193906e-06
-1.88304342345343e-05
5.33232560327885e-06
-1.83559916068851e-05
-2.47851572082833e-05
-1.93526268276162e-05
-2.17924113727603e-05
-3.569863879213e-06
-1.27791432814089e-05
-1.05299862214221e-05
-1.78099600519731e-05
-1.15973333956945e-05
1.40090985901424e-05
-4.06848315538123e-06
1.17209014735836e-05
-2.24774237002405e-06
-5.50912982815398e-07
-8.56747236548945e-06
-1.47897692170179e-05
-2.52792710265563e-05
2.94549258947015e-06
-3.21871241731386e-06
-1.30820691357601e-05
-2.22850568178702e-05
-4.11806780375459e-06
4.50114869638947e-06
9.89398603420297e-06
-1.01580264439795e-05
-1.53327880453538e-06
-1.87729188726006e-05
-9.56507438175424e-06
-1.95500161917254e-06
1.03498437285556e-05
-1.81750620826987e-05
2.71020943888622e-06
-1.6747437120117e-05
-6.58923270091035e-06
-1.61502989308885e-05
-6.39363354923877e-06
-1.26896113649818e-05
-1.26207441999953e-05
-1.99003595532093e-06
1.62899894806177e-07
-1.30040934135961e-05
-1.47495709379958e-05
-6.70189975328869e-06
-5.17504029377069e-06
-1.06041700682901e-05
-2.70428742647817e-05
-2.33855229419676e-05
-2.97223548699344e-05
-8.47923026110868e-06
-1.32195456244568e-05
-1.99856186091372e-05
-2.71679256553859e-05
-1.20785454076639e-05
-7.85146455751248e-06
-1.39550067707681e-05
-1.14652160277643e-05
-1.09370957383926e-05
-9.85254476803378e-06
-1.72270917459584e-05
-2.58543539683361e-05
-1.94295811240894e-05
-1.50454004093515e-05
-1.1656816138006e-05
-1.26430450072432e-05
-9.22051969080972e-06
-1.29363573481468e-05
-1.99473470182767e-05
-1.7465887490262e-05
-2.6825453316518e-05
-1.46941792555625e-05
-8.24534746349733e-06
-1.65553515305015e-05
-3.59336478838059e-06
-1.88827486320584e-05
-3.54169209144437e-06
-1.30161389290006e-05
-2.10277174510706e-05
-1.68613064264232e-05
-1.24195468425173e-05
-2.57187484321558e-05
-1.26944803031193e-05
-2.37709731571273e-05
-1.17784336170575e-05
-6.74559940082488e-06
-7.69753873993727e-06
-4.10495688218254e-06
-1.53402809675379e-05
-9.12171221504551e-06
-2.27833721736467e-05
-3.31753067754728e-06
-7.90629544370341e-06
-2.40384961585466e-05
-1.31788185307005e-05
-2.5541765880501e-05
-1.02434498317752e-05
-2.30722043768068e-06
-1.93395347531775e-05
-1.68769075768843e-05
1.93338098023842e-06
-1.31720246338438e-05
-1.6644503274369e-06
-1.72693387493e-05
-1.71910154497949e-05
1.07097308803174e-06
-1.84945165192827e-05
-1.47458232733415e-05
-4.74445338107327e-06
-1.5083232454898e-05
-2.26219383115284e-06
-1.88860343818849e-06
-1.2377061672289e-05
-1.13406618260157e-05
-1.05290433898306e-05
-1.17653659424752e-05
-1.90611448674956e-05
-2.96390618008879e-05
-1.40310999768508e-05
-1.20650021740982e-05
-1.30378263783603e-05
-1.82691677491041e-05
-1.94862492774873e-05
-2.07942279826639e-05
-1.64416253586937e-05
-6.84309023972344e-06
-2.01623465217681e-05
-1.74762081606048e-05
-2.54382454764691e-06
-2.89686610336436e-05
-1.77217193484529e-05
-2.03873633924093e-05
-2.03517869915539e-05
-7.77242342779314e-06
-1.0428899745019e-05
-2.20336341367979e-05
-1.60852708277887e-05
-1.83669745780159e-05
-1.20125773248617e-05
-2.93593610507521e-05
-1.35919551267919e-05
-2.3628650859783e-05
-3.12793860105832e-05
-1.78950808677528e-05
-3.61705775204875e-05
-1.70822786300805e-05
-3.85415155038822e-07
-1.82883850575283e-05
-6.76364956331761e-06
-1.21284496940121e-05
-1.68475110840175e-05
-1.85140195587397e-05
-1.7645196789745e-05
-2.07695355472223e-05
-2.26108186599125e-05
-2.09729482930432e-05
-1.86049577575562e-05
3.57194600064349e-06
-8.20470532951795e-06
-5.71702201371805e-06
-1.46460371344028e-05
-1.98920032784187e-05
-3.1169212669347e-06
-4.40429634747151e-06
-3.32145786817803e-06
-5.84586497430223e-06
-6.82356468250807e-06
-6.7483999116687e-06
-1.11498894637669e-06
-9.96313329080566e-06
6.6405783011423e-06
-2.07188847509598e-05
-1.11311012542038e-05
-8.61837934581379e-06
3.76886881659818e-06
3.64641756684594e-06
-1.72727015696859e-05
-7.95681510777552e-06
-6.93586235036952e-07
-9.6638232125514e-06
2.74889690495441e-08
-2.61986202339747e-05
-7.45837770162641e-06
-3.21498644933631e-06
-1.38210741913966e-05
7.78705974501263e-06
-7.23035912399092e-06
-3.17073908586225e-06
-1.90736960162199e-05
-2.05950544454708e-06
-1.38400647224215e-05
-1.76766186874706e-05
-5.13141701122588e-06
2.40983364609154e-06
-1.53579944127531e-05
-2.15935573990355e-05
-1.97382648538058e-05
-6.80010523915031e-06
-3.05668193853701e-05
-1.60487842825043e-05
5.57470691558105e-06
-1.67172266449358e-05
-2.46363557029031e-05
-8.26935257197738e-06
-2.63173724621974e-05
-1.31138744791447e-05
-3.1810085601829e-05
-3.02503307303582e-05
-2.22748474237246e-05
-1.33736697574715e-05
-1.08025811790283e-05
-3.40447700494843e-05
2.83822252132356e-06
-1.76092779299529e-05
-2.61729491966037e-05
-2.25754755076299e-05
-2.48150281412479e-05
-3.02418799337964e-05
-1.81795567153659e-05
-3.14548440549284e-05
-1.51727360341343e-05
-1.65878398663996e-06
-1.95206383180195e-05
-1.10675002490486e-05
-1.28659575266078e-05
1.36436581037921e-06
-1.660611528869e-05
-1.55910634177763e-05
9.56967302527101e-07
-2.73583106981817e-05
-1.7459385117996e-05
-1.96976169078503e-05
-2.1762724976446e-05
-2.09711323232717e-05
-1.03664193509941e-05
-2.82920122349361e-05
-1.98670181548378e-07
-7.22579338069861e-06
1.1029629627548e-06
-4.82030979867608e-06
-3.84659233298197e-05
-2.343055155595e-05
-4.44485130780199e-06
-1.53653313147657e-05
-5.8803693800984e-06
-1.41598203648067e-05
-2.24505302053892e-05
8.19438898588943e-06
-1.3096529166334e-05
-1.72500007295941e-05
-3.60023449710663e-07
-7.31792590343095e-06
-9.48173489384133e-06
4.08636003595173e-07
-4.67550822129947e-06
-1.96502375652716e-06
-3.42794529434856e-06
-1.45940881116586e-05
-2.4088091912328e-05
-4.83146016604698e-06
-9.77626824821075e-06
-1.04649417355094e-05
-1.0767240611621e-05
-7.24368590739344e-06
-1.19980103326615e-05
-1.43562477941187e-05
8.03288815963407e-06
-1.41043463721567e-05
-2.67354881045282e-05
-1.33047419262431e-05
-7.57959326150546e-06
-1.25896415074797e-05
-8.08464550444367e-06
-9.39071075545786e-06
-4.82001420376455e-06
-7.3521391728365e-06
-1.56258736095209e-05
-6.24169210689022e-06
-1.36622893937956e-05
-1.1360058153682e-05
-1.72744247879219e-05
-1.07885520543586e-05
-1.92293121963617e-05
-1.81681841594916e-05
-1.08504412925021e-05
-8.44634465918873e-06
-1.68094380271177e-05
-7.3002459403362e-06
-2.61836825965381e-05
-2.31269266374809e-05
-1.67547476846249e-05
-2.54279604328209e-05
-2.36138384556658e-05
-1.7785604981393e-05
-1.54380055765204e-05
-6.96224694160543e-06
-4.57569326439454e-06
-3.47409347106591e-06
-1.99126601456075e-05
-2.28079178671379e-05
-1.17681235940959e-05
-2.54209165090669e-05
-1.24228517042316e-05
-2.13349050412979e-05
-1.28056266328794e-05
3.43011367322665e-06
-1.54598471435439e-05
-2.52156280115278e-05
-6.56258172852814e-06
1.14083863578441e-06
-1.4268319236658e-05
-1.50135783965538e-05
-2.48321502854109e-05
-1.7038032892321e-05
-2.08328868126202e-05
-1.36486780087484e-05
-2.45913581047253e-05
-1.43515473258491e-05
-1.48090415680061e-05
-5.26222114748993e-06
-5.21247285310742e-06
-8.35069243030387e-06
-3.80920954425322e-06
-1.36376981575274e-05
-1.08704184613512e-05
-1.45429578106197e-05
-1.76375724485813e-06
-6.07590069404904e-06
-1.47423459849123e-05
-8.49096792879316e-07
-1.25693375358732e-05
-7.76806152087711e-06
-2.15831989570963e-05
-1.18014040549127e-05
-1.34846026043932e-05
-4.73550925790741e-06
-4.09640774095739e-06
-9.67153660830934e-06
-8.41702560654245e-06
6.0349823600954e-07
-5.46345076435112e-06
-6.9728041412381e-06
-1.44283897382563e-05
-7.86957047249925e-06
-5.4391408184747e-06
-4.04732232173981e-06
-1.00817880042988e-05
-9.47181825025444e-06
-1.24334919346896e-05
-1.639322171258e-05
1.46505301780239e-07
-1.30247576859589e-05
-4.81653463325238e-06
-8.60843286280758e-06
-1.01989492996868e-05
1.84593843471566e-06
1.51411765903629e-06
-7.61137025712779e-06
-8.14322381104791e-06
-8.08468257412524e-06
-8.35785803558133e-06
-2.33777462584343e-05
-2.59299876548937e-05
2.54824001893785e-07
-1.38189220976206e-05
-7.23050286130011e-06
-1.17999133759199e-06
-2.51579018280489e-05
-5.74654161333143e-06
-1.92421304276745e-05
-1.22149726353568e-05
-1.74012525530276e-05
-1.84887913980207e-05
-3.6832270979175e-06
-1.04218290050944e-05
-9.33601078610886e-06
-1.6574415887097e-05
-1.86056747244477e-05
-2.78442290924316e-05
-2.19920581984818e-05
-2.19664220460264e-05
-1.88633235423476e-05
-2.17939233352704e-05
-1.4282847331463e-05
-1.04455938531465e-05
-2.04419211080647e-05
-3.19563644709912e-05
-2.03311683076486e-05
-2.35501398690343e-05
-6.19339254841533e-06
-1.19952013496003e-05
-1.32946763831399e-05
-8.03425393827209e-06
-1.66399406651531e-05
-7.19333720266181e-06
-2.80955296994229e-05
-2.56992112503427e-05
-1.01858314340968e-05
-1.33237379183014e-05
-8.79965947755668e-06
-1.51525958165233e-06
-1.94203572097153e-05
-5.47760681737233e-06
-1.1245806488631e-05
5.73048098500054e-06
-8.05997545420303e-06
1.72691696822748e-05
-3.65220623990149e-06
4.4987864584739e-06
-9.49932262944529e-06
-2.46272343601878e-05
3.56350728695346e-06
2.80823745294219e-06
-2.5596414044721e-05
-1.67758995530054e-05
-5.20422917146161e-06
-1.74395383471172e-05
-6.40659078337985e-06
-1.08363643864826e-05
-1.09839517753786e-05
-1.62587536442582e-05
-3.29926411296719e-06
-1.27673064635153e-05
-9.84876584933035e-06
-6.46107763055065e-06
-1.5396941639396e-05
-1.28354853409158e-05
-2.02582509633372e-05
-1.46339063864364e-06
-8.18075152234888e-06
-3.26602612368681e-06
2.67240129067285e-06
-2.09502145817201e-05
-2.67568261125394e-05
-6.06913119005759e-06
-1.4444331598976e-05
-1.35368345522403e-05
-9.55951934991202e-06
-7.85961449204578e-06
8.9914808522163e-06
-2.43865827377629e-05
-1.11971927534629e-05
-1.89961198163602e-05
-2.24145576305599e-05
9.29136127892838e-06
-2.16134151112252e-05
-2.02893009583214e-05
-1.05660720818551e-05
-2.00068748200314e-05
-8.86921200234625e-06
-9.00715651569139e-06
-5.19243026665674e-06
-1.58254259846823e-05
-2.10536269084684e-05
-1.0385385953315e-05
-2.1805362556099e-05
-1.17496712538969e-05
-1.62184832936044e-05
-2.36432405065175e-05
-1.8256393509121e-05
-1.15638000372253e-05
-1.28992618454582e-05
-1.47551088494421e-05
-1.25599464891381e-05
-1.08556752847677e-05
-1.02326906625235e-05
-1.92258014930185e-05
-2.14500718703694e-05
-2.33992601855029e-05
-6.56951744168044e-06
-1.57769682468694e-05
-1.21113678312062e-05
-1.67863687597392e-05
-1.27023262522625e-05
-2.69665362884143e-05
-2.46008247661263e-05
-1.09366506898512e-05
-1.74363605255641e-05
-2.6352546284316e-05
-1.27240193068613e-05
-2.17805627377805e-05
-3.00107854274575e-05
-2.03092390525331e-05
-1.66405948021699e-05
-1.9117594858259e-05
-1.88781901536356e-05
-4.2308392770576e-06
-1.25480277731893e-05
-7.08993560590206e-06
1.78466268415269e-05
-5.91526567204506e-06
-2.43670213745337e-05
-3.57957576292684e-06
-1.18987061048658e-05
-1.34604619846858e-05
-1.72020501420079e-05
-6.54854250214596e-06
-1.69294393441309e-05
-1.1869656897947e-05
-1.87922619537776e-06
-1.13125134408648e-05
7.34483431312521e-07
-6.20697868049241e-06
-3.34153621641773e-05
-8.39544993516054e-06
-8.84879374967879e-06
-2.49830688324835e-05
-1.91363712089377e-05
-1.75909520053652e-05
-5.7208939895484e-06
-1.46657912670337e-05
-3.82231077705048e-06
1.80872047928259e-07
-2.24252964199973e-06
-3.18312846020937e-06
-1.06708963886373e-05
-1.34988767519948e-05
-1.54420896427035e-05
-2.19826511879347e-05
-7.85356489866089e-06
-1.79540282691777e-05
-6.36339282179557e-06
-2.8579557905604e-05
-2.35234653465276e-05
-1.48369552061248e-05
-1.55347793824155e-05
-1.17449405828862e-05
-2.80010979062698e-05
-9.66036163617141e-06
-5.24647211301245e-06
-1.84625538725687e-05
-1.40942589738988e-05
-8.57678526844487e-06
-1.49330820365731e-05
-1.93255003387064e-05
-2.31062002310041e-05
-1.48455099098242e-05
-1.12830279819696e-05
-1.11706281290018e-05
-2.50814902131406e-05
-9.8025414348883e-06
-2.21172194515989e-05
-2.46338491656711e-05
-3.89007455623844e-06
-1.76026521805544e-05
-1.63927057619155e-05
-5.72640673429103e-06
-2.42547600141465e-05
-1.59199730204694e-05
-1.314880820041e-05
5.51908271321248e-06
-1.87173972471099e-05
4.25577184560229e-06
-3.72836854793136e-05
-1.16768689750591e-05
-2.19994974117679e-05
1.52991934114628e-07
-1.30714250057729e-05
-1.69779885678682e-05
-9.45154462832579e-06
-1.12013839172756e-05
8.72662416654141e-06
-1.59681445295859e-05
-1.82682381086491e-05
1.47520610148939e-06
8.64837273570719e-06
-1.60223366377886e-05
3.36090117758258e-06
-3.21215826922467e-06
-1.59544474668123e-05
8.05186927301582e-06
-1.4124169816462e-05
-7.56736191220504e-06
-4.22857397623477e-06
-5.5685895098211e-06
-5.01277271330501e-06
-2.64293844148587e-05
-4.59923889898906e-07
-1.51073873022531e-05
-1.46815331423496e-05
-5.84322938596809e-06
-9.55825515037645e-06
-7.46420831803149e-06
-1.32636594056028e-05
-2.22255609295051e-05
2.42260515584222e-06
-2.98810226847462e-06
-7.45850371883928e-06
-2.45906319606979e-05
-1.04903267644245e-05
-4.96017535244973e-06
-5.74680423829601e-06
-2.63590495677841e-05
-8.69335260756637e-06
-1.89893936645966e-05
-1.06180673641287e-05
-9.0124607154271e-06
-3.24190153801486e-06
-1.58781426423107e-05
-1.67019201587952e-05
5.44883879702617e-06
-1.12584179022581e-05
-1.89934022405986e-05
-1.23105742805546e-06
4.08484504093496e-06
-1.15126806712133e-05
-2.91063824146394e-05
-9.83816610740451e-06
-7.75835456068339e-06
-8.62854443803082e-06
-7.41026371829438e-06
-1.82571081167318e-05
-7.9681519572142e-06
1.63783038732615e-07
-2.11118825707857e-05
-1.87178374873471e-05
-1.97978425551408e-05
-1.48753216116639e-05
-2.40222826151151e-05
-6.21430897537865e-06
-5.953795825699e-06
-1.08879642785769e-05
-2.49651492678971e-06
-1.73411758951921e-05
-9.90543828658262e-06
-1.06609474445246e-05
-1.32397591133098e-05
-2.90204455397798e-05
-6.79666112874022e-06
-1.78702156108046e-05
-1.54846641094472e-05
-1.42210284561083e-05
-3.82689572940125e-07
-7.57376686520034e-06
-3.46976538296154e-05
-1.66914644185494e-05
-1.71673210226421e-05
-2.49952360313796e-05
-2.22503879928316e-05
-1.11233480228481e-05
-1.5664251739294e-05
-1.12369009382758e-05
-8.5912743047447e-06
-2.03659680147583e-05
-1.0169410601286e-05
-1.06633971712226e-05
-6.71574780733461e-06
-1.48684075674747e-05
-8.52804957723261e-06
3.19120033782026e-06
-8.95014498637343e-06
-2.22714773485631e-06
-1.75583482020944e-05
-1.38647849793789e-05
1.63149631445423e-06
-4.59391086744906e-06
-1.26855262299039e-05
-1.70401472276688e-05
-1.20566331810767e-05
-4.25623733636173e-06
-4.57095681854974e-06
9.04535291248138e-06
-8.38577983746526e-06
-3.43197408014078e-05
-8.199239876905e-07
1.45847324980807e-06
-6.53798382021865e-06
-2.01012493831026e-05
-1.45067464030463e-05
1.56132188715043e-05
-9.73746754994072e-06
-2.13171945561511e-06
-2.65857250944977e-05
-3.70538776819401e-06
-4.41999534693108e-06
-1.50776559066268e-05
-2.63338902755561e-05
-2.22448667092469e-05
-2.05296205258346e-05
-5.02320543828058e-06
-1.04456442586123e-05
-1.05393925194171e-05
-1.18530175219074e-05
-9.91409789251283e-06
-1.55626894554006e-05
-2.93679837867144e-05
-7.99893071112055e-06
-1.097075816461e-05
-1.02056206508771e-05
-1.99661982886822e-05
-4.47929171706967e-06
-1.20662115755905e-05
-8.22136896796195e-06
-1.7372918647326e-05
-1.36777560932717e-05
-1.77686395123543e-05
-1.63612872532816e-05
-2.57123586093702e-05
-2.82776526848327e-06
-1.56263942733712e-05
-2.83847914641406e-05
-1.34749836437468e-05
-2.20184071509748e-05
-1.01870095039826e-05
-8.34586903774176e-06
-1.48780585993479e-05
-1.11871808787273e-05
-1.89535785938069e-05
-1.4387326572869e-05
-3.47098912523177e-06
-2.18159170434283e-05
-6.20214355347691e-06
-4.08066831765197e-06
-2.53799518919433e-05
-1.34307960547297e-05
-2.16149445715929e-05
-3.10707635302083e-08
-1.48837368638937e-05
-2.51240401847909e-05
-1.58744143387494e-05
-5.06201111655647e-06
-6.81817510146906e-06
-9.18829505798882e-06
-1.67500855202267e-05
-1.66849834921202e-05
-1.84958744028322e-05
-1.91229151911964e-05
-1.71151528390174e-05
-1.02580254949925e-05
-1.70348281661728e-06
-8.47335830218619e-06
-1.70685496081332e-05
6.42056895011178e-08
-6.1307665224775e-06
-6.21956776754203e-06
-8.69917265776103e-06
-8.92212141550704e-06
-1.63081675489671e-06
-1.10241508974042e-05
-2.27387192392752e-05
-4.37313699568433e-06
-8.1201997210008e-06
-8.02942981703086e-06
5.32852576923614e-06
-8.79261983702158e-06
-9.05041571815428e-06
1.08930013595128e-06
-5.01184099911814e-06
-4.54172239540505e-06
-1.25414142873697e-05
-2.01269297234656e-05
-7.00362869901134e-06
-1.15014057691345e-05
-5.21766089949124e-06
5.52319251147236e-06
-1.3120083666436e-05
-1.04391601616976e-05
-1.48130342285096e-05
-2.0533128066475e-05
-1.31940246547866e-06
-1.78209602074055e-05
-1.0133087129198e-05
-2.92865986843943e-06
-1.49609045153324e-05
2.35911482283306e-06
9.11033521429165e-06
-3.34327104536601e-06
-1.32298122192712e-06
-1.76260219499189e-05
-2.02520288497561e-05
-8.91510614273495e-06
-2.4742285880613e-05
-4.55272606363562e-06
-4.145449400717e-05
-2.09910392162888e-05
-1.94730069801868e-05
-1.292050923654e-05
-2.43246880042188e-05
-1.17294425238114e-05
-3.34002060765151e-05
-2.61492374745387e-05
-2.03920938191497e-05
-1.44693805869425e-05
-1.31153175135251e-05
-1.10098892502085e-05
-1.29287287784208e-05
-1.37594281522588e-05
-2.37778902905874e-05
-1.42679200882505e-05
-2.08926404825394e-05
-1.49259649057608e-05
-1.0553749310972e-05
-8.05920892904807e-06
-1.53761772263391e-05
-2.04720571102861e-05
-1.34735790370835e-05
-2.27752700276656e-05
-1.107605394362e-05
-1.0717280545734e-05
-1.86245686957897e-05
-8.74522832225127e-06
-8.40971125021348e-07
4.85689044765837e-06
-1.58455750949243e-05
-1.59492518100136e-05
-8.42582977141899e-06
-2.33136607358368e-06
-4.38520322703626e-06
-2.07754531757483e-05
-9.24943594179107e-06
-2.23843316991686e-05
-1.34310999974338e-05
2.40764343435422e-06
6.62151696375834e-06
-4.070646316417e-06
3.90063790233239e-06
-1.57520106726876e-05
-2.84608650333487e-06
5.4025041241211e-06
-5.1599167394675e-06
-1.48171037493207e-05
3.62912217049124e-06
-2.05095298824516e-06
1.38766963867328e-06
1.53204755167099e-08
4.70375844236084e-07
-3.8014577588022e-06
-2.03864745255082e-05
-4.80118605693447e-06
-3.72115202074646e-06
-1.00048712669714e-06
-1.73079825837117e-05
-8.22342562629377e-06
-4.08580716152409e-06
-7.47639780687459e-06
-5.69439801603837e-06
-1.57605469459273e-05
-1.13597707959826e-05
-2.13730869500151e-05
5.18399396303087e-06
7.57134139533375e-06
-5.35790229735806e-06
-1.4622402791318e-05
1.11449433958842e-06
4.34875086649829e-07
-2.89716401697401e-05
-1.26758931144795e-05
-2.23450687758422e-05
-2.52572767440928e-05
-1.69478665025179e-06
-1.36323340611638e-05
-4.9177683371977e-06
-2.39828160983581e-05
-8.70576201425841e-06
-3.687007235662e-06
-1.1450551977206e-05
-7.5160725932242e-06
-1.66587060032575e-05
-3.06788611053575e-05
-2.69753573045554e-05
-2.4691054751335e-05
-9.69321080864175e-06
-1.21795588037518e-05
1.36476180246436e-06
-1.65125287319541e-05
-1.52170554827343e-05
-6.85150191793829e-06
-2.07434470443512e-05
-8.41556281411537e-07
-9.30304401727575e-06
-6.41578539804489e-06
-1.23503468960476e-05
-1.20609036404195e-05
-1.93202820533563e-05
-2.34285558269635e-05
-6.70837584914197e-06
-2.15798134990168e-05
-7.64707744143563e-07
-2.2492469475281e-05
5.06335554024447e-06
-1.00496039519423e-05
-1.31763257873991e-05
-1.48075330213708e-05
-1.98540211424943e-05
-1.44907461525131e-05
-1.65779694646526e-06
-5.7678007230784e-06
-9.25918477484265e-06
-6.94483678740223e-06
-2.37131269762258e-05
-1.60738848708726e-05
-2.51559251610989e-05
-1.26916654090117e-05
-1.37296561386111e-05
-1.46914786422772e-05
-1.32877525931267e-05
-2.14064116126321e-05
-3.13804924365771e-06
3.67500042502786e-06
-2.21782615217347e-05
-2.09175872343415e-05
-1.23991261630901e-05
3.67145896448354e-06
-2.21031582415406e-05
-1.5507210494125e-05
-3.271836376618e-06
-1.11563245829411e-05
-9.03043246073298e-06
-5.98494699628584e-06
-1.27431504397856e-05
-2.81466056376777e-06
-1.38969081863225e-05
-1.36678616318368e-05
-9.9857743734855e-06
-9.35031110968758e-06
-1.81539095345579e-05
-1.18979117097415e-05
-1.13409630196483e-05
-4.15242837168666e-06
1.29999800644135e-05
-1.06904226378431e-05
-2.236153499832e-05
-2.74698358765215e-05
-2.03595519562272e-06
-1.35466777940693e-05
-7.83767632899163e-06
-2.85958656851077e-05
-1.4440320120479e-05
-2.22351905159391e-05
-1.21771857671088e-05
-6.25653183559576e-06
-5.09634821082839e-06
-8.81545911450367e-06
-1.37323911192421e-05
-2.523224241521e-05
-9.94582399112239e-06
-1.05175200206795e-05
-1.42562493015435e-05
-2.33994229525937e-05
-1.6718688021568e-05
-1.31659949871786e-05
-2.04914944825402e-08
-3.3487513078143e-05
-2.1697521427098e-05
9.31310140622131e-07
-2.64169200293018e-05
-1.68340720576464e-05
-2.64697531922505e-05
-2.29124157278055e-06
5.01438909812304e-08
-1.31421079097876e-05
-2.99538945164728e-06
-7.11040666962807e-06
-1.11328383632708e-05
-1.70658328624503e-05
-4.07087613538209e-06
-1.6652671596159e-05
-1.16969133315948e-05
-3.55340319939825e-06
-7.80662468142775e-06
-1.50886789415256e-05
-5.47434994077896e-06
5.90179684695397e-06
-2.15019927511105e-05
-3.40888202775793e-05
-9.61974828644162e-06
-1.46492254386972e-05
-1.12612658531828e-05
-1.35403759199876e-05
-6.06454532040316e-06
-2.22570318664412e-06
-7.99675733749162e-06
-1.13704031335497e-05
-1.98817861205172e-05
1.81604087312996e-06
-1.09670519039746e-05
6.40501873266995e-07
5.62885939983389e-06
-2.28122525527838e-05
-1.73021578054403e-05
-1.87863104427369e-05
4.59131180620098e-08
-8.55382077303236e-06
-3.02293323746201e-05
-2.09207898488623e-05
-1.35243051902768e-05
-1.00515946276919e-05
-2.17231565346397e-05
-1.95996447414418e-05
-1.48466645078562e-05
7.57872903286055e-06
-4.43920466625557e-06
5.38289515253979e-07
-2.14896756915451e-07
-1.93754379839128e-05
-1.14245524465382e-05
-1.84078200974256e-05
-1.63555488973794e-05
-4.64019600567921e-06
-1.54303229493311e-05
-1.61848526949267e-05
-2.55462131279363e-05
-5.48777165884763e-06
-1.90366038527394e-05
-9.90100313104129e-06
-1.35116292557036e-05
-1.9301530518504e-05
-7.20401691454364e-06
3.32391819539757e-06
-1.83482609053087e-05
-1.03881563796193e-05
-1.69812603241384e-05
-1.01655628452806e-05
-1.32075299013354e-05
-1.91606458937574e-05
-4.63946879410594e-06
-5.52926699830775e-06
-1.09752062638253e-05
-1.41813584236046e-05
-2.32508704622867e-06
-3.13807508959668e-06
-9.79195381832934e-07
-3.38702538411799e-05
-1.1419435938741e-05
-2.33838455046726e-05
-1.41031007437697e-05
-2.60007748601941e-05
-7.40789923172341e-06
-9.67454355288504e-06
-2.16599466781741e-05
-2.14019121451241e-05
-1.70623094931115e-05
-1.91573526435984e-05
-1.34557077613511e-05
-1.43011765004785e-05
-8.70741079810964e-06
1.40886240153155e-05
-2.05475202981589e-05
-1.47743618191745e-05
-1.57374527808666e-05
-1.43686258274927e-05
-1.05357177994465e-05
-5.11713580561624e-06
-9.54950481015748e-06
-6.57423136537917e-06
-1.15125579107854e-05
-1.14870408465611e-05
-1.02282193449993e-05
-2.92202688431176e-06
-1.66121338297433e-05
-2.38319037461511e-05
-6.54979542434566e-06
9.60661912387796e-06
-1.53698716354316e-06
-1.85576339269732e-05
-1.69611137095534e-05
-1.1868944893779e-05
-2.01809224803919e-05
-1.61740930490985e-06
-5.4463308622122e-07
-1.50469065290122e-05
-4.96314908537064e-06
-1.49489568735224e-05
6.10669977471588e-06
-1.68711783164412e-05
1.14972313762381e-06
5.67287580600739e-06
-7.45834588215271e-06
-1.71509136042244e-06
-1.15768359440183e-05
-6.80783242356125e-06
-1.95607236312395e-06
6.15730838239794e-06
-1.54863805088511e-06
-7.78763313319417e-06
-1.2125569841672e-05
-4.70755660485937e-07
-8.61955483993816e-06
1.84748503602032e-07
-1.58795872968827e-05
-2.05021701781566e-06
-1.46514427042953e-05
-1.79209452837144e-05
-6.86743813752289e-06
-1.76260953989285e-05
-1.97998666377113e-05
-1.4965434635525e-05
-2.76356347190204e-05
-1.55710847182439e-05
-1.26079112657357e-05
-1.8200305192931e-05
-1.62064681533634e-05
-3.07387135867692e-05
-1.4807706393838e-05
-1.32156480145052e-05
-8.06105436144876e-06
-1.5816228452969e-05
-2.5053329217936e-06
-8.22927837498291e-06
-2.42888201482183e-05
-2.58720653883502e-05
-2.51429948530099e-05
-1.39097542707376e-05
-1.7973890743949e-05
-1.3300723895565e-05
-1.98754436353038e-05
-1.83458062965065e-05
-8.60873408763884e-06
-1.52135099808463e-05
-6.79088193252245e-06
-1.58063142781425e-05
-2.12575541118532e-05
-1.95137689395732e-05
-9.87464449138763e-06
-6.16189581554257e-06
-3.05127903400402e-06
-1.73909701090961e-05
2.5165676083978e-06
-3.14927560055047e-05
-1.94395541806155e-05
-6.34452623373692e-07
5.55459189546408e-06
-1.08082444636107e-05
-5.0245833343996e-06
-1.23210181702438e-05
-1.17307258901733e-05
-4.87625870254518e-06
-1.69401428953138e-06
-5.859754045046e-06
-1.14017559804453e-05
9.2775426797916e-07
9.92632289563552e-07
-1.49110293617985e-05
-1.8888180666994e-06
-1.22119140202929e-05
-2.35694628650317e-05
2.36505906559776e-06
-1.14583909469861e-05
-1.52177741504673e-05
-1.04098408855924e-05
-5.76230518812132e-06
-1.93617322632816e-05
-1.87413512875466e-05
-1.68345801012182e-05
3.11932845806817e-06
-8.71991676857074e-06
-5.48031190982416e-06
4.30484597665423e-07
1.25735129783091e-06
-4.61460900739016e-06
-2.17727366130682e-06
-1.5883034583924e-05
-1.55883038511386e-05
2.116856065322e-06
-1.14101920441381e-05
-2.71114863722887e-05
-1.84066930083865e-05
5.406831040244e-06
-8.17256154807327e-06
-2.38841524251719e-05
-7.00908236534386e-06
4.09271160007064e-07
-2.17801763035099e-05
-8.02544169368419e-06
-1.75582187340984e-05
-1.62488269210607e-05
-1.92876844544222e-05
-1.12582254869908e-05
-2.85043068674039e-05
-2.74936783702429e-05
-4.0259888592304e-05
-2.29128834345186e-05
-1.53874742268669e-05
-1.71607177766737e-05
-1.97348188259828e-05
-1.25922727673597e-05
-8.6974156899833e-06
-1.21529620573709e-05
-1.25784888368993e-05
-1.56489741754507e-05
-1.36252292278217e-05
-5.71362328327919e-06
-1.41021392178563e-05
-1.26237922876292e-05
-2.53699535950809e-05
-2.40142192898008e-05
-4.74918280535039e-06
-1.93213493664187e-05
-8.71439875048069e-06
-8.17221981139237e-06
-3.00669768196238e-06
-4.28082049572576e-06
-1.5019859019949e-05
-7.99786052919319e-06
1.20858070479866e-06
-8.39494839803238e-06
-9.3171515263935e-06
-8.2012430248495e-07
-2.3965795008325e-05
-1.1140238407913e-05
-4.42654819267032e-06
2.07101161205676e-06
-9.85278535354035e-06
-2.62604038622877e-05
-2.40343441585683e-05
-1.40501455717378e-05
-6.58122631801724e-06
-2.4247065702465e-06
-1.01685155544066e-05
-1.8325526532156e-08
8.27694219144299e-07
-1.7657469304094e-05
-1.38426850379283e-05
-1.5179894811504e-05
-7.86590032414995e-06
-1.43961458679294e-05
-1.5528269576624e-05
-1.11243041966807e-05
-2.10889266857328e-05
-1.11428303495456e-05
-7.71510340891945e-06
-1.34088001555687e-05
-2.17871772540017e-05
1.08073237152481e-05
-1.33448821461298e-05
-1.23043397506374e-05
-2.06461222293778e-05
-2.76110810488812e-06
-2.34337186099979e-06
-3.51768147521252e-07
-1.05234125026291e-05
-1.91317779179838e-05
-6.73232128604909e-06
-1.05491707755428e-05
-1.55876841665322e-05
-1.54344237466501e-05
-1.08936459625933e-06
3.00628894038669e-07
-2.68038656983601e-05
-2.64824764463898e-05
-1.85621169915013e-05
-1.4498061848751e-05
-2.33106123566759e-05
-2.00219345235747e-05
-1.71322832069734e-05
-1.66512508078891e-05
-2.33664629449698e-05
-2.11479445270909e-05
-1.24420334184326e-05
-6.9957399326592e-06
-2.18484992657613e-05
-1.38890815235538e-05
-1.49843783752583e-05
-1.16188474397132e-05
-1.72677163421613e-05
-1.76988275216805e-05
-1.86649270878733e-05
-6.62627013219122e-06
-1.54095171657009e-05
-9.78329162424563e-06
-2.92199476993497e-05
-1.15491552622527e-05
-1.35813631598172e-05
-1.51210180367453e-05
-1.07677799642736e-05
-1.76479412734225e-05
-2.10517616644572e-05
1.68962241244643e-06
-1.18109383797268e-05
-2.97839236122283e-05
-2.00808379304083e-05
-2.23173507686274e-05
-2.59252110307759e-06
-1.34471433924889e-05
-1.60695826100338e-05
-1.11014489061506e-05
-8.33227076295535e-06
-1.36418684830459e-05
-1.74060627496592e-05
-7.94941213891773e-06
-1.3684632931484e-05
4.30580740458641e-06
-7.4079501512466e-06
-1.32179055519743e-05
-1.88359555013208e-05
-1.35308617255175e-05
-6.03776866128114e-07
-1.16176774429625e-05
-1.00066395123368e-05
4.68656243308181e-06
-1.71741066519491e-05
6.69525644715543e-06
-5.78992416656325e-06
-4.89369125596388e-06
-1.60343241846567e-05
-1.40120971060721e-05
-1.50531573251482e-05
-5.84823235314607e-06
-4.94789651473342e-06
1.67157605231818e-06
-1.4687356872045e-05
-2.05900682416069e-06
-2.31836725164271e-05
-3.83590297729714e-06
-1.09707860247427e-05
-1.12997357030437e-05
3.11108832122275e-07
-1.74978885987469e-05
-1.25541544317024e-05
5.03310845871043e-07
-2.29627195253564e-05
4.15883202608299e-06
-1.67294097459147e-05
-2.63123212025839e-06
-1.48438330246642e-05
-9.17354817053713e-06
-6.11825234170195e-06
-4.96285929184435e-06
-1.41211976587268e-05
9.16691386680115e-07
-1.80438984001544e-05
-3.66150655691891e-05
8.49393326696118e-06
-7.95456915745633e-06
-2.11931759176039e-05
-9.62944707571334e-06
-1.60869815424379e-05
-1.19301760107923e-05
-2.26107605331238e-05
-1.53026131916197e-05
-1.41005283932487e-05
-1.38796614765261e-05
-2.05751230354342e-05
-1.04023743033543e-05
-1.53664245980764e-05
-1.02055608974099e-05
-1.60937089008499e-05
-2.02381182995944e-05
-1.77404463724138e-05
-1.9488182021946e-05
-2.43064765533555e-05
-5.12327347375478e-06
-1.00352665312281e-05
-1.38058911369808e-05
-1.38072080105413e-05
-1.96576530074327e-05
-3.05282399666018e-05
-8.67165488758444e-06
-2.95628938377726e-05
-6.86382056916247e-06
-3.3753266370958e-06
-2.6108923673206e-05
-1.50470242655511e-05
-1.07442584484761e-05
1.11051772565837e-06
-1.4974021900242e-05
-2.22481990033391e-05
-1.34486891785451e-05
-2.03197675829734e-05
-3.07338421203672e-05
4.54608392563131e-06
-1.13220004307725e-05
-4.3785668951579e-06
-7.41639126707371e-06
-9.47862924435459e-06
-1.70203581474547e-05
-2.35924786644477e-06
1.75653880577671e-06
1.0857479321405e-05
-1.0700022183147e-05
-8.32815781952859e-06
-1.62275011870329e-05
2.52105544268007e-06
-4.71064032552245e-06
-5.08704564975023e-06
-1.87100792714455e-05
3.06146084095052e-06
-1.2940113949011e-06
-1.08037192015599e-05
-2.64436705142873e-06
-9.88447782726256e-06
7.37971466057616e-06
-4.73466138161746e-07
-4.59950750822881e-06
6.07249117474141e-06
-1.71268447846372e-06
-1.6295240936944e-05
2.43120012523865e-06
-2.34908598792892e-06
-6.9009423235492e-06
1.8035067555766e-06
-3.53910620000134e-06
-3.06665476424893e-07
-6.31373173704123e-06
-1.63614924137731e-05
-1.41304822615515e-05
1.04163436273735e-06
-1.27445157266305e-05
-2.19698839818116e-05
-2.12718157949437e-05
5.4258334023324e-06
-7.815492268603e-06
-1.13553561777282e-05
-1.58891535431316e-05
-1.37191812819548e-05
-1.25038287577754e-05
-2.24039362556837e-05
-1.14760515240085e-05
-1.32741365716402e-05
-1.80762085983064e-05
-9.40498712793662e-06
-7.3080145843686e-06
-9.7544627815846e-06
-8.50549397135347e-06
5.49613044437779e-07
-2.11013583080346e-05
-1.66692464811862e-05
-2.96939935502601e-05
-1.91699951571146e-05
-1.29297590653211e-05
-2.04424181636716e-05
-1.9622878800612e-05
-7.61706932824587e-06
-6.75604618662048e-06
-9.37373849377177e-06
1.53629120448428e-07
-1.51279188055625e-05
-9.14884757223482e-06
-8.82519261643297e-06
-2.17682532568431e-05
-2.27871626883342e-05
-9.91720969337408e-06
-2.08310721154044e-05
-7.95251741383768e-06
-1.8535447142613e-05
-1.19765657423661e-05
-1.25430191083344e-05
-2.1916189898982e-05
-8.25620988702582e-06
-1.64067291327843e-05
-6.00639725481091e-06
9.92154174191662e-06
-1.013499943084e-05
-1.45451476412492e-05
-2.00111845395244e-05
-4.09248196493449e-06
-4.88685476589848e-06
-7.73772289490548e-06
-1.87499430098544e-05
-6.42422141036051e-06
-1.45424422941792e-05
-9.67899593971202e-06
-2.36857733227564e-05
3.76337418870997e-06
-7.03575727737408e-07
-1.46378757669756e-05
-5.38335321153819e-06
-5.54866849887527e-06
-1.61523136208564e-05
1.92248802211915e-06
-1.68767756521563e-06
-3.02119220046886e-06
-1.06420689028413e-05
-1.83089185200363e-05
-8.09721165678851e-06
-1.09115642079405e-05
-1.56138278877676e-05
-9.2665878252205e-07
-3.69208462679304e-06
-6.54470425102203e-06
-1.58781801152228e-05
1.73031464920555e-06
-1.30113859446468e-05
3.44642704863905e-07
-1.93259433287295e-06
-2.82633755294288e-06
-5.60924400387415e-08
3.77818706786816e-06
-6.01226500014992e-06
-1.35625672153039e-05
-2.33157097580465e-05
-1.25477099661625e-05
-1.02496549322695e-05
-1.92781629114338e-05
-4.49263494993264e-06
-4.64540890564051e-06
-1.43350271582311e-05
-2.87117779072396e-06
-4.85503003454739e-06
-2.88921158609278e-05
-1.2973453466071e-05
-6.29819092527873e-06
-1.99517317577532e-05
5.22434308536551e-06
-2.20529173966329e-05
-1.89268215786752e-05
-2.10564576026443e-05
-1.17878281598851e-05
-1.34231087146672e-05
-1.58224116139675e-05
-9.53570239098288e-06
-2.14939145596611e-05
-1.71966927496136e-05
-1.57797770622495e-05
-1.84718229206139e-05
-1.77388125232631e-05
-2.25412969267364e-05
-1.76251110373824e-05
-1.50108854714599e-05
-1.88553575757468e-05
-1.49712323570514e-05
-1.13593969430044e-05
-1.99282520404522e-05
-1.07133287662211e-05
-1.56526080615391e-05
-3.77512928403874e-06
-4.92072024366136e-06
-2.44046650343909e-05
-2.45956510813711e-05
-2.4800189173966e-05
-9.10722836455168e-06
-2.45134429753272e-06
-6.26333815079022e-06
-1.49439617048473e-05
-5.18489201848126e-06
-1.65856619100544e-05
-1.21988497794815e-05
-8.54834920863676e-06
-1.23940103097741e-05
3.95345385932959e-06
-1.06679449264978e-05
-1.01107008947843e-05
-6.33831376891283e-06
-1.44869919517663e-05
-1.41165386867851e-05
-1.5786903227559e-05
9.04497348542584e-06
-1.84500071224201e-06
-7.60591791268608e-06
-1.59712847194003e-05
-3.05139787538934e-05
-6.05563307396296e-06
2.20827905959512e-07
-8.00531598019687e-07
1.6886692025621e-06
-5.83512608787387e-06
-7.8292090617577e-06
-6.79223717414723e-06
7.85988979511309e-06
-1.43391526396045e-05
-9.046376849358e-06
4.12847903818753e-06
-2.74030088982132e-05
-7.0471362051347e-06
-2.16094417019718e-05
-6.66384945533495e-06
-1.35824151627355e-05
2.69934131539634e-06
-1.76464512093062e-05
-1.70561343606966e-05
-1.29168017843714e-05
-1.32576800843867e-05
-2.26650691681129e-05
-2.11350232071125e-05
-6.11577819732541e-06
-2.34801609673269e-05
-2.21128282093635e-05
-2.90128481136968e-06
-1.20429678561098e-05
-2.76579136652424e-05
-2.19922255584656e-05
-1.00587460978274e-06
-8.55823108688208e-06
-1.07912345955627e-05
-6.67961725558719e-06
-3.64773205576714e-05
-2.38937805354654e-05
-2.11729817303655e-05
-2.26084462099968e-05
-1.55969798670242e-05
-3.13722504415644e-06
-1.12854466974111e-05
-8.22468187719061e-06
-1.4164207611553e-05
-1.1620092859363e-05
-1.9711049318316e-05
-1.27430087642454e-05
-3.08270528854232e-05
-2.24696974105978e-05
-3.31784551372573e-06
-2.36690788585092e-06
-2.2343957118922e-05
-2.15604184184686e-06
-1.08772517831004e-05
-2.48376135857582e-05
-1.42846774915413e-05
-8.04430750238034e-06
-7.94551332437147e-06
8.25309093762847e-07
-1.86351257977357e-05
-1.20938542580897e-05
-1.38614709047753e-05
-8.19720702983088e-06
-1.00432133302519e-05
-1.47902177518232e-05
-1.17352798030283e-05
-8.47138630458495e-06
-1.90704295933092e-05
3.62019072717901e-06
3.4318346400165e-06
-1.31389892505036e-05
-1.60612691621979e-05
-1.3356582587361e-05
-1.10384429964637e-05
1.44253486994159e-05
-6.19438675603102e-06
-1.23811761683602e-05
-3.93930225107552e-07
-2.15358937147172e-06
2.89717446571416e-06
-3.23859584451292e-06
-6.81123065512637e-06
-1.89790061879673e-05
-3.67120295622938e-06
-1.79806543353065e-05
-1.48610395696252e-05
-1.09035416041488e-05
6.29740981607382e-07
-1.12797416777563e-06
-2.520694579888e-05
-2.41708724173973e-05
-1.99517395458104e-05
-8.53252599330562e-06
-2.05226683135742e-05
-9.38842762688007e-06
-1.91691985043203e-05
-9.36056276848865e-06
-1.17349690711794e-05
-1.10266033820061e-05
-6.4390288377252e-06
-9.62774858472491e-06
-2.41039844939189e-05
-9.68194309365128e-06
4.03019248901055e-06
-1.90456470869459e-05
-7.06155574349361e-06
-1.91220924489417e-05
-2.22795832675014e-05
-1.26004555245174e-05
-1.26464122071516e-05
-1.16838662528995e-05
-1.89078341173396e-05
-2.71872334032807e-05
-1.27345673541501e-05
-1.02776870887757e-05
-2.42043652838488e-05
-1.38547374875025e-05
-3.28791897910651e-05
-7.94897538062653e-06
-1.29277317058265e-05
-1.65521731236838e-05
-9.86529850158457e-06
-2.56897346789696e-05
-3.62544601920544e-05
-1.46748324368137e-05
-2.45307950980437e-05
-1.96858766399774e-05
-2.55912012758237e-05
-2.0410157967559e-05
-8.03235505701417e-06
-1.64049418964497e-05
-1.54833917076209e-05
-2.49781297809894e-05
-2.66678617734374e-05
-3.72192688769084e-06
-5.0853726334382e-07
-8.78095481819267e-06
-1.95375934089451e-05
-2.00037691791293e-05
-1.28221642863192e-05
-7.75968810624041e-06
-1.42879127112541e-05
-7.04406794802481e-06
-1.03359556495012e-05
-6.77072414445267e-06
-1.83237266836718e-05
-1.02501655330679e-05
-4.33467411367697e-05
1.2327938755506e-06
-1.72626800114979e-05
-1.74695046925933e-05
-1.68180215770473e-05
-1.07579008922001e-05
-7.48673979277117e-06
-2.00685912622374e-05
-1.0938159813997e-05
-1.16940370460973e-05
2.42303595941957e-06
-4.31864231416215e-06
-4.24746256784184e-06
-1.08345084692295e-06
-1.47294345143513e-05
-1.15176691603802e-05
8.31791934264062e-06
-1.59743163039673e-05
-2.50948642199142e-06
-7.93918876736386e-06
1.07265443462904e-05
-2.10121398547992e-05
-2.02155294714011e-05
-1.17288748792307e-05
-1.49734547070533e-05
-2.03516810785305e-05
-3.44700002336083e-05
-6.27805297980434e-06
-1.7294782261527e-05
-8.41205260123162e-06
-1.29110661033272e-05
-2.47572368819521e-05
-4.19687568722724e-06
-1.3225529622396e-05
-1.68418860433101e-05
-2.17388501513454e-05
-1.25150855155892e-05
-1.69675391986041e-05
-9.88393103538219e-06
-1.6798382631995e-05
-1.55582448796168e-05
-1.69138106682045e-05
-1.89390248733278e-05
-2.2396122453392e-05
-7.09031517761939e-06
-7.6187834731945e-06
-2.68462859545397e-05
-2.63611165262163e-06
-2.1926640624911e-05
-2.14930268182945e-05
-1.25925939799344e-05
-1.63397357321343e-05
-1.57274595707345e-05
-9.70156514241496e-06
-2.34205524628795e-05
-1.29717971565027e-05
-3.47015567385574e-05
-1.92729992243108e-05
-8.93870324473251e-06
-2.32972786316667e-05
-2.06103535569448e-05
-1.32765611958926e-05
-1.4940902427961e-05
-1.29353206120814e-05
-3.08282960807228e-05
-1.23669139760237e-05
-2.72532199320161e-05
-2.98841516740276e-05
-1.90465757691483e-05
-5.98586731479768e-06
-1.28481855442795e-05
-1.35405998637984e-05
-1.43322317164219e-05
-9.13074768946503e-06
-1.70259136542136e-05
4.34196358192582e-07
-1.89703739447387e-05
-2.14049781058723e-05
-1.11800325023158e-05
-5.37333618307663e-06
-1.08767886624286e-05
-5.92958636134544e-06
-4.78152267546168e-06
-2.28923766000885e-05
-1.63183702308377e-05
-1.71888096166505e-05
-8.61370536911756e-06
3.72030071575536e-06
-1.16000073002865e-05
-8.11030882269634e-06
3.66311639781858e-06
-1.25492577554861e-05
-8.22924265337551e-06
-1.09960560090893e-05
-9.8547237629267e-06
-6.88064919935508e-06
1.6734736706467e-06
-1.71390269147284e-06
-1.04690618027049e-05
-2.76607234062369e-05
-5.25758401618226e-06
-1.33064511119548e-05
-2.56738533094369e-05
-1.39958061659346e-05
-1.56007366777112e-05
-8.64150541592954e-06
4.57020431842748e-06
-1.16021407828275e-05
-2.52878137716445e-06
-1.0843607845169e-05
-1.20490768106594e-05
-6.76792488941088e-06
-1.08862275159981e-05
-2.94031208142666e-05
-1.70363503702449e-05
-1.48361968733212e-05
-2.19729538250092e-05
-2.10182520118363e-05
-5.26863757546593e-06
-1.58716194015581e-05
-3.09360476075484e-05
-6.04181990436806e-06
-3.16007960211564e-05
-1.71827658885331e-05
-2.18584904631783e-05
-1.22959646180107e-05
-2.29137500892043e-05
-3.24983933167296e-05
-1.65489871487639e-05
-9.99270278051408e-06
-1.83441954937591e-05
-6.88173446767607e-06
-3.95362368650791e-06
-1.59154793441175e-05
-2.56795487578664e-05
-1.40888328217994e-05
-2.75677338959103e-05
-1.54251894717403e-05
-1.02846451521217e-05
-2.52560597525507e-05
-9.41290972149856e-06
-2.355432365756e-05
-5.57180382109752e-06
-5.77797444292182e-06
-2.50177272490773e-05
-2.81399419000759e-05
-9.27595858341262e-06
-1.93093595369952e-05
-1.83699352642038e-05
-2.90051201197338e-05
-6.52430289178569e-06
-1.67479465716826e-05
-1.67652567093809e-06
-1.56828327872119e-05
-2.36896119361532e-05
5.21424611976654e-06
-1.33572952724056e-05
-2.21394884750975e-05
6.48909561190227e-07
7.95020083058968e-06
1.53296005557623e-06
-3.88570830158862e-06
-1.07725925043385e-06
-1.65140563972572e-05
-1.80168036958387e-06
-1.65889486224771e-05
-1.33841174259611e-05
-1.18327499916926e-06
-2.32030437336819e-06
-6.57713284517485e-06
-8.66866969336821e-06
-1.70759336449001e-05
-5.23506640376391e-06
1.59789719626686e-06
3.33592113773434e-06
-1.12501565908895e-05
-1.28605267500409e-05
-7.28839632999824e-07
2.15935202445527e-06
-3.11116774627064e-06
-8.91305873360121e-06
-1.94220244786045e-05
-9.22025034679234e-06
-2.1534373750493e-05
-6.43854419852906e-07
-1.38300987881801e-05
-8.80787745704711e-06
-8.89247437796339e-06
2.95293412015287e-06
-1.49473687673109e-05
-1.3692276987822e-05
-2.12271403491053e-05
-3.7180497841655e-06
-1.01719262398606e-05
-1.72125570559043e-05
-1.90727616062892e-05
-1.90497045531297e-05
-7.93733407061997e-06
-1.75844496120006e-05
-1.10881591212535e-05
-2.34117234951583e-06
-6.78090738710651e-06
-2.76594415939061e-05
-1.98284133305595e-05
-1.86516047802478e-05
-2.05341132997444e-05
-3.23450269148437e-05
-2.21767639393417e-05
-1.08751275366115e-05
-1.25526360608963e-05
-1.39744321334364e-05
-1.49603461522167e-05
-1.23172134165141e-05
-2.2631357140339e-05
4.20083366161914e-08
-2.35936995647831e-05
-2.27789782426766e-05
-2.07419870924687e-05
-1.11051557452577e-05
-2.44544579752814e-05
-4.5841658251408e-05
-1.0325625762623e-05
-1.2804367414323e-05
-1.95810399592735e-05
-2.67517865170055e-05
1.28665083586539e-06
-1.32499190900124e-05
5.36196546337247e-06
-1.81054092576536e-05
-1.71384027238426e-05
-7.7773424227581e-06
-2.03796683544937e-05
-1.40007815337448e-05
-7.97728320408966e-06
6.71569511893666e-06
3.43804098355593e-06
-8.98144344814974e-06
-1.46420126617964e-05
-8.21820030276282e-06
1.12790889076856e-06
-1.73812217275152e-05
-1.0122982266866e-05
-2.50391634103476e-05
-1.77041333709664e-05
-2.29651983034359e-06
-9.12693534650179e-06
-1.19801832372816e-05
-6.0553925280373e-06
-1.62485165454154e-05
-1.13421619862635e-06
-2.43095882603466e-06
-6.59445054048765e-06
-6.91279045529479e-06
4.87369626064036e-06
-2.20102081131442e-05
-7.81645951330179e-06
-6.76574645664282e-07
-1.46243975740248e-05
-1.42516053725995e-05
-2.11161411334619e-05
-2.86488835513055e-06
-2.18852543094953e-05
-9.97004865367743e-06
-1.49440059356093e-05
-9.57093032132349e-06
-2.04969947674827e-05
-8.47855940145991e-06
-2.39062662107486e-05
-1.2207955612026e-05
-4.28539212508412e-06
-3.61043894345178e-06
-4.69650153916056e-06
-2.08111907033469e-05
7.75534663171598e-07
-2.32657020704841e-05
-2.19122768712516e-05
-2.04356701567498e-05
-1.07022311151498e-05
-1.39001373037431e-05
-1.71040746808662e-05
-6.07247019104837e-06
-1.13221058761887e-05
-2.49878089637605e-05
-2.30116697257714e-05
-8.19737430306283e-06
-8.96735392100709e-06
-1.33113784911203e-05
-5.73661996012965e-06
-3.95434232912867e-06
-1.78086501747233e-05
-1.5071372521647e-05
-1.7842148946736e-05
-1.19821966818363e-05
-1.74547751682438e-05
-1.84559576927328e-05
-1.71979962399491e-05
-1.96645636146561e-05
-2.39444033828195e-05
-2.74242277271536e-05
-4.23155344797791e-06
-1.40222480335644e-05
-2.3768456115697e-05
-8.51004936396356e-06
-2.18901519856442e-05
-4.42947923205308e-06
-1.35137345547852e-05
-2.66166247086084e-05
-1.85920336416549e-05
-2.85821523290197e-05
-5.4432662361636e-06
-2.81204312887346e-06
-3.17950187946639e-06
-6.50617301667229e-06
-7.9028872887104e-06
-1.56799765500443e-05
-1.55783017237201e-05
-4.80390742597072e-06
1.35009644274957e-05
-1.89764428280397e-05
-3.80260020187176e-06
-8.31539161585638e-06
1.04521073851503e-06
-6.36267877177043e-06
-1.08920794529696e-05
-1.42037737387819e-05
-1.58450641380991e-05
1.05515819209402e-06
-8.22113324029241e-06
-1.10137799996677e-05
-3.14548494960856e-06
-9.17936580338513e-06
1.62144717848769e-06
7.82463124735042e-06
-1.92159091213007e-05
-8.8484538300585e-06
-1.88635212059157e-05
-9.55884419685847e-06
-2.72643407364358e-06
8.61831546867371e-06
1.74941675918859e-06
-8.35912705627189e-06
-1.06130001302764e-05
-8.04362686793149e-06
-9.53387279008087e-06
-9.61679996497515e-06
-1.75960828095907e-05
-2.18322503364305e-05
-1.26700175421938e-05
1.18767397219163e-06
-1.26542134000996e-05
-1.32045151865325e-05
8.35529781669111e-06
-7.07712173119841e-06
-1.59403188235863e-05
-1.2668634383157e-05
-1.36469808077589e-05
-1.16469628513508e-05
-1.04521713028397e-05
-9.77181754565236e-06
-8.11480020791974e-06
-9.18292442107257e-06
-1.81383434492019e-05
-3.21534923583502e-05
-8.26817673085902e-06
-7.47591780809398e-06
-2.57820690913162e-05
-2.1775651102781e-05
-1.22658730240203e-05
-1.2613555510259e-05
-3.07394006822021e-05
-1.24132582031982e-05
-1.12026231023796e-05
-2.40194600871817e-05
-1.83187812087452e-05
-2.65142418719962e-05
-1.43598639133672e-05
-1.24822162690861e-05
-1.01715279119705e-05
-2.74779591078415e-05
-1.73793140406459e-05
-1.08476955455049e-05
-1.88244882143328e-05
-1.01471914963512e-05
-2.51355082062772e-05
-2.78151201722037e-06
-1.50998026252937e-05
-1.32286924931204e-05
-1.22064946149876e-05
-1.42226522871969e-05
-7.84159186339146e-06
-1.73728458949299e-05
-2.35730415636525e-05
-7.45065406034133e-06
-1.22825043644249e-05
-6.40995138518175e-06
-1.14824137031109e-05
-8.69091487357863e-06
-5.22735970827977e-06
-1.29689199755692e-05
-9.19599555878599e-06
-6.52003237743507e-07
-2.96686563055965e-06
-1.16491409116022e-05
1.77229532901801e-06
-1.12123452340888e-05
3.4588199635456e-06
1.12985934610419e-06
-1.50105738341277e-05
2.22931505643512e-06
6.68460901086207e-06
-6.79144157540919e-06
-7.8125656266213e-06
1.30689449531086e-05
-2.59385123300694e-06
-2.37124906971809e-05
-2.04978107523251e-06
-6.35873664539911e-06
-1.1530564912384e-06
-1.15708770203437e-05
-1.3344463182035e-05
-9.93670889570585e-06
-7.18092851297049e-06
-1.50118884769387e-05
-1.4777169085196e-05
-2.26671973589156e-05
-2.59541669228111e-05
-1.62187402521799e-05
-3.16132990528472e-05
-3.14958949398352e-06
-2.76340663537975e-05
5.92587933513865e-06
-3.50306383107131e-06
-1.65241085186358e-05
-1.52025040659134e-05
-1.37733570865981e-05
-1.18965842592878e-05
-1.26294318633681e-05
-3.92309538127109e-06
1.08866156436928e-05
-3.26908665053574e-05
-2.19699533327434e-05
-5.76576684491999e-06
-2.5974677204273e-05
-8.13184294313472e-06
-1.7001632977841e-05
-2.86465930749159e-05
-5.29794069927141e-06
-1.17527559969056e-05
-1.22445011185317e-05
-9.52154874898252e-06
-2.03546123767234e-05
-1.15977037099728e-05
-2.64908204455638e-05
-2.09673020104364e-05
-5.66276547826067e-06
-1.26223348127773e-05
-1.30715620883947e-05
-1.88172357893422e-05
-1.6131726186174e-05
-1.47438386054059e-05
-1.76761339452278e-05
-2.22583188486314e-05
-2.20409463725038e-05
-1.21434765260769e-05
2.25531281124419e-07
-2.11891597783488e-05
-1.26792126270864e-05
-1.84660474988634e-05
-8.97285555371277e-06
-8.01685765493632e-06
-1.51418619705749e-05
-2.08988159968493e-05
-2.22780680203866e-05
-1.80296101216235e-05
-2.33789909163553e-05
-2.18046080299382e-05
-1.48372994724952e-05
-2.19902196474076e-05
-1.8111022837328e-05
-1.20725283792604e-08
-2.01918302237986e-05
-1.47433615493876e-05
-1.15161932202776e-05
-1.13115590934319e-05
-7.85112047858804e-06
-7.62286681678482e-06
-1.33992294358309e-05
-2.00689780243131e-05
6.09997870817499e-06
-1.18438275327826e-05
-2.14784746313935e-06
-4.78158091008059e-06
-6.4597567968684e-06
-1.1920544712534e-05
-1.20854769320226e-05
4.20495706663667e-06
5.12344822929521e-06
-5.14678056078985e-06
-8.0556076015712e-07
-1.41946578684513e-05
-2.42189422495886e-06
-2.71879543906182e-06
1.82233983315117e-06
-4.60685641358827e-06
-4.08555805466775e-06
-1.33417595666834e-05
-2.45717501681515e-05
-1.41864345350733e-05
-7.36748554182927e-06
-2.48974729621773e-05
-9.65253851587964e-06
-1.92604492227288e-05
-5.92835724893541e-06
-1.25385984802057e-05
-3.68271707472115e-06
-5.66117774559564e-06
4.40540448883784e-07
-1.32009785635083e-05
-2.28747796552578e-06
-1.93182349455852e-05
-1.00684857120965e-05
-8.20940984408216e-06
-7.66025168054944e-06
-2.92650216226833e-05
-1.21870972715455e-05
-2.32511046075722e-06
-6.40635565977529e-06
-1.00147312984265e-05
-3.10048640196384e-06
-1.79818714256364e-05
3.20802816287541e-06
-2.14206789676074e-05
-8.30975625057988e-06
-1.60801470061631e-05
-1.06795550252571e-05
-2.50129443264954e-05
-2.72480103498506e-05
-1.39644784242627e-05
-7.79618094034131e-06
-9.19129981021045e-06
-3.05416665384497e-05
-1.59274629083429e-05
-5.05679880002377e-06
1.8223123762574e-07
-1.82924785691813e-05
-1.50001301737616e-05
-1.90093399181838e-05
1.90322469417676e-07
-1.56298718867684e-05
7.22376327979136e-06
1.69803138869784e-06
8.85050136791848e-07
-1.37626407805121e-05
-1.38761637413723e-05
-1.18052272711214e-05
-1.49888799271056e-05
-1.39656348686378e-05
-1.74059894903885e-05
-1.21145550574123e-05
-1.79831383602486e-05
-7.7766150573852e-06
-7.13324308279494e-06
-2.23878940570924e-05
-4.00329863742708e-06
-1.54156255606439e-05
-7.99256511823262e-06
5.46011062878686e-06
-5.31695891384541e-06
-1.81260607129493e-05
-5.85310238545986e-06
-1.35910701875161e-05
-1.05952225595131e-05
-4.49934409034315e-06
-2.96402297658813e-06
7.38936433976535e-06
-6.20011265893626e-06
-2.04139173950365e-05
-8.33337606729019e-06
-4.93533288615801e-06
3.65027645762543e-07
-3.90123693819171e-06
-2.44680426639207e-05
2.1680019104147e-07
5.4573070000277e-06
-1.87187193392261e-05
-1.78820229717308e-05
-1.19811788001841e-05
-6.79550610604688e-06
-6.92187519491183e-06
-1.10768408167796e-06
-6.32286988295206e-06
-4.6157411453829e-06
-2.77808497504007e-05
-2.24842066164939e-05
-3.22665359130494e-06
-2.29462730275661e-05
-4.53427055306596e-06
-6.1326169784371e-06
-2.11296383567667e-05
-3.36973989672735e-06
-1.87294235614104e-05
-1.90841967863663e-05
-2.23586009888469e-05
-4.57850151312054e-06
-2.53191437716117e-05
-1.66363588236952e-05
-9.94315953696529e-06
-2.24743986094006e-05
-7.88721771644251e-06
-1.83295383423433e-05
-2.09043080462712e-05
-1.52607033327002e-05
-6.07345596571994e-07
-1.75241701552875e-05
-2.9211565576271e-05
-1.80476815808498e-05
-2.58000695509537e-06
-1.572807066607e-05
-2.05540198236012e-05
-4.74445684455287e-06
-2.99207274586235e-05
-1.48754392396875e-05
-3.0270472714319e-05
3.91347621350115e-06
-6.88289211577379e-06
-2.90285930520446e-05
-1.50692007877399e-05
-2.823949840664e-05
-2.28001731538554e-05
-8.43829254102738e-06
-2.00340681096991e-05
-1.05028246013646e-05
-7.73642451270624e-06
-1.42765290941845e-05
-1.26233674299937e-05
-1.53267169788512e-05
4.24552478412721e-07
-1.36520110016656e-05
-1.91866547472711e-05
-1.40311895992211e-05
-5.79359506271619e-06
1.85066762081615e-06
-4.83846107034613e-07
-3.17371312504117e-06
-1.30710645471329e-05
-4.5565814870106e-08
-6.44754758818688e-06
-1.252074932252e-05
4.90323454062019e-06
-7.89121407071329e-06
-5.95186249050826e-06
-8.02017593786869e-06
-1.46101064843696e-05
-9.33216042135178e-06
1.33859352951459e-06
-1.69094399181741e-05
-7.60663246422822e-06
2.99890239645765e-06
-9.44368496780724e-07
-1.36628235832063e-05
-1.04278624611216e-06
-3.89617964340315e-06
-4.35159952574527e-06
-1.92523590724885e-05
-1.33786439715349e-05
-8.22898524351495e-06
-1.78308045541415e-05
-8.11510800954145e-06
-1.17400555289169e-05
-2.38614123040376e-05
-9.09307189139655e-06
-2.35008112267806e-05
-1.71001241447002e-05
-1.63007663265555e-05
-9.30276676132949e-06
-2.08649405042984e-05
-2.18706018207613e-05
3.31760013639248e-06
-3.16551990681513e-06
-3.88144943139471e-07
-1.1550980770205e-05
-2.65016432334935e-05
-1.18110559785938e-05
-2.99838879313123e-05
-2.83256719441327e-05
-1.74185705777265e-05
-2.60962532439724e-05
-1.71192080079659e-05
-2.37110181821717e-05
-2.36419793765535e-05
-1.01877424087538e-05
-1.37033859212412e-05
-2.5823448551581e-05
-2.44401416925737e-05
-2.87003728953439e-05
-2.8032859229935e-05
-4.3107554038803e-06
-1.91007383827404e-05
-2.71959204630064e-05
-1.85702190400463e-05
-2.22801592406633e-05
-1.58262279915973e-05
-1.34821621953534e-05
-1.95121100134389e-05
-9.61805973271862e-06
-1.51936517756829e-05
-2.07639080184553e-05
-1.97990463553826e-05
-3.4090178724739e-05
-2.65698172028878e-05
-1.03815909991548e-05
-1.1239658618837e-05
8.15534673539636e-06
-4.92965003802365e-06
-1.248122954033e-05
-2.11614835622607e-05
-3.25481944786844e-06
-6.15876455596226e-06
-9.95010801833558e-06
-1.94062891225192e-05
-2.09905507376992e-05
3.24098628036666e-06
-4.62781175951385e-06
-1.93418675715467e-05
-1.47158831795935e-05
-1.48949747132495e-05
-2.55103293920921e-07
-9.68062311161732e-06
-1.6689322263774e-05
-1.66139925472167e-05
3.05008322442355e-06
-1.46753684696398e-05
-1.45041472669496e-05
1.40335268292568e-06
-3.42239132192958e-06
-1.35842338535051e-06
-9.19522587192398e-06
-4.0340657500121e-06
-9.26412911357807e-06
-5.63285974265342e-06
6.04206538043585e-06
-9.34544113269562e-06
7.43502932070663e-06
-1.81244435985521e-05
-9.91819661176973e-06
-3.96256585778552e-06
-2.15687650071296e-05
-1.11060383031336e-05
-1.17648742283241e-05
-1.29045166330747e-05
-9.3949206506084e-06
6.53696364182623e-07
-1.33799022784192e-05
1.33555299730665e-06
-2.47608833118382e-05
-9.72111693286468e-07
2.48050338366416e-07
-1.15526099927612e-05
1.54144516704206e-06
-1.05976518706755e-05
-1.24356356527464e-05
-2.24301014616493e-05
-2.54629023588904e-05
-3.50313997036375e-06
-2.07054343681061e-05
-7.82264703562009e-06
-3.91228676503508e-05
-1.47692666825906e-05
-1.28143745450671e-05
-1.48457090653266e-05
-3.62921773397388e-05
-1.2747889428415e-05
-1.9335775062007e-05
-1.89417148477962e-05
-2.27844244075737e-05
-1.85234573356299e-05
-2.7349380834121e-05
-1.89728427799345e-05
-9.53293727853133e-06
-1.33334380137627e-05
9.74715366938247e-07
-5.99428277306553e-06
-1.53498883088644e-05
3.36407363214459e-06
-1.17399214885055e-05
-1.78418545496313e-05
-5.68221133734014e-07
-1.96997262054088e-05
-1.21500927516225e-05
-2.1250986625363e-06
-3.25110723079829e-06
-6.84834166555031e-06
1.03847129820523e-05
-9.92371291799519e-06
-8.69948024850564e-06
-1.28675248612422e-05
-1.89761436162246e-05
-1.73649320499393e-05
-3.13677991520739e-05
-1.55178169899195e-05
-5.60624933042544e-07
-1.5692033420702e-05
-1.00638781131669e-05
-3.88456604375387e-06
-1.18213685283842e-05
1.41367296858606e-06
-2.71568413731546e-06
-2.02076378176592e-05
-1.82503636002831e-05
-4.31257571017709e-06
3.06674663414679e-06
1.1329904440802e-06
3.13577943892146e-06
3.06482077814122e-06
1.95345792707054e-06
-3.47598722347438e-06
-5.07733413139223e-06
-1.99829536629202e-05
-1.32078833026508e-05
-8.06435996079553e-06
-2.16196897482784e-05
-1.24266668828778e-05
-9.85579283617295e-06
-4.23603438577103e-06
-8.76711045330641e-06
-1.02402716402991e-05
-3.67831317122756e-06
-4.65755182308019e-06
-9.81138431926756e-06
-2.0995521370641e-05
1.75206714489556e-07
-1.70130366310278e-05
-8.87623488778293e-06
-1.3990197572755e-05
-5.15767653982144e-06
-1.57174909179366e-05
-1.1276952174087e-05
-8.51918143092971e-06
2.28983502985829e-06
-1.03971043111812e-05
-8.37226016593051e-06
-2.3826866803159e-05
-2.89564385290986e-07
-6.22183472425621e-06
-1.25372941625145e-05
-3.04470911249413e-05
-2.03445221716389e-06
-1.57117839356865e-05
-9.06027823412359e-06
-2.56849929249511e-05
-2.36272556745118e-05
4.72568983972341e-06
-2.45326214450169e-05
-2.61135634367939e-05
-2.32331256228096e-05
-2.13878076749807e-05
-1.78084579541572e-05
-1.74325153418984e-05
-1.44901062274058e-05
-1.29805967040872e-05
-1.37522880502532e-05
-6.15583795194323e-06
-2.50349954526245e-05
-1.26492792348522e-05
-3.7680940294735e-05
-2.28314992686588e-05
-1.31905140722187e-05
-1.36276745348636e-05
-1.27234311164989e-05
-1.51288555955868e-06
-8.08478125394796e-06
-1.84390864789411e-05
-1.36278303260392e-05
-9.75796502456008e-06
-1.26129135416264e-05
-1.61998105047055e-05
-1.34840449900395e-05
1.85857338093e-06
-1.08859107136289e-05
-1.72964243656074e-05
-1.58668012501933e-07
-1.58040336338325e-06
-6.5295069073668e-06
-2.0286509071336e-06
-1.27881400365055e-05
-8.76457082167959e-06
-1.87122983456581e-05
-6.8772641754854e-06
-1.17404652896351e-05
-1.12590145076156e-05
-8.47238384757787e-06
-6.03409170209266e-06
-6.9440242411362e-06
-1.08869176000142e-05
-8.4885625283313e-06
-1.6615229231531e-05
-1.39258445191789e-05
-1.2281873706624e-05
-9.0105501334239e-06
-1.19849049523261e-05
-1.02022952933637e-05
-1.25211102482198e-05
-1.44193968680304e-05
-1.43170869891235e-05
-9.98688093833653e-06
-8.13423808177404e-06
-2.04132228254042e-06
8.44844545540425e-06
-2.23390685413535e-05
-1.00574640081712e-05
-1.50328108586386e-05
-2.20780328727607e-05
-1.23588884481627e-05
-1.23955627691927e-05
-7.87062893847916e-06
-2.44092728840485e-05
-5.30947508510335e-06
-1.8690534885324e-05
-9.70272092982646e-06
-1.52886897378328e-05
-2.84647294203905e-05
-1.32832779599035e-05
-1.65828340113137e-05
-5.96109173469905e-06
-6.55202231686084e-06
-1.34496211745275e-05
-1.21959511074498e-05
-1.61961212887691e-05
-1.72317163104967e-05
-2.75381497726869e-05
-2.64149000662026e-05
-5.09340474273781e-06
-8.00827418230522e-06
-2.70275192428035e-05
-2.14915090629771e-05
-3.36578955319642e-05
-1.4016714425501e-06
-2.17840643093149e-05
-2.97644714566248e-05
-1.85260734186998e-05
-2.79514134358748e-05
-2.81507901535842e-05
-2.10524474157113e-05
-1.48557966921523e-05
-2.69022874160345e-05
-1.96181708926986e-05
-1.37005760351377e-05
6.32233930994544e-06
-1.24538812168977e-05
-1.77446065592959e-05
-2.78009342283827e-05
-6.99125036575699e-06
-9.18649108413942e-06
-1.65772212532753e-05
-1.86802083377495e-05
-1.84452400014326e-05
-4.81656276652291e-06
-8.77353053888655e-06
-1.16037505523705e-05
-2.26087887481046e-05
-2.83690147755268e-05
-8.93122944347267e-06
-1.53398709571076e-06
-7.40664486350547e-06
-1.0786978087964e-05
-1.76003504357823e-05
-7.76880851591581e-06
-3.10070171590145e-06
-8.23178313722834e-06
-2.03443639636972e-06
-6.87461832373226e-06
-1.64127873774785e-05
-1.14522820072352e-05
-1.4094830396282e-06
5.34060447049213e-06
-5.78768698905276e-06
-1.20932300377441e-05
-1.82902920020415e-05
-4.63242762060065e-06
-2.05399378393906e-05
-1.1742319983968e-06
-5.86827958519368e-06
-1.41447246406662e-05
-1.50409346156784e-05
-2.2564943713191e-05
8.00868367031657e-06
-9.34323886299773e-06
-9.63867888321422e-06
-1.34217986373186e-05
-5.51682114133174e-06
-8.39329881841213e-06
-1.89907795760983e-05
-7.03675915176596e-06
-1.84635612119759e-05
-3.33316597954237e-06
-2.10618435726257e-05
-1.79053264854323e-05
-2.18162380116328e-05
-1.42519236228609e-05
-2.75990461495063e-06
-9.22428451823555e-06
-1.23921369333452e-05
-1.41078022988234e-05
-2.3310245292607e-05
-1.91057454082061e-05
-1.53419065047491e-05
-9.7151787423902e-06
-4.873842393873e-06
-4.62207621407285e-06
-8.70367560078917e-07
-3.16937238652607e-05
-2.5447855886565e-05
-2.55209596521881e-05
-2.35848244142836e-05
-4.66214253820926e-06
-2.31003486615239e-05
-1.98941781296987e-05
-9.24974970968623e-06
-2.12005810145859e-05
-2.09763640812453e-05
-9.07961089657505e-06
-2.54541988461407e-05
-2.143624262562e-05
-2.03493197330804e-05
-5.11997906583464e-07
-6.40698883843728e-06
-1.78709692349766e-05
-1.41514787390395e-05
-5.79464035465283e-06
-1.88907369665668e-05
-1.87610762508194e-05
-1.34687357589703e-05
-1.97449293485253e-05
-5.69053511923354e-06
-1.32520508377688e-05
-1.0318265961432e-05
-2.80135638338011e-06
-1.00336177390981e-05
-1.26359256946376e-05
-5.45064306196972e-06
-5.0076085406277e-06
-8.98826808553186e-06
-2.01493055948941e-05
-1.54489328882443e-05
-2.4003905604829e-05
-9.16243559752574e-06
-1.63144756363105e-05
-9.96988268495112e-07
-9.38644465440278e-06
-1.56512282221471e-05
-5.92915516407743e-06
-1.93268232172669e-05
-2.4409601614806e-05
-1.99791147848514e-05
-1.96627979812998e-05
1.79041321927239e-06
-2.97141442668674e-05
-2.6033557146153e-05
-1.55622376664476e-05
-2.59670516579098e-05
-2.62581455695397e-05
-6.85202712612323e-06
-7.43748517043241e-06
-2.24634189259706e-05
-2.18928687611824e-05
-1.24894818079592e-05
-1.03588899804751e-05
-1.43633746459347e-05
-9.17807264727867e-06
-1.86483873595433e-05
-1.43940671394579e-05
-1.68824279438468e-05
-2.29682931255702e-05
-1.79484138322528e-05
-1.19241380331099e-05
-1.46861869492473e-05
-1.60554783302076e-05
-8.58033686640914e-06
-1.77018713803366e-05
-2.21831803529242e-05
-8.41531726369454e-06
-5.28808233120568e-06
-2.65114940204977e-05
-1.93491479159268e-05
-1.69501330240314e-05
-9.49938978943304e-06
-3.81256595059847e-05
-2.87298160801358e-05
-1.91619119120414e-05
-1.62379956022352e-05
-2.2184262295877e-05
-2.17579026007721e-05
-2.31431627131129e-05
-2.06012644400902e-05
-1.57775020464057e-05
-2.73070542871531e-05
-3.12041033839428e-05
-2.94111818326986e-05
-3.58002473892241e-05
-2.59176994616603e-05
-2.33422476268399e-05
-2.68876939901749e-05
-2.79131808258534e-05
-2.19495664589216e-05
-1.78632902602133e-05
-7.84318441106179e-06
-6.68458870168038e-06
-2.56585184592094e-05
-2.51212290210188e-05
-6.61280163089657e-06
-1.94440411563066e-05
-3.17118254990333e-05
-2.67820152504071e-05
-6.5181419455014e-06
-2.08665933803381e-05
-1.35497658667852e-05
-2.72660439160168e-05
-1.36401403575218e-05
-1.04622980156873e-05
-2.0748743865369e-05
-8.12694889617465e-06
-9.99581891378774e-06
-1.0491089099518e-05
5.76556640503268e-06
-2.68355809978056e-05
-2.02519636765162e-05
-2.30398376272447e-06
-3.02486956563004e-05
-1.39021681837572e-05
-1.78049089921298e-05
-2.58447771233035e-05
-1.72983161913656e-05
-1.3134785815687e-05
-1.96158794843264e-05
-2.07366755806129e-05
-1.44105752056417e-05
-1.25114128338449e-05
-4.448056311513e-06
-1.96387136217605e-05
8.76313482350804e-07
-7.94623755782563e-06
-4.11760491020455e-06
-6.62935372139157e-06
-2.76600911898103e-05
-2.01213228160271e-05
-1.4594285136624e-05
-2.41221408815474e-05
-1.54230584825564e-05
-6.01184617115418e-06
-2.18863824155365e-05
-2.26443385793039e-05
-1.10160994015462e-05
-1.50012127738292e-05
-2.50063028452183e-05
5.95190144798295e-06
-6.26277615454285e-06
-9.9234548314053e-06
-2.32280993284738e-05
-7.89286389192498e-06
-2.04441984389272e-07
-1.24366124878946e-05
-1.38706686828475e-05
-2.12893315950682e-05
-1.63653897935486e-05
1.24840248258304e-06
-1.8188611511263e-05
-2.23505287427216e-05
-1.89640827469143e-05
-1.48449411704302e-05
-2.68561399083197e-05
-1.06464075243772e-05
-2.77406873494862e-05
-1.69571278341001e-05
-1.85034004460551e-05
-3.44135991348786e-05
-2.81420594225851e-05
-9.51833162220186e-06
-1.731757825872e-05
-1.49521898795419e-05
-1.11775039828288e-05
-1.76015163736949e-05
-1.95334054015623e-06
-1.3481232942061e-05
-1.31985539564046e-05
-9.14380536278148e-06
-2.36805842126731e-05
-1.8843316903481e-05
-2.32802720241208e-05
-2.8655935134932e-05
-2.06626590036105e-05
-2.09246032475907e-05
-6.24611752543091e-06
-1.81769748130182e-05
-1.05323687145721e-05
-1.91982972968187e-05
-1.02346092825773e-05
-1.69990614916551e-05
-2.46132157120064e-05
-1.39443120634108e-05
-1.41540949399742e-05
-1.65472135146116e-05
-1.91953102324646e-06
-1.32592865022225e-05
-1.08454527852027e-05
-1.75276142123679e-05
-2.28165691345315e-05
-8.98808343452558e-06
-1.90619388527397e-05
-2.91961734308548e-05
8.81447357174126e-07
-9.84986223542542e-06
-2.07740512573528e-05
-1.58171148587281e-05
5.33876810794825e-06
-6.8226742255737e-06
-1.63671196824247e-05
-2.07768982888607e-06
2.92436355919895e-07
-1.58818935336326e-05
-3.8952554444963e-06
-8.58678851547701e-06
-7.03009035713152e-06
-7.02334720831492e-06
-1.58341480000105e-05
-2.44158297729816e-05
-1.06726430049571e-05
-1.07555563548078e-05
-1.68460453377968e-05
-1.64202957900387e-05
-1.92022132622521e-05
-5.71044531845318e-06
-1.3602170777024e-05
-1.86107942015619e-05
-2.12111496619504e-05
-2.43033023254144e-05
-2.99354806184814e-05
-7.59643390253669e-06
-1.81290916849118e-05
-5.23837834176221e-06
-1.93081958900981e-05
-1.11071491583454e-05
-1.09312451036435e-05
-1.1962921484877e-05
-2.30749523854623e-06
-2.31446863108464e-05
-2.69101378468707e-05
-3.60084129796732e-05
-2.98450796756342e-05
-7.09020152862127e-06
-2.12519660249226e-05
-1.05008531778612e-05
-3.32789153032728e-05
-1.45233128382637e-05
-2.80245638860746e-05
-1.24887567696578e-05
-1.95941721898139e-05
-2.08322237058596e-05
-3.7609658915913e-05
-2.34541089420038e-05
-1.1451556835352e-05
-1.30760352775393e-05
-1.15340438888465e-05
-1.98936226769036e-05
-1.7417510733589e-05
-2.08780438866286e-05
-2.76504224751696e-05
-1.19449947983861e-05
-1.86990588329598e-05
-1.97363833789053e-05
-2.17494031726785e-05
-1.11340103417512e-05
-1.75413974982823e-05
-2.4655881910339e-05
-2.85795480931452e-05
-2.64659148869738e-05
-2.53021525693275e-05
-1.19152526381438e-05
-1.93999332630894e-05
-1.78981661713029e-05
-2.36381985861281e-05
-2.79193373328335e-05
-2.3510770525454e-05
-1.76080614224681e-05
-2.55537033742171e-05
-1.23002499236793e-05
-1.54050976111618e-05
-2.67526294990818e-05
-1.59904154363229e-05
-6.64483693523428e-06
-1.63229721966471e-05
-2.03648386993646e-05
-1.48172337445878e-05
-2.11575928321192e-05
-8.62207720768085e-06
-1.19689335448065e-05
4.17086689031648e-07
-8.03809623123306e-06
5.20923002525326e-06
-2.02210095539994e-05
-7.34976707661999e-06
-1.33245132339045e-05
-1.40598673407196e-05
-4.93529421892745e-06
