# Supplementary material for: Research on computational propagation and identification of mine microseismic signals based on deep learning
Source: PLoS One. 2025 Oct 22;20(10):e0334641. doi: 10.1371/journal.pone.0334641 (PMC12543183; doi:10.1371/journal.pone.0334641)
Supplement: S10 Data — (ZIP) [file pone.0334641.s010.zip › 000101100001502.xlsx_0.txt_24.txt.txt]

-1.31006796588124e-05
-2.22881893196026e-05
-2.67049105738023e-05
-1.17331222510711e-05
-1.09098646805883e-05
-2.17510341174255e-05
-3.59772054614383e-05
-1.23162020213821e-05
2.72063422204917e-07
-4.33120118470752e-05
-3.03756463429339e-05
-1.30478014471817e-05
-7.5814052525144e-06
-1.59340949958506e-05
-2.86838240770184e-05
-1.11965245441018e-05
-2.2777284836357e-05
-1.34830418601963e-06
-1.50194626067931e-06
-7.59275697137609e-07
-8.63168160876458e-06
-8.70486043558633e-06
-3.3185820621708e-06
-3.38041004856987e-05
-9.35826378909296e-06
-4.07961500330835e-06
-2.66434129036208e-05
-9.80601716362448e-06
-1.05621358486062e-05
-2.55238138574851e-06
-1.44415082340712e-05
-2.03185267718028e-05
-1.52543223227028e-05
-1.54188335905955e-05
-9.72257164561646e-06
-2.11974154464814e-05
-1.68124110376654e-05
3.60612212909933e-07
-3.33280874334017e-06
-1.93561077872105e-05
-6.67391197472247e-06
-7.11364582587652e-06
-1.17289086448152e-05
-3.45764845030317e-05
-1.83196102303977e-05
-5.70522436758181e-06
-1.45581202117896e-05
-1.18716847301677e-05
-2.05475781486767e-05
-1.30557643306341e-05
-2.49025637692655e-05
-1.6068427206809e-05
-2.39167570655326e-05
-3.24122408451214e-06
-2.20711815627143e-05
-1.57438415261709e-05
-1.28370926954209e-05
-3.1582257237846e-05
-2.40387576059172e-05
-4.00921166304092e-05
-2.30042899355144e-05
-7.00619030736183e-06
-9.1804092530081e-06
-2.33943627506307e-05
-2.47242872677809e-05
-8.6603608459965e-06
-1.11928414509978e-05
-8.26878064246146e-06
-7.17495735055609e-06
-9.72610085122283e-06
-2.39027975337145e-05
-4.73200614411091e-05
-2.36504411097593e-05
-2.25882711412096e-05
-1.98734187397273e-05
-2.21089883843152e-05
-2.93412689923711e-05
-3.40857807912515e-05
-3.79600945614787e-05
-2.09864703349084e-05
-3.82721894338283e-05
-2.18944104425159e-05
-1.68461148022068e-05
-1.49656056527796e-05
-1.15800813172367e-05
-2.9900966603555e-05
-1.81802124227356e-05
-1.87940677644633e-05
-1.9463294276767e-05
-1.54037235252815e-05
-2.87153219821567e-05
4.25699184639079e-06
-2.21927751440158e-05
-2.0265966838156e-05
-1.52882898037307e-05
-2.12655838082966e-05
-2.19595726651332e-05
-2.06343819516432e-05
-1.29983775512779e-05
-1.25204155150564e-05
3.44635747956872e-06
2.21627644541839e-06
-8.9221609150634e-06
3.16524620162474e-06
-1.60159715252999e-05
-1.15120589755892e-05
-1.98765399421968e-05
-3.69577394077067e-06
-9.75630580083414e-06
-2.00194299762803e-05
6.77328887369406e-06
1.0744517251277e-05
-1.25086087712271e-05
-2.13238427302888e-05
7.23877658093324e-06
-1.47981931832442e-05
-2.19430845178274e-05
-2.18730049106861e-05
-1.15247794371982e-05
-6.2738938021014e-06
-2.1991985345656e-05
-2.01950076483723e-05
-1.39653643862948e-05
-1.8346761658716e-05
-2.43994874945141e-05
2.04676581876028e-06
-3.87506750571922e-05
-5.23493317167889e-06
-1.44101711230537e-05
-1.64457695834646e-05
-2.29306172595287e-05
-1.56880570122029e-05
-5.39979312939639e-06
-1.87176424801058e-05
1.46601395573656e-05
-1.4914025092058e-05
-2.80870960142256e-05
-1.14251714510285e-05
-1.10829529506333e-05
-9.37035287367378e-06
-1.16217052868042e-06
-3.02178039747652e-05
-2.02818671405698e-05
-1.82914343456323e-05
-3.64085957075105e-05
-1.47317276787207e-05
-1.10010856697147e-05
-1.91855810405599e-05
-1.62645827006628e-05
-2.45209528668406e-05
-2.0368171760284e-05
-1.25310782473854e-05
-8.07282623717936e-06
-9.67259263847135e-06
-2.31703229512282e-06
-2.00428538101657e-05
-1.5012401584803e-05
-1.62890323362552e-05
-9.6665198375694e-06
-2.67499318726157e-05
-5.36048162922904e-06
-3.03431679261283e-07
-5.50580074746908e-06
-8.13299912007657e-06
-2.17512093371554e-05
-9.35098501920181e-06
-5.33720432123679e-06
-2.00322752809832e-05
6.57533548432215e-06
-8.34243048849272e-06
-1.28196292534685e-05
-4.34387914456696e-06
-5.79484427996915e-06
-1.34077198715339e-05
-2.97763716917096e-05
-1.44965765157963e-05
-2.17078158470897e-05
-2.50386724954621e-05
-1.11940388440433e-05
-1.64943694028449e-05
9.4160394040532e-06
-2.47882240536641e-05
-1.56832141626114e-05
-2.03062903440304e-05
-2.46110621449795e-05
-2.70727240398438e-05
-1.55809860261062e-05
-2.1169463315342e-05
4.5205199276115e-06
-1.86895575533473e-05
-5.5795751554832e-06
9.12057232166754e-07
-1.3053838220877e-05
-5.91051285313201e-06
-2.02214438864378e-05
1.23754300984294e-05
-2.795549940025e-05
-1.15273641159757e-05
-1.40142170246987e-05
-1.89006060736508e-05
-1.8790971764766e-05
-8.6675358710649e-06
1.41317887759378e-05
5.03494332475214e-06
-1.65149163369759e-05
-1.35378489156746e-05
-2.19273259479011e-05
-2.1800708707936e-05
6.4419198360527e-06
-6.22939043221231e-06
-1.13160572860925e-05
-4.57772554965686e-06
-1.04074888787862e-05
-1.4748645644806e-05
1.44388048220896e-05
6.26884949911643e-06
-1.6540075201559e-05
-2.80157194539289e-05
-1.57387941328556e-05
-1.87367203604092e-06
-1.30688686949958e-05
-2.02819211398691e-05
-1.4036303026693e-05
-1.59257999295226e-05
-9.53840861555068e-06
-4.03670508563308e-05
-1.68014457496634e-05
-1.03245653170297e-05
-2.6952918405759e-05
-1.49127546847406e-05
-2.94344909325101e-05
-2.20028654360433e-05
-2.2010144591031e-05
-2.59648848453889e-05
-9.49690514423615e-06
-8.39012800694416e-06
-1.62673597548155e-05
-3.38111946564806e-05
-2.70769719051053e-06
-1.74706646463823e-05
-8.64000685103953e-06
-3.59548573309734e-05
-2.17128516056883e-05
3.19185110391087e-06
-2.0847837612746e-05
-1.75445957287289e-05
-1.28622894696524e-05
-3.34947839793089e-05
-2.32615055996919e-05
-2.6135923438351e-05
-3.29935314969304e-06
-3.10653151727171e-05
-2.37674406842261e-05
-1.24136631587954e-05
1.31405808464793e-06
-2.29558104794267e-05
-1.81811110204927e-05
-2.11242028219726e-05
-2.45303012041725e-05
-2.51502143346164e-05
-1.85201947982099e-05
-3.53756868146863e-07
-1.75777947691871e-05
-2.44026502783679e-05
-4.99038915424576e-06
-5.65785181990737e-06
-1.89052378224779e-05
-1.02338406712287e-05
-2.32592023035408e-05
-1.1231936301078e-05
-7.62954529637056e-06
-9.28485060664416e-06
-1.73065861308837e-05
5.27164320235406e-06
7.94686784259792e-06
-2.82579453530037e-05
7.27392941019356e-06
-1.66933671288113e-05
-1.08349550466537e-05
-2.14334766366009e-06
-6.84699869382988e-06
-6.64789766938136e-06
-5.2104127285379e-06
-9.97143311204561e-06
-2.80142313567533e-05
-1.43347244975435e-05
-1.28502969026008e-05
-1.76655175405307e-05
-1.84354950393026e-05
-2.94586851973279e-05
-2.0371852368382e-05
-1.06444825623218e-05
-3.14184627477856e-05
-3.82363990297573e-06
-8.29218864866698e-06
-4.0101973569597e-05
-2.24024517175423e-05
-4.93862584496473e-06
-3.65047271114673e-05
-2.05391252711637e-05
2.66945216951287e-06
-2.67653263970668e-05
-7.58469133280809e-06
-3.01651671665642e-05
-7.79089082376152e-06
-2.15271475295771e-05
-3.00791892965241e-05
-2.92318102403211e-05
-3.54777437326232e-05
-1.74877197777529e-05
-8.64860231991681e-06
-2.42916191281811e-05
-2.25750271135731e-05
-2.55312069396304e-05
-2.49533610612284e-05
-3.89608689620256e-05
-9.75454045256044e-06
-1.15228319681676e-05
-1.7742284706822e-05
-1.83458749039258e-05
-5.82677634276049e-06
-1.14735093495889e-05
-2.53641002321352e-05
-1.4136854478888e-05
-2.55047610440797e-05
-5.21632919509623e-06
-1.9166569015921e-05
-2.06511631134546e-05
2.20363172521753e-06
-2.84714860339689e-05
-2.40175527037994e-05
-9.56533847222974e-06
-1.710422445527e-05
-1.3474483738308e-05
-2.65531485396091e-05
-2.55449233907651e-05
-2.20676576807852e-05
-1.91601672547695e-05
-8.23422279787767e-06
-2.41161986777597e-05
-2.31905117469612e-05
-2.24591688259902e-06
-1.67482085117641e-05
-1.27480224249595e-05
-2.24713151597662e-05
-1.82590293052966e-05
-9.66140417968815e-06
-7.92507447581713e-06
-5.16700733256699e-06
-1.52825855196926e-05
-4.27371117996953e-06
-2.79590880923658e-05
-6.44364955967285e-06
-1.28335923505714e-05
-2.7785912968872e-05
-1.80006821125687e-05
-1.45530086977239e-05
-2.07991396706352e-06
8.15918919357093e-06
-1.22927840302908e-05
-1.7806050722671e-05
-1.94616832861151e-05
-2.01637493444386e-05
-4.50464569911918e-05
-1.2086644579644e-05
-4.01815594035458e-05
-2.40082379769466e-05
-1.31552566250343e-05
-5.59574003209951e-06
-9.21808044752529e-06
-3.12584016708983e-06
7.14273387990591e-06
-2.39881739815766e-05
-1.96421259291624e-05
-1.07325604871569e-05
-1.38353461570483e-05
-1.85649355682013e-05
-7.29588893140719e-06
-3.9739531343302e-05
-2.53096185907072e-05
-1.80963878484167e-05
-2.415169173681e-05
-1.87117906545393e-05
-3.90440455643837e-06
-4.16303122678349e-05
-2.06877579378522e-05
-3.10817676196655e-05
-1.16284066874082e-05
-1.91327589812991e-05
-2.91299802747831e-06
-8.19583528641687e-06
-1.21489427913403e-05
-1.84998951710363e-05
-2.35797638088703e-05
-1.81194160158613e-05
-1.43534821309542e-05
-2.47390016832656e-05
-3.23576729178237e-05
-5.31450149660285e-06
-1.14776398086809e-05
-1.13614887555358e-06
-9.23831947937556e-06
-3.94259676504451e-05
-2.05895388528711e-05
-3.91453318343977e-05
-6.94420888459323e-06
-2.05530718597614e-05
-2.15352714066645e-05
-1.1506678550743e-05
-2.46867203955872e-05
-2.3091966061054e-05
-1.96222360838319e-05
-8.42039396879618e-06
1.08142201249182e-06
-4.40933589866795e-06
-3.56524642327083e-06
-4.95495790893959e-06
-3.28813969305814e-06
-8.32371709355418e-06
-1.70435627260772e-05
1.10600025313868e-06
-2.83048058257588e-06
1.39237730995896e-07
3.09513487581895e-06
-1.5508692981575e-07
-4.27958598999715e-06
-1.27446407369749e-05
-2.15541578634953e-05
-2.02825498240554e-05
-2.24495353147422e-05
-9.79685285952776e-06
-4.26275481226099e-05
-1.13218018027592e-05
-1.55116246340105e-05
-2.55153352085584e-05
-2.99312558480681e-05
-1.63759507234239e-05
-8.41256159661971e-06
-6.59810185840039e-06
-1.8952467166281e-05
-2.36315464618249e-05
-1.6314893537997e-05
-1.50475150968967e-05
-1.56167256909406e-05
-2.19404129526974e-05
-1.53689741098746e-05
-1.07610059638283e-05
-1.207939688225e-05
-4.52459180971982e-05
-1.65536574401671e-05
-7.8856778345824e-07
-2.35345090475886e-05
-9.28264431969894e-06
-1.11275336895673e-05
-1.83113996976727e-05
-1.42722857166961e-05
-1.61456825204906e-05
-9.58152121873303e-06
-1.90939349571984e-05
-5.69984135189229e-06
3.34835580094313e-08
-1.99838498860729e-05
-2.61842563309209e-05
-3.39617591306135e-05
-1.47477176414659e-05
-1.24876391400465e-05
-2.71669252956558e-05
-1.98476598684829e-05
-2.14186574413022e-05
-2.73786917697819e-05
1.4346438502918e-05
-1.80830045740311e-05
-2.82640638233969e-05
-9.78000043364559e-06
-2.05262665946623e-07
-2.54318207662687e-05
-2.68358878146232e-05
-1.28096529651353e-05
-1.79306187427822e-05
-2.6800886014478e-05
-2.7828594169461e-06
-1.77370127282686e-05
-2.13608893403961e-05
-2.54147389306336e-05
-2.04385255112633e-05
-2.02959849670588e-05
-1.40651671054912e-05
-4.01150239000948e-05
-5.40399275676356e-06
-9.55069411271074e-06
-2.17546047536455e-05
-1.00911965749806e-05
-5.94951747016902e-06
4.1444481344536e-06
-1.81199031808955e-05
-2.63588029596605e-05
-3.51648667228395e-06
-2.26339135147713e-05
-2.80906763596693e-05
-1.90958004945529e-05
-1.16350349555861e-05
-1.94149087041271e-05
-2.56003509054903e-05
-1.38866586508611e-05
6.33244613450012e-06
-7.28523732177469e-06
-1.54154381081078e-05
-5.29249813347172e-06
-1.92324054734426e-05
-3.55033162282195e-05
-1.75039644544878e-06
-2.11082658014387e-05
2.82534047102855e-06
-6.89994917876811e-06
-5.78622933644383e-06
-4.61564439486887e-05
-7.78895172446927e-06
4.92998420679536e-07
-2.26680615907248e-06
-1.38986605575601e-05
-1.34449425658466e-05
-2.16386799422819e-06
-3.88211591391078e-06
-1.57936448975038e-05
-1.14687436204975e-05
-1.31546802530482e-05
-1.36606632136288e-05
-1.96314793939137e-05
1.27914661420811e-06
-1.49055008156844e-05
-2.10693837294754e-05
-1.92803400966919e-05
-2.28005449842668e-05
-1.73541123588301e-05
-1.32284893307779e-05
-1.05890130253559e-05
-7.42094397947248e-06
-6.99760380993256e-06
-2.28751417448213e-05
-3.0212785058684e-05
-1.30693936243767e-05
-1.16538073800619e-05
-2.57104302028562e-05
-3.48752552358733e-05
-2.18540785975403e-05
-1.82790739696727e-05
-1.49550349568887e-05
-1.84400679170153e-05
-2.81719974800365e-05
-1.74020110238261e-05
-1.15683432152696e-05
-2.11349276924255e-06
-1.37154566728159e-05
-1.83174131863274e-05
-2.28042043775792e-05
-1.48712632244842e-05
-2.17884776355371e-05
-1.44865033530922e-06
-1.22097955992279e-05
-2.71432644227161e-05
-2.12170013553802e-05
-1.37449374793423e-05
-2.81898994314043e-05
-3.03998442011179e-05
-3.27301734487009e-05
-3.75578155294235e-06
-2.50718869047691e-05
3.61426991946614e-06
-1.91296621577715e-05
-1.82529271520785e-05
-1.34863429586571e-05
-1.94304284438835e-05
-1.7518265496055e-05
-1.88231527500104e-05
-4.24552626395499e-06
2.85321000427945e-06
-2.06754662436261e-05
-1.43626171252624e-05
-6.6783307292102e-06
-1.59778045000133e-05
-1.46399967400832e-05
-6.58960281884921e-06
7.52109668110343e-06
-1.45088913901144e-05
-7.96468445548648e-06
-1.94966116460049e-05
-1.61823416790731e-05
1.85725277083411e-06
-1.69265337204147e-05
-2.56424012012856e-05
-1.51582488115522e-05
-8.61278554998667e-06
-1.57078727044548e-05
-2.65397146890386e-06
-1.66364116922958e-05
-1.64892297406058e-05
-1.73344736393688e-05
-1.43914239413907e-05
-1.95145065530197e-05
-5.43142689682006e-06
-2.21160149252132e-05
-1.04378454488864e-05
3.40767528524841e-06
-1.96264823530669e-05
-2.33758728814668e-05
-3.07458694139084e-05
-4.31807716842987e-06
-7.85015324990919e-06
-1.30927747415609e-05
-2.07777531585367e-05
-1.39653733120013e-05
-7.80498149139494e-06
-2.4184286558783e-05
-2.55959483453405e-05
-1.69718903555657e-05
3.37831649268868e-07
-1.05352955938681e-05
-2.57536699098788e-05
-5.41083579553715e-06
-1.77854306988171e-05
-2.5925852370913e-05
-2.55878914299306e-05
-1.47577035446834e-05
-2.98290199215255e-05
-1.96151300786389e-05
-2.29317195929867e-05
-1.19662822327444e-05
-2.40188870101112e-05
-1.55007387590882e-05
-2.56246565336159e-05
-1.35539157962862e-05
-1.59021508017968e-05
-2.77619391697811e-06
-2.44967578474135e-05
-7.74001303982138e-06
-1.55180297703757e-05
-2.27387560285355e-05
-2.05959447630937e-05
-2.47537428806491e-05
-2.44259200418381e-05
-1.63973177992886e-05
-2.47063649101438e-05
-1.20430302759693e-05
2.89656030062715e-07
-6.24706458896381e-06
-2.60758469708455e-05
2.35591374436155e-06
-2.4044300837789e-05
-2.86817821258799e-05
-1.77719026495921e-05
-1.88354978878119e-05
-5.81437250838743e-06
-2.71390554300426e-05
-2.84897981183529e-06
-7.58057617679494e-06
-2.89382496863728e-06
-1.56656701735556e-05
-9.3877349239017e-06
-1.94792153461408e-05
-2.34902026573856e-05
-4.12125474783408e-05
-5.79044680805135e-08
-1.24448467821804e-05
-2.77256883547109e-05
-2.28909844061052e-05
-8.50001512660613e-06
-2.26412997372607e-05
-1.90317249193576e-05
-2.46700251173484e-05
-2.04300079177615e-05
2.74085197809034e-06
-1.19631420824466e-05
1.38648952976203e-06
-1.98118690568336e-05
-4.89077383576623e-06
-9.9686405846735e-06
-1.57644112456458e-05
-1.68575643705777e-05
-6.99445893187454e-06
-1.48254683260389e-06
-2.07930926132879e-05
2.80374185672484e-06
-3.99852177042349e-06
-2.34240843217531e-05
-1.97919985749579e-05
1.18512927404689e-05
-1.03954000274654e-05
-1.55944750607197e-05
2.49074118871142e-06
-2.95236337132692e-05
-1.47966087728546e-06
-2.88200976923873e-05
-1.3266259222001e-05
-2.59031613641678e-05
-2.41551132250947e-05
-3.02702299234546e-05
-1.23443768202102e-05
-2.33931725602966e-05
-3.22630180032857e-06
-1.25670777260375e-05
-1.25860278419819e-05
-2.31640940022976e-05
-1.51897060548457e-05
-1.71808977292619e-05
-2.32382804475185e-05
-2.18538360419915e-05
-2.58922994333947e-05
-1.83125084476763e-05
-2.33857509588545e-05
-1.10425461950262e-05
-4.43181597986257e-05
-1.15543628476106e-05
-1.36163121667113e-05
-1.19957117832035e-05
-1.29399540057685e-05
-9.72825213161598e-06
-1.28042699163763e-05
-3.23988216549372e-05
-1.12105799408331e-05
-2.27152466353339e-05
-8.70270048148506e-06
-1.12046785176918e-05
-2.06869840919381e-05
-3.53158519223535e-05
-1.35719810397433e-05
-1.54390118199534e-05
-2.01519343431183e-05
-2.33841116716519e-05
-6.59854825836603e-06
-6.2163272032146e-06
-1.32281707724602e-05
3.40667227850042e-06
-1.89032156333084e-05
-1.28926819177866e-05
-1.47563849939079e-05
-2.02410922979292e-06
-4.46411116376459e-06
-8.21263342834183e-06
-1.27906761447991e-05
-7.08446110464542e-06
-1.44342311798447e-05
5.01737535231828e-06
-3.29304130540629e-05
-1.96089291691729e-06
-9.83064631253675e-07
-1.55485119429081e-05
-8.35377565005911e-06
-1.07678270269774e-05
-1.90065667766877e-05
-1.76224455986507e-05
-1.34617779500269e-05
-2.96785998126521e-05
-1.91651635898974e-05
-3.40926231937308e-06
-2.47057084574916e-05
-1.03287016756246e-05
-1.23902911121545e-06
-1.33250269123611e-05
-2.2480197264293e-06
-1.3781974145785e-05
-1.28470499906363e-05
-2.42644156981982e-05
-3.44026175567016e-05
-1.01333156388364e-06
-1.8972777147623e-05
-1.44841709228316e-05
-1.18731265300637e-05
-2.47206980046604e-05
-1.97870345075945e-05
-3.67872183621493e-05
-3.45399814288141e-05
5.18297364429841e-06
-1.92633996023305e-05
9.119257509342e-06
-1.39093996955559e-06
-4.55200643658471e-06
-1.70214321886503e-05
-2.23561178403389e-05
-4.07930866141395e-05
-1.47308245659292e-05
-2.21520088925692e-05
-1.01365868173049e-05
-1.49540090209473e-05
-3.03743689554099e-05
-2.73321558324239e-05
-2.35596508300904e-05
-3.34642420720344e-06
-1.70399552162153e-05
-2.73385686429383e-05
-1.51239320794275e-05
-5.32087041265515e-06
-3.45383632707505e-05
-6.82398101942668e-06
-3.93065682607559e-05
-1.67775183539316e-05
-4.46964166510712e-05
-4.50485847297289e-05
-2.95426886585442e-05
-1.40694079876e-05
-1.29895948750292e-05
-1.2992978085262e-05
-1.72908457081794e-05
-2.41863704877831e-05
-2.54297141483224e-05
-1.3012220619265e-05
-1.59409286218716e-05
-2.98595888417789e-05
-2.04601509125861e-05
-1.70718734814118e-05
-9.8532255612998e-06
-2.67825863918427e-05
-1.00332682640327e-05
-2.63446772946554e-05
-1.65939610688209e-05
-1.41372883143666e-05
-2.22242650239735e-05
-2.28674269212827e-05
-6.26350409863256e-06
-1.1738225959845e-05
-1.74555381092938e-05
-1.25643643070908e-05
-1.84825651965606e-05
-1.58390571716232e-05
-8.44478874331034e-07
-2.30359025358404e-05
-1.66668001056006e-06
1.06783402319471e-06
-3.37152225062259e-06
1.90946153627524e-06
-2.74363214879297e-05
-6.13033643935115e-06
-1.59641763521076e-06
-3.93382684625641e-06
-1.27318884954958e-05
-1.57148940478513e-05
-1.44670023482943e-05
-2.60429078622267e-05
-6.98318268375893e-06
-7.42334169971346e-06
-1.07196402089877e-05
-1.63085091250362e-05
-5.00312690336019e-06
2.03733182421639e-06
-9.95511439527906e-06
-2.99540452010203e-06
-6.39829494572993e-06
-8.76847194934966e-06
-1.55740616876102e-05
-1.16693286695067e-06
-1.53836004579196e-05
-2.58305302153325e-05
-2.76889635272552e-06
-2.79803150071026e-05
-2.10779244229008e-05
-1.27250804663753e-05
-2.43634651997537e-06
-1.79214612034466e-05
-3.44564101275675e-05
-2.90125883642421e-05
-1.14010750505483e-05
-1.85678371082715e-05
-2.29122925151024e-05
-2.42280679825214e-05
-2.09577143374908e-05
-1.7527227414667e-05
-1.03528954652558e-05
-2.99270199069533e-05
-5.36205362613287e-06
-2.53960388455128e-05
-3.00466151286066e-05
-1.09755200440341e-05
-3.53313795109678e-06
-1.19653365352884e-05
-2.36316008478032e-05
-1.96144823199626e-05
-8.84667771472348e-06
-2.77713039792026e-05
-3.79008371134502e-05
-2.99072594570996e-05
-1.69869064032945e-05
-2.57741879776688e-05
-3.24264176658013e-05
-2.70884371739139e-05
-7.63610148691082e-07
-1.13149774451128e-05
-1.67723328181931e-05
-1.07288062818213e-05
-2.20790253390442e-05
-1.8006026422695e-05
-2.30308700733118e-05
-3.11877589730006e-05
-1.01750061679359e-05
-1.15242318361973e-05
-2.10809292699545e-05
-3.00986258353804e-06
-4.08275832995692e-05
-8.61781832197066e-06
-2.14678094346687e-05
-1.06074681480903e-05
-1.29693579069822e-05
-3.98827667109449e-06
-9.62022690775676e-06
1.18354057877428e-05
-1.36227764748247e-05
-1.01562121270965e-05
-1.26581067407819e-05
-1.9236049829714e-05
-6.96867419953883e-06
-1.82251594765016e-05
3.50201814307018e-08
-1.46199731613232e-05
-2.16903553037485e-05
-1.39412633151951e-05
-4.57461704584268e-05
-9.65266675538865e-06
-2.09740984130477e-05
-1.43050813672279e-05
-6.28850596425093e-06
-8.33246928158205e-06
-2.13546305376553e-05
-1.54287482736987e-05
1.07086607051135e-05
-1.85495524341058e-05
1.74887447194763e-05
-1.66426785256193e-05
-1.20888959616041e-05
-1.54912164940693e-05
-1.81746191433964e-05
-1.25448454924256e-05
-1.95852814273218e-05
-1.84453811043721e-05
-1.70136657970873e-05
-1.17014693025824e-05
-2.2805488246874e-06
-6.03431359185215e-06
-1.60120675366755e-05
-3.49850523709813e-05
-1.24576133931296e-05
-3.61959355060317e-06
-2.08165917081447e-05
-7.79855241896913e-06
-8.72701019182983e-06
-1.10226983935301e-05
-3.12155557512563e-05
-1.16197437065587e-05
-2.93979532955757e-05
-3.14813280651642e-05
-3.1345851414071e-05
-1.05688359265145e-05
-2.98304332568401e-05
-3.23863697832473e-05
-2.20032573718394e-05
-1.56968011556383e-05
-2.01840387020017e-05
-1.79308047361563e-05
-1.50324783525795e-05
-2.13311822972099e-05
-2.2939169179538e-05
-1.28063419478548e-05
-1.07799914214241e-05
-1.40452201884901e-05
-1.99384810717925e-05
-3.51459940163394e-05
-2.02795028593807e-05
-1.08352264892821e-05
-2.4871504122725e-05
-5.89707164830001e-06
-4.02313006868417e-06
-1.04267315387823e-05
-2.24693395220352e-05
-2.11719801782509e-05
6.47295940558804e-06
-8.05591244616473e-06
-4.15945319519792e-06
-1.15148982851987e-05
-2.55247211620618e-05
-1.16164528274402e-05
-1.52596148135197e-05
5.26108369518088e-07
-8.24925110384897e-06
-2.37889499613096e-05
-9.6971240924877e-06
-7.58060771068011e-07
-1.15148060510999e-05
-1.42143801153729e-05
9.66683008503353e-06
-9.40216765718818e-06
-1.36752444970034e-05
-2.56721501161362e-05
-1.92831435624672e-05
-2.21352270223043e-05
-2.22066045366277e-05
5.22952063944748e-06
8.09859096099952e-06
-1.66797119315459e-05
-1.93519404061254e-06
-1.77034921235137e-05
-2.02691974373239e-05
-2.07556695153193e-05
8.22139451621684e-06
-3.18305441108967e-05
-1.62765726746964e-05
-1.53007156647411e-05
2.04482743938299e-06
-1.13115104896051e-05
-7.59384183630774e-06
-4.11549150621602e-06
-2.30243788827452e-05
-6.51027789005632e-06
-2.06131875588931e-05
-2.62564430414842e-05
-1.11526109769861e-05
-2.07044834105343e-05
-1.20921233695834e-05
-1.38409927955213e-05
-1.37033890622787e-05
-2.32768838926834e-05
-1.77241056818006e-05
-2.31711085061171e-05
-2.6417564276888e-05
-2.51278494842461e-05
-1.90651837588144e-05
-1.02884223371409e-05
-3.4660255351211e-05
-1.028206183983e-05
-1.90209321766176e-05
-1.13174489501898e-05
-3.46406074566345e-05
-2.72175525501567e-05
-3.29291529188608e-05
-1.48515140056704e-05
-1.96787654748797e-05
-1.80540742363669e-05
-2.47537116413265e-05
-1.00726946699386e-05
-2.24769016995528e-05
-1.76826330897749e-05
-3.15448841853637e-05
-2.95922651769972e-05
-1.41627081867582e-05
-1.67722642833194e-05
-1.9542338755208e-05
-3.19047909308844e-05
-1.65079972638419e-05
-2.41147459504895e-05
-7.70405934698937e-06
-2.18020915681979e-05
-2.44687041675156e-05
-4.52567251513495e-06
-2.04547608299691e-05
-2.7273037711731e-05
1.33929209968119e-07
-1.50519152748654e-05
-2.02206088720512e-05
-2.61101684674726e-05
-1.87557699924739e-05
-3.6514538863451e-05
-1.89007502646901e-05
-2.60867186427936e-05
-2.05660377873718e-05
-1.24732908209827e-05
-2.99518815699472e-05
-2.83473323434857e-05
-1.41222265947599e-05
-2.27689003063674e-06
-1.33159613950117e-05
-6.80482930351236e-06
1.4664146730525e-06
-1.0956720861443e-05
-2.34646646660135e-05
-1.69044263614814e-05
-1.19746934999496e-05
-1.90105385944137e-05
-5.33181459594398e-06
-9.11470468994933e-06
-1.74065947409137e-05
1.12331015948609e-06
3.61910435678366e-06
-4.6089027573005e-06
-4.54764926716737e-06
-1.47151441512268e-05
-1.46038807592964e-05
-2.84434803752196e-05
-3.6561422944795e-05
-6.52676735476063e-06
-1.30074236921294e-06
-1.7370727019735e-05
-1.7566272234759e-05
-1.43972196946162e-05
-1.00197333556689e-05
-1.90489133288297e-05
-2.26053770915843e-05
-1.02448860886469e-05
-2.51980505765381e-05
-2.1240563139111e-05
-1.91234910796592e-05
-1.13997706080308e-05
-2.88179340189474e-05
-3.90910469555846e-05
-2.34725181701858e-05
-1.15203966081113e-06
-2.7717256304279e-05
-2.7407055536055e-05
-1.61635904324918e-05
-2.6166991877358e-05
-1.80911984014562e-05
-2.784854721984e-05
-3.49717039933522e-05
-6.95605172530122e-06
-1.32170130676559e-05
-2.03523168334286e-05
-2.25904953557914e-05
-1.66847284949378e-05
-1.63705529210469e-05
-3.46032612920634e-05
-1.13399681460887e-05
-1.48703751338422e-05
-1.10342082510744e-05
-1.33718653744916e-05
-2.91620393130983e-05
-1.40585441857564e-05
-1.43286075973447e-05
-2.67813939096264e-05
-2.39712070740006e-05
-3.1938003244555e-05
-1.72759542421446e-05
-2.07650275393003e-05
1.20632651718981e-05
-8.78649023077731e-06
4.99208146110745e-06
-8.14362081948395e-06
-1.84104667940013e-05
-2.34542356522051e-05
-1.83889369466559e-05
-1.72339194269372e-05
-3.36517261141034e-05
-1.0280479550113e-05
1.28767206295648e-05
-1.26011829113151e-05
-1.36064852493134e-05
-9.50433350464858e-06
-4.19275127517626e-06
-3.23700275149827e-05
-4.7259461289745e-06
-3.34056211513534e-06
-1.62741587272131e-05
1.41445345334312e-05
-2.53317536049818e-05
-2.29807522997857e-05
-1.12742363007789e-05
-1.89953264260983e-05
-2.08188695527765e-05
-1.50700001076025e-05
-6.50666754348039e-06
-1.93449321060835e-05
-2.59313582742642e-05
-1.72257826342888e-05
-1.23382495021647e-05
-1.28114383773654e-05
-1.07779595094154e-05
-3.13420917755391e-05
-4.08534300621835e-05
-8.48506382204648e-06
-1.03078253360766e-05
-2.49605241986258e-05
-3.80912168980736e-06
-2.32898475569851e-06
-1.89813958765434e-05
-1.59999335395287e-06
-2.82121212032589e-06
-5.32756027785087e-06
-2.8156532710727e-05
-3.01901130178185e-05
-1.13575798742227e-05
-2.38936311800837e-05
-1.89903485284098e-05
-1.78105686658035e-06
-1.60692158983723e-05
-2.63287703505218e-05
-3.07495779827155e-05
-2.80188330420395e-05
-1.35786276500208e-05
-1.64637516862553e-05
-2.87514407319716e-05
-1.78939692753533e-05
-1.70767898273409e-05
-9.17543855355069e-06
-1.02554278513537e-05
-1.53475337880324e-05
-1.69294374567767e-05
-2.00688208487426e-05
-3.31231556741885e-05
-1.17603435494929e-05
-2.96014192776176e-05
5.34688334416577e-06
-4.75294190424879e-06
-3.95917928466831e-05
-3.09458904628766e-05
1.95784141218333e-06
-1.02497291809339e-06
-6.44612278083127e-06
-1.09770963084532e-05
-1.21634594029478e-05
-1.15980417948632e-05
-2.26701627503597e-05
-5.59443380738383e-06
-1.53018093455683e-05
-2.43421066236172e-05
-1.5292537162908e-05
-2.96232153925708e-05
-2.32749426578271e-05
-2.01016491574942e-05
-1.22841348587279e-05
-1.13889433750629e-05
-8.60470482623172e-07
-1.89294269743582e-05
-2.6992078296969e-05
-2.83534801037888e-05
-1.30651876520011e-05
-5.75240450957333e-06
-1.50515289185633e-05
-1.88878334549989e-05
-3.83871234777057e-05
-2.34240309751875e-05
-2.28231960548686e-05
-1.71489123315093e-05
-2.77153679558366e-05
-1.30457406566233e-05
6.45106178091532e-06
-1.337182574111e-05
-9.35245163590515e-07
-6.91547246927735e-06
-9.41236706500361e-08
4.56274904777606e-06
-1.25571073077271e-06
-1.62460118688095e-05
-9.89803888872891e-06
-1.76352527775113e-05
-2.05430778084831e-05
1.53609705201818e-05
-5.685268651812e-06
-5.99440176664244e-06
-1.9963934732006e-05
-2.78942640781043e-05
-5.71957462464378e-06
-1.21245179334294e-05
-1.66625121930783e-05
4.86369029717969e-06
-5.38529470918314e-06
-1.12003102907479e-05
-1.78873363291187e-05
-2.19162178701745e-05
-1.43890271476788e-05
-1.10591622637353e-05
1.09589302143209e-06
-1.08050783315109e-05
-1.93256315997545e-05
-2.21996832817277e-05
-7.5893277872224e-06
8.23081804723899e-07
-4.55992504806428e-05
-2.66359153538851e-05
-1.87589130946528e-06
-3.51072503856437e-05
-2.24975982841456e-05
-2.5253071756929e-05
-3.01234319286293e-05
-1.79789660929739e-05
-2.05191792187663e-05
-2.539558531168e-05
-3.28814074703115e-05
-2.24647581414067e-05
-1.84210475861788e-05
-2.02934607376909e-05
-1.85850200892872e-07
-3.34208015781605e-05
-1.7795052516815e-05
-1.17583849526077e-06
-2.63782310450986e-05
-2.0259110983486e-05
-1.88081825222019e-05
1.86411971011123e-06
6.35192269621718e-06
-1.62526521815609e-05
-1.62566414227151e-05
-2.97555436608587e-05
-1.46636988531573e-05
-3.60393715387599e-05
-2.30266176622628e-05
-2.00912240755717e-05
-3.43891520222132e-05
-1.59192402772829e-05
-8.68054055203844e-06
-1.58164586422237e-05
-1.90693296446796e-05
-3.88949099350649e-05
-3.56545352234995e-05
-4.07673568272426e-06
-2.49848933800768e-05
7.15301115884607e-06
-7.18686466807179e-06
-1.75268440373516e-05
-5.71542226662734e-06
-1.2001831626714e-05
-4.12245557305916e-06
-1.81119178066636e-05
-1.80373220906087e-05
-1.42617295829128e-05
-1.40231629064562e-05
-1.06697248571184e-05
-2.00156092651676e-05
-2.25467403200294e-05
-1.70851267307868e-05
-1.1597254998921e-05
-2.44187922158279e-05
-1.13115692351901e-05
6.77539662031381e-06
1.43938152626608e-06
-2.34694218552742e-05
1.42945125912317e-06
-3.91913261895895e-06
-1.52314397960691e-05
-1.12068451852719e-05
-1.03801090458915e-05
-1.28107751986897e-05
-3.28689534892503e-05
7.69913143450859e-06
-9.65524496148374e-06
-2.91219807197528e-05
-1.91265084431543e-05
-1.03090304073997e-05
-1.35473376345032e-05
-1.40031198262416e-05
-3.6518808186384e-05
-2.01224690326769e-05
-4.7161794871258e-06
-1.11633024938759e-05
-9.28018816805312e-06
-1.77292499222727e-05
2.41863796823939e-06
-9.94859915965191e-06
-6.03110584455185e-07
3.08644375585015e-06
-3.34184662203895e-05
-3.11521722804707e-05
-3.44338910386453e-05
-1.08183708801501e-05
-7.38318745500309e-06
-2.21951956808775e-05
-1.2803172650251e-05
-1.69229273729705e-05
-2.923734455554e-05
-3.08242339537874e-05
-1.84975348278159e-05
-7.70282524771485e-06
-1.56124662586724e-05
-2.43627038675162e-05
-1.51782936795881e-05
-4.49180083012499e-05
-3.85269516250439e-05
-1.71632275004324e-05
-7.77597517338731e-06
-2.52722210499912e-05
-2.81679601533526e-05
-2.6013402470934e-05
-1.47366149514957e-05
-2.13905592944057e-05
-2.18819646807776e-05
5.33171007511232e-06
-7.72615398374975e-06
-6.29773493795832e-06
-1.81299992084179e-05
-2.36168028691748e-05
2.68206240734214e-06
-1.0853976124436e-05
-2.57834595773966e-05
-1.843695112856e-05
-1.7827917708187e-05
-8.25036818499574e-06
-2.07325432288516e-05
-1.39379986231203e-05
-6.97389377855453e-06
-1.18153602793198e-05
5.32532712473005e-06
1.08624106736075e-05
-9.77912559867268e-06
-1.00118232061248e-05
-5.81908524317899e-06
-1.89617461172237e-05
-1.33652678166754e-05
-1.28301745965466e-05
-1.75125960285908e-05
-1.09657247106293e-05
-1.77471702698735e-05
-1.04821257717923e-05
-1.9152331267074e-05
-5.91677562803604e-06
-5.31456527163318e-06
-2.86757281384337e-05
-2.41050351541843e-05
-1.45829903410464e-05
-1.88143254038762e-05
-5.45416909865869e-06
-2.06616792730133e-05
-2.45831849319744e-05
-9.72814880513674e-06
-1.50159152491746e-05
-8.64435142583721e-06
-1.39824704516855e-05
-6.27724395335552e-06
-2.75949832842248e-05
-1.10164636809803e-05
-3.75208936446814e-06
-1.52252706294012e-05
-2.98827060933152e-05
-1.92701935562526e-05
-1.90649247807029e-06
-3.62229560986827e-07
-1.96996293566082e-05
-1.76552889648865e-05
-9.16164951573017e-06
-8.99215274461521e-06
-2.14784143657341e-05
-1.56276718846553e-06
-1.30293180292798e-05
-2.63568420762858e-05
-2.03612645578854e-05
-3.457407184193e-05
-2.01514225132002e-05
-2.40146204077201e-05
-2.65257638480988e-05
-2.20694696650629e-05
-3.18586378818779e-05
-1.85992572308715e-05
-2.82137610743943e-05
9.57061144748122e-07
-3.53553865243149e-05
-2.81485404292845e-05
-8.03034430746799e-06
-2.34960193639294e-05
-1.17757750141948e-05
-1.69228323902063e-05
-2.16574742594448e-05
-2.59438186697817e-05
-1.74244677243095e-05
-1.89621533130306e-05
-2.3420590063945e-05
-3.45272644885252e-05
-1.17047020951325e-05
-4.82344199759258e-06
-7.12833642257963e-06
-4.83390349909791e-06
-1.47189514404884e-05
-1.29538118173093e-05
-7.90066402021697e-06
-1.86166894584753e-05
-5.84108516474502e-06
-9.6665687023569e-06
-7.51143825180232e-06
-2.2811350232163e-05
1.99350167888891e-06
-3.11536420631451e-05
-2.44088697883205e-05
1.25456225695531e-05
5.48543518131906e-06
-3.40175220120331e-06
-2.12874947272376e-05
-1.22232601991727e-05
-5.06348671121456e-06
-5.34719992733011e-06
-8.69724950382141e-06
-3.05224388607423e-05
-1.30917299717572e-05
-2.83603240524396e-05
-5.02851107476388e-06
-4.88294993799472e-06
-5.92265484165814e-06
-1.57045006154937e-05
-2.13177809442131e-05
-2.23523349740303e-05
-6.4492937324723e-06
-1.95784505360377e-05
-1.91189838691035e-05
-1.84803927436381e-05
-2.30985937344472e-05
-2.4968641436378e-06
-1.01570653236799e-05
-4.02305252563024e-06
-1.55604781629816e-05
-1.03733376346315e-05
-1.5795383071269e-05
-1.55375813689039e-05
-2.01712117799655e-05
-9.2972915259629e-06
-2.61358772380119e-05
-7.27349058228134e-06
-1.29290252028982e-06
-1.36903451653547e-05
-1.68006100252735e-05
-1.25829579722343e-05
-3.26187058933193e-05
-2.50820140484311e-05
-3.60145649719869e-05
-2.07610060606262e-05
-3.88776017217931e-05
-1.41321027202602e-05
-3.09227290246642e-05
-3.03936329139546e-05
-1.49023918479103e-05
-1.79134347194768e-05
-2.03974097031785e-05
-2.14970114069241e-05
-1.808583957947e-05
-1.93168286286355e-05
-1.69981937132628e-05
-2.2050128480102e-05
-1.63552997436526e-05
-3.62287085852879e-05
-1.59700854899014e-05
-1.87809680172512e-05
-2.22089194640609e-05
-1.56932243296076e-05
-1.5294977672606e-05
-1.11217042965067e-05
-4.23740021478064e-06
-2.15423988852707e-05
-2.2261235460026e-05
-2.90171753391999e-05
-1.67070865161561e-05
-1.71901349081382e-05
-1.91429726534279e-05
-6.10740633781493e-06
9.86061366386775e-06
-2.16230599364052e-05
6.68773988310057e-06
-1.87544864246712e-05
-2.28515085925064e-05
-1.59654571159751e-05
-2.53629065874961e-05
-2.3638865911963e-05
-1.34110633845971e-05
-7.64866149501414e-06
-1.03575600903458e-05
-4.13524966942244e-06
-2.05838152857893e-05
-1.13940613557302e-05
-8.22789956403363e-06
-2.0015689707349e-05
-8.11116874896568e-06
-6.89594277971668e-07
-5.21945774256971e-06
-1.53057516515304e-05
-4.85972449819694e-06
-2.99928755213567e-05
-1.29264159270532e-05
-1.46175061514562e-05
-7.95539311370622e-07
5.39046999226477e-07
-1.52482091818458e-05
-4.12009694718725e-06
-1.45675674329253e-05
-1.13632592601156e-05
-1.06372559455323e-06
-2.87091932156235e-05
-2.15420245958497e-05
-2.20439109427612e-05
-2.80744447029502e-05
-2.47873692191393e-05
-1.9125879633015e-05
-2.25512770687201e-05
-1.68344962357467e-05
-8.97112940457096e-06
-1.3769357141833e-05
-7.12759738746242e-06
-2.67522616866069e-05
-2.40954391534307e-05
-4.09623111557996e-06
-1.32221401960085e-05
-1.85870089054346e-05
-2.06203664737223e-05
7.12391688108832e-06
-1.17708092615978e-05
-3.26365890984038e-05
-3.51068361954088e-05
-3.59948228820613e-05
-3.8990026737711e-05
-2.80473806113274e-05
-1.95477475103851e-05
-8.10722314680153e-06
-2.32822522564718e-05
-1.8706327807415e-05
-2.52947892105237e-05
-3.12223793615904e-05
-2.29065704379296e-05
-2.86828909307353e-05
-1.47705702602688e-05
-8.76235330346059e-06
-2.5842936077446e-05
3.03730389297257e-06
-2.82247049495612e-05
-6.9153615900386e-06
-1.26725654144314e-05
-1.52294468497424e-05
-3.04168704064745e-05
-1.31684824760749e-05
-3.33835747971311e-05
-3.6612025283807e-05
-1.74102484410358e-06
-5.90009726631442e-06
-3.01582062975797e-05
-4.84647165350715e-06
-2.63379345318799e-05
-2.74590113987084e-05
-7.63065283914665e-06
-1.08695033464976e-05
-5.12455433854567e-06
-2.47505614992874e-05
-3.10518680228649e-05
-1.32583262500949e-05
-3.32761370515532e-05
-1.85531080664756e-05
5.68519078162852e-07
-7.59800956107532e-06
-6.11002326218888e-06
-1.76390156244838e-06
-1.51585562066364e-05
-5.35107069057891e-06
-1.86214187467333e-05
-1.46028520318043e-05
-2.13852039755109e-05
-7.44408104304786e-06
-2.16267084439428e-05
-1.11915580124369e-05
-1.16110918693294e-05
-4.58728313401949e-06
-1.28867153933232e-05
-1.56055003732215e-05
-1.70444871240737e-05
-2.5015072550717e-05
-2.03372514869761e-05
-1.81507978271481e-05
-7.49049392640999e-06
-1.76404973320968e-05
2.25485045695331e-06
-6.9731019133768e-06
-2.56805000804941e-05
-1.5689257017608e-06
-1.87982369035577e-05
-1.20733327858385e-05
-3.92343532195993e-06
-1.89095422503809e-05
-3.04683914387192e-05
-2.60254460316856e-05
-2.28633807361774e-05
-4.54799014662944e-06
-2.93467814986708e-05
-8.84591578108778e-06
-1.10021352374871e-05
-2.20210016377853e-05
-1.17620383278724e-05
-1.90064910575676e-05
-1.29566936970342e-05
-1.47293987506609e-05
-4.05154054308202e-05
-2.57959642004114e-05
-1.55040817714607e-05
-2.05016948190028e-05
-3.58021436830579e-05
-1.08728829546227e-05
-2.99371740743022e-05
-2.05613663779156e-05
-1.12786666946421e-05
-9.48019154852106e-06
-1.30426851232818e-05
-8.327208979737e-06
-1.60287210598326e-05
-1.73674590245543e-05
-2.13247644234786e-05
-3.16901132233848e-05
-1.88624504578265e-05
-2.49722196891726e-05
-6.55164481873707e-06
-4.2385242734705e-06
-3.197806465869e-05
-1.56755775315905e-05
-2.27483079171898e-05
-1.87414089839549e-05
-1.74445660850046e-05
-3.40356351756388e-05
-2.70866783827463e-05
-3.57997872364341e-06
-1.51787165381868e-05
-2.43968652239043e-05
-3.06251621581403e-05
-2.29226750110731e-05
-5.42314910114566e-06
-2.21137839073923e-05
-3.70554417631656e-05
-8.74016470427833e-06
-2.21869846721915e-05
-6.23252418634999e-06
-1.70458215455245e-05
5.63765789205931e-06
-2.54039697244364e-05
-1.90592193288726e-05
-3.73585156669544e-06
-6.23098305741615e-06
-1.3738452037164e-05
-6.97854687898149e-06
-1.58375832924605e-05
-1.01205015794611e-05
-1.7370709237095e-06
4.0361585801391e-06
1.6802706311526e-07
-2.39515902034363e-05
-9.47530721039596e-06
-4.0199613332831e-07
-1.94381089049031e-05
-1.95400702152096e-05
-1.26316140040441e-05
-1.14739578250033e-05
-4.20101348930708e-06
-2.64679604716742e-05
-1.9238198875504e-05
-2.27301431548579e-05
-2.74114640315262e-05
-7.24104948283389e-06
-3.308119940338e-05
-2.3983257457947e-05
-1.46335530082494e-06
1.23928053552437e-06
-8.97188672882804e-06
-2.11405462596818e-05
-2.38368602359955e-05
-2.74962352620971e-05
-3.67614961292564e-06
-1.35489404214714e-05
4.11020181543504e-07
-7.71572665330257e-06
-1.2498348545878e-05
-1.75306689834195e-05
-2.42851250593977e-05
-2.31771615408374e-05
-6.72660653491589e-06
-3.67629097725816e-05
-2.02320138836304e-05
-1.75044883622676e-05
-1.41721005848191e-05
-2.50389516078449e-05
-1.31965761740358e-05
-2.35602840373276e-05
-2.24797596141876e-05
-2.33574766948873e-06
-3.46425288738194e-05
-1.6408692853467e-05
-1.30978498552346e-05
-1.03758683111146e-05
-1.16476791461321e-05
-1.5570349249936e-05
3.83996595858829e-06
-2.71089103157827e-05
-1.17008689055251e-05
-7.5212229457727e-06
-7.05357632062779e-06
-2.11720497235963e-05
-2.18005779928576e-05
-2.72133746577812e-05
-1.98062941408102e-05
-1.26441417496076e-05
-2.87713662248527e-05
-2.87678066866727e-06
-4.41026312592271e-06
-3.7918256091799e-06
-3.58998178810297e-05
-6.88853485538368e-06
-1.84720405538761e-05
-2.57869328127421e-05
-1.56830209953288e-05
-1.60791262598244e-06
-1.37902130598562e-05
-6.26835542000262e-06
-3.89739744683802e-05
1.220490813444e-05
-2.21118803780398e-05
-2.25282630724463e-06
-2.17496836845093e-05
-2.08712804922047e-05
-9.73640678741416e-06
7.62932848013918e-06
-2.17104879019739e-05
-2.37451900478631e-05
-1.52578755929526e-05
6.24711127317104e-06
-2.00412956075124e-05
-1.51198008486803e-05
-1.0656279800998e-05
-1.60576750952706e-05
-1.69373919647443e-05
-8.59321942640353e-06
-1.15274868720561e-05
-1.20955364523836e-06
2.85783562835861e-06
8.70499207641306e-06
-1.14254898403032e-05
-1.26179383458735e-05
1.8123951411976e-07
-3.26987046724426e-06
-2.21216130563723e-05
-1.36301938054395e-05
-7.45401574626276e-06
-2.00461329780557e-05
-1.85117401911288e-05
-2.26860640008533e-05
-2.36147470091739e-05
-2.22906906542454e-05
-2.16090790392175e-05
-1.88625927202481e-05
-2.59990240868651e-05
-3.79253767423762e-06
-1.63543494385914e-05
-8.34094007207093e-06
-1.26073463033336e-05
-1.80783192195245e-05
-6.47988367573751e-06
-1.05870159750691e-05
-2.3648264287824e-05
-3.0030158043363e-05
-1.68394321711313e-05
-2.65527637006144e-06
-2.54766191162695e-05
-2.20224317948279e-05
-3.15714607304346e-05
-1.52031494117767e-05
-2.05709776795269e-05
-1.56716364116837e-05
-7.1799066853676e-06
-1.28600477116e-05
-2.68418169821431e-05
-1.2797887712712e-05
-1.16568696049435e-05
-1.45058344428113e-05
-1.49781353868407e-05
5.35576190975074e-08
-1.16870490769635e-05
-1.17774266443221e-05
-9.86904283002858e-06
-2.90227557576105e-05
-1.37664511162362e-05
-4.46126823689742e-06
-2.70201208599566e-05
-1.15891159228561e-05
-6.93634780065171e-06
-8.98675896074204e-06
-9.39252404921687e-06
-2.61203814135728e-05
-1.80976314661714e-05
-2.59351360060164e-05
-1.77534232825434e-05
-1.71941648267555e-05
-1.83197489419211e-05
-1.28775647030964e-05
-1.71378950692175e-05
-1.00240364758949e-05
-2.05162753347298e-05
-2.41267575318801e-05
-1.82680844091335e-05
-1.92951571094301e-05
-7.07004945236933e-06
-1.95728409733739e-05
-2.06790194901741e-05
-1.49251806426061e-05
-2.31122941195725e-05
-1.18272618630877e-05
-1.01926480105743e-05
-2.03325740230125e-05
-4.63125280725328e-06
-9.84672856517418e-07
-1.99305904931177e-05
-2.29634477659189e-05
-1.92872337759346e-05
4.65031542046278e-06
-1.89436211953572e-05
-1.13058394230644e-05
-2.27264921483988e-05
-8.08702804350835e-06
5.59009668430802e-06
-2.72356301937316e-06
8.27801471044343e-06
-2.04045989130101e-05
-1.55631729999363e-05
-1.89265577552069e-05
-1.90474701494292e-05
-2.47235986239188e-06
-8.26062033223862e-06
-2.17717973248556e-06
-1.05847881146838e-05
-1.76757573648994e-05
-2.971593923733e-05
-4.43196226996713e-06
-9.08331093693033e-06
-9.17343728586138e-06
-1.42971986820069e-05
-1.04737371006915e-05
-1.59771905401306e-05
-2.75611000000751e-05
-3.67775810717007e-05
-1.42446793198229e-05
-2.72450299008655e-05
-2.47733494125203e-05
-2.21862756927375e-05
-2.05176272366963e-05
-2.32183584901604e-05
-5.48718858906266e-06
-1.36400758437936e-05
-1.72814823453014e-05
-5.66255408141857e-06
-1.07343992000537e-05
-5.33402399154082e-06
-3.48886787159439e-05
-1.55297137808429e-05
-1.15542995062791e-05
-2.39275590225536e-05
-1.04966741636496e-05
-3.02057736203667e-05
-1.2415395740168e-05
-1.0131476224775e-05
-1.60251606056283e-05
-1.82560638215935e-05
-3.14612328760986e-05
-3.61383536350301e-05
-1.72901839562992e-05
-1.14477566122216e-05
-1.48604230394299e-05
-1.86109116553234e-05
-1.27517918640057e-05
-1.83982626411495e-05
-1.90991606088739e-05
-1.08811589203322e-06
9.5166660112077e-06
9.36927958063632e-06
-2.0261224969387e-05
-1.16250123942698e-05
-1.06110509503975e-05
-2.04896208874389e-05
2.68335302444814e-07
-2.27401877334502e-05
-2.59725564448907e-05
-2.46731043646418e-06
1.6418354063694e-07
-1.21855701480291e-05
-2.44218237664213e-05
-9.5845630991729e-06
-1.83881630253396e-05
-7.55211290114912e-06
-1.37212047735086e-05
-2.14612599070574e-05
-8.31207452472484e-06
-4.45338145612948e-06
3.4628738545541e-06
-3.3785747122211e-06
-4.17526914944578e-05
-2.58751909901195e-05
-7.64531650587344e-07
5.64582253494428e-06
-9.90466907215782e-06
5.74428213053384e-06
-2.98922274319885e-05
-5.58452142666867e-06
-2.99206355266305e-06
-3.1450559392074e-05
-1.45199826671762e-06
-7.69895073505681e-06
-2.43194128116828e-05
-1.41999169463226e-05
-2.1646128036251e-05
-2.06389781685753e-05
-1.3814144591566e-05
-1.47357030326367e-05
-2.35560677354302e-05
-2.33810665577167e-05
-2.62862557665577e-05
-2.17832852299027e-05
-4.0339912335318e-05
-2.9515968439569e-05
-4.82310401324068e-06
-2.7259000836766e-05
-2.74920446595097e-05
-1.73851557045676e-05
-2.72403337717294e-05
-2.55894840718711e-05
-1.96553262321598e-05
-2.43819987107948e-05
-2.49398239046294e-05
-3.75577558801526e-05
-3.12299524707296e-05
-2.14652695653219e-05
-3.34436502114539e-05
-4.38922508896084e-06
-2.1976807879748e-05
-1.99729125920025e-05
-1.97282787997141e-05
-3.30851631041506e-05
-1.07612935976069e-05
-2.2878683053408e-05
-1.68951168281274e-05
-1.22499689758091e-05
-2.2241674375894e-05
-2.83789019259673e-05
-1.91423128775505e-05
-2.3482096913749e-05
-3.97140301976318e-05
-1.31685485754354e-05
-1.30602039606668e-05
-2.10730345996161e-05
9.89741177450566e-06
-1.21285972776537e-05
-2.6077039299297e-05
-1.73504044867287e-05
-2.21709026282312e-05
1.43866137988621e-05
-2.40385855287916e-05
-1.0606758319774e-05
-1.16412677831257e-05
-9.1732923894227e-06
-1.36626327535448e-05
-3.45750003234679e-06
-1.37257229163819e-05
-2.76921093588304e-05
-2.39955044927494e-05
-2.45185681135266e-05
-4.14212223763159e-06
-7.18987722170505e-06
-7.92121548906885e-06
-5.97174545188435e-06
-9.40579002167272e-06
-2.61334773606234e-05
-1.14414897032378e-05
-8.59482395151259e-06
-2.65304608617895e-05
1.20306672373408e-05
-1.2703641224367e-05
-1.21503372684018e-05
-1.18134621236206e-07
-2.65083226194087e-06
-1.91494171110253e-05
-1.3059037707156e-05
-1.07321904897405e-05
3.06408472458032e-06
-2.12172023850055e-05
-1.00609642204796e-05
-2.29172863159874e-05
-3.14371091973429e-06
1.54512259105778e-06
-2.88254957199252e-05
-1.28824072375521e-05
-3.02782844709131e-05
-2.66932835673945e-05
-1.75111851410096e-06
-1.44672423752182e-05
-1.49150090718363e-05
-2.4794790461532e-05
-3.40979328052116e-05
-1.11040073975808e-05
-6.97808518664066e-06
-2.84270966321457e-05
-2.23928915403485e-05
-1.45643301985469e-05
-1.07139706620692e-05
-1.98853672715619e-05
-3.16777130225708e-05
-2.997180675161e-05
-2.48698340834867e-05
-4.50445779640868e-06
-3.19442563192008e-05
-2.42281335979861e-05
-9.92382728003584e-06
-3.19788486690178e-05
-1.39929833327874e-05
-8.96439695247111e-06
-3.59001696908857e-05
-2.30784533047566e-05
-5.94179185069746e-06
-2.47510429581921e-05
-2.10752752498367e-05
-1.30452381085398e-05
-2.17574313004712e-05
-2.40812090779605e-05
-1.89722677506699e-05
9.8955838674345e-06
-7.90371922322455e-06
2.54824227355334e-07
-9.44400017563696e-06
-3.82103348420687e-05
-1.58484213411678e-05
-5.48669807436528e-06
-3.39597620286864e-05
-5.57069236004044e-07
-1.35802018543818e-05
-2.56473886468093e-05
-2.29867481585501e-05
1.29664946402602e-05
-2.33993216072601e-05
-1.46492063279417e-05
-3.12733562828286e-05
-1.1393167210984e-05
-3.80935909471137e-06
-2.31779402666534e-05
-9.36082791948592e-06
-1.80180309384901e-05
-1.47755134675549e-05
-1.35431769802102e-05
-4.49962618153571e-06
-3.03465716942133e-05
-7.04300403002745e-06
1.06886454219742e-06
-9.05109201747016e-06
-2.52690725977803e-05
-8.17160487369913e-06
-2.77707945013725e-05
-1.8043401600828e-05
-3.37856000633829e-05
-2.71197009459232e-05
-6.03126361854483e-06
-1.54777401333686e-07
-2.8403315950149e-05
-7.47872307260459e-06
-2.48197212376943e-05
-8.76308133865875e-06
-3.97559949999608e-06
-1.88931722767996e-05
-2.36398507108556e-05
-1.35681024945058e-05
-1.23384374319254e-05
-1.53217355071743e-05
-1.2658207807369e-05
-5.10686549390913e-06
-1.5194622949307e-05
-1.99068575641168e-05
-1.23511491197877e-05
-1.73662441894782e-05
-1.12896274585402e-05
-1.48615054536995e-05
-3.374985644801e-05
-1.68421265779718e-05
-3.0995703131988e-05
-2.67507213122345e-05
-1.16561125415585e-05
-5.59069190056161e-06
-1.16832857121669e-05
-2.61731860206576e-05
-8.65623244889385e-06
-1.63589518394919e-05
-1.58236334981735e-05
-2.53792220441828e-05
-8.52855885618583e-06
-1.04285511472515e-05
-3.64159814928829e-05
-3.1645056543571e-05
7.74553826889771e-06
-2.03775336357615e-05
-9.57840211171502e-06
-2.07356631785368e-06
-3.0967680027146e-05
-1.66336607777155e-05
-1.03621148180326e-05
5.39454619584582e-06
-1.51201000608576e-05
-1.5584554392592e-05
3.46033791581991e-06
2.58122994589241e-07
-6.33122320247152e-06
-4.72027555163039e-06
-1.30149360988311e-05
-7.13351684452722e-06
-1.1147530097982e-05
-1.21068616223507e-05
-1.03544622115078e-05
-1.56809735191413e-05
-1.16761220772746e-05
-1.22982893466737e-05
3.27814806012882e-06
-1.13341675373593e-05
-2.48871882656301e-05
-1.15547826996258e-05
-1.30706075908034e-05
-1.72868584985273e-05
-1.33482825563971e-05
-2.00829623761074e-05
-1.31887389050444e-06
-1.85786299654666e-05
-4.18642610636183e-06
-6.93957273158005e-06
-1.05072029944733e-05
-6.08795844822037e-06
-1.50209551091098e-06
-1.89353774326241e-05
-1.57648591128911e-05
-2.21686871970431e-05
-1.84550441344859e-06
-9.87812584875728e-06
-2.93538443776888e-05
-2.23003185679341e-05
-2.77416431903537e-06
-2.06623582855309e-05
-2.04637397664961e-05
-1.88485793157448e-06
-4.06803085179002e-05
-3.24993207629468e-05
-2.82740574734952e-05
-3.79014856916387e-05
-6.83916577826653e-06
-1.68713359473849e-05
-2.76418735937975e-05
-2.04341234470537e-05
-1.62380715618257e-05
-1.11989790415796e-05
-1.28573415320772e-05
-1.32083404474444e-05
-5.96873155476913e-06
-2.42974369377904e-05
-1.64954556408481e-05
-2.1608722386972e-05
-2.92100825938899e-05
-3.47740122206706e-06
-2.78577936205317e-05
-1.66769830699047e-06
-2.15628754642944e-05
5.25022152163977e-06
-4.03357220708334e-05
-3.62914817977188e-05
-6.45009390067454e-06
-2.81201173916406e-05
-3.77360485241895e-05
-2.21917540703664e-05
-2.03137407611429e-05
-1.54216975391752e-05
-3.09517143764615e-05
-9.44360342977525e-06
-1.45643057886982e-05
-1.99812024901472e-05
-2.81600184357733e-05
-2.13521327955104e-05
-3.44690423599693e-05
-1.75801164872672e-05
-1.36753783768868e-05
-1.83894556504497e-05
-1.75402955161875e-05
-8.46721302458588e-06
-3.09831461662574e-05
-1.70791898282476e-05
-9.73765247395697e-06
-1.98566079160023e-05
-2.17525657156966e-05
-1.75569851766201e-05
-2.18155700214918e-05
-1.23360997523199e-05
-3.59300924937465e-05
-1.74415255277697e-05
-7.48518935413233e-06
-2.19015887344174e-05
-2.1444746221767e-05
-1.74137370984337e-05
-2.42302024504814e-05
-2.63835256943255e-05
-7.76800890820093e-06
-4.60974661392021e-06
-2.04270147871987e-05
-1.94470930422795e-05
-1.84936833075344e-05
-3.54196021448222e-06
-2.10446410569581e-05
-2.22153884824009e-05
-1.45550470068843e-05
-1.57558673809575e-05
-1.55226948841916e-05
-2.27137216518282e-05
-3.54396085195829e-06
-1.16060813848508e-05
-1.54276310125522e-05
-1.13665116634453e-05
-1.52475604483559e-05
-1.23344171019559e-05
-1.12423685694333e-05
-6.52582342392743e-06
9.17900464465472e-07
-1.46665106131517e-05
1.00073000492883e-06
-2.11638748285318e-07
-4.35915259750444e-06
4.32473138576169e-06
-2.1434463521377e-05
-3.09654844672139e-05
-1.33144390831723e-05
9.73521153993949e-06
-8.93659057150324e-06
-1.17073246665587e-05
8.02148030545812e-06
-1.61195314318211e-05
-6.56061511473037e-06
-2.26165759686764e-05
-1.69102194213571e-05
1.33843063478238e-06
-9.41902451925175e-06
-3.1276834791405e-05
-2.44630884836156e-05
-1.95750637073736e-05
3.69890592729158e-08
-2.88463352447453e-05
-3.81348227034533e-05
-4.56375133242708e-06
-1.96824667879851e-05
-2.18100936299826e-05
-1.90883399691428e-05
-1.78935929049542e-05
-3.36340917433123e-05
-2.63427799877324e-05
-2.49174192661632e-05
-2.85664172500193e-05
-1.80680358859058e-05
-9.8281384185539e-06
-2.42626546120786e-05
-2.29891021997984e-05
-6.12882601983413e-06
-3.05595702724073e-05
-1.10630577353383e-05
-1.50761483081064e-05
-2.10868447077037e-05
-1.14389672228367e-05
-1.47043440974595e-05
-9.14381892202194e-06
-2.56181845685759e-05
-1.60221390134094e-05
-1.28791289692657e-05
-3.08674583054467e-05
-1.05004639404694e-05
-3.01695496251918e-05
-3.0886875874344e-05
-1.82238237213119e-05
-2.81366598402186e-05
-7.78070801945471e-07
-2.92846323092117e-05
-2.78481650641523e-05
-2.7687537151273e-05
-1.03971377246234e-05
8.0635785920806e-06
-7.7298696167313e-07
-2.11235929616214e-06
-1.80272836303532e-05
-1.14370594396766e-05
-3.46073431349589e-06
-1.72512577092719e-05
-2.23648285573715e-05
-1.6035817307847e-05
-9.92634123336827e-06
1.04629274627115e-05
-8.37532642672715e-06
-8.00632871770606e-06
-2.51653633109323e-05
-7.05699017511891e-06
3.65884069398682e-06
-2.19201848285866e-05
-1.91070485896923e-05
-2.12179574959022e-05
-1.28128745313921e-05
-1.60666300084719e-05
-8.82867621872331e-06
-1.2544100133522e-05
-1.78309960706429e-05
-2.65125991647812e-05
-1.67954785924802e-05
-4.6261251184778e-05
-4.47936622121079e-05
-1.05774464030067e-05
-1.23837786003382e-05
-2.06038333775348e-05
-1.32402633787686e-05
-1.43066814717283e-05
-9.19680378931057e-06
-2.22805018802847e-05
-2.00475520249907e-05
-6.27803217118236e-06
-2.8319152900194e-05
-1.9213726788868e-05
-1.60871486030216e-05
-3.64198405190431e-05
-2.36337443278394e-05
-9.91557263940744e-06
-2.62293358717933e-05
-4.63613727812169e-05
-1.00026444197313e-05
-9.05491238446394e-07
-3.47554808813327e-05
-1.93121535845554e-05
-3.16717723877692e-05
-1.81932062979443e-05
-2.55300969403145e-05
-3.40317310942135e-05
-1.56692713182334e-05
-3.97577244421532e-05
-2.66013873278936e-05
-1.38290087790007e-05
-1.32624796671456e-05
-4.72727182137897e-06
-1.56870971083863e-05
-3.1094844118831e-05
-2.23806406104077e-05
-2.31534962014194e-05
-1.09750608289581e-05
-8.76282889070879e-06
-4.45588346551025e-06
-3.23428835793151e-05
-1.62296143329707e-05
-3.19565109872749e-05
2.5722024464465e-06
-1.20308930679434e-05
-2.39565984916961e-06
-2.18595217286348e-05
-3.28762835928187e-05
-2.76514365997611e-05
-1.6135379548561e-05
-5.37473327147821e-07
-4.65037933635902e-07
-1.75394154745809e-05
-4.32493948859483e-06
-1.02631054360877e-05
-7.48864031516249e-06
-2.48771772392538e-05
-1.52830854599997e-05
6.7612699779855e-06
-2.14112919223037e-05
-7.22064129274435e-06
-9.13121632494176e-06
-2.06255872767285e-05
-1.95257867888882e-06
5.78871519819666e-07
-1.08567403884892e-05
-4.53631417932386e-06
-8.43188292851599e-06
-1.75230935471527e-05
-1.38510403343934e-05
-1.62442142582953e-05
-1.48252933346397e-05
-1.92678532139114e-05
-4.0883313464201e-06
-1.49560931286135e-05
-1.6215561902558e-05
-7.0160005010282e-06
-5.6693407036646e-06
-9.59664101017371e-06
-2.79902418121752e-05
-2.18030151051778e-05
-1.49753756685963e-05
-2.42473446028579e-05
-3.23298236744296e-05
-8.5670025163753e-06
-1.98994915160218e-05
-1.58207824346073e-05
-2.54556365645561e-05
-1.6131047113036e-05
-1.83495050443478e-05
-7.13084097584364e-06
-3.17903964899821e-05
-2.43808006684846e-05
-1.43655531299801e-05
-1.98808953353646e-05
-2.05473543661579e-05
-2.92978028054023e-05
-2.10206229634075e-05
-2.58013195929545e-05
-1.22804278049295e-05
-2.58426609517108e-05
-2.86665930950912e-05
-1.06961107595917e-05
-4.91261696965405e-06
-1.12673616618364e-05
-2.53314136761551e-05
-1.79750190957525e-05
-2.50826293451212e-05
-1.03149940244436e-05
-1.61509512079523e-05
-2.18912286622934e-05
-2.68121276354518e-05
-1.90559023462114e-05
-1.65258430219179e-05
-3.13967725314456e-05
-1.62931124249704e-05
-2.57626483795504e-05
-1.74472859676412e-05
-2.41035106410538e-05
-6.56477368425217e-07
-2.0818438947023e-06
-1.01099102588838e-05
-1.48204900798963e-05
-3.22312153504706e-06
-2.24363583367395e-05
-7.04228772896734e-06
-3.56882746203984e-06
-7.98216867235818e-06
1.06352291706673e-05
-8.14517579978301e-06
-9.96011386144674e-06
-2.95872496494256e-05
-2.89576722888131e-05
-1.1177808179652e-05
-1.15974826929541e-05
-1.61326050382947e-06
5.11903709812393e-07
2.07785892870292e-07
2.50965598569322e-06
-1.49987279689629e-06
1.56157967744354e-07
-1.52759823918649e-05
-7.76353422885494e-06
-1.80108988781754e-05
-2.05511044780268e-05
-5.30571425200246e-06
-6.02812051293739e-06
-1.1011541648486e-05
-1.36420323265356e-05
-7.90184845005301e-06
-2.6268929086547e-05
-2.2945182753611e-05
-1.78491300556344e-05
-1.13613808503818e-05
-1.42992940393096e-06
-2.31538673376085e-05
-2.19617100465499e-06
-1.15855793574506e-05
-1.5604750378229e-05
-1.40418543200904e-05
-2.15513015306104e-05
-6.45174026789397e-06
-1.34951524371193e-05
-9.07948825241125e-06
-3.33601830175316e-05
-1.89054257050081e-05
-3.25527580949902e-06
-2.08890083268849e-05
-1.64445065413539e-05
-2.96856986264945e-05
-2.65704903600001e-05
-7.44052832464849e-06
-2.0498564292782e-05
-2.95051486066399e-05
-3.93113811338214e-05
2.11783454785473e-06
-2.30600314461815e-05
-6.54439129845819e-06
-1.71105564255626e-05
-1.77164217863908e-05
-2.09900670400546e-05
-1.24754093580002e-05
-1.75727682583855e-05
-9.99942370195177e-06
-1.31582981580646e-05
-2.47379530604581e-05
-2.71535280746553e-05
-2.64134816993134e-05
-5.52742864034531e-06
-4.8933796116531e-05
-1.72813970686899e-05
-1.61729850999515e-05
-2.27000475165461e-05
-8.449882083273e-06
-3.98849038011769e-05
-1.23980065296409e-05
-9.8574505167655e-06
-2.51854897118453e-05
-6.89796691468739e-06
-2.00434392673824e-05
-1.85111283830161e-05
-8.57991726697959e-06
-1.69888308458654e-05
-2.37016419193231e-06
-1.14405382960164e-06
-3.20338554327794e-05
-5.70728142399202e-06
-1.36412086373021e-05
-1.92485644630125e-05
-2.66045496468133e-05
-9.31032925216748e-06
4.38479660310291e-06
-3.04084231675491e-05
-7.50177910536229e-06
-6.82707802146477e-06
-1.31831895763418e-05
1.94070268409681e-06
-2.0096007619195e-05
-1.11834782075417e-05
-8.49876048801018e-06
-1.00143654139317e-05
-8.03632646548861e-06
-7.61072025754864e-06
-2.16787659154137e-05
-1.16479840656297e-05
-8.41320572432309e-06
-2.11074470543062e-05
-2.53767440073978e-05
-1.16883862802584e-05
-2.36202108405538e-05
2.10433586831337e-06
-3.89516207933346e-05
-1.10970651379417e-05
-2.39957797616335e-05
-2.27469802152278e-05
-2.29453048431116e-05
-1.23949831187512e-05
-1.27747920352465e-05
-1.53291661670796e-05
-3.18074541587041e-05
-2.12926929145166e-05
-9.04247953497661e-06
-1.250120010165e-05
-1.51796958305206e-05
-1.625768304448e-05
-3.02066508047094e-05
-1.86336741858425e-05
-8.60002335270324e-06
-3.25702718422511e-05
-2.11308298829301e-05
-1.73970827743469e-05
-1.58371509391669e-05
-4.93005933002053e-06
-3.00930193771558e-05
-1.78202676172472e-05
-4.44876360196555e-05
-3.70619270416754e-06
-1.31815371717218e-05
-2.72633373328013e-06
-1.8226196356018e-05
-2.88352884708016e-05
-3.46240251549333e-05
-1.86169132418759e-05
-3.88866537009236e-05
-6.49381473355502e-06
-8.32356670272108e-06
-1.65210427141926e-05
-1.68808517056018e-05
-5.58673498544654e-06
-1.68932039790039e-05
-2.15063868125737e-05
-1.48975121536163e-05
-3.52618298928689e-06
-1.40289851710965e-05
-1.95929799093996e-05
-2.8587017198399e-05
-1.79249662660771e-05
-2.38409476001699e-05
-8.98745084572543e-06
-1.77485926214449e-05
-2.09598173442906e-06
-8.07049254114981e-06
-1.36103009129989e-05
-3.11660267735002e-05
-2.32666486524161e-05
-1.66206001395209e-05
-3.90917479102673e-05
-1.27790602077081e-05
-1.6156972101609e-05
-1.30402252387765e-05
-8.42388359295448e-06
-2.10683308199429e-05
-7.49670356028016e-06
-2.07594598909503e-05
-8.36528600974748e-07
-1.71878678595103e-05
-3.11514986638674e-05
-1.37504381329099e-05
-5.34794342912787e-06
-1.16938085936508e-05
-1.66589226054245e-05
-2.97116470605497e-06
1.01626985959677e-05
-5.47815158821504e-06
-2.71183669851779e-05
6.90785079111137e-06
-4.60523791553369e-05
-1.54724850328887e-05
-5.01788171358291e-06
-2.13347524782456e-05
-1.66394365673894e-05
-2.46211672671857e-05
-3.20412938824e-05
-2.67984870140299e-05
-3.22036477914049e-05
-6.25571434705167e-06
-1.50354604696841e-05
-4.1442828553196e-05
1.85284911373305e-06
-8.98291415210184e-06
-1.16431815247805e-05
-3.89045713560005e-05
-3.26763395365978e-06
-1.33313201913166e-05
-4.40436283084674e-07
-1.56319890498556e-05
-1.31879135215119e-05
-1.17087666740353e-05
-1.06122949393935e-05
-2.30563437059814e-05
-1.89532684734257e-05
-3.06177748301358e-05
-2.39564270179363e-05
-1.8407472398679e-05
-3.13907044378971e-05
-4.81369349896335e-05
-1.03137722535776e-05
-2.00665720471687e-05
-3.01317398654793e-05
-3.29567580608814e-05
-2.38658614112185e-05
-7.14945931514496e-06
-1.02592952318609e-05
-1.97534242700665e-05
-2.06104978075972e-05
-1.23086278414513e-05
-3.14705267036682e-05
-1.75723524283569e-05
-6.67419759171521e-06
-9.50007643348746e-06
-2.61328899630905e-05
-8.14472898847632e-06
-1.67386175502009e-05
-1.18338931794718e-05
-2.5470290558369e-05
-3.73580087671659e-05
-3.21619886728887e-05
-8.65291659024486e-06
-2.88439918011585e-05
-1.0186551817405e-05
-6.53183756356984e-06
-3.07386573995186e-05
-6.10205038759456e-06
-1.66894417907268e-05
-9.64004253603679e-06
-2.91527873269397e-05
-3.4155346068878e-05
-1.33932534313992e-05
-1.12394105822658e-05
-5.39476541601825e-06
-9.84768914882949e-06
-1.67147462244373e-05
1.02638032003457e-05
-3.60353305219269e-05
-8.43641866519427e-06
-1.98665286206179e-05
-2.30184155003248e-06
-1.79636416231805e-05
-9.17875733171058e-06
-2.10495826669712e-05
-1.92981484306154e-05
-1.50200927087434e-05
-1.24790053985453e-06
-1.31909355895546e-05
-9.1697105081496e-06
-8.98714122364881e-06
-6.4689724094799e-06
-8.6179714205952e-06
-4.26985345988622e-06
-1.73420084001675e-05
-2.26314016939217e-05
-2.81245856735898e-05
-9.00643421810653e-06
-1.75083332128156e-06
-1.38881022704776e-05
-2.62743852524283e-06
-8.57409816281834e-06
-8.49980968295782e-06
-1.2423777620451e-05
-1.39850317422347e-05
-6.87043944313835e-06
-1.48024974352311e-05
-2.29634700108623e-05
-1.22501636103946e-05
-2.92548796836043e-05
-2.40580924732116e-05
-1.28971732455799e-05
-6.18934034798056e-06
-1.60817028398906e-05
-3.11134159844774e-05
-1.8116591195781e-05
-2.51279526836506e-05
-1.64365269007074e-05
-2.44067539892616e-05
-1.59175611518749e-05
-9.77886783162979e-06
-3.40925436230453e-05
-9.39564517865697e-06
-2.08283576547468e-05
-1.35454129759415e-05
-2.78701509569887e-05
-1.73859329769558e-05
-4.80206957329635e-05
-3.34332645675294e-05
-4.41955974871398e-05
-5.55023484488912e-06
-2.10795793791574e-05
-3.84618979605486e-05
-2.93931806636383e-05
-1.93418364924962e-05
-2.00628026213498e-05
-2.41391310111795e-05
-1.80547139256789e-05
-3.27325350505566e-05
-2.86661051183759e-05
-2.51814042760039e-05
-1.9478812142574e-05
-1.46226892037355e-05
-2.3152253261891e-05
-2.1622916965674e-05
-1.47181764801121e-05
-4.46429644587695e-06
-1.16021080137184e-05
-2.59390275556006e-05
-8.47891257411136e-06
-8.26850914915446e-06
-2.71188690946213e-05
-1.09606817233321e-05
-1.70530803062714e-05
7.42088792643114e-06
-1.09474362849839e-06
-2.34031476439226e-05
-9.65515892495263e-07
-3.90083474762317e-06
-1.16488354327697e-05
9.14042650930213e-06
-1.09247815902564e-05
-8.44014516213292e-06
-3.64081453945814e-06
-1.30767916279481e-05
-9.03056638997575e-06
-1.06333415138398e-05
-1.86245307674814e-05
-9.39752052656972e-06
-2.44587085481534e-05
-1.37589836881361e-05
-5.70029755486698e-06
-3.94316646267266e-06
-2.25639281809341e-06
-1.61581556971236e-05
-1.32570856542475e-05
-7.47752673233285e-06
-4.04622181963541e-06
-2.22276227469609e-05
3.8175017028396e-06
-6.95699664020253e-06
-5.45810007306911e-06
-4.14263588282741e-06
-2.37844225993405e-05
-3.34312521180028e-06
-2.64099581676546e-05
-1.68366769162532e-05
-2.79280737826067e-05
-2.69863343549211e-05
-1.51568996726483e-05
-1.36213802328786e-05
-2.3756679949171e-06
-1.78669569258672e-05
-5.47969989040129e-06
-1.44476018666786e-05
-1.83929493243937e-05
-3.28295700068691e-05
-2.72985843693787e-05
-2.94789536901407e-05
-1.40628565029717e-05
-1.87942497374553e-05
-1.92002508396877e-05
-2.01691632948418e-05
-7.92874404094305e-06
-1.64582449668263e-05
-7.51636021415381e-06
-3.40928634418595e-05
-1.38593656551739e-05
-3.78014657210925e-05
-1.53538833511803e-05
-2.39035977001647e-05
-1.24319219908809e-05
-9.01491842247302e-06
-4.04447929101934e-05
-2.54806181529635e-05
-1.44131166302236e-05
-1.96421304639647e-05
-1.48100735876691e-05
-1.32999891261065e-05
-9.14003575611049e-06
-7.1858875130227e-06
-1.67102829384336e-05
-1.04147330366667e-05
-1.29668049875932e-05
-1.10460104086918e-05
4.62275680441079e-06
3.02315640861217e-06
-1.51264160832034e-05
-3.35972601203182e-05
-2.24179229182283e-05
-3.45445836630294e-05
-1.77898421692315e-05
-2.70006946537934e-05
-1.23902773902315e-05
-2.38549370608356e-05
-5.71716250933916e-06
-1.5919792403154e-05
-1.08582294793947e-05
9.16045862315478e-06
-1.33124474612327e-05
-1.02165391617504e-05
-1.47666102471228e-05
-8.93190271564389e-06
-1.68119625597461e-05
-2.15918773447025e-05
-1.13254615854821e-05
-1.11310169790483e-05
-7.22656169849464e-06
-1.97033760180634e-05
-2.4300517987356e-05
-1.75464338634863e-05
-6.95309493911811e-06
-1.4424770330571e-05
-2.13443811868191e-05
-1.38432053986966e-05
1.01022771517968e-05
-1.53076349979411e-05
-3.24087774196335e-06
-1.31191396966381e-05
-3.87685989250211e-05
-4.05566429772811e-06
-1.87368909070689e-05
7.20256241918718e-06
-1.64377618540746e-05
-2.31036657780783e-05
2.70057347476818e-06
-1.05003048959236e-05
-2.3441189614893e-05
-3.67520951823616e-05
-2.81574367261099e-05
-5.03845327026357e-06
-2.09386107985676e-05
-2.133100188145e-05
-3.32232237603845e-05
-2.31976673181974e-05
-2.59279597675216e-05
-1.88628973937858e-05
-1.18225526039563e-05
-3.18122369993165e-05
3.81261399501519e-06
-3.45927978814608e-05
-1.9930493966108e-05
-2.17972567809762e-05
-2.86053862791492e-05
-1.75345571757333e-05
-3.62426682979722e-06
-3.06386668237455e-05
-1.52093360732952e-05
-2.34801603785242e-05
-2.48037927217674e-05
-3.21581559304968e-05
-1.92828889603574e-05
-6.22710416244255e-06
-5.19332771777942e-05
-3.20139759314815e-05
-2.98075294186821e-05
2.23116976072101e-06
-2.64131021647537e-05
-1.22110529721725e-05
-1.34590171917956e-05
-1.14794502645292e-05
-2.75991306597053e-05
-2.4858747561511e-06
-4.36643537631615e-06
-1.01241503077664e-05
-8.00423020168656e-06
-2.71208190500398e-05
-4.10413848258274e-05
-1.52274560324222e-05
-7.41438189919384e-06
-1.163933696716e-05
-3.87582901213678e-05
-2.07498434110505e-05
-1.13512293129638e-05
-7.77528559900522e-06
-1.48444760772945e-05
-1.44543312295607e-05
-8.78626161648423e-06
-1.09402457555397e-05
-1.02155443467446e-05
-2.52264763682064e-05
4.37837951243002e-06
-2.5905432035988e-05
-1.9317727992162e-05
9.61319283020328e-06
-6.87386359267074e-06
-2.35206884731612e-06
-3.63224664822686e-06
-2.70353326676722e-05
-2.84548780632167e-05
-1.2908345273679e-05
-1.04735439157709e-05
-9.10957654966685e-06
-5.73609703057e-06
-2.26495192828306e-05
-9.16721733245572e-06
3.56420808995259e-06
-2.67348108810388e-05
-3.3348861699554e-05
1.19474987804442e-06
-2.27254308291382e-05
-1.99528317706314e-05
-2.93098880253147e-06
-2.93275578150343e-05
-9.53297826099756e-06
-1.6756097685113e-05
-1.53251270407528e-05
-9.56527750590395e-06
-1.78215383535246e-05
-7.21485142132259e-06
-1.74569488153464e-05
-2.07185230590339e-05
-2.05157745180413e-05
-2.56800110693555e-05
-2.14858546674859e-05
-3.46079432223734e-05
-1.95900395729549e-05
-1.62940522903683e-05
-1.42119584641834e-05
-3.88518718275666e-08
-3.05609639280463e-05
-2.23235148435335e-05
-3.22017800223649e-05
-3.47314496963393e-05
-1.9138802115933e-05
-2.85189314638895e-05
-2.43485370517135e-05
-1.08352832084095e-05
-3.36294666682013e-05
-2.46933420695485e-05
-1.00932903220187e-05
-1.70556452843545e-05
-1.88210903665655e-05
-1.79734836066364e-05
-1.80961504531021e-05
-1.59823037161812e-05
-9.74036395827496e-06
-2.89277819927864e-05
-2.4584606641313e-05
-2.04929614171435e-05
-8.20737514444698e-06
-2.11100784261596e-05
-8.07839499819255e-06
-1.55290263235651e-05
-2.37903246258946e-05
-7.69582581717966e-06
-1.36806446100896e-05
-2.46446673037876e-05
-2.80430982137921e-05
-1.43967062954956e-05
-2.84031047600418e-05
-2.36735925589601e-05
-3.72636057613207e-05
-3.42612533911024e-05
-1.15345310599764e-05
-2.26877993051677e-05
-1.42590260197143e-06
-1.19236135815816e-05
-1.29049423571622e-05
-4.3647148197394e-06
-2.08093925274091e-06
-9.64621578653029e-06
-1.05095934215108e-05
2.0705896626579e-06
3.88497689619197e-06
-1.82354069272692e-05
-3.64926497211086e-05
-1.06444400228515e-05
-7.66573786038031e-06
-2.15474217086251e-05
-5.026368452056e-06
-2.1328735222392e-05
-1.56356496255867e-05
-4.89677107178049e-07
8.27584228133907e-06
-9.68894631902822e-06
-2.92689578863906e-05
1.14008073799739e-06
1.52149480778775e-06
-1.58038442648931e-05
1.19539186810115e-06
-1.89659566813308e-05
-9.94728414902435e-06
-2.79151577429238e-05
-2.52901040723981e-05
-2.09913718554522e-05
-9.39978552162374e-06
-2.80019311770937e-05
-1.3071848275442e-05
-2.07132357796283e-05
-2.00906950971272e-05
-1.2157018365118e-05
-5.44089920566238e-06
-3.09594163052663e-05
-5.04658288818086e-05
-2.38659826882319e-05
-1.84160382018683e-05
-2.85177486985826e-05
-1.07674818182561e-05
-1.9639532849877e-05
-1.25772837053397e-05
-1.49646554981443e-05
-1.91577310445842e-05
-1.40921754270068e-05
-8.76044834407354e-06
-2.81407189996638e-05
-2.85284846495365e-05
-3.98232145908587e-05
3.44821269159011e-07
-1.27869840248383e-05
-3.08188905925701e-05
-1.2491050741522e-05
-1.66620583691472e-05
-3.85276161845066e-05
-1.60485206072181e-05
-8.88524849692207e-06
-1.89849486016328e-05
-2.16909743607408e-05
-2.80091895359582e-05
-1.52720034838774e-05
-1.41564983623133e-05
-1.15206028745679e-05
-3.18279384395185e-05
-2.98164239079686e-05
-2.81074177745137e-05
-2.31914847278108e-05
-9.63953061807628e-06
-1.45128517510966e-05
-7.44483632674916e-06
-2.28462095810155e-05
-1.19042821814253e-05
-2.82606876544145e-05
-1.58806931826834e-05
-1.28811022040237e-05
-1.51245446694469e-05
-3.04313245861344e-05
-2.74599694742007e-05
-1.303627201935e-05
7.72245290358964e-07
3.41927309638686e-07
-1.98165896542639e-05
-2.07262395879935e-05
7.99166465334331e-06
1.03586789380016e-05
-2.16425362213962e-05
-1.91048420317702e-06
-1.39124828794649e-05
-3.46325407819347e-06
-2.47025856734195e-05
-3.57881939206882e-06
2.38160518474224e-06
-1.41277675535421e-05
-1.48080321416318e-05
-1.83913655949604e-05
-1.28186584620528e-05
8.94276024546205e-06
-2.51763621336568e-05
-5.26032068233844e-06
-1.25122572298992e-05
2.61317886970722e-06
-3.55087043281552e-05
-4.61356625201331e-06
-1.32602840155609e-05
-1.70984698348916e-05
-4.0277088554008e-06
-2.14204445176654e-05
-1.78110920826928e-05
-1.37972074585195e-05
-2.48669610348886e-05
-1.7108512753887e-05
-2.74956860777883e-05
-8.4500260248712e-06
-2.73722082640324e-05
-1.4244112179559e-05
-3.38359458963836e-05
-2.75870610715792e-05
-1.54046972127639e-05
-1.94554725055077e-05
-1.85973846735469e-05
-3.62082086499879e-05
-1.00731627284314e-05
-7.69073898248036e-06
-3.46958909277306e-05
-3.01129911427554e-06
-6.74616917886727e-06
-2.1888864456845e-05
-7.16249680998137e-06
-2.72661441084575e-05
-3.72085176306848e-05
-1.89942260081289e-05
-3.10680625830414e-05
-1.36459803861611e-05
-3.18483174947997e-05
-3.03019113328629e-05
-5.70779312200182e-06
-2.23502821737357e-06
-3.18039618779045e-05
-3.22258943496639e-05
-2.32933917985591e-05
-2.91567637823487e-05
-3.24292093715708e-05
-2.45047638938198e-05
-1.44104199771461e-05
-2.54056241373317e-05
-7.09824494574094e-06
-6.40215469826381e-06
-2.75196713030991e-05
-2.82752385810053e-05
5.0188887048588e-06
-1.0987287831421e-05
-3.60041213426892e-05
-1.42904935453794e-07
-2.29156881151726e-06
-1.65305279156252e-05
-1.2203872345943e-05
-4.01088355694043e-06
-2.72111896307555e-05
-8.79362023494794e-06
-6.16986571133184e-06
1.06522910142446e-05
-6.703238521398e-06
2.17444830655172e-07
-1.44313442612611e-05
-1.27993474097262e-05
-2.65656174139762e-05
-1.0933290298762e-05
-1.97452727604389e-05
-9.99037733462317e-06
6.09478401248646e-06
-2.15162153831858e-05
-1.50454540230675e-05
-7.72980104013053e-06
-1.00498110007938e-05
-6.9114405758461e-06
4.91548026784925e-08
-1.2687285471038e-05
-2.41483456219812e-05
-1.7190561565481e-05
-1.67544027653491e-05
-2.33548647198598e-05
9.19759063652025e-06
-5.15782059776217e-06
-2.48863361171921e-05
-1.05504111199377e-05
-1.21668898781745e-05
-3.79208954702304e-06
-4.12164376170035e-05
-1.47040943872319e-05
-2.72159477085016e-05
-2.49642434559911e-05
2.28902544738147e-06
-2.14657970583449e-05
-1.38038339265643e-05
-1.7881442408539e-05
-1.65842707805268e-05
-2.31861616608114e-05
-3.70240236388271e-05
-1.31819719829561e-05
-5.12718684341633e-06
-1.77741707348882e-05
-2.38036570726638e-05
-1.64906044418169e-05
-2.79807556984911e-05
-3.36279307120255e-05
-3.1306895006422e-05
-1.36833579842286e-05
-2.63930946048547e-05
-2.64886591079644e-05
-4.43936890011859e-05
-2.48280106661034e-05
-2.31849494513893e-05
-1.26457349959169e-05
-1.76204200491484e-05
-1.81447863428679e-05
-1.65046339881054e-05
-2.22306272976506e-05
-8.47056252346779e-06
-1.20099301571287e-05
-2.04830291708116e-05
-8.6082044536291e-06
-7.50383208380078e-06
-2.67083071968274e-05
-2.36047194764113e-05
-6.4503075859729e-06
-4.48471853726231e-06
5.36146807462595e-06
-2.34920349538735e-05
-1.55343115047499e-05
-1.65718303314234e-05
-2.73782980433711e-05
-1.55933420847459e-05
-3.1071387635194e-05
-2.52918133873948e-05
-8.79121533337805e-06
-2.45386429973086e-05
-1.41444315510133e-05
-2.37282112183059e-05
-1.09953393102831e-05
-9.50148964035602e-06
-3.86781882286446e-06
2.78102534817628e-06
-5.61654131582829e-06
-1.47090954814398e-05
-1.44304770311467e-05
1.46797728317541e-06
-1.7073165957293e-06
8.66005051043586e-07
-7.35872120709554e-06
9.64438530822485e-06
4.79758305298045e-06
-1.5312720031075e-05
-2.0357834503481e-05
-8.5154876286454e-06
-4.86807630430129e-06
-1.16178386924372e-05
-3.61670236604037e-05
-2.13458174679429e-05
-1.0346826323323e-05
-2.08381556864115e-05
-9.80504762121349e-06
-2.04866339312992e-05
-1.59236847213025e-05
-2.36713981781793e-05
-1.11239040858115e-05
-1.35137689295841e-05
-2.69207945793458e-05
-9.04484300874773e-06
-5.10227304444351e-06
-2.19816610384831e-05
-2.18520234374701e-05
-1.26099324977479e-05
-1.48911505557342e-05
-1.50322227617204e-05
-2.10296506919983e-05
-1.97316999344154e-05
-2.79144808677268e-05
-3.42359418730002e-05
-1.74729304262639e-05
-1.79890488892246e-05
-3.90236359600997e-05
-1.88292221448075e-05
-2.78785711067914e-05
-1.84034224344542e-05
-5.89195891368525e-06
-1.0913897150904e-05
-2.14442983818502e-05
-1.57813955307511e-05
-2.6341065789466e-05
-2.81028185581191e-05
-2.79403085360993e-05
-2.00102673620693e-05
-1.61354067816531e-05
-9.56859442343328e-06
-6.62970793734119e-06
-3.89555731951361e-05
-9.7958854355292e-06
-4.24476384182409e-05
-2.17026548051833e-05
-1.53223260854617e-05
-1.83709124839247e-05
-1.6582738906438e-05
-1.70515157204626e-05
-7.73882739493182e-06
-1.67065621122059e-05
-2.93050667337663e-05
-3.30984989217432e-05
-2.25815358102433e-05
-1.5874737153257e-05
-3.89809814948436e-06
-9.65916537281849e-06
-2.87029135646406e-05
-2.81250684074199e-05
-9.70925764106884e-06
-5.41671808469985e-06
-2.28587685294536e-05
-2.827819101436e-05
-3.85235598799837e-06
-1.70299780729273e-05
-1.36947085343475e-05
-2.04731231405064e-05
-7.81449797506253e-06
-7.02707220919988e-06
2.92568283317782e-06
-8.80578700497227e-06
-8.90563970500052e-06
-2.32049059957702e-05
4.57431733007401e-06
-8.86474872950661e-06
-2.55360815230301e-05
-1.35380745913115e-05
-3.13938558844409e-05
-1.19772401354871e-05
-1.00772085042058e-05
-2.42182169346148e-05
-1.3733842154886e-05
-3.04129201397574e-06
-2.19315374082805e-05
-1.94014376825998e-05
-2.90599520781903e-05
-9.20692287375237e-06
-2.75476333780183e-06
-1.35325146126422e-05
-1.20454224397327e-05
-2.30060104848912e-05
-1.14509033237008e-05
-1.87625928849912e-05
-6.57973098202164e-06
-2.14781261872437e-05
-2.96536611798155e-05
-1.26888544310436e-05
-7.56759798964821e-06
4.76220346035577e-06
-3.25363861039365e-05
-3.61838869875187e-05
-1.71426211231098e-05
-9.35578066574168e-06
-3.85884728984083e-05
-3.07164617823976e-05
-2.69427888894671e-05
-1.39054847122407e-06
-1.68017616001296e-05
-8.24566082482395e-06
-1.93151948488395e-05
-2.68050221115646e-05
-3.13429101725139e-06
-2.11010813761242e-05
-1.80130994847725e-05
-7.82974903075972e-06
-1.71443612863765e-05
-2.22571594761909e-05
-3.70216083814019e-05
-7.04283204168005e-07
-3.05911905236112e-05
-2.64556818625924e-05
-1.98009515609657e-05
-3.46446763306403e-05
-1.52141298461227e-05
-1.43575566290995e-05
-3.22479437540024e-05
-2.38301932175929e-05
-7.45136709032227e-06
-6.45444677250314e-06
-1.99312676904578e-05
-7.66242930728237e-06
-2.74288357892707e-05
-5.35454612533898e-06
-5.19305783528591e-06
-1.26900538339492e-05
-1.41007355596669e-05
-2.79615330453881e-05
-1.11827386737621e-05
-1.44588857500435e-05
-2.98275510793121e-05
-1.23804592548413e-05
4.51602398235116e-06
-1.41035211075643e-05
-1.84040563882841e-05
-9.64785054359057e-06
-1.19921854059251e-05
-7.84829732416709e-06
-1.21390674582405e-05
-1.91366673935743e-05
-1.33183227276514e-05
-1.56257785367164e-05
-2.51107421538144e-05
6.32352478919044e-06
-2.37177393731141e-05
-2.12473277486117e-05
-1.89974812378149e-05
-2.54389293787668e-05
-1.34986222985618e-05
-1.94148270871216e-05
-2.78207186972469e-05
2.63259744891495e-07
-8.46183575431557e-06
-3.06823663258833e-05
-2.13432385530796e-05
-8.68253882277284e-06
-2.55008256205344e-05
-1.98120672168368e-05
-1.46653028461032e-05
-1.3685444422107e-05
-2.33627982509151e-05
-1.89180318824079e-05
-2.46972147172456e-05
-2.30237128093357e-05
-1.66729356377195e-05
-1.03945133522444e-05
-5.98466864605041e-06
-1.11093865725132e-05
-1.02829209248355e-05
-4.90954083002766e-06
-2.51772291650538e-05
-1.41476375427403e-05
-1.71201964769352e-05
-1.2844249064273e-05
-1.09536327445062e-05
-5.57064676054531e-06
-2.67917849527317e-05
-2.42686652452846e-05
-1.75101283471715e-05
-1.25631994391725e-05
-3.03968830439228e-05
-2.03225814712024e-05
-2.39194201288232e-05
-3.24617831385364e-05
-1.88114064124435e-05
-2.62790933949286e-05
-2.02020283367507e-05
6.78927218122014e-06
-1.59357934898076e-05
-3.2529058879042e-05
-3.79997077564173e-05
-1.87143216959005e-06
-1.54608821875864e-05
-1.47235918909149e-05
-2.5194429559648e-06
-1.20785954184564e-05
-1.05962002464215e-05
-2.08431288358268e-05
-2.23724371243019e-05
-2.90132310237854e-05
-2.39085134707941e-05
-1.05390319197897e-05
-2.80037647758847e-06
-7.30452189345318e-06
-2.31737438353081e-05
-7.31084282729657e-06
-2.13298052230075e-05
-2.36557186716715e-05
-9.35721685193063e-06
-6.12247131099178e-06
-2.62786165270115e-05
-5.46121530900574e-06
-1.81879689733616e-05
1.11286948686826e-05
-2.87767727432973e-05
-1.58393311143316e-05
-1.37300720149376e-05
-2.01466800266824e-05
-3.10808753666078e-06
-9.56672195375905e-06
2.70966283015121e-06
-1.21109353017118e-05
-9.72098067421965e-06
-4.64108913086582e-06
-8.23972199708506e-06
-1.90187121846799e-05
-8.99290329282509e-06
4.82027533688328e-08
-1.19416696012129e-06
-1.91832619420113e-05
-1.21836893317956e-05
1.44067044032701e-06
-1.18042420494105e-05
-1.48463622855085e-05
-1.06599911636794e-05
-2.97882625976068e-05
-2.47801355073585e-05
-1.27999010018679e-05
-1.40359619886675e-05
1.16765392246849e-05
-2.20796524238496e-05
-1.88672922527951e-05
-1.97230817384669e-05
-2.17918390517224e-05
-1.67645868154161e-05
-4.23928398386564e-05
-3.0409421712804e-05
-1.17073751412228e-05
-1.5083983381821e-05
-5.32039590196577e-07
2.56300633300413e-06
-1.42147582890161e-05
-2.39091495809051e-05
-2.58308824123409e-05
-1.08542963884756e-05
-2.29304405826986e-05
-1.70774424008792e-05
-1.00758150545764e-05
-2.87616369459041e-05
-3.41886477765953e-05
-2.69649092998464e-05
-1.96192045270766e-05
-3.51053707901322e-05
-2.1399914339328e-05
-1.26560440492082e-05
-3.50875047589427e-05
-3.93236657767126e-06
-1.92983799251026e-05
-1.09648871294665e-05
-1.99304237009602e-05
-5.83834968873109e-06
-1.21719321051472e-05
3.29533274587537e-07
-2.85236072673979e-05
-3.55486304992032e-05
-8.60892404881157e-06
-6.83503626918394e-07
-1.75493590494835e-05
-8.82626678109902e-06
-1.01946461492126e-05
-2.47786100320152e-05
-2.54911747568633e-05
-2.17556175848508e-05
-9.37099463580054e-06
-8.954248842339e-06
-6.003058434415e-06
-2.26570608810661e-05
-1.33323375293019e-05
-1.83278828475122e-05
-8.12471987486692e-06
-1.36100396130889e-05
-1.4722192253555e-05
-1.03761671674623e-05
-2.85265190828787e-05
-8.13070067991165e-06
-2.15840059087204e-06
-6.33900796260977e-07
-2.10415507777124e-05
-5.67759576329319e-06
-3.66082818842799e-06
-3.45186507033591e-05
1.1965508425504e-07
1.71423317487137e-07
-1.85501767102024e-05
-1.29177161619364e-05
-2.11955256095711e-05
-4.79816544790745e-06
-8.55916324298839e-06
-1.54682269581583e-05
-5.9958806198294e-06
-1.55498299208294e-05
-2.27732917537959e-06
-1.65175941342605e-05
1.06173076613718e-05
-8.00471373482133e-06
-8.34142550417536e-06
-1.27441794289318e-05
-2.36628854866637e-05
-5.26128556696872e-06
-2.82826935423118e-05
-2.41128689963556e-05
-1.15716661757788e-05
-1.34513649247894e-05
-1.2685554193923e-05
-2.12677217274561e-05
-3.15508803228247e-05
-1.01648862462864e-05
-1.14893093946791e-05
-1.02200057935969e-05
-1.8275617692277e-05
-1.90022577645628e-05
-1.28821345406696e-05
-1.47828061580703e-05
-2.46334514323728e-05
-1.50196295255306e-05
-3.56290116392386e-06
-7.91356605779022e-06
3.55151759200439e-06
-2.67594928567454e-05
-1.81860491714544e-05
-2.29316644412587e-05
-2.16191025868044e-05
-2.89624351898528e-05
-1.95937198724871e-05
-1.25671104597967e-05
-1.60792196277845e-05
-1.41462531153346e-05
-5.72874096426165e-06
-2.33669911483852e-05
-8.51408051761832e-06
-1.27152306758033e-05
-6.89437010747312e-06
-2.48920996999053e-05
-1.47425400132918e-05
-2.67199977704687e-05
-2.26896839331183e-05
-2.70328234684125e-05
-1.99743145333626e-05
-1.60247800552226e-05
-1.78370438997352e-05
-2.76658275222095e-05
-3.25965206908245e-05
-1.86204320393793e-05
-1.52391155952251e-05
-3.45982442447879e-06
-3.74718022740483e-05
-2.60203377106584e-05
-1.57804359994276e-05
-1.84966996761131e-05
-1.47612483708346e-05
-2.80816762534801e-05
-2.71159452843734e-05
-8.50650493430837e-06
-1.15659793659018e-05
-1.98063975361106e-05
-1.24302972931797e-05
-6.65895148974688e-06
-2.43545085351976e-05
-2.88527836803577e-05
-2.60611206190706e-06
-7.14269104947369e-06
-2.79165949211257e-05
-1.17608869384704e-05
-1.66878353455043e-05
-2.56631836396146e-05
-9.09381463605882e-06
-1.53129620193371e-06
-4.57786040004232e-06
-6.7739174641599e-06
3.01046473995963e-06
-1.14450581530158e-05
-3.19753946412532e-05
-1.17399374911481e-05
-1.99677222632128e-06
-9.33547739053429e-06
-1.03524526910117e-05
-1.25744162775431e-05
-1.49942003890445e-05
-1.05448705783214e-05
-2.80113231498222e-06
-1.57303793155168e-05
8.13238327444684e-06
-1.23331753585266e-05
-9.52358564026742e-06
-7.94530092030184e-06
-1.85750015128791e-05
-2.79555237351682e-05
-1.17114235274378e-05
-2.7088229276881e-05
-2.46022653350261e-05
-1.51377825121885e-05
-1.93964092441256e-05
-1.63094769486342e-05
-2.52931574422083e-05
-4.14617121659507e-05
-1.88071889368171e-05
-2.12764691961576e-05
-1.6886182532464e-05
-1.49904270614664e-05
-2.29880695608302e-05
-3.15838790834442e-05
-2.3314293402449e-05
-2.15822089460846e-05
-1.7353819427807e-05
-8.53797889001653e-06
-1.06418967602103e-05
-1.63270038456639e-05
-1.83401664504515e-05
-2.52924747190242e-05
-1.04498813780717e-05
-2.73979473029627e-05
-2.23129629681343e-05
-4.91161377069104e-06
-2.48968053870159e-05
-2.77730825141085e-05
-2.21774745494641e-05
-2.51038482637843e-05
-1.88448616231291e-05
-1.10398650986763e-05
-2.93532077590019e-05
-2.94282766414101e-05
-2.2800799781687e-05
-1.28294446730301e-05
-7.73207998410815e-06
-2.96689895539136e-05
-1.58177265884815e-05
-2.09068131874678e-05
-1.47561982083893e-05
-2.32800061540307e-05
-1.17416870318239e-05
-2.65150996378542e-05
-8.90739713218285e-06
-1.0659270322916e-05
-9.62335883742619e-06
-8.85432466498132e-06
-5.44761010054311e-06
-1.91713994736111e-05
-3.02526834376449e-05
-9.35328875540526e-06
-2.53744491035589e-06
-2.35761581258826e-05
4.0700406956623e-07
-2.10914542416192e-05
-7.92895618349558e-06
-1.54121514689399e-05
-1.31018214960509e-05
-1.691863971038e-05
-3.96762966509902e-06
2.76739146980042e-06
-1.98873641726659e-05
-4.72330043077182e-06
8.31025576776054e-06
-9.85868064531907e-06
-1.1001665704664e-05
-1.26751793566481e-05
-6.00573698857766e-06
-4.80187261136277e-06
-1.45307760895906e-05
-1.32703793109694e-05
-1.11099952213521e-05
-2.69991195674913e-05
-3.28538445925412e-05
-1.70120314899442e-05
-2.41917970067048e-05
-2.14966378952918e-05
-3.26251834063633e-05
-1.75902491934934e-05
-3.08246512596019e-05
-2.36772419511579e-05
-1.20347901454995e-05
-1.27046761531396e-05
-1.90353537363674e-05
-1.28966929778671e-05
-1.44148197363736e-05
-1.29854488207048e-05
-1.49620936696495e-05
-1.57567509723345e-05
-1.40164642116558e-05
-6.46994914265129e-06
-2.67560248416693e-05
-8.83323034886069e-06
-2.48479412930025e-05
-2.3368958281868e-05
-2.26602958204372e-05
-1.22061466638285e-05
-2.51459282224315e-05
-1.58321634421337e-05
-5.5759767283151e-06
-1.85638747522939e-05
-1.0766132996914e-05
1.41254326848156e-06
-1.57276069998075e-06
-1.40916755879698e-05
-1.44227433603634e-05
1.83462590038693e-06
-2.22933017950538e-05
-1.46916571538544e-05
-1.96018885429775e-05
-1.48550074902477e-05
-1.42951970996173e-05
-2.60741123220527e-05
-1.13072264762e-05
-3.45001756680915e-05
-2.16167189597333e-05
-2.37248000704839e-05
-2.9714609097648e-05
-1.18473482609842e-05
-1.19418563954205e-05
-1.19388681950036e-05
-1.22719178717436e-05
-1.93416987555495e-05
-9.67350076100431e-06
-2.79163455685774e-05
-2.33679247285932e-05
-3.89680952395057e-06
-5.80364422807923e-06
-1.15480450983081e-05
-4.12379446382181e-06
-7.53170121164676e-06
-1.96160728449749e-05
-1.7514072986288e-05
-1.6070801379048e-05
-5.50828900999501e-06
-1.43007298560901e-05
-1.84732191049974e-05
-1.17681948883258e-05
-3.43209786256277e-06
-1.83287821067607e-05
5.28371093308102e-06
-1.25163590644546e-05
4.25070333446785e-06
-4.35153607848227e-06
-1.15423707829579e-05
-2.93188776990487e-05
-9.36053836829965e-06
5.88734967429034e-06
-2.67605433042329e-05
-9.62956929133623e-06
-1.35417262620234e-05
-1.48179563729372e-05
-3.66802027455612e-05
-1.6897464400055e-05
-1.49657413292561e-05
-1.789544719768e-05
-3.4724464538917e-06
-5.68952467756728e-06
-1.95792143644238e-05
-1.32810156731369e-06
-7.64137839247791e-06
-2.08229728766789e-05
-1.25510244753395e-05
5.91565754199966e-07
-1.49900324202766e-05
-2.47230624713611e-05
-9.86948909488221e-07
-9.26305651393685e-06
-3.13779524420577e-05
-1.65358051288835e-05
-2.84322105167248e-05
-1.9838127688861e-05
-1.66788553652284e-05
-3.71598347423694e-05
-1.72033662373845e-05
-1.68829848693314e-05
-2.38758881872518e-05
-1.91289397052052e-05
-1.46717647131873e-05
-1.79489975576974e-05
-1.49380435632529e-05
-2.70551691191278e-05
-3.64058489364909e-05
-1.44430761814484e-05
-2.0061467559114e-05
-4.34796101556851e-05
-2.95012080657027e-05
-1.64808709639429e-05
-3.10579160083445e-05
-2.61125307436497e-05
-1.09153010013654e-06
-1.94495257845111e-06
-1.43839137322199e-05
-9.51426971466967e-06
-9.19722080832904e-06
-1.27890390309188e-05
-1.29894708682362e-05
-1.53238130008923e-05
-1.5141297449234e-05
-1.90383002919029e-05
-8.12194909080772e-06
-2.12354896732848e-05
-2.52784092333449e-05
-7.22802094460438e-06
-2.2363460497031e-05
-1.27207445464467e-05
-1.85884335593389e-05
-1.31755817239152e-05
-1.43668137933547e-05
-1.94189299748898e-05
-6.23445709139639e-06
-6.20743555643852e-06
-1.76785853744078e-05
-1.62030523393741e-05
-1.51535591667614e-05
-4.35521160859087e-06
-6.81775942808499e-07
-1.57562914753794e-05
-4.95605013705865e-06
-2.26893739656244e-05
-3.77392914683159e-05
-3.23693774855777e-05
-2.08338039882774e-05
-1.08425370017138e-05
-1.6008999316484e-05
-2.95401916647298e-05
-1.0586121969729e-05
9.08223529410025e-06
-5.17105369725864e-06
-2.21255333376828e-05
-9.66232963418341e-06
-1.98915565392877e-05
-1.61834524612627e-05
-7.19653724510496e-06
-2.54167457926454e-05
-1.91054680543793e-05
-6.83619761410317e-07
-1.34995900287149e-05
-6.71402958965388e-06
-2.37738255074441e-05
-1.27368152587116e-05
-2.57717901973785e-05
7.15857614504409e-06
-2.2428678904955e-05
-1.26786560836031e-05
-1.77827226540959e-05
-2.02560502934452e-05
-2.64393927209608e-05
-2.64077540511957e-05
-1.68132109069022e-05
-1.41676965867091e-05
-2.16959676021901e-05
-1.23588557199574e-05
-3.44086447481409e-05
-3.30102453652133e-05
-3.05532635015349e-06
-2.56370516806522e-05
-1.87397414045059e-05
-3.4582392111159e-05
-1.17226054623523e-05
-2.81696470413611e-05
-1.25674504035808e-05
-1.17414056692953e-05
-2.77316272621808e-05
-5.62622805717171e-06
-2.83510963685652e-05
-2.3078528569397e-05
-1.76165374148975e-05
-1.03503880929605e-05
-2.96952782628528e-05
-1.24653951263162e-05
-1.42178622164672e-05
-2.88717728389307e-05
-2.7469616516653e-06
-1.9546492519027e-05
-2.03760939977142e-05
-2.93709311356506e-05
-3.40099820641781e-05
-2.4586835369503e-05
-1.68362427974081e-05
-1.21750117017796e-05
-1.40392141293985e-05
-2.07359612271018e-05
-1.55022150234301e-05
-2.02106479046686e-05
-2.08271676028872e-05
-2.49698343305322e-05
2.49375683185824e-06
-1.45745563082273e-05
-1.66748111558845e-05
-1.48647233988945e-05
-3.20894634037086e-05
-1.39077204561586e-05
-6.95925011136027e-07
-1.51978034612088e-05
-2.09025490172361e-05
-5.69296155303703e-06
-8.78596936333874e-08
-2.06283280272436e-05
2.21084444048825e-05
-1.76903429858628e-05
-8.04824487164193e-06
-1.90211931759792e-06
-1.99671096041636e-05
1.22385730421426e-05
-1.43165216346668e-05
-4.002434675453e-05
-1.45549713787299e-05
-8.01695544070598e-06
-7.9332492165631e-06
-5.39328025380069e-06
-9.37226903114968e-06
-7.20715576673625e-06
-5.41104671159626e-06
5.67789466150582e-06
-1.53756293884461e-05
-9.71004388351799e-06
-2.56770403886008e-05
-8.93133454902543e-06
-7.97891059319741e-06
8.05046768701095e-06
1.85352120668176e-06
-1.34952702284984e-05
-2.36788237045548e-05
-1.16367743543919e-06
-2.03174870478186e-05
-1.87007536752286e-05
-1.38352222949241e-05
-2.12343226452493e-05
-1.7949082914888e-05
-1.2054531254183e-05
-2.95127982778018e-05
-2.00063772256877e-05
-1.30838604627583e-05
-1.7958966456672e-05
-2.67514057298955e-05
-3.20650340853256e-05
-2.90661993526871e-05
-4.25033731139113e-05
-2.34681673215271e-05
-3.16258629597411e-05
-1.61003894292162e-05
-1.74148637825532e-05
-2.3114823655709e-05
-1.10406745333741e-05
-6.58337505581669e-06
-2.55628118971484e-05
-2.51389096030471e-05
-6.31181610958227e-06
-1.17053338880107e-05
-7.30126965304066e-06
-1.48108377775633e-05
-4.20507585026878e-06
-1.72383052426905e-05
5.84469706197356e-07
-1.38511113833836e-05
-1.26334399071255e-05
7.45907877407082e-06
-1.91441539987906e-05
-1.64865485401324e-05
-1.60423157230483e-05
-1.9888157793636e-05
-2.48728890992866e-05
-5.89748895368396e-06
-3.18128898497749e-07
-1.9129239374604e-05
-2.73186007890692e-05
-1.6126053391654e-05
-1.75756247431021e-08
-3.60863720547232e-07
1.11165855057622e-05
-3.76571909982312e-06
-8.13390877496401e-06
-7.47265365493317e-06
-1.52965683615459e-05
-1.80564385663018e-05
-1.46838531047332e-06
-1.58186914901217e-05
-2.47453713120724e-05
-8.76593200644971e-06
-9.09610533969799e-06
-1.21672333977341e-05
-2.46524900861857e-05
-1.69250457338609e-05
-1.68566259781984e-05
-1.31160941080312e-05
-2.08601662445514e-05
-5.70090371467018e-06
-1.17035927264592e-05
-3.08327861503005e-06
-2.21354515488374e-05
-3.62035319756363e-06
-1.61944712974334e-05
-3.54923860562693e-05
-2.77794558062075e-05
-8.89123623773788e-06
-1.57135394233752e-05
-1.84081168821135e-05
-1.72319503435134e-05
-1.68483436920654e-05
-1.82458947219797e-05
-1.3765201574099e-05
-1.41477699929838e-05
-1.28568992206885e-05
-1.81087621456351e-05
-3.00140007009617e-05
-1.1694217248807e-05
-3.33601886943547e-05
-3.29192270986896e-05
-1.36271977698734e-05
-1.30129884722987e-05
-1.87624221485322e-05
-3.02266738321454e-05
-7.3893859372879e-06
-2.13756175861984e-05
-2.50951783570204e-05
-3.12810165582619e-05
-1.68603515343625e-05
-1.98062694276252e-05
-1.30617040960666e-05
-2.64519189314511e-05
-7.32016539802282e-06
-1.24219943408814e-05
-2.46905802127881e-05
-1.98794803017558e-05
4.23667363960032e-07
-2.73663714285085e-05
-3.522408378451e-06
-9.4575628656563e-06
-1.66907654055015e-05
-5.77420628068223e-06
-1.86133571695484e-05
-3.30837888491921e-05
-2.32617862618564e-05
-2.03813425430281e-05
-1.40087018812975e-05
-1.77914548581019e-05
-5.60459296397107e-06
-1.93004747943974e-05
-4.08883431775918e-05
-1.58983283693585e-05
-2.41887260420621e-05
-3.72841675120285e-05
-1.40729917702485e-05
-1.77960793535972e-05
-1.52445838628473e-05
-9.02081087255766e-06
3.13192163099861e-06
7.05054694620282e-06
-9.81463867128308e-06
-1.14085767872581e-05
-1.45272788332718e-05
-2.38767840002553e-05
-3.0367393761057e-05
-1.1118823731468e-05
-4.60787843271105e-06
-3.54636556143469e-06
4.39672449130865e-06
-1.17498516844239e-06
-4.58637382865013e-06
-1.17099181949551e-05
-7.30880055684907e-06
-1.97780589663959e-05
-1.14787823374765e-05
-1.77303573269293e-05
-1.98609610655647e-05
-6.20676446307918e-06
-2.13189674838765e-05
-6.27949990073428e-06
-1.0633905457677e-05
-1.82696162183373e-05
-1.34548669296257e-06
-1.87050214719403e-05
-4.06537487078853e-06
-1.78990338281048e-05
-2.22151963643929e-05
-1.19576769883604e-05
-9.57652078683291e-06
-2.50099415601509e-05
6.61360855090617e-06
-9.86495082460003e-06
-7.57144238543282e-06
-1.08250021622137e-05
-1.67515700011349e-05
-1.62160738887627e-05
-2.12103686134272e-05
-1.54732748751145e-05
-1.37148251203231e-05
-2.6882282336616e-05
-1.77789631544348e-05
-1.13837124040408e-05
-1.94606955095052e-05
-1.58105807079003e-05
-1.7882274517662e-05
-3.88619149784e-05
-2.3713197063549e-05
-1.2406189518245e-05
-3.49872445518057e-05
-3.80891055000751e-05
-1.78735324529761e-05
-4.02581272674425e-05
-6.45069875324195e-06
-1.04448397408892e-05
-3.64908467812296e-05
-2.46842427207927e-05
-1.73699340330145e-05
-1.03161048305291e-05
-3.76006333682453e-05
-2.06271461744704e-05
-1.53600241189157e-05
-3.64996138416779e-05
-8.42894120872786e-06
-2.83197589052515e-05
-1.56410685823778e-05
-2.23773356448586e-05
-2.93144350139157e-05
-2.10918182952828e-05
-1.63922584111974e-05
-1.41210184193021e-05
-1.11663271578145e-05
-4.77328326966141e-06
-9.84545235586454e-06
-2.17307193994897e-05
-1.17916328932469e-05
-1.28297070634531e-05
-2.12743796210691e-05
-5.33942810975098e-06
-7.96082646585752e-06
-2.41624560272712e-05
-9.41872120629117e-06
-9.36573195795626e-06
2.77419178582019e-06
8.29255910159123e-06
-1.63878538449448e-05
-1.16430255039756e-05
-1.94591664679499e-05
-7.09628501675631e-06
-1.05207389135056e-06
-1.46559727564219e-05
-2.30613418569315e-05
-4.21839907483226e-06
-1.17241599531013e-05
-9.10765713320715e-06
-2.10677187054242e-05
-1.75154364165515e-06
-1.65798982159166e-05
-1.58507475396654e-05
-1.70821975739882e-05
-2.14358381274091e-05
-5.13859261395546e-06
-2.02843576928125e-06
-9.82353981528262e-06
-2.49623829588798e-05
-7.41807813197989e-06
-1.0193219086591e-05
-1.37077210756933e-05
-1.53813152999728e-05
-2.75121536819526e-05
-2.27985166896606e-05
-1.71421445171e-05
-3.58972517676859e-06
-2.73726920907544e-05
-1.6291578061087e-05
-2.30026050125063e-05
-3.46626615929758e-05
-2.3014383926576e-05
-1.51954818905945e-05
-2.13858529114767e-05
-1.72707506699653e-05
3.32478146977273e-07
-1.42015081937392e-05
-2.86165288818152e-05
-1.53115371015572e-05
-1.7346945338523e-05
-2.58234839056292e-05
-1.97260823719957e-05
-7.22733194406242e-06
-1.79751246428432e-05
-1.61776943083338e-05
-1.68851863448534e-05
-3.28466684559934e-05
-2.67455589169006e-05
-1.97190554992023e-05
-1.77978902183886e-05
-1.86785025057851e-05
-2.09290818314871e-05
-2.43576909116404e-05
-1.71385647090294e-05
-3.01258932566572e-05
-2.30776268222028e-05
-1.82384084365152e-05
-1.86218056542939e-05
-2.45354361708872e-05
-1.70981251749844e-05
-1.64195118862304e-05
-1.58256897045757e-05
2.76015806495071e-06
-1.01806427725727e-05
-1.5951311307403e-05
-6.04144347734481e-06
-1.85229082352385e-05
-2.28141785716527e-05
-1.34991948064882e-05
-1.65117655151237e-05
-1.32971901717193e-05
-1.24561423304354e-06
-9.43071647661626e-06
-1.09370870968551e-05
-8.89514333974333e-06
-1.78074618603307e-05
-7.28892756097808e-06
-8.38993354213153e-06
-8.20136884037328e-06
-1.90514560468654e-06
-7.66735573635827e-06
6.18546867013971e-06
-1.12426671866312e-05
-1.79188659420479e-05
8.08661318850595e-06
-1.48039730424425e-05
-1.64785985918573e-05
-6.6286462776592e-06
-1.28073825698942e-05
-2.09264041837089e-06
-1.08601966342654e-05
-1.49686030263162e-05
-1.89095427146303e-05
-3.78539398579249e-06
-2.38770628707266e-05
-1.40352640240803e-05
-7.00014799900614e-08
-1.36687102320853e-05
-1.41073219681933e-05
-1.10952588243289e-05
-6.49935513348229e-06
-2.28887550360305e-05
-2.3278049181367e-05
-6.83529161824638e-06
-4.70436361746099e-06
-2.07976286711901e-05
-1.38054282663948e-05
-2.38735077141884e-05
-7.00311911763807e-06
-3.40603337695825e-05
-1.68789994570953e-05
-5.82462950330758e-06
-2.01542769929881e-05
-1.75301517473238e-05
-6.70516487723675e-08
-1.04797693178303e-05
-1.01813582132965e-05
-2.3128586293164e-05
-1.16793298127398e-05
-4.56942640610044e-06
-2.7833105014515e-05
-3.00500890022689e-05
-2.76055742108745e-05
-8.72137677450614e-06
-1.45871087220961e-05
-2.72760256073055e-05
-2.6305208212359e-05
-2.94322747526679e-05
-1.39327385345861e-05
-1.68454222029997e-05
-4.9406761063511e-05
-7.17389827970217e-06
-1.26994388871897e-05
-2.61286493574721e-05
-8.75110791166841e-06
-2.88952166356617e-05
-4.39387479251772e-06
-1.02888322987454e-06
-3.08914550074719e-05
-1.43749115709146e-05
-4.96847945830546e-06
-8.4549861928692e-06
-2.18021972952851e-05
-1.8822814517334e-05
-2.35709875425766e-05
-6.44416697308108e-06
-1.57709617068177e-05
-2.93030946705443e-05
-4.2208440740882e-05
-2.32830702580547e-05
-1.58967225186043e-05
-7.67599298014797e-06
-1.19769223748655e-05
-1.3803222412399e-05
-1.64694140440743e-05
-1.99018529087285e-05
-1.49851604821736e-05
8.84909781752901e-07
-2.30645135386865e-06
-2.42843124695074e-05
-1.72113730165214e-05
-1.15648706823929e-05
-1.37643112652865e-05
-1.90184315388348e-05
-2.27981430821734e-05
1.85427900224392e-06
-1.16141715405494e-05
-2.66308377650808e-05
-9.43902840179129e-06
-1.36730959845792e-05
-2.9660705782386e-06
-3.0894603522447e-05
-3.04633842883478e-05
9.42465903750309e-06
-7.04725884611851e-06
-3.5640762170152e-05
-2.31675185962498e-05
-1.83525013749278e-05
1.93894049126054e-06
-2.60254130323548e-05
-3.03504011866151e-05
-1.48057389297552e-05
-2.93070442411337e-05
-1.61613355092732e-05
-2.16420086245099e-05
-2.08073478827491e-05
-1.66309693640498e-05
-8.70192178118854e-07
-1.72592353581261e-05
-1.65962895198944e-05
-9.47482503948221e-06
-1.76500002153739e-05
-1.08730901375235e-05
-2.06104912282137e-05
-6.30624416780248e-06
-2.00903768182201e-05
-2.10683914936587e-05
-2.60700385153733e-05
-1.19734872901109e-05
-2.15288523543578e-05
-2.17416570069863e-05
-3.33661350644554e-05
-1.68204656485639e-06
-2.41735332126496e-06
-2.65776715949662e-05
-1.4854543418208e-05
-1.32440519529776e-05
-2.80652456404984e-05
-1.64093841663706e-05
-1.48797466611605e-05
-2.14671298238933e-05
-4.5042079464802e-07
-5.2523863327365e-06
-1.48494720678429e-05
-1.86855497169807e-05
-1.91525879283678e-05
-6.16450046572186e-06
-9.37567876487804e-06
-1.0222983721839e-05
-1.89172668522485e-05
-1.6773623593353e-05
-1.5226344850851e-05
-1.47288786928707e-05
-1.51388811734655e-05
-1.8108901524834e-05
-9.85581009428517e-06
-2.45070319745972e-05
-1.38218484880133e-05
-1.50259561268604e-05
-8.47599698896998e-06
-1.38172322790019e-05
-3.19131400347326e-06
-2.08581336392055e-05
-1.81788001496486e-06
-9.20749612015042e-06
-1.0267795777909e-05
-1.12692596504545e-05
-6.53135911084628e-06
-6.7653617853014e-06
-2.37169089903888e-05
-1.12129608700243e-05
-1.00104932567987e-05
-5.46380802471458e-06
-3.25242620330162e-05
-2.26142009125683e-06
-1.09013000631835e-05
8.47426326765446e-07
-2.18978269431278e-05
-9.30180031185616e-06
-1.84341994767593e-05
-1.21009835794016e-05
-1.33257944508692e-05
-7.70404280969272e-06
-3.31945969701396e-06
-3.34590699482451e-06
-1.41094847363317e-05
-6.53353891751311e-06
-2.62737026413471e-05
-1.36686264017495e-05
-2.02765001044926e-05
-2.16368223258304e-05
9.71140863079621e-06
-7.74576930927013e-06
-1.09925727517239e-05
-1.38617411215152e-05
-1.25257575865254e-05
-2.65967443868924e-05
-1.24132814677525e-05
-2.38375304031198e-05
-1.44552342190063e-06
-3.15505587602924e-05
-2.70905115799487e-05
-1.55482226264555e-05
-7.81911615623763e-06
-1.48896502567132e-05
-5.56506902317478e-06
-3.36080418883998e-05
-2.06334259275381e-05
-2.50418553147886e-05
-4.3669829969075e-06
-2.85838188979582e-05
-1.8931722989196e-05
-1.70841289253748e-05
-1.92860874066483e-05
-1.06270889551937e-05
3.29532412857799e-06
-2.95746001936665e-05
-7.3185369940084e-06
-2.24342841840105e-05
-3.22660138566823e-05
-2.28581091072035e-05
-1.26875816806459e-05
-1.10647767830343e-05
-4.74129542800533e-06
-6.56146724313885e-06
-2.91185948837774e-05
-2.97033453055477e-05
-2.20802969622608e-05
-2.60434417313314e-05
-2.15819033534875e-05
-9.27191280699443e-06
-2.32431484819662e-05
5.41099209131222e-06
-5.44966798943542e-06
-1.19241020005221e-05
-8.00120707080785e-06
-8.30835334706271e-06
-1.22174056189997e-05
-1.95585655573004e-05
-1.31494873707553e-05
-4.5231573407755e-06
7.68897680412222e-06
-2.49324834532636e-05
7.04169967064331e-06
-1.00238788435656e-05
-7.15918945404308e-06
-1.55040363871847e-05
-1.86532597339113e-05
-3.12852754678335e-05
-1.97545430382991e-05
-6.72293202025347e-06
-8.25582258426342e-06
-2.20232753278472e-05
7.75608707870574e-07
-1.44724774152927e-05
-1.19543543993691e-05
-7.41478888603004e-06
-6.47495551506224e-06
-2.77609980507736e-05
8.28909636193531e-08
1.59825326202377e-06
-1.93748737211638e-05
-2.18843420492425e-05
-1.2862758355097e-05
-1.0462414313649e-05
-2.51784669163922e-05
-1.47004260079973e-05
-2.95195333936382e-05
-1.49370085534875e-05
-5.28835328568776e-06
-1.4806874468771e-05
-1.72942542126018e-05
-9.45977436250845e-06
-6.32199418919547e-06
-1.30017288021108e-05
-1.08145231898046e-05
-9.91884700178823e-06
-2.20315275312308e-05
-1.71707162426788e-05
-6.99759631387755e-06
-3.12783671734582e-05
-1.43773002517193e-05
-3.68916545158503e-05
-2.49972721864385e-05
-2.62154502850795e-05
-1.60065312495494e-05
-4.07906207248846e-06
-2.83673364451999e-05
-3.00950980661792e-05
-9.5529779920443e-06
-1.63953149841321e-05
-1.67457725223781e-05
-3.45791885341922e-05
-2.95288550027244e-05
-3.11202721455287e-05
-3.43813698669775e-05
-3.4952619247492e-05
-2.49700018280352e-05
-1.2932298181331e-05
-7.88493222676839e-06
-1.12419229803449e-05
-1.13651513268407e-05
-1.15185461537425e-05
-2.34839616182541e-05
-1.27881333087105e-05
-2.49900001232445e-05
-2.69617377000727e-05
-2.25915801606769e-06
3.73136347021265e-07
-1.3847175243474e-05
-1.32566599138252e-05
-1.83925887981183e-05
-1.11956745820846e-05
-6.89659557417209e-06
-1.1096477273349e-05
-1.3268200826607e-05
-1.6808456447942e-05
-3.4411448527916e-05
-7.06488891531233e-06
-3.80906783019177e-06
-2.47124991065109e-05
-1.42985289019964e-05
-3.82510556924392e-05
-1.78976547799977e-05
-1.26735935456409e-05
-6.01677615240714e-06
-1.85831182878655e-05
-1.20660259400915e-05
-1.35432852211394e-05
-1.75586302745704e-05
-2.16060695321259e-05
-2.32727287512665e-05
3.05651702980597e-06
-2.89252551572662e-05
-2.4815045599027e-05
-1.07370602313643e-05
-2.47352190452559e-05
1.85949262933127e-06
-1.32611884607359e-05
-3.86522817007871e-06
-1.57520569138244e-05
-1.72667295164222e-05
3.84496942492803e-06
-2.13455689016091e-06
-1.5970370318832e-05
-9.59966354373085e-06
-7.82055184842852e-07
-2.91128711659329e-05
-2.39925031788469e-06
-1.18116311545566e-05
-2.26437645088373e-05
-1.55312774370624e-05
-5.6316395824849e-06
-1.08328411627771e-05
-1.13104348091396e-05
-1.30800247107279e-05
-3.96752233584957e-05
-1.30647682680584e-05
-2.27570718682637e-05
-1.11293869241384e-05
-2.27552687672565e-05
-9.2635649012071e-06
-1.15460228613439e-05
-1.61363311880788e-05
-1.80382610943405e-05
-6.83249487932738e-06
-9.6057136954418e-06
-1.81281294173118e-05
-2.22189585422426e-05
-1.54727366535827e-05
-1.23156143626397e-05
-1.34528994899776e-05
-1.44188497391527e-05
-1.63482702302083e-05
-5.12465640592928e-05
-2.16534678677123e-05
-2.46368115899389e-05
-1.37249082639522e-05
-5.17511582626865e-06
-2.36076011945012e-05
-2.90480771152336e-05
-2.87636099706652e-05
-2.05725215830411e-05
-1.34117490855155e-05
-8.73608091197112e-06
-2.30049994425682e-05
-3.87225249993211e-05
-2.80568247746368e-05
-2.71961969076908e-05
-1.69501063115513e-05
-2.87793059837008e-05
-6.12672825705332e-06
-1.5136027071406e-05
-2.05755164028876e-05
-2.45633719126551e-05
-9.40208559520576e-06
-8.09373402958519e-06
-1.01395025131958e-05
-1.40158346457793e-05
-2.05145227985096e-05
-1.51779206620454e-05
-1.92014182008527e-05
-2.37480552113539e-05
-9.98192208671316e-06
-2.43279902043924e-05
-2.71833380580406e-05
-7.68426967041746e-06
5.27736190577275e-06
-1.67191431544815e-05
-1.07984840050317e-05
-1.57127477134935e-05
-2.30210819436639e-05
-1.0105865065554e-05
-7.62618406542858e-07
-1.31400778897281e-05
-6.99211129334494e-06
7.83552765715728e-06
-4.22821338951207e-06
-1.67479948234454e-05
-1.51408604357298e-05
-1.31935431508384e-05
-7.924838304566e-06
-7.47118488921714e-07
-1.59156268259112e-05
-1.39223320191936e-05
-1.08779682593051e-05
-1.54488606019884e-05
-1.7987645479084e-05
-6.07440181390737e-06
-1.0885365214681e-05
-1.42833900050426e-05
-1.03953784739174e-05
-1.71504358076044e-05
-1.74816206072187e-05
-2.18885268991589e-05
-2.17254085448551e-05
-2.18594466734208e-05
-2.5103225316864e-05
-2.42623922745826e-05
-2.07081492188834e-05
-2.57926670945323e-05
-9.5305150878902e-06
-1.11926027138497e-05
-2.06258064670961e-05
-2.34934403461358e-05
-2.65785691907405e-05
-3.68161523163426e-05
-2.27802431186499e-05
-1.33431341985883e-05
9.02209836472255e-07
-1.78940178409696e-05
-2.26137401711779e-05
-4.55189054856959e-06
-2.11442354813511e-05
-2.78500569987031e-05
-3.33819076969682e-05
-3.7395547508167e-05
-2.25389307988196e-05
-1.61069900476105e-05
-3.95849037581019e-05
-5.70012091160026e-07
-2.6292185906407e-05
-2.29152502695583e-05
-2.80238080761303e-05
-1.5422461867567e-05
-1.58602872667005e-05
-1.85272201573366e-05
-1.52709397562934e-05
-2.28765427970121e-05
-2.3102195987635e-05
-5.49748276159368e-06
-2.13250589516709e-05
-7.89322844276149e-06
-7.96392487486735e-06
1.8045661654308e-06
-8.31326771247177e-06
-2.12131246995645e-05
-1.48941192585807e-05
-1.99925076878932e-05
-2.16088420561329e-05
-1.32947102805531e-05
-7.73482077052719e-06
-1.34092564264708e-05
-2.18978204978774e-05
-2.28666317936601e-05
-1.50386015582138e-05
-3.1487516606009e-06
-2.11717573164807e-05
-4.02650787711963e-05
2.42346647302128e-07
-1.03728357164838e-05
5.61196311347446e-06
-1.0859073222897e-05
-3.22335328701271e-05
-2.47787239359296e-05
-1.44482495295294e-06
-1.18064090372951e-05
-3.29359396082488e-05
-1.06020663302193e-05
-2.53556532486463e-05
-1.91149923830121e-05
-1.62999634815754e-05
-4.63805445892867e-06
-5.43187962533093e-06
8.66603548802334e-06
-1.78886303995086e-05
-7.96248869138655e-06
-1.35720912663623e-05
-5.26145064528605e-06
-1.39493479734447e-05
-1.46882461857109e-05
-2.53943040359409e-05
-5.37839311977242e-06
-2.84857364892763e-05
-2.83806578124786e-05
-2.29688043225271e-05
-2.35834910963349e-05
-2.01952334943437e-05
-1.18638127244815e-05
-2.54633872756799e-05
-3.11458730187408e-06
-2.03529419960346e-05
-2.73633457132463e-05
-2.25371700718739e-05
-1.89838105194223e-05
-1.71591128239804e-05
-1.50370260482106e-05
-2.32228367059783e-06
-3.42418124343155e-05
-3.20871077258952e-05
-2.66003179696864e-05
-1.32087004758919e-05
-1.42296005726836e-05
-1.89552936853825e-05
-2.7544682900728e-05
3.32278132802936e-06
-1.95992832702899e-05
-3.77744359022141e-05
-5.44924133114192e-06
-3.45130864106441e-05
-1.15106484202507e-05
-1.22076152352251e-05
-1.26288178838812e-05
-1.71668928642531e-05
-3.70789169213716e-05
4.70302725187359e-08
-1.29434900305481e-05
-1.60924501043e-05
-8.93632446840527e-06
-2.73775885294691e-05
-7.79338070148773e-06
1.13875585128271e-06
-1.40946106939195e-05
1.33440006702588e-05
-1.62312120668002e-05
-1.99084409021023e-05
-2.61315645229053e-05
-3.03560114224134e-05
-1.76220411799514e-05
-1.3451663215904e-05
-1.25559316955761e-05
-1.64382680268303e-05
-1.97928966292978e-05
-1.34047242812982e-05
-1.26137708573564e-05
-4.07688890061176e-06
-3.00481830004768e-05
-3.49149682083124e-05
-4.23696202942123e-05
-3.65967138214996e-05
-2.15779269992099e-05
-7.02145217217825e-06
-1.25642033427103e-05
1.14701998879513e-05
-2.94608674143566e-07
-2.03745590566573e-05
-1.74135753073605e-06
-2.58555838713587e-05
-9.53170669799826e-06
-2.12813137008865e-05
-1.74463170672525e-05
-1.08015748939635e-05
-1.03255332038851e-05
3.7694116663546e-06
-1.733767356516e-05
1.46241687319938e-06
-1.50953327200346e-05
-1.45462860204681e-05
-2.82592239886906e-05
-1.26888943192633e-05
-1.31092649884812e-05
-2.23969517200175e-05
-2.99413560285865e-05
-3.17651736480581e-05
-2.11363780879498e-05
-3.65064149374861e-06
-2.13646649834104e-05
-2.60970672367782e-05
-9.70712944192014e-06
-1.59990861664054e-05
1.05105243429086e-05
-2.25541065417752e-05
-3.01747589369873e-05
-7.32584699497242e-06
-1.66964543965864e-05
-2.19841876755669e-05
-1.8263390150799e-05
-2.66575076126208e-05
-7.04443145387694e-06
-1.06816668757137e-05
-1.68901561542485e-05
-2.89819824295741e-05
-2.30824775350923e-05
-1.0349669658852e-05
-3.75067675572933e-05
-2.44731777585801e-05
3.65518774977291e-06
-5.96640797933827e-06
-1.39499162409096e-05
-2.22477171639859e-05
-3.26113242782701e-05
-2.85584264512232e-05
-1.53808073539005e-05
-1.59463729230111e-05
-2.74814726813593e-05
-3.17629970489424e-05
-1.32929127616407e-05
-2.38116412635989e-05
-1.97419437505083e-05
-1.96715147205484e-06
-1.19300765209991e-05
-2.18838227229511e-05
-3.3973690258387e-05
-1.75795651527374e-07
-1.18761316748579e-05
1.27224178288595e-05
-2.28302342390646e-06
-7.10614474058046e-06
-3.59687949177682e-05
-6.29665150911116e-06
-3.21818655904972e-05
-5.8806315117872e-06
-3.43190123232147e-06
1.30852662289003e-05
-8.44450991473361e-06
-1.00067011180599e-05
-3.07536156900598e-06
-1.05859849943775e-05
-1.9674367556917e-05
-8.47136263085305e-06
-1.64152506147972e-05
-2.43517094639338e-05
-3.55318550925332e-05
3.57762840297742e-07
-1.98353525112284e-05
-7.25778919498833e-06
-2.14308384137227e-05
-1.21661080519887e-05
-9.7628946540749e-06
-1.1800366447622e-05
-1.03758804096178e-05
