# Supplementary material for: Research on computational propagation and identification of mine microseismic signals based on deep learning
Source: PLoS One. 2025 Oct 22;20(10):e0334641. doi: 10.1371/journal.pone.0334641 (PMC12543183; doi:10.1371/journal.pone.0334641)
Supplement: S10 Data — (ZIP) [file pone.0334641.s010.zip › 000101100001503.xlsx_0.txt_24.txt.txt]

-1.70768043268451e-05
-3.28484474327324e-05
-1.14703330353973e-05
-2.14826083977825e-06
-2.24620338762775e-05
-5.86788022519808e-06
-1.80691718633717e-05
-2.57753214180015e-05
-1.08615178454942e-05
-8.86000559977077e-06
-2.9009932933133e-05
-3.08270257359181e-05
-1.89677571694728e-05
-1.65269660334243e-05
-7.71065474511231e-06
-4.99743084940057e-06
-2.97415723070987e-05
1.52293266345287e-06
-2.85514057772317e-05
-3.71944426574739e-05
-1.85665464297827e-05
-3.58496685367957e-06
-2.37659566876193e-05
-1.77894094386889e-05
-1.30456160311881e-05
-1.36952009476854e-05
-2.45937042495921e-05
-1.14589135532253e-05
1.99171743921935e-06
-7.61012956103646e-06
-1.30876640103149e-05
6.56534529102442e-06
-7.11841886695265e-06
-2.06236565928292e-05
-2.67021302544105e-06
-6.36232315111444e-06
-1.73888925079373e-05
-1.32953398500066e-05
8.38297426957289e-06
-8.8346428807614e-06
-1.8273239700106e-05
-2.52813515391497e-06
-2.79067239145877e-05
-2.32187731961929e-05
6.34966894858516e-06
-1.35790400629943e-05
-1.42423918409006e-05
-7.38819831050555e-06
-3.42269679345699e-05
-1.53010556919173e-05
-8.1644661573179e-06
-1.21796169859726e-05
-2.73339088185513e-05
-1.35747238448727e-05
-1.59012793645436e-05
-2.09600856812829e-05
-1.47211654536293e-05
-2.24511703147708e-05
2.51555059435981e-06
-3.12549736617128e-05
-2.19685580992666e-05
-1.0510922519457e-05
-1.30810980740769e-05
-2.01517341452521e-05
-3.37498769322104e-05
-1.93240563389321e-05
-1.88812531119717e-05
-2.82732473198502e-05
-6.90658416598755e-06
-3.05273304603668e-05
-3.09049325597e-05
-8.25177995466753e-06
-3.18295504556626e-05
-9.36661961561007e-06
-1.30317366648656e-05
-2.25163508286849e-05
-2.8603625873923e-05
-2.08256939877563e-05
7.88178822928873e-07
-1.4830352877942e-05
-3.26834737152189e-05
-3.8104170812016e-05
-2.19902929983959e-05
-1.83161360666118e-06
-3.78479499424899e-07
-1.4349058778965e-05
-2.85041125316729e-05
-1.32941904572699e-05
-7.63391604805177e-06
-8.36468470226942e-06
-1.72340655236605e-05
-1.85208190392488e-05
-2.38718888254783e-05
-3.37973426709578e-05
-1.66718876037628e-05
-5.98426980731668e-06
-8.73469642137839e-06
-2.10708851401174e-05
-2.21779183772762e-05
8.07893015568887e-06
-2.3838273330928e-05
-1.52029594749766e-05
4.35529963808878e-06
-2.55943559241539e-05
-8.733698530366e-06
-7.62960752401553e-06
-8.09928639284169e-06
-2.34357415096971e-05
-2.42176306368925e-05
-3.21472347684287e-06
-4.38107898692238e-06
-1.90725178693476e-05
-1.44513753396873e-06
-2.02753142446179e-05
-1.77166152569535e-05
-6.75468953757208e-06
-1.40365512569838e-05
2.37892444021826e-06
-1.12776491347877e-05
-1.74885974047384e-05
-3.37048053535195e-05
-2.62951686763906e-05
-8.88969128835838e-06
-7.4411929551195e-06
8.28675788045662e-07
-5.04963582112522e-06
-4.45050756013867e-05
-1.99883052380295e-06
2.28734755198907e-06
-5.94538000182976e-06
-1.67016310925964e-05
-2.42690357910871e-05
-2.80573743207565e-05
-6.41696642045938e-06
-1.86118208608285e-05
-2.08199248731551e-05
-1.71212754187728e-05
-1.99821201626957e-05
-7.35964766027202e-06
-1.78672766908193e-05
-2.88066584260996e-05
-3.08734215466948e-05
-1.64358173869394e-05
-1.80395836337284e-05
-2.51459311406083e-05
3.84070258314273e-06
-1.9951504819449e-05
-1.31047805172095e-05
-4.70285469772331e-06
-1.14959486958606e-05
-1.77558834955221e-05
-2.72451700824391e-05
-2.69762582117767e-05
-1.14300885973774e-05
-3.54761297968272e-05
-9.04389053796391e-06
-2.84330235646601e-05
-2.34925717406165e-05
-1.11464609260986e-05
-3.79891331721594e-06
-9.92294725559324e-06
-2.6829096355497e-05
-1.82331342600521e-05
-1.05318369595809e-05
-1.42279092403756e-05
-2.0282657301095e-05
-1.35794279021308e-05
-3.84205407275005e-05
-1.93832809409581e-05
-2.1570367257975e-05
-8.83604070903159e-06
-1.12257484033147e-05
3.62321247870003e-06
-3.69485589004703e-06
-2.02690382665963e-05
-1.590327187419e-05
-1.45256614051243e-05
-1.26824079395834e-05
-2.12791538281098e-05
5.92398850452604e-06
-4.76784519377348e-06
-8.09317806421078e-06
-1.5580034176064e-05
1.08646022743173e-05
-9.83753277857776e-06
-2.51937433534328e-05
3.14901252640962e-06
-2.45825576624702e-05
-4.51211787980237e-06
-2.98161824728896e-05
-3.03058323234003e-06
-2.14330038670541e-05
-6.44204691960503e-06
-2.06604956622546e-05
3.04263406376966e-06
-1.95744751499274e-05
-1.65931219178229e-05
3.56707875850846e-06
-1.80451047308542e-05
-1.93381743898371e-05
4.28499520838825e-06
-9.00127078101497e-06
-1.37202969660689e-05
-9.80002544312148e-06
-3.11366062141577e-06
-1.054354062029e-05
-1.09064720705666e-05
-1.66299073481095e-05
-2.40933326198258e-05
-1.44663163758564e-05
-2.53142970734304e-05
-1.62112522541664e-05
8.83557963747894e-06
-3.60410233556566e-06
-2.68622653365674e-05
-3.05421235783999e-05
-1.49749286435775e-05
-7.38146333687797e-06
-1.57126998008959e-05
-1.47562120470578e-05
-3.10168857211021e-05
-1.56270632244283e-05
-2.29760930787234e-05
-7.00090465888407e-06
-2.66404934383512e-05
-3.09681107382875e-05
-2.40002858289537e-05
-3.30868106388787e-05
-1.42762931105953e-05
-1.46594992637773e-05
-4.94176924417035e-06
-1.3586757648974e-05
-9.85532921270334e-07
-1.27486252759087e-05
-1.69679923216013e-05
-1.06231408428337e-05
-1.50390428894918e-06
-1.29126861229116e-05
-1.99917877638047e-05
-2.2285899980871e-05
-2.50177770018884e-05
-1.6814111232813e-05
-1.52115170114182e-05
-1.14165138250024e-05
-3.00744327595246e-05
-2.5774589525108e-05
-1.38669748845305e-05
-8.26470747890902e-06
-1.62406657475277e-05
-2.17820503388191e-05
-8.53054102862304e-06
1.72547382504035e-06
-1.12844901553796e-05
-1.49174901569619e-05
-4.05719857648301e-06
-2.77205115504432e-05
-9.54261677479159e-07
-2.83703157982824e-05
-1.90379637072055e-05
-6.36569851073157e-06
-9.89847967693434e-06
-1.17375216207899e-05
-3.1256770946721e-05
-1.22968493096513e-05
-1.81386688773008e-05
-1.67448718549348e-05
-1.19767796780599e-05
4.27154636900412e-06
1.2849271014349e-05
1.15234575033619e-05
-3.01988173952963e-06
-1.69998562559004e-05
-1.16552492860702e-05
-2.421755982617e-05
-1.82947860706017e-05
7.19023530459525e-06
-4.39447744508935e-06
-7.41488151989789e-06
-3.60739659247047e-06
-1.42934695853979e-05
-3.05859701621937e-05
-1.51745926948605e-05
-1.81933188627743e-06
-3.32432948790623e-05
-2.25743732648065e-05
-5.60658544212234e-06
1.33771935088397e-05
-1.94082764151392e-05
9.86117583077007e-07
-5.46667110978776e-06
-2.29172072105924e-05
5.15853953893623e-06
-1.50866620646976e-06
-2.05375367265002e-05
-2.17639265159195e-05
-1.67354302226391e-05
-2.40115223571752e-05
-1.57578786505946e-05
-1.19328450304506e-05
-7.21597204344077e-06
-2.86566419590674e-05
-1.08787049935831e-05
-2.13244459987572e-05
-2.67709210268608e-05
-3.55118446988219e-07
-2.75097884938409e-05
-2.02859431711592e-06
-2.34462579161859e-05
-8.98587589959957e-06
-2.54681413597729e-05
-1.354373126028e-05
-8.25800833628017e-06
-1.57195200062256e-05
-1.15650593694915e-05
-2.54807538483049e-05
-5.69686654521121e-06
-1.19375569985928e-05
-1.45533344227184e-05
-2.04083215645158e-05
-3.08045382730926e-05
-1.26577035460926e-05
-2.72987826742622e-05
-6.10347656141763e-06
-2.19489938037903e-05
-1.01460556507712e-05
-2.54879272555094e-05
-2.85335246197746e-05
-6.230120958708e-06
-3.44238079575976e-05
-1.5416901102461e-05
-1.20353617139445e-05
-1.97405478385419e-05
-5.32391204862832e-06
-2.28709744991722e-05
-1.59948285629531e-05
-2.69673815980143e-05
-1.08605931670448e-05
-3.73453638810868e-06
-5.65934348508445e-06
1.82100111480152e-06
-2.17276382744531e-06
-4.45888736966402e-06
-4.81199187829114e-06
-2.53632747300463e-05
-3.63957995607403e-05
2.2372325537347e-06
-1.44067743884614e-05
2.61717652016289e-06
-1.15987036305916e-06
-1.55037371026788e-05
-1.69125296280891e-05
-1.06111005258983e-05
-1.83575161490271e-05
-1.98105080279605e-05
-2.3112118736146e-05
4.1661265798186e-06
-1.66715776709143e-06
-8.00919748717802e-06
-2.33046870694114e-05
-1.44299728448693e-05
-1.81816086077782e-05
-3.87134578892368e-06
-2.47529528347638e-06
-1.39631491433666e-05
5.52593285104795e-06
-1.31189559982999e-05
-1.17105563409272e-05
2.92303275817109e-06
-1.17334878699009e-06
-4.69982563455292e-06
-9.22028388066504e-06
-1.43021289860864e-05
-3.52662639376028e-05
-1.33645751174464e-05
-2.5941139548702e-05
-1.30879812271291e-05
-3.66871418723431e-05
-3.40251569729003e-05
-2.6245002428319e-05
-1.64651437203705e-05
-2.25324136365864e-05
-3.44456393328366e-05
-4.95471352548439e-05
-2.67333048576286e-05
-3.20734027166177e-05
-2.74204545797774e-05
-2.63076760549213e-05
-2.47926725517365e-05
-2.44782783879451e-05
-1.14092047428573e-05
-1.58711234837913e-05
-2.04160584222017e-05
-6.14830655879222e-09
-3.9380605775678e-05
-3.25140022804495e-05
-2.99227572349618e-05
-3.5596811445314e-05
-2.92006152832289e-05
-8.99111264164155e-06
-1.99139387740932e-05
-2.21024708125779e-05
-8.42834941685618e-06
-2.12984115330732e-05
-2.85889288979351e-05
-1.38341432094134e-05
-2.89905513850699e-05
-1.41828388753926e-05
-2.52969338610383e-05
-3.07482407242079e-05
4.13314216015529e-08
-1.21537249686554e-05
-2.43752949283505e-05
-1.60567857425295e-06
-1.01765718106326e-05
-1.96164308398514e-05
-1.21824183094868e-05
-1.49672976899982e-05
-1.82791381022349e-06
-1.1992956581183e-05
-1.67286009601568e-05
2.23649987320549e-06
-2.02116304569888e-05
-1.33443033017074e-05
-1.85662740138924e-05
-1.37952293461977e-05
-6.30898291149547e-06
-7.1376355126209e-06
-9.3451947870601e-06
2.94370762516306e-06
1.37616138251119e-08
-1.60444052465099e-05
-1.47928988068418e-05
-1.8520977648742e-05
6.19807260646887e-06
-1.69023124595623e-05
-9.93310546917582e-06
-1.28852529842617e-06
-1.01491864996558e-05
4.76563899885887e-06
-8.17052628389611e-06
-8.99270098013224e-06
-1.60812129893931e-06
-1.74988247815728e-05
-9.18937170945524e-06
-9.56155424933116e-06
-1.87334031525759e-05
1.22964136615032e-06
-5.13776803048246e-06
1.75318165636807e-06
-1.41829368246886e-05
-5.79474240938533e-06
-9.62137781872694e-06
-2.36974351709695e-05
-1.46550651219835e-05
-2.36753026711292e-05
-3.35709340727131e-05
-3.89939172225405e-06
-2.17752699971019e-05
-1.63025439949557e-05
7.66342893879571e-06
-6.18249276935953e-06
-2.27722740813609e-05
-2.86328576857145e-05
1.33364125772246e-06
-1.6914924912675e-05
-1.69433000140959e-05
-2.61985884149236e-05
-2.24673614338056e-05
-1.39923027163664e-05
-2.80767949879722e-05
-1.72029395123826e-05
-1.97043031384855e-05
-1.58528751460506e-05
-1.50687399345507e-05
-2.27700537239793e-05
-2.08169573682791e-05
-2.59355196756405e-05
-2.58261829038752e-05
-1.45165178655079e-05
-2.93174421265053e-05
-1.67629445927405e-05
-3.02944730791477e-05
-1.80895106794883e-05
-2.78916734343239e-05
-1.78188633352669e-05
-1.68275415904542e-05
-2.76520610715642e-05
-1.99148548430186e-05
-3.28129499737633e-06
-1.38004404654501e-05
-3.05437964417936e-05
-2.91838180759458e-06
-5.60291880106883e-07
-6.60693730007498e-06
-1.00653379360216e-05
-2.34316277169118e-06
-5.0974829157543e-06
-1.1479096139787e-05
-2.73161363060634e-05
-3.15349391681471e-05
-1.10714114080015e-05
-1.80600290733153e-05
-1.15075882282911e-05
-1.16707958723586e-05
-1.80871196198106e-05
-5.99194303319086e-06
-8.3714278507704e-06
-7.69621102489255e-06
-1.00999575260325e-05
-2.00756666280757e-05
-6.95444879622594e-06
-9.53316008357259e-06
-2.26691683018758e-05
-1.79479150405352e-05
-2.10375357168451e-06
1.37043448284546e-06
3.34116241303481e-06
-4.30082883129449e-06
-1.596089000043e-05
-1.76061803404116e-05
-3.93298509927828e-06
5.44842575644701e-06
-1.39242028391079e-05
-1.63947521251552e-05
-4.62385401630177e-06
7.5279408380712e-07
-7.5639403434342e-06
-4.65005716842179e-07
-2.51328064899553e-05
3.0007737748744e-06
9.50277935384367e-06
-2.09389898147857e-05
-1.9241013422409e-05
-6.36049097016276e-06
-2.32868616646437e-05
-1.33718580946285e-05
-1.78518286990215e-05
-2.39350783482034e-05
-2.69513999520068e-05
-2.2332498834443e-05
7.23533621069002e-06
-3.45875542376391e-05
-5.17686051551887e-06
-1.85669397759779e-05
-2.17902322996316e-05
-5.01606447959776e-06
-3.13068567002314e-05
-1.82300527142685e-05
-2.10395023858618e-05
-3.55831642421143e-05
-3.24866292544704e-05
-1.42600753311435e-05
-1.60964822638845e-05
-1.29862483511579e-05
-8.37681677010338e-06
-2.30213055661791e-05
-1.14425548217498e-05
-1.46854854288109e-05
-2.93996060116427e-05
-3.60626860225303e-05
-2.58801966929095e-05
-3.76477342194791e-05
-1.02462725384393e-05
-2.79535469888637e-05
-1.42971925313381e-05
-2.69012651227684e-05
-1.94689978149689e-05
-1.75474434479623e-05
-1.17168098631789e-05
2.82894442945508e-07
-1.47421376011945e-05
-2.57318824995658e-05
6.46453480386508e-06
-1.69192088561449e-05
-1.73350378653187e-05
-9.92383050551784e-06
-1.02607428888586e-05
-4.06421443857013e-06
-1.09044413329989e-05
-7.89217919117903e-06
-1.20550577795695e-05
-4.96851848274437e-06
-8.08588690393288e-06
-8.07907915102762e-06
-1.56501272702252e-05
-1.01656403213172e-05
-3.97553855822086e-06
-1.75747579902703e-05
-1.04473164747129e-05
-8.43021915696182e-06
-1.64135064156808e-05
-2.57448595623685e-06
-7.63109725765447e-06
-8.04685218699368e-06
-6.11257186077401e-06
-1.13166818141204e-05
-1.25711394577031e-05
-2.00703392831823e-05
-1.35468689292145e-06
-2.06403044105446e-05
-2.22293587678691e-05
-3.62460316792693e-06
-1.7140215709311e-05
-3.50572357215872e-05
-1.30665365510581e-05
-1.05284059606593e-05
-4.41882170907461e-06
-1.33289741665415e-05
-1.25199705343653e-05
-2.26280411241001e-05
-7.57833023651964e-06
-2.91214636020604e-06
-1.13503527359482e-05
-1.64872063678788e-05
-1.21730860515981e-05
-1.63160310922672e-05
-1.1760610494408e-05
-6.83170297354277e-06
-1.55545867829654e-05
-2.56222683536261e-05
-2.57494419134305e-05
-1.3040013014484e-05
-1.96128020162235e-05
-2.47505927617833e-05
-1.01304623215019e-05
-3.02390118364029e-05
-3.58041522148974e-05
-5.73079350102041e-06
-3.58851658612843e-05
-2.28619440984306e-05
-1.77139205105948e-06
-2.24814859358718e-05
-2.5663291324568e-05
-2.96219842318635e-05
-1.42859194274673e-05
-2.86875452789077e-05
-1.07353000273584e-05
-8.24011072046545e-06
-2.6827903308222e-05
-3.76478189794221e-05
-2.23419204494474e-05
-4.46127032197749e-06
-2.31917658778435e-05
-3.24099507928761e-05
-1.83266117717383e-05
-1.88377102547401e-05
-2.13833487950064e-05
-1.20883416321166e-05
-2.14922391122905e-05
-7.8986318756173e-06
-2.91492416596703e-05
-2.73769297350409e-05
-7.49052464831533e-06
-2.33396546964181e-05
-2.69275877284795e-05
-1.51990578025275e-05
-2.20453469904675e-05
-2.76148388247392e-05
-2.18825409041071e-05
-1.71245964327946e-05
-8.78759667429581e-06
-1.24164461663325e-05
-9.53655832142426e-06
-1.68847167351783e-05
-2.93678947047044e-05
-1.08672714656978e-05
-7.60949305838492e-06
-5.635453158746e-06
-1.94815684284289e-05
-9.79227734343291e-06
-6.2876030197166e-06
-2.1463895448415e-05
-1.98348813145786e-05
5.35131428421926e-06
-6.49452169193998e-06
-4.26231583232222e-06
-2.88008302204838e-05
-1.9811992317031e-05
-1.59979509173198e-05
-1.3800177740519e-05
-3.0443307744534e-05
-1.66453185372323e-05
-1.04593552104606e-05
-1.65786396982021e-05
-2.00728897148515e-05
-1.9858800070702e-05
-6.36772371708337e-06
-1.22130084076429e-05
-2.45587793297993e-05
-2.65322372793513e-05
-5.99310760444345e-07
-2.62691034102239e-05
1.95209211048611e-06
-2.26087574769378e-05
-1.29567756827509e-05
-3.90310959600902e-06
-3.1877580369467e-05
-3.1706225908208e-05
-1.2813587567791e-05
-2.23993157933182e-05
-3.11464037432708e-05
-2.29349103157158e-05
-3.23205847695188e-05
-2.86163303033493e-05
-2.92192109657507e-05
-1.97384722873199e-05
-2.69933059359347e-05
-1.67062318525747e-05
-2.99377299320341e-05
-9.52499580948713e-06
-1.61153433051589e-05
-1.10210136279958e-05
-1.9314144495612e-05
-2.0848731271326e-05
-3.71652948626667e-05
-9.32285346183003e-06
-3.21464059040709e-05
-9.12567959360194e-06
-2.72550927331245e-05
-2.59904621497808e-05
-2.29068981047118e-05
-1.33807719396059e-05
-3.52366110738057e-05
-1.95460608955478e-05
-2.34825467516693e-05
-1.88445124640876e-05
-1.69230195561956e-05
-1.80047834543579e-05
-1.06041789063399e-05
-1.25181418235382e-05
-3.02286490663273e-05
-1.42530139135775e-05
-3.85634644622298e-06
-4.51950989273794e-06
-1.93812677200296e-05
-4.87848572481769e-06
-1.4242350376664e-05
-2.31297243195971e-05
-2.63481253399798e-05
-5.23553676414826e-06
-2.31781536945066e-05
-1.92352030373878e-05
-1.59800473197641e-05
4.23040019583801e-06
-9.95781092086432e-06
-2.58491912098304e-05
-2.69671882436338e-05
-1.85418194201845e-05
-2.506210390945e-05
-1.68360658002446e-05
-6.99544477439849e-06
3.49954819981606e-06
-1.59225900813764e-05
-3.04868885398399e-05
-6.96378894584428e-06
-1.46986752184182e-05
-1.56803480030518e-05
-1.50532996026603e-05
-9.01381608957591e-06
2.24819284575694e-07
-2.53995878753548e-05
-3.2665082855263e-05
-1.38403152455706e-05
-7.67504404083319e-06
-1.49963394700253e-05
-2.20151805201527e-05
-2.09837346113404e-05
-1.01959081492997e-05
-1.14406443340912e-05
-2.44411812229062e-05
-1.65023554030565e-05
-9.85483955438852e-06
-1.63669977343417e-06
-1.24088684833529e-05
-2.55287624571438e-05
-1.95056520872536e-05
-2.01095008837863e-06
-3.40405650090065e-05
-1.36455074164621e-05
-3.28326347199546e-06
-1.98234227796461e-05
-2.79642431778052e-05
-3.12406264837126e-05
-2.00863698833413e-05
1.45986672279829e-06
-1.12108277119786e-05
-1.36552226411906e-05
-1.22285162319846e-05
-1.38304928885982e-05
-2.31963505725822e-05
-8.272037042297e-07
-5.51503061390538e-06
-1.48440460616701e-05
-2.88138039796141e-05
4.02004623625572e-06
-2.58300764866574e-05
-2.25971683166145e-05
-3.22355355414314e-05
-3.02456338522209e-05
-1.72958973269531e-05
-3.44294595311495e-05
-2.96953446499965e-05
-1.71113235413688e-05
-1.56503945020346e-05
-2.50861703767216e-05
-2.59130709692175e-05
-1.06095941728453e-05
-3.04074304290868e-05
-1.69435790502847e-05
-2.48542990290144e-05
-3.64107733442616e-06
-2.8892242994635e-06
-1.59377077042218e-05
-4.72257069105236e-06
-1.59722262445369e-05
-1.34620909994448e-05
-2.51262434702365e-05
-1.7793861724406e-05
-3.23942962818568e-05
-2.80554760769292e-05
-3.98802943751933e-05
-4.8836444895255e-07
-1.36740739500114e-05
-2.25466205879114e-05
8.32066655473255e-06
-2.47741413278699e-05
-1.87885986813586e-05
-1.07571921163665e-05
-1.21954481607298e-05
-1.27246331883032e-05
-2.52820288785118e-05
-2.10599697754431e-05
-1.0632495875474e-05
-7.64446012153428e-06
-4.90435190313851e-06
-1.77665869373913e-05
-5.64845806977781e-06
2.21998397482108e-06
4.54465996754518e-06
-1.50091881414787e-05
-1.31499419372475e-05
-6.76359987826568e-06
-1.55744663145719e-06
-1.28485875822722e-05
-3.7329665954167e-05
-1.09620985870282e-05
-2.68165223961725e-05
-1.68565049086845e-05
-8.67344080761023e-07
-1.90760724129811e-05
-1.40263095116617e-05
-1.86874331440767e-05
-1.66681527661863e-05
-2.96793186301727e-05
-2.73713386868965e-05
-1.19768621233999e-05
-2.67595335986436e-05
-1.28506705369313e-05
-1.39168348217933e-05
-1.18440004553558e-05
-5.6865832165697e-06
-1.91045831957823e-05
-2.62871524224249e-05
-2.46577099922484e-05
-2.07300347543133e-05
-2.62316633091016e-05
-2.02567425281051e-05
-1.24712775982675e-05
-1.81844350402366e-05
-2.27216050454365e-05
-3.78453423931307e-05
-2.82345166247694e-05
-3.21059397092325e-05
-2.98764320769352e-05
-3.24976442680965e-05
-3.0355702539721e-05
-1.03882558983028e-05
-1.78472738251126e-05
-1.02910554991739e-05
-2.25626699174364e-05
-2.53658227779735e-05
-1.91854754308864e-05
-1.87384003197212e-05
-3.09195779310202e-05
-8.31971660341731e-07
-1.28637439500624e-05
-1.1922947555915e-05
-2.64519802625761e-05
-3.61405527096951e-05
-2.88050847528069e-05
-2.18116281958038e-05
4.52440106519709e-06
-2.0190882065191e-05
-2.02259631751214e-05
-2.96562219160249e-05
-1.64064843939975e-05
-2.48917135519435e-05
-1.43867366974622e-05
-2.57781047012216e-05
-2.817386107082e-05
-6.31035799907969e-06
-1.73176422121136e-05
-7.81866947104298e-06
-4.80120753882044e-06
-6.73277388778255e-06
-1.07321167969337e-05
-1.85537313961047e-06
-1.58049301927506e-05
-2.99607993940381e-05
-2.95910945258584e-06
-1.43100120906281e-05
-7.26346750156681e-06
-1.55024362250237e-05
-1.66622588688464e-05
5.40892011303341e-06
-1.79367322076266e-05
-2.37224150222542e-05
-3.52307220666867e-06
-8.6581973815614e-06
-1.80394352160892e-05
-2.59153054270939e-05
-4.81798183828785e-06
-1.13515783271671e-05
-7.08493998201226e-06
-1.1058841773335e-05
-1.09274170106407e-05
-1.3490833054107e-05
-2.69084710067583e-05
-5.57679338821198e-07
6.9511537131822e-06
-1.46560097134173e-05
-2.40475829497142e-05
-1.11077368309729e-05
-2.37646214633858e-05
-1.60684107208346e-05
-1.07384461252774e-05
-2.40304055143342e-05
-8.80492518901132e-06
-1.02607978706243e-05
-1.56962424737263e-06
-2.31507921528721e-05
-2.50567670592454e-05
-1.60617117564456e-05
-1.54591342883919e-06
-1.51180870303832e-05
-3.47052731064769e-06
-3.34733696479711e-05
-2.4378815083088e-05
-8.48417936736863e-06
-1.47549020404035e-05
-2.21290943861454e-05
-8.76380633746265e-06
-2.52066436218922e-05
-1.74255887675933e-05
-2.68200660467335e-05
-1.58982215772078e-05
-1.57445939903263e-05
-2.61913338124223e-05
-1.85973511077192e-05
-9.84927573327662e-06
-2.61456391269772e-05
-1.7825991440598e-05
-2.6688108428698e-05
-1.09509739800264e-05
-2.62318995626584e-05
-2.14696156059241e-05
-9.14560380683838e-06
-1.0211776240465e-05
-1.2123150854363e-05
-2.23776841190273e-05
-1.26249402068994e-05
-1.87557088317162e-05
-2.96371230245489e-06
-2.23491456176096e-05
-1.48234708733551e-05
-1.15793641680544e-05
3.42538973416607e-06
2.09594711526717e-06
-2.33286230264423e-05
4.02371922442179e-06
-2.48266182686636e-05
-2.00885006857434e-05
-2.28810907138923e-05
3.50154455487136e-06
-1.36267703309289e-05
-2.3765970934632e-05
-2.26918086378913e-05
-1.94788708105148e-06
-1.1614114493615e-05
-2.5977318437921e-05
-1.95868837661476e-05
-1.92696711329313e-05
-1.32309049374103e-05
-4.25196832320205e-07
-1.3351190843367e-05
5.42714462757149e-07
-2.13743506460799e-05
-1.30345007478206e-05
-5.84449137159777e-06
-6.40557210606892e-06
-5.31829954647154e-06
-6.90659904046512e-06
-7.68997034231708e-06
-1.75448410920098e-05
-2.97653502431066e-06
-4.00696163953701e-06
-4.0454620717713e-06
-9.77362142611992e-06
-3.40900567591904e-05
-8.35984110069969e-06
-5.18329205455434e-06
-7.05560217101703e-06
-1.3400807104399e-05
-1.61580428114436e-06
-2.75031054411287e-05
-5.30957497791382e-06
-3.34220231247591e-05
-1.7424444748386e-06
-1.80902389745834e-05
-9.48405811744175e-06
-2.42435253051843e-05
-1.68694154114298e-05
-1.5157103394811e-05
-8.62506664162268e-06
-1.47566616395771e-05
-1.92407027311596e-05
-1.07502727761687e-05
-1.22989353915899e-05
-1.96083570677028e-05
-3.40910650007843e-05
3.95519103122651e-06
-6.55229342503851e-06
-1.23290175853829e-05
-1.91547789924681e-05
-2.02453012973604e-05
-1.72469856623908e-05
-9.19365715617735e-06
-2.56106980668452e-05
-1.38560910591108e-05
-1.12842327771006e-05
-3.22785187564303e-05
-1.51295902930755e-05
-8.93135858981499e-06
-1.90738263301134e-05
-1.76691676908783e-05
-7.23555310208257e-06
-2.58854225826118e-05
-2.78988614219029e-05
-3.47041367779516e-05
-1.30685536172383e-05
-4.51640235673041e-06
-7.22629301140813e-06
-1.60217747107252e-05
-3.0426307764014e-05
-1.5320933576878e-05
-2.27958574055352e-05
-2.60072024988028e-05
-1.74257286568546e-05
-1.69680141568171e-05
-6.08970895814147e-06
4.91698778139333e-06
-2.4185867484116e-05
-1.40720898034905e-05
-7.65354136352276e-06
-2.00200733096693e-05
-1.76665127351532e-05
-1.85740167743369e-05
-2.76036257078954e-05
-2.30551109941319e-05
-1.71343195601045e-05
-7.38623715836166e-06
2.3615555000994e-06
-4.50391037360209e-06
-2.72903799137592e-06
-1.97870455410075e-06
-1.91408512852279e-05
-2.28427118251663e-05
-8.70363510221971e-06
-5.03655414058987e-06
-1.57780752007449e-05
-7.86798672915463e-06
-5.76629336616894e-06
-4.12531291084401e-06
-9.0336533536487e-06
-1.1101601187162e-06
-5.90444881745154e-06
-2.75213506162847e-05
-1.90082611352775e-05
-5.36319905788997e-06
-2.382270871814e-05
-1.04027470373285e-05
-1.4834596983804e-05
-2.04047235910154e-05
-2.48385831540155e-05
-1.22708441265847e-05
-5.04500076280889e-06
-7.5429255093311e-06
-1.12702319649285e-05
-1.60392825689792e-05
-1.9304764526742e-05
-1.69605145049412e-05
-1.45402490323746e-05
-3.31175491116819e-05
-3.15411915911654e-05
-1.65494104321708e-05
-1.15314886634791e-05
-8.29723199037637e-06
-4.13194029633381e-05
-9.342199150153e-06
-7.13736807157555e-06
-1.51723540912813e-05
-2.3407774130229e-05
-2.50358305250938e-05
-9.52895841089912e-06
-2.95463478355305e-06
-3.92610924518117e-05
-1.23232484293045e-05
-3.02852485332159e-06
-7.62388041099354e-06
-2.09680031793694e-05
-2.36680949253401e-05
-2.98798243159546e-05
-1.97474628802402e-05
-2.83503055177486e-05
-2.64247624448175e-06
-2.52039858181907e-05
-1.94907505631243e-05
-2.28892512478826e-05
-1.12291930311972e-05
-2.18324723135342e-05
-2.32741688043234e-05
-2.18356410120463e-05
-1.40819158835758e-05
-1.11342462273329e-05
-8.19549202269278e-06
-1.54826732795721e-05
-1.13790153948237e-05
-1.11708631994972e-05
-2.05985591695243e-05
-2.07386460575475e-05
-1.8965065611367e-05
-1.48635120842148e-05
-8.92018038498457e-06
-6.70730148785215e-06
-8.85818680306296e-06
-9.66289947875766e-06
-2.6535657132158e-05
-1.99650574813257e-05
-3.22892466284716e-06
-7.90198193287444e-06
-2.43130673266994e-05
-1.01806732793828e-05
-1.50187558711706e-05
-1.14778604730121e-05
-1.58916293257955e-05
6.85821467907899e-06
-3.06540056025515e-06
-1.26436203707109e-05
-1.34220916103384e-05
-2.23535032852575e-05
9.68372036493628e-07
-2.71682764127104e-05
-2.1826326068662e-05
-1.45801917550849e-05
-1.50650257075341e-05
-2.73171911672746e-05
-2.41464129197274e-05
-1.98840643390677e-05
-1.65449441442713e-05
-2.3406665055613e-05
-1.95596445723153e-05
-2.41452232941295e-06
-2.2111320055768e-05
-3.05074889958286e-05
-2.1983689463542e-05
-2.15834401297713e-05
-1.46580553895731e-05
-1.53013990257332e-06
-2.23438329891149e-05
-2.62682781970211e-05
-2.309746648416e-05
-3.54139320079619e-05
-1.42543180652391e-05
-2.6052834846852e-05
7.59689758602103e-07
-4.03075867559154e-05
-1.93827164988646e-05
-2.14527815269729e-05
-1.67553005753307e-05
-2.69276941016678e-06
-6.03345296228172e-06
-2.47105253007218e-05
-2.04529417256881e-05
-2.80314001725276e-05
-1.02746588068975e-05
-6.09453102100521e-06
-2.05435711811408e-05
-2.4382619045537e-05
9.74021250565876e-06
-1.27986297398827e-05
-2.14914321436259e-05
-6.70587335464092e-06
-3.04974273605243e-05
-2.31825672849643e-05
-2.45688260764867e-05
-1.65703552801408e-05
-1.15245274181717e-05
-1.39759313981637e-05
-6.69188270659101e-06
-8.72562704529037e-06
-3.01782210734195e-05
1.27473346003211e-07
-2.08755071058779e-05
-2.82449779519687e-05
-1.0390784915016e-05
-2.00213487620088e-05
-3.45423998603083e-05
1.03927598562711e-06
-4.16877147527567e-06
6.59082419091443e-06
-9.59771726898695e-06
-8.11608403313092e-06
-1.2021223892998e-05
-1.17380957789764e-05
-1.80562488123929e-05
-1.05758720115728e-05
-4.20636030033387e-05
-7.3232430255404e-06
-1.14218544261352e-05
-1.92723740861173e-05
-1.77928264316699e-05
-1.50839473740077e-05
-1.19610948638372e-05
-7.29207410331364e-06
-1.76575000696136e-05
1.32724787389588e-06
-1.32724344668736e-05
-1.4012561840175e-05
7.29436700303965e-06
-1.85101865381456e-05
-1.48949379593265e-05
-8.50251967758376e-06
2.85026080748145e-06
3.99402722916052e-06
-5.0639656746603e-06
-2.68486283522378e-05
-1.11819068929548e-05
-2.46566489067044e-05
-2.40065893636279e-05
5.0112096270515e-06
-1.08959193766891e-05
-3.62228076539321e-06
-1.55571534610308e-05
-5.69950553662034e-06
-2.17495009910071e-08
-8.6260091249784e-06
-1.49486631293735e-05
8.90886527362097e-06
-2.46090287701332e-05
-3.03569851986481e-07
-1.17380960770146e-05
-7.96489400896071e-06
-4.12460097381884e-05
-2.87015927589891e-05
-6.56639706860057e-06
-1.30756474297267e-05
-1.74862976157752e-05
-2.53810762241483e-05
-1.61400055751976e-05
-1.43392041552121e-05
-2.06900636403613e-05
-3.73962960740784e-05
-2.60017762357868e-05
-1.29302420612607e-05
-1.38253041272879e-05
-2.17955167544873e-05
-2.03736905771454e-05
-1.45685055770305e-05
-3.16904084189463e-06
-2.28575107322025e-05
-2.06463414098227e-05
-1.61433854425355e-05
-1.48027101267898e-05
-1.27822259125792e-06
-1.52901143855063e-05
-5.26830002965526e-06
-2.42285015337352e-05
-9.38187621809216e-06
-7.50376476367316e-06
-1.564851591163e-05
-1.15730371327808e-05
-7.50608407066299e-06
7.31228139452493e-06
-1.47213482053585e-05
3.22451253346702e-06
2.1041337005713e-05
-2.3760128888108e-05
-1.16735956969098e-05
-7.82751354760719e-06
-1.07587083416251e-05
-1.46489818033964e-05
-2.56481267486713e-05
-6.49446938614267e-06
-2.61375006838151e-05
-2.45676711303611e-05
-3.92095571922791e-06
-2.03553005877021e-05
-1.76419909016602e-06
-1.36332121346802e-05
-2.56359146421973e-05
-2.40538857163722e-05
-1.8267384900012e-05
-4.78685073433775e-06
-1.54357661225699e-05
-1.15311094559233e-05
-7.68259530995502e-06
-1.1410412873659e-05
-1.77937132929469e-05
-7.55780262967451e-06
-2.08511971359837e-05
-1.71874005351648e-05
-8.39133471627632e-06
-1.08397952659493e-05
-5.26807466116029e-06
-2.0534163702341e-05
-1.05146589993151e-05
-1.58143954858104e-05
-1.0294665246322e-05
-1.40071992188985e-06
-1.99087165190078e-05
-6.4740217215451e-06
-1.23535051309699e-05
-1.82768079568314e-05
8.84385690281039e-07
-1.4221118983908e-05
-1.30861535582801e-05
-3.7560705180863e-05
-2.28022879184099e-05
-6.28390586033529e-06
-1.76854809352609e-05
-2.92093189622513e-05
-2.29141839387234e-05
-1.51037798782956e-05
-2.70042260989406e-05
-1.30886816360781e-05
-3.38267631113245e-05
-2.71093140316376e-05
-1.98561893087914e-05
-1.43748462883069e-05
-2.69157097110225e-05
-2.98140466540346e-05
-8.9437501250001e-06
-8.29399063401344e-06
-1.48924644414661e-05
-1.78079946363543e-05
-8.13181027266832e-06
-9.2732591994829e-06
-5.61315893697738e-06
8.87059050900209e-07
-5.56021640844712e-06
-2.83241743304122e-05
-1.700302901128e-05
-1.99881470471611e-05
-1.13170287282216e-05
-1.89062092073455e-05
2.48261569178786e-06
-3.26294931759114e-06
-1.38116924194288e-05
-1.529275842227e-05
-2.1388805876429e-05
-1.43744290089797e-05
-9.72286107456082e-06
-1.21309475373774e-05
1.28314023954867e-06
-2.42105288151334e-05
-1.5550437657901e-05
-3.21990382967726e-06
-3.00860173573213e-05
-1.37419524699804e-05
-1.40902715895669e-05
-1.38878710281509e-05
-1.03690674663941e-05
-1.28900086402667e-05
-6.14767449651829e-06
-1.55641404094555e-05
-1.9143027077241e-05
-4.17793649106298e-05
-3.38891646628057e-06
-2.1618169198836e-05
-1.23706110919001e-05
-1.55190883189348e-05
-1.99547454214632e-05
-2.13886803747884e-05
-9.9711142160339e-06
-9.98223220176e-06
-8.76303277733561e-06
2.56766363865723e-06
-1.58083806567321e-05
-1.46971265980024e-05
-6.52528256418919e-06
-1.34042010396459e-05
-3.17850688711268e-05
-1.80718517604658e-05
-2.09833882654886e-07
-2.0882276800896e-06
-8.91239039471165e-06
-2.21672839471608e-05
-1.42055064977011e-05
-1.59453659474013e-05
-1.56543692112128e-05
-1.64945547007258e-05
-1.33613372626992e-05
-1.16906361845236e-05
-1.76319045407455e-05
-8.0548396981443e-06
-1.50507968315345e-05
-4.42045958302581e-06
-1.44689588989611e-05
-3.28162086152767e-05
-2.29584042081582e-05
-1.8511518915607e-05
-9.61083826446336e-06
-2.90690583006548e-05
-2.13161278219754e-05
-2.83809703681856e-05
-2.51104150638286e-05
-1.64780784942702e-05
-2.81917072926188e-05
-1.87854175688142e-05
-1.19815246395097e-05
-3.16108558890966e-05
-9.70183192351669e-06
-1.98246123926702e-05
-2.33175350526804e-05
-3.05351409713362e-05
-5.2720601115183e-06
-1.0781973726578e-05
-1.74168705780031e-05
-1.16309005397046e-05
-3.48894747456566e-05
-1.04024714227628e-05
-1.11692998695615e-05
-1.6071377541842e-05
-2.44986860994689e-05
-2.40260312866465e-05
-6.89565374114412e-06
-3.57500971105032e-05
-1.94354369258712e-05
-2.37042092673219e-05
-1.39897411638827e-05
-2.13106003807898e-05
-3.98267419496696e-06
-3.08571578074466e-05
-1.62331114943768e-05
-1.03999796177528e-05
-1.10563519598213e-07
-2.04828223160289e-05
-2.04634658864457e-05
-1.92279442875785e-05
-6.55174778760347e-06
-2.457028821997e-05
-1.62884824634637e-05
6.60112670288923e-06
-1.16071903799687e-05
-1.70368089909437e-05
-3.09476907269017e-06
-1.34920546347027e-06
-9.36861565163462e-06
-8.39335861821801e-06
-2.20192281408865e-05
-6.02801387309335e-07
-4.7319414745223e-06
4.58112007008213e-06
-8.97127439038154e-06
-2.35181146266715e-05
-1.20245782999618e-05
-1.08976804662498e-05
-9.97711802106704e-06
-4.92440689831135e-07
8.76904729306366e-06
-1.56963372663185e-05
-1.01405085970409e-05
-3.00308540700576e-05
-1.6919016260293e-05
-2.06468273129504e-05
-2.13522074052239e-05
-1.8306971415535e-06
1.57068480463069e-05
-1.90082607870273e-05
1.15253292604928e-05
-2.07949112999706e-06
-1.3914001971208e-05
-2.57059379331294e-05
-9.70805467288579e-06
-1.43794032065494e-05
-1.06364641222281e-05
-2.70057738003843e-05
-1.54902580169976e-05
-1.87277056727559e-05
3.83964861945952e-06
-2.57671376753781e-05
-2.46335392273833e-05
-3.35523252395211e-05
-3.31078886596406e-05
-7.29805578299762e-06
-2.28047219502037e-05
-8.22052013153414e-06
-1.37631062127693e-05
-2.31691586102901e-05
1.51682209088689e-06
-2.54369133988314e-05
-1.25800077941099e-05
-8.82936077433082e-06
-2.02509161200987e-05
-1.25676890760273e-05
-1.78114655274448e-05
-1.05712968562032e-05
-8.50401958648915e-06
-1.54656847386792e-05
-2.34522241855401e-05
-2.28164674618489e-05
-1.05253212278615e-05
-2.18457936283582e-05
-1.48973163479966e-05
-1.51437342989885e-05
-1.09151452785135e-05
-5.21094039332346e-06
-1.76602769977574e-05
-1.7114850582006e-05
-2.8891525254659e-05
-1.20889268915137e-05
-9.64290046837658e-06
-1.73975460074222e-05
-2.49137778140624e-05
-7.53927808240317e-07
-2.36840872963126e-05
-1.71592668891873e-05
-2.44518425878609e-05
7.52679048006617e-07
-1.05936925090222e-05
-1.44528354228667e-05
1.193214235148e-05
-1.79719738958355e-05
-1.19341872562565e-06
-1.26582818813379e-05
-1.59281462438432e-05
-5.20706807249964e-06
-9.81703908478667e-06
-1.79708194510961e-05
-1.4289521257977e-05
-7.35419169606924e-06
1.02896744398099e-05
-2.5223698280856e-05
-1.67932851109412e-05
-1.50932256867685e-05
-2.183897385147e-05
-3.29049475990427e-05
-1.9777439362207e-06
-8.61591827131232e-06
2.50883917664346e-06
-2.19854189979828e-06
-3.28860163785184e-05
-1.06655385119492e-05
-2.21034883137112e-05
-4.07957032326592e-06
-1.82111205700223e-05
1.63308924131503e-05
-3.90888406591047e-06
-3.60965369241075e-06
-2.72860515555538e-05
-3.69705401300037e-06
-2.27264968643028e-05
-7.95653439722862e-06
-1.99150580155335e-05
-2.42779768639784e-05
-1.79723642154293e-05
-3.03659893142976e-05
-2.27621823409609e-05
-1.1583360262848e-05
2.30106117652605e-06
-1.75684648322238e-05
-1.73401495720535e-05
-2.77691593943027e-05
4.49553493460653e-06
-1.67629336204996e-05
-1.40649936666628e-05
-9.6926831251745e-06
-3.64076862219323e-05
-2.09145683518038e-05
-1.49738337065681e-05
-1.73914505233772e-05
-1.8994902412264e-05
-1.82862944634671e-05
-8.18751685540772e-06
-2.81802766832295e-05
-2.88560780425379e-05
-3.01868073666097e-05
-1.49842462080662e-05
-1.39844551722509e-05
-1.99902790498983e-05
3.16648201761465e-07
-1.67094350159314e-05
-2.29100007778409e-05
-2.22423176886256e-05
-9.84440565829855e-06
-1.29032823197467e-05
-7.77802289360889e-06
-1.31704365662387e-05
-5.88833199680137e-06
-6.74362028867087e-06
-1.7487251735383e-05
-1.58858643587244e-05
-2.37568352907285e-05
-1.15679705410005e-05
-9.66915170154263e-06
-1.3319642709895e-05
-1.13090991463981e-05
-1.01036378308384e-05
-1.94648436169422e-05
-1.60229243667729e-05
-4.28770538304282e-06
-1.44694405128683e-05
-1.78402557241049e-05
-1.8247903831271e-05
-1.65114755262945e-06
-1.18377745410408e-05
-5.14240862471003e-06
-1.90769946487779e-05
-9.15463132881306e-06
-2.22671247123325e-05
-2.03636058843463e-05
-1.81653142528251e-05
-8.05514591597241e-06
-1.07901283182454e-05
-5.42020612289831e-06
-1.43881401708756e-05
-2.34986291204681e-05
-7.30456164801226e-06
-2.47481144325874e-05
9.20880240334381e-07
-1.54427090060231e-05
-2.29578982683807e-05
-9.08094597983331e-06
-1.03098242463505e-05
-1.61142272956704e-05
-1.53116608187474e-05
2.5875088612869e-06
-2.17479874783952e-05
-7.1996766944706e-06
-1.47748413650097e-05
-3.46713987110257e-05
-1.35487116368156e-05
-1.02872833225855e-05
-2.85198825604095e-05
-1.98536610777634e-05
-2.10513041341044e-05
-2.92488627639761e-06
-1.12385646258128e-05
-8.7547886765732e-07
1.99701358652338e-06
-1.63681983018916e-06
-2.48957519662742e-05
-1.21053859005009e-06
-1.38215337800756e-05
-3.0421684495201e-05
-2.49368052454638e-05
-2.28630912426984e-05
-9.47524928692272e-06
-1.3038106195314e-05
-2.18441248079612e-05
-2.9790105974464e-05
-2.55122979802555e-05
-1.66294231803828e-05
-7.33905068397757e-06
-2.52480423941741e-05
-1.5918928886149e-05
-1.20482912452836e-05
-2.28182723018429e-05
-1.74006776168343e-05
-2.24259430360199e-05
-1.44406129490498e-05
-1.75286615893084e-05
1.52670037868626e-07
-1.88458399957407e-05
-2.01243280887229e-05
-9.49085887537177e-06
-3.54293483095515e-05
-2.78454523519037e-05
-2.23041313056062e-05
-2.68644707455877e-05
-1.75388285871691e-05
-1.11658324359438e-05
-8.2165939087671e-06
-3.74377491890301e-05
-1.286565350543e-05
-1.84038293289312e-06
-2.89055912206958e-06
-8.63178907172033e-06
-4.62942269548427e-06
-1.01633212213898e-05
-2.73309371191566e-05
-1.51755186722676e-05
5.91571087621255e-06
-9.72907152010585e-06
-2.18413236635898e-06
-3.662177891414e-06
-5.80715500731354e-06
-2.02992841197072e-05
-2.19650981678414e-05
-6.41182548888699e-06
-1.25300561081692e-05
-1.82432300981736e-05
-9.65483229900804e-06
-5.51096595884886e-06
-4.6992749072968e-06
3.32469488299512e-06
-2.44794371537846e-05
3.87983706170296e-07
-1.45288073076042e-05
-1.39132839837531e-05
-1.80585317438318e-05
-6.50484485149377e-06
1.59186315287502e-06
-6.76752971363798e-06
-1.79853031151813e-06
-1.67171823793456e-05
2.16950212691008e-06
-2.59540732364212e-06
-2.41719040567851e-06
-1.54201084591939e-05
-2.71169424780365e-05
-2.09350585902645e-05
-1.24178430206444e-05
-1.39022620920513e-05
-1.28158773984995e-05
-2.67208851331631e-05
-1.86863023817694e-05
-3.64391849590106e-05
-1.71744365381726e-05
-1.108235396622e-05
-2.06813758550532e-05
-2.11184377984854e-05
-2.35314344896831e-05
-2.0447455404468e-05
-1.28901426922304e-05
-3.62506757571193e-05
-2.55474828954956e-05
-1.60711028630063e-05
-3.57466060185681e-05
-2.85571536558904e-05
-2.15804947032906e-05
-1.99570487685702e-05
-8.83447656870849e-06
-2.70995734456055e-05
-2.36862998447764e-05
-2.53196757289159e-05
-7.65568814651496e-06
4.99487888300832e-06
-7.0086166167673e-06
-2.69494651530332e-05
-1.23652446752574e-05
-3.20698691052224e-05
-2.99590032542208e-05
-2.60979798013217e-05
-1.76949902948212e-05
-2.39215595683371e-05
-3.45984139773946e-05
-2.51913494850485e-05
-3.94608580531666e-06
-1.03566139361837e-05
-7.32140458836977e-06
-1.08415093014881e-05
-2.87971215852291e-05
-2.3040294770053e-05
-1.25013837421873e-05
-2.09788012088591e-05
-2.88361712974269e-05
-1.95803878703838e-05
-3.34927349444616e-05
-3.3814791449669e-05
-2.01638370082333e-05
-6.89489143566757e-06
-1.88585612678645e-07
-3.06692219589509e-05
-2.47792772348001e-05
-5.47703125836631e-08
-1.00358487383835e-05
-6.11364088771098e-06
-7.2359175231161e-06
-1.67478664470526e-05
-1.03053015349253e-05
-3.06776178489048e-06
-2.21934627608667e-05
-1.0197560049331e-05
-7.80162818675165e-06
-1.41297192795568e-05
-1.10644777839727e-05
-2.36687480437087e-05
-2.65177154973108e-05
-9.52633550130009e-06
-9.92373922871603e-06
2.07627432083177e-06
-1.20908475751389e-05
1.93438965584363e-06
-1.21056139433483e-05
-1.01522946707512e-05
6.59137790191562e-06
-1.97136041608947e-05
-2.95370947829043e-05
-1.39109829821025e-05
-7.1394804280569e-06
-2.87643222041285e-05
-5.1671981662535e-06
-3.75135998862963e-06
-3.67264577065282e-06
-1.88296058401483e-05
-2.14516880794641e-05
-9.27380632630746e-06
-2.27305251601427e-05
-2.0072902367572e-05
-9.99444405478337e-06
-5.12478996317091e-06
-2.65166762335795e-05
-1.10521409058419e-05
-2.52682099487628e-05
-4.16532432661459e-05
-1.66145674093441e-05
-2.15318582665215e-05
-2.03505181562659e-05
-3.85106911364875e-05
-2.23940126249639e-05
-1.40033669145613e-05
-1.58416137425719e-05
-1.02752443857755e-05
-2.49974441454407e-05
-8.56439540146913e-06
-5.22415124865248e-06
-2.05574070458377e-05
-1.49679417202125e-05
1.10581101117323e-06
-1.08319280296016e-05
-3.21172049677789e-05
-1.96990760604494e-05
-2.40344116261192e-05
-1.42052622085041e-05
-1.06865990971852e-05
-2.92041597039464e-05
-1.90175713291635e-05
-1.04161624331459e-05
-3.07919841188215e-05
-1.3300847559221e-06
-7.08411212144687e-06
-1.79532354029668e-05
-1.33440193107692e-05
-2.25908703768225e-05
3.45427690764883e-06
-1.3917974637884e-05
-9.77839781490388e-06
-1.15392543042823e-05
-1.12408167487094e-05
-5.72937478435882e-06
-2.35452214535176e-05
-9.47115071058725e-06
6.59061553567403e-06
-3.36580576530135e-05
-7.1901371792017e-06
-1.62287677846058e-05
-1.04499633319763e-05
-4.80511129422571e-06
-2.50903770978702e-05
-5.99688163795831e-06
-1.31895430517799e-05
-1.46764918667105e-05
-1.82059655721927e-06
-1.78464047611575e-05
-3.78568521894023e-06
-2.02969730256608e-05
-7.60688993910662e-06
-8.91253471160662e-07
-1.56373846352805e-06
-2.00696674503737e-05
-6.90080493231089e-06
-1.61637243731403e-05
-4.97045461351305e-06
-1.24201126231722e-05
-6.50040978850424e-06
-1.72748112457442e-05
-1.54761867347827e-05
-1.29027163658271e-05
-6.28304399593678e-07
3.66474902213272e-07
-1.94181181741696e-05
-1.49106268641261e-05
-1.84347420279323e-05
-2.19810670502392e-05
-1.50780007250119e-05
-1.3090501726566e-05
-1.42236950416964e-05
-2.77078023807505e-05
-2.59406099059946e-05
-1.13670685690309e-05
-1.42222905994659e-05
-2.66133567395866e-05
-1.56838592779772e-05
-2.39972885767246e-05
-1.01489174103973e-05
-4.63819504568196e-06
-1.22208823962818e-05
-2.45378593545621e-05
-1.10547807005629e-05
-2.34139212869007e-05
-3.33397275462976e-05
-5.434189313742e-06
-3.24507489353034e-05
-1.9735555748975e-05
-1.96311687363244e-05
-1.87148693201103e-05
-2.70704195305548e-05
-1.62096733031486e-05
-2.50952704729119e-05
-1.00430818785756e-05
-7.44183852501268e-06
-2.12724493703124e-05
-2.15790084004196e-05
-1.31857726656097e-05
-1.47067280558187e-05
-4.10819707599695e-06
-2.81507374126374e-05
-1.93404121021873e-05
-2.03634539384114e-05
-3.57195009902987e-05
-2.53695533039585e-05
-2.05744751075385e-05
-1.21464161376618e-05
-3.3786964175727e-05
-2.13115036053215e-05
-9.21760689568574e-06
-7.66969358164804e-06
-2.29400408977424e-05
-2.64093936792533e-05
-3.18798468446101e-05
-1.13905220652279e-05
-2.24932454525688e-05
-4.61744065961615e-06
-2.02282626450473e-05
-1.29059704416394e-05
-1.39504420558184e-05
-5.91968821456454e-06
-1.44385338174184e-05
-3.28948236567618e-06
-1.83362915810376e-06
-1.72976206935733e-05
-5.20842616618773e-06
-1.90532367185206e-06
-3.57113649205544e-06
-4.27380999493365e-06
-2.30893453664063e-05
-1.83546544857651e-06
-2.35602158250667e-06
-1.82817546535463e-05
2.7622285449623e-06
-2.32539133554764e-05
-4.24940248071578e-06
5.60723929858701e-06
-1.01194483815773e-05
-3.35432192982054e-06
1.66682555663397e-06
-2.20567069678175e-05
-1.52784589556201e-05
4.14311921769534e-06
-1.10006363606834e-05
-5.86250834790179e-06
2.28630105389012e-06
-2.31351510043168e-05
5.6935180351594e-06
-1.92019072963824e-05
-7.40764203436353e-07
-1.30855209675163e-05
-9.52253766575074e-06
-9.49189383570994e-06
-2.29638241768111e-05
-1.74942523365246e-05
-3.56808854972906e-05
-1.47182868058549e-05
-6.84064575980941e-06
-1.78031546603947e-05
-2.15335591276318e-05
-5.51815684556663e-06
-2.2142614542853e-05
-1.61426055660442e-05
-1.88638635626792e-05
-4.31351593259284e-05
-2.54188435560747e-05
-9.75951556478867e-06
-2.4353403391471e-05
-1.64821883748242e-05
-1.2892958433266e-05
-2.06453595222436e-05
-1.46885314023175e-05
-2.38427526078618e-05
-2.05187885959424e-05
-1.71036091964619e-05
-1.092687627883e-05
-1.14982210558803e-05
-4.22752355380762e-05
-2.12184484733717e-05
-2.58393231863573e-05
-1.48017429573266e-05
-2.2984955195949e-05
-1.97374776683676e-05
-1.2172256989206e-05
-1.28129348076607e-05
-2.20994423882848e-05
-1.5807237941239e-05
-8.57371838170955e-06
-2.01531164230967e-05
-9.63023179020501e-06
-2.68977127327242e-05
-9.89185582500576e-06
-1.46967336090856e-05
-1.21977089503215e-05
-1.43236913106758e-05
-2.21619297855427e-05
-1.5778379519506e-06
1.55748023064465e-06
-1.12608489717049e-05
-1.44092990731962e-05
-6.5978444221119e-06
-2.44194147208941e-05
-2.18689104592506e-05
-9.92794887165118e-06
-1.39027094263466e-05
-2.71463016029609e-05
-1.83795676780683e-05
-3.88658357481301e-06
-1.36275738725268e-06
-1.12151303395307e-05
-1.56361010621601e-05
-6.94183286831531e-06
-1.57885050066841e-05
-1.39345594304337e-05
-3.39513166395692e-05
7.00999609130573e-06
-1.20605624186897e-05
-1.77747836412734e-05
-1.36458042773293e-05
-1.17823719673009e-05
-7.55940215251923e-06
-8.72465378156498e-06
-1.23405437163888e-05
-1.6258776794883e-05
-1.54262220964927e-05
-9.28717991234914e-06
-8.85872834146974e-06
-2.0028927861081e-05
-2.00354041007758e-05
-1.61403197177647e-05
-8.96076066356792e-06
-1.59233405117964e-05
-3.08496083510174e-05
-1.61971438357861e-05
-1.73845657887807e-05
-9.58069772993013e-06
-1.39047645733749e-05
-4.4657741649039e-06
-2.45815907849051e-05
-3.51748556606129e-05
-3.32220048505837e-06
-2.33943757962916e-05
-1.34058651710628e-05
-2.10723909128855e-05
-3.5883474533231e-05
-3.43995532889339e-05
-3.05264490653282e-05
-1.75804928147964e-05
-2.10900026449267e-05
-2.06866451974458e-05
-3.37012845083386e-05
-1.48820412110988e-05
-2.8689978850174e-05
-2.2169280759605e-05
-1.3857979919926e-05
-2.47443434871111e-05
-1.74160861449546e-05
-3.1896916200084e-05
-7.84991531963178e-06
-3.14823078745773e-05
-3.30621100150897e-05
-1.36467104281188e-05
-2.60352911729579e-05
-1.35395619902099e-05
-3.78966783307206e-05
-1.09956208991778e-05
-2.93225403831175e-05
-7.0495338507909e-06
-1.83771609579503e-05
-2.30817490796776e-05
-2.14856049361526e-05
-9.62157100347722e-06
-1.32606373638953e-05
-1.3423522122565e-05
-2.17514453414033e-06
-1.58936008264474e-05
-1.17696856583992e-05
-2.7924569995606e-05
-2.60422802568482e-05
-1.11589998507225e-05
1.36358723083025e-06
-2.31442521337932e-05
-2.08911909622513e-05
-4.7418900472155e-06
-1.00945034369437e-05
-2.1079627764582e-05
-1.12441341796027e-05
1.64067124461087e-05
-6.98270641097851e-07
-8.02406539041028e-06
-3.96454421420192e-06
-1.72369986969703e-05
-2.70943101763139e-06
-7.60376618519198e-06
-1.10119189871588e-05
-9.37987967357978e-06
1.00015056763585e-05
-5.09597487105964e-06
-1.9599589340243e-05
-2.45152101264738e-05
-3.17219456174586e-06
-4.71131192250064e-06
-1.15200540225795e-05
-1.07637221613319e-05
-6.40731449517732e-06
-2.38612846967402e-05
-9.95937304508189e-06
-1.60457952385754e-05
-2.2360938548152e-05
-1.32015526628771e-05
-5.20722276299332e-06
-8.88980773443276e-06
-3.08907928818613e-05
-1.7640932615469e-06
-1.82466330128627e-05
-2.19395534331524e-05
-2.01904737195866e-05
-1.99275063956877e-05
-3.17538733111745e-05
-9.25466936476915e-06
-1.7467850674666e-05
-2.96586336799905e-05
-4.51079140268505e-06
-2.11820357771123e-05
-2.29236866851429e-05
-1.16715673694222e-05
-2.82710979087208e-05
-2.01585504721463e-05
-1.91059420526849e-05
-3.5688494882871e-05
-1.18543593156085e-05
-1.29337618892553e-05
-2.42075252382188e-05
-3.81626081270943e-06
-1.87955676125777e-05
-1.44418093970883e-05
-2.3580197083078e-05
-1.4669937401948e-05
-1.90402217160243e-05
-2.04070011221655e-05
-9.05202646862648e-06
-1.83479849101553e-05
-3.59933022998056e-06
-1.80885045447491e-05
-2.28413535818273e-05
-1.72590762759296e-05
-1.57932285109442e-05
-1.00008646663428e-05
-2.04178211083503e-05
-3.68406797882227e-05
-2.24853246697349e-05
-1.45696720358147e-05
-1.68303311533819e-05
-1.45203765051006e-05
-2.40067376746336e-05
-1.49092443975228e-05
3.8652231112215e-07
-3.69935731816796e-05
-2.3141093309591e-05
-1.68092177082841e-06
-8.42878511000961e-06
-2.21698958178658e-05
-1.45574487111148e-05
1.97433232756539e-05
-7.78814469586129e-06
-4.17464257957241e-06
-1.80796831650936e-05
-1.63837509736398e-05
-1.24988514307826e-06
5.52709565397313e-07
-1.84036681523232e-05
-1.98422196197796e-05
-4.57079710059189e-06
2.06360763058612e-06
-1.25394041370778e-05
-1.69734751839173e-05
-1.77410923423582e-05
1.02968770173843e-05
5.84955935484261e-06
-1.46745492479077e-05
5.1337393338305e-06
-1.35468572032421e-05
-2.05965721120321e-05
-1.25675232320738e-05
-2.20181577514576e-05
-2.01014287379628e-05
-2.08902923145713e-05
-1.69144126602715e-05
-8.91873317794424e-06
-9.65657917217126e-06
-4.17325901270584e-06
-2.64112670429083e-05
-1.62714423782008e-05
-1.1865224979409e-05
-1.22435532987967e-05
-1.55019181596172e-05
-2.2393904634245e-05
-2.50909323481545e-05
-1.57493288881443e-05
-1.52628001472819e-05
5.0630756474525e-08
-7.48228743322293e-06
-1.96889587631733e-05
-1.66527860275359e-05
-1.74370552006416e-05
-2.88737150813816e-06
-1.36687910906638e-05
-2.34762952373655e-05
-3.39939606455424e-05
-1.08725023049644e-05
-1.53884629691779e-05
-1.63510116962817e-05
-2.20998202066755e-05
-2.37151626871645e-05
-1.86952423845673e-05
-3.1487585781202e-05
-3.24643272252933e-05
-3.155726415629e-05
-2.53534309714424e-05
-2.06343911767323e-05
-1.97037141496711e-05
-7.75447521316884e-06
-3.759505462096e-06
-1.5064142223557e-05
-1.86311935411611e-05
-2.85181932542035e-05
-1.94388858055808e-05
-1.48185963491989e-05
-3.89754954170489e-05
3.02800593108578e-06
-1.37773070185774e-05
-1.8341083132606e-05
-2.46938082624354e-05
-1.95612316588221e-05
9.13588396101443e-06
-7.26434519903993e-06
-2.10083831517819e-05
-2.66137960115826e-06
-4.20728651772943e-06
-1.37567116040811e-05
-1.79888664278245e-05
-2.5415249866374e-05
-2.34582225365795e-06
-2.25716118331395e-06
-1.70888447039333e-05
1.58970320280881e-05
-2.0607554213938e-05
-8.57805061386194e-06
3.09433777164188e-06
-5.31868594232683e-06
-1.83412661186831e-05
8.54908635381849e-06
-2.2147540876209e-06
-1.71441039373397e-05
-2.25476506767198e-05
-1.99233488355522e-05
-1.18104706419035e-05
-7.15771152599076e-06
-1.53646712563027e-05
7.42652955645855e-06
-7.49854409394173e-06
-2.39353964344067e-05
-2.71055674271484e-05
1.20131715905125e-05
-1.74268510501607e-05
-2.49410418547519e-05
-1.01057142804277e-05
-9.26238538154855e-06
-9.12588153886008e-06
-1.84836120020401e-05
-7.97846757084031e-06
-2.40984598574175e-05
-1.6265123866475e-05
-1.71683435258582e-05
-1.19808279598465e-05
-4.44472451507672e-06
-7.91941361114329e-06
-8.54313289550463e-06
-5.2354297015698e-06
-1.85552590166696e-05
-3.60347918057518e-05
-3.46701260260467e-05
-1.58650427263653e-05
-6.74462336318865e-06
-1.68568873986882e-05
-3.74420539302499e-05
-1.91638610413089e-05
-1.66727263707465e-05
-2.30538997304276e-05
-1.6055562111387e-05
-2.70498301681497e-05
-1.575847613888e-05
-1.24195693070187e-05
-2.28409155489919e-05
-1.83690507129026e-05
-1.75075745746937e-05
-1.86227358919014e-05
-2.50138072376808e-05
-1.49898962596615e-05
-2.18718078940231e-05
-2.0147577304825e-05
-1.59394519981441e-05
-3.20075146576639e-05
-1.5645848769716e-05
-1.70617466258612e-05
-8.99623086029655e-06
-7.33168970481056e-06
-2.02140208954309e-05
-2.96440269851344e-05
-2.08415284283364e-05
-2.43348217525117e-05
-1.86612465068472e-05
-8.9213146914012e-06
-2.07935210443217e-05
-4.10688448659239e-06
-1.89606346046506e-06
-1.12547684380994e-06
-1.03703717257185e-05
-6.48036442622785e-06
-8.50943269913958e-06
-2.18866801158812e-05
8.92680010250075e-06
-2.39514778499775e-05
-1.903582571354e-05
-6.46669888237748e-06
-1.15364784021583e-05
-1.09388018231739e-05
-7.43542425225489e-06
6.40857361949513e-08
-2.43105437656984e-05
-8.94022982739848e-06
-7.63635898252143e-06
-1.52152806486053e-05
-1.57739992418736e-05
-3.15179535582879e-05
-1.3588194597874e-05
-1.55630176071769e-05
-1.59106772759387e-05
-1.1947127528345e-05
-5.49867465626641e-07
-1.26798336625889e-05
-1.72570067465741e-05
-2.91799962163753e-05
-2.24522530492749e-05
2.01488700148327e-06
-1.90507829303162e-05
-1.82193468612489e-05
-2.77658442544559e-05
-6.32230188914966e-06
-9.46316646985625e-06
-1.26207679144596e-05
-7.28633735912793e-07
-3.03242326061678e-05
-2.83337552305341e-05
-1.17981608957145e-05
-1.85529591143794e-05
9.26615441526086e-06
-1.09906054394612e-05
-2.01716828925343e-05
-2.5401146085191e-05
-1.89624627543959e-05
-1.20415416658389e-05
-1.91560574179865e-05
-1.84916614390782e-05
-1.4226535078129e-05
-2.79751541692583e-05
-1.6246483261205e-05
-1.39958416459253e-06
-8.81292746581557e-06
-1.99041973615766e-05
-2.53852165628772e-05
-3.13141667205856e-06
-2.61053172614877e-05
-1.0167275871018e-05
-5.48916372398759e-06
-4.35537532198951e-05
-2.43396233167446e-05
-1.28289408817683e-05
-2.81606791174167e-05
-2.96509431125989e-05
-2.23554556261539e-05
-7.69014409292406e-06
-8.31551879549244e-06
-2.02556298871045e-05
-1.56420261569035e-06
-1.89319052533324e-05
-5.52953242640621e-06
-1.37294006225105e-05
-1.81598625965693e-05
-7.94137266813628e-06
-7.94717486509189e-06
-2.52501675953468e-05
-1.58294971140247e-05
-1.92798832079506e-05
-1.86572499906308e-05
-5.74643774570418e-08
-1.01843909372189e-05
-4.27615999104101e-06
-1.35181638997712e-05
-1.67601979164269e-05
-3.14998765078609e-05
-1.11198086546961e-05
-2.26441941460993e-05
-5.3227429597959e-06
-1.9864163069573e-06
-2.50590628143178e-05
6.59606519415056e-07
-2.38426512007108e-05
-1.39573630851453e-05
-1.66457429219025e-05
-1.21679238884066e-05
-1.47573409887984e-05
-1.39758269760496e-05
-2.09849474609932e-05
-1.2646431889769e-05
-2.08009910478726e-05
-2.12063560461693e-05
-3.30934082864245e-05
-1.8928727672292e-05
-2.33470414623351e-05
-1.3851133469144e-05
-8.13822364165589e-07
-3.52797352067801e-05
-1.20881522052348e-05
-1.16182556022914e-05
-2.05944791708915e-05
-2.51934356167757e-05
4.26730451335515e-07
-1.26024731139662e-05
-1.92596744622368e-05
-1.29713503332151e-05
-9.78228447789924e-06
-1.57703310871674e-05
3.66969865711618e-06
-2.12067751566062e-05
-3.16729504840462e-05
-5.15873715454607e-05
-1.58819145791435e-05
-2.3501006221371e-05
-2.1426309203721e-05
-2.22935336109743e-05
-3.38402914532543e-05
-3.07025423509913e-05
-1.48465693398036e-05
-1.47884509030511e-05
-1.75521849247181e-05
-3.7313356921321e-05
-1.8218571241479e-06
-2.02110477386261e-05
-3.49569638494016e-05
-1.69964571925303e-05
-2.22486996732305e-05
-3.51835447698149e-05
-2.13225736181224e-05
-2.99205219073689e-05
-1.87291300763105e-05
-2.9801346598511e-05
-1.30714447765588e-05
-3.75128018563639e-05
-3.12585323761425e-05
-1.32347171797621e-05
-1.0805021726614e-05
-4.60677883863067e-06
-4.07106541454216e-05
-6.50683911397637e-06
-6.59558705320982e-06
-1.97654562715246e-05
6.04684485250193e-06
-2.16821582552803e-05
-2.84102585079784e-05
-5.74164854900529e-06
-7.7326314286743e-06
-2.2061385494921e-05
-2.03434043279645e-05
-8.78857904080157e-06
7.76608003171443e-06
-1.82699848240229e-05
-1.94256289602979e-05
-1.81909793949185e-05
-8.18096701842881e-06
-8.20980550380548e-07
-7.03668579317203e-06
-1.33103927046549e-05
-1.03600141156785e-05
-1.1678052179809e-05
-1.56734815104714e-05
-2.26007389638258e-05
4.53306905378687e-06
-8.10193232612186e-06
2.51381988861306e-06
-1.08371120342355e-05
7.54705017177216e-06
-1.63241366238351e-05
-1.61077400890611e-05
-9.86405645527884e-06
-1.35727773296337e-05
-2.05987299584194e-05
-7.52745757493031e-06
4.5234404793451e-06
-6.76651803412909e-06
-3.09389516858621e-05
-1.1092197010486e-05
4.71544187157345e-06
-2.41581062093888e-05
-2.27045003504702e-05
-2.28233575493826e-05
-1.36433717366393e-05
-6.97941832145043e-07
6.4971804338412e-06
-1.22644409231953e-05
-3.3314837087389e-06
-2.11219067579912e-05
-1.26987722049972e-05
-2.902291609693e-08
-1.95512740604738e-05
-2.16173226541813e-05
-1.72510150168786e-05
-1.32736697835753e-05
-1.36759078422169e-05
-1.70454120286056e-05
-1.93840407407301e-05
-1.13524314982951e-05
-2.63003387007704e-05
-1.23942168551641e-05
-3.42581822995867e-05
-1.52286581305513e-05
-2.50200859357779e-05
-7.44674666642138e-08
-2.33388249184883e-05
-2.17122343306466e-05
-2.40545555220919e-05
-3.51436363560398e-05
-2.04200885145146e-05
-1.03704031588303e-05
-3.28265866660663e-06
-6.10979159114637e-06
-1.884252205818e-05
-1.50794029002804e-05
-2.68620351471828e-05
4.05888829334987e-06
-6.62237488173535e-06
-2.39441809563572e-05
-1.93703097134694e-05
-7.07258686480768e-06
-2.13101417962817e-05
-1.16341714215035e-05
5.0079960410501e-06
-2.03640053179093e-05
-2.82594198612566e-06
1.02908749095495e-05
-1.97201568236533e-05
-5.27438755691942e-06
-1.48819910152639e-07
-2.10959641906329e-05
-2.95494765278826e-05
-2.93026911093434e-05
-1.15863999111816e-05
8.64958862330234e-06
-1.89165291709309e-05
-2.26296914440885e-05
-2.02507988044947e-05
2.61346145913206e-06
-2.00584942103697e-06
-4.75316088751252e-06
-1.54541704291158e-05
-1.05950310687671e-05
-1.07874929212398e-05
-4.3038817477315e-06
-1.44253623529635e-05
5.93370738151382e-06
-1.63109316953877e-05
-1.21932552788045e-05
-1.04508136741703e-05
-1.23940981451585e-05
-1.18525502993542e-05
3.76630112832506e-07
-4.83875580944914e-06
-1.67988686347394e-05
-1.65915606856425e-05
-7.3453877128578e-06
-5.9694443545787e-06
-1.71956792963556e-05
-2.82209238632493e-05
-1.74837244497027e-05
-4.77720537824926e-06
-7.33195227447753e-06
-2.28995592323775e-05
-9.22947728905734e-06
2.09511995087305e-06
-6.62376420164422e-06
-1.47638272557367e-05
-2.02682396219443e-05
-1.816863876106e-05
5.39840178935958e-06
-2.63630634433517e-05
-2.52612556386901e-05
-3.50742128636153e-05
-1.86338517512478e-05
-2.80244568647005e-05
-3.80778171308209e-05
-9.29890592624934e-06
-1.58132475435049e-05
-2.36883185130035e-05
-2.53557812873771e-05
-2.59838925236632e-05
-1.95151799069634e-05
-2.37411617228276e-05
-2.56363718402118e-05
-2.39373922078558e-05
-2.98958794154453e-05
-1.15020376595469e-05
-4.2388776197173e-06
-1.68685569411048e-05
-3.46438570998518e-05
-1.02523261139115e-05
-2.23963504597719e-05
-2.12670483237592e-05
-2.38271392248759e-05
-2.85710227550035e-05
-1.85972353726487e-05
-2.76064378386827e-05
-1.41301239427147e-05
-2.35802244157104e-05
-1.21507252074131e-05
-4.98708289137367e-06
-1.69116597195075e-05
-1.91363926341241e-05
-1.75273698830074e-05
1.24711416206365e-06
-6.50546160202972e-06
-2.88949240402437e-05
-3.35262905526989e-05
-1.57355681866625e-05
-1.66041946182732e-05
3.47919449174673e-06
-1.65960449002012e-05
-2.50809923532929e-05
-1.35450875138034e-05
-1.12171351275198e-05
-1.04103274735469e-05
-1.3441957387053e-05
-1.76130311025315e-05
-3.79231825125406e-06
-3.59027074958474e-06
-6.23089470612819e-06
-9.6535676585213e-06
-2.26075398542575e-05
-7.60032095464626e-06
-8.65877617669782e-06
-1.47596851533248e-05
1.60220747182422e-06
-1.47415977045077e-05
-1.2871510702821e-05
-1.72174994698723e-05
-1.58278812702513e-05
-1.93930067060455e-05
-1.0263696096421e-05
-1.34216885637142e-06
-1.11306948895851e-05
3.60630433086973e-06
-1.51864439923356e-05
-2.65830610683779e-05
-2.00714201230713e-05
-2.36819688192956e-05
-1.69858547531807e-05
-1.81111921228548e-05
-2.03939584711727e-05
-2.0300583539781e-05
-1.79116781788261e-05
-2.19521670162067e-05
-1.55595080517276e-05
-2.36834467568194e-05
-2.05482571193237e-05
-1.76975564083276e-05
8.76459662446824e-06
-2.70005873978936e-05
-6.60684695784277e-06
-1.30105506982298e-05
-1.98037736148243e-05
-1.89062290147129e-05
-2.93356541422656e-05
-1.39880505522941e-05
-7.73450485664298e-06
-1.84073151443968e-05
-8.08936598426753e-06
-2.01568482471826e-05
-1.22322766023211e-05
9.87535676355728e-06
-2.13412353800112e-05
2.39392838622603e-06
-9.08815949378415e-06
-1.77546118200547e-05
-1.62635591760777e-05
-2.53295304197933e-05
-3.26939168117788e-06
-1.3117480948962e-05
-5.3235798122751e-06
-2.41771716006961e-05
-3.69294254239613e-06
-2.75241050726137e-05
-2.3382823535449e-05
-1.03216322953169e-05
-8.1325261220047e-06
-3.54683892929004e-07
-3.36155798958552e-06
-1.70793793963626e-05
-3.14448057661684e-05
1.94465904590636e-06
-7.47768171224462e-06
-3.20099731149097e-05
-1.50665280581083e-05
-3.28385182435763e-05
-2.27072706232843e-05
-2.20501008431462e-06
-2.00175875173876e-05
-1.96816627882477e-05
-1.42677611037113e-05
-1.45189760908183e-05
-1.27404992743009e-05
-2.7330169086962e-05
-1.06848388413594e-05
-1.84228837130047e-05
-2.10741696843351e-05
-1.1145836202625e-05
-5.25745197138206e-06
-7.96168175941866e-06
-9.38889662920615e-06
-7.7080904507963e-09
-9.7554760569085e-06
-9.28091551158684e-06
-1.19767671933905e-05
-2.17221319017918e-05
1.75205531272537e-06
1.61633402175264e-06
-1.40082743094203e-05
-3.77086777588054e-05
-2.30785347145897e-05
-1.03671047736416e-05
-1.70149192760203e-05
-1.1536807947798e-05
-1.03345627804158e-05
-1.72776818004541e-05
-1.37424515751428e-05
-1.30450859306022e-05
-2.40002913278099e-05
-8.48783650278316e-06
-2.97451485549062e-05
-2.2185101048004e-05
2.49073887259414e-06
-1.92075572263016e-05
3.79026129200213e-07
-1.11270337822698e-05
-2.51247007354969e-06
-1.35004390786744e-05
-7.65899659855032e-06
-3.9808736844058e-06
-3.07138116472842e-05
-2.87375322830091e-05
-8.44281441735046e-06
-2.62233916270468e-07
-2.98834405610558e-05
-2.98888525734946e-05
-1.31925690259173e-05
-2.02749216425012e-05
-3.09665953354485e-05
-1.9876392247084e-05
-2.67896935248964e-05
-1.41518954677447e-05
-1.7252962628373e-05
-8.06894092660581e-06
-2.24232071167666e-05
-5.42279201516748e-06
-1.69214331928881e-05
-3.04119544196487e-05
-1.54675088525031e-05
-3.54490903617958e-05
-1.08625898236698e-05
-1.00201638393283e-05
-3.63469306954801e-05
-8.37618938615031e-06
-3.14038257139438e-05
-2.9338749395751e-05
-1.58762864014443e-05
-1.43739017266586e-05
-8.99069563369336e-06
-1.32488014062966e-05
-2.19367831041573e-05
-7.95344941850425e-06
-1.57012172876509e-05
-1.44260459873538e-06
-9.46403768428317e-06
-8.93197720284172e-06
-1.3800934091277e-05
-2.69777252804205e-05
-1.27029750152229e-05
-2.05098422109006e-05
-1.90572963523332e-05
-9.67438186329815e-06
-1.34540098822159e-05
-1.15143055335801e-05
-1.0341169390272e-05
-1.13916277107414e-05
-1.2224712535869e-05
-7.51135921778766e-06
-1.10070573832154e-05
-2.76142590761976e-05
-9.36603982894931e-06
-4.2073413960967e-06
-1.68981164093086e-05
-1.40039265569043e-05
2.32645221817715e-06
-1.92138479239687e-06
-1.79513515350777e-05
-5.64981905879864e-07
-5.26625446257577e-07
-4.88301446701832e-06
-5.07965749863135e-06
7.99863108289337e-06
-3.71290742284593e-07
-1.03746717621411e-05
-5.20149832805692e-06
-1.37784143553187e-05
-2.1682153623805e-05
-3.28174048434848e-06
-9.73591413380096e-06
-7.67213153146986e-06
-1.92506530876703e-05
-7.53234665074227e-06
-1.27769690529144e-05
-2.5055507889407e-05
-1.39924302737321e-05
-3.35241440784713e-05
3.19726598182258e-07
-1.76731339750447e-06
-1.86677759057477e-05
-1.94167906794431e-05
-1.70450581786891e-05
-2.64772464607302e-05
-2.24877224268984e-05
-2.49013124588957e-06
-2.19089317359216e-05
-2.21319366067822e-05
-2.08092648458415e-05
-1.21861761747699e-05
-4.97419267288192e-07
-1.13348522434303e-05
-2.02253503985368e-05
-2.28823750062056e-05
-1.46710591618341e-05
-7.33213129118604e-06
-1.11700696677841e-05
-1.97791166245585e-05
-2.63712534008754e-05
-1.87851238162141e-05
-2.63456625086586e-05
-2.89826363780314e-05
-2.78039703610144e-05
4.30047871364389e-06
-1.73388697544148e-05
-2.07420346915023e-05
-1.60291465873105e-05
-2.22085434752293e-05
-3.23434884507651e-05
-1.25083295711004e-05
-1.50666530477165e-05
-1.75774709105943e-05
-1.74499124936462e-05
-3.89053516549241e-06
-9.27474791755501e-06
-2.02751519780232e-05
-1.5478165605101e-05
-1.41212090632682e-05
-2.7835809276975e-05
-2.23987936327208e-05
-2.07338477345299e-05
1.08608264276474e-05
-1.37608177948545e-05
-2.41721286197654e-05
-1.06633247777099e-05
-4.3356368329222e-07
-1.3647462495945e-05
-3.40194435423889e-06
-7.4648334629725e-06
-9.52228712292854e-06
-2.98787586875076e-05
-8.34671466455096e-06
-1.7714683024222e-05
-5.95899044933982e-06
3.03210339419007e-07
-8.57106147125311e-06
-6.29843925765835e-06
-1.39416625392985e-05
-1.53400831406288e-05
-1.3542334803109e-05
-1.16037286072586e-05
-1.72195633519412e-05
-2.17756132663638e-05
-5.46052551879807e-06
-2.30599521748577e-05
-8.41655380637367e-06
-6.97287956312686e-06
-6.77928786456373e-06
-2.2380123197182e-05
3.39751471586608e-06
-2.38891788681681e-05
-1.93462430286532e-05
-2.10526652540553e-05
-1.32388042401687e-05
-1.42682967494775e-05
-2.67503725634305e-05
-1.19574247955035e-05
-4.34474485592338e-05
-2.49985320496854e-06
-2.15812346209988e-05
-1.23086025229513e-05
-2.71340072734861e-05
-3.53876419289716e-06
-2.07021313183054e-05
-1.33542454925013e-05
-2.0290138499017e-05
-1.78566462656709e-05
-2.38473163229089e-05
-1.10866053564018e-05
-3.40687806930853e-05
-2.36892062939238e-05
-3.0596441224789e-05
-2.7393839287763e-07
-3.26332133388445e-05
-9.29991342555921e-06
-2.35591617777506e-05
-3.37330657069487e-05
2.70709602954238e-06
-3.47189736783741e-05
-1.49400906038271e-05
-2.89126536222644e-05
-3.52273007577016e-05
-2.09741457584281e-05
-1.74593814043737e-05
-1.07775770735509e-05
-5.47059746103912e-06
-2.57026372111763e-05
-1.256326545871e-05
-1.35785494044438e-05
-2.05472678783414e-05
-2.03012343322103e-05
-2.80540393000164e-05
-2.63142608209863e-05
-9.47758856140936e-06
-8.66596535796653e-06
-1.22977537262357e-05
-1.56314900416644e-05
-1.10712896750607e-05
-1.22736272537846e-05
-4.14683011816403e-05
-3.13575476107832e-05
-1.65276059543822e-05
-3.5586289771704e-06
-1.85122466425817e-05
1.53304460058669e-06
2.65221994907486e-06
-1.90725430554874e-05
8.66123978690594e-06
-1.34679370246536e-05
-1.2643678723843e-05
-2.91588285575898e-06
-9.09852146048498e-06
-8.823160139327e-06
-2.28826241502638e-05
-2.58060256084153e-05
-9.5861022840689e-06
-8.92575668290561e-06
-1.94842953755243e-05
-2.35890416982134e-05
1.13797223823495e-06
-9.54290700574395e-06
-2.28651419289503e-06
-1.32658179597772e-05
-7.95012596108463e-06
-7.13326720742017e-07
-5.49073710941696e-06
-1.57233946460766e-05
-9.90164908022243e-06
-7.99357143836524e-06
-1.88280583378098e-05
-3.46307755991195e-05
-1.1038257453515e-05
-1.09987626759079e-05
-2.41047364561676e-05
-1.7758650077043e-05
-1.8196009129706e-05
-2.55404610598558e-05
-1.99264199847014e-05
-2.01078913331374e-05
-1.04372177038154e-05
-7.29728291950973e-07
-3.12646871058059e-05
-1.11206986033862e-05
-2.21681763796881e-06
-2.18400167519059e-05
-8.08940322164673e-06
-1.48258919400093e-05
-1.76162258903723e-05
-1.37756454629163e-05
-1.75729810511885e-05
6.51556227981396e-07
-1.39144171381752e-05
-1.05683004501714e-05
-1.4654537387174e-05
-2.03156025406481e-05
-2.38087447697646e-05
-2.08923388247451e-05
-1.64622117288494e-05
-3.11456242490667e-05
-1.41193779280201e-05
-1.19090107675277e-05
-5.98323888294271e-06
-3.75148456492003e-05
-1.93295686270249e-05
-8.33847170777593e-06
-2.8623035087649e-05
-2.15776967657173e-05
-1.92461550191073e-05
-2.45383365554011e-05
-2.56144612061338e-05
-1.05075121870304e-05
-2.97528878320013e-05
-1.77899568747025e-05
-3.58011299722131e-05
-2.30261921438804e-05
8.89618461376727e-07
-1.40670600290591e-05
-1.49378686173881e-05
-9.6168704184163e-06
-1.30676605457776e-05
1.36009450831806e-06
-2.53989449772622e-06
-3.00296140982012e-05
-1.45622921265966e-05
-1.07765629182535e-05
-1.49787240036227e-05
-1.31763940056002e-05
-6.9271653084904e-06
-7.1731495545271e-06
-2.68088009133946e-09
-1.30107461480084e-05
-8.58257036436878e-06
-8.58829252095798e-06
-5.20734979581486e-06
-1.20694344552467e-05
-9.39202497399688e-06
-2.14618999995796e-05
-1.35071222734967e-05
-3.81520349972361e-06
-2.2544926284857e-05
-1.6010359376917e-05
-1.38049137706687e-05
-8.60222642253365e-07
-5.5692912136229e-07
-2.46283002899853e-05
-1.99191205144735e-05
-2.34989144942114e-05
-7.61281767460768e-06
-8.87901892871296e-06
2.16354846099999e-06
-1.82991964121588e-05
-1.38855987556002e-05
-2.37360514939383e-05
-1.73508072895779e-05
-1.36245183611158e-05
-1.34355978801488e-05
-1.82943692263562e-05
-2.74803023444962e-05
-3.09405301167348e-05
1.09635898618812e-06
-2.49145014341486e-05
-2.53970469623386e-05
-1.43177575051017e-05
-1.30935455929019e-05
-1.62872914211247e-05
-1.65019586363481e-05
-1.76952312427778e-05
-2.79256383623607e-05
-1.53215782062043e-05
-8.26185019716904e-06
-1.05894562832776e-05
-1.34742350457972e-05
-4.90587355975519e-06
-9.72498724596139e-06
-5.4313895077726e-07
-1.46527521712344e-05
-4.81476974052323e-05
-8.28116132665307e-06
-3.03116254330389e-05
-3.21141135187702e-05
-2.00171058386332e-05
-4.41821828521852e-05
-6.53847304240098e-06
-3.12902968894647e-05
-7.35569637172464e-06
-1.03771435040728e-05
-2.12392205340478e-05
-1.45686585840034e-05
-1.56443273943341e-05
-6.71599645229969e-06
-9.02970466785727e-06
-1.29751419529397e-05
-1.65985862248177e-05
-1.73821979370604e-05
-1.00055707402483e-05
-3.0921525778208e-05
-3.04030221996817e-05
-1.72089741760387e-05
-2.19129142690351e-05
-1.75721676785022e-05
-2.43777594203922e-05
-3.58411097639963e-05
-2.3640520556546e-05
-1.44257225698055e-05
-1.41275957979144e-05
-3.62071627689057e-05
-2.67839050449724e-05
-1.19284353479178e-05
1.41553657005462e-06
-2.25780171674875e-05
-2.93225363675592e-05
-1.82761152437977e-05
-1.55020136228702e-05
-2.27876464510446e-05
-1.43926442955844e-05
-1.4904078541925e-05
-1.67546153284212e-05
3.50064654260224e-06
-1.63941782603965e-05
-7.10348250900759e-06
-4.86100505701834e-07
-1.31155376894387e-05
-1.66530193442437e-06
-9.04875824192041e-06
-1.5865791714361e-05
-2.10774865565049e-05
-7.80043372535533e-07
-2.1349675651321e-05
-2.6427037079433e-05
-1.85160952027989e-05
-1.22471360590452e-05
-2.17775694308026e-05
-1.24861365182608e-05
-2.43291861482947e-05
-1.10539720622969e-05
2.30501783997994e-06
-1.10821184331685e-05
-9.53276027412347e-06
-1.84285586109392e-05
1.08831300957374e-06
-1.5173028880348e-05
-1.45723859355056e-05
-9.09785517085931e-06
-4.7427048647496e-05
-2.0845768637677e-05
-1.68634387419208e-05
-2.58158835841567e-05
-6.57475623878487e-06
-2.11225193916442e-05
-2.72701890233924e-05
-2.38608887647923e-05
-1.84155529261517e-05
-3.34914995502002e-05
-2.08477661561973e-05
-3.19690077864469e-05
-1.22096067165435e-05
-1.95027370448487e-05
-2.82331799501979e-05
-1.2094131602184e-05
-1.32044188118047e-05
-1.78076523762081e-06
-3.12774591356559e-05
-2.9411422334022e-05
-8.46293868034528e-06
-1.59552551527191e-05
-2.30406887030301e-05
-1.87689194671199e-05
-4.14549316090185e-05
1.87984206221286e-06
-8.34494443184108e-06
1.34367383493967e-06
-3.00970903211682e-06
-2.18925152363848e-05
-2.01311980077718e-05
-1.92515253995266e-05
-3.2772557145877e-05
-7.81703419581384e-06
-2.42447077739429e-05
-1.47879990818355e-05
-4.44343494932319e-06
-5.67973232009008e-06
-9.26966851339455e-06
-3.127639923378e-05
-5.91240818971919e-06
7.01387775301975e-07
-5.01248618630715e-06
-8.68821409363876e-06
8.02042117682426e-08
-1.25612064269458e-05
-1.04564543478951e-05
-5.67714352832386e-06
-2.71394845424999e-05
-5.10922152862642e-06
-1.31176737770904e-05
-1.43159495604676e-05
-1.76043377693206e-05
-2.67439297016672e-05
1.70842974428817e-06
-1.63450888773861e-06
-1.44120221104002e-05
-1.71565118636968e-05
-2.30398714847409e-05
-1.55606573341479e-05
9.80774666621705e-06
-1.86281444600375e-06
-4.51792444621315e-06
-9.21916672270404e-06
-3.17884443848031e-05
-3.24150364089122e-07
-1.17346743556797e-05
-1.64827391649265e-05
-2.22962577384656e-05
-2.45387995258686e-05
-1.90321639143567e-05
-3.45838170797084e-05
-2.27273785307548e-05
-2.34219025779524e-05
-9.34076645492435e-06
-1.35589363620571e-05
-1.39553748482927e-05
-1.45245789760981e-05
-2.33515371780115e-05
-5.65014240009865e-06
-8.33440341021195e-06
-6.91162816613726e-06
-1.22347073567974e-05
-3.26974079031704e-05
1.36604696239921e-06
-2.99012254494949e-05
-3.88001024266346e-06
-6.16685707553651e-06
-2.01602442973144e-05
-1.40730567663983e-05
-2.20531148490329e-05
-2.16589986292667e-05
-3.28004863754367e-05
-2.54737267380351e-05
-2.2072040035728e-05
-1.34071765987769e-05
-1.55957315338689e-05
-1.83552524799661e-05
-1.28342495269497e-05
-2.22138606739276e-05
-1.49019492258849e-05
-2.70812576302329e-05
-2.32672023610092e-05
-1.96664088721526e-05
-1.62950511414779e-05
-1.17794331823526e-05
-1.44584715001593e-05
-3.62119152092082e-05
-2.06927269915788e-05
-1.56045515063658e-05
-1.86464267549806e-05
-2.04959213950673e-05
-9.79607317378702e-06
-1.0936109303562e-06
-1.08114359265254e-05
-2.00408812659812e-05
-3.34380174635591e-05
-5.54062760449688e-06
-1.50941461779434e-05
-2.30777429458866e-05
2.37331341437838e-06
-8.9390186010796e-06
-1.38735679705069e-05
-5.43145755343733e-08
-1.70315734366114e-05
-4.20700786139653e-06
-8.48496478109962e-06
-1.04395121866325e-05
-1.66293728911156e-05
-2.04560574783093e-06
-1.55271682827005e-05
-2.41383863381019e-05
-1.88996739771097e-05
-5.32702597902196e-06
-2.36161663350173e-05
-2.33700110537228e-05
-3.95304482390039e-06
-2.33492659086296e-06
-1.27306975077064e-05
-1.60486662253301e-05
5.93234404051595e-07
-2.14390452464547e-06
1.28735586960917e-07
-1.39338469389959e-05
-2.23979204226204e-05
-1.01971109429389e-05
-7.33614064695218e-06
-2.80220747940995e-05
-2.23383733611098e-05
-9.79817143564963e-07
-1.83385829790973e-05
-1.65566115463492e-05
-1.34196327000884e-05
-6.67389307206597e-06
-2.05042279196039e-05
-2.35645688924765e-05
-9.50024851011869e-06
-1.81863696662905e-05
-1.02949178401362e-05
-2.62096052575512e-05
-1.82206661957449e-05
2.8408810278999e-06
-3.27311472155224e-05
-1.54548465295277e-05
-1.89034417868847e-05
-2.30518343343118e-05
-3.29624938350094e-05
-9.18866196451027e-06
-2.43966905659678e-05
-1.69828669076023e-05
-1.5737412070021e-05
-3.0876402392532e-05
-1.34755086421938e-05
-2.10974066075843e-05
-3.52155864844073e-05
-2.50388345560177e-05
-1.63168266860854e-05
-2.79900969227383e-05
-1.43006469020452e-05
-5.41378290593559e-06
-2.29362587397568e-05
-5.8053350670535e-06
-1.17056239720309e-05
-1.740813495215e-05
-2.10938460842001e-05
-2.72031665469411e-05
-2.13623090923723e-05
-1.17731039722021e-05
-1.48728330166259e-05
-8.61758703360691e-06
-2.58118057643412e-05
-2.20218730427032e-05
-3.00417930929327e-05
-1.45493450265504e-05
-1.58630174320635e-05
-1.80840678081836e-05
-1.42784701590535e-05
-2.44038240752766e-06
1.14251543838257e-06
-2.78169258597946e-05
-1.22426345666765e-05
-9.86857973001666e-06
-1.35819917311591e-06
-1.07129041523588e-05
-8.12264545601305e-07
-1.96191999533214e-05
-3.51816589961888e-06
-1.64871872320637e-05
-2.35252739304952e-05
4.86294738537277e-06
3.24924264464171e-07
-1.2780659593655e-05
-2.19189358503241e-05
-2.15908259905498e-05
4.31984482771147e-06
-8.60522653865716e-06
6.43458409120837e-06
-1.10858061170381e-05
-1.62893056081627e-05
-1.28315280842831e-05
-1.07401707175544e-05
-8.28721108145853e-06
-2.77882237782401e-05
-2.66172707944772e-05
-1.51320112355979e-05
-2.03381624573253e-05
-1.09155397767646e-05
-1.77355092424935e-05
-2.74935461548521e-05
-1.02293166157732e-05
-1.08728225385048e-05
3.3687788589557e-06
-2.42365091589583e-05
-6.98120418196005e-06
-3.89256889352348e-06
-1.67814980062802e-05
-5.48704580929257e-06
-2.97356830287815e-06
-4.0725544037679e-05
-2.87552571342798e-05
-2.08122642659991e-05
-3.43163677319122e-05
-2.84702570632105e-05
-1.0239609658401e-05
-1.3198320787689e-05
-8.71914986480768e-06
-1.37973880702541e-05
-2.2949447934499e-05
-2.39580008529503e-05
-1.26029318050974e-05
-1.14208033138629e-05
-2.53462385630456e-05
-9.51236429580504e-06
-1.94214350790713e-05
-1.2705324085361e-05
-2.37115641900774e-05
-2.72678528354315e-05
-1.57220868753861e-05
-5.22107847698541e-06
-2.32197734173358e-05
-3.26353903273376e-05
-3.04438901847974e-05
-1.03684720383869e-05
-4.51840082451583e-06
-1.09277165559431e-05
-2.80080591484259e-05
-2.32495856379892e-05
-2.89256920707218e-06
-2.69709214932013e-05
-1.65196623307267e-05
-3.34347694333549e-06
-1.73166821519759e-05
-1.73414689647057e-05
-7.36018970753881e-06
-9.61767587054628e-06
-8.06648507662646e-07
2.65716170418637e-06
-1.5951800649199e-05
-4.63683040015188e-06
-1.9994259635608e-05
-1.765855417347e-05
-1.68409727086503e-05
-9.67144001858092e-06
-1.52806773415688e-05
-2.58142511502034e-05
-2.91737424826414e-06
2.13388900528061e-07
-6.39803601059362e-06
-1.99590664922579e-05
-1.05002886715383e-05
-8.1315887489552e-06
-1.62766089756291e-05
-6.69102169338827e-06
-2.52663129182463e-06
-1.87207246379873e-05
-1.42976330133509e-05
-2.28636684806075e-08
-3.10115766441839e-06
-2.58428986422476e-05
-1.16300190434127e-05
-9.50697804051196e-06
6.20913250012978e-07
-2.77029272324125e-05
-3.31132557039837e-06
-1.59879122489631e-05
-1.27037380313225e-06
-1.34266777190792e-05
-6.56683829190791e-06
-2.35319050021051e-06
-1.41329895513191e-05
-1.01091694952724e-05
-5.18050477678628e-06
-2.54442053105338e-05
-1.74333699824731e-05
-1.72390404568447e-05
-2.60418975592421e-05
-2.02960594953274e-05
-1.41177261824727e-05
-1.52833575649003e-05
-2.99766912695208e-05
-1.89388975592614e-05
-4.20231986417061e-05
-2.49749429991653e-05
-2.80653899857543e-05
-1.10808293679208e-05
-3.32094534163646e-06
-1.77484140986195e-05
-2.55429268992391e-05
-2.14537923937825e-05
-2.33076216645898e-05
-2.20187198319905e-05
-1.29389083825334e-06
-2.6839843317797e-05
-2.46426802845129e-05
-1.61652085979591e-05
-1.93690813224543e-05
2.44602715666089e-06
-1.40790390327224e-05
-1.03792931336503e-05
-1.64214649318422e-05
-1.7022822774924e-05
-2.58821027639432e-05
-1.43517756437257e-05
-1.85690235417923e-05
-1.55233347625158e-05
-1.95752610774672e-05
-2.3077519107735e-06
-1.94842432979874e-05
-9.55535345046314e-06
-1.21586538231503e-05
-1.098570226165e-06
-2.58706595603727e-05
-1.38770887376474e-05
-2.14622459897866e-06
-9.18927406097034e-06
-1.55308408520327e-05
-9.89802360443176e-06
-1.51858980622994e-05
-5.98257561309265e-06
-1.00722644386202e-05
-2.29363741197623e-05
-1.40553946598588e-05
-4.92812242724968e-06
-1.03981994731576e-05
-8.89811327671154e-06
-2.33900037684349e-05
-1.98957575010465e-05
9.11869708199361e-07
-2.68988444993824e-06
-3.09579013033975e-05
-2.50779691095752e-05
-2.51611630585299e-05
-1.34719971557522e-05
-4.80400224353962e-06
-1.42129661877719e-05
-2.29920282207639e-05
-2.24286222971493e-07
-4.71265294778464e-06
-1.27222925477539e-05
-2.58316199253216e-05
-2.15734886881761e-06
-1.17899501784295e-05
-2.14549854479417e-05
-4.55956106396027e-06
-1.5181455510596e-06
-5.59557964157344e-06
-2.15118892886318e-05
-4.50899111851057e-06
-2.69364873076394e-05
-5.68045614658301e-06
-3.06991235462433e-06
-1.18689674670185e-05
-1.69973268412088e-05
-2.8562556203437e-05
-2.61659519170567e-05
-8.70498000578568e-06
-7.52414323965731e-06
1.65777398745449e-06
-2.52855654521973e-05
-2.51758732095558e-05
-2.63885926124155e-05
-2.95227576254511e-05
-1.01421043894124e-05
-2.70163180521832e-05
-1.54743163811991e-05
-2.20573587065572e-05
-1.21061576984146e-05
-1.92304688786148e-05
-3.58061548296998e-05
-1.51051932498244e-05
-1.41605232647647e-05
-2.22034120650611e-05
-2.22161569294408e-05
-4.54789599203759e-06
-2.37374069955059e-05
-2.73913137908945e-05
-2.55508836636291e-05
4.2558162615781e-09
-1.17702993375525e-05
-1.40432097251217e-05
-3.51493879720152e-05
-2.98869537577306e-05
-9.34210404700507e-06
-9.41083901560098e-06
-1.26867823612325e-05
-1.68578084179525e-05
-1.81727842561037e-05
-1.50871836759442e-05
-1.28304926165123e-05
-1.22846555248496e-05
-2.96897691368354e-05
-5.40894278085488e-06
-1.93296371715863e-05
-7.48128203076638e-06
-1.71637807021269e-05
-2.73404166241071e-05
-1.4070034552009e-05
-1.76596163450535e-05
-2.59139997130084e-06
-2.06433510056816e-06
-1.05986236681046e-05
2.92071787303164e-06
-2.00072362043423e-05
-6.7733477743779e-06
6.48616474796229e-06
-1.07198298264655e-05
-1.51331752688802e-05
-1.87846215544579e-05
-1.2231060305251e-05
-1.87604497820168e-05
-1.19135578958973e-05
-1.26027848665587e-05
-1.26591809352311e-05
-2.21038003201999e-05
-4.29516743478061e-06
-1.29606675126664e-05
-1.97145396440433e-05
-1.9755000122075e-05
-1.91333608237392e-05
-2.81996076639004e-05
-1.97753612713139e-05
-1.56224456048105e-05
-2.01747357284901e-05
-1.4668525866882e-05
-1.46591169795081e-05
-9.315148409755e-06
-1.06302309247129e-06
5.74497797570363e-07
-2.73443844658517e-05
-2.51350592215343e-05
-2.18813906700652e-05
-4.33674197121599e-06
1.44708778544339e-06
-6.63931777599263e-06
-1.62993955637189e-05
-2.36627319967491e-05
-2.36593966016862e-05
-4.72352858884192e-06
-1.06027465696745e-05
-5.17397913065443e-06
-6.91915103290655e-06
-2.02833676477837e-05
-1.91037751585174e-05
-2.50057790670044e-05
-5.76340452737051e-06
-4.20539086036393e-06
-2.91830201368392e-05
-1.02608842997532e-05
-2.63280543173018e-05
-1.5575663155419e-05
-3.03161063574175e-05
-1.23402568556161e-05
-1.23364972505303e-05
-7.70614492989345e-06
-1.93523330932987e-05
-8.76769138633503e-06
-1.9031040917866e-05
-1.8596706766727e-05
-1.64071654571263e-05
-2.21412546151097e-05
-9.94868469494219e-06
-1.6423486334858e-05
-6.62294400667617e-06
-2.99238895243261e-05
-3.26907459828693e-05
-2.70499381842427e-05
-4.21736547136982e-06
-1.92134238311295e-05
-1.50034290954828e-05
-1.97320923676458e-05
-1.62321880248601e-05
-1.71100013441041e-05
-1.62596373364197e-05
7.93278728372786e-07
4.76042851895116e-06
-1.55259885938502e-05
-2.53954400504174e-05
1.2806934067921e-06
-2.48360766385455e-06
-7.94080830978713e-06
-1.7742650418182e-05
-1.23331527699114e-05
-1.1780825473608e-05
-8.67924015019736e-06
-1.42146773654235e-05
-1.41268690460337e-05
-1.0016455654752e-05
-1.27878090259497e-05
-3.16919278426849e-05
-6.04850516479899e-06
-2.20534247437816e-05
-1.50676782846546e-05
-5.63469654274391e-06
-4.34363362888618e-06
-1.72960940898941e-05
-7.53843843016369e-06
-1.21877690029608e-05
-4.97033624685298e-06
-1.76661885299085e-05
-2.17965845236243e-05
-2.04127600125609e-05
-1.22052597403108e-05
-5.23528896564504e-06
-3.56337123969582e-05
2.99693509047757e-06
-1.07864270768976e-05
-2.70019049165011e-05
-1.45465697924371e-05
-1.81044877934125e-05
-1.50087765246475e-05
-2.92686308492648e-05
-6.1074706588441e-06
-1.41243637012827e-05
-2.52533551007492e-05
-2.09794145494548e-05
-2.06176942901829e-05
4.66042391018254e-06
-3.04734503328491e-05
-6.73613525654556e-06
-1.66280502996161e-05
-2.97383587259367e-05
-2.70942098539919e-05
-5.75387119056424e-06
-2.47624994971214e-05
-8.21894147693018e-06
-3.37594607877727e-05
-1.84682471677293e-05
-7.61514553031447e-06
-1.86433884816146e-05
-2.06256107510232e-05
-2.81086847974375e-05
-1.13346052118146e-05
-1.54254344858955e-05
-6.62026208233376e-06
-3.73207002432102e-05
-2.22341921448385e-05
-2.27187542788284e-05
-1.40962674034242e-05
-1.53715142430808e-05
-1.74845974665476e-05
-6.67081916525586e-06
-4.68664024903728e-06
-1.0528946807084e-05
6.57994391548132e-06
-1.90376963694196e-06
-3.47032723210186e-05
-4.2006677799694e-05
-3.29616323824896e-05
-2.66992519745756e-05
-3.38988908234293e-05
-1.24710871525216e-05
-1.16135505003741e-05
-4.69516893897108e-06
-1.63320609354858e-05
-1.06585165471594e-05
-7.9057610281263e-06
-2.1199869940563e-05
8.96371300283867e-07
-5.22211797814721e-06
-3.43684425709669e-05
-3.81569221195111e-06
-1.14000014839326e-05
-1.81047749983318e-05
-1.43560734272547e-05
-1.53225177949979e-05
-1.26140083894309e-07
7.7728569547516e-06
-2.82176518546607e-05
-8.40186013297311e-06
-1.88790619649463e-05
-2.34862263598468e-05
-1.56478865137995e-05
-1.36220031802709e-05
-6.98196138875966e-06
-1.06068914648219e-05
-1.73551802851697e-05
-9.56375649002939e-07
-3.47646644867455e-05
-1.15983248582669e-05
1.9409608820876e-06
-4.78475212802147e-06
-5.70463653114402e-06
-2.81708344200626e-05
-2.1264153782859e-05
-2.97872144257304e-06
-4.77731719285568e-06
-1.34496938605417e-05
-3.21768433659328e-05
-2.84759013458823e-05
8.50492017842721e-06
-3.46114963539164e-05
-2.31047928133842e-05
-3.17896668982473e-05
-2.39599781956465e-05
-2.59619040251602e-05
-2.60472921530463e-05
-7.52381990491578e-06
-1.4885196085528e-05
-4.54401195706908e-06
-1.40231221151789e-05
-2.91725243690025e-05
-1.48261178368156e-05
-1.59220270400469e-05
-2.11453339816093e-05
-3.60198866039625e-05
-1.40680593685603e-05
-1.74723289568775e-05
-1.37007578940978e-05
-1.5066514797641e-05
-2.01196548073356e-05
-1.07227309216707e-05
-2.91554184685699e-05
-1.93722146093644e-05
-9.78213466998899e-06
-2.40296720367674e-05
-1.66740892372936e-05
-4.2815319001233e-06
-8.33276614959692e-06
-1.89614889710433e-05
-2.40826784374407e-05
-2.07499869732663e-05
-2.17142900853029e-05
-3.86339776734517e-05
-6.08137851238865e-06
-2.72193340448749e-05
-1.35010624947826e-05
-1.31495271575604e-05
-1.23529767984257e-05
8.71488628112084e-06
-1.47010573286807e-05
-8.66687135985606e-06
-1.17014386320467e-05
-5.01511193052645e-06
-1.27209037397602e-05
-2.47884512215961e-06
-1.22283468789147e-05
-4.06125266426905e-06
-3.18301058742115e-05
-1.95157926239316e-05
-2.7678400602591e-06
-8.61681170398565e-06
-2.15613874744686e-05
-4.68078046602559e-06
-6.69907459918215e-07
-3.05388423304302e-05
-1.85269720757436e-05
-1.68377617811371e-05
-9.95776265202355e-06
-7.59020023651139e-06
-2.06259680508406e-05
-1.35082614748742e-05
-2.70621944951885e-05
-1.66936207316824e-05
-1.71804503632533e-05
-1.08585185692308e-05
-5.93833590410387e-06
-2.14195555344617e-05
-1.30217939932369e-05
-1.02710234282546e-05
-1.54289899923415e-05
-5.84418857640239e-06
-2.5205258774519e-05
-1.95797744478772e-05
-3.21309341673066e-05
-1.12654950300226e-05
-1.96614175302742e-05
-2.42233884142544e-05
-2.58254915675223e-05
-3.46706425730469e-06
-1.35811311797209e-05
-8.70259043122527e-06
-1.88053947211634e-05
-9.22132021278335e-06
-2.38797111852107e-05
-3.22452363812807e-05
-1.67017893612365e-06
-1.10437699695524e-05
-4.869353254847e-06
-1.44022563515175e-05
-1.782831312897e-05
-2.39336696148057e-05
-1.53342736085758e-05
-1.03321286152911e-05
-3.14966176303442e-05
-1.44574110894151e-05
-9.12379751334745e-06
-2.4034490555908e-05
-2.86010354952141e-05
-2.60399020236559e-05
-2.73170788214383e-05
-2.36895325734644e-05
-2.04418429986358e-05
-3.10108736221102e-05
-3.72013737188981e-05
-1.1237266258292e-05
-1.57651299164476e-05
-9.48207852225774e-06
-2.87404389261972e-05
-1.79213134652207e-05
-1.32270197939122e-05
-4.05623582599476e-05
-2.17074645953566e-05
-2.51416037159549e-05
-1.88620015981663e-05
-2.52200085596067e-05
-1.77247769443565e-05
-3.0061568823269e-05
-1.71936898014794e-05
-2.54996574826003e-05
-2.99741687041396e-05
-2.63274596658772e-05
-2.08732280724596e-06
-4.31485457948914e-06
-1.65946567044857e-05
-1.71082024588482e-05
-1.61399156723485e-05
-2.24643381139061e-05
-2.21420938367001e-05
-1.65814705079347e-05
-6.36054691308861e-06
-1.2762446138119e-05
-4.05124798657751e-06
-1.01626239405322e-05
-2.40742565098876e-05
-2.54547023764621e-05
3.16099159764261e-06
-1.90490312200399e-05
-5.58166130259206e-06
-3.9720347227935e-06
-1.91644534321829e-05
-1.78140268687905e-06
-2.5287762653079e-05
-2.53897065068385e-05
-1.76755756570512e-05
-1.29258423691002e-05
-8.67231290213148e-06
-2.02922047035733e-05
1.23935978895463e-06
-1.66899276811159e-05
-1.72036598624301e-05
-8.38428105837159e-06
1.19610658869829e-05
-2.81119128492742e-05
-3.72353352007855e-06
-2.08078019235528e-05
-1.73646465991127e-05
-1.21995401621068e-05
-1.3624762397894e-05
-1.45073387510456e-05
-7.04378406881961e-06
-1.26441565285333e-05
-2.52611169885023e-05
-2.13187455231933e-05
-2.51004044407896e-06
-2.78379793157008e-05
-1.06252140359382e-05
-2.67279539143228e-05
-3.01024242051061e-05
-1.18942855587165e-05
-2.83030410840348e-05
-2.4154796427888e-05
-6.1782315461534e-06
-2.73138183153649e-05
-2.52359915260598e-05
-2.33800772501814e-05
-3.8544023643522e-06
-1.91549980444187e-05
-2.85237608362626e-05
-2.27394474432867e-05
8.52218059885564e-07
-1.60852899158878e-05
-2.48919675863266e-05
-1.9163517411448e-05
-2.25711301864258e-05
2.70132279434538e-06
-4.88138110842095e-06
-5.39260807473997e-06
-1.65808527947311e-05
-1.1502965470644e-05
-1.82553744672696e-05
-8.80796109926241e-06
-3.1955441097543e-05
-2.13853077994857e-05
-1.41317819575488e-05
-1.53706535281877e-05
-1.56078249742764e-05
-2.69642810259822e-05
-1.2367329274875e-05
-2.32867123047736e-05
-1.86887062849226e-05
-1.14567222496771e-05
-2.48489828830933e-05
-1.92990792540903e-05
-1.15357005491384e-05
-2.65539030860536e-05
-3.20665898673486e-05
-3.78432651992131e-06
-2.48083110410109e-05
-2.50452574145157e-05
-1.52061477692319e-05
-3.93125632349263e-05
6.37436912630068e-06
5.25992668965627e-06
-2.1870328980565e-05
-1.46385437071575e-06
-1.43803637760486e-05
-1.41856415385388e-05
-1.17228830682278e-05
2.01660698815264e-06
-1.48167976352412e-05
-4.53986978502824e-06
-1.00534814198335e-05
-1.04809430291531e-05
-7.62751385120652e-06
-9.7066630650769e-06
-4.66158960626296e-06
-1.07977249920221e-05
-1.93133165205631e-05
-7.75873226409688e-06
-1.71813197834279e-05
-2.06581845315069e-05
-1.5333899411441e-05
-2.05436663575224e-05
-1.7154287465214e-05
-3.24784451531075e-07
-1.75811461675746e-05
-1.52518509872499e-05
-3.25720527708505e-05
-5.01079100891675e-06
-2.08816427624446e-05
-4.59748902865324e-06
-2.56958768919823e-05
-1.53871450636668e-05
-2.66805569701467e-05
-1.88350078539498e-05
-1.80195801887632e-05
-2.13859769715348e-05
-1.03647387567832e-05
-2.29604017686414e-05
4.00198748763458e-06
-2.42282528721104e-05
-9.07109535433824e-06
-1.54102995380952e-05
-1.71735602679318e-05
5.51419028288739e-06
-2.40353354271206e-06
-1.22423323464295e-05
-2.90757622991534e-05
-1.54726803321491e-05
-1.26792549478112e-05
-2.7119984817076e-05
-2.23873978689808e-05
-2.31491139926536e-05
-1.38063283443653e-05
-3.51646547346059e-05
-2.42400585675684e-05
5.15959502507113e-06
-3.73880375319651e-05
-2.25519441376626e-05
-1.62337902159057e-05
-6.19988968479563e-06
-6.66899239929974e-06
-3.68735389538904e-05
-1.50150879630068e-05
-1.7357402927731e-05
2.21398848981914e-06
-1.70507755283875e-05
-1.54460010987212e-05
-2.86174231927976e-05
-9.66187748779943e-07
3.93410088629143e-07
-2.14816242017605e-05
-1.64106683376473e-05
-1.72271597220123e-05
-2.22535698738696e-05
-5.15302137010699e-06
-1.12623797467411e-05
-3.30588435643425e-05
-2.50225108551357e-05
-1.623021946295e-05
-5.36787363375323e-06
6.90300662314387e-06
2.11966687376264e-07
-3.11217001410964e-05
-2.23318090412055e-05
-8.66925482570282e-06
-8.05605888880058e-07
-2.3656958036677e-05
-8.49246041485103e-06
5.03044673598745e-06
-1.3663957781706e-05
-1.00674103853582e-05
-1.19217099718575e-05
-1.54467885936535e-05
3.53860425256234e-06
-1.54995245372249e-06
-1.26207023965163e-05
-6.8173066598826e-06
-7.12607073706322e-06
1.20819667523269e-06
-1.66936569485578e-05
-8.87789484295012e-06
-2.34429824347472e-06
-1.98597368976029e-05
1.68627772293137e-06
-9.34024058979901e-06
-1.00360369591886e-05
-1.56116202582756e-05
-1.99672866550624e-05
-1.39446957641667e-05
-2.23088872673394e-05
-7.07475520936714e-06
-2.86011172573816e-05
-2.06680543263124e-05
-2.6305212054835e-05
-1.14508572430272e-05
-5.37612103049687e-06
-2.4835108901035e-05
-1.58204351499686e-05
-1.49644785826102e-05
-1.34894710298718e-05
-1.00742946118232e-05
-1.33929482112266e-05
-1.1609963828614e-05
-9.86343999269904e-06
-7.65485998861973e-06
-1.2371288716434e-05
-8.39125314700504e-06
-3.72945332384241e-05
-2.59028716230977e-05
-1.25502624679716e-05
-3.76830670440788e-05
-4.01725804665449e-05
-3.02940415483246e-05
-2.64958302679783e-05
-2.49215402508713e-05
-2.92271727025717e-05
-2.41527563731723e-05
-1.74891740478271e-05
-2.51366801342887e-05
-2.40838180676921e-05
-1.81224045716699e-05
-7.28308257820097e-06
-2.21255521216567e-05
-2.85739088853624e-05
-1.19836212231254e-05
7.55490267652499e-06
-1.09960740120757e-05
-2.53384097342768e-05
-1.86837917141505e-05
-9.8232656374037e-06
-3.47784975903724e-05
1.55112983308042e-07
1.02096606294945e-05
-1.24142847627135e-05
-2.84531048394956e-05
-2.42921084526943e-05
1.40342828381157e-07
-1.90394381474051e-05
-1.45917761341454e-05
-2.417333594371e-06
-1.07338767111873e-05
-1.34721706810886e-05
-2.29708955373282e-05
-1.15235512783489e-05
-8.83552794295047e-06
2.01681471145465e-06
-2.75899225484004e-05
3.50907638738958e-06
-8.85724911628102e-06
-8.9395132454974e-06
-2.12636078914877e-05
-2.02178170143666e-05
-1.69505429152178e-05
-1.97783522015996e-05
-2.73104907170235e-05
-1.44820319789887e-05
-2.12462044597161e-05
3.92910659102133e-06
-8.11939897439424e-06
-2.34377724635038e-06
-1.24307487781914e-05
-3.14455700627487e-05
-2.46994567914951e-05
1.75140555633166e-06
-2.25496014722034e-05
-2.57747725187321e-05
-1.12842102455794e-05
-1.83800528896134e-05
-2.04112094990437e-05
-7.45373251803194e-06
-8.15500348058136e-06
-1.57974311811108e-05
-2.18970865943457e-05
-1.69018068395762e-05
-2.25127395809888e-05
-1.94390767918822e-05
-1.66091577262419e-05
-1.0965727269842e-05
-3.93251565682886e-05
-3.9076858657463e-05
-1.18703391438259e-05
4.7058043798716e-07
-1.46938473720937e-05
-2.80667032502461e-05
-2.17319503637818e-05
-1.70177800294061e-05
-2.19384033199167e-05
8.68986083094325e-07
-1.79410184069957e-05
6.65347081341957e-08
-1.9783332289901e-05
-2.3693961774677e-06
-9.0018224785721e-06
-2.03446578862625e-05
-2.57777258678525e-05
-1.84534103380773e-05
-2.43890241661387e-05
-3.8623725609947e-05
-1.94570134245082e-05
-1.7192769260738e-05
-3.92925983830051e-05
-1.15656976192785e-05
-2.41576810627944e-05
-1.40675429980353e-05
-3.39956592814707e-05
-2.49565333324083e-05
-1.09221372622634e-05
-2.13108459785814e-05
-3.20679613327697e-05
-2.25489361138413e-05
-1.64100928447932e-05
-6.10490132418036e-06
-2.71943116082452e-05
-1.26719736449524e-05
-1.65986749880121e-05
1.46734206711761e-06
-2.95087111104311e-05
-3.67313779347753e-06
-7.82689737054329e-06
-5.43897123818314e-07
-1.0909652857676e-05
-1.88037724485042e-05
-1.78617987185013e-05
-1.85585808018201e-05
-6.00456340277378e-06
-1.22990712537151e-05
-2.35289117295216e-05
-1.4647811713469e-05
-1.37271455943826e-05
-1.14776128907975e-05
-1.66478130315477e-05
-1.03632935025708e-05
-5.01447302535523e-06
-1.63621157278692e-05
7.96393898752627e-07
-1.75767799290009e-06
1.79736246521452e-06
-7.22303715407752e-06
-1.02422058468368e-05
-1.58975635916344e-05
1.56175472716902e-06
-1.04402637342487e-05
-4.56153653934751e-06
-4.31852366404772e-06
-2.28804901095133e-05
-3.4808805098457e-06
-1.79191698186399e-05
-1.29729278409461e-05
-4.7331965181135e-06
-4.0391013299075e-05
-1.85381547155841e-05
-7.44798509107283e-06
-1.11997218562106e-05
-2.76869708594119e-05
-8.77898471722973e-06
-2.65431194251646e-05
-1.17016176658921e-05
-2.50923216712802e-05
-2.2329118714112e-05
-7.18292431002393e-06
-1.80257518691489e-05
-4.30564084634302e-05
-1.1971968386153e-05
-3.37264384615809e-05
-4.22234116463645e-05
-1.65929874498525e-05
-2.57335294113379e-05
-1.6935151795985e-05
-1.79262843734185e-05
-1.41763484036184e-05
-1.63921102655473e-05
-1.69112740347164e-05
-2.31309737516299e-05
-3.48096145222768e-05
-2.75539459645375e-05
-2.70381578714533e-05
-2.48223091577146e-05
-9.36682121220179e-06
-2.89978057222133e-05
-1.25326105649205e-05
-1.79536467532339e-05
-1.12473251084994e-05
-1.03026471977295e-05
-2.30154284798001e-05
-1.75988164991757e-05
-7.49015009034402e-06
-2.8094974450652e-05
-2.53893348796434e-05
-1.96750556516364e-05
-2.8898320237701e-05
-1.2843145026697e-06
-1.30447625376569e-05
-1.02981985097509e-05
-7.02950255372371e-06
-2.6277580056831e-05
-7.70740852385921e-07
-1.19300442493947e-05
-1.82905268181895e-05
-1.3717381495542e-05
-2.40393373469467e-05
-2.07464389471218e-05
-1.96053626567645e-05
-1.98741953756259e-05
-1.55883064354431e-05
-9.43256249506137e-06
-1.79521944283903e-05
-2.51004982277085e-06
-2.18721397209061e-05
-1.31769019461098e-05
-2.01110142346221e-05
-1.10344063647342e-05
3.87290365493174e-06
-1.55044491809479e-05
-1.30759663108353e-05
-4.4342018530205e-06
-2.59111284922567e-05
-1.65151241173823e-05
-1.89064976723026e-05
-1.9010826022409e-06
-2.07239219309182e-06
-1.3673712260286e-05
-9.86311368273953e-06
-3.58969229106136e-05
-5.977933563453e-06
-1.41668603467821e-05
-1.00766076960276e-05
-3.52258043412431e-05
-1.04241610978021e-05
-3.05441639625658e-05
-7.28184388182118e-06
-1.34388757785827e-05
-1.34277864017605e-05
-2.00255569789245e-05
-6.99976304864984e-06
-2.80805402450991e-05
-1.86639111343314e-05
-1.08174182886271e-05
-1.96763859518044e-05
-2.83036721791448e-05
-1.50203852680831e-05
-2.56326252259495e-05
-1.66912278224904e-05
-2.72736654761636e-05
-5.76733153261048e-06
-2.86773768008988e-05
-3.3494731981743e-05
-1.60402930916713e-05
-1.66742720447728e-05
-2.85165094590633e-05
-1.99748585178155e-05
-2.30662687016595e-05
-1.5271792921505e-05
-2.20291083303017e-05
-1.32877429508541e-06
-3.26192328826619e-05
-2.65898343430475e-05
-2.27696450190498e-05
-2.18438765884626e-05
-2.37316161992232e-05
-3.13082735636728e-05
-2.51974962579273e-05
-1.44343215954125e-05
-1.08175199116752e-05
-1.71127693154589e-05
-1.37949432964497e-05
-2.3925634742993e-05
-1.37375248609706e-05
-1.47600770593926e-05
-2.09791119952132e-05
-1.81834500004073e-05
-2.04709878356703e-05
-2.20368411472602e-05
-2.42698037558677e-05
-3.18476771910022e-06
-1.44290599093686e-05
-1.49707651447223e-05
-1.70561234576852e-05
-1.01908811645179e-05
-7.91402182874439e-06
-2.28317079943894e-05
-2.52449878504324e-05
-3.41069259940156e-05
-2.70139669411002e-05
-2.44145132380647e-05
-1.09548813728974e-05
3.40409626604406e-06
-5.41943487974488e-07
-7.788982706935e-06
-1.67757902275455e-05
-2.72299738848124e-05
1.16111600153717e-05
-8.16333241755692e-06
-2.23636091492729e-05
-1.94942237346464e-05
-1.97956606236256e-05
-1.66135947850647e-05
-2.94303713774036e-05
-6.72782851559427e-06
-6.05047112114009e-06
-2.25963141876308e-05
-1.83701099791923e-05
-2.12692727720625e-05
-7.47747307333988e-06
-3.31426955548486e-05
-2.85749342850685e-05
4.42711059538549e-07
-1.48767783773516e-06
-3.05023659068219e-05
-1.90410158933273e-05
-2.12134594617615e-05
-1.60030147323607e-05
-1.66734496580581e-05
-2.14514970533743e-05
-5.27490906731863e-06
-1.79542086867001e-05
-1.58954978076474e-05
-1.5394702718755e-05
-2.42090727796415e-06
-2.5154487625014e-05
-6.40435818767538e-06
-1.13087389824371e-05
-5.01072730733113e-06
-2.54628908632971e-05
-2.75019804324306e-05
-3.29764689157258e-05
-1.00199043123767e-05
-8.86297678705409e-06
-3.67890720345607e-05
-1.14354722577908e-05
-1.33512111949007e-05
-1.46896139595529e-05
-2.3469701933937e-05
-1.52482741486114e-05
-1.12770319603407e-05
-2.77203432840586e-05
-3.49427261663546e-05
-3.67947980922054e-05
-2.31251517327628e-05
-2.5221368539499e-05
-1.86940563153749e-05
-2.27172183601015e-05
-5.30615910841717e-06
-2.7258724557084e-05
-2.52666406789736e-05
-1.80581338521827e-05
-1.84466845139939e-05
-1.03239211656039e-05
-1.72433817132507e-05
-9.58403288620306e-06
-1.0366447433461e-05
-1.66957794485133e-06
-4.70645083446308e-06
-2.07335593691454e-05
-5.77093021158126e-06
-9.29010776764568e-06
-1.93606089471513e-05
-8.92344749967409e-06
1.8929320635009e-07
-1.20353012269167e-06
-7.25286261515354e-06
2.11969535258995e-06
-1.81364772314507e-06
-1.79070494122865e-05
-1.19598301174359e-05
7.01895463811762e-06
-1.37577818609594e-05
-1.30017118612349e-05
-3.48102072743381e-05
-1.70015865179968e-05
-1.24861223093191e-05
-1.19672344466665e-05
-7.3937972492664e-06
-5.57957712757589e-06
-1.41520130296634e-05
-1.83421351786759e-05
-5.12362291790573e-06
7.87026038037984e-06
6.27343240944287e-06
-8.07621621189318e-06
-4.35304951275944e-06
-4.57822609631195e-06
-1.08541901000052e-05
-1.33266244169968e-06
-3.05431322548889e-06
-2.65118923320841e-05
-6.45855933144195e-06
-1.41240860924203e-05
-9.81642791253295e-06
-1.27509324913756e-05
-7.75286249764068e-06
-1.41482573100394e-05
-2.01179822515048e-05
-6.29416631396517e-06
-1.57917491814136e-05
-9.90947120892739e-06
9.1981107342235e-06
-2.96795779971576e-05
-2.51153135782023e-05
-3.02807916634164e-05
-8.00880943255959e-06
6.02978218416664e-06
-2.43418423160333e-05
-2.4315478163148e-05
-1.39358685771344e-05
-2.03830629541209e-05
-1.9048500392265e-05
-9.92733358832145e-06
-1.95163640897503e-05
-4.01357717096368e-05
-4.54698016345947e-06
-2.06220192374084e-05
-1.46332227106602e-05
-2.49022376487871e-05
-3.67915531227507e-05
-2.93558138729487e-05
-2.29483880166345e-05
-1.71434399123605e-05
-2.3128360553265e-05
-2.53286964108591e-05
-1.01160709088758e-05
-2.84127174976304e-05
1.25460357674399e-05
-3.52587825497594e-05
-1.69242926686093e-05
-8.00990200921526e-06
-1.87798957177139e-05
-1.87836156201026e-05
-1.60331093818445e-05
-3.76183929044668e-06
-1.90865251318822e-05
-1.22105224771902e-05
-1.67979501003558e-05
-2.31854337481864e-05
-1.48072912778377e-05
-1.23827922130779e-05
-1.11019386871832e-05
-3.49739504813262e-05
-2.37794653674084e-05
-9.56927653182599e-06
-2.07389996281242e-05
-3.26952503491588e-06
7.96815581628866e-06
-7.41172593860656e-08
-1.18634832089924e-05
-2.31192609371403e-05
-1.5788244292107e-05
1.28451785266881e-06
-2.05289191825432e-05
-1.24654387218769e-05
-1.27432444260711e-05
-8.11085122649981e-06
-1.92704735137726e-05
-2.32310141561076e-05
-1.56595089523735e-07
-2.36337296288208e-05
-2.28796252566843e-05
-3.12341541211513e-06
-1.33357810984923e-05
-1.03208340642303e-05
-1.80153456157063e-05
2.66665390902212e-06
-1.50196828563161e-05
-1.03291192461614e-05
-3.86887361440644e-05
-7.54964802639527e-06
-1.89225886827747e-05
-1.16424577060155e-05
-2.59194463551845e-05
-1.85345969891452e-05
-1.00181799958744e-05
-1.86343736391893e-05
-1.55713901376736e-05
-2.39201923201384e-05
-4.74807805800496e-06
2.39455047229863e-06
-8.94199420052417e-06
-8.76873010820918e-06
-3.9715949183694e-05
-2.51201454685113e-05
-1.42125218764021e-05
-2.87438918872713e-05
-2.91148208381029e-05
-2.61582402722988e-05
-2.06539473034046e-05
-3.17069403081424e-05
-1.50913381184462e-05
-1.5949619842673e-05
-1.79098747967361e-05
-2.83803739247801e-05
-1.06049272839485e-05
-2.85197168944852e-05
-2.44837690094366e-05
-1.95200265406479e-05
-2.07029277322057e-05
-3.58993626981792e-06
-2.78810434735379e-06
-1.71431046015363e-05
-2.86210246522045e-05
-3.34826510043991e-05
6.356997375608e-06
-3.05126735009406e-05
-2.70954981597608e-05
-2.66076364083266e-05
-1.19931814507742e-05
-6.37932489338089e-06
-3.04513252604536e-05
-1.59630684940591e-05
-6.16985278342965e-06
-4.28147690439525e-06
-2.9070744340599e-05
-1.69927014271689e-05
1.63212473020786e-06
-2.25797709281562e-05
-2.57103509547403e-05
-1.14065273841662e-05
-1.92989619777406e-05
3.11651732841994e-06
-1.46214810725774e-06
-1.35817508127081e-05
-1.76718939480811e-05
-2.08116525250088e-05
-2.20597001642179e-05
-1.52067158076122e-05
-1.43810339119126e-05
-1.47849338652372e-05
-2.41035657154725e-05
-9.80501044880697e-06
4.90596876970523e-07
3.47538980714628e-07
-1.00118429362406e-05
5.36671708954737e-06
-3.2600776986735e-05
-1.36205072914259e-05
-5.19507699278778e-06
-2.09894468103409e-05
-9.46857641201608e-06
-2.2400456888372e-05
-5.5772919228948e-07
-2.23140129129121e-06
-1.94817951257882e-05
-2.84626754888938e-05
-3.32909751972627e-05
-1.3895735286614e-05
-1.67763389901444e-05
-1.2102472048339e-05
-1.89864128289486e-05
-2.7631735462412e-06
-2.46317722904054e-05
-1.7249384921938e-05
-2.12674901677201e-05
-9.58623041385089e-06
-2.76140170782205e-05
-1.10639066809309e-05
-1.47723846401068e-05
-1.59532863096112e-05
-2.95842746195394e-05
-1.65147503057516e-05
-3.03436332259743e-06
-1.93031957446958e-05
-1.17962366987004e-05
-1.2464430247528e-06
-1.56396557611216e-05
-5.32915648116301e-06
-2.98321996938634e-05
-2.59071391463716e-05
-3.1231404395046e-05
-2.90350715060536e-05
-1.36726736990453e-05
-2.84725151585634e-05
-2.71262761184855e-05
-9.14313235492368e-06
-1.44732077821339e-05
-2.4847796910397e-05
-1.81737284314016e-06
-1.46545652494183e-05
-2.71503503508138e-05
-1.81622760512675e-05
-2.13579986656436e-05
-2.37663703482276e-05
-2.17735147104276e-05
-1.3057746115775e-05
-1.5693939676129e-05
-1.42565392116412e-05
-1.85510306670093e-05
-2.31259954891378e-05
-1.92688627030373e-05
-2.42955307888829e-05
-1.01873763019194e-05
-2.02783670101499e-05
-2.98969444447009e-05
-1.75132261498627e-05
-2.49905518308686e-05
-2.27221954210431e-05
-2.41218566593587e-05
-1.66171756608852e-05
-2.37510888209572e-05
-1.10845956621649e-05
-1.84468494214045e-05
-1.87729935023321e-05
-9.75257748940548e-06
2.74984343564615e-06
-1.132566829418e-05
-2.99465432147063e-05
-2.78533052390764e-06
3.25100860800136e-06
-4.57879834479704e-06
-1.05176951375065e-05
-9.07936146447187e-06
-2.11528285671908e-05
-3.46283405990956e-05
-1.19185057927067e-05
1.40217827630347e-06
-1.65638261928249e-05
-2.53517431509424e-05
-3.59121336207177e-06
-1.03891893388346e-05
-8.15747761876989e-06
-1.38623771890309e-05
-5.27443422076779e-06
-8.3582717693236e-06
-5.73634563470531e-06
-1.75065130506769e-05
-1.22493749359778e-05
-2.89016472477865e-07
-5.96286329896368e-06
-7.74965164492781e-06
-1.05854868406179e-05
-2.671893035078e-05
-2.17675143549493e-05
-2.48292035766414e-06
-3.08074890604735e-05
-1.06984256432361e-05
-1.05331394889095e-05
-6.25785553660012e-06
-1.54881431173587e-05
-2.52979865156531e-05
-7.63478336810715e-06
3.76239645161219e-06
-2.56999862303697e-05
-2.03800547660705e-05
-1.55021788873005e-05
-2.26735220314466e-05
-1.21868722706796e-06
-3.3925142147688e-05
-1.96095905120286e-05
-4.99347791887165e-06
-3.13306794323787e-05
-2.21549475008789e-05
-2.11978959940692e-05
-1.66728267660262e-05
-2.28367736181038e-05
-9.57442932674698e-06
-3.01287111879564e-05
-3.03323835201494e-05
-2.18144012577104e-05
-1.29889572709615e-05
-1.31123790687873e-05
-2.28972476658054e-05
-1.6630624879768e-05
-3.04832575489407e-05
-1.79346025030725e-05
-2.65131255207612e-05
-2.99312218534165e-05
-1.4275963492206e-05
-1.65932305545074e-05
-6.96212700728949e-06
-9.86919358894046e-06
-1.79118547805278e-05
6.15081250901652e-06
-2.83165695481633e-05
-2.42009598106408e-05
-1.6986389122308e-05
-1.08014715981717e-05
-2.45116843698749e-05
-1.90224672848644e-05
-2.27907307946537e-05
-1.25555821001252e-05
-1.41877626500906e-05
-1.73711932227407e-05
-5.87047294209253e-06
1.09125966913304e-05
-2.69088063949126e-07
-1.18662657704527e-05
-1.50618912898715e-05
2.45551759271789e-06
-8.7338508664833e-06
-1.25168844559963e-05
-1.21016684144387e-05
-1.23233650050869e-05
-2.97880191172971e-05
-1.65475503766656e-05
-2.80070709460936e-06
-6.26065468413675e-06
-4.22135476972155e-06
-1.45223343694715e-05
-5.28562669362801e-07
-1.82252604703212e-05
-2.10788314171029e-05
-1.46679610482995e-05
-2.83158205485312e-05
-1.60119674865786e-05
-2.28402632330617e-05
-2.22046186933524e-05
-6.13575915819902e-06
-3.17420931684476e-05
-9.84465592855392e-06
-2.12731891949317e-05
-2.00587229284888e-05
-1.39591164163235e-05
-7.9915987370743e-06
-2.12469340264084e-05
-8.32396156682021e-06
-3.3823688373935e-05
-9.85938940261247e-06
-1.64252499348598e-06
-3.51049464129474e-05
-1.32906271428537e-06
-2.17126696795465e-06
-2.57050934424332e-05
-5.59095979511005e-06
-4.20053732126565e-06
-1.51529739785638e-05
-2.74817949472468e-05
-2.04105299650976e-05
-2.63660250142078e-05
-1.96038889858033e-05
-2.54379076942248e-05
-5.17486413552447e-06
-1.74993700163833e-05
-2.05857185229381e-05
-1.08144436109279e-05
-3.05601759178574e-05
-3.53594691967358e-05
-2.64069692100362e-05
-2.94087727908257e-05
-2.21794890183461e-05
-1.87754093426345e-05
-6.08325627918703e-06
-5.82369779009512e-06
-1.95062160142558e-05
-2.80715341252436e-05
-1.94814604288085e-05
-1.5334952570838e-05
-1.86040039753852e-05
-2.32849681135394e-05
-2.22506086013789e-05
-1.16045335743353e-05
-9.71733990850271e-06
-1.01791028791034e-05
-1.24240760531475e-05
-1.18723961708325e-05
-1.08449941972876e-06
-7.29692140694681e-07
-2.47926296753973e-05
-8.00267447249546e-06
-2.68634651967406e-05
8.6488282060101e-07
-3.16035775767455e-05
7.04492301423249e-07
-2.13851068561701e-05
-4.8412106131369e-06
-8.95057765119337e-06
-1.88240489887784e-05
-2.79599092204573e-05
-4.25312148836282e-06
-1.61499319442207e-05
-1.79093191704092e-05
-1.83196018248586e-06
-1.0236083678474e-05
-1.12338185208268e-05
-1.15674401309027e-05
-1.09274811325714e-05
6.08970805593638e-06
-3.49071771146529e-06
-7.1021263249237e-06
-1.40600547836749e-05
-7.43967499134723e-06
-1.93603528824743e-05
-1.0033658657642e-05
-1.12354270522506e-05
-1.04579646480661e-05
-2.67940766405978e-05
2.22626486877967e-06
-1.04012047443596e-05
-1.95890179321073e-05
-8.41495708760335e-06
-1.95761414729929e-05
-7.51364188036054e-06
-2.64917769637877e-06
-2.53725214062013e-05
-1.93725807048142e-05
-8.67547849861149e-06
-2.01713825329862e-05
-6.12615426827248e-06
-2.61588250760014e-05
-4.45360782977574e-05
-9.37163532765921e-06
-1.01984541177918e-05
-1.17182851076927e-06
-3.18956934548884e-05
-2.20248340178487e-05
-2.1143954055415e-05
-1.01718748437592e-05
-2.18827975853809e-05
-3.31417574402005e-06
-2.21290069701309e-05
-2.42954339893743e-05
-4.27316308186157e-06
-3.42557285360407e-05
-1.81397024760257e-05
-3.3585271140795e-05
-5.39537751224806e-06
-1.0922055640694e-06
-2.48130823781418e-05
-2.34281591390319e-05
-1.23478437538733e-05
-7.72256644043639e-06
-1.03479265278408e-06
-2.97226392326281e-06
3.13670930352484e-06
-1.70415242013664e-05
-1.72940737455072e-05
-1.33395793580208e-05
-1.90638455315326e-05
-2.41722359539388e-05
-2.23213005677422e-05
-8.9155773244401e-06
-1.03073757479467e-05
-1.6159335544187e-05
-1.79861696804989e-05
-3.24449734914219e-05
1.07722820819583e-06
-7.36870959680106e-06
-2.78077978880538e-05
-2.22283240473381e-05
-1.090538066593e-05
-9.72202799193463e-06
-2.26100619297205e-05
-1.35053566441103e-05
-2.82978004892818e-05
-1.91644124593327e-05
-7.78287942542332e-06
-4.92880152038977e-06
-6.53659766371648e-06
-1.45003192478276e-05
2.56924757033198e-06
-3.04860955197248e-06
-6.78302494679336e-06
-1.94983245930238e-05
-8.31871623905099e-06
-6.18116447302415e-06
-1.49386408530928e-05
-4.62945537220927e-06
-3.2475688572758e-05
-2.30532442320288e-05
