# Supplementary material for: Research on computational propagation and identification of mine microseismic signals based on deep learning
Source: PLoS One. 2025 Oct 22;20(10):e0334641. doi: 10.1371/journal.pone.0334641 (PMC12543183; doi:10.1371/journal.pone.0334641)
Supplement: S10 Data — (ZIP) [file pone.0334641.s010.zip › 000101100001504.xlsx_0.txt_24.txt.txt]

-1.14637260026838e-05
-2.99916345345627e-05
-1.5107907410368e-05
-4.96936805256666e-06
-1.02358630373063e-05
-2.70671669422675e-05
-2.1962768550478e-05
-2.30721739190994e-05
-2.8931276183298e-05
-1.72302462292021e-05
7.86460416082491e-06
-2.56245408507266e-05
5.60495637326802e-06
-2.15533749422232e-05
-1.08471233651898e-05
-4.18533826022551e-05
-3.71252994670662e-05
-2.06217586026301e-05
-2.72365220172435e-05
-2.16054829466222e-05
-3.16435207050501e-05
-2.37213068427826e-05
-1.95756061296694e-05
-2.97153670050054e-05
1.02597790307365e-06
-2.16513595800455e-06
-2.18481432087969e-05
-1.93474505213808e-05
1.64324674944019e-06
-1.3728768206276e-05
-1.03241668823649e-05
1.08514177454993e-05
1.61161232851058e-06
-1.18002427740739e-05
-2.18029004796964e-05
-5.81388588767732e-06
-6.2468535390311e-06
-1.88416832147606e-05
-2.90701816680383e-05
-1.51237979062862e-05
-2.56379998222023e-05
4.43522882555927e-06
-1.21512504147656e-05
-1.59971814481456e-05
-1.90690848971296e-05
-2.26988904523521e-05
-7.85990134972379e-06
-1.08799851948941e-05
-2.95717576337599e-05
-1.80884251368776e-05
-2.85055560325535e-05
-1.99047127186142e-05
6.6026626938045e-06
-1.09827981629957e-05
-1.36906281387551e-05
-2.97946533827823e-07
-5.61300757186676e-06
-8.97784402098066e-06
-2.49318195654726e-06
-2.09110321551807e-05
-2.34638073418153e-05
-2.81720923814265e-05
-2.03491505617908e-05
-7.14863281595669e-06
2.72750938666059e-06
-1.74417278829695e-05
-7.2725743230142e-06
-1.14435037695762e-05
-2.88037718447942e-05
-2.73462420629437e-05
-4.11625038597471e-06
-4.97797302858913e-08
-2.92521035140874e-05
-3.04641441456349e-05
-3.51189311328429e-05
-5.56914628280252e-06
-2.73111460577419e-05
-3.14839619353959e-05
-2.32380100778945e-05
-1.39606700869509e-05
-3.71872956189528e-05
-1.37139977517475e-05
9.10191824023789e-06
-8.13539530324238e-06
-3.58663634171044e-06
-1.41257078838942e-05
-3.23564063907631e-05
-2.79119387760595e-05
-3.3454670820602e-05
-1.78796501324475e-05
-2.74147834355112e-05
-1.11907951827548e-05
-4.80135431977512e-05
-2.925728559973e-05
-9.05370794570324e-06
-9.53763956905132e-06
-2.35762329298782e-05
-1.30522529287754e-05
-1.57789482331772e-05
-3.06399499841259e-05
-2.2721283832702e-05
-2.08646380705268e-05
-3.33899802429365e-05
-2.64649395664873e-05
-3.96169206704965e-05
-2.70285536060566e-05
-8.62699704076085e-06
-2.40585765550259e-05
-2.01813724016811e-05
-1.24968758039958e-06
-2.32555939612504e-05
-2.49147111211995e-05
-2.87937006571331e-05
-2.89490379831403e-05
-2.43490434120111e-05
-1.84486720992382e-05
-3.00752484473176e-05
1.43162873660245e-05
-1.88312303012174e-05
-1.49483027438532e-05
-2.64781702896401e-05
-1.07768403479826e-05
-2.63758257783463e-05
-3.00074794039269e-05
-3.0787073213902e-05
-2.89686486372569e-05
-3.12645084122965e-05
-4.66894014179149e-05
-2.98935506533396e-05
-2.16782732113398e-05
-5.96968640266735e-06
1.76013414911473e-05
-4.42787911932983e-05
-9.43821831115748e-06
-2.97721727154719e-05
7.38322217326414e-07
-1.3615225499294e-05
-3.10766462401727e-05
-2.05189731171859e-06
-1.94345281649069e-05
-1.63299697165108e-05
-1.4098044239781e-05
-1.89457782348624e-06
-2.38032520413495e-06
7.21518087818801e-06
-3.66580434446029e-05
-2.10883636225833e-06
-3.45197482476511e-05
-1.21284621749632e-05
-2.61596271898029e-05
-4.10209311704773e-05
-3.58143838700181e-05
-2.21810917479206e-05
-1.65671029773118e-05
-2.54267108475202e-05
-3.21416332128742e-06
-1.85650881979089e-05
-1.11168545756973e-06
-4.57442753971351e-06
-1.04562335544892e-05
-5.64680774440457e-06
-4.6240687829359e-05
-2.98257876788103e-05
-9.05560129848987e-06
-2.50698196311451e-05
-6.19901750056916e-06
-8.21372493735631e-06
-3.27474249522085e-05
-4.46665606091351e-05
-1.57603239173296e-05
-1.77644600808238e-05
-1.77511102674775e-05
-3.20918633321238e-05
-1.70611115048666e-05
-1.95111935342708e-05
-6.12975137536894e-06
-1.08683869851507e-05
-2.42269000128967e-05
-4.72802990664219e-06
-2.65354713426655e-05
-3.29747275720482e-05
-2.82859113599772e-05
-1.53142331565075e-05
-2.8221688518726e-05
-4.90395074907089e-06
1.67908171393674e-05
-2.02605841313211e-05
-2.79629533816345e-06
-2.41594637500712e-05
-9.16823458759578e-06
-1.02841652529274e-05
-2.93764006579588e-05
2.84658377463836e-06
-2.26477995591511e-05
-2.57111648108765e-06
-2.53928812534226e-06
-1.6993978106627e-05
-1.42264214033854e-05
1.10378782011669e-05
4.4745831091952e-06
-1.39736582309888e-05
6.58540106050148e-06
-3.15434797278802e-05
-7.45391048745302e-06
-3.04250548524351e-05
3.59689323176975e-06
-6.27436513316172e-06
-1.01688957904984e-06
-1.1004189206035e-05
-3.15001922059054e-05
1.7466714945948e-05
-9.57262469500129e-06
-2.66560669915984e-05
-2.54510889087141e-05
-1.75187206617923e-05
-1.87659712079451e-05
-2.39092010828682e-05
2.74420902797769e-06
-8.55205272914394e-06
-3.5520384798327e-05
-2.12604238235462e-05
-1.84986634309048e-05
-3.4528118892365e-06
-2.45558845805344e-06
-2.49006972859451e-05
-1.64386906239442e-05
-2.30545195602407e-05
-7.67309271395632e-06
-2.35688565220268e-05
-3.38500809448763e-05
-1.64800914571318e-05
-3.31496942436766e-05
-7.1551322185905e-06
-3.0666739759511e-05
-1.31197064808309e-05
-2.48746864779272e-05
-2.49350031661582e-05
3.03932848953229e-06
-7.7325256722825e-06
-2.77034460323933e-05
-9.83359668004563e-06
-8.41195726135762e-06
-3.0460971951168e-05
-5.09110843159082e-06
-2.03478938532387e-05
-1.36313712234182e-05
-2.66873985879472e-05
-3.10594403216902e-05
-2.45895747916755e-05
-8.25487928841936e-06
-3.13448467362705e-05
-1.79133389358026e-05
-1.94070220817036e-05
-1.96748780460387e-05
-2.46583274845278e-05
-2.22482758057512e-05
-1.60912868588378e-05
-4.45913148405924e-06
1.1457791854056e-05
-3.13326995406359e-05
-1.97494914261102e-05
-9.54139446473142e-06
-1.65486619009472e-05
-1.8742886381647e-05
-1.54537906593115e-05
-7.15380690522546e-07
-2.27753170731932e-06
-3.12176198327852e-05
-7.25153790159758e-06
-1.39696508999508e-05
-3.22640705769886e-05
-1.71330972460639e-06
-3.21038761927864e-05
-1.7722107256177e-05
9.34049870873496e-06
4.77279006190727e-06
-1.79638098012271e-07
-3.15836659077756e-05
-1.0576830286329e-05
-6.05171985367616e-06
-2.19763201291262e-05
-1.90235544831717e-05
-1.53976603595512e-05
-9.5252334797181e-06
-1.81117397408386e-05
-1.82854874665034e-05
-5.97218652606372e-06
-2.93468823888606e-05
-1.69661801744949e-05
-1.6174157809153e-05
-2.20007243701622e-05
-1.98202837567383e-05
1.77071513495962e-06
1.57139755423855e-06
8.08918504320809e-07
-7.83678459006805e-06
-1.75620262792363e-05
-3.88026277075706e-06
-2.82736418740944e-06
-3.52097349551961e-05
1.75995817905274e-05
-1.21538349226594e-05
-1.62385080533925e-05
-6.24222193090615e-06
3.22279445146938e-07
-7.38381160439257e-06
-1.73425939039119e-05
-1.08632229653355e-05
-5.60477681027829e-05
-1.40259680881731e-05
-1.83660518435982e-05
-7.9021271055429e-06
-1.84308603691196e-05
-1.30317067578658e-05
-1.70104847284015e-05
-2.92915446290582e-05
-1.85456922187207e-05
-3.02751742752558e-06
-3.10925022396638e-07
-2.26521030879343e-05
-1.19400435258169e-05
4.27074634392018e-07
5.34407686612513e-06
-3.42111743937836e-05
-4.58080025706274e-05
1.61122672723769e-05
-2.61016599029754e-05
-2.90417611555937e-05
-1.81603970224059e-05
-1.94023604357873e-05
-1.53833144311392e-05
-2.08191284011166e-05
-1.16140998740756e-05
4.1438206500403e-06
-3.30964532764334e-05
-3.19338267449331e-05
-1.35587631401027e-05
-1.22806157812372e-05
-3.96999166238224e-05
-3.05627878733732e-05
-2.02088283903632e-05
-2.75237397881494e-05
-1.51669013582874e-05
-2.9286395934633e-05
-2.44375838498974e-05
3.64677803673214e-06
-1.2466311971071e-05
-3.09125410705602e-05
-1.71636373536758e-05
-2.84737603464945e-05
-3.15400725376379e-05
-7.21788182757811e-06
-3.3135007535922e-05
4.0014998776524e-06
-1.07963852229749e-05
1.02280797710471e-05
2.58889406872445e-06
-3.5821245717082e-06
9.46105657386275e-07
-6.50742958927507e-06
-6.97335963200624e-07
-3.09696578812912e-05
-4.68461142597661e-07
-1.97882184847471e-05
-1.70574029566294e-05
-1.58587281517424e-05
-2.81701999814035e-06
1.58644075260311e-05
-7.29665164116739e-06
-1.12523644516794e-05
-3.4289147439694e-06
-7.28471353230769e-06
1.17609006797732e-05
-7.78825138623036e-06
-3.31735099283497e-05
-2.65191181033479e-05
-2.49619591225959e-05
-1.98192451279181e-05
-2.50979841596305e-05
-2.51885167329939e-06
-1.14035841628975e-05
-5.06206648577126e-06
-3.15564969538915e-05
5.79050306247449e-06
-1.59226764851368e-05
-1.79891062328333e-05
-1.74687776247809e-05
-1.57056308916568e-05
-6.5185297088176e-06
-3.75560248458621e-05
-3.04912758524905e-05
-1.89693759516821e-05
-2.82027659087958e-05
-4.79285413343673e-05
-3.15619350747412e-05
-2.61399616768523e-05
-3.79146734425551e-05
-2.68394124437247e-05
-4.14640583385572e-05
-3.79647967665433e-05
-2.08265971809018e-05
-1.35110389916301e-05
-1.268641020799e-05
-2.37118126906676e-05
-3.24321552956097e-05
-1.54875212193812e-05
-3.55954553816719e-05
-1.45431646763206e-05
-1.99968045385532e-05
-5.54280992048049e-06
-1.75173313586722e-05
-1.87539740301889e-05
-1.34606670727517e-05
-2.45819546343787e-05
-3.92970025876046e-06
-6.54081936487026e-06
-1.29125390713295e-05
-8.91902873015214e-06
-5.17247162212464e-05
1.75423360748694e-07
-2.01896128878375e-05
-2.62752962400044e-05
-1.67461138719179e-05
-3.45367882381799e-05
-1.26251760536332e-05
1.75858894934422e-06
-2.10229750977738e-05
3.5630389327892e-06
1.23752837742458e-05
-2.02902223550401e-05
9.39494888517208e-06
-3.99788957396952e-05
-2.9250149175423e-05
-1.36443215730407e-05
-2.25391433532367e-05
-8.37447049205821e-06
-3.9056817906031e-06
3.68607349127471e-07
1.2058777683292e-05
-2.83689899812746e-05
-2.14930743226111e-05
-7.7763292959369e-06
-2.11596336471475e-05
-1.65206916513825e-05
-6.18852129515534e-06
-8.67100112279854e-06
-2.99319995166347e-05
-2.84454756120016e-05
4.37399823512916e-06
-2.60270276964937e-05
-2.37409451322129e-05
-1.65614648917456e-05
-1.63398000548704e-05
-8.99334392202099e-06
-3.75295284618668e-05
-4.6726679573462e-06
-9.77400011099504e-06
-1.02832542032837e-05
1.54242411201669e-05
-1.99410164705092e-05
-2.28791367315064e-06
-3.2796244589397e-05
-2.10570918882065e-05
-8.66888377461239e-06
-1.20637964504594e-05
-2.01919367492217e-05
-2.77762711901865e-05
-1.48297670407296e-05
-1.32014685807415e-05
-2.17506200193103e-05
-4.35580275646608e-05
4.82916706023073e-06
-6.5743925672752e-06
-3.58531091075408e-05
-2.0282378379515e-05
-1.58609405949734e-05
-3.45106760400153e-05
-1.8542998825771e-05
-2.17961646860992e-05
-3.67894727015915e-05
-3.96628403676159e-05
-6.79311129956201e-06
-4.24259548471809e-06
-5.69706149213347e-06
-2.78121680028809e-05
-1.25316254998408e-05
-3.99310204325977e-05
-2.80248136561289e-05
-1.81261559151107e-05
-2.87103417968268e-05
-2.88376020290818e-05
-3.1683978180135e-05
-1.66646030107195e-05
-6.21842625203496e-06
1.36668015156745e-05
-1.5078765346817e-05
-1.06622021131253e-05
-2.23857688941505e-05
1.57272813425291e-06
3.21232660677907e-06
-1.66395712523398e-05
-5.37491078693814e-08
-4.0501766145615e-05
-2.5881534780383e-05
-1.170773345684e-05
-4.92466397751569e-06
-1.62327020458527e-05
-1.03779438800577e-05
-3.20728467254523e-05
-5.83330476206042e-06
-1.26806682841242e-05
-2.01916842794676e-05
-1.19017422955949e-05
-3.20148515409182e-05
-1.36209755784756e-05
-1.26365713113442e-05
-1.63779121029215e-05
-3.55127095240886e-05
-1.50442494248374e-06
-8.88300348870038e-06
-2.83725371113611e-05
-1.17444546060266e-05
-1.20873716223216e-05
-9.1684548218447e-06
-2.21044866575136e-05
-8.49727802451058e-06
-9.18310325088708e-06
-2.98576814171325e-05
-2.71151113336211e-06
-2.34921119595992e-05
-8.9404139184075e-06
-1.27193396428877e-05
-3.66407045940768e-05
-3.32268697667475e-05
-1.16240301482331e-05
-2.41001056504753e-05
-3.64125286137409e-05
-2.7385032155596e-06
-2.0916701701327e-05
-2.80561733015802e-05
-2.00292256296204e-05
-1.50887045737332e-05
-8.11591019022032e-06
1.07667301757414e-05
-1.84943642027906e-05
-2.71695892416198e-05
-4.97371296931027e-05
-7.72383403847298e-06
-3.34654305317081e-05
-3.77573540399041e-05
-2.13070443325035e-05
-1.93978778388675e-05
-4.68480591804366e-05
-1.30130091034611e-05
-2.05156667553671e-05
-4.0946929514406e-05
-2.61790935526225e-05
-2.38508963391336e-05
-4.823565477322e-05
-1.07088242588359e-05
-6.55182791030289e-06
-6.19544884650711e-06
-4.0565848688554e-05
-3.92433532214436e-05
-4.28588081907555e-05
-1.47761054057439e-05
-8.67708512905428e-06
-2.13258262655132e-05
-2.43719570721017e-06
-1.87689720337466e-05
-2.20703023878341e-05
-4.0588148722343e-05
-3.39982337998774e-05
-2.30401410377076e-05
-1.84143450262126e-05
-2.67943502236694e-05
-3.06500750825884e-05
-3.37954750808157e-05
-2.80764998170753e-05
-4.15861803131795e-05
-3.97252544891648e-05
-5.14757260217671e-06
-8.56386287686917e-06
-1.57908265042129e-05
-1.72212735089687e-05
-3.41614225451912e-05
-2.76328347445127e-05
-2.44936935593191e-05
-2.27238752082429e-05
-5.54052165100895e-06
-5.63274517451712e-06
2.12604638439669e-06
-8.29746516443621e-06
-8.61255528387657e-06
-1.88484345036847e-05
-1.8036283931714e-05
-4.71238295661323e-05
-2.51459214348841e-05
-3.27662527280983e-05
-1.06916317626761e-05
-1.2922828391233e-05
-2.58971918120709e-05
-1.22706804862475e-05
-2.4947782878147e-05
-2.83725820372269e-05
1.4509678520607e-06
-3.37710543700437e-05
-2.69829588476192e-06
-1.79911523046539e-05
-1.15857223699185e-05
-2.00521364224465e-05
-2.65106157720709e-05
-1.16383257040123e-05
-3.25753935686956e-06
-5.29414060562611e-06
-1.68949642769235e-05
-3.62943369367617e-05
-9.20843208330987e-06
-4.35832782365908e-05
-1.78406739905256e-05
-1.72711630662791e-05
-2.28819244691334e-05
-3.66691023315199e-05
-9.01024849999395e-06
-1.22101585233753e-05
-3.04215558750718e-05
-2.58371259296358e-05
-3.65766854679405e-05
-3.0307170674318e-05
-4.01508163835431e-05
-3.80864082885636e-05
-4.63041795251955e-05
-1.84452416057071e-05
-1.57326563969774e-05
-1.89804383797701e-05
-3.10482296061097e-05
-3.4724471021508e-05
-1.85502733764676e-05
-4.37074880604789e-05
-2.87955747359922e-05
-2.22317750838597e-05
-2.74078946545959e-05
-1.6918336508065e-05
-3.6377748819507e-05
-3.81297445140357e-05
-2.06649623481799e-05
-1.39243640679204e-05
-2.56205727415038e-05
-1.46096669635389e-05
-2.74932738516476e-05
-2.68716965909599e-05
-4.30172847569186e-05
-1.98192385246039e-05
8.62380393635802e-06
-2.568054862247e-05
-2.9513716385592e-05
-2.05660383207138e-05
-2.38323667902881e-05
-3.17041128939506e-05
-2.7609191770885e-05
-1.79612324610671e-05
-2.19042302966886e-05
-2.80096917371467e-05
-2.53772455836787e-05
-3.57143138855712e-05
-2.31201043737664e-05
-3.07133400716391e-05
-3.05731293789821e-05
1.39971354176884e-06
3.205758295937e-06
-7.49310344633142e-06
-8.47456366127325e-06
-1.89096710916436e-05
-4.48082082024738e-05
-2.36137800746404e-05
-1.00039451813886e-05
-1.31655155577229e-05
-3.54515513788721e-05
5.20088813893231e-06
-2.08224210168673e-05
-9.44971314021714e-06
-9.78314839907603e-06
-4.27542653172278e-05
-2.34101434246732e-06
-4.90163966689088e-06
-1.14286976853081e-05
-2.43485825633824e-05
-1.49042159043857e-05
-2.42972978364855e-05
-1.12817598484667e-05
5.68626736647976e-06
6.26687508350242e-07
-1.73351156136397e-05
-2.65898497900231e-05
-3.17137012020822e-05
-2.76434781850757e-05
-1.55355802991542e-05
-1.67027258617747e-06
-1.61568582342316e-05
-3.76561934390312e-05
-2.93456225045544e-05
-9.65604435727043e-06
-2.21846216550583e-05
-9.38904268879633e-06
-1.10424724474506e-05
-4.42330727233237e-06
-1.40406069597935e-05
-3.81483602543101e-05
5.83941048124189e-08
-8.97732785120307e-06
-1.55266567162668e-05
-1.65975848215863e-05
-7.17290281498637e-06
-1.74039280506157e-05
-1.85120639163581e-05
-1.71437787149049e-05
-2.00070278979064e-06
-2.95293980486824e-05
-2.94612998940566e-05
-3.59331515939506e-05
-1.40547689814419e-05
-2.32402987694141e-06
-9.58611367900312e-06
-3.25903500501083e-05
-4.48697735497162e-05
-1.92772266172854e-05
-8.16453530658429e-06
-1.10977491401649e-05
-3.94637000810119e-05
-2.17606411662617e-05
-2.81921779556343e-05
-2.56445659369157e-05
-3.00024486392306e-05
-2.30079818882602e-05
-1.77456437172095e-05
-2.90209009087215e-05
-3.08818603264726e-05
2.39067779135722e-06
-2.65056985653882e-05
-1.35691374310663e-05
-1.08491480336125e-05
-1.87347807008444e-06
-1.92425112285754e-05
-1.54410746196214e-05
-2.47430080257206e-06
-1.37182601525405e-05
-2.39817702330171e-05
-2.7283722736809e-05
-4.43831397023808e-05
-3.47198959197948e-05
-1.23655801330932e-05
4.55361755886176e-06
5.59117463001541e-07
-4.04926301051859e-06
-2.83086857350954e-05
-3.19713799474922e-05
-1.31627199371115e-06
-3.29996266633576e-05
-1.39349281139465e-05
-1.68250117307306e-05
-7.7003142890212e-06
-2.58970791934853e-07
-2.04844067985835e-05
-7.92312356191045e-06
1.70760129296668e-07
-1.35138178886019e-05
-5.62904654498842e-06
-3.43460497882216e-05
-5.04094713155284e-06
1.70082656584934e-06
-1.80913713895708e-05
-6.63115009957171e-06
-1.36158551728715e-05
-2.86489681299343e-05
-1.89372453332638e-07
-1.54816016398218e-05
1.15051891567394e-06
-3.67738718706494e-05
-3.88878096900339e-05
-2.53207707022976e-05
-1.80094255636043e-05
-1.27659712810713e-05
-2.26597937082117e-05
-2.63389557412192e-05
-2.52103527823274e-05
-5.05166641535509e-05
-2.26530276573655e-05
-1.58393076247351e-05
-1.95041785267736e-05
-2.29953064842159e-05
-2.81372841854681e-05
-2.33659121867607e-05
-2.35051232352776e-05
-3.87341160608391e-05
-4.80245396023913e-05
-2.61681339574225e-05
-1.77870817586564e-05
-9.68049595811219e-06
-3.56273100605839e-05
-1.47491513054699e-05
-3.43252338197244e-05
-3.78354425307886e-05
-4.47256641425326e-05
-4.98204429724195e-05
-2.05834663376628e-05
-5.23144405676502e-05
-2.95045380411707e-05
-2.87269202719621e-05
-3.15365109293369e-05
-4.08923521628915e-05
-3.28133337179651e-05
-2.88319142021809e-05
-2.19149927760834e-05
-2.12598573519016e-05
-2.11083167753176e-05
-2.46465055355126e-05
-7.97277270646305e-06
-2.12204533662692e-05
-3.98795222923508e-06
-2.39795217084887e-05
-3.41261681316793e-05
-1.60140578234644e-05
-1.34896219701917e-05
-3.91956515782489e-05
-1.4223687510221e-05
-3.70613369999153e-05
-4.69786046509993e-06
-1.99376035277816e-05
-3.28066088062691e-05
-2.34309590117267e-05
-2.27314709184526e-05
-1.56354271030925e-05
-7.43010217699275e-06
-3.96401885181656e-05
-2.41023135570181e-05
-2.96476564066549e-06
-3.79472268489676e-05
-1.97408161172694e-05
-2.24224640025331e-05
-2.34664695388506e-05
-9.44226980462607e-06
-3.39727176945764e-06
-1.94077362966138e-05
-1.62446702199774e-05
-7.60075558447529e-07
-2.46230697775462e-05
-1.53203492375292e-05
-3.10740578681993e-05
-1.79326924471284e-05
-2.59710280222019e-05
-2.63428262051312e-05
-5.14688200020008e-05
-3.08307320558849e-05
-1.81852258770062e-05
-1.66920724575182e-05
-2.92552718761806e-05
-3.14952165967578e-05
-1.24230947380341e-05
-2.42950012113823e-05
-1.30548101447313e-05
-1.12598377502229e-05
-4.7640118433609e-05
-1.14195978240858e-05
2.41851058551761e-06
-2.38490517192207e-05
-1.68208343689726e-05
-2.6364309388694e-06
-4.18477800132736e-06
-3.35592894944855e-05
-2.59136177018995e-05
-3.97340525016317e-06
-2.91288534098017e-05
-1.89709160788435e-05
-2.19639367460715e-05
-3.21958078646309e-05
-4.64827374091936e-05
-3.91052526895783e-05
-2.66948976003937e-05
-3.41250343352551e-05
-4.3168096856191e-05
-4.32855176092457e-05
-5.72712685248722e-05
-1.19132911139464e-05
-2.08433153729854e-05
-3.36092931064594e-05
-1.11382742735376e-05
-1.96606141371715e-05
-2.05128983978845e-05
-2.17090140632795e-05
-8.33501408291238e-06
-1.71379057571688e-05
1.01375357984305e-06
-3.52218594546972e-05
-1.63647561342119e-05
-1.16535697117652e-05
-2.53651600937149e-05
-1.84246796417443e-05
-2.32296306117692e-05
-6.72122663198851e-06
-9.49436168393125e-07
-5.84773346559921e-07
-4.08428078185397e-06
-2.23045450557128e-05
-1.48334527794983e-05
-2.56761669735163e-05
-7.00854782734802e-06
-1.32785465788701e-05
-2.27524650709919e-05
-1.47803817420542e-05
-9.64380038148797e-06
6.64874493186356e-06
-2.67492652907174e-05
-2.47254983827299e-05
-1.20698662877267e-06
-1.31838738520124e-05
-1.89849057702216e-05
-1.19618469160481e-05
-1.80063731294404e-05
-2.20835499549108e-05
-3.5020106663506e-07
-2.79624873728286e-05
-1.07106649329009e-05
-6.02091892374847e-06
-5.06842510870799e-06
-1.00844945206706e-05
-2.8356860505489e-07
-1.2995807769368e-05
-2.19603483189294e-05
-3.19527841949869e-05
-1.62764673344839e-05
9.22368947576704e-07
-1.19437268623039e-05
-4.88975338959772e-05
-1.92694972992516e-05
-1.81181339480677e-05
-1.25838002459558e-05
-1.09582350635471e-05
-1.88190155109748e-05
-1.71251503356336e-05
-5.25728576776196e-05
-2.76036683401035e-05
-2.73935546778538e-05
-4.00564687331922e-05
-2.14092033025634e-05
-3.03442046458934e-05
-7.13076087889176e-06
-3.64161386319058e-05
-5.93751678519978e-05
-3.18325732922214e-05
-2.74554303360091e-05
6.2543238707179e-07
-2.18026272428757e-05
-3.24669857694795e-05
-9.17608265394335e-06
-1.19162626742316e-05
-3.39182708941632e-05
-3.21007231712258e-05
-2.30210263595879e-05
-4.47730839281726e-05
-3.07107328660338e-05
-2.13200366433799e-05
-4.66827831812149e-05
-2.441233705992e-05
-2.26296453799509e-05
-7.79309236407867e-06
-8.13592343851627e-06
-1.18935208530833e-05
-3.12409072713403e-05
-6.92925471095104e-06
-2.07081158011071e-05
-2.99184762988978e-05
-8.69416724378141e-06
-7.88955646570632e-06
-2.01723946705337e-05
-2.41844210562118e-05
-3.31323325669329e-05
-2.01269971768785e-05
-1.00319685531801e-05
-1.44934486500167e-05
-2.16426065150069e-05
-3.72618993283498e-05
-3.09074390283899e-05
-2.26673284608269e-05
-1.59276419103526e-05
-1.1193464953144e-05
-1.85642284964601e-05
-1.39745214483615e-05
-8.11298368943641e-06
-1.89555643759767e-05
-2.34451775330235e-05
-5.53919484099081e-06
-1.54371406661041e-05
-1.88187789037923e-05
-2.43439544850532e-05
-3.55122848489004e-05
-1.96361989332249e-05
-2.00251839298913e-05
2.26028229067261e-07
-1.87337052933661e-05
-8.57978948312673e-06
-1.95098969044974e-05
-2.86772854655347e-05
-3.26156098521463e-05
-1.93981709935554e-05
-2.34923700484385e-05
-2.56982278084994e-05
-1.42408730233377e-05
-1.57583964041184e-05
-3.6118948386339e-05
-9.86356214367205e-06
-3.42084729806842e-05
-1.37162920246448e-05
-2.38498960972938e-05
-2.83870170278808e-05
-1.22097311923157e-05
-1.86310664741485e-05
-1.52785004326388e-05
-4.70802822354511e-06
-4.12995412982548e-05
-1.7570347630611e-05
-1.96483952067674e-05
1.68237099103109e-06
-2.35560000837458e-05
-2.20389997130233e-05
-2.35259107087757e-05
-1.79174957704871e-05
-1.09797012006914e-05
-1.38881700376512e-05
-2.92292072984122e-05
-2.47657503609345e-05
-1.54333526586877e-05
-2.65213490525913e-05
-3.41695499710766e-05
-2.63335788464262e-05
-2.2227903239814e-05
-2.51277952810229e-05
-2.89056336836111e-05
-2.75639093650504e-05
-1.8253998586521e-05
-1.9280768699542e-05
-4.00336717067311e-05
-3.68619433277533e-05
-3.31524438964969e-05
-4.12406087484804e-05
-3.15743831748226e-05
-2.11691463509044e-05
-2.60280130602955e-05
-2.08210374410045e-05
-3.13171028009411e-06
-2.85374362476645e-05
-2.14880589241764e-05
-3.35872516354496e-05
-1.49429801591169e-05
-1.07106246435136e-05
-2.4759742439656e-05
-3.73987412688329e-05
-3.18079008218491e-05
-2.12588927697804e-05
-4.14340132792771e-05
-4.36472007620547e-05
-3.20664469821607e-05
-2.25754241037176e-05
-4.23065739751731e-05
-1.79138322416997e-05
-1.56255661997573e-05
-1.93201196203506e-05
1.41901070169634e-05
-2.68871146831226e-05
-1.74872991186043e-05
-1.54388994199287e-05
-2.02427182031941e-05
-1.6594616788137e-05
-2.28964785020252e-05
-2.13648369478874e-05
-2.9071486688118e-05
-8.32768397106776e-06
-1.70968626238285e-05
-2.31614080975722e-05
4.47015766633245e-06
-2.24392767414845e-05
3.8707078973127e-06
-3.05534421325643e-05
-3.62299451036672e-05
-1.987343247793e-05
-8.02481282406558e-06
-8.77046473401099e-06
-3.68529220090492e-05
-2.247197740593e-05
-7.25639493600596e-06
-8.63065346699718e-06
-4.19387720247402e-05
-2.71863948558703e-05
-1.71673199995608e-05
9.3606271005164e-06
-2.01224841602011e-05
-3.57354509536692e-05
-1.8838962800088e-05
-2.02406236309402e-05
-2.66249013639653e-05
-2.21493380535958e-05
-3.0987203237515e-06
-3.03738091563968e-05
-1.83344439633423e-05
-1.28639857958167e-05
-1.76053720169444e-05
-9.38746230988271e-06
-2.5825892189508e-05
-5.31174642109083e-05
-3.16081823392291e-05
-3.55139633368124e-05
-2.67967469828585e-05
-3.03332605948623e-05
-1.52313516688822e-05
-1.43525222942319e-05
-2.6254495308222e-05
-3.46993527092705e-05
-4.43552294184396e-05
-4.82654247495252e-06
-1.45129091343137e-05
-2.52927785559794e-06
-4.09467634162434e-05
-4.75886495120959e-05
-3.23154204556193e-05
-1.81796513534035e-05
-2.04589682651363e-05
-3.22727325387227e-05
-2.85519184326146e-05
-3.46679109504829e-05
-1.14906971791514e-05
-9.29559953446433e-06
-1.95999795867535e-05
-3.38809257144411e-05
-3.57434920413781e-05
-3.46988336707891e-05
-5.59167410498329e-05
-2.27097467889187e-06
-7.93071165564915e-06
-3.71797953420875e-05
-3.93472553043337e-05
-7.20747201279183e-06
-2.84748028701739e-05
-2.59005463129542e-05
-3.68292098536541e-06
-2.3373951470753e-05
-2.51733058203046e-05
-3.48854806456747e-05
-2.0045710072876e-05
-3.95804410944957e-05
6.12262791352589e-06
-3.16984252444575e-05
-2.21767699145412e-05
-3.90132255414709e-05
-6.03052744736714e-06
-3.93823081800791e-05
1.7340588331576e-06
-2.07608449340276e-05
-3.6265287946072e-05
-1.50797343958173e-05
-2.52431774109016e-05
-2.69253727692728e-05
-1.5639630783046e-05
-1.86216315865268e-05
-2.39569218249438e-05
-3.31795096207081e-05
-1.19927128793285e-05
-1.53453914098264e-05
-1.81783186149808e-05
-1.69984334759883e-05
-1.87815211679618e-05
-1.76641421282683e-05
-1.13433465357089e-05
-6.9247955810065e-06
-2.50323632378377e-05
-2.70355141561723e-05
-1.06159384623966e-05
-2.47164844838438e-05
-5.50265543041107e-05
-1.03334839469964e-05
-3.56166471712876e-05
-1.52334726889358e-05
-2.44702556242336e-05
-3.52010043320783e-05
-1.56587012827492e-05
-3.42309447935807e-06
-1.71517746092121e-05
-3.68342885519522e-05
-2.52215828665992e-05
-1.04433767138797e-05
-4.16197322158262e-05
-3.36086519048485e-05
-1.18430567738515e-05
-4.59298589236998e-05
-2.35715627417606e-05
-1.34529541731949e-05
-3.43412268300353e-05
-1.81455064498845e-05
-4.87980108532121e-05
-2.5689294079504e-05
-2.31246874563094e-05
-4.11680007936983e-05
-3.9679326088985e-05
-2.41596776708209e-05
-4.62160264058163e-05
-2.06189405074934e-05
-1.31684568828182e-05
-3.08485643958382e-05
-1.62751979550059e-05
8.10596962946327e-06
-1.47894366009967e-05
-1.03886040373845e-05
-1.74984546492406e-05
-1.88494448304991e-05
-1.23958215333029e-05
-2.23413906149795e-05
-2.36694973257127e-05
-2.38764077319191e-05
-1.84373609366463e-05
-1.9509076063766e-05
-4.61013883282606e-05
-2.49760920016853e-05
-7.76920810985804e-06
-1.78070212188986e-05
-3.0640301968022e-07
-9.8732593830141e-06
-3.23628888926323e-05
-7.95605633015198e-06
-1.02293222157969e-05
-1.80756479562983e-05
-2.5574768531846e-06
-2.23473827160379e-05
-3.65076769784172e-05
-2.09283936269817e-05
-3.12505661378653e-05
-1.35621252494685e-06
-2.75773478124881e-05
-4.03167279771367e-06
-2.0508294486815e-05
-2.97048493781926e-05
-2.22785892932929e-05
4.75668950505014e-06
-3.60129730386111e-05
-9.02509343219794e-06
-1.80722113692531e-05
-1.93665913072764e-05
-1.80702281969399e-06
-1.24629950601868e-05
7.98304744508949e-06
-3.82875275868681e-05
-1.27161788934313e-05
-4.85197152699904e-05
-2.79137476442118e-05
-1.3922029100871e-05
-2.70517224956822e-05
-1.57830635749378e-05
-2.50155452761568e-05
-1.41826006804154e-05
-8.75104475633469e-06
-1.67287862554502e-05
-3.60523153521182e-05
-4.66129599148284e-05
-3.78789892156491e-05
-7.32193054131397e-06
-3.91986743075087e-05
-1.94738041978802e-05
-6.93191103462003e-06
-1.79179544443731e-05
-1.7023759947736e-05
-2.15652521669804e-05
-3.90653974176428e-05
-2.03663856583668e-05
-8.31766527939006e-06
-2.27419111911345e-05
-2.64834397353347e-05
-3.52585949061444e-05
-1.70816920823599e-05
-1.77783055123532e-05
-3.48257641635651e-05
-1.46905001803869e-05
-2.19847849166142e-05
-6.07198404586883e-05
-3.6504972820978e-05
-2.11165469057675e-05
-2.98344439135599e-05
-2.49466091652198e-05
-1.61525196477007e-05
-1.53609675407398e-05
-3.85926569750486e-05
-4.71024816565205e-05
-1.36099808233893e-05
7.87002415841343e-06
-3.14659084919801e-05
-3.04048492400877e-05
-1.85941833525754e-05
-4.38384777039514e-05
-2.22676331209669e-05
-8.12589955448156e-06
-3.02759056083205e-05
-1.88969336530771e-05
-1.08135857836564e-05
-4.99418693574488e-05
-9.31663989582285e-06
-6.57788354590565e-06
-5.54945436373197e-06
-1.48678217205582e-05
-2.65309207517675e-05
-2.50378157008126e-05
-4.48396896725663e-06
-1.71087188907074e-05
-2.50534279869592e-05
-7.45876956984616e-06
-2.88399739807547e-05
-4.32564891541092e-06
-1.31337814918646e-05
-1.30999899522271e-05
-2.78449702531512e-05
-3.01602486191196e-05
-2.6511567828833e-05
-1.94056327736035e-05
-2.80095505406735e-05
-2.35150241688134e-05
-9.76289841735824e-06
-2.27188265248369e-05
-1.80702648758504e-05
-2.55768542206331e-05
-3.19458256941056e-05
-2.34350333195808e-05
-2.1828072908762e-05
-3.20430270985316e-05
-1.24158885284532e-05
-3.72307801180538e-05
-2.30227328116385e-05
-2.15912619978892e-05
-2.53736102465045e-05
-1.31190678090549e-05
-3.13313888800166e-05
-2.94409476908265e-05
-3.6977768965125e-06
-1.18667178377807e-05
2.25845566965152e-07
-6.22046708363243e-07
-2.42912348604021e-05
-2.64905876818272e-05
-4.66408447354486e-05
-2.07682112096377e-05
1.72215123776333e-06
-8.31598189047933e-06
-4.52132087416737e-05
6.22752262064704e-06
-3.26677691782962e-05
-3.39888184042275e-05
-3.64806816128041e-05
-2.13603323408216e-05
-1.85150402134816e-05
-1.71948765924708e-05
-3.11842833189379e-05
-3.12087261225863e-05
-6.26590091331394e-05
-2.09363391812395e-05
-5.1387698744254e-06
-4.42362089637388e-05
-2.11804404442683e-05
-2.07294723646287e-05
-2.82512941512913e-05
-1.90236494674222e-05
-3.72042622591907e-05
-3.30182304322572e-05
-1.60618068141253e-05
-1.90889896675445e-05
-2.61551410825272e-05
-1.52419284064552e-05
-2.81737971292958e-05
-2.51172659116641e-05
-1.65475639345058e-05
-3.0732243396625e-05
-3.36755090865971e-05
-1.6095108986256e-05
-7.09165162835061e-05
-2.65466187087684e-05
-1.60010528433392e-05
-3.76516159003606e-05
-1.14566906782014e-05
7.00244170713681e-06
-2.75709796447322e-05
-1.0994776501318e-05
-2.16304438308431e-05
-1.6134907631834e-05
-5.5826988294646e-05
-6.33766597061553e-06
-3.04953245115139e-05
-3.54665669379194e-05
-3.81059623298341e-05
-1.39768696515406e-05
-2.81890507774478e-05
-2.01969876524203e-05
8.44627490861727e-06
-1.86161019992176e-05
-6.29176833746262e-06
-7.37524578477637e-06
-1.62937704323823e-05
5.03874234808675e-06
-2.167966486014e-05
-1.22509230106411e-05
-2.0962371922433e-05
-3.74000688745512e-05
-1.10631670037858e-05
-1.15879964509821e-05
-2.0492345333081e-05
-1.46211184529732e-05
-4.39289390068219e-05
-2.32466189503853e-05
-1.6917460808351e-05
-8.01294755677987e-06
-1.55323921751493e-05
-3.15042385039107e-05
-1.44279141871766e-05
-1.60030188330886e-05
-3.47735378306515e-05
-3.93509543603328e-05
-2.02381040146455e-05
-3.3675890997429e-05
-2.8589681153082e-05
-3.41312325947056e-05
-1.64147100997541e-05
-2.4913750183748e-05
-9.70398387133986e-06
-2.14208706083578e-05
-7.25876401320128e-06
-4.18678201550584e-05
-2.85668091415014e-05
-4.905538347705e-05
-3.62107897654816e-05
-7.18608698295836e-06
-3.39765090105121e-05
-3.338403312672e-05
-2.42172556709281e-05
-2.65227472862782e-05
-3.14330273288192e-05
-4.00271078166113e-05
-2.90966455041273e-05
-3.40476609840444e-05
-3.11651458423809e-05
-2.15965682669177e-05
-2.3821833719598e-05
-3.58006449745065e-05
-2.98079779269691e-05
-3.43265429573457e-05
-1.751525970323e-05
-4.28202771959494e-05
-1.39534426093966e-05
-3.56492037099904e-05
-1.87024853884196e-05
-2.072648545882e-05
-3.2473261876835e-05
-2.16429397958972e-05
-1.36575154740181e-05
-4.57284783435449e-05
-3.13842138816319e-05
-2.69553414577281e-05
-7.92259739784444e-06
-1.18432900554795e-06
-3.22680481321521e-05
-1.29773002732079e-05
-9.68289815510618e-06
-1.70609031148814e-05
-2.75480463110277e-05
-3.79278973392131e-05
-1.38530376710122e-05
-1.75806118102829e-05
-3.60413055096922e-05
-2.27314673142204e-05
-1.37160874393112e-05
-1.72108259245472e-05
-1.90564719327949e-05
-5.06145328428632e-05
-1.93413419485181e-05
-1.77761074549254e-05
-1.04416255294058e-05
-5.39005126175124e-05
-1.21803859025705e-05
-1.3887620217833e-05
-2.60407272952147e-05
-5.28710382870099e-06
-6.69304781187802e-05
-1.72351021707478e-05
5.17040850292657e-07
-2.71593890071605e-05
2.28360811855097e-05
-1.54358867809963e-05
-3.75802466714233e-05
-8.51220356985059e-06
-2.60684831522115e-05
5.20871770572825e-06
-2.55187579106668e-05
-2.77773081584036e-05
-1.68218603984357e-05
-7.84737009500932e-08
-2.529609583988e-05
-1.76401209349932e-05
-2.2293097416195e-05
9.89821746531868e-06
-2.1140828619126e-05
-3.78668515098985e-05
-1.06825842346223e-05
-3.20909905981827e-05
-2.90749619628711e-05
-2.6276970242183e-05
-4.51068243621619e-05
-9.49038409301955e-06
-2.85162958425943e-05
-2.98916036283914e-05
-9.54877252565877e-06
-3.15873220094295e-05
-2.83433837437153e-05
-1.79757630829561e-05
-2.07757421696956e-05
-4.18119999267306e-05
-1.4755250155306e-05
-2.74641861054392e-05
-1.27488768919155e-05
-1.7557248344945e-05
-1.26839738076814e-05
-2.75826079658969e-05
-3.38282545670877e-05
-2.89697993104124e-05
-2.0959744400597e-05
-9.01464381084863e-07
-1.99220138381418e-05
-8.23703910744535e-06
-2.93584821472173e-05
1.02127554314871e-05
7.01745095821125e-06
-3.63872429892566e-05
-2.24007150604434e-05
-1.9348613688258e-05
-1.08529647806829e-05
-4.34950299874402e-05
-3.35401364908877e-05
-2.95637763138054e-05
-1.04775159707543e-05
-1.16302790734996e-05
-1.05143574574572e-05
-1.16969029216663e-05
-6.61498235889556e-06
-3.64105808550674e-05
-1.86704764555133e-05
-2.11503176131893e-05
-2.31206410980749e-05
-2.90287679481554e-05
-9.81645170488733e-06
9.11712418651888e-07
-2.86269976330961e-05
7.18954650700297e-06
-1.03765784442269e-05
-1.43733055488931e-05
-1.2792541523993e-05
-1.14950079095506e-05
8.44736974175507e-06
5.77450872524744e-06
-3.94180776227831e-05
-1.74538742181052e-05
-2.45006090232564e-05
-2.4136878029309e-05
3.62017386296529e-06
-6.32942728913253e-06
-9.06715774946354e-07
-1.72184680637167e-05
8.50073992735329e-06
-3.43130691152653e-05
-2.13688595649927e-05
-3.24934260030268e-05
-3.74207850948667e-05
2.17714989739597e-06
-5.46903497855175e-06
-2.36956590563534e-05
-1.57722208571717e-05
-3.13173975847062e-05
-1.23400385507436e-05
-7.66677226056614e-06
-1.58854224040211e-05
-4.06467784144355e-05
-2.63028119588699e-05
-4.12214081330462e-06
-3.57279887645507e-05
-1.48685323452269e-05
-1.39358303823058e-05
-2.29247203703405e-05
-3.45477493011865e-05
-1.49043556547343e-05
-2.30541985793632e-05
-2.13735808879398e-05
-3.29412008571121e-05
-1.05707321066081e-05
-1.70673394645634e-05
-1.33983273261147e-05
-4.16541573492404e-05
-2.63400552393671e-05
-3.14635762126322e-05
-1.82723037973678e-05
-8.41308996312138e-06
-2.47439192222634e-05
-3.20462497515128e-05
-3.28660339098494e-05
-1.52646545392522e-05
-2.63948734280596e-05
-1.73787161634732e-05
-1.60404468212761e-05
-4.37192188165379e-06
-1.46633787155992e-05
-1.50791612800991e-05
-4.1152850938512e-05
-3.00250815488253e-05
-2.70649112979967e-05
-2.04532589723928e-05
-1.92074652963016e-05
-2.95866556125267e-06
1.32315279917256e-05
-7.94091401385547e-06
-9.21884417468385e-06
-4.10427445880886e-05
-1.95194274614541e-05
-5.35385405451951e-06
-3.87738052543397e-05
-2.39383278500106e-05
-3.86765636415775e-05
-4.17090348779132e-05
-4.13321103498046e-06
-2.93323794977052e-05
-2.15943277148539e-05
-1.29781815031535e-05
-3.87369714363908e-05
-2.95218279124892e-05
1.35860964012299e-05
-9.74381172850627e-06
6.58813463590196e-06
-1.89837413022103e-05
-1.26888417679828e-05
-2.28696382541904e-05
-4.55167991771759e-05
-8.55573226201507e-06
-2.43210639515128e-05
-2.52879693367979e-05
-2.11974117092849e-05
-2.43071182579324e-05
-3.26997191112354e-05
7.94395594612533e-07
-2.95663088092976e-05
-3.00118985473598e-05
-7.72776086637311e-06
-2.28919675887385e-05
-4.01242780269262e-05
-1.16846494128483e-05
-7.71893801959798e-06
-3.25897101397357e-05
-1.17350493330205e-05
-2.87031336339542e-05
-3.85895761343468e-05
-1.82135406322828e-05
-8.8774249478475e-06
-1.44418013408702e-05
-2.14855743409492e-05
-1.45722005055056e-05
-7.89497445333281e-06
-1.70684995942517e-06
-1.83693068245517e-05
-1.28479920253518e-05
-5.65505837329047e-06
-1.97795500337944e-05
-1.57748290092824e-05
-2.69331979444941e-05
-4.03089245353043e-05
-1.86844624897876e-05
-2.61879200825523e-05
-3.25583170445461e-05
-3.86642812954221e-05
-8.45188826308351e-06
-3.14559921084774e-05
-3.99342832242591e-05
-2.85730167070989e-05
-1.51073482420415e-05
-2.99185993612092e-05
-1.3947760817306e-05
-3.88313474435971e-05
-2.36402589234579e-05
-2.71370187668349e-05
-2.83592732111091e-05
-1.71836083001939e-05
-2.46534330008065e-05
-1.62929029441903e-05
-2.10515169285495e-05
-3.52383898727303e-05
-1.022578810646e-05
-6.03265766832519e-07
-5.02951798629181e-05
-3.86031510164174e-05
-1.29248748079111e-05
-5.69327326828505e-06
-4.3961957329558e-05
-2.05964961696339e-05
4.49204582804536e-07
-3.14220523920038e-05
-2.1253947671848e-05
-2.06025125688035e-05
-1.86272059284678e-06
-6.67897478580044e-06
-2.0653598729755e-05
-1.72508493974914e-06
-2.69069735720804e-05
-1.94600022074656e-05
9.6706794185207e-06
-2.5504800335728e-05
-3.69919265521256e-05
-2.90629307435537e-05
-2.86603069063872e-06
-2.26260508010901e-05
-1.73921133171081e-05
-1.8259854503448e-05
-1.61356981513417e-05
-7.23076651070916e-06
-2.11468519318307e-05
-7.95249600390365e-06
-5.66945456343654e-06
-9.74634830433236e-07
-2.38820710594093e-05
-3.51481742853302e-05
-2.46922863501799e-05
-2.39654046183307e-05
-1.66022458520239e-05
-4.72487843369915e-06
-2.25032700720175e-05
-1.4648203843513e-05
3.0321305141894e-06
-3.38278553828018e-05
-2.75619935604017e-05
-3.58096331247392e-05
-2.61714804578988e-05
-3.87745632297994e-05
-1.49306188755235e-05
-1.95304496083146e-05
-1.69149689763825e-05
-2.09849906130373e-05
-1.45604318492878e-05
-3.55599269678093e-05
-1.60391375678628e-05
-7.02229967729771e-06
-2.61326032698734e-05
-2.21162242240897e-05
-4.07581193193935e-05
-2.99469779107686e-05
-2.56015481107797e-05
-3.90697519807886e-05
-3.36128588438464e-05
-2.2995824572581e-05
-1.77342491510276e-05
-5.54924288175928e-05
-3.40198291653646e-05
-3.01654454987491e-05
-1.36582607745463e-05
-4.06337051482716e-05
-4.03905277477493e-05
-1.51859052452361e-05
-2.94580673838836e-05
-1.08528221328886e-05
-6.7819198117754e-06
-2.96299675311139e-05
-1.4649979187318e-05
-2.53331103015655e-05
-2.15875233014793e-05
-2.12507148244997e-05
-2.60771560629687e-05
-4.06491192912216e-05
-5.59335525389675e-05
-1.73830595710574e-05
-2.63887676545835e-05
-1.6335815094222e-05
-2.465302735823e-05
-5.25614140077664e-05
-3.88911752654185e-06
-3.41341081756924e-05
-1.57854492969452e-05
-2.48014636932573e-05
-1.24325240583743e-05
-4.02147979612867e-05
-2.13996549710393e-05
-1.55417999202848e-05
-4.88903161047231e-05
-2.27299916530931e-05
-1.08171882246909e-05
-7.5986882289409e-06
1.82371981745667e-06
-8.19971451983895e-06
-3.04678668247991e-05
6.08017357348371e-06
-1.6697723801544e-05
-2.50536526327098e-06
-2.22992382922663e-05
-2.76733859216009e-05
-1.33662932046023e-05
-2.93687792423954e-05
-2.85767689042212e-05
-1.23117626316938e-05
-2.44938770689164e-05
3.15241261084957e-06
-7.18183861695733e-06
4.41794288694306e-06
-1.46988847779869e-05
-7.29685347974905e-06
-1.63755705320963e-05
-2.10461123899925e-05
-7.17720691436436e-06
-2.65447364097624e-05
-2.19684149415189e-05
-2.48660991479499e-05
-3.31722527505603e-05
-1.70979624122631e-06
-2.12099358691287e-05
-8.36641634689021e-06
-3.94640626922344e-05
-1.33085455835233e-05
-2.20691303149517e-05
-2.17623862665311e-05
-1.01312778853269e-05
-2.06186284238874e-05
-3.8192044739703e-05
-3.02552616779976e-05
-2.03407021413298e-05
-3.09391924692885e-05
-3.83447539670068e-05
-1.19718332336763e-05
-1.99935020287747e-05
-2.53272580953092e-05
-3.23487350853592e-05
-4.71554134704231e-05
-1.57472475783962e-05
-2.43265204351658e-05
-3.584600038427e-05
-3.08517776249629e-05
-3.3656093669946e-05
-2.1371689372612e-05
-4.08244707251756e-06
-2.60046386514311e-05
-5.13024189347987e-05
-8.34633942283057e-06
-4.40091121783993e-05
-3.0934205883106e-05
-5.03984092609163e-05
-3.38981285386283e-05
-3.36917807340132e-05
-4.0287343079531e-05
-3.01079668112936e-05
-6.01058759034444e-06
-1.6490921970604e-05
-2.61543643818334e-05
-1.09138644188525e-05
-1.74766244243049e-05
-4.23111322561503e-05
-2.03754742561261e-05
-3.7169056090201e-05
-3.69687661795533e-06
-1.36058508583312e-05
-1.77035502785634e-05
-4.22924294374005e-06
-1.27999293229143e-05
-3.53764401617075e-06
-1.60998920519215e-05
-2.48222816086303e-05
-1.36926713630769e-05
-1.45291035527127e-05
-2.99173130569664e-05
-2.8175496567055e-05
-4.10413520752176e-05
-2.66603625360834e-06
-2.55898136242058e-05
-2.47011345328072e-05
-2.371761071455e-05
-2.27447875014995e-05
-2.827755946942e-05
-3.38496924902865e-05
-2.11827829607738e-05
-3.64825843744576e-06
-1.61712324928689e-05
-2.80208033664907e-05
-2.00790496251405e-05
-1.10173685645584e-05
-2.12669894469046e-05
-2.48184389584285e-05
-2.36586121143579e-05
-3.39049215806709e-05
-2.52930325074456e-05
-1.09874581166777e-05
-1.00265249050917e-05
-2.82975891046416e-06
-1.09021284029997e-05
-1.29194577467985e-05
-2.73047035409322e-05
-9.56838638063073e-06
-2.3385796834791e-05
-5.54319891506173e-06
-3.12186443390303e-05
-1.59545315719681e-05
-2.08520364983061e-05
-2.81541497473488e-05
-4.15132907099487e-05
-4.6435354678609e-05
-3.71828372662908e-05
-2.80969993414382e-05
-9.94946554006845e-06
-3.80615126030058e-05
-2.14153842740096e-05
-1.44713189405179e-05
-2.81588339722602e-05
-1.00180367920246e-05
-2.23455795498956e-05
5.54358333532312e-06
-2.8805730725195e-05
-3.44768682418025e-05
-3.70171232054626e-05
-1.98695527902959e-05
-3.78265966668558e-05
-1.16703659522727e-05
-2.81929954496985e-05
-3.20605970086109e-05
-1.24989891665371e-05
-5.59605639202794e-06
-4.44500654597935e-05
-1.31227119909163e-05
-4.71025746856894e-05
-3.63768988631172e-05
-1.03162421726538e-06
-1.97537300197213e-05
-2.72680757905913e-05
-1.01270869091871e-05
-3.50798150845917e-05
-2.65477724796384e-05
-2.25491759808558e-05
-2.96815333742554e-05
-1.64118245829276e-06
-7.08416824770868e-06
-2.81764495718089e-05
-1.44691824342487e-05
-7.82604911233361e-06
-1.30891089422647e-05
-2.36759254352415e-05
-4.25812713524705e-06
-2.37261318505324e-05
-2.15389806689435e-05
-9.790127885259e-07
-2.41575568045655e-05
-7.29989322719511e-06
-5.04911364155179e-06
-1.88791553615194e-05
-1.21003407881945e-05
-2.36331873530961e-05
-3.04671202183057e-05
-1.69151674214641e-05
-1.84188652921538e-05
-2.05630225742621e-05
-3.99884341867098e-05
-5.47029435375649e-07
2.40128250253003e-06
7.5902733468379e-06
-4.51704169477675e-05
-1.54845317194727e-05
-7.06324518845014e-06
3.93606716715923e-06
1.27968330843397e-06
-1.18993244928163e-05
-3.63479781757375e-05
-6.17358023277914e-06
-1.3369370510223e-05
-2.32565007194769e-05
-6.2450009493387e-06
-2.15629923007421e-05
-2.31975581811356e-05
-5.02238858099397e-06
-1.00226777054154e-05
-2.52036725333106e-05
-2.41099743065845e-05
-1.85192932985114e-05
-2.89948897354435e-05
-2.31778505628711e-05
-3.34458872973194e-05
-1.077577000331e-05
-3.4094303277388e-05
-6.97888974310523e-06
-9.92397419986253e-06
-3.21709225292367e-05
-6.59746035973264e-06
-6.95562439865733e-06
-1.55007593798127e-05
-2.75121759127449e-05
-9.80133042485598e-06
-1.33983620631787e-05
-3.35870268364156e-05
-7.55698894106982e-06
-2.42527443504895e-05
-3.70575457455155e-05
-3.20394841315179e-05
-5.41093879652547e-05
-2.44047076306107e-05
-3.68979696470286e-05
-3.18788320066061e-05
-1.83444973395579e-05
-1.40406408285048e-05
-2.85963537805969e-05
-3.28547650040053e-05
-1.9720893260365e-05
-3.01165402829265e-05
-3.11418500365864e-05
-6.71309692847051e-06
-1.90659659380498e-05
-2.13242853314356e-05
-3.88686209790317e-05
-3.88434650189533e-05
-4.08157373176425e-05
-1.62103752043183e-05
-1.13517679002631e-05
-2.76509877195085e-05
-4.52118872747358e-05
-4.05513296933962e-05
-1.36949867747528e-05
-2.73268593441982e-05
-1.3455154424465e-05
-3.30057479656119e-05
-1.97676189338871e-05
-4.83794781544563e-05
-2.40484481065039e-05
-2.02179552373754e-05
-1.12991764953139e-05
-3.53737964449071e-05
-1.06976496223061e-05
-1.53112662021396e-05
3.90136417540639e-06
-1.10141515891682e-05
-1.73433606865648e-05
-1.94821641017055e-05
-3.40222599736062e-05
-3.06208689849654e-05
-2.93965625805426e-05
-1.84299856126617e-05
-2.30194358859869e-05
-4.97346261794049e-06
-7.78753467775782e-06
-3.87187854586297e-05
-1.95798680624842e-05
-1.30018217648502e-05
-1.70193675137539e-05
-2.91040676050136e-05
-3.56130285369556e-05
-8.91969971748449e-06
-1.19056100635326e-05
-2.27262319505207e-05
-3.12428509790997e-05
-7.83090947428107e-06
-3.62432972843352e-06
-7.77304460924406e-06
-2.732775914615e-05
-3.0551252115904e-05
-2.85979472038053e-05
-1.38896856718612e-05
-3.4922833953117e-05
-1.02994591421544e-05
-3.89218920518205e-05
-1.4709621457666e-05
-3.33853614983726e-05
-3.03246061067198e-05
-1.68006027082929e-05
-2.54520621217126e-05
-5.14914157216975e-05
-2.30154848349471e-05
-1.55216743228145e-05
-4.35653777083554e-05
-3.50954739780036e-05
-3.00075087662522e-05
-3.23383240120808e-05
-1.37013292999155e-05
-3.38772407098699e-05
-1.44859995370596e-05
-2.36395113235036e-05
-1.71873725381884e-05
-1.2298041721486e-05
-3.16068591805289e-05
-4.4804928795896e-05
-2.88809155212329e-05
-2.21793058157385e-05
5.49371903025326e-06
-2.58551066392091e-05
-2.44206932330363e-05
-3.74360701949042e-05
-3.07782656785184e-05
-2.46877154977939e-05
-3.10157321672641e-05
-2.70587503420219e-05
-2.42916836138972e-05
-5.26945306984632e-05
-2.26019989780474e-05
-2.2515005983638e-05
-2.69814895794041e-05
-2.72352494599429e-05
-2.04331109117244e-05
-1.56029989404053e-05
-1.92973852164793e-05
-7.15736875991244e-06
-7.52517314253133e-06
-1.83653562638234e-05
-2.63215453045208e-05
-3.71697194937892e-05
-1.90103136919195e-05
-2.1017247618487e-05
-3.52202978564618e-05
-2.2031863778907e-05
-2.58531528806995e-05
-8.97807453905425e-06
1.23091318109763e-06
5.15582136695529e-08
-1.59054319336723e-05
-3.40896434835825e-05
-2.53684032205695e-05
-1.86243623444999e-05
-4.31244217520012e-06
-1.80952269592447e-05
-1.60613602980932e-05
-1.54068351492534e-05
-4.06698031549135e-05
-2.59387455928692e-05
-1.77923311330664e-05
-7.65424091433724e-06
-1.76867566408274e-05
-2.15461289852577e-05
-1.14566421293906e-06
-4.17305999994423e-06
-1.78511584035009e-05
-2.2364459183895e-05
9.76858501291937e-06
7.26296152336255e-06
-2.04727487694046e-05
-1.15042151206771e-05
-5.01738762435218e-05
-1.90451109856587e-05
-1.29358448331863e-05
-1.94609548144294e-05
-3.20370319860121e-05
-1.11300878951733e-05
-3.9732601095517e-05
-2.87705774549318e-05
-3.09883167296798e-05
-1.20449568636869e-05
-2.77563563623292e-05
-1.58450476317391e-05
-1.64522281179802e-05
-9.43719027256509e-06
-2.03083743574049e-05
-9.09280989973004e-06
-2.03514513849651e-05
2.19170347072846e-05
-2.76640881605591e-05
-1.95977666660114e-05
-3.20467974792292e-05
-4.14521191244992e-05
1.83549987366363e-06
-6.28670848126624e-05
-1.85240906614834e-05
-5.8410724776876e-06
-4.907036316895e-06
-5.72353008618645e-05
-1.26793639252117e-05
-1.36403842778822e-05
-2.12184536853931e-05
-2.95815640157106e-05
-6.46523033752913e-06
-3.7922491703812e-05
-2.47080455518882e-05
-1.03037705100978e-05
-1.89655878020515e-05
-2.51744194524231e-05
-1.37823337383916e-05
-1.99024869966754e-05
8.01999773457599e-06
-2.22727546755302e-06
-1.45705502259213e-05
-1.32517886323196e-05
-2.51340516459702e-05
-4.84705955921514e-05
-9.29807900826423e-06
-1.18124062464105e-05
-1.76736118141375e-05
-2.9648701291211e-05
-4.78371189089326e-06
-2.92359334640833e-06
-6.63716085199592e-06
6.8689759791727e-06
-2.6649183301071e-05
-2.75282880968587e-05
-1.41910775178931e-05
-2.13955968339254e-05
-1.63290902864657e-05
-2.43109282733162e-05
-1.20318538842448e-05
-1.78836596862678e-05
-1.15648829208968e-05
4.28719806438539e-06
-3.84655518051724e-06
-2.19121931049836e-05
-1.03021747871499e-05
-1.62768965113589e-05
-1.86948348854801e-05
-1.77819894875589e-05
-2.70219199296214e-05
-2.61818550747866e-05
-2.58153615552691e-05
-3.5444732947686e-05
-3.50679457231393e-05
-3.42686859919489e-05
-2.20199611954233e-05
-1.85707405176925e-05
-3.92242502121122e-07
-2.0368768639592e-05
-1.92811458058421e-05
-1.47532459200552e-05
-1.43004230218017e-05
-3.59102411670016e-05
-2.12780553675435e-05
-1.20880393140357e-05
-2.34159950346596e-05
-2.83483387265271e-05
-8.84174949014489e-07
-2.65598731666131e-05
-1.48574361063949e-05
-3.14002621668081e-05
-2.88401435652617e-05
-2.45148003431998e-05
-3.98113589545287e-05
-2.75363701754383e-05
-3.61348367598005e-05
-2.13278797117238e-05
-2.1756580108256e-05
-4.26051022245971e-05
-3.32717111066499e-05
-1.92037050688291e-05
-2.91978220040337e-05
-1.44730373874641e-05
-9.68903081990232e-06
3.49016097056539e-06
-1.41354389874495e-05
-2.58779020777477e-05
-1.6972441199477e-05
-4.62878197218446e-05
-2.67819787557377e-05
-3.9818467279758e-05
-2.05940749363906e-05
-1.34304282946499e-05
-3.00071755650679e-05
-5.95636688389045e-05
-3.22495328964587e-05
-1.525503631287e-05
-2.34344302371023e-05
-3.27282085518469e-05
-1.70601597402574e-05
-2.0420141512635e-05
-1.82368693466704e-05
-1.69313608906618e-05
-2.71742647090639e-05
-9.24148928878842e-06
-1.83957170138656e-05
-2.14168453175991e-05
-1.39606145448465e-05
-2.96239185911126e-05
-6.75801214978322e-06
-3.67857431556408e-05
-1.49702163943488e-05
2.01975603590649e-06
-3.2081108458859e-05
-1.15495500829518e-05
-1.69320580168338e-05
-1.11755642739455e-05
-1.36434331579584e-05
-3.90645037224641e-05
-2.67601256973475e-05
-1.06273967241194e-05
-2.0134035200038e-05
-3.11123477251174e-05
-3.56932875786708e-05
-1.34917817222945e-05
-2.65434086014437e-05
-4.14124249405073e-05
-2.15998141179364e-05
-6.65523229683058e-06
-5.68157653931911e-06
-2.66069990693281e-05
-1.73030055799651e-05
-1.73130924919318e-05
-3.48501179667754e-06
-9.84309837139355e-06
-1.90856164234933e-05
-2.38455300783434e-05
-1.32504220681469e-05
-3.86127600771478e-06
-2.99110452121853e-05
-1.57624881717879e-05
-2.28315861009666e-05
-4.03491217971144e-05
-2.20795785863484e-05
-9.82734728752227e-06
-2.00527401004141e-05
7.62331948541615e-06
-3.05324375949044e-05
-2.73813468026508e-05
-3.29785775053237e-05
-3.04108640975734e-05
-1.54250850631788e-05
-4.90989757071254e-05
-2.89874006332396e-05
-2.43713324351575e-05
-3.11653477550055e-05
-3.55112305695211e-05
-6.43684224779918e-06
-1.78153120430675e-05
-2.82450527878064e-05
-3.38312200535904e-05
-2.48864603456462e-05
-8.99171432978526e-06
-2.25378536680656e-05
-5.15334877843706e-05
-2.96697715919584e-05
-8.30381961958411e-06
-2.76081690717092e-06
-2.61778299026868e-05
-3.04586150231925e-05
-4.11226176796732e-05
-3.45084959383679e-05
-9.2414643904596e-06
-1.47662474407637e-05
-2.28594388645491e-05
-2.90776600086236e-05
-1.11770144909897e-05
-2.5160374643361e-05
-3.55541369734618e-05
-2.26325172897211e-05
-2.82643281419865e-05
-4.58224995296078e-05
-8.99949606240656e-07
-3.51690551867297e-05
-2.9921723416232e-05
-2.01270227021186e-05
-3.2020908788365e-07
-2.85271952068665e-05
-3.05908925026466e-05
-2.66396094518771e-05
-7.23845334602293e-06
-1.71543208074525e-05
-1.88162972040904e-06
-1.2369897684906e-05
-2.30838881564596e-05
-7.99294636872721e-06
-4.40530557599609e-06
-2.53403698438284e-05
-2.98261184991114e-05
-3.85968822273493e-05
-1.35429636913285e-05
-8.38166840823588e-06
-1.54694057753507e-05
-3.94227984846034e-05
7.14112664174203e-06
-7.06341149801273e-06
-3.022601637638e-05
-4.117951669758e-05
-1.88258867120679e-05
-3.02105833025934e-05
4.55455598233509e-07
-4.64446107198531e-06
-2.3586328401977e-05
-3.52734887063457e-05
-2.29873658481627e-05
-3.90085425895501e-06
-2.63399099145923e-05
-1.22644826749915e-05
-3.046544054469e-05
-1.30959368707669e-05
-2.86463701923578e-05
-2.18081669869964e-05
-2.61534330746836e-05
-2.02072412036027e-05
-3.18257293240962e-05
-3.69380052434044e-05
-3.54445083374263e-05
-1.84066886056103e-05
-3.14895288460076e-05
-5.52835346676131e-06
-1.34777682322796e-05
-1.19249186162741e-05
-2.78192554964645e-05
-3.1297709072692e-05
-3.47238001683547e-05
-3.23263409147339e-05
-1.93587575926749e-05
-2.55561838137935e-05
-1.1518628983764e-05
-2.52971220500238e-05
-2.87996390928688e-05
-2.32077182296852e-05
-2.12677788599405e-05
-3.44118920642007e-06
-1.97392798283766e-05
-2.45792018343541e-05
-3.45759214724224e-05
-1.50570053886518e-05
-2.26523838072029e-06
-1.46842676546416e-05
-1.54815171838061e-05
-2.48081754721959e-05
-1.95152663273901e-05
-3.31579394831755e-05
-1.85101820866769e-05
-7.54861738283031e-06
-2.6154654809196e-05
-2.84411418706961e-05
-2.36585231632226e-05
-2.87068144369801e-05
-1.62835774365616e-05
-4.69726949950358e-05
3.71378050292402e-06
-3.07242364746469e-05
-3.45692147160843e-05
-2.60161418542439e-05
-1.70916286653904e-05
-3.0897902377103e-05
-4.70546606149789e-05
-2.13159896829279e-05
-1.25933696154818e-05
-1.69854744839817e-05
-2.76642864676405e-05
-3.07297260836323e-05
-1.95327071335199e-05
-1.46268549212068e-05
-3.2598957612441e-05
-2.94949192507834e-05
1.55366192504298e-07
-6.24686026861997e-06
-3.20702209163586e-05
-2.85390358000408e-05
-1.73876149770432e-05
-2.47654990472413e-05
-2.11006157673352e-05
-4.05300285586469e-05
-4.82890001621229e-06
-1.97444163293534e-06
-1.58572449578902e-05
-1.06411910497e-05
-2.1871852642455e-05
-1.73037035058305e-05
-7.16618672492339e-06
-6.83941057795058e-06
-3.118215177689e-05
-2.12383122049909e-05
-2.19610453926612e-05
-2.05213612714797e-05
-3.20420624261924e-05
-1.000954208645e-05
-2.23658665770908e-05
-1.90029743865742e-05
-3.02120680858682e-05
-3.85852142028929e-05
-7.37610453199128e-06
-2.76367388570027e-05
-4.85235936489049e-05
-2.04035041186214e-05
-2.8683085883467e-05
7.87843591783948e-07
-1.79101502079153e-05
-4.19186169571604e-05
9.22047066372584e-07
-2.09661093942066e-05
-2.15590474928082e-05
-4.00012994377709e-05
-2.38213369724335e-05
-2.82975267206874e-05
-1.18171366153589e-05
-4.02096910435045e-05
-5.33394624794926e-05
-2.4367592150741e-05
-4.74000106081303e-05
-1.32404909489407e-05
-1.23052639606137e-05
-2.35236302134758e-05
-1.97113577621088e-05
-4.39679204417369e-05
-3.24982744880173e-05
-1.77695722420475e-05
-2.16028049104986e-05
-3.57305695042752e-06
-1.95585912179306e-05
-1.96803018718065e-05
-2.85988723830609e-05
-1.34383044430992e-05
-3.60231890012898e-05
-6.85209554938661e-06
-3.11244512992208e-05
-2.60819515956e-05
-2.34538883040678e-05
-1.67079550789861e-05
-1.04514275864041e-05
-1.51115890774854e-05
-2.56700964063848e-05
-2.2558882022999e-05
-3.20324529186023e-05
-1.21211350508423e-05
-3.75663392992133e-05
-2.19777483168268e-05
-1.67454591081767e-05
9.55090485315693e-06
-1.90269209964049e-05
3.20059580541369e-06
-5.47014829005622e-06
-1.12172967402266e-05
-1.46512719129882e-05
-2.57169925746086e-05
-1.55974894139073e-05
-5.04934442346997e-06
-1.1689087445262e-05
-1.50228020904784e-05
-3.08691264737845e-05
-1.13553947120661e-05
-3.1555107885362e-05
-1.93369327911401e-05
-4.24666761324284e-06
-9.66796702595789e-06
-2.43413438536395e-05
-2.69720765120019e-05
-2.8316022788066e-05
1.08653419689108e-05
-7.26676979044924e-06
-1.38316321184666e-05
-2.35243534855492e-05
-2.30372694442605e-05
-3.93925962023518e-05
-3.99914323828558e-05
2.69037450510784e-06
-3.4595592349943e-05
-4.01338690352263e-05
-3.01574708226713e-05
-4.67640551333236e-05
-2.46319140541446e-05
-4.38334280065507e-05
-2.22951252361422e-05
-1.112558783004e-05
-3.26351261650531e-05
-2.53700552447072e-05
-1.00307630535309e-05
-2.7963489931924e-05
-3.21940818498532e-05
-2.24360137134908e-05
-1.87667291784547e-05
-1.31441665762417e-05
-3.23829379693875e-05
-1.68318356641862e-05
-2.12508457680716e-05
-4.62506170113872e-05
-2.70142451994995e-05
-1.18049612263565e-05
-4.63089390353346e-05
-2.9398792155227e-05
-1.09608922786185e-05
-1.55480608702592e-05
-2.37137724224704e-05
-9.92337061660163e-06
-1.54618454888683e-05
-2.44490703942729e-05
-2.25479910217733e-05
-3.5137471208187e-05
-2.72745063229316e-05
-1.91280124787712e-05
-1.86132814055449e-05
-2.99817565968021e-05
-3.33646617478419e-05
-1.26454721958367e-05
-3.54854859614532e-05
-3.41670697266781e-05
-2.68191883786219e-05
-5.02435002713787e-06
-8.73964148625153e-06
-2.22110152627947e-05
-2.42178449337523e-05
-3.38610281088122e-05
-1.18433780861527e-05
-1.1374188954837e-05
-1.77747789096051e-05
-9.10513161443722e-06
-3.27750800338366e-05
-4.00076461153613e-05
-3.10013503000831e-05
-2.27834967586472e-05
-2.02435140172162e-05
-1.6875808982012e-05
-2.12304370982993e-05
-2.41359981992038e-05
2.53694594697851e-06
-1.82784268355874e-05
-7.46968838310752e-06
4.70284522497774e-06
-1.0592907250344e-06
-8.69045128797381e-06
-2.44766957570322e-05
-2.53340504430346e-05
-1.66290318559511e-05
-2.24199039423726e-05
-5.03472676749576e-06
-2.19479329671997e-05
-3.57508738556401e-05
-2.70589111472816e-05
-5.89546651042286e-07
5.95370710325611e-06
5.93163691504684e-06
-1.29393786813303e-05
3.30342529252619e-06
9.26169642580319e-07
-1.67247597557045e-05
-1.43646273424106e-05
-9.37291341078932e-06
-6.67992216883247e-06
9.06301437782889e-06
-5.8527276924179e-07
1.86156771952288e-06
-3.14501861729449e-05
3.86728382568208e-06
4.12616218745557e-06
-8.1317949163777e-06
-1.42695656298577e-05
-8.43650596438078e-06
-1.77747261633688e-05
-2.28706333699866e-06
-1.9711873639798e-05
-3.26770039285771e-05
-1.62062176859351e-05
-5.51168561451973e-05
-2.46573352033306e-05
-3.57416063374851e-05
-1.98964765096899e-05
-1.35878076970542e-05
-2.72090261583841e-05
-3.32602077993268e-05
-3.92959646902781e-06
-1.32920446886635e-05
-4.66511468724602e-05
-2.60364803020207e-05
-2.72908436239538e-05
-1.75743930404042e-05
-1.22717284365349e-05
-4.55526207208457e-05
-4.91761238327743e-06
-2.97816064678956e-05
-2.79496845307043e-05
-2.7977034653058e-05
-4.17920700526004e-05
-6.03152980731838e-05
-2.91325317000033e-05
-2.34704730033814e-05
-1.01037568934674e-06
-2.76551186521344e-05
-4.39856606926999e-05
-2.78163818496948e-05
-2.12888835396286e-05
-1.73319644893156e-05
-2.04416021205255e-05
-3.85474158642907e-05
-2.88704847778919e-05
-1.74611847402905e-05
-2.79200329368618e-05
-2.80124196995091e-05
-9.12648882276523e-06
-2.61931617297373e-05
-1.85816766959446e-05
-3.99882393211385e-05
-9.75779159162518e-06
-3.1805687833855e-05
-3.73534806215913e-05
6.35679520942128e-06
-2.2670674291819e-05
-4.99515755753974e-06
-3.36622381218162e-05
-1.58998368642588e-05
-3.71921037318421e-05
-1.71432776325267e-05
-2.9959475429052e-05
-1.29078831122898e-05
-2.34826822422709e-05
-2.76285051395073e-05
-1.85180557245426e-05
-2.02045404532284e-05
-1.83563411332279e-05
-1.702822920999e-05
-1.57503162660266e-05
-3.85386984937367e-05
-2.431868050878e-05
-1.78383243296607e-05
1.30557360504616e-06
-3.79271129799728e-05
-3.91455592578206e-05
-2.53598606950128e-05
-2.98829038018984e-05
-1.64890677733619e-05
-2.32641579594019e-05
-3.09823673779657e-05
1.86277494281449e-06
-9.45452590413335e-06
-1.5665512521937e-05
-2.04315803550031e-05
-1.83644888078326e-06
-2.47813475784965e-05
-2.62369190294062e-05
-5.02051312048067e-05
-6.1202565909042e-06
-7.63413273982298e-06
-5.72719596486671e-06
-7.32585865314715e-06
-1.50007607551172e-05
-5.107224985739e-05
-2.05038234708114e-05
-5.25081377487782e-05
-3.85090708518333e-05
-3.13720474475482e-05
-1.61043542361435e-05
-2.62809646774925e-05
-2.71502809617681e-05
-2.84852796254747e-05
-3.68505251069395e-05
-2.08697048632032e-05
-1.59481299739094e-05
-2.51163706066034e-05
-2.70021557878442e-05
-2.68018550683808e-05
-1.73512970825051e-05
-3.95375616762748e-05
-2.42214264187174e-05
-2.49703347061803e-05
-3.11580677090013e-06
-4.93040872513418e-05
-3.93029703227184e-05
-6.94962411402123e-06
-1.71554951545792e-05
-2.65800805384302e-05
-4.41434465598001e-06
-2.19639988256979e-05
-2.11549334233394e-05
-1.93285946823869e-05
-2.23755628003599e-05
-2.0551799457059e-05
-1.98434455194543e-05
-1.95797381221411e-05
-2.44060655751605e-05
-3.3604594876167e-06
-1.67407371952933e-05
-2.11776811267229e-06
-1.54608532295157e-05
-2.87051365391356e-05
-2.47391019656103e-05
-3.86913563519643e-05
-2.98896317979935e-05
-3.58633584792157e-05
-2.07670932577044e-05
-1.99416751889753e-05
-1.51721570244795e-05
-1.9464071074902e-05
-2.31239513305975e-05
-1.19912130530499e-05
-1.11553342249918e-05
6.21235026694843e-06
-7.10814557530797e-06
-3.49171756268343e-05
-1.7255441255291e-05
-1.48305051994604e-05
-1.73340555485952e-05
-1.06488726404103e-05
-3.13920555347665e-05
-3.22142049671879e-05
-4.59234159051869e-06
-1.27716995189828e-05
-3.56134988958697e-05
-2.77797007706465e-05
-2.72940996723336e-05
-1.04003991151127e-05
-1.83415692479431e-05
-2.09907912177177e-05
-2.0563022655944e-05
-2.35614325590014e-05
-1.33401789960074e-05
-2.48104936436713e-05
-6.11110637848318e-06
-1.47341498375838e-05
-1.73931882300784e-05
-3.01197950254207e-05
-2.92780443216577e-05
-4.05178864968976e-05
-1.67105042915622e-05
-3.14622870007382e-05
-4.3477494099616e-05
-9.40147773292993e-07
-1.88798885497739e-05
-1.21095130733123e-05
-1.0754575975165e-05
-2.36207953403737e-05
-2.00584604942414e-05
-2.92899811238295e-05
-2.45265201082635e-05
-1.96835092144439e-05
-3.67707211585022e-05
6.71967928125161e-06
-1.14901768006208e-05
-2.65024701632123e-05
-7.75039961563418e-06
-2.14841471747987e-05
-3.15746185775197e-05
-4.94496588230543e-05
-3.63996562938891e-05
-9.80854218127619e-06
-2.44799132432518e-05
-1.30717889800983e-05
-1.87870136185247e-05
-8.11969947409435e-06
-1.20489373382049e-05
-3.02056430630022e-06
-3.3446265114265e-05
-2.27660095185757e-05
-4.74321414732595e-06
-3.66597646016093e-05
-1.42566719923111e-05
-1.74795389891563e-05
-8.38025048088921e-06
-7.49527455876926e-06
-1.93686580188827e-05
-1.45313509875741e-05
1.83538547909157e-06
-1.27876328556856e-05
-3.90627051470336e-05
-1.99762073887893e-05
-1.1513670230589e-05
-8.01261240263572e-06
-1.73167154878388e-05
1.77336675921871e-05
-1.50800194546549e-05
-1.3951788738726e-05
-3.11175969549151e-06
-3.14494909650031e-05
-2.97162072172706e-05
-6.0912550452967e-06
-1.03109072013204e-05
-9.97538234947422e-06
-5.40863262194526e-05
4.00758410559241e-07
-2.54324333251505e-05
-1.66113064060208e-05
-2.16660535426744e-05
-3.2683072097939e-05
-2.56174612170742e-05
-2.51281216652923e-05
-1.41284786490721e-05
-1.94825303636961e-05
-3.03276800794811e-05
-5.68217555593072e-06
-2.45860295731961e-05
-2.09322224564592e-05
-1.86444780450549e-05
-2.79631174702595e-05
-3.75959411756588e-05
3.97029582657943e-06
-2.82713693022308e-05
-3.34882941479979e-05
-1.6063747249597e-05
-3.13139312733146e-05
-1.36972301006732e-05
-2.13125710062079e-05
-5.11521227837675e-05
-2.5218158146693e-05
-4.28194919825544e-05
-2.91952955388262e-05
-3.92930213786735e-05
-2.5191477905544e-05
-8.2445506912488e-06
-3.26307659319397e-05
-3.90198873878989e-05
-2.29312111377721e-05
-2.12608934723081e-05
-1.64835544712253e-05
-3.92369099422661e-05
-1.36431669019643e-05
-3.38924226503562e-05
-1.99344240932205e-05
-4.43430222789819e-05
-1.17772138044849e-05
-2.34833515962067e-05
-8.64695977625111e-07
-2.09180412445726e-05
-1.5925536655606e-06
-4.37003577295223e-05
-1.97068539878807e-05
-5.64143813376546e-05
-3.28984300094241e-05
-2.98112075052325e-05
-2.38456744817233e-05
-3.40680128158019e-05
-1.79563469574674e-05
-2.4995632106754e-05
-6.54666744911598e-06
-2.77230920599693e-05
-3.0528970922545e-05
-1.59574746032107e-05
-5.55500712632003e-06
-1.03292825892204e-05
-9.87990688616362e-06
6.26464645975253e-06
-3.00582077877223e-05
5.26440446700035e-06
-2.68345084105008e-05
-2.40006886502183e-05
-1.32722499578241e-05
-3.11481920004713e-06
-1.06394147715057e-05
-1.0443602785084e-05
-4.25119484875891e-06
-1.93466247580443e-05
-2.99251305554238e-05
-2.53160992639356e-06
-1.18124169311833e-05
-1.38873226753437e-05
-1.63293057617766e-05
-2.85009612058274e-05
-3.59826732465168e-05
-8.89753425675717e-06
-8.17243548335376e-06
-3.12810230530179e-05
-1.94608810192831e-05
-2.30495283073192e-05
-1.04665852801575e-05
-7.38729010621185e-06
5.01752863070506e-07
-3.96283815740991e-05
-7.85877240802316e-06
-2.58050395672616e-05
-5.03427219141358e-05
-5.58044602271093e-05
-1.42599917033378e-05
-2.76607703752802e-05
-2.89083185051909e-05
8.73360192862586e-06
-3.75662123911925e-05
-3.47181879117224e-05
-1.95848142816316e-05
-7.38178445137625e-06
-1.26085458041705e-05
-2.41933236877617e-05
-2.8133927499701e-05
-3.23793004357025e-05
-1.13072151692329e-05
-2.63098199973244e-05
-2.89273116705148e-05
-2.59152117939525e-05
-2.5475617297288e-05
-2.28457437160723e-05
-3.86460953066948e-05
-2.46650123911923e-05
-3.63387092641574e-05
-5.03928654018216e-05
-3.09209536699922e-05
-3.70153319148502e-05
-4.3883791632792e-05
-2.43594505640095e-05
-4.51226828586848e-05
-1.07713267268918e-05
-1.55172990851225e-05
-2.34492314431012e-05
-1.26911771441131e-05
-3.44067808259284e-05
-2.82206620395125e-05
-1.75807369348337e-05
-1.71216741890187e-05
-1.90362718007876e-05
-1.44218995406718e-05
-3.62782555138127e-05
-1.12428441699488e-05
-2.21718526235741e-05
-2.2918528203038e-05
-2.69769316283141e-05
-2.7729292137416e-05
-3.13228096301651e-05
-7.26149481793123e-06
-3.91142155978395e-05
1.3306984689647e-06
-2.42029590301979e-05
-1.69887017394414e-05
-1.69685390108367e-05
-2.13891291150801e-05
-2.34153250473179e-05
-2.00868059459803e-05
-2.76202754132969e-05
-4.02044141013667e-05
-4.16120522188635e-05
6.47311642303486e-06
-2.74041043678751e-05
-2.21304423504142e-05
-1.35583742664432e-05
-4.21190361232908e-05
-2.97794600274377e-05
-1.45119187527329e-05
-3.54220175383827e-05
-8.43533513815315e-06
-3.61390312520286e-06
-2.03046668234249e-05
-3.28736507448044e-06
-4.03403822109697e-05
-8.36080012520076e-06
-4.62643001712327e-05
1.22949859474536e-07
-6.31915502214313e-06
6.26348383163593e-06
-2.44537575151884e-06
-3.1710800304995e-05
-1.87669275263725e-05
-4.45755338728191e-05
-1.21322134190587e-05
-2.84401576638986e-05
-1.41180467543818e-05
-1.85689029666595e-05
-2.18090093894925e-05
-1.43577517270538e-05
-1.8090178523134e-05
-4.28673415000004e-05
-2.36222578384732e-05
-2.50813137778265e-05
-3.96207228641753e-05
-1.49768535008632e-05
-1.61660811682066e-05
-2.91372899837241e-05
-3.51345764032659e-05
-2.48264939673262e-05
-2.19336477136263e-05
-3.05625181885557e-05
-2.8960141656029e-05
-2.24337484132549e-05
-3.55466667576067e-05
-3.46264528384119e-05
-3.159812049093e-05
-3.95898091290713e-05
-1.09367329047651e-05
-1.78981179303314e-05
-7.81184025493797e-06
-2.89275169069517e-05
8.88919876222146e-06
-3.26954105734535e-06
-1.51819160005928e-05
-4.17870412611596e-05
-3.50133358978418e-05
-6.40965503843873e-06
-2.34061830476666e-05
-3.04879058598059e-05
-1.29604382166606e-05
-3.84454434335076e-05
-2.34247996489887e-05
-4.44524531379277e-05
-1.89789549787878e-05
-1.18888799392994e-05
-2.33380620932464e-05
-2.35558987845947e-05
-2.27867893184915e-05
-3.65028798224295e-05
-3.65210612717242e-05
-1.15457046472531e-05
-1.78359123442018e-05
-2.91860583228802e-05
-1.35580987086987e-05
2.86713430856721e-06
-3.07797797441648e-05
-2.77354220474119e-05
-3.37720013552969e-06
-3.83567454791217e-05
-3.31693764317389e-05
-2.62982895871698e-06
-3.59919840697494e-05
-4.14661162609569e-05
-2.26870937879917e-05
-1.76116665331159e-05
-2.7805647262047e-06
-1.56008303936859e-05
-3.66196237459955e-05
-1.5955904508913e-05
-4.03465888943858e-05
-2.66709282739065e-05
-2.1661034523422e-05
-2.87723967013797e-05
-2.08088796969363e-05
-5.26254914971128e-05
-2.21567692094205e-05
-7.56991249525502e-06
-2.70181759567168e-05
-1.55793234364287e-05
-4.17334204054813e-06
-1.82637897032879e-05
-1.32771684470378e-05
-1.82210670172272e-05
-2.46177388559699e-05
-3.06103670292161e-05
-1.29832897270457e-05
-2.9555846635148e-05
-3.65292263172276e-05
-1.34726173621404e-05
-3.48887910604084e-05
-3.29057470264388e-05
-7.17085982797371e-06
-2.74502875478112e-05
-2.85683555161081e-05
-6.81708276392527e-06
7.95277838142551e-06
-2.31422448131008e-05
-4.70025255642478e-05
-2.51445317234475e-05
-1.60085894902196e-05
-3.13108036256158e-05
-2.74366276555553e-05
-4.74592745920139e-05
-4.53224858257046e-05
-4.16073227799936e-05
-3.86448781734946e-05
-3.24023195939775e-05
-3.61186311676821e-05
-2.08158925885743e-05
-2.29695428962846e-05
-4.81689624322809e-06
-2.27833272529732e-05
-1.88681407968995e-05
-2.62630687340777e-05
-1.44583798860423e-05
-3.54215376349746e-05
-1.8434030470671e-05
-2.00177657288014e-05
-2.09919622510708e-05
-2.73177369793028e-05
-2.888049637371e-05
-2.16913437631266e-05
-1.02644627844991e-05
-2.39183554167709e-05
-3.48005818032737e-05
-3.88523324352923e-05
3.67917764711593e-06
-3.85719668540429e-05
-2.89968843956699e-05
-5.39476119248295e-05
-2.92241438777855e-05
-4.28807944378144e-05
-4.17706151681613e-05
-2.3751746414125e-05
-1.70123261869263e-05
-1.40699789486314e-05
-1.82306313342336e-05
2.4132872751653e-06
-1.49549733114589e-05
-1.05959164294839e-05
5.55168681742898e-06
-1.62051690529612e-06
5.54931767697979e-06
-2.37745058115355e-05
-2.32773596329094e-05
-6.88487584429836e-06
-2.95643936076878e-05
-4.75864761500296e-06
-2.9926984826091e-05
-4.19986327757826e-05
8.40458093172264e-06
-2.3926798394061e-05
-2.84086818467879e-05
-3.20355667307826e-05
-3.033796619399e-05
1.02471619814197e-05
-1.92552827060445e-06
-2.55482966375875e-05
-2.56281896797267e-05
-1.73995194167332e-05
-2.68427086765249e-05
-8.41027228385901e-06
-2.59544165964431e-05
-1.54079273292949e-05
-3.15545428965628e-05
-2.53875079980101e-05
-1.613091794647e-05
-1.45738629829711e-05
-1.74629234559235e-05
-2.30830541032716e-06
-2.76843608801655e-05
-5.37718501355417e-06
-1.04854326106168e-05
-1.54211390049752e-05
-1.24526543953534e-05
-2.38279286415981e-05
-1.80138829679508e-05
-2.14614626047423e-05
-1.05562154849848e-05
-7.61082461478026e-06
-6.94323006591189e-06
-2.44779401772772e-05
-2.14331966656487e-05
-4.56030910239782e-05
-5.07713370965613e-05
-2.8584512856452e-05
-3.13803335004051e-05
-4.06780185611284e-05
-3.96970328742431e-05
-2.6169801903437e-05
-2.67397111149601e-05
-1.17980861273604e-05
-1.53882756596489e-05
-1.22498423915131e-05
-1.25224611264135e-05
-3.22166345802761e-05
-1.28590374493805e-05
-2.49311694213083e-05
-2.18296963713434e-05
-4.5617045716021e-06
-2.77804086420283e-05
-3.30655703632224e-05
-2.12364402739342e-05
-1.41967354518021e-05
-3.22515253252722e-05
-1.45958069159657e-05
-3.21696953105102e-05
-2.29916919884232e-05
-1.9462488413505e-05
-2.0546506309193e-05
-1.47918435784216e-06
-2.89368723668652e-05
-2.07417229969407e-05
-2.01372013648524e-05
4.48398354183799e-06
-1.00603151349947e-05
-1.87910440412466e-05
-7.30127044212491e-06
-2.32188159123102e-05
-8.15618223174398e-06
-1.9621641141884e-05
-1.12898991982122e-07
-3.02118728984187e-05
-2.89582512471352e-05
1.9830749366802e-06
-8.29852785621748e-06
-3.11765057619477e-05
-3.09246086493658e-05
1.33630652892195e-05
-3.38333838779887e-05
-2.21961950643954e-05
-1.7107987837339e-05
-2.31038972677552e-05
-4.06726817588864e-05
-3.38488522358238e-05
-3.10414497993208e-05
-3.11550130220125e-05
-2.46202226233908e-05
-2.47915399694194e-05
-2.57500356411385e-05
-4.07631887428977e-05
-3.27095252983269e-05
-4.10065563293027e-05
1.54500276349557e-06
2.75833005640605e-06
-1.86449335845215e-05
-2.25429509554623e-05
-3.4787541741385e-05
-4.04293532431086e-05
-2.64328613451611e-05
-1.03921330657901e-05
-2.04757412819728e-05
-1.12276774217211e-05
-1.1085761639937e-05
-4.43449834721649e-06
-2.69241695190162e-05
-3.62565786977195e-06
-2.10103976663865e-05
-3.52167010099021e-05
-2.89171278989607e-06
-1.71168805621416e-05
-2.71879530685108e-05
-2.42957211436274e-05
-4.56608928912492e-05
-3.25286461643706e-05
-1.91852127066894e-05
-3.93250286747919e-05
-3.07791477277532e-05
-3.10036966174518e-05
-3.18027812752288e-05
-2.2095622188963e-05
-4.02255551121068e-05
-2.20296454980474e-05
-2.73436497357004e-05
-3.63049183168946e-05
-2.07205320302809e-05
-2.2266182827953e-05
-2.32918725977419e-05
-2.1375320862854e-05
-2.14337399465907e-05
-2.87798421402199e-05
-3.35864624822481e-05
-2.35211306746753e-05
-8.6215216295706e-06
-5.15453701948824e-05
6.05213581610074e-06
-6.57973352692559e-06
-3.31251481308052e-06
-5.91320897955681e-06
-2.78291947707359e-05
-3.44071809356621e-06
-1.54857541595669e-05
-4.48543695328876e-05
-4.41860951568633e-05
-1.44035398344892e-05
-7.54185325320532e-06
-3.15458996051739e-05
4.03769739399724e-06
-1.75818591119531e-05
-3.04065410808048e-05
-3.00437518322977e-05
-1.44474675250076e-05
-8.77243214410204e-06
-1.22798255133584e-05
-2.06771094783878e-05
-2.73568950343014e-05
-1.25588276390325e-05
-1.99487707601215e-05
-2.06185179346753e-05
-1.72791716090583e-05
-1.63469759655221e-05
-2.77939552302528e-05
-1.75734543387586e-05
-2.10247349442764e-05
-8.24606069008574e-06
-2.16428242593199e-05
-4.43693679451051e-06
-3.92294184736648e-05
-2.09652144813143e-05
1.08153741125616e-06
-3.78738024269074e-05
1.35992006381261e-06
-2.04023428528976e-06
-8.90813564481241e-06
-3.51061139793216e-06
-1.73299147411286e-05
-2.39150138953145e-05
-2.74626878559462e-05
-2.08996291991995e-05
1.95777908957652e-07
-1.09943269864226e-05
-3.84700536901246e-05
-1.66017788442694e-05
-3.91150450428024e-05
-2.52333990987126e-05
-9.19622481218603e-06
-1.93565902141492e-05
-3.06213023435641e-05
-2.55367782061595e-05
-2.25751467378896e-05
-3.41386690706579e-05
-1.39010314415398e-05
-2.66428585840925e-05
-3.01472797195645e-05
-4.07205905319943e-05
-1.45555892046675e-05
-3.05029155368059e-05
-1.43849109451581e-05
-2.02783369680039e-05
-3.64402046448168e-05
-3.25488056436658e-05
-2.49989412112278e-05
-3.61379667170557e-05
-1.01528229498583e-06
-1.75914205843029e-05
-2.44603084544239e-05
-2.56798526070048e-05
-3.2913217721535e-05
-1.57287344504629e-05
-6.3599987308576e-06
-1.76292442284552e-05
-1.69833778492463e-05
-1.89921721663027e-05
-3.29719971136201e-05
-6.65805106092168e-06
-3.43531633610393e-05
-1.09519666188339e-05
-2.79746016750394e-05
-8.89080734917487e-06
-1.44383157684391e-05
-2.08739685985114e-05
-1.0349546389474e-05
-2.87948496826802e-05
-1.84877582582852e-05
-1.94059593835927e-05
-9.66995400076064e-06
-1.76120111761818e-06
-1.01418295155054e-05
-1.00248539174399e-05
-3.44722857251717e-05
-2.22413978572182e-05
-1.03916617998009e-05
-3.71154643551939e-05
-2.57940136547311e-05
-3.82082894876646e-05
-2.32553335742551e-05
-1.67112305176576e-05
-4.72120454405942e-06
-1.8707950875208e-05
-3.14484688223709e-05
-1.16926047593785e-05
-2.66267618717256e-05
-2.9992890629889e-05
-1.91808166554051e-05
-1.97667725780488e-05
-2.51611637215491e-05
-1.79747471147918e-05
-2.63638439907088e-05
-1.75727487218026e-05
-1.53015121914167e-05
-1.32761889590954e-05
-2.86808833176949e-05
-1.54609872000598e-05
-2.96663097035292e-05
-2.35665264056894e-05
-2.29381040431552e-05
-2.23958945508606e-05
-2.5118303882809e-05
-1.28072328115584e-05
-4.63583136394646e-06
-2.16634140370375e-05
-3.30685286738532e-05
-1.73667383135989e-05
-2.295897843196e-05
-5.02967131665373e-06
-2.11544537314155e-05
-2.70017182036656e-05
-2.12341954512848e-05
-6.40377211339081e-06
-2.52362542467224e-05
-3.29916585545369e-05
-2.3718498629266e-05
-2.55134761811195e-05
-2.51695250993949e-05
3.39224364391583e-06
-4.0677711568467e-05
-2.9010740445943e-05
-3.55346927627472e-05
-2.19759779418539e-05
-2.65240353978572e-05
-1.00855234139583e-05
-2.87412574458254e-05
-1.99277913554791e-05
-3.78606553594878e-05
-3.76586807051792e-05
-9.20241386902022e-06
-2.87315523789177e-07
-3.14505811777045e-05
-3.54303488177503e-05
-2.6835269198114e-05
-1.00865582387075e-05
-1.66305596118137e-05
-9.08769873735116e-06
-3.78433153333677e-05
-1.70376344010187e-05
-2.25533651340953e-05
-3.39078662140493e-05
-2.21147764025528e-05
-2.56873350254146e-05
-1.26683573897079e-05
-1.83719820030019e-05
-4.19900551951815e-05
-3.76248554988118e-05
-2.26515524507495e-05
-1.30873803187753e-05
-2.08198113169705e-05
-2.40727722330842e-05
-1.34278616688995e-05
-1.88203484113394e-05
-3.3249381478963e-05
-2.41518070871975e-05
-3.6914279553715e-07
-1.27058356700467e-05
-1.61072540980311e-05
-2.70776167816662e-05
-2.52641037276548e-05
-1.17390662833673e-05
-1.60208923540532e-05
-1.96829040834877e-05
-4.29566655024089e-05
-4.29170419203666e-06
-2.83989199495586e-05
-3.00916962377186e-05
-5.11159039977773e-06
-1.43679622580854e-05
1.89700703691232e-06
-4.42686216833062e-05
-2.4043944435601e-05
-3.64846280660695e-05
-2.64355222016042e-05
-6.54013294496717e-06
-2.13411780662239e-05
-1.59161377637497e-05
-1.79994449245823e-05
-3.8327980607944e-05
-2.63409930871941e-05
-3.43566077169027e-05
-1.30047458198559e-05
-5.51775962222222e-06
-1.53007303506134e-05
-2.92028573841356e-05
-3.46582971741335e-05
-1.71789125349665e-05
-1.62927933664488e-05
-1.39420134545817e-05
-2.93859793210765e-05
-3.17737549370438e-05
-2.29852826352785e-05
-1.43459423800048e-05
-1.75906317156504e-05
-4.23736861234231e-05
-1.12266064720345e-05
-1.36107206328002e-05
-1.49575491024946e-05
-3.10601529614732e-05
-2.28132110640639e-05
-2.56779051287955e-05
-1.43674765291127e-05
-2.74659676450991e-05
-1.59053206117497e-05
-5.05951095776076e-05
-1.69311390442943e-05
-1.92055279412909e-05
-1.57343735731305e-05
-3.0373496401344e-05
-2.20198877176844e-05
-3.43990936248746e-05
-2.01403619048194e-05
-2.07657431310973e-05
-1.98318394562674e-05
-3.32063742895328e-05
-2.34141445004685e-05
-1.9729143668413e-05
-4.14549415654116e-06
-2.74078600917832e-05
-4.15159312302077e-05
-1.85378361423507e-05
-1.1316400284147e-05
-3.08674510169978e-05
-7.0296052810095e-06
-9.78604422782647e-06
-4.09947839915443e-05
-3.79444614531441e-05
-3.70000826462023e-06
-2.60985617040544e-05
-1.7733922431426e-05
4.25433132083072e-06
-2.13430734799676e-05
-2.48452279970146e-05
-2.69263747278884e-05
-3.42580686553088e-05
-2.13712611654482e-05
-1.68280584382193e-05
-8.74096482355052e-06
-2.83987730177098e-05
-2.07420122220765e-05
-5.76735426536149e-07
-2.27543157215688e-05
-1.77525430864186e-05
-2.29213671234064e-05
-1.35792028519109e-05
5.35902076050961e-06
-6.13092792544704e-07
-3.30910721686681e-05
-2.40499221408823e-05
-3.77154579738979e-06
-1.534743549097e-05
-1.95651487088367e-05
-2.54592604577084e-05
-9.94397172988499e-06
-1.52315784461379e-05
6.18208365803481e-06
-1.52455741994689e-05
-4.11693584436658e-05
-1.11694875907971e-05
-2.76609957526329e-06
-3.12699045343419e-05
-2.74079118995915e-05
-3.27682077531943e-05
-1.67565047394046e-05
-1.74797848120575e-05
-3.79110218445693e-05
-1.98957134129469e-05
-2.79732517034153e-05
-9.35952368947117e-06
-3.63436461971995e-05
-1.08927659282408e-05
-2.78590289794038e-05
-3.0186560947319e-05
1.83855138005565e-06
-2.24427888165589e-05
-1.01055429824107e-05
-1.71958992441328e-05
-1.0045633143779e-05
-2.33002042547684e-05
-1.70238280932826e-05
-1.90154588954697e-05
-2.80912561627025e-05
-3.09237549815119e-05
-6.85572866515441e-06
-2.06505439135673e-05
-2.08601187040269e-05
-3.29789778847409e-05
-4.21492229525783e-05
-2.14894232881465e-05
-6.23069264910356e-05
-3.75599427312371e-05
-2.98693866704441e-05
-1.57335639306091e-05
1.99382147066012e-05
-1.44453535922426e-05
-4.20349171602409e-05
-1.97453246359264e-05
-4.3441494509863e-05
-3.09848856265323e-05
3.27530427319469e-06
-2.03377518099384e-05
-2.04703248114183e-05
-8.09561593352226e-06
-3.10973686070486e-05
-5.36869073007169e-06
-1.52627990480549e-05
-1.79251833614992e-05
-5.63639871448301e-05
-3.2331828441781e-05
-3.50555056823485e-05
1.08175621644801e-05
-1.90677588740256e-05
-1.30027473729027e-05
-1.22687701593999e-05
-1.68904290805977e-05
-1.14126655268075e-05
-3.53685402485998e-05
-1.07643582066703e-05
-6.97453726317158e-06
-8.78833476586126e-06
-3.12827819183122e-05
-2.38946270863184e-05
-2.75032978697362e-05
-1.24886454283623e-05
-9.30904206242097e-06
-3.33277166116923e-05
-1.75445585600789e-05
-1.12910901747506e-05
7.06827594024472e-06
-2.28137954697138e-05
-2.53840336273737e-05
-2.46393811048319e-05
7.32352591906234e-07
-3.38386583080595e-05
-2.50143481199458e-05
-1.59489670673219e-05
-4.71149753980469e-06
-5.29845696350951e-05
-2.02807402879955e-05
-4.24224046095717e-05
-7.28405201110956e-06
-3.09769777711388e-05
-1.19374390364664e-05
-1.92150829443239e-05
-3.82341405345355e-05
-2.50268788743706e-05
-2.03873602524652e-05
-9.11083727820549e-06
-1.56285339372667e-05
-2.65654272458296e-05
-3.84455462552319e-05
-1.14188987358681e-05
3.5742151282705e-06
-1.88576622094269e-05
-5.20515928757806e-05
-5.80912547343601e-05
-5.80269228330706e-06
-2.51086963156946e-05
-1.98453831958024e-05
-1.73123678162923e-05
-3.27198066422938e-05
-6.42727628288507e-06
-2.90644773609695e-05
-3.16732882682358e-05
-2.80863141826761e-05
-4.28666209573248e-05
-3.51600684780569e-05
-6.4006265999287e-06
-3.02099034031239e-05
-2.40483439635148e-05
-2.30432181035208e-05
-2.03585902270723e-05
-3.26382620818189e-05
-3.08428459300152e-06
-1.11976445858141e-05
-1.24469658868413e-05
-1.76795609203633e-05
-2.1090480754097e-05
-2.366917093821e-05
-1.88700176726069e-05
-2.14980415391852e-05
-3.37246327452871e-05
-2.82235659065321e-05
-2.62852046897287e-05
-1.03147357045712e-05
-2.50992423924547e-05
-1.44236562606113e-05
-3.37255244407717e-05
-2.70066761962094e-05
-2.09442192629204e-05
6.45779332156642e-06
-4.66111008618506e-06
-1.04724921938197e-05
-1.49334385947945e-05
-2.55609883715865e-05
1.49634401918572e-06
8.66947523491808e-08
2.03915011170364e-06
7.53146702789712e-07
-2.0827513139802e-05
-3.19530151386832e-05
-1.04609059468991e-05
2.32098449785745e-05
-4.5766945982675e-06
-2.3509153021489e-05
-7.73502261096346e-06
-1.33830707096493e-05
-9.7757584068263e-06
-2.33152155759751e-05
-2.74535642443071e-05
-1.89709188854129e-05
-3.55854556602829e-05
-3.00785415653662e-05
-1.25457707008633e-05
-1.19558099940995e-05
-1.05264791146293e-05
-2.77389530244105e-05
1.35459635539622e-06
-1.6871764650748e-05
-3.86855984621462e-05
-2.4579876081467e-05
-2.03704832868586e-05
-2.92110790505918e-05
-3.05742921858471e-05
-1.92376313760864e-05
-1.87219675211161e-05
-1.30855175075094e-05
-2.47450021404976e-05
-1.8574360318628e-05
-3.62313695491462e-05
-3.40604134813075e-05
-2.64483816250439e-05
-1.93824696163624e-05
-1.04299669382765e-05
-1.69106558766883e-05
-5.42639588668338e-05
-8.73314029633863e-06
-1.88917856798537e-05
-2.80201090981186e-05
-1.82967520521325e-05
-2.94004076533098e-05
-3.70283863446751e-05
-2.736839915612e-05
-2.21424559921836e-05
-3.50795643312366e-05
-7.52898128517122e-06
-2.94144667934642e-05
6.21208283247251e-06
-1.31660945730967e-05
-2.34130554672735e-05
-3.15688524789731e-05
-3.53407907076409e-06
-4.01780822001458e-05
-3.58312411089955e-05
-1.12068066072537e-05
-1.19923339099534e-05
-2.57121927964031e-05
-3.00630210028225e-05
-2.80857232998816e-05
-3.59375207489098e-05
-2.8879617184646e-05
-2.97403934071719e-05
-5.49218696627784e-06
-2.82834325806031e-05
-2.20219920825912e-05
-8.10266887135018e-06
-3.67818737139371e-05
-2.30864006560034e-05
-2.22607882086836e-05
-2.80861530274043e-05
-2.6964973170876e-05
-2.69165540754829e-05
-2.23249408648982e-05
-2.74682932543412e-05
-1.41755653331283e-05
-3.02558022602704e-05
-3.37578113929346e-05
-2.84654093853619e-05
-1.54642164728784e-05
-9.97143369320883e-06
-3.76462909886503e-05
-2.86205097245766e-05
-1.47810657429274e-05
-2.93336154903901e-05
-2.11527119387856e-05
-6.22789369842111e-06
-2.9571507727405e-05
-2.30686086901628e-05
-2.40630057906334e-05
1.18550301133856e-05
-3.75668265965809e-05
-1.14105007228605e-05
-2.48693809349261e-05
-1.03603535290817e-05
-9.26199014777284e-06
-7.30117401391803e-06
1.18294291843333e-05
-1.56422531298546e-05
-8.22396790873861e-06
-1.02680470488248e-05
-1.22452816719568e-05
-2.45803442209018e-05
-3.59816876771573e-05
-2.2652083166626e-05
-2.76054486424719e-05
-1.6836945043882e-05
-3.30012141875758e-05
-1.44703273351217e-05
-3.84131632140985e-05
-2.42201561058133e-05
-2.16765097218833e-05
-4.33356596809719e-05
-4.43810937057679e-05
-3.60294321190946e-05
-1.94905999253137e-05
-4.99252627353953e-05
-1.16168271260513e-05
-6.84285672694907e-06
-2.45617373516125e-05
-1.7782169003795e-05
-1.9070893938085e-05
-3.47496296037339e-05
-2.88753729260779e-05
-2.81018049896928e-05
-3.43336446538098e-05
-2.73660359888825e-05
-2.19853886306989e-05
-3.42401796662052e-05
-1.20950286673891e-05
-2.81202207383312e-05
1.03394738146124e-06
-3.1537444805081e-05
-1.61470051731548e-05
-2.91931566231574e-05
-2.22054355125234e-05
-4.24766231932124e-05
-1.19405435563101e-05
-4.74068991631776e-05
-3.79300568574796e-05
-4.75001305414061e-05
-2.23902892984826e-05
-1.71014607061338e-05
-2.21806546904758e-05
-2.41194949235469e-05
-2.39113048105808e-05
-4.6943176046126e-05
-1.66591616758891e-05
-4.50769089108328e-05
-1.42008687053978e-05
-2.08400891723472e-05
-1.88693128912526e-05
1.09296317383364e-06
-1.6759417464085e-05
-4.47094968819518e-05
-2.05339438350837e-05
-8.12813133185167e-06
-3.09425093513174e-06
3.42269881752032e-06
-2.78729835292963e-05
-3.40460057413593e-05
-1.15235749970249e-05
-4.13410732778582e-05
-2.21491046670346e-05
-3.14429404499188e-05
-2.71374665561309e-05
-2.94382704611486e-05
-1.71226046772664e-05
-9.62856481661296e-06
1.12400335293401e-05
-2.48780667149355e-05
-2.78125676122943e-05
-3.37766676243504e-05
-8.28390053996507e-06
9.64972430752861e-06
-2.39869265765183e-05
-5.64090276937412e-06
-3.47101367942079e-05
-1.59761578019699e-05
-4.15675559921448e-05
-3.90269913117282e-05
-1.12796280626502e-05
8.15415781453025e-06
-3.85040472075646e-05
-1.29740411003257e-05
-3.36408922627035e-05
-2.2387418546214e-05
-3.24857414722613e-05
-1.52277449434395e-05
-3.69145189188189e-05
-3.09018002396095e-05
-1.14060602006767e-05
-3.04652878186974e-05
-1.50591188333559e-05
-3.24057912346832e-05
-3.78597325539463e-05
-2.58097263803156e-05
-1.87189047199532e-05
-2.78785494272843e-05
-1.77017868483909e-05
-2.53548993178572e-05
-3.52256974190602e-05
-2.17184989095685e-05
-5.16722286330843e-05
-1.30761522341458e-05
2.09949148089066e-06
-3.04531828285766e-05
-1.61862326251117e-05
-2.11140503210933e-05
-2.99623501822316e-05
-3.90816414060438e-05
-1.41641870441286e-05
-3.34613704472362e-05
-2.59747363703622e-05
-2.04672043321234e-05
-2.81762238654306e-05
-3.30533100783544e-05
-3.20650306340649e-05
-3.06500435451557e-05
-5.24128323618107e-05
-2.89841959269525e-05
-2.62684358951803e-05
-1.3945040480021e-05
-4.10009437737866e-05
-2.16143423369493e-05
-2.32026819808823e-05
-1.06889525857014e-05
2.73525031010436e-06
-1.8747105031875e-05
-1.91103304168855e-05
-1.24871406261732e-05
-9.81362903504298e-06
-8.09443581780427e-06
-7.18865504203044e-06
-4.12614230525492e-06
-4.30250895485087e-05
-1.32478820424171e-05
-1.49579137193758e-05
-1.64999869258455e-05
-4.4072580067793e-06
-1.57461486142429e-05
-3.67222148239534e-05
-2.71476938940826e-05
1.13700646243248e-05
-3.35213864761076e-05
-1.97744088857664e-05
-2.36973204969827e-05
-3.78101293920186e-05
-2.27565524338176e-05
-8.21463726165373e-06
-2.21291474720453e-05
-2.719323668379e-05
-2.46469035926428e-05
2.9830243797583e-07
-3.00994583261757e-05
-3.48617694668931e-05
-2.41683685902695e-05
-2.97462447385337e-05
-2.72433861696275e-05
-8.30152429649672e-06
-3.00318253868283e-05
6.44323685454582e-06
-3.75747827947964e-05
-2.94698934979122e-05
-1.9015431217444e-05
-8.93429431691768e-07
-1.57015946058179e-05
-1.38107870535764e-05
-2.12735950168361e-05
-8.54839209278917e-06
-2.05183955170718e-05
-3.07036957129201e-06
-3.19474469567119e-05
3.23929349072504e-07
-3.36748816963756e-05
-2.42844432604327e-05
-2.45252625187269e-05
-2.24550671536294e-05
-2.35413099173963e-05
-3.37700814148171e-05
-3.09276791098987e-05
-6.04225234398633e-06
-2.99895961415912e-05
-3.76283629729474e-05
-1.80643031109449e-05
-3.81902213326814e-05
-2.82528106156299e-05
-2.64528807571546e-05
-1.64099066797704e-05
-2.80802059249022e-05
-3.1294821041119e-05
-1.13491327413538e-05
-9.03218254780425e-06
-2.67764018747011e-05
-3.77198382891023e-06
-3.38687660623894e-05
-3.36546660655136e-05
-3.7320610519001e-05
-2.31918984007438e-05
-1.96466964760348e-05
-3.35804021091963e-05
-4.00834321486327e-05
-2.49880392109195e-05
-2.82992184854e-05
-1.9901870812103e-05
-2.30194717702491e-05
-3.34550562398055e-05
-2.57543129076205e-05
-2.01612333158433e-05
-2.62989384154472e-05
-2.85056989338212e-05
-3.76298223348939e-05
-1.15287168815761e-05
-1.75479348340717e-06
-1.36219907492408e-05
-2.26440256433691e-05
-1.32241040482521e-05
-2.83245914545917e-05
-1.63211695981194e-05
-5.22379120427291e-05
-2.35755057170955e-05
-2.55287513855954e-05
-2.65691992587974e-05
-4.1062558878326e-06
-1.28694132302448e-05
-4.06619918753859e-05
-2.98787528738246e-05
-4.47013577966045e-06
-5.78295200312727e-06
-6.19828566903818e-06
-3.01295182577128e-05
-3.68755486642745e-05
-3.16496512766461e-05
-3.57694460208649e-06
-2.1210988488575e-05
-2.06880216512569e-05
-1.58554575843202e-05
-8.10334161704991e-06
-2.88930770526599e-06
-1.17071622731531e-05
-1.15518854369235e-05
-3.09911727102072e-05
-3.94830209375152e-05
-2.39257491184195e-05
-3.23632529815243e-05
-2.38961376939985e-05
-1.25313596378101e-05
-3.81701879577376e-05
-2.36503187069109e-05
-3.42647046761101e-05
-2.97426450422649e-05
-9.92289034788916e-06
-1.16900526843408e-05
-3.06413135741501e-05
-4.16682939623642e-05
-4.29250958525233e-06
-2.73764372582673e-05
-1.91465538291554e-05
-2.32288994691364e-05
6.79127693602111e-06
-5.50835648574448e-05
-3.2569994006984e-05
-2.16890117012236e-05
-4.20351882107688e-05
-4.35076858848974e-05
-6.31364040609995e-07
-3.08288542164312e-05
-2.40483427096267e-05
-2.15386636613459e-05
-1.24257986018836e-05
-1.55633183725136e-05
-2.02973818354919e-05
-3.46818837200408e-05
-3.2536299822729e-05
-3.51846103370131e-05
-3.32638891030273e-05
-2.83950888985602e-05
4.35873558233879e-09
-1.42780339047894e-05
-1.97279841205371e-05
-1.01230037022086e-05
-3.22160623492859e-05
-1.38126662639642e-05
-1.55547017011795e-05
-1.43150639712663e-05
-3.95269993851834e-06
-4.86030113474295e-06
-1.76415324880347e-05
-8.58767573179965e-06
-3.27621959088872e-05
-1.84487637585458e-05
4.40668086142588e-06
-2.79427863799107e-05
2.53783615739322e-06
-2.2592621639225e-05
-1.29883860652912e-05
-3.53548379334409e-05
9.61969165512979e-07
-8.60499281764354e-06
-1.19674577388898e-05
-1.56165342352201e-05
-3.02940947785492e-05
-1.81419466299142e-05
3.90450392179535e-06
-1.78049526044281e-05
-1.16560338950799e-05
-8.584557166548e-06
-1.6032992182015e-06
-9.74238098271315e-06
-1.60510248349343e-05
-2.17453618463542e-05
-2.14731492688187e-05
-1.88078731566631e-05
-2.76538287927856e-05
-5.08803294918039e-06
-2.74088744607616e-05
-7.22590210804974e-06
-1.7059032733539e-05
-1.26878473944411e-05
-1.43928821442133e-05
5.41591377267205e-07
2.03996904524364e-06
-1.71383229977557e-05
-3.48700157733307e-05
-2.93820076744836e-05
-3.34283146794375e-05
-4.0592584827583e-06
-3.59667712144162e-05
-1.95797628173991e-05
-2.11573927188259e-05
-2.20961272580061e-05
-2.52999399448274e-05
-3.56601664279944e-05
-4.1894679487909e-05
-2.34915893466624e-05
-2.02651361439632e-05
-2.98832291331502e-05
-2.61043840271666e-05
-1.57991391476613e-05
-2.48137593915174e-05
-3.23460786598719e-05
-2.9329224691114e-05
-9.07517351827277e-06
-5.87237650846975e-06
-9.31558921736968e-06
-2.76262757231992e-05
-2.37758026669353e-05
-1.64992667857483e-05
-6.3521337020467e-06
-2.31838320552484e-05
-3.52487047971278e-05
5.84905282790503e-07
-2.37898384848488e-05
-2.00790504133933e-05
-2.03245940573836e-05
-4.05527088027311e-05
-1.50226283525362e-05
-5.02583331690397e-06
-3.09608994476039e-05
-1.63929540293296e-05
-2.58801469788753e-05
-1.43853439341335e-05
-2.67715722988749e-06
-1.89623233228741e-05
-2.91120464773179e-05
-1.41704438389036e-05
-9.58894339614387e-06
1.55878750631985e-05
-5.67626686259331e-05
-2.02585482389468e-05
9.59269806538628e-06
1.52344661705826e-06
-8.40346512506057e-06
-2.34451723463044e-05
-2.27862488665816e-05
-1.08093286378911e-05
-1.34430974721015e-05
-2.04891909317804e-05
-2.49759011900613e-05
-1.5446907373332e-05
6.03299218982391e-06
4.59341436257231e-06
-2.2103509373341e-05
-5.14586374609342e-06
-6.29156653946741e-06
-3.20469146260418e-05
-1.41686966686129e-05
-4.86750426131614e-05
-3.01809765979621e-05
-5.46905647087318e-06
-9.46168502013067e-06
-1.60822270754839e-05
-2.94075801520512e-05
-8.34642808348105e-06
-1.96302737815048e-05
5.6852354279376e-06
-3.02850825207923e-05
-2.63071174201061e-05
6.42269678283256e-08
-1.60544079594092e-05
-2.05327935918185e-05
-6.33107248879128e-06
-3.9716832435541e-05
-2.17084584362871e-05
-1.48860932910569e-05
-2.14145016151088e-05
-1.52694391283266e-05
-3.75765638895331e-05
-4.1488960750909e-05
-1.63457806843548e-05
-2.99819129280672e-05
-2.69039286776833e-05
-5.06660553640279e-05
-4.8075025173413e-05
-3.20785692579648e-05
-1.35234085788843e-05
-2.5426067768426e-05
-2.93362680174867e-05
-1.344628645397e-05
-2.9649052683249e-05
-2.69314195427342e-05
-4.53332358245085e-05
-3.17585879340716e-05
-1.22666594075393e-05
-3.71174432542239e-05
-2.80385940408427e-05
-5.75275863462641e-05
-3.12203281305947e-05
-2.79537554259513e-05
-2.41695801914706e-05
-2.7252736616984e-05
-3.02373650218769e-05
-9.44483431085879e-06
-3.93740244822373e-05
-1.03122482780628e-05
5.79234433786295e-06
-8.1400214317617e-06
-1.88689512503624e-05
-1.59820830410261e-05
-3.16049990068306e-05
-2.21574823663318e-05
-3.5880773641665e-05
-2.22675923192705e-05
-2.7584622058062e-05
-1.17429059665591e-06
-4.30534743090904e-05
-3.90333570937046e-05
-2.00795946483818e-05
-3.01593569151178e-05
6.36458095677938e-06
-1.42770848634627e-05
-3.60059025967057e-05
-1.96066154399046e-05
-2.17839704685535e-05
-1.86775470135897e-05
-2.31889751877342e-05
-2.55966140209191e-05
1.48552039445821e-05
-2.42668919899598e-05
-2.15967246964434e-05
1.40276186895453e-06
-9.48091569772285e-06
-1.8583091090369e-05
-2.75988340043059e-05
-3.43081320225609e-05
-2.5540432435852e-05
-1.61235295408013e-05
-1.15069968123136e-05
-2.75198314675802e-05
-8.06822608153182e-06
-1.12270323093926e-05
-4.06648850090066e-06
-2.35381391804612e-05
4.89354838477503e-06
-4.57715863188439e-05
-9.97693021624282e-06
-1.56730618043582e-05
-2.14153903354901e-05
-6.23771064382493e-06
-1.83593373465378e-05
1.07137603700281e-06
-3.371221639357e-05
-3.94321998951552e-05
-3.57683177200205e-05
-9.16061863434309e-06
-4.72784329635376e-05
-1.91172488829793e-05
-3.5172288565362e-05
-9.59295028871108e-06
-2.60281043006778e-05
6.4560929209812e-07
-2.80988104815319e-05
-1.99477934783831e-05
-2.99829475406354e-05
-1.70550681978435e-05
-2.11270784866269e-05
-2.44188903841468e-05
-3.10226569773323e-05
-3.4463854275379e-05
-2.59073605885731e-05
-2.78822525111467e-05
-2.86488532403779e-05
-5.21770861666033e-05
-1.73750866346625e-05
-4.65952663106056e-05
-4.14040902177402e-05
-1.57047240119158e-05
-1.42246314279603e-05
-1.72779940435554e-05
-4.97646968529668e-05
-3.71571291648847e-05
-2.21841245019915e-05
-3.98243935408492e-05
-2.04625075287337e-05
-1.84621408519249e-05
-3.92722430927358e-05
-9.47184812876607e-06
-2.2814587555507e-05
-2.64498137530488e-05
-2.56602625899779e-05
-5.36291264404012e-06
-2.29737003304897e-05
-2.97976137883396e-05
-2.69233259962598e-05
-1.29021497741092e-07
-2.7511823964328e-05
4.03468621792943e-06
-4.58772256573777e-05
-2.78264064862209e-05
-3.91996745076989e-05
-8.61050942978717e-06
-1.62820161606598e-05
-7.97091048725235e-06
3.16412045366716e-06
-3.17956733305033e-05
-1.34966009464673e-05
-1.7223964232924e-05
-2.34607819483055e-05
1.08422737574412e-05
-1.710174718583e-05
-1.41569660654e-05
-1.11343558666207e-05
-4.00528419716562e-05
-2.8103958128081e-05
-1.87505535066264e-05
-4.45286632083309e-05
-1.90127190338868e-05
-1.7566947203252e-05
-4.19175301717304e-05
-1.3747729858912e-05
-3.22241253482052e-05
-1.69759719738865e-05
-1.51950323249214e-05
6.3381129710199e-06
-2.65101746152279e-05
-1.31183925127316e-05
-1.03396916120706e-05
1.23807255042198e-06
-1.25269935780655e-05
-7.62809332787909e-06
-1.14912467872145e-05
-2.39079326961447e-05
-1.2309739856764e-06
-4.72535913380571e-05
-4.02697055005771e-05
-2.94713904721194e-05
-2.52477341021251e-05
-2.91429214183954e-05
-3.09861870355616e-05
-2.36498412391677e-05
-1.64069845687057e-05
-2.02800192840541e-05
-1.47003536651057e-05
-3.31565163047686e-05
-4.33902829097542e-05
-3.01989256305853e-05
-3.75711400769842e-05
-3.88351425115788e-05
-2.96739370408627e-05
-1.68461382623357e-05
-1.30292023953929e-05
-1.80794303853948e-05
-1.63683245811694e-05
-2.61621843610867e-05
-2.53055062495113e-05
-1.18710363248791e-05
-2.29931166832583e-05
-3.19891138789155e-05
-3.88960428795961e-05
-2.45557559780439e-05
-2.18887397122492e-06
-5.48926705539332e-05
-5.3599998855265e-05
-3.46511354121754e-05
-7.74233119094282e-06
-1.1697080506299e-05
-2.03394060928568e-05
-2.67485259866746e-05
-3.32139136668505e-05
-3.52039182290784e-05
-5.33519778149999e-06
-1.99728853383075e-05
-1.55640656518354e-05
-1.33540342793973e-05
-1.68017051925059e-05
-4.14474314675039e-05
-1.5438902872723e-05
-9.1697673047943e-06
-2.7489589470451e-05
-2.74403444325695e-05
-3.34839792834598e-05
-3.10522291046421e-05
-4.41503491002521e-05
-8.08770453574846e-06
-1.0866397019635e-05
-1.95969826509691e-05
-2.73143465507084e-05
-1.88976855687031e-05
-1.58479386952392e-05
-2.88290798822721e-05
-3.53351551754476e-06
-1.68609864856937e-05
-1.62660411878634e-05
5.82786251656291e-07
-2.01061849703146e-05
-2.20803223613728e-05
-1.68803142467264e-05
1.06010034979893e-06
-2.43701362922685e-05
-3.50702406796733e-05
-1.94825372049496e-05
-5.13242690815684e-05
-3.57121169503925e-05
-2.92690526358885e-05
-1.6621586269571e-05
-2.37874738024561e-05
-2.53657203628577e-05
-3.6601704041126e-05
-2.13130817782741e-05
-4.54713963614538e-05
-1.87762541301025e-05
-2.68577842775676e-05
1.0389162853733e-05
-8.07943011276403e-06
-2.11701370917359e-05
-3.2935219276727e-05
-2.12682716989675e-05
-4.77366447914859e-06
-2.91285952457258e-05
-4.09685557618122e-05
-4.83815017318159e-05
5.31802896834372e-06
-6.07455138655936e-05
-1.01482631434485e-05
-9.2190006256576e-06
-2.66382982803687e-05
-4.26062196765546e-05
-2.08385157117977e-05
-1.2284259301435e-05
-4.07813308123931e-05
-3.73199558479518e-05
-2.50724894362756e-05
-2.92350770957191e-05
-1.51131452130904e-05
-2.73905316458908e-05
-3.69715976256079e-05
-3.15345518149048e-05
-2.00379025781063e-05
-5.55286479458754e-05
-3.47481363267355e-05
1.05001039525128e-05
-3.6906843085386e-05
-3.47193288158712e-05
-7.93495265215546e-06
-3.01237495902058e-05
-3.53589526161529e-05
-2.2706753935672e-05
-3.43284901568961e-05
-3.90849302153702e-05
-2.34497145880698e-05
-2.20544568006723e-05
-3.01327305812954e-05
-4.44220680938384e-05
-2.67215689862212e-05
1.40923556696754e-06
-2.49814797137864e-05
2.41859910715733e-05
-4.52187976473763e-07
-2.83539437201422e-05
-4.91294609115894e-07
9.86197802237012e-06
-1.37081124821556e-05
-2.4581771553201e-05
-1.00078429787436e-05
-2.37644720427328e-05
4.93109361125594e-07
-2.33030593233811e-05
-2.9076882834731e-05
-2.70265831626224e-05
-2.94287117495257e-05
-1.78346907149606e-05
1.09968136471869e-06
-8.16341040202679e-06
-1.51501645966671e-05
2.22378002321338e-06
1.86415261571727e-05
-2.37425416680252e-05
-2.42295443640858e-05
-1.47792747508869e-05
-8.82029662682351e-06
-1.12973672715824e-05
-2.22594615603954e-05
-8.26296889210407e-06
-1.62582168327385e-05
-2.87887363002785e-05
-3.24328520944218e-05
-3.32651534180012e-05
-2.58128807325515e-05
-3.64363253471724e-05
-1.83448547391101e-05
-1.89219207112474e-05
-4.13439141934257e-05
-2.77876300689786e-05
-2.36919438239903e-05
-2.57354406989958e-05
-4.12052867898411e-05
-1.93446035192883e-05
-1.55580110226307e-05
-7.15930073694954e-07
-2.4586164657775e-05
-3.9363279892112e-05
-9.33237779950869e-06
-4.42006073833165e-05
-1.79116367112187e-05
-3.17817292451115e-05
-9.28849387628917e-06
-2.17799468383555e-05
-4.83623809854396e-05
-3.01287465950765e-05
-2.64462425957749e-06
-2.33849048561214e-05
-1.58547325835499e-05
-4.26821026622743e-05
-4.54550679872595e-05
-2.6529818885763e-05
-3.82836369672362e-05
-2.82020765810419e-05
-1.58060642176643e-05
-1.50060503458791e-05
-1.26456270548034e-05
-4.15823935254052e-05
-2.40309392800525e-05
-2.24927706441851e-05
-2.57819235741685e-05
-3.13951704494548e-05
-3.07611415333942e-05
-2.48394623269955e-05
-2.43932580101739e-05
-1.84343496886877e-05
-2.4070087900317e-05
-1.99832738855793e-05
-9.44925667231139e-06
-4.82702465712982e-05
-3.94197132927706e-06
-1.13566132054507e-05
-9.46610303314606e-06
-4.39265290238659e-05
-2.20324637581381e-05
-3.59663683412641e-05
-1.65242229709661e-05
-2.53714664064174e-05
-2.8576188822535e-05
-7.18406961851281e-06
-1.60828140146089e-05
-4.1732273933184e-05
-1.72949531920504e-05
-3.65187636360359e-05
1.33477498548721e-05
-1.19190762921368e-05
-1.58738359011319e-05
-2.09777666318826e-05
-1.26159417402694e-05
-2.51206811773759e-05
3.20182065859907e-06
-2.5754897196197e-05
-3.77053644011488e-05
-4.60892369823647e-06
-1.70530559701989e-06
-1.44081110018373e-05
-3.18811742443012e-06
-1.15145562079575e-05
-3.42546889117693e-05
-3.40485693209079e-05
-9.09614748994048e-06
-2.22416761453844e-05
-2.46017138900044e-05
2.59529524934434e-06
-9.4598225920702e-06
-4.00042497273346e-05
-6.08240336571147e-05
-1.62046342193076e-05
-2.43926676116866e-05
-2.90961847714759e-05
-2.24641342028413e-05
-2.56752804780703e-05
-4.41190580752212e-06
-2.57493270449881e-05
-3.81799252189639e-05
-1.17491834743443e-05
-1.40028392166405e-05
-2.76715521829702e-05
-1.3325733604126e-06
-1.24341657485104e-05
-3.37608449667268e-05
-2.28651753521699e-05
-2.42329156637796e-05
-4.60476261924536e-05
-3.0449340786865e-05
-7.29254543367881e-06
-2.50058310019967e-05
-4.71784441259287e-05
-5.78524990885199e-05
-1.15143784631136e-05
-3.21056256389608e-05
-4.92277881591686e-05
-3.83455571281814e-05
-2.29957435418787e-05
-3.6280430144602e-05
-8.2847505251339e-06
-9.27032656334181e-06
-5.48232295277463e-05
-6.01603056490456e-05
-1.82908562544859e-05
-2.48910288081886e-05
-3.54790999102718e-05
-3.97431078909553e-05
1.09785894756477e-06
-6.64333447685576e-06
-3.37813362586945e-05
-1.78006468795309e-05
-1.09633760054863e-05
-7.20042048425487e-06
-8.16150392479647e-06
-1.71390810723816e-05
-5.74471678645181e-06
-3.52694174031271e-05
-2.78685854995158e-05
-1.53765491022457e-05
-6.00415826881577e-06
-2.90276978873692e-05
-1.44030775164248e-05
-1.06987807418865e-05
4.00818362474302e-06
-5.03409398444017e-06
-2.34101502352166e-05
-2.18345354008968e-05
-1.77997323241148e-05
-2.19228043524401e-05
-2.50406239715439e-05
-1.63275953136814e-05
-1.02573559680461e-05
-5.19782445399071e-06
-3.35394391582096e-05
-1.32124646162856e-05
-2.58215582592042e-05
-1.03392277670718e-05
-3.04397801799026e-05
1.57934500342504e-06
-9.30961969921125e-06
-2.47034444116277e-05
-1.20319963067457e-05
-3.2381578966841e-05
-2.59937383133883e-05
-5.2003179593455e-06
-2.27436584443492e-05
-1.9680464537154e-05
-2.91109870752355e-05
-2.33952719617154e-05
-2.35195985211519e-05
-4.83847021156203e-05
-2.3092074437253e-05
-3.68842867847041e-05
-2.06923704215759e-05
-1.93972803171603e-05
-2.2501345844405e-05
-6.52137388287432e-06
1.33168678753402e-06
-3.38687271590907e-05
-3.72027787708039e-05
-1.88438500605506e-05
-3.50373576437663e-05
-2.26576825688293e-05
-1.9792870937744e-05
-1.86135800121606e-05
-2.78467791581022e-05
-2.80122473516482e-05
-2.16750742666244e-05
-2.79882457797298e-05
-2.08798480547128e-05
-2.7350974028548e-05
-3.17068770215976e-05
-2.29949131970078e-05
-3.22706577673688e-05
-5.14550144904581e-05
-1.79996652122912e-05
-2.57440469826687e-05
-2.00217192327004e-05
-3.66539871421136e-05
-2.6567750128439e-05
-3.61746301144731e-05
-3.10618103326303e-05
-1.62994140714405e-05
-1.73293559569743e-05
-2.35329629686367e-05
-2.18452166196125e-05
-5.54906522969686e-06
-2.38933741153037e-05
-4.16954792975023e-05
-2.66885873988393e-05
-2.12870844321591e-05
-6.81935967089878e-06
-2.13463979325406e-05
-1.88692141004883e-05
-2.52756301734258e-05
-4.93773104362749e-06
-1.45006222735123e-05
-9.15866875650381e-06
-3.3184311288347e-05
-2.71221327493829e-05
-3.70544246500066e-05
-4.64161217761922e-05
-2.48682509744796e-05
-1.95249987594673e-05
-2.19114456703519e-05
-6.82425691798491e-06
-2.78147224657621e-05
-2.34358129470762e-05
-1.19501397230791e-05
-6.23086818617583e-06
-8.34885879874644e-07
-1.71900422656315e-05
-2.09541489934262e-06
-2.36091973578999e-05
-1.86054889853002e-05
-3.46261400023497e-05
-1.83699362712692e-05
-6.62544444708791e-06
-1.49628207660845e-05
3.47637148594838e-06
-3.17573965047058e-05
-2.00755217779747e-05
-1.62896459296499e-05
-2.95057535407814e-05
-1.33526341251835e-07
-1.21791713132802e-05
-2.12984596074765e-06
-1.3263258697157e-05
-1.5752121116205e-05
-3.15113496778129e-05
-1.18247265082449e-05
-2.61024377898405e-05
-1.03007572554356e-05
-1.00064298418143e-06
-1.40315209509473e-05
-2.93451309386976e-05
-2.12591287169416e-05
-6.87184838693947e-06
-1.66260283536319e-05
-4.0879294902798e-05
-5.78841043893351e-06
-2.02627116978388e-05
-1.59379048863609e-05
-4.2483889335345e-05
-7.83745045625048e-06
-1.82413170734291e-05
-4.29446054665439e-05
-2.31235554666891e-05
-3.41195618644943e-06
-2.13130037928524e-05
-1.29589775590896e-05
-3.33609619127709e-05
-3.17626565840728e-06
-3.25073076120193e-05
-2.13388780731578e-05
-5.3454078615627e-06
-2.74295992318718e-05
-2.63311438182614e-05
-2.63301355308529e-05
-2.7459152534459e-05
-3.56046357010983e-05
-2.47908384619224e-05
-3.53826958419052e-05
-1.5652346336501e-05
-4.56057734714117e-05
-8.23390176866624e-06
9.51465047006556e-06
-1.40699181203258e-05
-3.65576913217764e-05
-2.86202525785482e-05
-2.24073151486388e-05
-2.68108620151747e-05
-2.41178583207189e-05
-1.86828644780829e-05
-1.61565795586514e-05
-9.23327411517558e-06
-1.14585098408812e-05
-2.75768489138401e-05
-1.818944993308e-05
-2.02819468921683e-05
-1.48275799461547e-05
-1.9920227011838e-05
-1.79728425451611e-05
-1.40749302269477e-05
-1.40350333928255e-05
-4.13946365773553e-05
-1.73101059797625e-05
-1.83678758788733e-05
-1.13436620543388e-05
8.1339416529787e-06
-1.63102918433965e-05
-1.89212320957465e-05
-2.02386114185136e-05
-1.46681538992168e-05
1.97553822865649e-06
-2.91162560923788e-06
-1.6842103526641e-05
-4.08321623726306e-05
4.5879971691092e-06
-2.1728442117678e-05
-8.6775148175828e-06
-2.1543991190037e-05
-2.09162383090848e-05
-2.40604518584083e-05
-1.27257105388128e-05
-2.51962580895734e-05
-2.41873231192612e-05
-2.24784679903267e-06
-6.76577887191084e-06
-4.00124393814919e-06
-1.02154249936615e-05
-2.5383849128493e-05
-2.2738936951844e-05
-3.36147957587028e-05
-1.76728683053818e-05
5.74462254333377e-06
-2.61524674440982e-05
-1.59410338609393e-05
-2.73873836618936e-05
-4.01894600185019e-05
-2.37700956917992e-05
-4.31306385589887e-05
-2.67026971318707e-05
-5.04040860069329e-05
-6.27854218001632e-05
-2.10350218829847e-05
-2.81309146658209e-05
-3.45920460471462e-05
-2.33617329071829e-05
-2.13015090886252e-05
-4.11047148918588e-05
-1.82156498992862e-05
-1.60892372334376e-05
-4.64297107562534e-05
-3.68120070835003e-05
-3.95086888838014e-05
-1.3012473683171e-05
-9.82108357619923e-06
-2.28220169486924e-05
-4.11226950413848e-05
-1.48867076738808e-05
-3.23368864793346e-05
-2.18883994589925e-05
-9.95894600212081e-06
-2.5276337510774e-05
-2.04196242334502e-05
-2.80399948589748e-05
-1.1093791674965e-05
-3.78586120247585e-05
-4.19616633897206e-05
-1.98449208816089e-05
-2.67486378081387e-06
-3.0571591060796e-05
-1.19501283130102e-05
-2.7169749507701e-05
-3.41015449636432e-05
-2.31023710046423e-05
-8.44853404462498e-06
-2.00849747310713e-05
1.93496887556722e-06
-2.72930147399063e-05
-2.42891669966772e-05
-4.64218741280311e-06
-1.05024371128843e-05
1.38380366337722e-05
-6.02122384739653e-06
-3.25039601748994e-05
-1.75577541403356e-05
-2.17221159438868e-06
-2.78684814655485e-06
-7.9996501458891e-06
-1.33854351075079e-05
-4.16930773825205e-05
-3.68114098000003e-05
-3.41348820680194e-05
-2.59734848126751e-05
-2.11295104422637e-05
-1.31486559507903e-05
-2.77794445046126e-05
-5.29039358900951e-05
-5.15283919709838e-06
-3.85098504219589e-05
-3.31501110200099e-05
-1.82339214929762e-05
-1.39231348608927e-05
-1.89495671256073e-05
-1.27297742240121e-05
-3.10156477261184e-05
2.27650501926602e-05
-9.16980605970492e-06
-6.13271768932828e-06
-4.32075384988343e-05
2.46223615355342e-06
-6.81285872084631e-06
-2.71064726960151e-05
-2.48432395407215e-05
1.0040596858507e-05
-2.5006441975032e-05
-3.35653061801089e-05
3.12992213706422e-06
-9.89958998017968e-06
-9.38250175946805e-06
-1.89593661804717e-05
-3.87771369841787e-05
-3.9314792591299e-05
-6.16562112914997e-06
-2.16337881017129e-05
-2.03178108242617e-05
-2.0859659221548e-05
-1.79214322666136e-05
-1.94956788529687e-05
-2.2473888278449e-05
-2.18322936057088e-05
-2.76410327272498e-05
-2.92817119057937e-05
-8.5674676434276e-06
-1.30080546108e-05
-3.98479766211474e-05
-2.02280160530756e-05
-1.68561140712437e-05
-1.93414527034493e-05
-3.86180026406391e-05
-2.31818772919669e-05
-2.26174035865623e-05
-2.90795273995177e-05
-2.30811662115712e-05
-4.34696599464852e-05
-2.6844080063747e-05
-2.40355416519877e-05
-3.0225066490101e-06
-3.61011996907461e-05
-5.17075431805932e-06
-2.32171112459146e-05
-2.36330120824548e-05
-2.24529050935025e-05
-4.12785891217191e-05
-1.16073300931445e-05
-3.80606137387355e-05
-2.34729383932339e-05
4.63218388725364e-06
-4.02183013766596e-05
-1.13497119978173e-05
-8.77065797057469e-06
-1.99411574820614e-05
-2.15611708870236e-06
-2.27972893925654e-05
-1.43153447898645e-05
9.8084358826351e-06
-8.17464752905295e-06
-1.9135657946217e-05
-1.92737432677416e-05
-2.62027526092196e-05
-3.5944738414635e-05
