# Supplementary material for: Research on computational propagation and identification of mine microseismic signals based on deep learning
Source: PLoS One. 2025 Oct 22;20(10):e0334641. doi: 10.1371/journal.pone.0334641 (PMC12543183; doi:10.1371/journal.pone.0334641)
Supplement: S10 Data — (ZIP) [file pone.0334641.s010.zip › 000101100001505.xlsx_0.txt_24.txt.txt]

-5.4399010177723e-05
-1.78133938705866e-05
-1.38949546287891e-05
-1.08231117682351e-05
-2.3079643305041e-05
-3.1760003283898e-05
-1.57754309729988e-05
-1.89024809027945e-05
-3.30122148777924e-05
-2.27162409401807e-05
-1.98964804436605e-05
-3.45569418527201e-05
-1.1829343259461e-05
-2.59260044735472e-05
-2.14120608345966e-05
-2.77292904973548e-05
-2.93352935095863e-05
-4.17040955892358e-05
-3.98845707134228e-05
-2.14213671674608e-05
-1.88873450272405e-05
-1.68574881281839e-05
-9.08329241981228e-06
-4.10312264455973e-05
-1.28597692365903e-05
-1.62390024931378e-05
-3.44704112110598e-05
-2.86089501396706e-05
-3.51424315412128e-05
-5.52799320709047e-06
-1.36284752660504e-05
-3.50590354746777e-06
1.01954024324955e-05
-2.83006165727935e-05
6.24602563919563e-06
-1.5528320455971e-05
-2.02460232270206e-05
-5.27183731539813e-06
9.91827899835651e-06
2.26177584600463e-06
-5.94441445309109e-06
-9.81120680123083e-06
-2.01079542914716e-05
-2.23636887517822e-05
-9.05285791055745e-06
-1.33526500549185e-05
-2.73432113162643e-05
-2.59087614000658e-05
-2.13358181468412e-05
-4.29717968760139e-05
-1.96858518072596e-05
-1.73968381720451e-05
-2.35004277766933e-05
-1.70499602956891e-05
-2.88679302843029e-05
-5.72609795475825e-06
-1.61174682114039e-05
-2.99340877011062e-05
-6.61941752678229e-06
-1.51834144197761e-05
-1.58286369696635e-05
-1.65255215515239e-05
-1.97282551317387e-05
-2.8135816133795e-05
-1.86516962274494e-05
-5.37106605799083e-06
-3.03964072055388e-05
-8.07258275280461e-06
-6.28193338045137e-06
-1.1553933423967e-05
-1.67369854587305e-05
-1.1616184827727e-05
-2.41841311675948e-05
-9.04629960529552e-06
-3.63729062011294e-05
-1.39220591795809e-05
-3.01344618191699e-05
-2.93060995488495e-05
-7.42067027298971e-06
-3.35414098484461e-05
-2.38214219242712e-05
-9.40229231263024e-06
-3.15609236927958e-05
-1.91708633268228e-05
-4.31570022582347e-05
-2.64461639872693e-05
-2.40809005192957e-05
-1.0480014847017e-05
-1.11521057045118e-05
-3.42571815046971e-06
-3.53361777768057e-06
-1.46283069952767e-05
-2.39762758908428e-05
-3.76220053061104e-05
-2.9056340585893e-05
-1.19578155936659e-05
3.07015905853958e-06
-2.53162219979999e-05
-2.92917499745348e-05
-2.05035115437944e-05
-5.62495452659704e-05
-2.59671029533828e-05
-3.16210792806033e-07
-2.44287296276438e-05
-3.88966020534487e-05
-2.87782385270855e-05
-2.93041563711257e-05
-3.35299235752306e-05
-3.25804411224122e-05
-3.0807711889213e-05
-1.82766303160061e-05
-1.87959258698211e-05
-6.23620134892152e-06
-1.73221995415957e-05
-2.43979832368921e-05
-8.56624462841278e-06
7.46192191265352e-06
-1.93481513964783e-05
4.79226616566759e-07
-1.34008113302026e-05
-8.4335702686351e-06
-4.91908882824558e-06
-8.34651352991111e-06
-2.49606884285253e-05
-2.91109905955208e-05
-1.3464962271162e-05
-1.89169106084662e-05
-1.98712976250397e-05
-2.00724205549512e-05
-2.05997964941427e-06
-2.16449196861825e-05
-1.95528360840058e-05
-1.32966037322083e-05
-3.46488247508485e-05
-3.06207160178546e-05
-1.29675936809448e-05
-2.24657842870919e-05
-2.87817118417739e-05
-2.3019839195738e-05
-3.43730898939909e-05
-2.82884153998848e-05
-2.32324401415847e-05
-3.88528170157461e-05
-2.87439104085333e-05
-2.18257454076895e-05
1.45995238451047e-06
-1.96556140665426e-05
-2.12063695830425e-05
-3.71959561395522e-05
-2.96160777794923e-05
-2.43477176283882e-05
-2.05057768339204e-05
-3.86274762546249e-05
-3.3529458102823e-05
-1.63332289839934e-05
-1.1751169588669e-05
-9.72470672182868e-06
-2.34143989176241e-05
-3.32205956744389e-06
-2.48332406169512e-05
-1.79893231535675e-05
-1.62910301320195e-05
-1.47217236160306e-05
-1.55217888957565e-05
-3.18235743569504e-05
-2.98521952115651e-05
-6.0016829717531e-05
-1.23362750974602e-05
-1.26701567511789e-05
-3.27832117881318e-05
-5.55854672953049e-05
-1.97400038230427e-05
-2.83134829580269e-05
-2.5059313648129e-05
-1.31276938806116e-05
-1.82390494585112e-05
-3.47841266898247e-05
-1.15338544123875e-05
-3.55228745017798e-05
-1.77373500420809e-05
-2.37710829973679e-05
-4.62689765807028e-05
-1.95342330246914e-05
-3.07432350930694e-05
-4.27576175092534e-05
-1.32521480971179e-05
-1.60340481794964e-05
-3.79072499714941e-06
-1.38920030309638e-05
-3.52152863831762e-05
-2.37537833126798e-05
-6.6150545317276e-06
-1.04065251349588e-05
-1.27216513312345e-05
-4.25932443685728e-06
-3.44839645264081e-06
-3.44420466322625e-05
-3.41868173291031e-06
-4.15221913684404e-05
-2.23182706082029e-05
-1.56286820641062e-05
-4.91416632404815e-05
-2.89296349064473e-05
1.65951793299272e-06
-1.20161481266832e-05
-1.14253030379688e-05
-5.12467063730654e-05
-1.51484794685479e-05
-1.38558194665e-05
-3.17710946547829e-05
-3.39063375006138e-05
-2.28616744449169e-05
-4.72165548675235e-06
-2.25943579574454e-05
-1.60708667922476e-05
-7.62795357346232e-06
-2.33201254564644e-05
-5.08813545044808e-06
-2.28314039081708e-05
-2.53429729705559e-05
-1.17412356180062e-06
-2.29625843845131e-05
-1.75276317648844e-05
-3.77531873823406e-05
-2.14424643696432e-05
-3.61034838023732e-05
-1.69204700647674e-05
-1.77557548400755e-05
-2.50821636832148e-05
-4.22610347454503e-06
-8.87106815581912e-06
-4.47272142928387e-05
-4.14842051132475e-05
-1.90470747592533e-05
-2.92757014684094e-05
-3.59676697582755e-05
-2.22735024071737e-05
-3.16953140978094e-05
-2.47968764512509e-05
-3.3770257001533e-05
-3.50036800982764e-05
-2.48815740708967e-05
-3.72672775441187e-05
-2.94752038676902e-05
-9.37884398940504e-06
-5.0324301125102e-05
-1.74309894242755e-05
-1.94184251003067e-05
-1.47582818087467e-05
-5.40208474596048e-05
-7.55364073069914e-06
-1.76536390246457e-05
-2.76829763422579e-05
-1.57111978095379e-05
-3.10309106956656e-06
-2.91712995244707e-05
-2.44675211357643e-05
-2.45647543522272e-05
-2.4670632784547e-05
-7.24343662035043e-06
-3.32713182230986e-05
2.71418722566695e-07
-2.77940624326077e-05
-2.87251187019772e-05
-2.19479265937742e-05
-1.54515489191824e-05
-1.36629082048679e-05
-3.76528426288385e-05
-2.51842870288967e-05
-2.07446147080982e-05
-2.1928024226932e-05
-2.41389312411536e-05
-2.78997434405651e-05
-2.99101020255578e-05
-3.57163587745375e-05
-1.22483548102269e-05
-9.0789960615283e-06
-2.2201556565085e-05
-4.0022287270429e-05
-1.88509861258496e-05
-2.55191128399114e-05
-2.88747874361011e-05
-2.78921627472099e-06
2.05239816065565e-05
-2.57499928949116e-05
-3.0652570089842e-05
-2.4681790312109e-05
-1.1882831858254e-05
-1.07131826307903e-05
-2.78854864318813e-05
-1.10645662573547e-05
-3.19290047163133e-05
-1.25899694538413e-05
-1.097164354473e-05
-1.48346787994389e-05
-2.54854367391872e-05
-3.25018732267363e-05
-3.75098342691021e-05
-4.40662574607083e-06
-1.88455100719269e-05
-4.42260623429727e-05
-9.92004350714888e-06
-3.04083183507576e-05
-1.44922935729294e-05
-1.63433484587987e-05
-3.85856725418639e-05
-2.5204448377828e-05
-3.02720742075989e-05
-1.26806973099694e-05
-3.20033544080808e-05
-2.39963498168793e-05
-1.1542454281654e-05
-1.6377570729069e-05
-4.40947005657712e-05
-3.15472246325438e-05
-4.21651436894607e-05
-2.07989878065385e-05
-4.42366830763213e-05
-3.79693798002327e-05
-3.48598883928179e-05
-2.53374743932556e-05
-2.18040627770706e-05
2.00254607448555e-06
-1.87996321494007e-05
-1.06109118838148e-06
-1.1413874610024e-05
-2.12657045894222e-05
-3.85885032499188e-05
-3.28191351793619e-05
-2.64423336554965e-06
-2.75486884242179e-05
-2.41113984115406e-05
-3.47263666821714e-05
-2.94797174474759e-05
-2.5784588664912e-05
-3.04471058844176e-05
-3.72444968279115e-05
-1.60871486336427e-05
-3.32120188060028e-05
-5.51410979441663e-06
-2.12118543261949e-05
-2.99929598123024e-05
-3.50227848723708e-06
-4.37499215971979e-05
-2.3615625936827e-05
-3.00829497290049e-05
-3.38327161663241e-05
-2.63646030641116e-05
-2.88273110596577e-05
-2.5674791064982e-06
3.68011884138575e-07
-6.3197368218815e-06
-3.53685515438443e-05
4.36520822956603e-06
-2.7070577584069e-05
-2.47925027919897e-05
6.55667766906745e-06
-1.43313815473302e-05
-1.31022522515833e-05
-2.712640613943e-06
-9.7297982540369e-06
-1.52405214582986e-05
-4.24542965183222e-06
-2.22290018944008e-05
-1.52279139805632e-05
-4.18924307509803e-06
-2.00189392666921e-05
-2.50032075916251e-05
-1.93608403965241e-05
-2.80307334885764e-05
-1.75050431268773e-05
-9.20217994066683e-06
9.25157967136034e-07
-1.76552818213056e-05
-3.74692575429547e-05
-7.37731035899077e-06
2.08723001863189e-05
-3.06490597115579e-05
-2.23536581777398e-05
-2.5288055727857e-05
-1.23618922708849e-05
-2.41332079933172e-05
-3.93905626394185e-05
-1.90900469322133e-05
-1.03820945395573e-06
-2.77513321356442e-05
-2.05596731602072e-05
-3.02453223906039e-05
-3.4555818985356e-05
8.19185128906805e-07
-3.65834851940276e-05
-2.27231309348901e-05
-3.00915241486671e-05
-2.40621191449327e-05
-2.6631339723186e-05
-2.59923015940182e-05
-2.15471711960592e-05
-1.83807702111631e-05
-3.75337473056297e-05
-1.99821026311146e-05
-3.87875943599412e-05
-2.9796374859254e-05
-2.25190507930781e-05
-4.06116137666677e-05
-3.64358486581163e-05
-6.51338020759733e-06
-3.30458800010179e-05
-2.27770908500527e-05
-2.10807413984694e-05
-9.96235738650261e-06
-2.30204284646212e-05
-1.00385516408321e-05
-1.625395744597e-05
-4.15643919757673e-06
-1.6618446808255e-05
6.73268799038315e-06
-1.34811811256832e-05
-2.88824879707743e-05
-2.66069853635206e-05
-1.24949410982626e-05
-6.64111903213974e-06
-2.55814638516411e-05
-3.57702331277999e-05
-8.69045049120306e-06
-1.36581852515335e-05
-2.99313939019471e-05
-6.55782213140559e-06
-2.90776983439323e-05
-3.5100354563191e-06
-1.55210403969246e-05
-1.81019554539921e-05
-2.38048793857033e-05
2.57266174962272e-05
-1.90053235000183e-05
-3.36793876470512e-05
-3.7719073477447e-05
9.94032221785394e-07
-7.19317820839585e-06
-3.14977013845115e-05
-1.72058626414941e-05
-1.80689746664701e-05
-2.65306084517742e-05
-1.13696814079693e-05
-9.07035730789707e-06
-3.58688965846412e-06
-1.7622651076661e-05
-1.58131668417965e-05
-1.35706910756035e-05
-9.57944620663127e-06
-1.08355490927794e-05
2.02436342991045e-05
-1.246403543735e-05
-2.2999988712494e-05
-1.5141995646696e-05
-1.03312086598702e-06
-6.77276367920002e-06
-1.5420489939579e-05
7.86392756051453e-06
-2.885945749635e-05
-2.76672148748965e-05
-3.94408087682378e-05
-1.23095135838514e-05
-6.97790847418239e-06
-1.07891676484749e-05
-2.1769256285778e-05
-2.77947612963822e-05
-2.92261368917219e-05
-6.73685787733412e-06
-1.0864005967234e-05
-1.64087343210794e-05
-1.75553160138588e-05
-2.3613000537955e-05
-4.24234098442401e-05
-3.46970390421388e-05
-2.6598798035313e-05
-3.34352556326719e-05
-3.19373901193459e-05
-5.11742323616407e-06
-4.24362201472662e-05
-2.76283638517943e-05
-3.09960710562163e-05
-2.41514268769604e-05
-3.30155643066273e-05
-3.18918753903001e-05
-2.13863848470762e-05
-4.22980025500207e-05
-3.12009757003256e-05
-1.02876697016617e-05
-6.41891142915015e-06
-3.54529682705736e-05
-3.96890062067768e-05
-2.40449603475742e-05
-1.42148067005657e-05
-2.37406860446379e-05
-2.83375317862889e-05
-3.63588702374016e-05
-1.22902482795729e-05
-3.52381229312847e-05
-1.34839362772142e-05
-2.38473234956327e-05
-2.5034689187854e-05
-3.63258385248355e-05
-1.84885302799424e-05
-6.63019566691731e-06
-1.75217106649874e-05
-1.69278287898742e-05
-2.72652148283985e-05
-2.81529121140341e-05
-2.5853495002838e-05
-2.51186807526953e-05
3.56958511248313e-08
-1.98473323589147e-05
-1.79746446977431e-05
-1.30742249456715e-05
-1.19021024683408e-05
-2.90070915948241e-05
-1.31903136011666e-05
-1.01196854037078e-05
-2.44796307990628e-05
-7.96910847650363e-06
-3.64441367034003e-05
-3.50756415789685e-05
1.24521894133406e-06
1.04036505716372e-06
-1.91919594535608e-05
-1.25265722333092e-05
-4.43100711434273e-05
-2.4168274423033e-05
-1.94146573549156e-05
-2.06175584093338e-05
-5.17360620369484e-06
-8.53062868016033e-06
-2.85138055731506e-05
-2.43228864307512e-05
-2.00050644636207e-05
-1.52643111591363e-06
-2.69484530710982e-05
-1.53919341137579e-05
-3.9748542278113e-05
-1.88215143383722e-05
-1.58096953748548e-05
-1.31331490549567e-05
-1.31303684713812e-05
-2.45414667806714e-05
-2.28261980595393e-05
-2.57725177487891e-05
-1.18167147253905e-05
-4.25298214081566e-05
-2.81173750638748e-05
-1.19834750570728e-05
-4.46980500902995e-05
-4.60846612869891e-05
-6.09785411127241e-06
-4.78679506989393e-05
-1.01307579444443e-05
-2.02490151506144e-05
-4.08016680022058e-05
-4.74665771987157e-06
-2.38355261684321e-05
-2.32225251897608e-05
-1.47065450827956e-05
-3.60015110685964e-05
-4.05520278651254e-05
-3.98677095636872e-05
-3.57237939220016e-05
-3.33067184088439e-05
-4.2136472698824e-05
-2.00324312343191e-05
-2.93432163252639e-05
-2.05995918437149e-05
-1.85326275908124e-05
-3.07691702352845e-05
-4.71055861808871e-05
-1.58103431869523e-05
-1.27592392123181e-05
-2.04802620001614e-05
-2.38759015807434e-05
-2.44935252394508e-05
-1.75579893947847e-05
-2.65662613447809e-05
-2.88169759361397e-05
-1.24270667192219e-05
-1.68039449759735e-05
-2.76558668930794e-05
-4.00616043814689e-05
-2.91214377035187e-05
-2.44697802041148e-05
3.98752669937068e-06
-2.94599436734686e-05
-3.86130631973955e-05
-3.31762763869119e-05
-1.63699849382527e-05
-2.66859616160148e-05
-2.38537793801579e-05
-1.2259961991936e-05
-3.50732413323311e-05
-6.35617850857016e-06
-2.290802984672e-05
-2.34916183051873e-05
-1.41500466517014e-05
-1.92984327743617e-05
-2.53477790813707e-05
-1.53810062017595e-05
-3.36259552300623e-05
-1.9350028466892e-05
-2.84465171516105e-05
-1.14700558966851e-05
-2.31325107116584e-06
-1.84326498553109e-05
-2.6751925355865e-05
-2.15327454116493e-05
-1.53835636452574e-05
-2.1884115012738e-06
5.59940834427579e-06
-3.18744639668846e-05
-2.66899055879295e-05
-1.62480637142077e-05
-1.4757544484873e-05
-1.69697705773904e-05
-3.26717786013321e-05
-2.23745926602748e-05
-2.64279428491764e-05
-2.56263414021794e-05
-8.3462743671347e-06
-5.58942068081857e-05
-1.97553755569368e-05
-1.96631510638774e-05
-6.95102611883353e-06
-5.56478936592909e-05
-4.3508718126611e-05
-2.80131060816858e-05
-2.73676613376725e-05
1.12015491130832e-05
-2.22287875612519e-05
-3.48819106505959e-05
-1.61551051993358e-05
-1.16227222558469e-05
-1.56703030884152e-05
-1.78799041489106e-05
-2.20092452958732e-05
-4.51933600829533e-05
-1.83294510675085e-05
-3.64348387681237e-05
-2.47907414951083e-05
-2.37775258091996e-05
-1.45730107577408e-05
-2.91668304051445e-05
-3.46977870096332e-05
-3.7728676506669e-06
-4.01006480143865e-05
-8.52954391530239e-06
-2.10703170782781e-05
-4.34300691777e-06
-2.85759923435443e-05
-4.07020014149081e-05
-2.1137852870981e-05
-2.58934928723805e-05
-3.69852214711196e-05
-3.54511214740253e-05
-1.47559516568654e-05
-4.38411304884964e-06
-1.83323472006904e-05
-3.43153268068169e-05
-2.2254415565127e-05
-2.58751549747936e-05
-1.56371973014637e-05
-5.477924549696e-06
-2.46568109309414e-05
-2.03171670661415e-05
-3.66692093921312e-05
-2.88953536164498e-05
-1.45258657891654e-05
-2.92433424708027e-05
-7.96393180757263e-06
-3.20133689492583e-05
-4.29448614062552e-06
-1.38978671964409e-05
-3.68279501947499e-05
-2.86856829674016e-05
-1.38815442839988e-05
-2.45931529851108e-05
-5.16983120240156e-05
-1.25674751370769e-05
-1.79074753953273e-05
-2.05209796165019e-05
-2.05364101387666e-05
-1.64613934911868e-05
-9.24292678667926e-06
-4.26157907552509e-06
-1.1903024875972e-06
-1.92540700932594e-05
-3.17855715285412e-05
-3.38727972834856e-05
-5.68320999520574e-06
-2.69395727747191e-05
-2.13008695525891e-05
-3.47295025848824e-05
-2.57802362349703e-05
-1.6800205015876e-05
-2.9975475955372e-05
-2.38860016486476e-05
-2.12788222606441e-05
1.61623369829234e-05
5.57264016691238e-06
-3.88576906135749e-05
-3.82519729826754e-05
-2.64438757308475e-05
-1.06282485155781e-05
-2.81385926765481e-05
-4.10217436935129e-05
-1.84516880968106e-05
-2.08582184809516e-05
-3.21914982735398e-05
-3.45071599942095e-05
-1.87616132614303e-05
-2.46414171207839e-05
-3.19862821231224e-05
-8.05743301802351e-06
-2.94558684197705e-05
-4.10187488581037e-05
-2.25495049656879e-05
-1.88358103250798e-05
-2.02694814375822e-05
-3.16629737993946e-05
-2.24158810030484e-05
-2.1070630730206e-05
-4.30517802646369e-05
-6.96121903076841e-06
-1.4443187175348e-05
-6.14343096011144e-06
-2.51018083778227e-05
-4.74924479794483e-05
-3.62055807118883e-05
-2.51850328991464e-05
-8.94066598536858e-06
-2.73207257416816e-05
-4.18138205826615e-05
-4.61897909719064e-05
-3.53586621316312e-05
-3.29276390360303e-05
-4.0160780188734e-05
-5.56358560809832e-06
-4.15338563593896e-05
-3.1582248844808e-05
-2.62229499399304e-05
-3.36282696659642e-05
-1.5950240017909e-05
-4.06351710663831e-05
-1.84302158404427e-05
-2.42328032371324e-05
-1.49331349500144e-05
-2.17964121790744e-06
-1.83355103359704e-05
-8.53209112044987e-06
-3.25970905283097e-05
-2.21291261710654e-05
-3.68249846832929e-05
-5.84866085427142e-07
-3.30539546804288e-05
-3.7333166874928e-05
-7.10981870437362e-06
-3.34555180797171e-05
-3.64762967486885e-05
1.33505402751206e-06
-2.11296724461956e-05
-1.5901573096269e-05
-1.37755804898776e-05
6.21803162070842e-06
-7.23919087322296e-06
-2.06394348445291e-05
-3.52565645401517e-05
-3.67370942725356e-05
-2.5202114148835e-05
-3.24506156835794e-05
-2.19407211967105e-05
-1.61035411779707e-05
-1.36236896325961e-05
-3.23384677851683e-06
-1.35097124944479e-05
2.24212887843979e-06
-2.2337322276737e-05
-3.85531585336238e-05
-1.4370947144521e-05
-1.9880385122906e-05
-3.11373477597507e-05
-1.62961632621206e-05
-3.08140967057338e-05
-3.86776861085386e-05
-3.29990116226516e-05
-2.46375700298052e-05
-4.02966763272713e-05
-3.58105342226446e-05
-2.20501706629874e-05
4.80377195598887e-06
-2.53019931824857e-05
-1.75156384828926e-05
-2.93289534144402e-05
-1.24656893629299e-05
-1.71704140060721e-05
-2.02821019662786e-05
-3.87752921802378e-05
-1.9297798238729e-05
-2.58389120785671e-05
-4.27184593500771e-05
-2.30725610665431e-05
-3.65361213037408e-05
-2.36512837438211e-05
-3.23918837769456e-06
-3.81268747699071e-05
-2.58616484798671e-05
-4.00673877236828e-05
-7.54639256757928e-06
-3.96528305898075e-05
-4.03395075876393e-05
-2.10031284246074e-05
-1.079404067821e-05
-9.06931237913352e-06
-2.87364594436056e-05
-3.83701302418076e-05
-1.2952454258525e-05
-3.44231823155194e-05
-1.39572970220895e-05
1.13906145442124e-05
-1.2836825830471e-05
-1.62835636333869e-05
-3.36816641758006e-05
-4.80438613008359e-05
-7.987717837501e-06
-2.71327193588548e-05
-2.15037117584056e-05
-9.10692756811404e-06
-1.66207879621438e-05
-2.43845726021929e-05
-2.55177916519723e-05
5.29612337347089e-06
-9.52648887026152e-06
-2.87950865829005e-05
-1.61777862595595e-05
-1.26452085045721e-05
-1.89034406287938e-05
5.55911156395517e-06
-3.93575932957778e-05
-2.09889840464851e-05
-2.55626421228882e-05
5.52546301370375e-07
-1.34835779806016e-05
-1.06544950946631e-05
-1.88059092619573e-05
-2.44191816999008e-06
-2.49935341612388e-05
-2.25766649744309e-05
-1.62436870194781e-05
-2.71486468379696e-05
-2.86038417487377e-05
-3.11733816878384e-05
4.66010555255535e-06
-7.55653096354595e-06
-8.90941903881834e-06
-2.06154993660949e-05
-7.72011707280904e-06
3.86864343623429e-06
5.13929359915023e-06
-2.97847501154799e-05
-1.84526391116097e-05
-2.16947790439361e-05
-1.87195746372418e-05
-2.02621905832923e-05
-2.68531973799667e-05
-1.17457698151689e-06
-9.53282554025604e-06
-2.08839553297788e-05
-3.53088996516387e-05
-1.68553453392343e-05
-1.32717334959795e-05
-5.13683525968612e-05
-2.42121112403537e-05
-1.4538383496051e-05
-1.41753392534339e-05
-3.47568711014092e-05
-2.56372303846541e-05
-2.60262380061737e-05
-2.60513658675919e-05
-1.48734375200242e-05
-1.53257496124457e-05
-2.61542410512442e-05
-2.54798040457982e-05
-4.18322267646652e-05
-4.30692361754803e-05
-3.6791085004896e-05
-3.53674359239008e-05
-2.66710267567844e-05
-1.92880452280575e-05
-5.42991505388327e-05
-3.1412690192433e-05
-1.43431740155035e-06
-4.55925943040263e-05
-1.17399806614066e-05
-1.79914960863145e-05
-1.80331763530328e-05
-6.3623526420607e-06
-1.30885870791917e-05
-2.69245344130626e-05
-9.26223469012562e-06
-1.63981487916464e-05
-5.14406452929453e-05
-2.09450345333123e-05
-7.21193804970555e-06
-2.16922238574747e-05
-3.80440925211299e-05
-2.9183892351075e-05
-2.82029932527203e-05
-2.00745999481426e-05
-2.63192349479524e-06
-1.80762826113304e-06
-1.03793650313985e-05
-3.05671252698023e-05
-2.28077701326344e-05
-2.32254691783732e-05
-6.45077924929446e-06
-1.15712307470097e-05
-2.26766841294261e-05
-1.18880367887803e-05
-1.92309139813246e-05
9.66507235543788e-06
-4.48502768705091e-05
-2.36654061663101e-05
-1.96957425213321e-05
5.06316075047153e-06
-1.43955385267724e-05
-2.43867040659189e-05
-2.97238515166237e-06
-3.01427542448464e-05
-7.52874011961425e-06
-1.62506977326788e-05
-2.29937130755181e-05
-1.70534493579067e-05
-2.70981304813117e-05
-2.93034573333421e-05
-2.99142632802754e-05
-4.08487358606364e-05
-4.08452297000429e-05
-1.99400043048164e-07
-1.39695833546624e-05
-2.59651841338039e-05
-2.25874543942704e-05
-4.47816587332722e-05
-3.25443589921371e-05
-3.54198355084415e-05
-3.52783188386207e-05
-2.29879644843907e-05
-3.0436136746185e-05
-2.53785895709425e-05
-2.21551969934513e-05
-4.15068768286141e-05
-4.61502167323891e-05
-1.94289695453196e-05
-4.21786729308859e-05
-2.40598115623321e-05
-2.72663925665072e-05
-1.43366783408783e-05
-3.7757668148395e-05
-4.41912440893254e-06
-3.72864446104946e-05
-1.75009386136016e-05
-2.91422694378268e-05
-2.12862806931813e-05
-3.42141927297833e-05
-2.65262641830184e-05
-2.51196165891567e-05
-1.3852241643231e-05
-3.17544195907634e-05
-2.35307762024262e-05
6.83760164981301e-06
-2.40346912812887e-05
-3.06437538754243e-05
-3.38786412472962e-05
-4.32245855013501e-05
4.42466552877943e-06
-6.42339270554038e-07
-2.38898632426198e-05
-1.01774184655504e-05
-5.61554615472655e-05
-2.08174977701305e-05
-3.11179040355994e-05
-3.24420887978305e-05
-3.59393225579075e-06
-4.32952780083915e-06
-2.24297332173096e-05
-1.43864167202196e-05
-1.6838467368805e-05
1.68568400586692e-05
-1.45115778573967e-05
-5.35309569683685e-05
-2.12443681305959e-05
7.94740413013433e-06
-1.96270153494849e-05
-7.93920063761587e-06
-2.70245277604263e-05
-2.2828600350907e-05
-2.52374590655553e-06
-6.12867474364895e-06
-1.23536911569179e-05
-2.00683343582914e-05
-1.0568673679251e-05
-1.52265300103691e-05
5.95818661779513e-06
-9.17701072588216e-06
2.54402143554756e-05
-1.09544336706094e-05
-1.41457771854466e-05
-8.69723104114704e-06
-2.15761753680043e-05
-2.70041500023046e-05
-2.70494426999645e-05
4.13445665433081e-06
-1.32848326330152e-05
-7.38086003748719e-06
-1.1499184332565e-05
-4.05261560194884e-05
-2.03253498560701e-05
-8.68394491330353e-06
-8.38731794031572e-07
-1.2558837068568e-05
-3.66141029393302e-05
-3.34960090307651e-05
-1.58182832277007e-05
-2.75018825770016e-05
-1.13320594809685e-05
-1.07559436953498e-05
-3.01239832468777e-05
-2.96298893468884e-05
-1.8073014523223e-05
-2.82164430193701e-05
-4.05013794430573e-05
-4.93467829469231e-05
-8.89392926296575e-06
-5.00466422703577e-06
-4.23250082211569e-05
-2.64574094106626e-05
-2.40092381419375e-05
-4.37965585965425e-05
-4.79324360940944e-05
-4.22465690816902e-05
-2.54197768934513e-05
-7.40847943940285e-06
-1.72675747196594e-05
-1.77661096803195e-05
-2.96333166838795e-05
-1.3374734076834e-05
-3.68237729956205e-05
-4.16976420149559e-05
-2.55292881864117e-05
-2.2767286703372e-05
-2.25735550902236e-05
-2.25262294767492e-05
-3.91485475434254e-05
-5.35494360788331e-05
-4.3039419773325e-05
-2.87459675252202e-05
-2.86091792688925e-05
-3.03518720579246e-05
-4.21597000828461e-05
-2.91635346448188e-05
-2.50350262723064e-05
-1.01340763132653e-05
-1.83374382011562e-05
-2.83203996127298e-05
-1.37022051049542e-05
-2.02139553836333e-05
-3.43969510843016e-06
5.50071723233136e-06
-2.25743318435773e-05
-6.67947371966787e-06
-3.17108997426466e-05
-3.43699292201728e-05
-4.19970495824068e-05
-1.818293465592e-05
3.92012911923073e-07
-1.80052649627299e-05
-2.71630163820074e-05
-2.95491618929685e-05
-9.76575060240203e-06
-3.01143682277254e-05
-1.85383024364081e-05
-3.90772649606784e-05
-1.44477764636343e-05
-2.51845420864539e-05
-2.18770116727052e-05
-3.43410212570516e-05
-2.04922323410414e-05
-2.43043643352815e-05
-2.38885796373589e-05
-7.49140336997698e-06
-1.21515263445085e-05
-1.6238724495323e-05
-3.30217422551997e-06
-4.58116428947964e-06
-3.35362791893995e-05
-1.31556831104113e-05
-4.29877841207736e-06
-1.31313094491751e-05
-2.04839692254651e-05
-2.18999596953539e-05
-6.08755610628975e-06
-2.59548582803535e-05
-2.12862319746894e-05
-1.38692577653543e-05
-2.42253691037477e-05
-3.0952770613627e-05
-1.03357678979816e-05
-3.14819712432602e-06
-3.57751167240214e-05
-1.31160744636467e-05
-9.70486828314316e-06
-3.22230619311822e-05
-2.47732600325988e-05
-2.40611309743429e-05
-2.80606196321643e-05
-1.00524657427233e-05
-3.16005826440888e-05
-3.31656902075187e-05
-3.41929646551879e-05
-2.72550874582329e-05
-2.78422142103217e-05
-1.89699012158947e-05
-3.44250982253669e-05
-4.89266854511824e-05
-1.19937550328429e-06
-2.26991205561572e-05
-1.51720563503539e-05
-1.87932964079332e-05
-2.88815179586493e-05
-3.17575796673641e-05
-2.24494873584407e-05
-4.51854898811235e-05
-4.57312521027293e-05
-5.22259775963386e-05
-2.70131844005534e-05
-9.41520954401311e-06
-3.07882240729663e-05
-1.33836912884899e-05
-2.8154530341645e-05
-1.81093444654662e-05
-1.8123511830815e-05
-4.15544891217702e-05
-1.091428178561e-05
-2.59706527393436e-05
-4.55388607616418e-06
-3.03008724259603e-05
-1.05503182206159e-05
9.33499354875091e-06
-8.64202986889225e-06
-3.67137997171667e-05
-2.6982577992149e-05
-2.04453059542208e-05
-3.16612051000675e-05
-4.41626591029871e-05
-9.78667253306798e-06
-5.30140425724184e-06
-1.49564362117847e-05
-3.00369968926512e-05
-4.21669412477974e-06
-2.49769559912097e-05
-9.23227455546649e-06
-4.04184029717355e-05
6.55552283333986e-06
-3.9399468727219e-05
-1.69152847713472e-05
-2.64092681597609e-05
-1.72827676710917e-05
-1.90575086674271e-05
-2.79716821326179e-05
-3.40240168763884e-05
-2.16332910906484e-05
-2.2574602762458e-05
-1.05427680401807e-05
-1.93605017725094e-05
-3.53233956370329e-05
-2.73705241059414e-05
-1.04173954689996e-05
-3.09110883863749e-05
-3.08293541392469e-05
-4.20865650476589e-05
-3.19581796379347e-05
-2.18990166917983e-05
-3.21855974161633e-05
-1.2890165656252e-05
-2.89366566318848e-05
-8.68398235200923e-06
-4.88068794518871e-06
-2.82224311460744e-05
-4.03931960259021e-05
-2.90448015732856e-05
-1.29717579883847e-05
-3.64528333967915e-05
-5.67154596555971e-06
-3.91792855691697e-05
-3.42577504646667e-05
3.52491086044874e-06
-1.83026592684728e-05
-2.65748699347286e-05
-4.6243122282215e-06
-5.14872476706051e-06
-2.37382943382564e-05
-1.13671789866637e-05
-1.43480670923503e-05
-3.39444428303522e-05
-1.61440679029035e-05
-9.330514519334e-06
-2.12338891612527e-05
-3.22756502341079e-05
-8.31576123507488e-06
-2.98055028275565e-05
-5.05133937981361e-06
-3.26494592348107e-05
-3.2975969719285e-05
-1.40084804602127e-05
-2.3163010631688e-05
-5.37128762288808e-06
-1.59845001716155e-05
-2.07182968344897e-05
-2.43802246686374e-05
-4.71090856581311e-05
-1.19896263430503e-05
-1.89261571093884e-05
-2.5833149779629e-05
-2.05554145482863e-05
2.46552345630511e-06
-2.34782472471846e-05
-2.7878243303708e-05
-2.69868114897316e-05
-1.56561673552629e-05
-3.75431601611949e-05
-2.2834415237913e-05
-2.13601900661318e-05
-3.46897425989567e-05
-5.56396129220484e-06
-1.10200325512923e-05
-1.73908137640416e-05
-7.98418534902033e-06
-2.6680154359738e-05
-2.65501701037448e-05
-2.9100293385742e-05
1.83230541433317e-06
-2.4476431087567e-05
-3.22570989150445e-05
1.41798519042064e-06
-3.2615220937874e-05
-4.37906175426858e-05
-7.30642736551919e-06
-1.65704070356296e-05
-3.40620633698763e-05
-1.95984874532246e-05
-7.841227909413e-06
-1.49838184249747e-05
-2.21318741341094e-05
-1.48203534200498e-05
-4.28760926298663e-05
-2.12190878679984e-05
-1.70406050684344e-05
-4.66172013147665e-06
-3.88566693994556e-06
-2.11591299794257e-05
-6.36355897133737e-06
-2.35998253464506e-05
2.66860265821721e-06
-3.48269706171631e-05
-5.38348952208484e-06
-4.38519961877342e-05
-3.36486273852978e-06
-2.79974298497632e-05
-3.39221092560955e-05
-3.07368597965947e-05
-6.97321068367095e-06
-3.6358076944927e-05
-1.92211423869336e-05
-1.40852999067191e-05
-3.68485227514647e-05
-3.78424404806306e-06
-2.73364440999521e-05
-4.86894930275373e-05
-3.81054750756207e-05
-2.60838860794743e-05
-2.23448395712133e-05
-2.8771969863244e-05
-2.89645885152215e-05
-5.26122286099208e-06
-2.32712982326288e-05
-3.88887938089439e-05
-1.55849995337363e-05
-2.45069149879687e-06
-5.11959614841075e-05
-4.83743103028925e-07
-3.71260184336057e-06
-4.66886994735153e-05
-4.42730095416305e-05
-5.92575785530149e-05
-6.68596340157844e-06
-1.24965335018342e-05
-2.83624851838054e-05
-4.52326933362679e-05
-1.45726969640882e-05
-4.29635961025252e-05
-3.10685794304888e-05
-9.345484797577e-06
3.05463232826339e-06
-6.28005883295892e-06
-1.34171068656783e-05
-1.11981911065412e-05
-4.38502238825958e-05
-4.76508801270798e-06
-6.72651583510113e-06
4.03440511132037e-06
-1.56912205351411e-05
-8.91410697891736e-06
-8.05270594416345e-06
-1.8759964317863e-05
-1.01625810353856e-05
-2.29779894190812e-05
-2.90055157817311e-05
-1.08926396057347e-05
-3.134651078133e-05
-2.43467517624772e-05
-2.17190304705824e-05
-1.07178084337579e-05
-2.44429326034254e-05
-1.27067939333643e-05
-2.25336128979404e-05
-1.28595383851133e-05
-1.18960031195653e-05
-6.1290693120677e-06
-3.071172113763e-05
-1.40434604623864e-05
-2.75152489184797e-06
-1.03391426592073e-05
-6.72853236089842e-06
-2.27240457447199e-05
-1.56748892197773e-05
-2.82791598463453e-05
-8.96055254398606e-06
-2.81300689656082e-05
-3.61739357437632e-05
-2.71347671764844e-05
-2.57537422779863e-05
-1.37038423996112e-05
-1.38518086648513e-05
-3.38137897155701e-05
-2.07859871624691e-05
-3.26151972575822e-05
-2.48788177772246e-05
-2.51054316544246e-05
-1.64607155365542e-06
-2.01817956085818e-05
-3.29579196610953e-05
-2.96351444332499e-05
-3.34011062511409e-05
-5.33255156224782e-05
-3.00999930737746e-05
-1.22317553498256e-05
-3.54809255997362e-05
-1.38734716716394e-05
-6.8379426774566e-06
-2.51955834790637e-05
-1.67500092489279e-05
-7.79176560985043e-06
-2.56166769477404e-05
-2.29591775575091e-05
-4.91212371008596e-05
-2.43552389270877e-05
-2.26997112334471e-05
-1.59744832291501e-05
-4.17039081261526e-05
-3.22811418885477e-05
-3.18384801653273e-05
-2.86459713230956e-05
-5.60612339001983e-06
-3.25204159159311e-05
3.82498069917897e-06
-1.46780545930075e-05
-2.53760716110578e-05
-3.96152705066231e-05
-2.93989602242076e-05
-5.28649223980766e-06
-4.16506499462177e-06
-1.29880542028358e-05
-2.09302588100149e-05
-2.76522417925548e-05
-4.50689664651094e-06
-2.34301679209764e-05
-1.7839538169181e-05
-2.86627736775851e-05
-2.28596965989684e-05
-2.14701669242048e-05
-2.58903134641491e-05
-4.95459986066695e-06
3.06338249877493e-06
-2.10333264286146e-05
-7.2179303297596e-07
4.29505100564283e-06
-1.85342107979919e-05
-1.4983848655998e-05
-6.45173077272312e-06
-1.66587295446779e-05
-5.09441412684035e-05
-1.88711056662664e-05
-6.88644566296228e-06
-1.9743154235664e-06
-2.89197330398889e-05
-1.80902748391509e-05
-3.49921011040267e-05
-3.02607943434684e-05
3.47681720544121e-06
-2.4736663894823e-05
-8.04228470037398e-06
-4.24433532597851e-05
-2.31214136298739e-05
-4.66498380716537e-06
-9.24403832495269e-06
-1.38967002539965e-05
-3.32640774113191e-05
-1.10716447668494e-05
-3.09236499321024e-05
-1.29752528582577e-05
-3.2096986778044e-05
-2.71857421883301e-05
-2.38712065218556e-05
-6.18026200173052e-06
-2.72797692574793e-05
-2.60257654004615e-05
-2.37002389672365e-05
-3.51496439906072e-05
-3.27158205793238e-05
-3.70759001220351e-05
-3.35628689372813e-05
-7.48572677314764e-06
-9.36542908561862e-06
-1.18564404603922e-05
-3.41616361461781e-05
-3.50089082377921e-05
-2.09683415104306e-05
-1.82408583415432e-05
-2.37857325285741e-05
-3.2217700872957e-05
-2.17937735592485e-05
-3.23279692529245e-05
-2.43399222653346e-05
-3.94984535844759e-05
-4.35481119842721e-05
-3.69276744535938e-05
-1.57337963754471e-05
-3.14758752119787e-05
-2.4801402235894e-05
-3.33858058501871e-05
-3.73858669174098e-05
-3.03853345244409e-05
-1.83405649623781e-05
-1.25408271717993e-05
8.48950337265179e-06
-1.92785627073286e-05
-2.21304051897394e-05
-3.8257555975941e-05
-3.40881026766418e-05
-1.55172715450275e-05
-2.33517231849249e-05
-1.16915071385463e-05
-2.47977090136555e-05
-2.00917494708857e-05
1.31380682849771e-05
-5.91414060855541e-06
-2.22193595663429e-05
-3.44102485205331e-05
-1.52753865640863e-05
-3.5352867542278e-06
-2.91385608225838e-05
-1.44024280214549e-05
2.79057750660045e-05
-2.99629410367502e-05
-7.1150369267345e-06
-2.54916952384286e-05
-2.17012582060133e-05
-1.90208830796091e-05
-1.68272082714094e-05
-1.7140227361805e-05
-3.28571073345465e-05
-2.26605954726517e-05
-1.73000268362762e-05
-1.83607183774659e-05
-9.79258514042357e-06
-1.09833953483703e-05
-6.53020083406504e-07
-3.52638050855209e-05
-1.34973764966708e-05
-2.77999302011629e-05
-6.50858785157633e-06
-2.77051011804125e-06
-2.10661177803341e-05
-7.80639706681413e-06
-3.75623583093393e-05
-3.5283777042495e-05
-6.17661678884351e-06
-2.77639716353289e-05
-3.44249978324866e-05
-2.80463916875031e-05
-5.22719388403719e-05
-3.14336513445612e-05
-1.23804108941061e-05
-8.2682381022637e-06
-2.54705103092545e-05
-1.13927202817708e-05
-2.81684944059333e-05
-1.19971900361103e-05
-3.27067067919563e-05
1.45591218455055e-05
-2.63264845779588e-05
-1.95768232027144e-05
-2.20021749098866e-05
-2.72150350487691e-05
-1.81902324077652e-05
-1.0534736707084e-05
-7.39300352045443e-06
5.34921168699745e-06
-4.20508193226397e-05
-2.38597891802475e-05
-5.13959012431312e-05
-3.81539920770134e-05
-3.03354214972805e-05
-1.80229153031393e-05
-3.349630932799e-05
-3.61383033702433e-05
-4.42294513500449e-05
-4.23867824971395e-05
-1.86518035035271e-05
-2.18503612355709e-05
-3.8161397867804e-05
-2.42962063332561e-05
-2.2587823824571e-05
-7.2827855153844e-06
2.82069320404832e-06
-5.4621837029307e-06
-2.14351533542872e-05
-1.0716034489623e-05
-1.76846332673433e-05
-2.02962453298751e-05
-4.42671233038295e-05
-2.45821818290095e-05
-6.50174932084828e-06
-1.39059573508e-05
-2.45476249333331e-05
-3.22616592957905e-05
-3.25718490422971e-05
-7.48415902580164e-08
-1.89552673092296e-05
-2.48087402541302e-05
-4.14117549409656e-05
-2.2894507973522e-05
-2.08357778366507e-05
5.91891735984985e-06
-3.16778801043804e-05
-1.69989700557989e-05
-3.23046051851046e-05
-4.7709345257685e-05
-1.87663754270937e-05
-2.10478611083264e-06
-2.07825415735705e-05
-3.39895865437388e-05
-2.82378157607972e-05
-2.57820215174124e-05
-1.94254162428402e-05
-1.70395534073036e-05
-3.20624618537462e-05
-4.70144822460026e-06
-3.84256538813495e-05
-7.46127972722294e-06
-2.85785993036462e-05
6.01547404584575e-07
-1.83913895015119e-05
-1.23344029237677e-05
-1.26887588483776e-05
-1.08386721995372e-06
-3.49173834193227e-05
-3.69265289381027e-05
-3.79941268425843e-05
-1.60410512351683e-05
-2.92971429151365e-05
-3.12555227976352e-06
-1.76629883075595e-05
-2.00775090755872e-05
-2.56134803703276e-05
-2.50895275253305e-05
-2.71156186106209e-05
-8.39961815214113e-06
-3.46661567273223e-05
-5.69652615397849e-06
-1.45901354583871e-05
-3.28295687775609e-05
-2.80837891157246e-05
-1.71444232847587e-05
-2.31059263800726e-05
-1.94524592283161e-05
-5.14862114717653e-05
-2.35150229750264e-05
-1.14412627844222e-05
-8.36231717951488e-07
-3.6635007489893e-05
-3.0362143606771e-05
-1.55827497169059e-05
-1.68110590483983e-05
-3.73625644465701e-05
-3.08869404261024e-05
-3.07431819787091e-05
-7.27860305032879e-06
-2.0355491804161e-05
-4.30756727705086e-05
-1.92466218928027e-05
-3.18896161660328e-05
-2.0157715424604e-05
-2.54020867099547e-05
-4.17378809258754e-05
-1.47827222016763e-05
-2.74419225757838e-05
-2.90644346131406e-05
-3.25982736551009e-05
-1.45562334780277e-06
-2.65060288365798e-05
-2.48701630689585e-05
-5.27155615995564e-05
-2.01403155934659e-05
-1.45595254178503e-05
-2.03371524439207e-05
-3.71210520947394e-05
-3.25274737331008e-05
-3.43186923649065e-05
-3.92120423905815e-06
-4.03771748316103e-05
-1.60122655506565e-05
-1.12594164930992e-05
-1.99524308232743e-05
-8.0291645652416e-06
-1.94957999888832e-05
-6.91908200730025e-06
-2.45482112458929e-05
-2.36169779880818e-05
-2.62573055207734e-05
-3.32396994518647e-05
-2.94138109931598e-05
1.60671986961946e-06
-2.84152482968321e-05
-2.48409650251267e-05
-2.02120476226285e-05
-1.20004455720562e-05
-9.63707067930338e-06
-2.00328195084867e-05
-1.83098026639968e-05
-3.00695187637092e-05
-2.84030795206714e-05
-5.86667932812209e-06
-2.16647211177408e-05
-1.50124389139606e-05
-8.34230720893143e-06
-2.75574938115494e-05
-3.40869119880673e-05
-9.50675961461091e-06
-1.73669746437465e-06
-2.8054449856907e-05
-1.77695516030843e-05
-1.4465025467244e-05
-1.36632285228508e-05
-2.89436770960226e-05
-4.18452865983549e-06
-6.7961969099463e-06
-2.02446924977867e-05
-4.89298421610755e-05
-1.78607604029879e-05
-2.94862587030825e-05
-4.83447663978948e-05
-1.61557778236516e-05
-2.91127569131505e-05
-2.08859995749542e-05
-3.04198816218048e-05
-3.80348902922228e-05
3.09232975569658e-06
-2.74510142581478e-05
-4.37657701291902e-05
-2.04190309008172e-05
-4.14923350223495e-05
-2.20124026984525e-05
-4.81025278846862e-05
-1.84431900285282e-05
-1.27864763965934e-05
-4.01211861582651e-05
-3.77383365200011e-05
-3.68041356268585e-05
-3.01840817395422e-05
3.59051489040503e-06
1.58263093549897e-05
-2.79788207937461e-05
-5.15809184318949e-05
-2.67165973325422e-05
-3.09673792216084e-05
-2.95530017865615e-05
-2.47165965730159e-06
-3.14039348522301e-06
-7.2165649327596e-06
-1.68892647684408e-05
-4.186645999584e-05
-3.00080534308535e-06
-2.77302903939738e-05
-2.75841843147876e-05
-1.77915687926187e-05
-3.17616355005437e-05
-2.82468535081142e-05
-6.39602819271783e-06
-1.44202905298399e-05
-1.86199523892346e-05
1.38066269099573e-05
-3.58575620748672e-05
-2.83907013548256e-06
-3.15761255782349e-05
-1.04448982174332e-05
-2.10962947916269e-06
-1.53785727776191e-05
-4.62509321449596e-06
-5.76953972898084e-07
-1.86590834211418e-05
-3.18520020299364e-05
-6.56230592044765e-06
-1.24028239983942e-05
-1.75531239586501e-05
-1.52965278197713e-05
-1.41381058228647e-05
-3.04917287258782e-05
-2.74750894276389e-05
-1.31496020034026e-05
2.33061139563735e-06
-2.69752093497648e-05
-2.18189862070819e-05
-4.04294756192465e-05
-1.17898981795974e-05
-4.61746801159776e-07
-2.35410172216005e-05
-3.68288131808405e-06
7.96068581426644e-06
1.41365360185416e-05
-2.03860118027763e-05
-1.4222364323322e-05
-2.25822962750927e-06
-2.99642748061961e-05
-4.83263090663539e-05
-2.83602005697194e-05
-3.9929099646882e-05
-2.15605632725271e-05
-4.61397619369843e-05
-2.29193232519047e-05
-4.52094069359693e-05
-1.87935549267388e-05
-2.31554746439882e-05
-2.42304843635437e-05
-1.97896835647229e-05
-3.02932411177112e-05
-1.49735947300413e-05
-3.2636920613548e-05
-2.89482802806514e-05
-1.80684672662813e-05
-2.84355377758553e-05
-2.28557363772723e-05
-3.61625897953536e-05
-2.76378466119258e-05
-4.34336116341742e-05
-1.41939056959798e-05
-1.31050477136979e-05
-2.18808614899859e-05
-3.14553854534929e-05
-2.80632106465916e-05
-9.98783197414256e-06
-3.50984544414222e-05
-1.36882095078323e-05
-4.40217578036276e-05
-1.16582466009847e-05
-2.26985903422706e-05
-2.38541242133979e-05
-4.25982243472612e-05
-1.29310700059599e-05
-1.88834024849703e-05
-1.23795733939859e-05
-1.20808068968071e-05
-1.45480038690868e-05
-9.47643734767283e-06
-1.70734875604946e-05
-1.35024608877246e-05
-4.36200858041258e-05
-4.90655419667387e-05
-1.76353996131843e-05
-2.29653098871005e-05
-3.41589803074115e-05
-2.8069887859145e-05
-8.87411794227677e-06
-2.05409075132485e-05
-2.88784901189746e-05
-1.76657596784906e-05
3.57828540058147e-06
-4.36709902319462e-05
8.7347688487291e-07
-1.67946037636704e-05
-1.72115110164827e-06
-4.5530536175867e-05
-3.93008901349335e-05
-1.37849281162995e-05
-1.65525935999151e-05
1.45850266315237e-05
-1.60729187105483e-05
7.7650207158966e-07
-5.94061784916927e-06
-3.90297616399047e-05
-2.6389974419702e-05
-1.80446548569788e-05
-5.39075697160886e-06
-4.36834456051754e-05
-2.99287731132421e-05
-1.53753048027345e-05
-9.81184288258299e-06
4.27243523675232e-06
-2.65688615821332e-05
-2.24317344528291e-05
-1.60533265970383e-05
-2.43887317576773e-06
-2.39187500904032e-05
1.18641154697339e-05
-4.12757302531169e-05
-4.8117060221844e-05
-2.10444046544032e-05
-3.2865783588084e-05
-3.60160347323565e-05
-4.18710252959103e-05
-4.27817540077102e-05
-1.31167491856494e-05
-1.90020024622716e-05
-2.76502330542741e-05
-5.23503183804501e-05
-2.53031331778383e-05
-1.4588842317101e-05
-3.56665829819841e-05
-3.82314481704833e-05
-1.38622110242953e-05
-3.100966014244e-05
-2.56551443201966e-05
-1.65891087384962e-05
-3.11871170249695e-06
-3.51020002251102e-05
-3.42606570979525e-05
-1.75561468581288e-05
-7.96886081195226e-06
-1.91113983971666e-05
-2.56901939612873e-05
-3.15839537980277e-05
-3.21140789170516e-07
-1.69934009737881e-05
-1.55351190958866e-05
-2.2292918041493e-05
-3.03012666013355e-05
-3.30544334323383e-05
-4.39426987531187e-05
-4.07361072680541e-05
-3.51117581339684e-05
-2.93403265746543e-05
-9.70987944947816e-06
-3.16790307200621e-05
-3.89853786105241e-06
-2.64002350193455e-05
-3.40707185573882e-06
-3.84504555551978e-05
-2.42567473358803e-05
-2.3338685158152e-05
-1.22844187440855e-05
-1.37566077643762e-05
-5.38868417957905e-06
-1.73370290419513e-05
1.1498133820602e-06
-4.99812017085012e-06
-8.69240718613424e-06
-2.3164146098488e-05
-1.21747784731093e-05
-1.36174369988506e-06
-3.8426338270502e-05
-1.68319533603599e-05
-2.7582308000347e-05
-3.25116312675529e-06
-1.67272648467537e-05
-3.75223442899269e-05
-9.74387976340507e-06
-1.13050688252608e-05
-1.71243927741201e-05
-9.15248042361709e-06
-1.67632016601419e-05
-3.0554080652441e-05
-3.00883134228093e-05
-2.96053068684921e-05
-2.24890974712435e-07
-2.6637196656605e-05
-2.17535076670636e-05
-2.34183939941e-05
4.29932149792664e-06
-1.97665094408955e-05
-4.34097615553403e-05
-2.95230937408845e-05
-2.64584334708315e-05
-1.47373085218907e-05
-1.93975022876044e-05
-1.72663859213351e-05
-2.06956025990021e-05
-5.67388441369582e-06
-5.09986930669706e-06
-1.6698509667639e-05
-1.85575648009664e-05
-1.23140685633237e-05
-6.03144983561143e-06
-4.76483830223458e-05
-1.18421400569482e-05
-4.40911924582916e-05
-1.90063963318802e-05
-1.33998465858523e-05
-1.85723676316072e-05
-4.06293270000558e-05
-3.27922608394905e-05
-4.46305553987327e-05
-2.25889184979219e-05
-3.16651813955677e-05
-2.94090511170794e-05
-2.43098592323314e-05
-2.88270610950001e-05
-3.80997504058065e-05
-2.33425473702465e-05
-3.67282761500953e-05
-2.8888348668652e-05
-4.23209723483371e-05
-1.08983038835998e-05
4.30902478730149e-07
-3.2591425674066e-05
-2.45913311376615e-05
-3.02122605125227e-05
-5.51713125208844e-06
-2.40833614257835e-05
-2.56111034052714e-05
-2.27418749709486e-05
-6.67452194421504e-06
-9.56521574516576e-06
-2.99866274367377e-05
-1.17908009624022e-05
-2.34264755309191e-06
-8.33244152517913e-06
-2.06077269230381e-05
-3.54563338175669e-05
-3.04695990168781e-05
-2.16035467714152e-05
-1.77343805759326e-05
-2.87331266325551e-05
-3.60084306425186e-05
-1.19267035960693e-05
-1.25613297973444e-05
-1.11142006977536e-05
-2.39949832634891e-05
4.71409271332579e-06
-1.51481385460377e-05
-8.37039196796721e-06
-7.64636014259362e-06
-1.7764749317824e-05
-3.76005888309603e-05
-1.40116391237119e-05
-1.47999833937681e-05
-8.1123518428419e-06
-9.93824748106448e-06
-8.12826224767049e-06
-2.45290333906834e-05
-1.81647838522181e-05
2.2085549381997e-06
-3.38916733604413e-05
-1.50222775974753e-05
-1.18036927786911e-05
-6.26554892713014e-06
-3.51541105790426e-05
-3.24292975370641e-05
-1.8531940482665e-05
-1.81789432982288e-05
-2.34125193426627e-05
-1.45815905999276e-05
-2.59707720408435e-05
-3.19554268218358e-05
-1.20868039977731e-05
-1.17044932465982e-05
-4.6845053395071e-05
-1.59774798724617e-05
-8.21977544695458e-06
-2.5374477510756e-05
-2.30417084955175e-05
1.35640146036499e-06
-1.72204727624884e-05
-2.24783990577174e-05
-3.58494854707344e-05
1.38762327221421e-05
-1.37802075124996e-06
-1.60575064672542e-05
-2.44980441316003e-05
-4.90442497787556e-05
-3.85426633337357e-05
-2.03203478298444e-05
-1.42292435704957e-05
-3.58904463145101e-05
-3.46237829951987e-05
-2.81025730081786e-05
-4.17993717108845e-05
-2.17861734288381e-05
-5.13936894497941e-05
-3.68120266249404e-05
-1.67909557432801e-05
-5.06630915617669e-06
-3.89948131023361e-05
-1.50000676852892e-06
-2.19411739846419e-05
-3.63905633349466e-05
-2.65050476807719e-05
-2.90047657967451e-05
-3.62919503651987e-05
-1.10710854626293e-05
-2.97926824121039e-05
-8.34911171786998e-06
-3.32732467846801e-05
-1.09362230476785e-05
-5.56367476024019e-06
-1.71839589265821e-05
-2.87350911644795e-05
-4.30701630706997e-05
-1.8134863270565e-05
-2.8419980702018e-05
-1.01799569224684e-05
-4.58789520456028e-05
-5.74385377871096e-06
-1.77270776551033e-05
-8.79104754883622e-06
-3.13157178168366e-05
-1.20796101504516e-05
-1.60266580343996e-05
-1.86788759698264e-05
-2.50955479376763e-05
-3.73443858536389e-05
-2.63786060146729e-05
-1.2071304063773e-05
-2.65295729893507e-05
-3.68963371941568e-05
-7.67094791081901e-06
-1.22942387906158e-05
-6.26125387355401e-06
-2.36196130462776e-05
-9.38724717784618e-06
-2.67135999379348e-05
-1.73878218997103e-05
-1.81452409082208e-05
-2.39403765714457e-05
-1.93930445944404e-05
-1.50804024758186e-05
-2.17908464505422e-05
-3.52643271335244e-05
-1.22939353663853e-05
-8.44306616368286e-06
-2.36054944920861e-05
-2.73118894500062e-05
-2.62121418632409e-05
-1.82395394635793e-05
-1.95031636884122e-05
-4.95196580426531e-06
-1.17352717566301e-05
-4.34565787413394e-05
-1.39851614962746e-05
-4.58845479416584e-05
-3.4448612140824e-05
-4.77972258662213e-05
-3.21281540268493e-05
-3.71911414335073e-05
-4.05174361549894e-05
-6.53037584450515e-06
-4.17908585086852e-06
-3.08290762349015e-05
-3.8794985636798e-06
-1.81404110036232e-05
-2.79096914317215e-05
-5.47773406985975e-05
-3.02874122745143e-05
-1.08936686052525e-05
-1.1345286500606e-05
-4.3978802293192e-05
-5.8774091677449e-05
-2.72340912927052e-05
-2.79136664976527e-05
-3.59780178453517e-05
-2.61477256676901e-05
-8.83059250050451e-06
-4.05906873660414e-05
-2.67160880057104e-05
-2.11664395727926e-05
-1.38919873972975e-05
-2.21741244228068e-05
-2.09368638790671e-05
-3.37229444277829e-05
-1.26820758549425e-05
-1.61098395118617e-05
-9.60403206750554e-06
-4.38689198147726e-06
-8.28541376587085e-06
-3.20304166729295e-05
-3.38872227028328e-05
-1.80913297778637e-05
-2.66731605680261e-05
-2.26929035382345e-05
-3.28172534167088e-05
-2.47980617095505e-05
-1.32669822546465e-05
-2.79695820996543e-05
-2.17045868284016e-05
-2.80443561446964e-05
-3.26780995064952e-05
5.20977477369322e-07
-8.91869640858207e-06
-1.79233126679929e-05
-7.14087719682463e-08
-1.66035030865814e-05
-2.26145692374386e-05
-5.75997540870512e-06
-2.84881777286809e-05
-1.55956161856772e-05
-1.57897116211566e-05
-4.44904579772681e-05
-2.51657277912222e-05
-1.05021181023682e-05
-3.59755658170128e-05
-3.00773737938421e-05
-2.21230708444524e-05
-1.40073658053346e-05
-3.49041727473823e-05
-3.54401771176011e-05
1.5436595181928e-05
-9.42595828017718e-06
-2.5815588619218e-05
-1.85549873855482e-05
-1.20888564362517e-05
-8.72523176750136e-06
-1.3141282885231e-05
-3.36235010291996e-05
-3.72741007283327e-05
4.14183313139283e-06
-1.26442961137192e-05
-3.23588594151512e-05
-5.66093111283562e-06
-2.28889697545191e-05
-3.78980571088622e-05
-2.28703039399663e-05
-1.6306778805475e-05
-3.82399201237683e-05
-9.57980464642226e-06
-5.22451883704285e-06
-2.24196454693207e-05
-2.70902530607371e-05
-3.23043156924577e-05
-3.02620619746043e-05
-2.89189197370026e-05
-1.67510193052345e-05
-3.08921443686226e-05
-2.32858798248136e-05
1.13014460874199e-05
-2.2601986501606e-05
-1.6921143846157e-05
-8.75204623183569e-06
-4.66889943601603e-05
-1.18833407267536e-05
-2.36217827327024e-05
-3.89306238469393e-05
1.85743905277916e-07
-2.31857928564857e-05
-8.49306614535654e-06
-3.79912574404055e-05
-3.40935403066543e-05
-2.57458627478972e-05
-1.77774647766389e-05
-3.39059677192061e-05
-3.31852395977379e-05
-3.32456708632633e-05
-1.0316514740585e-05
-3.0305937233565e-05
-1.20209525310082e-05
-2.20194476527118e-05
-9.67805154758928e-06
-1.92550175714994e-06
-2.17636835334118e-05
-2.69314784816219e-05
-2.65442833213523e-05
-1.35858977545304e-05
-2.14275591668318e-05
-5.87099492404332e-06
-2.67586427258942e-05
-4.21668324165802e-06
-7.67206300730446e-06
1.76461963683161e-08
-2.62701027560458e-05
1.75610315884917e-05
-2.72496300169723e-05
-2.90480446605833e-05
-2.67869599140506e-06
-2.76105040736501e-05
-3.236417652682e-05
-3.21517168190701e-05
-5.11445411002405e-06
1.11687728486677e-07
-2.14293777902583e-05
-2.70531576824777e-05
-3.61911901307728e-06
-1.49466590384729e-05
-5.97527310162841e-06
-4.17190022753096e-05
-1.52829766604351e-05
-2.01007403618541e-05
-3.31970970242677e-05
-8.04200005724904e-06
-6.80946908898138e-07
-1.52683896450271e-06
-4.65955989641426e-05
-1.15225166955611e-05
-2.4377812107826e-05
-1.47395060599631e-05
-1.99761561250743e-05
-3.78046651558402e-05
-2.69721055087369e-05
-2.2578284278823e-05
-3.78283456136736e-05
-1.52161427269776e-05
-1.44286789588236e-05
-3.27216362517123e-05
-3.34482334358085e-05
-9.46672936544212e-06
-2.6297098918314e-05
-2.033675609951e-05
-2.89244510145366e-05
-1.03706333587399e-05
-1.27155259320911e-05
-3.08116872056657e-05
-3.497848596888e-05
-2.79035963224395e-05
-1.59930516712973e-05
-3.01536047506969e-05
-3.18750163906683e-05
-2.44385443014316e-05
-2.62323514160168e-05
-3.1463923825484e-05
-5.21040649111233e-05
-4.81311536564838e-05
-2.78037435240063e-05
-3.51236379529682e-05
-3.33921939378843e-06
-3.19071155371308e-05
-9.17288989770855e-06
-1.42903172997561e-05
-1.1482304088447e-05
-3.31492630422694e-05
1.84269601185412e-07
-2.6355840358134e-05
-1.39395607879223e-05
-6.83209490774935e-06
-2.72198124847481e-05
-2.32857796030029e-05
-2.62763299203889e-05
-3.60887674829367e-05
-2.45451809504337e-05
-2.27781335826477e-05
-1.88903914881372e-05
-5.58470228454779e-05
-3.55105578090889e-05
-1.70832544428442e-05
-6.42039014208002e-05
-1.95502833828012e-05
-1.38641029273214e-05
-3.39164678142147e-05
-2.52171544856016e-06
-7.41624918760699e-06
-7.19902221966715e-06
-5.37583752099169e-05
-1.83240522067891e-05
1.06355369893885e-05
-4.07358686359152e-05
-4.0148171652022e-06
-2.10609372230568e-06
-2.24754999734814e-05
-1.39072981892909e-05
-2.56276674040862e-05
-2.8840496986078e-05
-4.65179884508518e-05
-1.13022741031241e-05
-2.55498913509792e-05
-2.98254189218404e-05
-2.91639700058478e-05
-1.36921572448338e-05
-1.57766728292905e-07
-1.73878482716637e-05
-3.37201919292745e-05
-3.92683531331296e-05
5.29760262903026e-06
-1.20517722597842e-05
-9.42481672723839e-06
-1.48069655933721e-05
-2.37777747271648e-05
-2.02023336981933e-05
-1.78663622418295e-05
-3.44211528933995e-05
-1.3620728113194e-05
-1.06221388880043e-05
-5.8910436893422e-06
-2.23844794722521e-05
-2.55109107205471e-05
-3.05073861558434e-05
-1.81436781994041e-05
-1.03771310410875e-05
-3.18707004458024e-05
-5.9015811220709e-06
-1.81326583136579e-05
-2.89976222848156e-05
-1.96260477647457e-05
-5.26048765665753e-05
-1.67187047257162e-05
-1.35187484371322e-05
-3.83229257966893e-05
-2.42358078755456e-05
-3.44759339473021e-05
-3.75243579022825e-05
-3.13894913566117e-05
-2.46608639857454e-05
-4.48348747554107e-05
-2.53844904059732e-05
-1.21173032569423e-05
-1.37428913969687e-05
-3.31468118562982e-05
-1.40940190261482e-05
-9.69649116893328e-06
7.54364139130793e-06
-5.37695517760399e-06
-3.24061927719066e-05
-2.77648543966914e-05
1.49692617966655e-06
-1.23520718139827e-05
-3.00756431828476e-05
-1.60838850905084e-05
-2.28875495286685e-05
-2.9911413319025e-05
-4.02630531685692e-05
-4.21813056256928e-05
-1.64349525954964e-05
-3.1719523664644e-05
-5.57327346628743e-05
1.44346986063751e-05
-6.51220144001682e-07
-3.04256076620611e-05
-4.83292704002375e-06
-2.72835436318756e-05
-1.59062408943546e-05
-4.96337392777464e-06
-3.77444183919593e-05
-2.8435537477151e-05
-6.36679056010636e-06
2.3673767988727e-07
-3.03253134992045e-05
-2.7706518602053e-05
-4.20119978351192e-05
-2.52071977204216e-05
-3.82751360688748e-05
-2.17460057943958e-05
-1.63791361368682e-05
-2.24147705254782e-05
-1.35690410547724e-05
-1.40766068668707e-05
-4.33183513491009e-05
-2.07371931164005e-05
-2.77517007927357e-05
-3.44541650872442e-05
-9.09756283109283e-06
-2.41651582055658e-05
-3.9918978982249e-05
-3.79155776481289e-05
-2.57685251409397e-06
-2.00583096973299e-05
-1.66112988169803e-05
-3.84435846102748e-05
-6.2589320554571e-05
-2.4106963195947e-05
-2.90881941055369e-05
-4.01311330297515e-05
-4.73543292200124e-05
-1.252247390291e-05
-1.745548510885e-05
-1.1271017230333e-05
-6.84018063295017e-06
-2.29686680403567e-05
-2.96066123557653e-05
-2.079486618099e-05
-2.99645193113677e-05
-9.33997235540763e-06
-2.63062204448496e-05
-3.26245969961964e-05
-3.86856992746752e-05
-2.71187457661449e-05
-5.32431139082898e-05
-1.15981392000861e-05
-3.41971240619733e-05
-1.79706233853264e-05
-4.94096890322742e-05
-1.95617140950738e-05
-3.59189833853791e-05
-2.46603646306064e-05
-4.8319636843383e-05
-2.74107319246875e-06
-4.41908865520182e-05
-3.38445754336141e-05
-1.85857197026129e-05
-1.77424398607705e-05
-2.84496056217214e-05
-2.76428950199423e-05
-1.49838464651061e-05
-3.36678011550199e-06
-1.79415742056591e-05
-2.76447219667547e-05
-2.54832961867921e-05
-1.72032164908364e-05
-1.99732891218105e-05
-2.69052644069427e-05
-2.04880062091771e-06
-2.36914755106219e-05
-3.34753037246626e-05
-3.88679384477734e-05
-3.17260301915732e-05
-1.20838755252175e-06
-4.33977688970911e-06
-1.89293140596672e-05
-1.67419703683755e-05
-2.7884117445573e-05
-6.9116787539151e-06
-1.87543106535689e-05
-2.00212123844648e-05
-2.55484816910458e-05
-9.32754880390697e-06
-2.23475264197496e-05
-7.54357157172953e-07
-3.28908590984491e-05
-1.42303705421e-05
-2.85620758980695e-05
-1.51370293504717e-05
-2.27376053744937e-05
-1.33126643269105e-05
-2.88059500143095e-05
-7.18363479389022e-06
1.1453934847404e-05
-2.41198030582216e-05
-3.22638537819609e-05
-1.0186668551839e-05
-3.82897318147934e-05
-7.25539283154203e-06
-1.68274439124145e-07
-1.33348835553236e-06
-4.53215367213948e-05
-2.27173380128086e-05
-1.8074423012243e-05
6.81859002210947e-06
-2.03987355541104e-05
-1.01694589926104e-05
-2.76758865068035e-06
-2.30583126495073e-05
-4.21162552061557e-05
-2.54897198872628e-05
-1.32894261330569e-05
-3.19363884487301e-05
-2.31306401169704e-05
-3.24901654377444e-05
-1.35127977943001e-05
-3.3689978367515e-05
6.02513541747596e-06
-4.56243118581134e-05
-3.79389463184426e-05
-1.80550501474631e-05
-3.58920856440872e-05
-2.16682278756304e-05
-1.41100505097635e-05
-1.08014951276622e-05
-1.68163229718304e-05
-5.54455500150788e-05
-2.2648174990318e-05
-2.22458873078123e-05
2.37375023870834e-06
-3.05202339531301e-05
-3.24554509638388e-05
-3.6118817905304e-05
-3.0928061577244e-05
-3.11483336234577e-05
-3.70815182479274e-05
-7.90244645301673e-06
-1.9641716632144e-05
-3.80213734219835e-05
-3.6289611848218e-05
-7.13871887274315e-06
-2.95902479558627e-05
-2.74160435474421e-05
-1.4665106568741e-05
-1.46978445548187e-05
-1.6517359172155e-05
-1.92937992628472e-06
-3.51648024258503e-05
7.95515374095618e-06
-3.16168355268711e-05
-2.64335873968764e-05
-3.24193339632837e-05
-2.10869569961443e-05
-4.30169346754371e-05
-8.58503436388952e-06
-1.14864919780944e-05
-2.57210721747351e-05
-1.5398363647499e-05
-2.99260544640366e-05
-2.29375230543047e-05
-3.1705346909936e-05
-4.65748788966483e-05
-2.54098575815315e-05
-2.19277170441723e-05
-3.5600784993464e-05
-1.6707172750562e-05
-2.14810875292376e-05
-4.03741585123038e-05
-1.93930873171322e-05
-9.46411481706472e-06
-7.58881092560011e-06
5.24908040509535e-06
-2.63383250196503e-05
-2.7492636506187e-06
-4.27645898081981e-05
-1.93734264133716e-05
-1.7167819684511e-05
-1.19876289391011e-05
-2.11963091814661e-06
-1.39459622922263e-05
-1.65177369568665e-05
-2.50807516123042e-05
7.68985608512819e-06
-2.79721406380584e-05
-6.58081300647871e-06
-2.01926759508732e-05
-1.3236492151365e-05
-3.70086148314213e-05
-4.21465471556725e-05
-2.67179706091702e-05
-2.26480692470461e-05
-1.21230925039197e-05
-8.22672507126906e-06
-3.84445268203994e-05
-1.47075228056964e-05
-3.06888367948757e-05
-1.49462797394664e-05
-2.39406249111354e-05
3.72162677462065e-06
-3.11550175137858e-05
-2.71761400009284e-05
-2.02572298880385e-05
-2.14995325041428e-05
-1.69912123978382e-05
-1.53044724194746e-05
-1.37863228192058e-05
-3.22140279250174e-05
-2.41656844442704e-05
-2.77134500200429e-05
-3.8395965177819e-05
-3.72338555365237e-05
-2.17652995815128e-05
-4.1613861473619e-05
-3.30137188026287e-05
-1.86698150157798e-05
-9.30773999399712e-06
-3.72235067704384e-05
-1.1711312617647e-05
-4.76257683722284e-05
-1.75651429509979e-05
-1.31582239781192e-05
-1.65075063013671e-05
-1.30132283155642e-05
-2.39954691059708e-05
-5.62774617889483e-06
-1.61156481253842e-05
-3.09398135361256e-05
-1.96196106008951e-05
-3.48582397069827e-05
-2.64568482511617e-05
-3.02546124839749e-05
-2.60358391682436e-05
-3.11237130994627e-05
-6.20716733479282e-06
-2.98420975840971e-05
-2.89768198769529e-05
-2.43072705416273e-05
-1.87102854411857e-05
-2.98711451540974e-05
-8.95997214232271e-06
-1.70235467879195e-05
-2.77422719030338e-05
-8.55510695308346e-06
-3.76074615051528e-05
-1.35687216459563e-05
-1.59577883094446e-05
-2.30209874450144e-05
4.04386429324854e-06
-2.3846525804522e-05
-1.13345108431534e-05
-9.76055592151374e-06
-2.00163767536376e-05
-3.1104245331477e-05
8.11592921380814e-07
-1.03926133687946e-05
-2.58983093302143e-05
-2.81144052676215e-05
-1.28220429061293e-05
-2.51089189466805e-05
-2.30746454890968e-05
-8.28974253670177e-06
-3.53674207194135e-05
-1.08402041760709e-05
-4.16809412688654e-05
-1.19820350459807e-05
-1.14584395131588e-05
-5.12124474081512e-05
-2.3063383447147e-06
-3.50307122093417e-05
-8.7904288645859e-06
-7.01501592769788e-06
-1.6410504598588e-05
-4.38207095030947e-05
-1.99402172130419e-05
-1.18734105515024e-05
-2.23891542310045e-05
-3.08841847421006e-05
-2.1186030766864e-05
-3.99382433843092e-05
-2.99831999801857e-05
-3.33401117680293e-05
-2.90645803512059e-05
-3.38294811760087e-05
-1.40689202897596e-05
-2.72152464469516e-05
-2.67241130714462e-05
-1.84797836097312e-05
-8.13435495770785e-06
-9.31850370265497e-06
-2.35619133175576e-05
-2.26118488782969e-05
-4.13384051758084e-06
-3.64313682893527e-05
-3.63111734943162e-05
-4.47566330451186e-05
-2.36791557500578e-05
-2.48545108021055e-05
-3.33794403815182e-05
-2.64162201587314e-05
-2.02534035742664e-05
-2.69427523462859e-05
-3.22219466099036e-05
-2.44658193677872e-05
-1.75796505352476e-05
-1.44162479264687e-06
-1.02921615375788e-05
-2.62332731715137e-05
-1.71545108071902e-05
-1.53155417261065e-05
-2.41216103047176e-05
-3.65636368711746e-05
-1.49517320475148e-05
-1.39012578778585e-05
-5.875628071096e-06
-3.69388848312946e-05
-1.19325521292168e-05
-2.72057265275001e-05
-7.22418702753852e-06
-1.78558265182522e-05
-2.96815761222176e-05
-1.85180019207899e-05
-3.04670643546111e-05
-1.40123810516249e-05
7.41755112273735e-06
-2.80199360510275e-06
-2.97737808260733e-05
-1.89705541137381e-05
-1.13596532255486e-05
-3.12834971443248e-05
-3.78864866233224e-05
-1.82462308946813e-05
-4.5069662449271e-06
-1.92703459243875e-05
-2.17656559062316e-05
-2.37939259354242e-05
-3.48334899283964e-06
-2.03147200123457e-05
-2.48423671037354e-05
-2.50118523418769e-05
-1.19240251562869e-05
-5.15229352252208e-05
-2.66038427102336e-05
-1.60349036846247e-05
-4.12288548683035e-06
-6.20108350647364e-06
-2.47021446692659e-05
-4.55600121394019e-06
-3.77652986035836e-05
-3.0840894811718e-05
-2.92627005866761e-05
-2.34175930405072e-05
-1.57588234454832e-05
-6.40965978747798e-06
-4.66796018274653e-05
-2.85742204378893e-05
-3.43241732449126e-05
-2.48810184660158e-05
-2.88619985000516e-05
-2.02457581960576e-05
-2.98350759136567e-05
-3.45824497290572e-05
-2.82582874127103e-06
-1.79363428012563e-05
-4.93427894545087e-05
-2.27078802809889e-05
-2.27770418218785e-05
-3.20702997045801e-05
-3.77547054249774e-05
-2.18720071296557e-05
-1.38187979663885e-05
-1.7733629102399e-05
-1.53451477390708e-05
-1.41306657550632e-05
-3.22561187263686e-05
-2.30339069425145e-05
-2.4611914307567e-05
-2.45690752058297e-05
-3.29248735064298e-05
-2.18404701058348e-05
-3.27349113759958e-05
-3.28940413510679e-05
-4.45171410825213e-05
-3.80753097466871e-05
-9.70912498738529e-06
8.84727647826115e-07
-2.36656242760664e-05
-1.57957692009124e-05
-1.40784028406591e-05
-1.46002214014864e-05
-4.74871738178625e-05
-2.66430735799034e-05
-1.82946344101455e-05
-2.53908670157279e-05
-3.38943226023036e-05
-3.62012638823989e-05
-2.32606696321829e-05
9.50826605317986e-06
-4.01070302816258e-06
-3.28718214984672e-05
-1.15455130685507e-05
-1.62806694082286e-05
-9.6940996252851e-06
4.57768149847183e-07
-4.02104919254355e-05
-1.93268300483633e-05
-1.31939861016885e-06
8.26650668424048e-06
-3.90903448259916e-06
-1.88393243893616e-05
-1.66694325043252e-05
-2.23394943212464e-05
3.88678997357892e-06
-7.95746756002162e-06
-3.04625984448895e-05
-2.26708075323375e-05
-2.60935995515247e-05
-2.75779669820902e-05
-9.24260795832655e-06
-3.19805814681856e-05
-2.90943476538539e-05
4.2653253805499e-06
-2.92168311577744e-05
-3.74901996813427e-05
-3.85121816322966e-05
-7.85715784402618e-06
-2.64256808149812e-05
-9.39944790616294e-06
-3.76094901731522e-06
-2.05475877559751e-05
-4.86554826235869e-06
-3.25351687313079e-05
-1.03591524573527e-05
-8.07653437651085e-06
-2.89044307597446e-05
-2.79071461754201e-05
-2.39320000539185e-05
-1.97538603925474e-05
-2.53128887518307e-05
-3.05677659206933e-05
-3.81485267507186e-05
-1.80600605148994e-05
-3.09889779442245e-05
-4.7065336714833e-06
-4.61736017282969e-05
-4.5636136278178e-05
-4.81134039603995e-06
-1.43210444302969e-05
-5.4704686396011e-05
-1.75394417329721e-05
-2.41581818918157e-05
-2.05837870626346e-05
-5.32476236921843e-05
-2.93372351888764e-05
-1.37326358715115e-05
-1.70731358483104e-05
-4.51796647950422e-05
-2.11475441335141e-05
-9.65468051492923e-06
-1.64556207869703e-05
-4.5042652092314e-05
-2.31359659833573e-05
-7.67212354736543e-06
-3.25839571937467e-05
-2.91036524615307e-05
-2.20765045404448e-05
-3.7268615041665e-05
-1.18094030662314e-05
-5.26369271556991e-06
-3.35019849527116e-05
-3.10383681868621e-05
-4.4196227556154e-06
-4.90229812796933e-05
-1.69871599299592e-05
-2.29775079893811e-05
-2.31033339136879e-05
-1.16181176692729e-05
-3.08703493913478e-05
-3.1381829833917e-05
-7.22917097395534e-06
-1.22132979789559e-05
-1.2474519456095e-06
7.8814658900451e-06
-4.79574403528988e-05
-2.35973066134173e-05
-1.47405396966955e-05
-1.92713281893766e-05
-2.28015239394539e-05
-2.78380025616976e-06
3.00156317674111e-06
-1.46060672672111e-05
8.25049617927193e-06
-3.13229824410079e-05
8.44706575191494e-06
-7.54045739783973e-06
-1.92508587791609e-05
-3.89123129840246e-06
-1.81655892453166e-05
-2.29298116161609e-05
8.02172203424951e-07
-2.73290283406448e-05
-3.92158920319311e-05
9.3059208566083e-06
-2.95572355947177e-05
-3.96158065265008e-05
-1.5228383541048e-05
-2.02887311856969e-05
-2.17443211630769e-05
-1.56785938700725e-05
-2.80510101805264e-05
-1.21616140561691e-05
-5.30727427927213e-05
-3.09352590038929e-06
-2.43074105818067e-05
-2.96881697567497e-05
-2.65429894283345e-05
-3.42061206189073e-05
-3.88597429654742e-05
1.41127243148226e-06
-3.74744390978883e-05
-2.61744545097808e-05
-1.08032793940362e-06
-2.68161395448022e-05
-4.1701489204289e-05
-4.28210422851523e-05
-1.05758475622986e-05
-2.23633308797441e-05
-5.8596774352953e-05
-4.44817175496696e-05
-2.29216023657835e-05
6.03880242495234e-06
-4.65255190232346e-05
-2.3818850040008e-05
-2.04511752699272e-05
-1.72731168114611e-05
-2.02035627622434e-05
-4.36680127660597e-05
-1.94060478754184e-05
-2.48780794327895e-05
-2.60376862328546e-05
-3.14808346660709e-05
-4.76239477924636e-05
-1.24319931180522e-05
-3.0032590452681e-05
-2.19973945277199e-05
-1.92660178538122e-05
-9.55072414851884e-06
-2.6366667897915e-05
-1.6194512508637e-05
-1.57033180592836e-05
-2.21127625257651e-05
-3.83363927951151e-06
-4.92408144621364e-05
-3.15485937149846e-05
5.69055456423361e-06
-2.14188539938383e-05
-3.069874683713e-05
-1.96663793072199e-05
-1.01357570928302e-05
-1.55586054563739e-05
-2.07023240069143e-05
-3.00991270020543e-05
-9.62461347983332e-06
-1.63948771705604e-05
-1.27520855419045e-05
-4.99663601738378e-05
-1.44648289214332e-05
-2.63864942819248e-05
-1.26840868421357e-05
-6.11750062954841e-06
2.56949086097153e-06
-9.67544224605778e-06
-9.39971326483462e-06
-5.52223245141395e-05
-1.77681611676423e-05
-1.91092921781587e-05
-3.36731396667486e-05
-1.31846036194636e-05
-6.47015593365098e-06
-1.57879080808281e-05
-8.61551118375467e-06
-9.68803892318522e-06
-3.30590824316096e-05
1.43022706205925e-05
-3.53491286860666e-05
-1.12887070492063e-05
-5.45431567525763e-05
-3.93728353082239e-06
-1.84862014006592e-05
-2.46652594585913e-05
-2.98538268419877e-05
-1.98690479325588e-05
8.63065071605796e-06
-1.7574871959687e-05
-2.81381790788849e-05
-3.18429537175719e-05
2.70185179237782e-06
-3.30714380075385e-05
-2.60161385542109e-05
-1.35807621441568e-05
-1.15257020271002e-05
-2.12215813066868e-05
-5.88547817686065e-05
-1.42147694968193e-05
-3.15464324415906e-05
-6.42465386240873e-06
-3.75659048538417e-05
-4.50506897819709e-05
-2.86310915149778e-05
-1.76768836467292e-05
-3.64598113913663e-05
-4.22242211912432e-05
6.62169791742432e-07
-2.79466520491682e-05
-2.84400712762864e-05
-1.7415807898558e-05
-2.33085391546411e-05
-2.66878379758711e-05
-3.53979066108193e-05
-4.40762779163205e-06
-4.22284776975274e-05
-1.49357386063058e-05
-2.13690271850603e-05
-4.94530812728696e-05
-4.75504240779718e-05
-3.24042429068304e-05
-2.29713715397067e-05
-3.40420865993876e-05
-3.75199310729255e-05
-2.78507186659876e-05
-1.36516938607921e-05
-2.245631629637e-05
-3.28007804304613e-05
-7.1020035284683e-06
-5.84907114966362e-06
-1.68029351219416e-05
-1.89077855564218e-05
1.49232734664641e-05
-6.37273581914559e-06
1.67712337515354e-06
-1.71364968367084e-05
-2.21666331363946e-05
1.34410368129734e-07
4.94466833286967e-06
-3.04756633740962e-05
-7.75914032455633e-06
-2.040026137139e-05
7.03547360879194e-06
-2.2359919871946e-05
-2.41150327882877e-05
-1.48904832577192e-05
-6.88534761613625e-06
-4.47509545942141e-06
-3.9867292485068e-05
-3.62409132698408e-05
-9.78530930027277e-06
-7.38262466687153e-06
-8.68913827732085e-06
-7.63645741591375e-06
-1.38128905825772e-05
-1.02055997224326e-05
-1.98425262237831e-05
-2.70509943885105e-06
-2.34460558007679e-05
-1.88008531561593e-05
-6.29771737922869e-06
-3.27881577723782e-05
-1.44739485315154e-05
-2.37769582266288e-05
-2.33748647235166e-05
-4.05822262451901e-05
-2.38037223914233e-05
-6.50016068431166e-06
-2.01578354069081e-05
-8.43382215298993e-06
-3.02136174162418e-05
-2.22175386575592e-05
-2.88376633050789e-05
-3.64316643444648e-05
-3.21160265238994e-05
-1.59018129899657e-05
-1.82307847610566e-05
-4.42271190763815e-05
-2.63914249879099e-05
-1.05802814804912e-05
-4.08882283256298e-05
-3.05175108160683e-05
-4.10396418603328e-06
-1.73048901024935e-05
-8.81547576670883e-06
-3.51352685201675e-05
-5.14658125044332e-05
-3.98041688695278e-05
-2.41972844039189e-05
-4.24510602519948e-05
-3.00224545871951e-05
-1.92506591321337e-05
-3.6201017289442e-05
-2.09182675644396e-05
-1.91275508053994e-05
-1.81061287296241e-05
2.46434151148472e-06
-2.28766297238042e-05
-4.55995066680419e-05
-3.50598994282984e-05
-1.1041101861907e-05
-1.44680759694014e-05
-4.17529409760235e-05
-7.24994030702968e-06
-4.31154815816607e-05
-1.8639495221281e-05
-2.6300281137074e-05
-1.81695301313684e-05
-6.60744036370899e-06
-3.75689724865342e-05
-3.89658981908741e-05
-2.0692690610009e-05
-9.94969904939729e-06
-4.02075594533021e-06
-5.41983624010099e-06
-4.04025788673908e-06
-3.14762709357707e-05
-1.07477520693491e-05
-2.3609852400178e-05
-3.27199411806402e-05
-8.69687427537474e-06
-6.12123404231542e-06
-2.32210700830722e-05
-7.3004153949837e-06
-1.41301697897219e-05
-7.18697076776754e-06
-1.59469489322407e-05
-1.09518891341444e-05
1.21891569943602e-05
-2.84640066273795e-05
-2.07544805807222e-05
-2.08704687070621e-05
-2.082815554902e-05
-3.67375868148512e-05
-6.97441181393876e-06
-3.04432720763299e-06
-1.39685476614932e-05
-2.79232761420339e-05
-2.75968043501506e-05
-3.06032497455311e-05
-2.06371341000732e-05
-1.96088337327583e-05
-1.52419654746189e-06
-3.89866756420407e-05
-1.14331491615127e-05
3.00270611325365e-06
-2.93225359578724e-05
-9.01207555885219e-06
-3.47472328830022e-06
-1.59723255524285e-05
-2.02263369573913e-05
-3.94666366773759e-05
-1.75011671774564e-05
-2.14205325814239e-05
-1.85304942058674e-05
-4.42198611003112e-05
-4.71016195901539e-05
-2.31220279939238e-05
-2.51437460298954e-05
-3.21389620241018e-05
-1.40984462832148e-05
-2.49637655702597e-05
-4.66913548353517e-05
-2.86128617377804e-05
-3.47817552574746e-05
-3.97514703666198e-05
-1.05161747969403e-05
-3.34751751765259e-05
-1.41763508917542e-05
-3.10852947545127e-05
-1.47367011799921e-05
-4.01753179649906e-05
-2.22164715577138e-05
-3.9876595618023e-05
2.93912362639592e-06
-4.32450790563028e-05
-2.56005885336242e-05
-5.15254407207975e-06
-2.22222723605803e-05
-2.42524551366423e-05
-4.65116493883691e-05
-1.08116695624419e-05
-5.43515945337115e-06
-1.81370854646622e-05
-3.11007769023764e-05
-2.33696193317929e-05
-3.91594057030605e-05
-2.24026544461112e-05
-1.60653523387395e-05
5.28718740406602e-07
-8.81574979350154e-06
-1.2767395917873e-05
-2.96365208961182e-05
-2.2882145432219e-05
-3.00163108037184e-06
-2.56147831895537e-05
-4.780626451808e-05
-3.99909246804548e-05
-2.47081354495206e-05
-3.06969517749576e-05
6.01427332212141e-06
-2.20315085041372e-05
-2.59776515636882e-05
-2.59894600717114e-05
1.10528449475656e-06
-3.28098513914784e-05
1.20089146380936e-05
4.50802262174545e-06
-3.58850257609533e-05
-1.30489146266765e-05
-1.81988024270226e-05
-1.69243178185528e-05
-2.32377971024432e-05
-4.98423943685255e-06
-7.6969518874014e-06
-5.20237682880861e-06
-2.28356022202324e-05
-1.65520253971404e-05
-2.72541014932691e-06
-1.12068164083732e-05
-1.40514695964541e-05
5.99722173721288e-06
-2.33744550077148e-05
-6.57150251875519e-06
9.29300422775425e-06
9.27952904980999e-06
-2.85294645573326e-05
-2.52383532024144e-05
-1.73218658268559e-05
-3.29686453510358e-05
-7.26542827357137e-06
-8.91267174688497e-06
-1.27610970944125e-05
-2.70712636064975e-05
-4.73543653576109e-05
-1.41558599323374e-05
-4.6898453938227e-06
-8.00273476998878e-06
-2.64569077031667e-05
-2.60944834904874e-05
-1.96286580667393e-05
-3.73160587494359e-05
-1.81480928694601e-05
-1.88607802258832e-05
-1.40440881769863e-05
-2.46476287678641e-05
-4.43632743963826e-05
-6.32446524089212e-05
-2.28407215180414e-05
-3.27892309885272e-05
-1.85987132202549e-05
-2.45978956082604e-05
-1.41743144734139e-05
-1.80411799008403e-05
-2.9862766325222e-05
-2.10668517022192e-05
-9.57145714170208e-06
-2.3029269836453e-05
-2.00832375017646e-05
-2.79622849546238e-05
-1.45342803781916e-05
-1.44848143700762e-05
-1.35891506465598e-05
-2.75582855878406e-05
-2.78578507274191e-05
-6.28095795812057e-06
-1.04860633020396e-05
-5.95491062432906e-05
-5.21269725207943e-05
-2.81792752433622e-05
-4.02244910182171e-05
-1.26492979125286e-05
-1.1586323737376e-05
-1.73140688111908e-05
-1.4751768229184e-05
-2.67963578039325e-06
-1.86048282171417e-05
-3.76155433373901e-05
-1.62170550495762e-05
-1.84093994183562e-05
-6.65347173984143e-06
-4.41996087433417e-05
-2.53936223686668e-05
-6.67723713557307e-06
-7.60194309128161e-06
-2.87528994835583e-05
-2.55780872678378e-05
-3.02356853947424e-06
-1.3026876456975e-05
-2.43341576090464e-05
-2.28846829603691e-05
-1.33719145098615e-05
-3.97451900872824e-05
-3.90481164520144e-05
-2.69724630223191e-05
-1.61823346595117e-05
-2.31344705491105e-05
-3.75518280438298e-05
-6.39976539724058e-05
-2.57208943827083e-05
-2.69912624588599e-05
-2.87848795520445e-05
-2.47982201059462e-05
-3.44648384135313e-05
-1.14434126843665e-05
-2.25581396753606e-05
-1.38417322286572e-05
-8.77348484654563e-06
-1.6744758162705e-05
-8.82371224567067e-06
-3.35352258340945e-05
6.79208191922254e-07
-1.56769357012771e-05
-4.84004651942399e-05
-4.2827067989443e-05
-3.78050623350289e-05
-4.08448020206215e-05
-3.48895199119524e-05
-6.99129160972179e-06
-1.21830535392477e-05
-3.43052755044435e-05
-1.85427653854214e-05
-6.56754761601295e-05
-2.47781574076872e-05
-2.94074058617878e-05
-7.53212972943654e-06
-3.46103626021507e-05
-3.55053785905011e-05
-4.14836157359304e-05
-3.5599148854208e-05
-3.25548095042469e-05
-3.81817117573552e-05
-4.38269544401601e-05
-9.70884291073729e-06
-2.73140620200543e-05
-2.58763159027844e-05
-3.17203640758472e-05
-1.63891917497193e-05
-3.70532361519519e-05
-3.0086007446895e-05
-2.04006004195549e-05
-2.97661733342111e-05
1.13796826575545e-06
-3.62685208007633e-05
-2.57842192411236e-05
-1.35626942079464e-05
-2.56056683460559e-05
-2.99884708853971e-05
5.17883797271324e-06
-6.56000426488466e-06
-1.48042587940397e-05
-2.47834424660306e-06
-2.88411092683126e-05
-1.11973381064144e-05
-3.01836858172867e-05
-2.74563653490107e-05
5.88128155520963e-07
-3.04503988278163e-07
-4.90900623673572e-06
-1.82169421017924e-05
-1.94695098653405e-05
-4.98805476300487e-07
-1.25499772684395e-05
-1.74421903721629e-06
3.12781112556697e-06
-4.15233954799323e-06
3.63491495182781e-06
-4.76460689168885e-05
-1.81977238728606e-05
-1.89821757291308e-05
6.56584457965476e-07
-1.47149455930999e-05
1.09735612332012e-06
-1.73716533809282e-05
-1.90081686838946e-05
-2.78276333057428e-05
-3.53742638581382e-05
-3.55674493971487e-05
-8.15283320266906e-06
-1.78825265283304e-05
1.23043511206042e-06
-3.4572394483512e-05
-4.11100044137898e-05
-6.99293324841788e-06
-2.58281773735459e-05
-2.86012420333895e-05
-2.14404690837186e-05
-4.41625620668639e-05
-2.40803960089237e-05
1.01368242109153e-05
-3.38770763816295e-06
-2.49130478017221e-05
-2.13817858216038e-05
-2.12459654335325e-05
-9.10758548718242e-06
-5.1728919229412e-05
-2.46475531317971e-05
-4.09367529036826e-05
7.36107174530289e-07
-9.77075640520405e-06
-2.02411133848872e-05
-2.5766126306511e-05
-1.57946213095542e-05
-1.05553122935476e-05
-6.90056189598297e-06
-3.09882886341933e-05
-3.40830162653565e-05
-1.75266422978707e-05
-4.21807564400479e-05
-4.29699106551411e-05
-1.22917510435378e-05
-2.74328082663259e-05
-2.5025991161113e-05
-1.50168621428647e-05
-3.40730397857901e-05
-2.00225564446481e-05
-3.37373239158608e-05
-5.59298320081597e-05
1.41571048079612e-05
-2.10241927121089e-05
-2.20505847203469e-05
-1.09769532039209e-05
-3.82832934773339e-05
-2.63941411523953e-05
-6.11821609728352e-06
-2.45736390538519e-06
-2.54607526336047e-05
-2.68763099679475e-05
-1.81527726020972e-05
-2.89851568667497e-06
-4.42943780250059e-05
-3.54087647680399e-05
-3.35734627139613e-05
-3.63173753251086e-05
-2.15296035798271e-05
-2.42997269556969e-05
6.17969150670381e-06
-1.17805654736654e-05
-2.33125442811656e-05
-7.80875158258802e-06
-2.10356828439097e-06
-9.40967427105496e-06
-4.62328293098799e-05
-2.76714841936964e-05
-3.16331551107291e-05
-1.83636827065687e-05
-1.76151802881294e-05
-6.06830331286742e-06
-1.69663467614939e-05
-1.49533152552956e-05
-1.83647498544418e-05
-3.79968944581365e-05
-2.96248088169765e-06
-3.91296594638071e-05
-2.32413508184847e-05
-2.62938078543859e-05
-2.34026194289673e-06
-1.00731493847083e-05
5.19856466118436e-06
-2.93092937745097e-05
-8.64520321159003e-06
-2.62216701396628e-05
-6.7726332722736e-07
-2.59695223507194e-05
-1.67974343416067e-05
-5.1200662406233e-05
-5.02445656000716e-05
-5.43185611837308e-05
-1.32427389559061e-05
-4.04709360712295e-05
-5.86804971649592e-05
-2.3247898044349e-05
-2.36635569109148e-05
-2.06015759120514e-05
-1.26236967150384e-05
-1.96374420136852e-05
-4.36209427394691e-05
-3.42591426169632e-05
-1.75440850791688e-05
-4.72843569136567e-05
-4.41635161773056e-05
-5.18865561989318e-05
-3.83812335469584e-05
-2.54656274902404e-05
-2.16484372295106e-05
-1.129483849399e-05
-5.1985812877143e-05
-1.27507464290555e-05
-2.93592834568338e-05
-8.48457705047512e-06
-1.48905137192124e-05
-4.34040288364659e-05
-3.24537740770132e-05
-1.93380942479219e-05
-2.61629700913562e-05
-3.15104180043296e-05
-2.65543991531295e-05
-1.26961981922591e-05
-3.16249871377506e-05
-2.61273070650287e-05
-6.96690820642269e-06
-1.80805541059522e-05
-1.31931780535367e-05
-2.66036842360626e-05
-3.55027184440577e-07
-2.58344925595219e-05
-3.93418994718957e-05
-3.60534417431316e-05
-3.62460560876903e-05
-2.96787637871482e-05
-2.74034740845808e-05
-3.17161744728391e-05
-1.73220198573e-05
-4.79057201053066e-05
7.07800694249721e-06
-1.16634616581674e-05
-3.0450841722638e-05
-1.9174697349959e-06
-2.05850995155222e-05
-2.32170840285678e-05
-1.32079842106147e-05
-1.69594557110421e-05
-2.97986639491734e-06
-8.42249394065964e-06
-1.62473314461308e-05
-1.87800963207228e-05
-1.66332733509496e-05
-2.18795929444866e-05
-2.68331913760041e-05
-9.33439951519516e-06
-1.64226138811459e-05
-1.45830304668933e-05
-8.19361980968657e-06
-1.92211112802639e-05
-9.31419441020805e-06
-2.34428184059825e-05
-1.40239862131913e-05
-1.38664755142223e-05
-1.03001470434647e-05
-3.44731747673517e-05
-2.16880762765366e-05
-4.86009883123439e-05
-3.89279345717889e-05
-2.92699199921783e-05
-1.89767363014947e-05
-1.28702200847957e-05
-1.0629116603734e-05
-3.92125992678669e-05
-2.34096350631464e-05
-1.03909978275824e-05
-2.77173262617282e-05
-1.30870314996932e-05
-2.08518192615595e-05
-8.85852982594998e-06
-2.47553981145276e-05
-1.37705609875912e-05
-1.74209461145137e-05
-2.21202402384092e-05
-3.64894698442057e-05
-2.65646489279931e-06
-5.49403983245573e-05
-3.93534363664104e-05
-4.20183074343107e-05
-4.44287849894312e-05
-2.60432153296861e-05
-3.68158703347554e-05
-3.95370169910781e-05
-3.10755544878198e-05
-1.62743800560057e-05
-1.57429489575375e-05
-2.17714926190605e-05
-1.8590031781711e-05
-2.27132846119858e-05
-3.39496286266272e-05
-4.52705372726644e-06
-1.15912702579728e-05
-1.54557246389504e-05
2.07042967311494e-06
-2.174285356736e-05
-1.27055524717635e-05
-1.15024602563595e-05
-5.17623028627408e-06
-2.78544517794459e-05
-1.34985691582083e-06
-6.08436242867524e-05
-9.9346873175729e-06
-2.45675975730205e-05
-2.5301429510299e-05
-1.6847935289723e-05
-7.46105293553082e-06
-1.60155078899371e-05
-3.36439445125489e-05
-1.13752654782099e-05
-3.83088913443125e-05
-6.0734304026563e-06
4.14704768460231e-06
-5.85401886840276e-07
-1.18842246613049e-06
-3.74306493799741e-05
-8.7055256714495e-08
3.39837458214159e-07
-2.57983652737243e-05
-1.51759050241874e-05
-1.58747954601899e-05
-5.70770043564713e-06
-2.00934808452707e-05
-1.00012936738789e-05
-2.26007900772179e-05
-3.37119840263147e-06
-2.25490864824805e-05
-3.08875856740594e-06
-3.89394361374851e-06
-1.71918577749676e-05
-9.60931913344456e-06
-1.98120191233876e-05
-7.62808949587331e-06
-2.13326241941667e-05
-2.07120895287354e-05
-2.84126377553776e-05
-4.61901089823718e-06
-3.27225721354016e-05
-2.93139973930274e-05
-8.58295030343914e-06
-2.67646787085854e-05
-8.20553568441215e-06
-1.90980742676492e-05
-3.41239556732062e-05
-3.39962036531083e-05
-3.86991093590102e-05
-3.25227063891162e-05
-4.62915342679673e-05
-9.37111573625643e-06
-1.05472532257296e-05
-4.13166992842086e-05
-1.71789088324951e-05
-4.62925786268719e-05
-1.59350076905843e-05
-1.71463547149408e-05
-4.65306604209965e-05
-2.94222042481226e-05
9.38922477460423e-07
-1.82567086994606e-05
-1.67497122511331e-05
-2.56860125136535e-05
-3.1575941996624e-05
-3.31989851474897e-05
-2.3198347129788e-05
6.79198100695815e-06
-3.23498336843223e-05
-1.48532510248781e-05
-1.33759669872122e-05
-1.58760048073708e-05
4.65640347984925e-06
-4.95861376848419e-06
-2.11595939202105e-05
-1.81275455738571e-05
-2.30775099397789e-05
-2.04537831970059e-05
-2.58684920678609e-05
-1.33809419178237e-05
-4.56058540677328e-05
-1.72734232649952e-06
-4.39471706840791e-05
-4.62033962969601e-05
-3.24392282158273e-05
-2.61974260504895e-05
-1.86076895120575e-05
-1.1275294195381e-05
-2.84475015239196e-05
-8.02514712334342e-06
-2.57764151686206e-05
1.55824756513489e-05
-2.35374226034779e-05
-2.01810213480448e-05
-1.19603799809004e-05
-2.90829835256835e-05
-2.94821257054585e-05
-2.2082679423168e-05
-1.75135468247889e-05
-3.31203455346227e-05
-8.17296404428976e-06
-3.26239017461117e-05
-5.08201251910962e-05
-2.11164512377303e-05
2.92205647607253e-07
-2.68705168651258e-05
-2.08692334450923e-05
-1.82944483597324e-05
-2.49524216016038e-06
-3.91827392374744e-06
-1.66453170518443e-05
-1.68388201285829e-05
-7.70178327614351e-06
-6.06516837906272e-06
5.75047913544717e-06
-1.63717164028436e-05
-5.94871618454974e-06
-2.534109583774e-05
-3.49974312480603e-05
-3.41426868076069e-05
-2.96984855082116e-05
-3.77936929661865e-05
-1.87261331772684e-05
-3.20449106244525e-05
-3.7989835366514e-05
-2.74353050554106e-05
-3.3317844504017e-05
-2.25028881657416e-05
-1.70415209770799e-05
-2.13114757481561e-05
-2.58287913174648e-05
-4.92072529250852e-05
-1.81694790568016e-05
-1.15764566751778e-05
-3.24196037660441e-05
-1.24520749918234e-05
-1.44888313599465e-05
-3.38834556390361e-05
-8.94351189657249e-06
-2.08028609102862e-05
-1.50921287810399e-05
-3.80411725803739e-05
-3.6323923540611e-05
-2.85923970016539e-05
-4.79219744461146e-05
-3.03370513378135e-05
-3.66333733002328e-05
-1.58839013795239e-05
-4.38728717494309e-05
-5.76028247467568e-05
-6.01458829385335e-05
-2.72603259645101e-05
-2.78113861009465e-05
-3.62172740216796e-05
-2.47668523338992e-05
-2.38538987409216e-05
-2.09770744595829e-05
-7.09557670015686e-06
-8.32999258042408e-06
-1.29333878790841e-05
-1.33214115487133e-05
-2.2864147082298e-05
-3.07514750088351e-06
-2.00503038738188e-05
-2.23081343095488e-05
-2.19580086729238e-05
-2.31668978778553e-05
-3.90847978902131e-05
-3.32666441421089e-05
-3.49756348407484e-05
-3.10957149029237e-05
-2.73557002174729e-05
-8.91251497853747e-06
9.26962072724892e-06
-3.55181646229439e-05
-8.23858542132736e-07
-8.9614623606929e-06
-1.78008863697008e-05
-1.57684466911639e-05
-8.99099697258e-06
-6.25520666401443e-06
-1.08904364651972e-05
-3.99898649071524e-05
-2.19854872543631e-05
-6.41286214163275e-06
-1.1382548586349e-05
1.87575605130054e-06
-3.16246339562212e-05
-4.90063982839123e-06
6.28661212846733e-06
-2.04298357470762e-05
-2.73842640286672e-05
-2.3899046655209e-05
-2.94835004064038e-05
2.8656907323334e-06
-2.58780723681986e-05
-3.9981775115683e-05
-2.68262518514469e-06
-1.43897107404339e-05
-3.73676954245732e-05
-1.28980872723145e-05
-2.05437476622051e-05
-3.16905894932762e-05
-3.43758201224132e-05
-1.12859356359249e-05
-2.24604882250057e-05
-1.13401892751092e-05
-3.90472666241451e-05
-1.83297799656796e-05
-2.92271803171011e-05
-8.43559783521141e-06
-1.89860161102414e-05
-1.43156318468286e-05
-1.71782720971614e-05
-3.30230961446422e-05
-6.9399390491314e-06
-4.31604646069811e-05
-1.06347917537648e-05
-1.83832357003175e-05
-2.87358124249432e-05
-3.18178293735531e-05
-1.207223748392e-05
-2.69039987168728e-05
-3.2066853931278e-05
-3.91942630313907e-05
-2.15938656175705e-05
-4.55246563201191e-05
-3.51183148007815e-05
-3.08926253652455e-05
-2.70947613332457e-05
-1.32443012799962e-05
-1.47540662529999e-05
-3.9914288818415e-06
-1.67503262515638e-05
-1.53398169926173e-05
-2.84223404215956e-05
-1.9835482178216e-05
-3.68426185313021e-05
-3.1168075463839e-05
-1.45855981893669e-05
-4.40819016291756e-05
-1.88288020343201e-05
-3.17199348719e-06
-1.45304121812875e-05
-1.65422305804664e-05
-1.51344479518016e-05
-1.54742131075987e-05
-2.60153890443918e-05
-1.87944738459017e-05
-1.42552795309027e-05
-5.69699843451024e-06
-1.28745525647072e-05
-9.13711817504319e-06
-6.80806131812019e-06
-1.43599619401688e-05
-2.00550386480515e-05
3.7241557372791e-06
-2.27162489732584e-05
-1.02312497873287e-05
-9.67095163497017e-06
-4.14620791451817e-07
-3.18515357919257e-05
-1.88990536755027e-05
-2.59753021256129e-05
7.55532269053016e-06
-3.14237453098933e-05
-2.5446266701776e-05
-4.22326630572237e-06
-1.30981248490892e-05
-1.35362743185216e-05
-1.46261995410246e-05
6.43081560560763e-06
-1.15992585455321e-07
9.73591477766878e-06
-4.90165785222049e-05
-2.42136326826668e-05
-7.65955112517519e-06
-1.61126652965206e-05
-1.32037554572142e-05
-1.46563723215169e-05
-9.69107784735302e-06
-1.88872190689154e-05
-4.36260970991629e-06
-1.46585651020534e-05
-6.55660367156594e-05
-6.85839093091564e-06
-2.85054077256749e-05
-2.52429070041808e-05
-6.81068943128689e-06
-1.06094810164239e-05
-4.37970421048952e-05
-1.48580013356227e-05
-2.2866605484006e-05
-2.79251118441526e-05
-1.40341476457128e-05
-2.73787876146433e-05
-2.80625595761548e-05
-8.67494602962816e-06
1.94484372488095e-06
-2.85814102523609e-05
-1.20996404034323e-05
-1.59817676465736e-05
-3.58481765079952e-05
-2.88586857984619e-05
-1.24027457443666e-05
-2.5624631558358e-05
-2.17216314633274e-05
-4.07833581199645e-05
-5.72758900203109e-06
-1.77826089449259e-05
-4.16089350980051e-05
-3.24812454457906e-05
-5.24389322462234e-05
-3.37799472992448e-05
-2.20343720815979e-05
-8.0222038103675e-06
-1.48716681325654e-05
-6.60607697957842e-06
-1.12949209552873e-05
-4.13152605818429e-05
-1.77822871477111e-05
-2.22232966877256e-05
-6.42243265157652e-05
-5.49801586727163e-06
-4.58667281437068e-05
3.92488802361262e-06
-3.53003747787354e-06
-2.69353538148681e-05
3.81188227798711e-06
-4.256832273023e-05
-1.22187251774499e-05
-1.88067431090003e-05
-4.5592152776083e-07
-1.99596227947512e-05
-5.10415406892648e-05
2.93249038903739e-06
2.84350699404851e-06
-9.10752405658302e-06
-7.37077963334727e-06
-7.5864162851817e-06
-5.30865482516445e-06
-2.16314744736457e-06
-4.80367470209832e-06
-1.00260255000588e-05
-8.79044673443107e-06
-1.92234379111015e-05
-2.08601551831829e-05
-1.72161621335422e-05
-1.50661955880286e-05
-1.29610597405755e-05
-3.44925316707972e-05
-2.98852503329113e-05
-2.57802467277006e-05
-3.43454664429319e-05
-3.60955782866539e-05
-7.90148054559322e-06
-2.77973408739702e-05
-7.98309612019971e-06
-3.7441121856379e-05
-4.576459196998e-05
-9.97490476887984e-06
5.76267996890534e-06
-2.26636372226616e-05
-6.96130186483761e-06
-2.61323336727866e-05
-1.56806889027009e-05
-1.93102387290294e-05
-9.1153512833641e-06
-1.32480482022733e-05
-1.5378894871818e-06
-4.39472811664272e-05
-2.17403867165133e-06
-1.78035443156036e-05
-6.29997941308022e-05
-3.16413424892281e-05
-4.22872999079445e-05
7.57685581291675e-07
-2.73091762979208e-05
-1.86450065612062e-05
-2.47506306586884e-05
-3.09123679517724e-05
-1.45771352491378e-05
-5.76129665150631e-05
-3.05439493826188e-06
-3.06268465297008e-05
-3.16523679960742e-05
-5.031831021016e-05
-3.89394085168086e-05
-2.66719748316614e-05
-4.41902500726861e-05
-2.03359201366445e-05
-3.62821811686472e-05
-1.79196346973281e-05
-2.75483203888672e-05
-2.85903404828873e-05
-1.48466526392875e-05
-4.29901060026275e-05
-3.75160238585815e-05
-1.8401588862775e-05
-2.34995437048982e-05
-1.29946267564581e-05
-1.80307359155668e-05
1.03848286399241e-05
-2.66251381266825e-05
-2.99209351633723e-05
-2.42366912375259e-05
-2.18081167265654e-05
-5.42939432277164e-05
-1.80475045963814e-05
-4.20647840098048e-05
-1.96722223365321e-05
5.18850747404714e-07
-3.64152254265925e-05
-9.30477040740132e-06
-3.36220511870415e-05
-2.15991342035351e-05
-3.92877380045929e-06
-3.71728125871299e-05
-2.19279764617611e-05
-4.14372731357065e-06
-1.5580088471713e-05
-1.91297683866452e-05
-1.77818559779609e-05
1.49632939793565e-06
-1.26989447141878e-05
-1.5683164858948e-05
-2.61692420094444e-05
-5.85370962724739e-06
-1.93906190702288e-05
-1.81983797644447e-05
3.08873377962696e-06
-8.92667610318035e-07
-2.43186852774498e-05
-2.16967747962831e-05
-7.49993480255223e-06
-1.28611173258586e-05
-6.96874596966374e-06
-1.76624025449332e-05
-1.52199715387852e-05
-3.21131110757828e-05
-2.14518760338052e-05
-2.97920767288991e-05
-1.81380565676089e-05
4.5760135369552e-06
-1.05886028138746e-05
-2.65459496020582e-05
-3.60400324086179e-05
-2.12949339886652e-05
-3.09411243148567e-05
-2.36621486799093e-05
-4.85915793343683e-05
-4.30364059051919e-05
-3.25011300625339e-05
-4.32247352302407e-05
-1.75806418662851e-05
-3.9962166125705e-05
-3.58419804355335e-05
-1.76626495912801e-05
-4.09623766760669e-05
-2.25074114376908e-05
-2.31121768788339e-05
-2.95083367808066e-05
-3.65531822402553e-05
-3.7166272334831e-05
2.18186769748855e-06
-8.35185035089255e-06
-3.18714846351096e-05
-1.60169998151835e-05
-3.66633689645835e-05
-3.06958727382453e-05
-1.01971183839652e-05
-7.00445415941405e-06
-1.62820534404236e-05
-2.1597623505449e-05
-2.46886234988521e-05
-1.53111636122072e-05
-4.34503055492872e-05
-1.9020309069846e-05
-2.80106874553677e-05
-1.34792695525397e-05
-3.33406830162051e-05
-2.3483148208313e-06
-2.66610823007913e-05
-2.41212289240842e-05
-3.89915835658171e-05
-1.16123609704466e-05
-2.57163790100027e-05
-1.7737487122692e-05
-4.51934685905388e-06
-2.69231079736341e-05
-5.13664276810361e-06
-2.40286595398804e-05
-2.81589139863416e-05
-2.01227264022331e-05
-3.38404413700843e-05
-1.12472124341119e-06
-3.32373902167685e-05
-6.0482017741439e-06
-3.38112857587502e-06
4.26491812007956e-06
-2.54286525753311e-05
-2.61624250629822e-05
-2.48930692175875e-05
-2.80466752011981e-05
-1.23333852910937e-05
-1.24240782611973e-05
-1.05313145792719e-05
-1.90402189040319e-05
-2.38919184058113e-05
-2.01313403347576e-05
-2.67087733619066e-05
9.36007194466024e-06
-1.43228238082861e-06
-2.9246378821856e-05
-1.43257841868951e-05
-2.33082177969708e-05
7.65772733830968e-06
-2.34033423420452e-06
-2.58407477666248e-06
-3.29843997542045e-05
-2.82078330621284e-05
-1.71848065382781e-05
-2.37100688022207e-05
-1.79214930284552e-05
-9.73332881397058e-06
-2.16657357732406e-05
-2.16140239806178e-05
-1.54746098469816e-05
-3.93143387852309e-05
-2.79005220997165e-05
-1.61469938855245e-05
-3.31328826717497e-05
-2.93410068955399e-05
-3.19946414327167e-05
-3.26564063508082e-05
-8.23556548757085e-06
-8.84990524249613e-06
-1.00298869159913e-05
-2.21791255516634e-05
-2.97171998593144e-05
-3.63374636629682e-05
-4.15922601928982e-05
-4.44319983128267e-05
-1.90627492533465e-05
-4.56870064507595e-05
-1.33337183742387e-05
-1.64817412541757e-05
-4.25146370305254e-05
-4.85538857681158e-05
-1.40476846842793e-05
-3.31782466686222e-05
-4.06718456913733e-05
-3.66354883693651e-05
-2.3616824820051e-05
-1.90873929764476e-05
-2.1828547809282e-05
-3.90232076757314e-05
-1.17551016308584e-05
-2.72324781360643e-05
-3.92475105862276e-05
-2.77785187388096e-05
-1.63933051128169e-05
-3.42794986177176e-05
-3.62070800621613e-05
-3.83961428042948e-05
-1.19372707855834e-05
-1.6483299208981e-05
-4.24055080160075e-05
-1.25257019891098e-05
-3.73368035264281e-06
-2.1729665601551e-05
-1.54744346815111e-05
1.66679996080058e-05
-3.66104118673822e-05
-7.41148116048685e-06
-7.89041551471491e-06
-2.2097556499968e-05
4.23425956220964e-07
-1.72900290502852e-05
-3.16393006234525e-05
-2.81904593185669e-05
-2.39132051679701e-05
-1.69666480365998e-05
-4.002890568067e-05
-3.49310546121193e-05
-6.89770252701584e-06
-1.91734261166404e-05
-4.76692610416685e-05
-8.49333165436723e-06
1.18610253621635e-05
-1.54339086911584e-05
-9.54340825050831e-07
-2.87461941991729e-05
-1.53879249478251e-05
-5.15396919247866e-06
-9.97975562298891e-06
-5.04762809396786e-05
-4.46606051062771e-05
-2.03135089072568e-05
-2.66690509367911e-06
-2.4433760421789e-05
-1.69716413129312e-05
-3.30552227334593e-05
-3.67540878014852e-05
-3.73849403189288e-05
-1.74633817103973e-05
-4.29762943243214e-05
6.30133534935211e-07
-8.89881190853878e-06
-1.66452436458774e-05
-1.19887065922925e-05
-1.68388350112347e-05
-1.64262423016899e-05
-3.33285811529132e-05
-2.05281625067661e-05
-1.51509033077286e-05
-3.46590742977511e-05
-3.3205557757578e-05
-3.8687668162169e-05
-1.95147137626012e-05
-8.80865712513884e-06
-2.9135686774723e-05
-2.457063351639e-06
-1.55947024741415e-05
-2.78711610312758e-05
-3.03228048301679e-05
-2.27370397611434e-05
-3.71514047242427e-05
-3.60096155335072e-05
-1.7009984309494e-05
-3.08291294266038e-05
-4.11863413395605e-05
-3.10996084424295e-05
1.28665006730388e-05
-6.07552100577803e-06
-2.0498610128142e-05
-4.15433284245361e-05
-1.90454169468358e-05
-3.51403385331147e-06
-1.78621577747369e-05
-2.58590933160748e-05
-2.8760036964295e-05
-2.08005550801917e-05
7.42994624491127e-07
-4.72092767322197e-05
-2.05791153894429e-05
-1.60434716665443e-05
-3.19515717389078e-06
-2.83704087962654e-05
-3.5126491812085e-05
-2.08127745063463e-05
-1.89690959950726e-05
-2.83401664094841e-05
-6.18906631626546e-06
-2.3599839089376e-05
-3.82047462066818e-05
-5.21818560268261e-06
-1.42719919912782e-05
7.86941882579542e-06
-6.04620908557066e-06
7.20995019822101e-07
-2.09556777173419e-05
-7.34226533031331e-06
-3.4266383418572e-05
-2.344225911864e-06
-2.4637270087556e-05
-5.07730444414806e-06
-1.42161181326012e-05
-1.8931348657833e-05
-8.40208053716018e-06
-2.14727060939465e-06
-4.08843465999617e-05
-3.25284216098744e-05
-2.60509297152186e-05
-3.65154678193768e-05
-3.3641017982894e-05
-1.92652082702437e-05
-3.00007892216731e-05
-1.30066384588687e-06
-1.8022983252814e-05
-1.78711676174832e-05
-2.21548097994498e-05
-1.2817985724423e-05
-1.20832539733362e-05
-3.39628902030826e-05
-2.5068558429584e-05
-3.32232408725938e-05
-3.70638426196685e-05
-2.00115643679218e-05
-8.56717867193823e-07
-9.02756703383811e-06
-3.41901370109281e-05
-3.14433171638116e-05
-3.20971495402344e-05
-9.20587139842117e-06
-7.78098305294027e-06
-3.84663196722743e-05
-2.55497371034744e-05
-1.89863580157208e-05
-8.92569732391598e-06
-3.27095348202972e-05
-2.98827084403811e-05
-1.88577265078845e-05
-1.27472072689291e-05
-7.7111515066946e-06
-4.02806219165156e-05
-4.57072357869518e-05
-2.31061156388517e-05
-7.21121727567963e-06
-2.39539890422975e-05
-4.11451379643693e-05
-6.49893850235465e-06
-3.11422047166152e-05
-2.63488803616807e-05
-3.05318478087627e-05
-3.07395492629073e-05
-3.29424849191782e-06
-4.64339726476792e-06
4.99029122358621e-06
-7.64129564833661e-06
-1.83275815130339e-05
-1.69356159024751e-05
-2.39407563880301e-05
-2.00160227003861e-05
-2.5830062215966e-05
-2.45338606692259e-05
-2.48854753391736e-05
-6.88579743262655e-06
-1.02121592276367e-05
-1.21781820049563e-05
-1.72467964871939e-05
-2.56809044618974e-05
-1.5728534384616e-05
-3.20519302330594e-05
-2.08559822413288e-05
-1.17821235097306e-05
-1.74728244733932e-05
-2.82377541340407e-05
-1.13231784875733e-05
-4.40982380891657e-05
-2.41136472805127e-05
-3.18067278013796e-06
-1.90494056309849e-06
-2.463723484049e-05
-3.8908729105476e-05
-1.41835628194484e-05
-3.46165662875017e-06
2.64234841656172e-06
-2.38727173220951e-05
-2.0181698424566e-05
1.71837459400786e-06
-2.95940240188305e-05
-5.58528519654005e-06
-2.14184703755137e-05
-2.60540374926315e-05
-3.16505821313778e-05
-2.16034279692125e-05
-3.09007209688199e-05
-2.11486287226774e-05
-2.48851165066031e-05
-8.13632727485816e-06
-1.49537248671106e-05
-2.43030197861628e-05
-1.04148884644147e-05
-3.94322072103155e-05
-4.70269530767754e-05
-3.48124504464597e-05
-2.34893961909436e-05
-1.40519726710924e-05
-2.70427872906095e-05
-1.15497640145064e-05
-2.33465546982065e-05
-1.73514818167315e-05
-3.46450910129087e-05
-2.74821435218571e-05
-2.4749234639136e-05
-2.25305190103236e-05
-2.65562277790512e-05
-3.10038537805193e-05
-2.22984732102147e-05
-2.39310167600802e-05
-8.87604467375658e-06
-3.51700300454626e-05
-3.17627128819434e-05
-1.39581203736542e-05
-3.68858370701076e-05
-3.60395048641597e-05
-1.20701505888887e-05
-2.67351322656004e-05
-4.77538241768201e-05
-4.59036657855778e-05
-3.02151935131763e-05
-4.11581787729736e-05
-3.57741380623733e-05
-1.89191665097934e-05
-1.13726753530723e-05
5.50183154961715e-06
-1.6129765593332e-05
5.51378462092629e-06
-5.34386176426369e-05
-2.79830309944475e-05
-1.13397314178569e-05
-1.15101774051634e-05
2.81967714529044e-05
-2.61889338839194e-05
-2.06475739444395e-05
-3.28273942903116e-05
-1.46173171620873e-05
-2.59633458960503e-05
-2.23200402525417e-05
-1.43389830160616e-05
-3.12571153612148e-05
-1.68529105570917e-05
-1.92849588621613e-05
-2.97372032642804e-05
-7.35299986621289e-06
-7.05263950016914e-07
-2.94721271152786e-05
-3.53776091448648e-05
-2.47487495017078e-05
-2.25985466981932e-06
6.47321178325011e-06
1.21402847869453e-05
-2.52353801088019e-05
2.39779819182949e-07
-3.806132382496e-05
-1.71868647839257e-06
-6.46204856687227e-06
2.35432049484073e-05
-1.36935278268785e-05
-2.02398435603048e-05
-9.94898547295707e-06
-3.99023741376493e-05
2.68169743973641e-06
-1.88449769431636e-05
8.44361783996077e-06
-1.57364565839439e-05
-9.75623903413693e-06
-9.07765303291367e-06
-1.94943872601884e-05
-1.31797259798808e-05
-3.77740621627464e-07
-2.38457872016838e-05
-1.31185131735034e-05
-1.60792681933391e-05
-2.97908316184831e-05
2.96202489903369e-06
-9.91481121645759e-06
6.1597189293557e-06
-2.74334927339155e-05
-2.09397653442976e-05
-4.71090994235596e-06
-2.52214849627181e-05
-2.43300767279723e-05
-2.46033946479905e-05
-3.25577776359288e-05
-2.98637249326579e-05
-4.40973063019711e-05
-3.17902330166093e-05
-3.23335442463446e-05
-1.23746445530484e-05
-2.74504509905592e-05
1.18329564207815e-06
5.659292893968e-06
-1.6424408092916e-05
-3.31808144851917e-05
-2.42303413992288e-05
-1.61377342547945e-05
-3.62301584387173e-05
-1.33005066300116e-05
-4.23714745742879e-05
1.13136736796157e-05
-1.8787854703779e-05
-2.95855083230302e-05
-2.06067161948291e-05
-2.41051394737267e-05
-2.95032082891199e-05
-4.38200307146592e-05
-3.62049818808643e-05
-4.73355084925335e-05
-2.65675304586961e-05
-2.41461092338079e-05
-1.97023987935856e-05
-1.15516064014734e-05
-2.5424122904388e-05
-2.39422995020158e-05
-4.09619960887661e-05
-2.80580056858881e-05
-3.88997587365077e-05
-2.29860263996826e-05
-2.0343264471249e-05
-1.54595055258566e-05
-2.43211350171403e-05
-3.29238542155532e-05
-5.36492033505065e-06
-3.45459961814891e-05
-1.3494541558368e-05
-2.47242643248195e-05
-2.3349504029835e-06
-2.34518625619998e-05
-3.1764876612053e-05
-3.467026165593e-05
-3.87076617835451e-05
1.89628796724281e-06
-3.07483538241083e-06
4.3445216183037e-07
3.90679441511271e-06
-8.26501158881782e-06
-2.88594578534457e-05
-1.72308862888721e-05
-5.20070357820639e-06
-4.63281887558031e-05
-3.46726430370792e-05
3.26579420730022e-06
-3.06371844030228e-05
6.71556464389586e-06
-1.86742235386474e-05
-8.09712260563523e-06
-3.43885514005271e-05
-1.42155405644427e-05
-3.29143843941105e-05
-1.4704946256418e-05
-1.44610761180631e-05
-1.72243019552398e-05
-3.78190388634278e-06
1.23948996988302e-06
-2.12406781229786e-05
-3.78186205700564e-05
4.79872540012424e-07
7.09501557864183e-06
1.5349559234226e-05
-3.15693888612299e-05
-1.65296544042384e-05
-2.18679618289023e-05
-1.85618790171108e-05
-3.65276776743881e-05
-2.11799749638194e-05
-1.34224913742911e-05
-6.30536746106541e-06
-2.76111370997155e-05
-1.89640290685953e-05
-2.03468067816911e-05
-6.39709815702118e-06
-3.65537201047777e-05
-3.67703465169639e-05
-3.04089053124894e-05
-4.65986053981046e-05
-1.25106723275465e-05
-4.35168780290952e-05
-4.11709098731911e-05
-1.58586269012871e-05
-4.09101514608676e-05
-9.02836580396088e-06
-1.60388139855984e-05
-1.69136471976675e-05
-2.40712574643537e-05
-2.73385972499445e-05
-4.31486186670736e-05
-1.21896035958956e-05
-2.74801753296007e-05
-4.75636898151568e-05
-2.88991828530911e-05
-2.83464226338111e-05
-3.3803629045148e-05
-1.56834315119676e-05
-3.98745443070395e-05
9.40790198389912e-06
-1.30583367638059e-05
-3.97931186301518e-05
-1.69971156041727e-05
-3.13842582686316e-05
-1.85822375641345e-05
-4.68012432056568e-05
-1.42316114723543e-05
9.33139837480956e-06
-1.7371123119986e-05
-2.33130699207725e-05
-2.10226822552668e-05
-4.46414125269629e-06
-5.33787267459429e-07
-1.00654451371188e-05
-1.5758177964556e-05
7.66852260329814e-06
-1.59033169004776e-05
-3.08523154596942e-05
-3.71785248688595e-05
-9.87549252135612e-06
-1.55152502036694e-05
-3.00208314023112e-05
-3.01644794161632e-05
-1.76934200784269e-05
-3.44952767397175e-05
-2.95476194210785e-05
-1.02208288826676e-05
-1.66728231545664e-05
-1.67655068487563e-05
-2.56377754059853e-05
-2.53852419927852e-05
-2.4787610584576e-05
-3.68713273106922e-05
-4.06303871890128e-05
-1.83545459003104e-05
-2.46256761408012e-05
-9.98884552526696e-06
-1.29510809775621e-05
-2.10085606704414e-05
-1.08844747034996e-05
-6.35258763789572e-06
-1.24817005436483e-05
-1.84572665487793e-05
-2.23153056125812e-05
-2.10765743637878e-05
8.87636526909965e-06
-1.03026702216817e-05
-3.21294199515843e-05
-3.6076459070325e-05
-1.72263322562755e-05
-4.02089847212406e-05
-2.72584940420325e-05
-3.03166790661869e-05
-3.72597478577435e-05
-4.27613591442088e-05
-2.92060382847584e-05
-7.17166313941025e-06
-3.71045229665193e-05
-2.19367623647724e-05
-1.79635519738932e-05
-1.11219762577284e-05
-7.82092070908567e-06
-2.19522553322319e-05
-3.50597193615418e-05
-3.26937697813848e-05
-1.62652647963452e-05
-3.42214823865011e-05
-5.36971046892021e-06
-5.1921109583034e-05
-1.06677979730182e-05
-3.69769009053363e-05
-4.0576662492711e-05
-1.74149661798932e-05
-3.73111296988755e-05
-1.98601176928493e-05
-1.32070287143448e-05
-3.88396108127787e-05
-2.74944955677796e-06
1.42126022174568e-07
-1.5504942133276e-05
-2.87278471066595e-05
-1.8617245666785e-05
-1.42254437063663e-05
-2.77456499046787e-05
-2.43719852078858e-05
-1.99475051100728e-05
-8.74689111962866e-06
8.16788784985513e-06
-1.37928209841123e-05
-9.47018395058267e-06
-3.44258503328848e-05
-1.96666202851608e-05
-3.72344538617402e-05
-1.04500059289578e-05
-3.87047990843299e-05
-3.8862720851906e-06
-1.01075576489525e-05
-2.28081865966537e-05
-1.20672752771734e-05
-1.02382151208217e-05
-3.17233613271834e-05
4.40012639769109e-06
-3.0567415922349e-05
9.34512403767513e-06
-1.22353557287069e-05
-3.6518150979644e-05
-2.78538535492492e-05
-4.59742926541771e-05
-3.24954447232754e-05
-4.2666409119227e-06
-1.68792826130758e-05
-2.17505530294846e-05
-1.29312206278571e-05
-7.68294735961018e-06
-2.55790400282941e-05
-2.14687291046437e-05
-1.84869635651368e-06
-1.64657151956082e-05
-3.06384941268304e-05
-4.18854711856918e-05
-2.76253599142485e-05
-1.73810971749133e-05
-5.33853402202699e-05
-2.30005916662874e-05
-2.03305426648467e-05
-2.90256286360139e-05
-2.74663236083845e-05
-1.59553500050307e-05
-3.86719941228774e-05
-2.92068451745732e-05
-2.12669892983813e-05
-3.49776400110247e-05
-1.90784571358885e-05
-2.10509056153525e-05
-3.92752519933416e-05
-1.04347124558458e-05
-2.10899178440114e-05
-2.39687535614571e-05
-3.23544450273264e-05
-2.10168868611938e-05
-3.40543780644389e-05
-3.39675308188826e-05
-2.56435601245762e-06
-5.12733248563333e-05
-2.26235299823489e-05
-1.80638526419386e-05
-3.41039608956096e-05
-2.68648726704887e-05
-2.35589891474364e-05
-1.2874936837794e-05
-2.98323459543205e-05
-3.36574068868515e-05
-2.09201812286992e-05
-1.14392070535784e-05
-1.76051430859257e-05
-4.22544898078255e-05
-3.24089491588067e-05
-2.00826561870674e-05
-2.32849906517095e-05
-2.77861930679138e-05
-2.54576383536005e-05
-2.59494136226912e-05
-2.09671941837837e-05
-2.54652706353025e-05
-2.62072628146159e-05
-1.11011067429838e-05
-9.7488594244299e-06
-1.48024618651038e-05
-8.10943878502256e-06
1.14647965910334e-05
-4.19396602269471e-06
-2.28968531918258e-05
-2.5475973470972e-05
-1.43529242553213e-05
-1.06517684239379e-05
6.74466120846637e-06
3.46006001329206e-06
-1.28992588768864e-05
-4.00986177279969e-05
-4.92366533128503e-05
-4.51761856792939e-05
4.65643235788404e-06
6.04847133630452e-07
2.76505050566938e-06
-2.53354137100792e-05
-3.29489113456814e-05
-2.67907317574743e-05
-1.17884928163878e-05
-2.45128059777754e-05
-4.14623967258153e-05
-2.96717614853172e-05
-2.38980208570288e-05
-7.98709747117689e-06
-1.36953355099727e-05
-1.47337818387646e-05
-1.67844632494991e-05
-2.03066538304294e-05
-1.7708690172246e-05
-2.7580748860568e-05
-2.52475195303232e-05
-3.92954521865313e-05
-1.37787986478973e-05
-2.84908522257893e-06
-1.41502492717005e-05
-2.96267080234742e-05
-3.75997652711055e-06
-4.37892969533859e-05
-4.56591925042591e-05
-2.6580678415259e-05
-3.74374636062424e-05
-1.19059661108082e-05
-1.69802696188673e-05
-5.15370999669979e-05
-3.70609715944457e-05
-6.13119149823907e-06
-1.37579216681976e-05
-3.06635276024102e-05
-2.24061657625256e-06
-3.69427905870737e-05
-4.78806129309706e-05
-2.85840750149747e-05
-3.26056819471069e-05
-1.63192200833703e-05
-2.03066306493047e-05
-2.46130274860357e-05
-2.65032677203695e-05
-2.64933319241612e-05
-3.15976498724974e-05
-3.05381010668114e-05
-2.33090420866483e-06
-4.32119401533671e-05
-2.76857874532905e-05
-3.94240855287063e-05
-1.8384386040189e-05
-4.51703764983992e-05
8.79457224135411e-07
-2.22938141277833e-05
-8.96309111406209e-06
-1.71475823005255e-05
-2.65375814719931e-05
-2.25162342125128e-05
-1.09936064291947e-05
-2.87564551823897e-05
-2.65941138955682e-05
-3.37929970584981e-05
6.49611596120128e-06
-8.65919200114028e-06
-2.69812555119121e-05
-2.83695135980223e-05
-1.81488999423041e-06
5.90322394246802e-06
-2.2611688402089e-05
-1.60806424981118e-05
-1.6055559312084e-05
-4.26714389339668e-05
-1.09799896723113e-05
-2.78934302167321e-05
-1.58072272959579e-05
-1.18713207367809e-06
-7.416898197644e-06
-4.77464032375094e-06
-2.24052700145937e-05
-5.82582208052553e-06
-1.01902144452737e-05
-3.14947948785664e-05
-1.17353371267645e-05
-2.00891730410388e-05
-1.19874147339953e-05
-2.89146300001331e-05
-1.80005895107522e-05
-1.29905569841791e-06
-3.01667638845251e-05
-3.2112109486718e-05
-2.42010973179049e-05
9.33923112056546e-06
-2.14791094190762e-05
-3.80745094582247e-05
-1.16005428653796e-05
-6.10060590399005e-06
-1.48701967400142e-05
-3.30281136220329e-05
-5.04290691935246e-05
-1.95164772538378e-05
-1.67288096542773e-05
-1.07184332060593e-05
-2.20871374621204e-05
-1.91344552861506e-05
-2.55562573553594e-05
-1.54739084154481e-05
-2.03669985710454e-05
-3.87510594533662e-05
-3.03893660366513e-05
-3.87426897407242e-05
-3.07132255532941e-05
-1.61607076486654e-05
-1.33633684706891e-05
-3.0092570491221e-05
-1.80764779397685e-05
-4.85500390139391e-06
-1.91390754306215e-05
-3.76243693698708e-05
-1.65251667180826e-05
-2.21657081015292e-05
-2.37085856418399e-05
-2.15421312048472e-05
-1.95639083576875e-05
-2.7203500682272e-05
-2.6413076455486e-05
-2.75936056128445e-05
-3.06201322891578e-05
-4.93861106439708e-06
-1.30983489325743e-05
-2.27943751867408e-05
-3.68003537248045e-05
-2.8628309014678e-05
-3.38700664672544e-05
8.74050642527942e-07
-1.59109914766433e-05
-2.45255910636206e-05
-1.84086023782473e-05
-2.01337688374605e-05
-2.89787087543992e-05
-1.89527094391277e-05
-1.73984130255535e-05
-2.391381158635e-05
-7.47316297089023e-06
-3.45039752930377e-05
-7.01135796824666e-06
-3.33551679616631e-05
-6.47135291450185e-07
-2.28150836294168e-05
-9.46719164727224e-06
-2.03306208903233e-05
-2.22749835218858e-05
-2.56566339050279e-05
-1.02910818929934e-05
-4.19366963295099e-05
-4.46775732142391e-06
-1.13198915115479e-05
-3.12061785677527e-06
-3.48651047660748e-05
-2.01839697810832e-06
8.15020814613175e-06
-1.32517936064484e-05
-4.22799913949971e-06
-4.23960240041853e-05
-4.35489752253389e-05
-6.64923832399225e-06
-1.26774040614525e-05
-2.131433254824e-05
-2.37840582214131e-05
-2.54569793255466e-05
-3.39405450432276e-05
-4.89430821800164e-05
-1.74396076678756e-05
-2.588801355863e-05
-3.07886649366043e-05
-3.92040233426227e-05
-2.55091888172888e-05
-5.46147694313703e-06
-2.03619930294609e-05
-3.44063499699938e-05
-1.54935902412139e-05
-3.55958684695338e-05
-3.95313194537241e-05
-2.12681739630978e-05
-3.109186901738e-05
-2.13501936944307e-05
-4.97609936267399e-05
-2.07115160614137e-05
-1.34914740755197e-05
-4.58398480729742e-05
-2.46159452656175e-05
-1.49192269403203e-05
-2.2637888529424e-05
-1.30630870139436e-05
-4.26222523656957e-05
-7.14660933322753e-06
-3.20342197251283e-05
-2.51268088619639e-05
-6.15371404230792e-05
-1.51752140992106e-05
-1.83317085694198e-05
-9.20758369170743e-06
-2.77364436794334e-05
-6.04358831372197e-06
-1.42398117663951e-05
-1.89256680755413e-05
-1.03767631125134e-05
-3.58978772764102e-05
-4.23044591693705e-05
-2.04967571946331e-05
-2.11453914967161e-05
-1.64695835721388e-05
-6.01667032752558e-06
-1.64604815565031e-05
-8.45051445323392e-06
-1.63732430032742e-05
-2.37970164504767e-05
-2.23994038048128e-05
-3.5491550027309e-05
-2.1986224768487e-05
-2.894644430702e-05
-2.71562389523955e-05
-2.83606079790232e-05
-1.30621066012621e-05
-2.0282584886774e-05
-1.80592089012333e-05
-1.9226569712114e-05
-1.35279465079496e-05
-2.62156542037976e-05
-3.4321416678526e-05
-1.24641979110287e-05
-1.86140691018821e-05
-1.9218698505574e-05
-2.91646213357634e-05
-1.93851102973433e-05
-2.39743534446976e-05
-3.9445634771848e-05
-1.13489645555678e-05
-1.581794298583e-05
4.45861152605998e-06
-2.59905492622106e-05
-2.60425979512186e-05
-3.00004066336079e-05
-1.68054905969354e-05
-2.48069668573358e-05
-1.707491103563e-05
-1.8430567913288e-05
1.20318159147866e-05
-4.2028896118567e-06
-2.24437255441232e-05
-9.21552722557991e-06
-3.47917192748742e-05
-1.4983576921989e-05
-3.6228115345692e-05
-4.09450242647465e-05
-1.65304155936471e-05
-2.42938973956598e-05
-3.97710955134639e-05
-2.28539952051534e-05
-8.84163763700042e-06
1.0308240483291e-05
-5.37202151321962e-06
-2.80986679904683e-05
-8.55332670728025e-06
-2.96323620116444e-05
-1.35284888355334e-05
-3.09986075110936e-06
-9.94878622200302e-06
-2.12110207337893e-05
-2.86692791266427e-05
-3.80930978596973e-05
-5.90405185502157e-06
-1.60371329741014e-05
-1.98440411002163e-05
-3.10896115124145e-05
-1.81590103285205e-05
-2.05915247258735e-05
-3.89470720984827e-05
-3.18305459237866e-05
-1.27519109938815e-05
-5.45765170526816e-05
-2.18772303338322e-05
-1.02170402774682e-05
-3.23886855951557e-05
-2.98766926746036e-05
-1.80574476753169e-05
-1.98068142599372e-05
-6.53649249571471e-05
-4.41483872112027e-05
-2.92199853854287e-05
-3.81682958584298e-05
-3.330636667911e-05
1.39153069933791e-05
-3.30819285153418e-05
-1.57697880314667e-05
-6.01765409837315e-06
-7.95508079619999e-06
-2.75971407097062e-05
-1.48084688400169e-05
-2.54379722992457e-05
-7.17842201798499e-06
-3.28947955044879e-05
-1.0024386592925e-05
-3.93188099146184e-05
-2.18393868555968e-05
-2.01927324639295e-05
-1.61262341841269e-05
5.43326500399316e-07
