# Supplementary material for: Research on computational propagation and identification of mine microseismic signals based on deep learning
Source: PLoS One. 2025 Oct 22;20(10):e0334641. doi: 10.1371/journal.pone.0334641 (PMC12543183; doi:10.1371/journal.pone.0334641)
Supplement: S10 Data — (ZIP) [file pone.0334641.s010.zip › 000101100001506.xlsx_0.txt_24.txt.txt]

-1.93838614043762e-05
-1.53569452818944e-05
-1.93996810205234e-05
-3.81320257267375e-05
-1.86982887772215e-05
-3.84798521803202e-05
-2.8561707504136e-05
-2.66738409548412e-06
-2.08926103728621e-05
-3.65815257895824e-05
-4.33591146867111e-05
-1.96601163618195e-05
-4.25100422554112e-05
-3.41056404568866e-05
-2.22344770853781e-05
-6.84006190283236e-06
-3.535303316037e-05
-1.78740665554643e-05
-1.9731001001359e-05
-2.71265897970827e-05
-2.41212940775135e-05
-2.79373108626126e-05
-9.70544503967969e-06
-2.82799017113408e-05
-1.74966911473166e-05
-2.8632386899025e-06
-2.12329815271582e-05
-2.09158794453052e-05
-1.74389273768587e-06
-1.84766584402249e-05
-2.37437567586854e-05
-3.08771211106494e-05
-2.55274875025107e-05
-1.45921229627487e-05
-3.67803418879879e-05
-1.27780445649645e-05
6.27220324378894e-06
-4.68911671797211e-05
-2.29564819338946e-05
-2.01846296113489e-05
-2.10927775539632e-05
1.5560335089344e-07
-1.01004725995985e-05
-1.91974668324669e-05
-3.36408017305324e-05
-3.60560875145493e-05
-1.28482199105211e-05
-2.78896142266171e-05
-1.19826247399914e-05
-1.10023696390067e-05
-2.70859774432055e-05
1.84128488314521e-06
-1.4022434084933e-05
-3.47502673355729e-05
-4.60541365480453e-05
-3.26666421478863e-05
-1.09479672720896e-05
-2.62962001271526e-05
-3.1117504000692e-05
-7.5099876345963e-06
6.45892298691476e-06
-1.39665594565643e-05
-3.67423096970894e-05
-4.20961532360444e-05
-2.47115772550805e-05
-1.78702610168396e-05
-1.42932471580322e-05
-9.88257409443555e-06
2.08735405193257e-05
-2.25573490901243e-05
-3.51147980337923e-05
-3.10612426256217e-05
-6.73635423136303e-06
-3.45191591357462e-05
-4.12338982520109e-05
-2.86036563719394e-05
-3.0172895030779e-05
-1.65333987189737e-05
-3.90040297695593e-05
-1.054651767241e-05
-2.32310040846645e-05
-1.78915968645391e-05
-2.62331354375449e-05
-3.82254106086756e-05
-2.92721698821649e-05
-1.67838017607681e-05
-1.47414967968946e-05
-2.84061822895097e-05
-3.00561189279434e-05
-2.4083094871198e-05
-2.04076051170022e-05
-2.93782434181366e-05
-2.3179588246897e-05
-1.5472817699907e-05
-2.62142100948147e-05
-3.95697456163039e-05
-3.8603017924058e-05
-1.63468846594299e-05
-1.52301864245485e-05
-1.76860667661148e-05
-2.29764137553758e-05
-3.54897567569463e-06
-3.1394169757329e-05
-4.38658340489252e-05
-3.14137116376416e-05
-5.16945801822288e-05
-1.5417686508132e-05
-1.95069234054445e-05
-2.08802153510759e-05
-7.26917786138962e-06
-1.6892502615912e-05
-2.07967707559709e-05
3.65379579303018e-06
-2.48047207527418e-05
-2.93061484007321e-05
-1.10299124163702e-05
-2.92190605319203e-06
-7.96194897862062e-06
-2.44303169707717e-05
-1.96705042076461e-05
-1.35810846617752e-05
-1.67752333438928e-05
-1.80202685963756e-05
-2.7146658456208e-05
-1.92643225522736e-05
-1.90270914073815e-05
-2.31543636797397e-05
1.17381979992031e-06
-5.4989379674892e-06
-6.32659994646124e-06
-2.85083467682101e-05
-1.37037064042542e-05
-1.21820399532708e-05
-3.05844862653972e-05
-1.1160870927891e-05
6.30827707836035e-06
-9.24907431893947e-06
-5.00897711930688e-06
-2.73624458957128e-05
-1.82079509414545e-05
-2.48343653732883e-05
-2.75156723616034e-05
-1.56014607783361e-06
-1.48199244399494e-05
-3.25291058987113e-05
-2.33535746384955e-05
-3.39213402029386e-05
-3.36600712563776e-05
-4.20030492705829e-05
-2.43506362356028e-05
-2.4903087340259e-05
-2.46425564873006e-05
-3.18017866134614e-05
-2.72839835738049e-05
-2.70546641612109e-05
-3.47877931469295e-05
-2.23956941491468e-05
-1.8463447479386e-05
-2.70652330557761e-05
-1.75601472867054e-07
-8.23975051502986e-06
-1.55863181628094e-05
-2.38125728847594e-05
-1.81556890185776e-05
-1.70237886959802e-05
-3.83279989903522e-05
-2.4389877504158e-05
-1.12602090530644e-05
-2.85627693262855e-05
-1.49880283216237e-05
-1.2399912785427e-05
-3.37965698378647e-05
-3.1403545785274e-06
-4.03679089860188e-05
-3.37641881815618e-05
-1.00468017153431e-05
-4.36060004058465e-05
-4.29831068103788e-05
-2.41380030586712e-05
-3.38636214157765e-05
-2.62689750322257e-05
-4.42741855256459e-05
-1.48691827353649e-05
2.76678935689034e-06
-1.81869430916851e-05
-2.96399027637358e-05
-3.2631663422443e-05
-9.55181131935018e-06
-1.41459895850578e-05
-1.35072486524026e-05
-2.49084803781304e-05
-2.45896656073034e-05
-2.08923807551131e-05
-3.00922183022512e-05
-3.20132037678334e-05
-4.92811370009798e-05
-2.83389352957926e-05
-4.57271305909355e-05
-2.42770339575866e-05
-3.4561286122152e-07
-2.00031541451232e-05
-1.02603360291333e-05
-3.23805575980134e-05
-2.33749142856163e-05
-1.32079130838423e-05
-2.17658535087081e-05
-1.13516004697754e-05
-1.61037232947336e-05
-3.41079519872037e-05
7.21895648236812e-06
-2.64299016433387e-05
-2.84669291864886e-05
-2.45988174412045e-05
-3.49080609519529e-05
-5.29506578987876e-05
-3.64725493894372e-05
-1.28477224539725e-05
-2.84224003031628e-07
-2.7961622252086e-05
-5.64744063343511e-06
-2.4081842497202e-05
-2.64870305463724e-05
-2.25620419499145e-05
-5.63455281603105e-06
-6.06877817796069e-06
-2.57586586406309e-05
-2.17640839861904e-05
-4.42800142296068e-05
-3.83172906096808e-05
-2.68695842724386e-05
-8.04397038215977e-06
-5.01141294998277e-05
-2.84969888244915e-05
-6.68279147948094e-06
-1.32004883082632e-05
-3.23096012502009e-05
-3.41057349640774e-05
-4.11951686217615e-05
-7.80363502567974e-06
-2.35618279869639e-05
-4.78797523092173e-05
-2.78200055289052e-05
-4.26626402481572e-05
-1.07955997679917e-05
-2.70335350430859e-05
-2.49959630399887e-05
-2.39989489803332e-05
-1.30405344734287e-05
-2.00386958372119e-05
-5.14634838242882e-05
-3.98725048997253e-05
-4.36227984436415e-05
-3.89203916007029e-05
-5.20448190150347e-05
-3.5334559336925e-05
-2.05780383212578e-05
-2.83540010303801e-05
-3.08972574632114e-05
-2.46576377649942e-05
-4.53259769686694e-05
-4.74390296616927e-05
-3.03769142758241e-05
-4.53519692903077e-05
-2.76374086132977e-05
-2.58634151481534e-05
-3.65088280532617e-05
-1.56114220151971e-05
-3.28675511427444e-05
-3.7574362362854e-05
1.63754725968544e-05
-1.74993602404708e-05
-2.44545252757392e-05
2.01332286276907e-06
-2.280485538041e-05
-6.65918555378806e-06
-2.40185681987527e-05
3.30941763421213e-06
-3.27688218332846e-05
-1.53855653541269e-05
-1.15804766420518e-05
-2.90795889715633e-05
7.19010509732631e-06
-1.40996678049839e-05
-2.4112522505253e-05
2.25426450432923e-06
-5.46259936862262e-06
-1.45885702874101e-05
-3.3209218396892e-05
-4.63141129043531e-05
-1.67238044921305e-05
-7.83418880868841e-06
5.01316489252191e-06
1.29028818351427e-06
-4.02769209650407e-05
-2.10065007277964e-05
-2.50778294097138e-05
-3.36826731387491e-05
-1.53799091550884e-05
5.52241535541256e-06
1.99128985742849e-06
-1.44724618709257e-06
-2.24326788149625e-05
-2.62671312058487e-05
-7.6982313858143e-06
-1.88082623726234e-05
-1.92490500117237e-05
2.21304256374743e-06
-8.03747055038029e-06
-1.25551506278846e-05
-2.55415380257231e-05
-3.10120179161866e-05
-3.3563205732148e-05
-2.55950897231261e-05
-2.43328079282116e-05
-9.04319431627036e-06
-1.71285151004631e-05
-1.87403852340807e-05
-1.78835407381134e-05
-3.97791124952578e-05
-2.33703000644674e-05
-4.00381716067385e-05
-1.26321393583909e-05
-1.06744663256857e-05
-3.12498461481963e-05
-2.18137998308473e-05
-3.28835215987935e-05
-1.42566644797488e-05
-5.15997891979441e-07
-1.91259890235341e-05
-7.05517271218001e-06
-2.61833204916888e-05
-2.97204107894572e-05
-1.14594443201693e-05
-3.67977473166808e-05
-4.04035615156231e-05
-5.62506007484499e-06
-9.5981468794234e-06
-2.32172447399008e-05
-4.41813137466659e-05
-2.28869974366329e-05
-1.97773491834794e-05
-2.02258948158155e-05
-1.45332960974627e-05
-8.64528248644212e-06
1.74631446774279e-06
-1.07428359904937e-05
-2.90875402907713e-05
-2.39133007307056e-05
-2.80938432836697e-05
-8.21454394228175e-06
-3.00027817458999e-05
-2.58698591877186e-05
-3.98617417254349e-05
-9.378911168746e-06
-2.74555944639024e-05
-1.46677772744181e-05
-1.78885242281983e-05
-8.44459343768392e-06
-2.02620922552146e-05
-7.00362390287398e-06
-1.40224078852403e-05
-2.08661735141573e-05
-7.25175089667264e-06
-2.99447487034157e-06
-7.55836684672309e-06
-2.06213459226221e-05
-1.08454584134449e-05
6.28990144882569e-07
-2.40705958432141e-05
-1.65634903578927e-05
3.69324639251981e-06
-2.54344139578559e-05
-1.70325781636196e-05
-2.71847671880724e-05
1.1038734448249e-05
-2.44326806414726e-05
-4.11900204620128e-06
-5.24089960693497e-07
-2.69671057523046e-05
-2.73211594806144e-05
-8.56223269343188e-06
-1.74318091083918e-05
-2.55895251828361e-05
-4.07420158522337e-05
-3.40108581924122e-05
-3.1623604863959e-05
-1.65042729249295e-05
-1.00964690173435e-05
-2.73610067192709e-06
-2.65813846365379e-05
-9.68026593470932e-06
-3.12892017574656e-05
-1.71062061243633e-05
-4.69046111614298e-06
-8.78023123704258e-06
-1.26356763310705e-05
-1.27095116762628e-05
-2.33702686481588e-05
-2.50569740773814e-06
-1.35636056993039e-05
5.82426715593774e-06
-2.94455382230174e-05
-2.1614938703843e-05
-2.35480381768095e-05
-7.48142533701077e-06
-2.89851696731889e-05
-1.13417069866764e-05
-1.67491110368148e-05
-3.0667051933168e-05
-8.76595698560684e-06
-2.7541115556629e-05
-2.35575445558765e-05
-1.84297783663347e-05
-3.74888475889222e-05
-4.06825933278082e-05
-2.32968445352417e-05
-1.68193176277997e-05
-9.24297127000929e-06
-3.64812325625875e-05
-3.07276474588129e-05
-2.75119433082649e-05
-1.94187181794356e-05
-3.29605330955178e-05
-9.8127573616276e-06
4.78551947987581e-06
7.85782093129667e-06
-2.0215558703082e-05
-3.42873576873212e-05
-1.70647770305074e-05
-1.63127490249765e-05
-8.49801172383607e-06
-2.09330073114342e-05
-3.7348090467536e-05
-2.32465569572657e-05
-2.69298390017535e-05
-8.69132761560227e-06
-2.11427404487272e-05
-1.18097642025516e-05
-1.12146633637165e-05
-8.39703766519242e-06
-1.90546106652417e-05
-2.54062849878566e-05
-1.75017666004357e-05
-1.68202532260623e-05
-3.56934998629324e-05
-2.17718211721767e-05
-5.84887076597308e-06
-1.84866611816066e-05
-2.36191428080519e-05
-1.61207874621822e-05
-2.17689620206482e-05
-1.15428929647198e-05
-1.61856962452295e-05
-5.58381670927461e-06
-3.47943241705387e-05
-2.3920008461965e-05
-8.86583382321334e-06
-2.61816493143845e-05
-1.03572043386613e-05
9.79642203604008e-07
6.29308299549254e-06
-1.0931905070956e-05
-4.3784048075455e-05
-3.98723739699249e-05
-2.03496671490481e-05
-3.61566709383544e-05
-2.8067869877653e-05
-2.68090937726175e-05
-1.70498571937651e-05
-3.11281776586338e-05
-3.3877245923971e-05
1.4695183923345e-06
-2.37202657006678e-05
-1.71398052439877e-05
-2.40943514457346e-05
-2.64212644356621e-05
-3.04755071821476e-05
-2.55595581521384e-05
-2.08855955238444e-05
-2.5794067047839e-05
-3.62101149969948e-05
-2.93801740865699e-05
-4.17488141139147e-05
-2.79739694075283e-05
-4.79650472646829e-05
-2.20289298842121e-05
-1.66439297962804e-05
-2.38152787798726e-05
-2.19852313810518e-05
-3.49053899316586e-05
-1.7726164411992e-05
-3.30793415307924e-05
-1.04472641844765e-05
-1.98034362620417e-05
-1.49538091047469e-05
-1.76534418091521e-05
-2.14945174310558e-05
-1.37843722036483e-05
-3.78947424031969e-05
-3.50692905650876e-05
-1.54432420492396e-05
-2.51936890768325e-05
-3.3365793519868e-05
-1.03989094312704e-05
-3.2498402604954e-05
-2.80274650122902e-05
-2.30638962360527e-05
-4.35674654091946e-05
-1.82288895416409e-05
-3.29809425460775e-05
-1.09552019445433e-05
-3.1644655354886e-05
-2.91256503478481e-05
-1.75540177799436e-05
-3.17828778431498e-05
-8.55615431420868e-06
-4.38902162611001e-05
-3.47350070977514e-05
-2.23426518947498e-05
-2.30122567976712e-05
-3.59578776886165e-05
-3.78798753619308e-05
5.74906075269343e-06
-2.21451286445636e-05
-1.30054376074589e-05
-6.32781060029179e-06
-3.39771367506957e-05
-2.12922964131672e-05
4.06842020088194e-06
-3.12712918554204e-05
-1.87473762767419e-05
-3.60311913892948e-05
-1.57821701885824e-05
-2.72244323724845e-05
-1.06479776486824e-05
-2.06400981965531e-05
-1.80356805679244e-05
-1.82472800018288e-05
-1.71542829228733e-05
-1.50006591758216e-05
-2.18425434924829e-05
-1.35428646723059e-05
-3.18534813695868e-05
-1.57215272587469e-05
-1.23126720761673e-05
-3.69817779505658e-05
-1.73963065146547e-05
-2.96457552139255e-05
-2.27551559068948e-05
-1.9888945755685e-05
-1.81125524170841e-05
-1.58898554071002e-05
-4.11454681292093e-05
6.05701547112118e-06
-2.79907307216484e-05
-4.2116447809711e-05
-2.58131281164212e-05
-1.13393226621133e-05
-5.15424852080547e-06
-2.10604545190244e-05
2.35685301801802e-06
-1.91900003790797e-05
-1.39196632789386e-05
-2.44549387842002e-05
-3.2889585399679e-05
-3.99574877055131e-05
-1.99607391064473e-05
-1.27503730562409e-05
-2.42804193725113e-05
-1.37791119358906e-05
-1.91953846807347e-05
-3.19952841129059e-05
-3.01551467343604e-05
-3.68954662330443e-05
-1.82499544089377e-05
-1.20503303537384e-05
-1.11551050473494e-05
-3.43813590554824e-05
-4.84678978341278e-06
-8.31000947079616e-06
-4.43633245103476e-05
-2.29934358901392e-05
-1.24533354159626e-05
-1.41909096321876e-05
-1.04440977460251e-05
6.89781709420986e-07
-3.52671352335211e-05
-3.16108447137351e-05
-2.81307158478459e-05
-3.58422194751688e-06
-9.16464323302173e-06
-2.73426336913762e-05
-2.97512298369283e-05
-4.43625214492823e-05
-2.81613262423993e-05
-9.60535452603059e-06
3.43207936149032e-06
-1.64442638646467e-05
1.21302589431358e-06
-1.37426947647362e-05
-2.17455105525723e-06
-2.2783228109357e-05
-4.65238774352959e-06
7.64891058555773e-07
1.27032285899223e-05
-6.8825492520128e-06
2.4816408223181e-06
-3.50552934659878e-06
-4.95733809584007e-05
-2.4667135825684e-05
-2.65465370746161e-05
-4.34583551308159e-06
-2.58561615091036e-05
-2.04318617561333e-05
3.16184401695627e-06
-9.44035069161855e-06
-3.63047965433348e-05
-5.70428144238937e-06
2.98899444642726e-06
3.07209371343615e-06
-2.78677340784746e-06
-1.69156495099145e-05
-3.62596006666371e-05
-1.03009918239871e-05
-2.04800845328416e-05
-3.39085668488215e-05
-2.88154145554309e-05
-1.52888579665901e-05
-2.27509414014528e-05
-4.32527308400681e-06
-2.47775591052056e-05
-3.0749325753526e-05
-2.21808835231731e-05
-2.05026786231311e-05
-2.5051914124913e-05
-4.28562589895996e-05
-1.08281420153845e-05
-2.92404069328156e-05
-3.47206192826567e-05
-4.03696859089084e-05
-4.66911624943426e-05
-9.48665280371291e-06
3.39299297812037e-06
-4.02242557553049e-05
7.68590777080586e-06
-3.79828371312498e-05
-3.11660161165346e-05
-3.19187151454443e-05
-2.41346228884884e-05
-6.42712779395544e-06
-2.87444887565324e-05
-3.62878405405239e-05
-2.80141126676755e-05
-4.69949748454525e-05
-1.24064660126604e-05
-2.70921484532576e-05
-2.66196997903002e-05
-4.13921080655238e-05
-2.54492284903267e-05
-3.49329874827684e-05
-2.41416110808481e-05
-3.10341648316166e-06
8.974399150405e-08
-2.05338134316632e-05
-5.12845307631764e-05
-2.73655355100276e-05
-2.04105934574186e-05
-2.33829210960022e-05
-2.87339627316021e-05
-1.46721829175616e-05
-2.01710763739965e-05
-2.1888481344005e-05
-4.72273885103665e-05
-2.47989599708983e-05
-5.56114661968433e-06
-3.04271525408887e-05
-1.38712185964108e-05
-3.0714295380919e-05
-1.2441058699865e-05
-3.99637565946561e-05
-2.1855294079692e-05
-2.67026911989548e-05
1.55345540384181e-06
-6.29263496056512e-06
-2.55094634506937e-05
-3.50321801284135e-05
-2.374425916953e-05
-9.29653710463443e-06
-4.15376267237933e-05
-3.34118951422391e-05
3.42794022687948e-06
-3.00425700368686e-05
-1.3183040277128e-05
-3.99419523252489e-07
6.13295711189746e-06
-6.34925618984707e-06
-4.16546250014874e-05
-3.42040110110247e-05
-1.72317747718516e-05
-6.63399350024553e-06
-4.25912726773913e-05
-1.45954866464236e-05
-2.95966008615541e-05
4.59675326251999e-06
-2.88069926691579e-05
-1.13153879107684e-05
-1.44955263167637e-05
9.88826165534544e-06
-2.60237269626288e-05
-3.7197607834545e-05
-2.54256753763687e-05
-2.63440817399258e-05
-3.40131498460725e-05
-3.20204276976441e-05
-2.04673056937274e-06
-1.86088414462505e-05
-1.33211573192452e-05
-3.38517006591483e-05
-2.20091295924841e-05
-3.64773838966821e-05
-2.47370501018732e-05
-3.49122070214954e-05
-2.86534044135964e-05
-2.83753887905911e-05
-3.99953692017325e-05
-3.41276934515698e-05
-1.32449999900269e-05
-3.94647356512169e-05
-1.93098074820081e-05
-4.4546885223967e-05
-1.56347617738773e-05
-3.19087995127065e-05
-3.67794183226556e-05
-3.11728125868336e-05
-2.64567354042107e-05
-2.21413727776535e-05
-3.71098193981685e-05
-2.21259985964155e-05
-2.49835647541018e-05
-5.54529729100799e-05
-2.60077095698007e-05
-9.90331823696595e-06
-2.81766645325058e-05
-2.18150417124455e-05
-1.86363721685122e-05
-3.16860013343686e-05
-2.14998956811667e-05
-3.0286973571384e-05
-4.93576702877214e-05
-2.38569311933789e-05
-2.57223977479752e-05
-2.67086063698963e-05
-8.90977317939596e-06
-2.28921681415568e-05
-2.98638705760501e-05
-2.45576624419182e-05
-1.24003871485147e-05
-1.43352558499019e-05
-3.76548145193744e-05
-1.43286854560474e-05
-1.7055617802631e-05
-3.06044123011841e-05
-2.67967936539005e-05
-2.00405132296012e-05
-1.11581485244433e-05
-2.07583495161699e-05
-3.11249385321858e-05
-3.47181463924212e-05
-2.91737701945834e-05
-4.75809408718038e-06
-1.53752716406673e-05
-2.3669587441281e-05
-2.09509613956814e-05
-4.11056779994606e-05
-2.51404230904112e-05
-1.5022685383908e-05
-3.03606712441751e-05
-3.57539636116105e-05
-2.92533064032584e-05
-1.60175606783885e-05
-1.89811215037222e-05
-2.77835497165144e-05
-4.95730112307035e-05
-2.5702628386236e-05
-6.31654994605359e-06
-2.39677373410495e-05
-2.68887315528006e-06
-4.01674656376103e-05
-3.54173198986203e-05
-4.32135133000523e-06
-3.84187432448762e-05
-1.33347981757445e-05
-2.76574826010267e-05
-4.09827824853227e-05
-1.49393191342404e-05
-1.12615225923219e-05
-2.39479492679771e-05
-1.63240298114264e-06
-1.02386814979943e-05
-2.8838656802967e-05
-3.33067659404477e-05
-1.68916173909194e-05
-2.15979342467598e-05
-4.82949111431175e-05
-3.85218300479811e-05
-7.17223162617833e-06
-2.20434550285075e-05
-9.96947123066417e-06
-1.69635684057449e-05
-2.08026953195781e-05
-3.52829170292875e-05
-2.97547846139548e-05
6.29922696975386e-06
-1.36472211388302e-05
-2.29663176585674e-05
-3.21800224839086e-05
-6.62495415912942e-05
-3.62863881882901e-05
-2.11380841057431e-05
-9.7873287212091e-06
-2.02451394294231e-05
-2.4367657252866e-05
-2.32358191211653e-05
-2.03553761152702e-06
-1.53211555758459e-05
-2.85372157592555e-05
-5.04765845416221e-05
-2.92531932239903e-05
-2.98554304522115e-05
-2.9240178501994e-05
-1.51593404406492e-05
-4.75131296902218e-05
-4.37276362432026e-05
-3.42193484834945e-05
-4.7188585651371e-05
-2.2402188390554e-05
-5.26890861736754e-06
-9.58657915556042e-06
-7.27899972067108e-06
-1.42260810578159e-05
-2.53330288692435e-05
-2.74157267807498e-05
-3.08501770956507e-05
-9.57863245363964e-06
-7.96923484333243e-06
-1.70329333985279e-05
-1.77727946105187e-05
8.03108496123998e-06
-4.26985285202656e-05
-3.12476048068871e-05
-2.74732850519788e-05
-1.64382462617495e-05
-1.85069927812129e-05
-1.98821088437415e-05
-3.02395981389882e-05
-6.86409511859857e-06
-3.49557987333016e-05
-1.84315172464049e-05
-3.29113879062994e-05
-7.57221732416154e-06
-1.71684000240629e-05
-1.84562413567608e-05
-2.17687517396546e-05
-1.66512108715605e-05
-7.66543015826938e-06
-2.08783774700308e-05
-2.07040285917735e-05
-1.73227404281323e-06
-1.20691480842909e-05
-3.58367828994974e-05
-2.07249762489365e-05
-3.67754594465914e-05
-2.96695036536278e-05
-2.29164691812281e-05
-2.07277231002206e-06
-3.2280979643074e-05
-2.39633496159753e-05
-4.15027684805808e-05
-3.84829275840104e-05
-4.39757012860483e-05
-2.66068557741998e-05
-2.29752201859721e-05
-1.24763660167991e-05
-2.21785462547744e-05
-1.99037415255377e-05
-3.1560995637548e-05
-4.21654543314205e-05
-4.00751928905194e-05
-2.92662692934377e-05
-2.88774205398243e-05
-1.31861479568581e-05
-2.61911381180214e-05
-3.4515901129748e-05
-9.87079403615131e-06
-1.62451961498173e-05
-1.15608198311275e-05
-3.21244394910149e-05
-1.47262534604246e-05
-2.71853182113772e-05
-2.66461360253943e-05
-5.34363264835863e-05
-2.23723377939856e-05
-2.36607312248034e-05
-4.05486989679976e-05
-2.09567126066319e-05
-3.92602187424336e-05
-2.25070155090709e-05
-1.73539569496629e-05
-1.55915444777802e-05
-2.09000147127756e-05
-4.43084963986189e-06
-1.6794739518162e-05
-1.25631772518047e-05
-2.53039791584235e-05
-3.98447683568843e-05
-2.20512231075567e-05
-1.58479019795238e-05
-2.10758344283272e-05
-1.13197240218571e-05
-2.92357029676753e-05
-1.43968748598542e-05
-5.70493123044063e-06
-3.1502853697963e-05
-1.04250009647159e-05
5.55880523313917e-06
-6.95088005390734e-06
-2.83507875237164e-05
-3.98419620981901e-05
-1.35463972615566e-05
-5.64146456042521e-07
-1.56022445665694e-05
-3.23073524117028e-05
-1.82477681160036e-05
-2.89407122748649e-05
-9.87770064419675e-06
-7.06728199348173e-06
-1.98421813557226e-05
-3.58537275191367e-05
-3.24418913459929e-05
3.45287731042884e-07
-1.93076912300485e-05
-1.37052830058131e-05
-4.29990430496432e-07
1.24558349071192e-06
-3.90823530763686e-05
-5.49081206654289e-06
-2.25940296400518e-05
-4.7776709857905e-05
-4.99444492360287e-06
-1.60073668839008e-05
-2.15769739955111e-05
-2.12170487281327e-05
-3.40662804813944e-05
-1.30113004925736e-05
-5.08015417817912e-06
-3.24094107954462e-05
-9.34985473024091e-06
-3.25457408983273e-05
-4.13799771721969e-05
-3.31889140183016e-05
8.98767871848939e-06
-4.255455509153e-05
-3.68819973637463e-05
-3.30778221899052e-05
-1.41891339862073e-05
-1.94094190558306e-05
-2.72287510745964e-05
-3.84626616143791e-05
-1.59453379360291e-05
-2.76771180165828e-05
-5.11039187483664e-05
-2.67839754463249e-05
-2.59091726186041e-05
-2.0592863504174e-05
-2.01609748019717e-06
-2.58309523771866e-05
-1.73065302567268e-05
-2.8008076868372e-05
-3.68479131081962e-05
-4.94692772914041e-05
-3.58435013455295e-05
-4.84786870669668e-05
-1.83314457407057e-06
-3.18176900103412e-05
-5.85589430435867e-06
6.56473504576299e-06
1.53950175329133e-05
-1.89357532736557e-05
-1.5920390051621e-05
-9.31516424584768e-06
-3.81568103490519e-05
-1.43036303862132e-05
-1.68460576079696e-05
-2.37035000861371e-05
-3.68432259647312e-06
-1.64707404624004e-05
-2.45794899966579e-05
-1.61594661452414e-05
-3.83814895034395e-06
1.70413015506898e-06
-2.83588454201867e-05
-3.13439128304633e-05
-2.62990467486341e-05
-3.65127549885347e-05
-4.28343388471668e-05
-9.93059746942124e-07
7.79390617924837e-06
-3.56459823013676e-05
-1.57188356671024e-05
-8.31291897244843e-06
-3.47026958927381e-05
5.98892328439528e-06
-4.1879605550093e-07
-2.95076666336811e-05
-1.32760532428511e-05
-1.53656791737158e-05
-3.72167333395274e-06
-1.81759232049141e-05
-2.15525172875769e-05
-2.9318310140903e-05
-1.57838572314472e-05
-1.23038743212284e-05
-6.48317934525068e-06
-1.64239946011235e-05
-1.54242017711312e-05
-3.22520121692584e-05
-2.5891537184597e-05
-4.00995927085879e-05
7.18369363543146e-06
-3.83650221979732e-05
-1.19981561635659e-05
-1.5549527839553e-05
-5.33387543850642e-06
-3.08807028997741e-05
-2.11130182747823e-05
-1.12788735375567e-05
-2.12981750858487e-05
-1.1669465078227e-05
-3.54865985583947e-05
-1.72164759590263e-05
-9.7851151036197e-06
-2.01886425060377e-05
-4.30434671362068e-05
-4.06910193335093e-05
-4.14051384574937e-05
-2.71724285490426e-05
-2.96088260256932e-05
-5.76660184012105e-05
-3.6839445890482e-05
-3.60502571030885e-05
-1.65780736054267e-05
-1.88149393172819e-05
-3.03446443223127e-05
-1.6880737974383e-05
-4.86919482313631e-06
-4.47472188844488e-05
-5.093351098504e-05
-4.69757055369875e-05
-1.32132112012983e-05
-2.12932419936926e-05
-2.10962857149486e-05
-1.43154807147465e-05
7.72152521774151e-06
-3.36269684771337e-05
-3.23824552082093e-05
-2.85289460689102e-05
-3.7008487193663e-05
2.74536199514481e-08
-1.57074451278123e-05
-1.15265573435233e-05
-3.37520958271997e-05
-3.52343055491778e-05
-2.53093731683119e-05
-3.78329347459552e-05
-2.08280969880883e-05
-2.47767865130533e-05
-2.07184441370348e-05
-3.21718708643569e-05
-1.64528460171501e-05
-1.88926583023829e-05
-1.04640493575027e-06
-3.74599017416973e-05
-3.04265108189715e-05
-1.82068430123896e-05
-9.02052260370699e-06
-1.48252935179352e-05
9.56641979721309e-06
-2.15629460029929e-05
-3.55662509118676e-05
8.13447097171269e-06
-5.59665013881913e-07
-2.1843195803249e-05
-1.33177249547093e-05
-3.42648466020797e-05
-8.92462523602629e-06
-4.00812964614401e-05
4.30053026426264e-06
-1.93397870225688e-05
-1.52219104111793e-05
-1.16010995652088e-05
-2.60223227811605e-05
-4.28069912161204e-05
-2.5962837632197e-06
6.82748843043735e-06
-4.412942156037e-06
-3.29905682567862e-05
-2.48520413541064e-05
-3.18725282834608e-05
-6.19979320950879e-06
-2.40893446181962e-06
-9.01245002735286e-06
-1.90057492420818e-05
-4.3926040351746e-05
-2.11985602513574e-05
-1.78993873606278e-05
1.11167518090217e-05
-1.35444481475095e-05
-3.24220072813029e-05
3.62190050178321e-07
-4.12455626431546e-05
-1.64872425077898e-05
-2.39200235778054e-05
-2.16818985852596e-05
-1.14545085440903e-05
-5.8016329967811e-06
-4.4314731830341e-05
-2.20528005446163e-05
-1.69457607509686e-05
-2.61268501559831e-05
-1.3745627992153e-05
-2.96729050915112e-05
-1.52141159396781e-05
-3.27424118970568e-05
-1.28373377646177e-05
-3.13993340150113e-05
-2.45677293639836e-05
-3.13012714705819e-05
-6.76991468098525e-06
-5.53302964544172e-05
-4.02278153640549e-05
-2.04831798225171e-05
-4.17778241331547e-05
-1.55132722336038e-05
-4.0907475796916e-05
-3.29416950271919e-05
-2.98886752208444e-05
-3.70647464209883e-05
-2.73235325385682e-05
-8.56984602108027e-06
-2.97311001668667e-05
-3.40833816745236e-05
-1.94363496618998e-05
-1.32809704417128e-05
3.82796293197337e-06
-2.20679990609475e-05
-3.43863254501384e-05
-1.45874919994978e-05
-1.93423875708248e-05
-9.67322495226013e-06
1.46761309819946e-07
-1.94355457325654e-05
-1.17669000074222e-05
-1.43036362278829e-05
-8.51755962696691e-06
-2.05808892188898e-05
-7.81865580101293e-07
-5.40248685387929e-05
-6.23078002144827e-07
-4.31889875532276e-05
-4.19443763466195e-05
-1.96392097471957e-05
-1.75200703335021e-05
-5.04976414138951e-05
4.07331204861677e-06
-8.13839110176888e-06
-2.36899526676375e-05
-2.37204330444954e-05
-8.73358298430605e-07
-1.55983525823236e-05
-1.78538037702246e-05
-1.63574637512918e-05
-2.28345169908089e-06
-1.29530548989555e-05
-4.08251906561489e-05
-2.75495306659704e-05
-2.41140767333341e-05
-4.00636586138324e-05
-3.94294743965238e-06
-2.64663643925476e-05
-2.59672618074277e-05
-1.5931513986294e-05
-4.55323504038198e-05
-1.19841479311102e-05
-3.11053181419928e-06
-3.29399733979117e-05
-7.83005544997035e-06
-4.17154886617161e-05
-2.25151176938547e-05
-3.26337085652094e-05
-1.49377640044343e-05
-2.65150151868807e-05
-3.81105114858426e-05
-4.28786299961265e-05
-3.19764052978949e-05
-2.04324277446646e-05
-2.65749625726516e-05
-2.53680177478059e-05
-1.61158326814258e-05
-3.05143546240259e-05
-2.37700956619276e-05
-3.07754579718182e-05
-5.01060795009806e-05
-1.67384399551605e-05
-2.26377466127394e-05
-2.75948777724979e-05
-1.06938830982432e-05
-2.99493538061752e-05
-2.29921555517104e-05
-3.72977901533991e-05
-2.84773391395305e-05
-1.07216032828368e-05
-2.1822528263888e-05
-4.24309773274152e-05
-1.4711537212396e-05
-1.42393356859717e-05
-5.08828793048066e-06
-1.00461660295954e-06
-2.84047489169396e-05
-1.29421950276909e-05
-2.19688776779706e-05
-1.7409782782835e-06
-2.23308942255304e-05
-2.2670360072066e-05
-9.01296645626186e-06
-4.13778466797624e-05
-6.16234075259413e-06
-2.38972380310086e-05
-2.49242920106134e-05
-1.17694095096797e-05
-2.94874394299684e-05
-2.64995758640256e-05
-5.41392261490939e-05
-2.5518880699109e-05
-2.60096386535601e-05
-3.12086642404836e-05
5.34621760458839e-06
1.30673913228479e-07
-2.97302443936649e-05
2.1908626160258e-06
6.71893762175362e-06
-3.11723697813869e-06
-3.32071529398273e-05
-2.53102190441607e-05
-3.89481101960547e-05
-9.14562656604291e-06
-1.356404658737e-05
-2.46432725708825e-05
-2.31878829597361e-05
-2.8143995807678e-05
-2.45630312926654e-05
-2.73074309647853e-05
-6.523070237098e-06
-2.34292217817504e-05
-1.01066664409085e-05
-3.7214192808576e-05
-1.68674351096864e-05
-1.31523910927232e-05
-1.87160845867427e-05
-4.52410012713216e-05
-1.51217617275248e-05
5.62087934183415e-06
-3.27802517499738e-05
-2.32597129289106e-05
-4.29353624072774e-05
-3.63632216186488e-06
-3.18521269492682e-05
-4.18302887667706e-05
-4.75103919486858e-05
2.52776584342902e-06
-2.01624487022187e-05
-3.26740580345874e-05
-3.58706222367509e-05
-3.3461899332928e-05
-2.04442042645632e-05
-1.83863908022932e-05
-1.56476494595143e-05
-2.5261047722228e-05
-2.35406415491863e-05
-3.79694713662377e-05
-1.90218861708325e-05
-8.72619022502841e-06
5.85177223598211e-06
-3.25283099301666e-05
-2.27043100686521e-05
-2.87945547863207e-05
-5.24062300778813e-05
-4.10702922656622e-05
-1.22613367985169e-05
-2.64502673016857e-05
-4.23800493187465e-05
-4.2874802021009e-05
-2.41136532153064e-05
-3.96873146001699e-05
-3.49976002230724e-05
-3.01501819484851e-05
-2.40978878307921e-05
-9.34460298862522e-06
-1.50369175370905e-05
-1.80941016546942e-05
-1.47418290509306e-05
-6.01920442083981e-06
-3.42675625476147e-05
-5.30862903834242e-05
-1.80594196535038e-05
-4.20078595425897e-05
-1.05420289382282e-05
-2.56102659923342e-06
-4.55971968735965e-07
-1.80694632325489e-05
-2.3177011283512e-05
-8.32196916857446e-06
-2.29352652741323e-05
4.40416430085092e-06
-3.78512701908201e-05
7.97984791420902e-07
-1.27881967034224e-05
-1.99062956625346e-05
-4.53080261968453e-05
-1.57174428420797e-05
-3.7410585274846e-05
-5.25231999985416e-07
-5.24913099698553e-06
-3.03592964780825e-05
-9.03101703135316e-06
-2.02235688409623e-05
-6.29697231671627e-06
-2.49629238793179e-05
-1.76527205552273e-05
-3.84126834125504e-05
-1.52168084595451e-05
-1.64720597112629e-05
-1.51724044676016e-05
-2.15235110133642e-05
-3.17936787524334e-05
-2.55260508817025e-05
-1.87646337656739e-05
-3.62676769990424e-05
-4.36782693223829e-05
-3.22742132120941e-05
3.12568088037923e-06
-1.76042956649285e-06
-2.2005730469062e-05
-3.97917450176444e-05
-3.48082356846807e-05
-3.66245879813524e-05
6.75766131092507e-06
-4.04603279594367e-05
-2.68809491354132e-05
-3.65955610227138e-05
-7.93609773494879e-06
-7.54505167254961e-06
-2.47312731633907e-05
-1.67566767741991e-05
-2.54029279608782e-05
-2.30803696768208e-05
-2.81130405030684e-05
-1.79678711786354e-05
-2.18116534305945e-05
-2.64346935326157e-05
-9.31512304416773e-06
-1.83011647050905e-05
-2.62214275624576e-05
-5.49527774668463e-06
-9.58042183054768e-06
-4.22436980949939e-05
-2.11000166059352e-05
-4.25834331261464e-05
-5.78481615162868e-07
-7.8552086138202e-06
-1.61083617968349e-05
-2.88220260507834e-05
-3.54463190040955e-05
-1.11020547678998e-05
-8.38003940373391e-06
-2.3561547305228e-05
-2.47514658409993e-05
-1.41204684868234e-05
-1.26345274261913e-05
-1.85491911164108e-05
-3.6441972822779e-05
5.52666441471725e-06
-2.73460651474858e-05
-2.42274960744176e-05
-2.83874046846812e-05
-2.79668371480605e-05
-8.24390381692735e-06
-2.85988370594302e-05
-1.02607935414715e-05
-1.43726457261936e-05
-1.95519767124827e-05
-8.84375994515045e-06
-9.78945851993427e-06
-2.65910162434278e-05
-1.68042988733409e-05
-1.5682803650901e-05
-2.30090540928312e-05
-2.71693560353685e-05
-1.8965957147071e-05
-1.40437316958759e-05
-2.83387516571565e-05
-1.73619399779831e-05
-1.06342063483961e-05
1.57751562931852e-05
-5.40260979297813e-06
-3.20623805012247e-05
-1.71722410555238e-05
-5.65671174461679e-06
-1.36590773594502e-05
9.77888291672349e-06
-4.16807677697767e-06
-3.17215033250122e-05
-7.12388102992649e-06
-2.43000444365634e-05
-2.88038362178218e-05
-2.8422006318086e-05
-1.22570857673524e-05
-1.44713142703365e-05
-1.55575028368496e-05
-1.91873979529611e-05
-2.5914811602735e-05
-3.05415410854606e-05
-6.22878636878523e-06
-3.38767802596661e-05
-2.73525807788121e-05
-1.72456328974344e-05
-2.31789956458458e-05
-4.12717925697876e-05
-1.11992699514681e-05
-1.48249895676318e-05
-4.22184768999473e-05
-2.2870134434467e-05
-3.26530340185472e-05
-4.76378409052555e-05
-2.6235492407452e-05
-1.47125354742807e-05
-3.86435555228882e-05
-1.16325867984084e-05
-1.48979547473188e-05
-2.38624279203616e-05
-2.22792194924056e-05
-3.75417927040529e-05
-4.40729114117477e-05
-1.08158823770756e-05
-1.32453443599272e-05
-1.29782064291221e-05
-2.9057890133271e-05
-2.23102291519381e-05
-4.00041076821899e-05
-2.7917436387885e-05
-3.44675937813999e-05
-1.75253355394809e-05
-3.24251619034497e-05
-3.60766072645125e-05
-1.25554494487749e-05
-2.38745034614998e-05
-2.85667998508984e-05
-3.75925890349121e-05
-1.92549633682032e-05
3.11211303073221e-06
-2.75916773375505e-05
-2.23906750853048e-05
-2.44806775969435e-05
-1.45246360502027e-05
-1.74515484424161e-05
-5.04224594079946e-06
-2.0898005046422e-05
-1.28148662695343e-05
-3.76802418814763e-05
-1.14162307034572e-05
-6.86225502496163e-06
-1.83467728707888e-05
-5.05089554303309e-05
-3.51145923785494e-05
-2.48598527323956e-05
-2.75299754114718e-05
-4.86847695034388e-05
-2.75136966370992e-05
-7.29868780724164e-06
-2.27167885224719e-05
-4.09884859613146e-06
7.10188649387389e-06
-2.08577730945049e-05
-3.83448900895691e-05
-2.4369973857726e-05
-3.4350156270597e-05
-1.52310555752478e-05
1.42621331881415e-07
-1.78135417971913e-05
2.07861413583142e-06
-8.84802332897885e-06
-2.08362387800213e-05
-2.12918340533376e-05
-1.62087961106512e-05
-6.39036169322005e-06
-2.15882407649485e-05
-5.46483901701188e-06
-1.92088605730102e-05
-2.13460565463314e-05
-2.55636464440624e-05
-1.59350974667559e-05
-1.42405434170905e-05
-3.23371985944741e-05
-3.7245490314105e-05
-4.07885493875458e-05
-3.14646598885118e-06
-2.80812161383124e-05
-4.49055003265074e-05
-6.79074054418046e-06
-2.61812353014933e-05
-2.59998360652824e-05
-1.03683619340065e-05
-1.83758057109706e-05
-1.5144619771482e-05
-3.37514815656553e-05
-2.46678777273544e-05
-1.4128584068431e-05
-2.41904538028398e-05
-1.4296187901995e-05
-3.42206266864467e-06
-2.84734313321786e-05
-2.83121084756734e-05
-5.06080254541488e-05
-1.96623155742398e-05
-1.78093634929766e-05
1.7222607251516e-06
-2.69153480108922e-05
-3.13447817365603e-05
-1.6768987456548e-05
-3.42972013016506e-05
-2.46530903389375e-05
-3.03139310390724e-05
-2.21014835782428e-05
-3.97324244490988e-05
-1.84481400901647e-05
-4.44112405022446e-05
-1.40636474383391e-05
-9.19859538934058e-06
-6.83387517380144e-06
-4.83171378361455e-05
-2.85175556771759e-06
-2.25288601579261e-05
-4.01245354256565e-05
-1.69474884700516e-05
-3.69958790057291e-05
-5.33213644932856e-05
1.21308537112668e-05
-5.53835758936342e-06
-2.23525371200056e-05
-5.9354035317265e-06
8.22397633274063e-06
-2.24200014190728e-05
-2.65706811596829e-05
-2.49968678653436e-05
-2.39627974542759e-05
-1.60662155885193e-05
2.82003623723163e-06
4.62531442639997e-07
-1.75874856237095e-05
-1.52622022782873e-05
-4.48817335957942e-05
-3.96478352727086e-06
-1.68928087894241e-05
-4.80040992941127e-05
-4.06649943231227e-06
-1.46335103262236e-05
-9.56650843984301e-06
-3.58540454426422e-05
-1.25228267263799e-05
-4.66375684520674e-05
-2.13456412786458e-05
-2.12104343048431e-05
-1.53443694152691e-05
-1.80021817517935e-05
-9.66582846061323e-06
-5.72196244618989e-06
3.70499953065268e-06
-1.98417253106331e-05
-1.81304924939573e-05
-1.66777099190991e-05
-2.62931227496101e-05
-1.06298951637167e-05
-3.76938897720733e-05
-2.06902491552102e-06
-2.63060334004123e-05
-1.72863454280769e-05
9.21366986214817e-06
-2.13459959736286e-05
-3.57168000156898e-05
-3.56518457159823e-05
-1.23053692345988e-05
-2.38538330599209e-05
-3.13029190895535e-05
-2.21469865757642e-05
-3.48709579384296e-05
1.53123223094654e-05
-1.60025183494669e-05
-3.58520923454189e-05
-2.07937781113469e-05
-3.61769912469162e-05
-3.31366152810654e-05
2.21828074899063e-07
-3.79911466696217e-05
-3.38843050936634e-05
-1.89940940374804e-05
-1.53004274653618e-05
-2.20012760099194e-05
-4.45268015114107e-05
-3.47203659946816e-05
-8.21887758983923e-06
-3.05189783297051e-05
-3.3243869063449e-05
-1.80379748680403e-05
-2.58821254627673e-05
-2.07073001491335e-05
-2.30027087458738e-05
-8.33976115016727e-06
-2.76069388624719e-05
-1.7591917169704e-05
-1.34214768242971e-05
-1.00854385166015e-05
-2.5783778720741e-05
-7.87770727336919e-06
-3.79323197362693e-05
-1.66568995543191e-05
-5.41398383173884e-06
-4.29425364238274e-05
-1.73132308875051e-05
-8.35918314668628e-06
-2.73548022160904e-05
-2.62581953755664e-05
-1.93655016427554e-05
-6.02394223084021e-06
-3.96027784765521e-07
-2.28469860099374e-05
-7.94422476673287e-06
2.30826157412264e-06
-2.18488867263072e-05
-8.23376778144584e-06
-2.21912831690571e-05
-2.24642742214804e-06
-8.64170103117782e-06
-8.48963200311971e-06
-6.38923854136458e-06
-4.36938562810135e-05
2.09052013657297e-06
-2.46883261602125e-05
-5.07408910022528e-06
3.71520136869278e-06
-1.24394186455258e-05
-1.62833084140431e-05
-1.20369894465216e-05
-2.26806790451229e-05
-2.9360490342189e-05
-4.6748741681271e-06
-4.00890688294968e-05
-5.10855690495019e-06
-1.70592048213968e-05
-4.14541678234774e-05
-1.83642161772357e-05
-5.27680864257987e-06
3.91263285163538e-08
-2.08425328450062e-05
-3.07375416354214e-05
-4.19993838421516e-06
-2.70771091169979e-05
-1.27838529014887e-05
-2.62645148045975e-06
-3.53159722660368e-05
-2.62778069740536e-05
1.58293497338447e-06
-3.22166484135949e-05
-3.59900818874068e-05
-3.21994249017262e-05
-3.15696907285417e-05
-5.72729134433016e-06
-1.4595421901042e-05
-3.43664677033153e-05
-5.05975632278618e-05
-2.79444238696001e-05
-2.57015383175473e-06
-3.47251140747986e-05
-1.66480881015221e-05
-2.9729680280661e-05
-4.80322409644072e-05
-1.33421779048409e-05
-3.05469491928393e-05
-2.76057886016701e-05
-8.22698406378224e-06
-3.91948013454211e-05
-2.63399926367815e-05
-2.45591741296588e-05
-3.35692445278811e-05
-1.78310285366761e-05
-1.53427971100718e-05
-1.89878772736002e-05
-6.08901485062513e-06
-2.52171001000816e-05
-3.3680338125718e-05
-2.39714119655888e-05
-2.56064350194777e-05
-2.61381346752966e-05
-1.47917897051479e-05
-1.19720777028671e-05
-3.07791107262043e-05
-1.91857443132833e-05
-3.84030965571587e-05
-2.71131109165445e-05
-2.52693507623005e-05
-7.29132188569794e-06
-1.1392186618448e-05
-6.69062004872371e-06
-1.7060975282393e-05
-2.38201612107314e-05
-2.89969252567692e-05
5.35751305783342e-06
-2.38289835421586e-05
-2.28838971464522e-05
-2.10397943740028e-05
-2.61681186363572e-05
-2.0560032565823e-05
-1.81573232703459e-05
-7.9774671315862e-06
7.27779374625624e-06
-8.45714654575799e-06
-1.99830289373545e-06
-2.23478648653788e-05
-2.46590533812499e-05
-1.25364046287188e-05
-3.69704899900579e-06
8.17394336021071e-06
-1.05036761341258e-05
-3.78195230236142e-05
-3.70585409131593e-05
-2.88607546223107e-05
-2.54458891940403e-05
-1.26752937419465e-05
-1.17070832311127e-05
-2.39786389190188e-05
-3.66564356096902e-05
-2.66622725496965e-05
-2.85585367614345e-05
-2.9352081395529e-05
-3.16995851512576e-05
-1.57634814338691e-05
-2.114998087078e-05
-2.76136427487033e-05
-3.00903812219564e-05
-2.35632366334246e-05
-1.55751972235506e-05
-3.20453548820435e-05
-2.34713522592323e-05
-2.51745650663314e-05
-3.92825011541357e-05
-2.50433060145062e-05
-1.9279037776613e-05
-3.07990666064731e-05
-5.5607922784023e-05
-3.59478586069267e-05
-3.41445035986033e-05
-7.78331947693624e-06
-3.45076019925516e-05
-2.79820311914529e-05
-1.6659040510925e-05
-2.09719997461262e-05
-3.61599652915955e-05
-2.97983192492169e-05
-2.18292904825529e-05
-1.79797855249817e-05
-1.7716299239244e-05
-2.17748249632516e-05
-2.7980541171186e-05
4.40511511913236e-07
-2.54260973042006e-05
-3.57116817877458e-05
-3.17991039329081e-06
-2.72049847328598e-05
-1.49379191870908e-05
-2.29383001924583e-05
-4.01890565435465e-05
-2.26318712122638e-05
-3.36928914626678e-05
-1.39636748603427e-05
-3.56518455818819e-05
-2.9087070454882e-05
-1.86091463467891e-05
-2.37317587623341e-05
-3.34957235603519e-05
-2.37940530845975e-05
-5.08090896450698e-05
-1.81451906181454e-05
-3.54160624530682e-06
8.04523270957679e-06
-2.96002341827712e-05
-1.8928066230118e-05
-2.47666726618166e-05
-5.21308887951699e-06
-2.03862218200676e-05
-4.38355000013754e-06
-1.18007866265141e-05
-4.03487445151238e-05
7.13486626941546e-06
-1.6677781100037e-05
-1.66873685952286e-05
-7.8709671954857e-07
-3.89485330262596e-05
-1.31129726950455e-05
1.80080378721496e-06
-6.1176792303054e-06
-5.14782993946781e-06
-3.04388701383078e-05
-1.05677188732702e-05
-3.51321846614008e-05
-2.46971108164468e-05
-1.24629396527838e-05
-1.63322289978118e-05
-1.10284640093494e-05
-2.97424677128429e-05
-9.87010527756777e-06
-2.70505208083131e-05
-2.69166402155851e-05
-2.12534637279489e-05
-3.16711067707162e-05
-1.61038363223577e-05
-1.79147491465928e-05
-4.25129392951245e-05
-1.09761649869171e-05
-3.88029132490402e-05
-2.52896403164843e-05
-2.34549287317812e-05
-1.66106046894428e-05
-6.3676177395919e-06
-2.90475222239678e-05
-2.63489868662339e-05
-2.32506558493425e-05
-1.56228948402503e-05
-3.58928159287381e-05
-1.175381646224e-05
-4.27566137013488e-05
-3.47322152754025e-05
-2.16222200480241e-05
-3.5676178872571e-05
-3.19682340758258e-05
-4.19424371850668e-05
-2.61671893424222e-05
-4.59116598381879e-05
-3.93767003493454e-05
-9.73748992265534e-06
-1.99984330340473e-05
-2.96843613954233e-05
-4.5688754375138e-05
-3.59955961977775e-05
-3.27652647450304e-05
-7.95382398704605e-06
-2.18666094773145e-05
-3.92177600405897e-05
1.2445449280526e-05
-1.64549750110457e-05
3.74267661850962e-06
-1.61458359648307e-05
-3.52400153245006e-05
-2.3691515636218e-05
-2.10821963421933e-05
-2.48646229696877e-05
-3.66563465366546e-05
-1.67238065369592e-05
-3.10772164743861e-05
1.4874527754047e-05
2.67946810318807e-06
-1.71208301104555e-05
-2.60885162350959e-05
-2.86660803490299e-05
-1.45749214012257e-05
-2.12021469976952e-05
-3.08196244285688e-05
-2.82026076229539e-05
-2.06272993386181e-05
-3.41106153534417e-05
-3.64918018850854e-05
-4.19880905882468e-05
-1.05845672782019e-05
-9.15927092688776e-06
-2.2047451127701e-05
-4.3020464304322e-05
-3.51306022438036e-05
-3.82065831424799e-05
7.31484579236847e-06
-3.13473216584955e-05
6.52827990445121e-06
4.88862517167443e-06
-2.30892697427019e-05
-1.3477394741573e-05
1.75778907646372e-05
-7.4793661271434e-06
-2.75941840390433e-05
-1.28465750853032e-05
-1.98097699364087e-05
-4.27921612545761e-05
-1.74852657206092e-05
-3.2140879360909e-05
1.84909566866226e-05
-2.08437559038298e-05
-1.29202658227489e-05
-1.19515564163569e-05
-4.0340081646169e-05
-2.22711158007974e-05
-2.2195380856313e-05
3.77794020238683e-06
-2.44281100042604e-05
-3.05975572161813e-05
-3.50748786970274e-05
-2.63965792120806e-05
-3.88729481822146e-05
-2.0462957008821e-05
-8.31220112542902e-06
-7.75828636171707e-06
-2.37173090333071e-05
-2.01407114087188e-05
-5.65947440752996e-06
-1.48620322588598e-05
-2.65500643726783e-05
-1.55686259502968e-05
-2.56178608320592e-05
-4.56826841526907e-05
-3.36797453302387e-05
-1.73767453573328e-05
-4.11462386401998e-05
-1.96975680364099e-05
-2.32719257085083e-05
-2.10755959304044e-05
-1.97940842646131e-05
-1.3466226476195e-05
-3.70547007978389e-05
-4.25796774528699e-05
-2.20317813455381e-07
2.63910078564413e-06
-1.42310024973774e-05
-5.23744977931713e-05
-1.62636179723382e-05
-2.47929069876879e-05
-5.04075140614527e-05
-1.64563522656191e-05
-1.73694608062958e-05
-1.54970012507155e-05
-2.40746146269215e-05
-2.72646427625554e-05
-1.94134420637803e-06
-5.61484342544505e-06
-6.34184385581908e-06
-7.62357307414674e-06
-2.13562937930715e-05
-5.56297737896827e-06
-2.52169169961844e-05
-2.12434604452501e-05
-1.38322985189186e-05
-1.7737559141202e-05
-2.42404740111836e-05
-1.16682077827785e-05
-2.42047143654877e-05
-3.109015301817e-05
-1.3659688401096e-05
-1.14041490764825e-05
-2.02968720160434e-05
-1.20021727377163e-05
-1.60233456872723e-05
-2.10269023532179e-05
-1.43875118688936e-05
-2.49802922112917e-05
-7.53386104893225e-06
-7.23662719276387e-06
-1.02810502236466e-05
-1.44217358714074e-05
-1.61036925357911e-05
-2.98683250996859e-05
-5.95604111769595e-06
-3.45732990559306e-05
-1.85256967104137e-05
-2.09720958777378e-05
-1.86940014718514e-05
-1.19255130985472e-05
-1.73658782173644e-05
-1.87493944635186e-05
-3.53253069564718e-05
-2.04615419545384e-05
-4.10366956751225e-05
-5.49278013772171e-05
-2.63562616438645e-06
-1.09733750279565e-05
-2.87363512561235e-05
-2.13685879089685e-05
4.15009523673061e-06
-3.39450305769892e-05
-3.11318379636606e-06
-3.39238072335345e-05
-2.32187929885646e-05
-2.48508375664328e-05
-2.34838743075923e-05
-2.05739452712981e-05
-3.43240091886923e-05
-1.43901830321759e-05
-2.6175142196788e-05
-3.41001024455316e-05
1.46713081170727e-06
-1.97546042107077e-05
-4.32254757424201e-05
-9.57270745749081e-06
-3.39576880270522e-05
3.12255049797176e-06
-3.58936299481129e-05
-2.18495992853399e-05
-1.62809046473296e-05
-4.43018596564517e-05
-3.17711578701523e-05
-2.72049617168972e-05
-3.16393456712885e-05
-1.62938695314106e-05
-1.29417149309027e-05
-1.49768544445068e-05
-3.20795842591368e-05
-1.73148255271617e-05
-1.78257895790143e-05
-2.84745880567533e-05
1.34668349546492e-06
-1.51742599640037e-05
-2.16867131476374e-05
-2.26232389175086e-05
-3.50230371674952e-05
5.1913703310127e-06
-1.04661011244537e-05
-3.15361922340104e-05
-6.97603159386126e-06
-2.84147861642096e-05
-7.77305255844927e-06
-1.35325884194678e-05
-3.16513346470857e-06
7.78798527188629e-06
-2.53889056482984e-05
-1.28348430898423e-06
-3.97505207087126e-05
5.79325494628893e-06
-7.43226650649101e-06
-3.57088164415093e-05
-1.5278542493382e-05
-4.21626474360904e-05
-1.62905482998963e-05
-2.31673670569716e-05
7.26488776402447e-07
-7.77753026575523e-06
-2.96456335587493e-05
-5.28486334712202e-06
-2.54654360807431e-05
-1.99477257383686e-05
-8.17405044436624e-06
-1.8053129435471e-05
-1.03552714534342e-05
-3.87889784978913e-05
-4.01404335607102e-05
2.92886201244261e-07
-1.86238025318605e-05
-3.57596581539929e-05
-2.50159768532057e-05
-3.7577152641989e-05
-2.39912599227082e-05
-2.03577566476661e-05
-1.72163438070665e-05
-1.84364389694745e-05
-1.30040766717946e-05
-8.93244849969699e-06
-1.78062216996949e-05
-4.8236049606113e-06
-4.05862073444754e-05
-2.46410650689183e-05
-4.68387878446874e-05
-3.60028180272949e-05
-2.63509894252871e-05
-4.80124820204409e-05
-2.51667714045404e-05
1.915607273277e-06
-3.33637841296593e-05
-4.16477783344795e-05
-2.76308281619142e-05
-1.94173894042059e-05
-3.83601651238353e-05
-3.41643964010812e-05
-1.00136774167082e-05
-2.56727169151203e-05
-1.86541698185882e-05
-2.72561072682083e-05
-2.95641015977717e-05
-2.30143123634125e-05
-2.82878372810689e-05
-2.01658258800566e-05
-4.05723185159891e-05
-2.48424235935748e-05
-1.89667608748081e-05
-2.72699760734504e-05
-1.91041049325876e-05
-5.70432086442746e-06
2.08341160912688e-06
-2.92293683278233e-05
-1.65644063684058e-06
-1.94236456683227e-05
-8.85091606226525e-06
-6.18414443151222e-06
-1.81467187327645e-06
-1.59605385647598e-05
-1.29750964245199e-05
-2.5754082487837e-05
-1.45237471741916e-06
-2.24945520778979e-05
-2.13511909284444e-05
-2.03258434800388e-05
-6.30293321970841e-06
-1.19757092679961e-05
-2.41625528577463e-05
-1.12893783154281e-05
-3.10251450730344e-05
-2.35462745291163e-05
-1.33028872950964e-05
-1.91426631839881e-07
-1.6593263570507e-05
-1.23863256541158e-05
-1.03140627006585e-05
-1.44849048063525e-05
-2.33960452915503e-05
-2.75227007058618e-06
-1.98400175294161e-05
-1.59064055096941e-06
-9.23499606485214e-06
-1.28833779184462e-05
-3.34918662828896e-05
-4.1546569499811e-06
-1.80269832577808e-05
-2.54108328089309e-05
-1.31391839119692e-05
-3.70432443780692e-06
-2.98724270484887e-05
2.52349532985372e-06
-2.28327838264827e-05
-2.02229049302715e-05
-1.15716940603875e-05
-2.7173705142085e-05
-3.10404584981033e-05
2.13569433324811e-06
-3.89930193017399e-05
-3.26163859156007e-05
-2.16839035338561e-05
-1.93246566845421e-05
5.13290144653443e-06
5.97322224715347e-06
-2.38315854063898e-05
-3.33206475304448e-06
7.42592409184461e-06
-3.10523783210277e-05
-2.90107990770111e-05
-1.08566060521311e-05
-4.55686369677784e-05
-2.93384428865881e-05
-3.46954501023788e-05
-4.51311180578113e-05
-5.27006050737468e-06
-2.03808672386526e-05
-2.6343097732829e-05
-8.03915883139741e-06
-2.17052270600239e-05
-2.01815310583657e-05
-1.53727099750977e-05
-4.0400559449256e-05
-2.74238009341644e-05
-4.5881972860357e-06
-1.57185602814101e-05
1.67352767050602e-06
-1.64005705671632e-06
-2.89757626543206e-05
-3.83793643961565e-05
-1.47851508446582e-05
-6.17874445916784e-06
-6.18598447722051e-06
-2.71026110383498e-05
-2.34298935163282e-05
1.14506218170003e-05
-4.07035505193384e-05
-3.53551642595061e-05
-2.59099804351086e-06
4.82931613534781e-06
-1.52912865597768e-05
-4.01968455591058e-05
-1.59350245675339e-05
8.03867416861757e-07
-1.32077298653243e-05
-1.13474156314557e-05
-2.72118299670482e-05
-2.31731179041937e-05
-8.93499703900644e-06
-2.13994467923486e-05
-1.10838119127646e-05
-9.29087325345195e-06
-3.03399020971008e-05
-1.11312431841057e-05
-1.42183478767792e-05
-2.93710546765752e-05
-2.88215544283798e-05
-7.98086457669134e-06
-2.19224470083916e-05
-3.59317628020084e-05
-4.34356327030245e-05
4.95933318300624e-06
-1.36841769313492e-05
-2.73265902886058e-05
8.48947072076708e-07
-3.17666252455496e-05
-2.16866021741643e-05
-6.79619250146058e-06
-3.11469874316543e-05
-1.77907599041307e-05
-1.7350700331955e-05
5.11471030713984e-06
-1.36980034898297e-05
-3.62993555293563e-05
-2.38801835107537e-05
-3.15309245671049e-05
-2.07774680110911e-05
-1.60146346632654e-05
-1.87796632849119e-05
-4.56904131776708e-05
-3.23251519011503e-05
-1.95401532390594e-05
-3.6878287580941e-05
-1.61921116647529e-05
-6.49357443872043e-06
-4.55971065002107e-05
-8.84384529396056e-06
-2.11111476215668e-05
-1.78870896509565e-05
-3.62809788561666e-05
-2.64084707927258e-05
-2.33700398981439e-05
-3.70691790898379e-05
-2.32268559663757e-05
-3.80669106392881e-07
-4.21861566862483e-05
-6.89004171448241e-06
-3.31847576559928e-05
-3.86588464585247e-05
-1.75903466612463e-05
-5.10898950313861e-06
-2.81243506494128e-05
-1.86250677144061e-05
-2.25038737398579e-05
-3.81256760141196e-05
-1.09034651972696e-05
-3.30785212961763e-05
-1.6148698679708e-05
-1.44802988072999e-05
-2.1403596498166e-05
8.65949586659481e-06
-3.8941935098933e-05
-4.06158296851829e-05
-3.02250871344561e-05
-2.1350765087153e-05
-2.27404400910835e-05
-2.9466680103388e-05
-1.18576643486306e-05
-1.00285441174341e-05
-4.07826769189642e-05
-2.14090835328343e-05
-2.71330569649566e-05
-2.96120310975518e-05
-1.37292590093687e-05
-4.04544748649537e-05
-1.05623756469667e-05
2.7335175645008e-06
-3.54642988173404e-05
-9.72276615847173e-06
-1.02567538980552e-05
1.14021064101925e-06
-2.14859009876891e-05
5.33297481821195e-06
8.68551455375121e-08
-1.93348640185293e-05
-3.09975649172263e-05
-3.13529509447046e-05
-3.22703453132329e-05
-1.5310051944233e-05
-2.6556767823978e-05
-6.3798489613507e-05
-3.03197137651784e-05
-2.44805631135197e-06
-2.60562600335755e-05
-2.32701916571631e-05
-4.10490651110131e-05
-2.69439375627385e-05
-3.29758963197132e-05
-2.08574008464772e-05
-3.18127238460696e-05
-1.09167680254596e-05
2.10898836308893e-06
-8.75783835395007e-06
-1.41943860948942e-05
-2.91031989419474e-05
-3.3132757189324e-05
-4.56144687735858e-06
-1.32049309545233e-05
-2.76666266105655e-05
-2.45090762019814e-05
-1.10606797753937e-05
-3.87392537679492e-06
-1.02314628982339e-05
-3.21223552101898e-05
-4.46765091824162e-05
-1.40108785413739e-05
-2.10984278843034e-05
-1.12005781317341e-05
-1.53463439865963e-06
-1.88090330696674e-05
-2.85952275329572e-05
-3.63370100871422e-05
-1.89596872251259e-05
-3.13154601060946e-05
-4.32954047824851e-05
-1.0316012116879e-05
-1.79997933144244e-05
-1.15320980425165e-05
-2.81176489824994e-05
-2.68310725753128e-05
-1.16254238585276e-05
-1.64016078182514e-05
-2.85950339075027e-05
-2.66808646847708e-05
-2.94865680914963e-05
-4.07485331958079e-05
-3.03565993506889e-05
-3.54256331780055e-05
-1.93235414806716e-05
-2.99117119547986e-05
-1.68425313899762e-05
-1.25142645850531e-05
-2.42274554189319e-05
6.71377244442045e-06
-1.75546559133791e-05
-3.61043473370072e-05
-3.83458533400479e-05
-2.84033802599066e-05
-2.37836349223763e-05
-3.01659977842267e-07
2.27356419145269e-06
-2.59129243988729e-05
-1.27388327950192e-05
-2.86635518245971e-05
-2.42401492227938e-05
-3.43541327264262e-05
-2.49139107037502e-05
-2.98682407914577e-05
-1.85888376290397e-05
-2.43458537441754e-05
-1.58983330895364e-05
1.28038867764181e-06
-3.29619808126502e-06
-2.19723915058203e-05
-4.80408798197232e-06
-3.06117764635255e-05
-1.62368914585131e-05
-3.04355459302052e-06
-3.40977272581042e-06
-3.1944950054445e-05
-2.13379751363632e-05
-8.28113958598551e-06
-2.79790998779146e-05
-2.54835487854367e-05
-2.55648616556492e-05
-1.59959970816799e-05
-3.55366436409472e-05
-1.86101551084624e-06
-1.32776350956195e-05
-2.69917978739685e-05
-8.44138180872482e-06
-4.38668258685634e-05
-2.16511611955288e-05
-5.903498051713e-06
-2.6047965494718e-05
-1.88409166387187e-05
-4.15875741978134e-05
-2.04604402537912e-05
-2.12299611456413e-05
-2.78793919149487e-05
-2.27461049703085e-05
-1.72579743541519e-05
-1.90129499476636e-05
-1.41201504388481e-05
-2.59794660063851e-05
-3.59891602244105e-05
1.22984419019793e-05
-4.94669464966726e-05
-1.77179243241611e-05
-1.36473925865496e-05
-2.99188378816329e-05
-1.77762171290082e-05
-3.99686692200454e-05
-3.43667080803591e-05
-3.88356500811894e-05
-2.6752430083671e-05
-2.30041579671019e-05
-2.57439432211393e-05
-1.96135038332743e-05
-2.61668400968369e-05
-3.35979161960895e-05
-2.75040893966833e-05
-4.67746646748257e-05
-1.4067408717518e-05
-1.68006912085502e-05
8.48605025011008e-06
-4.5346370725383e-06
-2.28084530583863e-05
-3.02918925201211e-05
-1.57199951281232e-05
-1.973354224799e-05
-1.48367210065914e-05
-2.11525937786491e-05
-5.42318860959915e-06
-6.63679928527256e-06
-1.13703500238676e-05
-2.25995167711374e-05
-3.03038098193153e-05
-1.31654709403003e-05
-1.21093263850337e-05
-2.3454693441672e-05
-4.54118751854537e-05
-5.2428596306732e-05
-1.22645005508917e-05
-4.06993513800063e-05
-2.3806505962982e-05
-1.53652555289866e-05
-3.36359541512264e-06
-4.12717225804484e-05
-2.19972562164364e-05
-3.2836534893694e-05
-2.71548315836907e-05
-8.23063423914191e-06
-1.43609793685361e-05
-3.73491296936644e-05
-4.01747067701468e-05
-1.97842452595089e-05
-2.78887193269662e-05
-4.79659523281308e-07
-1.30769020583077e-05
-1.77036731186843e-05
-2.6452861614616e-05
-2.58145971949915e-05
-1.65918554949572e-05
-2.31925390604709e-05
-1.91677501020154e-05
-9.00678339472865e-06
-1.36722456578587e-05
-5.09646790903558e-06
5.44630982788588e-07
-2.44128608395353e-06
-6.11709615634939e-06
-2.07423415074724e-05
-2.19543005820099e-05
-2.24239082599598e-05
-2.21913067524042e-05
-4.13460458597645e-05
-2.10843998028594e-05
-2.72988166288806e-05
-1.84294207707618e-05
-3.72278445639239e-05
-1.44162726361361e-05
-2.46724741356713e-05
-2.25204648531722e-05
-2.64404294196885e-05
-3.82469744286478e-05
-1.90510115175243e-05
1.18433079456991e-06
-2.18871872387294e-05
-3.58774195719283e-05
-1.31632338512283e-05
-1.69092545915556e-05
-3.9037048682289e-05
-1.78156739811487e-05
-2.10832420442499e-05
-2.62700390449466e-05
-1.25280856979504e-05
-4.11326231149976e-05
-2.8222862235252e-05
-3.17080442683973e-05
-3.36445184563498e-05
-2.95109705029282e-05
-1.85487107100577e-05
-2.27701421064495e-05
-3.33525455313129e-05
-1.67917858180243e-05
-4.57251204941676e-05
-1.7662292213487e-05
-5.37147308625289e-05
-2.1671200596352e-05
2.45365991714324e-06
-2.82624483979552e-05
-2.04682484344611e-05
-4.2028396048223e-05
-2.86152534113467e-05
-1.11398505565698e-05
-2.50879836943608e-05
-2.93667731407918e-05
4.40837825045246e-06
-2.58498278990628e-05
-2.20883807382344e-05
-1.14903370033978e-05
-1.36987054494986e-05
-8.954535946599e-06
-2.24138847976236e-05
-3.25992970472533e-05
-3.83234706022179e-06
-1.90866204383625e-05
-8.80393423802549e-06
-3.26760348159638e-05
1.99417860053676e-06
-2.32072700309676e-05
-3.24947226930335e-05
-3.84728822802121e-06
-1.2792701154076e-05
-3.10283369911536e-05
-1.79094518627264e-05
-1.31519243607865e-05
-1.30924839866413e-05
-2.09966958655862e-05
-3.5162960154778e-05
-1.74169792677815e-05
1.31154746293837e-06
-1.6159671665562e-05
-2.47224695886532e-05
-2.00128892449343e-05
-3.05456021040796e-05
-4.55395252688336e-05
-1.35119891524946e-05
-1.88742517558025e-05
5.10938190147718e-06
-4.05773752594579e-05
-2.1810094228085e-05
-2.18785123864151e-05
-3.63823630101713e-05
-2.54441640586345e-05
-1.30798611220905e-05
-7.70818063194151e-06
4.34390938107954e-06
-5.21920160831633e-06
-1.74381869978933e-05
1.38481969258297e-05
-1.88227787920353e-05
-2.37116074696184e-05
-2.58682231984478e-06
-1.5515891911311e-05
-3.76088330830961e-05
-4.24726097933115e-05
-2.06670250511311e-05
-2.09526603946807e-05
-3.16331036251219e-05
-2.54092260361464e-05
-5.56773226860792e-05
-3.76307636758621e-05
-1.20143390235809e-05
-3.25747078586836e-05
-1.67353611737953e-05
-1.52676159127412e-05
-3.17137489170567e-05
-3.29239396322459e-06
-1.74375328216447e-05
-2.58557207769446e-05
-1.85912686535898e-05
-1.57953180515401e-05
-2.70346582911337e-05
-3.86259224945147e-05
-7.33670977544567e-06
-4.07762859017018e-05
1.07303225811253e-05
-2.86157357496537e-05
-2.01122727621706e-05
-2.04175183313226e-05
-2.3800661190739e-05
-1.65149341362216e-05
-1.34977228243965e-05
-1.5053253011771e-05
-2.44070155788482e-05
-1.14331762191534e-05
-1.37357095424468e-05
-3.17768683537068e-05
-1.78475200516224e-05
-3.1250273163167e-05
-2.70755982784164e-05
-1.97926390952231e-05
-2.26052380774212e-05
-6.3680809752181e-06
-4.43872725713798e-06
-4.30737547346601e-05
-2.52042017669e-05
-2.46461037803588e-05
-8.60301417652557e-06
-2.1047845600026e-05
-4.68893534143567e-05
-3.28069214917415e-05
-3.06388499742876e-05
-2.4744693032996e-05
-8.1210090304057e-06
1.93759075349291e-05
-2.64774223704576e-05
-2.31724067754147e-05
-2.72562315243123e-05
-2.84714049747146e-05
-2.70260493716976e-05
-3.61466629537817e-05
2.44589967967557e-06
-2.50274529717427e-05
-1.61998363846643e-05
-3.00078652882895e-05
-6.15353843068135e-06
-2.99694598371528e-05
-1.78375066192945e-05
-1.32227308984785e-05
-3.36988816083323e-05
-2.62186013796687e-05
-2.82762373338867e-05
-1.97555819484182e-05
-2.3775305037898e-05
-3.79722210503938e-05
-2.28864531361377e-05
-1.67405513640854e-05
-9.09371538061936e-06
-1.35860962040198e-05
-3.50781029134636e-05
-1.75043540708619e-05
-2.61924369892559e-05
-2.93603781794808e-05
-1.77332406198703e-05
-1.63801257673893e-05
-2.08634709913408e-05
-2.92209760660318e-05
-4.85768207646456e-05
-1.09815258411684e-05
-7.21063219015037e-06
-2.05095273170165e-05
-1.7550540055478e-05
-2.73181121078163e-05
-2.48756461032638e-05
-2.99084202503199e-05
-4.04570516688313e-05
-1.93090170940295e-05
-1.57519998722712e-05
-2.19112497003647e-05
-3.40982699427894e-05
-1.4196681165428e-05
-6.72423178613693e-06
-1.42272130766423e-05
-1.33164118824196e-05
-1.71417713423076e-05
-2.918934203148e-05
-5.61690333209453e-05
-2.51453980323457e-05
-1.58632024389372e-05
-4.01438034594893e-05
-2.26844826839973e-05
-8.27692678041602e-06
-2.40463566754691e-05
-1.23432347955045e-05
-2.36805187166064e-05
-2.03077789752987e-05
-6.40940150462381e-06
-4.36480622013543e-05
-2.25406409316984e-05
-2.45345251341391e-05
-3.04186713986503e-05
-3.50478054746839e-05
-2.70631999485925e-05
-1.17869458714148e-05
-1.62247424875799e-05
-3.26983308863728e-05
-2.14026615792683e-05
4.20990486799343e-06
-3.65630778294231e-05
-4.20296010725278e-06
-2.00935666953909e-05
-9.77486626861545e-06
-3.0884892727828e-05
-4.51377156579851e-05
-1.68139748762096e-05
-3.35176970172047e-05
-1.09437755518213e-05
-3.65614671853254e-05
-2.04066651974222e-05
-9.42145996996066e-06
-1.68686621803392e-05
-4.98925221495464e-06
-4.04061048676272e-05
-2.80862234964518e-05
-2.09641482844533e-05
-1.35304058315679e-05
-2.90807192359597e-05
-1.48979415444293e-05
-2.0791915548095e-05
-1.58276451052855e-05
-1.68010570524016e-05
-2.15416972952219e-05
-2.4007771640181e-05
6.77758589629292e-06
-2.34308837274253e-05
-2.67774260832177e-05
-1.95461087325096e-05
-2.43125829352801e-05
-3.8298214422565e-05
-5.64747794503382e-06
-3.53114458421314e-05
-1.66022676212226e-05
-3.72714854717335e-05
-3.9627824815412e-05
-3.14536929447351e-05
-1.48054750568893e-05
-1.7733912481905e-05
-7.72082600144539e-06
-4.93531879304848e-05
-2.7969072388698e-05
-1.02311741249122e-05
-2.83093224840725e-05
-1.80073863382524e-05
-2.96855635465318e-05
-3.53949229931373e-05
-1.52596368290218e-05
-1.71912290683145e-05
-1.20275259295436e-05
1.72447601168919e-05
-1.78396503143695e-05
-3.1132303026928e-05
-2.64081208297753e-05
-3.18338399691936e-05
-2.07879334047591e-05
-1.96985866261917e-05
-2.00408753041999e-05
-3.28766037164471e-05
-3.15262208741455e-05
-3.13098959593375e-05
-5.92003419151078e-06
-9.19926419315056e-06
-4.49456835493858e-05
-3.00712375870231e-05
9.31882836985575e-06
-2.7248554146616e-05
-3.01831202947264e-05
8.77697241455639e-06
-1.43555835081318e-05
-1.21159198606275e-05
-4.07685605137107e-05
-1.8183961528569e-05
-1.11788553381911e-05
-2.40737355298031e-05
-3.10474374939401e-05
-1.56331314592856e-06
-2.70606386380383e-05
-9.4116066584462e-06
-4.04771631375394e-05
-2.51422853092829e-05
-2.20891642088469e-05
1.53584898140378e-05
-2.09258700628205e-05
-7.21386233317921e-06
-9.0197961802139e-06
-3.41207936232073e-06
-2.05302127776204e-05
-2.78624983829587e-05
-2.03559937628376e-05
-2.08887986147446e-05
-5.53900578118872e-05
-2.53117069464374e-05
1.5580188021066e-05
-3.25772838689815e-05
-3.61491932195409e-05
-9.91423373531342e-06
1.77820543348934e-05
-1.3254527177208e-05
-8.83563335348872e-06
4.72656220250931e-07
-2.408588586366e-05
-5.8016663917925e-06
5.1580547053704e-06
-2.32822189738332e-05
-4.26585845832655e-05
-5.82908016815027e-06
-2.39091025909482e-05
-3.14018289155677e-05
-2.3298825899093e-05
-3.81941227694889e-05
-3.0365271515007e-05
-2.37909555718994e-05
-1.43964273325998e-05
-1.99325919065367e-05
-3.07116034499513e-05
-2.59309109218417e-05
-1.8974228505688e-05
-4.4112289183278e-05
-9.27954725506737e-06
-1.84933537296521e-05
-2.55109691709612e-05
-2.80481716016114e-05
-1.68079112153096e-05
-1.70685747995933e-05
-9.78196162473327e-06
-2.68679739114214e-05
-2.32093839451937e-05
-3.25977459401137e-05
-5.05225437128149e-05
-1.78030049807254e-05
-1.95641143458558e-05
-2.15663020951429e-05
-3.50253397690549e-05
-1.32482651769189e-05
-2.74578835757901e-05
-1.60718406575616e-05
-3.41430700581175e-05
-4.44440394801549e-05
-3.46987089546588e-05
-3.07058431552065e-05
-4.84475315982124e-06
-3.93012837478383e-05
-3.32076821722112e-05
-7.35959519506737e-06
-2.168075577446e-05
-3.18889964833952e-05
-1.70732261701557e-05
4.91374845733595e-06
-2.24813857524123e-05
-3.28151827636771e-05
-4.29266646189916e-05
-4.06856903449447e-05
-4.7588272726391e-05
-2.15664749157943e-06
-2.68692143793299e-05
-1.56772352192275e-05
-3.25169278556107e-05
-2.29599706364531e-05
3.09529808643021e-07
-3.13222096928291e-05
-2.52615812694406e-05
4.04065359811696e-06
-1.02570900220525e-05
-3.5293337167212e-05
-3.46990156488078e-05
-2.62237807231301e-05
-2.38506511634911e-05
-2.52009311614995e-05
-4.43416653449164e-06
-3.28504018805258e-05
-3.39730270541778e-05
3.79500995072411e-06
-2.0493423184566e-05
-1.3617292429015e-05
-2.11509954109098e-05
-2.93014104701495e-05
-2.83604321556401e-05
-1.52869474280416e-05
-1.28798477771027e-05
-2.65470004111223e-05
-2.85484418311573e-05
-2.62778322850124e-05
-8.75372121352679e-06
-2.10468333960696e-05
-2.75546285406147e-05
-1.64384580246522e-05
-9.47755617610309e-06
-1.41164696927089e-05
-1.33750846640534e-05
-2.59000456188917e-05
-1.61225599031126e-06
-2.17305076066561e-06
-1.95608975733644e-05
-2.76572370254561e-05
-2.89568938548421e-05
-1.18490994744304e-05
-1.61357291530467e-05
-1.17861466840369e-05
-3.46579261445759e-05
-4.10528933084139e-05
-2.88056024972415e-05
-1.06479471413523e-05
-2.86743836157917e-05
-3.36405385080265e-05
-2.18068055701014e-05
-3.24594635334669e-05
-3.44081108106023e-05
-3.39015478558511e-05
-5.2136061130285e-05
5.81647623756975e-06
-3.69288066432471e-05
-3.24541014630747e-05
1.21069739155164e-05
-2.37401991957715e-05
-1.82266017762544e-05
-4.07164621924992e-05
-2.60118534377683e-05
-5.95250660628739e-06
-1.45219250223346e-05
-3.04938675997949e-05
-2.31302416058777e-05
-4.29753648902347e-05
-4.06456807570084e-05
-2.10310189483193e-05
8.94976132079058e-06
-2.59997591016202e-05
-2.4177060382048e-05
-4.87757788124751e-05
-2.73877753381344e-05
-3.98145033312895e-05
-3.2824137641067e-05
-1.47059338404465e-05
-1.33094173446242e-05
-3.44176777658058e-05
1.13591821649883e-06
2.9819822674146e-07
-2.47486442579445e-05
-3.61710700368773e-05
-9.02964050983549e-06
-1.69571243156053e-05
-2.97266809451318e-05
-2.7844154702569e-05
-7.32799342246376e-06
-4.31664592467094e-05
-4.63870765994952e-05
2.58525916682164e-06
-1.5878271632719e-05
-1.215093403321e-06
-1.63263130361583e-05
-1.17449667659732e-05
-1.54807994780398e-05
-3.329596215563e-05
1.13082082584486e-05
-4.28440361527139e-05
-1.83059664738767e-05
-1.71511943687572e-06
-2.03810373464572e-06
-3.76951790302082e-05
-1.59392484467318e-05
-1.6096767661281e-05
-1.64602640258277e-05
-4.22566141328212e-05
-1.43427024457353e-05
-2.50446193293229e-05
2.48897301395727e-06
-2.38740811390756e-05
-3.20245395669686e-05
-1.87181491006386e-05
-1.00458228134577e-05
1.65606516421388e-06
-3.28809935262506e-05
-8.85943113973447e-06
-2.07000709972121e-05
-2.76540604956432e-05
-2.50208455039265e-05
-3.56430145840571e-05
-1.94306600632963e-05
-1.17329034525683e-05
-3.21374570139381e-05
-3.42194262172368e-05
-2.99140374952271e-05
-3.06591136778875e-05
-4.91744078003361e-05
-2.28845626815476e-05
-1.5243332498479e-05
-2.27505830119203e-05
-2.76679765534863e-05
-2.97323142207086e-05
-3.13647018443806e-05
-2.42736235712202e-05
-2.32760516176984e-05
-4.57643478770962e-05
-4.66461882269469e-05
-2.12299980619742e-05
-3.04565627609406e-05
-3.25736489295772e-05
-4.61530824438968e-05
-2.63689972465404e-05
-3.94979753741006e-05
-5.19559066110115e-06
-3.75112145927905e-05
-3.21049061381131e-06
-8.31889717804868e-06
-3.5882198091018e-06
-3.08006334105489e-05
-1.09753359740295e-05
-2.51894016929736e-05
-2.92018043152578e-05
-1.42043063455562e-05
-6.10032491759362e-05
-3.91734912091172e-05
-4.30043272612782e-05
-2.69592307480171e-05
-2.91938049350719e-06
-3.19706005043163e-06
-1.94900166661247e-05
-2.59940116762916e-05
7.52478426679635e-06
-4.338826836373e-07
-4.00686877228859e-06
-1.10338367350553e-05
-9.66455907293326e-06
-2.47222887991795e-05
-4.27702917398303e-06
-1.7152181258567e-05
-1.45207032618796e-05
-8.21943050995429e-06
-1.5722856030153e-05
-9.23336196412857e-06
-1.86361227308256e-05
-1.63359090068762e-05
-2.84851335053898e-05
-1.19449668387556e-05
-3.14891995844135e-05
1.90543480955681e-05
-1.64597787093047e-05
-1.9789127798681e-05
-3.06860341026576e-05
-4.06144948283682e-05
-1.9890953392638e-05
-1.58362385030355e-05
-5.95433630472686e-06
-2.29658347277219e-05
-5.58823466052803e-06
-2.72887146181257e-05
-3.45045739160224e-05
-2.95466526675617e-05
-6.57036184168273e-06
-4.23698751372685e-05
-2.43458867500812e-05
-3.06780873755604e-05
-2.49931919720401e-05
-2.01878304837009e-05
-3.56148733748386e-05
-3.07891061815788e-05
-1.0517706798841e-05
-1.80784393317319e-05
-1.70719720059325e-05
-3.40561587372206e-05
-9.4884788176663e-06
-2.16535337356839e-05
-1.70594847176672e-05
-3.11754894456593e-05
-2.62600442982673e-06
-2.78133601978486e-05
-1.69781521960364e-05
-2.10936794401343e-05
-1.59782800139463e-05
-1.82986867560106e-05
-2.22374523195146e-05
-2.62115100390273e-05
-2.43618210755229e-06
-2.85598300793638e-05
-9.55655129900876e-06
-1.39348247860163e-05
-9.58721887113554e-06
-1.86295854218897e-05
-2.27602958498611e-05
-2.18730921886435e-05
-2.25390307872344e-05
-2.2534551995246e-05
-1.83855263732553e-05
-1.14200752052328e-05
-3.05926413353579e-05
-5.6592378133615e-06
-1.37827170429295e-05
-2.97022274096248e-05
-2.12923570272026e-05
-2.44673002173997e-05
-1.83446660858469e-05
-2.02508873298181e-05
-1.52591485852795e-05
-1.90426386442916e-05
-1.28763749485972e-05
1.08438697956513e-05
-3.10044020544948e-05
-3.13165224405794e-05
9.58461930837263e-06
-2.95309230931212e-05
-1.30300257167963e-05
-2.60565242215398e-05
-1.28483247411843e-05
-2.81398485679314e-06
-2.51120733868635e-05
-3.30047058666258e-05
-7.26858666491958e-06
-1.93415734880081e-05
-1.84998167841409e-05
-1.39822178270862e-06
2.11771979310462e-06
1.46529965879358e-06
-4.31831534453097e-05
-5.40257010774249e-06
-2.01416676859856e-05
-1.86052168850054e-05
-2.8276012965152e-05
-1.3941576229048e-05
-1.83420775298829e-05
-1.29625915191846e-05
-1.69841831259991e-05
-1.28537898965833e-05
-3.18898210878147e-05
-1.66979328306636e-05
-2.68937014861679e-05
-2.69940645924929e-05
-2.39771980677696e-05
-3.95683206065177e-05
-4.28998130269295e-06
-3.60920967597495e-05
-7.66210145719428e-06
-7.08328271892482e-06
-3.61598366466999e-05
-3.6562514208606e-05
-2.89325056931075e-05
-1.96587629983562e-05
-1.68653604266513e-05
-4.14429605071473e-05
-3.67571679082312e-05
-3.31753542533312e-05
-2.25941331236994e-05
-1.56663948257692e-05
-3.05537875456767e-05
-4.23798769963138e-05
-1.85951590686031e-05
-1.1395624586354e-05
-3.73367280645399e-05
-3.82398661177135e-05
-1.01468907727391e-05
-2.86244348734444e-05
-1.98596576940798e-05
-3.61353973098398e-05
-3.44295099634697e-05
-3.36867773333893e-05
-3.87665725206371e-05
-2.90265466734591e-05
-2.73275299985876e-05
-1.89977054952502e-05
-4.6081222216217e-05
-3.09609334708857e-05
-2.6520586679383e-05
-3.60925868480722e-05
-1.00149951631529e-05
-2.84836587002934e-05
-4.81028679926126e-05
-1.65620849741723e-05
-3.06147751812884e-05
-6.2477056223148e-06
-2.31479506528858e-05
6.4319429768501e-06
-1.45982671650926e-06
-2.19079245578479e-05
-7.6238221771115e-06
-1.49230222687411e-05
-1.33877573603357e-05
7.93708557370807e-06
-5.69281570520019e-06
-2.40962471240587e-05
1.62765025933698e-06
-1.40981815308706e-05
-1.01697999611806e-05
-1.13627241648084e-05
-9.1640439881033e-06
7.30377180518833e-06
-6.71960072438633e-06
-1.50180944930963e-05
-4.82185369755766e-05
-2.7833062843595e-05
-3.7596873771653e-05
-2.93418840605603e-05
-3.29304567125856e-05
-2.18006745528713e-05
5.89059146039564e-06
-8.92908847467114e-06
-4.18486943585819e-05
-1.13936179395675e-05
-2.00999491910582e-05
-2.53772365508573e-06
-3.52563495028809e-05
-1.53880649384815e-05
-2.5040847914917e-05
-1.5155702605262e-05
-3.31394578755878e-05
5.86644392971636e-06
-3.05630880720222e-05
-8.29658864537773e-06
-3.19046656596346e-05
-2.70808836521521e-05
-1.88294812452792e-05
-9.40338656072174e-06
-1.11961135738793e-05
-1.11097404308195e-05
-5.06436084045872e-05
-2.09436117615078e-05
-3.28277633974303e-05
-3.18422914102316e-05
-4.39560674550972e-06
-3.05418069599237e-05
-2.33060821651892e-05
-2.04208307667621e-05
-9.68622072788889e-06
-3.70590494328704e-05
-3.26697923803413e-05
-1.89262742714073e-05
-1.52761653382142e-05
-1.02682277585626e-05
-3.84885838448365e-05
-2.65286885223655e-05
-1.84388324758743e-05
-3.42710505987607e-05
-1.97646539804873e-05
-1.19844712724706e-05
-1.37682962072515e-05
-3.96868900364701e-05
-2.67409843094579e-05
-1.52772891651772e-05
-3.751049685759e-05
-2.52298563864957e-05
-4.85504910512844e-05
-2.81234770480888e-05
-2.93325202364887e-05
1.93819858505185e-06
-2.80425049489056e-05
-4.04103974052949e-05
-2.42334141840624e-05
-3.33439512159583e-05
-1.70719028977378e-05
-1.72294662065696e-05
-5.67542885961724e-06
-1.2172058942042e-05
-3.7013521947869e-05
-4.19709568276194e-05
-3.01078634779187e-05
-2.22418091612571e-05
-3.44670611748415e-05
-4.0184453621136e-07
-2.33695245206626e-05
-1.02943193128142e-05
-2.2464832501391e-05
-2.60781579448437e-05
-8.86141909880665e-06
-1.57988686370922e-05
-2.58749332788958e-05
-1.88908992557592e-05
-7.17923037110982e-06
-2.30321178201184e-05
-1.62696743889478e-05
-2.38884096179632e-05
-1.59770712252985e-05
-2.68224019087298e-05
-5.58250896946654e-06
5.08152746608997e-06
1.74448609210171e-06
-1.41068823115969e-05
-2.18118462991918e-05
-2.89843599650958e-05
-3.69426015064025e-05
-2.78552552763775e-05
-1.67470479195011e-05
-1.62840242566647e-05
-3.88257043359644e-05
5.50807147787587e-06
-4.0150281514752e-05
-1.58628907306271e-05
7.17233224697857e-06
-1.67874903846129e-05
-4.25115080223989e-05
-3.1599023299476e-05
-2.37534856214582e-05
6.15878485723302e-06
-8.75731707377924e-06
-1.85560136874922e-05
-1.73316407525943e-05
-3.41333750966958e-05
-2.55760659549779e-05
-4.1155219692256e-05
-1.51329962866653e-05
-1.1249722971888e-07
-3.09537867164324e-05
-2.13974064922847e-05
-1.44974249981299e-05
-2.98581762376928e-05
-3.65104722233285e-05
-2.37111528538847e-05
-3.1643269795979e-05
-3.33745711555066e-05
-4.80670339395551e-05
-2.42562716273857e-05
-3.00561886049146e-05
-2.66414412700063e-05
-2.52269707537705e-05
-2.91379235980709e-05
-2.84507915737467e-05
-3.59959207746009e-06
-3.10488504702395e-05
-4.21865604600349e-05
-3.49784821439545e-05
-2.16246116924942e-05
-3.44367274504238e-05
-3.04744333927293e-05
-3.57596529710173e-05
-1.89063099402841e-05
-2.21504582228755e-05
-2.75037036095638e-05
-2.37659985295178e-05
1.19315104163755e-05
-1.52311525759795e-05
-2.06053421254792e-05
-2.11233393617368e-05
-1.76118606633276e-05
-7.97183008433639e-06
-9.54242561426708e-06
-2.67954539938699e-06
-1.55931586305538e-05
-2.98708750567867e-05
-1.09266945020134e-05
-1.86890835441986e-05
-2.07806299827867e-05
-2.54672115336542e-05
-3.38900635926173e-05
-1.08110403949749e-05
-1.75105765196176e-05
-4.22568653275838e-05
4.45778859229169e-06
1.1342864451787e-05
-8.28434140544165e-06
-9.71458661202686e-06
-1.61495726950563e-06
-1.93602621739718e-05
-5.23422508658199e-06
-2.32528675398947e-05
-4.27228728546366e-05
-3.57857122350735e-05
-3.79493118999208e-05
-1.35310131866931e-05
-1.9080140792202e-05
-2.08499858859431e-05
-2.29383052423354e-06
-5.0535613387783e-05
-3.37161631405206e-05
-5.69719088265902e-05
-1.32362247058894e-05
-1.89782600179337e-05
-1.94603063247908e-05
-1.93476187509623e-05
-1.15969988826514e-05
-8.95534729437965e-06
-3.82481632889003e-05
-9.06940953271909e-06
-5.03795261390478e-07
-4.39412715636539e-05
-2.38611905432687e-05
-2.67767988704382e-05
-3.91372326023994e-05
-2.0211242707429e-05
-4.48479196325238e-05
-2.18002609526307e-05
-2.51134601380166e-05
-2.05275223306999e-05
-2.47166288735982e-05
-2.93745793589469e-05
-2.31123713225993e-05
-3.39833743155289e-05
-3.10118471727941e-05
-3.69779616601818e-05
-5.04320869180802e-05
-4.88162150281933e-06
-2.39640656092036e-05
-2.93519736590984e-05
-3.71421938809797e-05
-3.71152635372739e-05
-1.07366750244158e-05
3.54400665297144e-06
-4.0199478778508e-06
-1.54093172796975e-05
-1.7114523262989e-05
-3.69128641903787e-05
-1.53323841227994e-05
-2.48011775780925e-05
-1.41240046388607e-05
-2.10937677745499e-05
-2.26793528369445e-05
-3.10665559409058e-05
-2.595499398582e-05
-2.32040125856831e-05
-2.82241583993463e-05
-1.57952570315271e-05
-3.00542458581957e-05
1.27794532933409e-05
-2.75630337212282e-05
-2.29499969743532e-05
-3.78297442944028e-05
-3.37771181164805e-05
-1.74619528587233e-05
-1.66674161122376e-05
-3.19170213451345e-05
-1.60030136797302e-05
-2.44536174488581e-05
-3.28736922230833e-05
-7.16707101683146e-06
-7.98818904028009e-06
-1.64394642826817e-05
-1.20433772184979e-06
-2.98697228082242e-05
-4.05560381387917e-06
-1.69551628222516e-05
-1.97063351681743e-05
-1.22160786792619e-05
-5.24874343459071e-06
-2.67291330436117e-05
-1.69824500561799e-05
-1.00503007312406e-05
-4.41659735478222e-05
-1.19814616695327e-05
-1.4758063704295e-05
-1.96244004804215e-05
-2.2545890917758e-05
-1.95948967002566e-05
-2.5446626441074e-05
-2.90727590722427e-05
-2.68560313013458e-05
-2.90081720010935e-05
-2.5947734481686e-05
8.52746413515976e-06
-2.62398290828068e-05
-3.46002447100816e-05
-2.76914942316172e-05
-2.22677071667905e-05
-1.66888409181723e-05
-1.68706281765095e-05
-2.08004324449362e-05
-7.27692187560711e-06
-1.75894934311331e-06
-9.78063081174074e-06
-1.09155703168679e-05
-2.28923594106074e-05
-1.40919243429421e-05
-2.52352909583813e-05
-3.82604594535815e-05
-2.65694902180504e-05
-3.08450729287166e-05
-4.07001336130979e-05
-3.16855458558584e-05
-3.49512307246845e-05
-1.68759706508291e-05
-2.21515600299504e-05
-4.32752248456067e-05
-2.31032017275815e-05
-2.2573242302623e-05
-2.06957274357005e-05
-3.46706719565481e-05
-4.745074984711e-05
-6.66051078235185e-06
-2.63360503253238e-05
-1.5273577514486e-05
-2.08186402787857e-05
-2.77315308063691e-05
-1.85864656757647e-05
-5.57797739094227e-05
-3.64186145876738e-06
-1.72378267290684e-05
-3.08161223032477e-05
-1.64755798794349e-05
-2.64711203062209e-05
-1.58758964657241e-05
-1.84859568840384e-05
-4.06624140299311e-05
-9.07020391453412e-06
-3.13159763018521e-05
-1.87598990788525e-05
1.62564900243553e-05
-3.22359424418909e-05
-2.81096371983889e-05
-2.08456017148553e-05
-1.93132757149346e-05
-2.17356753736901e-05
-1.73336752354243e-05
-3.97329536528321e-05
-2.49682570295085e-05
-1.35903690995953e-05
-1.48477991346694e-05
-4.08916389794882e-05
-1.90549883210594e-05
-2.49657750486871e-05
-1.51109963868623e-05
-2.97623494096984e-05
-1.05251253516631e-05
8.06532622022861e-06
1.19479735092813e-05
-1.76600451940205e-05
-2.4761401996356e-05
-3.9277229513608e-05
-7.70062954421205e-06
-1.61521521556188e-05
-1.08291354241364e-05
-1.44154959331471e-05
-1.83501676961611e-05
-9.2285026179716e-07
-8.62092548546928e-06
-6.07148123163106e-06
-1.35210671526404e-05
-3.80867092578671e-05
-1.36166441144777e-05
-3.07997710837292e-06
-1.15251681349959e-05
-2.8191346041398e-05
-2.85602390612897e-05
-1.09572372979948e-05
-1.89275364013175e-05
-1.93287869048076e-05
-1.83600094615981e-05
-2.86635370221076e-05
-2.16740342554263e-06
-1.54998037803475e-05
-3.35192761317292e-05
-3.97122447108955e-05
-1.39426783995353e-05
-9.95361068390482e-06
-4.5885244160483e-05
-1.99115911467788e-05
-3.79986990745987e-05
-5.56444567189664e-05
-1.1924392175551e-05
-2.87770497055182e-05
-1.67057103555032e-05
-1.08680944872434e-05
-4.17147167022913e-05
-2.93400509278864e-05
-2.61626146695356e-05
-4.07607999512508e-05
-1.21017215365941e-05
-1.8379268526353e-05
-2.44339886876953e-05
-2.6888162604002e-05
1.60534718557357e-05
-3.67355182835419e-05
-2.92464778078502e-05
-3.4864722380411e-05
2.27386093864821e-06
-8.87116512885122e-06
-2.35709639560243e-05
-3.20871905915804e-05
-2.13288474950421e-05
-9.05564101094221e-06
-2.39401205855163e-05
-1.33436336427681e-05
-5.43564487619547e-06
-2.52278298739706e-05
-2.14141125774143e-05
-3.98597752789912e-05
-9.01333932706985e-06
-3.14628718959573e-05
-1.1433048576817e-05
-1.74195759070225e-05
-1.3780768190133e-05
-3.22101410343431e-05
-9.38315881110191e-06
7.76389322586775e-07
5.00821635253176e-06
-2.90230467474922e-05
-2.07061857333385e-05
-5.5522973691592e-06
-1.03339222263511e-05
-7.27505595720129e-06
-2.23858434705954e-05
-4.37412233313627e-05
-1.16896990352337e-05
-2.44255850102288e-05
-3.28286522130918e-05
3.52438311683736e-06
-3.8893782810159e-05
-3.09022863378607e-05
-2.15028577353018e-05
-2.9458953928319e-05
-1.20687321568567e-05
-1.87554469332246e-05
-2.87822425412035e-05
-2.04846921588018e-05
-1.93151203322741e-05
-2.08912389304395e-05
-7.98898792540054e-06
-1.16709247741255e-05
-1.51097325978006e-05
-3.32596253366712e-05
-3.47821624946207e-05
-1.53266719769777e-05
-3.18859211376494e-05
3.43421912244786e-06
-7.54507951132812e-06
-4.04141273021513e-05
-2.61147835749852e-05
-1.73196913196825e-05
-2.28426786792818e-05
-2.32280230216494e-05
-1.71366641267389e-05
-2.69818390541535e-05
-1.3996788728196e-05
-2.35752816022623e-05
-4.77567210582071e-05
-3.4013860911474e-05
-9.67310590471374e-06
-1.83745725313615e-05
-3.38866569581765e-05
9.06371791179047e-06
-3.7451484936316e-05
-4.03289599889731e-06
-2.08920385087534e-05
-7.33676976498808e-06
-3.70135924991724e-05
-2.30011468170615e-05
-3.09193987677907e-05
-3.09409463638748e-05
-2.16068052114857e-05
-2.84575651161473e-05
-3.80937123041136e-05
-1.61357053420196e-05
-2.73385431917267e-05
-2.03313136156093e-05
-2.61136565588395e-05
-2.8050956422269e-05
-2.57893926710919e-05
-3.6778525254954e-05
-8.70903077279659e-07
-6.79353205405775e-07
-2.16650044232275e-05
-1.25130579328816e-05
-2.81327944102723e-05
-1.27184469680188e-05
-1.12744127064872e-05
-1.29770310756681e-05
-1.86374740280988e-05
-2.55708283324447e-05
-2.58768965099977e-05
-2.09481829336781e-05
-3.62372540154654e-05
-1.99102857256326e-05
-1.9082121320012e-05
-2.09847365462315e-05
-3.28663427832678e-05
-2.31936658685763e-05
-3.16664623230711e-05
-1.30000614057474e-05
2.9146349365593e-06
-6.90018163048464e-06
-1.10248286348219e-05
-3.04225662387219e-05
-9.02907933357347e-06
-1.01694321785545e-06
1.33956181101892e-05
-2.10795137295671e-05
-2.55358639378272e-05
-2.17415102001773e-05
-2.48714531495422e-05
-8.4936525496177e-06
-1.14248315576766e-05
-2.6506277666576e-05
4.53082564801359e-06
-2.35493172928712e-05
-2.32420962936899e-05
-3.68469066571931e-05
-1.03073137891273e-05
-2.50212930818807e-05
-1.14528314921991e-05
-2.01936066094767e-05
-2.62344628695513e-05
-7.58715262226587e-06
-2.47056061516228e-05
-3.16993883137742e-05
-3.11817991788538e-05
-6.40553043724915e-06
-3.8294124423752e-06
4.52356465088196e-06
-9.62596675821922e-06
-2.07770945167178e-05
-2.93608166892965e-05
-2.64346726244397e-05
-2.51547969962243e-05
-2.72319390467128e-05
-1.43228468795543e-05
-1.36355219304106e-05
-1.3153244893283e-05
-4.0667642343771e-05
-2.94687956887672e-05
-3.23289335361853e-05
-3.39414929595789e-05
-3.17905184750845e-05
-9.07068819841997e-06
-2.038681446988e-05
-2.21234952775148e-05
-9.37628737524072e-06
-3.0156532280812e-05
-2.72617156698628e-05
-8.27471413632977e-06
-1.33429403504679e-05
-2.24913633923603e-05
-3.91436835666951e-05
-1.57113253498766e-05
-3.3077708225933e-05
-2.190973695824e-05
-1.60197773456532e-05
-2.22050783490372e-05
-1.47320333703245e-05
-2.18056442328444e-05
-5.26611501213031e-06
-1.59530956171374e-05
-1.66339175474372e-05
-3.29315019355337e-05
-2.80932989452794e-05
-2.28310232978955e-06
-1.42102469166976e-05
-2.50901293181379e-05
-3.07499959001145e-05
-3.9024481268784e-05
3.58146066463698e-06
1.03851479015252e-05
-2.38473045046298e-05
-3.27389123681267e-05
-2.49370288667245e-05
-1.15211829592656e-05
-1.45753842524271e-05
-1.89709852737182e-05
-4.28747967225436e-05
-1.84627007778091e-05
-1.26790917078859e-05
-7.80259800893653e-06
-1.52029778816559e-05
-4.43901898529652e-06
-1.15089698326215e-05
-1.90897172017911e-05
-2.56769509617538e-05
-1.1071727902229e-05
-2.06613829406798e-05
1.23447192462155e-05
-1.60756093892907e-05
3.97018525244409e-06
-1.51777780299916e-05
2.43371281239428e-06
-2.32189115464993e-05
-2.21541586775924e-06
-1.63795065383092e-06
-1.32995466454722e-06
-1.71350786645663e-05
-3.06616945879348e-05
-4.01805303484128e-05
-4.89752197490203e-07
-2.53927680972168e-05
-1.70194653020352e-05
-1.71422983639434e-05
-2.43135267846777e-05
-2.48611475351203e-05
-1.35915112412933e-05
-2.15324716562272e-05
-2.38315646464556e-05
-5.06747675828952e-05
-9.28063548726559e-06
-1.15012980862795e-05
-3.2039695738616e-05
-3.09381434607184e-05
-3.68857047326077e-05
-1.19272635306522e-05
-2.8657689301099e-05
-4.13303281559937e-05
-1.95668046594959e-05
-3.34885887669911e-05
-2.3041406102954e-05
-3.63073267652757e-05
-4.47875579453612e-05
-2.64748822455837e-05
-3.54579095549942e-05
-3.67119693084751e-05
-3.80611775921811e-05
-1.54332868873501e-05
-4.15293782565245e-05
-1.90827865077028e-05
-4.58722854200561e-05
-2.63199691197065e-05
-1.6881036616535e-05
-5.16510085070634e-05
-2.72955433412008e-05
-2.05669626808347e-05
-1.25855005601974e-05
-1.8330083049304e-05
-2.3254741672808e-05
-2.34833303337751e-05
-4.60240539768963e-05
-4.27123440986283e-06
-2.5923469595235e-05
2.85833172355075e-06
1.20699319965638e-06
-8.38366694105873e-06
-2.47274611738598e-05
-1.96209806650604e-05
-1.16516642858655e-05
-3.40454328317087e-06
-8.52426680182391e-06
-2.45497538848573e-05
-7.77532206057617e-07
-9.84630097832261e-06
-4.05198500372014e-05
-1.62185857532718e-05
2.50524502670508e-06
-4.05717000419701e-06
-2.1381108460214e-05
-2.93747784879227e-05
-1.67411776991797e-05
-1.91965485214916e-05
-2.94257885333425e-05
-6.05618165393723e-06
-5.9834362141278e-06
-4.66895527948976e-06
-3.01680671701429e-05
-2.08021368711911e-05
-1.24556644927187e-05
-2.85764992507749e-05
-5.83681495369144e-06
-2.90325875535596e-05
-2.29947583446335e-05
-1.44162090440009e-05
-2.72203835680184e-05
-2.00299191237753e-05
-2.55369929936456e-05
-2.83134684317047e-05
8.12099773626994e-07
-1.58140303249852e-05
-6.31684925714317e-06
-1.35334193537911e-05
-2.9286545874476e-05
8.77497467861157e-06
-3.2876596733588e-05
-2.02231171223242e-05
-3.54982831240568e-05
-1.22368269589564e-05
-2.14019043882219e-05
-2.62819659031149e-05
-2.69570514845756e-05
-5.32386164963178e-05
-4.61044453170408e-05
-3.50936736468303e-05
-2.5580264769083e-05
-2.22322497297644e-05
-2.34165216515407e-05
-5.13550795274599e-05
-7.9652049215038e-06
-2.32262087676374e-05
-3.84536701147933e-05
-4.13738508649799e-05
-2.29310359965518e-05
-2.85002006274253e-05
-2.18161118146144e-05
-1.82281144074866e-05
-2.92922588024516e-05
-3.41779813753213e-05
-3.16530420564274e-05
-4.95220964476409e-05
-1.72822715413067e-05
-2.64437361163376e-05
-2.32032365324595e-05
-3.39215079890469e-05
-2.14544069065838e-05
-1.53327707078319e-05
-2.72215818154653e-05
-1.59817354778004e-05
-1.31501691319092e-05
-2.44294027693449e-05
-2.17128072001529e-05
-2.88000429944903e-05
-1.66902075810098e-05
-9.67734960078298e-06
-1.79346698981485e-05
-3.90252563709808e-05
-3.40932253130747e-05
-1.51740726055489e-05
-4.101231670289e-05
-1.71277763933349e-05
-1.96246271286185e-05
-1.5445258852391e-05
-2.12648756794105e-05
1.09623245652093e-06
-2.29286108354102e-05
-1.40901340495362e-05
-2.85774988072178e-05
-1.61487454441887e-05
-1.84030767321388e-05
-3.12269553879319e-06
1.59236071384387e-06
-2.61246410229587e-05
-8.77627523304723e-06
5.28858808700855e-07
-4.42870290135252e-05
-2.2423531721181e-05
-3.25518895603451e-05
-4.04079416441164e-08
-1.93719630708452e-05
-2.74488518085097e-05
-1.57750895931412e-05
-2.90769223539511e-05
-2.44637498834555e-06
-3.61597704358764e-05
-2.23775644271719e-05
3.4232011892302e-06
-4.29966785675315e-06
-2.42206187134126e-05
-2.11177651248989e-05
-1.00941221601298e-05
-3.04944604801524e-05
-2.79000100275122e-05
-2.35581930137185e-05
-1.18584959003755e-05
-1.83755017491632e-05
-3.44015399606782e-05
-3.69108983976654e-05
-7.22787669212482e-06
-2.16686097345126e-05
2.7695403144655e-06
-3.23654612398856e-05
-3.84463192108718e-05
-3.43720898676622e-05
-1.76339124858142e-05
-3.43341120784639e-05
-3.68112778628354e-05
-2.64889646179699e-05
-2.1127344615912e-05
-6.06991103185855e-05
1.81759045756127e-07
-3.58169901192499e-06
-1.10637246734243e-05
-3.40632080702621e-05
-2.3467928946135e-05
-3.47181124059308e-05
-2.50223263528309e-05
-2.72648950104025e-05
-1.99211656583169e-05
-2.987983758389e-05
-2.68546465805156e-05
-2.85985187578699e-05
-1.74900018244067e-05
-3.55638047030064e-05
-3.46107701141214e-05
-2.40969292855536e-05
-2.15318881966165e-05
-2.53885833892245e-05
-4.91909404488388e-05
-4.96993278176412e-05
-2.52018108579338e-05
-8.46102352251652e-07
-2.07772887212936e-05
-3.46223550927069e-05
-2.15528223124007e-05
-3.09843941556035e-05
-2.89763840540692e-05
-9.81590386812058e-06
-1.20928080009536e-05
-3.12959721901788e-06
-1.00558153040324e-06
-1.54981682728911e-05
-3.51688983257808e-05
6.46472828241955e-06
-1.87611618885216e-05
-1.562855805023e-05
-3.1551267475293e-05
-2.95296480775255e-05
-4.49537831863526e-05
-2.90896683159981e-05
-1.14344240787656e-05
-5.96284712570474e-06
-1.61900018605303e-05
-1.94373579917319e-05
-8.62895855044417e-06
-2.53339859661399e-05
-3.42939860794263e-05
-1.46864573699664e-05
-1.24188045792847e-05
-1.25915306213236e-05
-1.23165961564446e-05
-2.59338217883517e-05
-1.7546036375825e-05
-1.05894625047954e-05
-8.23967730997613e-08
-3.26583314914251e-05
-5.0704988947578e-06
-2.66087543473308e-06
-1.03516196391789e-05
-2.93436896911874e-05
-1.947474396715e-05
-2.60751001482488e-05
-3.21294882015886e-05
-2.74094817133897e-05
-1.50288194009959e-05
-3.56273269866362e-05
-3.64415503765836e-05
-2.3956451217259e-05
-1.09254263373266e-05
-1.96302368704575e-06
-2.18624541373265e-05
-2.95238161333312e-05
-4.00793126805309e-05
-1.77960484724384e-05
-1.97904410883781e-05
-1.97598302986546e-05
-3.532431040569e-05
-3.22881816638852e-05
-1.24416040317062e-05
-1.4469485466523e-05
-3.00210808394438e-05
-3.73999235664145e-05
-1.75381283086352e-05
-2.41321023567364e-05
-4.22594082771552e-05
-3.03849735406655e-05
-3.49366763981393e-05
-3.74694866417027e-05
-5.38108155655917e-06
-1.54513715858783e-05
-6.17404833319231e-06
-2.98120892536798e-05
-4.0394763235408e-05
-1.56590746980867e-05
-2.86118032452894e-05
-2.23307322020691e-05
-2.05317104011782e-05
-9.55045746675244e-06
-1.24220504417515e-05
-1.32154109792103e-05
-3.19204370672453e-05
-2.02983742840104e-05
-2.31515838841778e-05
-1.61174273684294e-05
-1.21256690194146e-05
-3.70870660437286e-06
-1.07592822781751e-05
-2.03289060107324e-05
-1.09874339962946e-05
-2.44586152364653e-05
-2.98288191430351e-05
-3.18765620984315e-05
-2.47258529603136e-05
-1.39674651749524e-05
-1.68457713209856e-05
-1.22645034478205e-05
-1.07245746598008e-05
-7.6605975103942e-06
-1.36732004560374e-05
-1.51162220509636e-05
-2.5021126410945e-05
-2.55556942076252e-05
-3.08724093969017e-05
-2.23131283856519e-05
-2.94846012252235e-05
-2.01936814529258e-05
-2.73727422891791e-05
-5.05872112919449e-06
-6.40670498273738e-06
-1.50007371320492e-05
-1.91768820251954e-08
-2.04744512250804e-05
-1.2363422624094e-05
-1.90252481971997e-05
-3.7646176127669e-05
-5.14502771574678e-06
-2.08671620668091e-05
-2.52402884796217e-05
-3.17127125414274e-05
-2.80099937194421e-05
-4.45336048714719e-05
-4.47294144767377e-06
-2.02479616490298e-05
-1.89394275457305e-05
-5.24677239241616e-07
7.65689501830462e-06
-3.06036144706661e-06
-1.41634480434876e-05
4.60033545264834e-06
-3.74515787965685e-06
-2.67255349412145e-05
-6.40623762795841e-06
-3.63483938253395e-05
-2.13966421659479e-05
-1.73735010037509e-05
-1.45120546795599e-05
-2.03407221431696e-05
-4.44638949749741e-05
-2.06374375381271e-05
-4.01834072231045e-05
-9.19592785755315e-06
-1.33536835982614e-05
-5.00739192096044e-05
-4.78453371037505e-06
-1.55840541230308e-05
-2.76540700785534e-05
-5.82879125819579e-05
-2.58856809519456e-05
-4.40465590173906e-05
-3.95484719569043e-06
-3.85315243015648e-05
-5.4664312600216e-05
-2.61982428544096e-05
-1.27575305779946e-05
-2.29262581360664e-05
-2.24174030081598e-05
-3.90384121621527e-05
-1.79678780582727e-05
-2.14582126194003e-05
-6.27118478232962e-06
-2.23153047166463e-05
-2.33852258989939e-05
-3.08438675021366e-05
-2.62265356392692e-05
-2.04163616520589e-05
-2.67402109627189e-05
-1.39229476256994e-05
-2.76222944327809e-05
-2.58531596277053e-05
-2.39790670207836e-05
-1.80916288979193e-05
-1.01532728307855e-05
-4.19593158254645e-05
-2.98242722313579e-05
-1.74627072958211e-05
-3.27872567074552e-06
-3.07760018440674e-05
-1.44238404877068e-05
-4.64941270893184e-06
-2.53907881320295e-05
-1.54786197566312e-05
-8.75710635067682e-06
-2.47315683551935e-05
-1.54322365916365e-05
-7.82283846556913e-06
-4.27026937242628e-05
-2.69561649054481e-06
-1.67644732545283e-05
-4.50854521902606e-06
-2.45645794369937e-05
-1.10062814190792e-05
-3.63039608651313e-06
-1.68679904049104e-06
6.85617987388311e-07
-8.72466386895247e-07
-1.77382935489786e-05
-9.53344881809497e-06
-2.40378548542017e-05
-1.71986495292268e-05
-2.17930243384471e-05
-1.96084203452747e-05
-1.76720278023048e-06
-2.40568459267866e-05
-1.41941327578235e-05
-2.40540160536192e-05
-2.68757995317914e-05
-2.13557692867364e-05
-3.09281574641452e-05
-8.52266948995629e-06
-3.68132432792542e-05
-3.17140071737764e-05
-2.64891709758649e-05
-3.68202963705431e-05
-3.22847831194689e-05
-2.5705286496807e-05
-1.13970912006227e-05
-2.61355578562463e-05
-1.4799543286665e-05
-2.31508952063717e-05
-3.94082770949948e-05
-2.40402768236553e-05
-3.23300561241073e-05
-3.96777257133125e-05
-3.49789653610239e-05
-1.70152562695715e-05
-1.59891042708754e-05
-2.43513865608213e-05
-2.98619133627251e-05
-3.03542980101337e-05
-4.52828282960741e-05
-3.42576979217567e-05
-6.4422236360508e-06
-1.04869965420189e-05
-2.27152133290876e-05
-4.98724263517077e-05
-1.6711640061376e-05
-3.68198307181746e-05
-2.67057592191871e-05
-5.21143913549503e-05
-9.96815346624158e-06
-3.32129150587678e-06
-1.77640873442392e-05
-3.68847892404653e-05
-2.88134442644776e-05
-1.53769905674777e-05
-6.4086583210059e-06
-1.62748853267356e-05
-2.92892805064294e-05
-1.27265257702053e-05
-2.25266071548814e-05
-2.00729466450487e-05
-1.6800786853431e-06
-2.66182576169461e-05
-3.98007676580726e-05
-4.13491303591074e-05
-7.2951306483393e-06
-7.71011470632693e-06
-2.33597691201659e-05
-3.54778866716029e-06
-3.1934099945751e-05
-1.2336021329723e-05
-1.51376526736794e-06
-2.37134810765289e-05
-1.24466012810885e-05
-1.55146092406199e-05
-2.47179123191759e-05
-2.22154722150396e-05
-1.15671216733474e-05
-1.03365624782364e-05
1.76947266438496e-06
-1.8994564938337e-05
-1.04665358312292e-05
-1.77485080468325e-05
-2.51749335361571e-05
-2.72404767480812e-05
-2.1820383965065e-05
-4.03227123651295e-05
-1.14824709272575e-05
-2.12819833779681e-05
-2.61005132500925e-05
-3.24261668485978e-05
-4.22783306096319e-05
-3.67440277765202e-05
-9.33394153857615e-06
-6.13991221779942e-05
-1.50761034102584e-05
-3.00807396939014e-05
-1.95371998615171e-05
-2.71908620759014e-05
-1.01088432386177e-05
-2.53513361451016e-05
-1.64966422053396e-05
-2.25963339556114e-05
-2.204538341319e-05
-1.84658569911852e-05
-2.51596246848639e-05
-7.36945486602788e-06
-7.1124400613437e-07
-5.51677159684287e-06
-1.53937748066377e-05
-9.00487844891665e-06
-2.51854448269529e-05
-1.99871336891904e-05
-4.67015921575975e-05
-1.95526884262336e-05
-1.94159977246863e-05
-3.3180649218413e-05
-1.26270668710777e-05
-1.08705589462777e-05
-3.57045179784234e-05
-4.26965298004079e-05
-2.9210585958594e-05
-2.92070389958471e-05
-4.49449435233885e-05
-1.73042872134962e-05
-4.1995396437357e-05
-2.70749373636984e-05
1.59080605810784e-06
-3.75815211975329e-05
-1.70170589320838e-05
-9.5661303012557e-06
-2.02947236326767e-05
-2.37675353156207e-05
-1.63053713477649e-05
-1.41236378519776e-05
-1.30964108088138e-05
-1.50000040747931e-05
-2.18021632463182e-05
-1.73305703759031e-05
-5.94335154088338e-05
-1.65355188588966e-05
-7.56522078870298e-06
-2.33519541682741e-05
-1.86706889561771e-05
-3.34882476008361e-05
1.3211303921539e-07
-1.01362975173307e-05
1.95007836195181e-07
-1.22673063204492e-05
-3.43476704613457e-05
-2.05364693392184e-05
-3.30788986436319e-06
-3.82941036128401e-05
-2.64363914205178e-05
-3.73243470849796e-05
-5.06641882756555e-05
-3.47294190046784e-05
-1.74849294275946e-05
-4.09372647964006e-06
-2.2034773529448e-05
-1.65864111903716e-05
-2.30363420594574e-05
-5.33466178383415e-06
-2.00232847850334e-05
-3.44992125833983e-05
-3.4125671473989e-05
-4.02764649019833e-05
-9.73165277383317e-06
-3.65994782016863e-05
-4.35918657764902e-05
-2.05500353586218e-05
-2.04208513341585e-05
-4.6148070613207e-06
-3.86634465468836e-05
-3.03960670393141e-05
-1.70873599328688e-05
-1.07356716121312e-05
-8.49167915062498e-06
-3.09779991661722e-05
-4.2293699276405e-05
-1.61043382057619e-05
-2.30910247189933e-05
4.9223666272917e-06
-1.59843915906662e-05
-3.32584249256891e-05
-1.67281496718462e-05
7.51549576378535e-06
-3.20237830765107e-05
-2.33936909819552e-05
-1.51093240734588e-05
-2.40291633635694e-05
-3.9184673666904e-05
-3.05827615175454e-05
-2.43789496616948e-05
-9.89007809271289e-06
-2.56093987582234e-05
-2.75017284987268e-05
-2.20841453526733e-06
-3.35093984921221e-05
-3.61588881617094e-05
-1.65317415512246e-05
-2.02147053261782e-05
-2.07885513178396e-05
-3.57767569742785e-05
-3.20372849179614e-05
-3.26893095151357e-05
-3.96127397660372e-05
-4.5425431713291e-05
-1.48010337522399e-05
-1.94421031147141e-05
-1.91862943141169e-05
-1.5028227023734e-05
-2.7248692468885e-05
-5.98847493126427e-06
1.09455569840691e-06
-3.81895553575176e-05
-2.49167308261839e-05
-2.51113411342335e-05
-3.88683095626411e-05
-1.16759236399261e-05
-2.48705456304997e-05
-2.56065512441084e-05
6.15716639746855e-06
-4.8232902206546e-06
-2.47087881828776e-05
-3.10315073925113e-05
-2.26492721300168e-05
-2.25808130139972e-05
-1.37015928181505e-05
-2.47091449202872e-05
-3.42595516379992e-05
-2.16200220404694e-05
-7.01814491467162e-06
3.31192661385929e-06
-2.30428102816156e-05
-2.30767141139101e-05
-2.09118472341642e-05
-3.50154920352157e-05
-2.63352871332021e-05
-2.66571154230275e-05
-4.57012158535689e-05
-3.81912697127517e-05
-3.92871910769304e-05
-5.53337825610986e-07
-1.53738898889563e-05
-3.02685733429949e-05
-2.15018624723259e-05
-2.80643164501806e-06
-1.27076379256389e-05
-3.05361523548746e-06
-1.74619955181827e-05
-1.21280682612978e-05
-3.84873273211694e-05
-1.77306679915793e-05
-2.0325300746736e-05
-3.39176316360825e-05
-2.54334601011698e-05
-2.37084238707127e-06
-2.77551410303117e-05
-2.84628847974702e-05
-2.56980386505129e-05
-2.71194690060584e-05
-3.20233519085016e-05
-1.60895282757861e-05
-4.63369886365231e-05
-2.59398692579802e-05
-3.60771585584868e-05
-3.2246194560541e-05
-5.55546542433506e-05
-2.10525393376694e-05
-5.41882145673775e-06
-1.93022965717032e-05
-3.10097547263189e-05
9.12842297332788e-06
-1.24979120331692e-05
-2.92141184600215e-05
-2.5251384748999e-05
-3.92911191367105e-05
-3.71756021862399e-05
-2.82749309289343e-05
-1.25525817532273e-05
-3.84161607309332e-05
-3.61746591452112e-05
-1.62418780767065e-05
-2.28301787116887e-05
-3.04960644435542e-05
-3.598399649638e-05
-2.34861508597452e-05
-9.78246906762773e-06
-2.84962854559081e-05
-2.1948284438098e-05
-4.28659083076031e-05
-6.49318909730546e-06
-1.88153861990633e-05
-3.26052013388632e-05
-2.35998837760237e-05
-2.32412585958624e-05
-1.33831767527837e-05
-3.05210416675332e-05
-3.79829146558817e-05
-2.17173554506255e-05
-3.87121022374461e-05
-2.80242276053658e-07
-9.3371692924745e-06
5.72652417857297e-06
-1.61103426351034e-05
-2.91841872802463e-05
-3.04552525224743e-05
-6.79817741178842e-06
-1.94104483365597e-05
-8.89836986046077e-06
-1.62989498579324e-05
-2.55648803792335e-05
-2.92111783394292e-05
-3.09754833349918e-05
9.9035938521102e-06
-3.5239395008343e-05
-3.29138774560927e-05
-2.05503161439423e-05
-3.22002018901248e-05
-3.26007890368417e-05
-1.56257227010679e-05
-2.60045547993589e-05
-1.54254324966264e-05
-2.89366054414499e-05
-2.02037660411544e-05
-1.24954490762266e-05
-2.53257818814371e-05
-3.52075557577067e-05
-2.78212317690672e-05
-3.95081065048021e-05
-1.6642556327526e-05
-3.19360961958204e-05
-3.09844820409108e-05
-3.59454513213698e-05
-2.62347410382484e-05
-2.76917953170618e-05
-1.35439381598166e-05
-1.6115852893008e-05
-1.02604412837111e-05
-2.91553758460979e-05
-2.33041080797959e-05
-2.21730373749632e-05
-2.68502860997249e-05
-3.60022776617472e-05
-3.67405769664166e-05
-2.94709273983385e-05
-3.52632140931129e-05
-2.2407674231982e-05
-2.67848041829498e-05
-1.84284424395864e-05
-2.43521223864367e-05
-2.46067921018473e-05
-2.24688884558132e-05
-1.7754061791736e-05
-2.77776448692021e-05
-2.16301823473223e-05
-3.15799965930057e-05
-2.59587700377692e-05
-3.88949869523461e-05
-2.2716319227701e-05
-2.53348011360247e-05
-2.50053454488499e-05
-1.90037737086711e-05
-4.58706407909735e-05
-2.49388499374999e-05
-1.51610213694064e-05
-2.51839448020978e-05
-5.41576169907704e-05
-2.31079606537607e-05
-3.33258221088916e-06
-4.49737180854681e-06
-2.37709471837192e-05
-2.17741604712182e-05
-6.61421264515579e-06
-1.73151025241938e-05
-1.6152234957992e-05
-3.44310614192988e-05
-1.33440658971721e-05
-2.66564679592047e-05
-4.30656752401284e-05
-1.24335953394845e-05
-3.53294851938253e-07
-1.18455556130692e-05
-1.39062565253986e-05
-3.91388730034378e-05
-1.18312602864994e-05
-2.36525089361175e-05
-1.50411973565256e-05
-3.22405068103027e-05
-2.6679812438131e-05
1.51498632103536e-07
-1.97308668610179e-05
-1.90614003418673e-05
-3.90175682592235e-06
7.64501955025452e-07
1.29063323167284e-05
-3.68651400768971e-05
-3.98116467752293e-05
-2.49837603697688e-05
-1.98536406617551e-05
-3.49666015174065e-06
-3.54442386858513e-05
-6.36689070674985e-06
-3.19294495408051e-05
-7.34087666286849e-06
-1.4695017619179e-05
-2.18030760314906e-05
-2.80688274500185e-05
-3.1478123026784e-05
-8.45010914004602e-06
-3.92214597691571e-05
-3.44051118948678e-05
-1.00909331516653e-05
-1.72998591256613e-05
-2.04945530336865e-05
-4.36017608918232e-05
-1.61949380812386e-05
-2.46116954194897e-05
-2.55011709331247e-05
-2.12291477790759e-05
-4.6426427791405e-05
-4.57030549992134e-05
-2.78517722628486e-05
-4.1859050800313e-05
-2.22135863487616e-05
-1.85611685804917e-05
-1.5811589079412e-05
-1.84473645891982e-05
-2.54482279095771e-06
-2.56579581258284e-05
-1.13999585655006e-05
-3.77842783070552e-05
-1.67226678277037e-05
-1.37015606861605e-05
-1.47779243995582e-05
-4.00797020851981e-05
-3.75902122163525e-05
-1.59479771727281e-05
-2.06674578650352e-05
-2.11962422256748e-05
-9.44069761032043e-06
-2.42914158533449e-05
-2.35418964292475e-05
-1.12606117206188e-05
-2.32350725186544e-06
-2.70033452226478e-05
-3.66986142856316e-05
-1.12580305454942e-05
-4.16833078791155e-05
-2.48547616586923e-05
-7.42218481193748e-06
-3.26724396178097e-05
-3.53045683489423e-05
-3.13294401320536e-05
-2.88810707740579e-05
-3.06701725876156e-05
-3.58534776724522e-05
-2.62909149756381e-05
-4.34970003743027e-05
-1.6374769641384e-05
-1.24430479502251e-05
-5.25940296161791e-07
-2.23048636590445e-05
-3.45229237832097e-05
-9.41665074629095e-06
-3.44539811308354e-05
-1.09920453768528e-05
-2.45774228663319e-05
-1.54086465024058e-05
-2.34427466287949e-05
-9.28009700165867e-06
-7.61555188086128e-06
-1.18207526646681e-05
-2.98354035165961e-05
-7.07028201850296e-06
-9.29144074411252e-06
-7.63945160095382e-06
-2.92119900402237e-05
-1.79751233836987e-05
-9.13594469139385e-06
-1.08299048043366e-06
-5.49655353485654e-06
-5.59407278061298e-06
-1.97653220854851e-05
-6.05937454409526e-06
-1.36975224094049e-05
-2.60277072532855e-05
-1.78739142904688e-05
-2.94026463386084e-05
-2.00134597989729e-05
-1.39180708500399e-05
-4.16261493878349e-05
-1.31565474939691e-05
-8.80888581087063e-06
-3.19290780263101e-05
-2.79265868597908e-05
-6.24283829326795e-06
-5.21825006873597e-05
-4.21127824439277e-07
-2.19999090265756e-05
-1.72321608896208e-05
-4.56302592027233e-05
-1.321816842944e-05
-3.03772847309515e-05
-1.48439956288739e-05
-2.51179488729042e-05
-2.89567252628501e-05
-1.93307523505025e-05
-4.05115714475633e-05
-4.1986471078478e-05
-3.95607528042e-05
-4.40693077973135e-05
-1.94260940016771e-05
-3.49641775804346e-05
-2.40215661317313e-05
-3.38149880998668e-05
-3.16171395077103e-05
-2.08259660685226e-05
-3.31518808364389e-05
-3.71730010414264e-05
-1.05080284406364e-05
-2.77479310541679e-05
-3.24793413147223e-05
-2.88219715829701e-05
-1.0668102926268e-05
-9.58008680225775e-07
-2.14868278583276e-05
-2.69527209218677e-05
-3.1491460719142e-05
-5.17468241630892e-05
-3.6155503580111e-05
-2.10870882988728e-05
-6.90168753358201e-06
-9.63705359470305e-06
-2.77605558796622e-05
-1.20912032949724e-05
-1.67573111523743e-05
-3.37526861840624e-05
-3.23217157776157e-05
-6.92524960815526e-06
-2.89237784756716e-05
-4.05857774819058e-05
-2.06574874123901e-05
9.53753846425688e-07
-3.21469132222659e-05
-2.79860360650526e-05
-2.46651200529274e-05
-1.76424422038633e-05
-1.42073315096668e-05
-7.22796358726813e-06
-1.70732344324677e-05
-6.54273706612236e-06
-2.00309397312302e-05
-2.73478076631532e-05
-1.67659942012835e-05
-1.83430232959323e-05
-1.33997359717315e-05
-5.47855146906676e-05
-3.07246362663095e-05
-2.6373019957149e-05
1.42909685380222e-06
5.42673447313509e-06
-1.80031573701308e-05
-3.08945752747084e-05
-2.27574164644299e-05
-3.27859137011078e-06
-1.83313558737139e-05
-1.43423586360582e-05
3.99471840414228e-09
-2.75374649841769e-05
-3.81003490595428e-05
-1.98059456728492e-05
-3.20069545415554e-05
-2.4215125076562e-05
-4.00378671548946e-05
-2.08623517321553e-05
-5.33540014042394e-06
-2.46964758212619e-05
-1.35245311137408e-05
-3.85791283749765e-05
-3.05691587977925e-05
1.39036292398244e-05
-6.13379447326786e-05
-2.40914944899845e-05
-1.32553884679334e-05
-2.20565926935027e-05
-2.09094570675734e-05
-5.36840059512097e-05
6.88726204266306e-06
-1.54667098652831e-05
-3.71269586351136e-05
-2.87747384522338e-05
-1.47028697948819e-05
-5.17832340735357e-06
-3.54246345450788e-05
-3.46296626397768e-05
-1.22678214391197e-05
-3.66594574092686e-05
-1.50819956644286e-06
-3.05576607089581e-05
-1.04873946784152e-05
-2.26351348647783e-05
-8.05549578345851e-06
-1.40003199026705e-05
-3.3355346105877e-05
6.65710447000144e-06
-2.47675293838581e-05
-7.11292020930941e-06
-3.07408295665015e-05
-1.04219974009238e-05
-1.98681964659675e-05
-4.01405364370313e-05
1.11676140822298e-06
-1.34249864158459e-06
-1.4630470600765e-05
-4.53778343155745e-05
7.04756722128019e-07
-3.77891142201265e-05
-4.75531946853849e-05
-8.67537516934835e-06
8.83742780069695e-07
5.54766216445775e-06
-2.4220747356433e-05
-2.27664606976793e-05
-1.52471181932154e-05
-1.52703101616752e-05
-2.15508158583833e-05
-2.07637493000253e-05
-1.0059858719597e-05
-1.72027846940968e-05
-3.1359210486237e-05
-1.08287113126852e-05
-1.86871487370664e-07
-4.16586015708511e-05
-2.92758326175414e-05
-1.19381341723431e-05
-2.32687955787654e-05
-3.77415155150804e-05
-3.26511682280878e-05
-5.11846692571338e-06
-3.76478593755867e-05
-4.62748508964652e-05
-1.37861875416524e-05
-1.38541401998252e-05
-2.16669852628978e-05
-4.45415535560103e-05
-2.48431178135464e-05
-1.87033822800647e-05
-4.67526260434981e-05
-1.73567731410099e-05
-2.40457304931004e-05
-1.87396687936743e-05
-1.06908551669345e-05
-2.57136926585574e-05
-4.35207532691509e-05
-3.4643085948247e-05
-1.76136136667492e-05
-1.83233963399674e-05
-1.58166163960375e-05
-1.33716398379279e-05
-1.9115943953761e-05
-1.50517834427767e-05
-7.61407081250226e-06
-3.23436876606554e-05
-3.07400438706249e-05
-4.79578295582732e-05
-2.86055417030838e-05
-1.11472472996731e-05
-3.31375682162583e-05
-2.7166991562167e-05
-1.98300095358332e-05
-1.38586454599619e-05
-1.50485923362982e-05
-3.20027971617194e-05
-8.9885738633397e-06
-3.00333120476214e-05
-4.22367180535421e-05
-4.27906201550354e-05
-2.81521005935814e-05
-1.82953216103634e-05
-2.46339156725802e-05
-9.75623190072885e-06
-3.20714022089243e-05
4.42745945274432e-07
-2.17733536569857e-05
-3.46590187223776e-05
-2.46278157356719e-06
-2.7330113417488e-05
-1.24966134794794e-05
-2.13567898413931e-05
-1.47709408149887e-05
-8.27352007855804e-06
-2.20265425208637e-06
-1.83846629672988e-05
-4.56983382865332e-05
-1.55530623532393e-05
-1.58063664090283e-05
-2.97401889457476e-05
-2.65404505511145e-05
-4.59823954417632e-06
-2.21778383565902e-05
-3.79984241564916e-05
-9.83756600763243e-06
-1.77401979281503e-05
3.04926015829138e-06
-1.19449526740252e-05
-8.29268062106752e-06
-2.67763869058368e-05
-2.22942592167607e-06
-1.3320923908378e-05
-1.46827299851941e-06
-2.74319108531733e-05
-2.66840172050142e-05
-1.82031245706831e-05
-5.15116302154365e-06
-1.38837644454729e-05
-1.63208783020585e-05
-3.08051045641199e-05
-2.33748515311191e-05
8.03684504479109e-06
-3.68096735412681e-06
-1.79761465903129e-05
-1.33441751622744e-05
-1.11030053375152e-05
-7.28429942512882e-06
-2.91200065875808e-05
-1.87063808955325e-05
-2.02043657190582e-06
-3.05512571246293e-05
-1.66138441515961e-05
-1.82150095533799e-06
-1.22838879393461e-05
-9.60565509819318e-06
-1.25320356560294e-05
-4.64571738083402e-06
-3.14271588576376e-05
-4.12459566046745e-05
-3.9152013241192e-05
-2.5528975270324e-05
-2.07892789330456e-05
-5.34694187514607e-05
-3.20169304893964e-05
-2.66637370568928e-05
-4.13390529345116e-05
-9.36855003542978e-06
-1.62499659175079e-05
-2.55323051124531e-05
-4.68397106663526e-05
-5.18114742806246e-05
-1.52452067758267e-05
-1.22579846679488e-05
-3.00622361332781e-06
-3.18452543720863e-05
-1.1797049121517e-05
-2.79309328325316e-05
-4.86597584889244e-05
-1.43005609555569e-05
-1.61928335194026e-05
-2.98502224855088e-05
-2.91699065010086e-05
-2.7455565864217e-05
-2.74263635212228e-05
-4.72553558799008e-05
-2.09553201846193e-05
-2.10124281615551e-05
-3.98949201399951e-05
-2.04507944106478e-05
-2.15322612546491e-05
-2.7453295693334e-05
-2.30397768579931e-05
-2.65582106185494e-05
-1.57005080902939e-05
-2.91361327547064e-05
9.29287503613992e-07
-2.97916982768166e-05
-1.19409901345522e-05
-1.81072065381047e-05
-1.5905366226914e-05
-8.6806399750941e-06
-9.76836604397799e-06
-1.09627739548359e-05
-1.90424411516835e-05
-1.31823367401445e-05
-3.34045218847779e-05
-3.36916069062548e-05
-2.14491701785537e-05
-2.60793124771942e-05
-1.87291919777269e-05
1.35002264004235e-06
3.88256087006883e-07
1.93334071368933e-06
-3.04433304679446e-05
-2.80897449656492e-05
-2.90648147694746e-05
-3.00778595505973e-05
-1.43974008842449e-05
-1.41334573747692e-05
-1.66238232427442e-05
-1.09950414918707e-05
-6.4300352969277e-06
-1.50414668875402e-05
-2.44834344454213e-05
-1.34822296304216e-05
-3.17455506707292e-05
1.95047792891373e-05
-1.43360186595976e-05
-9.45996838437775e-06
-1.65411525710185e-05
-2.59724763685015e-05
-3.13334498742889e-05
-1.93986212778631e-05
8.26634435731664e-06
-1.17157824387722e-05
-6.93499596360691e-06
-2.16559988526901e-05
-1.90834695945014e-05
-2.53835198644039e-05
-2.49029917291299e-05
-1.79500871200567e-06
-1.51536471766472e-05
-1.60433859642528e-05
-1.89504131855671e-05
-4.79729705692068e-05
-2.22398257306939e-05
-3.85802497268984e-05
-2.59612752186687e-05
-2.43879075126991e-05
-2.25344326253521e-05
-3.99013993013192e-05
-5.77915054495715e-05
-2.0063345054872e-05
-2.22986295511188e-05
-3.33293197310735e-05
-3.03332351165999e-05
-3.82819616467771e-05
-3.34084956053173e-06
-3.02788142355055e-05
2.92530281306062e-06
-3.09325684306825e-05
-1.07015383370493e-05
-1.74516418797434e-05
-2.82616563135403e-05
-2.84435021951402e-05
-2.5110544020627e-05
-1.2324140400648e-05
-1.14538529037182e-05
-2.40146146202065e-05
-1.54923686706719e-05
-3.29947498223793e-05
-2.73778135738923e-05
-2.54664029808722e-05
-2.0492983568035e-05
1.73670875050208e-05
-4.34743797802117e-05
-2.32085601074686e-05
-3.0229116156751e-05
-4.27444267980395e-05
-1.27677390642713e-05
-2.0591710496997e-05
-2.76189402951034e-05
-4.77374135382198e-06
