# Supplementary material for: Research on computational propagation and identification of mine microseismic signals based on deep learning
Source: PLoS One. 2025 Oct 22;20(10):e0334641. doi: 10.1371/journal.pone.0334641 (PMC12543183; doi:10.1371/journal.pone.0334641)
Supplement: S10 Data — (ZIP) [file pone.0334641.s010.zip › 000101100001511.xlsx_0.txt_24.txt.txt]

-2.4500986031849e-05
-3.06567479320948e-05
2.67572836614017e-05
-1.70927454138152e-05
-3.34317627437747e-05
-1.31358166478663e-05
-3.04476978433385e-05
-2.18487425819464e-05
-3.99428389725545e-05
-3.00123803844668e-05
-1.40618330509298e-05
3.38825657419023e-06
-1.1624001510824e-05
-1.38478403338362e-05
4.32483959521756e-06
-2.32889072060307e-05
-2.21127169813038e-05
-3.58116854538012e-05
-2.42124415647354e-05
-2.32114072659547e-05
-4.46295605373041e-05
-2.612719741889e-05
-3.18124052376129e-05
-2.8674396876609e-05
-4.56732248279376e-05
-7.14892979698087e-06
-2.70551578221584e-05
-5.06817498199773e-05
-3.67785247224374e-05
-2.70685813978901e-05
-2.68637595558263e-05
-2.46703349770379e-06
-5.915923971606e-05
-3.3727575789206e-07
-1.43891769523247e-05
-2.91423864434389e-05
-1.62886605737461e-05
-3.27405767867571e-05
-1.19238692090089e-05
3.05676323753811e-07
-9.18468715452242e-07
-2.5947838610553e-05
-2.48804004482493e-05
-4.11536196792216e-05
-3.47871796716947e-05
-2.10818127327051e-05
-3.45337117185068e-05
-2.83754188908241e-05
-4.9791276027498e-05
-2.46828304583554e-05
-5.22121674256416e-05
-5.17920816554537e-05
-1.43005323486786e-05
-2.21401526685321e-05
-1.12217639938697e-05
-3.61727842066945e-05
-2.14598076538867e-06
-1.05236155440167e-07
-4.91326911202845e-06
-4.21617124602218e-06
9.6438136802549e-06
2.15850169363822e-05
1.46059915987248e-06
-4.15791705662088e-06
3.45266476563655e-05
-1.28671018907167e-05
-4.63214124350315e-06
-1.1817114094505e-05
-1.93445584903603e-05
-2.95550229520754e-05
-1.9375762582648e-05
-2.77645814922491e-05
1.00944296190969e-05
-2.7568073357833e-05
-3.95176476315851e-05
-1.40329919729827e-05
-2.94418893411309e-05
-1.11010086403973e-05
-1.68677573225788e-06
-4.43753233842503e-06
-2.27576815975177e-05
-6.465241341945e-06
-3.25818406481669e-05
-9.98493315419746e-06
-5.67379251333734e-06
-4.02177940233884e-05
-3.42439270455228e-05
-3.48196448223501e-05
-2.51097304824789e-06
-5.06138377951038e-05
-5.42657202700947e-05
-2.37441795327233e-05
-2.03523418500086e-05
-4.56076239542552e-05
-5.98808717631175e-05
2.43629415364358e-06
9.97226132940582e-06
-9.76671951301308e-06
-3.39179454753691e-05
-5.13013105829454e-06
-4.93367877618267e-06
1.91003051254817e-05
-1.98808032546232e-05
1.77943629916008e-06
-1.29487663699143e-05
-3.14761013878196e-05
-1.93359028889766e-05
-1.4655842752632e-05
-2.75371332720804e-05
-4.94741505739864e-05
-1.19413038274202e-05
-4.44815811933845e-05
-2.12075908897603e-05
-4.54880430251614e-05
-3.40100398052041e-05
-1.66263319611215e-06
-3.55476459846604e-05
-1.94262481309166e-05
-1.062279397295e-05
-2.02533607596962e-05
-1.71038842638307e-05
-2.5647960148369e-05
-1.5130620964683e-05
-1.09279074832054e-05
8.9443904445821e-06
-2.66935945920126e-05
-1.61564380224365e-05
-2.51683334131649e-05
-4.29597973304114e-05
-1.44496115597281e-05
-3.05102720226572e-05
-2.68679791836446e-05
-3.60942833188441e-05
-5.29491568886868e-05
-5.00164302874683e-06
-2.56820045703984e-05
-2.0660476547964e-05
3.16431945389091e-05
1.61255586853649e-05
-3.51971979440425e-05
1.50110790650693e-05
3.41062469104527e-06
1.87803619203451e-05
-4.05649664907694e-05
-1.23747821381533e-05
2.43213734258276e-06
-1.5734796947826e-05
-5.73001574301366e-05
-2.28026292136699e-05
-2.14336502115819e-05
-2.974270410671e-05
-6.64208511214465e-05
-2.71360734322679e-05
-1.405333753021e-05
1.10882741284656e-06
4.37161221541401e-06
-6.42693414943688e-06
-1.6209907275807e-05
8.72538533929972e-06
-6.90653937303601e-08
1.75724375648184e-05
1.29975856492032e-07
-1.2829585818616e-05
-1.94615895438764e-05
-4.65972207236755e-05
-1.55412444660185e-05
-2.02881238431069e-05
-5.11444602570944e-05
-4.22918020593147e-05
-4.99011511137785e-05
-2.11424874624368e-05
-2.36990146655882e-05
-4.81346150301112e-05
-2.06773188770327e-05
-1.24254287849014e-05
-1.45687171822864e-05
-3.18415783133904e-05
-2.33138886862389e-05
-1.70798904585433e-05
1.24451490943632e-06
1.26895036264598e-05
-9.85134361116696e-06
-1.8830072655516e-05
-2.0757045972454e-05
-8.02089668870433e-06
-7.79214492372924e-06
-1.39246178503538e-05
-2.70122789304416e-05
-6.74964004967492e-06
-5.83455701657057e-05
-3.30634354289793e-05
-4.72279974937613e-05
-2.74578457980153e-05
-3.56164524166632e-05
-6.26129404083768e-05
-9.58607763583067e-06
-1.04334712450601e-05
-1.8123223523026e-05
-1.51664568508193e-05
1.00265988485159e-06
-4.61105825663816e-06
-1.46996900745812e-05
-2.23803795299436e-05
-5.00790588174997e-05
1.81289629240874e-05
-1.97907625380917e-05
-3.71930618129556e-05
-1.72037961150419e-05
-4.07907680521154e-05
-7.81397440826732e-06
-1.20430440019582e-05
-2.17849530232213e-05
-2.38997728280648e-05
-1.31995775665881e-05
-5.11369150057666e-05
-5.15631360774783e-05
-3.88984462464301e-05
1.36238707541726e-05
-1.95190572747361e-05
-3.07073605134611e-05
-1.48893601665185e-05
-5.19761350591073e-06
-1.17186377700975e-05
-4.26596767424331e-06
-1.13318540292115e-06
-4.62044073327983e-06
-4.21758294668385e-06
-3.7750622731837e-06
-1.79293869724409e-05
-6.94555160887512e-06
1.44554657845245e-06
1.85408856746494e-06
-4.16212407213175e-05
-1.07468316619875e-05
9.53891403961315e-06
-3.6505675636742e-05
-6.21041605017829e-05
-1.45872397999648e-05
9.93754359430069e-07
-3.53800434147175e-05
-1.47845721870161e-05
-9.00355718639138e-06
-4.97797334972199e-05
-3.22482673531465e-05
-2.77657308257676e-05
-3.04558364455888e-05
1.15770290139874e-05
1.37343098909315e-05
-1.78029161850392e-05
-3.93042213028922e-05
-3.13186139111832e-06
-1.25349268542199e-05
-5.02929284601259e-05
-3.41568711970647e-05
-5.35055375432106e-06
-1.07485311144034e-05
-1.86873348112381e-05
-4.8054778682716e-05
-3.24349083560539e-05
-2.38088546760853e-05
-4.29123197640402e-05
-6.97085031130327e-11
-4.31068907879416e-05
-1.92759664774531e-05
-2.79935876202464e-05
-1.10163539635392e-05
6.20238360507857e-06
-1.83950810252178e-05
-3.12454049800515e-05
-2.18721415998521e-05
-9.15812584577686e-06
-1.17049799690351e-07
-3.30257799537327e-05
-2.08062003722982e-06
-2.25857724284689e-05
-2.44252321381113e-05
-6.13433245550078e-05
-1.87611165932857e-05
-1.75298400375061e-05
-4.28429084461414e-05
-3.05801230914621e-05
-2.47094798882881e-05
-3.68573033721384e-05
-6.46581870105657e-06
1.93620509978028e-05
1.47764491813891e-05
-2.67603190576299e-05
-2.38837504107057e-05
-3.86572656299528e-05
-1.46130748614122e-06
-6.64154451494242e-06
-1.10667772148593e-05
-1.13798521455282e-05
-1.91253229146745e-05
-1.99362372097678e-06
-5.13383586629971e-05
-3.44848317137725e-05
5.36524036352862e-06
2.48495209904909e-06
-3.96939165900646e-05
-2.92277707911123e-05
7.42298454701021e-06
1.14895401156704e-05
-3.59558693616423e-05
-1.57826256489331e-05
1.20867379369271e-05
-1.35929546531574e-05
-3.61446276982303e-05
2.24802743725435e-06
4.30398408672631e-06
-2.31335970984159e-06
-4.32403317235935e-05
3.17716843070187e-06
1.59791915387736e-05
5.2263026011949e-06
-5.82456008197769e-05
4.56344198040718e-06
9.87993912669846e-06
-1.25421028289293e-05
-4.64923660451606e-05
-2.70076874610966e-05
-4.47050077584617e-05
-1.1402306608153e-05
-1.16114587912651e-05
-2.91294310319947e-05
-1.34680599375698e-06
-4.41736808396176e-06
-1.09834287959418e-06
4.50291293261423e-06
-2.51840893792083e-05
-9.80111457883913e-06
-6.34288296761528e-06
-1.89512331208683e-05
-1.53482101225586e-05
-4.14180526567639e-05
-2.77943967491538e-05
-1.03120902830518e-05
-2.40359689103852e-05
-3.15261645670545e-05
-3.17629404637913e-05
3.87754312117977e-06
-4.63756801807024e-05
-6.76505690288362e-05
-2.34760704641478e-05
-1.8445153483231e-05
-3.40959758618904e-05
-5.67027972002124e-05
7.63077385344295e-06
3.12941564704752e-06
-1.14110413222874e-05
-3.69623821601907e-05
-2.83303521603877e-05
2.01847565491876e-05
-1.32782860620164e-06
-5.37935521004486e-05
-1.35260838819837e-05
2.62260335514607e-06
-1.13040078606586e-05
-4.26274600832775e-05
-5.35181095612486e-05
-2.83476869884867e-05
-2.64230325891136e-05
-4.72329858185823e-05
-3.12727816127431e-05
-2.63390101487102e-05
-1.22442670449541e-05
-3.6507761778195e-05
-5.6913678587596e-05
-6.55743074971456e-08
-1.14824100819539e-05
-2.5891526223741e-05
-1.79747270903862e-05
-4.08793297495186e-05
4.67266795129694e-06
1.64354749927019e-05
-4.35206497208641e-06
-2.2919814630564e-05
-2.32145180703917e-05
-2.61281840497762e-05
-4.54197731103281e-05
-3.78792286503923e-05
-1.03159347978723e-05
-3.21874948226905e-05
-3.90837791525423e-05
-2.77896572969415e-05
-8.81849886412155e-06
-2.05749704056366e-05
-3.77058659831348e-05
-4.12633495687826e-06
2.34797465306588e-05
9.20669264200798e-06
-1.79771492027091e-05
-4.31567926634846e-06
4.9962977442607e-06
-3.00562623141269e-05
-1.95511601168229e-05
7.31752402353999e-06
-3.73447606896026e-06
-2.42836667740538e-05
1.61555046761074e-05
2.37855925758937e-05
-4.20889488851524e-05
-4.97379916872391e-05
-3.81224309168968e-06
-1.04090240378589e-05
-4.74575403987213e-05
-5.59989561835373e-05
-2.76021558613706e-05
-3.26968065054957e-05
-4.20156031271396e-05
-1.87095280966154e-05
3.03073258123251e-05
-1.17830999949991e-05
-4.33104899517797e-05
5.74717944752097e-06
7.60918543563632e-06
-2.46332023633893e-05
-5.60069022946974e-05
-7.54897083935681e-06
-1.07651478888393e-05
-2.46669895633856e-05
-5.3395105502826e-05
1.95252559557192e-06
-4.4114962712854e-06
-1.31354754094431e-05
-1.59721515503121e-05
-4.61646069160687e-05
-2.79391370374894e-05
-1.87069218271704e-05
-4.56148190123968e-05
-2.06661943887316e-05
-3.80739661091112e-06
-3.27689210476439e-05
-2.52860325721086e-05
-7.23422255476636e-06
1.6863634359947e-05
-3.34003896953789e-05
-1.0065356724458e-05
1.29429154656516e-05
-1.59494449328898e-05
-2.88242869337311e-05
-2.95700602491277e-05
-2.99868732660148e-06
-3.78145112440608e-05
-3.6687306964661e-05
-2.90999671968282e-05
-6.48422267728754e-06
-4.98199664869608e-05
-3.04278970754311e-05
-1.15873157451429e-05
-3.53824481018955e-05
-5.45315324076233e-05
-1.5567695334396e-05
-1.45349282482015e-05
-2.18002655738349e-05
-2.95388568662291e-05
8.29445713309779e-06
-1.58777763872541e-05
-2.86065808018834e-05
3.15167784317228e-05
6.27056727728902e-06
-3.24932463783815e-05
2.8122572862338e-05
-1.49796069349843e-05
-3.19934425700216e-06
-3.52686130123625e-05
-8.10770235109688e-07
-3.24192981004181e-05
-2.9743927563057e-05
-1.08402923392959e-05
-7.68152584541335e-06
-1.2756225892736e-05
-1.84374745190401e-05
9.21610397098214e-06
-4.0654183743876e-06
-1.70312689578788e-05
5.5956402213493e-06
-5.76027115286729e-07
-4.83734578403178e-06
-8.04530834878104e-06
-1.84435713768523e-05
-9.39762196552524e-07
-2.38829438706047e-05
-4.0019814902836e-05
-1.91159674470449e-05
-2.40766484150515e-05
-2.94840784771676e-05
-1.40573614956532e-05
-1.81629280534918e-05
-4.42323614513213e-05
-2.97219458859266e-05
-2.89801030361007e-05
-2.58531387392173e-05
-1.35739849209935e-05
9.21769607749254e-06
-2.78130796965375e-05
-3.37748966473965e-05
-3.94081878407657e-05
-2.79531369593322e-05
1.25404291253672e-06
-4.69795352974522e-06
-1.75741323824528e-05
-3.96965030383988e-05
-4.46842841797085e-05
-4.77455656814018e-05
-2.26150979252103e-05
-3.02376808454601e-05
-6.0316670877081e-05
-3.25678306043234e-05
-5.08220408991032e-05
-3.68213820069534e-05
-2.18768352133457e-05
6.21470941183377e-06
-9.27792498882862e-06
-3.23414052384032e-05
-5.19657544560888e-06
-9.73491200275644e-06
-2.88440503049195e-05
-3.73695401558528e-05
-3.82103044661977e-05
-1.81199416712824e-06
-1.448177337585e-05
-5.15822129093766e-05
-1.7676268673052e-05
-2.63003650310404e-05
-2.13982664054748e-05
-3.60343015954625e-05
-4.68016185122733e-05
-3.90786031948432e-05
-2.77413397359921e-05
-1.3579301766188e-05
-4.92623661384365e-05
-2.93509845776696e-05
-1.75170567439847e-05
1.46962494275902e-05
-2.41711549293696e-05
-2.00289405588647e-05
-5.29428883058975e-07
-7.37398608844162e-06
-3.50363821638128e-05
-9.81109497386435e-06
1.7910230400391e-05
1.46118734430451e-05
-5.31243119238491e-06
-4.5349754310866e-05
-4.61700727208622e-05
-5.70333528521198e-06
-4.41668122556364e-05
-4.74486976686444e-05
-1.79035871431251e-05
-3.80667558273033e-06
-1.7342538921204e-05
-3.57502041390402e-05
-1.02420195093133e-05
5.00854619978422e-06
2.2569322549857e-05
-1.66907832505489e-05
-5.09403379954615e-06
-4.63903172101627e-06
-2.74165630887809e-05
-2.57244875485262e-05
-1.39614139372488e-06
-6.9516770400095e-06
-4.86218121953615e-05
-2.9243365596462e-05
2.33107638993231e-05
-1.33862302538713e-05
-7.8599608163801e-05
-1.95070447451855e-05
-1.35043027700205e-05
-4.15004028956396e-05
-2.32360748971092e-05
-2.47206800535708e-05
-6.6020114124621e-06
-4.05139639140459e-05
-5.80131322621988e-05
3.51224492515511e-05
1.89450110691988e-05
-3.51394514874435e-05
7.92862103651324e-06
4.74294324376334e-05
1.08167552912057e-05
-5.22834074721093e-05
-2.92504102943379e-05
1.61797251925144e-05
-1.35405941182129e-05
-4.05089049188147e-05
-2.11280828575535e-05
-4.46855151180155e-05
-4.6062071573346e-05
-5.12641210500636e-05
-3.28445501575755e-05
-3.85576313089587e-05
-5.31037218214632e-05
-6.20458720167474e-05
-2.24614758413369e-05
-2.29149358681982e-05
-4.88487122366809e-05
-1.18606623127284e-05
-2.14396105008774e-05
-2.14136783198444e-06
-4.71239673248135e-05
-2.24856009241599e-05
5.17000572529884e-06
-2.80242486698754e-06
-3.24885379238516e-06
-1.33080475148618e-05
-1.83769413157073e-05
-1.25444194748038e-05
-4.19211266338704e-05
-2.89983471654048e-05
-4.40461699720571e-06
-4.15882443093157e-05
-6.71804361162799e-05
-6.67128819774309e-05
-1.90956573875703e-05
-3.10604977084531e-05
-7.54749703966458e-05
-1.53643957353874e-05
5.4221549705479e-05
-2.95424927062935e-05
-3.80922994300283e-05
3.18698528315292e-05
5.67236876856949e-05
-1.6632813246593e-05
1.21001869928855e-05
2.15305157253765e-05
1.80164339427843e-05
-3.16316986596157e-05
-2.09598277079407e-05
-3.00410832457041e-06
-2.42570353052794e-05
-3.14222483336312e-05
-1.43571935627754e-05
-1.23895000488543e-05
-6.06355945944775e-05
-5.12198565274664e-05
-1.95466143114405e-05
-3.14393198311897e-05
-3.86526632367809e-05
-3.35753796043161e-05
-1.36127784173908e-05
1.90195212494513e-05
-2.19988323661596e-05
-1.04414533673191e-05
-3.822414833837e-06
7.08890871317302e-06
-2.53639786512246e-05
-3.58387148124644e-05
-6.65207058653134e-06
-4.38652796186026e-06
-1.47672803515796e-05
-2.80537798281848e-05
4.09980228941933e-06
-1.45259613782011e-05
-6.51962998547611e-05
-5.15080113728378e-05
-1.01122894133696e-06
2.27726249104828e-05
-5.74372481285863e-05
-6.79120550173594e-05
1.23041198220415e-05
-1.83635828377679e-05
-4.45832189257366e-05
-2.8499186226037e-05
1.80198535206626e-05
1.35652183278782e-05
-3.23788506416289e-06
-7.00163165070923e-06
3.96461811723902e-06
-1.63210586925423e-05
-8.13957774272245e-07
-3.74229787185163e-05
-3.24085847842526e-05
-3.15602730989523e-05
-1.32871238255958e-05
-5.96129259456027e-05
-4.47273316759768e-05
-2.73357637232009e-05
-2.95781678575229e-05
-4.30056069534946e-05
-3.83853567421385e-05
-2.24174634223909e-05
-1.93359436748792e-05
-3.0700862719823e-05
-3.81939932428791e-06
-2.31104956566538e-06
-1.61268116280629e-05
-1.27131154615639e-05
3.42108839180402e-06
2.39300332174578e-05
6.3086380678444e-06
-8.17494390045269e-06
-3.62877982180799e-06
-2.79402875983974e-05
-1.3236363991862e-05
-2.84397850434364e-05
-3.34925480147642e-05
-4.43562551642013e-05
-5.25209607128796e-05
-4.52577089371869e-05
-3.67024428826495e-05
-2.53103482362994e-05
-4.66401650262859e-06
-1.21365296105757e-05
-1.25231323486053e-05
4.81788085077798e-06
-2.95989506222494e-05
1.51714447146079e-05
6.2950847600313e-06
-1.05136116670427e-05
1.48610460551185e-05
-6.31140783830739e-06
1.51634443509544e-05
1.0632678610116e-05
-1.21196349303607e-05
1.6745525289936e-06
1.08968495015253e-05
2.02831795089433e-07
-3.28153687611151e-05
-1.8775281278074e-05
-3.15189899429174e-05
-2.82173768311806e-05
-6.35852102130388e-05
-4.96985726835631e-05
-2.26011171351257e-05
-2.37088021201541e-05
-2.49394941468193e-05
-1.79878446607501e-05
-9.01688028529019e-06
-4.09252813034186e-05
1.05445539618164e-05
-7.11631706551166e-06
-1.76801119752039e-06
-2.36537964460234e-05
1.66026533307383e-06
-1.47187246156078e-05
-9.67199926642344e-06
-2.20307784979375e-05
-2.09872603368335e-05
-3.96806948978879e-05
-2.59186819551362e-05
-3.8787399346075e-05
-4.19928329394924e-05
-4.23216074729779e-05
-3.93287288922004e-05
-3.57803972050306e-05
-4.10069779001385e-05
-4.13551574380994e-05
8.03640639139161e-06
-1.07074305345444e-05
-4.1466582184599e-05
-3.53143708937948e-05
-4.14757421721238e-05
-3.63282755381659e-05
1.66685212495169e-05
-1.10546251063957e-05
-4.59540920092829e-06
-1.67234468515732e-05
9.91998031823318e-06
-1.85411944478617e-05
-3.93326662857264e-07
-6.19093095541739e-06
-1.67759180980042e-05
-3.34553255938575e-05
-6.0825035580086e-05
-4.97042757954788e-05
-1.89842706745407e-05
-2.69447730304817e-05
-5.09336263371699e-05
-3.24674760064031e-05
2.54997517875646e-05
-9.38457702581865e-06
-3.82534017556219e-05
5.35878503089255e-07
6.12975202952663e-06
-1.4832533792409e-05
-5.31025793371904e-05
-1.27686233518884e-05
3.77143702234522e-06
-3.69009687149015e-05
-2.12171801091321e-05
-3.37019512283851e-05
1.35522400296836e-06
-1.97569484500071e-05
-1.29946992761823e-05
-1.03398703874411e-05
9.62497644079176e-06
1.35709988751177e-05
3.12000658600892e-06
4.73009479815648e-06
-3.84877003989211e-06
-3.06192756427988e-05
-3.27346037081739e-05
5.38225337401189e-06
-1.06765677488199e-05
-2.67335240884436e-05
1.09938670805121e-05
9.08807167765012e-06
-2.73339418104865e-06
-4.91908845072892e-05
-1.9746444929041e-06
1.28422345719794e-05
-4.27056083307755e-05
-2.62637302913687e-05
3.86787911742605e-06
-3.60282122992384e-05
-4.32200716475136e-05
-5.23692430537753e-05
-1.14932315895501e-05
-1.06101904439096e-05
-3.92019518836249e-05
-2.27213799124107e-05
1.53405738112759e-05
-3.52623812127647e-05
-6.03019073769803e-05
-1.62641219148908e-05
9.55082959745901e-06
-1.80261200285026e-05
-4.02495402362543e-05
-4.13398351213481e-05
-2.19836601589246e-05
-1.66958211707543e-05
-2.41996964619879e-05
-4.76152043300347e-06
-3.68399857737194e-05
-3.06215684509302e-05
1.8544703954859e-06
-1.40636253663161e-05
-6.18070450450206e-05
-5.40822153836983e-05
-9.2432056264116e-07
-8.56969166597168e-06
-3.98725426969149e-05
-1.2960004754719e-05
-1.51914293146132e-05
-1.54481719142894e-05
-3.90259518604434e-05
-2.93700505008526e-05
1.48391018621395e-05
-3.1025615654152e-05
-5.91960888035592e-05
-3.39562557199878e-05
-9.56949573110149e-06
-6.22286637119624e-06
-7.42836390374285e-05
-5.26803311263266e-05
-2.73409743153894e-05
1.18999356088359e-06
-3.39742517613164e-05
-2.48430099167694e-05
3.92940090879879e-06
6.65210135906349e-06
-2.66501240385491e-05
-5.76292944628258e-05
-3.10130431709544e-05
-1.01024594181098e-05
-3.56868191725451e-05
-3.45555964973832e-05
-2.11204472170026e-07
-2.31503124885688e-05
-1.52066619818389e-05
-1.92084729314547e-05
-3.63608616809511e-05
-1.96883156434817e-05
-2.3099584866893e-05
-2.57755917158711e-05
-3.4587111069026e-05
-3.62347307428124e-05
-1.6941061870782e-05
-2.4338093211043e-06
1.50723811963556e-05
-1.9886446601102e-05
-2.93106668651958e-06
2.75957075102203e-05
5.73948332318005e-06
-2.36639497171217e-05
9.18848668554797e-06
1.43637923895592e-05
-4.96081302426416e-05
-5.20584654051978e-05
-1.08666326731862e-05
3.08152440149244e-05
-5.94129924678808e-05
-2.13607642714169e-05
1.35022745358597e-05
-2.1353553892436e-05
-5.56341001435573e-05
-3.30875503306302e-05
1.04182688781722e-05
2.44673922050834e-05
2.07611058179004e-05
-1.99687676177872e-05
4.67919935819124e-06
3.04912887801739e-05
-1.55228913399193e-05
-6.00398623984102e-06
-1.30591645859625e-05
2.16823781561374e-05
-3.01859732423947e-05
-9.58863753782847e-06
-5.48884439069274e-06
-3.27452299976616e-06
-4.39220718486688e-05
-3.05240725821511e-05
-2.06742851737941e-05
-3.76276403474441e-05
-2.4422004428225e-05
-5.88444731299401e-05
-1.57938838367556e-05
-2.05316019259903e-05
-1.85280922051792e-05
-2.2653753812313e-05
-4.41827588315767e-05
-1.86255724445008e-05
-2.14087771254246e-05
-1.25231612629909e-06
-4.33947944974629e-05
-1.41556953550893e-05
-1.09487789731909e-05
-1.62103657498407e-05
-2.06368133719129e-05
-2.60236128072514e-05
-7.78446522239361e-06
-2.81783429881893e-05
-4.70510821365323e-05
-3.00322886342974e-05
-3.92615078711367e-05
-1.65956282953036e-05
-1.1861649761025e-05
-3.69491023016411e-05
-5.28634469005194e-05
-2.55711489408012e-05
-5.13566077238523e-06
-4.01661908970191e-05
-4.17327069114139e-05
-3.22436648060323e-06
1.90533938785689e-06
-3.31464328317809e-05
4.94593712787628e-06
2.14479877806868e-05
9.40419498896441e-06
-2.37700703157641e-05
-8.65723755433442e-06
3.00772199712531e-05
-1.34914083966538e-05
-1.39612105800048e-05
-8.23817841780564e-06
-3.04527583306379e-05
-2.01995111178584e-05
-3.97423947618102e-05
-4.35022850799291e-05
-3.61034539543457e-05
-1.23501985177999e-05
-1.45119426015483e-05
-4.52711883950764e-05
-4.53134321150159e-05
-3.42822806511247e-05
-3.44459526127304e-06
-1.99969831295374e-05
-1.47081291781056e-05
2.78198422137086e-06
-8.34332768255972e-06
-2.82647141125553e-07
1.56565793479665e-05
-1.72597678463903e-05
6.49259926744599e-07
-3.59794061371582e-05
-5.28520072970916e-05
-7.08972335590117e-06
4.44985663588973e-06
-1.98558358891598e-05
-1.76704284418059e-05
-2.37511060829502e-05
-4.37208492465124e-05
-3.68235721454027e-05
-3.04251649037656e-05
-3.26710212224685e-05
-1.23784973466673e-05
-1.46263489267978e-05
-3.75882667765114e-05
-7.24319766642405e-06
6.55230413859545e-06
-2.59573997016639e-05
-6.52799549381865e-06
-2.35033196282838e-06
-3.08983876341295e-05
-8.92582294760135e-06
5.13582643166352e-06
-1.52123918413962e-05
-2.00968094899608e-05
-1.29182734902665e-05
-4.2322041105828e-06
-2.58048510970869e-05
-4.28412667689267e-05
-6.09258485131118e-05
-2.50115062441605e-05
1.43956532084728e-06
-3.37503534334284e-05
-4.09302669028616e-05
-3.73119698777504e-05
-4.37490678297981e-05
-1.86202171684737e-05
-4.28394260206422e-05
-5.20087906012105e-05
-8.25164094137334e-06
1.34145358729e-06
1.45802653033929e-05
-3.0852628205448e-05
-2.54165509822128e-05
-7.952674785369e-06
1.00055943768398e-05
-4.35659963231826e-05
-1.40200136566039e-05
-3.75349440408102e-06
-2.63419895183323e-05
-4.44585850388755e-05
-3.33248985152612e-05
-1.99818760968729e-05
-2.92338860717916e-06
-3.16021421285184e-05
-5.13236064717749e-05
-1.57574951790986e-05
-2.42859190511359e-05
-1.90716772680415e-05
-4.4197029785255e-06
1.50914258959793e-05
-1.69869399133185e-05
-2.31947870053215e-05
2.48710933997002e-05
-5.60724568906758e-06
-1.36373948411305e-06
-9.14088901179401e-06
-4.0536872278567e-06
-2.1630402647405e-05
-4.03836506695771e-05
-5.60806675355478e-06
7.25755607995272e-06
-5.8406412829552e-05
-4.37555592521927e-05
-1.65648924597672e-05
-3.10697222971238e-05
-4.77144336276951e-05
-4.25373255457275e-05
-3.65684743252298e-06
-2.44143250285759e-05
-2.02242229697073e-05
-4.86220147053022e-05
-2.57271586828303e-05
2.30584292625386e-05
-1.33018210046917e-05
-6.94350883659751e-06
2.30572378032329e-06
7.15236983328036e-06
-2.75125915142126e-05
-4.06712564158093e-05
-1.38796016367832e-05
-4.07293826078046e-06
-2.66821371417721e-05
-4.5437630715452e-05
-1.46862624596035e-05
-2.40203135102338e-06
-4.42198711682588e-05
-5.14676318001026e-05
-6.62244853999927e-06
3.59287663498787e-07
-4.24979499770298e-05
-3.0992608492608e-05
-1.53861189263143e-05
6.92828494672527e-07
-5.78979378939909e-06
-1.7470389058358e-05
-2.32488156820232e-06
-1.49608638763568e-05
-2.80559151013932e-05
-2.74605368395961e-05
-7.43578475041142e-06
6.52369815236357e-06
-3.16672250227448e-05
-1.58891177667377e-05
-1.00287538841428e-05
-2.58145456526819e-05
-3.35212340046795e-06
-1.51960952140699e-05
-9.73854658229288e-07
-4.85799490797035e-05
-4.27442344321766e-05
4.64385005906822e-05
-2.52452415966702e-05
-4.16108461916504e-05
-2.27820819707471e-05
2.17311751517942e-06
1.73937597601263e-05
-2.52696287236142e-05
-2.74786039591479e-05
-5.49546926243507e-06
-2.15103055279295e-05
-3.88510870488414e-05
-2.05171147347203e-05
-1.21119258974887e-05
3.15707149402817e-06
-2.96686099854986e-05
-1.68060878756234e-05
-5.29387046120642e-06
2.01667746648282e-06
-7.4610411721002e-05
-4.14650672457054e-05
-2.54264902716356e-06
-9.31475357278461e-06
-4.60806447414077e-05
-2.32218805181953e-05
6.05877357959314e-06
2.52250325961682e-05
-1.73758655747268e-05
-3.52094063465251e-08
-5.44727307717006e-06
-1.11296506044487e-05
-1.54670716320489e-05
-2.32258491161912e-05
1.74173161539599e-05
-1.05411192660601e-05
-4.49227249946382e-05
6.95590842874148e-06
5.17289842517294e-06
-3.80116584602579e-05
-3.79250801361381e-06
-2.32077691220289e-05
-1.17600798264009e-05
-3.07486961243612e-05
-6.61926600663205e-06
-1.43234759420467e-05
-8.75975854599698e-06
-1.75684612734662e-05
-9.28381791490415e-06
-3.04327405480431e-05
-1.53010029819317e-05
-3.20039529027338e-05
-2.19614966206462e-05
-2.67892270526553e-06
-1.32024341824576e-05
-2.33351050047774e-05
-5.42909553202009e-05
-1.10647076810854e-05
-2.17633117137098e-05
-4.63111218599198e-05
-1.72039986524651e-05
1.76307039669561e-05
-4.97736903241426e-05
-6.18809537325913e-05
-2.86341443245005e-05
-2.17853533520449e-05
-4.34150336361133e-05
-3.61114347778735e-05
-4.16879887304584e-05
2.47426297369985e-07
-2.6841086752011e-05
-4.2203069199934e-05
1.19591420744226e-05
1.20760854249198e-05
-5.19182309325201e-05
-5.34444306367105e-05
-1.06911123049576e-06
-4.85995838581649e-06
-3.50349927067874e-05
5.17247173722634e-06
-1.63320713149151e-05
-2.3622422759594e-05
-2.68464703705235e-05
-3.43556699901923e-06
-2.81561308064619e-05
-3.85409392047936e-05
8.80914196782185e-06
6.63439324600137e-07
-1.83270201630096e-05
-2.34073664593308e-05
1.13910799553863e-05
-2.32417714053494e-05
-1.06480863377157e-05
-1.74625140106412e-05
-1.10949386167949e-05
1.38015993934716e-05
-3.54793385990466e-05
-3.00019027486828e-07
7.55828829078542e-06
1.82281305165712e-06
-2.96078351519501e-05
-4.02503110855403e-05
-3.17840938152954e-05
-2.73646414261558e-05
-4.36993143634404e-05
-2.95574549240237e-05
-1.49724967483808e-05
-1.29600977574175e-05
-2.29700799595269e-05
-1.86613489382504e-05
-1.30412720300319e-05
-1.3561030322739e-05
-2.11161386287518e-05
9.08292645635501e-06
-1.99374029540192e-06
4.51767803015767e-06
3.11349807753267e-05
-2.07090043468666e-05
-2.11242215632591e-05
-4.33786078772291e-05
2.62418155954036e-06
-1.89998072509908e-05
-5.63463875451165e-05
-5.26747467065993e-05
-2.73251051840811e-05
-6.21058310053923e-05
-6.37393869487293e-05
-3.84751281290869e-05
-4.91671732410784e-05
-1.70260385661629e-05
-3.70616140147813e-05
-4.51408293763319e-06
3.31474115058144e-06
-8.94379585101622e-07
-1.62026442404694e-05
-1.37218260602008e-05
2.80603442467574e-05
6.04320236707482e-06
-3.13881440357792e-05
-7.66469819522434e-06
-1.67741943710743e-05
-3.73243536400616e-05
-3.29682159951724e-05
-5.31388576507376e-05
-4.69015336909429e-05
-4.38035932001075e-05
-5.72039062647111e-05
-3.18950043840681e-05
-5.00009684955615e-05
-2.35930257070407e-05
-3.63782637503185e-05
-1.32979809516721e-05
-8.77536105549237e-06
-6.15333559303811e-06
-1.61516442278281e-05
-2.31012393212489e-06
-5.53477779119177e-06
-9.90834726837728e-06
4.85427063231026e-06
-1.89289374396374e-05
-1.64844310018654e-05
9.38187997757169e-06
-1.92777424319848e-05
-1.32596038127829e-05
-4.92718002861433e-05
-5.29895180128028e-05
-1.38832427748609e-05
-4.50501980844756e-05
-4.86967904862874e-05
-4.26907742125408e-05
-5.1370721015489e-05
-2.36199487032748e-06
-1.75697028173765e-05
-2.93137989091468e-05
2.87254293736527e-05
1.04121390359603e-05
-7.97374650995676e-06
1.31516400493895e-05
8.65195844715473e-06
6.17719110404765e-06
-5.19351885371927e-06
-1.31663472042197e-06
-8.61807508812248e-06
-5.80058700156002e-06
-1.73967686778931e-05
-5.26743590703404e-06
-8.32051951470153e-06
-5.06423068004208e-05
-1.35986922094479e-05
-2.54547659218831e-05
-2.67539770220376e-05
-5.16303786677705e-05
1.93517347304183e-05
-3.7895474950738e-05
-3.59317525760538e-05
-1.65088207903999e-05
7.17471233522927e-06
1.61807302934195e-05
-4.19561445227644e-05
1.88622734583893e-05
1.30679454510829e-05
-3.15351092779533e-05
2.34775380337343e-06
1.95448743125459e-05
1.49534820964393e-05
-3.56481239856721e-05
-4.9990766719578e-05
-1.30370140351998e-05
-3.47155017505426e-05
-3.71270119210524e-05
-8.54452601524187e-05
-1.60925697113134e-05
-1.50328554763028e-05
-3.54937777783037e-05
-4.64914645361225e-05
-2.06083887430696e-05
-1.10158923670575e-05
-4.00098625026766e-05
-4.79766794233047e-05
1.28831626076187e-05
6.62166777075196e-06
-1.40888752113411e-05
-1.15564141128564e-05
-1.3594454682695e-05
-3.30966607107911e-05
-3.00427558778195e-05
-2.89635168336836e-05
-1.85050228673431e-05
-6.25818488331677e-05
-2.21197891242437e-05
-1.94301476210451e-05
-4.01789762267001e-05
-5.86597943991886e-05
-4.37436446877355e-05
-3.0859234267488e-05
-3.09516168288357e-05
-2.60166539878546e-05
-2.48773311329172e-05
-9.76565363606377e-06
5.48174732190502e-06
-3.72520549497841e-05
-4.88829215273588e-05
2.7169825755827e-05
3.39388607846566e-05
-1.36086073362005e-05
-1.31267226778394e-05
-2.55280182275054e-06
-7.15996036107329e-06
-2.37445452677878e-05
-5.43750608086686e-05
1.61740763118836e-05
-1.69513051355696e-05
-4.48925884958786e-05
-5.94074146721551e-05
-1.43002555218976e-05
-3.89207784006685e-05
-2.7229698109725e-05
-3.93335741915234e-05
-1.44707455663883e-05
-1.91872613101721e-05
-4.02199159947549e-05
-3.74182039390906e-05
-7.66970839391343e-06
8.11805825916325e-07
-9.75994443942493e-06
9.19910406096089e-06
-3.88412941701504e-06
-2.88181800089532e-05
-4.35674541782851e-05
-2.12818185105211e-06
-1.99908359841087e-06
-4.77160831592477e-05
-3.5639713831302e-05
-3.49691394906293e-05
-3.93223858147704e-05
-2.54505934475079e-05
-1.25754097421755e-05
-2.03481707276349e-06
-5.20721180767291e-06
-3.58928687355981e-05
-5.10504937373933e-05
-1.17383974595214e-05
8.00705313403219e-06
-3.20315189286807e-05
-1.41709421423614e-05
-1.27770497102841e-05
-2.05706963876534e-05
-2.2171204939939e-05
-1.47782134238253e-05
6.18498593425844e-07
4.07350763704659e-06
-2.11131420155532e-05
-3.53914696381925e-05
-1.12613450883696e-05
-8.42064409728634e-06
-2.66107435072244e-05
-1.51253455367599e-05
-3.68617724617291e-05
-3.96722717239525e-05
-2.67671434619827e-05
-3.2748989171359e-05
-5.55899241765498e-05
-1.34212945018633e-05
-1.76258615367226e-06
1.08595322008428e-05
-2.44417385453506e-05
-2.92207466131071e-05
-4.52688517238458e-05
-1.79875879861819e-05
-3.39624128703564e-05
-4.50018455081557e-05
-8.74006128979353e-06
-1.45887849689338e-05
-4.08035584923136e-05
-1.98800917660476e-05
-9.85651611448851e-06
-1.18958714934659e-05
-4.05445760007426e-05
-2.96625497534679e-05
-1.93581975556793e-05
-1.77398049669535e-05
-2.69411265231735e-05
-4.83058072057344e-05
-1.44923404505782e-05
2.05009312636203e-05
-3.82770840987271e-05
-4.05243677858176e-05
-3.01799817464214e-05
-6.79520550089593e-06
-1.8144876166282e-05
-2.26702514500921e-05
-3.08905565909421e-05
1.51955258754264e-05
-2.1925927403554e-05
-4.38037573005049e-05
-4.86079786505236e-05
-3.44281956629961e-06
1.57755468073963e-06
-2.29986931142775e-05
-1.2694985264072e-05
-1.87797113076683e-05
2.63936535064671e-05
-1.96102408155052e-05
-1.95444219692719e-05
-4.64721780804573e-06
-2.06398247287103e-05
2.79476107968493e-05
-3.18531028908948e-06
-2.45487484313405e-05
1.16585313728162e-05
7.12866380505938e-06
-2.98685931039485e-05
-2.01973629098703e-05
-4.19155936802008e-05
-2.90375508105026e-05
-1.03628685001079e-05
-4.22736232900046e-05
-3.91534495501646e-05
-4.6177287490382e-06
-3.47643111899536e-05
-3.90142364435952e-05
6.68754138385175e-08
1.91028412513477e-05
-1.56752914959176e-05
-5.17982165563838e-07
9.58489386801042e-07
2.54934433944227e-05
-1.98329470453437e-05
2.36279580929824e-06
-6.96407029521205e-06
-8.2432574462329e-06
-4.33869565201736e-05
-5.52585994609175e-05
-3.95728431761869e-05
-1.92606705159253e-05
-5.88131717895335e-05
-3.50998744655885e-05
-3.9144227372104e-05
-4.67202207386388e-05
-3.29214521856752e-05
-8.76786867559428e-06
-3.80786187221893e-05
-3.99791001441834e-05
-2.23790144000207e-05
-3.25684673715268e-05
2.48185462139612e-05
2.52156288362558e-06
-2.30998552338518e-05
3.29881669505358e-05
3.91497641859508e-05
-2.05107172594335e-05
1.38696910226728e-06
-1.23095415229734e-05
-8.16031841296515e-06
-4.83919341619616e-05
-5.90487388133833e-05
-2.03946584100713e-06
-3.96682213694776e-05
-4.76346524565813e-05
-3.38053247475433e-05
-1.23792623338143e-05
-6.85995751302386e-06
-1.27685263672634e-06
-1.68009754555371e-05
-6.8910233783472e-06
-5.8650706064516e-06
-3.45581020154968e-05
-2.87428991639682e-05
2.57233500332301e-05
2.06234518309086e-05
-7.66695657864162e-06
3.78442508642546e-05
-1.63780992763906e-05
-4.04180364960139e-05
-3.47046658302563e-05
-4.69748862569898e-05
-3.20848831904312e-05
-2.31394220347158e-05
-2.82889102462925e-05
4.56934945861284e-06
-2.59340049254646e-05
-2.48886318449942e-05
-2.2728814636501e-05
1.87078632468489e-05
-8.89703716304338e-07
-2.58425278682891e-05
8.77967353767666e-06
3.25631650314991e-05
1.96544271158536e-05
7.7940365673896e-06
-2.13075729283864e-05
1.96068792462974e-05
2.68325985596241e-05
-3.92924795869957e-05
-3.01419145776216e-05
1.05388750291262e-06
-2.60211397624843e-05
-8.84688270970197e-05
-5.45980203398537e-05
1.50518771054084e-05
-2.5264112257886e-05
-8.66045420154033e-05
-5.91661372485097e-05
-7.22982511553421e-06
-3.25370142915158e-05
-3.333379127372e-05
-4.04016502052472e-06
4.68590410466071e-05
5.07969360155174e-06
-5.4876334674245e-06
2.84751371284831e-06
2.57840708499297e-05
-2.24038280181306e-05
-2.45974252299168e-05
7.20127491649927e-06
2.17021005453961e-05
-5.87031063429725e-05
-2.79266016015642e-05
-1.94328400042086e-05
-1.40928081183931e-05
-5.67169518964816e-05
-4.93418440935644e-05
5.33192421938066e-06
-3.18986017053751e-05
-9.42581549012196e-06
-3.17688244658425e-05
1.86415127595759e-06
-3.16093438412535e-05
-5.67339972245181e-05
-1.93237636984923e-05
7.65767386034426e-06
2.41376289973885e-05
-3.16726261869134e-05
-2.57824048165875e-05
-5.74636316613432e-06
-3.48645982979175e-05
-5.24753521326028e-05
-4.91603970576675e-05
-3.37327847629842e-05
-1.87003639053249e-05
-5.74892888493592e-05
-6.26406581733149e-05
-1.53169839862551e-05
-5.50515869323763e-05
-4.69857707865001e-05
-2.97405517581583e-05
-6.95206354893506e-06
9.01579675725805e-06
-1.536918924959e-05
-3.30605173795065e-05
7.68664232091879e-06
2.60450836056199e-05
-9.90562555771992e-06
8.95308756852026e-06
1.78930078978355e-05
3.80230016702628e-05
-3.85237228552615e-05
-7.08795849148774e-06
-2.9516473506418e-05
-3.73726547645091e-05
-1.18708542213828e-05
-3.12114806608066e-05
-4.20267254749757e-05
-4.63789378336893e-05
-3.06796223173768e-05
-1.53189802443534e-05
-3.87537887088981e-05
-1.02577581069764e-05
-2.29770855753225e-05
2.01356577801092e-05
2.80511513688083e-06
8.19791782696721e-06
2.63435009133302e-06
1.61882463023062e-05
-6.27188878936078e-06
-2.15310994819397e-05
-1.45095487037821e-05
-1.92166892290159e-05
-3.39021551081558e-05
-2.28713950669419e-05
-3.90748375894815e-05
-2.36449866773013e-05
-3.19816698005032e-05
-2.94839911903986e-05
-3.79407821088239e-05
-1.77662797662707e-05
-2.32644635032973e-05
-2.44418552714754e-05
-4.46479806690205e-05
-1.85691004441065e-05
7.18014573617304e-06
-3.54635673726374e-05
-1.65164877461922e-05
-1.47431579051696e-05
-4.52411083262138e-06
-1.56454936912255e-05
-1.22759168878008e-05
1.05784406338832e-05
-4.3376660659947e-05
-2.25130343937032e-05
-2.0865104984945e-05
-3.9926958718033e-05
-5.87695017787669e-05
-5.1727132029158e-05
-3.68862755509564e-05
-3.73607895639988e-05
-2.17432442833467e-05
-3.73822737395152e-05
-2.26548590030989e-05
-5.49425246682881e-05
-2.27601354985994e-05
-5.36656992503699e-06
-2.50753756813391e-05
-6.41867578423558e-06
-4.34022633425986e-05
-3.4566271613841e-05
-2.04482261834733e-05
-6.30850685117915e-06
-2.84116128236447e-05
-6.03429851796551e-05
-5.80918731721406e-05
-2.58987834255402e-05
-2.79456982977303e-05
-2.98944080572819e-05
-1.68437547640236e-05
9.06076315696522e-07
-5.24896090211215e-05
-1.17477530343237e-05
1.96701594031762e-06
-1.08446719486057e-06
-3.77035809203935e-05
-1.32243280455853e-05
2.57717234519906e-05
-1.45129200421895e-05
-1.09392169924396e-05
-7.89552073323843e-06
-3.0718821728195e-05
2.02855456509031e-06
-7.03238023373825e-06
-3.52843706378545e-05
-8.14882886895566e-05
-1.50148278553937e-05
-2.56492460314878e-05
-2.93902459007752e-05
-3.55092988549329e-05
-2.74423448181445e-05
-1.73162364904325e-05
-2.72464873567031e-05
-3.23516214062143e-07
-2.99586391779148e-05
-1.90010739636044e-05
-2.21887696428944e-05
-1.6159217251362e-05
3.61095946275462e-05
6.02435984680813e-06
-1.73984403390686e-05
2.60178833339176e-05
2.25645200979788e-05
-2.38850754123788e-05
-1.38626551927011e-05
-1.7187040818537e-05
-1.16628504253387e-05
-4.80912049495759e-05
-5.23046839662713e-05
-1.70636250775617e-05
-3.04294001958168e-05
-5.37671327829824e-05
-1.17862540991476e-05
-2.38311593403479e-06
-3.96503555108711e-05
-6.46880226538198e-05
-3.67119578882952e-05
1.64778199294961e-05
-1.28321483615869e-05
1.65093217616701e-05
9.22674014703994e-06
7.53618404295221e-06
-1.56987876033049e-05
-1.26074006835173e-05
3.22819939891363e-06
1.63426537847954e-05
1.07487458974982e-06
-3.58318227564856e-05
-3.38647772871568e-05
-1.53254185099349e-05
-4.96293932245332e-05
-4.13742893561872e-05
-3.3004776718818e-05
-3.26309102176562e-05
-1.7435274104578e-05
-6.85878772215555e-05
-2.22857342632469e-05
-2.49412637600607e-05
-3.74706031026361e-05
-3.40418210658644e-05
2.53419338372629e-05
2.59103148889027e-05
-7.35599945125663e-06
-1.61803019929322e-05
-3.87367564722171e-06
-5.53383941543982e-06
-4.04684411134653e-05
8.8496000851288e-06
-3.50985473346866e-06
-2.73445258594689e-05
-1.69199646564282e-05
-1.22733177946251e-05
-3.58843822700076e-05
-4.77589739160892e-05
-4.01973436508379e-05
6.42401674531936e-06
-7.45141990599319e-06
-1.38063751066587e-05
-1.48921421089833e-05
-8.14095143072848e-06
-8.64745475704325e-06
-4.52089309752548e-05
1.66429514717155e-05
3.45849371944551e-05
-1.49493411842915e-05
-3.24399311370954e-06
6.81596015567156e-06
1.25509430206621e-05
-3.17374175350821e-05
-1.54469990683498e-05
1.75297559371384e-06
-1.6502370937233e-05
-4.19168922922326e-05
-1.6188627287892e-05
-2.78223094020708e-05
-2.65583182528858e-05
-3.22376728382905e-05
-3.01542226124273e-05
-1.21584171128067e-05
6.51675537666013e-06
-2.72559526766759e-05
-7.25169431812833e-05
8.00061174379348e-06
2.83972422575047e-05
-1.29109176537893e-05
-2.83687691636268e-05
5.35972325246248e-06
1.99905680641518e-05
-4.16545942735463e-05
-2.23586211490425e-05
-1.88897706565678e-05
-1.8787692146549e-05
-4.8228855040526e-05
-4.61476536955407e-05
-2.31593259331082e-05
-3.30061634930697e-06
-4.78059583816747e-05
-3.95551198475639e-05
-2.55645412302422e-05
-5.33554193867026e-05
-4.49243476576811e-05
-2.61856685408787e-06
-1.32686435936041e-05
-3.04031453646494e-05
-3.3527678375776e-05
-1.23920498149621e-05
1.08508584618388e-05
-2.37558348604429e-05
-8.51131586471039e-07
2.75963914888872e-05
5.50543135246128e-06
-6.55607242469484e-05
-5.22470919157589e-06
-1.92622161682804e-05
-4.49526959790736e-05
-3.04048313782199e-05
-7.05902520357611e-05
-2.15436245526816e-05
-3.91636071941726e-05
-7.4405350958599e-05
-4.7503370834332e-05
-1.31651908202954e-05
3.57132299028583e-06
-7.19134066613632e-05
-4.03018507807159e-05
-6.0670510298082e-07
4.37348793159088e-07
-2.15473858900889e-05
-2.09483915129009e-05
2.77796872503112e-06
1.81279531889184e-05
3.41828563204939e-06
-8.75718369066922e-06
-1.15883336609688e-05
-3.86381875737072e-05
-2.15911630918e-05
-1.25443458828255e-05
-3.00067662733519e-05
1.75137364839546e-06
-3.30864697572088e-05
2.23104073070312e-06
-3.78906924844245e-05
-2.3474366032248e-05
-1.49557969329532e-05
-1.71990525157745e-05
-2.9299185774009e-05
-5.21069255955776e-05
5.06502090400344e-06
-1.22493181916126e-05
-2.01195184893202e-05
-4.05905152370203e-05
-1.18841201169222e-05
1.29917399109239e-05
-1.54826497354777e-05
-6.48160534297103e-06
-1.17559268178599e-06
1.18526339019841e-08
-6.88625997348528e-06
-4.64865743766441e-05
6.86485747935495e-06
1.68678397799561e-05
-1.95238460627517e-05
-4.67785038237969e-05
5.06190631672071e-07
-3.51146775896808e-06
6.97153277331936e-06
-8.51781305461088e-05
-5.89848291245204e-06
-1.47619825425289e-05
-1.26272576303369e-05
-1.37479964634647e-05
-4.95485843996598e-05
2.77028550701417e-06
-8.53188046545313e-06
-2.08784438168661e-05
-1.1915753155331e-05
2.23739493622473e-05
-9.35582014535455e-06
-3.7025433995818e-05
-5.64884583172046e-05
-1.38331479218068e-05
5.3250845435885e-06
-5.91091357480782e-05
-4.67574166873475e-05
1.62180396722154e-09
-1.22004665527716e-06
-4.05239532088363e-05
-4.80199032843841e-05
2.45635910652006e-05
-2.82126179027888e-05
-4.58230823330906e-05
-9.53919068725739e-06
1.83405089915908e-05
-4.38730162066622e-05
-5.91414610252862e-05
-2.26888305606522e-05
-4.30762463445185e-05
-5.19217208973248e-05
6.47510031581967e-06
-5.69846608673191e-06
-3.94216587937584e-05
-5.97720654349352e-05
-5.30780903135138e-06
-1.00746979566601e-05
-1.50616347151705e-05
-1.98211658782126e-05
-3.98338674911028e-06
1.41546424841879e-05
-1.23071557037845e-05
-6.55049237659909e-05
-1.51550845082747e-05
-1.14305806501638e-05
-2.42822352780573e-05
-6.3648351390886e-05
-5.76673011164449e-05
-8.46295419827497e-06
-2.16637858203735e-05
-5.82447736247705e-05
-4.69631958120128e-05
3.54468346661685e-06
-3.14575053174409e-06
-4.39160869744453e-05
-1.91067029823492e-05
2.25823531962775e-05
9.75378309214594e-06
3.36232386674262e-06
-1.13420451678457e-05
4.64303358969838e-05
-1.30266048624959e-05
-4.79496423912514e-05
-2.87752657089564e-05
-9.02878572461153e-06
-2.92774219271794e-05
-7.07623975374773e-05
-3.86959338781891e-05
-2.82554089526495e-05
-3.00134792467267e-05
-3.45726433981397e-05
-2.59261047173212e-05
-2.81359927546279e-05
-4.80767697171131e-05
-2.40187800202254e-05
-1.04941149035756e-06
2.4373526576791e-06
-3.90769987563335e-05
-7.83437921981166e-06
-2.60569268840456e-05
-1.9312636452356e-05
-3.44108615303223e-06
-9.9231609882835e-06
-2.47362996680863e-05
4.3577527003259e-06
-2.43867157830612e-05
-2.88514148035156e-05
-1.52795853465465e-05
-3.93817040447845e-05
-1.58332707285531e-06
-5.79072912329518e-05
-1.21641984976483e-05
-1.11745531894225e-05
-3.31739442454222e-05
-4.19931251636927e-05
-2.17898703937335e-05
-1.78012830271243e-05
-1.85004193685052e-05
-2.07441988431708e-05
1.72888424878126e-05
-2.51198356890688e-06
-4.12638190560003e-05
-2.40550581731196e-05
-3.60383382172765e-06
-1.49558904702962e-05
-6.52054771450227e-05
-2.93259236904311e-05
-7.63007170684135e-06
-1.63021481584618e-05
-7.58526051453634e-05
-3.63460953075721e-06
-5.07685875389013e-06
-2.2529792313074e-05
-8.67719863271599e-05
-3.53402481533062e-05
-9.59021639362652e-06
-3.61626117435537e-05
-3.97147450608527e-05
-2.24234525095866e-05
-2.10599319861126e-05
-2.99253259921353e-05
-2.60003609710146e-05
-4.15539731984689e-05
2.43002548142747e-05
-7.22985038878874e-06
-3.53042770022825e-05
-3.31492540638085e-05
-1.35544051077669e-05
-3.2753131961498e-05
-4.36585073273267e-05
-3.36420931354004e-05
-2.13209649828837e-06
-3.00507971802437e-05
-3.67688602531044e-05
-1.03657815678869e-05
6.99998004927433e-06
-5.26742943269599e-06
-2.67008532291647e-05
-3.84950085306975e-06
-3.03162564406059e-05
-2.43337413579941e-05
-7.42387019516116e-06
-5.82813877318626e-06
-2.51549655429939e-05
-1.68312486956064e-05
-7.59553716839649e-06
-2.31866259831759e-06
-1.31357324273526e-05
-1.94582528204683e-05
-2.89133867195898e-05
-2.39213662471996e-05
-1.58137109849337e-06
-3.56345637452335e-05
-2.11639066721721e-05
-2.93838821847094e-05
-6.41744229166477e-06
-1.1378708601329e-05
-1.71415344666008e-05
6.04409565441943e-06
-2.27589680236921e-05
-3.44717382640334e-05
-2.03501409652996e-05
1.42338292254423e-05
1.20827487401695e-05
-2.35074058776657e-05
4.71161218453625e-07
-3.40643092382711e-06
-1.87758145328837e-05
-4.24152242087152e-05
-2.23277409804329e-05
-5.11504710641968e-05
-2.97002194155709e-05
-3.71664986086287e-05
-2.69960371131353e-05
-1.17609825790386e-05
-3.23857829033296e-05
-3.50346734569971e-05
-8.94723831645031e-06
-3.3036865570135e-05
-3.42457208540328e-05
-2.47633254659004e-05
-5.04928052407212e-06
-1.62122099904849e-05
-6.87881196021543e-06
-8.06101372797286e-06
-1.39138415217393e-05
-2.43820168686973e-05
-3.87457125034324e-05
-2.56933836658361e-05
-9.86897164710575e-06
-2.60283834414341e-06
-2.13833463861558e-05
-1.19586427064291e-05
-3.12604008413669e-05
-3.5845260669705e-05
-2.26711604247175e-05
-7.00388232927642e-06
-3.49338662944252e-05
-6.65197552921819e-05
-2.30147285806374e-05
1.32976860562441e-05
-8.49133055432787e-06
-2.86817162537225e-05
-2.54840345961847e-05
-1.12657696578727e-05
-6.40988520654673e-06
-4.6619591001948e-05
-2.2184408722441e-05
-1.95837333535303e-05
-4.80893768792357e-05
-5.32227236423587e-05
-1.95195122819151e-05
1.12966431946434e-05
6.55722168360373e-07
-5.37608814282583e-05
-2.24981116733008e-05
2.9723578447498e-06
-1.48351681335666e-05
-2.81672650441167e-05
7.2799530312575e-06
1.08451692019871e-05
-1.25695779220964e-05
-1.49843968244266e-05
-2.05726210397777e-05
6.38035953354649e-06
-2.59436962031744e-05
-2.14698078790885e-05
-7.11834027061811e-06
-3.34463587543436e-05
-8.68143411750851e-07
-1.35152840517911e-05
-5.18656322001199e-05
-1.06450269440614e-05
-2.59414742163533e-05
-2.37052357888618e-05
-1.78433477647285e-05
-3.50680812594236e-05
-1.61923618983344e-05
-6.89987922976903e-06
-3.84415479138986e-05
3.89950643131105e-06
-2.35528866361497e-05
-2.28121934450481e-05
9.4391602740128e-06
-2.40055257925967e-05
-2.59666908949364e-05
-1.23521257990581e-05
1.11261014999279e-05
-5.42469430133731e-05
-6.71713002494479e-05
-4.19413555847042e-05
-1.90561364264826e-05
-3.70694607601833e-05
-2.33584341334355e-05
6.0612113734112e-06
-2.65526312536649e-05
-1.08638812449193e-05
-4.16698544195578e-05
-7.07050547778788e-05
2.74830413493785e-06
-9.24382964305737e-06
-6.33547732080757e-05
-8.00965150802968e-06
-2.1468763286394e-06
-8.55726941536928e-06
-4.80834132308845e-05
-2.99483394192979e-05
-1.52519202280528e-06
-3.19550543649866e-05
-4.76300859723207e-05
-7.95908684323401e-06
-1.44456765054956e-05
-3.59638854057038e-05
-3.1602851231863e-05
-4.40914686356604e-05
-4.08244522647977e-06
-2.53078235636305e-05
-6.10122971932976e-05
-1.84784590257224e-05
-1.32333037219835e-05
-2.8002726554111e-05
-1.72985320631145e-05
-1.0956607312164e-05
-3.71563569028153e-06
-4.41043265621902e-06
-3.49706190042118e-05
2.50926706251373e-06
-1.90985876840356e-05
-2.40976412220168e-05
1.39710440734779e-05
1.8069562879347e-05
-1.43675561960121e-05
-2.79103571642427e-05
-1.07922193766736e-05
-1.14480933199926e-05
-5.98620221955506e-05
-1.36257252542441e-05
-1.15107346931866e-05
-1.37223593503189e-05
-3.83832485623597e-05
-4.69363127436353e-05
9.16314596894397e-06
4.85525358197802e-06
-6.13138982053855e-05
-2.8759886027674e-05
3.49076114421341e-05
-4.65606766068104e-07
-2.80892153915259e-05
-2.5494981921032e-05
2.23569452599187e-05
2.83957437141355e-05
-1.0957994979916e-05
-2.23411506200427e-05
3.03399109670747e-05
-4.77127755577993e-05
-2.71500705251924e-05
-5.81488127780189e-05
-8.76964983042785e-06
-2.82564998978644e-05
-4.61100983719251e-05
-4.18625768351803e-05
-1.5854672208926e-05
-1.72206813834591e-05
-1.85431980410733e-06
-3.46126613920096e-05
-1.90128674526998e-05
1.84545405437885e-06
-8.72587098323146e-06
-5.117611473312e-05
-1.34049595890344e-05
2.57814961790695e-06
-7.31034505179442e-06
1.3479044784925e-05
-3.38587496050193e-05
-3.52973258990305e-05
-1.50084560776027e-05
-1.93481059336015e-05
-1.10107269687229e-05
-2.80361095562329e-05
-2.27535367806486e-05
-1.27981718123063e-05
-2.62342243625418e-05
-5.01659523162199e-05
-1.60037781360772e-05
1.20999133679141e-05
-1.67397067508954e-05
-4.74452053359634e-05
7.50442203860602e-06
-9.97908977377116e-06
-7.11692024894365e-06
-5.82373068033492e-05
-5.07828109895639e-05
1.99182683242533e-05
-4.12884317811263e-05
-6.14586565870609e-05
-1.09885991829558e-05
-1.33468009593068e-05
-2.46465606700113e-05
-5.81381546102174e-05
-3.80112045312407e-05
-2.97165175611878e-05
-3.55265871693174e-05
-1.26853201643405e-05
-2.7414194925996e-05
1.3501303055532e-06
-2.78539790206464e-05
-2.79202000988316e-05
-2.09282030287879e-05
-1.25910166869996e-05
-1.14293857320537e-05
-1.96895957254965e-05
-1.97205775867346e-05
-5.32376822686443e-06
-8.7596313145833e-06
-3.23444254772322e-05
2.4769641209949e-05
7.06160005470298e-06
-2.61442296310283e-05
-1.61395724199865e-05
9.43536380258225e-06
-2.49837286724636e-05
-4.19111884316795e-05
-2.92907447704318e-06
-1.66791692448207e-05
-2.6177617563645e-05
-4.49965986930675e-05
-1.55377995106953e-05
-1.58820079458887e-05
-4.58833499619874e-05
-4.26802437448098e-05
9.36666465893842e-06
-1.67068322122545e-05
-2.05054175159509e-05
-8.59347132035041e-06
-2.02236304602361e-05
-1.32221592225032e-05
-4.27189850583935e-05
-4.4602940772808e-05
-2.39907658079769e-05
-4.8573100009952e-06
-3.00125207401058e-05
-1.32549702681182e-05
-6.91788588602827e-06
-2.54175558567627e-05
-2.76090496159783e-05
-1.36764242763062e-05
-3.81477608793501e-05
-1.35028550884351e-05
2.73276402414826e-06
-5.4075082613558e-06
-5.53031089998647e-06
-1.91854428550488e-05
4.23583837464048e-06
-2.88574708647807e-05
-3.40448429481351e-05
-5.27154092313935e-06
-1.73663502363439e-05
-4.28284622992709e-05
-2.86411395655366e-05
5.56945448884084e-06
-1.78663190609959e-05
-2.73468160626602e-05
-2.90059502023967e-05
-1.03006646675898e-05
-3.42533834904306e-05
-3.21624532280209e-05
-3.55024983230378e-05
3.26227049585638e-06
-2.45635205431312e-05
-4.58710387949214e-06
-1.26054187201131e-05
-1.77079467056116e-05
-4.99799275532124e-05
4.48427001853198e-06
6.14901263219341e-06
1.78585044142567e-07
-4.00209286781894e-05
-3.57159250461699e-05
-1.85540085022413e-05
-3.09206996585524e-05
-3.08484008178308e-05
-3.33040766802111e-05
-2.52898217613846e-05
-4.15777568473866e-05
-4.2787953350417e-05
-2.97061871692366e-05
-3.67169967386807e-05
9.32515257624042e-06
-2.76334781565383e-05
-2.70776700627216e-05
2.59645345893064e-06
-2.67932710238325e-05
-2.61313916759382e-05
-2.95869815204235e-05
-6.70188523719451e-06
-2.077671804834e-05
-5.28690000347964e-05
1.03651408425526e-06
-9.14383146012686e-06
-1.11799388194992e-05
-4.79231947712649e-05
-4.05338755429467e-05
-2.49830052546813e-05
2.54636592032096e-06
-5.40336588500719e-05
-3.46807012128582e-05
2.4091526118801e-05
-1.8225672729668e-05
-2.50211738186026e-05
-1.02365410630599e-05
-5.17326622277973e-06
1.19049463173205e-05
-2.84481476084928e-05
4.51265127336251e-06
-2.04210833999022e-05
-1.38475740329525e-05
2.86984894100785e-06
-5.945278103901e-06
-5.98573493919861e-06
-3.94330412393713e-05
-3.35986811690683e-05
-3.09321152166947e-05
-1.83825290924009e-05
-3.9097773071384e-05
-3.27661497046719e-05
-2.58494345994298e-05
-6.67923837084129e-06
-3.17670413550398e-05
-7.0108182511768e-05
2.4829842085265e-05
-1.89149612193965e-05
-4.25678274642119e-05
-2.43822178921891e-05
2.94697883881264e-05
-6.80860315146415e-06
-2.39484493182151e-05
-2.43588906569086e-05
5.46125301900192e-06
-4.6161701731137e-08
-3.79438082994127e-05
-7.03698264025804e-05
1.20417274049467e-05
-1.99528829128684e-06
-6.80463316144744e-05
-6.84579091438138e-05
-3.37496524811711e-05
-3.38694767405694e-05
-6.45241410669739e-05
-3.06715114574982e-05
-3.10237357113094e-05
-2.91823107223411e-05
-4.08522810781653e-06
-1.90472183343788e-05
-2.71730048539754e-06
-1.07326968671407e-06
-1.18709438159247e-05
-3.45484062240918e-05
-8.57335783617261e-06
2.80573824528084e-06
-7.38498208713687e-06
-1.1924929273238e-05
-7.51991989935715e-06
1.16651928170736e-06
-1.7387853800779e-05
-4.4778720279478e-05
-1.76347422739296e-05
-3.63378935558793e-05
-6.38397587648495e-05
-4.07338890953088e-05
-3.11911332035835e-05
1.15329628528222e-05
-2.21018557917018e-05
-1.65464949710004e-05
-1.69308944697033e-05
-7.64523044747279e-07
2.04517749078284e-05
7.88094794895387e-06
3.99925946447396e-06
-4.06822646536308e-05
1.55153291569846e-05
2.29631552001374e-05
-4.57972755615096e-05
-7.14685102154659e-05
-1.82774699311326e-05
1.86793223903579e-05
-1.53394484163477e-05
-6.11367144081905e-05
-3.12033468721026e-05
1.38472126167064e-05
-1.84460703663912e-05
-6.18863281513396e-05
-4.57825411341786e-06
6.89437272125226e-06
-2.61339718451145e-05
-3.77566674156387e-05
1.42666390270263e-05
3.24258544860374e-05
1.78402527189392e-05
-3.31525511279543e-05
7.81265518122461e-07
4.60102104369498e-05
5.30792404879826e-06
-4.46337519493794e-05
2.72713574721315e-07
-1.85153635128583e-05
6.63918188854955e-07
-3.50423300286199e-05
-5.66022626309374e-05
-1.95243886948036e-05
-3.70117912116155e-05
-6.93689900470904e-05
-3.73002247524628e-05
-2.03868260420406e-05
-5.41763727100701e-05
-1.02577659302953e-05
-1.5409196701419e-07
-4.27999793877889e-05
-2.50779650794154e-05
-3.60151778009444e-05
5.66355872662081e-06
-2.19332263070709e-05
-3.32704196771564e-05
-6.30095006863776e-07
-1.60934827546333e-05
-3.32866151921428e-05
-2.97304574973691e-06
-3.07575188536163e-05
-2.56798527915654e-05
-4.91968389309746e-05
-4.74861851111034e-05
-4.33647423244945e-05
-3.59086711849296e-05
-6.20519785281732e-05
-3.66883919244929e-05
-1.63747440056983e-05
-7.09058324751442e-06
-1.5909384668993e-05
-2.11731733354708e-05
1.24274662202524e-06
1.06569833836019e-05
1.43071389234285e-05
1.0419804072496e-05
6.7115989153085e-07
1.06870238508658e-05
-2.30885638905751e-06
-1.00387267025548e-05
-3.54914929651536e-06
-2.39935245467148e-05
-3.11472439649527e-05
-5.78298044073679e-05
-3.442850254043e-05
-4.86867984823851e-06
-3.86848338845485e-05
-3.94079909963175e-05
-1.71983232540451e-05
-5.39677189654182e-05
-2.06101953818868e-05
-6.77134914850707e-06
-1.93573404878434e-06
-2.09706663000069e-05
-1.60383871178531e-05
-3.30485353980122e-06
3.40048939855503e-05
-1.00862052482149e-06
2.76279924401345e-05
1.46817420537725e-05
-2.97011787312794e-06
-8.76635784783546e-06
-3.68064004203002e-06
-7.47672923940396e-06
-3.84852092636675e-05
-9.40301686585479e-05
-4.73949310598135e-05
-1.92457969804301e-05
-1.93272579497147e-05
-6.94335128373613e-05
-4.40770203242681e-06
2.83548413017878e-05
-1.49380252492529e-05
-5.37010233731287e-05
-2.48555432310959e-06
4.8388288066549e-05
-9.5818342256033e-06
-4.15285405593426e-05
8.9436256189658e-06
2.56250628312973e-05
-6.3061113847999e-06
-6.416741618492e-05
-8.71658743196033e-06
4.56314090888681e-06
-2.56596093782833e-05
-7.04103972721588e-05
-3.82052016562733e-05
-8.91143430729867e-06
-5.55740237618423e-05
-8.82137313984256e-05
-2.51122757140777e-05
-3.7717320422966e-05
-4.21614301192549e-05
-3.94428154054025e-05
-2.10650781360136e-06
6.07372083231586e-06
-8.47316860399134e-06
-7.7672743217109e-06
4.90522272504326e-06
4.09740039126698e-06
-2.9141373468091e-05
-1.36795858073934e-05
-5.63658921060319e-06
-4.63858400913958e-06
-4.42303405776307e-05
-1.08572037564607e-05
2.07631057230283e-05
-5.21495165509751e-05
-6.70640373143657e-05
-1.03705938331336e-05
-5.14949993145349e-06
-5.78899184971602e-05
-5.77452896465292e-05
-1.40731778017741e-05
1.22993984287415e-05
-4.30498645361472e-05
-3.95404225020289e-05
-1.84944466069265e-05
2.76171021564572e-05
-1.58034643466876e-05
-4.68723012148277e-05
1.21526595871129e-05
9.28368811653191e-06
-2.03985363753228e-05
-4.28400008832148e-05
-3.40043797255036e-05
4.68627654816436e-07
-4.46794174129973e-05
-6.48290208344463e-05
-2.07315046721334e-05
-2.62985972853808e-06
-4.00961354838857e-05
-1.06274671967105e-05
-7.79983267462399e-07
-1.6223476243497e-05
-1.62609327763625e-05
-1.33090519282505e-05
2.23856025497458e-05
-1.89465478563275e-05
-2.79047257723369e-05
3.46894660341728e-05
2.61930704612837e-05
-2.76173384780531e-05
-2.04045544481829e-05
-1.70769121538155e-06
-1.24354980269826e-05
-9.0053675507353e-05
-3.49774448647659e-05
-4.56609159974696e-05
-4.08034733742933e-05
-7.27189306061892e-05
-5.2093069707879e-05
1.66938838822263e-05
-1.37137476119183e-05
-3.64128712443155e-05
-3.20687783404609e-05
-2.04692486937467e-06
1.65955558617411e-05
-3.26777770355634e-05
-1.52506373568518e-05
1.03405260820671e-05
3.05726528767286e-05
-3.10465199637687e-05
-3.37094353154042e-05
9.88496176376657e-06
-1.19073007451092e-05
-3.51310661991377e-05
-5.15442902497463e-05
1.44905108113988e-05
-2.14577838167574e-05
-4.74165836932298e-05
-3.88226907310115e-05
-2.57721491436657e-05
-2.10586043098741e-05
-4.19395052084263e-05
-1.97737700329745e-05
-2.67225732997358e-05
-8.87739520453464e-06
-4.69578468389396e-06
-1.38644348116392e-05
-1.29339429375662e-06
-1.81383873227376e-05
-1.05912877506254e-05
-1.9581019164619e-05
-2.94857609898522e-05
3.3104652953366e-06
-3.87961600129195e-06
-5.0651561457413e-05
-6.15070779109818e-05
-6.11490937752453e-05
-5.99234356161985e-05
-3.84414941957408e-05
-4.7699760136124e-05
-6.58912737697308e-05
-4.88847475200197e-05
-1.70618537450513e-07
-1.2288238913421e-05
-5.83096744960555e-05
1.69245878255037e-05
1.9633441857967e-05
4.95265900997672e-07
-2.43218890821824e-05
-4.36502430471973e-05
1.39104051921189e-05
-6.03089191423175e-06
-7.05679756935999e-06
-3.23045338289676e-05
1.26883871023535e-05
-3.64668410333198e-05
-8.98308746086867e-05
-4.87367297830291e-05
2.66161689277656e-05
-4.30704885144069e-05
-6.39171297975243e-05
-3.04413374056495e-05
1.6139757458624e-05
1.26689909537878e-05
-4.87058193287783e-05
-2.6631128309607e-05
4.87031351398589e-05
4.21258251105727e-06
-1.97757677757974e-05
-2.58480670644506e-05
1.98052688892386e-05
8.63907888439327e-06
-1.02808357290938e-05
-1.94211038890834e-05
-3.43534937324031e-06
-7.59736858148305e-06
-3.46403506524165e-05
-1.44044589214541e-05
-2.17201058344749e-05
-5.24350899828057e-05
-6.94810030663776e-05
-4.35515085761401e-05
-4.886062101825e-05
-6.70458434469487e-05
-2.6488468870115e-05
3.18585716539822e-05
-3.82676780832011e-05
-3.56765188182596e-05
2.70988798617939e-05
-5.81800698464777e-06
-1.67013227190446e-05
-3.81541028894896e-05
3.54476320760269e-05
3.22740796927928e-05
1.16600796969869e-06
-9.53485882581708e-06
1.7047521512228e-05
-1.71465333021335e-06
-3.09019096436786e-05
-9.20210947533852e-05
-2.99280525461388e-05
-4.57869860506675e-06
-5.95010575362244e-05
-7.7521285729097e-05
-6.43356775289768e-05
-3.02716531021006e-05
-7.40501810201946e-05
-6.67339889565698e-05
3.1719989611353e-05
2.76085312870188e-05
-4.00132706132426e-05
-2.19702944805747e-05
1.14784264738254e-05
1.57407196179415e-05
-5.45886987480225e-05
-6.3260837490827e-05
2.91387036374794e-05
1.04241774488727e-05
-5.12408095660803e-05
-5.90796100862021e-05
2.1313322576609e-06
-7.14618641122739e-07
-6.81339832093732e-05
-2.8750539859299e-05
-6.44466010026007e-06
-4.01972710727066e-05
-7.56406919289495e-05
-1.71263250593651e-05
-9.31221696131525e-06
-5.67929925609521e-05
-6.05082023607118e-05
2.79251038569765e-06
7.43515391312656e-06
-6.30395679193121e-05
-2.1025337233724e-05
3.70503726782802e-05
4.80341924279096e-06
-1.7766529063336e-05
-9.01023588373911e-06
1.0179362441951e-05
1.18171905272211e-05
-4.90076979410853e-05
-2.46861492443228e-05
-6.9435904640405e-06
-1.74849848484034e-05
-7.49424856713982e-05
-1.67853879479965e-05
1.59039863887185e-05
-4.17490846961018e-06
-8.10372237503895e-05
-1.91042530400983e-05
5.94335095418161e-06
-5.33760483920016e-07
-7.76689032015176e-05
-3.39485747702807e-05
4.84838229780796e-05
-1.51847578980647e-06
-2.40780033446312e-05
3.33747754332089e-06
6.19875834756633e-06
-1.47783038718345e-05
-2.7641781138634e-05
-1.14470803034354e-07
-1.21312363122473e-05
-3.32953352378193e-06
-1.97733125421564e-05
-1.99545884477314e-05
-5.63141723810186e-05
-5.11466306749045e-05
-3.69303011604142e-05
-8.04345284744547e-06
-3.86567841991403e-05
-2.10993304490207e-05
-2.38401754968862e-05
6.4935868481295e-06
-4.06846778401188e-05
-9.30203461098105e-06
-1.34817259536829e-05
-8.26787180031471e-06
-2.48340991265681e-05
-3.68213662355576e-05
-2.47535943591779e-06
1.33096812901947e-05
-2.56866408169682e-05
-2.78231805424591e-05
-9.21122635200335e-06
-1.17075315531067e-05
-1.72705272484406e-05
-6.4177066748834e-05
-2.9888683945586e-05
-1.94649125036067e-05
-5.05397987222405e-05
-4.96815388741561e-05
-2.75867970754042e-05
-2.57355442600657e-05
-2.48046174329116e-05
-5.23181830752533e-05
-3.49582412742607e-05
-1.16409505946928e-05
-1.94534565984074e-05
-2.61234484733278e-05
-3.81006687999656e-06
-3.55565859164293e-06
-2.65762369108833e-05
-2.83313585385619e-05
1.45435291205382e-05
-2.96444955232087e-06
-3.59300171591572e-05
-1.07416407864529e-05
-1.37427707155005e-05
-4.93671701821948e-05
-5.15888435339046e-05
-1.37860171314929e-05
-3.11157268876801e-05
-4.02539587442781e-05
-3.30354305597342e-05
-2.57530723183253e-05
-1.06724073046218e-05
-9.24889442153078e-06
-2.37148374819618e-05
1.1417355511321e-05
-5.06111870540016e-06
-4.27580758794817e-06
-1.28289644969866e-05
8.69790258158286e-06
2.66382209409101e-05
-4.28398264024397e-05
-7.20868254154768e-06
1.13668769089941e-05
-2.53215345083848e-05
-4.03387731797721e-05
-5.15927098229724e-05
2.4232834227374e-07
-9.92136433344189e-06
-4.28687443356337e-05
-3.158964657191e-05
7.47962079062906e-06
7.86950702121085e-06
-4.13981329003686e-05
-2.59788509309518e-05
3.11642444536622e-06
-1.40300361556834e-05
-3.71450449805343e-05
-3.5963365504803e-05
1.83018805932951e-05
-1.56309805672162e-05
-2.92376218807048e-06
5.63048289861731e-06
6.27106422692536e-06
-3.09964884603006e-05
-4.51497197614078e-05
7.84174000179257e-06
-1.96155679963687e-05
-3.08363785012509e-05
-2.24373069565631e-05
-2.65721957199983e-05
8.74502599550946e-06
-4.46801094696154e-05
-7.74434734260881e-05
-1.39904650080158e-05
-3.55662261580122e-05
-3.52777699994983e-05
-3.23516196055871e-05
-6.03117871893108e-06
8.93351982314847e-06
-3.74183676924094e-05
-4.0190281460352e-05
6.10873608580844e-06
-1.06187816964121e-06
-4.89887549638356e-05
-1.5672477772342e-05
-4.2124961994712e-06
-8.3368945060625e-06
-6.37345801472976e-05
-2.12183780021101e-05
-1.96340781779286e-05
-2.15296197112482e-05
-3.62109055413395e-05
-5.62043805097439e-05
-2.49095485698058e-05
-2.47422936678953e-05
-5.69924396355712e-05
-6.61868411368365e-05
-7.87443814727938e-06
-7.99226281230438e-06
-3.9602753185782e-05
-1.4448767915321e-05
8.7215384684351e-06
-3.89195024979426e-05
-3.77898366023668e-05
1.55913165782794e-05
1.52031149152339e-05
-2.30093761291907e-05
-3.15961882771303e-05
1.25860152745566e-05
2.42944577830805e-05
-3.65030550864108e-05
-3.68652488176174e-05
2.06197363347542e-05
-2.29770705665302e-05
-5.70027845176739e-05
-2.88809202933967e-05
1.53865903598846e-05
-2.2976847886437e-05
-7.60802673112405e-05
-1.99606259761331e-05
4.7524228335823e-05
-6.77247181527543e-06
-2.42517663331841e-05
-1.57618370576299e-05
1.85564160460382e-05
-3.16682675949479e-06
1.06015143025304e-05
9.34652844690132e-06
6.2159760104412e-06
3.60430559216535e-07
-1.97772191097588e-05
-5.38218169658132e-06
5.53856150411728e-06
1.66675891316719e-05
-1.74939928130946e-05
-2.45560692991965e-05
-3.8066550640387e-05
-2.52397221012891e-05
-1.95253871391496e-05
-2.15461321084676e-05
-3.2952639395207e-05
-5.41354913849382e-05
-4.88920904452807e-05
8.79694408316468e-06
-1.15459569152151e-05
-4.70613812459834e-05
-2.22140383816922e-05
9.55852119225227e-06
-1.45494475636663e-05
-3.87678411974104e-05
-1.2196596936465e-05
1.35834992131927e-05
-3.95776421390683e-05
-8.53346952691471e-05
-1.45987782786413e-05
1.42771147964891e-05
-3.75586975561746e-05
-4.96206668874436e-05
-4.44044114615261e-05
-1.16499546415104e-05
-3.60675361158485e-05
-2.99269863170965e-05
-4.78385809235127e-05
9.87127364669914e-06
-4.26532166980764e-06
-7.09210915060241e-05
-3.60100747184103e-05
-2.26116547006472e-05
-2.09275909431786e-05
-2.04610218758621e-05
-3.17805483423336e-05
4.0999610985917e-06
-1.96687354119795e-05
-1.50555686459636e-05
-4.28271693512899e-05
5.34155188129284e-06
-2.7728871772986e-05
-4.61519008061424e-05
-9.46371375409852e-06
-6.22356104859382e-06
-3.17326645186814e-05
-5.45698501115211e-05
-5.58735786173317e-06
-7.38301930594024e-06
-3.41460086988741e-05
-1.73956829928765e-05
1.33558029320296e-05
-2.67641966596429e-05
-6.53132414132833e-05
-2.09357670180986e-05
1.37758517624147e-05
-2.04499609414805e-05
-8.34754482267489e-06
2.99687802753776e-05
1.34695342447132e-05
-2.90310520825814e-05
-2.03341952566085e-05
3.0340047810274e-05
3.48553643901469e-05
-4.36977499172773e-05
-2.39192753355947e-05
6.96713551548492e-06
-4.37803888421317e-05
-4.32791677078852e-05
-3.79154098110404e-05
8.9617728168367e-06
1.65375567639036e-05
-3.13576270939782e-05
-3.16542850943521e-05
-2.78580058635546e-05
1.25345174203132e-06
-3.30087710040563e-05
-4.15924281024799e-05
2.57156645901813e-05
2.3849868532415e-05
-6.77465781425647e-05
-2.01754699018024e-05
2.54288052859789e-05
2.28791243927264e-06
-5.64182130694142e-05
-7.18735976542232e-06
2.06558940209499e-05
-1.5564541479153e-05
-2.0423871453853e-05
-2.85597600204164e-05
2.49292204597487e-05
-4.00866258280349e-05
-4.97714496856283e-06
-1.61183696340035e-05
-2.60360227070659e-05
-1.64897576069659e-05
-2.11255612255091e-05
-4.21518025936328e-05
-2.85954738168665e-05
-1.54363457013978e-05
-3.34714613619675e-05
1.88094667428988e-05
-4.49123176621214e-05
-2.09634197516102e-06
-1.98841705700769e-05
-2.89809043370077e-05
-1.82486189400161e-05
-4.21014744761396e-05
-1.21749897683944e-05
-7.15877493140771e-06
-2.19165988043553e-05
-2.45558229857054e-05
1.47157424975867e-05
-9.51472335386684e-06
-3.83753560057785e-05
-2.62067559922583e-05
-1.85808926931982e-05
-5.30515884725006e-06
-2.56293291936668e-05
-5.07053737467298e-05
-1.88078124666158e-05
-1.15962997600815e-05
-2.13227675846826e-05
-6.85484463592887e-05
-3.60550497683956e-05
-1.2930290068429e-05
-7.18718356940836e-05
-1.46350507043224e-05
1.11110143136057e-05
1.65688111713722e-05
-3.23961906423993e-05
-2.50335299910026e-05
-3.98528538961502e-05
6.88356579841299e-07
-4.57915370293551e-06
-4.31421065647474e-06
-4.68810036192197e-05
-2.69052103085921e-05
6.4622105228597e-06
-1.58858460427069e-05
-5.64166466881236e-05
-1.82074323208882e-05
-1.18430210135091e-05
-3.19042056565778e-07
-3.43948969882603e-05
-2.24678827951048e-05
-1.65749317097085e-05
1.33751235611801e-07
-1.71957565880989e-05
-1.41911704404411e-05
-1.1230173869683e-05
2.89188635993787e-07
-7.7762705549707e-06
-1.01601794122084e-05
-3.1377276932339e-05
-1.64861939943545e-05
1.34786793508364e-05
-2.37901501835607e-05
-2.47397918552425e-05
-8.79893909146293e-06
-7.84145303605074e-06
-3.894442082784e-05
-3.40058961510558e-05
-1.63602951736671e-05
1.15550669836278e-06
-7.02910480584274e-05
-4.62658140028399e-05
-1.62732351404508e-05
-1.19773584360892e-05
-3.33820688985696e-05
-4.25173120561093e-05
-1.1142782791374e-05
-5.66267896977747e-07
-5.28843506542511e-06
-2.24305819352519e-05
-2.58042828100287e-05
-1.08790998495483e-05
-4.87030498128875e-06
-1.48588890992095e-05
-4.27791865370659e-06
-4.16856579691394e-06
-1.86765189634829e-05
-5.71803651190251e-05
-4.49980440112787e-05
-1.22089421851158e-05
-2.54451381577428e-05
-2.88236138051447e-05
-8.64209040180987e-05
-2.83337790534286e-05
-3.53976920144319e-05
-5.0722327279013e-05
-4.86346901123478e-05
-2.91068645818913e-05
-2.03355409478106e-07
-4.65893858826775e-06
-4.14231218397361e-05
-7.15668961195699e-07
-1.8055929161841e-05
-7.315397706435e-06
-1.35996766684431e-05
1.28589096914071e-05
-1.98216899822346e-05
-3.60275664792164e-06
1.35477301564554e-06
-3.35220557956898e-05
-1.17468199341362e-05
-2.29276514686202e-06
-2.64054007772609e-05
-6.39472844016604e-05
-3.53402485375905e-05
-3.61576452593522e-05
-5.05544027719869e-05
-6.03825479039055e-05
-1.83814009155522e-05
-1.38769575636348e-05
-2.11673410385031e-05
-1.46776987212779e-05
-1.35986645635536e-05
-1.13071876046088e-05
-2.93141577990433e-05
1.38949376867003e-05
2.60292248847964e-06
-8.85215440060981e-06
1.52831782134966e-05
-3.81294779299822e-08
-1.07879363134465e-06
-2.97495526329695e-05
-1.54268381292176e-05
-2.3010742389056e-05
-3.49330469023319e-05
-2.20775509457948e-05
-7.63962813516396e-05
-3.31023550801452e-05
-4.63351055838517e-05
-1.66805577970731e-05
-8.77155692433613e-06
-2.35781222338207e-05
-3.88641002104939e-05
2.59790099518621e-06
3.37890770523353e-06
-3.82472989125943e-05
-1.46248380208108e-05
-1.17687304399187e-05
4.00105834507243e-05
1.99566153530129e-05
-5.4104537899781e-06
-6.21385363461825e-06
-1.47604533438332e-05
2.77311207646268e-05
-3.33490743085569e-05
-2.63690403083436e-05
1.49554305938667e-05
-2.77498095727134e-05
-3.83303130602765e-05
-2.74432480201597e-05
-2.86503455884549e-05
-1.43572658633095e-05
-6.54950325252813e-05
-3.72499558647252e-05
-1.83341221729316e-05
-2.69754218639952e-05
-2.75417300649572e-05
6.52876110519541e-06
1.76626256263527e-06
-3.7147424451747e-05
7.12555821383709e-06
3.14914907794163e-06
-2.32915620607827e-05
-8.41345588524816e-06
1.87551748686388e-06
-2.60789761166151e-05
-4.34833291971038e-05
-6.49442921083294e-06
-2.08519757491898e-05
-6.91390064194659e-05
-6.01757115319846e-05
-5.1982330918246e-05
-2.27492952633688e-06
-6.08561452188449e-05
-6.29979504712984e-05
-9.594230905796e-06
1.13648981588081e-05
-7.81921624488331e-06
-3.33089953179236e-05
1.90211734472219e-05
2.86692973956024e-05
1.99082958302786e-05
-6.80845299219669e-06
6.06699578301618e-06
-7.80560193642515e-07
-1.66012679798935e-05
-1.70555351883411e-05
-1.88306883377084e-05
-1.01807110973825e-05
-1.0973910385347e-05
-3.78130636602071e-05
-4.12407766887989e-05
-2.67308495947414e-05
-6.28014361787753e-05
-4.30650687339161e-05
-1.91271685827798e-05
-4.20577253673857e-05
-4.92885921524904e-06
-2.19180538291841e-05
3.548539631564e-06
-2.901820169486e-05
4.51784081500338e-06
4.16073729049452e-06
-1.58830791187229e-05
1.88253973211334e-05
2.07590709140688e-06
-4.32203883041729e-06
-1.37492282817625e-05
-3.40004922256916e-05
-2.78030904396246e-05
-8.95710783233891e-06
-4.13121786442871e-05
-6.21105547040164e-05
-4.08090516980164e-05
-3.98736070317523e-05
-3.66313003996757e-05
-5.79195222647239e-05
-3.62041164144975e-05
-1.27116144085947e-05
-1.31286453748476e-05
-6.54256929852529e-06
-3.20546464698266e-06
-8.28785867063231e-06
-2.74808774018657e-06
-1.13812195827205e-05
8.77157003606771e-06
-2.41222666754553e-05
-6.40185961399276e-06
-6.03477316057697e-06
-1.35707457718013e-05
-4.55950586356812e-05
-4.09577595338534e-05
-2.16977227660423e-05
-3.58051737892211e-05
-3.35824982944725e-05
-6.03906188764806e-05
-3.61622143963815e-06
-5.2692095360689e-05
-3.42853852503061e-05
-1.2675577984062e-05
-2.13165744133839e-05
-7.91464939507773e-06
-1.91782751103735e-05
-1.72222529914457e-05
4.1594709233807e-06
-3.12234758420748e-05
-2.26574106559168e-05
-3.68031932892515e-05
-2.97113716784703e-05
-3.66279679001916e-06
-6.13108696982992e-05
-3.46507607719609e-05
-2.28843999517078e-05
-4.4482020332849e-05
-3.04974348872132e-05
-5.95900554427863e-05
-5.27927049470637e-05
-1.02610174705391e-05
-2.28497183429477e-05
-4.16293937755758e-05
-5.69701889745742e-05
1.64522216524093e-05
-1.74302680193774e-05
-8.90939067383347e-06
-1.8467150417661e-05
5.12524658551189e-06
5.73125151903733e-06
-1.21194208251764e-05
-3.53374033505028e-05
-9.37024593153439e-06
-2.83171902302955e-05
-9.61367415768283e-06
-3.06424811097952e-05
-4.63645280030382e-05
-2.14849784175199e-05
-2.25323598143821e-05
-3.72267829965743e-05
-1.44337168163259e-05
-4.42105385179353e-06
-4.55698194706661e-05
-2.7408443999246e-05
-2.35757606157456e-06
-1.29931276234841e-05
-1.82771270818735e-05
-2.53721193769219e-05
-3.00664681860154e-05
-2.06659646704339e-05
5.43303430612071e-06
1.05604150855175e-05
-2.86031880865507e-05
-2.39988892061953e-05
-2.10468729848762e-05
-1.14512551489e-05
-3.15336254652069e-05
-1.48528124436038e-05
1.68408278644564e-05
-2.94533940746702e-05
-3.5324008145569e-05
-1.75257106573749e-05
-3.71568771410554e-05
-3.50053019348349e-05
-1.60328609829676e-05
-2.77971543017091e-05
8.10089760922272e-06
-1.77962966807187e-05
-1.07934362562204e-05
-3.06916032021282e-05
-4.11640103020469e-05
9.03448959778807e-06
1.21406971274065e-05
-1.73574750675751e-05
-7.05695064279377e-05
-4.47305035379444e-05
-1.25551475354791e-06
-3.08882061150544e-05
-6.42370607371922e-05
-3.76144646517865e-05
2.11258897699761e-06
-2.09361799846525e-05
-3.84010621568835e-05
-3.95365280044043e-05
1.75549121502845e-05
-2.81655574985293e-05
-2.75547819854315e-05
-1.65758247154352e-05
-1.33022999602744e-05
-1.47327350128506e-05
-1.01778404879812e-05
-2.03928498464874e-05
-2.82698556946278e-05
-1.10918987015808e-05
-2.38726489222815e-05
-3.69402090346587e-05
-4.72750777840864e-05
-1.80556168701934e-05
-3.38883369973647e-05
-5.67860219800217e-05
-6.23107597539224e-05
-1.33196747546136e-05
-1.99820629157558e-05
-1.52737419624273e-05
-1.4851153975415e-05
7.49484987705686e-06
3.147736580765e-05
-6.2238005062492e-06
-1.76465405986448e-05
-1.49827321861569e-05
1.14661625946557e-05
6.04062159503707e-06
-2.91496730303371e-05
-2.74226040402529e-05
7.44416591042177e-07
-2.94431801914021e-05
-4.69773185989234e-05
-2.64516496658648e-05
-3.58994812428179e-05
-2.2405256470649e-05
-7.6591842117886e-05
-2.15053452403114e-05
-1.59779635051885e-05
-7.3932874116847e-06
-6.2205423835129e-05
-1.91050380845841e-05
-1.07690685550947e-05
-4.75532038806386e-05
-3.92391558275692e-05
1.17207177507109e-05
2.76717625585426e-06
2.85130050418489e-05
1.37833797578539e-05
-6.74850362296181e-06
-1.58394140749649e-05
-2.04403985101714e-05
-3.37453377242019e-05
-1.41972347557054e-05
-9.68219881277996e-06
-3.94114697109105e-05
-6.31572637274119e-05
-3.13537768856924e-05
-4.12856320908981e-05
-4.19878319060635e-05
-4.50834663420561e-05
-2.52186218162322e-05
-4.24822651938913e-05
-8.12308310527479e-06
1.34013601634138e-05
-4.22878744999759e-06
-1.78440750952476e-05
-1.45532826801115e-06
-3.78344427041223e-06
-3.71852972437265e-05
-7.87285451312798e-06
-1.98985530902912e-05
-6.24503960869332e-06
4.75378491094845e-07
-4.08077160662799e-05
-4.76643003213958e-05
-3.7225919833073e-06
-4.1246728997524e-05
-5.74427975256109e-05
-3.64296783824246e-05
-3.62289442864463e-05
-4.41986204298589e-05
-3.74705084297862e-05
-4.33801586745101e-05
-2.17024173010351e-05
-2.88249016974914e-05
-1.90271206654015e-05
-3.24593183424883e-05
3.35035576830528e-05
-8.71158052734098e-06
-1.36486610521297e-05
-9.12508804482226e-06
9.1480895400759e-06
-5.0882643927707e-06
-3.78458703681358e-05
-3.2142548833581e-05
-3.69280460243776e-05
-2.13861034850133e-05
-5.00471898283249e-05
-5.0098956703806e-05
-5.61823351235711e-05
-3.10592861744621e-05
-4.7423688205963e-05
-2.90969498168279e-05
-5.01707060749193e-05
-3.83902956059528e-05
-3.46419058574152e-06
1.05826848563952e-05
8.4837618031872e-06
-1.19195203899142e-06
-6.91498779856379e-06
1.30425372365707e-05
4.22735513828241e-05
-2.74125053202953e-05
-1.21902967433289e-05
-1.06052929652767e-05
-3.21601255764157e-05
-3.07904070258856e-05
-4.20512639251108e-05
-1.77524607189128e-05
-3.95764543049617e-05
-2.9498783477718e-05
-5.95289397271122e-05
-2.53363129374791e-05
-3.00912024017693e-05
-6.34773866652479e-05
-5.38597418241037e-05
-1.77991296315141e-05
-2.66954345145797e-05
-3.67805741447659e-05
-2.03507933053541e-05
1.0561327915131e-05
3.48812489202581e-06
-4.69050508307911e-06
3.25255730216291e-05
4.20632319379306e-06
1.4598924770395e-05
1.376304125722e-06
-1.52823931041496e-05
-8.7249848558436e-06
-2.95816138972121e-05
-1.98400073944977e-05
-1.8281912692247e-05
-6.41227579455671e-05
-1.64328553624955e-05
-2.5811540989793e-05
-4.74685645700994e-05
-2.25223424228638e-05
-1.45465673047295e-05
-2.80105603064163e-05
-3.97954053079361e-05
-9.91046322436857e-06
-2.09080290305188e-06
2.56060113588633e-06
-1.4499706804834e-05
-2.0147063156853e-05
-3.26537370176716e-05
2.82390183670497e-05
-1.11322345519713e-05
-5.97582451494931e-05
3.48588812442364e-06
9.58302532938449e-07
-4.06448004181974e-05
-4.18655165456808e-05
-4.59528967705243e-05
1.73220894846208e-05
-1.04144691463792e-05
-3.88249264694313e-05
-7.0825768892171e-06
-3.21508720106491e-05
-4.57213148512336e-05
-4.3278602389579e-05
-2.6658800801481e-05
-6.06210520722585e-05
-1.40141435550759e-05
-1.23135973833992e-05
-1.17173418417906e-05
6.11816549015027e-07
-3.50741187064913e-05
-4.5713011590469e-05
-1.25051408823581e-05
-2.52659728367128e-05
-3.03242184488976e-06
4.08069116500744e-06
-2.51305579817777e-05
-1.99024858961956e-05
-8.66353264539085e-06
-1.96478693280754e-05
9.19582340973604e-07
-1.79745614326694e-05
-2.2603224993073e-05
-2.37566819928444e-05
-4.29621588478095e-06
-4.14071179965679e-05
-1.35556439156331e-05
1.08199164145856e-05
-6.51685716049829e-06
-4.49460203533801e-05
-2.40698311402909e-05
1.10000437150556e-05
-2.60908373904108e-05
-4.52673430995993e-05
-3.24585664754018e-05
-1.15292757265128e-05
-2.54266410740197e-05
-1.64470287875501e-05
-2.75435706746491e-05
-2.07120676998178e-05
-1.67268441202365e-05
-2.9877378234528e-05
-1.09657689471909e-05
-2.59429866601879e-05
-2.01692560846724e-05
-3.5547944080104e-05
-1.7089815571671e-05
-8.10595137894954e-06
-1.25870993160667e-05
-1.64398266326635e-05
1.43551390565348e-05
-2.10036401070407e-05
-2.54292563395806e-05
4.12151447816705e-06
-1.71417169130951e-05
-3.77539974979972e-05
-4.20906390832084e-05
-4.19761516049758e-05
-1.8804794608426e-05
-5.05085215999912e-06
-6.43774793533637e-06
-3.98117314113696e-06
-5.37146184522322e-05
-1.43529512640723e-05
-2.08471526672988e-05
4.45695105707179e-06
-3.23393465622884e-05
-4.33620062824379e-05
-2.04807075780019e-05
-4.52268365364373e-05
-3.17138138032605e-05
-1.97241941765303e-05
-7.95367911740635e-06
-2.61396007247896e-05
-2.02075740767566e-05
-8.48499106301494e-06
-3.63838587598377e-05
-2.41247973873488e-05
-9.2100750632946e-06
1.03454126902623e-05
-3.79129008696257e-05
-2.70314988425012e-06
1.82958551990577e-05
-1.49941154644243e-05
-3.59080053852101e-06
-1.47943458163264e-05
-2.40619035716273e-05
-1.63808043097396e-05
-3.5791465411379e-05
-5.50970413589074e-05
-2.56031685618944e-07
-2.33873014105733e-05
-6.52636263338296e-05
-5.23344916283659e-05
-5.48814523944902e-05
-2.1782130012571e-05
-4.01838928194763e-05
-7.34609296277135e-05
-4.7510221769547e-05
-1.10155287698582e-05
1.55090801894139e-05
-1.4319131348572e-05
-1.08727703640032e-05
1.97681617513693e-05
2.42734396365994e-05
1.09061509167659e-05
-4.20364932973021e-05
2.99931768715723e-05
8.94804470530341e-08
-2.441598766075e-05
-5.19980641399602e-05
-4.2682718330251e-06
-4.49354488485848e-06
-2.44717080946436e-05
-5.97776723389599e-05
-4.63744337781331e-06
-3.06106625065491e-05
-5.05850471847936e-05
-3.99935267983411e-05
-3.52896646231718e-05
-4.37531376914744e-05
-1.89516273688183e-05
-2.3734085476585e-05
-3.31880780737822e-05
-2.17916801050251e-05
-1.88001524041972e-06
2.44486161778754e-05
3.42321238556678e-06
1.98604404635331e-06
-5.2901808990967e-06
1.59715008569176e-05
7.68369337085331e-06
-4.74974288533614e-05
-3.90972857990596e-06
-3.03417695141931e-05
-2.48235966157301e-05
-2.41832633802582e-05
-2.97589053957886e-05
7.62214110741348e-07
-2.40746589075099e-05
-5.22958296176489e-05
-4.54387154199729e-05
-2.66972763237947e-05
-1.24116654497492e-05
-5.04415595401318e-05
-3.38251874181138e-05
1.75885548142004e-07
-1.50117068190488e-05
-2.58527864647757e-05
-3.5454046344783e-05
2.61250545488752e-05
8.07283712012951e-06
-5.17532253142245e-06
-2.62346139682951e-05
-1.5552625927711e-05
-5.21932285709356e-07
-3.30806572354564e-05
-7.53161920525625e-05
-1.961536750604e-05
-4.83783424726442e-05
-6.68049525901128e-05
-4.57856325854512e-05
-3.10020221290909e-05
-1.8273675888949e-05
-5.27877406807579e-05
1.82670027591143e-06
-2.59272931570574e-05
-1.83395393430552e-05
-2.89446629001927e-05
3.11343760767351e-06
2.42706708485014e-06
-1.83696355348255e-06
-4.12847254844262e-06
1.62535972548189e-05
1.34880618738836e-05
-3.09039873999638e-05
3.57161243355806e-05
-2.48354271638228e-06
-2.60405683604791e-05
-6.65552187932086e-05
-2.48420764709452e-05
-5.09329984211525e-05
-6.32360323423696e-05
-5.23078770336569e-05
-6.33091390687632e-05
-1.98344761595287e-06
-2.9984071276993e-05
-3.85516686411378e-05
-2.39126532796473e-05
9.12932520276604e-06
-2.42382840128255e-05
-9.30581496463958e-06
-2.22711860427924e-05
2.09913874244455e-05
2.33679184469465e-05
-3.5692167918689e-06
1.50804166878311e-05
-1.76180188053287e-05
-1.01683232672953e-05
-5.23740203161628e-05
5.29981057591885e-06
-1.43142015887322e-05
-5.05836528951303e-05
-2.45092785669599e-05
-3.76062681399289e-05
-2.34012364810649e-05
-3.92664110334794e-05
-2.28263499348918e-05
2.34347701765095e-06
-1.27161186971323e-05
-1.10266133512303e-05
-1.21405946941105e-06
-1.06652371771888e-05
-7.25156756176641e-06
-1.53787709502474e-05
-3.03024859391074e-05
-2.30277139048268e-05
-1.82919617677048e-05
-6.92101208219148e-06
9.45957589138607e-06
6.03017748267194e-07
-2.95755586579044e-05
1.74882081070868e-06
-4.00275370863832e-05
-3.65008547777643e-05
-2.15879684787577e-05
-2.28818078577887e-05
-4.46453192898832e-05
-4.28750249468071e-05
-7.93515684617007e-05
-5.43115149563548e-05
-1.01139400078602e-05
-2.77340106523108e-05
-4.45770275372977e-05
-2.4613919150051e-05
-7.7736585696382e-06
-5.13920486528863e-05
-4.27585934970541e-05
-5.18900605617646e-05
3.15780422185526e-06
-1.47255479261356e-06
-5.74978090935169e-05
-3.35834740739738e-05
4.80477604099246e-06
-1.80038886280752e-05
-3.35685856861899e-05
-8.71055061639544e-06
-8.68238297569038e-06
-4.11317272898062e-05
-1.06397307753677e-05
-1.46141341168292e-05
-3.33813410954437e-05
-4.18845686421435e-05
-2.12126661656759e-05
-3.7964514570578e-05
-1.93580086779215e-05
-1.13859846425251e-05
-3.49507294393044e-05
9.50369132706297e-07
-6.83200071021839e-07
8.71943662976064e-06
1.41662389578369e-05
-1.04871445030957e-05
-1.43047504860217e-05
-1.51838437824188e-05
2.24857553100536e-05
-1.07191367748115e-05
-2.56334714972873e-05
-1.0345283152272e-05
-6.13263372882818e-06
-8.90663346349147e-06
-2.1069454659061e-05
-8.94987765900388e-06
-3.57448842478841e-06
-1.40700522655168e-06
7.46988934765959e-06
-2.1072444368985e-05
-9.32378057803235e-06
-1.17736821548175e-05
-3.40668012418755e-05
-5.08725679032422e-05
-8.05265190048425e-06
-4.36806693565162e-06
-2.75034539781545e-05
-1.0092346232094e-05
7.84718263028564e-06
1.15095165092165e-06
3.5739931797143e-06
-1.39331329367069e-05
-3.10882674093209e-07
-1.58630859358206e-05
1.38384526966517e-05
-1.14952644129125e-05
-3.7979992122176e-05
-2.68598702060706e-05
7.96591048202634e-06
-3.87195409434103e-05
-3.4120217686418e-05
-5.13197658306366e-05
9.74120271474314e-06
-3.89178114328047e-05
-6.24686668320818e-05
-1.90295220366348e-05
-1.73213741055981e-05
-2.51169809847591e-05
-3.92475276671552e-05
-2.45066483596589e-05
1.7539557341398e-05
-8.01805613595075e-06
-2.85642743739597e-06
-5.17335721617684e-06
1.86554401893412e-05
-3.61834670465684e-05
-2.32926903363662e-05
-1.88458744244839e-05
1.52239504896951e-05
-1.75602244699851e-05
-4.65903903047098e-05
-3.81856363050174e-05
-2.80501621681893e-05
-7.10277336190747e-05
-5.21024659455964e-05
-5.68464906215737e-05
-4.14474926620782e-06
-3.50088603421143e-05
-5.50562747339653e-06
-4.08741889834759e-05
-2.26644862334332e-05
-5.0204430883008e-06
3.94694457261135e-06
2.75283029771827e-05
-2.17384733407239e-05
-2.026811885671e-05
5.59814316528273e-05
3.82808673078859e-06
5.92119658998588e-06
-9.67228374372811e-06
-2.11022269963353e-05
-9.00984443185247e-06
-2.14306641357231e-05
-3.83946100560785e-05
-3.90575129805872e-05
-5.65338133967706e-05
-3.75858963064187e-05
-5.26498417814703e-05
-3.00401094776711e-05
-2.76638014644654e-05
-7.16099975449285e-06
-6.46258481183969e-05
-3.16014726583966e-05
4.56791575476424e-06
-2.06868042558915e-07
-5.17982578219944e-06
1.82593065953272e-05
2.2407166816757e-05
1.77762152194131e-06
-5.18743881476033e-06
-2.84758992142803e-06
1.91221431799469e-05
-1.05675725174694e-05
-3.66208365653614e-05
-2.90177797831217e-05
2.34190139663609e-06
-2.14541682950751e-05
-4.08214773360494e-05
-3.33866277471483e-05
-5.32616612887964e-06
-5.08492203755707e-05
-5.42949869873132e-05
-2.1147229732867e-05
8.68454891301082e-06
-1.7277633891106e-05
-7.00912396297095e-06
-1.70650642988104e-05
1.71341418368412e-05
-1.42718948921947e-05
-3.50884722229419e-05
1.0540294030756e-05
-7.90724342836016e-06
9.13664209756282e-06
-1.17902721582747e-05
7.14304876133336e-06
-1.27841224546169e-05
-4.34211442150582e-05
-3.01446819896976e-05
-2.5341933115808e-06
-4.82107710502832e-05
-8.37692321394745e-05
1.38967103306769e-05
-1.51202433403139e-05
-4.44038080935868e-05
-2.42317885761508e-05
-1.23171709191775e-05
1.52289859968578e-06
-6.64002747834412e-05
-5.33876006388163e-05
-1.53955715659332e-05
2.07370330471432e-05
-4.64430962216621e-05
-4.67510160423565e-05
-5.44274814314614e-06
3.4364775109773e-06
-1.78420461463377e-05
-4.74927509259889e-05
-6.8769500527378e-06
-3.63600306578321e-05
-5.44027209864168e-05
-3.71894382918791e-05
-3.82282574831451e-05
-5.47837850916587e-06
-3.14069541697882e-05
-3.55501781277911e-05
2.97525130724226e-06
7.59280632448351e-06
-4.09506333982373e-05
-4.66417028802892e-06
-7.95596157118987e-06
-3.52189433288348e-06
-1.26335550351341e-06
-2.19343743689394e-05
6.34594885263639e-06
-6.17706993298185e-06
-3.76106027314705e-05
-1.43845732373835e-05
-1.28037917632155e-05
-2.77867753313448e-05
-3.74548976663523e-05
-2.11582551513397e-05
-4.30170371167052e-05
-3.3831228435961e-05
-5.80880156096189e-05
6.25324607671056e-06
5.96199739241046e-06
-2.70141799472144e-05
-1.63778731837559e-05
1.16727081019349e-06
4.66980197377377e-06
-3.8775546566528e-05
-2.67020897186878e-05
2.42563849196281e-05
-2.15767231829271e-07
-5.06703146993235e-05
-3.24225254691567e-05
2.73893902067224e-05
-3.631969368246e-05
-2.03768493265494e-05
-4.02358053624104e-05
-2.79862574832576e-05
2.08746776293182e-06
-4.65212973301678e-05
-2.85856551620348e-05
-1.27420745000129e-05
1.0473766956701e-06
-2.01557678747237e-05
1.36281717583177e-05
-1.26700259797905e-05
1.77533721245935e-07
-3.70720881975086e-05
6.15571886074121e-06
1.99228600528495e-05
-1.21486783491696e-05
-5.03772309074187e-05
-4.79180259621155e-05
-2.321098056351e-05
-1.84620147305239e-05
-1.45411237770587e-05
-2.54755477405084e-05
-1.48809017712369e-05
-2.62947386990005e-05
-4.22744699546581e-05
-2.20247835828502e-05
-3.61386944540674e-05
-1.98200968263946e-05
-1.78644276388519e-05
9.58784293239437e-06
-2.44741711008919e-05
-2.8828545647847e-05
-4.70408140732784e-05
-2.37816561786967e-05
-2.9551574412197e-05
-3.23744066004094e-05
-3.3535378257356e-05
-1.68311981636025e-05
-8.70231127369931e-06
-3.69829329056649e-05
-4.42433095146369e-05
-2.2400749220767e-05
-2.01200056907175e-05
-2.58554158550694e-05
-5.30388396733338e-05
5.55476638672239e-06
-2.01580364234324e-05
-5.25221833762201e-05
-2.91329080572239e-05
-1.54350311036641e-05
-1.78061989692253e-06
9.32253910753295e-06
1.06030482756848e-05
-9.86827855565141e-06
-1.51056798681416e-05
-2.1328428042018e-05
-6.55681242770012e-06
-1.24989360164877e-05
-2.33279372441076e-05
-8.66134250721735e-06
-2.3935405814512e-05
-6.92343301755219e-06
-3.08551379460112e-05
-4.36664416658886e-05
-4.71234441468954e-05
-5.85506767999571e-05
-3.50396523793018e-05
-1.76951405834524e-06
2.6144282831422e-05
-3.97423955191674e-05
-1.45058034511688e-05
-1.84476138800283e-05
-8.60988396982905e-06
-4.75242782634888e-05
1.92628484642674e-06
4.49060241325071e-05
-7.61093294784173e-06
-1.25860735699887e-05
-5.29666143423738e-06
1.91497764490317e-06
6.63861757786671e-06
-3.26223326115437e-05
-6.86459525338357e-05
-9.39021152895513e-06
-1.30291542171019e-05
-4.44645381276885e-05
-5.2890072023979e-05
-2.33359050795875e-05
2.79183385152258e-06
-8.55724119191698e-06
-4.71278967574919e-05
6.18226775871316e-06
-8.15763427288224e-07
-1.66080873635377e-05
2.75615246754639e-06
2.46420798822062e-05
-1.68551942223727e-05
-1.04396239098409e-05
-1.70864831446957e-05
-2.08155015044953e-05
-2.40526998139312e-05
-4.55022405767267e-06
-2.13428312666611e-05
-3.99527897198614e-05
-4.76796264390694e-05
-3.71231088993573e-05
-1.89618166683767e-05
-3.66023488010391e-05
-3.39259710082116e-05
-1.89552246282848e-05
-2.49423979034024e-05
-9.32530292121891e-06
-6.35083837071485e-06
-9.15981781824377e-06
-1.53543077648835e-05
1.49154148885404e-05
-6.13941499264856e-06
-1.56822420836251e-05
-1.48197490524873e-06
-1.84710529742572e-05
-3.68361766753886e-05
-2.40246188552266e-05
-3.36350890671089e-05
-2.86350511921228e-05
-2.42379798222668e-05
-4.92676995657068e-05
-2.71216201277286e-05
-2.70323655542035e-06
-1.76066814007211e-05
-4.07734004757863e-05
-1.73471241678151e-05
1.741426319125e-06
-3.37092525015077e-05
-9.7552582291748e-06
1.54394795162977e-05
-1.85241845273492e-05
1.98658633354675e-05
1.31514356448957e-06
-6.91288893580593e-06
2.32636338669522e-05
-1.89229847049922e-05
-2.17177432681072e-06
-1.1688600582701e-05
-9.95434114334189e-06
-2.50436737916936e-05
-1.32931553238184e-05
-5.06734378878972e-05
6.37094790543338e-06
-3.06992316026356e-05
-3.0976216393633e-05
-3.28508078084232e-05
2.57670355704059e-06
-2.18604201256642e-05
-5.33495390983712e-05
-3.28798337244671e-05
1.09421639021182e-05
-5.08246703504479e-06
-1.12318283528481e-05
-7.6535239908193e-06
-2.84917694486257e-06
1.67656309490584e-05
-4.36572584362138e-05
-2.79994447764967e-05
2.95594055376943e-06
5.48312692009469e-06
-2.5850390816895e-05
-2.39647740061743e-05
-4.45058029178949e-05
-2.55228472131408e-05
-4.77027001196037e-05
-2.84672990797159e-05
-4.05540865036467e-05
-6.22850219380487e-06
-1.05529983561933e-05
9.55520340047539e-07
-4.15184341242266e-05
-9.58346874867703e-06
-3.78219274965822e-05
-2.89884807821621e-05
-3.10500971608901e-05
9.25975113489844e-06
-2.84170991836966e-05
-3.21619816622286e-05
-1.91934730476676e-05
-1.3776097699041e-05
-4.93692179293262e-05
-1.96782704245788e-05
-5.02566499512215e-05
-1.22481093852587e-05
-2.92441027905914e-05
-7.04113159350574e-06
-3.63735924440967e-05
-2.59773821720578e-05
-1.5502368520485e-05
-4.99954417427319e-05
-2.35509207318569e-05
-1.72116887931483e-05
-2.59832356360046e-05
-1.9989219059154e-05
-8.83024474297921e-06
-1.23917948514187e-05
-1.60933391527531e-05
6.61196659706494e-06
-2.26487969533885e-05
-1.87275703181479e-05
1.66347146746206e-05
-4.12040570470852e-05
-1.6463613495399e-05
-3.31259230943607e-05
-3.50530067443885e-05
-5.57913469098428e-05
-1.00604035642012e-05
-2.63923003366979e-05
-2.77310253003764e-05
-3.61425460428582e-05
-1.88928924619965e-05
-3.08604790556214e-05
-1.75667512149386e-05
1.33240670533477e-05
2.49906969154556e-05
-8.10082768361348e-06
-2.35440534493512e-05
-1.74897595213735e-05
1.73694228705705e-05
-1.21493751923664e-05
-1.04456152439089e-05
1.65039309508739e-05
2.97190587439235e-07
-2.82240960419494e-05
-4.09350353910181e-05
-4.94236942534757e-06
-2.79897000318121e-05
-5.04162416077774e-05
-2.8122792279765e-05
-7.10146847929341e-06
-2.43762236866441e-05
-3.11495298582515e-05
-2.75256025457412e-06
-2.86812079734846e-06
1.20280449646672e-05
-3.21964480453477e-06
-1.40565078896259e-05
2.29185267499218e-05
5.20718582295376e-06
-1.58261698636284e-05
-1.35688364185167e-05
3.11045573247528e-06
-3.50478610222598e-05
-4.97142439252387e-05
-3.01896119165368e-05
-1.65982293761372e-05
-2.89173822349315e-05
-4.18497644695398e-05
-4.45255127656224e-05
-9.02049401613696e-06
-2.58247821350054e-05
-5.7926220606237e-05
-2.99974211203049e-05
-5.13351687281619e-05
-6.05363533579452e-06
-2.90865737704118e-05
-1.92112065946362e-05
1.23678992247383e-05
4.7903555426853e-06
-1.18249755950484e-05
-2.5138368260151e-05
-3.120722261864e-07
-2.15546093092134e-06
-1.98969475414513e-05
-3.25094098239224e-05
-1.09049130593091e-05
-8.66651128904637e-06
-2.36609112405883e-05
-3.7500261039735e-05
-3.192648769685e-05
-1.96621678111195e-05
-5.62551609052127e-05
-4.59881601093637e-05
-2.87855099356803e-06
-2.76288438158502e-07
-2.98433174061887e-05
2.07752741944679e-05
7.29531777823086e-07
4.38507130389946e-06
-3.23599226128088e-05
-2.76012098917905e-05
-1.8674053645533e-05
-2.58291431245438e-05
-1.67091207712935e-05
-5.43965428992252e-06
-4.23735543685207e-06
6.02880312186623e-06
-4.12790935611024e-05
-2.22321092417385e-05
2.13644668121999e-05
-3.15004042237981e-05
-3.86362101368169e-05
2.40751790568303e-06
-1.2332083451833e-05
-3.84409887935953e-05
1.79766920235934e-06
1.2103483418667e-05
6.11976651348996e-06
-2.97289882098489e-05
1.44365881775321e-05
-7.92463520835054e-06
-6.33437704911855e-07
-1.8685392624251e-05
-9.9512486752773e-06
1.00449368016597e-05
-5.00349566419107e-07
-2.16730870994678e-05
-2.07909199618249e-05
-5.13748568164762e-05
-2.25931653149829e-05
-2.35278308049068e-05
-2.6173189409642e-05
-3.38229974132772e-06
-8.05615522699062e-06
-1.33841658044971e-05
-2.46977462984679e-05
-1.80222307388047e-05
-8.06193741067963e-07
8.01957809913155e-06
5.94837504216083e-06
-7.45341105477287e-06
-3.71443619138476e-05
-2.73651851355271e-05
-4.70210111358748e-05
-1.05256502418641e-05
-5.26830671725906e-05
-1.77695183123017e-05
-5.93729391751146e-06
-7.98431966532788e-06
-1.97610852147216e-05
1.05572364255696e-05
1.62175211997021e-05
-1.79925894784191e-05
-1.02653519643525e-05
-3.06039694975847e-05
-2.45917518216062e-05
-1.64459757662449e-05
-2.0626735879244e-05
-2.12025206121567e-05
1.39650655421056e-05
1.00089938773965e-05
-3.27591678325194e-05
-6.13865696199537e-05
-3.38893045852172e-05
-7.48369777440509e-06
-4.63028043990958e-05
-5.80935795691167e-05
-3.34580060271925e-06
8.5031519909756e-06
-4.1498358845744e-05
-2.79132890350274e-05
-2.55653481254076e-05
1.30206898011365e-05
-6.53461159094657e-05
-4.55161779772923e-05
1.71591255233618e-05
9.67573232555174e-06
-8.15751626239115e-06
-4.14921558019264e-05
1.16906247099875e-05
-7.38771519273778e-06
-1.58142824355293e-05
-4.24459902285336e-05
-2.64513381648151e-05
4.87831196298474e-06
-1.43209389798557e-05
-5.17098668188003e-05
-4.2938880423226e-05
-3.66562096222446e-05
-3.41702156858454e-05
-9.05173385348592e-07
-3.61678705160747e-05
-2.86152906208722e-05
-1.109154751954e-05
5.01600912637529e-06
6.95531551434411e-06
-2.53443214985974e-05
-1.23310740510229e-05
3.50571953545148e-05
-1.62196216393717e-05
-1.70319129828916e-05
-1.93829514569993e-06
1.67302863753319e-05
2.1054526385462e-05
-5.33541323234318e-05
-1.37199623103823e-05
-6.29916586409245e-06
-3.59274257181642e-05
-6.1341966311706e-05
-3.21248157659585e-05
-1.08508584018887e-05
1.5467180134997e-05
-2.7957041908923e-05
-4.7513662899416e-05
2.90498473341228e-05
3.27568548224266e-05
-3.72342706185885e-05
-1.28136266152204e-05
8.8753388670413e-06
1.55755774522723e-05
-3.62159143648097e-05
-3.69074475895485e-05
5.07906763981301e-06
-2.92724679509383e-06
-3.63192171573241e-05
-4.96039244422317e-05
-1.96936462149356e-05
1.19441313535561e-05
-4.51686179463136e-05
-4.78262984370109e-05
5.48557984717973e-06
1.42960237617306e-05
-4.80728255012736e-05
-4.55389414466226e-05
-6.14587624823457e-06
-2.46838105853281e-06
-4.33678191479448e-05
-1.70507372484027e-05
1.92590430979947e-07
-3.17523138757107e-05
-3.53251614458285e-05
6.74483179229739e-06
-1.54349337214546e-05
-6.73793134413823e-05
-1.91223829258539e-05
-1.86635992572149e-06
-2.92658481297962e-05
-6.94117703162002e-05
-1.63795845791953e-05
4.2806214434569e-05
-3.98977223314638e-05
-3.56286643365317e-05
-1.91828757741061e-05
1.62905924784665e-05
-2.63054113394411e-05
-3.56425343681804e-05
-5.87494239072673e-05
9.4925797038866e-06
-2.56714367414889e-05
-6.97180436666251e-05
-2.02409816730044e-05
2.19593870555545e-05
-2.53418815791845e-05
-6.44633450251521e-05
-2.45464880417616e-05
2.02530613712946e-05
-1.50632725743412e-05
-6.29752914963321e-05
-2.02259055923308e-05
2.82760485959702e-05
-3.68704342678358e-05
-2.90707945443468e-05
-1.63680194518249e-05
-1.26420500097138e-05
-2.78540479300597e-06
-1.43505762507379e-05
-3.09962604595435e-05
-3.48279604115883e-05
-3.60345048332065e-05
-1.01294788908539e-05
-2.33745038929793e-05
-1.97858382740045e-05
-1.54765777699527e-05
-3.54964340715587e-05
-2.81688744245969e-05
-4.54856651179619e-06
-2.9962308787596e-05
1.10715594061836e-05
-6.57933758158848e-06
-1.21325533633895e-05
6.76289157395996e-06
3.35859156269948e-05
-1.11412118516963e-05
-1.78667540355022e-05
-1.03155843099849e-05
-5.86056978227487e-06
-2.11591119651856e-05
-3.58050168194836e-05
-5.3069789716347e-05
-1.44369666509045e-05
-3.75184384388362e-05
-5.07412795908495e-05
-3.63744233623224e-05
-4.21243642435107e-06
-4.39103452229132e-05
-3.76434999419962e-05
-3.76538441527504e-05
-3.39258477954493e-05
-4.21566825731962e-06
-3.53019381880434e-06
-3.68754152893571e-05
-1.44737981131622e-05
-4.37544579882927e-06
-3.17839109165945e-05
-3.94378829070736e-05
1.38257430350223e-05
-2.16110691690032e-05
-5.7715010024945e-05
-3.22532446789795e-05
-1.8166514093391e-05
-3.85548230148082e-05
-2.18610390624571e-05
-5.03468374127656e-05
-3.35208229955125e-05
-2.07002203412952e-05
-4.51732024139694e-05
-2.8023416827269e-05
-2.96113343120373e-05
-5.8143750967869e-05
-2.1427448061774e-05
-2.653225949871e-05
-3.19111452423066e-05
-8.5038242082052e-06
-7.43983529337707e-06
-2.05687389361981e-05
-2.55657100904645e-05
-1.64191153597998e-05
-1.69935780235514e-05
-1.81029319414702e-05
-3.43832088863971e-05
-6.14779989449005e-06
-1.31698985871765e-05
-1.26476448227745e-05
-2.60332646316658e-05
-2.0932722156252e-05
1.62848512883309e-05
-4.12153804215391e-05
-3.94313433098117e-05
5.68575181237644e-06
-1.1470395711435e-05
-2.29855855962439e-06
-8.62926620857326e-06
-5.0211895997408e-06
-1.35694497926732e-06
-2.33089378194703e-05
-2.02274027020071e-05
-2.77612358646563e-06
2.2631918776808e-05
2.81323044003502e-05
-2.92371341477501e-05
1.25014807127073e-05
-1.31688210219926e-05
-8.92762020445552e-06
-5.81334960067266e-06
-3.93556527435045e-05
-2.43783633129225e-05
1.41558665173736e-05
-1.83102881897603e-05
-3.36012783134458e-05
-2.24680967587151e-05
-2.24848914965319e-05
1.67613504505794e-06
-3.5775807818279e-05
-3.7020846169581e-05
-9.46239301337289e-06
-2.71344640934366e-05
-2.34461276377206e-05
-1.33611585463195e-05
-1.27109256805461e-05
-2.49575406838551e-05
-3.39554262808564e-05
-2.40134132193809e-05
-3.48285583926612e-05
-1.94237527096465e-05
-1.23827365804375e-05
-2.82392371678943e-05
-1.03263986135367e-05
-4.78580762757888e-06
-1.37727649994412e-05
-2.19616447597095e-05
-4.12127678249461e-05
-1.39520170257596e-05
-5.84411049645391e-06
-3.596400773683e-05
-1.36351274558164e-05
-3.62642015495121e-05
3.54471858800702e-06
-2.94876164306053e-05
-3.15305516252798e-05
-8.16775538226807e-06
-1.65763547338697e-05
-1.72509983922149e-05
-3.74061515770114e-05
1.30453369320565e-05
-4.58054690626693e-06
-3.07255075503373e-05
-1.4266695201606e-05
-8.91267501878615e-06
-4.65350036151881e-05
-4.27044429169028e-05
-5.23952888200066e-06
-2.07918900199288e-05
-1.64990074898094e-05
-3.02855459684224e-05
-1.33388559786105e-05
-1.75817348915744e-05
-3.18631753010773e-05
-2.92057969022259e-05
-2.56528571535146e-05
-3.19058600232328e-05
-1.25399756606476e-05
-2.70228046484134e-05
-3.45113603182475e-05
-1.49839114077202e-05
-1.8497483064465e-05
-2.09629391419938e-05
-1.03832581770273e-05
-3.49692438172008e-05
-1.52978728423314e-05
-5.1325795893173e-05
-4.92292131859554e-05
-3.31579397339491e-05
-1.51165484556113e-05
-2.69830869558325e-05
-3.14742941863805e-05
-2.99584158869859e-05
-1.39627817086834e-05
-2.98377657801889e-05
-1.95753785390918e-05
-5.11293677010449e-06
8.09433918736294e-06
-1.61296343065215e-05
-5.71359175692212e-06
5.76101292669306e-06
-2.13532411739244e-05
-2.1267423703758e-05
-1.6733314194988e-05
-2.85091877580325e-05
-5.69213291591226e-06
-7.15171008215182e-06
-4.40273380256039e-05
-4.95674868841045e-05
-4.47468026918165e-05
-2.94160006166409e-05
9.46862197075827e-08
-4.90380083445388e-05
-2.19360362754209e-05
1.30222724473905e-05
-2.69411186742648e-05
-1.24120379625865e-05
-1.68393899566975e-05
1.07483055783903e-05
5.4890680089881e-06
-1.60284277519357e-05
-3.90015816875917e-05
2.4965551183859e-06
9.64040409239677e-06
-5.187596379981e-06
-5.05406251105787e-05
5.71141335812513e-06
1.14630202479909e-06
-4.52577944351917e-05
-5.63253512483565e-05
-2.52873162815389e-05
-3.41312759582388e-05
-3.82818709603113e-05
-8.40457953179098e-05
-2.3518744410774e-05
4.89059847060492e-06
-2.71843030456599e-05
-2.00949646103621e-05
-4.73866629759245e-06
6.31498312496484e-06
-8.63284465237698e-06
-4.23918343983739e-05
-5.59148448540446e-06
-1.18911526713085e-05
4.99182494120544e-06
-2.26102029122131e-06
-6.12852414722391e-05
-2.33803390944969e-05
6.14338619840065e-06
-2.33710669501366e-05
-2.60689453677718e-05
-2.82518052914834e-05
-1.42330985066421e-05
-3.36499492183185e-05
-6.62875080759878e-05
-6.78522636173236e-05
-1.78999122335819e-05
-7.62481246763359e-06
-2.51294203220016e-05
1.94398283647735e-05
-1.77130992482501e-05
-1.23267247418681e-05
-2.37885171095587e-05
2.04288187242799e-05
-8.11818432167858e-06
-3.87306485805377e-05
-2.43618322230553e-05
-2.1944986929173e-05
-2.94812614430046e-05
-2.54506821548712e-05
-1.47872335965848e-05
-2.84639434360416e-05
-5.43286908871969e-05
-3.2606721635752e-05
-3.58534404818256e-05
-9.13730278585667e-06
-8.09104822193704e-07
-2.28873328687462e-05
-1.85308602489491e-05
-1.67035516511687e-06
-4.22360962050793e-05
-5.27359402802073e-06
-7.61483785217936e-06
1.73149045003223e-06
-2.23310789872724e-05
-3.26225000305426e-05
1.18011516072487e-05
1.24858191188978e-05
-4.73789355340044e-05
-3.42242391631767e-05
1.10937724530617e-05
-2.37583407669196e-06
-3.31723407251883e-05
-2.8241752782042e-05
-1.29126918180343e-05
-1.57712197598653e-05
-3.82135569196571e-05
-4.75747583021177e-05
1.04950514830175e-05
7.79995339827928e-06
-2.93977285068859e-05
-3.23467013361959e-05
1.13375238181196e-05
8.71078958815907e-06
-4.32192344585564e-05
-4.44117575551709e-05
-1.05328942680655e-05
-1.07925746134618e-05
-4.74672386267147e-05
-1.8510680640699e-05
-5.10547690946033e-05
-2.80174379266474e-05
-2.1176252212235e-05
-2.72156409555545e-05
-1.03049302373501e-05
-3.78222278293177e-05
-2.44856189406095e-05
-6.14260161382354e-05
-2.90259389659357e-05
-1.78161291339379e-05
-2.84064546179957e-05
-5.74444674320563e-05
-3.46696579801872e-05
-4.60149386356007e-05
-2.70107451169644e-06
-3.83950651956196e-05
-2.30244581783379e-05
-2.67374473710651e-05
2.30375653092826e-05
-4.14624254091012e-06
-5.00809934776456e-05
-2.05446066238022e-05
-5.53508284754175e-05
-4.80416170792888e-05
-2.66395094405774e-05
-3.08943486115071e-05
-1.90122320299477e-06
5.77945526784674e-06
-5.19090221924022e-05
-3.3805029340385e-05
1.6461362536136e-05
4.90069910330801e-06
-3.89920441484448e-05
-1.1454283865528e-05
1.07060390421234e-05
9.9831519200565e-07
-5.07906074687405e-05
-4.17286278318912e-05
1.16507383609869e-06
-1.14261757810917e-06
-4.97700299879147e-05
-1.46130408397032e-05
9.14083367072642e-07
-2.11128882597053e-05
-1.45627406115387e-05
2.05830045485392e-05
2.84690864952477e-05
-1.68339494000445e-05
-2.75728647319812e-05
-1.32927398299448e-05
-1.4175034556124e-05
8.31028074236522e-06
-4.64438040905468e-05
-1.11893604455082e-05
4.51075383723402e-06
-6.22338121957875e-06
-1.10641825257245e-07
-2.53086599806197e-05
1.17594257413516e-05
-3.26101835310754e-05
-1.09449558118286e-05
-3.52255367005045e-06
8.92554768393859e-06
-1.97812205859357e-05
5.95051606567018e-06
1.38259755264071e-05
-2.03154300626553e-05
-6.09791251234542e-05
-2.99900031660276e-05
-2.75927805740492e-05
-5.02068231662397e-05
-6.50729947764698e-05
-1.47926525209096e-05
-1.95940512979041e-05
-2.19697446048128e-05
-3.40053483053316e-05
9.82924293669962e-06
1.77553265846996e-05
-1.63988792142584e-05
-4.94984280276057e-05
6.54334849688477e-06
-6.71810186778488e-06
-6.37681444023256e-05
-4.76679563305689e-05
-1.96031531225014e-05
-1.10326351783351e-05
-4.61403404266823e-05
-2.14804544933917e-05
-1.15874532002986e-05
-2.58467126269691e-06
-3.58157355973894e-05
-2.07918329989387e-05
-8.70736456375771e-06
-2.96496184213657e-05
-1.03751407322778e-05
-9.70686659699885e-06
-2.15575177115214e-05
-2.36556079018839e-05
-7.7622601519383e-06
-1.95680897841965e-05
9.48772913999569e-07
-1.66203842832887e-05
-3.85400941346416e-06
-3.88119584860252e-06
-1.53460628339935e-05
-2.43790212889583e-05
-1.23569660899873e-05
-2.62873999542115e-05
-1.74961041366146e-05
-2.51936361096605e-05
-3.86227287991854e-05
-6.11715007730388e-06
-3.1080630827383e-05
-2.56888700502281e-05
-8.02606824052156e-06
-1.51375775118992e-05
-5.8001623053068e-05
-3.90340972119684e-05
-1.94884854376241e-05
1.64429756726382e-06
-3.19359370071017e-05
-2.73822444103527e-05
-5.21274319166434e-06
1.27175213842984e-05
-2.09490184953824e-05
-4.04395577640074e-05
-3.00763144952561e-05
1.3162329655917e-05
-3.55656827679505e-08
-6.70700544780668e-05
-1.38591334889493e-06
1.12823924215872e-05
-1.28939918767217e-05
-6.81115447042958e-06
-1.35108167565172e-05
-2.14512498438425e-05
4.172795111139e-06
-2.6671990308515e-05
-4.65262522238937e-06
-2.55332046017077e-05
-9.49595963166059e-06
-2.57906606477445e-06
-8.95652378248237e-06
-1.10397369483669e-05
-1.9293033568839e-05
3.06713121284623e-06
-2.29731271250643e-05
-2.78168960403922e-05
-4.66765879915733e-05
-6.15134892907465e-06
-2.83566500505083e-06
-1.62433512363107e-05
-4.99311471988356e-06
-3.69792666805533e-05
-1.32103469548777e-05
-1.52276307988318e-05
-2.33237907919711e-05
-3.8289299292178e-05
-7.62313138942653e-06
-2.47502687991718e-05
-3.97371713602541e-05
3.28447222841974e-06
-3.20046369744591e-06
-3.49663398057969e-05
-7.23686511818204e-05
-3.18761259940161e-05
-1.52553019744822e-05
-4.39327681402134e-05
-2.55914962849421e-05
-1.34063788708809e-05
7.32485488242581e-06
-2.80856625118069e-05
-2.16152025543795e-05
3.16137764498294e-06
-2.41182211160677e-06
-3.45880114308413e-05
-1.47509438587945e-05
3.41137476042852e-05
-7.84304539332081e-06
-3.62817141539862e-05
-3.5749892465044e-05
8.59001121729229e-06
-3.8268447675706e-05
-3.62961794864618e-05
-3.87645459048456e-05
5.49429756115431e-06
-2.76712579482258e-05
-4.27688187274393e-05
-8.47220478561443e-06
-1.42154967884033e-05
-2.89819482376558e-05
-3.58643120454409e-05
7.5815677773648e-06
-1.35219500729899e-05
-1.30276978667186e-05
-2.61468953447487e-06
1.56287262049261e-06
-8.50036459146747e-06
-5.88002598374494e-05
-1.76191136887615e-05
2.36856929250527e-05
-4.22110910926141e-05
-2.2214714258075e-06
1.49059098932418e-05
-2.88754908818472e-06
-8.96392513157588e-07
-5.47661553887314e-05
-4.07154926539729e-06
2.50879334032995e-05
-3.90498655213354e-05
-5.27035019650728e-05
-3.30174126394577e-05
-1.32044794987297e-05
1.85155481397565e-05
-6.48988261529315e-05
-9.7647070208693e-06
4.24276069268616e-05
-1.57681936061548e-05
-1.46677019308304e-05
-7.06269654305116e-06
5.34489658885857e-05
-2.22558230386822e-05
-2.10796047996809e-05
-2.78403284484432e-05
1.49726973225235e-05
-2.35903508659374e-05
-4.28750499578729e-05
-2.31172178002859e-05
-1.34205983818917e-06
-2.86640763087301e-05
-3.63018726012836e-05
-1.70436950559203e-05
-1.32194392372842e-05
-3.0216191822533e-05
-5.55995652266068e-05
-3.30687599345961e-05
-3.88460717468713e-05
-3.37495460831701e-05
1.49630064672839e-05
-2.42429325235468e-05
-2.56694237979059e-05
-9.420080706045e-06
1.72514903071873e-05
-2.18248196297761e-05
-2.62447636984948e-05
-2.07330791065667e-05
-5.10723058603109e-06
-1.42229337647044e-05
-4.88127452499236e-05
-2.04635908951915e-05
-1.69012819275105e-05
-1.27909354012556e-05
-7.13817456340247e-05
-3.7779065089731e-05
-1.71731601378723e-05
-2.22673069421087e-05
-5.19662753734603e-05
-4.17305495859853e-05
2.02794690442719e-05
1.06880675421901e-05
-4.34251234184992e-05
-3.42072516196947e-05
2.06601378819064e-05
9.96175695174606e-06
-2.73544879393947e-05
-2.8888030902953e-05
-2.22864107862209e-05
2.62388896996998e-06
-2.20811595657985e-05
-1.70014021466475e-05
-3.56807192940762e-05
-5.98851532620625e-06
-7.15499343975183e-06
-3.59426203421491e-05
-3.51204020096956e-05
-1.70466378598867e-05
-2.73861035847074e-06
-1.12323377158885e-05
-3.01330791681937e-05
-1.10423031251363e-05
4.95601950576497e-06
-6.30589283701985e-06
-1.2387681212544e-05
-7.50447222628397e-06
-2.39757029789698e-05
-4.81031950296721e-06
-4.91187175153181e-05
-2.26991298008622e-05
2.40212984102379e-05
-3.88813279787603e-05
-1.46074910352269e-05
-1.65715854467603e-05
-1.51078993005418e-05
7.00634529281791e-08
-3.28752840212223e-05
-2.56849737993399e-05
-2.6070668626371e-05
-1.12124169301163e-05
-4.08429987459676e-05
-3.56973197824561e-05
1.01303925374957e-05
1.19511044486671e-05
-1.57013587453171e-05
-2.96999911522223e-05
-2.58801936258672e-05
2.93952684933354e-05
-1.37810576593586e-05
-5.03861379936009e-05
-3.12763931639412e-05
-1.80499809891722e-05
-4.47898767656726e-05
-1.98558945191193e-05
-9.76443969740221e-06
-5.08084828291892e-05
-3.55151797158758e-05
-3.94224501864846e-05
-1.09756848311134e-05
-1.0039085982361e-05
-7.66860904795739e-05
-1.17972178062026e-05
-7.48769860296101e-06
4.88934244726295e-06
-5.31410587514426e-05
-8.9554191930068e-06
-8.84194505204172e-06
-2.50245678878953e-06
-1.27176910459612e-05
-2.43106767492748e-05
4.36500609350505e-06
-3.50923106855764e-05
-4.25797404227448e-05
-2.74908634205087e-05
4.0165410703443e-06
-2.43590714775651e-05
-5.16882954605365e-05
-1.42275146612523e-05
