# Supplementary material for: Research on computational propagation and identification of mine microseismic signals based on deep learning
Source: PLoS One. 2025 Oct 22;20(10):e0334641. doi: 10.1371/journal.pone.0334641 (PMC12543183; doi:10.1371/journal.pone.0334641)
Supplement: S10 Data — (ZIP) [file pone.0334641.s010.zip › 000101100001512.xlsx_0.txt_24.txt.txt]

3.45222971759366e-05
-1.19840439664172e-05
-1.17686741333817e-05
1.08868165321422e-05
-2.00643591483741e-05
-3.87787105053175e-05
-2.07211136838347e-05
-1.2495215140735e-06
-2.05458375521244e-05
-5.08146212672091e-05
-1.98955235518586e-05
-1.84750549282043e-05
-3.34438524505629e-05
-8.05306185078826e-06
-3.80241185004166e-05
-6.60209140770553e-06
-1.04608976714724e-05
-1.25084019499449e-05
-1.18024053173128e-05
1.82180689095678e-06
-9.38507343676411e-06
-8.17362591093009e-06
2.42847992867993e-06
5.05964647452743e-06
-5.00800510673938e-06
-1.88806826263206e-05
-2.02902560844714e-05
-1.99623635190018e-05
4.73483899988009e-06
-4.40344529379849e-05
-3.72816065502388e-05
1.93259570336295e-06
-3.06760176650592e-05
-2.36977284837926e-05
-1.9411745775045e-05
-8.56590879281402e-06
-1.23842705918789e-05
-1.1951775945618e-05
-4.6606185504771e-05
-1.94337832362722e-05
-5.04653701823596e-06
-1.05298858931948e-05
-5.21934556168703e-05
-1.82715244907637e-05
2.7946827445726e-05
-4.4949054483614e-05
-2.5807192775474e-05
-9.0236259310516e-06
-3.73599249179329e-06
-2.03403770934353e-05
-1.93691271136763e-05
-1.13420598590155e-05
-1.81411184625326e-05
-7.95586782234558e-06
-1.29198003723286e-05
-2.8835869971288e-05
-3.19997508833997e-05
-2.53153772334817e-05
-1.86100620075832e-05
-4.28855019143335e-05
-6.25580826282005e-05
-2.48366282495649e-05
7.05289350712523e-06
-1.25182650934996e-05
-3.05918253313421e-05
-9.76371611196695e-06
3.00953490060523e-05
-2.88314535973455e-06
-4.19088600580017e-05
-1.3658868691512e-05
2.45196498887129e-05
1.88667604625819e-05
-2.30159698242582e-05
-1.74781043402325e-05
1.6707441500961e-05
1.17711950629475e-05
-2.68136348804226e-05
-3.99513656015236e-05
3.10252180977509e-05
1.62290244350025e-05
-3.66058828408699e-05
-6.01987938970145e-05
9.5018729565544e-07
-5.00300154255752e-06
-5.19946767161926e-05
-3.49853604184221e-05
-1.8726244327608e-05
-1.45670892591715e-05
-5.32262234776996e-06
-2.84389238873216e-06
2.58013816957106e-07
1.58730365125389e-05
7.22217826479746e-07
-3.76570575091842e-06
-9.55239448930809e-06
-2.27030427787989e-05
5.37821097482037e-07
6.91590383114437e-06
-1.95649431947066e-05
-1.86031053471566e-05
-1.12528513720991e-05
1.96668704053885e-06
-1.05961808430493e-05
-3.24873337731199e-05
-4.10095927899973e-05
4.88389703216189e-06
-4.85399937541126e-05
-8.01107642151299e-05
-4.23375907306541e-05
-1.38188480515151e-05
-3.19687566306316e-05
-3.21056310528605e-05
-2.87429602587506e-05
3.18022047448712e-06
-3.8643260112773e-05
-1.43838151913981e-05
-1.02160710204083e-06
-3.32123552246651e-07
-1.99098906634444e-06
-3.01893301904262e-06
6.69492302182993e-06
-3.98218768035095e-06
-4.24745564431556e-05
-3.47925933718651e-05
-2.07679647149848e-05
-3.67525628725574e-05
-3.46454213330154e-05
-5.8974576675831e-05
-3.55267967820724e-05
-1.57515012366956e-05
-3.96978723644726e-05
-4.58539542380144e-05
-1.51704857578861e-05
-1.31046741912377e-05
-3.12160907467691e-05
-2.98317698265243e-06
2.20093965274924e-05
-2.41388593935339e-05
-1.87349030655397e-05
1.44932257462492e-05
1.21890078521138e-05
-1.23220257713768e-05
-1.20663064274141e-05
-4.27277629393294e-06
-1.45715152985977e-05
-1.16772111986608e-05
-3.99795256743382e-05
-1.96193767957633e-05
-2.09839388008441e-06
-3.27844232128758e-05
-3.8302331640949e-05
-3.07159377379253e-05
-1.12378906770705e-05
6.47748413390956e-08
-2.73711722520341e-05
1.47508449918861e-06
1.0242873225438e-05
6.53191351728388e-06
-1.1217622288162e-05
2.91939191951017e-07
1.54856230068253e-05
-1.03208669512649e-05
-2.37755190189123e-05
2.37252427481114e-05
3.08246290463905e-05
-3.14958564881601e-05
-4.80986627382492e-05
-1.50021120035069e-05
-2.38472636008353e-05
-4.60126073356001e-05
-3.40671068631875e-05
4.85566192495134e-06
1.30063318443669e-05
-3.47642992557284e-05
-2.5776805532371e-05
-8.98885316433571e-06
-2.19407420509062e-05
-2.7009956732247e-05
-2.20845679671289e-05
3.08685571268605e-06
1.12094155232047e-05
-1.94599534990933e-05
3.24969695606896e-05
1.43255544997091e-05
-3.27190238348052e-06
-6.58373548062222e-06
-2.72030440451108e-05
-1.89355182108109e-05
-2.43371539842858e-05
-3.32902093503148e-05
-4.39228419450374e-05
-1.3972484428379e-05
-1.5503570172785e-05
-4.08029458849607e-05
-5.31630348022422e-05
-2.80752436805296e-05
-2.13782484280856e-05
-4.30790710359977e-05
-2.11276136788078e-06
6.34159336092387e-06
-8.57498638078444e-06
3.83403881952669e-06
-9.8608966837561e-06
-9.9316507816618e-06
-3.09976078260821e-05
-2.21753656694852e-05
-6.58010468389026e-06
3.32605873959665e-06
-3.13408777560965e-05
-2.01902231600556e-05
-4.65208361638576e-06
-8.64874596596948e-06
-3.89786324424067e-06
-2.27471030699122e-05
-1.26433080675876e-05
1.62492905321124e-05
-4.89405063295504e-06
-3.1020831811042e-05
-4.16715234870905e-05
2.05911377879357e-05
-1.64117766576243e-05
-2.47704468152915e-05
-2.12450675714472e-05
-2.37790248441921e-05
1.86636981279015e-06
-2.25529244346159e-05
1.11561686219705e-06
2.5199729463956e-05
2.66922226465122e-06
-1.78306617200105e-05
-1.51995976743399e-05
-5.61773697578466e-05
-2.31338872112732e-05
-1.83182765505265e-05
-2.82514733772511e-05
-4.5978102804797e-05
-2.07648100826631e-05
-1.36510711703626e-05
-3.50175047760691e-06
-1.43620317517572e-05
-2.9275621506237e-05
2.13409461599493e-05
1.6188141147416e-05
-3.08340525864497e-05
-1.98316828175737e-05
2.11349492664775e-05
1.38250898120629e-06
-1.61919015444731e-05
-2.40880047355623e-05
6.66723113255479e-06
-4.88528357781684e-07
-3.79646878963528e-05
-4.45802017923354e-05
2.93819628964502e-05
-2.53661014972344e-05
-4.22121767819214e-05
-4.44780004103773e-05
1.07285160162508e-05
5.31302189049805e-06
-2.59267919941824e-05
-3.68257677167576e-05
-2.79562361240842e-05
-1.64207492763024e-05
-2.05846175701403e-05
-4.00206220110484e-06
-9.7181017807698e-06
-7.17031775620793e-06
-3.19325547753549e-06
5.55629959687673e-06
-2.12285807605376e-05
5.30544064883417e-06
-1.91909358791981e-05
6.11636659225501e-06
-5.58103594755746e-06
-4.41246779323636e-05
-1.27585556493189e-05
-1.58145595800444e-05
-1.67433733515535e-05
-5.10008379921716e-06
-1.19489016540459e-05
-1.73876782245172e-05
-3.70744742101736e-05
-4.8879832699185e-05
-2.30697386280881e-05
-1.23115691091824e-06
-4.80147973417453e-05
-3.75802383898539e-05
-1.40952831119797e-05
-2.61344121174979e-05
-3.26059512313425e-05
-4.67776328556007e-05
7.33339531994216e-06
-1.03696347175689e-05
-3.22237533827996e-05
-1.12695567886191e-05
-6.00577768040063e-06
-2.45300743432815e-05
-1.26842985438261e-05
-3.23168790480688e-05
-1.11274326282346e-05
-1.35747267647038e-05
-4.168810032582e-05
-3.06478192385601e-05
-4.84715552839865e-05
-1.85894583631428e-05
1.41205880311011e-05
-2.3545329344405e-05
-1.86651449006167e-05
-1.60517068220216e-05
-6.74474936169002e-06
-2.82568192147321e-05
-1.37762755866256e-05
-1.91857057867707e-05
-3.31822286801993e-05
-1.38508150545792e-05
-1.13300885358247e-05
-2.78568762140332e-05
-1.00491997519072e-05
-4.32907630353135e-05
1.24477610618763e-05
-1.37568144251006e-05
8.47963978237387e-06
-1.76390551660567e-05
5.85816558153736e-06
-3.96890188444268e-05
-2.02520769897681e-05
2.40685523350154e-05
5.23115289765497e-06
-3.08043356780959e-05
-2.40310482557579e-05
2.57720178245239e-06
-1.10612570503274e-05
-2.70760265319931e-05
-1.86736839755615e-05
-3.65366558567474e-05
-8.04177541881318e-06
-4.29336955204205e-05
-7.50408205322459e-06
4.53650251827985e-06
1.6304872941936e-05
-1.00627484825794e-05
-5.83066969264929e-07
1.48545654430798e-06
-8.30560399184362e-06
-3.39725217086769e-05
-4.52659414940175e-05
-6.10929965029335e-06
-2.35508456476545e-05
-1.7214561281374e-05
-3.46721394658329e-05
-1.54435916041471e-05
-3.63861500815445e-05
-3.02208431515885e-05
-4.58006466924567e-05
-4.82009393063494e-06
-1.20950226423797e-05
-1.18478509810794e-06
-2.04722829156828e-05
-2.86946127778397e-05
-1.41177335045538e-05
1.75003884614707e-08
-4.90889300537316e-05
-1.54473084632494e-05
-4.61329940031014e-05
6.33943301992642e-06
-1.67179066795008e-05
-3.4732804448081e-05
-3.35806285060224e-05
-2.72351450008534e-05
-8.6285398129695e-06
-4.01440871772714e-05
-3.31308951404419e-05
-3.36129982505722e-05
-1.20298241494232e-05
-3.57126812189949e-05
2.97384547412609e-05
-1.31251194099495e-06
-5.53238211767615e-06
-2.35440393440405e-05
2.29303978937126e-06
-1.76677440160683e-05
-5.22262949116266e-06
-7.1743998071061e-06
7.52299687884345e-06
-9.90512337902078e-06
-1.14580345831695e-05
6.30841115527059e-07
-4.32245630651365e-05
-3.04366425858432e-05
-1.21378911817315e-05
-2.48749294870873e-05
-3.14940234884388e-05
-5.64426060967613e-05
-3.32647335350475e-05
-1.62318557563894e-05
-4.34359411073197e-05
-2.93566926358069e-05
-3.9609300548161e-06
8.89913648383343e-06
6.16494697531652e-06
-2.91469832675352e-05
3.42956247857449e-05
2.60096815007026e-05
5.89282633346323e-06
-3.88420016288671e-06
3.02284058304243e-05
1.96626483989341e-05
1.77042758730322e-05
-3.6707154506858e-06
-8.25270837695878e-06
-3.79535931325808e-05
-4.46883303100914e-05
-3.50041347339569e-05
-4.34623049703501e-05
-4.44843485479264e-05
-1.38645901206795e-05
-3.01962342832759e-05
-1.25133774673518e-05
-2.73388563187252e-05
2.64566606272238e-06
-3.39584748839353e-06
-1.57631960115381e-05
6.39089890175514e-06
-1.12896923197178e-05
1.94827548835645e-05
4.16720831770843e-06
1.5669082570537e-05
1.82373802992343e-06
-6.13475963774238e-06
-1.08332127073872e-05
-3.79028771581746e-06
-1.56837043839256e-05
-1.41150108140431e-05
-4.59276776018113e-05
-5.63281229763272e-05
-2.7137879667572e-05
-2.29859292909301e-05
-4.04647055374211e-05
-4.13030959425677e-05
-3.12754855807147e-05
-2.89796562088158e-05
-1.94855803346433e-05
-2.67340179807082e-05
-1.27561101233936e-05
1.21131531201898e-05
1.06392095061224e-05
-2.2120961834268e-05
3.60177609552368e-06
-1.23382671728167e-05
1.25684736471602e-05
-4.17864924321279e-05
4.91816537019388e-06
-2.96147024306936e-06
-7.19181902888986e-06
-4.07171164469396e-05
-4.03421335596061e-05
-2.71787708638998e-05
-2.53748370709619e-05
-4.08090045673337e-05
-4.52789889709615e-05
-6.70599774623998e-06
-2.25712689733855e-05
-3.28231851058289e-05
-3.75869281057998e-06
1.00888162262303e-07
-1.21566449516116e-06
7.12888094893725e-08
2.74193491930902e-06
1.5475994197568e-05
3.19644634471358e-06
-6.14479281290013e-06
1.4940022941997e-05
6.97445668926758e-06
-4.7396718063093e-05
-3.48722628201323e-05
-4.70362880772203e-06
-4.10875667204033e-05
-5.97471369888234e-05
-2.27526305726427e-05
-2.76714696920046e-05
-2.93177422812045e-05
-6.08392723748201e-05
-3.14423716837957e-05
1.65222112059315e-05
-1.78251196691502e-05
7.81624973530582e-06
2.47571806120635e-05
1.10929969369141e-05
-6.85451424393935e-07
-2.00241386289782e-05
-1.17391690328007e-06
3.95891736990109e-05
-3.92581851424853e-05
-6.1334247166761e-05
2.72525259762767e-05
1.50677706318581e-05
-3.60259753778231e-05
-4.73324332098466e-05
-2.19342596851644e-05
-1.55842287960847e-05
-5.02387421449788e-05
-4.37448147492936e-05
-3.44623800081204e-06
1.66543570259392e-05
-3.8394194756882e-05
-2.43860908734348e-05
2.56162366811195e-05
2.79050939203954e-05
1.9260388421035e-06
-3.70956970968053e-05
-2.06178696932587e-05
2.14817360360375e-05
-3.22518076385459e-05
-3.4845293188397e-05
1.01341149797673e-05
-1.06896791253225e-05
-1.92583778313507e-05
-1.68319079563285e-05
-2.45733063183035e-05
-4.15515557152791e-05
-5.00939870598978e-05
-3.71622841037728e-05
-1.88544343578714e-06
-1.61764923981444e-05
-9.65765359411621e-06
-1.87940981412915e-05
8.24711681455574e-06
-4.28885557536787e-06
-1.85331370278957e-05
1.32832278222799e-06
-3.1371184004331e-06
-2.2902806103596e-05
-2.19808691149004e-05
-1.69990430190453e-05
-1.49867132338589e-05
-3.55037206009867e-05
-4.51186788848801e-05
-2.37213100962713e-05
-2.89242202859664e-05
-3.32889391420252e-05
-1.26707935753845e-05
-2.24471745353139e-05
-3.07137303571208e-05
-8.0042615291959e-05
-3.98954621628335e-05
2.33464094233572e-05
-3.21508431883603e-05
-1.91534134256769e-05
1.33127162912039e-05
-1.04218266584101e-06
1.9011384953615e-05
-2.72310926095179e-06
-4.49255074389348e-06
2.67013435564162e-05
-5.49175288944103e-06
-3.86067400685094e-05
-1.10881762619748e-05
-2.22338808603217e-05
-1.05951222455186e-05
-7.13577625866256e-05
-2.51767116876244e-05
-1.02143549176914e-05
-3.46339293127825e-05
7.15494189065664e-06
-3.07544799744271e-05
-2.60644662636804e-05
-1.95295287647302e-05
-8.24426090763026e-06
7.58785538037641e-07
-2.57686813510816e-06
1.08181639155503e-06
-3.12907027037594e-05
-4.23350464055733e-05
2.17166514995653e-05
5.31650310927153e-07
-3.84615450831428e-05
-3.54680036858241e-05
-8.65856173390656e-06
-1.38449677762893e-05
4.18609896593045e-06
-3.97657065424173e-05
-5.12818461301352e-05
-1.6911820863378e-05
-6.5524565991866e-06
-4.56183119194858e-05
-5.58026978961455e-05
-2.37419827397992e-05
8.31577893817e-06
-1.58460813492289e-05
-3.19811276675859e-05
-9.3767854830684e-06
-8.16366275368112e-07
-1.77879920283373e-05
-1.9576302956138e-05
-2.76670151474071e-05
-8.46257083613374e-06
-2.55662889465937e-05
-1.05589590627463e-05
-1.02349284093785e-05
-2.3449110950276e-05
-4.41442139293632e-05
-4.96440445328461e-05
-2.82932082809019e-05
-1.66367230840241e-05
-2.18084038664382e-05
-9.96123426045749e-06
-2.03663485337106e-05
-1.77560149695434e-05
5.06805155207472e-06
1.38979171811656e-06
-7.04681146113424e-06
-9.34233599964141e-06
8.36536184407503e-06
1.78032416859556e-06
-2.57249742859241e-06
-9.9757034610606e-06
-2.31773422977204e-05
-1.44973804624866e-05
-3.75681676369133e-05
-1.79643593279573e-05
-2.3688971235424e-05
3.28856251556058e-06
-2.20933637533702e-05
-2.56811378419503e-05
-4.93414394932484e-06
-2.63167429834002e-05
-2.75074700762243e-05
-1.32038343299961e-06
6.02377248933915e-07
4.10659560433289e-06
-1.8241392820833e-06
-3.28817230216522e-06
1.85012006830373e-05
1.54428996902451e-05
2.33864871710282e-05
-6.39721808675175e-07
-1.47449737411301e-05
1.56705889075928e-06
-3.16788591513464e-05
-1.54147650600352e-05
-1.4546137398552e-05
-2.25367609230602e-05
-8.84108511258092e-06
-3.89544313158841e-06
-1.33375664813156e-05
-1.47549939537573e-05
-1.23015235330867e-06
-1.388405551415e-05
-6.25412993326602e-06
9.38734333287691e-06
7.37689213770423e-06
-7.17295768424356e-06
-8.47560502758271e-06
1.3934027036867e-05
-2.73077578486739e-05
-3.11987557424326e-05
-4.49927915892152e-05
-3.19575384241589e-05
-2.16419179590905e-05
-2.46560091094646e-05
-2.29957706506112e-05
-4.73017380452646e-05
-4.06999837740686e-05
-3.70477722596197e-05
-4.57137761170357e-05
-2.45909557060078e-05
5.91660881772646e-06
-3.29291180317824e-05
-2.41716316989037e-05
2.12928550425611e-06
1.76926180907448e-06
-1.33767131139888e-05
1.29087374989028e-05
7.3064958258648e-06
-8.29540799804915e-06
-6.84612106725728e-06
-2.49626671925775e-06
4.03092457360097e-06
-2.27257890680821e-05
-4.87964024527734e-05
-6.06024593676659e-05
-2.15766240253379e-05
-3.5470055861969e-05
-5.13605610964684e-05
-2.61503202014668e-05
-2.25455790648329e-05
-1.35108510547145e-05
-2.09239371027696e-05
-5.85600621157991e-06
-1.23274088340859e-05
2.06385669809638e-05
7.07919260026551e-06
-2.1376584302872e-05
6.18099077945797e-06
5.03368793251967e-06
-2.36119187261203e-05
-3.88953189779873e-05
4.13650337392844e-06
-1.14015229637316e-05
-4.32536726892718e-05
-5.05007495333726e-05
-5.69885501868741e-06
-3.31704344069278e-05
-4.06661632432108e-05
-3.35999670113017e-05
-2.07728039574918e-05
-2.76038163852477e-06
-2.18178545509144e-05
-2.85292976032745e-05
-7.09122400798672e-06
2.66718358511971e-06
-3.162417342586e-05
1.63073702705246e-05
-1.08336911406926e-05
-1.39603209523829e-05
-1.025715628852e-05
1.26503433585092e-05
1.44991323424117e-05
6.1247943983267e-06
-2.11480848314156e-05
-1.01417989445113e-05
-5.3463719521865e-06
-3.33288455038973e-05
-5.35407253696227e-05
-3.75160321484722e-05
-4.71875592753514e-06
-1.88188339517762e-05
-4.89847988748658e-05
-1.39789753509402e-06
2.87251805552775e-06
-1.05281383374683e-05
-1.03324697049433e-05
2.33094874069257e-05
9.16105742693225e-06
-6.57191863736419e-06
-8.65837950838164e-06
-4.69267984361446e-06
2.81948560821807e-05
-1.33026570279048e-05
-4.59580849686726e-06
-4.03453563215865e-06
-3.30724542736564e-05
-2.31693733823401e-05
-1.70669551252156e-05
-1.34401200105153e-05
-3.57187698352654e-05
-3.62934950934683e-05
-3.75192464307533e-05
-2.33529664812793e-05
-2.46912169250257e-05
-5.68002023032652e-05
-6.10109937340075e-07
-5.27687062672295e-06
-2.12762081824061e-05
-2.92071886738558e-05
1.30495844644748e-05
-1.59191724437094e-05
-1.10075478068964e-05
-3.24629648768807e-05
-2.64592148193376e-05
-5.03780162600565e-06
-3.68054637617196e-05
-3.43235692301885e-05
-1.72140615484966e-05
-3.08046977186561e-05
-2.58041972723254e-05
-4.46952365413834e-05
-3.85436790958368e-05
-2.41818410220891e-05
-4.3095545986737e-05
-1.94764160264794e-05
1.28425980017748e-05
-1.11539650370232e-05
-1.19079831999756e-05
2.16767035948799e-05
7.70269224186032e-06
-2.06730509426384e-05
-1.698037613342e-05
-1.18619353922936e-05
-1.50669507529743e-06
-8.10246229753656e-06
-3.37387107671227e-05
1.00540266733928e-05
1.35722757756787e-05
-3.59877431886325e-05
-2.26953433735181e-05
-2.72819947036148e-06
-1.63968475760816e-05
-3.50643508814009e-05
-2.65041716988694e-05
-2.56330445899291e-05
-1.47191472446056e-05
-2.87228849802765e-05
-3.82136127984663e-05
1.17717297308492e-05
-1.89667394976535e-07
1.51317663631884e-05
-1.73843115079729e-05
1.08117171014397e-05
1.92163286662552e-05
9.35301390289531e-06
-6.0566921339262e-06
-1.3299294482165e-05
3.35309319178262e-06
-2.95493015429854e-05
-3.25253025468921e-05
-1.7306241485816e-05
-1.35568114092708e-05
-2.32237421767822e-05
-7.45266418036223e-06
6.72019064336192e-07
-1.58159047934564e-05
-2.4436537493208e-05
-5.18253567781026e-05
3.37878118845599e-05
-2.58806223669502e-05
-1.10122907739463e-05
-2.12596929131076e-05
6.04901119180228e-06
-2.57786330820376e-05
-2.59908153193502e-05
-2.36140052215507e-05
-4.21194803053961e-06
-2.01195350819165e-05
-3.29103537612798e-05
-2.61721532630785e-05
1.27605287304629e-06
-5.43665397767492e-05
-4.01425472313207e-05
-1.90081364806073e-05
-1.31412299068492e-05
-4.32346459413936e-05
3.57053284094695e-06
-1.00606141603936e-05
8.50242334782392e-08
-3.2812518724241e-05
-3.4046287658566e-05
-1.3186260582623e-05
-2.9123604734094e-06
-2.67052109170248e-05
-7.06593698630933e-06
-1.11930404516088e-05
-3.67397443011921e-05
-2.67388525993007e-05
-2.24660773941653e-05
9.97273774111098e-06
-4.62942620272515e-05
-5.04606354935592e-05
-3.6370897278734e-05
-2.56867350512864e-05
-3.04629225157462e-05
-2.34269127321497e-05
4.59864009598712e-06
7.0601169587392e-07
-3.31173316433311e-05
-1.83644143754701e-05
3.28640920844858e-05
7.50639256063308e-06
-3.34626311008306e-05
5.69276985302187e-06
3.4827477130063e-05
1.78062679410101e-05
-3.58067683009012e-05
-2.69485569328706e-05
1.42200733018801e-05
-2.05128381916721e-05
-2.38481060753025e-05
-4.29808016987572e-05
-2.58088691283214e-05
-4.36172151814203e-05
-5.20172959364603e-05
-3.35041245771025e-06
-4.26331540198914e-05
-3.92959611229989e-05
2.42497429946525e-06
1.19818981062233e-06
-2.04719333169431e-06
-1.16111331457298e-05
-1.35237715856003e-05
3.50777967945065e-05
1.41806680395116e-05
-1.50002068256462e-05
-3.02959323519313e-05
-6.20825668055303e-07
9.21563486289457e-07
-3.90113804508631e-05
-1.60918772611696e-06
-8.29850987033253e-06
-5.25485133756675e-05
-2.35020062024489e-05
-1.54683048469212e-05
-1.46591222521675e-05
-5.6731613827568e-06
-1.49192727068403e-05
-5.40389738897213e-06
1.41203104534762e-05
-1.2424719312825e-05
-1.7808512477631e-05
-2.21608650904282e-06
-7.51899703318831e-06
-2.40308678981809e-05
-2.59656917454989e-05
9.37736750991686e-06
1.31453744404831e-05
-3.111172985682e-05
-3.4975904997085e-05
1.0856087855564e-06
-1.31577948953775e-05
-6.76595073478363e-05
-5.24419614534754e-05
1.39035135434072e-05
-4.45637608692026e-05
-9.03530895435786e-05
-5.9143002052279e-05
1.31443138579988e-05
-2.45120234868684e-05
-5.34907672916747e-05
-1.67739040948807e-05
4.01242603770249e-05
-2.06415558193247e-05
-4.94973342245221e-05
1.03865452669791e-05
1.22071920622674e-05
-2.0833757508431e-05
-4.23221706437606e-05
-1.46808869977829e-05
5.48572700824409e-06
-1.47542979289519e-05
-5.18130205708953e-05
1.10676466580571e-05
-4.63781137605648e-06
-4.26075947894153e-05
-4.00998319862273e-05
-1.17722173524238e-05
-2.10028687135679e-05
-5.12187528416085e-05
-1.06439356369634e-07
1.29465903336551e-05
-4.66544199829091e-06
-4.03469355151977e-05
5.48830572856106e-05
3.73637737262048e-05
-3.14115603352664e-05
-4.74052514017544e-05
3.53492860920791e-05
4.03362672570568e-05
-3.87020052413459e-05
-1.60561752694048e-05
3.44096114480469e-05
2.26746618278324e-05
-4.19661575677197e-05
-5.35484378772972e-05
1.32094901943681e-05
-3.41663335294326e-05
-8.5245475608217e-05
-3.15071870566082e-05
1.49316690816676e-05
1.78099357423057e-05
-3.31664674644559e-05
-2.77057225469376e-05
2.96127029573162e-05
6.72963225073085e-06
-6.32295824122096e-05
2.16982257104711e-05
5.29276304258825e-05
2.65201490820248e-05
-1.43046908280507e-05
-6.20049332293106e-06
1.53921471480421e-05
1.02765216707907e-05
-1.04462135392359e-05
-1.19464770735709e-06
4.22938519833473e-06
-1.29418381863255e-05
-9.14435929547555e-06
-5.5808594211484e-05
-6.41503689844964e-06
-4.55967952444733e-05
-4.16929018064813e-05
-3.23685285239277e-05
-1.61617735030067e-05
-3.60619929385204e-06
-6.26866137839416e-06
-1.99489684980824e-06
-2.95717166532679e-05
-2.1490890200535e-05
-3.9420592579281e-06
5.03450265039691e-07
-3.83697066962193e-05
-3.75772592977021e-05
-2.79636098444184e-05
1.48264021881383e-05
-4.02652639374232e-05
-5.98783434389259e-05
-4.33115379704479e-05
-6.36484187479281e-06
-3.59255681489661e-05
-3.65911047365672e-05
-3.33478943476655e-05
-1.97523594789276e-05
-3.3539024412369e-05
-5.23950911311198e-05
-1.70138089703548e-05
8.97703669692097e-06
-5.10708008203489e-06
-2.01655323618996e-05
-1.75682383388759e-05
5.90948881751695e-06
-1.02894769122757e-05
-3.61780156899596e-05
-1.89757154997707e-05
7.45718488943794e-06
-2.13375665036645e-05
-5.20202552238166e-05
-1.1567663617737e-05
-1.0329195426889e-05
-7.43984038469788e-05
-7.17562035848762e-05
-9.60645131669371e-06
-1.18177086391051e-05
-3.42088919561136e-05
-3.61621049524888e-05
1.21116648221518e-05
1.15705506324419e-05
-2.60054624724664e-05
-1.51103743105876e-05
3.16706078246054e-05
1.15824098819726e-05
1.88378039859017e-05
-2.17151026238852e-05
2.31630583621717e-05
1.93918708724857e-05
-1.40753339334083e-05
-3.28591123247831e-05
-1.85179197843945e-05
7.0587712205891e-06
-4.45445492972906e-05
-3.4720588040041e-05
5.99485406193444e-07
-1.12460132682287e-05
-2.72071824676009e-05
-2.84735307626243e-05
1.95286789839928e-05
1.75793521344687e-05
-1.0850528041343e-05
-8.4832598030583e-06
1.3073468422192e-05
7.64609803004648e-06
-3.03121133767409e-05
9.65479484058709e-06
2.61970581454057e-05
1.40150733890025e-05
-4.88741609886449e-08
5.29772706607984e-06
4.06209783143112e-06
-2.87956695953779e-05
-3.40025385922073e-05
-2.49633314200267e-05
-5.09388154437066e-05
-4.53027629080444e-05
-4.29044180566938e-05
-6.7274181794721e-06
-1.7586388636356e-05
-1.99807197807828e-05
-3.00867408484708e-05
-9.6258672795356e-06
-1.65777293823708e-05
3.1067181274929e-09
-1.19649059015494e-05
-2.37795484622352e-05
1.21446980115401e-05
1.02080802408643e-05
-1.49158473016982e-05
-3.30943419594765e-05
-1.14195291227526e-05
-2.77331783461493e-05
-6.51504096930485e-05
-5.01703564281108e-05
-1.70289156492744e-05
-3.44669727777762e-05
-6.25177234894942e-05
-2.30019922590812e-05
-1.19669631513588e-05
-5.48413811324963e-05
-1.75909266853153e-05
-2.18984464836272e-06
-1.40462413861329e-05
-6.2444588869744e-07
-1.38763938189872e-05
1.23050502889327e-05
2.43345114361564e-05
1.89951200180708e-06
-2.1853677667946e-05
-2.97119813710966e-05
3.23606274740195e-06
-1.04878310602241e-05
-1.54850800672248e-05
-2.40471284984426e-05
-4.35244103170534e-05
-1.78353988268309e-05
-3.05816122842501e-05
-3.24606935357073e-05
-2.85592716359616e-05
-2.46574584148427e-05
-3.73229870239059e-06
-1.22335559167355e-05
-1.19489622149964e-05
-4.23345627175589e-06
-1.24786437381417e-05
-5.69080857985475e-06
2.43464109199282e-05
-5.0988696614699e-06
2.29568487089877e-05
-1.12718618454568e-05
3.5904062293336e-06
-2.42275942762946e-06
-2.71476599989992e-06
-5.11512065985844e-06
-3.21111965862415e-05
-4.02954034671852e-05
8.21677404778156e-07
-4.76850512961453e-05
-5.26873014418331e-05
-2.83546800472485e-05
-2.17295550065232e-05
-2.83924126580453e-05
-2.09825793926753e-05
1.43889583219452e-05
-4.34507658861141e-06
-2.58161919755052e-05
2.05767521172652e-06
-1.2921436530564e-05
4.97606233337808e-05
2.67635621404945e-06
-1.44733187057444e-05
3.51615733184328e-06
-1.35420712276778e-05
-3.07524978234106e-05
-2.28337696493686e-05
1.16828926399651e-05
1.86665861273288e-06
-2.00744926103077e-05
-5.02240790390528e-05
1.65211235593291e-06
-1.19865378078329e-05
-4.48921711288164e-05
-2.16534889675898e-05
-2.27153509274445e-05
-1.8989082093169e-05
-3.7473727337599e-05
-2.98031649694562e-05
-5.67443288483862e-06
6.30821939830315e-06
-4.21368666909704e-05
-1.38858638900493e-05
-9.37005844971727e-06
-1.40235001050346e-05
-5.72287089024175e-05
-2.44204640528163e-05
-1.33975354643066e-05
-3.50818679591755e-05
-7.73085942165376e-06
1.19543832195492e-05
-2.92293585666995e-05
-5.46070664066281e-05
-1.7851835982732e-05
-3.49236538500293e-06
-2.75826380269342e-05
-3.86916709353306e-05
2.77668000192095e-05
-2.01883581677886e-06
-2.64144221419386e-05
-3.99635519501829e-05
-1.58302728154676e-05
1.7653892316748e-05
-4.05233363235362e-05
-4.99709652835363e-05
2.67160386860854e-05
5.85985550093471e-06
-4.4607143494067e-05
-3.21456997475132e-05
-7.16551572377154e-06
-4.30009104667671e-06
-1.69278756888168e-05
-4.45536540457742e-05
5.86605294377782e-06
2.48982811450768e-05
-1.23147207024595e-05
-3.54528919585476e-05
-1.20825782960922e-05
4.31093877323102e-05
-4.63328214121368e-05
-2.76714787545742e-05
9.82496980878552e-06
-9.43547075876311e-06
-1.39483862393108e-06
-6.21920440058132e-05
-3.62327488163128e-05
-2.14061394283354e-05
-1.78949159146918e-05
-4.22097214115284e-05
-4.05516759965051e-05
-1.82410753941576e-05
-1.55445403865192e-05
-2.23797487102297e-05
-4.31173995130564e-06
1.81805750516898e-05
-2.0967908012986e-05
1.39551370471741e-05
-2.65171301278438e-05
6.40561126764691e-07
4.14733924727255e-06
1.57819455306386e-05
8.09997402269064e-06
-3.43829475875433e-05
-2.01915262881755e-05
3.76209817552889e-06
-1.31370631028253e-05
-3.26560884697801e-05
-5.88643486022734e-05
1.48435418420171e-05
1.08394934084999e-05
-3.08223864378928e-05
-4.5463212492958e-05
-7.62130484838147e-06
1.36019730843715e-05
-5.60752686694076e-05
-5.21333695442175e-05
1.20972489739622e-05
-1.0408046272069e-06
-2.40201045221127e-05
-5.15174732388871e-06
3.8860913904437e-05
3.92321188300235e-05
-4.33889455111672e-05
-3.57244222938133e-05
2.88877907713744e-05
-7.81414532944278e-06
-3.87348881535858e-05
-1.05813488968555e-05
-5.42022082874728e-05
-1.66325631201966e-05
-4.73518904067226e-05
-5.8136153623527e-05
-7.35004750278186e-06
-3.49048667017499e-05
-3.0332134112452e-05
-2.77989865745628e-05
-1.15423137419661e-05
2.18757260144043e-05
5.2458177312427e-06
-9.8113855464083e-06
-1.81980004439062e-05
8.38464048010097e-07
8.88219609920233e-06
1.21394560885228e-06
-1.05881677259024e-05
-1.07799679139424e-05
2.10212499089738e-06
-1.46750437305666e-05
-3.22973858507782e-05
-1.3803287940509e-06
-4.32308673833932e-05
-5.12601958830168e-05
-4.94942629113174e-05
-3.81375279062283e-05
-3.25386634394361e-05
1.24616265254918e-05
-3.73649211718374e-06
7.43461645512646e-07
8.27064456408815e-06
5.40704084892392e-06
-5.19298667971458e-06
-1.26551181986853e-05
-9.70761685690358e-06
-8.60462437054443e-06
-2.99624452713955e-06
1.00742287294425e-05
1.88377448530476e-05
-2.9539936881039e-06
-1.73734802442987e-05
-3.2115177644472e-05
-2.98531155787761e-05
-1.11393522435779e-05
-4.30716692403974e-05
-4.02185108662654e-05
-2.44823785995099e-05
-2.45579260311729e-05
-2.73507866805235e-05
-2.27496352338322e-05
3.39922563025882e-06
5.24218464639201e-06
-1.66675905063698e-06
1.0677520872291e-05
1.0740414192755e-05
2.32735788212214e-05
1.99112375823555e-06
6.79689142841107e-07
2.09517618074994e-05
1.44602408605324e-05
-2.86217411708962e-05
-2.02940967567182e-05
-3.41510287273562e-05
-2.51318583993945e-05
-4.1891138627095e-05
-3.58551229731912e-05
-3.9103236621435e-05
-4.13741646714326e-05
-1.36043813883345e-05
-5.00266462305086e-05
-2.91289224815852e-06
2.59302748666606e-06
-1.06148587848784e-05
-3.73929624777964e-06
-2.76519276661859e-06
-1.15794179852161e-05
-1.01316583648856e-05
1.26579688233102e-05
1.47062675777355e-05
-2.17682557034089e-05
-4.69741482264999e-05
1.35879101075758e-05
7.86145738518252e-06
-5.37425047919659e-05
-4.33749886940044e-05
-3.88506079741458e-05
-2.73332071163582e-06
-2.58824515049848e-05
-6.30358350464073e-05
-3.02172628794614e-05
-2.83160865095191e-05
-3.73024294443263e-05
-4.20123523259197e-05
-4.69141075510978e-06
1.84544471625807e-05
-1.53352438781654e-05
-1.98800904789325e-05
-1.70762101606199e-05
2.16744910574315e-05
-3.74998384339633e-06
5.60555401741516e-06
1.77370016300709e-05
7.78177220816623e-06
-2.2838821773038e-05
-6.09675983380732e-05
-1.26465088854681e-05
-1.87033472685254e-05
-5.35729346293095e-05
-2.74181261930293e-05
-2.52010815930162e-05
-4.14277166175815e-05
-2.67983296706929e-05
-1.63533746681518e-05
-2.27412849840348e-05
-1.05604210053834e-05
2.41932524517113e-05
-3.56111845635666e-08
7.58467868084798e-07
1.83768305782232e-05
1.08250503571429e-06
2.3229444278327e-06
1.75985234342243e-05
-3.83539804157008e-05
-2.42455096375957e-05
2.21441153387199e-05
-1.34809155949974e-05
-3.26890844467545e-05
-4.98934304616415e-05
-2.33265095417149e-05
-8.97526093067362e-06
-3.33785186662121e-05
-1.52957346296898e-05
-3.2365788384507e-05
1.30431301158956e-05
-1.64375643895334e-05
-7.54327069512212e-06
-3.17857757158181e-05
1.03244896064257e-05
1.13208148795689e-05
4.3537945135486e-06
-4.00157419761338e-06
3.75677915643948e-06
-5.12270236333031e-06
-4.65590263585218e-06
-4.08582135309457e-06
-2.85828030274914e-05
-4.28172033750846e-05
-5.91102955332833e-05
-3.46120284715742e-05
-4.22587925453886e-05
-4.39623112657365e-05
-2.5418944631389e-05
-1.39729208349729e-05
-3.69346217436586e-05
-2.98241028754665e-05
-3.70176198293949e-05
-1.19760960950958e-05
-8.11657664308804e-06
-1.7923486073291e-06
-7.58220054549823e-06
-1.25740473383362e-05
1.86480565040586e-05
2.13902813857075e-05
-1.29600141829501e-05
-2.49480883863092e-05
-2.56624364658616e-05
-2.70122665080392e-05
-2.81154090029979e-05
-3.32377863847614e-05
-2.87042208127623e-05
-1.90885605854468e-05
3.41651640104479e-06
-4.64438887142955e-05
-4.21220821059407e-05
-2.50334297924444e-05
7.70839659160712e-06
-1.69425722862679e-05
4.83932024277572e-07
1.17193766883677e-05
-9.05457736470692e-06
-2.87757341909255e-05
9.06615784594953e-06
2.4066535738705e-05
-1.2921151036303e-05
-2.02836891318203e-05
-3.71970375736878e-05
2.96948961245678e-06
-3.10850833648786e-05
-3.64382660504595e-05
-1.52587343710183e-05
-2.56974160438083e-07
2.45372630013006e-05
-1.7073785254164e-05
-2.25637569598415e-05
-2.65207122544993e-05
-2.06955176286503e-05
-3.01194758949937e-05
-1.91215726496857e-05
2.06284926764733e-05
-7.99899544522588e-07
-2.18889949568901e-05
1.8503793730686e-05
3.12913828619033e-05
-3.33694121354632e-05
-9.15919653445981e-06
-2.08453991946593e-05
-1.50873477079328e-05
-5.98594964495013e-06
-3.12667766104723e-05
-2.02531639798223e-05
-1.82988246368918e-05
-7.51322644073722e-06
-4.20990014474312e-05
-4.11406952269807e-05
-2.08373298772884e-05
-2.67325940227579e-06
-2.93933334196829e-05
-2.90080832535446e-05
-2.73303653562644e-05
-1.61032418015513e-05
-1.93461771753321e-05
-1.61728761149565e-05
-2.29941022417084e-06
-2.83666869144364e-06
-3.55711415156094e-05
-2.10159967346799e-05
-1.64765436198299e-05
-2.55148836670389e-05
-3.3583703351483e-05
-2.87523478734129e-05
1.69655016240243e-06
-3.81982589770853e-05
-4.58054966599822e-05
-1.34827980463293e-05
3.3471667739859e-07
-5.07864447205838e-05
-3.18810747362094e-05
6.31612693522755e-06
-1.19102284369474e-05
-3.47611274341639e-05
-2.20396032188153e-05
-6.06946985223576e-06
-3.9303814140894e-05
-3.7946902460914e-05
-2.86188776295882e-05
1.11821709141544e-05
-4.92123370774824e-06
-2.56638597014962e-05
-2.75952205274173e-05
-3.00792790085886e-06
-1.0535135518148e-05
-4.29333866556558e-05
-3.83032967614368e-05
3.34538631937742e-06
-1.562143232892e-05
-2.13845406309343e-05
3.60068654214932e-06
2.38431262487136e-05
-2.32159061158707e-05
-2.48467317323765e-05
-2.28301271681974e-05
3.23692608524388e-07
-2.24956657681541e-05
-3.78310900632452e-05
1.04642397921061e-05
1.06928797132606e-05
-3.1595566387291e-05
-3.32665444318031e-05
7.59147276898903e-06
-1.61046733491692e-06
-2.81088244905694e-05
1.38789211465417e-05
1.59909913301679e-05
-4.39742394265413e-06
-3.09541031940779e-05
7.90857055595514e-06
-1.4851214767714e-05
-8.74572007733361e-06
-2.10037671194726e-05
-3.14807819253199e-05
-2.65875540138733e-05
-2.92848824509935e-05
-1.52592804725088e-05
-3.3498523724418e-06
-1.12144104289201e-05
-3.00782589756587e-05
-2.44978990539752e-05
-5.69208999611965e-06
6.52202760461041e-06
-5.6162114519193e-05
-4.32307193997029e-05
2.19455315128782e-05
5.65361370015495e-07
-3.36823141548571e-05
2.59099983680431e-06
-1.56234952589121e-05
-2.50301813020892e-05
-3.56647185656583e-05
-1.20255809772029e-05
7.62599980157257e-06
-4.86639513292436e-06
-2.77766799060947e-05
-2.05037210294157e-05
-9.13008909293917e-07
-2.52583222097891e-05
-4.79004774247414e-05
-2.47069896771404e-05
-2.18577888336994e-05
-4.15011232655718e-05
-4.07717564057847e-05
-3.43581365414129e-05
-1.05781397729774e-05
-1.95393653192881e-05
-3.89322756856565e-05
-4.86483949583174e-05
-1.74571843031157e-05
-1.7895935919049e-05
-4.06919558631488e-05
-2.26134878193766e-05
3.50349906087546e-05
3.88301754793707e-06
-6.54368335537881e-06
2.33473315640814e-05
-1.8625485128072e-05
-3.04428329777859e-05
-2.62082885578821e-05
-4.49688347204932e-06
-3.06401892337721e-05
-5.97807017424531e-05
-4.71255313294855e-05
-2.41055822691119e-05
-4.31709590527595e-05
-8.24694689082931e-05
-5.89311274416031e-06
-4.179357717578e-05
-2.90090883943364e-05
-2.88664812670194e-05
8.6426484790172e-06
2.6718699748694e-05
1.7149292481249e-05
9.85817704157422e-07
1.10303256181792e-05
2.10213139501486e-05
-9.76415868869134e-06
-2.27203002609577e-05
1.78879711598944e-05
1.84643080067564e-05
-1.05990276440909e-05
-1.0620652882738e-05
-2.09725229471265e-05
-3.7409808954338e-05
-5.36566241661121e-05
-3.40041545733998e-05
-1.03784252378602e-05
-3.57334532005692e-05
-6.72989336282874e-05
-5.4614112158346e-05
-1.80028719953499e-05
3.72758285670626e-07
-3.83252516771257e-05
-7.58791275894845e-06
2.66932973634429e-05
1.39403365997989e-06
9.46415396079401e-06
2.10250277487824e-05
1.84142548590074e-05
-3.07113420569115e-05
-1.4916199630969e-05
1.41302680668244e-05
9.59337570867376e-06
-3.63658681948801e-05
-5.33582279161118e-05
-3.11115171906916e-05
-2.26461349283894e-05
-4.1054346601984e-05
-6.16552864714869e-05
-2.95471906684491e-05
-1.55714466942208e-05
-3.76674400045081e-05
-3.26551607631389e-05
-3.27281776681839e-06
2.66652845481908e-06
-2.47482979320642e-05
2.33703813649132e-05
4.83785628177856e-05
2.29529854405218e-05
1.59799216564996e-05
-1.0205240542346e-05
-7.19039459310199e-06
2.23388262492747e-05
-2.70772657286469e-05
-2.01896115709347e-05
1.12600260541867e-05
-3.01191136538171e-05
-6.11613516379433e-05
-5.90953689170312e-05
-4.28978797570838e-05
-2.83033296728754e-05
-7.70957979136783e-05
-3.91931956163151e-05
3.23966175463336e-06
1.87860981900971e-06
-3.35189691988271e-05
-1.11823442757503e-05
2.02601552298978e-05
1.14577920789052e-06
-1.33152138527567e-05
5.02872188482104e-05
1.52451844077963e-05
-1.37260122818805e-05
-2.02996276625984e-05
1.26131550922079e-05
-1.44203959867315e-05
-4.03717607940282e-05
-2.65748773086052e-05
-3.0584791938982e-05
-3.83177794871546e-05
-5.55021111778598e-05
-3.26822126613224e-05
-2.01850386535509e-05
-4.86054236714149e-05
-4.76106528519104e-05
8.15109204887998e-06
1.82445417001913e-05
-1.79692215340293e-05
1.36511483067263e-05
-4.91765259452885e-06
3.27488044812927e-05
8.67891566013798e-06
2.64974263209572e-06
2.71312614763082e-05
2.50839000137208e-05
-3.08966990292972e-05
-3.91235794882993e-05
1.56693622861434e-05
4.00234678937908e-06
-3.5641428273102e-05
-4.87187380575827e-05
-1.06562309130507e-05
-1.52414312664872e-05
-7.318781041706e-05
-6.48362730596853e-05
-1.57235441947242e-05
-1.01439372582928e-05
-2.82343274423954e-05
-3.79967676923156e-05
3.04481524182377e-05
1.33774048506844e-05
1.38833173153811e-05
-4.80740955196637e-06
3.35765652130852e-05
2.07427035556726e-05
-1.44365867798715e-05
-1.95743916409237e-05
6.12858501580681e-06
-1.30332906282915e-05
-1.39070144461645e-05
-2.51468768401009e-05
-1.97524613166048e-05
-2.87912955686054e-05
-1.72112975696679e-05
-2.9683484615632e-05
-1.89622148848217e-05
-3.50246170991614e-05
-2.64111390919672e-05
-4.19370996986353e-05
-2.03165317564918e-05
-1.95096046172266e-05
1.42605637545531e-06
1.46303284776649e-05
2.48053162147091e-05
-2.15651407024008e-05
-1.37840954267826e-05
4.26685376440404e-06
-2.12352466589963e-05
-5.7964362811699e-05
-6.35178254151623e-06
-1.08083725946345e-05
-4.04893411693361e-05
-4.25529021321411e-05
-5.09956616049389e-05
-3.03035720768264e-05
-2.93088329118064e-05
-2.7633764070686e-05
-8.90832222520232e-06
-1.42106001158986e-05
-1.41842731986875e-05
7.87598723369637e-07
-1.51627233341491e-05
-1.02215865698403e-05
1.15060470116767e-05
-3.27941547845419e-05
-1.03761562601489e-05
-2.24128958805029e-05
-1.85437397909778e-05
-1.40789309800832e-05
-9.51104758163134e-06
-2.13495407256972e-05
-3.01951764677758e-05
-3.4264299639128e-05
-2.77362028798382e-05
-3.31641911479699e-05
4.33608650734265e-07
-1.58496320343628e-05
-8.00294274662217e-06
1.09914952403622e-05
-1.88075202015568e-05
4.16633903983394e-06
-1.00057676329474e-05
-5.10927339688708e-06
1.03475026221908e-06
-1.71654059626443e-05
-3.94153759618466e-06
-1.50155119196321e-05
-3.77909591960037e-05
-1.83710218896411e-05
-3.37919854528445e-05
-2.0715265024041e-05
-4.93525715481679e-05
-1.33237096213534e-06
-2.87327575383206e-05
-1.46624993489795e-05
1.90713478742594e-08
-6.21151676249511e-06
-7.78665051701012e-06
-3.10809353762e-06
3.9311015549576e-06
-1.93360737638386e-06
-1.66483353340849e-05
2.54818528353245e-05
-1.12207585862818e-05
-3.36189421995029e-05
-2.77912533385292e-05
-1.36181048083382e-05
-6.50813082609887e-06
-1.94977488444735e-05
-5.21689209086535e-05
-1.2157724126576e-05
1.55475187257928e-06
-6.43600678787488e-05
-3.56127300780018e-05
-2.91331735899338e-05
-3.54812831028148e-05
-5.70747486427074e-05
-2.70536807767526e-05
1.08170549451453e-05
1.98281418091953e-06
-2.29580478299525e-05
-1.13194703637254e-05
7.02454047563789e-06
-4.55742231745101e-05
-7.24819521623641e-06
-5.8907723503931e-06
-3.58451290389702e-06
-3.56060618945596e-05
-5.11695294869745e-05
-3.6185422933367e-05
-2.23307692759084e-05
-6.43768810822632e-05
-4.64311304309036e-05
-4.23432792838882e-05
-2.45435379717964e-05
-3.29008157026597e-05
-7.04456919073757e-05
-2.04689896875888e-05
1.86139576036965e-05
-1.73799182530153e-05
-2.74313049006636e-05
4.68814815799023e-05
2.27203030193816e-05
-2.60952459838948e-05
-1.10742676122259e-05
4.89068064351835e-05
-1.13394944753088e-05
-4.01553247984449e-05
-4.57168159968992e-05
-2.31036708093114e-06
-2.81716184500356e-05
-6.44188899005902e-05
-2.83007367726793e-05
-1.84888270986784e-05
-3.68166466734582e-05
-6.3169360509564e-05
-5.09319542876697e-05
-1.67864174507185e-05
-1.29672979964407e-05
-2.50118864139598e-05
-1.55116524648114e-05
2.98969763426889e-05
-2.16134323132892e-05
-4.21309048768636e-05
3.91183702770694e-05
4.59776472714354e-05
3.12942445263713e-05
-3.72473185199045e-05
3.38625550481647e-05
3.41368463290457e-05
-1.69208781161016e-05
-2.87361270704806e-05
1.04064237599743e-05
3.98166473856739e-06
-5.05595599831111e-05
-2.96219428426451e-05
-2.75243360292247e-05
-2.41814744236479e-05
-4.98823242980464e-05
-3.74481793893116e-05
1.3925250176682e-05
-4.52797919669253e-06
-1.55592036891989e-05
6.6803504141598e-06
6.12098179298532e-05
2.774213385273e-05
-1.75791992017923e-05
2.10733463364426e-05
2.40563135090109e-05
-6.44673840947304e-06
-3.70375710249119e-05
-2.84411904649285e-05
1.50740274662507e-05
-7.26799123503841e-05
-7.5921010372227e-05
-1.52498853918772e-06
7.79200915792662e-06
-4.48109434321847e-05
-7.89421467716122e-05
-1.99679258417032e-05
-9.33943286147526e-07
-5.19836397459366e-05
-4.38286138285223e-05
4.31778461063837e-05
1.19110549773827e-05
-5.2446390008305e-05
-3.11290845302058e-06
7.24120646284058e-05
4.51408872699867e-05
-2.6989807998301e-05
-3.10972874208505e-05
6.87835119567217e-06
-9.63226199043075e-06
-4.21677910710545e-05
-4.07967761147776e-05
-1.56889663754717e-05
-3.46219003894449e-05
-5.84599662058391e-05
-2.19538618705887e-05
-3.36215004610433e-05
-6.15034329596426e-05
-4.19903528462272e-05
-1.5706264149255e-05
-2.74841226859998e-05
-1.30939232534331e-05
-3.54808783013753e-05
3.46044438877513e-05
3.8468413374059e-05
-1.44855045234222e-05
-4.26376842570023e-06
3.48814092561204e-05
1.62152877573181e-05
-3.12262532554571e-05
-2.06926911730353e-05
1.0411293961044e-05
-8.74928957701272e-06
-8.10162136823873e-05
-8.23314559289353e-05
-1.00089629907286e-05
-1.91179510318092e-05
-7.88703964686489e-05
-6.89933083342863e-05
3.97474241371052e-06
-3.20603192622857e-05
-4.38339244834593e-05
-3.64439140743955e-05
3.53866422446542e-05
4.60864064631618e-06
-2.69518385685275e-05
8.26155621015981e-06
-7.00771176559538e-06
1.84109570307123e-05
-1.17798366345954e-06
7.43592318402289e-06
-1.70007216940401e-05
-3.88684503773326e-06
-3.61562528075062e-05
-2.09832982541883e-05
-3.28338153897429e-05
-2.81942966986156e-05
-5.24896927218894e-05
-4.47608940288322e-05
-3.02453912511404e-05
-6.57579414206258e-07
-4.55075784887641e-05
-2.96769095493067e-05
-9.81535293843646e-06
5.05258770600022e-06
-2.15697359208047e-05
-3.31409466176662e-07
3.99813381952756e-05
3.05664380031848e-05
2.90293165591996e-05
-4.76147733143341e-06
-1.76529702033239e-05
-2.39927954395613e-05
-2.1216158839584e-05
-1.45881739475545e-05
-3.8824714608816e-05
-6.47207954673102e-05
-2.94550121547412e-05
-3.6690783096656e-05
-3.69065297178252e-05
-4.38165573584016e-05
-9.42588785125936e-06
-4.89238166951476e-06
-3.9386531664057e-05
-9.17211781902536e-06
3.80779916685506e-06
2.32104194475686e-07
-1.45052379133362e-05
2.0248962440915e-06
2.89767428917534e-05
1.72208293126126e-05
-1.35106306185319e-05
-2.84814985812915e-05
-1.36237506771961e-05
-9.96912100988227e-06
-1.83311774794279e-05
-2.857941688122e-05
-3.65527761611979e-05
-1.46486894397755e-05
-4.06877685283584e-05
-4.77722553051074e-05
-1.90300668998638e-05
-1.60318902385086e-05
-3.04356892480364e-05
-1.10174125850068e-05
-2.4065839845271e-05
6.09692671053097e-06
1.26501151331342e-05
3.79155953964766e-05
1.8394751132645e-05
2.28213348775698e-05
2.86466975941818e-05
-9.09211542065843e-06
-6.29555185792455e-06
1.24967125994493e-05
-4.53028756156965e-07
-1.35160061158329e-05
-3.17192492593924e-05
-4.99952877897926e-05
-7.55588432771253e-06
-6.72689939920928e-05
-7.28733605545512e-05
6.46804370609813e-06
-3.86399864549169e-05
-5.10390356324553e-05
3.08529709205038e-06
-4.39101907296688e-06
6.9648226250305e-06
7.15769903484706e-06
2.37824261990473e-05
2.28717768198221e-05
2.89186204207376e-07
2.19062400467826e-05
1.5900671230028e-06
-5.36276491075281e-06
-1.38043786286265e-05
-3.63059156144061e-05
-8.01663996881024e-06
-5.1400376964069e-05
-4.39230881131826e-05
-4.56079781828165e-05
-2.97846707418215e-05
-3.46640345308963e-05
-2.81872973686352e-05
-5.84596766557856e-05
2.34576554014255e-06
2.07599947452293e-05
-1.65657332621623e-05
-1.68315622269532e-05
-3.02332609156779e-05
-4.99109183091531e-06
2.93529685242413e-07
-4.22713358987757e-06
2.60899104548675e-05
1.13232073441847e-05
-1.41347949773939e-05
-1.79656901778853e-05
1.43491318468805e-05
-1.30646300662476e-05
-5.80685044106927e-05
-1.3867206980365e-05
-1.87739989327271e-05
-5.07148510512118e-05
-5.55025586628659e-05
-2.57302827571692e-05
-2.04921392659396e-05
-4.39402509614996e-05
-2.18524024386258e-05
3.44914096545181e-05
-1.43838947231856e-06
-7.03927202826651e-06
1.43708259642017e-05
3.0268265809127e-05
4.33509989009306e-05
-4.14083558837033e-06
-1.27349110725134e-05
5.16508075566707e-05
1.31729562859143e-05
-4.29395484676034e-05
1.43077180407581e-07
-2.84874848540851e-05
-2.84380779197899e-05
-3.11913527257315e-05
-6.75444039168969e-05
-3.84013896618357e-05
-7.78956213914087e-05
-4.96711790858027e-05
-1.92771288440672e-05
-6.30158382205927e-06
-2.47383766612891e-05
-1.43354206840767e-05
1.89963534129051e-05
2.68976438996416e-06
-1.16578213562686e-05
1.31261907880734e-05
1.60104973460016e-05
4.51671549763892e-05
-6.30618051603141e-06
-9.88432203518176e-06
3.32917016071007e-05
1.27221925801411e-05
-5.01457013813734e-05
-4.45656865937613e-05
-6.11254561322333e-06
-2.76319330287781e-05
-6.57649371518929e-05
-1.75761402020811e-05
1.12133733253947e-05
-2.21688762366475e-05
-5.61700710297564e-05
-1.79684237859648e-06
5.08017532185312e-05
-3.10432906612981e-05
-7.56042166520914e-06
2.52792051527061e-05
2.38614269530022e-05
-6.10981359489577e-06
-2.14134190649629e-05
2.3714134367404e-05
4.79391137028926e-05
-1.96802474716153e-05
-2.04311286387516e-05
1.7699776249218e-05
1.89424265277221e-05
-4.82669754861319e-05
-5.15439304631564e-05
-1.29569557866874e-05
-1.23409705508017e-05
-5.29163828504127e-05
-3.63134097425865e-05
-2.69009172647079e-05
1.48239096711597e-05
-1.57873435227449e-05
5.33190037694301e-07
-1.01256609688983e-06
2.06428528003198e-05
-2.46777054247332e-05
2.27699994434431e-06
-2.0615815290731e-05
-2.28009981164426e-06
-3.31311942453172e-05
2.93402454361837e-06
-1.00147744711583e-05
-3.84774905129753e-05
-1.68939192351861e-05
-2.65428169723152e-05
-5.05370236627505e-05
-5.270949573707e-05
-5.1605797607565e-05
-2.97811145571121e-05
-2.23162790578326e-05
-4.29774712966259e-05
-2.27233382006734e-05
-1.3874029442571e-05
-1.95003402653576e-05
-2.4351765647929e-05
1.23254659970574e-05
-8.02147470377047e-07
-9.63334277509466e-06
-3.75281739323876e-05
2.16324515637907e-05
9.50243566362294e-06
-1.01023962775204e-05
-2.48977102564658e-05
-3.98450689021262e-05
-8.1192976990605e-06
-7.88729899936162e-06
-2.41272937849161e-05
-1.12651699087265e-05
-5.18102113709303e-06
-9.19892092469441e-06
-3.4110699734361e-05
-2.36072640230071e-05
-3.87330317083964e-05
-1.36150077537051e-05
-1.83366616070253e-06
-9.30008455710801e-06
-3.34908505697406e-05
2.55977331212855e-05
-4.78956838870298e-06
1.36635660340702e-05
8.18118324249382e-06
1.51726843748358e-05
1.5901103651006e-05
-9.53385457354061e-06
-3.8321810164872e-05
-5.92002105410848e-06
2.55886837170011e-05
3.88771814064329e-06
-4.90772241318857e-05
-4.25048869899527e-05
-1.44484558925578e-05
-8.18400976085481e-06
-4.29216633832485e-05
-2.14097430413046e-05
-1.29197615419763e-05
-1.34363190247742e-05
1.54466984026224e-06
5.88284531379149e-06
7.02914174762336e-06
-2.57877119986457e-05
-1.88564793418566e-05
-3.07115815908551e-06
1.91965880379265e-06
-6.01853948215709e-06
-6.31772730162211e-05
-1.96414118725807e-05
-3.62570612978916e-06
-6.32594715848131e-06
-4.13156147876973e-05
-1.09375464638856e-05
5.86685927049344e-06
-4.73182047582645e-05
-4.77156676141673e-05
-1.59494243836114e-05
3.78698557500324e-06
-3.88835461248704e-05
-1.23503578283317e-05
-1.97217347381865e-06
-2.90113638017721e-05
-3.26508611784096e-05
6.50755533969249e-06
7.60407144684125e-06
-2.07690640587608e-05
-3.44551240379085e-05
-1.66870383691582e-05
-7.50882590786005e-07
-5.40465280397748e-05
-5.05433696289924e-05
-4.84170477025111e-06
-2.72420493341382e-05
-5.29936942228552e-05
-2.97306057416381e-05
-2.8871949831952e-05
-2.01300345584204e-05
-4.93288306929915e-05
-1.92190464370853e-05
-3.38423690159307e-06
1.08564160456986e-06
-2.91455993857802e-05
-3.76809637541657e-06
1.90789049339457e-05
1.58402578103068e-05
-1.42826680984553e-05
3.57461705314351e-06
-2.82500836604924e-05
-6.73533289665713e-06
-6.3982274444244e-05
-6.37317623088297e-06
-1.00121053888332e-05
-4.94863955827652e-05
-4.13766004772939e-05
2.12129599547224e-06
-6.22441372404866e-06
-4.34797618041888e-05
-1.89360347599567e-05
2.2508164527054e-05
-3.76806528219465e-06
-1.45311354402578e-05
-4.49733549119435e-06
2.19813287724835e-05
-2.71129005955976e-05
-1.54393069935645e-05
7.81635139269571e-06
2.98260020968005e-05
3.88372975900247e-06
-6.30903656202691e-06
4.40224004445342e-07
1.48907901099746e-05
-1.75426955989322e-05
-5.55273012149502e-05
-1.97212966639573e-05
-7.93797907826786e-06
-2.57716846455915e-05
-4.1132439815527e-05
-4.04632493677353e-05
-2.17187920851517e-05
-3.43786946701696e-05
-2.69791622131758e-05
1.11848853654259e-05
1.90655903023309e-05
-2.33161519029098e-05
-1.06083930141834e-05
1.81758765413198e-05
1.97935848894115e-05
1.02525579516903e-05
7.30977389630776e-06
-5.32452538428437e-05
-4.5576336318652e-05
-4.92098707660459e-05
-2.70659440553761e-05
-1.353258442416e-05
-3.85140822599582e-05
-3.02745895819812e-05
-1.3080062520356e-05
-1.55668149590663e-05
-7.09815816055438e-05
-5.27533931918989e-05
-2.06502957131545e-05
-4.29671638876534e-05
-5.10364063411423e-05
-1.96046587371788e-05
2.70276957585246e-06
-2.46522364110903e-05
-3.98443149219226e-06
6.48207621001418e-06
-7.56012274218247e-06
1.28979222159006e-05
-5.21606304282824e-06
1.24113471733702e-06
2.23885306923696e-06
-2.61009258271624e-05
-4.3586704405107e-05
-1.45714179830301e-05
-3.66640911015796e-05
-2.42700970928968e-05
-2.20560846621882e-05
-5.60459767959223e-05
-3.71895439447812e-05
-4.7826232075327e-06
-2.56399622231643e-05
-3.40643740014949e-05
-1.48493656208429e-05
-6.52433709508641e-06
-2.37652879658278e-05
-6.34319039623873e-06
-9.69109210794283e-06
-1.06677609488668e-05
2.61997387824118e-06
-1.05681943034645e-05
1.15161905040128e-05
-3.10767827728207e-06
-3.16948722435105e-05
-2.89745341285236e-06
6.70671362329867e-06
-5.14320151019414e-05
-2.99451433163812e-05
6.28930735383605e-06
-3.0417640000317e-06
-1.77426575435859e-05
-7.04396596794672e-06
-2.20304379196228e-05
-1.11839242075137e-05
-3.89278378095577e-06
-1.4043621589029e-05
2.59566957436218e-05
-1.53678874515626e-05
-1.31781924286963e-05
4.79070696407329e-06
-2.54728434489178e-05
-1.23343065906568e-06
-1.24656755374106e-05
-1.07167034234767e-05
2.989326058017e-05
-1.3434446520971e-05
-1.91113117335126e-05
-1.76727645276968e-05
-2.36222218426236e-05
-3.74818992812048e-05
-9.94559405428503e-06
-2.90313025052106e-05
1.00988771200705e-05
-2.97313568036801e-05
-1.19741532304509e-05
-4.95371814699867e-06
2.94912721461852e-06
-4.47657080030425e-06
-1.26895892103843e-05
-2.13335582744695e-05
7.24801170521979e-06
-1.9517953612518e-05
-4.14824427342777e-05
-3.38565335944159e-05
-3.69033959380238e-05
-8.17677840115129e-06
-2.37388019569442e-05
7.16528924656158e-06
-4.46188864346044e-06
-1.60546356130075e-05
-4.01012144144607e-05
-5.95944218930281e-06
-2.18032908497742e-05
-3.38239959548343e-05
-5.53407891142726e-05
-2.75992818697949e-05
-1.69160085985349e-05
-1.69529684950287e-05
-3.06772295702482e-05
-3.72191550083732e-05
-1.28554786810875e-05
-4.70259005832589e-05
-1.97030384967563e-05
-1.69774620774588e-05
-1.52919142614272e-05
-1.25911952729588e-05
-6.56706162542825e-05
-1.06750621358303e-06
-1.68284085488354e-05
-2.26125394926913e-05
-2.18147174833303e-05
-2.24747199973525e-05
-7.94444840497842e-06
1.529594270862e-05
3.65677375031693e-06
-4.46934688667414e-05
-8.91028474126141e-06
-1.31176535484778e-05
8.57381494483352e-06
-3.51851882472403e-05
-2.18013307538042e-06
-2.3806319911538e-05
-9.11902930386615e-06
-1.44797839135121e-05
1.20971296993964e-05
-1.46835763891798e-05
-1.21554813672736e-05
-1.21616303953459e-05
-1.68430840910834e-05
-5.24522788815555e-06
-1.29688668714881e-05
-5.09419243770441e-06
-1.62472001672591e-05
7.579409946757e-07
-2.07854334393028e-05
-1.64486297884431e-05
-4.31081602715915e-05
3.67216985652265e-06
-1.05568636075335e-05
8.70815210391383e-06
-1.08094962836647e-05
1.71328482427865e-05
-6.57950437935373e-07
-1.28539300920064e-05
-9.40527850584194e-06
-1.29320627098234e-05
2.5327545189616e-05
8.81507571184892e-07
-2.69765616402056e-05
-3.56461963399245e-05
1.5354700515126e-07
2.42025591849095e-06
-1.36773436662758e-05
-1.17206794727034e-05
8.58896212364411e-06
-1.61829212842264e-05
-5.03424940774013e-05
-2.63695202457126e-05
-1.83979139777055e-05
-9.94374840668324e-06
-3.79369931961363e-05
-2.02212509066643e-05
-2.79755237932112e-05
1.74219415882197e-05
-2.27366333307469e-05
-2.51327936754562e-05
-2.27240450375322e-06
-1.06581107119758e-05
-5.08540234623179e-07
-1.42354521263249e-05
-4.88239272965208e-05
-1.34168584956667e-05
-1.83236524997835e-05
-2.83668015500025e-05
-3.05605874766837e-05
-2.19431932479584e-05
-3.12644541652886e-05
-1.76402298683047e-05
-1.66273877464087e-05
7.91453359401684e-06
-1.64584000327498e-05
-1.37043945895561e-05
-5.1339375115054e-05
-3.49377251571044e-05
-1.5650638631066e-05
-2.08337922963071e-05
-1.94029365544121e-05
-2.75116092302461e-05
-2.51850709000059e-05
2.2664848351849e-06
-1.71751191133868e-05
2.11814699638358e-05
-2.55245665601315e-05
-2.51160985274296e-05
-1.5104319887129e-05
4.74656195146105e-06
-1.10492519752287e-05
-1.99223317431262e-05
-2.9459739086168e-05
-2.39990182607244e-05
-4.29526718300403e-05
-3.14986551810676e-05
-9.2466222464878e-06
-8.25343825234013e-06
-4.37796882757454e-05
-5.2097827204354e-05
-4.36341856535125e-05
1.65152671408271e-05
-2.63475648253875e-05
-6.04113994328059e-06
3.14129720715362e-05
8.77537654989159e-07
-2.04175939611797e-06
1.77050196100276e-05
1.64602727398504e-06
2.03940621051486e-05
-3.5661702786322e-06
7.04007224403801e-07
1.69957356354754e-06
-1.63570604345236e-05
4.64896330247616e-06
-2.11138894078761e-05
-4.24469903896445e-05
-1.64587699267124e-05
-2.30759621353629e-05
-3.63868551584466e-05
-2.0691513856154e-05
-3.10426706790831e-05
-1.7394624153665e-05
-2.61403262148868e-05
-3.29530890333338e-06
1.85308308769338e-06
-1.13427553886246e-05
5.01442875432367e-06
1.73744377448795e-05
-2.79374883957867e-06
1.75676527315406e-06
3.41921331528087e-07
-3.46928503502943e-06
-1.62809294459724e-05
-2.49543206142364e-05
-3.03603861445531e-05
-3.71052328898311e-05
-3.96774592007059e-05
-6.12448663305072e-05
-1.85555666321357e-05
1.94127344106705e-06
-5.76959645965849e-05
-5.19363488653317e-05
-2.39000143654166e-06
1.01513704570073e-06
-2.06005761106982e-05
-2.00518303752546e-05
6.28301552902676e-06
-2.29629702579188e-05
-3.89779830062074e-05
-5.26724320546334e-06
-8.45522535326091e-06
-9.3216807988887e-06
-2.51328685590068e-05
6.28477949141451e-07
-1.1271247142758e-05
-2.92112988961967e-05
-3.14587207545804e-05
-3.33720903989965e-05
1.83700112740001e-05
-3.61839053209578e-05
-5.10355600353764e-05
-2.32719026203809e-05
-2.24482177441885e-05
-4.20417089534427e-05
-2.12295976108062e-05
-3.96799330827345e-05
-9.7520899184963e-06
1.22936725408749e-06
-4.10009719894692e-06
-1.07882329937414e-05
1.63167189740417e-05
-1.77994956953562e-05
-1.11168111589091e-06
8.32644550448118e-06
-6.96415486892215e-07
-2.39460069117188e-05
-3.01404838169497e-05
-1.27668994233351e-05
-2.61038012457261e-05
-4.75199262948491e-05
-3.97348891945472e-05
-2.39974202511543e-06
-4.83132536262973e-05
-3.52690119946883e-05
1.24757259154633e-05
1.38541580900275e-05
-1.68815360136978e-05
1.42198833501621e-06
-2.38095989276041e-05
2.61621930880012e-05
8.83035689519876e-06
2.0823304414991e-05
1.04930943546441e-05
2.32837424687308e-05
-1.53548766746453e-05
-9.62219121224916e-06
-2.15921331937143e-05
1.58605585497514e-05
-6.96306795243711e-06
-3.8910017206673e-05
-2.20077497324058e-05
-3.08594493591209e-05
-2.78586339051692e-05
-2.77761343781559e-05
-2.52057547128526e-05
-3.4686767249206e-05
-2.89044092570739e-05
2.86624789563963e-06
-6.44863644741932e-06
1.71830992709478e-06
5.97805486272951e-06
1.92321227678493e-05
-5.71718340432288e-06
-4.61859601537064e-06
3.43359242768972e-06
7.34292007161428e-06
-1.07638768395318e-07
-7.84687684403402e-06
-3.11378323097466e-05
-2.74200261800776e-05
-1.19062428293325e-05
-4.45733719454272e-05
-4.24452726918003e-05
-4.30004320613646e-05
-3.81581083852769e-05
-5.8567785931239e-05
-2.51497860650573e-05
-1.80335738063743e-05
3.83719963519184e-06
-3.33338007227015e-05
-1.76948334980303e-05
1.82393693274608e-05
-1.16763743516958e-05
-1.7059784123932e-05
-1.29076956911311e-05
1.5202302123427e-05
-2.5530103478375e-05
-4.38715866836429e-05
-3.08999942584052e-05
-3.54356140162914e-05
-1.31472313987904e-05
-6.45680114316028e-05
-4.6885702540622e-05
-7.50918348139089e-06
-3.70166587341165e-05
-4.71778861849724e-05
-2.77427830992707e-05
-4.40603980906173e-05
-2.0856580709382e-05
-1.09727522715792e-05
-1.16436838583502e-05
-2.00589316534807e-05
1.52547252206101e-05
9.75113072942592e-06
3.57787396881125e-06
2.49780882709418e-05
-4.79773197355359e-06
7.66144445600471e-06
-1.43733092916091e-05
-1.03713021401146e-05
-1.80979917170547e-05
4.71595115998535e-06
-2.64784030470127e-05
-2.35948173656849e-05
-4.46185382864294e-05
8.16462446873955e-06
-3.24661834617379e-05
-4.73727869491572e-05
-6.11052640539846e-06
-2.83535241019983e-07
-1.35856875300875e-05
-1.05177121928195e-05
-1.02698471301678e-05
3.53071646281534e-05
-1.90641124586545e-06
-1.26157670560592e-05
2.01843251011273e-05
2.6571716304845e-05
-2.30082850646372e-05
-1.16930086942802e-05
-2.43129247020971e-05
-2.59769967087045e-05
-1.67135292447871e-05
-2.09302299576155e-05
-4.59404142316062e-05
-5.06472309225183e-05
-1.62627337339287e-05
-2.81493824008424e-05
-5.46380877852612e-05
-4.05599882441526e-05
-1.08816153856148e-05
-6.09167584569657e-06
-4.79098097976416e-05
-2.07956300869184e-05
8.30364904188791e-06
-9.09867394723578e-06
-3.17568058083126e-06
4.75068887188692e-05
2.69195027248192e-05
-2.15474734517854e-06
-3.98578516284708e-05
-5.92406883444071e-06
-1.62825900219584e-05
-2.72770094187893e-05
-4.4064468702073e-05
-4.74779985133916e-05
-4.26124292648259e-05
-4.59444643283107e-05
-5.74038817464002e-05
-1.99724198501892e-05
-3.64976764523843e-05
-3.92921400175743e-05
-1.25298825429385e-05
-3.32490795670173e-05
-2.9929209387332e-05
-3.06862718358618e-05
6.90139942209751e-06
-1.98575185192514e-05
-1.15069730292199e-05
-8.24475106855707e-07
-2.95906737597625e-05
-8.25601015942661e-06
-1.74014265986995e-05
-3.01812489208764e-05
-1.93398767616568e-05
-1.69670656809342e-05
-6.25860985825593e-05
-2.76666524278774e-05
2.42656373542107e-06
-2.22268381841674e-05
-4.07743669827394e-05
-2.45453800321152e-05
-1.18651136266207e-05
-1.57688682858605e-05
-3.81643116056462e-05
-1.35343375879809e-05
2.71918307773756e-08
-3.85254764406496e-05
-1.67735342161693e-05
-4.13419807739231e-06
-1.0345082140932e-05
8.9017198262311e-06
-1.01802395110485e-05
1.60239589315008e-05
1.51366475429028e-06
-1.35399446503583e-05
-1.99260383494012e-05
-6.79171031349866e-06
-3.07918218396449e-05
-2.15581557575474e-05
-2.26987411714857e-05
-4.5663418092366e-05
-3.31458612161361e-06
-1.90120154455381e-05
1.52302785211529e-05
-1.60122028937543e-05
-7.48092363082649e-06
-4.86708394910145e-05
-7.54488037291531e-06
1.22811061556837e-06
-1.6070927081261e-05
-1.78175059960728e-05
-6.1759272825569e-06
-9.04658129447278e-06
1.54896445352785e-05
7.10581077891827e-06
-4.76643214071404e-05
6.2874223252805e-06
-2.46964757359766e-05
-2.90614033797481e-05
-1.8662043928964e-05
-2.4761027819514e-05
-1.47777008777777e-05
2.51314171688917e-05
4.12110406396556e-06
-2.26988592637262e-05
-4.24178241764156e-06
-1.7163395723217e-05
1.5392515007351e-06
-1.77947902034979e-06
-1.38806209881393e-05
-1.61565496454783e-05
-3.2500092818804e-05
-3.15849671147993e-05
-8.59137127729286e-06
-3.73362364239374e-05
-1.76384723603217e-05
-5.1289721228964e-05
-5.00735829591975e-05
4.07680869925731e-06
-2.35065740263663e-05
-1.84321113166575e-05
-2.06588479184203e-05
-1.57638201387229e-05
1.0406183012191e-05
1.62626382247128e-05
1.42475127482207e-05
-3.9277573957201e-05
1.44324845004099e-05
1.4210086775199e-06
-1.0026042661357e-05
-1.02198712200947e-05
1.98979595756002e-05
-4.37034124911855e-06
-4.11766392368205e-05
-1.69165189344557e-05
-4.22829281449925e-05
-1.13511789703967e-05
-2.58111192861061e-05
-4.97309556776394e-05
-3.58858682136719e-05
-3.04608875254904e-05
-2.63560675418581e-05
-3.27659621132556e-05
-1.09610206549954e-05
2.82444522799204e-05
2.11122802017935e-05
-2.06521162838382e-05
-2.15407628320421e-05
3.02433931030865e-05
1.97288281109648e-05
-1.24891822789065e-05
2.13280036272415e-05
1.00622583440494e-05
-2.26589090670574e-05
-4.80793121813128e-05
-4.01025601720422e-05
-2.94425337347147e-07
-2.76772260507492e-05
-4.78143151041682e-05
-4.06547343587133e-05
-1.02017931738897e-05
-3.13624700850828e-05
-2.93613633506015e-05
-3.04108039682204e-05
-1.51055072293974e-05
-1.59249963334035e-06
1.07072820200046e-05
1.55036960421394e-06
-1.17468127126072e-05
1.94194462179896e-05
-1.61933143876185e-05
-1.56464713504814e-05
2.83821630038026e-05
-8.98680092489962e-06
-2.1143812188405e-05
-2.43770272247601e-05
-3.29140108395502e-05
-2.08989170465314e-05
-2.07655849054701e-05
-1.76589561467138e-05
-7.62774055722003e-06
-4.36197032415623e-05
-2.26766939846807e-05
-2.85160111065064e-05
-3.61425843814684e-05
-1.01429791424399e-05
2.1490993617846e-05
9.51270561890043e-06
5.05085092686928e-06
2.85134389145574e-05
1.08095353159476e-05
1.26385068060387e-05
-8.3354968051489e-06
1.07978249443421e-05
5.86507843387449e-06
-4.63029732041637e-06
-1.32760031097462e-05
-2.23801593389789e-05
-4.75016105641857e-05
-1.9719049035497e-05
-2.54485797466624e-05
-6.33161893486205e-05
-4.73950283636049e-05
-3.70778927476164e-05
-1.68813127281138e-05
-4.22398928694726e-05
-3.63075358993438e-05
-2.0148138675417e-05
-6.30743623684902e-07
-9.85204900919624e-06
7.78475224532605e-06
-1.38405952552473e-05
-1.86264881875104e-05
-1.88541302218486e-05
-1.05163204390918e-05
-5.96233020325483e-06
-2.31923909159698e-05
-5.82760158054715e-06
-1.41181237775291e-05
-3.21295031470792e-05
-2.4988029825891e-05
-4.5696870208973e-05
-2.38631485887575e-05
-4.38543595898212e-05
-3.51100278111957e-05
-3.02421565793303e-05
-1.6169060138737e-05
-4.77828355090611e-05
1.70018769118084e-05
3.56796236652068e-07
-9.70069469858167e-06
-7.49959824842646e-06
5.73387285289525e-06
5.89540052629525e-06
-1.83487750955789e-05
-2.07828883753311e-05
7.78432000016767e-06
-1.69615734397011e-05
-2.66077860193583e-05
3.01151286558759e-06
-1.73004438876174e-05
-9.60026993259138e-07
-7.63728221713029e-06
-3.63326411832087e-05
-2.42983227758193e-05
-2.22043146412545e-05
-2.5200728496352e-05
-3.2036703733638e-05
-3.78729521112713e-05
-2.51806739398898e-05
-1.98771860718526e-05
-9.47877645122396e-06
-3.41990610800373e-05
-1.02260981261884e-05
-1.57147188086139e-05
3.1147338467055e-06
-1.50510846820108e-05
1.25718147188592e-05
-3.37884843103035e-07
-1.69285084743411e-05
-1.80894163248936e-05
3.00826345949094e-07
-1.09145585374825e-05
1.74983504696331e-06
-2.17530267840094e-05
-4.01940573683079e-05
-2.58727889031816e-05
-3.76978814608103e-05
-2.29363666211539e-05
-1.40087224467233e-05
-2.22162515107768e-05
-1.37076148782365e-05
-1.37679017078525e-05
4.65286221222789e-07
-1.51778958549706e-05
1.01574836311796e-05
-2.68306637237512e-05
-1.29529429494797e-05
-3.78820531452276e-05
-1.35945824616465e-06
-2.60686589454659e-05
-1.94494561971813e-05
-2.34130254493939e-05
-1.92398751748234e-05
-2.46503991159132e-05
-3.64529226631582e-05
-3.34175246884616e-05
-1.61162863767628e-05
-2.24428103383099e-05
-1.75307988673379e-05
-2.8730848035513e-05
-1.25415469290105e-05
-1.21170537622588e-05
-1.46917356486333e-05
-3.85821138700261e-05
-1.63121683982519e-05
-1.97409348844038e-05
8.3357219112516e-06
5.14482003728343e-06
-1.58280721330797e-05
-1.86588478095259e-05
-3.61156287100786e-05
-1.81866355407066e-05
-4.90681670796339e-05
-3.5120955296802e-05
1.73333356881696e-05
-5.70451371763852e-06
-2.15235600615325e-05
-2.94310978692157e-05
-2.47047000217307e-05
2.91565825181782e-06
-1.95712412581281e-05
-2.45098670381279e-05
-2.06387478137486e-05
-7.79102580919913e-06
-3.6867350449669e-05
-1.12938965137405e-05
-1.39234945071907e-06
-2.86038985243162e-05
-1.76609454784131e-05
7.27687933707512e-06
1.38019067647528e-05
2.25818755070577e-05
-3.06791487290616e-05
6.65347449639594e-07
-3.97987030930556e-06
-1.80265901417585e-05
-1.52251048326018e-05
-2.03534169915611e-05
-1.66224245397231e-05
-3.18685916237947e-05
-1.01421628311608e-05
2.24350724185918e-06
-2.48628975174453e-05
-3.20046028859077e-05
-2.49382963561679e-05
-4.04347943014536e-05
-1.94989944888244e-06
-3.48042345474061e-05
-8.70843574103386e-06
-2.94606643494683e-05
-2.00088095668085e-05
-4.94432333638163e-06
-1.29866772100459e-05
-8.74498373356769e-06
-9.7792323564748e-06
-2.7143699840895e-05
1.82576465648181e-06
-1.7630540910972e-06
-3.87490060259982e-05
-2.86323254603748e-05
-3.83844096751571e-05
-2.62045666329932e-05
-1.59481197211046e-05
-1.37913921966082e-05
-1.26425732419941e-05
-3.67136751907418e-05
-2.82836039539422e-05
-3.75229737596455e-05
-7.67472514423957e-06
-1.26828098012606e-05
-3.62116767978417e-05
-2.73321727841113e-05
-9.57069097576626e-06
2.33320393594836e-06
-3.82184630709547e-05
-4.19553068236711e-06
2.37378511075734e-06
-1.70461696322972e-06
-5.07463208625117e-05
-4.63173628352845e-05
7.70559500330191e-06
-1.30705576074319e-05
-2.1579457901389e-05
-4.57770116490025e-05
-2.24942859719143e-05
-1.6866061091614e-05
-2.43143307482171e-05
-2.55089726660445e-05
-1.02362230234092e-05
-1.96628425608331e-05
-3.26692910649559e-05
-2.82267893386158e-05
8.85964457347009e-06
-1.98515880507497e-05
-6.78147493852222e-06
-3.06436397216562e-05
-2.93595890084109e-05
1.42946753607471e-06
1.78917774701588e-06
-1.17798174520934e-05
6.092510646643e-06
-1.0345081333916e-05
-5.32824882604983e-06
-1.68672898068359e-05
-2.32556961528808e-05
-1.57947567442258e-05
-4.39471129747564e-05
-1.31759412084109e-05
-1.83925370220136e-05
-4.65097978194973e-05
1.58313562177723e-05
6.16612686436892e-06
-1.51486709928197e-05
-2.63220723558977e-06
-4.29405701331092e-06
2.34363024474519e-05
-1.65753931032517e-05
-2.74750784424913e-05
-3.4089645356646e-06
2.16897973709406e-05
1.14336964683093e-05
8.45884372009501e-07
-1.50135020975286e-05
-1.7154036356348e-05
1.49009803674099e-05
-1.83697673808902e-05
-4.0902187551259e-06
-2.00429368823889e-05
3.48483723406097e-06
-1.64487046341706e-05
-4.22791760537705e-05
-4.50162291286906e-05
-4.00892627977374e-05
-4.86905058663227e-05
-3.41004903796613e-05
-1.85265379704456e-05
-7.5793782240556e-06
1.37361163200964e-05
-2.36378914439877e-05
-8.48607243020567e-06
-2.53289851533919e-05
-2.34482300021091e-05
2.21636842626324e-05
-2.21767251799889e-05
-2.66889683972691e-05
-1.08120178952795e-05
5.65766319789987e-06
-7.64306755472795e-06
-3.90559080217912e-05
-4.17800432376157e-05
-2.7371173091095e-05
-1.89349160594508e-05
-2.40464060658194e-05
-2.72562854413634e-05
-4.63265623874452e-05
-3.79881025629639e-05
-1.80048875932078e-05
-1.83862284143396e-05
-1.84416240727813e-05
-1.94976152891052e-05
-2.36584580962421e-05
-5.9031458276866e-06
-1.25232648167648e-05
-1.97936367191528e-05
4.51184587356893e-06
1.12954755359476e-07
-1.19255427195594e-05
-1.72673552566699e-05
-2.56938277654139e-05
3.57176709727159e-06
8.28309335967548e-06
-3.51491212594692e-05
-3.89682362190066e-05
-2.09275072116691e-05
-1.61251744457983e-05
-5.00417715165726e-05
-4.56816320284373e-05
1.17574611295523e-05
-1.5615317429936e-05
-1.89927175075315e-06
-1.18842694090866e-05
3.336016938431e-06
2.35240148918787e-05
-2.96341501975539e-05
-2.58813350811152e-05
3.45102528513513e-05
1.51744115136531e-05
2.87276782766797e-06
-1.71660858672544e-05
1.06660825350519e-05
-6.63710930587213e-06
-1.81576113146338e-06
6.89098130220504e-06
-3.49361807367019e-05
-3.27555226270052e-05
-3.5591122802865e-05
-2.35794514478543e-05
-2.04540965142839e-05
1.23379333930807e-06
-4.94189366499956e-05
-2.92847512885907e-05
-1.02576736244745e-05
1.00805373350703e-06
5.36241829071928e-06
-1.13154597338868e-06
-1.4893311348649e-05
1.73468762805044e-05
1.01443292183856e-06
-1.00325950389723e-05
-2.32599772948515e-05
-1.90595810195739e-05
1.18828559833169e-05
-4.62776355142872e-05
-3.57870986961966e-05
-3.41198346638618e-05
-3.88955364429741e-05
-1.72788582638557e-05
-4.79750174384156e-05
-3.82738874492402e-05
-2.02980913048994e-05
-1.66429733959299e-06
-3.38985343135859e-05
-5.00116883384574e-05
-1.36662301293873e-05
1.39264507449487e-05
-2.84454293509374e-05
1.38319074835691e-05
-6.19350312692561e-06
8.62051859510285e-07
-3.68903420795862e-05
-2.97058806041643e-05
3.76048085673616e-05
-5.21141246550275e-06
-4.01097723842057e-05
-3.62917830077394e-05
-8.35814603363435e-06
-2.52842144566857e-05
-4.41988793371601e-05
-1.82887699501781e-05
8.99883553261955e-06
-2.06077192814235e-05
-5.04843836890166e-05
-2.46064706102385e-05
-1.70121408621399e-05
-3.72778452863635e-05
-5.08264145179711e-05
-2.01787066319652e-05
9.54569558521301e-06
-1.43721963590972e-05
-2.0447182668457e-05
2.21032162719371e-05
-1.37202167921715e-06
-3.29878463069198e-05
-3.77331566010353e-05
1.18875239173614e-05
-1.44224702233523e-05
-4.23098605935417e-05
-2.97118091761735e-05
-3.35472607648941e-05
-9.79650929469627e-08
-4.98462412814742e-05
-2.75116097803934e-05
-1.3895286098072e-06
5.2197330361226e-06
-2.40330515264267e-05
-3.14043795776311e-05
1.5271118662549e-05
-1.72280181143985e-05
-3.04468135567406e-05
4.9348617972191e-06
2.65021306136966e-05
1.39243537376892e-06
3.30899953725251e-06
2.83015482595195e-05
3.26114876069502e-05
-1.63819372459475e-05
-1.21307930940041e-05
-2.61603002708526e-06
5.28621846783193e-06
-2.99922142238967e-05
-2.9128550306377e-05
-7.33298669292307e-06
-1.01094786107215e-05
-2.73041584916368e-05
-4.95561567866185e-05
2.89073194867588e-06
-1.90739117492052e-05
-2.70606134646852e-05
-3.5946660519368e-05
7.94430367042626e-06
2.46027454244444e-06
-3.31347858949819e-05
-3.66155817280091e-05
1.77557930282426e-05
-8.77019582790033e-06
-1.51040466533542e-05
-1.57375581123295e-05
-2.95470564846156e-06
1.33478283076192e-05
-7.50205094673972e-06
-4.19936063815954e-05
-1.46585264049152e-05
1.69150047497125e-05
-4.37949428930651e-07
-4.65225615806049e-05
-2.89845302622703e-05
2.00592883473627e-06
-1.94961329533229e-05
-4.69413777731487e-05
-3.34373143996992e-05
-1.87599820641166e-05
-1.04947512866307e-05
1.5630955595824e-05
-2.98840501749541e-05
-1.84656540278249e-05
-2.00357810513601e-05
1.09402711077879e-05
1.10979514441631e-05
-4.41803544059812e-05
1.38273361869545e-05
2.89425912007387e-05
-4.50196317259315e-05
-1.13967159729077e-05
1.74780219537273e-06
-2.15444532573409e-05
-3.94838022543621e-05
-5.51445937000692e-05
-5.05698549357989e-05
-7.76122923061306e-06
-2.68019135317905e-05
-5.3413911073838e-05
-3.82448134685702e-05
-6.70528268511754e-06
-2.40929107441777e-05
-3.26205005578236e-05
-1.42821033016437e-05
-4.85146653543862e-06
-6.26854677230001e-06
-1.53914074087473e-05
-4.82920388097225e-06
-1.87699780541188e-06
1.55655608730278e-05
1.00714493797824e-06
-3.72113753485914e-06
2.94081840103171e-05
1.16934734525756e-05
4.43500370701407e-06
-3.85788336280441e-05
-5.29835448871516e-06
-2.39077255716751e-05
-3.19829868935624e-05
-3.97218122036543e-05
-4.56691095893454e-05
-2.95608226784924e-05
-2.57338458726156e-05
-1.94555639856285e-05
-3.5825633094805e-05
-4.60448013859901e-06
1.3609126697873e-05
5.75062198800146e-06
-3.72276591287121e-05
-2.34451967785199e-05
2.77716444816285e-05
-3.42506546342995e-06
-5.93520669731335e-06
-6.58198624725028e-06
4.93845916374629e-06
2.28637854274853e-05
-1.29003537532256e-05
-3.50499699619618e-05
2.88292746199144e-06
-2.88151289676461e-05
-2.68386676993049e-05
-2.78699085314692e-05
-2.59315014707378e-05
-3.03615960462024e-05
-6.61543453994044e-05
-3.92741998560638e-05
-1.10591119052747e-05
-1.4339560357309e-05
-3.36230162197423e-05
-1.11759213580516e-05
-1.4498205037073e-05
1.82656653319552e-06
-3.74872708817786e-05
-1.76315205622679e-05
8.81891826974243e-06
-1.41479651726781e-05
-3.60822079007897e-05
-2.97548858869484e-05
-1.2510105520343e-05
-2.25955594269476e-05
-3.3731594761916e-05
-8.30680361117397e-06
-2.4516324014112e-06
-1.1552306553654e-05
3.14136249104863e-06
-3.2877305285427e-05
-4.88106374761228e-05
-3.08280107196964e-05
-3.94225262113334e-05
-1.80065670902189e-05
-1.95153718073526e-05
-4.78997982628212e-06
-3.29707555234199e-05
1.29851316471254e-05
2.25139304573543e-06
1.88090120658209e-06
-8.02812483796547e-06
-2.65356535802547e-05
2.30665846941473e-05
-1.6438826327813e-05
-1.58741550593066e-05
-8.95267907323469e-06
-2.85680895331227e-05
-1.17571317370089e-05
-4.35799278670164e-05
-4.04862538469567e-05
-2.46831499978221e-05
-1.99765746050108e-05
-3.02138227039731e-05
6.34899684885946e-06
-2.147766857669e-05
-2.9866335554767e-05
-1.34642419935554e-05
-1.157120137677e-05
-1.97434457721244e-05
-3.36333053319291e-06
-2.1190285983985e-06
-1.22640821127715e-05
-1.05654454647332e-05
-5.4189006315004e-06
-1.02506664558764e-05
-9.39869541068409e-07
-5.73727575643839e-05
-1.51359567916252e-05
-6.89476951688677e-06
-5.59708338376877e-05
9.28646302973899e-07
4.57098305029003e-07
-6.45570285568861e-06
-3.75606154263138e-05
-1.80402551578274e-05
-2.82613914794878e-06
-2.11655532595619e-05
-2.23762620496212e-05
-2.03353150877648e-05
-1.86732109002553e-05
-1.00729213436438e-05
-2.72384913054441e-05
-2.87811204947457e-05
-1.04371422885182e-05
1.38771064318638e-05
4.99703259426426e-06
-9.14037251070704e-06
-1.44667866254439e-05
-1.87899831920977e-06
3.27606300287324e-06
-1.68389840232183e-05
-7.75014014874252e-06
-1.75247092513318e-05
-2.86576331590106e-05
-9.4075478999186e-06
1.23033463486632e-06
-2.41473635608607e-05
-3.35745955073601e-05
-3.29432958841492e-05
-1.25775278263879e-05
-1.98589737045194e-05
-2.49574396018486e-05
-2.21097436936523e-05
-3.77949871926252e-05
-1.49196484396909e-05
-8.43655261650728e-06
-4.21456847666448e-05
-2.61534459736284e-05
-7.24874318195157e-06
7.50992801394152e-06
-1.65017102505424e-05
-6.13428184830118e-06
1.45374460598769e-05
-2.5683290656385e-07
-1.67416056688818e-05
-4.69327085188794e-05
-4.20726659845383e-05
-1.56456528010866e-05
-2.34243325400178e-05
-3.58231875507318e-05
-2.44488822294978e-05
-2.7530496187087e-05
-1.73183614702655e-05
-2.31902587779088e-05
-1.15768245030136e-05
-2.73816104835101e-08
-2.44168443962213e-05
-1.93567320404449e-05
-6.14287585687804e-06
2.69754045947944e-05
-1.27633504454843e-05
-1.52897141452179e-05
-2.24390703753032e-06
1.22387506084125e-05
2.05119921777608e-05
-9.22932805638664e-06
1.60284586858265e-05
9.14661493410825e-06
1.24086738859857e-05
-1.81950493219461e-05
-5.09921025103003e-05
-2.52040268579592e-05
-2.89025963016521e-05
-3.71250566291234e-05
4.68258878838076e-06
-3.6445695800484e-05
-5.09362390965206e-05
-6.06611994236822e-05
-2.47797638376547e-06
-2.52847453731793e-05
-1.47949174034277e-05
-8.45322325638393e-06
3.10841484689252e-05
1.31221285670572e-05
-2.89013840966741e-05
2.61836690320045e-05
9.5345539939448e-06
1.65287444490184e-06
-1.25575823504069e-05
9.96895973427024e-06
1.41614135721933e-05
5.79533570907751e-06
-1.65894846727953e-05
-1.63601464722706e-05
-3.06016510731133e-05
-3.62281421890104e-05
-6.23222292897964e-05
-5.17993058231445e-05
-3.96026279642056e-05
-4.2108504618123e-05
-2.81122000053574e-05
-3.20831351110253e-05
-1.76628558195586e-05
-2.11818582845553e-05
-1.92985690500473e-05
-5.02760565120645e-06
-2.22833525158315e-05
-3.59152134514238e-05
1.41906641319158e-05
1.95172688029926e-05
-1.35428871014263e-05
-3.97910615190141e-05
-1.95508137709784e-05
3.45276431878475e-06
-2.45298344454564e-05
-2.98171234548791e-05
-4.72266548031896e-05
-2.87994937919666e-05
-5.92054021796462e-05
-6.44638477035693e-05
-3.12626957958423e-05
-2.08787676835216e-05
-6.44957710164164e-05
-4.98874823227175e-05
-3.48950278126232e-05
7.7904776400204e-06
-5.63688823757406e-06
1.15644632521138e-05
3.0380004915648e-05
3.22237682474501e-05
-3.18955748575198e-05
6.97609504843411e-06
1.62425515790391e-05
-9.74530955221787e-06
-3.39805045821803e-05
-2.23175611806025e-05
-2.32535383351489e-05
-3.00457986895123e-05
-5.67395882130929e-05
-2.91156207984377e-05
-5.16401544347804e-07
-4.80909701883851e-05
-1.9155173966914e-05
-4.28781911295961e-05
-1.84532177603434e-05
-3.08561126237645e-05
-1.93058255504635e-05
3.92107070177639e-06
9.70203056057313e-06
1.82775131466755e-05
1.06469098265078e-06
3.65777544899202e-05
3.66602672225494e-05
1.75301880054535e-05
-2.31141668003017e-07
3.77370432223335e-06
-1.15844036376998e-05
-2.98935666430322e-05
-3.57647212435334e-05
-6.36819244362351e-06
-2.20362396966686e-05
-4.54506853522927e-05
-4.47481836703706e-05
-2.70219764065931e-05
-1.05480832694906e-05
-3.10803875575253e-05
-3.22304941502824e-05
-6.94801628369532e-06
-3.43526771887188e-05
-1.10242876975352e-05
-1.3354775863591e-05
3.05838142482084e-05
3.92152869879526e-05
2.2722849069197e-05
9.44581424826768e-06
7.35292858760132e-06
2.08760050094294e-06
7.18507374450743e-06
1.49904991040883e-05
6.48055612521757e-07
-3.8881365508204e-05
-6.27298933002749e-05
-5.12475970200979e-05
-6.58496432163101e-05
-6.06972890482095e-05
-4.19225139284151e-05
-3.00868626550182e-05
-1.16885288313735e-05
-2.01236254581979e-05
1.10984432121556e-05
6.94588232899221e-06
-1.52301113318977e-05
4.52069709679868e-06
3.33764953212436e-06
3.92780094988122e-05
1.41071570938084e-05
-8.64287032800206e-06
-6.84076459805884e-06
-1.27979186137169e-05
1.32848995829185e-05
-3.16556060216102e-05
-3.75877282140336e-05
-2.50052100640587e-05
-5.59272956507948e-05
-3.04130993391938e-05
-7.6057392869712e-05
1.16647455113264e-06
-2.76456920227227e-05
-4.86232587813697e-05
-2.21562940027054e-05
-6.0911836312215e-06
-1.5667898388359e-05
1.05095894223549e-05
-1.82093520675716e-06
5.89699826104935e-06
-9.2016619256176e-07
2.00242392185498e-05
1.95968526369062e-05
8.12266163170848e-06
-8.91335011132002e-07
7.14006727554842e-07
-2.11451272610626e-05
-4.2617633836983e-05
-2.40849151552307e-05
-2.43942487295597e-05
-2.42473920409413e-05
-2.57569872003435e-05
-3.03401433753912e-05
-1.96521695053681e-05
-2.62825631628367e-05
-2.35821558821468e-05
-2.09654708665616e-05
2.62549800629645e-05
9.23048221348009e-06
-1.00049425564644e-06
2.0146279845288e-05
9.19397240171571e-06
1.90533153513401e-05
-1.39593297891924e-05
-1.5873956817412e-05
-4.99224320920606e-06
-2.38875099516911e-05
-2.63027218555203e-05
9.43206059564653e-06
-4.20719226127473e-05
-4.67493643900151e-05
-2.78985962230224e-05
-1.79595898379623e-05
-3.41228076437049e-05
-1.85846374058277e-05
-3.30983081285858e-05
2.09739909357517e-05
-7.49826075512524e-06
-1.62245767204314e-05
-2.86560549325684e-05
-2.18668492242945e-05
-2.10833087744585e-05
-5.85628285109297e-06
-2.10692916284877e-05
6.65073592537484e-06
-1.62489015088467e-05
-3.28123744364013e-05
5.39300592311074e-06
-3.70359420805285e-05
-3.5970384201907e-05
-9.73431810899586e-06
-1.03099980461533e-06
-6.31854238515951e-05
-9.07419462004092e-06
-4.11415984021966e-05
-1.67845351112574e-05
-4.20682063326534e-05
-2.57992394325026e-05
-5.21546179079599e-05
-2.9169449441189e-05
-1.63051839292379e-05
-4.7960965104727e-06
-8.03985084056936e-06
-7.49373466097856e-07
-3.30866456712451e-05
-2.24715175895829e-05
-3.15095360734729e-05
-2.91732265962669e-05
7.87168183499895e-06
1.29346171727289e-05
-3.4388297351094e-05
-9.66503286815027e-06
-2.54733313631365e-05
-3.12659113809281e-05
-2.2565669984898e-05
-2.95264407588927e-05
-2.13635604023693e-05
-2.46746381687857e-05
-6.31976044177305e-06
-1.596027312056e-05
-4.37723325294134e-06
4.28592919450845e-06
-7.15433865321273e-06
-1.07129301265193e-05
-1.7175158770951e-05
-1.08478352957057e-05
-1.43083339288609e-05
-5.91794612214761e-06
-5.81106677110057e-06
-2.42161405873911e-05
-1.0982774695362e-05
-1.45015605640183e-05
-2.99415546459586e-05
-4.03800158936011e-05
-2.66030215585541e-05
-3.48258345072007e-05
-2.62706968701986e-05
-6.68936740697487e-06
-1.35564352018873e-05
8.94119798109823e-06
8.7289953475673e-06
9.62049892195112e-06
-9.65496317543782e-07
-1.02904771838786e-05
4.37597850475726e-06
4.72673813822997e-06
8.43089336795982e-06
-1.04461765234334e-05
-7.93634589255844e-06
-7.76888614238619e-06
-9.5821043607411e-06
-9.06007692540966e-06
-1.53241793931317e-05
-5.94459705995166e-06
-3.39854958574235e-05
-3.23683495796334e-05
-1.74060101982767e-05
-9.20867566963309e-06
-1.29635102361414e-05
-4.44460391068329e-05
-3.52626225455811e-05
-1.6340354747949e-05
-1.9144453665345e-05
-1.74733448006895e-06
-3.64000260769002e-06
-5.89810738187432e-06
7.68876024813749e-06
9.07533484531855e-07
2.83379705715932e-06
-2.14286460959746e-05
3.56407735339827e-06
-4.42719212484987e-05
-3.06486318217582e-05
-2.45835194970699e-05
-3.29761015418132e-05
-3.19071087144235e-05
-5.08957037945888e-05
-7.2958699235623e-06
-3.69827003788687e-05
-2.56337551526091e-05
-2.07599178495805e-05
-9.24003230386695e-06
-2.18149143558797e-05
-6.90701384530899e-06
-1.52272178464739e-05
-1.22263070877109e-05
-8.43988161626412e-06
-1.64706942683011e-05
-4.07342084652919e-05
-1.98109926462382e-05
-3.48982235291179e-05
-3.17980475613707e-05
-1.83720839641078e-05
-2.42731934597825e-05
-3.37271761959642e-05
-3.64419870977461e-05
-3.57952176511853e-05
-1.7817658034603e-05
-2.21019425718192e-05
-2.39144811357642e-05
1.09463263429465e-05
-1.00082640776471e-05
-1.1471275551551e-05
-1.78813887475704e-05
-8.07156300177319e-06
2.09471139876635e-05
-5.81815264658186e-06
-1.2315035985368e-05
-2.81327902329315e-06
-3.00883321483871e-05
-2.43966555899477e-05
-2.24153593357366e-05
-4.54381418959679e-05
9.96128747120128e-06
-4.52312917662262e-05
-2.60985541230636e-06
-3.68161995656718e-06
-2.84583693835982e-05
-1.5570081073256e-05
-5.23734674701255e-06
-6.06120055518095e-07
-7.61681243078776e-06
-2.3612513287811e-05
-4.94944269761188e-06
1.08340330667191e-05
-7.67794493971801e-06
1.03579255091371e-05
-3.50469161236189e-05
7.69662500632735e-06
-1.68830976815021e-05
-1.36219263953634e-05
-3.69880480751774e-05
1.19997002066848e-05
-3.2445802551107e-05
-3.32503780660226e-05
3.8928824112846e-06
1.13972796843785e-05
-1.40936337121318e-05
-2.19332847849243e-05
-7.65894049049523e-06
-1.73211625256626e-05
-2.30660067706599e-06
-1.48551915756357e-05
1.23008162241099e-05
-1.02588220421072e-05
-4.2645811178299e-05
-2.53162636432902e-05
1.10311986644716e-05
-8.38596200188755e-06
-4.07168528808501e-05
-1.91896605859087e-05
6.2487824266709e-07
-4.59487961130684e-06
-3.00015511088716e-05
-3.72403496779586e-05
-2.55250863696617e-05
-2.22482893190312e-05
-5.45443603442256e-05
-8.09547220700963e-06
-9.3982510300858e-06
-6.7417093331056e-06
-8.59513760176314e-06
1.81895744356031e-05
9.28941302960499e-06
8.88009586134631e-06
8.08802301094011e-06
-1.76803490522312e-05
1.22007634476121e-05
-1.5334325085168e-05
-3.97992997234308e-05
-9.30202075552022e-06
1.78500687876674e-05
-2.21214347876666e-05
-1.50746652835017e-05
1.85881038615222e-06
-6.64563580401265e-06
-4.48795836831285e-05
-3.31716956247588e-05
-2.11745290111414e-05
-4.42995129019112e-05
-4.39219087895069e-05
-3.69804595430827e-05
-1.27945348503349e-05
-2.31980785425267e-05
-3.06305994601871e-05
-1.48133885874582e-05
-3.81089626417682e-06
-2.29653380322565e-05
-1.92258355728054e-07
1.88616393238088e-05
-6.88937035660681e-06
-1.37484454497181e-05
-1.24046907595123e-05
3.13312763286338e-06
3.63914756007948e-06
-1.9286303643939e-05
-2.33990896628842e-05
-1.64928461652096e-05
-2.76593410959948e-05
-6.30467017860222e-05
-1.99002910951301e-05
7.60552170444816e-06
-3.81490041871903e-05
-3.61018828621152e-05
1.15973279742138e-05
1.27128294887947e-05
5.89237888555654e-06
-1.82707950788152e-05
-9.47026424149094e-06
1.20669194280211e-05
-1.5226145408576e-05
-2.16954962419654e-05
1.6919915355478e-06
1.09555172867003e-05
-2.53148568830991e-05
-1.09255773513196e-05
7.27921368109369e-06
9.29761593914125e-06
-2.06742219380468e-05
-3.86184801704176e-05
9.41004816205128e-06
-1.52320372728778e-05
-5.07760779947228e-05
-4.04178205746553e-05
3.04694304621608e-06
2.36144523677094e-06
-4.80450238516602e-05
-2.66916564231636e-05
3.60731962894074e-06
-1.95502024641119e-05
-2.63910834893872e-05
-5.86855039739481e-06
3.05815940668891e-05
-2.93039919433052e-05
-2.42540220380925e-05
-8.35336888371295e-06
2.05673225431087e-05
-1.06038946999445e-05
-2.32460608264982e-05
-2.1283399759073e-05
-2.00250781895231e-05
-4.21700695641903e-05
-4.24136055700411e-05
-2.38108218675663e-06
-2.43107233270716e-05
-6.75173190232453e-05
-2.79969723895407e-05
2.92965731075823e-06
-2.17343490060606e-05
-3.29373623097432e-05
-7.07356947357159e-06
-5.26430293175398e-06
-2.12175758849774e-05
-2.61243965666248e-05
-2.29268526833796e-05
1.31312482094012e-05
1.13908716194719e-05
-3.9400754708116e-05
-2.98315355924177e-05
1.06457293207231e-05
-8.34023016961658e-06
-5.93856555277095e-05
-1.8884477573518e-05
-2.85031957359679e-05
1.07894196322352e-05
-6.67224943681801e-05
-2.1668880166976e-05
9.44688301112062e-06
-9.14186028607208e-06
-2.54897160332862e-05
-3.84387115868459e-05
7.51672679597535e-06
8.27208716793245e-06
-7.69773086295025e-06
-2.11511022499181e-05
-4.26606067426328e-07
5.67757974197146e-06
-2.94096258148382e-05
-8.75077908870246e-06
8.16837147113283e-06
-8.25962329190334e-06
-3.19785320320812e-05
5.27059348880895e-06
2.167143264698e-05
-5.73594637829847e-05
-3.53966153873476e-05
1.09294968833479e-05
9.25561942601879e-06
-5.5555324243578e-05
-3.12670464985724e-05
2.72768439045284e-05
-6.47440839949593e-06
-2.97608980816781e-05
-3.5954370000806e-06
2.58389428432356e-05
-2.26525811467539e-05
-5.83816769531073e-05
-2.30221724902185e-05
1.0805971079145e-05
-3.01919628618609e-05
-2.61069543112252e-05
-4.79931457127748e-06
2.41673050348721e-05
-5.4810972785338e-06
-3.39508301488769e-05
-7.21305275547544e-06
1.5106685189645e-05
-1.09242657813391e-05
-3.24906949054767e-05
-1.98716385852023e-05
1.59510666801251e-05
-3.38014404041073e-06
-6.42116273999255e-05
-4.41155171549487e-06
2.87628809581819e-05
-3.70868748500353e-05
-5.17986547565023e-05
-9.70308062412349e-06
-1.03572028069319e-05
-3.18434842719676e-05
-4.41728774169449e-05
-3.91318659639896e-06
-1.03278033327554e-05
-2.19998598469242e-05
-2.50832499677957e-05
-2.65307729281271e-05
-1.82420510628288e-05
-3.12589889314632e-05
-1.74794325477552e-05
9.18222880133509e-06
-2.19659203745801e-05
-4.90684823055488e-05
-2.17556459632538e-05
-5.98497619971404e-06
-1.43287476733712e-05
-1.32164330514106e-06
9.09503830886805e-06
-7.71897264573067e-06
-3.10028533743292e-05
-1.00281063256332e-05
-3.54043493147981e-05
1.49207472352077e-05
-1.99293387529427e-05
-1.53955715624065e-05
-3.39441347220406e-05
1.8043077537491e-05
-4.93140292213476e-07
-1.75586446128223e-05
4.21518446518141e-06
1.90955634868183e-05
1.16914797486176e-05
-2.63512624341493e-05
-2.46002173691419e-06
2.88627261465458e-05
-1.79573013010472e-05
-1.05297245428677e-05
-1.01112546276543e-06
-1.5287784204715e-05
-3.10319010051255e-05
-3.72207538205802e-05
-2.52901758089382e-05
-2.91792989775767e-05
-9.4912038616111e-06
-2.84779989168326e-05
-1.46270127143624e-05
-3.44389963419726e-07
1.25311911064541e-05
-2.58072019735855e-05
-3.17814382511971e-05
-8.14803813866646e-06
4.58217164166255e-06
-1.42675313432139e-05
-1.71183795757807e-05
1.08000836968699e-05
7.26819963131798e-06
-2.09572151922773e-05
-2.78995290279932e-05
-4.52087784221229e-05
-3.2612345931326e-05
-1.26314659399383e-05
-3.66651830572039e-05
-2.5799919383313e-05
-3.15691339476997e-05
-1.20841760624931e-05
4.13275496322841e-06
-3.34731860571402e-05
-7.77269169728734e-05
-1.54550211748042e-05
1.40571639293095e-05
-4.31417655932605e-05
-1.47499467516359e-05
-6.11265021414304e-07
-1.47237588141238e-06
-3.75131789656916e-05
-1.39956544200545e-05
1.3652297618147e-05
-1.73617104272744e-05
-5.89786359980301e-05
-3.13022713644902e-05
8.46671044268554e-06
-2.99969261921446e-05
-6.38342062732172e-05
-6.08790469081658e-05
-7.24941595732806e-06
-3.74346185697611e-05
-4.75383924272639e-05
-4.09890103663704e-05
-1.2994335124704e-05
9.75202949449656e-07
-4.96061601090889e-05
-2.42469391135135e-05
-2.01364059129642e-05
6.23109903261694e-06
-2.43962302048441e-05
-3.38175736572251e-05
5.66775689800303e-06
9.8559522540991e-06
1.36430746343057e-05
-2.41793153949862e-05
4.95822856922898e-06
-7.10267894606345e-06
-2.62844251606191e-05
-2.60908376468273e-05
-2.26374460100985e-05
-3.13226070644096e-05
-4.27021448870473e-05
-2.2800433433951e-05
2.67832034428391e-07
-3.68137747306987e-05
-1.76163487207e-05
-8.01069620807514e-06
-3.41847518955868e-05
-6.73176075839912e-05
1.64855424634864e-05
4.87398155907079e-05
3.08872240800429e-05
-1.00349498243623e-05
2.103312203907e-05
4.72954650057079e-05
1.073612813841e-05
-9.1230183214284e-06
2.91257899010866e-06
5.72124116496342e-05
-1.68859928328214e-05
-4.74819405008912e-05
2.86727219533873e-06
1.27664566761636e-05
-5.15626870266556e-05
-7.56676897028317e-05
-1.31955880430466e-05
1.71619884993728e-06
-2.71168225337462e-05
-5.97062175203929e-05
-4.94321723250483e-06
2.94856429317962e-05
-2.50473825129769e-05
-2.60436503866657e-05
1.7534911356225e-05
3.11272964880173e-05
-1.60508668413177e-05
-2.04102506373726e-05
1.36486146528059e-05
2.2885976201418e-05
-6.11511797383177e-06
-1.70134685090355e-05
-5.46267057876856e-06
-1.95095369487072e-05
-4.95596201828151e-05
-3.48058202136049e-05
-1.2417261327537e-05
-5.08134161886001e-05
-6.2786771715281e-05
-1.28814736267791e-05
-5.02964742953055e-06
-3.31331632637555e-05
-4.78850978121035e-05
-4.91457191800545e-06
3.03155351404652e-05
-1.57501194751367e-05
-1.38963592517126e-06
4.0998500569802e-06
8.43777789660255e-06
-1.44620502309435e-06
-3.27702209858149e-05
-9.99601945597805e-06
-1.31480143122882e-05
-4.55225578244221e-05
-5.64715705692548e-05
-4.95272708268516e-05
-3.85425988390797e-06
-4.30434994968581e-05
-8.9306715184505e-05
-2.62186493239491e-05
1.06418359653336e-05
-4.14594645772171e-05
-4.66406651433341e-05
2.8905797495383e-06
4.4209757162665e-05
-2.9604629764008e-05
-3.33425825277731e-05
2.78666038566096e-06
2.06922098068312e-05
1.15950316709401e-05
-2.41211748941564e-05
1.52719781239869e-05
-1.896709529684e-05
3.50889656584258e-06
-2.80527396102973e-05
-1.51224086734942e-05
-8.90697745788356e-06
-3.03428256683538e-05
-4.1747685939161e-05
-2.58276949111044e-06
-3.08884105507024e-05
-5.42587648596953e-05
-1.46389348308136e-05
-7.0889886442014e-06
-3.46775726115149e-05
1.34441772049198e-06
2.11919905769284e-05
5.62850964758576e-06
1.25069440045304e-06
1.90323774539293e-05
3.36332843254987e-05
2.4113081194349e-05
6.5116499937364e-06
-4.84710452488617e-06
1.03572347696069e-05
-1.5265221341951e-05
-5.70198053893674e-05
-3.4405320452667e-05
4.23552974504297e-06
-9.56925060851571e-06
-5.06215877208885e-05
-4.60626084041062e-05
-1.00942774367453e-05
-1.47709121028785e-05
-5.63435685840081e-05
-1.93178443665557e-05
1.82872551980405e-05
-1.32430655209653e-06
-1.66793339126166e-05
-2.70872788994853e-05
5.88146985084052e-07
4.13347191724151e-06
-2.47582487796338e-05
-1.59594252124575e-05
-2.40147872133957e-05
-1.09723326540314e-05
-2.47007827190241e-05
-1.45297831877002e-05
-3.23648355831367e-06
-3.3369360737013e-05
-1.7802872013666e-05
-1.24842779251568e-05
-2.00711405418645e-05
-4.14220552358997e-05
-5.04044181049331e-05
-1.57790432219179e-05
-3.38392396028001e-05
-4.67886457996334e-05
-4.4527917949506e-05
-1.49997968046384e-05
8.27353397341868e-06
-2.42644863741015e-05
-4.24087311975389e-05
-2.56689281909801e-06
-6.49199790665087e-06
-5.87814840636998e-05
-4.01349204158584e-05
2.96115787075429e-05
-4.64193141133669e-05
-5.32276787568831e-05
-6.46828308847301e-06
-2.38371957434319e-07
-6.2899380845626e-06
-7.30834060010238e-06
-1.56821662683297e-05
-1.32829943389073e-05
5.29054790869523e-06
-2.18669857874845e-05
2.06412554563379e-05
-1.05316145198394e-05
-1.42459860113259e-05
-2.36182407487049e-05
-3.120955022403e-05
-7.45484046377185e-06
-2.60052265504892e-05
-1.34902730405228e-05
-1.92071888989147e-05
-3.5403895700049e-05
-3.46938959548127e-05
-3.90734152619929e-05
-1.32654138487063e-05
8.70924135588123e-06
8.45432517985746e-06
-1.16629411378623e-05
2.07151301680371e-06
4.57032272136387e-06
-1.68374030552569e-05
-8.24295977024896e-06
5.0376294315732e-06
-2.07480217378705e-05
-3.59974519495403e-05
2.28933474092912e-05
-4.02520485929007e-06
-9.88257156971881e-06
-1.97267624844033e-05
-1.18306147491058e-05
-2.08532325529455e-05
-3.71027208539675e-05
-2.79084105024337e-05
-3.0935836772552e-05
-1.68558317641004e-05
-2.38883505244664e-05
-9.56025807943738e-06
-3.07332964371922e-05
2.99546083656741e-05
-2.9343513281776e-05
-1.8396121343337e-06
2.1007756779473e-05
1.92754320545209e-05
-4.20204854302174e-05
-2.85713595655161e-05
1.85011821514511e-05
-7.96486205928366e-06
-5.41771593697929e-05
-4.88531374925951e-05
8.8132017714685e-06
-2.58183652219936e-05
-3.92195535209123e-05
-6.23233134696252e-06
-4.78746005668445e-05
-5.66333795326476e-05
-2.3906630218953e-05
-2.42666827949016e-05
-3.82668772109359e-05
-1.15817486493092e-05
1.09281449290893e-05
-1.88321042286428e-06
-1.5640187520237e-05
-3.3670637121579e-05
1.24611933944048e-05
-9.32475540465667e-07
-1.9492352081851e-05
7.99215860218883e-06
-7.76389604537523e-06
8.64239432032849e-07
-3.93239400220232e-05
-3.82704913063313e-05
-4.70043433570486e-05
-3.27039365850251e-05
-3.93248608254996e-05
-7.4028171770852e-05
-3.8041102427644e-05
-1.3939687853671e-05
-5.83391499996097e-05
-3.39370725109657e-05
-1.4873869238594e-05
1.59827454413976e-05
-3.20300001316318e-05
-2.59234506335362e-05
1.33559553546638e-05
1.45542149949066e-05
-2.13250103185926e-05
-3.26637472439191e-05
-1.3699459625931e-05
-8.56422988639579e-06
2.03786170464124e-05
-2.33109504819305e-05
-4.02668002726945e-05
-3.42663626726329e-05
-4.25318890818687e-06
2.6588920665935e-06
-4.92272687971193e-05
-3.72088644611445e-05
-1.89265631240758e-05
-2.02155739840857e-05
-3.02315494478553e-05
-5.70563525849037e-06
9.84313653363953e-07
-2.50959969995597e-05
-3.32855251690599e-05
-1.08556018000385e-05
3.44572447267823e-05
-1.94264725643871e-06
5.15944488575695e-06
1.10992888491e-05
2.42657257619227e-05
1.8686429638164e-05
-2.53558775789251e-05
-2.26946489676e-05
-5.2935511625535e-05
8.42595904539528e-07
-3.41535497449292e-05
-3.48034586081374e-05
-3.44768274816814e-05
-3.33224079602328e-05
-5.42870930224474e-05
-3.62129819040661e-05
-2.23579884262806e-05
-1.82297649553292e-05
-6.77060009887248e-06
-2.68785847927086e-06
-7.66545021574181e-07
3.68337841321068e-05
5.1295001204041e-06
-4.02631994742848e-05
-9.56165826709058e-06
-1.7813219466031e-05
8.78943286382378e-06
-1.00846126119396e-06
-1.40936872680349e-05
-2.64856633585219e-05
-3.12606996524336e-05
-3.55702288568883e-05
-4.61630226087899e-05
-6.40416593666096e-05
-4.22057790845527e-05
5.14280602187575e-06
-3.62725595634291e-05
-1.02481203074232e-05
1.54438141032962e-05
8.40150801423331e-07
-3.87103645603215e-05
-1.04767752729193e-05
-2.74898745252615e-07
2.51213164324664e-05
-3.91638701510461e-06
-1.49131792696181e-05
-1.32962098291205e-05
-1.13714313784614e-06
-3.92262712945655e-05
-2.62090203426744e-05
-1.03297310297198e-05
-1.25663978605454e-05
-2.47218523088773e-05
-5.93238348433789e-05
-2.17848579212599e-05
-4.4087048170544e-05
-3.24823647499323e-05
-2.2664199763938e-05
-1.14931333813865e-06
-4.16744663334637e-06
-2.32303647134883e-05
-2.68415862273159e-05
-1.14060654938638e-05
7.91472714190234e-06
3.74735533873714e-06
3.15846190860558e-06
9.84640662369228e-06
4.44148856297529e-06
7.25967752726716e-07
-1.18787070563322e-05
-3.46157416824251e-05
-2.17251521738207e-05
-3.63384275554426e-05
-2.54552583842445e-05
-2.83934536656429e-05
-2.69392744469482e-05
-2.50632436695717e-05
-4.22220643280499e-05
-1.88224566464534e-05
-1.51357701688554e-05
-5.30437519854952e-06
1.02657330894622e-05
6.54201057762313e-06
-4.02742186325147e-06
-5.18850219192607e-06
-1.09852317416499e-05
-1.64813525830609e-05
-2.23256917923232e-05
1.25147792048898e-06
-1.06097393246014e-06
-2.35270112850155e-05
-3.7722742072365e-05
-1.9581224124828e-05
-1.46556917597582e-05
-2.87820487093755e-05
-4.5761733152684e-05
-6.31195682408734e-06
-9.79388427964748e-06
-3.90694663837651e-05
-2.56184701122616e-05
3.56197581310882e-06
4.01492139447643e-06
-1.04036387965309e-05
-6.75174220734223e-06
-3.20964069543566e-06
-2.19592054420018e-05
-2.34180201053804e-05
-1.68941603000547e-05
-1.43060106163961e-05
-1.99831992963413e-05
-1.28505536071294e-05
-1.61787123220794e-05
-3.21757765203974e-05
-5.39814678519931e-05
-2.42287160022777e-05
-1.18572868173696e-05
-6.67214542491446e-05
-3.45754083879054e-05
-4.31953392453617e-05
-1.4454060672836e-05
-1.88810931054635e-05
-2.15549506597425e-07
-4.70476758167363e-06
-1.05942435769214e-06
-2.60194178783468e-06
9.25230038336002e-06
-1.63476910179816e-05
7.70737164477338e-07
-5.37472349615429e-05
-3.09572573821842e-05
-1.5565759801871e-05
-1.78636713992305e-05
-5.61080574843477e-05
-1.7180559120492e-05
-3.15144179684469e-05
-2.86765576742686e-05
-1.80143723006409e-05
-5.00278988614459e-05
-7.29572521555586e-06
-1.5878023186375e-06
-3.43114147838814e-05
6.32499197604665e-06
5.77610982494592e-07
1.34068221754907e-06
2.43801030154652e-05
-7.73963821953331e-06
-6.22677668746535e-06
-2.2379984445275e-06
-1.75329101436469e-05
-6.8623959466918e-06
-3.33481548789661e-05
-4.29238577807997e-05
-1.3996550642997e-05
-4.11881476876639e-05
-1.5433898694782e-05
-2.87831275938589e-05
-2.84034245717311e-05
-1.60549824716901e-05
-5.37254531773968e-06
4.59487043012612e-08
-2.38659068582013e-05
1.58629146944041e-05
6.39223592568814e-06
-1.22479308476768e-05
1.84755522918759e-05
-1.94055879147678e-06
-3.00382907506074e-05
-2.60394015515399e-05
-2.57556979163375e-05
1.50687756177604e-05
-1.0877809766403e-06
-2.52101986420851e-05
-1.55686656652681e-05
-6.52089961131032e-06
-5.89362409579429e-05
-4.16852261668833e-05
-3.88265627809898e-05
-1.87859032423908e-05
-1.50841516545873e-05
-3.02399947027587e-05
-2.1315146820687e-05
-1.92042512739694e-05
-2.41540285467971e-05
-6.91811392252106e-06
-7.35372307591788e-06
-1.02245807576918e-05
1.04625064908627e-05
3.77577561401609e-07
1.79007613535509e-05
6.01705135722893e-06
-6.61052034248236e-06
-3.57941589347657e-05
-3.61409471083063e-05
-3.51588608588041e-05
-2.90827449546147e-05
-4.56762181416009e-05
-1.87545509949557e-05
-6.76647638720609e-05
-2.79707315857427e-05
-1.66027045694655e-05
-3.20541481620956e-05
-3.49778977253206e-05
-1.6109848105827e-05
-3.32840186781746e-05
-3.04389210475533e-05
-1.73121796697812e-05
-9.34782786116591e-06
7.56476963678386e-06
2.19975864993513e-05
1.24701378795756e-05
4.65146399265698e-06
-1.14413943961421e-05
2.54314936818539e-05
-2.461751774985e-05
-2.01991230268718e-05
-1.03626881894022e-05
-3.51013285976558e-05
-5.73349185010725e-05
-5.65275324148829e-05
-9.71049792568025e-06
-3.68356864941817e-05
-2.8355492854544e-05
-2.19678208963655e-05
1.46084408390839e-05
4.05286788492884e-06
-3.11268038373312e-05
1.72945667090576e-06
1.72070586882345e-05
-7.53157926221596e-07
-1.10831754437789e-05
-1.64810205198989e-06
7.88782224620077e-06
-1.0497656562038e-05
-3.49798146312131e-05
1.16496559096065e-05
1.40294010829766e-05
-2.26045543251268e-05
-4.52234815275369e-05
-2.53736203472218e-05
2.09710408528862e-09
-1.89287565575802e-05
-3.32961752366311e-05
-6.79385396982424e-06
1.57405518595726e-05
-2.09667898698604e-05
-2.07376966593553e-05
3.24601980070806e-06
5.04142628379787e-05
-5.17841483363182e-05
2.5531857259794e-05
3.97528117728122e-05
-9.10856348834585e-06
-5.13912350993874e-05
7.21805705420677e-06
6.83705513765772e-06
-1.90730382698812e-05
-5.14844786470387e-05
-3.67375527562043e-05
-6.87533312297514e-06
-4.77723945850834e-05
-5.98151348494077e-05
-8.89172889398312e-06
-1.35783948609641e-05
-2.1015606463964e-05
-3.90563074679056e-05
-2.13362904593579e-05
1.93115072769727e-05
-2.62844542955352e-05
-1.96009943040796e-05
-3.14206934470985e-05
1.00763660784744e-05
-1.88688631840566e-05
-6.77802471813334e-05
-1.23800352574038e-06
9.63387293563722e-06
-2.27293497840813e-05
-6.24328318426844e-05
-1.67709893444762e-05
4.02599135106265e-06
-4.04451528589978e-05
-5.50756671111216e-05
-5.42326292964038e-06
-2.17945173122577e-05
-4.82586394455161e-05
-3.47272307695982e-05
-2.97184697141505e-06
-1.51936793346768e-06
-3.62313966958301e-05
-2.54234999648255e-05
1.29639739400979e-05
3.6198361591455e-07
-2.77291763727761e-05
-3.11481506079493e-05
3.94584899586433e-05
2.25140904706114e-06
-1.31296172617455e-05
-9.51157831295315e-06
6.06950148505651e-06
-4.29972455026631e-07
-3.29742243905569e-05
-4.83402435116421e-05
7.60450965270183e-06
-1.26709991055007e-06
-5.65224746070714e-05
-1.73298953647195e-05
1.1853274523732e-05
-2.93797537775008e-05
-2.12414721669265e-05
6.47252403276037e-06
3.23790550770834e-05
1.40745380495029e-06
-3.47568637395263e-05
2.75115610990762e-06
2.66975381938294e-05
-5.10863065242148e-05
-4.83271974257465e-05
-3.59702570498156e-06
-1.318590912375e-05
-6.01544051398946e-05
-3.60604199927642e-05
-1.55533347745721e-05
-1.60994927523247e-05
-3.08890088808801e-05
-2.11126817875524e-05
4.60170108960131e-05
1.09285578068177e-05
-3.96344708014526e-05
9.87327236616831e-06
1.24403949176e-05
3.62316279171067e-06
-3.76948551309488e-05
2.33088332786648e-05
3.94179689639086e-05
-1.38472695692829e-05
-2.88594464664118e-05
-4.66836306597297e-06
-2.44773944018802e-05
-4.14266444325111e-05
-6.04402536137151e-05
-6.87683657381424e-06
2.28251742819352e-06
-5.51976422157347e-05
-5.95068547122871e-05
-2.55019462643499e-05
1.66746023367393e-05
-4.68853060101848e-05
-5.7430756384459e-05
1.71718584035334e-05
1.43557035280297e-05
-3.66421518130383e-05
-1.76906398273972e-05
2.04642583752598e-05
2.01892420817668e-05
-3.13481870628334e-05
-2.66570500669238e-05
3.47549288297913e-05
-3.30208279700795e-05
-4.30916305714083e-05
-4.77114059524318e-05
-2.69069643414631e-05
-4.21917397883625e-05
-4.0116811047005e-05
-5.20285042439301e-05
-1.95008482997884e-05
-6.12184731303884e-05
-7.56752165988103e-05
1.37185536986168e-05
-1.72242190716229e-05
-3.95005470664433e-05
-2.37081778828971e-05
4.28372138146465e-05
2.82716314272389e-05
-4.14893873163596e-06
4.69886331962483e-06
3.49970167423238e-05
8.9316524125476e-06
-3.04044801494386e-05
-1.88409423635583e-05
-2.09083611343736e-06
-3.23064900359816e-05
-4.20156066568508e-05
-6.55802842957561e-05
-3.1962177426282e-05
2.86230931778706e-06
-1.91125268842577e-05
-4.72856803932349e-05
-3.68777947679969e-06
1.67462987088019e-05
-3.05783386242592e-05
-5.73348282542181e-07
-2.84064686622902e-05
1.22988066815938e-05
-6.07962984222403e-06
-1.46216200719197e-05
1.34276316670817e-05
1.99220885226793e-05
-2.16458697015108e-05
-1.08284477788376e-05
-1.7118436280139e-05
-3.68423519206919e-05
-2.18440942882465e-05
-1.74284407189808e-05
-2.30113117131914e-05
-6.42344448122043e-05
-2.17583982522868e-05
-3.66441501458249e-05
-3.23938836502692e-05
-4.57234600910211e-05
-5.5230486919409e-05
5.76648687004588e-06
-6.83077225874102e-06
-1.57119661415015e-06
1.78806870291563e-05
4.75823134865846e-07
4.15325807879125e-05
-8.12566973557405e-06
7.28302551029571e-06
4.51030380637267e-05
9.59993102409919e-07
-3.90085582122426e-05
-2.11258910664894e-05
-2.43662867279381e-06
-4.47225607849827e-05
-8.00458738769586e-05
-7.3018873269343e-05
-2.21782475912352e-05
-5.91810170584436e-05
-5.27045539469924e-05
-2.55083647446099e-05
-3.44476710394318e-05
-1.83494318716182e-05
-3.10092786202197e-05
-1.11419930820845e-05
4.1859957302632e-05
2.95505715860042e-06
-1.29435176149439e-05
3.45272338060524e-06
6.00375623955672e-06
9.32675631796303e-06
-3.354496792465e-05
1.55800583808474e-05
1.10133152284296e-05
-3.07076516861481e-05
-2.45896592236984e-05
-8.82960796879204e-06
-5.14444793624453e-05
-5.21199465596787e-05
-4.63252191612261e-05
-5.30947761063945e-05
-5.11414102556359e-05
-3.51696266796213e-05
-3.11834587147055e-05
2.06628892730717e-05
8.44123340314831e-06
6.28665599217186e-06
2.35035302600202e-05
-1.70975845764049e-05
1.95673740154022e-05
4.19106272318542e-06
-7.90007626331222e-07
1.19323323419337e-05
-1.55009637135444e-05
-2.39038036248248e-06
-2.32937250393816e-05
-8.3446293973514e-06
-3.07478498099013e-05
1.18775827672061e-06
-3.13125499104996e-05
-3.4196283138128e-05
-2.62768780121577e-05
-2.82922981182223e-05
-2.32772185027097e-05
-8.50473645172653e-06
-4.15659056464696e-05
-4.8298278390889e-05
-3.12378667534836e-05
2.89549020297599e-06
-1.30045464894932e-05
-2.31211849593962e-06
6.16516462399906e-06
2.32153685822682e-05
2.01507855990301e-06
-1.15947159388477e-05
-1.78392699643984e-06
-1.72399667613959e-07
-2.7018216029825e-05
-3.25334473933514e-05
-3.8648374869744e-05
-1.08438356225928e-05
-3.05479800493794e-05
-5.048310963262e-05
-2.30035826481789e-05
-1.53664409859333e-05
-4.14023792008323e-05
-3.40434256295307e-05
2.30111149127711e-05
1.21818650884757e-06
-2.0546242186444e-05
-1.40809945428058e-05
-1.89967236968584e-06
5.68707094393788e-06
-1.23362310137938e-05
-4.62645533836055e-05
-9.58113828557404e-06
1.45492744012624e-06
1.50683883217469e-05
-2.73970282827915e-05
-3.22205260221097e-05
-2.89155281818042e-05
-5.74381730283507e-05
-2.00111385933738e-05
-1.87932095011748e-05
-9.35965866573774e-06
-4.74111422588077e-05
-3.74431393787778e-05
-2.52109154879582e-05
-1.53326190543634e-05
-2.09888179850641e-05
-5.30088623925449e-06
-1.72906989076825e-05
-2.86609556025797e-05
-3.95196105896229e-05
-3.20786419777584e-05
-2.83864714549379e-06
1.40972937590622e-06
-1.99163545490102e-05
-1.60108100060679e-05
-3.20082727714557e-05
-4.41630436264984e-05
-3.79781140195127e-05
-6.47645585072976e-06
6.60179229791939e-06
1.38960915165213e-07
-1.19642760319199e-05
1.80705942910128e-05
-4.952145961066e-06
-2.27745063086019e-05
-9.51119379590667e-06
4.80367211019037e-06
-5.55439879109512e-06
-3.19493165498477e-05
-3.19285186396405e-05
5.29871659547939e-06
-1.597213618211e-05
-1.95118688796087e-05
-2.9777449999505e-05
3.74865309500583e-06
-2.94917381143324e-05
-8.64408244449765e-06
-3.20917695166046e-05
4.21630225662666e-07
-6.07863223740567e-06
-1.2736573926105e-05
7.30637192500578e-06
3.79706311165928e-06
-2.39395297696277e-05
-2.37557643056736e-06
1.61729115133895e-05
3.27994359681778e-05
-2.96072306617575e-05
-1.67600593307417e-05
1.10415327129312e-05
-1.8892928158398e-05
-1.2471436349393e-05
-3.08936212040217e-05
-1.90208907837531e-05
-1.58527149623542e-05
2.15051489775611e-06
-4.08351472330207e-05
-3.25355373249009e-05
-2.57317508108094e-05
-2.56060305436648e-05
-1.06298076843806e-05
-7.22406214953932e-06
1.25361161122882e-05
1.15146763793326e-05
-1.9052086706053e-05
6.61416359429308e-06
1.84182524277279e-05
-1.75526834380772e-05
-1.31594265065259e-05
1.82212630723248e-05
2.12037943851624e-05
-3.58681224738403e-05
-1.84288066276958e-05
-3.57008416296641e-05
-1.10065124737502e-05
-5.1274654781999e-05
-1.85084883489048e-05
-2.70654877625924e-05
-3.84886478085003e-05
-3.18775507933826e-05
-2.78045761661432e-05
-5.68838270546843e-06
-4.26994515382405e-05
-4.52706955294836e-05
-2.03554581364138e-05
8.09128306538301e-07
-3.74892827008815e-05
-1.62212181180958e-05
-1.46937892159936e-05
2.106885512987e-05
8.9294390184095e-07
-2.5405119629588e-05
2.46442573778302e-05
-2.45643898789326e-06
-1.27092951391245e-05
-3.49846105579754e-05
1.01485576687297e-05
-3.80994813479477e-06
-4.59849082816186e-05
-5.12909142810142e-05
-1.82752719969139e-05
-1.9541565464554e-06
-3.72890377457535e-05
-4.53284168928251e-05
1.81468838382639e-05
3.61564855702224e-06
-5.56531280766796e-06
-2.574749691144e-05
2.08270512495362e-05
8.70913902662485e-06
-2.34941206881594e-05
-2.77295080427067e-05
-1.09698389870341e-05
-1.43642901523928e-05
-4.94039701433378e-05
-2.89848360585559e-05
-7.76610570899487e-07
-1.61999207216794e-05
-4.90943021353365e-05
-1.27252283772625e-05
-1.45496885795023e-05
-2.30411130448779e-05
-3.24798963902224e-05
-9.79919715790868e-06
-2.55355227368459e-05
-2.09762353392302e-05
-3.16714160864028e-05
-1.97377894662244e-05
2.99510908857387e-06
-2.95081994424282e-05
9.49466416373722e-06
2.48402045891244e-05
6.52314218687513e-06
3.00641604376535e-06
3.27147221973827e-06
-1.11195271130141e-06
-6.48499749823286e-06
-3.73941893928094e-05
-2.33354437932339e-05
-2.54188837036263e-05
-1.79895178550866e-05
-3.30221356647012e-05
-4.12450545345725e-05
-1.82575531146556e-05
-4.73875625780286e-05
-4.08482988686851e-05
-4.68616083129952e-05
-3.96587002782635e-06
-4.16559499224443e-06
-3.12156793516238e-05
1.93080433648429e-05
2.95465214743933e-05
6.7187962161521e-06
-2.38758520789437e-05
1.50647375997519e-06
1.47075984646942e-05
-1.97629907935296e-05
-5.64347184868642e-05
-2.08680703547247e-05
3.59031394172289e-05
-2.06060206176725e-05
-4.66211388998049e-05
-1.85213070438083e-05
