# Supplementary material for: Research on computational propagation and identification of mine microseismic signals based on deep learning
Source: PLoS One. 2025 Oct 22;20(10):e0334641. doi: 10.1371/journal.pone.0334641 (PMC12543183; doi:10.1371/journal.pone.0334641)
Supplement: S10 Data — (ZIP) [file pone.0334641.s010.zip › 000101100001514.xlsx_0.txt_24.txt.txt]

6.93038024938454e-06
-3.93775973066846e-05
-7.77840126675504e-05
-2.24801438836684e-05
-8.7701632656292e-06
-4.55260996282933e-05
-4.15566956935793e-05
-8.74320833929381e-06
9.59657595331974e-06
-3.25874101762036e-05
-3.49273319502058e-05
2.2206086612128e-05
4.25043646388046e-05
-9.32857941675253e-07
-1.82843917422638e-05
3.14230940819541e-05
1.49920675227052e-05
-3.42446003159408e-05
-4.22984316590548e-05
-7.8123427009546e-06
-2.45484113822616e-05
-6.16287576690522e-05
-5.09495292106651e-05
-1.17912028910539e-05
-2.82673355065744e-05
-5.53264390420623e-05
-4.20786376248018e-05
-2.89737308925709e-05
-6.18916393744595e-05
-3.4443170288039e-05
-9.83012231008043e-06
5.77762878915273e-06
1.71318762741291e-05
-1.90759694633217e-05
2.56527973639212e-05
3.65586252435311e-05
-9.22528789076018e-06
-2.61532925207062e-05
1.6866610215376e-05
-1.24203482149925e-05
-2.86758413367398e-05
-3.49197113912728e-05
-2.76641680182883e-05
-1.89657301970761e-05
-8.71340897864084e-05
-4.9051223275501e-05
-1.30206350658905e-05
-1.1599760463126e-05
-2.13531635743261e-05
-2.98253847902986e-05
-2.54407324448434e-05
-1.75785536591699e-05
-1.759304443878e-05
-2.04084039400574e-05
4.02932103804924e-05
1.88251238472379e-05
-7.28314955505453e-06
1.34855136178417e-06
3.23337567864868e-05
-1.48749570914716e-05
-2.8648841398906e-05
-1.88212179612185e-05
4.14264524490239e-06
-2.08958303768371e-05
-5.72668860769196e-05
-6.1489831279337e-05
-3.55795511941068e-05
-5.39279348712456e-05
-4.71587820031446e-05
-2.8919506388056e-05
-4.15175369904608e-05
-1.93076929238618e-05
-1.57769818479872e-05
-1.94729300220637e-05
-5.268719684599e-06
-1.17586736167931e-05
2.76209998472779e-05
3.18076874755531e-05
2.45480843136522e-05
1.03666913452426e-05
2.93554792484292e-06
-7.86067039290323e-06
9.08425918426823e-06
-3.13604614711015e-05
-7.97093570336388e-06
-4.71323463508204e-05
-3.21826900403046e-05
-3.84459621427275e-05
-1.50976470464761e-05
-2.12241236493465e-05
-4.13835892598849e-05
-2.97088801597994e-05
-9.55178455691053e-06
9.76016344481186e-06
-1.9949216288542e-05
7.8128133405405e-06
1.16959986261755e-05
3.32069164092536e-05
1.21513526306504e-05
-1.82686626994635e-06
3.41913263519571e-05
2.43241815945347e-05
-1.65865956747019e-05
-5.01273115395138e-05
-1.9456642510504e-06
-1.5940365518868e-05
-4.11067501410243e-05
-3.66641883442967e-05
-4.06020146284166e-05
-4.08520280292811e-05
-6.0158769408274e-05
-6.73722886345231e-05
-1.31687022648935e-05
-1.35701609617452e-05
-1.45136854774923e-05
-2.6496989453426e-05
-4.66750095303366e-06
2.21637171616353e-05
-7.71106311959229e-06
-9.98052804033306e-06
2.84447140297226e-05
9.63860074073548e-06
-6.71006147859867e-06
-1.3114202138525e-05
1.34530043290578e-05
-9.99398665380387e-06
-4.43753145890249e-05
-4.43608093052971e-05
-2.8098982140429e-05
-1.85052541113404e-05
-5.2654989317074e-05
-5.70152143473464e-05
-3.54459958980946e-05
-3.59437237742671e-05
-3.72764598044039e-05
-5.17303005308232e-05
-2.11106110247662e-05
7.23948115162806e-06
-1.55784280527243e-05
7.3999018824629e-06
1.8315494623696e-05
-2.02317269284218e-05
-3.21697381937468e-05
1.11173199792279e-05
8.98811610902778e-07
-3.24124054889513e-05
-1.1808855349926e-05
1.84946524048774e-06
-2.73858301306696e-05
-5.73150034010442e-05
-5.40078735559361e-05
-7.71344277670241e-07
-4.84498396441236e-06
-5.43713639033212e-05
-2.67482554185042e-05
-3.29376893633192e-06
-1.76958840245109e-05
-4.98184232886429e-05
-2.09975968600603e-05
7.81430437738452e-06
-1.39095206151391e-05
-1.21993001110656e-05
9.03278371431844e-06
1.24268764447653e-05
-1.57532423591837e-05
-3.75900330019571e-05
-7.98766882343856e-06
1.78927952841259e-05
-1.37640130300135e-05
-5.2729381796462e-05
1.43486127861895e-05
2.0235696033314e-05
-1.48141734879175e-05
-2.65448682048e-05
-1.90950592781952e-05
3.51742130021626e-05
-1.59231343118599e-05
-3.87622175902315e-05
-2.51586500310589e-05
2.04783114060289e-05
-9.92233732217439e-06
-3.06083669276069e-05
-1.56144558742204e-05
1.98162213952602e-05
1.94061476199167e-05
-1.86411808209583e-05
-5.69909237247844e-06
5.31578350723757e-06
-1.54587804671677e-05
-1.14281183708988e-05
-1.49393052200802e-05
-2.95254912180761e-05
-3.06249924468235e-05
-2.68228062813488e-05
-4.33895456283888e-05
-1.73003161163921e-05
-1.82394862310378e-05
-8.42961125098805e-06
8.17566723624311e-06
-1.34047159125106e-05
-2.82876299294577e-05
-2.31251557509999e-05
-2.51720232905869e-05
-7.87758092576202e-06
-1.82263600596131e-05
-1.13028700524759e-05
1.52924454986977e-05
-2.30160485034404e-05
-2.34760707307845e-05
-2.70402308538889e-05
-1.57161277314972e-06
-3.21334239151593e-05
-6.01306583680237e-05
-7.51328413256022e-06
-1.38598266958987e-05
-2.90733140423507e-05
-2.85006882852069e-05
1.49864966381617e-05
-1.97930501239977e-05
-2.41524085873458e-05
-5.48345095871978e-05
2.19418431933668e-05
2.13156290339919e-05
-2.56569165295654e-05
-4.35988586976198e-06
8.46185914656526e-06
2.48182441675169e-05
-1.41180126481701e-05
-5.29067721739169e-05
1.87585357831995e-05
-8.02971043263836e-07
-5.074333592149e-05
-4.52889199971438e-05
-3.67305013847053e-05
-2.72975148265178e-05
-2.87825770417644e-05
-2.18032273652496e-05
1.16075898460054e-05
-2.01034754359672e-05
-3.73581927545344e-05
-2.85358024320597e-05
-3.04895365624247e-06
-6.80618325649037e-06
-1.14734558990407e-05
3.22459842993528e-05
4.14312063060031e-05
1.48957112986722e-05
9.978421282244e-07
6.78525803481827e-06
2.13612876499774e-06
-3.7590991913809e-05
-9.05235624307236e-06
-9.88221559446115e-06
-2.23415451022765e-05
-4.80746483612869e-05
-2.76249502277275e-05
-9.52684252104792e-06
-5.43570786741834e-05
-3.78430685970947e-05
-4.88659042853508e-05
2.44053382009273e-06
-2.8311793543271e-06
-2.88908653300798e-05
4.24432485972791e-05
-2.76667258930508e-06
6.80895150166086e-06
-2.92634682543191e-05
-1.23450637574946e-05
2.51968675715715e-05
-1.81950113556017e-05
-5.33733435712336e-05
-1.25561365165349e-05
-4.55017375185155e-06
-2.01383469669353e-05
-7.20220225941191e-05
-3.09082369021187e-05
8.35731464497945e-06
-3.37819637145803e-05
-6.34724167496596e-05
-2.7236932675672e-05
-1.04602588706318e-05
-1.77407090354587e-05
-4.83249155415278e-05
-2.02230953018022e-06
2.60449116858011e-05
-4.3661236224783e-05
-3.26565235633346e-05
-1.05686388691095e-05
1.54834552484244e-05
-1.74759049025588e-05
-9.7595569098884e-06
-1.7470041585946e-05
6.10045818239324e-06
-2.71986203728054e-05
-3.07831476823092e-05
-4.02090177313785e-05
-3.3308082651826e-05
-4.28130178260314e-05
-4.83016171481492e-05
-4.51719624179908e-05
-3.71575496086387e-05
-3.19255597581243e-05
-2.02615370095394e-05
-1.12033208650516e-05
1.67375921965404e-05
-3.28649014646826e-05
-2.6997078060662e-06
7.29700700981772e-06
-2.50915946817973e-05
-2.54322758597387e-05
1.29434803293026e-05
-4.13745825139907e-06
-8.13876338673663e-06
-3.63179322123619e-05
2.43501630903153e-05
3.59597949152741e-06
-6.12149444028242e-05
-2.15215846102553e-06
-3.10729228328627e-05
-2.2820545990076e-05
-2.78812170673618e-05
-5.80918791408022e-05
1.52036226354611e-05
-1.11952115525976e-05
-2.21385698351577e-05
-2.83391682646221e-05
7.05992129511698e-06
8.93291513984148e-06
-4.7389043065003e-06
-3.48200920809479e-06
1.69517722740966e-05
1.29701839029941e-05
-2.66719866021111e-06
-1.36485194863526e-05
9.07792106860837e-06
1.56217721580445e-05
-4.61552393053177e-05
-2.11825889308288e-05
1.28192658455646e-05
1.06204653720219e-05
-3.17622590556199e-05
-1.95809951185789e-05
-1.81498078652069e-05
-1.7899505765769e-05
-1.85456125938543e-05
-3.11029355924217e-05
-6.00256981946833e-06
-1.85444158678139e-05
-2.1119927155889e-05
-7.59035584837592e-06
3.75181890211917e-05
-6.48837758005855e-06
-2.61225592211992e-05
1.39503841408078e-05
8.72453895413816e-06
-1.60408524430931e-05
-2.78501769228506e-05
-9.92885190474556e-06
-4.91629430559485e-05
-5.51627846984748e-05
-3.91975423141492e-05
-2.62528322366444e-05
-3.32254385568334e-05
-3.17301992911192e-05
-4.299718527607e-05
-6.31431308993695e-06
-1.21514780843588e-05
-1.79446065111973e-05
-9.74822650863712e-06
2.46366014949286e-05
1.02653405160758e-06
-4.17898410872339e-05
8.05149850218886e-06
-1.65855557540035e-05
2.52774968915381e-05
-2.81706474248436e-05
-3.76831190101675e-05
8.59834683907243e-06
-2.72323089810181e-05
-3.8332882012247e-05
-1.33938127284916e-05
6.78933899780422e-06
-3.9528316840386e-05
-2.74811293859268e-05
-2.78249212914604e-05
5.23050061411115e-06
-2.74750147246443e-05
-3.57885413005786e-05
-2.89920973113233e-05
-1.53345542963118e-05
-1.51829615548331e-05
-1.1593025779559e-05
-9.37294869460693e-07
7.27206037112474e-06
-1.06377707295825e-05
-6.64295822516358e-06
-1.91061607580909e-05
-9.36140912071466e-06
-3.9156510290487e-07
-1.81414292738885e-05
-2.16938887703195e-05
-2.28297135857417e-05
-1.6643950968274e-05
-4.55051819711068e-06
-1.40597687632171e-05
-1.92249666991026e-05
-2.54280798255984e-05
-1.71343932093862e-05
1.27767646292771e-05
-1.1769589777316e-05
-5.02358088647888e-05
1.70702415645245e-05
2.13110826381808e-06
-3.34903203820615e-05
1.75229630887153e-06
3.32207262073699e-05
7.37049044778694e-06
-3.04329029708552e-06
-1.27176905712088e-05
1.38531618246663e-05
3.36886013445408e-05
-2.3968239907352e-05
-2.49908577776634e-05
1.30526408043063e-05
-2.15982501804468e-05
-1.57603379303506e-05
-2.52583435754661e-05
-1.87661681455081e-05
1.12753940361101e-05
-5.12054798504593e-06
-1.44495936361624e-05
-1.78588651236712e-05
-1.6869989409536e-05
-1.51968197937278e-05
-9.91081348931078e-06
-2.43836876730207e-05
1.41606895361387e-05
-2.01417319850363e-05
-2.47094975497074e-05
-6.41348780443504e-07
-8.94205927125689e-06
-2.54617640678119e-05
-3.30484704971933e-05
-2.46056693063847e-05
-3.47715135768476e-05
-4.99983737814463e-05
9.3795416973905e-06
-5.40444742792291e-06
-3.61043544864027e-05
-1.8470583344809e-05
5.72112318849523e-06
-2.85831575044073e-05
-3.69388466055958e-05
-7.70234031144448e-06
1.06223915616706e-05
-3.26077637028526e-05
-5.40799688420229e-05
-8.36199475184772e-06
-8.74545946505545e-06
-1.99693973789883e-05
-3.39362466274363e-05
-2.34476328261461e-05
-1.44903769020606e-05
-1.7367024944836e-05
-2.56102528710304e-05
-3.22247648788992e-05
-5.41441330851197e-06
3.49311953320121e-06
-5.44572617470607e-05
-2.44424174368591e-05
-2.49810797848964e-05
-3.27168666292137e-05
-7.06931615512841e-06
-5.35597218559472e-05
-3.22440763439776e-05
3.30327918297677e-06
-2.22702658801383e-05
-2.11548410942534e-05
-4.41247183069254e-06
-2.58430419142956e-05
-1.47228852981108e-05
1.32124745830103e-05
3.68892917445244e-06
-9.80528461558761e-06
5.14511726743319e-06
-6.65779033056808e-06
-1.40514606003361e-05
-4.55640755982061e-07
-2.77918186838498e-05
3.20156358404137e-06
-9.36895058346731e-06
-3.60690533751424e-05
-4.32122792046357e-06
2.46488295713006e-06
-4.96759730259751e-05
-6.91822804595892e-06
1.3867242391406e-05
-6.61690070276016e-06
-1.70307479117117e-05
1.22418653523209e-05
-5.88755667974959e-06
1.65001008337504e-06
-3.58913083789687e-05
-1.30493559227151e-05
-1.25154462950598e-05
-1.09991757663986e-05
-1.71381613749796e-05
-2.43401726950938e-05
6.78569813790906e-06
-6.01183716613325e-06
-4.44529071775524e-05
-3.39513913929099e-05
5.59765464421531e-06
7.24517389452923e-06
-3.61740375203369e-05
-3.99713684637329e-05
-1.5420507424289e-05
2.35158316003075e-06
-3.37741017700138e-05
-4.83363045833688e-05
-1.60911065811007e-05
-1.35212203784194e-06
-2.62081629094521e-05
-2.44727608917287e-05
-4.16013249724855e-06
-2.6204816610502e-05
-2.08425054850649e-05
-6.63008348005814e-06
-3.04991424751562e-05
-3.31445937815393e-05
-8.86475773529683e-06
-3.93986653404633e-06
-4.62740005310212e-05
5.19571671465454e-06
2.30517029040359e-05
-1.77317597673823e-05
-1.49742004059314e-05
-4.08180314602623e-05
-5.30177641962007e-06
-2.43554528132888e-05
-3.38918107952334e-05
-1.25230173505834e-06
-1.23492818087234e-05
2.17749949159029e-06
-2.76532946282946e-05
-5.13546439235484e-05
3.27062268443696e-06
3.86484083413229e-06
-3.53018951787467e-05
-4.83955393222558e-05
-6.6010358050065e-06
2.26340226056304e-05
-3.26818423603617e-05
-4.81795744439808e-05
1.35464285014301e-05
9.34661047418164e-06
3.59263479249509e-06
-6.29955075918761e-05
-2.67963614049457e-05
1.98099194668441e-05
-5.78685029298417e-06
-1.71602617368406e-05
-1.61764522709721e-05
9.58575747975446e-06
-8.70645365148929e-07
-4.26393697045353e-05
2.02964060509662e-05
3.75287928170056e-05
-8.70044033735866e-06
-3.82323595028271e-05
-6.21519688208752e-06
5.73544251165375e-06
-1.39832371417973e-05
-2.34668777252805e-05
-1.37791805449087e-06
2.63825888303003e-06
-1.58768095084346e-05
-2.29885308006131e-05
1.093452580101e-06
-2.50551540706055e-05
-1.76862345012746e-05
1.39678746348115e-06
-3.06070754600819e-05
-1.03708675673741e-05
8.89298788152458e-07
-9.86641594030132e-06
1.14770886115527e-05
-2.34326634281771e-05
-4.69530937652187e-06
-1.03195186268014e-05
-2.39434193471267e-05
-2.9636532707512e-05
7.27451711793385e-06
1.44348465697847e-06
1.47794233077011e-05
-4.84416320800299e-05
-1.11977844572757e-05
3.68598452688579e-05
-4.46042892390324e-05
-5.29677428778494e-05
3.58240280775998e-06
2.77360624855476e-05
-2.09272010145168e-05
-6.59027598489308e-05
-3.0255453975435e-05
2.9199274219163e-05
-4.79821894169515e-05
-8.63568063113358e-05
-4.12371007932367e-05
3.97037655120571e-06
-4.70575576272014e-05
-5.71280074763927e-05
-1.29835377187895e-05
7.93940403357136e-06
-2.73193028049559e-05
-3.26148044803095e-05
-2.00577700453207e-05
-1.24048888691449e-05
-4.74667852423399e-05
-3.47740483422917e-05
-7.78715535697504e-06
4.80986505330517e-06
5.23580886919793e-06
-9.19110354238321e-06
-1.76137747486396e-05
1.5090437054915e-06
-6.40706750682094e-06
-6.27126319680743e-06
-2.54993064976192e-05
-3.22094707541596e-05
-3.41068383833697e-05
-1.43812852537392e-05
-1.39031622085045e-05
-3.89656400674902e-05
-2.48954826282603e-05
1.55256518393258e-05
-1.68681105664126e-05
-3.12104252599305e-05
-4.67360341702447e-06
-4.52750351060703e-06
1.76081767090793e-05
-2.57906309122708e-05
-2.97479547527147e-05
6.73444557081227e-06
2.04668558533356e-05
-2.83477234639494e-05
-5.04044909596854e-05
4.45198799423967e-06
-1.38614089903942e-06
-5.75823348552814e-05
-2.88051386042981e-05
-5.98436617252133e-06
1.27929933750124e-05
-1.1085567024658e-05
-3.62151551490168e-05
-4.83172118891391e-06
-2.13253043778133e-05
-1.84632624145505e-05
-2.37974285544266e-05
2.54347662698171e-06
1.66036757580143e-05
-2.28416127303792e-05
-1.37753947934921e-05
1.04356628545136e-05
-6.89042004382119e-06
-2.14789631125526e-05
8.92108900659146e-06
-7.79359474059367e-06
-2.28693055909646e-05
-3.08638024811878e-05
-3.06731415855729e-05
2.78065535632069e-06
-1.2833792676867e-05
-6.83243259576857e-06
-1.67225074524746e-05
-1.19040265472192e-05
-3.06170698929101e-05
-2.46658309167039e-05
-2.99094682373297e-05
-3.0644150451726e-05
-5.510073466252e-05
-2.11614970622566e-05
4.38827847707988e-05
-6.45880942784528e-06
-3.86662497417422e-05
-3.48645733851056e-05
1.7679916256645e-05
-4.05315779700601e-05
-5.8898680327922e-05
-1.5119454806566e-05
6.8506584421951e-06
3.75719007393899e-06
-4.31973348335465e-05
-3.87774607693159e-05
-1.21117830027418e-05
-2.41319802342961e-05
-5.42056138792601e-05
-4.94591010543622e-05
1.76952464162957e-05
8.86162739319675e-06
-3.18383894162234e-05
-3.49258608157747e-05
9.12385075546222e-06
-4.07246987423921e-05
-1.5111898815732e-05
-9.58440139038482e-06
1.90543646074819e-05
-4.01525219601774e-05
-4.1214570975286e-05
-1.3324499738537e-05
2.21305473169926e-06
-3.08134584275077e-05
-3.95770967220297e-05
-6.33839066405312e-06
-1.8133190077284e-05
-2.19080208024469e-05
-2.62437797681732e-05
-4.83659311234576e-06
7.341860229389e-06
-3.35832642978087e-05
-9.21764891052436e-06
-1.84218434020587e-05
-4.3073628378426e-05
-3.37892211905708e-05
3.08120615031978e-05
1.53166333454577e-06
-4.06129910761181e-05
-3.18667953444026e-05
1.42958225490347e-05
3.77397791487021e-07
-4.16477908099878e-05
-3.43581507984911e-05
3.29091904464059e-05
3.1421015563781e-05
-6.20283339278418e-05
-2.45942546091965e-06
2.37511400678873e-05
8.7588484044181e-06
-4.64454579700592e-05
-1.69835508302383e-05
4.34259373028052e-05
7.69284590747314e-06
-6.21996743975728e-05
6.11175982732999e-06
1.51804899084388e-05
1.07499457222129e-05
-4.99931939002454e-05
-2.83090056534787e-05
-1.24788333080488e-05
-1.74921172455627e-05
-5.089983920252e-05
-3.12492627535055e-05
6.66411858260763e-07
-2.44065148626754e-06
-3.96497446922847e-05
-1.96713166739164e-05
-1.36779411792049e-05
-4.16326935394239e-06
-3.26274569351112e-05
-3.20211215236516e-05
-7.56071045306685e-07
-7.90278606636641e-06
-3.91629983676265e-05
3.28094877105966e-06
9.69324460637621e-08
-4.06983552993397e-05
-2.11009237487887e-05
-1.15584641982225e-05
-3.24563061668644e-05
-2.93048631439679e-05
-2.02982242523588e-05
-2.3607215896797e-07
-4.127331935379e-05
-4.26378866947315e-05
-1.6329728070492e-05
1.06618074733366e-05
-4.31426224593608e-05
-3.87963000701409e-05
7.52307681712673e-06
2.25479029136622e-05
-2.60013923791118e-05
-4.85460650611212e-05
-1.42696746996236e-05
5.16181949901093e-06
-2.26127527591139e-05
-3.65980375677914e-05
5.5765529879939e-06
-9.79137625301649e-07
-2.15138352920101e-05
-5.03976820107731e-05
-2.65280986334611e-05
-1.15986383131765e-06
-2.31947498167288e-05
-6.28474718572057e-05
-3.0445556615546e-05
6.28452325433555e-06
-3.02694686655521e-05
-2.42151937114354e-05
-2.38334077028764e-05
3.39028978905888e-06
5.84916629445074e-07
-1.48777676972168e-05
-3.31133551996323e-05
4.93183901871127e-07
-1.28896630031407e-05
-6.65342422386622e-06
-5.6206194930499e-07
-2.35083282089511e-06
-1.62639413754148e-05
-1.08586814371378e-05
-1.69898323638293e-06
-1.35417554650108e-05
-6.88059819038905e-06
1.9669051140685e-05
-1.31004101061265e-05
-3.2099857555094e-05
-6.11928854839531e-05
1.79408803124791e-05
-2.01792822426831e-05
-3.41072521972031e-05
-1.53762060953385e-05
-1.14154348881069e-05
2.60834638939577e-06
-2.66039521185055e-05
-1.46467862767092e-05
-1.86127746568109e-06
-7.41877109574214e-06
-3.33910914733163e-05
-2.7684820561759e-05
-3.54987614088034e-06
1.0245353109731e-05
1.51899378572368e-05
-3.04425085677878e-05
1.5680284552835e-05
2.25145382240069e-05
-3.88379809358641e-05
-5.66062023829899e-05
-2.94689350701788e-05
-5.99662459790746e-06
-3.09557119105195e-05
-7.28349368304971e-05
-2.06287707329935e-05
-1.04636050271222e-05
-3.29455618951926e-05
-2.40462713010936e-05
-3.00353218250373e-05
-2.1054759139658e-05
1.14727587433826e-05
-3.68657339018802e-05
-3.92565424396837e-05
-1.66490635585797e-06
-9.01785555567511e-06
-2.36657040863796e-05
-4.66485036587191e-05
-4.22203991671866e-05
-3.20178983769985e-05
-3.24428665133391e-05
-4.6874158511934e-05
-2.763741640008e-05
-1.69662784549184e-05
-1.78501108997941e-05
-5.08161631326414e-05
-4.86629250335475e-05
-1.10956009027267e-05
1.61272712262981e-05
3.79312917001677e-06
8.91077172568454e-06
-1.23412286641381e-05
-1.82904898520234e-05
-9.5416021057895e-06
-1.99521298625724e-05
-3.05930473046005e-05
-3.95186093700932e-05
-2.76624012418748e-06
-3.83510786319109e-05
-4.43393338653891e-05
-2.6123905727082e-05
-1.98239223396858e-06
-4.06642879747794e-05
-3.74773468754035e-05
-1.65274812943298e-05
-1.88012733458893e-05
-5.95046521446332e-06
-3.24776995527658e-05
-2.43575369524625e-05
1.33074130931104e-05
-2.71189736427519e-05
-6.49205797040602e-06
-1.27611812769745e-06
7.69543029954253e-06
-6.03847786566362e-06
-1.73482446258006e-06
2.68023176238063e-05
1.65375498002433e-05
6.49383400119812e-06
-1.11256038787513e-05
-3.44676984527341e-05
-2.36029798471399e-05
-3.61599163054561e-05
-3.52241750688857e-05
-4.92005136065557e-05
-1.97939830659347e-05
-4.56131619655805e-05
-1.96455507873665e-05
-4.31610537339209e-05
-3.07470614525789e-05
-3.54456369819533e-05
-1.36497345771936e-05
1.0801029806298e-05
3.17494421076439e-06
-2.46888280414942e-05
1.09338275128524e-05
2.98281264111312e-05
-4.93522630250963e-06
-1.37706870795699e-05
-8.85994609937876e-07
1.81916465597916e-05
-4.53323142142976e-05
-6.54698688790251e-05
-1.06839314579771e-05
-2.41663660884823e-05
-5.17701876148933e-05
-3.6144397830867e-05
-4.26737755439049e-05
6.00996414818721e-07
-3.50758926596813e-05
-3.10644726843888e-05
-3.59685405938978e-07
1.79081955659685e-05
-9.19157807481544e-06
-2.11704579353809e-05
-8.72978254703415e-06
-1.2882990526903e-05
-2.62310567767236e-05
-1.54348899836211e-05
1.12768816077787e-05
8.82142526431781e-06
-2.23627774172656e-05
-2.69085685521292e-05
3.33288937098163e-06
-1.65393303105917e-05
-5.28758864691576e-05
-6.01402359474705e-05
-5.82734040466961e-05
-4.01441747112662e-05
-3.13942646724544e-05
-1.6481344210593e-05
-1.00419026500332e-05
-1.72963197560196e-05
-2.36547502952433e-05
-1.26961793092927e-05
-2.42234894974287e-05
-7.42647188072459e-06
-1.81669294010601e-05
1.94451282826773e-06
7.82032219619893e-06
-5.24389417950025e-08
-7.67803358435056e-06
-1.72202317697945e-05
-5.94348169960022e-06
-2.08735106160851e-05
-1.59271384522744e-05
5.56930222477723e-06
-2.32385562318079e-05
-3.65776742527337e-05
-5.60899853183707e-05
-2.80208711358494e-05
-7.81682554887052e-06
-2.09784242728506e-05
-1.25977705324946e-05
-3.68472109303655e-06
-2.23845442350086e-05
-6.81831629999381e-07
-7.70774528778833e-06
1.19430052249464e-05
-1.44054095444557e-05
-1.93467549337114e-05
-4.39117629114415e-06
4.19842239493303e-06
-2.12404692177873e-05
-1.11241377996367e-05
-3.07769315370879e-06
2.47724933754237e-05
-3.63980575787376e-05
-3.24675124578639e-05
-3.09770714834666e-05
-3.83290215749181e-05
-4.42789268728753e-05
-1.55355164397948e-05
-4.05109220505182e-05
5.88736554720298e-06
-6.96324774585734e-06
-3.14953152429394e-05
-2.94706024356771e-05
5.47798500764216e-06
-7.43738899124014e-06
-2.89784224990137e-05
-2.58144164673264e-05
-1.33024249088727e-05
-3.63155237588483e-05
-8.8450164766764e-06
-3.99307322890098e-05
-2.92642265077423e-05
-2.86672358815597e-05
-1.90455096011232e-05
-8.01748378774132e-06
-3.52977614692132e-05
-2.92812743890441e-05
3.56009476124613e-06
-1.00691297827303e-05
-2.79405245105605e-05
-2.40549890489607e-05
-3.15683794481206e-05
-1.76839982906338e-05
-2.17750552366631e-05
-2.29275099824416e-05
-7.09618164054638e-06
-1.47255102483937e-05
-4.4367724796339e-06
-2.42589826755044e-05
-1.54676971340711e-05
-1.8249219913362e-05
-4.78073954980859e-05
-4.324933582384e-05
-4.2722245273536e-06
-1.13316640388326e-05
-3.10336052617899e-05
-3.64448944019789e-05
-5.32497465925777e-05
-1.17961955743258e-05
-5.81492814599033e-07
-4.44534540383925e-05
-2.01980080965793e-05
-1.09119104770481e-05
-2.96141174440967e-06
-1.92532886156744e-05
-6.24962572086128e-06
1.66093429959684e-05
-2.31765478559449e-06
-7.94869838964577e-06
-1.05493987787637e-05
5.29220026737484e-06
-2.42870645541759e-06
-6.70923045975487e-05
-3.52113048664687e-05
-1.08669966491426e-05
-2.5648190076303e-05
-3.74246856458275e-06
-1.86035601517188e-05
-3.59909084825377e-05
1.5471572614655e-06
-2.22308040632692e-05
1.17057993962383e-05
-2.62423702674905e-05
-2.39436850913151e-05
-2.01822987807491e-06
-5.84081790113211e-06
-1.6425111969101e-05
-2.50809570330935e-05
2.7794073156704e-06
-7.84675808921271e-07
-1.23367819510526e-05
-2.12330961704246e-05
8.72558269280366e-06
-2.84773125833247e-05
-5.24010673049518e-06
-4.88400753151499e-05
2.93967576468669e-06
-1.9546958729514e-05
-5.33843256102239e-05
-3.08414731431803e-05
-7.471911923159e-06
-5.35778846031159e-06
-3.26131001096211e-05
-3.71545419225298e-05
-1.31929791154944e-06
9.84001235576997e-06
-3.06698878252848e-05
-7.83286076383432e-06
-3.24426367229555e-06
8.43884247164132e-07
1.10365263169578e-05
-2.23517261425464e-05
1.11464925728325e-05
-1.68960899908504e-05
-1.63079361519112e-05
1.40266459067414e-06
2.73633648570027e-05
-3.77595032113695e-05
-5.37463342612825e-05
-3.57245845144594e-05
-1.38039690247508e-05
-2.46041702358806e-05
-2.69310618086225e-05
-1.3222777553465e-05
-9.89114217225644e-06
-3.68971997471382e-05
-2.06497349509366e-05
-5.48017100461941e-06
-7.17351720776466e-06
-3.10983338211087e-05
5.40976036492714e-06
1.8874995696933e-05
-2.69668390603575e-05
-9.9461308099392e-06
-7.94530432153851e-06
1.48321391213492e-05
-1.84855858941747e-05
-4.68268182920831e-05
-3.99937099109591e-05
-1.04777591648848e-05
-2.3368463018279e-05
-5.52131060031765e-05
-5.15092698325115e-05
-8.48159258556054e-06
-7.21134949062093e-07
-3.32956950686315e-05
-2.71905660193525e-05
-3.96911354805407e-06
-4.92665487705019e-06
-4.76535489493967e-05
-7.57801045437101e-06
1.50209321198638e-05
-3.17461339305838e-06
5.39408230360988e-06
-2.19067356743179e-05
1.61761391370976e-05
-1.67051117098138e-06
-2.42685430096223e-05
-1.79654417121929e-05
3.72679346713111e-06
-2.65776231133852e-05
-1.32892554223765e-05
-5.06348199044559e-05
-3.54659595620444e-05
-9.56134449121431e-07
-2.85422162549333e-05
-2.6395392061693e-05
2.84219636224273e-06
-4.79299192185373e-06
-2.08257459983471e-06
-3.44611420535848e-07
-8.65312298846529e-06
-1.48253458504463e-05
-4.67483491565965e-06
-8.32014193504581e-06
-2.91271702347814e-05
-1.07539707729137e-05
-1.02578305589231e-05
-3.02183169571746e-05
-3.7113353680366e-05
-4.87358019306754e-05
-3.61758443632132e-05
-2.49692585918783e-05
-3.67915947100569e-05
-3.9256569561665e-05
-2.7572297925527e-05
3.55829245683924e-06
-1.67403814645946e-05
-3.68829553245004e-05
-1.22013088018431e-05
-5.79395419087654e-06
-1.33761601137522e-05
-6.2236287820388e-06
6.68166533655191e-06
-8.15417166230185e-08
-3.81765352991201e-05
-3.43868966375202e-05
-2.20009411737269e-05
-1.8503376635548e-05
-2.01371044196012e-05
-4.98199430841213e-05
-4.9227768065372e-05
2.21694525322338e-06
-1.76838618709072e-05
-9.51006023054683e-06
-5.5354121368045e-06
-1.9784099090143e-05
-1.9714725145055e-05
-1.02989994796499e-05
-2.20947240956933e-05
-8.62119805589061e-07
-1.89385564946505e-05
-1.74363314811166e-05
-3.63708582546224e-05
1.34246914512377e-07
3.33836278180372e-06
6.31458882757918e-07
1.8313412249902e-06
-1.43445973189636e-05
-6.36116194470451e-06
-1.06935087049262e-05
-1.21270507329467e-05
-2.12505817991851e-05
-1.12715671189282e-05
-3.19075945476539e-05
-3.95584564879905e-05
-1.147160876762e-05
-4.50689290231003e-08
-9.8422528667395e-06
-6.45815482480124e-06
-3.54073400148222e-06
1.59903860379049e-05
1.76000864319859e-05
-2.60517158555139e-05
1.28758341243645e-06
1.42166092227344e-05
1.72747018030695e-05
-5.41749067078999e-06
-3.00658070574641e-05
-1.46623348631543e-05
2.48435281473954e-06
-1.38176880786313e-05
-1.79116660074179e-05
-2.03047746446122e-05
-2.09527574530896e-05
-7.81167996887053e-06
-1.63906131274232e-05
-3.30892421949233e-05
-1.05842698781868e-05
-6.14975228306748e-06
8.54034437448725e-06
2.20257388944319e-06
-1.05795749358558e-05
8.35757426801753e-06
-1.52947881044265e-05
5.14025755160148e-07
4.84961986011535e-07
-1.2063762889673e-05
-2.23005745201249e-05
-2.88394310747842e-05
-1.8857777823433e-05
-3.18330308474036e-05
-3.81655412765759e-05
-1.98317555081577e-05
-3.9291741487148e-05
-4.76028130164792e-05
-2.24274531177582e-05
-4.12599787329493e-05
-3.96557626402195e-05
8.47282774876018e-06
8.71394311553661e-07
-2.47884357210484e-05
-1.7190019122846e-05
-2.3628891298322e-05
-1.79062572956677e-05
-3.26373307004962e-05
-1.54570940109174e-05
7.83460620753781e-06
-3.16615667723389e-06
-1.32603530596396e-05
-2.4638151740591e-05
-2.9398452839204e-05
-3.05796262393749e-05
-2.2995328746359e-05
-1.21349013904801e-05
-3.10684492746879e-05
-3.5759572912113e-05
-2.83599888064998e-06
-4.12795943518046e-06
-1.84396492975365e-05
-4.27035003583299e-05
2.85887117627263e-07
2.51745661995357e-06
-1.87621807477992e-05
-1.58293758579573e-05
4.48243425882353e-06
5.65464489343549e-06
-1.57333445996143e-05
-2.00937371763288e-05
-2.71646265279701e-05
-1.40359021272606e-05
-1.818953065133e-05
-3.41418377224281e-05
-3.15050659358051e-05
-4.60043886179006e-06
-6.33772779940251e-06
-2.77327641652524e-05
-1.20563521600184e-05
-1.05683729743921e-06
-2.18604701482727e-05
-3.39223254336288e-05
-1.85728408572948e-05
2.33302718927956e-06
4.50541077856517e-06
-3.57704632626759e-05
-8.24164750866391e-06
-5.94155944013148e-06
1.40562195948847e-05
-8.4434549060419e-06
-3.71242204029364e-05
1.29523073738765e-05
-1.86298882104992e-05
2.33601623508818e-06
-3.08494482668372e-05
-3.28740047877451e-05
1.58880552171915e-05
-2.93194163232595e-05
-5.04012893242313e-05
4.0610313489105e-07
-1.92456478831364e-05
-1.20887550051685e-05
-1.34734822884849e-05
-3.12139261033218e-06
-3.52433769050086e-05
7.95542723787553e-06
-1.25321130400033e-05
-1.60098230373112e-05
1.03801102450045e-05
-1.86072864356078e-05
-1.0049177475301e-05
-2.85782132372402e-05
-5.42809112061103e-05
-7.75710611789805e-06
-1.16395567746284e-05
-1.80397255726966e-05
-2.41089764734882e-05
-2.37837515368718e-05
-2.79815520925699e-05
-2.27558990369719e-05
-4.35274546444524e-05
-2.3305152349726e-06
-7.01978216054167e-06
-2.46224186337033e-05
1.11705690940094e-06
3.59226671267248e-06
-2.55070412164644e-05
-2.84938731528746e-05
-1.49438891405875e-05
-1.7803725974194e-05
2.55843784577548e-06
-5.44105059232713e-05
-1.72578520408415e-05
-2.38638390972052e-06
-2.53941473523917e-05
-3.8355393919706e-05
-3.28795562534685e-05
1.39563041048077e-05
-1.60158096196122e-05
-6.75955038263074e-05
-1.45879032154768e-06
3.6353778672229e-06
-2.5700613258205e-05
-4.53776797650746e-05
-1.40255056919698e-05
1.65618133770837e-05
-4.53157849561067e-05
-3.85724354543025e-05
8.3804372436975e-06
2.11858820731738e-05
-1.82827124492357e-05
-2.45055679319471e-05
-2.12007946525478e-05
-2.34750670593042e-05
-2.8997476639686e-05
-1.34458972857654e-05
-1.09826105862123e-06
-3.50427146362658e-05
1.52993100793813e-06
-2.38772381229135e-05
-2.56479222609124e-05
7.24581393149083e-06
-3.07212791874048e-06
-1.0940916654555e-05
1.10624040807742e-05
-6.02165272208476e-06
-1.97488435993712e-05
-2.80489898771854e-05
-2.93828761044823e-05
-9.33509114287758e-06
-2.04982788735174e-05
-4.28676822662229e-06
-1.82741562760552e-05
-4.54918401336801e-06
-3.22478807470913e-05
-1.50098675106886e-05
-5.00587764947062e-07
-7.83095237392965e-05
-5.59759729584683e-05
-1.35075034739014e-06
-7.2852790995613e-06
-3.76236631724883e-05
-4.38016177854626e-05
7.2756884266931e-07
-1.82671958294651e-05
-3.15665615148443e-05
-7.97497967017045e-06
3.04105465961991e-05
-1.05434595696701e-05
-3.59893095195354e-05
-1.57674336955317e-05
2.09183933393125e-06
-2.80037828863577e-05
-3.33736849904664e-05
-3.5587067165105e-06
7.59784718795262e-06
-8.71362755996503e-06
-4.28821361060708e-05
-2.51845894704413e-05
-1.16225803424731e-05
-2.58601985896792e-05
-2.74807924190348e-05
-1.54208291573958e-05
-3.07114644693936e-05
-2.388576936904e-05
-6.39689065611508e-06
-8.51961833445994e-06
-7.44290272001262e-06
3.76303031965473e-06
-6.09971858349152e-06
4.52570670846686e-06
-1.15264912751591e-05
-4.07901039391411e-05
-2.30463078361541e-05
-9.07417979758743e-06
-3.52233741198239e-05
-4.21606463235711e-05
-3.09531289563112e-05
8.42076442788223e-07
-2.88881941681604e-05
-3.38699335547253e-05
7.3022315377408e-08
1.65426229133756e-05
-4.79026690955819e-05
-5.37960725980059e-05
-1.39517898237417e-05
-1.9597451535929e-05
-2.9235948860357e-05
-1.82843927081038e-05
8.99424645708612e-06
1.21322164704415e-05
-4.88056398436428e-05
-2.93816560291968e-05
2.36796440995565e-06
2.64681970000094e-05
-3.34641650346666e-05
-3.47612326673551e-05
5.87521812117613e-06
-1.59775762222449e-06
-2.69544305193768e-05
-4.98985210902791e-05
-3.79018727536079e-06
-4.70771539318854e-06
-3.03206238682116e-05
-2.5780261300174e-05
3.18249150218189e-06
-2.48900060897585e-05
-3.86853987813744e-05
-3.46184904249706e-05
-8.53729756834873e-06
4.12331817875639e-06
3.2899769791283e-06
-2.39421197756261e-05
-2.31031018849773e-05
-1.8804417824486e-05
-1.10453317485653e-05
-1.07647363835607e-05
-1.1915044532459e-05
-1.10186348860423e-06
-1.18781055337153e-05
-2.64600388131704e-05
1.84585583789505e-06
-1.8595594671542e-06
-3.43526242896971e-05
-6.33195114501895e-05
-2.00217195295187e-05
-3.07951539701888e-05
-4.80191749579932e-05
-1.53777009834868e-05
-1.92453424359684e-05
3.56635046126942e-06
2.28412388480608e-05
1.00107755468997e-05
3.79457595480354e-06
-9.9159815117971e-06
-2.42660743470664e-05
-2.70899776668088e-05
5.33728975678868e-06
-5.03744518669828e-05
-2.71491510899467e-05
-7.66175456869067e-06
-2.58842851117365e-05
-4.11633081074772e-05
-5.30781174495806e-06
-1.86070685864194e-05
-3.34929824470399e-05
-3.00218068775588e-05
-2.82991580694248e-05
-2.97039749228295e-06
-2.12663146760347e-05
-2.88284381625092e-05
-1.0086887349551e-06
-4.2893509585723e-06
-3.49083906865837e-05
-3.29664381732685e-05
-7.45663683212266e-06
-3.13498733305318e-05
-1.01340956220723e-05
-1.98409855055014e-05
-2.94033153840313e-05
-2.24286504551554e-05
-2.01483522160308e-05
-4.99845759625045e-05
-2.10780240219993e-05
-2.09999619452592e-05
-5.32477255820467e-06
-3.70320323121714e-05
-1.42246224191454e-05
5.78540617703657e-06
1.71829199676186e-05
-4.40270807609862e-05
-1.55508832802079e-05
1.63271543298127e-05
1.29106997915227e-05
-1.8961578616921e-05
-3.12707950072449e-06
1.24190006532271e-05
1.31982915102241e-06
-2.54149692085475e-05
-7.5705812533287e-06
-3.07703138294667e-05
3.47767678647048e-06
-5.86492597006374e-05
-3.43608400467678e-05
-3.80898467048592e-05
-2.55086053150509e-05
-3.22795958180786e-05
-2.12687373632153e-05
-4.67992904744652e-06
-5.43632940837463e-06
-2.81066563137906e-05
1.2701496555401e-06
2.89916269491876e-05
-3.17884787558599e-06
2.27836065665959e-05
3.05406908376949e-05
-1.12347500991377e-05
-1.30176006670606e-05
-6.88341886185635e-06
-8.3584325947194e-06
-1.63725149812796e-05
-3.34863100031218e-05
-3.78153231980464e-05
1.03026476825898e-05
-1.15604277448738e-05
-2.47960677742021e-05
-1.36977660601967e-05
-7.4493461377988e-06
-4.28753669377459e-05
-4.22691801852639e-05
9.2807155212636e-06
1.69693325209248e-05
-1.63191776375846e-05
-2.2088775794349e-05
1.02599013927901e-05
-4.42262421156107e-06
-4.49374723023879e-06
6.95446133136006e-06
2.9366508255677e-05
3.79359212687432e-07
-1.70830096428736e-05
-2.36172756590219e-05
-2.66346035931931e-06
-3.00941656889918e-05
-5.73581214151849e-05
-3.66844250785665e-05
-5.25050003747177e-05
-3.24430868617321e-05
-2.17146524425956e-05
-4.27937038444401e-05
-4.27576252185857e-05
-2.34869478841758e-05
-2.10894216476067e-05
2.82271013741085e-06
2.29502260088516e-05
-9.17909720338952e-06
-1.42999513666668e-05
-2.02548468560918e-05
2.6552767115313e-05
7.12718156037604e-06
-2.87287355738589e-05
1.51377941804681e-05
-5.90556316954365e-06
-4.81435290858032e-05
-3.03530848971217e-05
-4.48729148349579e-05
-2.40660031158895e-05
-4.56923654034949e-05
-4.93832565729413e-05
-3.05168848053918e-05
-1.53308754725096e-05
-3.42218174684121e-05
-3.34929682384285e-05
2.68079749959206e-06
1.09874949847729e-05
-3.67910234237742e-05
1.10067010921398e-05
4.08594445989219e-05
8.43279020404074e-06
2.38436773329292e-06
1.88980524983805e-06
3.0902076173513e-06
-8.54999986996957e-06
-8.48317025301981e-06
2.30677407328723e-06
-1.55990952866609e-05
-2.90576966147271e-05
-4.40164491379653e-05
-2.17763037826424e-05
-1.45750626628224e-05
-5.11425427570277e-05
-4.65591870241625e-05
-3.3554544835265e-05
-8.1947658570496e-06
-2.90921346388784e-05
-2.09159574657925e-05
4.61056208481128e-06
2.7381671538831e-06
6.98832555571038e-07
-3.07294148601145e-06
1.38117679937745e-05
3.07630098104402e-05
-2.95795670606618e-05
2.02462283889654e-06
1.01255134227395e-05
-2.71947516911396e-05
-4.57330580668707e-05
-1.50930533780395e-05
1.89462609753262e-05
-2.57401164770016e-05
-3.32043334596804e-05
-5.10434920857978e-06
-1.56374910832363e-05
-1.56673428628426e-05
-1.87092051347537e-05
-2.59208794174728e-05
8.20905253307575e-06
-1.95476444953031e-05
-1.52466081020078e-05
-2.25922685139575e-05
-3.09941336687411e-06
-2.09056872430529e-05
-3.40794987406998e-05
-2.00700861767125e-05
-5.01904593738681e-06
-2.0979385194087e-05
-4.03714844574923e-05
-1.34141699058604e-05
-7.1204175449153e-06
-3.6362683112339e-06
-5.34697262291238e-05
-1.95068467781017e-05
9.05896737251905e-07
-3.19558265897033e-05
-2.33686845766226e-05
2.32675269510049e-05
4.55913020967515e-06
-1.37659778868055e-05
1.42054735300188e-05
5.28820035673091e-06
-7.98237343675358e-06
-2.84980296212332e-05
-1.44251371219196e-05
4.71710889161112e-06
-2.585870066091e-06
-2.42460219325799e-05
-2.66095168944533e-05
-1.03179742140932e-05
-2.13069244100414e-05
-2.24781604422463e-05
-4.12813833024966e-05
5.42324148903285e-06
-3.24841340639718e-05
-4.25835167939391e-05
-8.96914912411766e-06
-2.27586880047717e-06
-2.07397977215178e-05
-5.37084753008999e-06
2.57119641601608e-05
9.65004827012069e-06
-2.96427223629582e-05
6.10773896805732e-06
3.59273928851e-05
-1.12307849084897e-06
-3.02964123731061e-05
-4.57642741258978e-05
-8.35571046276733e-06
2.12398928062507e-05
-2.81037637349114e-05
-5.84650974246243e-05
-1.66297139100785e-05
-7.61141544704128e-06
-3.72892655938055e-05
-2.22027640130232e-05
6.39667290207973e-06
-2.51031984228561e-06
-2.10717606030243e-05
-2.38712307501118e-05
1.36502353952945e-05
1.56967286099743e-05
-3.00517941508461e-05
-4.01570714097597e-05
-1.10839819176928e-05
7.172967782508e-06
-2.77657938920289e-06
-3.05650575576474e-05
-2.33037478061256e-05
-4.8654720761756e-05
-1.33542535107595e-05
-3.22717847126073e-06
-3.31005982979722e-05
-3.32011134240351e-05
-2.65993858817134e-05
-3.86171487639006e-05
-3.10268384186111e-05
-5.62419088406351e-05
-2.70271960234591e-05
2.81425888499137e-06
-2.54325427398523e-05
-3.73207852068088e-05
-1.33388861580325e-05
2.11353217967599e-05
-3.47432406822312e-05
-2.47336011603828e-05
-2.08493351693914e-05
1.22853968156042e-05
-2.70458533587391e-06
-5.6547558204353e-05
-1.61669249292504e-05
7.74086235377788e-06
-5.3942919053675e-05
-3.31507661745924e-05
-2.22341669413977e-05
-2.29638222622703e-05
-3.68362741813819e-05
-5.79116730489823e-05
-2.26342068173921e-05
-5.19064873051709e-06
-2.3993530656855e-05
-3.93549478462278e-05
-3.98769841039388e-06
-3.3654586602463e-06
-1.32621221503121e-05
-2.67509137700921e-05
-1.1930755663198e-05
1.6614842738607e-05
-2.23870041180226e-05
-5.66906360101486e-05
-6.85374170361028e-06
-9.78689764357478e-07
-1.27919006119656e-05
-2.19412023963766e-05
-3.17983367690434e-05
-2.41876029876274e-05
-1.08513362087825e-05
-3.763910622528e-05
-9.55748219347055e-06
-1.8524623533551e-05
-4.29670416195017e-05
-1.85345909154009e-05
1.4475529361303e-05
-2.30569301316078e-05
-3.76396310091665e-05
2.3866071742819e-05
1.49209026205506e-05
-2.85630957535017e-06
-4.41139877670687e-06
1.21482832675636e-06
6.13037084999674e-06
-3.06208290046102e-05
-1.38211465391406e-05
2.08358853301027e-05
-5.34054113580249e-05
-4.86373094242318e-05
-1.12490550517709e-05
-2.70820073781064e-05
-3.23224875051366e-05
-4.82672514414884e-05
-2.49370106024189e-05
1.89733638027069e-05
-7.09655623938026e-06
-3.02437765793662e-05
-4.70685839551486e-06
4.26820677740639e-05
-6.25361402907382e-06
-2.78400390205294e-05
-2.4210909657234e-06
4.51633709405339e-05
-1.9483317960402e-05
-2.88897299089626e-05
3.37636338080831e-06
8.93265408520383e-06
-2.97836169202495e-05
-4.08564732919737e-05
-2.28338265411102e-05
-2.57026168418742e-05
-2.40308645140821e-05
-4.81658495043281e-05
-3.45704630395901e-05
-1.92238662968551e-05
-3.77196635143378e-05
-3.59985187026211e-05
-2.28341688155915e-05
-1.54259805450286e-05
-2.35686729342897e-05
-3.93045738919721e-05
-2.56853672518248e-05
3.30934542297086e-06
-1.27641753781141e-05
-3.17676922667223e-05
-5.31725927449849e-06
-1.03400152604799e-05
-1.37781956398037e-05
-1.87192898291543e-05
-2.88540472929796e-05
-4.60492528797388e-05
1.31064276301048e-06
2.42233566296134e-05
-3.37053248337312e-05
-5.20403485755916e-05
-3.84579145172196e-05
-3.0934414406106e-05
-2.99440473521771e-05
-4.33045511116889e-05
-2.82029345294317e-05
1.14104453100758e-05
-3.22991852675273e-05
-5.10386180290039e-05
5.19419919447236e-06
3.50577637268895e-05
-2.3918631585156e-05
-4.45745464146384e-05
1.61566615287821e-05
9.1825658328724e-06
-4.32003534162335e-05
-5.609390048076e-05
-1.18043985579911e-05
2.48523002208651e-06
-2.38807669227944e-05
-2.78835770610604e-05
-1.54610087011961e-05
-9.08791218587973e-06
-5.8165654470871e-06
-1.5257995768418e-05
-2.19513304313243e-05
-2.59603831411785e-05
1.48294182910885e-05
-2.86700653494699e-05
-3.70372787192491e-05
-3.91444601083574e-06
-4.25937878549748e-05
-3.30927548116405e-05
-2.54092984641468e-05
-1.54613088836287e-05
6.60692730264134e-07
-1.86219054158176e-06
-1.92042427061053e-05
-2.57268187430263e-05
-2.56177894157347e-05
2.27775017171706e-05
-8.76952822252246e-06
-5.07037309720681e-05
-5.47976782802962e-05
9.9810227555792e-06
-2.18904808796017e-05
-3.55349922621161e-05
-2.72108398197086e-05
1.0911244186709e-05
-2.5767594013728e-05
-5.37026200564092e-05
-2.97500215744459e-05
-6.07424774804032e-06
-9.8905017352308e-06
-3.72752121662594e-05
-1.14353035419512e-05
2.09685704497564e-05
3.72735764075536e-06
-3.48400394576481e-05
-1.72146284102616e-05
-2.29856179121335e-05
-6.20749843310628e-06
5.07008784069248e-06
-1.03951355869794e-05
-1.55510239123364e-05
7.97298992854448e-06
-1.777968965495e-05
-1.60412317737563e-05
-2.75053854930705e-05
-4.18131957700016e-05
-2.94818291141239e-05
-4.76899516914915e-05
-2.01855249168936e-06
-1.96485942511572e-05
-1.94472479568259e-05
-2.74343256616232e-05
-3.78447561845953e-05
-2.00822103933645e-05
-1.70283778687385e-05
-2.46875146478154e-05
-4.38530152906123e-05
-5.60032309314389e-06
-4.71945753954527e-05
-5.51914310698419e-06
-6.19330824325655e-06
-1.72976878628118e-05
-9.60990274970649e-06
-3.58813059962401e-05
-7.26585173514212e-06
-1.13344421370946e-05
1.18274172890175e-05
-2.3159322927389e-05
-2.80724969664817e-05
-2.60814559462499e-05
-1.54179225723738e-05
-5.42366716342317e-06
-1.52992788987051e-05
-3.95134391826798e-05
-9.22941101501755e-06
-2.85645767255434e-05
-5.54125730835827e-06
-3.92179443542256e-06
-2.04176104055787e-05
-1.96484978208554e-05
-9.34313739869182e-06
7.81658275857213e-06
-1.28458341378558e-05
-1.75500075328245e-05
-1.49312703780399e-05
9.33349702057098e-06
-1.21778621454257e-05
-1.50142769788518e-05
-2.74563036761896e-05
-1.07589169015989e-06
1.8672485736262e-05
-3.74798458830047e-05
-4.62123589637795e-05
-6.1155527663304e-06
-3.31815099455411e-05
-8.23215199289447e-06
-4.16258768205864e-06
-1.9639113351682e-05
-3.60550402440788e-05
-5.63008332354867e-06
8.57425640270712e-07
7.07396364553169e-07
-1.46286806297857e-05
-1.78605283180271e-05
-2.73965052105862e-05
3.4473169746785e-06
-3.9200600502331e-06
-1.97981809348193e-05
-4.83114491582256e-07
-8.35616222734321e-06
-1.75218095780009e-05
-3.00813688551672e-05
-1.8210979390102e-05
-9.22220007289642e-06
-4.41495964895488e-05
-5.1875126498722e-05
-4.08128049683009e-06
-2.26825220237831e-05
-1.56247590786891e-05
-2.02767784121962e-05
1.2569462710557e-06
-3.88974841966255e-06
-2.65798165973728e-05
-1.84830500083254e-05
-2.80443884976937e-05
-1.38320122169629e-05
-2.79607695922256e-05
-1.34496534533743e-05
-3.98297080550121e-06
-1.82721934224877e-05
-3.00549806899021e-05
-2.59019046816315e-05
-3.91144778799093e-05
-7.21846697106009e-07
-3.07584883529751e-05
-1.95904988167155e-05
-2.44915769064885e-06
-4.69883267125424e-05
-2.75919983971646e-05
-2.63263090499812e-05
-2.43796358823374e-05
-2.50117573955458e-05
-9.60423121548987e-06
-2.63996955811247e-05
1.3562794237883e-05
-2.73688509883355e-05
-3.89138755767183e-06
9.4525126182138e-06
-1.55595359560699e-05
-3.10306774460898e-05
-5.43127096485739e-06
4.59788470467791e-06
-1.56768559299305e-05
-2.22715527050245e-05
1.35387369085086e-05
6.21226108693204e-06
-1.54746341733664e-05
-1.22292297115246e-05
1.68124433172769e-05
-1.92338552925519e-05
-2.35209569806792e-05
-3.72066863328897e-05
-4.65984552504629e-06
-1.65633544665978e-05
-2.29254401296766e-05
-2.51866387782668e-05
1.5988757633603e-06
-3.96894647825324e-06
-4.8647043439234e-05
-2.93413736026543e-05
1.43077910634648e-05
-2.74443100630718e-05
-3.68495506205218e-05
-2.87486001297663e-05
-1.55586893842665e-05
-2.06548953836247e-05
-2.25395367331432e-05
3.02650991744606e-06
5.76418097803407e-06
-2.74086741192375e-06
-1.34343897581581e-05
-2.84182332218232e-05
-1.11402579138184e-06
-4.00432321297943e-05
-4.3471384768549e-05
-1.75620850644006e-05
-3.64781543065903e-06
-3.51238545033463e-05
-3.56967682818661e-05
-1.03325929523812e-05
-3.05489685966205e-05
-2.1914011606197e-05
-4.72216145209366e-05
-6.24399918205339e-06
-1.93685506381221e-06
-5.54870212817785e-05
-3.33406333023009e-05
-1.05839594153704e-05
8.09318039110803e-07
-4.41893018358747e-05
-4.16345140440716e-05
-3.10930078724805e-05
-2.85902075198735e-05
-1.99485633644048e-05
-2.6041366926016e-05
-2.88514464137008e-05
-2.65478309836895e-05
-3.62239781330669e-05
-1.96423072819963e-05
-6.98004859763673e-06
-4.14554526517934e-05
-3.6316961832933e-05
-4.25770796194556e-05
-1.65278875535314e-05
-4.68839909261497e-05
-3.21662128389198e-05
-3.30385274490793e-06
-3.94078994497048e-05
-3.05517667752404e-05
-7.09707780657391e-06
-3.7890710689891e-06
9.7008996656578e-06
-1.92664572425927e-05
-3.54482942927765e-05
-2.9258259098516e-06
-4.2195404137576e-07
-2.80660167906078e-05
-2.32307275068448e-05
-4.60463210724479e-06
1.44954038683527e-05
-2.44432605864015e-05
-6.2306992275573e-06
4.11608137664375e-07
-2.0738881655505e-05
-3.31094489909601e-05
-4.03110830885964e-05
1.72239414400047e-05
-1.33113826725814e-05
-2.92225655949411e-05
2.80835140929734e-05
-1.52861244523078e-05
-4.82993523617432e-06
-2.02114740497966e-05
-1.44632369410107e-05
1.18836422676404e-05
-2.97138194159861e-05
-2.98093868654461e-06
1.47637889238714e-05
-1.13975129900966e-05
6.68840308900344e-06
-7.18149218683536e-06
-5.43847546275604e-06
1.28942147464028e-05
-3.8956347762548e-07
-2.63863375468544e-05
-1.69231440457457e-05
1.25236019114988e-05
1.35932526554883e-05
-3.39586605608433e-05
-1.67678172011824e-05
-2.28539943881848e-06
-5.65867961706036e-06
-1.64370537240317e-05
-2.41691550462715e-05
3.96447618548357e-06
-1.56507684261904e-05
-3.72634537386589e-05
-5.3153814549892e-06
-4.29078541054682e-07
-3.74185716144133e-05
-4.14283413352076e-05
1.31937183190914e-05
1.3327972987844e-05
-3.29023348127137e-05
-3.00420667775749e-05
-8.80160961824119e-06
2.11875755825748e-05
-4.37441096706375e-05
-2.34199977186272e-05
9.35586428238268e-06
-1.66579310212941e-05
-2.04298908930317e-05
-3.57801059760119e-05
-2.59152113860286e-06
-9.0377409498568e-06
-3.59388252341786e-05
-2.54498929241937e-05
6.09295856263951e-06
1.52607176433206e-06
-4.13607750980087e-05
-2.82566312960952e-05
-2.33752515110372e-05
-1.33370352319489e-05
-2.97695111834873e-05
-2.79767925758491e-05
-1.20520064036272e-05
4.44926960090689e-07
-4.94573441907233e-05
-5.06020277457073e-05
-1.13708869413235e-05
-1.01620082084999e-05
-5.71391043682181e-05
-2.73596163894693e-05
5.92723050680605e-06
-9.07431372251955e-06
-2.76963465360905e-05
-2.19562771732576e-05
1.27444271743386e-05
-1.74493210679752e-05
-1.4529961460151e-05
-1.18265090734871e-05
-1.83823508908944e-05
-2.51593712743714e-05
-2.95615297961568e-05
-8.05986893591342e-06
3.01955142481361e-06
-7.83276176156041e-06
-3.47227723426726e-05
-1.63399497168524e-05
-8.68862470756001e-06
-1.51993133168331e-05
-3.2818839868361e-05
-2.09242429452373e-05
-2.0795911156822e-05
-1.30616903359834e-05
-1.00260470965811e-05
4.21799775832715e-06
-1.8099047720154e-05
-1.27447898876366e-05
-3.03801526410716e-06
1.21020643041029e-05
-7.58995090844999e-06
-2.92225570319501e-05
-1.46268263148175e-05
3.66033273235777e-06
-8.45987599094677e-07
-2.66590315420674e-05
-3.20210840542891e-05
5.9624602651965e-06
-1.41724265873102e-05
-2.22286042520889e-05
1.68723414971762e-06
-7.17677577369951e-06
-3.2460967216427e-05
-4.37238830797137e-05
-1.48701765764978e-05
6.73505802526278e-07
-2.46683602208796e-05
-2.60241320073449e-05
-1.61997758402335e-05
-6.84532131825849e-06
-1.44469470932512e-05
-4.83273597086921e-06
-1.37510386343102e-05
-1.21803205201999e-05
-4.50539213149103e-05
9.50054200748757e-06
-3.65240316817832e-05
1.42369114471017e-06
-4.21656378305387e-05
-3.84570834508769e-05
-3.6302424383998e-05
-1.54272264739954e-05
-3.64570888093715e-05
-3.38918051170447e-05
-2.41957649869039e-05
2.83107913270908e-06
-5.23689419777797e-05
-2.8510677901747e-05
1.52462848519794e-06
-3.56919981332724e-05
-4.19928148169002e-05
7.224344789652e-07
1.39704841055172e-05
-1.30021879625791e-05
-2.96636928069427e-05
1.6010495978576e-05
3.20110037484824e-06
-2.68115842300008e-05
-2.64056885466777e-05
-6.65099748949101e-06
-1.87948751679107e-05
-3.03714987036666e-05
-2.86448095560846e-05
-2.21587261578492e-05
-1.8785009974399e-05
-5.10145021932702e-05
-4.52584858096031e-05
1.08874333252625e-05
-5.11835029423319e-06
1.05746516508743e-05
-3.28541431894028e-05
-3.03075335549399e-05
-9.69878372387192e-06
-2.91524204146984e-05
-2.98656766387238e-05
3.76307664806778e-05
1.07563391044266e-05
-1.24895447798035e-05
1.02881882355309e-05
-8.20279057692278e-06
-9.45778003142849e-06
-1.12735274125456e-05
-5.99960608013482e-07
9.13578890231765e-06
-3.17481288420307e-05
-3.10044139021977e-05
-3.77054311404828e-05
-1.2547936361742e-05
-1.91114126648202e-05
-3.17644843103767e-05
-5.75134162915374e-06
-1.98260996621681e-06
-3.84795042497308e-06
-3.17211422117212e-05
-7.80976727273343e-06
1.4366469754172e-05
7.32767630181873e-06
-1.62488499114252e-05
1.43184152297249e-05
7.3229592179103e-06
-2.38301656382524e-05
-1.13853512327889e-05
-3.28319844809323e-05
-1.53243176567464e-05
-3.22940400849168e-05
-4.35393488845687e-05
-8.03795191982699e-06
-1.6569209938855e-05
-5.05617685925796e-05
-3.12484102065327e-05
-1.26316733701907e-05
1.08632285511911e-05
-5.09106381901084e-05
-3.94948806844159e-05
8.18865123364946e-06
-2.74514246634107e-05
-3.66303252323423e-05
-1.19323763725947e-05
2.76848028187275e-05
-2.2612889105722e-05
-2.67930072058785e-05
4.13984775634652e-07
1.83288882224601e-06
-1.29451901286709e-06
-2.87346251355608e-05
-2.57352836934513e-05
-1.75010714315975e-05
-3.69434319903511e-05
-4.7040551137192e-05
-4.280174206543e-05
-4.66091745141203e-06
-4.35728122657849e-05
-3.54893558963078e-05
-2.59436058600747e-05
-8.95821948449057e-06
-5.26021436317213e-05
6.46724860544822e-06
2.14955686112582e-05
4.6538098531366e-07
-4.0094845099996e-05
-1.18454769430133e-05
1.55601704167398e-05
6.75636940015818e-06
-2.69237154346313e-05
-3.10779316763046e-05
4.71665896937066e-06
4.99591555154753e-07
-2.91770561435385e-05
-2.54116432138748e-05
-2.56685295572045e-07
-5.11853515262187e-05
-6.70921310600898e-05
1.2316132365894e-05
-4.04566007908118e-06
-8.47862071534899e-06
-3.89913325496702e-05
-1.87057194864193e-05
8.13995230456441e-06
-3.08411504052917e-05
-5.84267312969389e-05
2.43086069421134e-05
2.23632110850245e-05
-9.47515961545679e-06
7.36976666437079e-06
3.45052369279009e-05
1.56774994257049e-05
-9.80435934458002e-07
-3.36720377856659e-05
2.98871029689105e-05
1.22095823815825e-06
-2.45615858469107e-05
-1.26391431373236e-05
-8.98890294453635e-06
-1.65624771318742e-05
-5.20908297735446e-05
-3.74997774092337e-05
-3.91280155956959e-05
-5.27745475523348e-05
-1.08381804476502e-06
-2.12269888550739e-05
-2.41387596884562e-05
1.55898999323345e-05
7.34701898716568e-06
-1.9689325074767e-05
1.07733598634603e-05
-1.72208821214734e-06
-9.70428181833871e-07
4.26917774362689e-06
3.84119084262434e-06
-3.35052946449229e-05
-1.2913396883856e-05
-1.93109717083735e-05
9.15348388027438e-06
-3.01675430778731e-05
-1.92666643555909e-05
-3.68849511041998e-05
-2.48263315815037e-05
-1.65414962666143e-05
-5.76292230356118e-06
-6.00198232950216e-06
-2.46798308917512e-05
-3.99128257672687e-05
8.09671878366315e-06
-3.110968831862e-05
-4.212912739542e-05
-4.79193991355587e-05
-7.0973143179403e-06
-2.75163970501729e-05
-1.78605766534273e-05
-2.71180564982367e-05
-3.13766727866018e-05
1.29797697547944e-05
-1.76189774410961e-05
-3.23061676732221e-05
7.54686619533743e-06
-2.55360673779733e-06
-1.76370652384566e-05
-9.5523004687787e-06
-1.87519703500588e-05
5.3387430007438e-06
-4.44721156214703e-05
-2.45875078516694e-05
-4.81150881659357e-07
-4.07531701216268e-05
-3.5034443402421e-05
-3.77016710249607e-05
-3.65721508467222e-05
-4.2873037253495e-06
-3.04322187211075e-05
1.52168667108551e-06
4.41736338510261e-06
-1.20217753487208e-05
-1.58332030362009e-05
4.62966307679401e-06
1.07316883683232e-06
1.43605369577399e-06
-3.34692632037281e-06
-1.03766975971812e-05
1.70574951676629e-07
-1.6868017729984e-05
-2.56462714918455e-05
-4.42211456109655e-06
1.32452356448517e-05
5.99309153796417e-07
-4.74145806355861e-05
-8.16763840896091e-06
-2.72958163333013e-06
-3.66525800925071e-05
-7.23973461459028e-06
1.25850051520484e-05
-8.30283822730378e-06
-4.29775935964942e-05
-7.05198235290513e-06
-4.65120188735097e-06
-1.02453116422591e-05
-4.38031906959265e-05
-2.20980901463402e-05
-9.48845920807009e-06
-3.15401150987061e-05
-1.31486147815923e-05
-1.52966326499426e-05
-2.57163656407648e-05
-1.99112379670091e-05
-2.32271046821248e-05
5.97288453914958e-06
-1.07234553115127e-05
-4.29002021968996e-05
-1.20766646899811e-05
-4.14613878460633e-08
-9.75319253187944e-06
-1.35095486052976e-05
-3.61300014427532e-05
-4.65110020482254e-06
-2.66706462486731e-05
-4.23559566942615e-05
-1.81018008506942e-05
-1.05932054965473e-05
-1.09326827282882e-05
-2.75655333254037e-05
-4.64684162614966e-05
-1.13331542978276e-05
-5.5700173787579e-06
-2.35373931162546e-05
-8.11516840621644e-07
1.14537758215409e-05
-1.80505431639834e-05
-6.51442453491781e-05
1.0964904598754e-05
-6.19412469810633e-06
-4.06671759956937e-05
-3.28680879220714e-05
-1.49825556311877e-05
4.9911245908517e-06
-3.74131374944318e-05
-1.82265238839913e-05
-2.43017083463499e-05
-2.59614204761569e-05
-1.04147877363711e-06
-1.41162455602209e-05
-1.16295241763979e-05
-7.62646574841305e-06
-3.9726598499499e-05
-2.21772938999035e-05
5.23459421801299e-07
-2.15736442170001e-05
-1.78144889224845e-06
-1.71144963573601e-05
-2.4043842195054e-05
-2.31342863310732e-05
-2.52750253368605e-05
-2.20421988849906e-05
8.26199593306263e-06
-3.57830273357532e-05
-1.99663212231791e-05
-2.56052667670701e-05
-1.34459962502197e-05
-2.57672548077129e-05
-1.98708758157827e-05
-4.84314862092614e-06
3.62509020528012e-06
1.03360045576975e-05
-3.59845772458856e-05
-1.48343316040083e-05
2.75152482404499e-06
-2.05996398548247e-06
-1.35495827409091e-05
1.53373321306459e-05
3.73124075622943e-07
-1.34379319357125e-05
-7.05781230364528e-06
-1.37072758273353e-05
-1.81003297533815e-05
-3.21399604053512e-05
-5.70653045933098e-05
-3.18582259539568e-05
-3.00623312823002e-05
-5.34907740724166e-05
-2.2058165535473e-05
-3.33600607687143e-05
-5.2090527379909e-05
-1.14660448980889e-05
-2.71172819833611e-05
2.8794700828982e-06
1.07250390777985e-05
-1.42869608165314e-06
2.31211383391092e-05
8.44234247376831e-06
7.23802700097004e-06
5.46035735307758e-07
-8.12146255051198e-07
1.231535886613e-05
-3.4003766672617e-05
-2.67106855753359e-05
9.48607996194036e-06
-4.10462306835883e-05
-4.15318085311981e-05
-2.02444172973648e-05
-1.93211862172531e-05
-1.77938820166851e-05
-7.70820516368966e-05
-2.52360382410903e-05
-1.00545921275679e-05
-3.6474204312225e-05
-2.36775321769223e-05
-1.72336035486192e-05
2.85962491311209e-05
-1.29596051579896e-05
-3.40946232718023e-05
1.16086718532103e-05
-2.51981698012912e-06
-8.23122338266612e-07
-3.23427210870384e-05
-2.15493411378915e-05
1.80448699631786e-05
-3.0439109646215e-05
-2.46511915108594e-05
-4.44914378206357e-05
-3.58884538808858e-05
-5.2246170188941e-05
-5.66806338741132e-05
-5.85772545974229e-05
-1.63074262012847e-05
-3.71843080183716e-05
-4.3716454597162e-05
-5.71651678875777e-06
9.57322165287789e-06
-1.66613963911585e-06
3.43369488727728e-07
2.10320462705874e-05
1.62370380731362e-05
-2.25665101250352e-06
-1.38823811684585e-05
2.25425188171114e-05
-1.06463928782467e-05
-2.35018295767865e-05
5.53779896442976e-06
3.35287430090697e-05
-3.51324465231397e-05
-4.75021251327826e-05
-2.46375524960169e-06
-6.24966689138339e-06
-4.65723880814256e-05
-1.88049580115625e-05
-1.8793900254689e-05
2.17974338957161e-05
-1.97428044510025e-05
-4.28928248764683e-05
3.58156290978949e-05
3.54838014886044e-05
-6.4091282272162e-06
-4.112084807795e-05
1.98778163029516e-05
3.06073912543176e-05
9.00985180316712e-06
-2.27367022007977e-05
5.28441909078209e-06
1.47524026161856e-05
-2.11467484160087e-05
-4.41231344688781e-05
-2.21270406915399e-05
-2.43381603219271e-05
-3.8762763861586e-05
-3.71341364249082e-05
-3.89388048788421e-05
-2.15473875727182e-05
-3.37647195022809e-05
-2.17997214004337e-05
-2.97783780453663e-05
2.8414242391675e-06
-3.24111063382559e-05
-1.14027358909129e-05
2.21935054135905e-05
-6.73636290324592e-06
1.1516282112269e-05
1.21393303233098e-06
9.66083853882135e-06
-1.13708300929999e-05
-1.09264236572179e-05
-8.58721715022944e-06
2.03651203421676e-05
-3.13262834267158e-05
-4.75880515652387e-05
-2.72008383715171e-05
-2.05111340594361e-05
-4.71262442453027e-05
-3.88396518883422e-05
-2.83283510937406e-05
-4.44193719283725e-05
-2.47711635040261e-05
-4.62146485216777e-05
-1.81231001656745e-05
-2.20282827872512e-05
-5.64343305713209e-05
4.21857756257194e-06
1.99980085749291e-05
1.33666975206321e-05
-3.95336057181416e-06
-1.44629298430081e-05
-6.14638943305561e-06
-1.40673295528884e-05
-8.69273564144986e-06
-2.72620762961376e-05
-1.03881318359141e-05
-4.93017531775056e-05
-3.32534811941327e-05
-4.95034079363683e-05
-2.71217210074765e-05
-1.75588040857263e-05
-4.93452984468303e-05
-2.71720174855666e-05
-4.88571753282035e-06
-2.17747441462672e-05
-2.22576960345864e-05
-7.99059901337991e-06
2.78807031945089e-05
-1.40650455663768e-05
-1.54676533905888e-05
-7.66904588588788e-06
2.74665394249637e-05
-1.50004473033783e-05
-3.28480601054598e-05
2.15134974871619e-05
1.14925647545221e-05
-2.13210295166577e-05
-3.06602578310609e-05
-3.31832986594379e-05
-9.41175878827068e-06
-4.3628856050309e-05
-1.79140724114474e-05
-1.40443477787802e-05
-2.29077274052511e-05
-1.26714347778213e-06
-2.60077503583507e-05
-3.03665942790413e-06
1.32114886183069e-05
1.28575961922716e-06
2.28861034708747e-06
-1.47007253185063e-05
-7.51266803867279e-07
-2.80114865891121e-05
7.819939836935e-06
-1.56956751555394e-05
-1.78412949282707e-05
-3.64202407605958e-05
-3.88726450693058e-05
-2.31329492673617e-05
-3.74525549170902e-05
-3.11123044125316e-05
-2.68161416012971e-05
-3.44737169625577e-05
-4.31359652128192e-05
-2.61390752832746e-05
-1.52113774963436e-05
-1.01813274585016e-05
-3.81478999972502e-05
6.79288091464172e-06
-4.87342324272291e-07
-7.4428408178311e-06
-1.03564674410642e-05
-4.06630305969976e-05
-2.87727639050627e-06
-1.7361986692074e-06
-3.69444607807926e-05
-4.87695398278818e-05
-1.04132191549654e-05
-8.44579311517518e-06
-1.46666271605173e-05
-4.59886609763361e-05
-2.20709455627043e-05
-1.68387121188665e-05
-2.52338147693893e-05
-4.77932898533568e-05
-4.78993764445191e-05
-5.08019306307704e-06
-2.20240089126396e-06
-2.26136331053366e-05
-9.58290440426943e-06
-4.17026257868538e-05
2.38404559303022e-05
-1.14818864858194e-05
2.01771763957299e-07
-2.00020482276354e-05
-2.40215622584812e-05
-2.16205720724882e-05
-1.81268283754907e-05
-9.55210663081207e-06
-2.67842725113217e-05
-3.6983636534122e-05
-4.63537230317836e-05
-5.89229495400182e-05
1.97040335960477e-05
-1.54854167369923e-05
-3.16289194958397e-05
2.11750825347853e-05
-1.60601656400983e-05
8.94206475240905e-06
-3.3094300557736e-06
-1.52343583502795e-06
2.40537935798822e-05
-5.44672200939041e-06
-1.09710879419316e-05
-2.24816201969762e-05
-2.95024642742808e-05
3.62312959822788e-06
-3.89586170546774e-05
-2.83093224662313e-05
-4.48431329537823e-05
-8.96977584295906e-06
-3.01421725830936e-05
-6.4383610689428e-05
-4.1350672811408e-05
9.91354462116389e-06
-3.59709290227796e-05
-1.21717054925565e-05
9.25785961694459e-06
-1.99316326878315e-05
1.60247154456253e-05
-7.01316225804059e-06
-6.24310996826389e-06
5.88569644023215e-06
-1.18646876019381e-05
-1.08821460332537e-05
-3.6336460233613e-05
1.50554472230697e-06
-4.06296065768621e-06
-4.96034638273723e-05
-2.14549042128121e-05
4.55776968978279e-06
-2.08848180620417e-05
-3.19697695017839e-05
-1.60670873499529e-05
-3.82832837168098e-06
-4.05107449372929e-05
-2.98530618173052e-05
3.31098830755726e-06
-7.68417223297803e-06
6.98996465385353e-06
-8.51086732578802e-06
-2.53840046481762e-05
-1.60553692787215e-05
-3.9844304565139e-06
-2.82803180389449e-05
-6.81578477429513e-06
-7.08359198234662e-05
-4.93508301718791e-05
-3.70606132635279e-05
-5.56684311247432e-05
-1.62949583139054e-05
-6.74124029216956e-05
-4.01807090187341e-05
-1.63702261790733e-05
-3.95526046957405e-05
-2.88381697070263e-06
-3.7095582604327e-05
2.37715133709942e-05
-2.54729214971708e-05
3.90397140716034e-07
-8.11632661545612e-06
2.30687529083078e-05
-1.50609980356318e-05
-3.49708488708661e-06
-1.67167117501843e-05
1.69388195753078e-05
-2.15794089065987e-06
-2.03676940159517e-05
-2.31022642792718e-05
-3.25221088253783e-05
-1.73348166093483e-05
-3.4218857405465e-05
-2.74462661354859e-05
-2.40307178806571e-05
-4.10548274418003e-05
-6.19121610843258e-05
-2.64012203270741e-05
3.79436609371511e-05
2.89307930999913e-07
-2.15972919843034e-05
1.94642765991731e-05
1.76438831998458e-06
-1.62205138488701e-05
6.08055697410935e-06
7.21391945964482e-07
2.77768254044921e-05
-2.19080836927697e-05
-1.29048614522243e-05
-2.76557569636004e-05
-2.25001179638194e-05
-2.47528454941518e-05
-5.51821130933637e-05
-3.26767680902057e-05
-2.21069791312324e-05
-2.81868930905635e-05
-2.61260218213035e-05
-1.41637636445904e-05
-2.48688013624116e-05
-1.1901563899761e-05
6.07897391895875e-07
-2.747208190704e-05
-1.59346256018418e-05
3.47478712174297e-06
2.49810418536101e-05
1.85818906579847e-05
-2.95959420507784e-05
-1.57784876339042e-05
-7.3271506395133e-06
-2.65460051388478e-05
-5.09995493306737e-05
-3.09885775235871e-05
-1.62976737080974e-05
-2.55378421782535e-05
-5.9778176580272e-05
-4.171397908534e-05
-2.43932217336085e-09
-8.61383696985115e-06
-1.88903869423393e-05
-1.10256153768201e-05
-1.53191212325996e-05
-8.1960334846277e-06
-1.4465087730608e-05
-1.5008148632774e-05
1.1749984608608e-05
-2.32198968360989e-05
-9.25028197179356e-06
-2.20695423859901e-05
2.81896938077224e-06
-5.92354812335006e-06
-3.91909323924274e-05
-2.7728253005006e-05
-2.63708324812406e-05
-3.19510192793339e-05
-3.75052815810799e-05
-4.1233493014833e-05
-3.45356041204558e-05
-5.14333061275825e-05
-1.16235691063518e-05
-4.61175551155044e-05
-3.09882796096419e-05
-1.40546067983123e-05
7.83948626032486e-06
-1.34714167775001e-05
-7.32950672810932e-06
2.12266052955738e-05
3.48226157914546e-05
-6.65914337726268e-06
-1.53275728618438e-05
-2.41059057549518e-05
-6.43367178547217e-06
-3.81605811500216e-06
-5.84565480394963e-05
-3.56348672645235e-05
-5.62101649066836e-05
-2.47675083258066e-05
-1.55856353356584e-05
-3.02910493147232e-05
-2.94769939952393e-05
-1.69062403912849e-06
-3.72069027887435e-06
-2.41244033555255e-07
-1.33879504492419e-05
1.89287925732398e-05
4.60537574015978e-06
-3.78997714159058e-06
3.80587621484921e-05
1.15565013866788e-05
-1.21970057758977e-06
1.70993358416849e-05
7.45252069788304e-06
8.16331122825477e-06
1.93535159498959e-05
-5.18971374666923e-06
-3.39863458608118e-05
-3.14158145507523e-05
-2.4682033887228e-05
-3.81527408805193e-05
-3.43922368881632e-05
-3.99140339031398e-05
-2.15795395639555e-05
-7.76304078304775e-06
-5.43619684335957e-05
-2.01723103888821e-05
-1.0393701562673e-05
-6.72063077692056e-07
-1.93304574291166e-05
-2.943899170235e-05
9.18607143045622e-06
2.45627882440224e-05
1.49670184241977e-05
-2.32887483333832e-05
-6.2339909484788e-07
-8.33008418416539e-07
-1.84151263892315e-05
3.19852829457515e-06
-2.51214313867056e-05
-4.41243081494174e-06
-4.4959134525323e-05
-3.59067536775635e-05
-3.25935434613585e-05
-3.60620089344597e-05
-4.31259458666903e-05
-4.60272821983373e-05
-1.82356187698165e-05
7.79757528924198e-06
-4.69687358918017e-05
-1.99948242388656e-05
-2.25564831446376e-05
2.35185650632308e-07
-1.98845382145881e-05
-2.24303619593696e-05
9.49421825147577e-06
3.39792893986798e-06
-1.8600653700362e-05
-9.84025316158859e-06
-2.62295960758258e-05
-8.65397111326855e-06
-9.64567410964558e-06
-3.54579616034328e-05
-3.99371912953659e-05
-6.41238526434584e-05
-5.186495145464e-06
-1.52030802078802e-05
-3.58810523787447e-05
-2.69040975616989e-05
-9.45115513805572e-06
-1.39012509729308e-05
-2.38120129038215e-05
-9.73996805243937e-06
-1.42516454971923e-05
-4.03530453433252e-07
-3.31783951787293e-06
-1.1922925552353e-05
1.12097850941526e-05
-1.50835553835698e-05
-2.49197137267934e-07
-1.37765236929377e-05
-1.94242704259296e-05
-9.88830104320405e-06
3.30317380348412e-06
-4.69811898502994e-05
-3.21347476605024e-05
-2.9977086707425e-05
-3.26945685998467e-06
-3.33791465925511e-05
-4.61727964352956e-06
-2.1016274975433e-05
-2.43095511456087e-05
-8.30684491280071e-06
-2.90507589846095e-06
-2.89123151171766e-06
1.35042351176143e-05
-7.59611289292144e-06
-1.92150651164665e-05
1.12074909450796e-05
-7.03057420889349e-06
-2.5845238729817e-05
-1.80520229995087e-05
1.88784960331102e-06
-6.14841278804365e-06
-2.42101006023157e-05
-4.24460505847498e-05
-1.76408672138521e-05
2.21964892659299e-05
-3.66463564046232e-05
-3.98040962593302e-05
-1.98940511142464e-05
1.11422683757658e-05
-4.49232654374831e-06
-3.78128248298433e-05
-2.28622163602886e-05
8.63553509136119e-06
-1.66252715921792e-05
-1.62252708542623e-05
-1.16923797060626e-05
-1.98762044221822e-05
-2.10036794679637e-05
-1.92350830826184e-05
-3.6261423845748e-05
4.97488140442144e-06
-4.04704688039683e-05
-2.17250477787208e-05
-5.09248853826301e-05
-5.91081933391648e-05
-1.18706814445183e-05
-2.9397524158815e-05
-4.11339145290634e-05
-1.70601970317476e-05
-1.33540507214495e-05
-1.54051853267788e-05
-2.02369975054562e-05
3.43903117712358e-06
-1.78846016653476e-05
-2.51979841020153e-05
-2.42488960496033e-05
-3.0110665281183e-05
-2.06641611074902e-05
-3.39356212729079e-06
-4.66754656118423e-05
-1.96083775413425e-05
-1.7729879967459e-05
-1.66168015164649e-05
-2.21381011591076e-05
-4.30319298374272e-05
-3.11194704778841e-05
-2.92199301463043e-05
-3.10244306250479e-05
-1.32772578749424e-05
-3.49169189934711e-06
-1.68399453995646e-06
-1.49690188924381e-05
-3.81499449535692e-05
-4.10879645332748e-05
-3.41474303946572e-05
-2.25295882720942e-05
1.50421370877927e-06
-1.2547776647869e-05
-1.22213269083377e-05
-2.80012179729022e-06
-2.76910599096533e-05
-3.70351842528159e-05
-2.63487215501307e-05
-2.96498120633872e-05
-1.91555968059939e-05
-1.81563347330565e-05
-2.8517241838418e-06
6.16175548375241e-07
-1.74758929917718e-05
-2.28610263789564e-05
-3.13398485884406e-05
-5.05161700420662e-06
5.56073082374543e-06
7.11991641554137e-06
-1.41137428691024e-06
-1.09853986235171e-06
1.08262578392654e-05
-3.60773563381072e-05
-4.30336661823344e-06
-4.45825522246709e-05
-3.12154520528241e-05
-1.12665122954158e-05
-3.39901420808154e-05
-3.03514371416517e-05
-1.40910869155254e-05
-3.36854792148517e-05
-3.3625798009017e-05
-3.3797858976484e-05
-2.37534763809855e-05
-1.93696653026294e-05
-2.8096103398531e-05
-1.95429612256803e-05
-4.52452915834401e-06
-2.27844705973831e-05
1.19959210681055e-05
5.39625491488533e-06
-8.34619179602203e-06
-7.58742819862196e-06
8.18989863465831e-07
-3.53559503247008e-05
-3.33988996504027e-05
-3.38734754288607e-05
-5.89896221848108e-06
-3.24364284547382e-05
-2.55165530181601e-05
-1.65169330629903e-05
-6.28224172290887e-07
-4.29698098133816e-05
-3.78094724850722e-05
3.7389726375598e-06
4.06344943257155e-06
-1.67342383452082e-05
2.06135840680586e-06
-2.11335611044034e-05
-7.37406106595048e-06
-3.1499901137233e-05
-2.29906426651085e-05
-1.28202716141096e-05
-1.56667228468515e-05
-1.98688883312832e-05
-2.77946612894703e-05
-3.15202275575216e-05
-2.91865626217529e-05
-4.25849648801296e-05
-1.37336605147558e-05
-1.92435876207443e-05
-2.61994466435081e-05
-1.36480661072769e-05
-5.91697133827332e-05
-1.89664332228265e-05
-6.17879244647577e-06
-3.32446752905265e-06
6.84991619135132e-06
-7.61778136744973e-06
1.60816815134718e-05
-1.69503559205557e-05
-2.48006264830065e-05
-1.02143537909359e-05
1.39500132950935e-05
-4.86163065875722e-06
-1.96828170027266e-05
-3.40075834765235e-05
-5.09015409288959e-06
-3.63526369450304e-05
-3.77390853033507e-06
-5.50294077620926e-07
-5.8200809788859e-05
-1.02700948899393e-05
-5.15891933613634e-06
-4.32278311585157e-05
-4.3242779776383e-05
-2.63473756005914e-05
1.73540041018098e-06
-4.03406908372813e-06
-3.02913024174165e-05
1.97520434695609e-06
1.3008731871859e-05
-1.64857985979059e-05
-7.65577889149151e-06
-3.21742950839233e-05
-1.18409757829252e-05
-3.05173056622737e-05
-2.90092069728019e-05
-4.67810459844528e-05
-1.30083759313881e-05
9.50181824205743e-06
-2.81605804813616e-05
-4.7842026290964e-05
-2.23267832096872e-05
-1.75614458215863e-05
-1.01997607335442e-05
-4.44927303802301e-05
-3.6885941249996e-05
1.16089578797222e-05
-1.78731848592306e-05
-4.03884898422778e-06
3.46331017303203e-06
-7.25707312151997e-06
-2.18420542535418e-05
-3.84054551774254e-05
3.17876783285963e-06
1.55367859206235e-05
-5.02136736529797e-05
-4.53622257025352e-05
1.27054105362966e-05
-1.55101638392812e-05
-3.99081445327669e-05
-3.86796065091438e-05
-2.18304123712569e-05
-2.28954836325855e-05
-5.42667084807746e-05
-4.92360985528005e-05
-3.28694776580067e-05
-2.63584447082731e-05
-3.73599382495542e-05
-2.86652204738684e-05
-7.53817526866604e-06
-4.02947168156603e-05
-6.05199966959614e-06
1.8926500006349e-05
5.27693652239059e-06
-1.64391881630361e-05
-2.74681257151456e-05
6.11817149521622e-06
-8.69520154717268e-06
-2.45769173877213e-05
-3.36988713323119e-05
-2.59550011097951e-06
-2.64790871705844e-05
-4.5146216360319e-05
-2.13913165498482e-05
1.82906866513825e-05
-1.73276245600681e-05
-4.1037634299837e-05
-1.50847542883472e-05
-4.19449516950106e-06
-1.51175131274423e-05
-2.36784863942715e-05
-1.88333981531798e-05
1.07824996275759e-05
-3.27278205063086e-05
-5.23271851061672e-05
-9.18038106762827e-08
-8.95368103811943e-06
-2.71549453667281e-05
-3.17302805164041e-05
-5.79213542381865e-06
-2.73586544806649e-05
6.74331172123656e-06
-3.6485493042445e-05
-2.64412473282893e-06
-1.34614204598413e-05
-2.08468973549592e-06
-1.63292779311615e-05
-8.44220476693752e-06
3.16671853536439e-06
-1.8663491656454e-05
7.74790166268789e-06
-1.06734436001065e-05
-3.53077929449773e-05
-3.00604481877809e-05
1.23987529034354e-06
5.42507858042641e-06
1.10863102969094e-05
-6.50956636247237e-05
-2.88938289461319e-06
-1.50551019649511e-05
-1.36787037136987e-05
-2.75437842991137e-05
-2.73980580765715e-06
1.22678547198229e-05
-1.43765095547899e-05
-3.7934047471005e-05
-5.4740530955612e-06
-1.50142627787702e-05
7.22997829788514e-06
-1.91238474423129e-05
-1.11378055018419e-05
9.4854434142299e-06
-3.44863226054908e-05
-8.84766050268492e-06
7.76291640300218e-06
-2.54773252764324e-05
-4.20712096316114e-05
-2.85016416963474e-06
-2.0803966309537e-05
-2.38096706943762e-05
-1.10075945865331e-05
-1.5366527045763e-05
-2.22076349565015e-06
1.21283586202002e-05
-3.71018076479977e-05
-9.22984917355622e-06
6.59275030651059e-06
-4.39580127870978e-05
-4.1826639146651e-05
-5.21345194959378e-06
-2.70224229414419e-05
-3.98462833933972e-05
9.96687882962739e-06
-3.31715623370423e-06
-2.22400926426524e-05
-1.27393630336428e-05
-1.37287761467674e-05
-2.72312833239148e-05
-1.76696094871697e-05
-1.38133962361104e-05
-2.2687023224408e-05
-3.48739518747222e-05
-2.82029553570965e-05
-1.38709384008516e-05
-2.02849314341183e-05
-9.70320533345808e-06
1.08301258039637e-05
-6.86567590758527e-06
-1.92089797648282e-05
1.6245559094634e-05
3.13293160302401e-05
-3.60104264538826e-05
1.69871800820412e-05
1.906372191761e-06
-1.72812806528707e-05
-1.39797669573106e-05
-2.93737796273068e-05
1.31128974697855e-05
-2.23715725724796e-05
-4.49558585975488e-05
-3.08911314140067e-05
-5.74540574695453e-06
1.9267147233039e-06
-3.34476208915792e-05
-8.79164150829145e-06
-5.19841661798311e-06
1.90655763060172e-06
-7.62362181088428e-06
-1.25524960022543e-05
2.60846464327165e-05
-2.62107734480594e-05
-7.75922642406066e-06
-9.41084167665984e-06
3.37048016644297e-05
-1.24907809298367e-05
-5.19205486978236e-05
-2.52128235193377e-05
-8.34778625702156e-06
-8.83918640213082e-06
-2.80107440850245e-05
-7.22132432891924e-07
-1.12052389341365e-05
-8.34930163638953e-06
-3.61706179716811e-05
-4.10171857462754e-05
-1.7473887103882e-05
-2.28679147264053e-05
-2.45797112407396e-05
-1.52827570568547e-05
1.3678177035879e-05
-1.35453445087138e-05
-3.97115779779272e-06
-5.11932982010121e-06
-6.13790289193241e-06
4.21993887387639e-07
3.49081803048356e-06
-5.25374678836771e-06
-1.75940088045507e-05
-1.08880733870456e-05
-1.61238253547034e-05
-3.21738325291731e-05
-2.74416792124342e-05
-3.60405139428657e-05
-2.66798938070894e-05
-3.0483144310845e-05
-4.61681223320195e-05
-6.61259514569002e-05
-1.54718969580369e-05
-2.40819603683203e-05
-2.72141127407613e-05
-2.56674117323538e-05
-1.35984411042965e-05
7.03745084393642e-06
2.48385583954948e-05
-3.67886151696752e-05
1.08501690492934e-05
-1.66596836243762e-06
-3.2680158842518e-05
-2.69502070722511e-05
-6.64460269749836e-06
-2.4222192981331e-05
-2.94316290894926e-05
-3.62971909083144e-05
-3.55761582110274e-05
-3.27825961039168e-05
-2.98266686578907e-05
-8.46380173101893e-06
-2.82030200515145e-05
-2.13204240921536e-05
5.0433118481311e-06
-2.5233285859388e-05
-3.35839844822706e-05
-3.13411985539071e-05
-1.27775615139824e-05
1.99554931927414e-06
-2.10092860049647e-06
-5.9694719749355e-06
-2.04867798298924e-05
1.22396608951622e-05
6.28667133849396e-06
-2.50919178957122e-05
-2.7320867330743e-05
1.08108101048519e-05
1.27878263631145e-05
-3.90929586742011e-05
-2.29937722539012e-05
-1.56222723968354e-05
-3.32401528676798e-05
-2.99203165747982e-05
-3.84797188652054e-05
-3.29811115916793e-06
-2.92425280340437e-05
-2.86878553271588e-05
-9.37565398734655e-06
1.70773661931293e-05
-2.19271822693977e-05
-1.7083495181257e-06
-1.70069662210837e-05
1.40676755313898e-05
-1.33213670112853e-05
-3.07260156710549e-05
-1.25391998382946e-06
1.30663232278088e-06
-4.12720074966185e-05
-4.55161657638711e-05
4.25376371895817e-06
1.93018409465197e-05
-2.63962547163178e-05
-1.33528000317808e-05
-2.33259195824569e-05
-2.04254221194848e-05
-3.78948884604727e-05
-3.54257001220164e-05
-1.39879448427198e-05
-2.28411889790466e-05
-4.31174501621821e-05
-4.10510823226205e-05
-1.78121459310044e-06
1.51586644777339e-06
-3.08304389204015e-05
4.67421990933147e-06
1.11180054967087e-06
-2.46643680973093e-05
-4.94425862245005e-05
2.21954745751937e-06
1.3428433829135e-05
-2.72826121979635e-05
-4.87795161892905e-05
-2.09542487669937e-05
-1.78422788304286e-05
-2.54492123998271e-05
-4.03804537936614e-05
-1.25881056698882e-05
-7.73929906863781e-06
-2.71909478515689e-05
-4.7909458421227e-05
1.43298494820691e-05
8.12988713771653e-06
-1.77524562166741e-05
-1.77207980892874e-05
3.12100238701493e-05
-6.43022762608505e-06
-3.40509199776809e-05
-1.93137333173473e-05
-1.48694012028323e-05
-3.30940573543474e-05
-1.72202318826882e-05
3.18571487850171e-06
-3.02474432266981e-05
-4.09989384938654e-05
-3.60742631203847e-05
-1.62777979628723e-05
-1.64674360438758e-05
-1.31508017770922e-05
-2.29871524370125e-05
3.38544148462351e-05
-2.27668880247991e-05
-1.41611720508978e-05
-2.09834461872694e-06
2.0176097362165e-05
1.78166494882507e-05
9.81591205496683e-06
-2.21997238201447e-07
5.38609792384819e-06
-5.00632524005415e-06
-1.13325117642088e-05
-2.60181990600198e-05
-3.82802749803571e-06
-5.27646031048302e-05
-3.10577963242586e-05
-2.49209058085561e-05
-1.059945861947e-05
-2.55097964829546e-05
-3.5812290146e-05
1.47407546082791e-06
-1.34318220127993e-05
-4.02528279477938e-05
-1.80772719049936e-05
-9.41613521810211e-06
2.44864221283055e-05
-2.54517400304429e-06
-1.21098633427538e-06
3.95248824623465e-05
1.03376782123803e-05
1.19808596236898e-05
-5.4101138877338e-06
-1.53028863418987e-05
-7.1329101939347e-06
-3.69058058358856e-05
-7.32937306821924e-05
-2.07854729027553e-05
-4.44608749320489e-05
-5.61925144779737e-05
-6.33972264713939e-05
-4.24815714673341e-05
-4.34871996173476e-05
-3.06419547884309e-05
-2.60929105750518e-05
-2.30992219968784e-05
-1.1966079161033e-05
-3.24413441501245e-05
2.0318058329799e-05
1.1454214724112e-05
-1.44780274775804e-06
-8.46985649575716e-06
1.22721255149705e-05
9.68929921693787e-07
-6.56823296090193e-06
-1.67892893124397e-06
2.03844588941294e-05
1.29518403684776e-05
-5.24862289228233e-06
-1.75645436353058e-05
-3.67684823265983e-05
-5.38308990609229e-05
-3.99580920707457e-05
-4.23573925984552e-05
-2.68621889324487e-05
-2.11986197275e-05
-4.12003367162993e-05
-2.55433260489595e-05
-2.26739381711187e-05
-2.77980005846197e-05
-2.27698902606168e-05
-1.87355240297105e-05
-9.56570415660567e-06
-1.47763515989365e-05
-2.16582042134454e-06
-5.30949674147143e-06
-5.30719537360949e-06
-1.70828932213445e-05
1.51474181974169e-05
-2.37715204908126e-05
-1.1450995195694e-05
-4.20123896349341e-05
-2.27723291677064e-05
-6.36600230194846e-06
-1.70310066168146e-05
-2.76660752019801e-05
-3.15496687401028e-05
7.38749622075423e-06
-2.86220866641591e-05
-3.3694688881343e-05
9.38944365986289e-06
3.57740564979216e-06
-1.97678815447917e-05
-1.93118145770823e-05
-3.21102279067072e-07
-4.86848444781791e-06
-2.60847743972638e-05
-8.71069639266469e-06
8.09417578955016e-06
2.58462613995429e-05
-4.25443084394662e-05
-2.37774540229955e-05
1.76189809968392e-05
-1.47171916280189e-05
-3.65128965881645e-05
-2.53357004776263e-05
-1.55957518595632e-05
-1.68301245498824e-05
-4.92257850237078e-05
-4.5490010102584e-05
1.02764749108165e-06
-6.64150971226382e-06
-1.69655647666841e-05
4.50273990017851e-06
1.47448424422633e-05
-3.44353486785167e-05
-4.95352990996319e-05
-1.82266781707778e-05
-1.50064044465704e-05
-2.6935323407707e-05
-1.52818321913551e-05
-2.4912666035279e-05
-1.00163350252111e-06
-2.83188711160115e-05
-5.55655102943238e-05
-3.19090995872958e-05
-1.86822011903705e-05
-4.52482924942719e-05
-3.99035468110735e-05
-7.69396097024846e-06
-3.02443433678579e-05
-4.13166389086101e-05
-2.96956405389919e-05
-2.48631143329624e-05
-2.76122144987518e-06
-1.20166287057892e-05
-2.35852961221711e-05
2.43631543987681e-06
-6.03452718113531e-06
-4.66315164266792e-05
-3.69307217582132e-05
-3.4977614348611e-05
-6.39812708100147e-06
-1.43980260404945e-05
-4.6229965878535e-05
6.09373082076453e-06
-1.58706621969928e-05
-2.41058188359899e-05
-3.07256390114998e-06
-1.4133064720458e-06
-7.40433651454501e-06
-2.62830380384447e-05
-2.38857756649476e-06
1.05314485704347e-05
-2.93412004325592e-06
-4.96117360434596e-05
-2.41776512455314e-05
6.99244255574428e-06
-1.21434081549212e-05
-2.52706994234013e-05
-3.53853832071173e-06
-8.2477703316618e-06
-4.5141028686e-05
-2.2588601887738e-05
-4.05327543790752e-06
4.59443180646134e-06
3.01964820150475e-06
-1.7229934835068e-06
1.3479819587422e-06
-1.28471665134695e-05
-3.341120597734e-05
-3.41298315310322e-05
-5.83809711997419e-06
-2.80601516130972e-05
-3.53371607120121e-05
-6.25100220540948e-06
-1.10814403935291e-05
-4.25227056557778e-05
-4.20692690128344e-05
-1.33688632692768e-05
2.30533721418166e-05
-1.96606403646303e-05
-3.94537235031669e-05
-2.06145748152881e-05
6.49001559074918e-06
-2.77774870410104e-05
-2.71468573879208e-05
-7.28727840391538e-06
4.42869368419692e-06
8.09877329246923e-06
2.42475086797448e-06
-5.81135575443304e-06
-9.05833750403955e-06
-1.80990810421643e-05
-1.77680976179853e-05
-1.34483285961141e-05
-1.50276976530434e-05
-3.59462477429679e-05
-1.4750517974775e-05
6.58676994406762e-06
-5.46611521792996e-05
-3.06921672483259e-05
-1.027101251075e-05
-8.26507975441985e-07
-3.44172421102197e-05
-2.01921618308881e-05
-1.23591616048196e-05
-2.4477217993276e-07
-1.51994023477988e-05
-3.2771493965391e-05
5.32730569678632e-06
-2.91927974506743e-06
-2.37299704032558e-05
-2.67339056878827e-06
6.46741749407513e-06
-2.24403528793108e-05
-2.98328237472474e-05
-2.59967572178087e-05
-2.28805557943193e-05
1.70757781700694e-06
-3.49330493364801e-05
-3.40102353378245e-05
-2.75492830118418e-05
-2.56250303923835e-05
-3.71718090962408e-05
-4.36535249450376e-05
3.30606464170301e-06
-1.47624586178307e-05
-6.8464445640472e-06
-1.67839990610583e-05
-5.93826490625382e-05
-1.97173753857077e-05
1.52078109072515e-05
5.7244626130641e-06
2.23753391632795e-05
-1.83516856623821e-05
-3.68481924200683e-05
-2.67157181724048e-05
-7.61744112319768e-06
-1.77623988311275e-05
-2.74903239626061e-05
-4.04480691932663e-06
-3.31438635637235e-05
-2.62988017663821e-05
-5.44051144302451e-05
-9.14785597240433e-07
-5.51179819035848e-06
-3.95003627354458e-05
-2.66272146629068e-05
6.46909586464066e-06
1.51088862425276e-05
-1.55666801687902e-05
-1.51329064287455e-05
-1.9556566437022e-05
-8.4365036947106e-06
5.25705371767894e-06
2.11473769952303e-05
8.39384649933229e-06
-3.52481259855688e-05
-3.04928132781216e-06
-2.22976168289147e-05
-8.84074571623157e-06
-2.85088279115847e-05
-3.42567472300794e-05
-1.58490310367909e-05
-3.92586641612572e-05
-1.9602733365077e-05
-9.4190619322718e-06
-3.56070571579152e-05
-1.28899192161102e-05
-1.43434177370873e-06
-3.31715486033459e-05
-2.58044954457445e-05
6.37525444891911e-06
8.61834789613205e-07
-2.27647012910498e-05
-6.15734465072133e-05
-2.04422174952104e-05
6.30175313386579e-07
-2.9385383453605e-05
-2.39994322950056e-05
-3.87625679450521e-05
-2.95131474492088e-06
-3.65059627049802e-05
-3.94726483233512e-05
-2.76899043608133e-05
1.27090066797562e-05
-3.37003671751071e-05
-5.82841824280083e-05
-1.82292050569966e-05
-6.4158893611352e-06
-9.7369276864189e-06
-4.597753617632e-05
6.93841127615051e-06
3.25841320918463e-05
-5.90838194805936e-05
-1.04837441286147e-05
-2.01769718894318e-06
-2.46802858301154e-05
-4.38579759737494e-05
-3.69942797256989e-05
-1.05746329827587e-05
-8.41697308377046e-06
-2.50834173597515e-05
-3.88404591602487e-05
-1.70257276893206e-05
-3.21491729968609e-06
-2.53901031328168e-05
-5.34480695462152e-05
-1.57925749920632e-05
4.99787109372042e-06
-2.88413943482133e-05
-2.03923763955476e-05
7.92001607334274e-06
9.44935324099465e-06
-4.53109545441683e-05
-1.67296016488925e-05
3.7300855483457e-05
-1.68098001208493e-05
-1.48893960221664e-05
7.47635183797081e-06
4.30932925151619e-05
-3.81806570317708e-05
-2.81691211780504e-05
-2.23953849976089e-05
-1.7238082947696e-06
-7.09208844883772e-05
-5.96058448606259e-05
-1.414410575491e-05
-2.46230281783426e-09
-4.89376165588552e-05
-5.44590547005659e-05
1.28217944810579e-05
4.77282220293424e-06
-4.68547691835942e-05
-3.69893161513689e-05
5.71009536148677e-05
1.43276595242885e-05
-4.89954346061937e-05
2.4130632383042e-06
2.97509836862002e-05
2.10612056358456e-05
-6.64794954221312e-05
-3.51573568236723e-05
2.51053415823719e-05
-1.82126218003406e-05
-5.95072858435348e-05
-4.73829952643253e-05
-1.23230720737733e-05
-1.33460276589097e-06
-5.96918768239056e-05
-3.41666200740374e-05
-1.26966150665887e-06
-3.38281245284993e-05
-2.17102821105517e-05
1.1589091136314e-05
1.60100869299054e-05
-2.54620324489836e-05
-4.90357101519182e-05
-3.01954994307496e-05
1.29492713808145e-06
-2.40757119363841e-05
-3.65398698992292e-05
3.31052919708164e-05
-1.0349973770674e-05
-2.19874450758862e-05
-2.79386237637884e-05
-8.22286476110804e-06
-1.17754694001806e-05
-6.48611384887683e-05
-3.49973640584074e-05
-4.90885930335296e-06
-6.60105320185793e-06
-6.3830289411366e-05
-4.26107855382391e-05
1.20657003359406e-05
-1.57093939134338e-05
-4.14110493366415e-05
-1.45508462918798e-05
2.83468050199071e-05
-1.13039858817955e-05
-5.96861824298225e-05
-1.68977788175165e-05
3.86023103703366e-05
-1.5731938850847e-05
-4.39944526773803e-05
-1.81124691971959e-05
1.68501111522874e-05
-2.32839152304718e-05
-2.3619460317618e-05
-2.69330365731981e-05
2.34767714703043e-06
-2.21636321454025e-05
-5.19729241336286e-05
3.19376872184222e-07
5.65638452161396e-06
-2.06408680500441e-05
-1.75181610993592e-05
-5.39053335407267e-06
-2.18959781262709e-05
-1.76353955287614e-05
1.06812453418895e-06
1.06215910851942e-06
-1.93431677252304e-05
-9.9012482041185e-06
-1.87274370494377e-05
-5.01914773582167e-06
-1.47085320103717e-06
-2.11626796918136e-05
-1.14271787988831e-05
2.38085369974357e-06
2.6514856053687e-05
-6.19419165411253e-06
-3.03310897492464e-05
-2.98953583800181e-05
6.88808934492768e-06
-5.32111545844058e-05
-1.11760730417957e-05
-2.40131541568029e-06
1.22076837261152e-06
9.55521345737172e-06
3.0490914870522e-05
-6.94936558993153e-06
-3.48304305374331e-05
1.11059017947064e-05
2.23102732257598e-06
-2.20005577821537e-05
-5.49183881756002e-05
-1.96290615530127e-05
-4.4822688274664e-05
-2.84744392562825e-05
-3.52344811749035e-05
-2.20514337065275e-05
-3.37315573424006e-05
-3.6906256059988e-05
1.32886187834149e-05
3.99462285707316e-06
-4.28364000547085e-05
6.73763376433678e-06
-2.243965509576e-06
-3.52192401059884e-05
-2.56192940602256e-05
3.38421784101821e-06
-2.11830899372505e-05
-2.69315210114898e-05
-1.50497898354683e-05
-3.56575288634314e-05
-3.01067237131438e-05
-3.27585174163714e-05
-3.19946407355542e-05
-5.44266312498452e-05
-2.78050449950325e-05
-5.45308510971628e-05
-3.5882419568785e-05
-3.36880954322527e-05
-4.24730653646131e-05
-6.6128387048449e-06
1.01086411648216e-05
2.58866141177279e-05
1.02438270639701e-05
-1.88230694670481e-05
-2.01660746609855e-06
-2.42573273221701e-06
-2.07177945116041e-05
-1.29289852166049e-05
1.07663875166968e-05
-1.51834341258261e-05
-9.972638981341e-06
-2.40953837719232e-05
-1.75995945742632e-05
-4.55239280867301e-06
-3.1751826301266e-05
-4.43506129250524e-05
-2.68123272874069e-05
2.9011204545101e-06
-1.49673073878437e-05
-4.5786188244675e-05
-9.38357341795888e-06
2.65186635042598e-05
8.77760047012307e-06
-2.52779311787853e-05
1.61462206648748e-05
7.34529791874467e-05
3.52661354644987e-06
-2.07979555144956e-05
3.0268057588071e-05
-2.13124661681048e-05
-3.09844358133349e-05
-3.70291801053803e-05
-2.55119573545161e-05
-4.59315549837418e-06
-4.05235248600211e-06
-3.51200944702188e-05
-3.7036913576799e-05
-4.582142551342e-06
-7.84983929328349e-06
-2.09217233827623e-05
-1.59739842662865e-05
-3.69781450285915e-06
8.11791814899938e-06
-2.37199698059878e-05
-2.47057617832194e-05
1.76973266294534e-05
1.81380210818531e-05
-2.04866917093285e-05
5.15776418314871e-06
2.3732619999841e-05
2.24419076630511e-05
-2.27544483946626e-05
-3.71519255386738e-05
-1.41934938118144e-05
-2.89302478751306e-05
-2.21866276525018e-05
-2.42432494240718e-05
-4.96001666236095e-05
-1.14932192561571e-05
-3.10595979969784e-05
-4.71834690866215e-05
-2.21681820192224e-05
-7.02061723295281e-06
-6.87523364184174e-06
-2.40798186584256e-05
-8.46706953119915e-06
-2.19622458376567e-05
9.86060270954788e-06
-9.52162851747802e-06
-6.0731045767611e-06
-3.18204764415348e-05
-1.61167555901634e-05
1.20114578228345e-05
-5.12170832655009e-06
-6.34913271586377e-05
-3.19350600991352e-05
3.81387035513485e-06
-5.09491858235881e-05
-6.39787624593416e-05
-3.66592863699472e-05
-4.64899714786055e-05
-2.78360400285473e-05
-3.77116793390089e-05
-1.14141174770825e-05
-3.49222513475576e-05
1.84656326952937e-05
-3.13460025611086e-06
1.13386950283516e-06
1.33759267379611e-05
5.84871836034631e-06
-9.39222785949483e-06
3.03756112226966e-06
3.95314151597355e-06
-1.47594688792174e-05
-4.37151361988151e-05
-3.90220487188184e-05
-2.44765431864082e-05
-3.59701864467517e-05
-2.35524863588817e-05
-2.79493448638084e-05
-4.45697243112445e-05
-2.77221258407917e-05
-3.15751305676355e-05
1.53203794923431e-05
-2.0547245501931e-05
-2.31149081426197e-05
1.97151315731563e-05
-2.03152930942144e-06
-9.71650260830837e-06
3.16122977742759e-05
3.2319949079081e-05
1.47186754799404e-05
6.73037815353352e-06
-1.51726006169437e-05
-1.13522367875489e-05
-1.55146112666028e-05
-1.69357582438694e-05
-3.76627463346443e-05
-4.40401603524035e-06
-2.78360087579564e-05
-5.07054958930197e-05
-3.00463686115566e-05
-6.10514283035805e-05
-3.96291520767381e-05
-1.95482333142234e-05
-2.77979387244392e-05
-1.5840712843304e-05
7.78342032606342e-06
4.21151901888555e-05
-9.86658482961516e-06
2.76294223898651e-06
7.21248077852747e-06
2.73361329804584e-06
-2.76525552939327e-07
-3.44848527037555e-06
-1.8938713402048e-05
-1.69506557672258e-05
-2.10639462226777e-05
-4.86098504799874e-05
-1.81808580068016e-05
-1.59418411595465e-05
-4.97181556278444e-05
-3.89177341487644e-05
-3.57522464085432e-05
-9.59177499871156e-06
-2.43465539575094e-05
-2.60771476164335e-05
-3.00896191100227e-05
-8.08242470247539e-06
-7.09321219552264e-06
3.8499261969998e-06
-7.01803077384141e-06
-1.10530508217033e-05
2.51335733097995e-05
-7.19308051395348e-06
-3.47529125158572e-05
-2.76930990492459e-05
-7.80096072639562e-06
1.35448167702131e-07
-6.51510532897214e-05
-4.94374288558671e-05
-3.83040117850424e-05
-2.74083718085179e-05
-2.00670240344216e-05
-4.60244366707801e-05
-4.21841532543056e-05
-4.61669915822249e-06
-1.99698309812988e-05
-3.32766243393359e-05
3.59570099014624e-06
6.91089090039694e-06
-3.31851856460846e-06
-2.47661010450471e-06
2.08670211433765e-05
9.27686191679781e-06
1.97869737776486e-05
1.1955637746026e-06
1.18999572933593e-05
1.11391008418998e-05
-3.83830127895456e-05
-9.29768128934749e-06
-1.77565647269329e-05
-1.86736560660231e-05
-3.72885057367885e-05
-1.96229118263503e-05
-1.51535168577414e-05
-2.89674796288594e-05
-6.94846470428245e-06
-2.27066665068808e-05
7.34132822600629e-06
4.18321981120074e-07
1.80728594551339e-05
-6.48107014783601e-06
-1.90087039642355e-05
-1.60156105761099e-05
1.54995493703193e-05
1.22727038356858e-05
-1.16143325640235e-05
-1.84230625143188e-05
8.75131800956871e-06
-3.25702608472405e-05
-1.35432566120162e-05
-4.12060333064222e-05
-4.3746275046564e-06
-2.57558379012214e-05
-3.82297146240836e-05
-3.14845250255544e-05
-2.58243287275519e-05
-1.0326119678224e-05
-7.19947216394614e-06
-3.5670354470993e-05
-4.77338384911076e-06
8.18580460899187e-06
-3.44180842953138e-05
-3.33711263822197e-05
6.09021640694111e-06
-4.01864435434673e-05
-3.71675821067573e-05
-3.52629441259623e-05
-2.74025021365248e-05
-1.01358693986213e-05
-1.98737091865321e-05
-1.92672336612031e-05
-4.98200573530694e-05
-2.44116496210846e-05
-8.79278290718721e-06
-3.64078901451414e-05
-1.96612000793825e-05
-1.73912744292375e-05
-7.94134647776289e-06
1.07150530368477e-05
-1.3073199929122e-05
-3.47015834846647e-06
2.88388861772645e-05
-1.98330446643781e-05
-5.03556147796367e-05
-6.25444932353732e-06
2.56042012096448e-05
-1.65947283531658e-05
-3.87306214571018e-05
-2.28823348066029e-05
-3.97410652779935e-06
-3.66234221175203e-05
-6.60622207795714e-05
-1.40938765293454e-05
-1.2388400073978e-05
-1.73980311767374e-05
-4.12130999507621e-05
-3.14876152308218e-05
-2.46863278951006e-05
-1.53692901220823e-05
-2.18301712286683e-05
-3.0655774443664e-05
-3.26938126282548e-05
1.90802563625534e-05
-2.26264444121915e-07
-8.49226203430968e-06
-2.95918556507393e-06
-6.0894073566436e-06
-3.18299710821294e-05
-3.35888388913838e-05
-3.52771039945206e-05
-3.21020013028865e-05
-3.58864147493934e-05
-2.87538675465086e-05
-2.78190774826022e-05
-2.20117246684814e-05
-6.60336413670853e-06
-3.33686949143006e-05
-1.75945755744865e-05
-4.90433716237157e-06
1.43238587109017e-05
1.46251921706712e-05
-2.19739829630666e-05
-1.49120431798225e-05
-1.4121753277223e-06
1.16853494992487e-05
-1.55013582614416e-05
-3.77634580220465e-05
2.54217715880763e-05
-6.50462334250262e-07
-5.93314636236351e-05
-4.98591903887605e-05
-3.26805088527714e-05
-1.73755515443098e-05
-4.44412034749662e-05
-5.87199380859765e-05
-2.06416068803554e-05
-1.37336635024355e-05
-7.46485609679145e-06
-1.13870717161858e-06
-1.80753025471802e-05
3.44718440657038e-05
2.61006425012657e-05
-7.02906571779308e-06
1.19456785631912e-05
2.43731397503115e-05
-1.19041024472434e-05
-2.70103947014161e-05
-1.43220042622275e-05
-1.72329192275639e-05
-4.02057063882117e-05
-3.04157804267925e-05
-3.84748332458528e-05
-4.66177662937882e-05
-4.09423603976517e-05
-4.99057608939134e-05
-6.70008820598266e-05
-3.945070776653e-05
-3.89898002628901e-05
-1.54350991037965e-05
-1.0177138217503e-05
-2.09184783806373e-05
-3.72325039811769e-06
6.26038938998072e-06
-9.0368874452551e-06
-1.42759400373344e-05
-1.26017592329513e-05
2.82341709885314e-05
2.24511541279651e-05
-2.32112845867464e-07
-7.35207106427393e-06
-7.10305445650176e-06
9.26617942665642e-06
-5.8077973254719e-05
-3.93124065641605e-05
-2.72167835939544e-05
-4.29307386746529e-05
-5.85810582859487e-05
-6.06927456559716e-06
-3.47566696410669e-06
7.22988458444624e-06
-5.0331331136152e-05
3.93820439614422e-06
1.85472686851856e-05
-2.382052728984e-05
-5.87602217535109e-06
1.699123756809e-05
4.27883961449166e-06
1.1778050194451e-05
1.56140007511467e-05
4.84674614744097e-07
4.80319726360957e-06
-2.96933650914549e-05
6.39999828455257e-06
-9.41657439272997e-06
-4.89177863521872e-05
-3.50734715920034e-05
-1.90150704923314e-05
-1.76132060060663e-05
-4.34455777070764e-05
-3.87516446800902e-05
-2.28513032370242e-05
-2.25885154069748e-05
4.72989501253414e-06
-4.34774114353827e-06
-1.34217080388662e-05
1.65208579629237e-05
2.64032915157199e-06
-2.8620327164253e-05
1.94710656666842e-05
2.22600193650048e-06
-3.44185485455535e-05
1.74391835989901e-06
-1.4587491809698e-05
-4.28364229715703e-05
-1.72402403560907e-05
-2.47321974571637e-05
-3.59860473375981e-05
-5.91456604423878e-05
-4.32861080868031e-05
-3.23861839208144e-05
-1.3233013633358e-05
-2.06677317766304e-05
-3.56562519709537e-05
4.92743895739517e-06
-5.70104278807459e-06
-2.30124635072268e-05
-2.80746493578568e-05
3.4819377715861e-05
7.63545013935805e-06
-2.79103791165048e-05
-1.80159215070268e-05
1.71763839017036e-05
-6.60848071111821e-06
-3.69664877061511e-05
-1.32842977102086e-05
-2.22023235562922e-05
-1.35618267501814e-05
-4.31769280872766e-05
-6.70631418223456e-05
-4.52548027829717e-05
-3.2202444763007e-05
-6.47118772285327e-05
-1.66120164360819e-05
-2.54001074617952e-05
-1.51380540994814e-05
-3.20318050457992e-05
-3.32531526861711e-05
9.67699762701024e-06
-5.77269567373745e-06
-2.86457852912393e-05
5.8958806304742e-06
3.74596575614446e-05
-1.26726201581053e-05
-3.86536109263679e-05
1.19884991665228e-05
5.55662800404428e-07
-2.01892189154829e-05
-6.81280579097911e-06
-3.57692088423518e-05
-5.89733166208014e-06
-1.74925635633295e-05
-4.05790465817732e-05
5.87238544033819e-06
-1.49145180007355e-06
-3.05628207692898e-05
-4.6956337835585e-05
-1.62154478163327e-05
-4.43768454893526e-05
-1.71117904998044e-05
-3.18525979499526e-05
2.23877044075762e-05
2.14381329340956e-05
-1.31224093042369e-05
-2.26537560663569e-06
6.73666906417789e-06
-8.86454694481266e-06
-2.04059082869706e-05
-1.00411986301575e-05
-2.86518398903459e-05
-1.97936601528731e-05
-2.00451122400763e-05
-1.89763323285706e-05
6.68220901148492e-06
-3.73076802041343e-06
-1.81126054153376e-05
-5.79857794625931e-06
1.75342678928814e-05
-7.30775050892535e-06
-3.32037028188073e-05
2.55596749737582e-05
2.76858531670203e-05
-2.54435950379687e-05
-2.45365746728554e-05
3.33618298589991e-05
3.41009435878271e-05
-1.53031564851944e-05
-4.26415964665658e-05
-3.10396897308537e-05
8.77571964814161e-06
-1.69934635224795e-05
-3.30142394155714e-05
-7.26900667086868e-06
-2.49994684669679e-06
-3.09056698786686e-05
-3.31184042176177e-05
-9.89087996898319e-07
-5.49979126767922e-06
-5.7022597199229e-06
-1.79086956740104e-05
-5.2926175703705e-06
-6.01044672981609e-06
-6.9749012464525e-06
-3.21225125160821e-05
4.45559427285385e-06
2.68273669836705e-05
-1.78869357023727e-05
-4.65113287266044e-05
-1.17854948734368e-05
-1.49078148527422e-05
1.24200540781942e-07
-1.82277167901006e-05
-3.74942520778473e-05
-3.43108649838951e-05
-2.54075174724943e-05
-1.51434403536103e-05
-8.28564850759104e-06
-1.87991011621415e-05
-2.84179230236126e-05
1.25941576324771e-05
-1.29933700293242e-05
-2.60618772560514e-05
-4.22897678938374e-05
1.5478494520249e-05
-2.42296061732298e-05
-2.08455777370394e-05
-2.01802564555442e-05
-1.16907507496931e-06
-1.95059122954073e-05
-5.51919373221305e-05
-3.32640110236042e-05
4.46302830568892e-07
-1.19410144280979e-05
-5.66165741147674e-05
-5.16306372793139e-05
-1.34479374504802e-05
-3.18400819820546e-06
-4.97911206952818e-05
-2.11867728965566e-05
2.78923660233664e-05
-1.20209061943156e-05
-2.741813925779e-05
-1.79962820549172e-05
1.25226044844992e-05
-8.37248300460034e-07
-2.90048705823534e-05
-4.65086389458699e-06
-1.60087482960028e-05
-6.28530013543935e-06
-3.47678063342705e-05
-2.86299789976425e-05
-3.9629220610793e-06
-4.90602466630821e-05
-4.38120616004124e-05
-2.82580492686029e-07
-1.24423426538325e-05
-2.3561012970007e-05
5.26579147579454e-06
1.49589899392478e-06
-9.25975506164238e-06
-1.54477791541079e-05
-4.59214879937982e-06
9.78531375646244e-07
-1.26602044167136e-05
-2.88512741242873e-05
-1.96051176844783e-06
-3.79474739749826e-06
-3.13518734903714e-05
-3.29549645704592e-05
-1.02667944946153e-05
-1.07137260765336e-05
-2.78927810982075e-07
-4.60073529912499e-05
-1.8433549277656e-05
-1.54317287150021e-05
-3.61754313083904e-05
-5.28725551369374e-05
-3.36498012288106e-05
1.81426857860276e-05
-3.09698007842797e-05
-2.66259068752661e-05
4.85041513064477e-06
-7.64555948688162e-06
-1.93187610319077e-05
-1.85551206390868e-05
-2.40699175843282e-05
-4.06399571119499e-06
-3.17991880200369e-05
-2.95921179988284e-05
-2.25432924531035e-05
-4.13880456644344e-05
-4.1560662782529e-05
-4.86962878316976e-05
-2.73704155282454e-05
-2.17179500145521e-05
-5.41284351079484e-05
-2.65013500664718e-05
-3.45983065528109e-05
-3.51068788412209e-05
-2.23739178111588e-05
-1.76073886206156e-05
-1.90383463115833e-05
-2.01961714274777e-05
-3.4239750940644e-05
-4.89117270814053e-07
-1.64981442135148e-05
-2.73207951848055e-05
-1.17775201675325e-06
1.07531760824621e-05
2.39515808536436e-05
-3.62514018341174e-05
-2.87032976003562e-05
1.14020378623692e-05
-1.96643839499043e-05
-4.22942422294397e-05
-1.64602312931677e-06
-4.09748648959301e-06
-1.33666043060699e-05
-4.96926459218308e-05
-7.94736419680953e-06
-2.22148618097946e-06
-2.40279459421459e-05
-3.02437068283724e-05
7.1816622326894e-06
2.34224368601408e-05
-5.38546366738868e-05
-4.26963369840165e-05
-3.64757112587942e-06
1.85755932123407e-05
-1.65213145424845e-05
-1.5842962129262e-05
8.92133026633292e-06
9.54809968810485e-06
-1.39140933183925e-05
8.39540839843763e-06
-1.20385998732031e-05
2.01242549221339e-06
3.36311927786088e-07
5.33736069781468e-06
-2.69473633428421e-06
1.25474776374506e-05
-1.29268988166521e-05
-1.2588765238102e-05
-9.01111977164132e-06
-2.0774981609614e-05
-2.44933686336488e-05
-8.64649865323126e-06
3.98126281527527e-07
-2.954392325618e-05
-4.12484029209853e-05
-1.17492783994436e-05
-9.88194897207781e-06
-7.01160597598028e-05
-2.99044324570363e-05
-1.60401592082822e-05
9.64636708930026e-06
-2.02265389620664e-05
-5.20895881169464e-05
2.03621010878537e-05
4.19334851633785e-05
-3.69312487053108e-05
-2.2390013786448e-05
1.34405034405012e-05
1.81852585227022e-05
-1.4193880464983e-05
-2.75903320546822e-05
-6.25228724420505e-06
-1.92043243180759e-05
1.56050131649966e-05
-1.89391208221142e-05
-4.53484271137729e-05
-3.05336322408524e-05
-4.56173063018329e-05
-5.13801759953116e-05
-1.09432816632535e-05
-3.6076024993136e-05
-3.38318941026008e-05
-2.23602934200804e-05
-1.69093050280475e-05
-8.2563808544315e-06
-3.27741400666267e-05
2.60664047698883e-06
-3.95353345348248e-05
-3.19957688679558e-05
-1.97485314875002e-05
-2.19358258258502e-06
-3.56975700616921e-06
-1.22366136995691e-05
-2.46379194293907e-05
1.49170836262254e-06
-3.98447607122884e-05
-5.34185574244873e-05
-3.28794010365989e-05
1.39342901329273e-05
-1.76727888426775e-05
-3.50027214448722e-05
-1.50179846510988e-05
-6.78788389918197e-06
-1.94385755003099e-05
-3.14678915233904e-05
-1.96470618439499e-05
1.15312851931374e-05
-1.53110608116457e-06
-2.16355568069045e-05
2.30279245042561e-05
2.79760272323749e-06
-3.6904687857192e-05
-4.00011014199857e-05
-4.23333440517565e-06
2.84268105008362e-06
-1.41551885486503e-05
-3.96949335816804e-05
1.52406140372477e-07
-1.40249205500753e-05
-5.59366964208009e-05
-1.92889610999808e-05
-1.21654177050672e-05
-1.87523847276091e-05
-1.49668359652002e-05
-1.03750566582344e-05
-2.63787068844454e-05
-9.06264581924092e-07
-2.65938566531802e-06
3.34981867682436e-05
-1.65582172248671e-06
-2.35390716465117e-05
9.78838749586378e-07
-7.36104287273861e-06
-9.99168754755816e-06
-1.25863407975348e-05
-1.94470314151737e-05
-3.8430039495401e-05
-4.74582447157324e-06
-3.18624529754639e-05
-3.96460662060165e-05
-1.71675668311046e-05
-1.52258751737713e-05
-4.33307454639298e-05
1.17590888817665e-06
-8.34771649628962e-06
-2.82902964548049e-05
-1.42697716111637e-05
-3.43720682253438e-06
6.9397086147175e-06
-2.08257070336932e-05
-2.71442982946347e-05
-1.4581300475354e-05
2.70942853365237e-05
-1.17037166104087e-05
-2.36050239682185e-05
-2.24922094146506e-06
-1.52589524184484e-05
-3.77497302631449e-05
-4.513892652837e-05
-3.30048858422848e-05
-3.98172390438943e-05
-3.1957913701968e-05
-6.29594225046962e-05
-1.81551570373973e-07
-8.76947967061232e-06
-4.70794292836499e-05
-3.75808596943963e-05
-1.42570759411386e-07
-4.66919496308905e-07
-1.02602146295181e-05
2.50259844876007e-05
-8.31165506602325e-06
-2.41490811930133e-05
-1.70680739447721e-05
-1.78247843830428e-06
-6.70683388756926e-06
-3.83040429318424e-05
-2.02896362068763e-05
-2.18585871196827e-05
-3.68573189601867e-05
-4.58162669906363e-05
-5.01710178023641e-05
-2.96879704223946e-05
2.8031221639959e-06
-4.11055353979765e-05
-3.14150528335349e-05
-1.78869734080972e-05
-1.47449939875852e-05
7.57042706376748e-06
-1.65896392666729e-05
1.46872368322848e-05
8.30170326021721e-06
-1.18106886458558e-05
-2.08300883146956e-05
2.0050999374431e-05
3.14469492114377e-06
-4.93535255389681e-05
-1.74607699102428e-05
2.46750306201327e-05
-2.97600872133348e-05
-3.30199983034461e-05
-2.56733409000867e-05
1.47329698774727e-05
-4.52894945889374e-05
-2.06693851133937e-05
-4.94067850924203e-06
-1.09748389494637e-05
-4.34531945960766e-05
-1.24547704372398e-05
9.05773623209173e-06
2.4938655501191e-06
-3.16080712244903e-05
-1.03019932840334e-05
1.53097625597227e-05
4.89979227882504e-07
6.84397920522043e-06
-5.55704098258109e-07
1.4334945526209e-05
-1.87098501694484e-05
-1.59299020758828e-05
-2.73310436104569e-05
-3.60100563603562e-06
-3.73753204032149e-05
-4.31889965793508e-05
-3.85759441203716e-05
-1.22474349074037e-05
-5.2961396507741e-05
-7.65965844135141e-05
-1.41317986432802e-05
-1.78883602465288e-05
-2.277876156518e-05
-5.02473366805742e-05
-2.1782282313391e-05
1.55713852868615e-05
-1.89548393677295e-05
-2.40049045507789e-05
4.80527387126378e-05
7.82784104985296e-06
-2.91002491438805e-05
-1.6480111344002e-06
-7.52416978295512e-07
1.27570425181388e-05
-3.78065030682295e-05
-5.19062981654061e-05
1.10644370402759e-05
-5.15056999538217e-05
-4.30361630660766e-05
3.37601264475895e-07
-2.656489005427e-05
-2.99403690716906e-05
-3.35042641562655e-05
-2.05037298585902e-05
-7.53114548018198e-06
-2.44135741654631e-05
-1.78596011679915e-05
1.33238329352897e-05
-1.41589598892407e-05
-1.60360276443347e-05
-1.25319542528182e-05
-3.35742909186829e-07
-8.46759272762307e-06
-6.1546034222382e-05
-2.75054528364247e-05
-9.8766007883046e-06
-1.01219950508961e-05
-2.24765746894102e-05
-3.30070849326709e-06
-6.22140390017083e-06
2.73584444193968e-06
-3.92042507872393e-05
-2.45956477589934e-05
8.96796081512776e-06
-3.53563380834472e-06
-2.32666957139997e-05
-2.47398893620256e-05
1.19293210646248e-05
8.44839670698009e-06
-2.30428371142255e-05
-1.15016466638902e-05
1.22321042969165e-06
-3.24665173767636e-05
-4.36747696005305e-05
-3.84100647313594e-06
9.46260739399017e-06
-5.9859788274117e-05
-4.90173467508604e-05
-2.1316467331629e-05
9.55728485236019e-06
-1.86253882521665e-05
-4.32278454872764e-05
-1.13691846130504e-05
1.58769491986153e-05
-1.55891101774714e-05
-2.63527450393811e-05
-7.87448784086652e-08
-2.95052999204063e-06
-2.25113354437181e-05
-4.76576779262823e-05
-1.68782851613148e-05
8.20421505167338e-06
-3.37072101332187e-05
-5.53316651625356e-05
-2.69111126319864e-06
-1.1551715615072e-05
-6.14085469469381e-05
-3.38913430444586e-05
-2.66926461598056e-05
-1.96406153102429e-05
-5.69569138996834e-05
-2.48010611579913e-05
-1.94580504618407e-05
-5.67554966398618e-07
-2.65600468577282e-06
-1.13019804436981e-05
-1.72406125972643e-05
-8.3839579641188e-06
-1.95039429000354e-05
-2.52347884512094e-05
-3.11946303506154e-05
1.58631203169173e-06
-3.60720438347374e-05
-1.35142810830068e-05
-2.4422526231647e-05
-3.110171987937e-05
-3.75015822018895e-05
-2.48848123103856e-06
-1.73047177756385e-05
-2.67687419242995e-05
-2.04602506894518e-05
1.25682159273638e-05
-6.52842414495689e-07
-2.83005414001383e-05
-6.25702311278829e-06
1.2517540816702e-05
-2.80389937011294e-05
-1.31878151225577e-05
-2.04351327410217e-05
1.21162212102833e-05
1.92353200913369e-05
-1.68122937340418e-05
-1.2552811611625e-05
-2.14277909866479e-06
-4.81097187668405e-05
-4.01138986032343e-05
-3.74865141647889e-05
-8.33290453010269e-06
1.2864748664184e-05
-2.72839093290926e-05
-3.83870720638707e-05
5.84294486845573e-06
-8.3950324204071e-06
-2.57517344763759e-06
-4.01027111219431e-05
-2.08854206762381e-06
-1.11231533450057e-07
-3.2879917858367e-06
-8.18394948287584e-06
7.31717865577817e-06
-2.59393836058527e-06
-1.27491120035111e-05
-2.18146590960657e-06
5.74251352897242e-06
-4.40798964265813e-06
-2.18968208932183e-05
-7.50475004272032e-06
-2.22150351698656e-05
-3.63033267238058e-05
-2.63004129564813e-05
-1.54273879895636e-05
-5.5345923297355e-05
-4.113939090388e-05
-2.3819545561645e-05
-1.50179968333709e-05
3.56907178440147e-05
4.64760485127188e-06
-9.31007471499289e-06
-2.41525323554916e-06
-9.77652942084594e-06
6.97305633693786e-06
-5.07844175748238e-06
-1.02498897169318e-05
-1.87142160873889e-05
-2.76671594424882e-05
-1.34428605356375e-05
-5.49281102539685e-06
3.28336485500107e-06
-6.21561023457637e-05
-5.21816952536609e-05
-2.5663712166977e-05
-3.60010872726209e-05
-3.26375965637596e-05
-2.78467007555325e-05
-2.8513689646588e-05
-2.37062932480542e-05
-4.38413951531102e-05
-2.58906650464875e-05
-1.72214585739603e-05
-1.51904883527524e-05
-2.49383854290241e-05
1.06181939589093e-05
-8.51614935100401e-06
2.62001630464797e-06
4.67329677230285e-06
-2.28496413140613e-05
-3.6112814811993e-05
-7.33183914644891e-06
-4.83089673953482e-05
-2.69219368528939e-05
4.01573887707007e-06
-4.73767050408663e-05
-1.0681309790079e-05
-1.8514692161593e-05
-3.83644429718137e-05
-5.62937137841904e-05
-3.4214754088502e-05
4.81903651872239e-06
-1.07022463431857e-05
-3.07643368614077e-05
-1.61883111787456e-05
-1.5041549577998e-05
-1.09294287841643e-05
-9.39243296855799e-06
-8.62549283139329e-06
-1.92507948726719e-05
-8.46657105996996e-06
-2.95998265601773e-05
1.54539876897234e-05
-1.10533514192915e-05
-6.828603432762e-06
-3.90234931144684e-05
-8.75531747899124e-06
-3.55312053709386e-05
7.30241785823022e-06
-1.5655545321299e-05
-3.33078294439449e-05
1.22589143202893e-05
-1.30055890134724e-06
-7.54799562976487e-06
8.48811751162082e-06
-8.31679959752715e-06
-3.67556202274794e-06
-1.67548858769374e-05
-1.56055360127577e-05
1.05368432862675e-06
2.40218817567761e-05
-1.04780862743633e-05
-2.26622986204513e-05
7.9950672518741e-06
1.27621226209937e-05
-4.1600036312037e-05
-2.03806651365595e-05
-2.52910456080552e-05
-3.85966173565841e-05
-4.10370159821377e-05
-2.31772460293236e-05
-2.37656214227871e-05
-2.77423170745523e-05
-3.76753993992552e-05
-1.80384376821635e-05
-1.87286808211996e-05
-3.67889327433078e-05
-3.08669190240341e-05
7.15403340674482e-06
9.24335844967096e-06
-4.69457036992003e-06
-3.76839229345971e-06
4.56361507637923e-07
-1.79864492012123e-05
-3.11380319516875e-05
-1.44041085206176e-05
-1.01508744866556e-05
-2.5103400336094e-06
-1.68026403502883e-05
-2.02225465250203e-05
-1.25506044564676e-05
-2.22296278725437e-05
-4.69226490460074e-05
-3.03015300016444e-05
-2.70610379186561e-05
-6.11830883163314e-06
-5.23721230486812e-05
-2.54383229642352e-05
-5.98462967525818e-06
-2.08671564004791e-05
-3.60845998028466e-05
-4.37553064577213e-06
2.34456867901395e-05
8.00070213323855e-06
-6.67845371700945e-05
-2.13975259056738e-05
-3.04777605238103e-06
-5.89562685290252e-06
-1.23341768238702e-05
-1.61193629741856e-05
8.23023813880403e-06
1.89557838900355e-06
-3.69081929553439e-05
-3.1839761725857e-05
-8.31166715116429e-06
-7.18164173628528e-06
-6.16038267480901e-06
-1.77713419410829e-05
-7.29163888263198e-06
-3.55722054578565e-05
-2.19036013490763e-05
-2.78653120384581e-05
-2.06202663376383e-05
-1.51137430399468e-05
-1.40870339023015e-05
-2.92369478658743e-05
-2.14292398194124e-05
1.02975592243309e-05
5.64487349249384e-06
-5.77847598899833e-06
9.99551231629684e-07
-3.69096150641467e-05
-1.22147587312484e-05
2.4485280490888e-05
2.20051105502613e-05
-2.9781963040493e-05
-1.02174050858471e-05
-1.89005768163678e-06
-5.06896588924982e-05
-2.89324973706278e-05
-1.08353369950485e-05
-1.75659141050671e-05
-2.143419206155e-05
-6.54032068642338e-05
-1.90660268365944e-05
6.13687112892373e-06
-2.87397373407138e-05
-1.85961290601283e-05
-7.91721945801869e-06
3.1447280131351e-05
-1.37683629443625e-05
-3.75930659344706e-05
9.30848287498743e-06
-1.16902784180674e-06
-6.94285867940677e-06
7.78828606535024e-06
2.64071952020999e-06
6.96194586275743e-06
-3.00376293614729e-05
-6.67535088848437e-06
-2.69246719246482e-05
-3.07739887064595e-05
-4.36004921865009e-05
