# Supplementary material for: Research on computational propagation and identification of mine microseismic signals based on deep learning
Source: PLoS One. 2025 Oct 22;20(10):e0334641. doi: 10.1371/journal.pone.0334641 (PMC12543183; doi:10.1371/journal.pone.0334641)
Supplement: S10 Data — (ZIP) [file pone.0334641.s010.zip › 000101100001515.xlsx_0.txt_24.txt.txt]

1.06261119772031e-07
-1.65604375706197e-05
-2.49929587105807e-05
6.5999833455505e-06
2.30435848144884e-05
-9.4630650912595e-06
-9.4203919496876e-07
2.00043903800459e-05
2.09436854520563e-05
8.07035874902346e-06
-2.0047087733009e-05
6.09924449691999e-06
-4.89477015362386e-06
-6.44402363413663e-05
-5.34027321670914e-05
-3.32792349320903e-05
-1.40663305677087e-05
-5.57373601785765e-05
-4.77605209833893e-05
-1.55005712122745e-05
8.96163639134352e-06
-3.32270551073419e-05
-2.77235733995671e-05
3.04931605653863e-05
2.05148737669514e-05
-5.88647430979373e-06
-5.88253817582889e-06
2.05045932559969e-06
2.52916664879497e-05
-3.29999218267896e-05
1.40873518466639e-05
6.33164800874e-07
-9.09009620603789e-06
-5.72044305015146e-05
-4.37379159887061e-05
-2.26343607468701e-05
-4.53138117012436e-05
-1.89506894477193e-05
-3.12894738616043e-05
-3.2763732295138e-05
-1.82406069526506e-05
-3.77302293785221e-05
-4.28431778521421e-05
-1.46088860453084e-06
-3.84113844665889e-05
-2.43250750360269e-05
2.44719879628649e-06
-1.20854948007225e-05
-6.97610831563475e-06
-1.28915996054998e-05
-6.06318766699709e-06
-9.02491742077056e-06
-6.04788974622775e-06
-3.31332512510434e-05
-6.70916168032632e-06
-3.10225523888167e-05
-6.78121997301e-06
-3.40866043187001e-05
-4.4971719608279e-05
-3.25182062156099e-05
-5.34442119111928e-05
-4.90481216107876e-05
-1.14378883461042e-05
-1.49178967508802e-05
-2.56494156669085e-05
-2.82687499377391e-05
4.08392655635974e-06
9.35771259883288e-07
-2.25112379186354e-05
-2.92073081986161e-06
1.65848125108058e-05
4.01893778562479e-06
-2.9455732178756e-05
-2.06450659351189e-05
2.35106462550122e-06
-1.84126480441894e-05
-5.32975463208116e-05
-2.12725706047162e-05
-1.9854373726001e-05
-3.67640310909302e-05
-2.99360884173456e-05
-7.47396053935056e-06
1.58082537736971e-05
-1.00917243703802e-06
-4.00633527566335e-05
-4.40453832757652e-07
6.80791983427633e-06
1.4439718189425e-05
1.13904880351641e-05
-1.27169595667194e-05
-2.43446417873476e-05
-1.42409056825315e-05
-9.73184281011087e-07
-9.36486708385178e-07
1.61534476998228e-05
-2.06521572989327e-05
-4.29057112479028e-05
-2.30305627648106e-05
1.00924318973352e-06
-4.1549947208281e-05
-2.37324659269633e-05
-9.00571584597858e-06
-1.0233767806986e-05
-2.52481366544945e-05
5.37562794584418e-06
-1.60576374854286e-05
-1.50912466706352e-05
-1.01742455424782e-05
-1.08132049678022e-05
1.42164403441795e-05
-1.10600355252724e-06
1.35250203864695e-06
3.05900447739776e-06
-1.68473205090341e-05
-1.23927686854313e-05
-2.4818042872511e-05
-2.38508088753897e-05
-9.11457779589312e-06
-2.89988932058134e-05
-3.18937651540284e-05
-4.57183788098028e-05
-1.10996852930273e-05
-2.90825740964608e-05
-5.40115340243835e-05
-2.83465008298823e-05
1.04804984594557e-05
-4.95671718909792e-06
-3.48036523754576e-05
1.52437538538902e-05
-1.53113900760877e-05
-2.72845197871026e-05
-1.89635882792052e-05
-9.44201092794842e-06
-4.70698317637923e-06
-1.95125039396904e-05
-3.4937601208879e-05
-2.1566664820973e-05
-3.59827529872987e-05
-2.77897393463617e-05
-3.01413326961067e-05
-1.66551903436158e-05
-3.17147194026878e-05
-1.16954242215165e-05
-8.63908162530772e-06
-2.86052708361813e-05
-3.33671921226058e-05
-8.55465713642862e-06
8.13515919933974e-06
-1.31682275978137e-05
-1.20456268051687e-05
2.48450748517964e-05
8.82090860952204e-06
5.23750306990541e-06
-1.04011185469644e-05
-1.46364404719292e-05
-3.39659138348513e-06
1.01548447265648e-07
-5.8433802998996e-05
-4.14104276383317e-05
-1.60885212309163e-05
-1.09448540639996e-05
-3.60307025122372e-05
-3.52677917869557e-05
-1.39593042718321e-05
4.35354459422496e-06
-1.23462419501715e-05
3.33348523550669e-06
7.21852025864874e-06
2.00200952079915e-05
3.73707895764305e-05
-1.30022638657255e-05
-7.09206832524023e-06
1.68406959786463e-05
1.95260045394708e-05
-1.7676121441886e-05
-1.91105922457121e-06
-1.70251693503149e-05
-1.4094561919054e-05
-2.35522859236487e-05
-3.87248202610649e-05
-5.82197312648395e-05
-1.64550023357996e-05
-4.85146266557685e-06
-2.149717113786e-05
-2.88266792553615e-05
-1.32529496737705e-05
-1.66042856368664e-05
-2.57162458894865e-05
-1.01693169202268e-05
3.19563391450253e-05
1.98057012059455e-05
-3.43367097722716e-06
-1.99640371627355e-05
3.62597976972428e-06
4.82036791421097e-06
1.60398048368209e-05
-1.45118042580945e-05
-1.96540061018419e-05
-2.50270898956987e-05
-5.20069093577239e-05
-4.55812920881787e-05
-3.23074314220214e-05
-5.87412595906323e-05
-5.82297198947693e-05
-4.12211804908781e-05
-2.11071669687635e-05
-1.09650970737193e-05
-2.51088582872199e-05
-1.29650493048873e-05
-9.54570053217687e-06
-9.27278611730689e-06
-7.97047860065949e-06
1.23851615095288e-05
9.11862366695065e-06
1.65685484313723e-05
1.03056413759016e-06
6.51642523056471e-06
-3.9411600547312e-06
-1.09908174305756e-05
-2.10661504121541e-05
-3.45143904172407e-05
-3.54070663840171e-05
-5.37625575511966e-05
-4.98014960755846e-05
-4.50509455382694e-05
-4.11202455082491e-05
-2.59929154881121e-05
-1.08824722866746e-05
-5.17962729193285e-07
3.64061586027719e-06
-3.1270360450664e-05
8.62140869521958e-06
2.90094030072872e-05
-3.15217390949307e-06
-1.72428404527988e-05
1.92642078565587e-05
5.64292204917844e-06
-2.07645155745027e-05
-2.4344636885857e-05
-2.23004247682163e-05
-1.47992594801599e-05
1.64771379765784e-05
-4.16500294884869e-05
-2.52802786759007e-05
-8.54018978108779e-06
-1.61874674626161e-05
-4.07934465494461e-05
-2.22236551815555e-05
-4.13202474607452e-06
-1.14004948443369e-05
-5.36363324418999e-05
2.26608144475564e-06
3.93982387588156e-06
1.70627860470227e-06
-3.48359527369298e-05
1.70825757014902e-05
1.75782023808361e-05
-1.34438149197733e-05
1.24350350670554e-05
2.76506611920357e-06
-5.02692723929643e-07
-1.70925545095379e-05
-1.18177556716644e-05
-1.51072301799664e-05
-5.40597375842164e-05
-4.8084147995659e-05
-2.89054963680174e-05
-2.39902094916119e-05
-4.98546063182073e-05
-5.23995667630947e-05
-3.24089746267963e-06
-7.56992529272716e-06
-2.95065019177375e-05
-3.04451052832115e-05
1.89416314192145e-05
-3.16332877510202e-06
-1.86207146557099e-05
-1.24982054781906e-05
2.09180176636344e-05
1.95911453243821e-05
-1.46929165749972e-05
-4.60903619267061e-05
-1.91786940773684e-05
7.79422327147982e-06
-3.46987389087262e-05
-4.46093345452694e-05
-3.84813326741025e-05
-3.00695415185213e-05
-4.06713484552967e-05
-6.91781308436721e-05
-4.08709283960701e-05
-2.51412978381067e-05
-4.2305410775363e-05
-4.38643129783956e-05
7.55447664672507e-06
-6.70774892872105e-06
-3.7464889526316e-06
-2.94560345953104e-05
-2.26255857545035e-07
8.8199572519172e-06
-2.49188510706441e-05
-3.49527297579373e-05
2.44923921256384e-06
1.64240243880704e-05
-1.94457249592965e-05
-2.17313582385732e-05
-2.44515130453277e-05
-1.97684943002143e-05
-4.96320764634423e-05
-6.49873636290324e-05
-2.39141407839476e-05
-1.0288694325953e-05
-5.53908751416091e-05
-1.41474141443238e-05
9.1092709263736e-06
-2.09322657751839e-05
-3.10373636482984e-05
-2.89098269771645e-05
-2.80575459232485e-05
-2.72471020393829e-05
-1.82263829267036e-05
-1.14615604589258e-06
1.94705940233209e-05
-8.84838945283659e-06
-2.65812517546247e-05
9.2921508574822e-06
1.05920799503709e-05
-1.47980652233457e-05
-4.31567065691668e-05
2.02418287602025e-06
1.46297692266185e-05
3.12073344184086e-06
-5.87020661476385e-05
-9.37184794323673e-06
5.43634192752776e-06
-2.29960545771868e-05
-3.89002544099373e-05
3.84084741719559e-06
3.01513469055436e-05
-2.66137090932299e-05
-1.8523387560101e-05
2.46984024614004e-05
-1.27314158948942e-05
-1.13614138154723e-05
1.88788030928886e-05
-3.89175073588408e-05
-1.12692992406463e-05
-2.41588612553406e-06
-2.32504388038977e-05
-3.44036957723219e-05
-2.93176996836891e-06
-2.93968976412696e-05
-2.03325591223125e-05
-2.08650129963589e-05
-1.13188380909969e-05
-1.39596900604705e-05
-5.22906296530144e-05
-2.85231921641705e-05
1.75471058715327e-05
-6.3728688875319e-06
-2.24787877592376e-05
-4.85551132116242e-05
-9.61246077720615e-06
-7.21462040215399e-06
-3.25682822644652e-05
-2.47791156653241e-05
-1.9122546118926e-05
-8.55927133412004e-06
-7.16137456510539e-05
1.18502780940438e-07
1.06762486324608e-06
-3.74332770353905e-05
-2.54921451267527e-06
3.57017011172503e-06
-6.03324221776286e-05
-2.9475384851951e-05
-1.37958298430588e-05
6.1950260810356e-06
-2.38071897127054e-05
-4.47871799490904e-05
-8.44462595788709e-06
-1.07727872750446e-05
-3.30515107530657e-05
-3.69042947932477e-05
-2.82253323673042e-05
5.98011897684373e-06
-2.9552917852398e-05
-5.19992860067497e-05
-1.84608133792099e-05
1.20390717244852e-05
-2.17462825327566e-05
-3.01628503025317e-05
-1.36542885405096e-05
3.41023457953016e-05
-4.08749517012959e-05
-1.90559645341591e-05
-5.85893283831481e-06
2.74655293184426e-05
-3.1645359237357e-05
-3.42792501087639e-05
-1.57440150259164e-06
2.02095740885264e-05
-2.92208091975518e-05
-2.98603434219829e-05
-3.72188224021385e-05
-8.22810122844228e-06
9.76757834542589e-06
-3.33370084841082e-05
-3.4748833643687e-05
-1.92887481972275e-05
-2.08972935291065e-05
-2.81236313028038e-05
-5.36495637370992e-06
-3.37701234628153e-05
1.98068772485512e-06
-5.75661924728346e-06
1.46754082714797e-05
-2.06338541316955e-06
-2.27368231685218e-05
1.73667698319601e-05
-1.84715995276031e-05
-2.11924857991544e-05
-9.0053567975439e-06
1.52230595963087e-05
4.35275543777643e-06
-4.10311374440822e-05
-3.72448530525425e-05
-1.61426404755631e-06
-3.66901471675995e-05
-5.53557598333342e-05
-1.17349848672873e-05
1.01577323721396e-05
-7.01085246700179e-06
-3.16488059338958e-05
-1.71258794425177e-05
-1.21400470297444e-05
-3.63516959526374e-05
-1.11355278627149e-05
2.42714680788204e-05
-8.01218109538199e-06
-9.28620708118959e-07
-5.23211971207356e-06
-1.35134359500888e-05
-4.23052770803243e-06
-5.47249487272781e-05
3.75222369439511e-08
-2.39653330409727e-05
-6.32788479347433e-05
-3.53400425366488e-05
-4.42993244835404e-05
-4.73538851725041e-05
-5.52528102781724e-05
-5.0445355764165e-05
1.29854178253829e-05
-2.03573811297128e-05
-1.91157114215925e-05
-3.30961689379822e-05
-1.04642667228581e-05
-5.49314041790878e-06
-1.77621410926664e-05
-1.26792516546388e-05
1.55696105136197e-05
1.53945974784324e-05
-4.77637704349647e-05
-5.29895468505546e-05
1.0177941250757e-05
-4.31355993064914e-06
-5.05317772652518e-05
-1.21068221366522e-05
3.21190675890912e-05
-7.03363441219279e-06
-6.07079155200911e-05
-2.75103827238469e-05
-2.10194898272896e-05
-3.13574834670419e-05
-2.10724101005061e-05
-1.9589171247955e-05
-1.01975583286935e-05
-3.2016094627197e-06
-4.35050636518702e-06
-2.43206568359044e-05
3.01833657429078e-06
1.23602662252732e-05
2.32779544358378e-05
-1.65465868109008e-05
1.81909136196803e-05
7.56221523191706e-06
-1.59138999772863e-05
-3.19394677302117e-05
-1.01822432878459e-05
-1.9747717439845e-05
-4.02533484872649e-05
-5.13735262510736e-05
-9.68160380601121e-06
-2.9317298642842e-06
-1.66027786327322e-05
-6.83800626760146e-06
-2.15169111265839e-05
-2.73182540767792e-05
-1.65524771864634e-05
-1.06848990674939e-05
2.66718084419922e-05
-3.88757807559924e-05
-2.04235417594986e-05
2.16480767717496e-05
1.6412497726287e-05
-3.76459862455003e-05
-1.13200886885203e-05
2.28967554130482e-05
4.6971862377141e-06
-6.25496571306373e-05
-3.93492892812037e-05
2.30927414788675e-05
-3.5467797767455e-05
-7.6186943711556e-05
-4.54512479209607e-05
-8.89761130611862e-06
-4.05814730300083e-05
-7.95863313575957e-05
-2.75738882957116e-05
1.23137898038791e-06
-5.24922664626092e-05
-3.90594320946251e-05
-2.8130307150168e-05
1.88144156386294e-06
-3.14993148943959e-05
-2.22095969307837e-05
-7.57602642368789e-06
1.50516758044954e-05
-7.43999992736534e-06
-3.15696470942436e-05
-1.27830423179966e-05
-1.05734515455043e-06
-4.43821644920765e-05
-2.12116250472121e-05
-1.83277950391002e-05
-3.22415416342065e-05
-1.56248244020781e-05
-2.91316562812006e-05
-4.392594915115e-05
-4.85351777930851e-05
-3.02971557260081e-05
-2.79118373433576e-05
-2.23530460196084e-05
-1.15770866090205e-05
-2.35063784705542e-05
-1.43505837597654e-05
-7.95234541235092e-06
-7.64569773432438e-06
-3.02500760314684e-05
2.37191806388293e-05
3.27652266959655e-05
4.69351751212982e-06
-4.225197033506e-05
5.56103709011166e-06
2.93921981514174e-05
-5.06851444769547e-05
-3.34516144588499e-05
1.72249026813205e-06
-3.81148108838804e-05
-5.26558167425017e-05
-6.25647028518753e-05
-3.62386843580566e-06
1.65225707303075e-05
-4.66360130032234e-05
-3.48189972403482e-05
-1.86098755379953e-05
4.10831118836659e-06
-2.64821252845231e-05
-1.41702804698424e-05
4.4041120044014e-06
9.32806641091476e-06
-4.48618485382299e-05
6.57540938309171e-06
1.79452132220221e-05
-2.92371729465732e-05
-4.0477504828963e-05
-3.19088333867995e-05
1.7965326984113e-05
5.98363533184337e-06
-3.26558649168067e-05
1.62837335445349e-06
8.76968820419677e-06
-3.91969001404705e-05
-4.13719463623641e-05
-4.83555803976373e-06
1.52751002629197e-05
-1.44245778919335e-05
-4.26143991827119e-05
2.88204084506446e-05
-1.21480819436417e-05
-2.70315946434122e-05
-3.39483426855362e-05
-3.52470176066274e-06
1.4944543689871e-05
-3.06596936186331e-05
-2.33862665766173e-05
-2.37845008906635e-06
3.21202730255787e-07
1.19766881509064e-06
-4.03461603488242e-05
-1.47132421102757e-05
-1.24249335767292e-05
-3.89581869951455e-05
-3.80914400386915e-05
-3.57859305279596e-06
-4.07981981033684e-06
-2.80964268230394e-05
-4.09035543665607e-05
-1.02365464629269e-05
-9.98610883087201e-06
-4.95485391950412e-05
-1.50991815528836e-05
-1.89042196703287e-05
-3.08931157641439e-05
-3.52366278342454e-05
-1.29930945715385e-05
2.28645490781139e-05
-1.92153475060946e-06
-2.29447434896545e-05
-2.38892798525271e-05
2.06272106110763e-05
-3.01476768352386e-05
-3.73676668449114e-05
-1.92739632117e-05
7.83367909341163e-06
-1.89766921235611e-05
-4.06093447885045e-05
-2.22518330020751e-05
-5.59491774321946e-06
-3.43958387359916e-05
-4.74831986954363e-05
-4.29177294697006e-06
1.15505063358807e-05
-2.29448231149577e-05
-5.08154117782586e-05
-3.87062603543177e-05
-1.21525934586881e-05
-1.43934102699545e-05
2.40211174991511e-06
1.37352403271331e-06
1.16753075183324e-05
-2.08187300009144e-05
-2.11720375213327e-05
-9.53906402950039e-07
-1.59574519276359e-05
-2.77723458456697e-05
-2.42067023055627e-05
-1.02738833721113e-05
-1.24708524945392e-05
-3.27209837743771e-05
-1.5490094390615e-05
4.28508289990494e-06
-7.29321458376814e-06
-1.73530205177177e-05
-1.86594166021499e-05
1.73639631758082e-05
1.10474589871247e-06
-1.32037538946091e-05
-1.92519124047183e-05
-3.44378996583278e-06
-2.02479270736491e-05
-1.47823843498365e-05
1.84065134485008e-05
-7.64182223655707e-06
-1.56179467600584e-05
-2.17945700624047e-05
-1.99053599369223e-05
-2.09391555436501e-05
-2.35041926295181e-05
-2.48214447147432e-05
-1.2555721539974e-05
1.95170332372931e-05
-1.75004232206542e-05
-5.53980914348701e-05
-3.68476148421489e-05
-3.55564572926345e-05
-3.00631596374453e-05
-8.95079928545759e-06
3.0055990971267e-07
-3.22174742024363e-05
-2.99597111131506e-05
-2.12294834168728e-05
6.31727318653778e-06
-2.06205690132327e-05
-2.54273327511035e-06
-5.82424193313722e-06
-6.29385130900398e-06
-1.4469322953061e-05
-5.08269425976319e-05
-7.62468918220527e-06
-1.95465566032553e-05
-1.30516438099759e-05
-2.39645449466303e-05
-2.6771883125739e-05
-2.85305701046009e-05
-3.32181380758182e-05
-3.59672076101921e-05
-2.04290341047476e-05
-3.02144908755667e-05
-2.72472870134097e-05
-3.26533886193887e-05
8.09144494133488e-07
1.18076850407267e-05
-1.4842951635336e-05
-2.4845622150974e-05
1.51237440473749e-05
1.86743391886141e-05
-2.59645574135417e-05
-9.22033064788911e-06
-7.43122360321823e-06
-1.10332391246959e-05
-2.9511421790992e-05
-5.84766273732684e-05
-1.80386817341128e-05
-1.07144966262694e-05
-3.85613487131343e-05
-5.23773738777626e-05
9.86403423260767e-07
-1.46275015785781e-05
-2.29778638799033e-05
-2.92305100168082e-05
-2.37533157560258e-05
-6.24152262820784e-06
4.42544589996101e-06
-3.73360621548215e-05
-1.55781375143234e-05
-2.32294832278141e-06
-3.52077117488482e-05
-5.6929091676708e-06
1.03514187310232e-05
-1.65067662097364e-05
-5.1737733340135e-07
-3.97705823267846e-06
-2.15846248537759e-05
-1.74493969580435e-05
-6.2117288184093e-06
-1.29847203042123e-05
2.257206848646e-06
-7.50068537975971e-06
-5.46367736932595e-05
-1.46397369240445e-05
-7.75709528268435e-06
-1.99501741525865e-05
5.17585433465389e-06
-1.49010503681773e-05
4.64148799123635e-06
-2.38611785254876e-06
-4.77543332494081e-05
-1.89450480943486e-05
1.24784851657155e-05
-1.67926526902073e-05
-3.52539120008077e-05
1.1261117089154e-05
1.91576451909276e-06
-4.38792639985568e-05
-3.19724141855072e-05
-4.16977458531958e-06
-6.0808487544874e-06
-4.10046536263921e-05
-4.56639275840749e-05
-2.8506406609224e-05
1.83489175950036e-06
-2.94818582162097e-05
-2.7888478531354e-05
-1.90692147816528e-05
-3.12695855998395e-05
-4.59514286817277e-05
-3.0956924471702e-05
-1.99347011443837e-05
-1.52376905634119e-05
-2.42550561598084e-05
-1.32768841189434e-05
4.3562082159156e-05
-2.07311309489696e-06
-4.32777291284284e-05
-4.29059454295576e-05
-6.60084698969472e-07
-9.78684498707692e-06
-4.06890805115859e-05
-3.16316143902972e-05
-2.76457273514266e-06
-3.763793173605e-05
-8.17268583332763e-05
-1.1693216240588e-05
1.09404423337776e-05
-1.23766103265502e-05
-4.60300192970122e-05
-2.95920258603578e-05
8.17057384165722e-06
1.63515676359124e-06
-3.28305402053952e-05
-1.88675889573537e-05
2.30000764511307e-05
4.48787079506046e-06
-3.31710459150514e-05
-7.89512891950575e-06
1.83309210547873e-05
-1.64633410562222e-05
-2.5646879135568e-05
-1.4685597982101e-05
1.18191585275063e-05
-4.15593991022976e-05
-4.99489457535461e-05
-3.40299562385666e-05
-1.67827357057322e-05
-3.18876220750256e-05
-5.75742134434293e-05
-1.03709962683742e-05
-1.6927896229083e-05
1.65348372284256e-06
-1.06222666006097e-05
4.21763189967617e-06
2.52505065049737e-05
-1.10525979754049e-05
-2.16350437672673e-06
4.90115896082723e-05
8.22866176200434e-06
-2.02362498287207e-05
-2.36298121506236e-05
1.00953418497107e-05
3.68831588748051e-06
-3.96429308502096e-05
-1.75084187787334e-05
-4.46513569202594e-06
-2.07637970183066e-05
-4.78756819978143e-05
-2.67234365150325e-05
-3.06454731488985e-09
-1.95163966166043e-05
-4.51015655444594e-05
-7.87703999667622e-06
2.8851040502208e-06
-1.32666975850556e-05
-1.10954007887601e-05
-2.05992616884443e-05
2.5437891541657e-05
-3.61484028614929e-06
-8.76112610458991e-06
3.65295406151697e-05
1.14830922663365e-05
-3.24816094149719e-05
-3.35286359099134e-05
1.43229026334351e-05
-9.32274866287409e-06
-2.78706229763207e-05
-5.13238063215956e-05
-3.26552231346721e-05
-3.8292080048757e-05
-4.11323074014708e-05
-3.52172274485263e-05
-5.08439441808167e-06
-2.15379562293641e-05
-3.27688733117259e-05
-3.19462654238183e-06
1.67007171087351e-05
-1.49391290512983e-07
-2.12175858303067e-05
-1.9180916277537e-05
-1.21930920546625e-06
-3.70967439362997e-05
-2.49856023701302e-05
-1.15670723941352e-05
-1.46179209256801e-05
-4.03085744132026e-05
-5.23912296648907e-05
-8.40110372163652e-06
-4.52789528790514e-05
-2.90407619528465e-05
-4.52365470821535e-05
-9.66183187042018e-06
-1.79262174440431e-05
-5.0828834864891e-05
-2.21466543102552e-05
6.4015861275539e-06
-2.81641395135103e-05
-2.12495240553794e-05
-1.46289079348609e-05
-4.60257731521009e-06
-1.76037308381828e-05
2.54049959293023e-06
1.21326763904822e-05
4.1461703422669e-05
-2.64884101511533e-05
-6.56581198928881e-05
-2.44921028403249e-05
-6.81025197128761e-06
-3.29847450289729e-05
-6.5874962079067e-05
-2.56185060605091e-05
1.83940101024147e-05
-2.12394659921083e-05
-2.67074460150669e-05
-1.70677479856997e-06
1.21190679158842e-05
1.08290516918088e-05
-1.87174632869798e-05
1.18772850832752e-05
5.13453718783876e-06
-5.75573892650325e-07
-2.99903169520037e-05
1.67354798853379e-05
6.4568030138688e-06
-3.95115515363456e-06
-1.13502071772068e-05
2.27693772039531e-05
-3.0416764894544e-05
-4.21365869269229e-05
-9.99074865119551e-06
2.45649881175129e-06
-3.19309962602797e-05
-4.42901716669635e-05
-4.86285531886259e-05
-7.14500849315202e-06
-2.36950945412454e-05
-2.99894742107201e-05
-7.16913423460759e-06
2.15361459544914e-05
-1.09217870433786e-05
3.91721165594774e-06
1.62494791481079e-05
-2.12028253791558e-06
-2.855626403501e-05
-3.24025905568605e-05
-1.72438513513807e-05
-8.67038192312215e-06
-3.63124076866168e-05
-1.37050346997734e-05
-3.06683555856244e-05
-1.25418341103055e-05
-4.94805727217079e-05
-4.57071139711687e-05
7.00687341457165e-06
-2.40594590784499e-05
-6.88208648861657e-05
-1.4890907785636e-05
1.19009394980996e-06
-3.58037890860247e-05
-3.86611233743362e-05
1.96398328903603e-05
4.30141188421633e-06
-3.65327046074009e-06
1.25272907022823e-07
-1.51106610754376e-05
-1.95535479827546e-05
-2.6242095690528e-05
-3.40492335179361e-05
-1.23802833569424e-05
-1.6005774990286e-05
-3.47620408070631e-05
-4.17964931005224e-05
-1.05884797330247e-05
-3.05340732152589e-05
-3.21037164000585e-05
-2.941253758433e-05
6.20256626464288e-06
-1.09790463095144e-05
-3.84725312067606e-05
-2.45904743006991e-05
1.35683931183266e-05
1.92986607602877e-05
-7.31174702714887e-06
2.21981292432616e-06
-8.67170894030346e-06
-4.56792922362793e-06
-7.74292972664392e-06
2.03392897909124e-05
-3.09909580510114e-06
-3.17393515437103e-05
-4.96002211053451e-05
-1.15250256442564e-05
-4.457769352762e-06
-5.86206601633144e-05
-1.11253587433391e-05
-2.71869762731899e-05
-2.30476943604408e-05
-2.25771142246839e-05
-1.36801138950386e-05
3.4091408970576e-05
-1.29150544269677e-05
-2.19735266057897e-05
-1.26047204125483e-05
1.96291949095843e-05
2.63411689350403e-05
4.29864594803816e-07
-1.42939151749133e-06
5.6145351364598e-06
1.00228314320376e-05
-3.22416956683942e-05
-2.45104535016665e-05
-2.22520288128561e-05
-2.99433904793033e-05
-4.75362433048507e-05
-3.39699839613968e-05
-5.88681138985148e-05
-1.38650316409685e-05
-2.09709349880382e-05
-4.35579809505978e-05
-1.4763264447094e-05
3.24082058317282e-06
-6.60541628418392e-06
-2.88432933415956e-05
-2.17987510211215e-05
-1.109300455385e-06
1.59230374201951e-05
-1.73104748649188e-06
-1.57022283776612e-05
-2.91395026047605e-05
3.35487250133838e-05
-3.0466296068301e-05
-5.24320696064048e-05
-3.34687139631014e-05
-2.27301901663099e-05
-2.54802320664374e-05
-5.05226201919731e-05
-2.6900592338401e-05
-6.62807945714999e-06
-3.92000737974844e-05
-4.04958808121325e-05
-2.93392222980429e-05
-5.04725717800952e-05
-2.74478791882916e-05
-1.65949467162249e-05
-1.15483375766773e-05
2.48830585320799e-05
2.04599563916169e-05
-1.42969812496259e-05
2.7934872258542e-06
1.41701753483221e-05
1.18164610281185e-05
-3.32013701932219e-05
-4.766922398744e-05
-1.77979609346843e-05
7.64813849952855e-07
-3.51536807116253e-05
-1.40612706162841e-05
-1.77751433141449e-05
-3.41551801590879e-05
-3.93887636340805e-05
-8.7645439893478e-06
2.95144974071859e-06
-2.98520414024308e-05
-3.38133493419872e-06
8.20773211922481e-06
-8.19480310647442e-06
2.76989080117117e-05
2.75959744269608e-05
-2.03184333543641e-05
6.51232648547914e-06
9.542901236076e-07
-1.8277962876429e-05
1.83967289426467e-05
-4.02685956839777e-05
-1.86159327527867e-06
-1.2643697879129e-05
-5.52292009271779e-06
-2.25663997858699e-05
-4.86168920921084e-05
-1.27208032967008e-05
-3.5859772017175e-05
-4.90514976370263e-05
-4.67744222924467e-05
2.24411015718584e-06
-1.67016942754874e-06
-6.2552844766475e-06
-1.55634664668873e-07
1.82454133555893e-05
6.5993674572346e-06
-2.08781281513262e-05
1.4484280912812e-06
2.72114804769324e-05
1.2783648082947e-05
-1.99143085054497e-06
-4.11546853624064e-05
3.97163455114081e-06
-2.4695610123042e-05
-4.44426459420685e-05
-1.71964707061736e-05
-2.84165382240166e-05
-2.66264352230938e-05
-3.88912851212868e-05
-3.20556809212716e-05
-4.8617873675515e-05
-2.33350602650427e-05
-2.54770532528971e-06
-3.20915561146777e-05
-1.65351501545746e-05
-3.83139693390555e-05
1.01902376644585e-05
-1.81663638022506e-05
-4.24799186192059e-05
-2.50113918955541e-06
1.65420804645078e-05
5.43365449265194e-06
-8.09911609068174e-06
-5.8857768941065e-05
-4.25972987621394e-06
1.90843058076818e-06
-4.04045241778347e-05
-6.74253530385712e-05
-2.59394972813821e-05
4.02601723140611e-06
-2.65329654286178e-05
-2.79853646132698e-05
-2.35923683754497e-05
-4.51443733734253e-06
-1.83367118861813e-05
-3.10149486274178e-05
-1.60401841765096e-05
-3.33792466405633e-06
-7.10403836493802e-06
-3.37298562895267e-05
-9.678797528792e-06
2.17754247341721e-05
-1.74139298699155e-05
-9.1083394087464e-06
-3.06808612563553e-05
-1.0641036279912e-05
-2.52842607131971e-05
-2.78997944629672e-05
-4.44695541772252e-05
3.95900351462826e-06
-2.44348071283266e-05
5.33412270888275e-06
-3.80821671522364e-05
-2.37145987860728e-05
-1.40984032645557e-05
1.01841321275587e-05
7.79213934915966e-06
-9.24676827229525e-06
1.05103171337646e-05
-7.97383131302776e-06
-5.69133495681938e-06
-2.48699773715192e-05
-6.59153786411662e-06
-1.07182819817047e-05
-1.92652102010891e-05
1.32532998486278e-06
1.19364182674688e-05
-1.02157849711756e-05
-3.94909274875739e-05
-3.56567400323224e-05
-2.9235170666582e-05
-1.60254931912731e-05
8.11121095012349e-06
-2.09651499959659e-05
-3.24514717193549e-05
-1.1407249493093e-05
8.64712677662249e-06
-4.17432483650161e-06
-1.52679850923984e-05
-1.24602310822964e-06
6.37267657666462e-06
-1.92912827078059e-05
-1.39535949138613e-05
1.72801647994254e-06
-5.35798587429868e-06
-8.79122538782024e-06
-2.70349826423375e-05
-2.52495997142368e-05
-1.14927787340888e-05
1.08768886932215e-05
-3.77599617871175e-05
-1.86324737876155e-05
3.75509771036978e-06
-2.12708457290253e-05
-3.96943398024456e-05
-6.05643383732238e-05
-4.64408054446649e-05
-2.15277128980527e-05
-2.31955808548607e-05
-3.66526534688141e-05
-2.4891694707747e-05
7.63909327626536e-06
-5.53783729637469e-06
-3.69232267776982e-05
-2.91610074770538e-05
-3.67825795164143e-06
-1.77465768827518e-05
-2.72170198960416e-05
-1.35200721175844e-05
-2.35627735973817e-05
-2.38641655602938e-05
-4.93463136452637e-05
-2.72577562839755e-05
-3.8560051659945e-05
-5.20483709496875e-05
-4.96959420094603e-05
-8.98668414449898e-06
-3.4134112641172e-05
-6.88406252088023e-07
1.22274830035525e-05
5.39392469852089e-06
-1.58516753300347e-06
8.0248382781794e-06
9.31774760744095e-06
-1.20501053430815e-06
1.11008888774438e-05
-1.09622690065544e-05
8.0752619101179e-06
-2.22235338178425e-05
-3.48550925110683e-05
-3.87495961931899e-05
-8.33005736357761e-06
-3.51332743284906e-05
-5.30564824189426e-05
-4.56837374941089e-05
-3.47960644440524e-06
9.46734773948344e-06
-4.62982588510334e-05
-2.84660321568073e-05
6.9636873019549e-06
7.55137070142157e-06
-4.03030265562759e-05
7.13379020618809e-06
1.63155981604164e-05
5.03547741168884e-05
-1.15197169433899e-05
9.51041435683838e-07
3.12481250522161e-05
-1.41326986945126e-05
-4.41821253029094e-05
-3.03582960586812e-05
-1.69635084386694e-05
-1.7703039356295e-07
-3.15037476844798e-05
-2.67313873980359e-05
-1.56851969535185e-05
-4.11237611642482e-05
-4.31409044778685e-05
-1.3368723462067e-05
-4.23152706479542e-06
-8.54183442185253e-06
-4.77484089127811e-05
6.96850956863979e-06
2.49348449175652e-05
2.44890920934315e-05
1.92158947044994e-05
8.91047095634013e-06
1.83121801767489e-05
7.50033056692705e-08
-3.91838987807877e-07
-8.22081977767688e-07
1.11644835636318e-06
-2.7436879778446e-05
-3.49761113610797e-05
-3.34245698153558e-05
-3.72324430509204e-05
-5.57861019538784e-05
-4.94568701343127e-05
-3.69979418230017e-06
-1.7730075900352e-05
-1.81008554878056e-05
-1.92684958975944e-05
-3.89373338801614e-06
-5.64554215063773e-06
-1.57174008301277e-05
-3.06188972175402e-07
5.20209186164016e-06
1.04142104092097e-05
2.10850180279769e-06
1.9549351318138e-05
1.56205997085307e-05
-4.30421182853629e-05
-4.67678691658842e-05
-2.38553696707557e-05
-1.8360816690793e-05
-2.58869153339675e-05
-5.12017393112085e-05
-3.72356816448478e-05
-7.60629580912053e-06
-4.2463677128733e-05
-5.82080971775164e-05
1.56884947761452e-05
-2.42471988000509e-06
-1.72688607620318e-05
-2.61163077211712e-05
-1.24623344362919e-05
4.2145533990887e-05
-1.463588483629e-05
-1.19573812208854e-05
-1.91604467205019e-07
2.18504560098124e-05
-2.68105607910287e-05
-4.3340905358183e-05
-2.934083770128e-05
-8.08143882011512e-06
-3.38220579502536e-05
-4.45740482194009e-05
-1.04580324796938e-05
-2.86660094341333e-06
-1.749701048632e-05
-1.00877313403954e-05
-1.07225980703739e-05
-1.96863866417752e-05
-2.29540032798655e-05
6.50279637650782e-07
7.55746550616348e-06
-1.62193101304199e-06
4.01777577390169e-06
3.01875197153342e-05
1.46567049831578e-05
-9.06017195240531e-06
-9.63668934643822e-06
1.32774561378005e-05
-1.39368483314466e-05
-2.44543377750159e-05
-8.60172318967548e-06
6.42142508951529e-06
-1.88253675763111e-05
-6.71913323717867e-05
-6.74853211354913e-05
-3.10991977126345e-05
-4.25126263633537e-05
-6.34652684210158e-05
-2.56000148519666e-05
1.29101587215657e-05
1.24923406022215e-05
-2.81627248533431e-05
-1.5764611110764e-05
1.78942727448206e-05
-3.24431940721332e-05
1.08491844893313e-05
-1.23800813424801e-05
2.13789780648835e-05
-1.10588862359979e-05
3.83886010866511e-06
-9.01361912718749e-06
-1.68166009735364e-05
-2.96998520470846e-05
-1.94897965470056e-05
-8.4800446428408e-05
-6.2216048570475e-05
-3.28304034129498e-05
-5.94259166568501e-05
-6.85242807049325e-05
-2.45604834645604e-06
-2.14221806078124e-05
-2.30787166102526e-05
-3.14771243073234e-05
-1.22127036496692e-05
-1.11131543544039e-05
8.95767800047187e-06
9.52886141252023e-06
-4.57155740954069e-06
-1.45673120906478e-05
2.47159954837391e-05
-1.64586317164896e-05
3.44928723428836e-06
-3.68823099985775e-05
-4.93430732802501e-06
-2.2179396135348e-05
-4.97733662853997e-05
-4.72622414502531e-05
-2.64961939562188e-05
-8.3115989672715e-06
-7.07307676052789e-05
-3.51190462896472e-05
1.4656542159547e-05
9.00378017843055e-06
-2.91428539846019e-05
-1.96514611887898e-05
-1.6183104182164e-05
3.51900066025835e-05
-8.04252676307761e-06
-2.96711295711748e-05
-4.53973183492974e-06
1.60977135678116e-05
-4.717290471334e-05
-2.84999461839717e-05
8.21886897021948e-06
1.34026127809592e-05
-1.35242098151803e-05
-7.1190355775829e-05
-4.7637942736249e-06
-1.89245384948441e-05
5.13960704968952e-06
-3.26412877809564e-05
-1.29479980657183e-05
1.73483745805762e-06
-1.9577888318207e-05
7.99488381824592e-06
5.77076780368402e-06
-8.36272997521453e-06
2.37681713074799e-06
-1.78256543730747e-05
-2.44942252599703e-06
5.01962300635411e-06
-1.76434628907548e-05
-2.14619754266304e-05
-1.12012706171068e-05
-3.03800146074315e-05
-3.57036796981378e-05
-2.59997240743268e-06
-3.25189756885564e-05
-5.80989519382233e-05
-4.84032498709488e-05
-2.06543664650731e-05
9.79000114621024e-06
-1.14585452577581e-05
-2.47846007190624e-05
-1.89528853885013e-05
-1.45203216000055e-05
-1.15634506468811e-05
-2.48770111621153e-05
-1.87575330545115e-05
-2.12424408121479e-05
-2.84644272969968e-05
-1.61203278430539e-05
-8.44609344223424e-06
-3.03844201853708e-05
-3.38334572855566e-05
1.54929820718484e-05
-4.22523125414762e-05
-4.07957115092829e-06
-1.61707401649851e-05
-3.14850946580416e-05
-1.98871887629995e-05
-2.55855067929539e-05
-1.8071609112633e-05
-2.65505455297497e-05
-2.65023977611222e-05
-5.82010216124424e-06
1.45855991640044e-05
-4.11755260097815e-05
-1.49017622326179e-05
1.34624531314665e-05
-6.08382083163642e-06
-1.71037830732397e-05
-7.31981690132863e-06
7.15073775678138e-06
-2.74876958937274e-05
-3.95025065090609e-05
-4.69305113549969e-05
4.88908603461081e-06
-2.7168652227792e-05
-2.69767077505845e-05
7.94320404948313e-06
2.50539323749127e-05
6.53841509936882e-06
-4.04843186840653e-05
2.22447131971046e-05
1.16751227336837e-05
-7.71841873681406e-06
1.01895437463436e-05
-2.3299753810204e-06
8.96229899878539e-06
-3.48293550209893e-05
-4.69250538236406e-05
-2.52840139671007e-05
5.52312452568558e-06
-2.04680442912958e-05
-2.15258701153578e-05
-2.14850846963329e-06
-1.07391768213018e-05
-4.58495334032251e-05
-2.44159812131046e-05
-9.95528357238699e-06
-1.94705124644446e-05
-2.43791616750065e-05
-2.96216874807336e-05
-1.82849882585677e-05
3.0320433955177e-06
1.47726746483853e-06
1.0447104949746e-05
1.40194267456741e-05
-1.77837820100563e-05
7.47724616595531e-06
2.04223025635356e-05
-1.29342936691523e-05
-4.01932853960144e-05
-1.02617069262011e-07
2.90487294942694e-05
-2.45306527176751e-05
-1.92430756362059e-05
-3.17664602259725e-05
-7.77771851491308e-06
-2.68640590872622e-05
-4.55617539355838e-05
-3.94785223972765e-05
-1.04270743593248e-05
-2.58448419336217e-05
-2.11330612952149e-05
-1.57763371284511e-05
6.03696946193052e-06
-1.90301925147778e-05
-4.40365583817027e-05
5.03907083215662e-06
1.86466922832299e-05
-3.14105271763601e-05
-2.77053490183265e-05
-2.69723944226096e-06
-7.96846989097203e-07
-2.97566933319204e-05
-3.2548929184619e-05
-9.96924826287456e-06
-3.4499933379076e-05
-4.47783586072696e-05
-2.84323427461249e-05
-4.97586947834529e-06
-2.30814609462593e-05
-2.3060014131312e-05
-4.44107185388815e-06
-1.77901120252664e-05
-4.15645622821385e-05
-2.07343653464441e-05
-1.47350652964411e-05
2.96147808472837e-06
-3.63706651273186e-05
-9.5732681644128e-06
2.58883846887652e-05
-7.01091972740823e-06
-1.77916726429092e-05
-2.20545883769849e-05
1.77309254410184e-05
-1.14731240778159e-05
-5.72773338455936e-05
-2.90307533474166e-05
-8.56354642702142e-06
-3.42211511080899e-05
-6.34543468865359e-05
-1.44281770119793e-05
8.02504774997905e-06
-2.64712837930451e-05
-4.05140327904131e-05
-2.50722572625704e-05
6.02758534025528e-06
-1.76456665070731e-05
9.14330750033508e-06
-5.82488465708908e-06
2.79641989332842e-05
-1.11712679602138e-05
-3.55033565922022e-05
-2.52321373793684e-05
3.8208554792292e-05
-2.92411667311995e-06
-2.84275950795865e-05
-1.07427225241536e-06
-1.92310029741095e-06
-1.31616289958624e-05
-1.10021510314695e-05
-1.50493973516858e-05
-1.0552827771952e-05
-2.35761894599512e-05
-4.59602118216546e-05
-1.05945295187029e-06
-1.81628215972282e-05
-1.93310319370361e-05
-2.79866568632705e-05
-1.94254346453442e-05
-2.05711640530112e-05
-2.74715662250324e-06
-6.18168602236396e-06
-2.0171190686671e-05
-2.25916188251656e-05
2.80265695923925e-05
-3.36157711881098e-05
-2.12997378380835e-05
-2.69505975266529e-05
-5.06517408485931e-05
-3.18254847235344e-05
-4.44496859856593e-05
-4.35371344489695e-05
-2.30349654272379e-05
-3.97960787630353e-05
-5.93100000265817e-05
-2.44534097776333e-05
-3.34091567656185e-05
-9.42397778509989e-06
-1.75265778964997e-05
-3.52432925206718e-05
-2.98015642537291e-05
2.15238856549773e-05
-2.1621110821311e-05
-1.73217620708442e-05
1.59007705366252e-05
2.17732068749226e-06
-2.05852879979449e-05
-2.08077564636077e-05
-1.22695890617869e-05
5.50155114221085e-06
-1.38553300942311e-05
-3.74409375171386e-05
-3.11484771924191e-05
-1.59783931124566e-05
-4.87547055463504e-05
-3.38022634548362e-05
-1.767623242401e-05
-2.15402747266563e-05
-4.05689514314119e-05
-1.25313532737906e-05
-3.68096810794158e-06
-2.54412478854645e-05
-1.47715565307704e-05
1.72902780992427e-05
4.3521609021054e-06
-2.11629167484772e-05
-2.19452576508192e-07
1.27150686170294e-05
-8.9799755213104e-07
-5.12472226780267e-05
1.37988808074729e-06
1.74495851383603e-05
-1.2543337582301e-05
-4.12264836013946e-05
1.39454447307682e-05
3.62770962984645e-06
-4.49184033742328e-05
-2.53033199628438e-05
-1.67555108048479e-05
-1.76397322621166e-05
-2.50175227468442e-05
-9.9480922323958e-06
-2.91071749987494e-05
-1.57701088019235e-07
-2.86365989256255e-05
-1.76130507579003e-05
-1.08675864647903e-05
-4.80465232442749e-06
-1.79775003877836e-05
-2.00744276380862e-05
-1.68214566196343e-05
-6.45736626781891e-06
-1.38640719025332e-05
-2.25700670629908e-06
-1.86527418479849e-05
-4.62126588685308e-06
-3.97162981128094e-05
-2.40604292190608e-05
3.34659282477418e-07
-1.91750205726822e-05
-2.6662222468908e-05
-2.71854564906617e-05
-1.13517270437215e-05
-2.49533341656291e-05
-6.44975775528563e-06
-1.52220613035383e-05
-1.22359935690117e-06
-1.4875520043773e-05
-1.44970883029394e-05
-1.69298147821589e-05
-1.32622146199269e-05
-2.98923297219212e-05
-7.0145125459149e-06
5.51813786890461e-06
-1.11199614810555e-05
-9.8227247835276e-06
-3.366518790531e-05
-5.50230680886778e-06
-1.84517450393523e-05
-4.64177229902717e-05
-3.16628274176362e-05
-2.46623926426471e-05
-3.96516398964531e-05
-6.00757753584712e-05
-3.25634835034899e-05
-5.23535232507212e-06
-9.23005525687811e-06
-2.26108357145103e-05
-1.47931279557496e-05
4.63064754665273e-06
-1.22312570469364e-05
-2.20019191666083e-05
-4.37537901249576e-05
-1.4058506688004e-05
-6.80314814541569e-06
-8.68716971692343e-06
2.89141061721103e-06
-1.1254853418066e-05
-5.77424705472461e-06
-4.86641757532742e-05
-3.94728073053271e-05
2.395127982347e-06
-2.15604901061503e-05
-3.24642316486129e-05
-2.74219396922578e-05
1.2055126396356e-05
-3.19324550921443e-05
-5.46672588034548e-05
-3.29672106057722e-05
-1.31025512939369e-05
-7.18539990065626e-06
-2.08445859597279e-05
-1.19134364722824e-05
-2.98357940682316e-06
1.95886435782443e-05
1.20531094608802e-06
-7.88769408802737e-06
-5.28649447846631e-06
-1.91494186940925e-05
-3.07770899594463e-05
-1.19374189282475e-05
-2.46553327153785e-05
-5.0208239748916e-05
-2.59386615446109e-05
-1.96076014004384e-05
-2.2581023128469e-05
-4.27654250472683e-06
9.78113713830791e-06
-3.26460456371384e-05
-2.85365538848393e-05
-2.27617008512174e-05
1.57746413520879e-06
1.36818256965123e-05
5.72362481263243e-06
-1.8664769138951e-05
1.85156273836472e-05
1.24408248171667e-06
-6.61629705943824e-07
-2.01694395164877e-05
-2.73884862767152e-05
-3.65451359249123e-06
-2.48647455055691e-05
-2.08811743357933e-05
-2.45867129792372e-05
-1.86588355432379e-05
-2.16878822506081e-05
-2.84423063625821e-05
-2.85189470089177e-05
-1.7526622296252e-05
-6.43159911023974e-06
-2.59441232342079e-05
1.3432534845001e-05
-4.94266208875455e-06
-3.39073448008815e-05
-2.40432038273037e-05
-3.00502913398523e-06
1.37532530941857e-05
-3.66767767566286e-05
-2.33951372321817e-07
-1.13363518252861e-05
-2.17497716047721e-05
-4.29065805511074e-05
-2.93202230306461e-05
-2.99595019117182e-05
-1.35018994480385e-05
-4.38409558539061e-05
-1.19588260363873e-05
-1.72004647225618e-05
-3.59636267248358e-05
-8.10921823581743e-06
-2.90680516663878e-05
-4.43384663172324e-05
-2.13476549408618e-05
-2.17396750037137e-05
-2.49691509423308e-05
-1.61657770186934e-05
-2.28287417725962e-05
-2.4148791591028e-05
-3.60361876850576e-05
5.93065455390241e-06
4.94861013908583e-06
-2.75336145524872e-05
-3.04626433199359e-05
1.56598911422845e-05
1.41751355065537e-05
-4.13369848734473e-05
-2.71489876584982e-05
-1.56910313090565e-05
-6.01542996331775e-05
-2.07511989156616e-05
-1.84701191701679e-05
-2.03730984410349e-05
-3.95472274858024e-05
7.19097446430627e-06
-3.16699763985852e-05
1.69264478960838e-05
7.90439045446322e-06
5.92428523785411e-07
2.42064582454285e-05
-1.51864727029024e-05
-2.50931474998225e-05
1.20519482317361e-05
2.08591497931735e-05
-2.21147366688611e-05
-9.89289375987357e-06
-1.45414204416947e-05
-8.08153049221592e-06
-1.7080331842035e-05
6.52773464720326e-06
-4.29882902620438e-05
-2.98167320695477e-05
-9.84432638994747e-06
-8.31933743895152e-06
1.17035745678449e-05
5.46955957099791e-06
-2.7973425512535e-05
-1.09256745325196e-05
-1.65598402617124e-05
-2.66442198541012e-05
-2.78459001170121e-05
-7.92132856223716e-06
-1.038888433363e-05
-6.04798861568146e-05
-1.78578109613717e-05
-1.36474940331086e-05
-2.26193033487506e-05
-2.86651413314458e-05
-5.59069648443027e-05
-2.40964378176284e-05
-6.55778748072671e-06
-1.90573731427369e-05
-4.63465978850733e-05
-2.475140952969e-05
-2.23701458769278e-05
-1.85968250760743e-05
-2.29753045173625e-05
-2.20539434569685e-05
-2.51184123029346e-05
-7.69286173842458e-07
-2.69855099808787e-05
-1.91613679321328e-05
-2.10465512026584e-05
1.08105271231662e-05
-9.97007322222392e-07
-3.54929916821906e-05
-3.50933668253192e-05
-4.2258047893445e-05
-7.15774935220343e-06
-3.821816663813e-05
-2.04149808452812e-05
-1.94270325123736e-05
-1.32594941989715e-05
-2.10808174894793e-05
-1.36512050144482e-05
1.94494549930196e-05
-1.15826564205702e-05
-2.626950783369e-05
-1.40269787439307e-05
-2.13028365866192e-05
-8.95432812647238e-06
2.43681516056048e-06
-2.62509734704803e-05
-1.28243541819506e-05
-1.81905836060645e-05
-3.17216105688342e-05
-3.37522130813794e-05
-3.43695536703167e-07
-3.66246345376346e-05
-3.71487470670434e-05
-3.48816808198044e-05
-3.37926055394815e-05
2.07396722887444e-05
-2.03133784876737e-05
-1.16477496076005e-05
-3.63761592774553e-06
-1.10578067277927e-05
-7.27655091514114e-06
1.80395465027646e-06
-2.22451753649256e-05
-1.13247060617662e-05
2.76459218789667e-06
-2.05848069647759e-05
-2.76385379459259e-05
-1.06111935963504e-06
-1.65357543583534e-05
-1.27654095447989e-05
-3.65248497935677e-05
-3.25258092650515e-05
-1.09102762795207e-05
-2.56354286041452e-05
-2.38397786596887e-05
-1.64845125778362e-05
-8.69677889852494e-07
-1.28667712232037e-06
-1.20188704681841e-05
-2.69773501128495e-05
-2.00275982550547e-06
-6.51591161724426e-06
-2.29508682515573e-05
3.12451879538089e-06
-3.45589063248657e-06
6.50038245174418e-06
-1.916007838489e-05
-2.54870106721535e-05
-1.75599963728295e-05
-1.58453368415555e-05
-2.8339046889149e-05
-1.9864842183085e-05
-1.33425702754737e-05
-2.01624148618299e-05
-1.2371549367547e-05
-8.93928927738285e-06
-6.72138903913167e-05
-1.5473673510269e-05
-1.26157816456328e-05
-1.44042254018077e-05
-4.73722377749146e-05
-6.07825708479751e-06
-3.91769896436611e-06
-1.21231378871038e-05
-9.06611046829781e-06
-2.20561148500691e-05
-3.85896721440542e-06
-3.21478625914424e-06
-1.78708919887617e-05
-3.39876368911975e-05
-3.16021091621905e-05
3.58226983757531e-06
2.99765806629848e-06
-4.24535826530898e-05
-1.58929112736475e-05
-2.60124443956828e-05
-1.18752798721788e-07
-3.13957521768326e-05
-3.36447968134688e-05
-6.83256380392011e-06
-1.81386976582534e-05
-3.40260495567698e-05
-4.33628203249775e-05
-1.31997555499799e-05
-8.30461082380961e-06
-2.77773354709884e-05
-2.26148790563707e-05
-9.11841800743349e-06
1.21720703062281e-05
-3.83508693475082e-05
-2.50347529028107e-05
-2.91127503648049e-05
-5.85737527692361e-06
-6.01088835740847e-06
-1.38885714909952e-05
-2.24381243835928e-05
-2.19630251852222e-05
-1.18359666227422e-05
7.11338731754574e-08
-2.48035204648324e-05
-2.42188017278541e-05
-1.29948831903918e-05
1.84891522147162e-05
-2.37023759852759e-05
-6.98571660202934e-05
-3.30497047137482e-05
-1.06780695856097e-05
-9.63336094011847e-06
-2.75039208438828e-05
-1.28370390921593e-05
7.22202799885884e-06
-2.94086055590041e-06
-2.14493767497329e-05
7.10046531386024e-06
-9.15980042183057e-06
-2.52563214095645e-06
-3.4373160553463e-05
-1.13795095602006e-05
9.73445845849314e-06
2.21779540382302e-06
8.64175027399506e-06
-1.88107032219143e-05
-2.62956529680627e-05
-2.82498434573455e-05
-6.34458391568735e-06
-3.44662952790726e-05
-1.75635755549547e-05
-4.74240724242974e-05
-2.1650592056508e-05
-3.48192865099088e-05
-1.83511954674603e-05
-2.70785589902729e-05
-1.78098020318649e-05
1.72350379564351e-05
2.32570573634769e-05
-1.95674955964225e-05
-1.92025391194224e-05
-1.50257698711702e-05
-1.23199978176214e-05
-2.47229199875012e-05
-8.37862431559804e-06
-4.17454211070618e-05
-1.53941612841096e-05
-1.89553595125926e-05
-1.61889213617434e-05
-2.60723782048685e-05
-5.32217494721412e-05
-3.96858160293514e-05
4.74150266988849e-06
-1.76595141373357e-05
-2.57854660934433e-05
-1.03119590183514e-05
-2.1933925894892e-05
-1.17266864183672e-05
-2.85456013756193e-05
-2.48370503403635e-05
-3.85608672614623e-05
1.04604028561987e-05
-5.47026116126636e-05
-4.09389608404963e-05
-6.97263351900217e-06
3.22608651952229e-06
-1.56370281441203e-05
-1.38374978747475e-05
-3.26186640960458e-05
9.18410491715645e-06
-1.24949429211032e-05
-4.43073882406052e-05
-3.95688972511485e-05
-2.69252150335685e-05
-6.29354089641878e-06
-3.11795062988606e-05
-1.91364466091156e-05
-1.09881647432928e-05
1.3592718736953e-05
1.27502271642329e-06
-1.54951552551801e-05
-7.38803678497499e-06
4.97065571800036e-06
-7.55196898104083e-07
-1.44592877453094e-05
9.24927163000936e-06
-8.38326686345362e-06
2.03547607513824e-05
6.33701085731393e-06
-1.18348376875843e-05
-7.56783605074556e-06
1.77015899295761e-05
-2.21090163878057e-05
-2.4859467346448e-05
-1.26566852630296e-05
-2.73566789437471e-05
-3.19823063388515e-05
-4.19934771421762e-05
9.57976324579473e-06
1.0104170681952e-05
-1.27445639795707e-05
-1.545696760519e-05
-9.01552265465413e-06
-1.68911331165633e-05
-2.04514474659965e-05
-4.10153963342622e-05
-1.84645941600731e-05
3.48633134418975e-05
-2.72307540327049e-06
4.72879852226322e-07
-4.88508939149237e-06
-9.12502649798721e-06
-2.73735446484228e-05
-1.96236436781126e-05
-4.46030026384356e-05
-2.36440097127615e-05
-2.35844779666406e-05
-4.13350144395065e-05
8.75695746383942e-06
-2.42881235871792e-05
-1.33723627123253e-05
-7.03507892003927e-07
-2.77281601779213e-05
-9.2577553124084e-06
1.72142468726899e-06
-1.81634470486064e-05
-3.31644553823457e-05
-1.02926258823681e-05
-2.05455222892447e-05
-2.08774449685765e-05
-1.70712516800067e-05
-3.60369285239991e-07
-1.68025300808838e-05
-2.81530501988292e-05
-1.55230224362765e-05
-5.3882979528128e-05
-2.5916785518691e-05
-6.49727053782318e-07
-2.97538153434224e-05
-2.42247135907496e-05
-1.40575000126613e-05
2.01742788913738e-06
-1.29364366445532e-05
-5.28158669989601e-06
-5.96289326917984e-06
-2.44519216032328e-06
2.15347919599615e-05
-4.14881641496426e-05
-8.67074732356809e-06
-1.75060855312688e-05
-4.87895024246977e-06
-3.37678832466609e-05
-1.22810416844034e-05
-1.75623643170718e-05
-2.18779158271384e-05
-2.62739717334e-05
-5.67491507626702e-05
-5.14194739810404e-05
-6.23115390878052e-06
-5.48914744914333e-06
-2.5209271556522e-05
-9.77168928948028e-06
-3.26423412066604e-06
2.89983250581483e-05
-5.10696662550958e-06
-6.13291711858726e-06
2.431254618658e-05
-2.20418258597222e-05
-1.35720865564998e-05
-5.22178974483249e-05
-3.35802703669805e-05
-3.43879303537662e-05
3.41611300603494e-06
-7.91668688302971e-06
-3.00259482305025e-05
-1.43693385752153e-05
3.17396236085851e-06
-4.42935938788687e-07
-9.70056380555545e-06
-1.13178006711475e-05
-8.91920092689988e-06
-1.25684816239892e-05
-4.57419917717675e-05
-1.47034512191855e-05
1.9352049821267e-05
-7.85330894797813e-06
-1.1407911507038e-06
1.62634076040609e-05
8.54645398283964e-06
-3.19571208929397e-05
-1.72850173982714e-05
-1.82223305140848e-05
-8.98314315444299e-06
-3.2929374822577e-06
-5.82958874275197e-06
-6.876174116472e-05
-1.60487450456092e-05
-4.73818718368777e-06
-4.17754874852699e-05
-1.50052974447311e-05
-4.52673841362323e-05
2.66946277586387e-05
-2.94357530337604e-05
-2.01752581578145e-05
-2.05553929350966e-05
-3.78295328877276e-05
-1.67892510429378e-05
-3.84301869582873e-05
-1.24536523034095e-05
1.53578482889745e-05
-3.19454328770196e-06
5.92487110800991e-06
-2.31936104139175e-05
9.31685871545016e-07
-9.86305957827233e-06
-3.34340197032733e-05
-1.27434517407049e-05
-2.97948682281064e-05
-4.734717066624e-05
-2.56561357433351e-05
-3.93332045088371e-05
-3.34538685707018e-05
-1.19519091434144e-05
-6.24998940623305e-06
-1.64016820015582e-05
-1.31525702101848e-05
-7.30946138428078e-06
-1.63899793863386e-06
-1.5313156832534e-05
2.74515364772858e-06
-1.43513389047881e-05
-2.64640102600104e-06
-8.55609882528412e-07
-8.9974497002359e-06
-1.78622185223647e-05
-2.90898139488738e-05
-2.4162333166304e-05
-2.50925284249197e-05
-2.68140456266419e-05
-2.25383149399667e-05
-1.81202113893407e-05
-3.83427646476834e-05
-3.10004602072683e-05
-1.97954601294441e-05
1.22725858616443e-05
-2.97292726343043e-06
4.65535668440714e-06
1.45827834304874e-05
-4.8929209749492e-06
1.53587694279099e-05
1.18023900024416e-05
-1.74851633246445e-05
-7.874653150545e-06
-2.33799076172246e-05
-8.9925172193477e-06
-1.14622507081168e-05
-1.21799935147274e-05
-2.15916084215463e-05
-1.4105599965767e-05
-2.07454791559536e-05
-3.48748558534612e-05
-3.4131367742759e-05
-2.95546254394922e-05
-3.79982428047858e-06
-8.69529075017703e-06
-2.9239519984589e-05
-3.35658502402104e-05
-9.14196266455189e-06
-8.5480539383553e-06
-4.20968546224142e-07
-9.4780468995008e-06
2.2165900158469e-05
-1.14930977726296e-05
-1.7957371058491e-05
-5.44474115892061e-07
-7.11113005166267e-06
-1.83166598331249e-05
-4.36429894646773e-05
-3.20235504644964e-05
-2.39210727819692e-05
-4.01323247110833e-05
-2.21086494835204e-05
-3.43449205892788e-05
-2.12619922861817e-05
-1.93716084294315e-05
-5.23632217615419e-05
-1.69867270695902e-05
-1.50324771812217e-05
-3.71179904531054e-05
-2.91742648661122e-05
1.18987885718853e-05
-7.96652249536816e-06
-2.94703166638908e-05
1.97633962369899e-05
1.52789870896734e-05
-6.47973617939942e-06
-3.13349791881295e-05
-2.99993919121702e-05
-3.44570746600756e-05
-2.6621463634594e-05
-4.01647325123999e-05
-2.5418376980624e-05
-2.22384009884357e-05
-4.7317598147539e-05
-4.73219479687319e-05
-1.54529587184957e-05
-2.5473931992985e-05
-4.55248018764611e-05
-4.01772995174158e-05
-8.7749528232168e-06
9.26518706764345e-06
-9.47498508145218e-06
-1.43467359433922e-05
-4.41113130771255e-05
-1.09794466330333e-05
-1.06028772107464e-05
-3.6208833581962e-05
6.83747718262331e-06
1.58540057417367e-05
-4.15156550957983e-06
-4.78907084813079e-05
-2.17342350313256e-05
9.64215475344394e-06
-1.52504588691412e-06
-4.09515597159525e-05
-1.66069145551613e-05
7.21454363702527e-06
-2.50915020132474e-05
-1.45104394172007e-05
-1.41035266297712e-05
1.44948076184025e-05
2.20576849106694e-06
8.98837751993371e-06
1.85123226244398e-05
-1.80015376737761e-05
-2.3691833776324e-05
1.89857220827016e-05
-2.60537872223535e-06
-2.53533793292618e-05
-3.04799490389811e-05
-1.1865221184119e-05
-1.04228129122051e-06
-5.03088398027781e-06
-1.13298212911823e-05
-7.01193534241725e-06
-3.39102794029287e-05
-3.74804714929911e-05
-3.61269031428172e-06
-1.05811446720564e-05
6.88779332142399e-06
-2.04187201031661e-05
-3.98951181629675e-05
4.0720103548326e-07
1.90020336204253e-05
-2.17859404990385e-05
-3.75905503524579e-05
-1.05352292321434e-05
3.53497682955171e-06
-1.65037398281986e-05
-6.24618545074124e-06
6.76654492812728e-06
-3.24070000968186e-05
-2.86944330901554e-05
-2.74601704354431e-05
-1.58582561412411e-06
-9.3430209139658e-06
-4.1091109691906e-05
-3.18688645779008e-05
-7.01224153259003e-06
-8.77658060110638e-06
-2.25440536316155e-05
-2.96459802137592e-05
-1.33280137082155e-05
-2.46582610549665e-05
-6.2005297891629e-06
-2.47237835524014e-05
-2.52638902681052e-05
3.12824767791982e-06
-2.65605902564069e-05
-3.56204651978326e-06
-2.15990675134368e-05
-2.78172191662455e-05
-6.4510953110275e-06
-2.44395267128598e-05
-7.67210853142614e-07
-1.619566019394e-05
1.26424569885469e-06
-1.56801389755054e-06
-3.19443202568676e-05
-2.42304170257972e-05
-2.96080864427815e-05
-7.86217784968866e-06
1.01610780004759e-05
-2.4848432015472e-06
-3.89397676857322e-05
-1.31194018408011e-05
-4.01961921955084e-06
-1.45294960838368e-05
-3.16530780097314e-05
-2.25763396553013e-05
-2.20247550794426e-05
-1.90783001217824e-05
-1.06400216713817e-05
-3.01310883580206e-05
8.20437840501986e-06
-1.08354559575322e-05
-9.84360123888063e-06
1.69349054311221e-05
-1.60317259164847e-05
2.00674581629355e-06
2.58260376622748e-05
-4.50249095071138e-07
1.06276776718874e-05
4.93864261588233e-06
3.71895251674873e-06
-1.97047445321073e-05
-3.24741220170196e-05
-1.20699005760134e-05
-5.12919100931336e-07
-1.51916282315266e-05
-1.69080268113445e-05
-3.2014827209598e-05
-2.85191097291575e-05
-4.28293708463729e-05
-5.96964843275767e-05
-1.14592564297361e-05
7.37187645662222e-06
-3.89587670078633e-05
-5.99882335091763e-05
2.3255441595878e-05
1.69000162034501e-05
3.17018697971457e-06
-1.17709242367486e-06
-1.44038967778256e-06
-1.27321878291997e-05
-3.66894235088169e-05
-2.36803436581844e-05
1.6735562659226e-05
-3.15283270689396e-05
-3.20425699293487e-05
-4.3304802376325e-05
-3.5668170043655e-05
-1.05812325700588e-05
-2.54735977324799e-05
-4.58929436855936e-05
8.34246359703416e-07
-1.34309655364524e-05
-1.65249993616107e-05
-1.26093543757853e-05
-3.01329600906273e-05
-1.02209886628804e-05
-1.53054420515967e-05
5.72591987320152e-06
-2.94324729856422e-05
-4.13928271813357e-06
-7.88360419941615e-06
-1.11065053790244e-06
1.73740322919451e-06
-1.69614593381021e-05
-3.1702100908482e-05
-9.85333917173099e-06
-1.45313559625166e-05
-6.81118342744333e-05
-4.23437624619956e-05
-2.16591860082482e-05
-2.91224028728387e-05
-3.9811215134031e-05
-5.39202578803129e-05
-9.35357138797207e-06
-1.63495876507236e-06
-5.22177692097442e-05
-1.72121910312832e-05
2.95388331708153e-05
-2.96534732353371e-06
-5.25740430056805e-06
-1.29223536815803e-05
3.06303567120538e-05
-5.19622047790183e-06
-1.88833325267478e-05
-7.22351340398807e-06
3.89484462811296e-05
-1.04476027611323e-05
-2.96809362224448e-05
-1.82680497252159e-05
7.79396518809245e-06
-3.38480357727794e-05
-3.59329582688186e-05
-2.83140614038763e-05
-3.85713766014513e-06
-5.13749794837551e-05
-2.52331120379552e-05
-1.43563163048418e-05
8.12661241837386e-06
-4.36631102412753e-05
-5.94437520039843e-06
2.3051798937512e-05
1.56105744237964e-06
-2.41473148078894e-05
-7.43917115982253e-07
-4.63378227207105e-06
-1.58968276625022e-05
-3.88666933067634e-05
-2.93538089577628e-06
2.3560386052944e-05
-1.43356410918089e-05
-5.16888917953007e-05
1.7382302849654e-06
-2.5506856824849e-05
-4.72998780858957e-05
-5.71976773586025e-05
-1.43853429433246e-06
9.26090091621753e-06
-3.37684748326021e-05
-6.66149250952349e-05
-1.8629751664939e-05
2.11634882789277e-05
-2.99030534364706e-05
-2.80711812422635e-05
3.26323589011143e-06
2.99338883641325e-05
-1.61494814823345e-05
-5.36475699725273e-05
5.31009547934701e-06
2.72040750579888e-05
-1.91267224838626e-05
-4.86295999630149e-05
7.28738187364231e-06
-5.9116097243844e-06
-5.58500124411097e-05
-5.13352310492859e-05
-3.07710409826956e-05
-2.86525008346361e-05
-4.79587318350743e-05
-5.7275412190947e-05
-2.35893958617533e-05
7.99238266999164e-06
-2.01419736232274e-05
-5.5633196011992e-06
2.45375458657422e-05
-1.45426651534735e-05
-2.21911293333791e-05
-2.79080065172986e-05
6.18919737191423e-06
-3.78916823923074e-06
-2.28701039604062e-05
-2.73441186253752e-05
-2.0148538563733e-05
-2.22908228503584e-05
-1.62044128964038e-05
-3.86900191731775e-06
8.36968021987068e-06
-3.89408765264836e-05
-5.73282616406124e-05
-2.62306783762311e-05
2.00708931494251e-05
-4.87250416157083e-05
-3.56596472570574e-05
-8.79506128476121e-07
-1.60900505515099e-05
-3.86405154204576e-05
-2.52384552344705e-05
1.19119000800066e-05
3.12859966140284e-07
-2.26227034973086e-05
-2.04002987262839e-05
2.06201030673228e-05
6.83022951307807e-06
-2.07947329460194e-05
-2.237618205285e-05
1.22950370396703e-05
-1.65261127298296e-05
-5.05029668307872e-05
-2.80471202089126e-05
8.23182198767033e-06
-2.21361529821048e-05
-4.55181809044156e-05
-1.19154442108567e-05
7.03802537619729e-06
8.44806121860095e-06
-3.11660406309358e-05
-1.3921333705651e-05
-1.65140821923819e-05
-8.74221660662001e-06
5.91516699468979e-06
8.69462271177645e-06
-9.50555710149034e-06
-8.38333104982729e-06
3.61145897259504e-06
-1.78113904812994e-05
-2.20506337674492e-06
-1.14663377840225e-06
-2.43107759694053e-05
-4.05001199554207e-05
-3.34574289282957e-05
-3.14613451992093e-05
-2.44674135449374e-05
-2.21069673057146e-05
-3.82204417510184e-05
-4.11461344540108e-05
-1.55384992261856e-05
-1.09645772596063e-05
-2.24521866529149e-05
-8.65126705121119e-05
-2.25357848820542e-05
1.47760280628126e-05
-3.41310326164433e-05
-7.11106141720926e-06
8.43244603882548e-06
-1.10955603481802e-05
-2.89067781421887e-05
-6.02269285659999e-05
-1.16703812164598e-05
-1.42862261266948e-05
-4.92175983871571e-05
-1.60634932757623e-05
-2.46447121490657e-05
-3.90900053467111e-05
-3.25903573464632e-05
-2.71248500367227e-05
-2.52514885198619e-05
2.66784591318281e-05
-7.60768340373578e-06
-9.05678788219319e-06
-2.90776946592695e-05
-1.2287911247173e-05
1.36348638633863e-05
1.12158829343879e-05
-6.17204024024502e-05
-4.38843809159505e-05
-3.25141463737578e-07
-2.89536980803256e-05
-4.59710152880064e-05
-3.2169855905521e-05
-7.050272218185e-06
-2.96657174792797e-05
-3.08611081378644e-05
-1.83206142173654e-05
8.58909328394287e-06
-2.5053181407345e-05
4.25909638080848e-07
-1.75812419435192e-05
9.16407370874925e-06
2.02776668964766e-05
2.15054337318398e-05
6.1143294161769e-06
7.87264164120665e-06
1.23428529673788e-05
-2.68670455468105e-05
-2.84785370845898e-05
-2.14402105444051e-05
8.84784758976618e-06
-3.19340473377359e-05
-4.49162083146131e-05
3.17620521496764e-06
2.3397228256125e-05
-3.29759413975761e-05
-1.60088724439553e-05
-2.94425526639154e-05
1.05649789635866e-05
-2.2075779567108e-05
-2.12959993754453e-05
2.34985791181834e-05
2.25711376435403e-05
-4.80723295089382e-06
-2.78175206660695e-06
8.13976116851713e-06
6.48589638179226e-06
-9.97102095414537e-06
-2.02649289242829e-05
-1.83981609809819e-05
-1.37068126515829e-05
-2.68078034387566e-05
-3.97086094618303e-05
-7.20661316589868e-06
-3.11161010614905e-05
-2.50353478326802e-05
-2.26520677663505e-05
1.2731739290617e-05
-1.75041866259387e-05
-4.06265656662474e-05
-2.23928886616267e-05
-1.76494836296845e-05
1.44166673194091e-05
-2.23221060545418e-05
1.39804678109399e-05
-1.63682163178686e-05
-2.7848483184894e-05
-4.23664069087305e-05
-5.24583273082389e-06
1.49314923404265e-05
-1.65003960160605e-05
-1.34897156421567e-05
-1.16304457211948e-05
-1.59928034908342e-05
-2.70160207719084e-05
-4.41418165743984e-05
-1.42179387708289e-05
4.57098090664235e-06
-1.07701615154103e-05
-9.70028518067206e-06
-3.2802603082379e-06
1.41557001927383e-05
-1.45057806046227e-05
-2.08129773441849e-05
-2.64865147456336e-06
1.32450923727625e-05
-1.86361658601173e-05
-2.1617153801914e-05
1.62534453072335e-05
-2.6103663446346e-06
-1.48511111206907e-05
-3.51590317245655e-05
-1.05629122809169e-05
-1.57919006530555e-05
5.7101743583287e-07
-1.90463408811759e-05
-4.95133267645167e-05
-4.27269574055839e-05
-2.60485036016991e-05
-3.70406195822904e-05
-8.06729507431188e-06
-1.5745302827254e-07
-1.90805071721964e-05
2.05302547148728e-06
2.2089030158176e-05
2.12092391617272e-05
1.06577290643716e-06
-3.03294897838838e-05
3.20363957619863e-06
-3.26718094329627e-05
4.57879621968131e-06
-7.54982069767187e-06
-8.49521515896268e-06
-1.52349927294797e-05
1.29135163619743e-05
-3.26577680671641e-06
-2.21535306778545e-05
-2.74692225073795e-05
-1.87004466757866e-05
-2.59226017009009e-06
-1.97167745691117e-05
-2.22752531723717e-05
1.68708065243218e-05
1.42520163533973e-05
-3.20572631901638e-05
-3.56355599362824e-05
8.17721120657973e-06
3.72133344398674e-06
-3.47321792553228e-05
-2.31092099908349e-05
1.13961877423218e-05
5.32502808150534e-06
-8.04861923082487e-06
-4.85463861459968e-05
-7.59986340136301e-06
4.37131211733147e-06
-6.14152801340753e-05
-7.08395981532251e-06
-6.77335391048444e-06
-2.16171018427435e-05
-3.63677910920676e-05
-3.1689323479692e-05
-2.64468397750962e-05
-2.23400857600736e-06
-4.71850872116421e-05
-2.92133526204173e-05
-1.90378806975489e-05
-3.78630035959178e-06
1.35815356961469e-05
8.8088946404138e-06
-9.45530454384312e-06
-3.74231843221488e-05
-2.20321337762277e-05
-7.60219845167208e-06
-3.25975342646658e-05
8.07137972372358e-06
-2.40303771668214e-05
-3.62785738338096e-05
-7.96917166218923e-06
-1.37800378115403e-05
-9.26240717965708e-06
-1.99607218185711e-05
-5.33285057078175e-05
-1.13433104916644e-05
-2.0809750796405e-05
-2.00666662402798e-05
-3.02463863540818e-05
-3.34213268681745e-05
2.82103115576321e-05
1.19196295588226e-06
-2.01166611879546e-05
-1.55905796970043e-05
1.35814622637127e-05
7.51896218579528e-06
-1.76811629460739e-05
9.36116958971411e-06
1.06021788866106e-05
-1.16700713201853e-05
-3.26820711369399e-05
-2.04810415111107e-05
-2.90489567450068e-06
-2.3053227028012e-06
-3.53146973027167e-05
-3.72993025594696e-05
-1.91274268105905e-05
-1.97418840782288e-05
-2.37809698060624e-05
-2.96711260764339e-05
-2.44262015684357e-05
1.46454696278503e-05
-4.50812977262582e-05
-1.41077355804851e-05
1.54733377504069e-05
-6.46285435594673e-06
-1.47913501553892e-05
1.01789841563036e-05
2.73925559381428e-05
7.34530665534971e-06
-1.16669654822724e-05
1.07775911823416e-05
-2.29766807319494e-05
-2.28606258154676e-05
-2.72716548051737e-05
-1.24039125749564e-05
-1.57062984817011e-05
-3.50262560033679e-05
-6.66953116340089e-05
-1.65651100740107e-05
-2.94580044666308e-05
-4.00915607109562e-05
-2.0114289089331e-05
8.26896169902788e-06
-2.81667275480571e-05
-2.85000326057342e-05
9.88954735679215e-06
5.0927833370928e-05
2.28306456648787e-05
-2.97184261832484e-05
1.49836237623221e-05
-5.33632375597234e-06
-4.96569699807114e-05
-1.0773314644402e-05
5.57240048563638e-07
-3.24547894920877e-06
-4.44056292739456e-05
-4.70649176480163e-05
-9.74415667670834e-06
4.50524756030998e-06
-5.62124731210042e-05
-5.26048591719666e-05
-4.07940282299288e-05
-1.54383891022047e-05
-4.2074653206192e-05
-2.0128662632701e-05
-2.33227322106923e-05
-7.88380536874887e-06
-5.97781718073273e-06
-3.12399464730554e-05
6.90161806445827e-06
-6.56445754854917e-06
-3.14874537683756e-06
-2.8599441159379e-05
-1.99897556575906e-05
5.62452593740843e-07
-1.91150468830228e-05
-5.98140514513103e-05
-2.92936348802497e-05
5.63295146540801e-06
-2.73841536809107e-05
-6.63794935800212e-05
-1.54483927573616e-05
-8.66099913382465e-06
-2.72627890676983e-05
-3.29294314759911e-05
1.30670941228553e-06
1.03446355806359e-05
-2.62432408536705e-05
-1.43522607415876e-05
-2.4650569229241e-06
7.04284778234312e-06
1.69018769174251e-05
-4.99912122163887e-06
5.28534445191404e-06
-7.49424361448886e-06
-1.12890163908265e-06
8.54003297605502e-06
-2.86270375864767e-05
-1.31270852231414e-05
-1.25369044187175e-05
-3.47017966337819e-05
-1.50146107442755e-05
-1.35843899293699e-06
-2.2937903180668e-05
-4.00547722258237e-05
4.00214313303894e-06
-1.40168314429728e-05
-6.14740122107772e-06
-1.74702588983638e-05
9.92314182862824e-06
1.59636707396801e-06
-2.69807205503041e-05
-3.29522475588729e-05
5.42059555628501e-06
-1.20149213794793e-05
-4.65189316134817e-05
-8.69002518987063e-09
-1.25851385631767e-05
-2.85590950204822e-05
-2.23009627567188e-05
-4.13399900162841e-05
-2.64837232909914e-05
-4.42057159098215e-05
-3.78106902448213e-05
-1.17103240784643e-06
-3.23460657332542e-05
-3.48464523993177e-05
1.32300064135951e-06
-4.31406045328169e-06
2.83090236494231e-05
-3.73775143670772e-05
-4.00803054231053e-05
-8.06337699285026e-06
-2.58905265132872e-05
-2.91676797957115e-05
-3.3023424447029e-05
-3.29581138891741e-05
-1.59922371082545e-05
-2.63662790352985e-05
-3.89725879518763e-05
-3.30935568856579e-05
-1.89923715285406e-05
-3.11622086278856e-05
-2.05675433602505e-05
1.34339641624652e-05
2.91727928170099e-05
-1.51368681631272e-05
2.90593281106521e-06
-8.26628657158687e-06
7.56713958126452e-06
-1.75464070901294e-05
1.51358525327943e-05
2.22287760275373e-05
-2.33680214365068e-05
-1.98881195232679e-05
4.0644443460362e-06
-1.75925140468372e-05
-4.08843239811282e-05
-3.68077385015018e-05
-2.52465396026469e-05
-1.75868725551493e-05
-5.23550439952278e-05
-7.13675092595036e-05
-5.33719196329093e-06
-1.37675125122949e-05
-6.1112729898882e-05
5.71379065373222e-07
1.33900038768824e-05
-1.65482279238141e-05
-6.14209042955395e-05
-2.59136557072015e-05
-5.93818265442107e-06
6.91878072572887e-06
-1.52575876981869e-05
-9.94458490179491e-06
3.7356262843554e-07
9.5110351425363e-06
-1.69852351886938e-05
-5.04098699280938e-05
-2.06168952352718e-05
-1.68419108287899e-05
-2.84320747062526e-05
-4.92645154007123e-05
1.14667651807101e-05
-8.03641680747008e-06
-6.12094431062809e-05
-2.49126284743431e-05
2.83894788929467e-06
1.23832248837987e-05
2.00528110136711e-05
-2.99711155411354e-05
-2.01860898147448e-05
-1.21335937248423e-05
2.13810079020513e-05
-3.80140076157626e-06
5.72770295343903e-06
3.22335756388244e-06
-8.60853087729983e-06
6.26793839473784e-06
-1.51154613403818e-05
-3.58167846566313e-05
-3.85808497110822e-05
2.15005185386762e-06
-4.60381035995962e-05
-3.23008806866994e-05
-2.59573860994994e-05
-2.06079833368259e-06
-3.94067986677124e-05
-4.54576162711702e-05
-5.121996221892e-06
-8.63675954957226e-06
-4.50593914479629e-06
-4.0556997307373e-05
3.42083307912142e-06
5.66132622447428e-06
-9.79571543253569e-06
-1.68940471789273e-05
-2.52533015395961e-05
-1.4322948282183e-05
-3.12791465666262e-05
-2.45324816831039e-05
-1.04316707953858e-05
3.18096652151499e-06
-5.63114722406692e-05
-5.74644770113702e-05
-1.82067611678152e-05
6.57494882595746e-07
-5.06499289539443e-05
-4.09354178260528e-05
-5.69550362021936e-05
-1.44506069363599e-05
-3.80303684529349e-05
-1.99828493797918e-05
-5.94615031390602e-06
-1.10514153509214e-05
-2.52390956639994e-05
1.3873623434644e-06
3.36142108555177e-05
6.40410074734935e-06
-1.57924709201259e-05
4.22191735768616e-06
-4.89838586511152e-06
-4.31251461402331e-05
-3.90079388366694e-05
-2.08367032201385e-05
-2.71751490253413e-05
-6.29706510614819e-05
-4.48818873884295e-05
-4.59683960236491e-05
-2.10125712697389e-05
-4.38760529621675e-05
-4.43235878826491e-05
1.29094364641084e-05
6.95686758871129e-06
-1.68035550711805e-05
-1.25526218894106e-05
3.55666523158158e-05
1.1476295622416e-05
-3.75097874996852e-06
-5.38388945923406e-06
2.59832451668642e-05
6.38749077960839e-06
-2.57845753130761e-05
-3.92527459844117e-05
-9.09286241290187e-07
-1.26954207342178e-05
-5.57537498149188e-05
-4.42093603653159e-05
-3.57565772121031e-05
7.05651451738783e-07
-5.07308576655316e-05
-3.14180094718073e-05
-3.64173638692194e-05
2.87765174149522e-07
-5.93247368631683e-05
-5.18176425041941e-06
2.79046469805881e-05
-4.16631324192553e-06
-3.27562858974114e-05
-1.65383367837955e-05
2.53240431562584e-05
-1.78775917847591e-05
-2.74071687509938e-05
-4.72032297352201e-06
-6.78307527011491e-06
1.4066313120736e-05
-2.75848302792019e-05
-4.56705764344023e-05
-2.49963326897744e-05
-3.59026372330632e-05
-4.96970751702935e-05
-3.57673275613667e-05
7.66526367450054e-06
-4.41778691306025e-05
-8.01355324467884e-06
4.93804502616305e-06
-2.72009642998035e-05
-2.72274431352001e-05
-3.36451740146799e-05
-4.34580577336155e-06
2.36142228679759e-06
-3.70565624468135e-05
-3.16571275297864e-06
2.42805255978851e-05
-1.6545279346704e-05
-4.32469321771007e-05
-1.79672741416496e-05
-2.17374556082457e-05
-3.76759446245637e-05
-6.37816012577238e-05
-2.3883100784196e-05
7.67523793463329e-06
-1.67577461138333e-05
-3.93776767423229e-05
1.09211639527893e-05
1.25647864217277e-05
-3.16613961067016e-05
-3.09011702972277e-05
-4.17065930050521e-06
1.64980125996316e-05
-1.43171396854422e-06
-2.10012923180886e-05
4.95060834027902e-06
5.26266736749702e-06
-7.68970078146991e-05
-1.45483508593974e-05
3.72679759684004e-06
-1.24761385247286e-05
-3.862412987346e-05
-5.15837243109304e-05
2.74267081783067e-05
2.28567503049188e-06
-5.25521031605656e-05
-3.2413529514011e-05
2.2227763362993e-05
-9.71838101980279e-06
-4.9024597693272e-05
-1.67263341205757e-05
2.89184180749431e-05
4.49543450247967e-06
-4.18118418638055e-05
-4.33719163003685e-05
1.31026241912337e-05
-1.83489232203127e-05
-5.35456443716722e-05
1.33779098739377e-05
-7.25059977324527e-06
-2.61716236359565e-05
-4.01628458651224e-05
-2.5179819277755e-05
-1.26300049948603e-05
-4.57219832409731e-05
-5.60496709428865e-05
-2.72587196919157e-05
1.00976399133873e-06
-8.83137625900912e-06
-2.60608846194105e-05
2.23051620230877e-05
1.85146799175986e-05
-7.72441624100219e-06
-3.77728053399598e-06
3.78492293889132e-06
1.17022766654356e-05
-3.76435054168606e-05
-1.76838226915293e-05
2.1657217315544e-05
-9.70953919966372e-06
-5.16483609711216e-05
-5.91947553819545e-06
-1.78278503612141e-05
-2.8362998654691e-05
-7.34809140959318e-05
-3.15668875157189e-05
-1.34713554946074e-05
-2.67010055754211e-05
-1.77319822454688e-05
-3.28799623049262e-05
2.02493297412447e-05
2.39898943452728e-05
-4.64484324110715e-05
3.40968011517167e-06
2.83378163405061e-05
8.43263701335372e-06
-2.84924417134581e-05
-8.36505826016736e-06
5.29949741734607e-05
-9.53501718508555e-06
-2.53214550746553e-05
-2.06819248539413e-05
-1.02205543991101e-05
-5.87121648006235e-05
-4.74312219724276e-05
-1.59672326095807e-05
-1.63300287694652e-05
-3.8780028448782e-05
-3.44328948796138e-05
-2.52759486911505e-05
-1.11615619634768e-05
-8.81597079299348e-06
-1.88959895914101e-05
4.33393251407981e-05
4.46082756464383e-06
-3.38502652275406e-05
-1.13020483032787e-05
7.0679430215181e-06
3.03381571834731e-05
3.88725946952444e-06
6.12911341942674e-06
7.4228681292887e-06
-2.37689933504559e-05
-3.8689869545691e-05
-3.6740781172056e-05
-2.82043463903513e-06
-8.43134461454093e-06
-6.38415268343335e-05
6.35927352581875e-06
1.44400510169393e-05
-2.75166546347731e-05
-4.269241324343e-05
-6.34744803548551e-06
2.60782050994662e-05
-3.02669172623625e-06
-4.19583276744664e-05
-1.54990179775357e-05
1.21223280559211e-05
-1.68034482675445e-05
-2.57888116968266e-05
-3.4245702173768e-05
-5.09612215750513e-06
-1.69730696993907e-05
-3.26564199042694e-05
9.65079038778063e-06
-3.12153568528685e-05
-5.08922689268007e-05
-3.28534190629912e-05
-6.74746303316888e-06
-1.55311071234326e-05
-1.83587098417428e-05
-3.41063181894057e-06
-3.13329318833227e-05
-3.77952742568192e-05
2.02264526935936e-05
-7.26751017392441e-06
2.83598395804525e-07
-1.2577618227273e-05
1.16514906309197e-05
-3.25585343541315e-05
-2.37215214170755e-05
-2.19874952507427e-05
-2.00871591623002e-05
-4.36206825830715e-05
-2.04155355794266e-05
-1.9153053940493e-05
-3.05964499859965e-05
-3.19605721174477e-05
-8.27785565075437e-06
-1.8768634371685e-05
-1.99786537975001e-05
-2.1752774001924e-05
-2.4735531505741e-05
-1.56307560586861e-05
-1.87002936757527e-05
-4.42102389713453e-06
-1.05139008838749e-05
-1.86745188383225e-05
-8.3238395414651e-06
-3.1152206561708e-06
-2.46638640257399e-06
-1.09340698353409e-05
-4.12594162389878e-05
3.75706640182708e-07
-2.09549741310625e-05
-1.39975908215091e-05
-3.06160233549573e-05
-4.44414692505847e-05
-3.31591554979303e-05
-2.63165158034486e-05
-2.88999177655691e-05
1.39493629872157e-05
-2.13556372074306e-05
-2.14720092918239e-05
-4.32081664441754e-05
-3.35924735428711e-05
1.3341835313655e-05
-2.81122440908674e-05
-2.61049214892285e-05
6.6171818370255e-06
-1.44306793213056e-05
-5.75670610250583e-05
-2.76448391489056e-05
2.88008112592903e-05
-5.81268058548641e-06
-8.42321731188513e-06
-5.27867994229925e-06
1.99921675018657e-06
-2.33368347339886e-05
-3.64182382998706e-05
-1.29577096151046e-05
1.04561888672778e-05
-2.89329521912179e-05
-8.79259159290027e-06
3.60867466842315e-06
4.45568977639171e-06
-1.19533684703459e-05
-2.54202452523789e-05
7.9391525229698e-06
5.72944988855442e-05
-2.27382709383107e-05
-3.0942670871207e-05
1.22799594797332e-05
-2.14462366673493e-05
-1.36391488182934e-05
-2.88865926110135e-05
-7.720658800695e-06
-3.57381374971003e-05
-4.29372135477171e-05
-3.47966768065595e-05
-1.65757015012555e-05
-1.4154533479118e-05
-2.61850878318847e-05
-2.63486131022819e-05
2.55809931359573e-06
5.79483221698658e-06
-1.60581946752118e-05
-1.2809704694806e-05
-7.83641535499529e-08
-2.14642819147857e-05
-2.35343153079895e-05
-1.28459027814941e-05
2.15338745099732e-05
-2.8461517675935e-05
-3.83766681178105e-05
2.66142905091256e-06
-3.09956627395927e-05
-4.09699626446928e-05
-2.62490453736703e-05
-3.64709480281563e-05
-1.30842379524027e-05
-5.78591910889573e-05
-4.89595655356768e-05
-2.80499142688134e-05
-2.88409383803538e-05
-5.56588419916272e-05
-3.70004264123107e-05
8.43792732759977e-06
8.79003971748711e-06
-2.21007655267222e-06
-2.3638173246792e-05
2.4735987703526e-05
5.62591289063352e-06
-4.03788689479812e-05
-1.52506593690742e-05
3.2707307551893e-05
-1.97926530045083e-05
-4.83593548171125e-05
-1.63198989574948e-05
3.25280613210646e-07
4.4484335526424e-06
-7.61371215801861e-05
-8.93500392124312e-06
4.02243225953451e-07
-1.51934154246072e-05
-5.62389316295613e-05
-7.61278270362365e-07
4.42093659044873e-05
-2.0341260249901e-05
-4.74150265252174e-05
4.49957969237657e-08
-2.42145976688372e-06
1.07062539220278e-05
-4.72257820561752e-05
7.91850488095104e-06
-6.3817767162264e-06
-4.00893049343533e-05
-3.54139119411229e-05
8.5634055148941e-06
-5.75873324795991e-06
-2.46747499245003e-05
-2.29483311622783e-05
-3.46707405250574e-06
-1.43903106498356e-05
-3.61452293943825e-05
-3.11321662855678e-05
-6.50315718746507e-06
-7.55891473372127e-06
-2.7741192615463e-05
-7.65240359307801e-07
5.01767727988519e-05
-7.65352439789732e-06
-2.30500645442672e-05
5.07179379148749e-07
9.59677691405716e-06
-3.61719785345708e-05
-2.39768044342624e-05
2.12423761015801e-05
1.57284278764502e-05
-5.18397486889349e-05
-3.8599093703766e-05
1.39946098675125e-05
3.31809630038391e-06
-4.19909045558376e-05
-5.22782541623776e-05
-2.35842022700288e-05
-2.35086835293368e-05
-2.77543833774031e-05
-2.13204095701994e-05
-6.98252940890688e-06
5.99061488205328e-06
-2.59556265529666e-05
-1.52030374899977e-05
1.46162603751578e-05
9.93102860990218e-06
-1.61553465298803e-05
-1.39361132520401e-05
9.91762826376163e-06
-2.83783443111557e-05
7.63507080083958e-06
-1.93427102587972e-05
-2.17197490377792e-05
-4.07977921182788e-05
-3.90628115706713e-05
-1.17483223642208e-05
-1.17761098774163e-05
-4.89476246149614e-05
-2.01424634647886e-05
-7.27952979504353e-06
-3.53059736753925e-05
-2.99536701395552e-05
-8.53534043811803e-06
-2.18210091430788e-05
-1.18150736542618e-05
-1.48642557190789e-05
1.07674820283002e-05
-1.69369123948231e-05
-2.21162516816852e-05
-1.10268215109394e-05
-2.75583861143069e-05
1.11147267200307e-05
-1.11333299934046e-06
-1.87608969110495e-06
-1.22930537677907e-05
-1.22724973268134e-05
-1.52070291082831e-05
-4.25456055861472e-05
-3.49096513199346e-05
-2.34291439681099e-05
-3.73347370375531e-05
-3.71399041808551e-06
1.42979184664747e-06
9.10087733848373e-06
-1.17569153091182e-05
-1.89615123030195e-05
-4.4920561662387e-06
-1.80033778440146e-05
-2.83995673415928e-06
-2.0140170118084e-05
-9.60851429335897e-06
-1.84434694490317e-05
-8.47323320392374e-06
-1.4878929182648e-05
-2.16381548570165e-05
-2.33206971310065e-05
-2.15510605020604e-05
-1.68214268287789e-05
3.21980494114102e-05
-2.27002006739978e-05
4.20964088822878e-06
2.58702800126058e-05
1.50657597436533e-05
-2.72781677443593e-05
2.35630246355787e-06
-9.3496914573716e-06
-2.01359603946056e-05
-6.01217077362964e-05
-2.33405677816601e-05
-9.87980444438378e-06
-1.94318207872444e-05
-2.92089077186665e-05
-2.35431328636623e-05
-4.57632723309501e-06
-3.30951480699719e-05
-3.83004192812214e-05
-1.19406440086208e-05
-6.6652145981126e-06
-1.84459670896237e-05
-1.7453972741012e-05
-1.35696914825689e-05
4.18474585383361e-06
-1.71851546009134e-05
-3.4990210131762e-05
8.1857394109489e-06
3.78185217609415e-05
-1.90956342445092e-05
-2.55467190635179e-05
9.17307869874669e-06
-7.98146723755661e-06
-7.14062314680989e-05
-2.02190924023348e-05
-1.16605933455198e-05
-4.92914319978218e-05
-7.70190621202928e-05
-4.58533483450731e-05
1.78373789810595e-06
-2.52728018699015e-05
-3.7432450165143e-05
8.0047657632101e-06
1.97801333307796e-05
-1.25071413225443e-05
-2.7597027154518e-05
1.43197548253313e-06
2.11148341257076e-05
-1.06574925318666e-05
-1.55661662223778e-05
2.59780553978962e-05
-4.09409220963888e-06
-4.16353153923778e-06
-3.306266766745e-05
-1.55336832401811e-05
-2.72382772329046e-06
-3.5615003472702e-05
-3.78675243766179e-05
-1.45061650096547e-05
-3.41810587565148e-05
-5.4047652053624e-05
-1.4134244696033e-05
-2.2420168655331e-05
-2.44749677196239e-05
-2.49305401523856e-06
-1.68064189310101e-05
1.07206585489453e-05
-1.400959851711e-05
6.55579330518429e-07
1.64884390736348e-05
2.02110719179369e-05
-7.02520355330488e-06
-2.97382675683912e-05
1.64901854221042e-06
8.91770086592325e-06
-2.91190952527436e-05
-5.17802688652208e-05
-1.26916313307698e-05
1.30061220385515e-05
-3.19204405876306e-05
-6.29631889573949e-05
-1.14914460559078e-05
-8.6508928694619e-06
-4.79337609160147e-05
-7.21945150602087e-06
8.06467562092646e-06
6.72504498878042e-06
-2.07663546879766e-05
-6.45806985226418e-06
4.16856513732544e-05
-9.31165004234478e-06
-5.02640613497719e-06
2.33074252733625e-06
3.90857117274789e-06
-5.66350585154268e-06
-4.80277634337644e-05
-3.74593559966911e-05
-5.25712373135721e-06
-2.53091468477602e-06
-5.53745307272427e-05
-4.54905067340749e-05
-2.04971246868929e-05
-2.8578900696571e-05
-4.90833716795999e-05
-2.20023528639411e-05
-2.10950526136691e-05
-8.65511164032596e-06
-2.5791067328856e-05
-4.10130820150871e-05
-1.59692166644952e-05
-6.74589888055844e-06
-3.08429378242634e-06
5.33117920547443e-06
-1.40940011240054e-05
-1.63877856119268e-05
-4.09433507834962e-05
9.18780383600497e-07
2.54677672035211e-06
-3.78814357564101e-05
-1.91330498002101e-05
-2.22456949184769e-05
-2.35754193340137e-05
-4.22326329245437e-05
-2.10767424719477e-05
-1.80369482179125e-05
-1.05425689697048e-05
-4.30703138400078e-05
4.40304020536979e-06
-5.82658441372949e-06
-2.19826167524704e-05
-3.85504950897952e-05
-1.38460103378123e-05
3.96648643208455e-05
-9.90869139521907e-06
-5.67811319492871e-05
-7.36713957785996e-06
1.76079377594595e-06
-4.72129700276134e-05
-3.03536864880809e-05
-3.2717507250414e-05
-1.24699631346188e-05
-2.62068407725998e-05
-3.27268454987434e-05
-5.69884682017614e-05
1.97727758281669e-05
-1.98679877019639e-05
-4.09161574131426e-05
-1.15546144996786e-05
1.96765956576967e-05
3.13462417007501e-06
-7.78597512552228e-06
-1.77421027771305e-05
5.02385961295972e-06
1.05707713482605e-05
1.47969467320044e-06
-4.37274104965832e-06
3.68880166273577e-07
-1.84997372310941e-05
-3.2892536124551e-05
-2.15757102208887e-05
-3.63054027646757e-05
-1.11016338693489e-05
-3.58177718980074e-05
-2.26645605671411e-05
-3.91913872096296e-05
-5.75448873907527e-06
-9.53448773393152e-06
-1.4103834521537e-05
-1.2992022599446e-05
2.45545336095748e-05
5.43190165359539e-06
-1.59032162718316e-05
-1.24557064140295e-05
2.48803193885151e-05
-7.99720180499397e-07
-9.32320447898655e-06
6.7506334894536e-06
-2.39319669979627e-05
-1.65461031456509e-05
-3.35125365461877e-05
-1.70567433320484e-05
-3.59504930798495e-05
-3.425280115786e-05
-2.87210732720005e-05
-3.89187212273046e-05
-2.57146869533909e-05
-2.15983657989533e-05
-1.58365612205833e-05
-3.40551501337821e-05
-2.72850608339473e-05
1.68449720952486e-05
-4.44434726796307e-06
8.0361063645999e-07
-2.58461199068288e-05
-2.76826819843511e-05
1.44929301865106e-06
-3.20882867291101e-05
-2.98851656074264e-05
-1.99607833596912e-05
-1.54699003615024e-05
-1.32697007564474e-05
-3.78677160672315e-05
-8.54167843730915e-06
-2.18668344784142e-05
-5.08752082165367e-05
-5.51280945293225e-05
-1.2504406243535e-05
-6.35635254582484e-06
-3.79715662584269e-05
-1.65460399467314e-05
2.8839808160126e-05
-2.47595844178385e-06
-6.02737811995429e-06
1.62183921875759e-06
7.69518654435951e-06
5.47162982416706e-06
-2.83402007568326e-05
-2.22472955236534e-05
-3.34111908584623e-06
-3.18239473443689e-05
-3.94083940830199e-05
-3.58927468795345e-05
-1.51495170218575e-05
-1.17453095578868e-05
-3.87486642572767e-05
-2.62643353826057e-05
-1.05608531649146e-05
-1.25259089988858e-06
-3.13149104930445e-05
-2.14037850505675e-05
-1.0154930856231e-05
2.8284827283165e-06
-1.59274835897789e-06
5.66631402185023e-06
3.01729617250603e-05
-1.25709730078979e-05
-3.1987236453768e-06
-1.95938979497145e-05
-5.40106042922522e-06
-3.40813163027803e-05
-2.66621179735826e-05
1.41198749050749e-05
-3.22941995248208e-05
-5.12246078392979e-05
-5.04083333067052e-05
-3.39773014673496e-05
-1.03065432995616e-06
-5.29442481520243e-05
-2.70980844971592e-05
4.48930928606391e-06
-9.03344386842294e-06
-2.02888229731876e-05
1.98527583375553e-06
2.43023767610603e-05
2.10291600065076e-05
-2.07258359230814e-05
5.64901351609779e-06
3.70947336731136e-05
4.5141913382859e-06
-3.5086831618824e-05
-2.30688459775804e-05
2.08258017673519e-05
-1.58762562487081e-05
-4.15832387525865e-05
-4.46709681850784e-05
-3.53145065753515e-05
-4.68706034045684e-05
-6.24299703829342e-05
-2.14814990578072e-05
1.13606240813657e-06
-2.15242516350145e-05
-1.72690510488346e-05
-1.68653351953589e-05
-1.34134158461517e-05
-3.4500114583698e-06
-1.63317073378801e-05
3.67138324614761e-05
5.3611089108842e-06
-1.44277911834379e-05
1.41736265277538e-05
-1.38546505842901e-05
-1.99362366216371e-05
-4.11717773478905e-05
-2.69989154910535e-05
-1.08931803709047e-05
-4.2960741013208e-05
-5.30752982583454e-05
-4.52782634306443e-05
-8.11884175877466e-06
-3.61154123705177e-05
-3.65131685570939e-05
3.00474040922888e-05
-7.38117679886248e-06
-1.80530332146469e-05
-2.83284244144443e-05
1.05554560258412e-05
4.4788696940655e-06
-1.53932127627309e-05
-1.11608360901943e-05
-6.75028880960238e-06
2.67677779759339e-05
-3.02062620713941e-05
-3.94067220481497e-05
-1.84815985368586e-06
-3.16202508473933e-05
-6.37787982373743e-05
-2.95254164526768e-05
1.62062090049879e-06
-3.14172344495227e-05
-6.63840597001278e-05
-9.40937115018148e-06
1.85064582929094e-05
-3.09001332169424e-05
1.56260099631017e-05
2.0752246633791e-05
1.83530337977602e-05
1.47014669335582e-05
5.14326210690347e-06
1.80978854358566e-05
1.3639319216441e-05
-2.46879712087757e-05
-6.14750569614084e-06
-6.74731591948515e-06
-2.66119007196492e-05
-2.4426248362861e-05
-1.90672277355321e-05
-2.65031758749381e-05
-6.29028807606458e-05
-3.59455249070373e-05
-1.45177490462004e-05
-8.51182875407672e-06
-3.22501568196563e-05
-2.34368188114404e-05
-4.11445442599094e-06
-1.40492185194959e-05
-3.62478259638473e-06
6.41527720178307e-06
-4.38006016783654e-06
-7.27290373973692e-06
-5.90495042829424e-06
2.30493581441959e-06
-6.38477765165794e-06
-2.17662679969076e-05
-5.35955545412933e-05
-3.95744475443368e-05
-2.81274681586189e-06
-1.55050462508006e-05
-4.26939568397014e-05
-2.92149950285975e-05
-6.1124349593666e-06
-5.26361229167734e-05
-5.44781227544097e-05
4.82400967263957e-07
-6.14436410027664e-06
-5.6660903528103e-05
-5.42702163724032e-05
-1.49012310333713e-05
5.86155728608511e-06
-2.03320227623885e-05
-3.93218151128273e-05
-1.06009576519205e-05
-2.81882115234749e-07
-3.79667706555244e-05
-1.22632163036615e-06
-1.80839078437067e-05
-1.61250402777363e-05
-3.13217259876396e-05
-1.42600512195645e-05
-2.82030309175383e-05
-1.88617254093157e-05
-1.51994993520822e-05
-2.53606130491455e-05
4.43135851827721e-06
-3.58885256816221e-05
-4.30067622889346e-05
-3.25270712503061e-06
7.32774762931801e-06
-6.68943670696725e-06
-2.18651940464399e-05
-1.23048772595769e-06
1.07148017642759e-05
-1.82971709088842e-05
-4.30291536722545e-05
-2.67197788419691e-05
9.89169961407138e-06
-4.2754309420699e-05
-2.98638715083037e-05
-1.78403513737307e-05
-2.43092976668881e-05
-5.3420465957669e-05
1.11009741911339e-05
1.32186507379213e-05
-2.95708012722742e-05
-3.53467346292325e-05
-1.41566163385844e-06
3.85367230198092e-06
-7.56795287098229e-06
-1.89267231516879e-05
3.92323270044225e-06
1.59508650278174e-05
-1.19611063244865e-05
-2.80918832332239e-06
-1.42259699789885e-05
-2.18708872164848e-06
-2.3147551249036e-05
-8.28225902433744e-06
2.58040369762109e-06
-1.87144759630155e-06
-5.93587814612048e-05
-4.92139358114687e-05
-1.24368435350854e-05
3.43349643833063e-06
-2.42472337871992e-05
-3.38748191626571e-05
5.40726192389737e-06
-1.05338193298107e-05
-2.50625446898512e-05
-1.66164156209533e-06
2.49352305174195e-05
-2.30438555604192e-07
-1.36150725566855e-05
9.69727683302675e-06
9.13398223874454e-06
-9.6303417356004e-06
-1.96172388732723e-05
4.85797557144517e-07
-3.19147882940414e-05
-3.71210659052626e-05
-1.75226798564675e-05
-3.4773283359762e-05
-1.33403364162854e-05
-1.35266160679154e-05
-5.90901254954569e-05
-3.93190824038831e-05
-3.95239659955151e-05
-5.26611293279455e-05
-3.53061256949447e-05
-1.66201678584872e-05
-9.01867417025445e-06
-2.1283580749208e-05
-8.59602721701196e-06
1.82903364952268e-07
-4.31050061012103e-06
6.92967218556856e-06
-3.62263073131633e-05
4.29524191179096e-06
-1.28748095514608e-05
-5.14520310179854e-05
-5.59676045200364e-05
-2.71692189292024e-05
-3.95261414966649e-06
-3.29498405645903e-05
-3.55734907844807e-05
-6.92058909601521e-05
-1.2170652193672e-05
-2.29948963810078e-05
-2.81830934274783e-06
-1.30467513435726e-05
-1.78410168278526e-05
-2.5389471235459e-05
-2.42643879363099e-05
-4.50591372054261e-07
1.6122017742817e-05
-7.66373681549963e-06
-3.41341321310042e-05
-1.65553659241088e-05
-3.27911006506248e-05
-2.04574231820576e-05
5.98303299480313e-06
-2.79124737518795e-05
-3.72964910444294e-05
-7.3637328136106e-06
-6.25424149209385e-05
-3.21620542431009e-05
-3.39741814905714e-06
-3.56751027996176e-05
8.04899178462982e-06
1.60091227000209e-05
4.11537728331513e-06
1.65399850231489e-05
-6.29795472289467e-06
-8.70991264206483e-06
1.4684303014676e-05
7.99239668791947e-06
-5.66265115163193e-06
-9.58500780777275e-06
-2.94784624363542e-05
-3.307589418099e-05
-1.33963317905098e-05
-3.91928314495235e-05
-5.8393211336111e-05
-3.48094644828518e-05
-3.96269696702423e-05
-1.50455080007471e-05
-2.65102145030293e-05
-5.1368623855215e-05
-2.22309529996484e-05
-3.40869453676541e-05
-3.9667223541616e-05
-1.31893008355983e-05
-5.88472791930398e-07
-1.66647027175545e-06
1.82595205728483e-05
-1.2306109373959e-05
-1.28275556396452e-05
1.63375580327475e-05
-2.18062066878657e-05
-3.35745365763449e-05
-3.01070061022511e-05
-2.74625177601022e-05
-4.66909395108325e-05
-3.2547014993726e-05
-2.84853525616218e-05
-1.20508990317237e-05
-3.45089089570523e-05
-6.15762391826756e-05
8.95365714321756e-06
-1.34525680965196e-05
-2.69834922558938e-05
-2.47123450452884e-05
7.66472697635033e-06
-2.65071885544068e-05
-5.05933854192433e-06
2.33051367921871e-06
4.57576766243154e-06
-3.57446088676982e-05
-1.00144110418825e-05
9.28661349340854e-06
-5.516053723765e-05
-2.33342153321048e-06
-2.12190485469283e-05
-9.7252400440782e-06
-2.71209799588622e-05
-5.63386372995497e-05
-2.82391182861974e-05
-3.03665141904077e-05
-2.18816497867831e-05
-2.59355629670538e-05
-1.08110362465444e-05
-5.05817996148742e-06
-1.11253419953417e-05
-7.19282087186352e-06
-8.89591038769348e-06
2.20866362715296e-05
-2.05000306807635e-05
-3.47301372862053e-05
-4.45471311304081e-06
-1.95553109615549e-05
-3.55287870748838e-05
-1.57870002621781e-05
-3.06824476881006e-05
-1.86469530445431e-05
-4.59930258967481e-05
-4.13455565237245e-05
-6.32809677613652e-06
-8.1947219187364e-06
-5.47580695283205e-05
-4.00420931911144e-06
-1.17065946199666e-05
-2.4060717694772e-06
-2.30602295641058e-05
-2.93343198832959e-05
2.03604925915515e-06
-1.55526923187761e-05
-3.71635461971514e-05
7.03162726357643e-06
-1.41946996039715e-05
-1.03428520930161e-05
-4.5553167545226e-05
-5.3353872552146e-07
4.10554273003148e-06
-2.96326839535681e-05
-2.68987811243652e-05
-2.85315517704479e-05
-2.18958830064626e-05
-4.07828960694446e-05
-4.21450695390704e-05
-1.17595529910122e-05
2.24422788337613e-05
-3.67437688230476e-05
-1.48971089830785e-05
9.59094233539318e-06
1.90447636627415e-05
-1.66489736239082e-05
-6.26807332279291e-05
-1.17122106747175e-05
1.61622929417857e-05
-2.31985623304557e-05
-6.55489465482793e-05
1.06487427936772e-05
-5.53623410822972e-07
-6.10175715325579e-05
-4.1483541303394e-05
6.92353262055805e-06
-4.58266585372404e-05
-7.44764446023622e-05
-6.08143032668886e-06
1.27903225323318e-05
6.55204160655903e-06
-5.47919967230517e-05
6.63484681325653e-06
2.07665246019201e-05
-3.74896852680603e-05
-2.35197250920219e-05
1.7229322888264e-05
1.17276399751331e-05
-2.34750916469383e-05
-1.94431844792263e-05
7.68815656406156e-06
-1.31326885249767e-05
-7.00890235300583e-05
-2.94024578337243e-05
6.12419445344881e-06
-1.66529740753478e-05
-5.95220340202508e-05
-2.75016552347491e-05
-6.15139050806977e-07
-2.84715198803394e-05
-3.69254138505034e-05
-7.18464332229024e-07
2.35125673680238e-05
-1.6761062191124e-05
-3.7402588517051e-05
-3.95944545109694e-06
3.51368256801844e-05
-3.38557717060419e-05
-4.6433943750128e-05
1.5549664188089e-05
2.63589320319426e-07
-1.83247661699068e-05
-4.75069610014935e-05
2.46960616685977e-06
2.277157573242e-05
-2.36680851244448e-05
-6.45605676501526e-05
8.02595836662215e-06
2.92732954971785e-05
-2.60943089214781e-05
-1.00836730541044e-05
4.88954091882917e-06
1.69370413917893e-05
-3.492517113197e-05
1.06628871401275e-06
1.36152584290408e-05
-1.32170920743324e-05
-5.43246450030364e-05
7.80331530235952e-07
3.60958227128542e-05
-2.95406823947305e-05
-4.2754636335936e-05
6.96059154486372e-06
-2.27201499829767e-05
-3.60084443987293e-06
-5.19496666887821e-05
-1.02593136684665e-06
-5.89704108064596e-06
-6.15429298239193e-05
-4.11558539439061e-05
-1.68163979423505e-05
1.01093302426284e-06
-2.13215562329715e-05
-4.04049217632503e-05
-2.87523587955345e-05
1.86471297737171e-05
-1.84176543862665e-05
-2.55073393096754e-05
-3.76864627751878e-06
-9.27889069876281e-06
-1.93331259707306e-05
-2.44808843708506e-05
1.97854141547993e-06
-1.78158579728532e-05
-2.81349587592616e-05
-5.73048369945613e-05
-1.0978962874632e-05
-1.02038495143439e-05
-3.38432262376246e-05
-6.31755965774198e-05
-1.12854092447843e-05
-3.37330519313129e-05
-4.56644856692831e-05
-3.00303084380185e-05
-2.05298716659162e-05
-2.5295839960892e-05
-3.01839651365855e-05
9.02075995430709e-06
2.08502597954343e-05
-2.2007597668176e-05
-1.1294133994848e-05
-1.03156775856316e-05
2.56984493492779e-05
-1.76678187399445e-05
-4.37294310496635e-05
-5.97638893701123e-06
-5.52576386871507e-06
-4.3137890617153e-05
-3.13290954110244e-05
-4.56880465604329e-05
-1.89031391459315e-05
-3.10417412005302e-05
-4.79577521667408e-05
-8.48453269165422e-06
-2.17928130530863e-05
-1.12939673124362e-05
-8.99248918158262e-06
-2.48661833445922e-05
1.18745789702849e-05
3.28326605215302e-05
8.99490966724384e-06
2.15292305846466e-05
2.43012869234981e-05
-2.2580115427353e-05
-1.15927066371468e-05
6.91982860470414e-06
-8.02088370330895e-06
-2.48617944665086e-05
-5.96562572315973e-05
-4.18354579918336e-05
-4.39005477182963e-05
-4.05505648012653e-05
-2.36214109209069e-05
-3.80833869994334e-05
-1.890615911066e-05
-1.36393108269849e-05
-1.65092012333965e-05
1.64337651423473e-05
-2.65614274787295e-05
-2.2957637689481e-05
-5.43740129676552e-07
2.00689241184574e-05
-1.26115181297195e-05
-2.63013536781836e-06
3.50823081623545e-06
3.54814639861656e-06
-8.60300443100695e-06
-1.68042138001085e-05
3.16046564710004e-06
-3.65868969341351e-05
-5.75635136940425e-05
-5.03653554272341e-05
-2.89601005960378e-05
-4.20740705212058e-06
-3.94995824021521e-05
-4.14859581942557e-05
-1.94260602875028e-05
-1.49703613358552e-05
-1.73462468005758e-05
7.01322817629771e-06
-2.04780754452163e-05
4.2092099601756e-05
3.21374939329526e-05
-1.58635512250332e-05
8.05218678523713e-06
3.50641088528868e-05
-1.95027727051017e-05
-3.23454703184922e-05
-3.27634607691953e-05
-1.15260685880049e-05
-4.27775017801959e-05
-5.78285722734969e-05
-2.06700822597256e-05
-7.07825038549741e-05
-4.36010662471593e-05
-6.79367643180511e-05
-2.45801797408727e-05
-1.29450804934192e-05
-2.33400436679563e-05
-7.62668766550067e-06
3.32563507632807e-06
1.08524685108309e-05
1.4253896116463e-05
7.56846236217766e-06
2.0631284425846e-05
1.78027470999563e-06
1.65906614721465e-05
-1.15332895969527e-05
-2.06085614523502e-05
-3.70157284560498e-05
-5.88894077890157e-05
-4.58487640354556e-05
-4.55698195495425e-05
-5.59858594173725e-05
-7.77111147087858e-05
-4.85671993962817e-05
-5.61890702265313e-05
-4.84050270702465e-05
-4.30753298762021e-05
-4.76939141612226e-06
1.14020627947818e-05
-1.18407880892984e-05
-2.9112830190605e-06
4.72962307250762e-05
4.67020290571637e-05
2.71782662260946e-05
1.92500004024213e-06
1.957246036311e-05
3.62824145494349e-05
-2.48545683475491e-05
-1.88490464393428e-05
-1.13070898367988e-05
-1.20734520592735e-05
-5.79117306456243e-05
-4.92890222572313e-05
-3.85099154688747e-05
-2.87276217177019e-05
-5.48272232677026e-05
-3.09069842947647e-05
-2.51459461944573e-05
-1.47029643677312e-05
-1.43392585729456e-05
-2.20484454664866e-05
1.55620777006676e-05
1.50430542161878e-05
5.86901533741109e-05
-3.91293505440301e-06
1.17722943675395e-05
3.3213813902384e-05
1.09032867186749e-05
2.36488154089315e-05
-2.32193521568829e-05
-6.45520505091891e-06
8.85120080500825e-06
-4.55711028428821e-05
-4.77772229455211e-05
-4.48294922843948e-05
-8.18886236289425e-05
-1.61758672866568e-05
-2.83810659284194e-05
-5.78482985899246e-05
-4.68709952608254e-05
-4.06404900950362e-06
-3.90148097494322e-06
-3.88515061693746e-06
-2.0045518799791e-05
3.51908549705885e-05
2.62835373553172e-05
6.51238853202972e-06
-1.21633460548192e-05
1.68323741600909e-05
-1.46434027670213e-05
-1.6564470811666e-05
-1.16325160013332e-05
-4.8301098362192e-06
-3.76658027565024e-05
-7.81259877492853e-05
-4.67173760212547e-05
-3.93728829643276e-05
-3.31497326861328e-05
-2.757730081238e-05
-3.27579463255932e-05
-2.85770498005653e-05
-1.11653965918001e-06
-6.01117264107493e-06
-3.24093290525075e-06
2.44174323438192e-05
-9.64885692579763e-07
-6.34065069196935e-06
1.03094048362099e-05
5.36411710569354e-06
9.5255410110738e-06
-1.2653912329493e-05
-2.33956641635345e-05
-1.70780399165305e-05
-3.24918389176659e-05
-6.79836998060131e-05
-6.96296725800727e-05
-7.27579129726696e-05
-2.87944768783419e-05
-7.96354038132631e-05
-2.5879566134721e-05
-2.21711838729305e-05
-6.00310778418224e-06
-2.61857082706959e-05
1.36204237489017e-05
-1.0197911443595e-05
1.39260839445367e-05
1.48762626922221e-05
-1.04861361177366e-05
1.79958922245676e-05
5.29912686778996e-06
2.5644344769938e-06
1.89969377432259e-06
-1.73871796916336e-05
4.79954394840429e-06
-1.57296752670406e-05
-3.86267305808134e-06
-5.68278154867012e-05
-6.19197705286502e-05
-3.74210332728479e-05
-5.32839758626454e-05
-2.2538894150566e-05
-2.70355546932732e-05
-9.25628011642697e-06
-1.64181717453752e-05
-1.02276742674235e-05
1.76290342623631e-05
-2.90737602492711e-06
-5.89433290422553e-06
8.81912920222429e-06
-1.0909653651258e-05
3.62616447582838e-05
-6.07575483145192e-06
6.67255647314779e-07
-2.53583604169087e-05
-3.47896255898947e-05
-4.25126328308132e-05
-4.29347897739987e-05
-4.56084308516508e-05
-4.85220649627177e-05
-4.52923705174065e-05
-3.81845254517901e-05
-3.5407583470695e-05
-3.93131979114604e-05
-4.68995547117236e-05
-3.93073190081014e-05
-1.05952685472016e-05
1.84926124710311e-06
1.31034685339415e-05
1.73042824909364e-05
1.00813971650665e-05
-2.77066950548678e-05
-2.34163008507441e-06
1.20431515337614e-05
-5.4181888934978e-06
-3.91619841883366e-05
-2.81150388503312e-05
-2.26745481667568e-05
-3.45730257961277e-05
-3.81641022491879e-05
-4.05193385933539e-05
-2.12912918675202e-05
-4.35953874744489e-05
-2.08028018577919e-05
-3.11777747745247e-05
-4.37657867193805e-06
-3.01025903974049e-05
-3.72733679129368e-06
4.91293612189714e-07
4.79680892663729e-06
3.99669826805236e-06
2.27718246853008e-05
2.04789334502076e-05
-6.80546094367116e-06
2.17896353760933e-05
9.37756397301508e-06
8.8489172148459e-07
-7.09546173541083e-06
-2.80807590351736e-05
-2.49094576176442e-05
-2.05711234001928e-05
-2.79069601343861e-05
-2.63677122282262e-05
-2.65139465536245e-05
-2.10332565011718e-05
-3.1713620159778e-05
-3.03605905956729e-05
-3.68704295919948e-05
-1.03075049633114e-05
1.62227726958107e-05
2.00276069328308e-05
-1.23644982939094e-05
1.58363220923437e-05
-2.76679554316137e-05
-1.24051908305848e-05
-1.97541228656904e-05
9.77593907170065e-06
-1.23827070397527e-05
-2.58050413115165e-05
-2.24096157958886e-05
-3.6097426919504e-05
-3.20781023892323e-05
-5.03367642299952e-05
-1.15008228592006e-06
-1.10129466397543e-05
-5.45287190130354e-05
-1.62737253394185e-05
-5.02890897669299e-06
-2.06309044287365e-05
-1.34188679062727e-05
2.11171626630052e-05
-1.00846563230575e-05
-2.63251417190242e-06
2.22491327405795e-05
-1.1740836846252e-05
1.17233668212214e-05
-1.27681148418498e-05
-1.50166832037106e-05
8.78254927290826e-06
-1.00302098990385e-05
-5.26036760435593e-05
-3.41391910505619e-05
-2.89004752708722e-05
-2.72953652388464e-05
-5.76795102605653e-05
-2.59418639987343e-05
2.4007267120208e-05
-1.63090071623117e-05
-4.1606194073345e-05
-7.18442394315654e-07
1.5065383733961e-07
-2.63383682050732e-05
-2.46366651107738e-05
-1.44899194948818e-05
1.71705249498643e-06
9.48111662802151e-06
-2.13541243512345e-05
-1.83625698816717e-05
-1.3325926367444e-06
-5.66248332699258e-05
-5.40006989507791e-05
-5.43854397554719e-05
-1.07511181297239e-05
-3.32240599679009e-05
-2.36275133034118e-05
-3.9786160180084e-05
-1.34047957649116e-06
-4.1661374360586e-05
-5.76427835599316e-05
-1.51706279151063e-05
3.18393030676383e-05
-8.54378263335078e-06
7.14079923780749e-06
3.3079712072098e-05
1.34938285228778e-05
2.14106074831258e-06
8.00359980572918e-06
-2.81704902836573e-05
-1.02601917709066e-05
-2.31240216025395e-05
-2.50147290134955e-05
-2.48914237387787e-05
-2.93375836545827e-05
-4.9549245781924e-05
-2.76545086988034e-05
-8.57161671557231e-06
-4.7557994021724e-05
-4.46061400325818e-05
-2.34479156267432e-05
1.59827447424662e-05
-2.5382091980105e-05
7.53981239159279e-06
2.33642215081053e-05
4.78896633310905e-05
3.62314113563678e-07
-5.56841774531093e-07
2.12444428864605e-05
4.46971630128523e-05
-1.52898425266897e-05
-9.31262651926788e-06
9.73116468226113e-06
-4.50119524847487e-06
-2.67491082335924e-05
-7.7272278610026e-05
-4.78739242583712e-05
-8.42823767042593e-06
-6.24329044785096e-05
-5.26334373801703e-05
-1.83200859175036e-05
5.44840431071963e-07
-4.21380179065326e-05
-2.72188135913745e-05
4.06460981169849e-05
1.97948267066122e-05
-2.54336023879538e-05
-2.49732461658497e-05
1.6136912110103e-05
4.49265292691923e-06
1.58224682801521e-05
-4.13493149629657e-07
-7.62693373344126e-06
-3.2020186469713e-06
-5.49065240668005e-05
-2.62067761286002e-05
-2.10111024571126e-05
-5.40587384333525e-05
-6.92523932717808e-05
-5.51554938334909e-05
-4.91214778150105e-05
-2.94020268739507e-05
-3.87829787215237e-05
-2.22190226158358e-05
2.17900711458643e-06
-3.3808235649161e-05
-5.53510317248734e-06
2.22773053952664e-05
2.83909426744826e-05
-2.79959157112674e-05
2.04519652216976e-05
2.6295087836737e-05
-3.16280235788105e-06
-1.85438174925786e-05
5.22874999620244e-06
-2.69453110203271e-05
-2.50405397926934e-05
-6.51800427782779e-05
-3.00147834299816e-05
-1.29760152685627e-05
-5.83695489934745e-05
-6.84275868855967e-05
-5.36206097332938e-05
-6.39545553940749e-05
-2.90659785331765e-05
-4.55625347819361e-06
6.48875142333079e-06
2.21780847795843e-05
-2.38184488503902e-06
-3.01987910204975e-05
8.72766732760042e-06
3.4375885683084e-05
-1.36447048031459e-05
7.55712801292715e-06
2.95549119437057e-05
-1.01877462803474e-05
-5.16729761775397e-05
-3.05015670758783e-05
-2.70211017612055e-05
-2.989914869783e-05
-5.74830588971104e-05
-4.83813508642255e-05
-2.40779409976319e-05
-2.80177829779815e-05
-3.35123350035245e-05
-2.95644427442109e-05
-5.94903774918469e-06
-1.7289221414046e-05
-1.5367907944723e-05
1.94553107379369e-05
2.01157072568249e-05
1.29256269783059e-05
-2.92032640265567e-05
3.88787790555198e-05
3.16217394484295e-05
-3.26473341288326e-06
6.34491134928297e-07
-1.64936557229091e-06
-3.18791806074297e-05
-2.81064307308251e-05
-6.46160458563401e-05
-3.99169169241176e-05
-9.07862243072941e-06
-4.57661153600261e-05
-5.50289315149322e-05
-2.24721607449121e-07
4.72275110249086e-06
-3.16186634821785e-05
-2.19421763155492e-05
-3.64452638626523e-06
2.11303040721239e-05
-1.55216377481816e-05
-3.72374444790723e-05
9.6874362159927e-06
-5.8739370671484e-06
-1.66319532837562e-05
5.39811741838972e-06
1.41746556690898e-05
-6.59813730604867e-07
-1.6385557034052e-05
-3.69555499766685e-05
-6.96993981070066e-06
-2.54207428870565e-05
-3.75775907048514e-05
-5.49071358439762e-05
-1.11922551277677e-05
-4.34810579747878e-05
-5.13730521922197e-05
-3.34653486343075e-05
-5.13052248438995e-06
-8.04370527981657e-06
-4.53229252323112e-05
-1.2006754737832e-05
8.66847635746595e-06
7.0587464849322e-06
-2.11398202827393e-05
4.62049661693801e-06
2.40129755825319e-05
-2.23299720719293e-05
-1.88094222129789e-05
-2.78333661975631e-06
-3.45397596296471e-06
-1.82439235313149e-05
-3.83573502051846e-05
-1.67245645349398e-05
-2.58489255203457e-07
-1.19338417374511e-05
-2.96728743853475e-05
-2.21386726365015e-05
-3.31150877791871e-05
-2.45457718506657e-05
-1.77932210013812e-06
6.77372186917408e-08
9.97944369252454e-06
-4.37444231421976e-06
-8.72933038251567e-06
-2.27377451425206e-05
-6.75337052161937e-07
8.42892107550836e-06
1.44811329060881e-05
1.51374811515955e-05
-1.39597942318585e-05
8.65993958467278e-06
-1.07315453327558e-05
-1.32663735290432e-06
-1.0853601560624e-05
-4.14037049692071e-05
-4.1107441188581e-06
1.00021180337504e-05
-2.86957554876419e-05
9.60357266497037e-06
-4.50278143488712e-06
-4.35390310236514e-05
-1.5527502469518e-05
-5.45826676873266e-05
-6.91291325636016e-06
-3.61219623657297e-05
-6.7719941592384e-07
-6.69147562810257e-06
-3.07670713596533e-05
2.94900286201684e-05
-3.065191796905e-05
-3.42318584595771e-05
-2.25987082884224e-05
-2.76587443608515e-05
-2.01741133071726e-05
-2.56778187193789e-05
1.78810520059382e-05
-3.06476717727454e-06
-2.16253684312462e-05
-1.36953234229754e-05
7.41135162288094e-06
-4.12057659097325e-05
-2.67799649016133e-05
-1.63988901024954e-05
-1.58735093503306e-05
-8.23782256460433e-06
-1.08940670176805e-05
1.0614699313056e-05
4.91719462411663e-06
-3.296734657195e-05
-5.21786522956861e-05
-7.33746093527827e-06
-2.24104241800532e-05
-1.8601921298153e-05
-3.90814639860787e-05
6.44185739570155e-06
-1.94469801474272e-05
-1.34042371188299e-05
-3.52186175660213e-05
-6.01437904872029e-05
-3.4631030573005e-05
-3.53779736995215e-05
-3.03183365341651e-05
-5.93895909836788e-06
-3.55105379037657e-06
-3.13499416687187e-05
-2.96783739273174e-05
-3.00148905054167e-05
-3.00747253094465e-05
6.07265713480059e-06
-2.8489288859979e-05
3.5907753101201e-06
1.15860103118971e-06
-1.24849262141339e-05
8.03877313504553e-06
8.07271068041384e-07
-1.33959364249117e-05
-3.05687904374704e-05
-2.87816940665874e-05
-2.68417573213832e-05
-2.55019814854028e-05
-3.88780800600875e-05
-1.04380953660516e-05
-3.63928207970588e-06
-3.38307438440735e-05
-5.67375500274842e-06
-1.89641294789921e-05
-6.11401287103399e-06
-3.58378469103721e-05
-1.96858224256262e-05
-6.05167391905948e-06
-6.8483185480645e-06
1.31890707233703e-05
-2.29061822455403e-05
-1.83934534776928e-05
4.22038033120523e-06
-2.52817256750843e-05
-2.14627171430735e-05
-9.15760830235947e-06
-1.95251891736575e-05
-5.45459644951593e-06
-5.87062695450312e-05
-2.88832863370505e-06
-1.08195423160116e-05
-1.72738818934118e-05
-2.91493758690573e-05
-1.15664056764005e-05
5.98564260113193e-07
-1.02960115837641e-05
-3.33204627601379e-06
-7.88183627478139e-06
-2.63328477749567e-06
3.43459864065445e-06
7.07258257767996e-06
-1.17246157783027e-05
-2.03840828664546e-05
-1.73256080928696e-05
8.38392372635795e-06
-2.82349885852437e-05
-4.23466831742073e-05
-2.54999223412326e-05
-1.24659868382065e-05
-2.77762256355384e-05
-5.46308123490998e-05
-5.46855544716547e-05
1.15396666746573e-06
-2.82815535028087e-06
-3.88974129262636e-05
-3.46701067285662e-05
2.47166531007536e-06
-2.68970196005042e-05
-5.42882302426377e-05
8.96940634549211e-07
4.54644865548207e-07
6.10276362116297e-06
-5.09750787828147e-05
-2.69722513225267e-05
-2.19465565485645e-05
-2.00567901220863e-05
-5.3106202191872e-05
-4.34001813734482e-05
-7.35055638352712e-06
4.76594998229011e-06
-2.75502970289704e-05
-2.66909287845529e-05
-2.65700841979288e-05
-1.89100136399e-05
-4.23973289912712e-05
4.78194262960425e-07
-1.81161688856744e-05
-8.01479789268141e-07
-1.06480346860572e-05
-1.61272014947161e-05
2.20217743957683e-05
-3.22377755159807e-06
-2.21655771215945e-05
-1.62975656105546e-06
2.48767717227284e-05
-3.52894721957571e-05
-1.04585859234856e-05
-2.36691979241455e-05
-1.39628316263906e-05
-2.01714661361246e-05
-3.12615709048773e-05
-2.95715831110578e-05
-2.27106550493977e-05
-1.23005862920788e-05
-2.51759735953718e-06
2.66100974972522e-05
-1.3220435642161e-05
-1.20380061928372e-05
1.31998215850431e-05
-2.19080782764285e-06
-3.82945172145219e-06
-1.63622198186618e-05
-2.70066815476227e-05
1.35884581069742e-05
-7.54783189725348e-06
-1.53538586464361e-05
-1.06475493737788e-05
6.46425029488e-06
-1.13866446115484e-05
-3.78121940290084e-05
-3.9464321215133e-05
-1.22339564220347e-05
-1.66496605308877e-05
-2.5508648339073e-05
-1.7511618627301e-05
2.20267083709396e-05
2.61461401616928e-06
-3.65625717834147e-05
1.48675987310997e-05
8.89045735799984e-06
-3.7803189267754e-05
-2.35530110966068e-05
1.58996461228009e-05
-5.09425727296233e-06
-4.47870183586707e-05
-3.08645254906348e-05
-1.21443305512095e-05
-2.09338336381391e-05
-5.03840599771791e-05
-3.03555540011674e-05
-3.30071570180982e-06
-1.28729109024113e-05
-4.51843448818663e-05
-3.38154932446137e-05
1.34548866654175e-05
-4.21076799567176e-05
-3.928098816781e-05
-3.84725753595229e-05
-7.54161738106188e-06
-5.46903447011601e-06
-6.13445108068499e-05
-2.8964646394519e-05
1.2678124942658e-05
-5.45340299966065e-05
-2.51776204614501e-05
-1.86246467983633e-05
-2.99231359315983e-05
-4.78546724090824e-05
-3.31972314808103e-05
-8.99045005556152e-06
-8.90250860369546e-06
-4.41190710586691e-05
-2.69114929328814e-05
7.63296090840884e-06
-1.35427481868092e-05
-2.65585840687721e-05
-5.31415969317835e-06
3.67614817943548e-07
-1.86771528395949e-05
-5.15364437783841e-05
3.31609544054839e-06
-2.19550764698119e-05
-3.42583026180802e-05
-4.37034395815904e-05
-3.07658725347424e-05
-1.73616449456674e-05
1.08204753349607e-05
-1.06544574621216e-07
7.86619872285749e-06
3.97479154941217e-06
-1.67767448941426e-05
-3.37547247457791e-06
-7.26837802843056e-06
-2.68118448873948e-05
3.41224705359137e-06
-1.59154841910518e-05
-3.45340518598905e-05
1.43955997952423e-06
-2.22831687015527e-05
-4.55393744040606e-05
-1.40890706523411e-05
-1.97263872868783e-05
-2.67003960775554e-05
-1.88196560542803e-05
-1.91328109312146e-05
-3.22320607365757e-06
-5.30119613079688e-05
-1.04500656264777e-05
9.51518512159589e-06
-1.66898034479397e-05
-4.63805383412145e-05
-3.31874045298995e-05
1.91941764699734e-06
-1.46786193944853e-05
-2.37293549002297e-05
1.2312380975836e-05
6.97192854220478e-06
-1.75463275104173e-05
-3.86032643968824e-05
-3.52344163460056e-05
-6.03339923810049e-06
-4.58605956730454e-05
-3.27612677517006e-05
-2.02307171889605e-05
-3.37395223534936e-05
-4.17987000261213e-05
-2.0153721078976e-05
6.47293005821329e-06
4.73730875336738e-06
-1.79530059461951e-05
-5.04806847856578e-05
4.08572988186922e-06
2.0158963393136e-05
-3.08961329397269e-05
-1.81038803753988e-05
-7.35611177088491e-06
3.74487486624199e-06
-4.25573634162645e-05
-4.84162766062263e-05
-2.02963767344215e-05
-7.08565318041158e-06
-3.02330090873717e-05
-3.97648904791134e-05
-1.36463368354368e-05
-3.64574619756889e-05
-3.61850289411592e-05
-3.47545079585293e-05
-1.29039168632511e-05
-1.60184338200032e-05
-1.74510753882324e-05
-4.02036634015722e-05
1.50427165486293e-05
-8.71952010090555e-06
1.89977328548677e-05
-3.50852826450564e-06
5.97895736986081e-07
-2.53980432781035e-05
2.34789222012178e-06
-1.80980030940761e-05
-2.16193089460853e-06
-5.2892241616791e-05
-4.24755355708563e-06
4.76870458017055e-06
-2.87779199911448e-05
-6.1310469688084e-05
-3.853433741487e-05
-9.11451545755624e-06
-8.50137539964186e-06
-5.38535239417564e-05
-5.37494477446027e-06
9.00972598914253e-06
1.32753925861657e-05
-3.70648250766662e-05
-7.13020422348696e-06
2.05334079736623e-05
-1.41149915301016e-05
-1.91129702398805e-06
2.52923232174587e-05
-9.18680350574621e-06
-2.2605998117455e-05
-2.25870699697624e-06
-1.21576931942828e-05
-5.56061752652362e-06
-5.90511788415646e-05
-1.63495744949367e-05
-4.36580407213025e-05
-2.72432276587594e-05
-2.20035307599902e-05
-2.20490038595164e-06
-8.07069444126574e-06
-3.59232752679376e-05
-2.48312456474359e-05
7.24865731059731e-06
-1.2312284357068e-05
7.1802588554509e-06
-1.85511211842409e-05
-1.36954958353904e-05
-7.22849443956845e-06
-8.63302668214493e-06
-2.48976300725346e-05
-1.81090499704722e-05
-1.86971425433718e-05
1.1632512802275e-05
-9.0079746216622e-06
-2.99899447580359e-05
-4.69274881682755e-06
-2.92957720050416e-05
-5.88494296251766e-05
-1.22111628240737e-05
-2.02304643213432e-05
-3.08678977175105e-05
-4.14317851439028e-05
-7.33681847042032e-06
-1.44125838157595e-05
-3.91708407020014e-05
-1.23220104627013e-05
2.11645569817056e-06
-1.92353063744951e-05
7.70904401682431e-06
-1.4145326188509e-05
-1.93242735382269e-05
-2.28439574603874e-05
-2.40442891215925e-05
-3.8441114716888e-05
-2.25884574333894e-05
-1.91632370497908e-05
-3.42794971578483e-05
-5.16610350113247e-05
-2.15196744602849e-05
9.52951916092208e-06
-1.78228534106333e-05
-2.63974557344479e-05
-1.17089707673651e-05
2.99768851516699e-06
-4.25803437854823e-05
-5.06836593351964e-05
-6.6238114249036e-06
-1.45057155453082e-05
6.45054514773748e-07
-2.8678593611987e-06
-1.76495094550537e-05
-2.34712492081488e-05
7.30382187238635e-07
-2.36200606664731e-05
8.31346511172443e-06
-2.84090388119295e-05
-2.60221232534528e-05
1.70015604202553e-05
-3.1348164921449e-05
-3.07276236430798e-05
-2.22611190744096e-05
1.27775344799921e-06
-1.2340843375309e-05
-2.71275469728704e-06
-1.538109248144e-05
-1.5282238122626e-05
5.49409338882731e-06
-3.31627278445066e-05
-2.91014338726827e-05
-3.18333431958199e-05
-5.01205128265304e-06
-2.07839004123527e-06
-1.26061084549345e-05
1.25767250809018e-06
-4.31909168170164e-06
-2.08244686250085e-05
-2.51378207641699e-05
-1.17732269256053e-05
-3.24328027421865e-05
-1.35771130841201e-05
1.19668148649485e-06
-1.46862332767701e-05
-1.60112514292391e-05
1.44489928794612e-06
5.44841148261773e-06
-2.06354401794059e-05
-2.91458918902991e-05
-3.19171397353888e-05
-2.20192964709425e-05
-1.24323362835579e-05
-2.14344884813043e-05
-4.21333689368466e-06
-6.93367989622449e-06
-1.40525227002156e-05
