# Supplementary material for: Research on computational propagation and identification of mine microseismic signals based on deep learning
Source: PLoS One. 2025 Oct 22;20(10):e0334641. doi: 10.1371/journal.pone.0334641 (PMC12543183; doi:10.1371/journal.pone.0334641)
Supplement: S10 Data — (ZIP) [file pone.0334641.s010.zip › 000101100001516.xlsx_0.txt_24.txt.txt]

-2.81816409859109e-05
-1.44301435828304e-05
-1.78215748367331e-05
-1.96697425254813e-05
-2.42616787182573e-05
-2.3639441787872e-06
9.66102833773722e-06
-2.21037086218666e-05
-1.44952460362102e-05
9.53134202845928e-07
1.45162538495408e-06
3.01558560796211e-06
-1.08968462942374e-05
1.0962966210692e-05
2.42303228562008e-06
-6.29442837303696e-07
-1.83601958886484e-05
-2.32391679798332e-05
-2.94409566818914e-05
4.0315318404198e-06
9.547864118167e-08
-2.39512781740988e-05
7.21458209329515e-06
5.73769830238144e-06
-1.6902021790101e-05
-2.85658267181223e-06
-3.78390671519466e-05
-1.64474561603277e-05
-1.2052284794763e-05
-1.15826273764638e-05
-7.95531350643165e-06
-2.2951906910718e-06
-1.36419285001902e-05
-1.17727554744751e-05
-1.48396367748955e-05
-2.7159611348471e-05
-2.75927735199027e-06
-2.02550421402589e-05
-1.44313804273196e-05
-3.91415950018154e-05
-1.94843601019636e-05
-1.75228042245921e-05
-2.62515478405173e-05
-1.53674101281086e-05
-2.55803922565426e-05
-2.59684679465618e-05
-6.22682158023467e-07
-2.08287737972964e-05
-1.07785954472461e-05
-2.97381677790947e-05
-1.84182041614739e-05
-3.28806338696485e-05
-1.70398686794129e-05
-2.55061228603767e-05
-3.40795131012964e-05
-1.31599252434708e-05
-3.24137538036547e-05
-2.08412645764737e-05
-2.70822453935137e-05
-1.96334020615662e-05
-2.70570693080466e-05
-2.23221620690049e-05
-2.89562289969575e-05
-2.79859264758593e-05
-3.97954749272452e-05
-3.1354102842856e-05
-1.02185910260935e-05
-2.16348246563394e-05
-2.73346542787673e-05
-1.61853753709087e-05
-1.87560929105842e-05
-2.33191718084515e-05
-2.82129684194499e-05
-1.01212966360079e-05
-2.99470561009756e-05
-1.57526660766285e-05
-1.24826677570605e-05
-3.67763610934577e-05
-1.1552067785448e-05
-2.01162678098824e-05
-9.6534651206331e-06
-2.372673676997e-05
-3.98985153177524e-06
-2.52492580569286e-05
-1.57031333488503e-05
-8.63787533028237e-06
-1.2223563086502e-05
-1.49340721152976e-05
-2.27184392281745e-05
-2.67457617702809e-05
7.65404440031932e-06
-4.74946773439449e-06
-1.33088894555456e-05
-1.58104989039312e-05
-1.55012485803723e-05
-2.28088199134852e-06
-1.52058272956771e-05
-1.20836095391848e-05
1.54280007428011e-06
-1.60837956726014e-05
-1.7212832893247e-05
-1.5953431799657e-05
-2.78107444164805e-06
-1.56007733114798e-05
-1.75726139824477e-05
-1.24880895556799e-05
-2.61289140767374e-05
-1.07461860786659e-05
1.38132085646879e-05
-3.94196701847011e-06
-1.33229948869187e-05
-1.42605332550341e-05
-1.44862798370561e-05
-1.47768637431195e-05
-1.91839960870346e-05
-9.58581390706173e-06
-1.52542194304956e-05
-2.01196344436366e-05
1.33764075158787e-06
-1.34345387097416e-05
-2.54646564189684e-05
-1.69112770891282e-05
-2.93293018919747e-05
-1.36930584411803e-05
-2.32794955785513e-05
-2.68295211057051e-05
-2.27405257999511e-05
-1.22926907106895e-05
-3.81658230821787e-05
-1.52661239359857e-05
-3.00387395241784e-05
-6.70581007720228e-06
-1.82168929055552e-05
-1.87560546844227e-05
-2.18673074911938e-05
-3.39037703637924e-05
-3.16797880273195e-05
-2.09019450135498e-05
-1.55491658102566e-05
-1.26036321347529e-05
-2.54490680411334e-05
-2.34367279122973e-06
-3.03662398007037e-05
-2.96845970354852e-05
-4.30532997556696e-05
-2.41484791823016e-05
-1.37450845986196e-05
-1.87624361022373e-05
-3.54606094487394e-05
-1.50284852368069e-05
-7.95687915363997e-07
-2.38195384139522e-05
-4.5737593610151e-06
-1.08004281699905e-05
-2.28549909991753e-05
2.11575270055011e-06
-1.22891026584962e-05
2.63746189679671e-07
-5.80536225151102e-06
9.1164978080503e-06
-9.08487830734514e-06
-3.51408473548576e-05
-1.90316357566295e-05
-1.83273731489936e-05
-2.63450443150807e-05
-6.43624391348854e-06
-1.49809640818826e-05
-2.16056017647581e-05
-1.912381709053e-05
-8.06979030369942e-06
1.42353466579509e-06
-1.42325234319205e-05
5.75317870404146e-06
-2.81123683312237e-05
-1.32249327023624e-05
-3.40725835488861e-05
-3.77795067330947e-05
-2.04470157855645e-05
2.67678023643912e-06
-1.68845460099725e-05
-3.71588884068045e-07
-7.50913141656198e-06
-1.01920480205614e-05
-2.8094948894619e-05
-8.97986153521748e-06
-2.43257121458907e-05
-2.53647745427421e-05
-1.8459935540249e-05
-2.36775570278245e-05
-3.03000720607613e-05
-2.32543750289238e-05
-2.78283825668645e-05
-1.75008335721552e-06
1.45288964148623e-06
-2.12978692305747e-06
-2.66397323973514e-05
-1.3983223454083e-05
-1.63049098889248e-05
-1.15766816133119e-05
-8.74002476226946e-06
-2.8171839490478e-05
-1.03108355700382e-05
-5.93293006654212e-06
-2.06564924145558e-05
-2.75561689722844e-05
-3.55691673476686e-05
-3.24146934524159e-06
-1.25387770157357e-06
-1.69328182583683e-05
-3.47573687943754e-05
-1.29228618162e-05
-2.51032848376088e-05
-2.01493422269456e-05
-1.0049280205654e-05
-3.13538446169644e-05
-6.27681827231381e-06
-1.67784687550835e-05
-2.1890856509097e-05
-3.92498211649438e-05
-1.04065635525988e-05
-1.1493757512379e-05
-3.13007761513768e-05
-1.68576437911717e-05
-2.06447574200753e-05
-2.62631623117036e-05
-9.84744131963225e-06
-8.61504521836813e-06
-4.1433224829392e-07
7.75354352976783e-08
-2.75172795483978e-05
-7.78708022376765e-06
-6.49566115906179e-06
-4.54172569254653e-06
-1.81884036464691e-05
2.9456622576808e-06
-3.27317390826263e-05
-2.76027362977351e-05
-2.36082688741809e-06
6.99139759526368e-06
-2.03497351389533e-05
-4.64545409505648e-06
-1.19746080719155e-05
-2.29579263615007e-05
-2.88941215114283e-05
-2.52664705691421e-05
-3.22161623073536e-05
-1.25808481890949e-05
-1.06053701909251e-05
-2.93511201365004e-05
-2.7305898064275e-05
-1.04423290008027e-05
-1.17646200948951e-05
-1.77466206002398e-05
-1.71579136710904e-05
-3.31147390333234e-06
1.25222930516716e-06
-2.36185950632534e-05
-2.91211306996481e-05
-3.19457698564485e-05
-2.73819561810821e-06
-1.83227496301174e-05
-3.54458026437184e-05
-1.61579971601524e-05
-8.27581562133388e-06
-8.40132683979895e-06
-3.07232219648077e-05
-3.64150866012625e-06
-3.33774846830764e-06
-2.19536846305775e-05
-1.70343428866982e-05
-7.46644409754532e-06
-1.1935458136767e-05
-1.39514741576806e-05
-1.34509550849462e-05
-3.24605176405394e-05
-2.49069570584599e-05
-9.24243449943092e-06
-1.58449405845568e-05
-2.11295346293245e-06
-2.96142014909617e-05
-2.31201235258989e-05
-1.51405972039891e-05
-3.7243844247453e-06
-2.98329684994876e-05
-9.49367612178182e-06
-2.7537198210811e-05
-2.76698880216633e-05
-2.21330723163728e-05
-2.56476824254261e-05
-3.8630629100501e-05
-1.33631455830088e-05
-6.67191026521171e-06
-4.28278833920503e-05
-2.79098893914643e-05
-2.39910459591525e-05
-8.7424920184255e-06
-1.61588106708283e-05
-3.40534450985201e-05
-1.80891190622461e-05
-2.2778047638344e-05
-2.03099986129095e-05
-1.47392951009292e-05
-1.22931862719781e-05
-3.22058426508917e-05
-8.25378228980899e-06
-1.4907502293901e-05
-6.64008024717775e-06
-5.79842497985231e-06
-2.93944826423252e-05
-2.48976830983154e-05
-1.3416198419114e-05
-1.94225390730085e-05
-1.03580185166774e-05
-1.77578441045765e-05
-1.70757533729199e-05
-2.37148250984879e-05
-3.36878489473683e-05
-1.34181445167229e-05
1.86365273945202e-06
-1.72688150026365e-05
6.75643238749549e-06
1.2651374959275e-05
-2.64458412658691e-05
-7.05606528991072e-06
-3.5140092954511e-06
-1.19112359586699e-05
3.53790163646073e-06
-1.83143135501163e-05
1.89135270129083e-06
-1.72713105846892e-05
-4.80000384216213e-06
-1.67309565121665e-05
-8.64301920655939e-06
5.43410772340525e-07
-3.20606032599017e-06
-1.2372955060185e-05
-3.41453949380789e-06
1.27279684668897e-06
-2.17210419163049e-05
-5.92493607787006e-06
-1.39863088738204e-05
-2.50180468428428e-05
-1.36501114549104e-05
-1.39449030582788e-05
-1.26581066005274e-05
-1.3273360706738e-05
-1.76442295593714e-05
-2.72402455165572e-05
-1.41064690454036e-07
-8.84402625418939e-06
-1.43009756015399e-05
-1.99299498415148e-05
-2.45691885896883e-05
-6.90955264645115e-06
-1.6551654334312e-05
-3.07994814053474e-06
-1.77102914046193e-05
-3.00000180498881e-05
-1.91607987121867e-05
-3.43341966782434e-05
-7.57819421647436e-06
-1.78884496846988e-05
-1.32628122138907e-05
-6.24032282311222e-06
-2.90901101372428e-05
-3.34461527542457e-05
-7.42170021124332e-06
-2.57217454027037e-05
-2.28724558076745e-05
-3.95851159559003e-05
-1.24161942011677e-05
-1.82742505762802e-05
-2.90165880124257e-05
-3.03083708855872e-05
-3.14446505328406e-05
-2.07371742024928e-05
-1.77435425815177e-05
-1.01091138879464e-05
-1.72413227106165e-05
-2.24623813532037e-05
-1.50552825283997e-05
-2.81631930959807e-05
-3.14954970005835e-05
-1.72821859820797e-05
-2.85202178198372e-05
-1.1905107619639e-05
-1.20843903747784e-05
-2.86895689221559e-05
-2.5492627886918e-05
-1.6435931476681e-05
-2.40170821792415e-05
-7.70851264509913e-06
-3.13539112620398e-06
-9.00116961828657e-06
-3.19898092777037e-06
-1.86618418476665e-05
-2.3061645344458e-05
-2.51898672030369e-05
-2.62206802740525e-05
-1.9567592817493e-05
-2.94056645872367e-06
-2.40262476433229e-06
-5.10047370939666e-06
-1.05801245563237e-05
-5.77190072542456e-06
8.77017087806505e-07
-6.07498208002339e-06
-1.80133692114212e-06
-6.42987582682253e-06
-5.46172115460614e-06
-2.59467965724509e-05
-3.28639706457389e-05
-2.1578111452415e-05
-2.1415376287453e-05
2.93320468964239e-06
-1.57742215150589e-05
-1.38620848967509e-05
-1.46236929022274e-05
-1.69521698458521e-05
-3.55039355793335e-05
-2.21130036425435e-05
-8.88738726244486e-06
2.45894934026357e-05
-3.08831593927865e-06
-9.53468546487886e-06
-7.58809763634048e-06
-1.19181160193199e-05
-1.88505354914086e-05
-2.20835546319596e-05
-2.07979720325355e-05
-1.09270355169322e-05
-2.85911219015394e-05
-6.54517465273275e-06
-4.14409135674864e-06
-2.82931872667809e-05
-2.98873504802464e-05
-2.4210324146386e-05
-1.70615885660727e-05
-2.74083792119972e-05
-8.90393771826455e-06
-3.72562808530289e-05
-2.77245291279402e-05
-1.72376570582464e-05
-6.7489679108512e-07
-1.83093074571386e-05
-1.17177008420717e-05
-2.92655437322762e-07
-2.05969049896549e-05
-3.28947610692127e-05
-3.56863757858633e-05
-2.12659964981973e-05
-2.15943045588969e-05
-3.69563187053306e-05
-2.75496702804624e-05
-2.50738447850437e-05
-3.1831929217118e-05
-2.88175824966153e-05
-2.37449230639262e-05
-2.74787693961849e-05
-1.00620186706438e-05
5.49739473101081e-06
-1.35230874519945e-05
-1.98900320980583e-07
-1.43066266164841e-05
-1.92378691733211e-05
-1.43667047630342e-05
-1.93647476087702e-05
-1.95750939163262e-05
-1.65554544140788e-05
-2.15283813067352e-05
-3.03714660481474e-05
-9.05531656507272e-06
-1.76805064059419e-05
-1.78006424570011e-06
-2.36199194808059e-05
-3.11913106125145e-05
-3.2912616692989e-05
-1.55896762771169e-05
-1.38362298438663e-05
-1.58497956295726e-05
-1.99549340864767e-05
-2.53570645874379e-05
-6.57993729282553e-06
-1.35086371064404e-05
-1.1959747430777e-05
-1.45894261531202e-06
-2.08838138681084e-05
-7.82850095054084e-08
2.78036061880928e-06
-1.26446585315768e-05
-4.818282727068e-06
-4.56268902785904e-06
-2.10733856076601e-05
-1.08022059338982e-05
-1.80439718592146e-05
-1.47476586149939e-05
-2.15831605460504e-05
-1.46729989435234e-05
-2.82227905609911e-05
-1.79916678646691e-05
-1.12236050985738e-05
-1.89547823906289e-05
-1.16047622455434e-05
-1.98148917781467e-05
3.02474518972959e-06
-2.64885656545456e-05
-1.22996113645236e-07
-2.46381027452166e-05
-2.41430050440263e-05
-1.73310345822264e-05
-3.28843482584609e-05
-1.18658735582593e-05
-1.48164354729286e-05
-1.19484626799419e-05
-1.2132017303188e-05
-4.02691125599135e-05
-2.66908976088389e-05
-1.88476205859163e-05
-2.44327080986222e-05
-3.82324020637031e-05
-1.94778233314703e-05
-9.85968391987703e-06
-1.90207919259438e-05
-2.39688675686844e-05
-6.69721253207836e-06
-2.8016237494584e-05
-1.2176042895025e-05
-9.23645525334973e-09
-2.05971613877473e-05
-1.25188187248952e-05
-1.93308095050886e-05
-3.50744476582607e-05
-1.35558341956517e-05
-7.97168218808511e-06
-7.97446838742882e-06
-2.2418374411966e-05
-1.89529316367295e-05
-2.4386434032929e-05
-2.40232180489066e-05
-3.22085203111679e-05
-2.84520449071388e-05
-2.3005179469697e-05
-3.16927815792428e-05
-2.42350162605866e-05
-2.6538443125613e-05
-2.05386807911897e-05
-1.33989833506223e-05
-1.40914475691191e-05
-3.86141465127283e-05
-1.83813572442608e-05
-2.0964562761912e-05
3.10852107702956e-06
-1.70071677303801e-05
-1.13889934688697e-05
-1.69524086431101e-05
-5.84083053942368e-06
-1.13852707183029e-05
-1.10569655994908e-05
-3.77440073011155e-07
-1.58774606747862e-05
-1.4054573557626e-05
-1.70040763778915e-05
-2.20335267797182e-05
-1.06791563849925e-05
-1.28483022856052e-05
-9.22278368520843e-06
-7.62847739194767e-06
-1.76112113775961e-05
-7.38904310448302e-06
-4.58777258257921e-06
-2.17147103877493e-05
-1.29424895927008e-05
-3.78698873510875e-06
1.01448726110928e-05
1.1008462317116e-05
-2.35932414502459e-06
-1.78486635953893e-05
-1.26082707586205e-05
-5.74171539392724e-06
-2.04933492432378e-05
-1.30203681487517e-05
-1.29716830059711e-05
-1.66034126078963e-05
-2.53959568470898e-05
-2.36114082469483e-05
-2.63130806184921e-05
-1.96692824970686e-05
-2.5935766688463e-05
-1.99321949423979e-05
-2.60361307218914e-07
-7.88620957212975e-06
-1.84478072912901e-06
-2.47719504266762e-05
-1.78928934245863e-05
8.12550710583295e-07
-6.09195411923258e-06
-1.51469241029511e-05
-2.20136077011242e-05
3.32430192776635e-06
2.43654882009128e-06
-8.78566437219364e-06
-3.14172605553599e-05
-2.10795383302012e-05
-9.11249292037335e-06
-8.48878226582464e-06
-1.66301009072138e-06
-2.96896266661129e-05
-2.54264784624807e-05
-1.03041749384577e-05
-2.27560529734202e-05
-1.66786809804822e-05
-3.07699745421098e-05
-7.12876269149358e-06
-2.63355058104765e-06
-1.70408763221584e-05
-2.86468375732293e-05
3.05502152087806e-09
-2.46702427929262e-05
-1.8526817805208e-05
-2.37178353122577e-05
-2.25214188606536e-05
-1.11014043373423e-05
-3.14992621153023e-05
-1.21347309209801e-05
-2.19910175552421e-05
-1.73143651233385e-05
-3.31503462239986e-06
-2.80054912811813e-06
-1.24183885577004e-05
-5.48063996918222e-06
-2.90801863458773e-05
-1.44278911491177e-05
-1.80347531618262e-05
-4.71765474625196e-06
-2.43936096726835e-05
-1.01566841857491e-05
4.63707994806127e-06
-2.16984485580208e-05
-1.64733123368777e-05
-1.55151401873749e-05
-1.47787289879332e-06
-1.43500824462298e-05
-2.65696711679563e-05
-2.35790260487004e-05
-1.21928772790327e-05
-1.33553020633151e-05
-1.81349097151296e-05
-2.80584131496046e-05
-5.01504402824172e-06
-1.10141871481404e-05
6.46542201741783e-06
-7.91086192757403e-06
-1.89915330933011e-05
-2.07636115345306e-05
-5.99700164600898e-06
-1.59283222746571e-05
-2.42639932168458e-05
-2.55699782176167e-05
-6.81126116101196e-06
-3.8626508757339e-06
-7.34782229439896e-06
-3.50522065247256e-06
-2.29652445789975e-05
-1.3977413841413e-05
-1.04289657063394e-05
-2.18192652724841e-06
-2.0733236464214e-05
-1.06533884573313e-05
4.15923266708242e-06
-2.14662732222902e-05
-3.73007341431829e-06
-2.8169342095874e-05
-1.13013448864769e-05
-2.61911951204895e-05
-7.46554359479892e-06
-4.47431628310324e-06
-2.23792108242778e-05
-1.18559011729712e-05
-1.48377827817358e-05
-7.17978653541673e-06
-1.6274375010267e-05
-9.64502866212794e-06
-1.14634676323517e-05
-2.33882731166822e-06
-1.60720270117177e-05
-3.40807366386075e-05
-2.55475977978707e-05
-1.9201782673028e-05
-3.19148076182701e-05
-9.31477310734204e-06
-2.18856263985687e-05
-1.47713807625421e-05
-1.48740941318864e-05
-9.79348711367015e-06
-8.7617191426693e-06
-3.27104875342351e-05
-1.69940272930133e-05
-2.28323243736408e-05
-2.47105434922421e-05
-2.57102665928814e-05
-1.45931057715326e-05
-3.81611168895891e-05
-2.202718804466e-05
-2.89550407056387e-05
-3.75355909854754e-05
-2.83396304786359e-05
-2.71660020793774e-05
-1.61318908885794e-05
-1.49141798725152e-05
-2.95273515975952e-05
-1.32069022199013e-05
-7.02353628523269e-06
-2.15342276935797e-05
-3.74747264341556e-05
-3.60776435009843e-05
-2.38842390843674e-05
-4.96252098939202e-06
-1.98064582624495e-05
8.02260486816858e-07
-1.72937462760165e-05
-1.18417166237206e-05
-5.76685832301524e-06
-2.99474953698414e-05
-1.12001136881871e-05
-1.47912690728047e-05
-2.01192242441869e-05
-7.01794522219922e-06
-1.992166707802e-05
-1.22835074450628e-05
-2.30646959757477e-05
-2.1609333835649e-06
-7.14550486492554e-06
-3.33105337681139e-06
-3.14388595935175e-05
-1.25044274689947e-05
-3.03378066247901e-06
-1.65062435985549e-05
-1.7855279441679e-05
-1.69363547833688e-05
-6.18239329143876e-06
-2.58082162981826e-05
-5.20826094059746e-06
-1.27446148715283e-05
-3.15431202369479e-05
3.92005284957146e-06
-2.70780909862681e-05
-9.05974448396179e-07
5.4239347768324e-06
-1.98696611616255e-05
-2.59308537343536e-05
-1.70949696167655e-05
9.18599518266073e-06
-2.19078059726862e-05
-9.64594778242491e-06
-9.6864666025642e-06
-3.25764647987494e-05
-5.09188451310156e-06
-5.62523918288458e-06
-1.98749161408471e-05
-1.67605030104357e-05
-2.96276543510104e-05
-2.61888363576749e-05
-2.5880557450478e-05
7.8250120254617e-06
-3.50362725899948e-05
-1.91096157738682e-05
-9.47002728035613e-06
-7.93747470899387e-06
-2.83213435029179e-05
-1.79970455253949e-05
-8.89681014104705e-06
-1.94095807934399e-05
-2.59196378198971e-05
5.27450989367862e-06
-2.51322792776464e-05
-1.44346607407499e-05
-1.82011474575204e-05
-1.6069722648204e-05
-1.9603880337522e-05
-2.00498864483143e-05
-2.42789066631474e-05
-8.1678504463596e-06
-1.47847956942085e-05
-2.46605398834067e-05
-2.06843251351239e-05
-2.18795742794923e-05
-3.87242491279068e-05
-2.5971273650688e-05
-2.71182007811948e-05
-1.66529744064721e-05
-3.16103252485538e-05
-1.61836856666154e-05
-1.71304015861475e-05
-2.5111254553578e-05
-5.98534970651382e-06
-1.72027324303297e-05
-4.76240412867095e-06
-1.50847472315705e-05
-2.01773952251996e-05
-1.01383065842999e-05
-1.29629899713081e-05
-1.55746977159308e-05
-2.9879388911379e-05
-3.22137556288779e-05
8.47992557051871e-06
-2.10535827076998e-05
-1.39767080762084e-05
-1.13760835493095e-05
-1.24987429617566e-05
-7.82603688152165e-06
-2.22720507418959e-05
-2.74548358202317e-05
-1.56414039141618e-05
-1.42599123781782e-05
-2.6313798012934e-05
-2.32455120929382e-05
-8.30844363396304e-06
-1.0338823725603e-05
-7.33912487281428e-06
-2.41332276829252e-06
-1.26923892989154e-05
-1.75902372115945e-05
-1.23493269334213e-05
8.12338796888122e-07
-1.360898916718e-05
-1.65807058589943e-05
-2.29615633474526e-05
-2.86149197458366e-05
-2.0461951975966e-05
-4.26733954409067e-07
-1.50427338748601e-05
-1.61549130358941e-05
-2.25987723148516e-05
-1.72795926291898e-05
-2.65061385376792e-05
-2.53515972749618e-05
-7.95994787898956e-08
-1.95246080067385e-05
-1.32704644503526e-05
-1.27317542468602e-05
-1.35250498439629e-05
-1.97220180453845e-05
4.86615280164054e-06
-4.11856232777498e-06
-1.84070620599814e-05
-1.61323112740744e-05
-7.5395886267151e-06
-1.7914766432072e-05
-3.86853545066623e-06
-1.30127919964238e-06
-1.82419102349044e-05
-3.14433016175881e-05
-1.89007500985835e-05
-6.0688153019883e-06
-1.47782944430537e-05
-3.40667746841857e-05
-2.01760627087504e-05
-3.72557457076207e-05
-8.53234282716248e-06
-1.37931139329718e-05
-5.21088418773536e-06
-2.52301875330625e-05
-1.18827175906541e-05
-1.2665372690793e-05
-5.49736927629929e-06
-3.89560979646762e-05
-2.17041040038377e-05
-1.33790708300816e-05
-1.63682926231183e-05
-2.2071078254812e-05
-8.77886383975173e-06
-6.41433619283136e-06
-1.46231493513845e-05
-3.60651912169339e-05
-3.06046246750243e-06
-1.50265740528596e-05
-1.82465242541842e-05
-1.27244268587444e-05
-8.29583787483959e-06
-2.82132652535962e-05
-1.15175766990359e-05
-1.83055622520784e-05
-2.16840865677877e-05
-1.64218677513333e-05
-1.02405301512016e-05
-5.64929876815255e-06
-7.59639323686357e-06
-9.23167790030838e-06
-3.04717813522286e-06
-2.42006689555079e-05
-1.86762138365996e-05
-3.93028857661469e-06
-1.0953052649567e-05
8.87236324590291e-06
-2.61841401993231e-05
-1.98534181052208e-05
-3.3832702696385e-05
-1.41320672615761e-05
-3.80004100651093e-05
-1.57372521540084e-05
-9.13200272579603e-06
-1.90467049903232e-05
-1.4075846669694e-06
-4.20950609279368e-06
-2.50919096744656e-05
-1.40300663758369e-05
-1.81765471799569e-05
-8.95267275781812e-06
-5.60919080532504e-06
-1.60868300766187e-06
4.95471966631337e-06
2.31339869557507e-06
-1.7788902544523e-05
1.95971531477272e-06
-1.13296128096813e-05
-1.57512483784393e-05
-2.90535924842282e-05
-2.58188121668411e-05
-7.81585047075103e-06
-1.89157370491969e-05
-2.0150387195865e-05
-7.17186534223914e-06
-2.32125550325409e-05
-2.15038110687787e-05
-5.15772710171629e-07
-1.75447689018631e-05
-1.07119135457218e-05
-2.50714079893992e-05
-1.96819473397996e-05
-6.23776713817925e-06
-1.52815799959746e-05
-2.60918638651147e-05
-1.18174643785344e-05
6.14387626483078e-07
-1.69418305536797e-05
-1.79175230230282e-05
-1.16150498324371e-05
-1.81836268307725e-05
-1.19897139421257e-05
-4.03291175666692e-05
-2.53467163978355e-05
-2.75113501579727e-05
-2.60950185932191e-05
-2.01019876876006e-05
-1.2118394982139e-05
-2.09163639765768e-05
-2.11578855747855e-05
-1.75399188764431e-05
1.49046443900497e-06
-1.33320681980211e-05
-3.3055078947513e-05
-2.5933336881053e-05
-5.23430440732501e-06
-1.50733055272475e-05
-1.40523710432809e-05
-2.08416076139616e-05
-7.47484043356062e-06
-3.06545109987367e-05
-1.11565109285193e-05
-1.40390009399722e-05
-1.22040017036834e-05
-1.52941289374803e-05
-1.6543748427189e-05
1.1765719165712e-05
-2.36696899994141e-05
-8.37880030606171e-06
-1.97492770940231e-05
-1.06618376308378e-05
-8.45096499139363e-06
-2.20516544923941e-05
-2.5237073906949e-06
-9.59093659571161e-06
-2.39186589195815e-05
-1.89838906332066e-05
-9.66894649575603e-06
-7.10627283930635e-06
-1.67864166405383e-05
8.58492966332408e-07
-1.82358754757318e-05
-4.80370336016072e-06
-1.80366459803173e-05
-2.32248730195656e-05
-6.96625303310499e-06
-1.83659959079482e-05
-1.06678267705164e-05
-1.65400053353766e-05
-1.57049873568168e-05
-5.78664323356987e-06
-1.55150461667469e-05
-7.83252626889891e-06
-2.58545036372002e-07
-1.50080877394109e-05
-5.6407569761467e-06
-1.93575581073702e-05
-2.44151283319017e-05
-2.36055999995452e-05
-2.19267094396108e-05
-2.10747683737403e-05
-1.24266175634707e-05
-3.30406385379046e-05
-2.08837679417877e-05
-1.90428917804396e-05
-1.40989921843735e-05
4.10179690750367e-06
-8.45587767039251e-06
-2.64394351277343e-05
-1.33491519768659e-05
-1.41698821924978e-05
-1.20352801890517e-05
-2.70985090576943e-05
-2.03134150483495e-05
-5.81774745021869e-06
-4.76860802484927e-06
-3.08676256797384e-05
-3.19455636103242e-05
-1.29518971731477e-05
-2.46333336505506e-05
-1.5957118223757e-05
-4.52940286077901e-05
-2.25113095167997e-05
-1.85675091119705e-05
-2.01593627311286e-05
-2.1814330713321e-05
-2.7751721427667e-05
-2.25208338884428e-05
-1.4461605880786e-05
-1.13461831638627e-05
-7.54732394340832e-06
-2.60876208970064e-05
-1.85218546287657e-05
-5.8994364943791e-06
-1.77738065684007e-05
-4.51354239872359e-06
-1.10074164068139e-05
-7.26629848577983e-06
3.20486749425506e-06
-3.80709990070777e-05
-4.40294858816094e-06
-2.1652987802881e-05
-2.93537597988541e-05
-3.44537227616661e-05
-1.40080582465266e-05
-2.02291163824749e-05
-5.95851891440755e-06
-2.05028505780284e-05
4.78984959791053e-06
-1.13240458712208e-05
-1.32175889473353e-05
1.63137995981038e-07
-1.75375407514705e-06
-1.1250076690119e-05
-1.59196805286092e-05
-9.33139067239773e-06
-1.06591398386281e-05
6.41083494783032e-06
-1.65974603908955e-05
6.01677171188415e-06
-6.1456422109516e-06
-1.93492254824419e-05
-2.17104966069881e-05
-1.45031957070341e-05
-2.92196430221522e-06
-3.52004804771718e-06
3.51339548771005e-06
-1.84118125526386e-05
-1.36331650677737e-05
-3.88443122953101e-06
-1.24384061265614e-05
-2.54358974000428e-05
-6.23384766751186e-06
-1.26297102996006e-05
-4.71919444706987e-06
4.1926322862416e-07
-3.2212595576461e-05
8.73880571014035e-07
-6.46805868098781e-06
-8.86756971600148e-06
-2.7918474752657e-05
-2.5098651097295e-05
-2.38370801615552e-05
-2.03446922939493e-05
-1.53913149248112e-05
-3.22155140952239e-05
-1.26118113906467e-05
-9.28985351066033e-06
-3.27681796893845e-05
-1.00899256235011e-05
-2.11293092506041e-05
-1.68081957920613e-05
-3.8198975160626e-05
-1.67577920723401e-05
-1.60327484015585e-05
-1.884084413467e-05
-1.52315343372534e-05
-2.45760791907414e-05
-1.35191666650154e-05
-3.17226107726431e-05
-4.85734673118432e-06
-2.06364857919473e-05
-2.36145955795348e-05
-1.11496092964907e-05
-3.73878015821965e-05
-2.69914654864011e-05
-2.32674908932339e-05
-2.19345139611285e-05
-1.17824774202889e-05
-3.04285500446094e-05
-2.09039483890958e-05
-2.40870581055711e-05
-8.20634879608912e-06
-1.61342051613004e-05
-2.89218319488726e-05
-1.3409266948811e-05
-8.37005980577756e-06
-1.73403708140103e-05
-1.61346626686717e-05
-1.13144301622833e-05
-9.92191587075818e-06
-1.1229448985972e-05
-1.93286871650031e-05
8.18178583952435e-07
-2.31379215016952e-05
-2.08403588561922e-05
-1.18457616760579e-05
-1.03858137401238e-05
-5.6064235728612e-06
-2.52921327871841e-05
-1.37471195309436e-05
-9.3160316290764e-06
-1.07222845238055e-05
-9.15299452090767e-06
4.68004193802389e-06
1.44397013405664e-05
-1.85613327912234e-05
-1.0329220704169e-05
-1.64204785218534e-05
-2.12800886620508e-05
-1.80081120154277e-05
-1.6629150937969e-05
-1.09758941517468e-05
-4.22163710517782e-06
-2.18365947572175e-05
-1.33769376695755e-06
-1.48464833010905e-06
-8.68785184091307e-06
-2.06127874584317e-05
-5.20976865350072e-06
-7.86952550596874e-06
-1.39530655095791e-05
-1.00232767841099e-05
-1.10882904086301e-05
-1.6921314950731e-05
-4.29834288891611e-06
-2.10443349417949e-05
-3.87760399383762e-06
-1.23354611864603e-05
-2.3008362919095e-05
-1.90067401877094e-05
-3.43375387331792e-05
-2.23474586734106e-05
5.77564305287141e-07
-1.46783928262231e-05
-1.92941614060182e-05
-1.11089578613492e-05
-9.10813037103273e-06
-6.93572683621498e-06
-2.94108269907875e-05
-7.52989957634136e-06
-2.73365990561769e-05
-3.20594957048668e-05
-2.22604937360235e-05
-2.45822489304931e-05
-1.19219962934255e-05
-1.68746340472918e-05
-1.363243300184e-05
-2.07477899477603e-05
-2.92389614993829e-05
-1.23628770262637e-05
-3.07023782382169e-05
-2.07224843678145e-05
-1.7509938935325e-05
-3.72844139380737e-05
-3.47397745601603e-05
-1.98438360269749e-05
-2.49674892115743e-05
-6.78101351071893e-06
-8.92626282317211e-06
-2.32899424777709e-05
-1.54738363090275e-05
-2.35599141921872e-05
-1.78023172637746e-05
-1.17068369329216e-05
-2.23833372497305e-05
-3.03240338305196e-05
-6.69639526557699e-06
-4.17336492906391e-05
-1.92859730440726e-05
-1.34033959030778e-05
-3.58619027250695e-05
-3.53215599413463e-06
-1.9959257712384e-05
-1.97459481319047e-05
-1.15234385233214e-05
-2.32814673598256e-05
-2.52824949401594e-05
-1.07433932777345e-05
-3.32546751745911e-05
-1.4773911399633e-05
-1.72235347541116e-05
-1.74654727476202e-05
-5.15116375836542e-06
-2.42811940669222e-05
-1.33948867100132e-05
-7.12331169088077e-06
-2.64784337833226e-05
-8.91854563052076e-06
-9.38162004162716e-06
-1.75448107827519e-05
-1.49854873561356e-05
-3.53223204689072e-05
-9.34039664655016e-06
-8.47032356409193e-06
4.754915737375e-06
-1.27906094959723e-05
-7.36207260094161e-06
-1.74546839214235e-05
-9.88462883853949e-06
-1.52125563259063e-05
3.09544679693523e-06
-6.10020483640018e-06
-1.89693869862192e-05
-3.03852773203383e-05
-1.43773966509273e-05
-3.35207040108545e-05
-4.47253263766534e-06
-1.31658447710224e-05
-3.25186539733675e-05
-1.28484389149246e-05
-1.10984049457632e-05
-2.78797410395707e-05
-2.66054244695001e-05
-4.0245200165174e-05
-6.77010574671295e-06
-7.08290636238364e-06
-7.30236852565321e-06
-7.17145115260623e-06
-1.43392943795935e-05
-1.86665461473413e-05
-2.03187762252428e-05
-4.20581790708665e-05
-3.27921422287529e-05
-1.914308391407e-05
-2.41012989446153e-05
-2.55877685528975e-05
-3.01349725843965e-05
-6.06999348114196e-06
-1.96850318836347e-05
-1.62019721702523e-05
-1.82025033204539e-05
-2.49848333270646e-05
-4.69328179383119e-06
-6.78491555001008e-06
-7.08856375265078e-06
-1.75965948564143e-05
-1.50033700349986e-05
-2.42194920633764e-05
-2.04318290597322e-05
-2.85211750566757e-05
-9.46478486777595e-06
-9.51463388709457e-06
-1.21005026234704e-05
-1.60711260096543e-05
-8.42356652825927e-06
-2.73756352410691e-05
-4.0151031935274e-05
-1.75870366979336e-05
-8.32561063611549e-06
-3.68958260895603e-05
-2.56998674433329e-05
-6.30131650534643e-06
-1.22361498592825e-05
-2.56309480777846e-05
-1.43775154691106e-05
-6.13482281513196e-06
-1.62567033529249e-05
-1.10631986519507e-05
-1.41265524431285e-05
-2.55841930202433e-05
-1.53815283803649e-05
-7.1497293293881e-06
1.14285426821696e-06
-9.42276480728525e-06
-2.24707636363179e-05
-1.82130378849514e-05
-8.73922803525761e-06
-1.27192544386179e-05
-2.27039578581272e-05
-1.01164106088364e-05
-2.88211876141877e-06
-1.30456154372093e-05
-8.29516537133108e-06
-8.57991492319216e-06
4.54888358384313e-06
-7.63312848481216e-06
4.70504215508586e-06
-2.07349106529985e-05
-1.06325232107554e-06
-1.95440493580913e-05
-2.19215502009562e-05
-1.21586706901747e-05
-1.83848287424684e-05
-1.01798401181239e-05
-1.25878257694831e-05
-1.43870614335694e-05
-1.95431408885095e-05
1.80157775737585e-06
-1.62821404629767e-05
-1.64536609773045e-05
-1.34511881994537e-05
-2.68128395433268e-05
-6.27051955031812e-06
-1.72602344861588e-05
-1.59038058036394e-06
-1.36294615344264e-05
-2.12398731684325e-05
-3.13014834724938e-05
-1.12234390301586e-05
-2.05650553406776e-05
-2.26620030404965e-05
-1.05594319071297e-05
-4.04265618682124e-05
-1.25891295432984e-05
-2.70473925718832e-05
-1.75956341068767e-05
-1.68661777855926e-05
-1.26132472010141e-05
-2.58239208246972e-05
-2.08249606490462e-05
-1.15745466997542e-05
-1.41009016369968e-05
-2.29931981047631e-05
-3.92718533517564e-05
-1.39828758614498e-05
-1.05649215177146e-05
-8.5728576368837e-06
-2.43053970777744e-05
-2.61993277051155e-05
-8.28826549539797e-06
-1.89686881790188e-05
-1.48080419897372e-05
-3.34838420006108e-05
-3.25274836870724e-05
-1.70441361457388e-05
-3.40281120893316e-05
-4.25279825807152e-06
-3.00237005126259e-06
-1.58878497338346e-05
-2.0455624529279e-05
-7.10145495805412e-06
-5.89148660990499e-06
-1.53185055693672e-05
-2.0682078511959e-06
-1.84208118645001e-05
-2.64206612286934e-05
-7.1588627046985e-06
-6.82232117346343e-06
-1.36827789632904e-05
-3.36636545876027e-06
-2.69354269943605e-06
-1.853349056793e-05
1.18349266792998e-06
-9.75898744897673e-06
-3.68006458630244e-06
-3.30849330385379e-05
-9.65499051036724e-06
-3.61696152706548e-06
-1.93006306267571e-05
-1.78601838225061e-05
1.20717042801955e-06
-2.75854382910271e-05
-2.54479929784694e-05
7.63138227086865e-07
9.80499852351406e-06
-1.47582253802971e-05
-9.09986201232569e-06
-1.80513251894556e-06
-3.44909855875737e-05
-1.69290705429463e-05
-2.71677143032336e-05
-2.39700933071304e-05
-1.08543694357543e-05
-2.18558427285028e-05
-8.6001351335039e-06
-1.94326540902899e-05
-1.43945630481676e-05
-1.6712485142415e-05
-1.17959894343767e-06
-1.40166108803695e-05
-1.74690165200141e-05
-1.73375023946192e-05
-1.22957894168287e-05
-8.83188353982854e-06
-1.77567662104367e-05
-1.27034494490976e-05
-8.82790685357258e-08
-8.91434272925592e-06
-3.43768718128209e-05
-9.83423393326082e-06
-2.96817783958837e-05
-2.09311697022661e-05
-2.3108590435955e-05
-2.66063068044462e-05
-3.29036779188496e-05
-2.0454066341614e-05
-1.99704276527004e-05
-2.10234928495938e-05
-4.81501377873266e-06
-2.77823068631458e-05
-3.12471901576824e-05
-9.42478364445704e-06
-2.21674106427595e-05
-3.76352344924399e-05
-4.95460856640673e-06
-2.44974253335547e-05
-2.43538849334578e-05
3.78719343286468e-06
-7.34753780819677e-06
-2.22094520871107e-05
-1.85227225597251e-05
-2.52298795047109e-05
-3.57370844333672e-05
-3.09234386709414e-05
-3.46612570283143e-05
-2.60446157753478e-05
1.09972909642328e-06
3.87019951116269e-06
-1.61307664188679e-05
-2.19068117681147e-05
-4.40281811477944e-06
-1.81362307446681e-05
-1.5467143573149e-05
-5.93719224633889e-06
-2.20310293916896e-05
-1.20547995736403e-05
-1.54788569405795e-05
-4.55148598749559e-09
-5.44537733618096e-06
-2.23212003852844e-05
-3.06550661070463e-05
-1.23393102390701e-05
-1.29173716524025e-05
-2.28450958797998e-05
-1.11306882259437e-05
-1.97625723167743e-05
-1.60093986711706e-05
-1.38507746117179e-05
-5.36070329403227e-06
-2.62423653078329e-05
-4.26966960843273e-06
-2.72205866211818e-05
-6.32404948608666e-06
-2.20124030814542e-05
-2.84349131357407e-05
-8.07857527491159e-06
-3.97415762116291e-06
-1.63098378252489e-05
-7.18209973825949e-06
-2.28214511259379e-05
-1.42086467813832e-05
-1.25791048649841e-05
-3.56983011363601e-05
-1.35265547060203e-05
-2.80280680408466e-05
-2.58947150005953e-05
-3.30628980960039e-05
-2.5668847692828e-05
-8.04039716042988e-06
-2.70126670038322e-05
-1.06309816604634e-05
-1.21412741016125e-05
-5.11744036525577e-06
-2.01862098509258e-05
-1.0011621471064e-05
-1.80420194424034e-05
-9.4505379559707e-06
-2.81885955154088e-05
-3.91037504688539e-05
-3.12856355586551e-05
-1.53175847732681e-05
-2.14473457357674e-05
-2.09200642491299e-05
-1.76453306889977e-05
-3.85523060004314e-05
-1.67783473116083e-05
-3.78384602463758e-05
-2.60193272353956e-05
-2.90917876785611e-05
-3.17521601630775e-05
-1.27819973112286e-05
-1.91250530667439e-05
-2.19732064897883e-05
-1.95828737361268e-05
-2.18137339159446e-05
-1.16354777281066e-05
-2.3062572704481e-05
-3.51443622858347e-05
-1.89301845745145e-05
-1.7524771348115e-05
-1.09627900991069e-05
-1.17290057270606e-05
-1.78875396280636e-05
-2.73821677565761e-05
-1.90467215698362e-05
-1.30514938918221e-05
-2.69064111075568e-05
-2.90121098943793e-05
-1.84794529321895e-05
-2.93531141228672e-05
-2.99823876869879e-05
-9.1208817431843e-06
-1.05216173257196e-05
-1.22405215070525e-05
-1.59796062427263e-05
-1.47004362674364e-05
-6.80953863910045e-07
-8.42503203642981e-06
-2.83799471754466e-05
-1.43491560445059e-05
-1.41647681247447e-05
-2.45431389955253e-06
-2.86300423073287e-05
-1.98949188045153e-05
-1.98747706489095e-05
-2.31742941858648e-05
-2.68796348589003e-05
-1.14768230420303e-05
-7.22436747423376e-06
-1.4193238348048e-05
-8.50416334086892e-06
-4.32918894973375e-06
-1.8681754498626e-05
-1.95999138096455e-05
-5.34686416021629e-06
1.58470804986516e-06
-4.41537032616473e-06
-3.20474422956797e-05
1.35259945980511e-06
-1.71301296684135e-05
-2.05465457203455e-05
-4.74918654396352e-06
-5.12636874750151e-06
-1.36934414279509e-05
-6.35455664189995e-06
-1.4433718252983e-05
-1.30745396513051e-05
-2.0022424511396e-05
-1.41624463486577e-05
-3.27583467477202e-05
-8.97494565394114e-06
-8.7289218695974e-06
-2.69745173437448e-05
-2.13616970387064e-05
-3.56465523561671e-05
-2.57868980362525e-05
-2.85712168143525e-05
-4.03209190233941e-05
-3.39941729734205e-05
-3.08320095040879e-05
-3.43676911368194e-05
-1.25625066825973e-05
-1.35852835074194e-05
-2.517627627347e-05
-2.3383728896438e-05
-1.99836251925832e-05
-1.33786605725003e-05
-1.50007449343718e-05
-2.7565888645681e-05
-2.18358450832664e-05
-1.13597435957237e-06
-3.46789056852639e-05
-2.07035025842052e-05
-2.34596591820198e-05
-7.45689033057783e-06
-1.78242227998832e-05
-2.49927659148639e-05
-3.10387533560074e-05
-2.74718146316033e-05
-4.20079247251833e-05
-1.63190385810701e-05
-1.31356607115579e-05
-5.9234895350387e-06
-3.08196066264231e-05
-1.01829965895707e-05
-2.67526402020688e-05
-1.65415150431508e-05
-5.96032404175592e-06
-1.60277339545599e-05
1.45413558196161e-06
-2.43285879440703e-05
-2.52980836011187e-05
-2.22150547369009e-05
-2.62808260040421e-05
-2.10355820764079e-06
-1.54209656537884e-05
-1.81465117500284e-05
-1.2279318005386e-05
-9.18929611356528e-07
-3.6829088335568e-05
-6.26178573524557e-06
-8.8457317385542e-06
-1.32092087849872e-05
-8.50662532471072e-06
-1.82397647846655e-05
9.5986637607233e-07
-6.90035242301248e-06
-9.81998134930871e-06
-1.31056605500465e-05
-1.4715439658876e-05
-1.14804012908273e-05
-1.95742595602467e-05
-1.33392717146348e-05
-2.99893046433468e-06
-6.46388873208422e-06
-1.18122457405242e-05
-1.7655627585017e-05
-7.44379973287917e-06
-2.39587713436984e-05
-1.67054420961576e-05
-6.75343597098466e-07
-2.68064365475701e-05
-1.86572178502319e-05
-1.67400600459275e-05
-2.29109797084956e-05
-1.22100540470761e-05
-5.35647066536049e-06
-2.17264728465361e-05
-1.48634034745456e-05
-2.11675647945407e-05
-7.53231500838542e-06
-1.03796141291959e-05
-8.53888708449693e-06
-6.78602569989866e-06
-2.47853737764833e-05
-2.19079547194427e-05
-2.58416270849567e-05
-3.04236259264932e-05
-2.10819263671537e-05
-2.1916169010146e-05
-2.52762797911329e-05
-3.30854846146581e-05
-1.73115354409177e-05
-4.7070315589923e-06
-3.13900312423298e-05
-2.74586487961825e-05
-2.8431835165782e-05
-2.21565245472945e-05
-1.88196145643021e-05
-3.05010332340687e-05
-3.02015305343777e-05
-1.89033686553732e-05
-1.01416551015393e-05
-4.52558780739762e-06
-1.75566948231655e-05
-2.78000239144605e-05
-2.77686844114478e-05
-1.71712884566468e-05
-2.8133344662908e-05
-4.18291445098383e-05
8.51855088406297e-06
-1.87702346227508e-06
-2.45490743273417e-05
-2.72786255817332e-05
-2.89414772295027e-05
-5.12164396729385e-05
-2.13932626719158e-05
-2.35311996018431e-05
-2.26610716468881e-05
-8.2475094723711e-06
-1.01031531449834e-05
-8.94120778327653e-06
-2.19022356145097e-05
-1.17420072035436e-05
-4.63991718455172e-06
-1.06126751981383e-05
-2.27257773448991e-05
1.8085443874417e-06
5.25706836198242e-06
-1.75283899118236e-07
-1.60033773444128e-05
2.47639854208752e-06
-2.14292731051031e-05
1.6141781793717e-05
-6.67850644237255e-06
-3.88582862878593e-06
2.37227732231798e-06
2.5016711365208e-06
-2.30280577933333e-05
-1.16308593082541e-05
-2.69622009002623e-05
-1.99189910812385e-05
-3.0661381808469e-05
1.5308435281126e-05
-1.31928175985669e-05
-1.92982802584717e-05
-2.31002919124339e-05
-1.11307874604271e-05
-1.55223148500338e-05
-1.52018133043427e-05
7.4992994773651e-07
-3.03067496613991e-05
1.38792460484089e-06
-1.26546080682015e-05
-1.61105786987555e-05
-1.497317731903e-05
-1.62686126671445e-05
-1.39449297413244e-05
-1.39416845294314e-05
-1.81158070257787e-05
7.45823380515975e-06
-7.84928746912667e-06
-1.35985643155623e-05
-9.22625077033764e-06
-1.99179447775613e-05
-2.2058258354741e-05
-1.16258361809855e-05
-7.30948449668384e-06
-3.47405700265535e-05
-3.08943636083979e-05
-2.32557018917319e-05
-1.33014255515707e-05
-2.82950238244655e-05
-4.59932735223408e-06
-1.718064764821e-05
-1.51302883983916e-05
-2.09028851901736e-05
-2.70039078273971e-05
-1.06134511394001e-05
1.63385343649207e-06
-1.85948772911535e-05
-1.05982330757361e-05
-2.84810274119679e-05
-1.66474317698507e-05
-2.63171537729137e-05
-2.30861023474493e-05
-1.63733639926571e-05
-1.99350506422935e-05
-4.21065329547258e-05
-3.59106633150128e-05
-1.71155054100584e-05
-3.0834354562602e-05
-3.17657007947182e-05
-4.73678108454549e-06
1.04873466190515e-05
-1.32806954947796e-05
-5.82793429218519e-06
-2.14931628766721e-05
-7.90860773432452e-06
-2.60384413560418e-05
-1.93728188642359e-05
-1.84669171860755e-05
-2.39355642359599e-05
-9.31464362093914e-06
-8.64446778820049e-06
-1.96554166517898e-05
-2.7679106963873e-05
-3.27818879445634e-06
-1.64793699542946e-05
-1.99585221716025e-05
-1.33285962407929e-05
-3.63385854080313e-05
-1.62383939795163e-05
5.66984769763812e-06
-2.14657385967735e-05
-1.91306837863077e-05
-6.81617787706564e-06
-2.17147270583881e-05
-1.91313719403022e-05
-1.36249698257141e-05
-1.7875177719111e-05
-1.7181697122283e-05
-5.54782590043696e-06
-1.38658608954792e-05
-5.0225745407901e-06
-2.20023175984478e-05
-1.48806066812512e-05
-1.59699613539334e-05
-9.94560158671159e-06
5.02306691131759e-06
-1.81238598296507e-05
-1.32797493387012e-05
-9.26139889930768e-06
-2.83848432548585e-05
-2.18682535497618e-05
-1.56148241510643e-05
-1.81042490921434e-06
-3.50312762955618e-05
-1.688236643845e-05
-1.15440134760811e-05
-2.90582202698576e-05
-1.1758922848276e-05
-1.4071248420082e-05
6.37800121992931e-06
-2.46868927573048e-05
-1.56867102933536e-05
-3.27116420902126e-07
-3.53614803625679e-06
-1.85991884142667e-05
-1.40266471988769e-05
-5.40234842326863e-06
-2.57778638712219e-05
-2.27788495311732e-05
-1.04232552708618e-05
-2.83054263706795e-05
-4.25667972639642e-05
-1.28566743132374e-05
-1.69930304880194e-05
-3.41278947786611e-05
-1.96583065273772e-05
-3.25678543929029e-05
-2.05318952221717e-05
-1.97304063704168e-05
-3.29966741377798e-05
-2.99957454830214e-05
-1.87481694928464e-05
-7.97472897941804e-06
-1.46741538856051e-05
-8.68968472047268e-06
-1.63795890457337e-05
-3.83289750505329e-06
-3.12479378683786e-06
-1.9033965149343e-05
-2.73738118920873e-05
-1.31297183507442e-05
-3.26872937606607e-05
-1.2337821146218e-05
-2.36542882241866e-05
-8.24328186857225e-06
-2.38049469806905e-06
-1.38321880108126e-05
-9.05585394771688e-06
-2.30724414374232e-05
-2.52322178429314e-05
-2.75919550369526e-05
-2.34785232221445e-05
-4.37533523506223e-06
-2.56175887721036e-05
-1.47100183605039e-05
-9.23032434413408e-06
-2.1022880928055e-07
-1.81874600828645e-05
3.58019568531257e-06
1.14626361761485e-05
4.63545729729294e-07
-2.10411533426601e-05
-1.68035900968747e-05
-1.87458917639166e-05
-2.32382921439564e-05
-1.24409727035889e-05
-1.59995174770803e-05
5.93632615312995e-06
-2.56116674166253e-05
-1.61527275927302e-05
-1.32765979068455e-05
-1.62913346268909e-06
-8.80886419728164e-06
-3.5287684372435e-06
-1.25069037026263e-05
-1.71929571985113e-05
-2.20307254226653e-05
-3.76410588996196e-05
-3.24466792946497e-05
-1.07381374423652e-05
-1.2511176377478e-05
-1.58125761592286e-05
-2.09306464083148e-05
4.98054840033579e-07
-1.14448100182216e-05
-1.64047275118251e-05
-2.55354065564298e-05
-6.09779289442367e-06
-1.34186009811241e-05
-2.00422469254966e-05
-3.0658594172984e-05
-2.07547821852125e-05
-1.21386052887022e-05
-3.23274933830881e-05
-2.71213746918615e-05
-2.22316317123143e-05
-3.10985143268519e-05
-1.53354940901005e-05
-2.2440478729423e-05
-4.08129052553749e-05
-2.00355501608252e-05
-2.81381822005783e-05
-2.81902302273422e-05
-2.64372707058635e-05
-1.8861869170058e-05
-1.44484808662453e-05
-3.1912691483759e-05
-2.31630295879415e-05
-4.04045221222648e-05
-2.12473410675143e-05
-2.89150805430034e-05
-6.97464048480805e-06
-3.72798553092235e-05
5.06016360680505e-06
-1.97539384681201e-05
-1.52861038833118e-05
-3.58678833290056e-05
-2.92565719628351e-05
-1.63514766333689e-05
-4.21377646832516e-05
-2.39270218907282e-05
-1.6530352490734e-05
-1.2298769776149e-05
-2.03678812952097e-05
-1.4822019752904e-06
-1.36874428034316e-05
-1.62946945631698e-05
-1.04526210247488e-05
-6.73339690974521e-06
-9.16361198648079e-06
-1.33459322946204e-05
-2.322384666825e-05
5.35135306729028e-07
-2.44965775769981e-05
-1.61705646771121e-05
-4.37591605557593e-06
-2.85105108969105e-05
-1.64033798916967e-05
-2.50946098917233e-05
-1.08119102607535e-05
-1.23184488306536e-05
-5.04554101251666e-06
-1.59970357696143e-05
-2.43138705163618e-05
-1.96030566177292e-05
-1.88710240494627e-05
-8.147900546661e-06
9.31324972850222e-06
-2.28759191329637e-05
-1.40564281974908e-05
-4.46679855270112e-08
2.62179391872438e-06
-1.0518821315473e-05
-1.2494468283923e-05
-2.00505124721361e-05
-9.7952793965199e-07
5.69656880287732e-06
-2.36323381259369e-05
-2.08406310463838e-05
-3.25412722814611e-05
-1.85742022274343e-05
-9.13884399541802e-06
-3.04524695162453e-05
-1.77416931558728e-05
-2.33839641333057e-05
-1.94602531368541e-05
-1.44646964745395e-05
-2.60589287115983e-05
-6.25207640654373e-06
-1.11292960861276e-05
-3.52048852967301e-06
-1.3760178177436e-05
-1.36056657255408e-06
-1.87569381987742e-05
-2.04545433436517e-05
-1.85283980109039e-05
-1.00497845364779e-05
-3.33387053270354e-05
-1.80126927924831e-05
-1.00246193776979e-05
-4.57893269925074e-05
-2.24188571209084e-05
-1.39202241011514e-05
-2.6033104214843e-05
-1.99922714360044e-05
-3.4907735281971e-05
-2.5056750268079e-05
-3.06512804743071e-05
-2.35413673644448e-05
-1.75226882431406e-05
-8.00697462316897e-06
-2.07014601204979e-05
-3.16580978349573e-05
-2.2437501480912e-05
-2.82771705767802e-05
-2.31496226528585e-05
-1.57960201886468e-05
1.38443954752007e-06
-2.32156798450875e-05
-3.45212071174607e-05
-1.21079671316329e-05
-6.20193109108996e-07
-1.21963373090632e-05
-1.37960927915269e-05
-2.36547211481109e-05
-3.16156293595593e-05
-2.51214337142228e-05
-2.0515031974673e-05
-2.14668514523012e-05
-1.32245669872412e-05
-5.65107057142836e-06
-9.42193755060349e-06
-2.37152817707846e-05
-2.30640582411182e-05
6.05862063814507e-06
-9.48352511810782e-06
-1.37483885012243e-05
-2.21699099722474e-06
1.86189108723875e-06
-5.00841551228273e-06
-1.89825834316079e-05
-1.07623976971364e-05
-4.3612361258942e-07
-7.08316746710611e-06
-1.39752221705191e-05
-1.28690580241289e-06
-2.30107281085729e-05
-8.36182828588459e-06
-1.99183769386251e-05
-1.3305949132419e-05
-1.47474641535945e-05
-1.78509249751831e-05
-3.28690535642112e-06
-1.51818099359846e-05
-1.22408659661506e-05
-1.80186870790395e-05
-2.05330027930545e-05
-1.44837719727318e-05
-1.65151770269755e-06
-2.16109303467503e-05
-1.61872664251329e-05
-9.71349797794374e-06
-1.33844439205411e-05
-2.08545357106482e-06
-1.58009679865193e-05
-1.78334967104609e-05
-1.2615201695258e-05
-3.0577735179837e-05
-1.57904108833876e-05
-1.39684742021496e-05
-1.20610754029699e-05
-4.12554809845048e-06
-3.00957817849816e-06
-2.4718477490245e-05
-2.25455563544095e-05
-1.01046496704822e-05
-2.17277841529572e-05
-3.25099208316578e-05
-2.88468144760024e-05
-1.2302858410063e-05
-2.89713200277206e-05
-2.22392935034735e-07
-1.85118479859015e-05
-1.08853759323421e-05
-3.10530048691435e-05
-3.15111613352973e-05
-4.4198388838998e-05
-2.13091882412388e-05
-2.57976669574006e-05
-2.77857793110441e-05
-5.5000509752006e-06
-1.76090247215085e-05
-1.59280280578961e-05
-2.14326122633311e-05
-1.61473676838831e-05
-6.4984125228749e-06
-2.43530784377841e-05
-1.33542951605179e-05
-1.18786624477134e-05
-2.21637552403661e-05
-2.03491308538686e-05
-2.0971065402844e-05
-1.21586653020094e-05
-1.46603853185247e-05
-2.53073057372057e-05
-1.99154851737243e-05
-1.53089355199393e-05
-2.97070102763302e-06
-1.33764756776614e-05
3.06557992368823e-06
-2.19960830166812e-05
-1.63943852624246e-05
-1.70833222448981e-05
-8.63560762513315e-06
-1.24714938811795e-05
-8.68882088746472e-06
-1.01026485410997e-05
1.64423862781791e-06
3.62479825817385e-06
-1.74837826787905e-06
-2.63797179425747e-05
-9.59371564776293e-06
-2.35216871989008e-05
-2.21653756713239e-05
-1.50447022841092e-05
2.46090892089617e-07
-1.827770937383e-05
-9.18787151045359e-06
-1.12627205936392e-05
-6.35627900826388e-06
-1.51896217173955e-05
5.47905029327872e-06
7.99962610250395e-06
-3.60727828494808e-05
-9.18124915113948e-07
-1.24335761657713e-05
-7.18746616097636e-06
-1.16768603803624e-05
-1.08746670220685e-05
-3.65001948191047e-05
-3.54835579025965e-05
-1.27519754368105e-05
-2.37974012959324e-05
-9.90514312084236e-07
-1.64499340873833e-05
-6.2487636427242e-06
-3.74190769064092e-05
-9.47442167175896e-06
-1.42779361661038e-05
-1.97079052250677e-05
-1.61005466827407e-05
-2.23960555260203e-05
-1.54671644268757e-05
-3.02496703895957e-06
1.33720101888226e-06
-2.41327976238035e-05
-2.20995829756561e-05
-2.81913381306027e-05
-3.64259444680832e-05
-1.23392558912517e-05
-8.03145624601284e-06
-2.33717594014568e-05
-1.21000064722384e-05
-7.02750407907475e-06
-1.64002198550982e-05
-1.31990640569372e-05
-2.18364160548635e-05
-2.63760303167942e-05
-5.64556268219452e-06
-2.30352734610522e-05
-2.67194117866011e-05
-3.83348795460888e-05
-2.15732079874953e-05
-2.84318431216497e-05
-3.03381341784099e-05
-2.2123909351991e-05
-2.04364644208485e-05
-2.53753759897412e-05
-3.0518970339087e-05
-1.97674337452391e-05
-1.93715373334738e-05
-1.1582700884536e-05
-1.92593873329799e-05
-1.95944860071688e-05
-4.08311515478518e-05
-2.87729833391512e-05
4.70433513560178e-06
-1.77334889430766e-05
-1.14665948018716e-05
-1.31928595203705e-05
-2.45753969749632e-05
-1.7780507730579e-05
-2.51332022562063e-05
-2.39359404959157e-05
-1.22731081686174e-05
-2.77734537174247e-05
-7.19139522489084e-06
2.01642027202615e-06
-1.68609822590761e-05
-2.82735390347817e-05
-1.54691067152056e-06
2.72144141411318e-06
-9.30874991474066e-07
-4.66901709440559e-06
-4.19476184862944e-06
2.81917340389262e-06
-7.19998954840371e-06
-4.11080327737462e-06
-1.37273364636889e-05
-1.00043517097761e-05
-1.53940229864104e-05
-1.96315782656187e-05
-3.09678809196837e-05
-1.3058026496212e-06
-6.20892097311566e-06
1.09399592815827e-07
-2.06837367653017e-05
-1.1969131064836e-05
5.13369230357763e-06
-2.93865077567332e-06
-2.58428353859869e-05
-1.90444658651761e-05
-1.49583341751138e-05
9.08833079220204e-07
-1.83059535572841e-05
-1.16747419554517e-05
-1.80475365266629e-05
-1.90956718290114e-05
1.81636381425821e-06
-8.69323301951146e-06
-1.32803876553307e-05
-1.37768855985517e-05
-8.78853447820334e-06
-2.42193115222659e-05
-2.25029092950245e-05
-9.23260415381423e-07
-1.909551502787e-05
-1.84291502017658e-05
-1.92853253244994e-05
-2.25526982096192e-05
-2.8317334068609e-05
-2.83493756090749e-05
-1.94476333804172e-05
-2.04144344260462e-05
-1.08540562128515e-05
-1.30396961470719e-05
-1.74415396061791e-05
-2.18441126963007e-05
-2.45868343499595e-05
-1.23801537701243e-05
-2.17295637967726e-05
-3.5894171583846e-05
-9.8751822009838e-06
-1.4908896626869e-05
-3.49596419991116e-05
-1.75276267526876e-05
-2.69816187585429e-05
-3.8130221123202e-05
-2.62070312668016e-05
-9.20297389715034e-06
-1.64774004700079e-05
-2.19085961627297e-05
-2.74952985670176e-05
-1.93336674026819e-05
-2.32417647545595e-05
-3.47579405877238e-05
-1.52143732852551e-05
-2.09736119061216e-05
-1.56726210927573e-05
-2.52570029426778e-05
-1.89298011913863e-05
-7.23372846530896e-06
-1.14200674748563e-05
-9.45113208904508e-06
-7.91208525078245e-06
-3.33377279642456e-05
-2.43384909108798e-06
-9.09688915868598e-06
-1.84703733136293e-05
-8.13189763209477e-06
-2.05265161039443e-05
1.30032546801739e-05
-1.97386285105364e-05
-8.95403945213418e-06
-3.08339564944275e-05
-1.24594666528178e-05
-7.14804433618661e-06
-1.24468436355416e-05
3.05987024932457e-06
1.25422475934906e-05
-8.81074577694115e-06
-4.70938971292996e-06
-1.03006187503531e-05
-1.64585930965459e-05
-1.51734110900234e-05
-1.90503120914613e-06
-8.80986891558576e-06
-9.42822782092896e-06
-1.7685606962193e-05
-1.3765305355266e-05
2.30632691630748e-06
-1.43334464326134e-05
8.68332333265775e-06
-5.32791904310096e-06
-2.60467072088415e-05
-1.44523614219666e-05
-1.19064378462787e-05
-7.43811997966133e-06
-2.21719570983928e-05
-1.94736300804828e-05
-2.63346022315829e-06
-2.71864160982173e-05
-2.6826660112408e-05
-1.81067691879118e-05
-2.41568251800711e-05
-1.74298526921304e-05
-2.01170974214455e-05
-1.17155591268304e-05
-1.00246037565207e-05
-8.92708724458854e-06
-2.1282394028528e-05
-3.18200264633466e-05
-2.75590622634428e-05
-7.75379486347502e-06
-1.15239688244439e-05
-2.26922674683331e-05
4.97843529361561e-06
-3.33214500752231e-05
-1.82755247163242e-05
-9.75351679050884e-06
-1.53401474925383e-05
-2.13051399240799e-05
-2.03652878206077e-05
-1.17933670435826e-05
-4.21215381167536e-05
-3.72834556869973e-05
-8.51501750677776e-06
-1.89691928911601e-05
-6.08849782558539e-06
-3.02307507873268e-05
-3.95423953840299e-05
-1.36155755788068e-05
-1.9564458630648e-05
-2.3960642686948e-05
7.96354391346413e-06
-2.50278790457744e-05
-1.75383397488555e-05
-9.4329549825405e-06
-2.81139565257255e-05
-2.04385643835507e-05
-3.52569460676291e-05
3.9232252699754e-06
-1.58677591120071e-05
-2.38364679105537e-05
-3.04166406066447e-06
-1.68516253003318e-05
-1.2816161068049e-05
-1.58419332926287e-05
2.78263815235622e-06
2.42301385212794e-06
-1.66148022114372e-05
-5.27762297309596e-06
-1.20894817630706e-05
-1.74880732994844e-05
-2.41905213519286e-06
-1.40320737729051e-05
-1.62167242187324e-05
-1.39502090885412e-05
-4.29500392786777e-06
-2.03437863107224e-05
9.63241364974259e-06
-1.348664778985e-05
-2.58497333023235e-05
-1.72674766562956e-05
-3.280672787134e-06
-2.90007864704337e-05
-2.99294041608018e-06
-1.23335726347831e-05
-9.89269560970164e-06
-1.64670070461029e-05
-1.34152359533748e-05
-2.0738600127161e-05
-1.81047845583448e-05
-1.98418079712851e-05
-1.48072749713704e-05
-3.40501901639605e-05
-1.30573793370935e-06
-1.85060833159159e-05
-1.77875047688092e-05
-6.90365346932485e-06
-2.81377510625459e-05
-2.17274322317553e-05
-6.98577873032077e-06
-1.41138621442497e-05
-2.78379621474215e-05
-2.5658678514653e-05
-2.53901060609103e-05
-2.53050756301354e-06
-1.65799494165294e-05
-8.22400012697929e-06
-1.68440174332757e-05
-2.95996651262877e-05
-1.48348854704705e-05
-2.82704836037281e-05
2.31056110989851e-06
-2.82550206053628e-05
-2.89893912091248e-05
-1.79262682902105e-05
-1.70119640454753e-05
-2.78017192942533e-05
-2.96769194432338e-05
-1.97188560643122e-05
-1.25642118811762e-05
-1.11568524035302e-05
-2.47032194492161e-05
-1.68386983806231e-05
-2.0342284280422e-05
-2.55252574736575e-05
1.60352662137186e-06
-3.43455733132681e-05
-3.66777601049283e-05
-1.96277123360789e-05
-1.93119506387111e-05
-6.83647153508497e-06
-7.73564902951503e-06
-2.7971265292104e-05
-1.52221115029671e-05
-1.77976508299347e-05
-8.20727598889469e-06
-1.22213586559147e-05
-1.1008625105325e-05
-2.68664569619087e-05
-2.90838402607108e-05
-1.36508118506309e-05
-1.59466531447489e-06
-2.37813581279294e-06
-7.99898494102614e-06
-1.1654886177147e-05
-1.49467424685954e-05
-2.48831396054015e-05
-1.03226478355337e-05
-1.22536882976189e-05
-8.32011881615691e-06
-2.04343014483254e-05
-1.45294181070335e-05
-1.81823242552249e-05
-2.2102751500239e-05
-5.42605643916491e-06
-6.98259421327385e-06
-9.13824643088534e-06
7.98571947552512e-08
-8.39056454938969e-06
-1.8413686371557e-06
-1.41290111379769e-05
-1.79191659986959e-05
-1.62776866732554e-05
-1.62499707903487e-05
-1.40302272993921e-05
3.01543643179273e-06
-1.76713549837232e-05
-2.28054711897387e-05
-2.7068218505989e-05
-1.4178721110019e-05
-9.95106162192181e-06
-3.23472694726656e-05
-3.21791512388524e-05
-2.52283467480799e-05
-3.49985567386961e-05
-2.31314606383864e-05
6.02491981906468e-06
-2.47267881987257e-05
-1.79641629164895e-05
-8.67291992824238e-06
-4.83755847680523e-06
-1.02363375076622e-05
-1.76614021642545e-05
-6.41932641044366e-06
-6.98903004403731e-06
-1.00671269320228e-05
-2.85549670639182e-05
-1.81237169217336e-05
-3.24912645403156e-05
-2.75260594030083e-05
-3.1165293767098e-05
-2.01941386581457e-05
-1.28093629235339e-05
-3.11599937948619e-05
-8.80171617857377e-06
-2.64974610295629e-05
-2.57961588596025e-05
-2.0323811813506e-05
-1.7021064639e-05
-2.65164269291729e-05
-1.82179784184023e-05
-1.86494006124815e-05
-2.55344535618358e-05
-8.30632281689873e-06
-9.23255467826693e-06
-2.82307172750938e-05
-1.20959516854876e-05
-1.13736008830084e-05
-9.77097452257477e-07
-3.13800013831009e-06
-1.06227157242416e-05
-1.29510187880223e-05
-1.59076374956377e-05
-1.89195696276343e-05
-1.35272771658789e-05
-2.19316838785016e-05
-1.30850229338497e-05
4.85746397502722e-06
-3.56179408405715e-05
-3.57530291429341e-05
-1.08893024142785e-05
-1.30064226692308e-05
-8.97601363534306e-06
1.25978878506243e-05
-4.83640075389569e-06
-1.22737013578658e-05
-1.15403916723302e-05
-2.595195265061e-05
-1.16646288286615e-05
-2.10416079245153e-05
-4.18443003081528e-06
-4.42643603887136e-05
-9.3865844713032e-06
-1.4128054655327e-05
-1.4317190209638e-05
-2.07848249923671e-05
-1.52398694554498e-05
-4.9375665703029e-06
-7.99316399779367e-06
4.08256713675437e-06
-2.19954174200879e-05
-2.84655875179764e-06
-1.26707519996978e-05
-1.58950141248797e-05
-8.01060195410383e-06
-6.69476326353355e-06
-2.04998782267197e-05
4.43116264193609e-07
-1.37825205283881e-05
-1.50691547419522e-05
-1.00414904118989e-05
-1.75139479822708e-05
-3.45465228401471e-05
-2.18493608583462e-05
-2.52142182995892e-05
-1.50048358286033e-05
-3.0370780849651e-06
-1.31642616666015e-05
-2.24842267067826e-05
-3.02321354641616e-05
-5.93063330941292e-06
-7.87982769235964e-06
-3.03425021840074e-05
-1.58771969126069e-05
-2.68050783908234e-05
-7.13836346227917e-06
-1.46973618454429e-05
-3.90503635925831e-06
-1.67348836039153e-05
-2.26343010061321e-05
-1.2757652842503e-05
-2.87745710448598e-05
-2.13289123456625e-05
-2.84412570261236e-05
-2.1552112253766e-05
-4.29958342365428e-06
-1.12345674930029e-05
-2.2402708536192e-05
-1.23483101179588e-05
-1.80542126877926e-06
-1.17058079410882e-05
-8.30137308502286e-06
-3.79215916374658e-05
-1.60756128454645e-05
-3.17114658930261e-05
-2.35871885538934e-05
-1.17430377125982e-05
-2.10287081519259e-05
-1.35014665154483e-05
-1.65490764827738e-05
-2.66926278049098e-05
-3.20427515082233e-05
-1.258331993342e-05
-7.90583417631963e-06
-8.5621100060277e-06
-3.19173693045615e-05
-3.19228503164504e-05
-1.81047876373746e-05
-3.25420362206257e-05
-1.34113877288172e-05
-2.3013579784321e-05
-1.39358323284916e-05
-2.72953436545432e-05
-1.87010956611229e-05
1.05749699801239e-05
-3.06141562933849e-05
-1.7454948789491e-05
-1.67599033320993e-05
-1.77381777973025e-05
-2.64882703289689e-05
-1.75181741135162e-05
-1.04858948805164e-05
-1.67953134938535e-05
-2.21603309854713e-05
-3.71892278902782e-05
-3.30665627320542e-05
-7.49367903619617e-06
-1.93506302946161e-05
-1.71468076416417e-05
-2.6174520628838e-05
-2.90485444451412e-05
-4.45334904011155e-05
-2.03381790535999e-05
-4.01998367456108e-06
1.25544290883848e-06
-7.15166195705736e-06
-6.13352542815192e-06
-2.12096207676443e-06
-1.29765154025593e-05
-5.18178974655231e-06
-2.13475226005452e-05
-3.21639880738846e-05
-1.26477329975376e-05
-2.94769900895553e-05
-4.74936751268566e-06
-1.58703203873125e-05
-2.30559179623123e-05
-7.09544806354632e-06
-1.3650299189821e-05
6.62387210130209e-06
-2.52182619919133e-05
-2.52113006040043e-05
-1.2414493890909e-05
-1.69578447389414e-06
-2.36630774076638e-05
-3.00473540928999e-05
-2.29821087951646e-05
-3.06827629037701e-05
-8.64345941586299e-06
-1.06484265773289e-06
-1.76566675247899e-06
-9.77354585864257e-06
-3.89987844378245e-05
-7.63632434585645e-06
-1.9267846377252e-05
-3.78920671649142e-06
-3.16083193052016e-05
-2.0601096762372e-05
-2.30602594741263e-05
-1.20540299170177e-05
-1.08499827015838e-05
-2.35073582884251e-05
-2.28442073780899e-05
1.37258945061367e-06
-1.92575414985678e-05
-5.40819099507577e-06
-3.26847643260805e-05
-9.78040241219471e-06
-1.27025861572288e-05
-2.11751635065124e-05
-2.89170412672253e-05
-7.37393163035332e-06
-1.19683784552096e-05
5.7236236173813e-07
-4.93156012664505e-06
-1.33060342725535e-05
-1.51215753713329e-05
-1.86234640672525e-05
-1.00245756481385e-05
-2.65573142722699e-05
-2.25685922467531e-05
-1.80489734057289e-05
-6.34308400843586e-06
-9.07612318591044e-06
-4.26896725321767e-06
1.08776254306619e-05
-1.27981904361998e-05
-2.12991554374641e-05
5.20044304628298e-06
-1.92362352383263e-05
-3.00697967834789e-05
-9.86887892037978e-06
-3.17389411145594e-05
-1.78306625797294e-05
-7.36261268008178e-06
-1.00039704446906e-05
1.05871184924536e-05
-1.88720913849723e-05
-1.98519908620714e-05
-1.58598451360019e-05
-1.24746137817239e-05
-1.43838460629284e-05
2.37639397098846e-06
-2.93953699555273e-05
-2.39245322231933e-05
-1.60037684632978e-05
-1.26884244669951e-05
-1.53941121674228e-05
-2.40266234918891e-05
-1.99049527071464e-05
-1.36788994745116e-06
-3.8791184057588e-05
-3.87611447357174e-05
-2.84851476389014e-05
-5.55178836302829e-06
-8.31098956144124e-07
-2.29836760488964e-05
7.84838456011177e-06
-1.61016336488507e-05
-6.32827558322909e-06
-2.6242482072069e-05
-9.15381057264289e-07
-1.4492360060111e-05
-1.09680910622559e-05
-1.83814837214087e-05
-3.10793432057527e-05
-1.7902463985489e-05
-1.40334821666828e-05
-3.33309327592937e-06
-4.33022517196494e-05
-1.91255565156711e-05
-1.60397252564135e-05
-3.13315078025976e-06
-1.24198344607821e-05
-2.40611511713857e-05
1.41551945440731e-06
-2.78456571491689e-05
-1.60102306372717e-05
-2.97850436692371e-05
-1.515620438117e-05
-1.9271249423648e-05
-3.26026228325957e-05
-1.42127609304921e-05
-1.8605670861161e-05
-2.71706004628914e-05
-2.05947008705137e-05
-2.55491015439201e-05
-1.50465507315779e-05
-1.11896553656489e-05
-3.57918534098339e-05
-2.50124678145048e-05
-2.62641720747697e-05
-1.79809004353794e-05
-9.39546735454768e-06
-2.21466573252955e-05
-1.21455677217736e-05
-8.66097270330004e-06
-1.14852526740705e-05
-2.13264039162385e-05
-1.42806431403689e-05
-1.36954116565598e-05
-7.41817464294716e-06
-9.98301189206525e-07
-1.06194796015527e-05
-2.87204021803207e-05
-1.03158878656548e-05
-4.78748147011351e-06
-2.19025403253277e-05
-2.62617529749313e-05
1.78406454726688e-07
-1.12102857632119e-05
-2.44594811231265e-05
-3.00778088081987e-05
-2.72181325306701e-05
-6.29912689017657e-06
4.21171141757751e-06
-1.69800871137938e-05
-1.94358323847457e-05
-9.13290284896429e-06
-1.15871721197617e-05
-2.91527912702999e-05
-7.92079334144174e-06
-2.65651428816871e-05
-1.54543734230674e-05
-3.86614059381081e-06
7.1552465943775e-06
-3.03002989356811e-07
-1.19636195465078e-05
-1.0383078378363e-05
-3.26749738818461e-05
-4.34204907082266e-06
-5.84270461793132e-06
-2.88080175787713e-05
-8.26360032256288e-06
-2.15867108915176e-05
-1.06006366091844e-05
-5.24294997620367e-06
-1.00066855598809e-05
-1.69397456200207e-05
-9.61145972985843e-06
-3.48522416882427e-06
-1.02240242617338e-06
-4.84382016775709e-06
-2.14172741012513e-05
-1.47000575906791e-05
-1.12527386349705e-05
-7.06073111982315e-06
-7.58359777861186e-06
-2.22102742980732e-05
-1.39841342544849e-05
-2.26033224254526e-05
-1.69658271439019e-05
-1.73607711549675e-05
-1.28366937813576e-05
-1.43081461038888e-05
-1.56660795400609e-05
-2.73613719717451e-05
-1.69798690231362e-05
-2.4920215678458e-05
-2.24490898546551e-05
-1.50664616778711e-05
-2.4699175765685e-05
-3.43718335492596e-05
-1.88627355808617e-05
-8.3355584279343e-06
-1.32303724143472e-05
-2.19932166401633e-05
-1.16210212114627e-05
-1.05834247548441e-05
-5.3035548846004e-06
3.28360699707104e-06
-7.4447587780471e-06
-1.27560745005498e-05
-2.90394891500628e-05
-1.07988177759105e-05
-1.23251982559176e-05
-2.70910557808401e-05
-8.88918490769562e-06
-1.05706293908234e-05
-1.55798778499256e-05
-2.65814672457871e-05
3.47258930172278e-06
-2.90268829556995e-05
-2.4067101426077e-05
-5.37008559265645e-06
-1.09332634700141e-05
-1.8115762831626e-05
-3.11065501831176e-05
-8.70565164361414e-06
-4.51634008251292e-05
-1.50486878533279e-05
-1.202435515071e-05
-2.99362557274904e-05
-2.82851102407327e-05
-7.19642859346523e-06
-4.31961880365511e-06
-1.46151677595096e-05
-3.38552491590482e-05
-2.50492322540256e-06
-1.43936944517379e-05
-7.88576925069786e-06
-1.49740882788517e-06
-8.0289967417571e-06
-2.28303958398182e-05
-2.13667997672139e-06
-6.80112310430897e-06
-1.72316489226882e-05
-5.54272615720182e-06
-5.49984072983907e-06
-4.4025716180086e-06
-5.85385812534523e-06
-1.74271965240691e-05
-1.25185729023601e-05
-1.8466689389379e-05
-1.27870602643867e-05
-1.51444376916131e-05
-2.6630654301662e-05
-1.54327347889812e-05
-1.4395251696939e-05
-2.01673748474404e-05
-2.74712714919224e-05
-2.56447919621906e-05
-5.92389220109628e-06
-3.02154853076226e-05
-1.77685837162207e-05
-2.65073298612473e-05
-5.50956843391543e-06
-3.09865709455178e-05
-2.35029279892078e-05
-2.02065152264334e-05
-6.73154408832174e-06
-2.52828390939598e-05
-2.82590199903331e-05
-4.23576652344202e-06
-2.92294013762083e-05
-1.85268412827596e-05
-1.12625822753064e-05
-1.09982523207813e-05
-2.62287824297129e-05
-1.25845457795463e-05
-3.1442556391511e-05
-1.18209852402274e-05
-2.39460824048227e-05
-2.16965547184791e-05
-1.87409752875609e-05
2.79825790022597e-06
-3.00647372432728e-05
-1.95181375405273e-05
-1.06194559277474e-05
-4.3973348889723e-05
-1.91336984683187e-05
-1.81025309992346e-05
-1.85142571198228e-05
-2.95755260730116e-05
-5.85018382263158e-06
-2.30061746317898e-05
-1.13049181363838e-05
-2.73907143423651e-05
-8.81626415849986e-06
-3.02907221374992e-05
-2.03623791223459e-05
3.83053438694386e-06
-1.59530950550748e-05
-2.27909341849598e-05
-8.64925752877812e-06
-9.85461632248464e-06
-1.31649633522909e-05
-2.09390953885715e-05
-1.1877856586132e-05
-7.27418186002255e-06
3.65897837590606e-06
-1.1218611605324e-05
-1.97069865565048e-05
-1.08188251969662e-05
-2.90648733327057e-05
-1.4443998974055e-05
-1.40637856967143e-05
6.53499607386681e-06
-1.99959941696699e-05
-2.47639068657384e-06
-9.28965733420606e-06
-8.48437762496651e-06
-1.06034329323132e-05
-1.57880319010433e-05
1.21355192732949e-06
-1.15148368715912e-05
-4.42086028865427e-06
-3.40085243973583e-05
-7.7445766333918e-06
-2.5668581263402e-05
-8.85529076128253e-06
-2.28569301777703e-05
-2.95439014958045e-05
3.923133037959e-07
-2.2215559578409e-05
-1.98252569777091e-05
-1.29216898785768e-05
-3.94012045266375e-05
-8.50312346883072e-06
-2.69730506391351e-05
-1.03450698079511e-05
-3.37056850443682e-05
-2.79927095703067e-05
-6.37826345339468e-07
-3.20072007704795e-05
-2.18758355365477e-05
-1.24343476692387e-05
-3.88808452500408e-05
-1.02654072905142e-05
-2.9115945528318e-05
-3.58752109327073e-05
-1.06862485022775e-05
-1.41440473862736e-05
-2.05410527471916e-05
-2.43367598792086e-05
-1.5165639079287e-05
-8.97356381879602e-06
-9.14267805188464e-06
-1.94674485364633e-05
-3.97699286621453e-05
-1.6945187001791e-05
-5.61042822869495e-06
-2.11916840707462e-05
-2.4912992776762e-05
-2.39118543408405e-05
-2.11007597022793e-05
-3.57271210508426e-05
-2.46045813328807e-05
-5.91625122506082e-06
-1.63320813161502e-05
-1.39247750543509e-05
-3.53548230927802e-05
-7.17654815202768e-06
2.54828393442288e-06
-1.25008657788029e-05
-4.83837998083182e-06
-2.54081388067682e-05
-1.22341459511337e-05
-1.61175147518402e-05
-1.86552550943485e-05
-5.01851749772176e-06
-9.02806826079665e-06
-4.49026551610268e-06
-1.71641267706063e-05
-6.36509452061778e-06
-1.50689747531937e-05
-1.13820221543598e-05
-1.34183020971601e-05
-2.15041943160027e-05
-1.47209706543124e-05
-1.9627797434801e-05
-3.12333772566066e-05
-1.90927479690748e-05
-1.74631829357627e-05
-1.49250261215229e-05
-1.40122913246981e-05
-2.40628663576196e-06
-1.05848006928059e-05
-2.03020654314481e-05
-6.13350599094993e-06
-1.02199088838028e-05
-1.23235708162887e-05
-7.58194060159784e-06
-6.6027953645174e-06
-1.66646999027285e-05
-1.83445264744372e-05
-1.9658425216974e-05
-1.01978702814928e-05
7.77614633827069e-06
-1.94158151105547e-05
-4.50404032745254e-05
-1.7600874013744e-05
-3.06255697959942e-05
-2.59402897833544e-05
-4.61117714961387e-06
-3.35691829478947e-06
-2.51079437570946e-05
-1.0933990782982e-05
-2.68799522840075e-05
-1.29689653074231e-05
-1.48001739831435e-05
-2.97580050178796e-05
-3.20831949916527e-05
-3.18765212063631e-05
-3.77942578809685e-06
-1.04971992208517e-06
-2.12147601937354e-05
-1.97729969710263e-05
-2.6163012388524e-05
-1.87677429402636e-05
-3.76440871856284e-05
-2.23361413198562e-05
-9.48597513225146e-06
-2.20797514361032e-05
-4.04462551235475e-05
-1.31063685159578e-05
-4.13995785605258e-05
-2.9786973117968e-05
-1.088653801167e-05
-1.77101669571103e-05
-1.72490606616613e-05
-4.04608653747592e-05
-3.51884980276292e-05
-1.42562687275564e-05
-1.71232139111776e-05
-1.9347567533353e-05
-2.74937175380422e-05
-3.04505761377373e-06
-8.96964916623191e-06
-2.98185333405969e-05
-2.74177901993725e-05
-9.83918083537653e-06
-4.19916295521875e-06
-2.17548701268087e-05
1.22971437236012e-06
-2.1039343129087e-05
-2.20209048440611e-05
1.25170468181366e-05
5.62038181041061e-07
-2.87958665161262e-05
-2.2783684879351e-05
-1.83157587721837e-05
-4.22276781038968e-05
-1.88115660292305e-05
-2.33704716992193e-05
-2.20936468739278e-05
-1.16472511902689e-05
-9.57362244920432e-06
-2.40240428325783e-05
4.74733734925522e-06
-2.54080697928231e-05
-7.5105542341156e-06
-7.09264263072515e-06
-1.47140418777743e-05
-1.96117445584358e-05
-4.59026792046489e-07
-1.16111269590031e-05
-7.84398990178772e-06
-1.73409460402067e-05
-1.05494478529083e-06
-1.65566895413096e-05
-1.57727826516958e-05
-5.67168156202292e-06
-4.75997585703293e-06
-3.58375575347401e-05
-1.70751477580572e-05
-1.23247749550538e-05
-1.47398869611932e-05
-1.91241836479134e-05
-3.12917052081308e-05
-1.85310231001208e-05
-8.83745508587419e-06
-2.58432263060709e-05
-1.50713488667076e-05
2.71009471663619e-06
-2.34230189905435e-05
-1.95871253414776e-05
-2.54824165941402e-05
-1.72577932325131e-05
-1.83340268832654e-05
-1.6393411585706e-05
-8.62650712588585e-06
-2.54066915605042e-05
-1.50038795735364e-07
-2.62141281565634e-05
-3.42622182852906e-05
-2.25478031109085e-05
-5.43648932180613e-06
-1.94740637968515e-05
-4.91700305953702e-06
-2.6579884925571e-05
-2.18023830994288e-05
-3.42872225302205e-05
-2.02834170828566e-05
-3.85581775656339e-05
-3.28442193526603e-05
1.75056366400826e-06
-1.66966728919204e-05
-3.55846461732443e-05
-1.73814495261075e-05
-2.00239289215607e-05
-3.10676711023412e-05
-2.5147175463854e-05
-8.77378892453111e-06
-2.54899997886426e-05
-2.34644445553394e-05
-1.10798376234538e-05
-1.61696839385162e-05
-1.95239433473724e-05
1.6150567585696e-06
-2.56552579279517e-05
-3.40456878509534e-05
-2.03802735191517e-05
-2.62208872783322e-05
-9.17782024153058e-06
-2.0931446194604e-05
-1.21627968249132e-05
-1.33749527054715e-05
-1.20122542776273e-05
-2.5098300948051e-05
-2.38668871235057e-05
-8.29954974868296e-06
-7.56972393851957e-06
-1.17485937900437e-05
-2.17320139711657e-05
-2.03408508547888e-05
-1.57497251902039e-05
2.34441351349834e-07
-1.09347734060198e-05
-1.20108084562979e-05
-6.54791490182618e-06
-1.92188710544347e-05
-1.67411083895813e-05
-1.14633814822259e-05
-2.45631077119248e-05
-4.96987169249192e-06
-7.39864310860205e-06
-1.48252227575413e-05
-2.32683330438334e-05
-2.58364176783012e-05
1.50824521147341e-06
-6.51751320850367e-06
-8.51500502521088e-06
-1.95458276223724e-05
-2.77764828053546e-05
-1.34252178431143e-05
1.0851486801727e-06
-3.06748529234611e-05
1.26264897987192e-06
-3.91942868847431e-06
-2.12820105760361e-05
-6.41015766981618e-06
-1.83289679057622e-06
-3.1228066282968e-05
-3.12551722216911e-05
-1.31755058306109e-05
-4.08073290530751e-06
2.19101943165666e-06
-1.23453246792516e-06
-2.11467937237397e-05
-6.08708199910617e-06
-1.90876234901974e-05
-1.61962254401668e-05
-2.52425428056171e-05
-1.6234667371164e-05
-6.53948362707334e-06
-1.26399803526004e-05
-1.44920140206257e-05
-2.82331981103699e-05
-3.04064831782649e-05
-1.43356582743987e-05
-3.99272807523865e-06
-1.86467861230647e-05
-2.20203596680785e-05
-2.72713902410865e-05
-1.1555096724121e-05
5.15882848084337e-06
-1.491312801478e-05
-1.16674787136464e-05
-3.13847252283341e-05
-4.24947037382285e-05
-1.03915885898423e-05
-2.15738479323144e-05
-4.14994033112269e-05
-1.45987361175956e-05
-1.34131886029595e-05
-2.24432612405833e-05
-2.7619676305567e-05
-1.65487131031774e-05
-1.27613359924497e-05
-2.96948272348407e-05
-2.02715585462571e-05
-4.22834578638293e-06
-1.88580797183637e-05
-5.61684607251285e-06
-2.53622918916414e-05
-1.37249922345425e-05
-3.41353313687448e-05
-7.66404573689268e-06
-1.42706824061731e-05
-2.03523317718961e-05
1.7836541097261e-05
5.99891821050442e-06
-1.00826379534217e-05
-4.10139287512604e-05
-1.06217971262044e-05
-1.638064717534e-05
-2.28868167086055e-05
-2.22319589186941e-05
-8.88080710577304e-06
-4.83562225134785e-07
-1.32492572443897e-05
-1.84476687490548e-05
2.56668481429932e-06
-4.81499186452823e-06
-1.70550409232151e-05
-1.41181736232766e-05
-1.40341216940788e-05
-2.94509194655376e-06
-4.19581149998025e-06
-1.53382634483779e-05
-5.63890690696733e-06
-1.39106356705346e-05
-2.29985865304267e-05
-1.43850044983689e-05
-1.18647621696345e-05
-1.24199347095867e-05
-1.13108961360166e-05
-9.19704772280756e-06
-1.00501818486716e-05
-4.97293176871364e-07
-1.01734811767276e-05
-2.12788522946759e-05
-1.13562949881735e-05
-2.38458888526059e-05
-7.5126891595662e-06
-4.20673848076119e-06
-9.9465804313704e-06
-1.22278859023043e-05
-1.30235813478032e-05
-1.41334905849999e-05
-1.52050873137011e-05
-6.83318664392858e-06
-2.98539447188568e-05
-7.4297418307913e-06
-3.46643891114163e-05
-3.39198413952413e-05
-2.14997796456963e-05
-2.250590366066e-05
-3.18607789868542e-05
-3.12457115476594e-05
-1.34212394373762e-05
-2.78614339148606e-05
-3.02415475668063e-05
-3.22746634769206e-05
-1.07986366221072e-05
-2.59280236519826e-05
-1.98191923260644e-05
-2.06638209905261e-05
-2.85428951809861e-05
-2.31245043984163e-05
-1.98638121213272e-05
-6.6228176881776e-06
-2.70971299361592e-05
-8.48200553981908e-06
-1.99034515715675e-05
-1.55624298162348e-05
-1.6587879347678e-05
-1.26444216252079e-05
-1.65614594123988e-05
-1.4460471402184e-05
-1.23974995949236e-05
2.45112707374096e-07
-1.26749790704329e-05
-9.34998686166985e-06
-1.88914685777401e-05
-1.43052945973689e-05
-3.10829285463133e-05
-1.19522641514556e-05
-1.92226001548299e-05
-1.10208350907754e-05
-9.88125694881372e-06
-2.26676806712754e-05
-1.61971001086774e-05
-6.82124643103393e-06
-1.84930702366092e-05
-1.05000220387281e-05
-1.68756305178418e-05
-2.20479368843169e-05
-1.56202032438081e-05
-1.91937976027469e-05
-1.4009815502897e-05
-1.44702011908328e-05
-1.19360197562781e-05
-7.83058694550374e-06
2.54627957288704e-06
-1.51619521293479e-05
-4.31292574510993e-06
-3.75515402960101e-05
-3.08145590126719e-05
-5.0412898487482e-06
-2.2309608290017e-05
-9.05142037030976e-06
-1.5861328877741e-05
-2.43052305628214e-05
-1.4561436949762e-05
-1.83643000995266e-05
-2.39986016250021e-05
1.86305501215364e-06
-7.86791486420401e-06
-3.08338157024567e-05
-8.47534705034985e-06
-2.13278795816607e-06
-1.97451270238101e-05
-2.28809565150297e-06
-2.9350064938413e-05
-2.4577860229868e-05
-2.88807261203117e-05
-2.30474374050044e-05
-1.69489649900553e-05
4.94417159964512e-06
2.5745543155844e-06
-2.66379129715152e-06
-2.01452673523424e-05
-2.08616872788649e-05
-3.94763592141461e-05
-3.4848226103002e-06
-1.09861478484429e-05
-1.83102522471726e-05
-2.70014189596138e-05
-1.84650179124867e-05
-1.22647162222475e-05
-2.96565090332328e-05
-4.19705914184607e-07
-1.22333352050896e-05
-1.75402380624477e-05
-1.42248559771451e-05
-2.11897523489085e-05
-2.87226128108309e-05
-2.06087702110211e-05
-2.86389546300347e-05
-2.76945129834412e-05
-3.14612585943444e-06
-6.3344190455217e-06
-1.53138562228903e-05
-2.96266004677273e-05
-1.41135377601907e-05
-2.06526276489842e-05
-3.76318338248493e-05
-3.47424729520975e-06
-1.00247518668758e-05
-1.68450077379127e-05
-8.74228634665864e-06
-3.07291498500943e-06
-9.12579851960253e-06
-2.14065488751537e-05
-2.15696953957703e-05
-1.53404778662848e-05
-1.28910039693554e-05
-3.05107367331556e-05
-7.62712475949295e-07
-1.6423844733051e-05
-1.17491355073693e-05
-3.51999408186264e-06
-6.98630916053241e-06
1.81943298759018e-06
-1.85865373377285e-05
-1.49566661298954e-05
1.90484091616991e-06
-5.36895388708751e-06
-2.04442827685428e-05
-2.35062337046218e-05
-3.02236768098484e-06
-9.70144518653337e-06
-1.0848731292457e-05
-5.6150582999086e-06
-4.53155517807693e-06
-9.8746217241661e-06
-5.92641435813773e-06
-3.84892016964348e-06
-1.18725528613676e-05
-1.55498268060268e-05
-1.87412978166698e-05
-1.1112002929565e-05
-2.15892203880862e-05
-6.68716878327241e-06
-1.55987610712293e-05
5.05649840257233e-06
-2.33057721492135e-05
-2.01017048752062e-05
-1.1557839238747e-05
-1.3814709135373e-05
-9.92661158746879e-06
-2.48813439067845e-05
-3.18864205729436e-06
-1.85471565884879e-05
-1.63443460753265e-05
-7.59565517121299e-06
-1.65285867278798e-05
-4.59854857178096e-06
-2.18834892058329e-05
-2.20804437268406e-05
-1.76902188968626e-05
-1.940033202411e-05
-2.96593618307908e-05
-2.9068981477725e-05
-2.47357323135597e-05
4.25051401260459e-06
-2.5056420419355e-05
-2.72875275228051e-05
-3.5123599895313e-05
-4.32505776138615e-06
-2.42176424600792e-05
-9.00921028876624e-06
-1.40898354320946e-05
-3.70012700809936e-05
-2.88395014346412e-05
-1.03888110822826e-05
-1.47595965168201e-05
-2.00486891520484e-05
-1.57391710314781e-05
-6.90013525773787e-06
-2.71198527176252e-05
-1.31146372576339e-05
-1.84757162751349e-05
-1.89391911958278e-05
-1.22692616751298e-05
-2.4993185021222e-05
-1.17091110782185e-05
-3.72533668234463e-06
-2.28717452511434e-06
-2.69551122105266e-06
-1.41660842504741e-05
-9.30824734362719e-06
-2.71870864469964e-05
-1.27307975842069e-05
-2.00500679968536e-05
9.76537724380558e-07
-3.6502033692033e-05
-8.97267288292388e-06
-2.49420808717748e-05
-4.46282543438045e-07
-1.31061737841193e-05
-1.19929002204358e-05
6.42890579914537e-06
-1.20801653334412e-05
-3.68166052736305e-05
-2.45639819121727e-05
-9.43462784995737e-06
-5.49844292671516e-06
4.14453069049478e-07
7.56308360342415e-06
-8.16747237192714e-06
-1.99387611650448e-05
-8.54923133832834e-06
-2.19317563652603e-05
-5.89988345437045e-06
-1.70160262083666e-06
-1.83844969302502e-05
-2.07285148066375e-05
-2.64849115903759e-05
-2.69332127526285e-05
-9.64051809883939e-06
-1.30118788071704e-05
-1.28258660161223e-05
-9.73396079052507e-06
-2.2389638536435e-07
-1.66186144505257e-05
-3.37319013171395e-05
-2.57072527705728e-05
-8.30171176940941e-06
-1.7326871340798e-05
-3.56791363402634e-06
-2.50921924976728e-06
-2.24799132051588e-05
-2.05830019753805e-05
-1.30332102359068e-05
-3.70039073337456e-05
-5.79118433324304e-06
-1.09252292643553e-05
-1.811133678809e-05
-8.8133703025417e-06
-3.27440846548538e-05
-2.967802028652e-05
-8.5566270278306e-06
-2.25048860860479e-05
-2.44265562995211e-05
-1.12379353477792e-05
-2.01791265863584e-06
-2.28023144358951e-05
-7.60515090105215e-06
-8.88974785486118e-06
-3.35018997017528e-05
-2.66075876391185e-05
-2.3206210976838e-05
-1.63593435234325e-05
-1.24636782994335e-05
-3.18693885776507e-05
-1.47018565809014e-05
-3.11928599302038e-06
-1.79486747090589e-05
-2.66391416685649e-05
-9.78697064258765e-07
-2.73216587056148e-05
-6.16608162151443e-06
4.4979810453339e-06
-1.71228662170849e-05
-1.27374415641113e-06
-2.94351024131268e-05
-3.47261069275616e-06
-7.31684176195215e-06
-1.69709224562924e-05
-1.67369139328283e-05
-1.25070643506336e-05
-1.05783648153697e-05
-1.07111903136634e-05
-1.29609045992528e-05
-8.89178813461598e-06
-1.55352198800635e-05
-1.02131031468347e-05
-2.20226067729568e-05
-1.82346667868752e-05
-6.72832165058003e-06
-1.59694561206242e-05
-3.68329118323059e-06
-4.67232302868349e-07
-6.54839655237617e-06
-2.20630715252003e-05
-4.89140658919071e-07
-1.6923131465111e-05
-2.99911288751132e-05
-1.11566100649759e-05
-1.14082507719526e-05
-8.20182225796107e-06
-2.39628172903692e-05
-2.58399908902362e-05
4.58639782275332e-06
-3.65049032058603e-06
2.55236094891597e-06
-1.1321031882332e-05
-1.65329326997556e-05
-1.78341858507283e-06
-1.75216751854822e-05
-2.81081405440781e-05
-1.20959451720654e-05
-9.32928071206245e-06
-1.23372007818552e-05
-2.17136789587817e-05
-8.01496987287295e-06
-8.3456960145248e-06
-6.97749588058459e-06
-2.13200445758999e-05
-2.21503400687391e-05
-1.6459761979552e-05
-1.26481671608406e-05
-1.59605174678121e-05
-2.12034469921622e-05
-2.26308095748718e-05
-4.57306292537629e-06
-2.25025278534438e-05
-1.76009818552575e-05
-9.65631837523903e-06
-2.36120033448398e-05
-1.07848449272254e-05
-2.94506673685886e-05
-1.95706634692079e-05
-1.86937465494006e-05
-6.19038334460856e-06
-4.63480804541191e-05
-1.17002262119245e-05
-1.18080282090345e-05
-2.00133504274213e-05
-1.26358453605823e-05
-1.800323148137e-05
-4.67417556575603e-06
-1.10867468720529e-05
-4.23960191585413e-06
-1.15724426196121e-05
-8.12088207909499e-06
-1.85902721350209e-05
-3.04028649291997e-05
-9.64391660072053e-07
-2.27150451870816e-05
-2.03937049566067e-05
-1.4819430085218e-05
-1.82249742551358e-05
-2.98907000701803e-05
-2.63687406096869e-05
-3.80586384130416e-05
-1.74094843771327e-05
-1.92602782512473e-05
-1.17200316960887e-05
-2.84081221241469e-05
-1.30556437938875e-05
-8.57922339900816e-06
-2.41262030534326e-05
-9.17336354458231e-06
-6.14866547852291e-07
-7.63140710785411e-06
-8.09497680665899e-06
1.20104122601251e-05
-1.40823360500537e-05
-2.06378747123553e-05
4.91747057081743e-06
-4.28803731439211e-06
-3.77951083924634e-06
-2.00365646172805e-05
-1.11234021839042e-06
-5.57401234129867e-06
-1.42802870799873e-05
-8.45906008119076e-07
-7.30879952226411e-06
-3.32043456371993e-06
3.9746190768226e-06
-7.59958242174497e-06
1.5768672542416e-06
8.97843206073776e-06
9.22040612963017e-06
-2.1914566228721e-06
-1.02217993189332e-05
2.05262420177261e-06
-8.42652269548285e-06
-1.69242258672997e-05
-1.51046892175138e-06
-7.90004948180216e-06
-6.18091868447592e-06
-5.43224869789356e-06
-1.84176941148408e-05
-7.78112046866481e-06
-1.83081719867915e-05
-1.88647238779269e-05
-1.26026720248578e-05
-2.24747192144636e-05
-1.24772984689329e-05
-1.75957232635261e-05
-1.80560452945566e-05
-2.1972621103446e-05
2.08310134077012e-06
-2.84834313329517e-05
-1.81644811153573e-05
-8.69389957647089e-06
-9.67065888985093e-06
-6.97832632543674e-06
-2.90019483624928e-05
-3.62374154499884e-05
-1.95855973860993e-05
-3.83370260779616e-05
-2.93824058061208e-05
-9.19271827201154e-06
-1.85323591837208e-05
-2.0560991886309e-05
-2.72163851185156e-05
-1.54738206377294e-05
-1.83192230808889e-05
-6.15669060233996e-06
-1.26896786998926e-05
-1.76843447776725e-05
-2.26190799265884e-05
-1.8295774164999e-05
-2.34833296862451e-05
-4.16217532427162e-05
-2.70382381883522e-05
-3.91025814844678e-05
-2.93258325861163e-05
-2.68263253394689e-05
-2.06976058488262e-05
-1.69868663129232e-05
-4.44263009547765e-06
4.74474238844455e-06
-1.07675307077444e-05
-1.32078806687743e-05
-1.94154429571357e-05
-5.94795912224651e-06
-1.23336187791746e-05
-7.81902903486895e-06
-3.4361251438413e-05
-2.795872722786e-05
-2.98470494285542e-05
-1.70178809805138e-05
8.31310498803143e-07
-1.10993705458433e-05
2.63270307803905e-06
-2.39819894951161e-05
-1.26034735892945e-06
-1.3083780894119e-05
-1.2603420755932e-05
2.59974180099577e-06
-2.40303335923406e-05
-6.78277783234713e-06
-3.30847983247055e-06
-3.00133159314607e-05
6.08669386377623e-08
-9.94215091138391e-07
-3.29906577942247e-05
-1.94959545274064e-05
-1.31287069773884e-05
-2.50535164773515e-06
-2.26225264641766e-05
-2.10426137811083e-05
-6.85915256131198e-06
-5.79946560762788e-06
-1.44594262337795e-05
-2.60766008538912e-05
-1.62223736674674e-05
-4.96636615428313e-07
5.01521350436062e-06
-1.41199939482875e-05
-2.96811661635939e-05
-1.34618437500826e-05
-1.87192467708228e-05
-2.76981456222491e-05
-1.96484716897078e-05
-2.11028982842746e-05
-1.83904896082033e-05
-2.03112307246042e-05
-2.42085550781198e-05
-2.0334110551585e-05
-3.48430892769176e-05
-1.53261933581549e-05
-1.81772810485415e-05
-1.96720264265578e-05
-1.55580071446534e-05
-2.30076084325768e-05
-7.5821595201649e-06
-3.46183742876698e-05
-2.67448338309575e-05
-3.14275702094776e-05
-1.45538979497897e-05
-1.27302132293863e-05
-2.76842708803961e-05
-1.98129879220662e-05
-2.44314798439875e-05
-1.3486543768156e-05
-3.5198130198318e-06
-1.44674930037998e-05
-1.92125426857435e-05
-1.20120524988457e-05
-1.11873433441983e-05
-1.59966507361202e-05
-2.5660016459761e-05
-1.96190139034157e-05
-3.40426745572289e-05
-1.44237909030175e-05
-3.75635680084322e-05
-3.53419200459823e-05
-1.54358164671721e-05
-1.12252754582691e-06
-1.66071388373514e-05
-1.21913250309917e-05
-1.68697749549106e-05
-2.00601220470011e-05
-1.28288102905108e-05
-8.03128826280256e-06
-2.52457345448639e-05
-2.88336630080771e-05
-3.02713894759487e-05
-1.06491552003566e-05
-1.59295598035929e-05
-1.09470996315047e-05
-5.25261572758763e-07
-2.66784231692619e-05
-1.95709320151295e-05
-1.84620975407022e-05
-8.59653135192396e-06
-2.70076637491581e-05
-1.49514950108842e-05
-2.20466265512125e-05
-1.86632674183055e-05
-1.7916013472523e-05
-1.34549231920875e-05
-1.75284072213363e-05
-2.53442598322651e-05
-2.23275841160992e-05
-3.26165521293112e-05
-9.39262971293945e-06
-1.59582099975119e-05
-3.74890035374978e-07
-1.28452214037898e-05
-2.09813718324639e-05
-2.61127053065454e-05
-9.88171080114396e-06
-2.02121499281193e-05
-1.4868033566926e-05
-1.09632975346129e-05
-8.90594818162453e-06
-1.89052398568036e-05
-1.86040394682548e-05
-8.37065992866657e-06
-1.64637826602541e-05
-1.13190542251586e-05
-2.64695430548762e-05
-2.89479177258248e-05
-7.1276020529891e-06
-2.38182231723574e-07
-2.06990298066177e-05
-9.75614974915428e-06
-2.12237493711571e-05
-1.47533278868176e-05
1.15794781956853e-05
-1.27875468766469e-05
-3.5953621179931e-05
-1.36966629141532e-05
-1.12081657756308e-05
-1.43689782967704e-05
-1.62851207766537e-05
-4.3532317162786e-06
-1.27200568614478e-05
-1.54327744056973e-05
-1.66920364235536e-05
-9.99082936055744e-06
-1.37063494255345e-05
-2.85548020350648e-05
-1.68756549487048e-05
-2.50782959758202e-05
-1.61674619997638e-05
-1.85156875439563e-05
-9.98540289122742e-06
-9.97310332810712e-06
-1.25310785181056e-05
-2.28551777276069e-05
-6.16190328883207e-06
-2.0518729798172e-05
-2.21119072456426e-05
-1.83089673730113e-05
-2.21782215635099e-05
-2.24007188284192e-05
-1.92508831294009e-05
-2.15455562809706e-05
1.55702405688777e-05
-1.39553748792403e-05
-7.21763977856929e-06
-1.28242986097746e-05
-1.3363445206757e-05
-3.06371355098202e-06
-1.87041278854724e-05
-1.54709972055469e-05
-1.40348096382852e-05
-1.39139173290722e-05
-1.04489955812581e-05
-1.47674182172109e-05
-3.29844068196042e-05
-2.81906667086627e-05
-2.81671797821806e-05
-1.86074732081829e-05
-1.57840012031656e-05
-1.39735147245955e-05
-1.57081761053356e-05
-5.14729225690954e-06
4.39086868523461e-06
-2.13930376164576e-05
-8.35042262885044e-06
-1.73987024900643e-05
-2.40229217945358e-05
-1.47293254020505e-05
1.00733238657125e-05
-1.74612456535629e-05
9.92331900294252e-06
-9.52082840968439e-06
-2.48609032804843e-05
-1.07915512611767e-05
-5.51790671137963e-06
-3.47498540628975e-06
-1.85880532105875e-05
-2.93026562210601e-06
-9.78941153715863e-06
-2.44733727691236e-05
-1.41256069348168e-05
-1.19746910598944e-05
-2.60242839037961e-05
-1.54916098076742e-05
-1.67613786527064e-05
-6.39638853794941e-06
-1.44337967627102e-05
-1.37522221623437e-05
-1.83629424360524e-05
-1.91684778732307e-05
-2.18051418989758e-05
-1.19537893289792e-05
-6.3251321567399e-06
-3.40072988353974e-05
-1.92039260777158e-06
-1.96524601072887e-05
-1.7372636608465e-06
-2.49923646001602e-05
-2.27293484956012e-05
-1.88277154689212e-05
-2.7565790845766e-05
-3.84034811231379e-05
-8.19413981006192e-06
-1.51592196081659e-05
-1.84748244134485e-05
-2.10932940769209e-05
-1.75699661364067e-05
-2.5619424258854e-05
-4.7042221102322e-06
-2.35214274263126e-05
-1.94319451928746e-05
-4.94811364768266e-05
-2.96022058945832e-05
-2.54088792973971e-05
-1.95436715704549e-05
-1.78614542235498e-05
-3.292846842567e-05
-1.94194757689285e-05
-1.49810635586335e-05
-1.43558361996704e-05
-2.24877271915385e-05
-1.20502763929908e-05
-4.34801277000861e-06
-1.99223651099786e-05
-2.79889791031147e-05
-2.03637051896779e-05
-1.15438417965044e-05
-2.14212423659687e-05
-1.21658438214838e-05
-3.50436766806474e-05
-1.74193552747455e-05
-1.73106143306036e-05
-2.28136518603598e-05
-4.00256829953387e-06
-3.88938357493801e-05
-1.42324069823315e-05
-1.19431200376552e-05
-1.17644740073685e-05
-1.18474029118116e-05
-1.82556786647032e-05
7.68916535430682e-06
-2.42492105779917e-05
-2.40773843299142e-05
-5.04446730993986e-06
-2.08440110450008e-06
-1.22806192951416e-05
1.10394825803879e-05
-2.7850747320247e-05
-1.38079761994848e-05
-2.5154760905561e-05
-1.10081273345353e-05
-2.61595420503155e-05
-1.11959680482952e-05
-2.19826343703499e-05
-7.65161074483413e-06
-1.82061460803929e-05
-1.11278923048839e-05
-1.06714588737735e-05
-1.75985474729604e-05
-9.39513675410367e-06
-1.71811259408872e-05
-8.0841320210597e-06
-1.04086656501878e-05
-1.59229914742349e-05
-2.508316538145e-05
-1.28581522848687e-05
-2.52462514732526e-05
-8.33104423369446e-06
-3.59170046968707e-05
-3.30025228720788e-05
-3.52936443533137e-06
-3.04939454633778e-05
-2.05140156146226e-05
-6.61044239869332e-06
-4.10213718037512e-05
-2.68389153839895e-05
-1.87016902557465e-05
-5.42646827795688e-06
-2.703608467493e-05
-1.46904703539197e-05
-2.83064786403117e-05
-3.2393474959706e-05
-1.98982974539062e-05
-2.84000997198642e-05
-8.72239812836946e-06
-1.84708285934077e-05
-4.459630798844e-05
-2.58633130618568e-05
-2.41477883631477e-05
-2.79630003223204e-05
-2.69167974711682e-05
-1.35822951222738e-05
-2.20416731999154e-05
-3.64993452975394e-05
-3.5858205256505e-05
-1.01770953396113e-05
-2.81650265123512e-05
-1.33889336428326e-05
-1.68407266105737e-05
-2.49616883471646e-05
-2.32363908073764e-05
-2.05091768075298e-05
-8.55299594222405e-06
-3.7813507191849e-05
-1.39622674256736e-05
-1.46462947774595e-05
-2.22383988845823e-05
-1.36858288909087e-05
-2.28866692854554e-05
-2.90127752489619e-05
-2.50238450109111e-05
-2.04001123410418e-05
-1.1926375371414e-05
-3.01160331864487e-05
-1.50165320143819e-05
-2.1034250877977e-05
-3.21281972270418e-05
-7.75915259284638e-06
-1.80001601093969e-05
-1.05964910437792e-05
-1.21093305339795e-05
-1.93627519786884e-05
-9.36328493873405e-06
-1.29334569472179e-05
-6.81663473263295e-06
-8.65229520133341e-06
-1.36636331722139e-05
-8.54032929878382e-06
2.28935453361918e-06
-2.35190071444145e-05
-1.44936748850022e-05
1.36767653318567e-06
-3.46729838119785e-06
-1.21722310698296e-05
-2.27436359072959e-05
-2.49838699344769e-05
-1.14079265861987e-05
-2.27837429408756e-05
-3.82148313000617e-05
-2.37002555255443e-05
-1.13038362188194e-05
-4.38786740216335e-06
-1.08787430036933e-05
-2.78245917584659e-05
-4.01185992486391e-05
-2.36695843283899e-06
-2.13935228630818e-05
-1.3159987129138e-05
-1.09551470391194e-05
-1.93959209184848e-05
-1.04840539290514e-05
-1.2541084838218e-05
-1.31172413126207e-05
-2.29029730200154e-05
-2.45299917287684e-05
-3.08404663032949e-05
-1.21651006359294e-05
-1.72303230068943e-05
-1.33816528601787e-05
-2.19452821289494e-05
-2.32128798998182e-05
-9.53712452854899e-06
-2.3106122958886e-05
-3.2658900606916e-05
-2.45369041171918e-05
-2.85801107767954e-05
-2.17972937228161e-05
-3.43064985193519e-05
-2.19216631785532e-05
-2.60880272458743e-05
-3.46329467407429e-05
-1.00695016455807e-05
-1.57740731952279e-05
-1.06187694354217e-05
-2.69868147317002e-05
-5.15782621707229e-06
-1.6293222151602e-05
-4.29694601274537e-06
-2.64533840185669e-05
-1.93060207885308e-05
-3.91826372228698e-05
-1.29870344119164e-05
-1.55465261615546e-05
-4.35359917025012e-06
-1.44181934233924e-05
-9.17190788989091e-06
-1.57790669540201e-05
9.12917261455525e-06
-9.41498851052509e-06
-1.28351401794988e-05
-7.1388820717234e-07
-1.81888775305885e-05
-7.74189325928737e-06
-1.45439542504595e-05
-1.30932454503415e-05
-2.68362143152716e-05
-2.8263892227375e-05
-3.09979144525207e-05
-1.05740541017417e-05
-1.7676547176543e-05
-7.66982399560752e-06
-2.1708615599456e-05
-1.90080132718556e-06
-1.66969958478783e-05
2.45482647512504e-06
-2.31482798433216e-06
-7.38256905114361e-06
-1.08775803179777e-05
-2.46295830784734e-05
-8.65667719694395e-06
-1.81242589227143e-05
-2.24896230491742e-05
-1.60170083285651e-05
-3.4674604444318e-05
-1.63813639902599e-05
-9.17707327756874e-06
-1.63044062101375e-05
-1.31435970804132e-05
-3.21044668845964e-05
-3.00509701549658e-05
-4.06218278866783e-06
-1.64461885633695e-06
5.13407810518148e-06
-1.10395802292182e-05
-1.02278110335945e-05
-1.51384166424997e-05
-2.34111803240877e-05
-2.16536172951711e-06
-2.20334758735428e-05
-2.71147753286047e-05
-3.02707391591772e-05
-1.64544366366344e-05
-2.7723962002884e-05
-9.29920938022741e-06
-3.45097196356366e-06
-1.22892705649779e-05
-2.31856226394997e-05
-3.33002992020505e-05
-2.11756275064534e-05
-7.39181883280288e-06
-1.48480105790301e-05
1.73329144677728e-06
-4.84068073490657e-05
-3.25950319497768e-05
-4.62245335567281e-06
-1.22952593484896e-05
-4.60288379671205e-06
-1.69760912756435e-05
-1.36037206661796e-05
-1.82265222334665e-05
-3.69980774802925e-05
-3.66627506057816e-05
-1.25280019574354e-05
-1.87068373959071e-05
-3.32297695812699e-06
-2.05804464081802e-05
-1.69790947384678e-05
-1.8160043925514e-05
-2.75706323905855e-05
-1.43604866560818e-05
-8.49321624958793e-06
-2.59856797169445e-05
-2.79842518668085e-05
-1.11232092307515e-05
-1.60133791367735e-05
-6.16111518547071e-06
-2.30970444373322e-05
-2.1218738822617e-05
-8.36153682149996e-06
-3.18974844150203e-05
-1.54142800522612e-05
-3.62331039987966e-05
-2.64095790200447e-05
-2.19491482849774e-05
-1.46002097061603e-05
-2.30002769006277e-05
-1.68607545092019e-05
-4.84398805656505e-06
-1.98109658184589e-05
3.07536372966432e-06
-1.19627274861079e-05
-2.08041464323046e-05
-6.56685751646724e-06
-2.82928679811496e-05
-2.45051910776862e-05
-2.38282982990857e-05
-9.65459310595003e-06
-1.52403116421618e-05
-2.03584654512456e-05
-1.02615614729196e-05
-2.64012494948028e-05
-1.0210827578397e-05
-1.71544922342913e-05
-2.87146029778501e-05
-5.73665826902935e-06
-4.4820138946332e-06
-1.12276469453103e-05
-1.74279075951861e-05
-7.60334850237789e-06
-3.99520511520602e-06
-1.33594662923792e-05
-1.18289092874075e-05
-2.52569943696989e-06
-2.32930551428345e-05
-1.09712176269981e-05
-2.40708568868526e-06
-6.72710849565272e-06
-6.19289590968188e-06
-2.46912890715987e-05
-2.31608820703829e-05
-2.19644157613107e-05
-1.56256529727263e-05
-1.25544595578465e-05
-1.70926405575975e-05
-1.20004014676051e-05
-1.89234588334109e-05
-2.20376155490705e-05
-1.62915074682863e-05
-3.15637428907828e-05
-2.24467840657493e-05
-5.80971841952026e-06
-1.70464984841387e-05
-2.99710983555608e-05
-1.94292071240724e-05
-1.12064814608716e-05
-3.29828677438495e-05
-2.15193405112443e-05
-2.62234505169121e-05
-3.00445257967645e-05
-2.89089491229764e-05
-2.51168317225685e-06
-1.38976430169748e-05
-1.57645948092868e-05
-1.3976061075197e-05
-2.34242370981913e-05
-1.89460491135146e-05
-1.90147198848407e-05
-2.27112363070466e-05
-2.38683529971723e-05
-2.27651032510623e-05
-3.15778573392383e-05
-1.66840849748726e-05
-1.25857808059177e-05
-2.33615902978945e-05
-5.86410731416391e-07
4.56537956440493e-07
-1.37062101778554e-05
-2.3985217856121e-05
-1.93089645526234e-05
-9.03571784989772e-06
1.43475534658823e-06
-1.51604536200293e-05
-1.93150095390842e-06
8.89161656731795e-07
-2.26097951663012e-05
-5.36000634046619e-06
-7.39417351544432e-06
-5.50206065457328e-06
-1.25058136052517e-07
-9.17503235262044e-06
-1.24642773222312e-05
-2.2959295902024e-05
-1.64623323717786e-05
-1.41085185509375e-05
-2.52286346078811e-06
-7.73684016174955e-06
-1.43735725192828e-05
-1.61970307981944e-05
-3.23151162086483e-05
-4.3749075157668e-06
-3.87303059562407e-05
-1.16222446127296e-05
-2.76995695208924e-05
-6.3121560153925e-06
-1.69424183227915e-05
-2.89333207011987e-06
-1.46166287467378e-05
-2.22536746581465e-05
-1.54518842077491e-05
4.08139691718427e-06
-3.34736221917841e-05
-2.11211553311629e-06
-8.29716079311557e-06
-4.37576814141001e-05
-2.4068596656404e-05
-3.06251409630742e-07
-2.56142229578074e-05
-1.5993587023701e-05
-5.63639364514256e-06
-9.94436150275807e-06
-1.05192893253056e-05
-2.01868432901301e-05
-6.83012874216137e-06
-1.23027100400159e-05
-1.04547749384362e-05
-7.55985081656544e-06
-4.54167683151634e-05
-1.05084914768389e-05
-1.08698934618647e-05
-1.78574657895634e-05
-1.43716875733317e-06
-2.32172160263883e-05
-7.06505674539168e-06
-2.31951165218233e-06
-2.25875152768384e-05
-1.90002077033101e-05
-1.68645117462533e-05
-4.04704834054336e-05
-2.96301459825677e-05
-5.13165285024619e-05
-2.5591063031821e-05
-2.17609499101967e-05
-2.61797671185797e-05
-1.95402501820537e-05
-8.51101315324981e-06
-4.22214218619678e-05
-1.69251230738217e-05
-2.29383417094791e-05
-2.80372121091206e-05
-1.51658725613943e-05
-9.97529067618803e-06
-2.18105848892e-05
-5.99842334606997e-06
-2.87244623685858e-05
-1.08321341903235e-05
-1.86087975097089e-05
-2.8915564424904e-05
-1.78206165793032e-05
-7.59449808921501e-06
9.36339964156683e-06
-1.00386881725226e-05
-2.89526186639878e-06
-1.53195738831714e-05
-2.31073281724595e-05
-2.07646723946015e-05
-2.65050901479002e-06
-1.58671290652641e-05
2.21938238984568e-06
6.68260662922728e-06
-7.27005528913706e-06
-1.31784202024281e-05
-6.23586146030952e-06
1.04373534053041e-05
-2.88584023181394e-05
-2.70796251833583e-05
-2.16516278598304e-05
-1.24742165093944e-05
-1.30677979778434e-06
-2.5600762959961e-05
-1.20015140847388e-05
-1.48551776236499e-05
-1.32280721727927e-05
3.71723709162883e-07
-3.40245405325437e-06
-2.26978147821063e-05
-1.41099288901784e-05
-7.71765517748853e-06
-1.71621636043255e-05
-2.25416710209971e-05
-1.61341244511545e-05
-1.95102086000713e-05
-1.27635613076216e-05
-1.42919060988504e-05
-5.27873232089628e-06
-7.72311042994042e-06
-1.89187124228879e-05
-2.91192707994718e-05
-1.09050686234791e-05
-3.37613031901781e-05
-1.42761350314896e-05
-2.58845377672942e-05
-2.91965744802396e-05
-1.42112346358823e-05
-1.52270330417195e-05
6.62093145573423e-07
-2.0338455034334e-05
-2.79788423592212e-05
-2.0945886772731e-05
-1.47941520267291e-05
-1.94269053720592e-05
-8.4985260102164e-06
-6.62278003711547e-06
-9.04459346261168e-06
-3.97772472993478e-05
-1.41869731370285e-05
-7.22052322677317e-06
-1.5766188346304e-05
-3.74594442925478e-05
-3.08982868164569e-05
-2.14014988139502e-05
-3.24742652636951e-05
-2.17454424783488e-05
-2.36191100743511e-05
-9.66722394666879e-06
-8.71928103371689e-06
-1.21197356657441e-05
-2.45784941260074e-05
-2.98567871919649e-05
-2.11452980333588e-05
-1.64273023931903e-05
-1.77609148517098e-05
-1.20939166416122e-05
-1.65725627175305e-05
-3.16510928134511e-05
-1.12411792344359e-05
-2.12598691568694e-05
-1.04121891427414e-05
-2.10415491374619e-05
-3.05994721816524e-05
-1.07953370582017e-05
-7.77856085441709e-06
-1.59529752369586e-05
-7.69574030489189e-06
-5.58137822440007e-06
-5.83992174700042e-06
-9.04783017421813e-06
-9.85979302716973e-06
-2.54066046713234e-05
-1.07143770355163e-05
9.13474835274562e-06
-1.85423133473939e-05
-2.35224920859609e-05
-2.17029216920742e-05
-1.26073658508495e-05
-7.80233440632604e-06
-1.16397506868704e-05
-1.3600522390012e-05
-1.796720341921e-05
-1.29134970893534e-05
-1.05371943381319e-05
-8.64687101434162e-06
-1.70578094489292e-05
-5.9798977701595e-06
-2.48022771025603e-05
-8.09367919082481e-06
9.42882999004485e-06
-2.96117478494386e-06
-4.99817392922715e-06
-9.33204239215289e-06
-2.88721268909961e-05
-1.65461785455478e-05
4.57255154815904e-06
-1.07799377668598e-05
-1.24942087418148e-05
-1.5858506519203e-05
-1.47506053966231e-05
-4.37309947754642e-06
-2.2381767123073e-05
-2.0547572289397e-05
-1.56419119487729e-05
-2.60584935424755e-05
-1.91603180632092e-05
-3.22191526215018e-07
-3.10967859442223e-05
-9.23890426015559e-06
2.61310039517187e-06
-2.00129483851308e-05
-2.31152497361491e-05
-1.48787049752158e-05
5.42679745631733e-07
-7.36730793406429e-06
-6.22048040970778e-06
-2.56392375144636e-05
-2.55835434326979e-06
-2.45172439880998e-05
-2.72478686651226e-05
-1.50143061325067e-05
-2.41862098705151e-05
-1.53374813478616e-05
-1.46422129356105e-05
-1.42782162319309e-05
-2.77651133540263e-05
-1.42146647582799e-05
-2.74143504201783e-05
-3.77586698211954e-06
-1.57386520465959e-05
-3.5459943918541e-05
-2.26236291176857e-05
-1.67094625327319e-05
-2.64658999795803e-05
-3.35609811861266e-05
-2.1924590938085e-05
-2.31963133423993e-05
-1.24622957459668e-05
-2.18513659972053e-05
-2.16779154910722e-05
-1.53903470063322e-05
2.42392912374823e-06
-2.52614569991518e-05
-2.09845737355073e-05
-8.98147604267612e-06
-2.02621016569827e-05
-2.3019017328241e-05
-3.17596627484851e-05
-3.62767262512636e-05
5.63164692929688e-06
9.20356380848236e-07
-1.55787376250972e-05
-3.80631366502822e-06
-6.71440911310441e-06
-4.25267211390434e-05
-8.49211378722583e-06
-2.75664363097535e-05
-4.85937241711857e-06
-3.01711861219564e-05
3.03203675571357e-07
-3.32173327032477e-06
-1.37085742172846e-05
-6.41815148431825e-06
-9.55814132449827e-06
-1.45734133609315e-05
-9.75121753698734e-06
-1.91051596089917e-05
-2.48990040438469e-05
-1.34696876497279e-05
8.37140324608374e-06
-1.60376482323798e-05
9.70867241443969e-06
-3.79155898484979e-05
-2.00895144529233e-05
-1.51905080738296e-06
-1.49736371812122e-05
-2.50118318787294e-06
-1.48598976164252e-05
-4.52677173854137e-06
3.7593306003469e-06
-1.34242114649161e-05
5.58241714531368e-07
-7.33806416866971e-06
-6.97106047919351e-06
-1.05515186596111e-05
-1.14392072566087e-05
-1.48337919514631e-05
-1.71738163899867e-05
-2.00051441533051e-05
-6.57524775910737e-06
-1.27351417373605e-05
-3.4630059015926e-05
-2.59800576811498e-05
-4.74747207959369e-06
-1.42237985202887e-05
-2.84771276544934e-05
-3.76831679824471e-05
-4.14584073754195e-05
-3.88557599810827e-05
-7.62303282774419e-06
-3.78949209739274e-05
-1.26395729582365e-05
-3.7403891888886e-05
-2.64219576817224e-05
-2.68646667963637e-05
-1.23073373531402e-05
-3.4970486511188e-05
-1.2916151675634e-05
-3.13681103077532e-05
-2.61625535009537e-05
-2.16624846371854e-05
-1.38251940486998e-05
-2.59662126282801e-05
-3.25428327337796e-05
-2.22096084047531e-05
-7.27106833067578e-06
-1.62481468769333e-05
-3.40514463995992e-05
-1.5960028435525e-05
-2.61335686577078e-05
-1.91684160276407e-05
-1.21653443889539e-05
-2.31559010352814e-05
-1.7802295336239e-05
-1.3860123383053e-05
-5.77183915116564e-06
-3.31546784464583e-06
-1.63399110742713e-05
-1.69357534873679e-05
-2.83281620465439e-05
-9.67223396383862e-06
-8.50050524706139e-06
-1.69359391377703e-05
-4.55756503358334e-06
-8.12290429486554e-06
-3.0968775735561e-05
-1.43119904291912e-05
-1.021014592263e-06
-1.90364705483153e-07
2.30802213084619e-06
-1.98382768314359e-05
-1.5388592619627e-05
-2.25608405267117e-05
-2.51336858218304e-05
-3.2828246000138e-06
-1.12479025163788e-05
-7.08671703658408e-06
-1.98766204779814e-05
-1.31229720733406e-05
-7.19040781624095e-06
-3.27878117070486e-05
-3.62943378022827e-06
3.74603743575326e-07
-2.33992771633067e-06
-2.45557238445144e-05
-1.41814203886272e-05
-1.55262075032129e-05
5.16108860070562e-07
-1.00711490302619e-05
-1.57858824853306e-05
-1.93745299233505e-05
-2.59901903841455e-05
-3.74347965408003e-06
-2.19998654219893e-05
-1.13829466338681e-05
-1.87180349198237e-05
-1.55563539269501e-05
1.014036179181e-05
-1.70081110337591e-06
-6.88298850267304e-06
-2.10206349861989e-06
-2.56212561282569e-05
-1.818558843494e-05
-1.85461704203272e-05
5.75955904949153e-06
-2.53254024848456e-05
-1.13777089405134e-05
-9.34944604094653e-06
-1.26849022647065e-05
-1.17763653728028e-05
-1.52187688213828e-05
9.98468927071844e-06
-5.10666140227577e-06
-2.1052636178414e-05
-2.13967681433669e-05
-2.72387212804891e-05
-6.04863749403743e-06
1.18208145785283e-06
-2.07065366906421e-05
-1.28496889976604e-05
-3.98399564006704e-05
-2.18712118324083e-05
-3.46519501281172e-05
-2.20545804309119e-05
-2.47730940464377e-05
-1.70064836858389e-05
-1.93570307630589e-05
-3.08156623379283e-05
-7.98100741572756e-07
-1.18117542562585e-06
-2.49458858929648e-05
-6.77070963926654e-06
-2.15641138347566e-05
-3.43179985193616e-07
-4.74349659864079e-07
-1.40797052642566e-05
-1.25017910223991e-05
-2.06099417980978e-05
-1.90461018731503e-05
-2.92728546105501e-05
-1.72111146611226e-05
-4.85676814022297e-06
9.61484998633255e-07
-3.03682616772864e-06
-2.22448607290878e-05
-3.29643513014072e-05
1.05775655611038e-05
-3.9614426900907e-06
-2.75017843888312e-06
-1.36449003944574e-05
-2.85743204941209e-05
-1.3059811148142e-05
-5.28795226097896e-06
-1.87050335569542e-05
-2.73628754415195e-05
-8.98055743969301e-06
-1.56332289143993e-05
-1.22993366967088e-05
-2.56619479149414e-05
-1.38696594323314e-05
-4.64053854183721e-06
-2.4437386927484e-05
-1.08180731053551e-05
-2.56095997115765e-05
-1.59369822933648e-05
-2.33985186006891e-05
-1.75361006874169e-06
-4.22916161524904e-06
-1.48018544706937e-05
-1.27002764073298e-05
-1.65063205435631e-06
-1.2048562665537e-05
-1.83615196846124e-06
-1.73955211743371e-05
5.33495298915685e-06
-1.6425374436444e-05
4.4211262737935e-06
-1.32777258385655e-05
-2.88942085608357e-05
-1.21942872331054e-05
-1.53199400313376e-05
-2.88996312653591e-05
-3.27289279599551e-05
-3.09965901374503e-05
-4.02199498220318e-05
-2.48255267393306e-05
-4.10424893382615e-05
-1.22353638632436e-05
-1.516550402877e-05
-1.34153812272378e-05
-1.93920817635266e-05
-3.08466561544157e-05
-2.15374209472427e-05
-2.13920323401268e-05
-3.3797218828124e-05
-2.19516575186016e-05
-2.96487632179518e-05
-1.26272817216949e-05
-3.01029247070711e-05
-2.23559843312176e-05
-1.354354300006e-05
-2.49209814471745e-05
-3.01997006993638e-05
-4.83227130587769e-06
-2.800961924291e-06
-2.47861773200482e-05
-8.77423349380237e-06
-2.40623219324711e-05
-2.0990098672396e-05
8.21117566391095e-06
-6.29612647989577e-06
-2.77265068650246e-05
-1.74762008611769e-05
-3.06304057808953e-05
-1.68467679642674e-05
-1.64816866049296e-05
-1.20705807741133e-05
-2.67995023806823e-05
-4.66844039428089e-06
-3.01776466032948e-05
1.92114920549153e-06
-9.66092593301572e-06
-2.29886543339312e-05
-5.79928384150888e-06
-1.05542299479435e-05
-2.46262518010589e-05
-2.52380604642203e-05
-1.46892055033037e-05
-5.18554811959691e-06
-1.27781457148286e-05
-6.64217670760206e-06
-2.15465934802245e-05
-1.15782358309296e-05
-8.15605111543411e-06
-1.49367448501833e-05
2.51372909511761e-05
-6.36205696412665e-06
-1.64935887493051e-05
-1.44517840084106e-05
-6.53192036460395e-06
-1.3385298798694e-05
-5.77199132042048e-06
-9.45199673251752e-06
-9.59905545952743e-08
-3.40962426265937e-05
-3.36647701257252e-06
-3.05025358579074e-05
1.51568508841895e-07
8.17559907655135e-06
-2.46601546763453e-05
5.73461231764077e-06
-2.84367070666533e-05
-1.6309682162248e-05
-2.06396375110873e-05
-8.90812260972498e-06
-2.57919592522101e-05
-2.67795902865392e-05
-2.19935721990609e-05
-1.59543240632264e-05
-1.28179413585626e-05
-2.08859747669271e-05
-2.59009878974167e-05
-1.95055408896023e-05
-3.42191640739961e-05
-2.7218954713577e-05
-1.727072299027e-05
-3.58228175073097e-05
-1.98537983795268e-05
-3.27203941191801e-05
-3.42668880845235e-05
-1.56295815211457e-05
-3.63708312427337e-05
-1.83848937720882e-05
-1.93828100611631e-05
-1.44534787577092e-05
7.9445240270943e-07
-1.57224585885809e-05
-1.0661103023128e-05
-2.37881905933569e-05
-1.21778670481887e-05
-2.98806735185942e-05
-4.60182709803755e-05
-6.6656838426653e-06
-2.5806064026539e-05
-9.90923716176021e-06
-9.45360450893675e-06
-3.04246560585406e-05
-3.11230747265268e-06
-1.02674874116219e-05
-2.32996831715514e-05
-9.38867345626074e-06
-2.31797085198131e-05
-2.33377257134577e-05
-7.97033335213841e-06
-1.6465055703747e-05
-2.36140269734965e-05
-1.19801760372971e-05
-5.66235408572013e-06
-3.06371237076366e-05
-5.69702745018776e-06
-1.14708129188933e-05
-5.07453425478392e-06
5.79114665362309e-06
-1.30902386340687e-05
-2.05942112130168e-06
-3.83100848014411e-06
-2.18587499707401e-05
-1.12228222953151e-05
-1.27484899616443e-05
-1.28549182557258e-05
-6.05333515146664e-06
-2.126955839944e-05
-6.74524624586981e-06
-8.55150141583411e-06
-2.55462994668807e-05
-2.42440546081569e-06
-1.90935443506505e-05
-2.18179898140243e-05
3.00004577390563e-06
-2.41327455390631e-05
-1.49714036801035e-06
-6.13360482020577e-06
-1.49351105149854e-05
-1.25394592882337e-05
-2.41692096521305e-05
-1.49415497073909e-05
-1.22498066858124e-05
-1.52017325188882e-05
-1.99046374874894e-05
-1.45691711462997e-05
-1.15963352049778e-05
-2.96355270229917e-05
7.43968027627518e-06
-2.41137388941295e-05
-1.87013677577881e-05
-2.30126271725291e-05
-2.03668766735382e-05
-3.59980756421344e-05
-1.74200540787143e-05
-2.9429776058964e-05
-1.92106325674675e-05
-4.06893631082503e-05
-1.50560526368419e-05
-1.34782021562246e-05
-2.37562191677441e-05
-7.681065574852e-06
-2.36199134696429e-05
-3.58398621064587e-06
-3.21428651396808e-05
-1.89426157545447e-05
-2.96144378183599e-05
-1.71697557818147e-05
-2.10294530726742e-05
-1.41439075898674e-05
-4.64676187765142e-05
-2.63342627991353e-05
-6.88589572607345e-06
-2.43851479770293e-05
-5.36140785286465e-06
-8.49028815014792e-06
-1.39817039313369e-05
-1.58480049189611e-05
-1.24629465800749e-05
-9.31518262948454e-06
-1.72657592492279e-05
-1.24494912610594e-05
-2.90850686386638e-06
-2.91747632991569e-05
-2.59106380125015e-05
-2.54376117961563e-05
-2.87962770194046e-05
-3.32673621815202e-05
-2.08044603419801e-05
-1.58389703350557e-05
-1.59106693411541e-05
-1.68117416977623e-05
-2.19319020525834e-05
-6.53570031830392e-06
-2.59803657810718e-05
-2.34602927730519e-05
-8.04430097393873e-06
-8.15814862789362e-06
-1.5266584249093e-05
-1.20743787056616e-05
-1.91842646718696e-05
-1.06738545989309e-05
-1.08330918958661e-05
-1.65999468284016e-05
-2.07581259997881e-05
-2.05257840255338e-05
-1.11225286739932e-05
-1.87158958153736e-05
-2.67830325772726e-06
1.03570028771678e-05
-7.76680217401673e-06
-7.08208996997303e-06
-2.76045443522849e-05
-2.13372069239541e-05
-3.71489647259116e-06
-6.4002028607619e-06
-1.81778149353569e-05
5.87343277080851e-06
-6.9578589702267e-06
-2.47696020334761e-05
-1.8283409271841e-05
-3.23175040691148e-05
1.37888992686013e-06
-8.86149156154807e-06
-9.70925315529602e-06
-1.564512172003e-05
-2.45506564437686e-05
-3.76256214874104e-06
-1.24461796755537e-05
-1.66757223255996e-05
-1.90253459729811e-05
-3.27412402836086e-05
-1.24188568929354e-05
-8.28917997715085e-07
-1.53612448294588e-05
-2.96710755189486e-05
-5.25897737556298e-06
-1.7760910597484e-06
-2.69516073079969e-05
-1.01444152661177e-05
-1.18947652602779e-05
-1.16315317770801e-05
-9.0645288520285e-06
-1.40365526249847e-05
-8.70356255953011e-06
-4.20797374980787e-06
-1.22491106197839e-05
-2.94467178613613e-05
-1.75613673882452e-05
-2.12704565500718e-05
-3.11188046150815e-05
-6.93558310274412e-06
-2.19132354247882e-05
-6.84038264135603e-06
1.02063027667825e-06
-1.5582384203151e-05
-2.19519823702027e-05
-6.60971667830264e-06
-2.30599561554683e-05
-1.84403882011504e-05
-2.66237990703526e-05
-1.4001442496079e-05
-3.29598005895592e-05
-1.82807141945829e-05
-2.08232255610656e-05
-2.10605451447483e-05
-1.86863380897462e-05
-1.19782260444935e-05
-1.17658429001935e-05
-1.81460778705021e-05
-1.22125591311069e-05
-5.22046003539244e-06
-9.96348048590456e-06
-1.35586416425381e-05
1.72533929585777e-05
-2.49686308259599e-05
-2.16545632893983e-05
-2.79174642370333e-05
9.38576319564802e-07
4.8029734174628e-06
-1.08090545462252e-05
1.65177858003127e-06
-1.17714284702594e-05
-1.80152857710709e-05
-8.76398687712201e-08
-2.27738875216476e-05
-1.59387843303318e-05
-1.41439843218528e-05
-3.0241683930942e-05
-1.20280908864925e-05
-1.1267086308665e-05
-2.09782711954602e-05
-1.08176851928025e-05
-1.06201608123305e-05
-5.06239001625307e-06
-8.26097123995802e-06
-7.94318378563147e-06
-9.22945142540061e-06
-6.62035687540957e-06
-2.81596966337652e-05
-1.81342980560305e-05
1.37000335158889e-05
-1.01219210759596e-05
-1.3049674883852e-05
-1.19585380087979e-05
-1.34783562216791e-05
-1.88750111553605e-05
-2.52839787294528e-05
-2.18081950943497e-05
