# Supplementary material for: Research on computational propagation and identification of mine microseismic signals based on deep learning
Source: PLoS One. 2025 Oct 22;20(10):e0334641. doi: 10.1371/journal.pone.0334641 (PMC12543183; doi:10.1371/journal.pone.0334641)
Supplement: S10 Data — (ZIP) [file pone.0334641.s010.zip › 000101100001517.xlsx_0.txt_24.txt.txt]

-2.89799865579097e-05
3.61492508123184e-06
-1.72289392900071e-05
-2.35672745526191e-05
-7.59679017731913e-06
-1.30619668349321e-05
-2.55494080006252e-06
-2.18646441510826e-05
-1.36875116066588e-05
-8.89567278092118e-06
-2.3950223523829e-05
-1.27272671564911e-05
-9.42181853155455e-06
-1.88078256635581e-05
-6.97442886044594e-06
-2.06721556996364e-05
-1.2361966680559e-05
-9.64821501181005e-06
-2.43807724519095e-05
-3.68987521210313e-05
-7.12194590806294e-06
-3.12517843964362e-06
-1.77682692711762e-05
3.23653034946488e-06
8.31433958596101e-06
-9.56231689050475e-06
-1.78424488365017e-05
-9.19537968780856e-06
-3.58161343533746e-05
-1.39468079834985e-06
-1.6549582708743e-05
-1.11967240557113e-05
-1.49649469249217e-05
-5.63953494520487e-07
-1.20420478778714e-05
-2.14443562741036e-05
-1.3702570461596e-05
-1.41600729272394e-05
-7.35549769570215e-06
-2.17037100845573e-05
-1.53176166278283e-05
-8.57429014507051e-07
-1.83219975486855e-05
6.16073089095005e-07
-1.52127208201813e-05
-3.37317621798271e-06
-1.025518514974e-05
-8.91130925669797e-06
-1.86133832701301e-05
-1.84285882908812e-05
-2.85938687532261e-05
-2.06611052969863e-05
-1.43290303594364e-05
-1.34196654535239e-05
-2.38301248508784e-05
-2.55480349181862e-05
-3.54426150571276e-05
-3.69997799135785e-05
-2.88324125462405e-05
-1.13755972421674e-05
-3.30323458025532e-05
-1.72387544985376e-05
-1.86844353115624e-05
-8.93807813886465e-06
-1.83765052229138e-05
-2.82128818653973e-05
-2.58279746154321e-05
-1.00236493963278e-05
-2.01921834260448e-05
-1.86464149139949e-05
-1.81854639628374e-05
-2.09626918224697e-05
-1.44985706420406e-05
-3.58548080131254e-05
-1.42330875540664e-05
-1.86390483162913e-05
-1.90083188306092e-05
-3.28027961275571e-05
-2.74688908148605e-05
-5.42554474535372e-07
-2.48955211779292e-05
-5.8082007526748e-06
-3.9025275725819e-05
-2.47984996227454e-05
-2.53348820899447e-05
-2.94964547193332e-05
-1.73254457695164e-05
-3.01466255513102e-05
-1.64268784975013e-05
-8.15970428811205e-06
-3.93588057295099e-06
-2.79756744711395e-05
-2.3335511293994e-05
-2.19537109636608e-05
-8.47004947659854e-06
-2.48670174992166e-05
-2.17150359136297e-05
-1.15452131294097e-05
2.38109842525477e-07
-4.35747599120078e-06
-2.2595999936456e-05
-2.52532082858148e-05
-4.19547324360525e-06
-1.41322524181076e-05
-2.51284090918142e-05
-2.06750359961129e-05
-9.54020791375122e-06
-2.34060911170242e-05
-3.04629221373562e-05
-1.51545287572795e-05
-2.4343965903853e-05
9.13052644976101e-06
-1.79289414090925e-05
-1.6927882849439e-05
-1.6538997378744e-05
-2.19635561044951e-05
2.58309899433558e-06
-2.88069541643658e-05
-1.85046609224326e-05
-4.27664923959977e-06
-8.65618230826161e-07
4.24912651878811e-06
-2.09148554519665e-05
-2.45551035986865e-05
-3.06240238041813e-05
-1.94090192695563e-05
4.66598999150779e-06
-9.19357965841358e-06
-2.24475985160976e-05
-2.86973982764635e-05
-2.74883889257788e-05
-6.47598473621854e-06
-1.13349568060683e-05
-2.16594434684513e-05
-2.09210372316236e-05
-2.79987304804947e-05
-1.99781727188485e-05
-1.20142674956627e-05
-1.59385671614289e-05
-1.70891639581186e-05
-3.48647088475185e-05
-1.09563562347727e-05
-1.66789277813217e-05
-2.13394901202044e-05
-2.91882901764159e-05
-1.91251237840497e-05
-2.27428984399099e-05
-2.12217618380875e-05
-2.11828149746481e-05
-2.30875167266908e-05
-1.82472240388696e-05
-1.95187564628701e-05
-2.23219362648912e-05
-8.75986598898848e-06
-1.81881437714379e-05
-2.63783621941446e-05
-2.3411144276225e-05
-1.65793870128259e-05
-1.15091751330359e-05
-1.46589834660436e-05
-2.50018741743412e-05
-1.17659943868749e-05
-4.04103782121956e-05
-1.51209306232983e-05
-1.39268650065423e-05
-1.70261284754898e-05
-1.10496937881859e-05
-3.47681950494756e-05
-3.05746715373035e-06
1.18105500010125e-06
-1.29393312941777e-05
-8.21931042720262e-06
-8.70448072848084e-06
-1.06955943924851e-06
-1.44252062742218e-05
-4.93695499457288e-06
-6.23885797141391e-06
-9.11245069629301e-06
-1.87212612137317e-05
-1.26520844156698e-05
-6.29468415719519e-06
-6.2865251289462e-06
-2.51766508349515e-05
-3.34459157816283e-05
-9.03153926042899e-06
-7.81625495634603e-06
-1.99933196984057e-05
-2.40833033117369e-05
-7.30724302200522e-06
-2.80525663819245e-05
-1.2104639818289e-05
-4.08872788804334e-06
-6.34051082744587e-06
-9.84538247003845e-06
2.9964806217145e-07
-1.52673251595921e-05
-1.82040127928616e-05
-3.17262769786753e-06
-3.17136176057293e-05
-8.71204824928961e-06
-1.00745838504987e-05
-1.48588284331044e-05
-3.42052213342378e-05
-4.2645380207626e-05
4.78858190411033e-06
-6.83395361077601e-06
-1.35066100936966e-05
-1.78926752875825e-05
-9.44904012996511e-06
-3.84749210720715e-05
-2.20895871701501e-05
-1.17112912339646e-05
-1.90285320851421e-05
-3.73104098560875e-05
-1.95836738002696e-05
-1.66280315656302e-05
-2.75118230519823e-05
-2.94726701764849e-05
-2.54639716769844e-05
2.38530814015644e-06
-2.32698191561502e-05
-2.6277056140319e-05
-2.88625560874332e-05
-1.57587040610075e-05
-3.31379571468335e-05
-1.62645336272207e-05
-2.78978253888481e-05
-1.52952910977968e-05
-3.67050073308929e-05
-3.2290614624292e-05
-1.07479045821257e-05
-1.88571178847249e-05
-3.32360106586258e-06
-1.98681938956961e-05
-1.93249141940025e-05
-1.30461169896251e-05
-1.82573719533861e-05
-2.44737514192355e-05
-2.44777691907743e-05
-1.68799969752596e-05
-2.01374169255314e-05
-1.28971825852759e-05
-1.85758316071929e-05
-1.21595124545796e-05
-1.89352958010225e-05
-2.73847656438506e-05
-2.00651474248321e-05
-3.50020873024307e-05
-5.61918985467676e-06
-7.67729540443622e-06
-1.79934115593802e-05
-7.11799120253624e-06
-3.4309563544478e-06
-1.26377622044971e-05
-1.25122839607914e-05
-1.72213449722156e-05
-1.19532434449063e-05
-3.49633371428907e-06
-4.80633927884667e-06
-2.17771396891182e-05
-2.43699693107709e-05
-3.01719241661652e-06
-1.9128570081803e-05
-1.09985209949316e-05
-1.30668103295039e-05
-1.050890941257e-05
-9.74228904900255e-06
-1.21001119656324e-05
-1.82356467430041e-05
-2.52882419267827e-06
-6.62974940299467e-06
5.19613597471483e-06
-2.07926046069242e-07
-6.07008434551898e-06
-7.44350569511726e-06
-1.28012269733672e-06
-1.65339683826237e-05
-2.1195209576396e-05
-1.40084901298066e-05
1.96592902436935e-05
-2.41319705231911e-05
-1.05279913658902e-05
-2.58539025161608e-05
-1.54726345792179e-05
-2.21985210570173e-05
-1.25285718707382e-05
-1.54729380576085e-05
-1.23227278147431e-05
7.6631962337604e-06
1.64279131048364e-06
-2.91553037587144e-05
-2.03144804664427e-05
-2.8616130683631e-05
-3.04947382411469e-05
-2.23270766663317e-05
-1.30583666195792e-05
-1.04189732711242e-05
-2.41312328014966e-05
-1.22820984911427e-05
-1.35471784289506e-05
-1.58650442344372e-05
-2.87827228763242e-05
-1.71111415037418e-05
-2.68725323154714e-05
-1.31372319482072e-05
-1.85434803738057e-05
-3.35501244507278e-05
-6.80850340292091e-06
-3.66149213680248e-05
-9.14756760093425e-06
-1.40792363829184e-05
-9.15080951832987e-06
-1.67193829944208e-05
-2.30769849485139e-05
-6.61057658658269e-06
-3.16145651679237e-05
-2.82446239369571e-05
-2.80187031580237e-05
-2.56520657928084e-05
-1.65644432107918e-05
-1.93323241709487e-05
-1.46265808367276e-05
-2.16101887755854e-06
-7.4698705245729e-06
-1.15542644179181e-05
-2.56661943215453e-05
-1.67026264665078e-05
-2.60891053660608e-05
-2.64573587663873e-05
1.83689968842575e-06
-1.84368381458267e-05
-1.29555111300429e-05
-1.42385720344382e-05
-1.47519041983696e-05
-7.7918255105377e-06
-4.4636040040363e-07
-1.27940615207479e-05
-8.57721628788948e-06
-1.87243211801651e-05
9.26619719685608e-06
-1.09098493482172e-05
-3.71943464770992e-06
-1.69447888813144e-05
-5.46241418925953e-06
5.79394472680779e-06
7.80436478944629e-06
-1.23797310914546e-05
-2.97495142217881e-05
-1.19375871614967e-05
-4.31584557328246e-05
-3.01740977309071e-05
-2.38323111455843e-05
-1.04945959911893e-05
-2.49726843612044e-05
-3.64380840273348e-06
-3.45670905406023e-05
-1.40247030858859e-05
-1.22097497555025e-05
-7.48024552114676e-06
-1.20406660178821e-05
-2.74575872402692e-05
-1.00194658386132e-05
-1.39965220762103e-06
-6.29378534264812e-06
-1.80919059346412e-05
-1.0568860995792e-05
-2.482782313149e-05
-6.59792000328401e-06
4.84806927427373e-06
-2.52088287275952e-05
-1.22857738108601e-05
-2.53370431044085e-05
-2.11802651504347e-05
-2.23085098103177e-05
-3.0479932641981e-05
-2.58328318274495e-05
-2.87164476713934e-05
-1.98184865314566e-05
-3.95328374609848e-05
-1.17071106629833e-05
-1.10354876018987e-05
-4.69459678930435e-06
-1.10174871839951e-05
-1.74434172277354e-05
-3.32305725159455e-05
-2.64094389788247e-05
-2.53793259149731e-05
-1.97576593507986e-05
-5.49818818639029e-06
-3.29180560331245e-06
-2.28452217393495e-05
-1.75768707438126e-05
-2.77811583969992e-05
-1.01643624856766e-05
-2.82510791003649e-05
-2.41587916603867e-05
-3.36761337848599e-05
-1.88631594986835e-05
-3.65169388918334e-06
-1.78205321251105e-05
-3.31636761417464e-05
-4.73780745813934e-06
-1.81013382131849e-05
-1.60626673512814e-05
-1.99083868700865e-05
-2.876428553064e-05
-1.62769643827848e-05
-1.40548540342697e-05
-1.53462631689732e-05
1.00791356236943e-05
-5.74587227969928e-06
-1.10907932798042e-05
-7.83246525974136e-06
-1.07228310126402e-05
-1.1506452881899e-05
-1.22379985475242e-05
-2.82843121245011e-05
-2.90101324016185e-05
-2.27408324548864e-05
-2.62591676267284e-05
-4.91226679680114e-06
-2.07785927715982e-05
-4.75394771609255e-06
4.31590713414537e-06
-3.35481632849821e-06
-8.99888925015432e-06
-1.01789716306746e-05
-1.99984671197479e-06
-1.58985979767782e-05
-2.04606651123352e-05
-8.40312233353943e-06
-8.10282046371903e-06
-1.77495455157376e-05
-2.14965142336824e-05
-1.20005461903806e-05
-1.00097353674346e-05
-5.94511014279494e-06
-1.45841266246863e-05
-2.58793860285405e-05
-2.65297220171279e-05
-3.23036401502678e-05
-2.68702495854326e-05
5.40488518959629e-06
-4.6874526757462e-05
-1.58317236676897e-05
-3.51156404770243e-06
-2.11272101749636e-06
-1.76456496331716e-05
-1.57103968137115e-05
-2.56880413521687e-05
-1.12035753463312e-05
-3.65002737959339e-05
-1.10228524051688e-05
-3.37392597328497e-05
-7.71999706265787e-06
-1.5125737812216e-05
-2.09596179714942e-05
-3.44201133001834e-05
-2.74564357401544e-05
-3.38175450103337e-05
-1.40591294805045e-05
-1.6847101329518e-05
-2.13691800975533e-05
3.14099068097929e-06
-7.82771430487608e-06
-2.3572187454128e-05
-2.46340325582484e-05
-1.69722366050853e-05
-1.46854133109372e-05
-2.68717821365712e-05
-6.63688145027095e-06
-2.7328155554857e-05
5.38404331501301e-06
-1.93465875319994e-05
-1.75829227354972e-05
-8.82559770669594e-06
-2.20054014801477e-05
-1.07365334630865e-05
-1.60449429891092e-05
-2.1502744453569e-05
-1.42015396094139e-05
-2.17581189001134e-05
2.59012626947273e-06
-1.83698518896568e-05
3.50004549918806e-06
4.75780740397064e-06
-8.59687002636028e-06
-1.03023262031596e-05
-2.40341568495765e-05
-7.88422422491608e-06
-2.02966279171476e-05
-1.51161541398261e-05
-4.76453506480357e-06
-2.44291015348956e-06
-8.34351173864205e-06
-4.18473528683642e-06
-7.39515158369372e-06
2.2251619085103e-06
-3.8527897625781e-06
-6.72932554415359e-06
-6.04940853867363e-06
-1.36383422420809e-06
-2.10537962233691e-05
-2.11009544812087e-05
-2.24645327195558e-05
-2.01225349254213e-05
4.22664109477514e-06
-1.05563536113795e-05
-1.26943273676138e-05
-1.87128516667952e-05
-8.05378334029158e-06
-8.02404951314128e-06
-2.60623145964694e-05
-3.04964534824561e-05
-1.25125905184481e-05
2.03029443366105e-07
-2.11850622794192e-05
-8.30323481257261e-06
-3.32138152534797e-05
-1.19925351252834e-05
-1.02245727276793e-05
-2.32548805443655e-05
-1.44564379937755e-05
-2.54359057217353e-05
-2.05172756867969e-05
-1.19540396744983e-05
-2.40704824660176e-05
-1.20205146247341e-05
-1.58319108627317e-05
-2.17748767114448e-05
-7.53945888138476e-06
-1.42286337366223e-05
4.48039225145503e-06
-1.95737119047034e-05
-5.452466804472e-06
-2.73725275106406e-05
-2.43318283753406e-05
-2.60227483747927e-05
-1.71388788468751e-05
-3.08043557968732e-05
-3.13595992620186e-05
-1.14675175179168e-05
-2.32222202969963e-06
-2.47525942541132e-05
-2.04796289385537e-05
-3.43184360929437e-05
-1.85282072478306e-05
-1.30491518517934e-05
-5.68949751048339e-06
-2.64992411487416e-05
-1.1973371715186e-05
-7.81103208743441e-06
-3.02720298172061e-05
-2.51425498261763e-05
-1.68825177727773e-05
-3.02421757788453e-05
-2.3777077398546e-05
-2.51691619207261e-05
-1.79620204077463e-05
-1.34303854839965e-05
-1.03720443466509e-07
-1.07904565322311e-05
-1.9334866473497e-05
-7.27381441659221e-06
-1.34974636221154e-05
-3.27880301935737e-05
-1.87014887259582e-05
-4.51423595938254e-05
-7.12234090385913e-06
5.12351204958948e-06
-1.17653503945738e-05
-1.3315486900156e-06
-1.7087011526065e-05
-2.06438566279267e-05
-2.33763460231768e-05
-2.46989622838316e-05
-6.08340166320304e-06
-1.24417602310255e-05
-1.48420229804226e-05
-2.79070862140198e-05
-1.60675967129654e-06
-1.29964713658231e-05
-2.94916204000211e-05
-3.28273411975802e-06
-1.24700000817538e-05
-1.2465731233121e-05
-1.44253400969652e-05
-2.58793269778712e-06
-1.25803746998638e-05
-4.56682076620452e-06
-6.72185916287321e-06
-1.41432588600238e-05
-9.21913264941186e-06
-2.65706009362599e-05
-1.75743237885588e-05
-4.08105021113364e-05
-2.63563818370185e-05
4.18791943868517e-06
-1.23184872392852e-05
-1.1838254067658e-05
-2.09692035134638e-05
-2.29475990366365e-05
-1.14918220388972e-05
-6.96201621072214e-06
-2.17195327131793e-05
-1.87021389187448e-05
-2.27024089679306e-05
-8.04370463685462e-06
-6.33496208795145e-06
-2.3229476019332e-05
-9.43983968880546e-06
-8.93096833178743e-08
-2.14727716052607e-05
-1.26535632979901e-05
-2.20373563468838e-05
-1.84570433286795e-05
-1.5228098976078e-05
-1.03952633987703e-05
-1.24583724986882e-05
-1.9976575132406e-05
-2.25656381550704e-05
-1.9553846149611e-05
-2.67955600753654e-05
-1.27908139056249e-05
-2.25821069100645e-05
-2.86475706717867e-05
-3.72178791560419e-05
-2.62514132168172e-05
7.88734904647246e-06
-2.14387455305756e-05
-2.33994529295803e-05
-2.78816636998291e-05
-4.09354272241491e-06
-2.10978586342955e-05
-1.9800563435276e-05
-2.21636269446318e-05
-1.34014054886188e-05
-7.30650655905647e-06
-6.88777879913299e-06
-1.43290742845966e-05
-1.59468755965303e-05
-1.88260679747925e-05
-1.25007189424991e-05
1.21300689209528e-05
-2.63833146988569e-05
-6.79527459009045e-06
-2.20807886567039e-05
-1.68866177804691e-05
-1.62616325419444e-05
1.28604657587927e-07
-1.98478266204911e-05
-3.25313115632955e-06
-3.96801545906864e-06
-8.5622173190632e-06
-9.54668843658608e-06
-2.10119879456709e-05
-2.63224981440007e-05
-2.87633266605962e-06
5.80354597878871e-07
-1.45817692334812e-05
-5.54081230435253e-06
-1.27912263938927e-06
8.22072177215061e-06
-1.42677623132949e-05
1.46768979229787e-06
-1.01464680590908e-05
-1.64460899532754e-05
-2.15227043270755e-05
-1.8807106297453e-05
-1.65754487468462e-05
-1.29257392606668e-05
-1.36720096964424e-05
-1.46925734324567e-05
-2.05302123642449e-06
-1.22737040722149e-05
5.08010890409155e-08
-1.68782742999803e-05
-2.08444876591537e-05
-1.52176080209264e-05
-2.40540481265986e-05
1.39054015257427e-06
-2.78075030578901e-05
-1.87244162298456e-05
-1.99058279024294e-05
-2.63818211610433e-05
-5.13982641918684e-06
-1.77291552844643e-05
-1.60412147586829e-05
1.17499298218758e-05
-2.01785191953717e-05
-3.3820270640414e-05
-1.50578140794213e-05
-1.00393231930802e-05
-2.57998880470817e-05
-2.89249991742769e-05
-1.31595954572003e-05
-2.134812034543e-05
-9.79747084786422e-06
-3.20774330983572e-05
-2.18405255487002e-05
-1.260087850897e-05
-2.87282065400126e-05
-7.47997125515331e-06
-3.41399801658765e-05
-1.48251635671203e-05
7.83993666928033e-06
-9.15429698885057e-06
-3.03355594309743e-05
-2.97989235742491e-05
-1.23488837248888e-05
-1.63276885706876e-05
-2.0444002837219e-05
-9.26157613176169e-06
-3.05800331044942e-05
1.02633770155572e-06
-3.53914579253759e-05
-3.71718775462939e-05
-1.90042231675898e-05
-1.16002419144074e-05
-1.98341005356966e-05
-2.54433187054495e-05
-1.96967130608819e-05
-9.51393090455553e-06
-1.2005929896155e-05
-2.74813917384435e-05
-5.70437759004679e-06
-3.36263639204758e-05
-2.34609758204105e-05
-2.65554244584751e-05
-2.434240495774e-05
-6.64891889002646e-06
-1.6787996602046e-05
-2.73458892256143e-05
-5.97385737817951e-06
-1.07666738483241e-05
-2.99880612218018e-05
1.88675241524634e-06
-1.72197089941617e-06
-1.32684516839316e-05
-3.85202279746126e-05
-2.62438221492029e-05
-2.16313625289857e-05
-6.61398747895117e-06
-1.60219326842566e-05
-2.16955269533055e-05
-2.05641397916203e-06
-1.28311945476182e-05
1.31750228260751e-06
-1.57968333621645e-05
-1.05107787089428e-05
1.51965313318819e-06
2.04157008929821e-06
-8.70303445036491e-06
-2.33690279344677e-05
-1.91358897168744e-05
5.52548474858898e-06
-1.77535009866851e-05
-1.07734732381304e-05
-2.04628174010806e-05
-2.36522738422865e-05
-1.25102471167995e-05
-4.5871311207815e-06
-1.52601633764682e-05
-6.6914080771456e-07
-2.98026478653988e-05
-1.7787939231501e-05
5.11201887512628e-06
-1.74129109596772e-05
-1.19904287506691e-05
-1.51647108350857e-05
-6.38578554094704e-06
-2.50992684423915e-05
-2.99482690686545e-05
-2.02510664157809e-05
-4.82568226691456e-06
-3.61387642922106e-06
-2.69727278462874e-05
-2.34145270737127e-05
-2.37295485997626e-05
-1.42584112448241e-05
-2.70184363293885e-05
-1.61668749916367e-05
-1.35429985238426e-05
-1.55662128638586e-05
-1.97774547541268e-05
-2.65579561890427e-05
-2.73689027853562e-05
-1.33124512584608e-05
-3.7031104738539e-05
-2.51745841696543e-05
-1.52193507222263e-05
-2.98432296531749e-05
-3.29217926787098e-05
-3.61887145360476e-05
-3.1294561309745e-05
-1.19963047419508e-05
-1.63651346850271e-05
-1.54555344315621e-05
-1.82269043258946e-05
-1.54798290712774e-05
-5.70108892978559e-06
-2.23565699992812e-05
-1.49109693002177e-05
-7.65386933301314e-06
-7.2308257333711e-06
-2.35377523584776e-05
-3.3391173422045e-05
-3.56535707971239e-05
-4.22947596838671e-05
-2.59636923586266e-05
-2.44447670083937e-05
-1.39091092065338e-05
-3.30218934792718e-06
-2.09941617123102e-05
-1.21373985942561e-05
-2.15396720363018e-05
4.3893790277308e-06
-2.18295461700637e-05
3.86588376362452e-08
-7.00760167196158e-06
-4.01249033351257e-06
-7.04098291485375e-06
-1.25088071365492e-05
-1.13780519195508e-05
-1.75567495836005e-05
-4.76502185842424e-06
-2.51368324361743e-05
-2.24302678433345e-05
-3.04769984147179e-06
-1.19079075591342e-05
-5.39338387315959e-06
-1.45241761564887e-05
-1.35300912638061e-05
-6.10377665935137e-06
8.27762082238311e-06
-5.63267409068417e-06
-1.7860169719209e-05
-1.82190228525603e-05
-1.62670439153989e-05
-2.87506835093024e-05
5.41502778323188e-06
-1.69835973603281e-06
-1.21372574797565e-05
-3.47319836297e-05
-1.65968254923845e-05
-1.0967318653432e-05
-4.27653022015354e-06
1.98291105210662e-07
-3.06009945772005e-05
-3.49260734918972e-05
-3.03753975265118e-05
-1.11895220554605e-05
-1.8584418287206e-05
-2.3072027994271e-05
-2.37029136043775e-05
-3.41797554250745e-05
-2.22027397740034e-05
-2.01960629970755e-05
-1.86393948167101e-05
-2.60055183873572e-05
-1.34839049900977e-06
-1.79823946547177e-05
-1.3096798664635e-05
-3.6569090375479e-05
-1.4386653968802e-05
-1.55426233979719e-05
-2.31677993201724e-05
-3.79048406136655e-05
-2.12292965441473e-05
-2.14354029386244e-05
-5.11622946805448e-06
-1.20759463366944e-05
-2.56468342209004e-05
-1.05562064587817e-05
-9.78541108974237e-06
-1.61456075051453e-05
-2.27017532237319e-05
1.08363800500702e-06
-1.78290992252987e-05
-1.98522449325645e-05
-2.63339453068194e-05
-8.40184497941307e-06
-2.72733775290608e-05
-1.40026029143213e-05
-8.61202699456881e-06
-2.93971677219054e-05
-2.08529922262998e-05
-1.81579052760758e-05
-9.29478904744949e-06
-1.36515440277186e-05
-2.05167536275127e-05
-2.43467876884257e-05
-9.25123597115626e-06
-3.16788323337838e-05
-1.13736530431949e-05
-2.41845135719701e-05
-3.44928069759858e-05
-2.0849955642825e-05
-1.88229245507134e-05
-1.64979991307292e-05
-4.76997188081993e-07
-5.65373163838641e-06
-1.71136852855025e-05
9.60022583602642e-06
-1.61790852556247e-05
-8.49154810708642e-06
-1.91638015505713e-05
-5.92522728015339e-07
-2.1977516163008e-06
-2.2355147187531e-05
-1.23537365576734e-06
-1.48625129132748e-05
-1.88459091820112e-05
-1.58026839922137e-05
-2.97283277418901e-05
-1.33790824698517e-05
-2.4568758486707e-05
-3.09387885567276e-05
-2.31528336130837e-05
-9.547858436112e-06
-2.31306853630017e-05
-8.9402221140283e-06
-9.2372942938313e-06
-6.2558985128277e-06
-1.19920432295807e-05
-2.97486049657874e-05
-3.7185843702036e-06
-1.63481382866966e-05
-5.97552274698979e-06
-2.57863217525634e-05
-8.06022743624788e-06
-7.65927383876946e-06
-2.69097034611909e-05
-1.60769175161557e-05
-3.63298262952523e-05
-1.30379138825126e-05
-2.66239568980674e-05
-1.88963954118398e-05
-3.9871765864975e-05
-3.62527326186116e-06
-2.17360796031635e-05
-1.86025807819613e-05
-1.13557646728042e-05
-1.8186413045167e-05
-3.27905752110381e-05
-3.80431195362994e-05
-2.11915269038238e-05
-2.34383883605955e-05
-1.96105538513559e-05
-1.51138197800883e-05
-1.0528696628796e-05
-1.50049080241413e-05
-1.67831242585626e-05
-2.68966670503037e-05
-3.22249096205146e-05
-1.2804647895669e-05
-2.47050005528415e-05
-1.99924549987174e-05
-1.59402114597907e-05
-3.04906505400301e-07
-1.61305537484226e-05
-8.26443696803623e-06
-2.27908357982557e-05
-2.93116462990735e-05
-2.12094133623811e-05
-1.31492391592653e-05
-2.52085944796186e-05
-2.18739749290785e-05
-1.300171465452e-05
-1.34230461995745e-05
-6.90219226731358e-06
-1.8362925592711e-06
-1.06016569753595e-05
-1.88059204549003e-05
-1.0754781500734e-05
-6.76019403246757e-06
-2.62961449289561e-05
-3.01139119752169e-05
9.86427477385132e-07
-4.27080896373895e-06
-7.38158575135465e-06
-2.30188118853171e-05
-8.75947550834338e-06
-3.2661333703688e-06
-2.16237268368284e-05
-2.70654988998779e-07
-1.58167063826198e-05
-1.90128598290346e-05
-2.53393749709668e-05
1.6156909162638e-06
-1.40321618981274e-05
-1.77464388406773e-05
-9.15469625368199e-06
-3.18472309229651e-05
-1.31263975733186e-05
-3.80037772101599e-05
-1.23150566257782e-05
-2.38304702108602e-05
-5.98865786046164e-06
-2.25854781807352e-05
-2.09454233576535e-05
-2.6210692708871e-05
-2.66331996129206e-05
-2.76290979015782e-05
-1.8809890419658e-05
-1.44023889147471e-05
-1.90451716776647e-05
-1.25279218127671e-05
-2.10933714390056e-06
-1.76711224989196e-05
-3.22844592766962e-05
-2.06175611795628e-05
-1.61938636618656e-05
-1.31792273547404e-05
-2.24065730961403e-05
-2.27135697891376e-05
-3.43685190738978e-05
-1.11484482620815e-05
-2.57816203148095e-05
-5.52389231482926e-06
-2.4408840960982e-05
-4.44019906065104e-06
-1.49669230954323e-05
-3.77613771344601e-05
-1.90696179203076e-05
4.28494419176478e-07
-1.40446231555408e-05
-3.40491059471305e-05
-2.35763371325698e-05
-7.85794611658854e-06
-1.91949563276213e-05
-7.52419991421676e-06
-2.55245544982402e-05
-3.10253552366412e-05
-2.43531522500565e-05
-2.62816802397052e-05
-2.1878780348045e-05
-2.44131854575495e-05
-3.02968878505136e-05
-5.63657794677984e-06
-7.00434939460221e-06
-3.01049079361445e-05
-3.95564156260909e-05
-9.63585387487555e-06
-4.10724073663334e-06
2.33298460511924e-06
-3.03675955010101e-05
-1.81740827343065e-05
-2.94112086512957e-05
-5.34426967977122e-07
-3.22806868624515e-05
-1.92144796066701e-05
-1.73468752919243e-05
-2.59138066695435e-05
7.73319522524226e-06
-7.39810032364491e-06
-9.61799100959978e-06
-4.13304687872956e-06
-1.09885291182717e-05
-2.29797392625131e-05
-1.91825663715193e-05
-9.89792018660884e-06
-3.25583437050647e-06
-9.56607343361598e-06
-1.31426019615724e-05
-8.34985315326905e-06
-2.2647243212292e-05
-8.73509377095054e-06
-1.44211133209915e-05
-1.85982389963811e-05
-2.66486786880532e-05
-4.8620835157568e-05
-1.92526338870686e-05
-1.12991516961515e-05
-1.82022020197478e-05
-1.46166277337249e-05
-2.0208037635499e-05
-3.84253984066357e-06
-2.41110776232127e-06
-2.32235431230111e-05
-2.19778563834876e-05
-7.36022828676147e-06
-1.42395038776988e-05
-2.78674103372034e-05
-1.40646737547159e-05
-8.6734426663035e-06
-2.90949650170427e-05
-1.95165142131061e-05
-6.76578950046709e-06
1.23178476630475e-06
-3.06466067758441e-05
-1.43472840502221e-05
-7.36830802461393e-06
-1.92701490239668e-05
-1.07043636553005e-05
6.84327002702937e-06
-2.62377311826349e-05
-3.45261553384549e-05
-2.45949055668165e-05
-2.61645521193449e-05
-1.32771992235841e-05
-2.06808847863888e-05
-1.55382011088919e-05
-3.00576457557181e-05
-3.41228320197848e-05
-2.46289515012553e-05
-1.66500495666337e-05
-2.01107419577061e-05
-2.99590742060628e-05
-1.86321009150918e-05
-1.35616016613818e-05
-1.89154917939913e-05
-1.09386649745656e-05
-3.22630834504194e-05
-1.23297991672071e-05
-1.92157869304024e-05
-3.13648666941664e-05
-2.16816618448148e-05
-2.52311773283801e-05
-3.42102166777592e-05
4.11802080335912e-06
-3.80769473667389e-06
-3.69659030399235e-05
-8.40252953910568e-06
5.19984096785934e-06
-1.71979042537526e-05
-2.60776050418574e-05
-3.10270281263054e-05
-3.44626232598276e-05
-1.68808374894844e-05
-1.02451730442484e-05
-4.91124174538202e-06
6.34647310761214e-07
-3.4825836976487e-06
-1.0409498068246e-05
-4.06935891799525e-06
-1.4261887765571e-05
-2.11793015928245e-06
-2.98838864997404e-05
-3.90184897643329e-06
-1.29774301016649e-05
4.41716737066035e-06
-8.738457264801e-06
-3.57252589585541e-05
-1.79788175860776e-05
-2.35220260171853e-05
-1.50883666611771e-05
-1.74012162612148e-05
-2.21633881496194e-05
-1.68240350460803e-05
-1.49938897845109e-05
-2.38678773956771e-05
-2.20443620168512e-05
-1.78466796494335e-05
-8.97276345980026e-06
-7.08777352884277e-06
-2.10211123527337e-05
-1.15692376660503e-05
1.62990162681099e-05
-2.09492640461582e-05
-2.08363150855085e-05
-8.41752653720476e-06
-2.16346553768151e-05
-2.58535780316827e-05
-1.75336890044339e-05
-2.26302530536253e-06
-4.15471125150892e-05
-1.74719168588387e-05
-2.25243305163179e-05
-8.30862895934222e-06
-2.14056497906986e-05
-1.70978624408121e-05
-1.75836492492044e-05
-2.51616599362885e-05
-3.9422188831376e-05
-1.41710241199581e-05
-2.48601858158388e-05
-2.20593114612113e-05
-1.37334520885908e-05
-1.31502482145261e-05
-1.4258464900067e-05
-1.37999044977939e-05
-2.48834748804188e-05
-2.15845977582585e-05
-3.7513675535655e-05
-1.64178518691817e-05
-2.07994015140353e-05
-2.74405269222495e-05
-2.44995229636069e-05
-2.33653663774894e-05
-2.39658676312146e-05
-7.82582650596606e-06
-2.25493432898162e-05
-1.8112227267008e-05
-2.46697447815594e-05
-3.03268924826943e-05
-3.93266418294402e-05
-2.35229387764178e-06
-8.6921664096671e-06
-2.34591140525277e-05
-1.74755433399785e-05
3.55298266538373e-06
-1.45447956714917e-05
-1.2286011229343e-05
-9.19275567810291e-07
-1.37727912024803e-05
7.68996187230343e-06
-2.31967781574867e-06
-1.53922224862629e-05
-5.98466480312648e-06
-1.92871119022614e-05
-9.18345929695204e-06
5.1709924101481e-06
-1.70437072938232e-05
-4.91407550314612e-06
-7.14532273887491e-06
-6.20468560546525e-06
-1.62101738573755e-05
-9.72604724349254e-06
-2.28989013839367e-06
-6.57549670076836e-06
-1.5055168470437e-05
-5.58711002851264e-06
-2.38533959200375e-05
-7.4915331747877e-06
7.85173630772057e-06
-9.18663565040195e-06
-3.09287708626412e-05
-1.00806125465259e-05
-1.56049024232812e-05
-1.58167514396355e-05
-9.37894083511629e-06
-3.10795395222055e-05
-2.76552724586149e-05
-1.55191696818481e-05
-1.95868455921394e-05
2.99095670510802e-06
-1.33342291877478e-05
-1.47476433915814e-05
-2.26475174747736e-05
-1.76642634813287e-05
-1.20704144393896e-05
-1.58843411926522e-05
-1.43995705074718e-05
5.72987948410928e-06
-2.62773446243474e-05
-1.56712483839581e-05
-3.17836182792552e-05
-9.98328498097247e-06
-1.3246937528652e-05
-3.20578830392854e-05
-1.13096194598143e-05
-1.5993578951324e-05
-2.72344838000355e-05
-1.31495129707903e-05
-6.33809123691259e-06
-2.35519701704532e-05
-8.92752877712673e-06
-3.702495170913e-06
-1.8156256022309e-05
-7.43365570005514e-06
-3.40652914952189e-05
-3.45109302749215e-05
-1.56210463463817e-05
-4.90210909286296e-06
-2.86206239484968e-05
-3.94769074719756e-05
-1.30786628587299e-06
-6.88799581164227e-06
-1.4732940915487e-06
-1.09385068779869e-05
-7.56964342968392e-06
-2.11874408346836e-05
-2.03389323046149e-05
-3.01885163618873e-05
-1.42041499714979e-05
9.17303710409461e-09
-1.18431895153534e-05
-2.45720772319017e-05
-1.96196165224834e-05
-3.60758017758957e-06
-1.6639593692905e-05
-3.11066550982291e-05
-2.46211062310894e-06
-1.37061463894968e-05
-2.14062054753023e-05
-4.84983971131368e-06
-1.19503682999664e-05
-2.80502823711086e-05
-1.48325800126798e-05
-5.30898630919334e-06
9.42347067510108e-06
-2.0976773967246e-05
-4.77441704823938e-06
-8.53476230373188e-06
-1.70565022003944e-05
6.0234342120685e-07
-9.61760468858874e-06
-1.86844846315563e-05
1.7302107448184e-05
-1.49582095289115e-05
-2.54648535073917e-05
-2.23148440694407e-05
-4.9450336780566e-06
-7.71505025407781e-06
-2.01379925610407e-05
-1.23931125538359e-05
-1.89290181110776e-05
-1.50966870192941e-05
-2.2576609476009e-05
-1.44221008100073e-05
-2.73680048062779e-05
-5.60284598720196e-06
-3.49118660642398e-05
-8.5897909652491e-06
1.81116058651775e-06
-1.91157220968456e-05
-3.90851126995071e-06
-2.33089202410007e-05
-2.74296537019472e-05
5.23056232077422e-06
-2.08548663681011e-05
-5.57770810097972e-06
-2.33513143682212e-05
-2.38022267151959e-05
1.0547804422346e-05
-1.23680078158211e-05
-7.26600509127942e-06
-3.37429589879416e-05
-1.46256218924511e-05
-2.19775268768287e-05
-1.640802493274e-05
-3.57198348853724e-05
-3.31649867161324e-05
-1.53304679960922e-05
-5.71234812143692e-06
-2.28876185583435e-05
-1.01972842717419e-05
-2.21487080712806e-05
-5.9734772020178e-06
-1.25419875892148e-05
-3.73611831050922e-05
-1.10796313535239e-05
-2.71873520143129e-05
-2.01198695979397e-05
-2.05256108500649e-05
-2.74479421950935e-05
-3.35657635499632e-05
-3.27828535496509e-05
-2.12306264860252e-05
-1.43497060298693e-05
-4.2233535792085e-05
-2.37200811861118e-05
-2.14717717921994e-05
-2.47879094975294e-05
-9.2648765999999e-06
-2.84424438010747e-05
-2.3138578229439e-05
-6.4037979426737e-06
-2.49733129984503e-05
-3.3709955235763e-05
-2.20009492493214e-05
-9.83197596536012e-06
-2.63421848254782e-05
-1.71315903266878e-05
-2.9040459069887e-05
-3.78362894989857e-06
-2.20804904520765e-05
-1.44810976096903e-05
-2.7182564191868e-06
-1.13650747515281e-05
-4.36318556753887e-06
-2.04095062279057e-05
-5.60370327558773e-07
-2.2940313860695e-05
-1.7203294085776e-05
-2.20086406381719e-05
-1.484609901725e-05
5.83909265601647e-06
-1.13301968713465e-05
-1.07879366404063e-05
-1.70628556187583e-05
-6.25545889717789e-06
-3.86466161021547e-06
-1.36889389890353e-05
-1.81529365283642e-05
-2.15197926106176e-05
4.9961101510691e-06
-1.42147545068516e-05
5.7189217959037e-06
-1.95074742499949e-05
-2.65140257848071e-05
-1.68172436771746e-05
-1.13164314111952e-05
-1.36268761268802e-05
-2.45472373276533e-05
-2.52488731136944e-05
-3.367418923711e-05
-2.74479838434202e-06
-1.93818277598087e-05
-2.92430218457227e-05
-1.9804298721122e-05
-6.52825369378254e-07
-2.0272748714608e-05
-1.64256470904394e-05
-3.03681126087129e-05
-2.04686975868989e-05
-2.22425092074036e-05
-1.13647478888315e-05
-3.63180062888528e-05
-2.96799655544985e-05
-1.26293256258048e-05
-3.47627939453103e-05
-2.81309025698495e-05
-2.70924674474613e-05
8.57977850853877e-07
-5.36325114279445e-06
-3.26521644141988e-05
-3.79023971614323e-05
-2.73849897194873e-05
-3.12061781572058e-05
-1.21641456278947e-05
-1.92569804550404e-05
-8.21784998913955e-06
-1.25514244926976e-05
1.89659903568981e-06
-1.09698233622255e-05
-2.92075442227972e-05
-3.31013868144342e-05
-1.64970526941277e-05
-3.1359799786681e-05
-2.74907878565656e-06
-1.51624862362577e-05
-5.61042236208281e-06
-2.88605743125627e-05
-1.98591059281297e-05
-2.28080691914577e-05
-1.63867403701138e-05
-8.88736220467747e-06
-3.6871966573184e-06
-3.26740209255211e-06
-1.34721925634511e-05
-1.86749539881968e-05
-1.32449259815442e-05
-6.90546907142573e-06
-2.12266921900043e-05
-5.3875260203158e-06
-8.17213948776118e-06
-1.44892750434679e-05
-1.16257742618266e-05
-7.88070556299565e-06
-9.71377717995273e-06
-1.77780700829957e-05
-1.12670210181908e-05
-1.31483867870059e-05
-8.48709020414801e-06
-1.22026917642882e-05
-1.0844900851771e-05
-1.82646209326798e-05
-2.30224970635764e-05
-1.11887698036546e-05
-7.81710772751648e-06
5.04214171043394e-06
-6.38667952320199e-06
-1.1097112260233e-05
-8.31072411671644e-06
-7.2987967928479e-06
-2.2024955482018e-05
-8.04258253007384e-06
-1.82304052808043e-05
-1.07681586539404e-05
-7.79684612356905e-06
-2.16639682310891e-05
-2.00959942451872e-05
-2.08215211352463e-05
-1.41620634651157e-05
-3.11058410644821e-05
-2.48959338267768e-05
-2.8567396079809e-05
-1.2095543285201e-05
-3.24406833963677e-07
-1.86693406857932e-05
-1.02742573847811e-05
-2.36211327762126e-07
-1.82935939782073e-05
-1.68904328427724e-05
-1.64975744648791e-05
-1.90502552637658e-05
-2.38184760124935e-05
-1.26026659961587e-05
3.03959711115735e-06
-2.46974048924427e-05
-1.22174528782607e-05
-2.93348439329077e-05
-3.1003806282124e-05
-1.36985821762803e-05
-2.50315602704827e-05
-1.76275244309842e-05
-3.98053378913736e-05
-2.26721748413551e-05
-9.89230506466585e-06
-1.28058019204638e-05
-3.71454497838104e-05
-2.90337745204768e-05
-1.90234966062262e-05
-2.13300594400259e-05
-2.0783597222042e-05
-1.96255582537593e-05
-9.55305414360715e-06
1.38594536113042e-06
-1.54704725336226e-05
-3.35842110641797e-05
-1.37385507495893e-05
-3.32236244564205e-06
-1.78292867881412e-05
-6.03008068980367e-06
-2.08344758313476e-05
-7.87812993074986e-06
-3.00559606607601e-05
-1.26979775308998e-05
-1.86851357702533e-05
-3.41323758260211e-06
-5.0995135242164e-06
-1.5510550506907e-05
-1.31536837828908e-05
-4.50967479409069e-06
-2.10994931465886e-06
-1.9930128353938e-05
-2.16351673457672e-05
-1.2250590025426e-05
5.67822756719184e-06
5.39205272277099e-06
3.66497704643698e-06
-1.98924344069845e-05
-2.23278014847517e-05
-2.49125618945285e-05
-1.21185616447719e-05
-2.0873518203991e-05
-2.54986899650544e-05
1.2386174809222e-06
-5.7449444841489e-06
1.75677488350797e-06
-2.51678416586853e-05
-1.28032537326451e-05
-1.14927979315035e-05
-2.56992307982371e-05
-1.51923520506229e-05
3.81803126069501e-07
-9.8594661842069e-06
-1.46644347629424e-05
-2.07481477963654e-05
3.96247040472868e-06
-1.75106826147575e-05
-1.89136989169215e-05
-3.28163138150259e-05
-1.72662777491436e-05
-1.01671335243282e-05
-2.22746679756121e-05
-1.64072546028789e-05
-9.31455015337821e-06
-1.25589464610691e-05
-3.86981628373374e-05
-2.24392124314023e-05
-3.46641577215938e-05
-1.95021386295147e-05
-2.47366564189603e-05
-1.61015429170352e-05
-2.13021286257023e-05
-9.82773965752448e-08
-1.80068664198083e-05
-2.14740471043523e-05
-1.90271723990159e-05
-6.92044124389417e-06
-3.52469880759724e-05
-1.90080572490454e-05
-7.60048419276671e-06
-3.40787534001531e-05
-2.64138955839048e-05
-6.21907441016553e-06
-3.21384776794797e-05
-1.89526897888923e-05
-3.0681635827214e-05
-2.24331688348752e-05
-2.42354861081903e-05
-1.77065515592824e-05
-2.2169302720049e-05
-1.75503313848861e-05
-3.66184909560815e-05
-2.86756846300371e-05
-3.18732277068883e-05
-2.80234380405452e-05
-1.95460530507438e-05
3.54394193758331e-06
-1.59262769356323e-06
-7.00720901285216e-06
-1.54395865009121e-05
-5.0259688038253e-06
-3.07593281303417e-05
-2.69233132529547e-05
-1.43596161762734e-05
-2.60974895233801e-05
-1.48850854691968e-05
-1.18617360790328e-05
-2.10799557128457e-05
-3.67002873006976e-06
-1.45766711608147e-05
-3.21785285486322e-05
-3.06077788517179e-05
-7.95163100563356e-06
-2.07053910649989e-05
-3.91606060839563e-06
-5.35448848202531e-06
-1.20384478181506e-05
-1.43091762990681e-05
-3.08955967313953e-05
-1.98586893734933e-05
-1.6832516593057e-05
-1.48059034014025e-05
-1.48503199696885e-05
-1.71061146313406e-05
-2.73435277672467e-05
-2.2195567014253e-05
-6.11190581324405e-06
1.01474701566301e-06
-7.38321175334996e-06
-1.17966808588045e-05
6.93145716471059e-06
-2.1485608896632e-05
-1.73467370639179e-05
-1.4712759091493e-05
-1.15108984566523e-05
-1.03784036808577e-05
-1.97569357511854e-05
5.40690949147546e-06
-2.59551005238396e-05
-1.43504306801618e-05
-2.2020703901489e-05
-3.69672787494958e-05
-1.76763827366468e-05
-1.78226579876229e-05
-7.58040034305172e-06
-8.49369801734866e-07
-1.76192591238815e-05
-3.11892591923084e-05
-3.37530125231991e-05
4.16271255567486e-06
-2.69350099186454e-05
-2.9369200446689e-06
-8.4601624352115e-06
-2.1044651442611e-05
-3.03260604203024e-05
-2.08355184178836e-05
-7.72192919214366e-06
-8.99178698491333e-06
-2.24287813280833e-05
-2.82618714379038e-05
-7.36978116444583e-06
-1.75128082264848e-05
-7.42233690561561e-06
-3.13543216103375e-05
-2.84029202129639e-05
-2.70173672588622e-05
-2.40468359619582e-05
-4.17336290580659e-05
-1.38275905811386e-05
-3.9831879403821e-05
-1.78951818987007e-05
-1.36231473165546e-05
-3.44991082786864e-05
-4.19910651488717e-05
-4.39034007985991e-05
-1.84718804020328e-05
-3.10955605691774e-06
-2.84037575133856e-05
-1.80064539056391e-05
-2.09538457934106e-05
-1.82913909707965e-05
-9.82077721083661e-06
-2.13681988607025e-05
-1.10325606002995e-05
-1.66443935543633e-05
-1.42230959986786e-05
-1.12081293683473e-05
-1.37363964405999e-05
-1.61324985569022e-05
-1.78842355549218e-05
-5.90438279918404e-06
-1.1988681227161e-05
-9.24390580925875e-06
-3.35216738312031e-06
1.45820526878298e-06
-1.57295633776586e-05
-2.67206452775754e-06
-3.22467578894352e-05
-9.12311449985814e-07
-1.0741527727788e-05
-1.07757622746436e-05
-7.23974651402526e-06
4.54909143989678e-06
-1.40507879168585e-05
-2.35801893533333e-05
-1.15595913171748e-05
-2.39354099557225e-05
-1.17758034951312e-05
-2.30916952406489e-05
-1.82331638174805e-05
-9.33594580567828e-06
-1.53321466410138e-05
2.49281554084236e-06
6.82916598148816e-06
-1.98662750309264e-05
-5.5514438699694e-06
-1.00302975079275e-05
-4.41412328164286e-06
1.24560668333877e-06
-1.46291122469873e-05
-8.10678116922312e-06
-6.60419278443743e-06
-6.78201656930831e-06
-1.92514945960223e-05
3.07070909118128e-06
-1.04709072247534e-05
-1.19962248297355e-05
-1.33620779142632e-05
-1.7944635677563e-05
-9.95055436952112e-06
-2.81527904505035e-05
-5.25080123572348e-06
-9.38767100437913e-06
-2.30957808538147e-05
-1.67426761086017e-05
-2.36253928647851e-05
-5.20810925921774e-05
-1.78501522954638e-05
-1.90406066629552e-05
-7.61799222725732e-06
-1.9945341145659e-05
-3.75697552534626e-05
-3.84180363309394e-06
-2.41642242819322e-05
-2.95295131031926e-05
-4.06484791138327e-05
-1.20394143227612e-05
-1.2062956283712e-05
-7.83103442599029e-06
-2.11568368172886e-05
-2.2237057296215e-05
-4.76562352384458e-05
-9.76602860375296e-06
3.80725121862427e-06
-2.72530782005442e-05
-3.2065317879017e-05
-1.37939603757104e-06
-2.69569424907131e-05
-1.80615238912839e-05
-1.87819526799098e-05
-3.22848606766318e-05
-1.19259431020556e-05
-2.20946935804083e-05
-1.9232991234016e-05
-2.1865482479739e-05
-2.84309743257603e-05
-2.26099732438548e-05
-1.48630033664521e-05
-8.57511226757828e-06
-2.7995227306745e-05
-1.4286816747016e-06
-2.59432327162184e-05
-2.24219667599551e-05
-1.62327946408891e-05
-4.66824905046261e-06
-1.62369123977778e-05
-2.81140177417561e-05
-2.04807383347677e-05
-9.17996837849684e-06
-2.64395742483182e-05
-1.47713773942767e-05
1.11627739553494e-06
-9.59147079031544e-06
-2.39944113594215e-06
-2.26049862359032e-05
-1.69949674323571e-05
-1.77781459132368e-05
-2.62556008106098e-05
-1.41554376244609e-05
-1.13697648156357e-05
-2.38862067496119e-05
-2.8881011751486e-05
-2.26920767688197e-06
-3.92384804921972e-06
-2.12158795351392e-05
-1.12585390104161e-05
-7.46072668812758e-06
-1.32813529597646e-06
-2.26548531268294e-05
2.38705133021104e-06
-1.44540926686359e-05
-3.54767501094696e-06
-1.36940458837034e-05
-9.89904946137621e-06
-1.59045438286553e-05
-1.20217807031099e-05
-2.7837638566165e-05
-1.02127742527493e-05
-3.28513920338968e-05
-1.29652654279016e-05
-4.83822731884363e-06
-1.88592329447109e-06
-1.90652112814224e-05
-1.21974727873763e-05
-1.71096495274641e-05
-3.26888773932574e-05
-1.52172644851381e-05
-2.78694968120256e-05
-1.2683308201805e-05
-5.96319942921429e-07
-1.27666762512604e-05
-4.10421364519773e-06
-1.16462300018539e-05
-8.87986713294599e-06
-1.160413351803e-05
-2.43480322950087e-05
-2.24737471219802e-05
-4.41899288642939e-06
-7.5566408459472e-06
-3.07833424578817e-05
-1.1052296154687e-05
-1.23218592122695e-05
-2.79874093241059e-05
-1.92630542882705e-05
-2.06630919707592e-05
-1.45058225013679e-05
-1.55087463887152e-05
-2.43085364706851e-05
-2.17782591571063e-05
-1.42073690839039e-05
-2.80483165744267e-05
-1.48878013969329e-05
-1.41302238788206e-05
-1.69253206730696e-05
-1.93391332841133e-05
-1.90023123128722e-05
1.0199435283887e-06
-3.31793155981877e-05
-7.83250277120344e-06
-6.36248009517802e-06
-1.31914585786317e-05
-9.62325898572129e-06
-2.4038271888362e-05
-1.65384212169155e-05
-3.84508662547952e-06
-2.32557392524808e-05
-1.82145026237268e-05
-1.10271430531638e-05
-1.03400671079292e-05
-1.72041078332882e-05
-1.84604261469505e-05
-1.97470084588535e-05
-1.20175164711465e-05
-1.56278781822378e-05
-9.42618116877295e-06
6.50811291041911e-06
-3.48191610262763e-06
-2.98300043445745e-05
-1.91239673305158e-05
-9.53657350741478e-06
-1.41791798666084e-05
-2.87656482674388e-05
-5.82755933106432e-07
-5.08870320699633e-06
1.5468641379189e-06
-2.04442307660163e-05
-1.68489018576995e-05
-2.0881387442126e-05
-6.04061818060016e-07
-2.00046489232627e-05
-7.85822364990478e-06
-2.73937571433031e-05
-5.08834504326044e-06
-1.57807247076656e-05
-1.05497794291592e-06
-1.58102954198957e-05
-2.61107645069346e-05
-7.24748727926116e-06
-2.58546498695657e-05
-2.65634501418623e-05
-2.04554419698055e-05
-1.89794645524556e-05
-6.19905140745598e-06
-1.2917229621265e-05
-2.67758659416865e-05
-2.59977682902365e-05
-1.00126905151423e-05
-2.89713187619928e-05
-3.6392765965339e-05
-1.06796563191765e-05
-1.1555239797735e-05
-6.7152101589482e-06
-1.10349562882866e-05
1.31312324776379e-07
-2.12664050274471e-05
-1.20763144794181e-05
-2.12317448731342e-05
-2.10448174912869e-05
-2.90764602846678e-05
-2.58678906133194e-05
-2.55015949819937e-05
-9.37119177269605e-06
-3.06961584533265e-05
-2.0743835206503e-05
-2.4216002816367e-05
-2.38656622123803e-05
-2.23513167350843e-05
7.46413982181136e-07
-9.68643574019626e-06
-6.67510951969825e-06
-2.15819211665208e-05
-2.07774801256876e-05
-5.4291249910804e-06
-2.36217183689518e-05
-1.6273337265869e-05
-3.98303667518167e-06
-2.33474905907958e-05
1.82985702897281e-07
-2.71598684446669e-05
-5.18857088573617e-06
1.02479870299317e-05
-1.63522152577949e-05
-7.93598457170215e-06
-2.76417607626868e-05
-2.17930265110714e-05
-9.1016948459312e-06
-2.34044377677181e-05
-3.56853139149983e-06
-1.78633882461877e-05
-7.30178051451207e-06
1.01066598600185e-06
-1.80299259090324e-06
-2.18977171569751e-05
-1.69344552743102e-05
-1.88476321532582e-05
-5.16278545225602e-06
-1.75321593181339e-05
-1.20171694372992e-05
-3.81699598839589e-06
-1.78466824178993e-05
-1.41609365413791e-05
-2.06158703844485e-05
-7.67761889000202e-07
-1.53807705819137e-05
-6.60045061805755e-06
-1.41560415486814e-05
-2.17372776034393e-05
-3.28919979232036e-05
-2.71478882250628e-05
-2.9918688079864e-05
-1.17692727286956e-05
-2.36989541072644e-05
-9.9170103092143e-06
-1.49787467554518e-05
-5.46114886669758e-06
-1.03260444698499e-05
-3.28475265976648e-05
-1.94905679826087e-05
-5.30091142867697e-06
-3.12089087452869e-05
-2.40233194537325e-05
-1.05168446431541e-05
-3.55088860518237e-06
-2.79818987568422e-06
-6.32734441774933e-06
-1.82793157385961e-05
-1.26683874949166e-05
-2.31609950511076e-05
-1.64477762059641e-05
-2.56555170652776e-05
-5.48931884507544e-07
-3.17037746034621e-05
-2.53463303719685e-05
-2.18863409693075e-05
-1.91772827845247e-05
-1.79303736900502e-05
-2.90717522581652e-05
-3.22663363483345e-05
-5.51682675720004e-06
-1.49033516637205e-05
-2.24446093013581e-05
-1.42461565268048e-05
-1.64117702971125e-05
-1.89424256853052e-05
-3.50868429446506e-05
-5.31747852740381e-06
-6.19065860416373e-06
-1.93941087745037e-05
-1.56607185816442e-05
-1.58093617517587e-05
-7.49152448922175e-06
-2.55156668733802e-05
-1.81702295407713e-05
-1.21944200318349e-05
-1.12753339699651e-05
-1.99051811259831e-05
-2.15749051055047e-05
-9.99861361965965e-06
-2.31839480466504e-05
2.80095255990992e-06
-6.95085803989481e-06
-1.40982334827336e-05
-2.27967924282633e-05
2.36995719003432e-06
-8.05635034978764e-06
1.08824401577787e-07
-1.65206358210996e-06
-7.37877351535017e-06
-2.68137494145338e-05
-2.52980271422278e-05
-2.00245996391753e-05
-1.12024090528993e-05
-2.1387129089506e-05
-1.38705262721011e-05
-1.00915100767152e-05
3.03282122447891e-07
-1.77006865065679e-05
1.64573906873081e-06
2.23376024226153e-07
-1.55036701080791e-05
-3.05467994622667e-05
-1.31865498998401e-05
-1.81500125411954e-05
-2.83797114297357e-05
-8.35957185989714e-06
-1.53125726074178e-05
2.34966410490388e-09
-8.97511630242627e-06
-1.32991954057178e-06
-2.11644248695256e-05
-1.34754397917209e-05
-1.82391771942662e-05
-3.88791413485039e-06
-3.58658699899938e-06
-1.21260961424114e-05
-1.224169723438e-05
-2.45826556179489e-06
-1.36725402261152e-05
-3.27310733366096e-05
-1.68023898368499e-06
-1.57050097364569e-05
-2.54319179645526e-05
-3.17546463152918e-05
-1.22124459878873e-05
-1.81995300649221e-05
-1.25852443478037e-05
-2.32788877002272e-05
-1.40853517981634e-05
-3.19300099422228e-05
-1.97840763252658e-05
-1.92743482212255e-05
-2.05085181079039e-05
-2.1394271744574e-05
-2.01446101826036e-05
-2.10089372802783e-05
-3.03012025951618e-05
-1.92367943831157e-05
-1.9690960746536e-05
-3.57127776282085e-05
-1.02065574493223e-05
-2.21598456743837e-05
-2.02748945393864e-05
-3.62867592876333e-05
-2.13221500418066e-05
-1.6195106635153e-05
-2.42209899208413e-05
-2.88097715506095e-05
-2.40381294217768e-05
-9.06255377513689e-06
-1.83307894570078e-05
3.74453673049083e-06
-1.05987507143394e-05
-3.61904433329666e-05
-1.91909173925152e-05
-9.96862089280086e-06
-2.68105044523681e-06
-1.90994334537377e-05
-2.16199265301632e-05
-1.49502049362252e-05
-2.16570535992813e-05
-4.46352491320052e-06
-1.92793044642697e-05
-3.18598077216856e-05
-3.14910279664734e-05
-3.48426219251522e-05
1.47402191111347e-06
-3.59538698869699e-05
-3.83056441526104e-05
-3.5430425741448e-08
-8.03971068433001e-06
-4.44507147367485e-06
-3.61896701002932e-06
5.72586965887822e-06
-1.23446101762893e-05
-2.45419163783188e-05
-9.83429128561947e-06
-1.75407440693032e-05
-2.77386082780889e-05
-4.27849796630868e-06
-5.17721313720489e-06
-1.51470796070987e-05
-2.03533857659631e-06
3.94902486939054e-06
-6.75652525513711e-06
-1.39230012557028e-05
3.5386417067194e-06
-2.33209124559515e-06
-1.05080595556003e-05
-1.25806716936752e-05
-6.64987759217566e-07
-3.35299153931297e-05
-1.37429634743195e-05
-1.59595619012412e-05
-2.31930280058802e-05
-2.47999655464264e-05
-1.61117188687405e-05
-9.51208638282679e-06
-1.43028110126629e-05
-2.30111588673337e-05
-1.85389276578561e-05
-1.77647633206338e-05
-2.63977397864553e-05
-2.05942260906351e-05
-9.26510711919329e-06
-2.24367210066373e-05
-2.39890404190804e-05
9.86262930941201e-06
-8.43856038925406e-06
-2.41829724212669e-05
-2.73319540284056e-05
-3.88495090628918e-05
-1.013351972139e-05
-3.36617986929058e-05
-1.26614416571706e-05
-2.26277932490013e-05
-2.59313896496111e-05
-7.77508062395892e-08
-1.37079656708011e-05
-2.41269238611726e-05
-2.48427871530935e-05
-2.02162287267762e-05
-4.2433488910432e-06
-3.15923493529528e-05
-5.16199260286637e-06
-8.93930825800448e-06
-2.89745156488026e-05
-2.37672622588267e-05
-1.76478769701585e-05
-2.42532555905406e-05
-2.57717664669735e-05
-2.19722955516809e-05
-4.17880856837148e-06
-2.03360901327776e-05
-1.9797040643039e-05
-2.53181080183775e-05
-1.78858804549903e-05
-2.26648766446224e-05
-6.70207820030929e-06
-3.08539422187371e-05
-1.49960788397544e-05
-1.18983906028246e-05
-9.10650490836544e-06
-9.65499489201755e-06
-9.75379314107304e-06
-8.65775640029127e-06
-2.46758331170922e-05
-1.30606970149447e-05
-5.8670784769578e-06
-8.96608416140397e-06
-2.14487974750592e-05
-1.12639675373609e-05
-1.40893678668414e-06
-1.30410306217784e-05
-1.16162564008593e-05
-8.74929315161646e-06
-1.29308088288882e-06
-7.57264516379838e-08
-7.20397277590161e-06
-5.7194831226055e-06
-7.40514310671036e-06
-6.47233873995131e-06
-2.89517796244012e-05
-2.14331472559924e-05
-2.62993869078761e-05
-1.36991113960766e-06
-2.04283124536267e-05
-3.57275130687029e-05
-7.06237967144609e-06
-1.77904601052253e-05
-1.8771806193063e-05
-1.78657875052876e-05
-3.28147609857082e-06
-2.40672869728963e-05
-2.65092475522498e-05
-2.70498459194363e-05
-1.81911432715667e-05
-1.48661736715526e-05
-1.83522304421423e-05
-1.23499962292937e-05
-1.32721465728836e-05
-2.55002019506244e-05
-3.4618764669291e-05
-1.49456512991676e-05
-2.26340561356592e-05
-2.96984062440763e-05
-2.24423759315124e-05
2.1867508921505e-06
-3.87381953190826e-05
-4.0622977787489e-05
-1.68630046202358e-05
-1.22624723151892e-05
-6.85430339671892e-06
-2.40935107092342e-05
-1.93375600932284e-05
-4.82141326258051e-06
-2.58582499933791e-05
-1.38440400561007e-05
-1.39026303173925e-05
-6.3499477873538e-06
-2.64376516151816e-05
-1.66497746448482e-05
-2.13397689421681e-05
-1.25707208394573e-05
-1.37576826358335e-05
-2.03077067957467e-05
-2.36824763610669e-05
-1.98848290876889e-05
-1.40850872697891e-05
-1.92725220831767e-05
-3.1763486325099e-05
-7.97083923032443e-06
-2.1362464530751e-05
-9.37195744674298e-06
-1.92217580499854e-05
-2.32837506568402e-05
1.20334174323362e-06
-2.56822674524532e-05
-1.90348419787962e-05
-2.4250152436876e-05
-1.49265088620149e-05
-1.35938724637128e-05
-5.30557613349718e-06
-1.29925923234988e-05
-1.73268216114206e-05
-3.85747216066208e-05
-1.02934263338326e-05
-1.08019380449129e-05
-1.42717026983592e-05
-2.76672269003113e-05
-5.46631158200776e-06
-1.18691748826927e-05
-1.78757145517833e-05
-8.27370067470958e-06
4.28577034075607e-06
-1.37936502169991e-06
-8.2874916919129e-06
-7.30977534291531e-06
-1.16145732989285e-05
4.56873815379889e-07
-9.28950091428369e-06
-1.55556804188533e-05
-1.18423125139042e-06
-1.44187562470169e-05
-1.09501308362018e-05
-3.16016170548016e-05
-1.34955389648159e-05
-6.69912531953097e-06
-2.14990060927323e-05
-1.85663035544385e-05
6.33912715192809e-06
-2.17507767619221e-05
-9.56920323817643e-06
-1.1305994399635e-05
-1.44194759518692e-05
-1.09807710980523e-05
-3.09874307644039e-05
-1.77951444925739e-05
-1.16542443160036e-05
-2.18150538718211e-05
-1.5852380381275e-05
-1.42859112084884e-05
-2.34054899249185e-05
-1.47272669745832e-05
-8.05444716245962e-06
-2.07870213678714e-05
-1.84966839857436e-05
-1.68614234676938e-05
-1.21252953870794e-05
-1.36847816191725e-05
-1.69371911311386e-05
-2.38177812628882e-05
-2.47221677599754e-05
-9.51226818456697e-06
-3.18758127008103e-05
-2.27096280757397e-05
-1.44169058524371e-06
-2.72280554293649e-05
-2.27045880675577e-05
-4.0065192856491e-05
-6.45097434715148e-06
-2.00516551048844e-05
-1.52262881867836e-06
-1.19920502031682e-05
-2.50189539960574e-05
-1.00760200729131e-05
-5.50258863039685e-06
-1.97979681822823e-05
-2.12019067770786e-05
-2.38558055462686e-05
-2.81405760577636e-05
-3.35707876833639e-05
-9.56341489281871e-06
-6.72159125482212e-06
-1.33425823839653e-05
-2.46714034669842e-05
-1.92672359543617e-05
-2.42743607927754e-05
-5.70941719892073e-06
-1.92154845909173e-05
-2.27513369774941e-05
-9.08718630701361e-06
-1.71031603286331e-05
-1.1481523132945e-05
-1.93731982782423e-06
3.75169871826226e-06
-5.88723895971748e-06
-9.60655943123683e-06
-7.27375326224494e-06
-1.23349370597967e-05
-4.27527823431176e-06
-1.46817592967919e-05
-6.59767881407131e-06
2.2066733962533e-06
-7.5467262823818e-06
-1.4161780591501e-05
-6.37330602258589e-06
-2.04742733020683e-05
-4.63272871507675e-06
-3.07548481780309e-05
-4.51587088166847e-06
-9.07102012182285e-06
-3.33691013244765e-07
-9.69399365749983e-06
-3.13936270667935e-05
-1.0883080639205e-05
-1.56377979463726e-05
-1.7973135677272e-05
-1.75984427571707e-05
-2.06236425064883e-05
-4.09922400316729e-06
-1.26456936182749e-05
-1.09458811977111e-05
-1.66373207330836e-05
-4.76285750364176e-05
-1.38294614699538e-05
-6.93548211016527e-06
-1.58236686762883e-05
5.53186405456113e-07
-2.17507022928386e-05
-2.60295270556495e-05
-1.85730108754757e-05
-7.78231651077191e-06
1.61165120931375e-06
-1.45046600214834e-05
-3.08306175233148e-05
-1.11217187857179e-05
-2.23496243671021e-05
-7.22420702760823e-06
-3.58083240616831e-05
-3.81164467890813e-05
-2.42409808341654e-05
-2.259552403741e-05
-1.78650994576228e-05
-1.41255623016469e-05
-2.10714628339594e-05
-2.92444900508268e-05
-2.32546879802837e-05
-1.93233091847129e-05
-6.26589224964416e-06
-1.07719681045167e-05
-3.4500884952336e-05
-1.3605504445027e-05
-2.51975693915132e-05
-2.23887347677877e-05
-5.83898117703963e-06
-2.94084588526891e-05
-1.73913548816157e-05
-1.2753619066491e-05
-8.71131254110134e-06
-2.33179243747958e-05
-2.04099879980802e-05
-2.46186475877904e-05
-3.47387658162843e-05
-1.92449197773392e-05
-1.2328610953712e-05
-2.26806490172828e-05
-2.67346536733863e-05
-2.49706634599187e-05
-2.99566725304386e-05
-4.7011194229231e-06
-1.22795297619086e-05
-4.04036240862044e-05
-1.1422562259466e-05
-1.86859111767319e-05
-1.02696986159578e-05
-1.5429618677438e-05
-9.14687072750054e-06
7.27440951329679e-06
-2.72777360360645e-06
-1.51648262698391e-05
-1.71424569513314e-05
-1.44929741779197e-05
-1.17804088240765e-05
3.98276984516167e-06
-3.27416672658871e-05
2.01983222555347e-06
-1.17297255466562e-05
-4.92925222350348e-06
-4.50047251362166e-06
-2.68441188402534e-07
-1.45331873144651e-05
-9.19430287569778e-06
-1.94909377358929e-05
-7.41430455484701e-06
-7.83251974874597e-06
-1.79923852557927e-05
-1.63183087422986e-05
-1.31024946562368e-05
-8.57298597013482e-06
9.23491244351047e-06
-1.98320043052697e-05
-2.53434579887404e-05
-2.43471635200376e-05
-2.10241960555828e-05
-1.27987242185863e-05
-1.62408706917111e-05
-2.77025533345556e-05
-1.44035694665709e-05
-2.14273913199293e-05
-1.86362946351055e-05
-2.34245192619566e-05
-2.40028641281002e-05
-1.76326719105354e-05
-2.13550334760168e-06
-1.29363979750128e-05
-2.67636838450153e-05
-2.16019251489789e-05
-3.01325124798904e-05
-2.70714940987506e-05
-8.82703402266134e-06
-2.23019568301941e-05
-1.98987217341718e-05
-1.4855892707871e-05
-1.51684145755197e-05
-7.13746073531973e-06
-3.2724489658125e-05
-1.26620984895148e-05
-4.40200735744364e-06
-1.88727474506686e-05
-2.36098984213699e-05
-5.93417199214214e-06
-1.64860447924041e-05
-1.47431735363071e-05
-8.72969358109716e-06
-2.54425847241605e-05
-2.98993958218751e-05
-2.25581324092122e-05
-1.58342245478787e-05
-4.54943014410807e-05
-1.87257312597774e-05
-2.98377262610988e-05
-1.90441381571052e-05
-2.19736371724966e-05
-1.97989223399734e-05
-1.92921751645747e-05
-1.73672458298665e-05
-2.91933564308302e-05
-2.03071450838113e-05
-3.41479282200848e-05
-3.00126379361731e-05
-1.02477253437566e-05
-3.47689221984941e-05
-1.03163249232209e-05
1.80291958681839e-06
-1.0851697892745e-05
-3.88544643376392e-06
-1.13413374610227e-05
-1.62305404285308e-05
-1.12111594104049e-05
4.84126072079397e-06
-1.5164377498629e-05
-6.55560152223256e-06
-1.58276082405237e-05
-1.37027950973495e-05
-1.09720384969458e-05
-1.53668402296737e-05
-2.34540762518332e-06
8.08958609972483e-07
-2.63720179481043e-05
-1.58257632016525e-05
-2.26260733547001e-05
-2.00798201137511e-05
-1.79362427823339e-05
-9.47612974021097e-06
-2.5770732866593e-05
-1.38505250033725e-05
-1.59071206965584e-05
1.39989658844779e-05
-1.41882146163308e-05
-1.20564849782985e-05
-1.64225666612629e-05
-2.08691664899372e-05
-2.42671875705337e-05
-8.93749856400116e-06
-1.53990510926691e-05
-1.03788007396962e-05
8.32845076643559e-07
-1.24264002769314e-05
-2.83967990245144e-05
-2.67492641422032e-05
-6.9699685468308e-07
-3.32773274470514e-05
-1.90516077315326e-05
-1.54251066782639e-05
-1.45134479422375e-05
-1.15759608012931e-05
-1.10701623368361e-06
-1.63624802403015e-05
-3.40098772140594e-05
-2.23507994565211e-05
-2.00817890270456e-05
-2.71940096155261e-05
-1.76921105731214e-05
-1.93846865951006e-05
-2.82756205266658e-05
-3.44041430985649e-05
-2.71258621010641e-05
-6.99326353228817e-06
-1.75498710042032e-05
-1.72584448953359e-05
-3.00697711818493e-05
-2.5945097024246e-05
-1.86784551867156e-05
-2.61118292349768e-05
-1.28081609377583e-05
-3.51503836108534e-05
-1.68041804209908e-05
-1.83287495526084e-05
-5.69959899267316e-06
-3.19750790287465e-05
-3.30595051717052e-06
-9.01901540167884e-07
-1.98946290204414e-05
-3.91243645341458e-06
-7.64136024518344e-06
-2.23775432891372e-05
-1.33677003197918e-05
-2.36573680309403e-05
-1.16609283271026e-05
-2.14360563470544e-05
-1.33050548739328e-05
-3.46447635320084e-05
-1.62772893368159e-05
-2.06396820345715e-05
-8.02146737691205e-06
-2.10255261433081e-05
-1.92363806455525e-05
-2.41776844967916e-05
-1.41927230794209e-05
-3.46224082931468e-06
-1.32093024096648e-05
-1.77081507343645e-05
-8.09084427448738e-06
-2.00599825167445e-05
-1.48201593187919e-05
-2.13796837079619e-05
-2.33259144231884e-05
5.90285037695567e-06
-1.99077558367931e-05
-2.06967323918804e-05
-3.33671546085855e-05
-2.1200768692192e-05
-1.71872042713567e-05
-1.32738193832162e-05
-2.23999484731671e-05
-7.55621962695368e-06
-2.19092534161457e-05
-1.66631426168236e-05
-1.28167900278175e-05
-9.89568318808687e-06
1.04874475370137e-05
-1.53228230549759e-05
-2.12912555681112e-05
-2.35761798929156e-05
-1.89484330699022e-05
-1.79630947726446e-05
-1.14103742447084e-06
-6.81415618517264e-06
-1.0216140843858e-05
-8.60560716038798e-08
-1.42616162704578e-05
-1.97224055968298e-05
-2.18276474697094e-05
-1.43641795896185e-05
-1.23497375840713e-05
-3.45186045576297e-05
-1.10984800012942e-05
-2.77845993124887e-05
-9.28621107262971e-07
-2.65061875743365e-05
-3.72300620447765e-06
-1.74208558500332e-05
-2.81970092367129e-05
-2.53781825925599e-05
-4.19111434819965e-06
-1.29936141729677e-05
-3.8312709111031e-05
-2.01857958034526e-05
-2.42266558297244e-05
-1.41487163820069e-05
-2.30430790606088e-05
-3.21654839548383e-05
-2.45187142398818e-05
-1.54564402787591e-05
-2.61113668178858e-05
-1.53511346957519e-05
-1.08579006189825e-05
-7.99772746188235e-06
-1.51838495511011e-05
-2.70948890969614e-05
-8.5262457203868e-06
-1.67938633216139e-05
-2.43060018011338e-05
-1.21251190933592e-05
-2.67174255780342e-05
-2.34229092228786e-05
-1.08865877605831e-06
-2.46994033419633e-05
-1.72141208634942e-05
-5.83226708245903e-06
-2.07805524524093e-05
-3.14297882364533e-05
-9.99278104125098e-06
-1.83558264500433e-05
-1.78122101664327e-05
-1.94657375355316e-05
-2.50103878154817e-05
-6.75285090603352e-06
5.09850996963101e-06
-1.76781933475749e-05
-1.38535657141811e-05
-2.33109731905477e-05
-1.51363078835819e-05
-1.05737091167682e-05
-1.51152028385309e-05
-2.30575772366245e-06
-2.64755465856686e-05
4.67246074303348e-06
-9.49003323683859e-06
-1.83498185823382e-05
-7.83408991406193e-06
-9.93284317396513e-06
-5.20433284391285e-06
-1.34234771888313e-05
-6.81810840149011e-06
-2.04587442311156e-05
-1.11436310056609e-05
-3.00908582361095e-05
-2.30481214579589e-05
-1.00922864534558e-05
-2.89747113145287e-05
-8.59209916298948e-06
-2.04122122252049e-05
-1.21488649786536e-05
-3.74866056513793e-05
-2.35280267671894e-05
-2.85122476562379e-05
-1.84556406585542e-05
-2.21700436839447e-05
-3.20616638813516e-06
-2.52690700914172e-05
-1.74489758827816e-05
-9.27356228893118e-06
-1.70977208271003e-05
-3.22430296756066e-05
-1.91226349492066e-05
-1.68600710313419e-06
5.91804893405213e-06
-1.13864800129128e-05
-1.87109727727785e-05
-2.07486921931317e-05
-1.65609696728981e-05
-1.99070012306525e-05
-2.2869430316563e-05
-1.86981680560031e-05
-2.35329849609462e-05
-1.82650207530078e-05
-1.65418786529925e-05
-2.60854389151422e-05
-9.81500294643938e-06
-3.27435899378733e-06
-2.07236538232702e-05
-2.65768143901411e-05
-1.3533714056127e-05
-1.62389191865403e-05
-2.36540243998075e-05
-2.84131340287205e-05
-3.31160703885064e-05
-1.66814964147378e-05
-1.08062865150689e-05
-2.04057043141649e-05
-2.71328661572592e-05
-2.17006111737523e-05
-1.39459169973186e-05
-2.68785420127955e-05
-5.93191776886553e-06
2.39069691502755e-06
-9.21326649859222e-06
-1.96586304755616e-06
1.00745613634555e-05
-2.82976645741285e-05
-2.01997542295476e-05
-1.45488781957764e-05
-3.10902376649575e-05
-8.38923141098286e-06
-1.95478809960671e-05
1.37891458283615e-05
-1.57353998313136e-05
-2.81664077010414e-05
-1.58690593453482e-05
-2.15613610427876e-05
-1.42908421113523e-05
-3.20885057822581e-05
-1.61961779619816e-05
-1.30369195148158e-05
-3.35760985594403e-05
-1.04525524891738e-06
-8.65443525892187e-06
-4.88119435684296e-06
-1.69425448013467e-05
-2.35973990734163e-05
-1.62674413778763e-05
-4.82852345552438e-07
-2.20875453328542e-05
-2.7581981621861e-05
-4.937021445628e-06
-1.67395743379249e-05
-1.89259321226127e-05
-4.06645962070219e-06
-3.89476387637652e-05
-1.99858374807788e-05
-1.61794848775459e-05
-2.65060092341195e-05
-2.2574597178257e-05
-1.80056642925399e-05
-1.45275661987099e-05
-2.18456955530239e-05
-1.58513823705906e-06
-2.92207208019033e-05
-2.72041439468998e-05
-1.15449465014542e-05
3.61837407298385e-06
-1.04284178266212e-05
-2.38878755642898e-06
-2.75969341449089e-05
-3.52545323115251e-05
-1.43295686671763e-05
-2.75188038412164e-05
-2.16618627083016e-05
-1.69101013453608e-05
-2.5367801180064e-05
-2.90182336714629e-05
6.25182916326493e-06
-1.97351855953595e-05
-3.1087858109069e-05
-8.00114967072999e-07
-1.06768366454443e-05
-1.4425348131117e-05
-3.46814907824016e-06
-1.11505953021261e-05
-2.03369818031179e-05
-2.25618672049147e-05
-2.28512637069596e-06
-2.90974141032242e-05
-2.12500918520006e-05
4.46850261656233e-06
-9.08422136906267e-06
-1.95979910339533e-05
-6.71873405095549e-08
-2.57222710184312e-05
-2.19218118234771e-05
-2.84342987960086e-05
-1.56734133054635e-05
-2.12816017886703e-05
-2.30166548989563e-05
-4.97699814985505e-06
-3.50299170624131e-05
-1.42367647267178e-05
-2.16166788528298e-05
-7.29048795821489e-06
-2.63511850601772e-05
2.72852503297282e-06
-3.23765758322164e-05
-1.54188726778474e-05
-3.19074701806188e-05
-2.58444922761462e-05
-1.56640715722779e-05
-5.90353805321723e-06
-3.41505163250027e-05
-2.66162271071004e-05
-6.46481012760775e-06
-9.84898168854053e-06
1.22936884502002e-05
2.86243397036732e-06
-2.32048030822085e-05
-2.22252322278841e-05
-2.39407129999914e-05
2.04660783480494e-06
-1.01203993277249e-05
-2.29491487538229e-05
-1.27905858352654e-05
-2.15935829570666e-05
-1.27582556689543e-05
-2.09044347445964e-05
-3.00354493980901e-05
-2.00691232544575e-05
-2.86275911971714e-05
-1.33767206540478e-05
-1.63127051694901e-05
-2.11673391231478e-05
-1.20828303695475e-05
-1.95155658715244e-05
4.30161548105563e-06
-1.96591622393639e-05
-1.3671954449819e-05
-1.23217817980085e-05
-7.40725549657657e-06
-1.76554331915576e-05
-1.39975614491881e-05
-1.93847500981447e-05
-1.05130121165386e-05
-6.89167297672845e-06
-2.91604853370706e-06
-1.66462481511133e-05
-1.05673504058063e-05
-1.70205966816807e-05
-1.85252388841206e-05
-3.08243484146469e-05
-1.88019897677248e-05
-2.84674819079309e-05
-2.59615500822349e-05
-2.24574646578621e-05
-2.50583038148622e-05
-2.18494952423044e-05
-3.17958285225805e-05
-1.61934468374353e-05
-2.58348262781207e-05
-2.79191199972033e-05
-1.33252153249014e-05
-1.46541613270887e-05
-1.68442931739114e-05
-3.90530236844444e-05
-4.87328564505015e-06
-2.34440876891784e-05
-2.7541974864219e-05
-2.05709405714635e-05
-2.09905872615863e-05
-1.2702849408299e-05
-2.3485749243689e-05
-1.86272739829292e-05
-8.61918642551407e-06
-2.89533893438151e-05
-1.66276204348936e-05
-2.47814341949984e-05
-2.77596001478141e-05
-1.18547179826078e-05
-2.61714795571413e-05
-3.15562168555147e-05
-1.47849228175834e-05
-1.17545132892535e-05
-1.34876392973161e-05
-3.36236422676024e-05
-1.702928305769e-05
-2.05595714741205e-05
-1.66732119853727e-05
-1.2223245341602e-05
-1.7723631901387e-05
-2.31831250654076e-05
-1.9215146387354e-05
-5.20698284891848e-06
-1.38111894948291e-05
-1.09630203268906e-05
3.22309183630026e-06
-7.87776814337339e-06
-1.34223404428737e-05
-2.84025415919253e-05
-2.83030670155147e-06
-6.16994390198088e-06
7.92690953504373e-06
-2.87020681636163e-06
-4.18383857959217e-06
-9.22960291493834e-08
-4.36758398936125e-06
-5.88090944577182e-06
-1.17349116160015e-05
-2.10528284641037e-06
-1.97406668545112e-05
-2.92671909998871e-05
-7.3442939288364e-06
-3.13428357431075e-05
-1.7535561404382e-05
-2.21086602828297e-06
-2.58836370531001e-05
-9.40471001272769e-06
-2.89694357522325e-05
-1.63079898123752e-05
-2.34322632418785e-07
-2.20667598524155e-06
2.35159371642505e-06
-1.91303489078418e-05
-9.12514479681807e-06
-2.30465117645955e-05
-2.4585653673894e-05
2.16042764481002e-05
-2.07527554287063e-05
-3.3916632594618e-05
-2.44111799479976e-05
-1.45974769443094e-05
-9.13890701245677e-06
-2.57150381046432e-05
-2.20815167835153e-05
-3.41105086961266e-05
-2.99126801733853e-05
-1.84365737127241e-05
-4.17492574777904e-06
-1.99834249241229e-05
-1.71008151241977e-05
-2.75355211239733e-05
-1.90648512539764e-05
-2.62675008263326e-05
-3.44989336920387e-05
-2.87927377903831e-05
-2.43877566625428e-05
-1.11573402101196e-05
-2.05490858159264e-05
-1.07665520584029e-05
-1.63565612921411e-05
-3.73079230989772e-05
-4.07562151850804e-05
-1.04940389446999e-05
-2.83393776944963e-05
-3.46503319225927e-07
-1.59639748504277e-05
-2.12318146895637e-05
-2.21422575183695e-05
-1.71610587996479e-05
-1.72141383565226e-05
-2.13125334959104e-06
1.21403573119546e-05
-1.4870138727399e-05
-6.52207382878306e-06
-1.52513029732915e-05
-1.1198806819786e-05
-1.6727265159076e-05
-1.41725381791688e-05
-1.27188092109333e-05
-2.64004661756431e-05
-4.87695104463104e-06
-6.95559360664662e-06
-1.0953447686105e-05
-2.02732509830012e-05
-3.66657929665805e-06
-3.53379804320217e-05
-2.95922665789561e-05
-1.11879543983626e-05
4.315839840303e-06
-1.82562147873157e-05
-3.24747386555673e-05
-2.01228314456495e-05
1.77190195048217e-06
-2.22980997041949e-06
-8.98438450399084e-06
-1.28955870752222e-05
1.1378974596244e-06
-5.35980170400452e-06
-1.37415133842392e-05
-6.66256992743339e-06
-7.51845206194879e-06
-4.53429862160864e-06
-2.7458067307725e-05
-2.17712160676767e-06
-1.01964169359044e-05
5.61779231948865e-06
8.86494456755056e-06
-5.58361127159013e-06
-1.32471535730633e-05
-1.7801998777735e-05
-1.96062784638628e-05
-1.66898724243747e-05
-1.49685027978569e-05
-1.44146604764736e-05
-2.81944140061236e-05
-1.63074742442568e-05
1.29797949092675e-06
-2.25198434164115e-05
-2.49389869044678e-05
-2.14264476682576e-05
-2.34491965121738e-05
-2.220194815917e-05
-2.33351699039973e-05
-1.13136058555348e-05
-2.41329519683666e-05
-1.27165766916196e-05
-1.11234024882766e-05
-1.62432944001099e-05
-2.09101837861529e-05
-1.78374721877741e-05
-1.40634121465082e-05
-1.82526241311463e-05
-3.27322454372686e-05
-9.34342905385774e-06
9.75352050370042e-06
-1.60659425558933e-05
-3.0651923511437e-05
-3.23255828769904e-05
-1.0850999759237e-05
1.10628943834692e-06
-2.2075271442852e-05
-2.41990571044662e-05
-2.55817976544967e-05
-3.44683808215446e-05
-2.16284506215735e-05
-2.98181799629943e-05
-2.51192155557386e-05
-1.56690459793411e-05
-1.87662359888851e-05
-1.40075001429223e-05
-2.91670804701132e-05
-1.94536956589013e-05
-3.32190948609572e-05
-2.53781965898913e-05
-2.44099424318828e-05
-3.33381272733421e-05
-9.2701177431523e-06
-1.75866935425766e-05
-1.54957193846989e-05
-3.14272242887622e-05
-2.61898253439943e-06
-2.97401913281909e-06
-1.75951862418332e-05
-2.40642923339181e-05
-1.2658075245727e-05
-1.15976272900167e-05
-3.03882175309647e-06
-1.29096248385057e-05
-2.71586133857794e-05
-4.18308373534358e-06
-2.67514518645859e-06
-1.29697269891531e-05
-9.76277896504296e-06
1.34348337562051e-05
-1.62978462192081e-05
-8.10682922997094e-06
-1.52168267147228e-05
-1.62253616130905e-05
-8.63630249047209e-06
-1.22127461386979e-05
-1.77789934780323e-05
-8.72498584161911e-06
-2.17733726546365e-05
-8.61412349338266e-06
-2.10984974727475e-05
-4.04510376841743e-06
-5.32250494297171e-06
-2.96775793203334e-05
-1.43208279483729e-05
-1.87425486185107e-05
-1.93346916946665e-05
-1.85479359087419e-05
-1.71323400672396e-05
-2.47085440081914e-05
-2.69537745411009e-05
-2.41538929129566e-05
-1.65049339163844e-05
-8.164657607117e-06
-2.41232661658653e-05
-2.16005389087077e-06
-1.31384116526542e-05
-3.96633934929793e-05
-1.21469306059499e-05
-2.67226332553021e-05
-3.20759130246528e-05
-2.42368245314015e-05
-3.16494656061434e-05
-2.93081060266103e-05
-2.69409382254884e-05
-1.79241528321699e-05
-2.24366350461802e-05
-6.72041724325158e-06
-1.82061832194559e-05
-2.42884913979892e-05
-2.80300206839393e-05
-2.18566909416613e-05
-2.76164767137164e-05
-9.94144836805561e-06
-1.55272427956049e-05
-2.25503151474352e-05
-7.76614954970918e-06
-1.79288017457479e-05
-1.28585347942643e-05
-2.42991959272143e-05
-1.02005856628582e-05
-1.5579781305183e-05
-9.79903746478607e-06
-1.5781743779677e-05
-1.15854553888139e-05
-2.70471828785524e-05
-2.29716309059438e-05
4.58639567928426e-06
-7.7472428901668e-06
-4.79726342862407e-06
-1.82050740247319e-05
-2.82389918693482e-06
-2.90979432561699e-05
-1.5945550018736e-05
-3.62944440768446e-05
-1.1515470839058e-05
-1.99953473666777e-06
-1.69159262891273e-05
1.85232496529111e-06
-2.05404084745491e-05
-2.14921814296744e-05
-9.68526095070789e-06
-2.82388670306962e-05
-3.42923026672463e-06
-3.96816928842437e-06
-3.06371643893685e-05
-1.45582338762694e-05
-7.1426149921062e-06
-3.41009419598988e-05
-1.18035069087012e-05
-1.44810548108496e-05
-9.52837750829403e-06
-3.8801429882214e-06
-4.26756274642266e-06
-1.34666724895103e-05
-2.67292909694659e-05
-1.80391497032266e-05
-1.82444382506808e-05
-7.65227300563266e-06
-5.94930442170197e-06
-2.97196583363529e-05
-4.58671435196244e-06
-1.5513394969413e-05
-2.43928932575952e-06
1.24379582839885e-05
-7.37477085073124e-06
-1.11664419188763e-05
-1.28520671902341e-05
-4.61522217388972e-06
-6.43471927248112e-06
1.56502818539547e-05
-2.2475748947715e-05
-1.28754277467343e-05
-2.73820447366148e-06
-2.04453564895605e-05
-2.54277976224266e-05
-8.6969015479105e-06
-9.27227068811762e-06
-2.40391456434244e-05
-2.36966295429314e-05
-1.11100888185581e-05
-3.27704655062403e-05
-1.91544243422977e-05
-2.02743194592905e-05
-2.4781038226336e-05
-3.13607621468875e-05
-1.02644034284476e-05
-2.55121457102946e-05
-1.53713004990096e-05
-1.45839881300067e-05
-1.05908991608932e-05
-2.31944123419577e-05
-3.044101033232e-05
-3.13872431997181e-05
-1.78157640514034e-05
-4.69655914316467e-07
-1.59829419348557e-05
-3.24697834679178e-05
-3.43250522797502e-05
-3.63358416147482e-05
-4.55272830850147e-06
-2.29482458360742e-05
-3.5443472989989e-05
-2.66524564177289e-05
-1.18356328135758e-05
-2.81489841419692e-05
-1.91953607532373e-05
-2.76830149428146e-05
-2.46810669768102e-05
-6.38015134661984e-06
-1.86844694838011e-05
-2.49712412730664e-05
-9.20105402035311e-06
-1.51138998829696e-05
5.79691122200845e-06
-3.23875923896527e-05
-2.39074792233397e-05
-4.34663808948764e-06
-2.43946171390882e-05
-2.09646487375122e-05
-1.81157935459313e-05
-3.35583666179925e-06
3.45586504623625e-06
-2.15770154359331e-06
-1.19622765386738e-05
-9.50576689332273e-06
-1.67717864997924e-05
-1.5966647786473e-05
-2.58924903537534e-06
-1.63291938274379e-05
1.65914477075842e-06
-1.94840701994925e-05
8.61347148523317e-07
1.54786405565676e-05
-1.96290531268422e-05
-1.23439992822998e-05
-7.35928182672772e-06
-7.3195598382396e-06
1.63524031573189e-06
4.24143314777985e-06
-1.0354488497667e-05
-1.5406764404432e-05
-2.02860862630583e-05
-3.77113186562501e-05
-1.02714407843326e-05
-2.63860266521823e-05
-1.56976110967339e-05
-1.66684708547804e-05
-2.52479458373403e-05
-7.46247568447292e-07
-2.72706445562119e-05
-9.17581230695581e-06
-1.6089790764527e-05
-2.92459998768063e-05
-3.70378040758101e-05
-3.30147054962424e-05
-1.49761524596091e-05
-1.29793523518497e-05
-2.16977756078204e-05
-3.15950483496357e-05
-3.19959975751627e-05
-1.30974232509897e-05
-2.51327842437021e-05
-1.54325078061593e-05
-2.07640814911099e-05
-1.05370197149055e-05
-2.84917903540346e-05
-1.44324035486742e-05
-4.92605007439279e-06
-2.7950573276927e-05
-1.74994695019171e-05
-1.62855076331831e-05
-1.33271302372754e-05
4.8419450416329e-07
-9.57492956881913e-06
-1.78516711978252e-05
-3.24207661516409e-05
-4.09569011872323e-06
-2.00462607000106e-05
-2.21436943264391e-05
-2.20924621145169e-05
-2.56602407312127e-05
-3.0097917319244e-05
-3.64115084341516e-05
-6.20506530321447e-06
-1.3565977690195e-05
-2.69539220324891e-05
-1.06959295709542e-05
1.9331081100411e-07
-2.22071278202184e-05
-1.07141027542054e-05
-2.82313097189028e-05
-1.30392392611743e-05
-1.85397918203343e-05
-1.08430223133116e-05
-1.53734188396749e-05
-1.19781263932751e-05
-1.49549810009396e-05
-2.62260306939531e-05
-2.7138455044771e-05
-2.4869079127272e-05
-1.48674809715607e-05
-1.50639191029011e-05
-1.7244980155607e-05
-1.32722124320755e-05
-2.75778097129314e-05
-5.10088559027036e-06
-3.21881165056713e-05
-1.83228144267478e-05
-6.41072150557962e-06
-1.85220592263553e-05
-1.51158143296892e-06
-1.34215149632048e-05
-9.01343623803995e-06
-1.01782264574955e-05
-1.54514129065621e-05
-3.13887108723929e-05
-1.51399748751134e-05
-3.58357153072616e-05
-1.86281653145395e-05
-1.8960588360329e-05
-2.13510734299984e-05
9.21561173355678e-06
-2.81121480165494e-05
-3.71529823901348e-05
-1.0667135013518e-05
-2.21476875902332e-05
-1.95769536057712e-05
-8.35857066284036e-06
-1.08034272625545e-05
-2.74249919327283e-05
-9.1114719298453e-06
-1.99154246473424e-05
-1.79566508656036e-05
-1.74967217458278e-05
-3.28425714249693e-05
-2.59538046228535e-05
-2.17959255507852e-05
-6.60563423069976e-06
-2.40787140793175e-05
6.16580463530732e-08
-1.66413280105639e-05
-3.87975606786756e-05
-6.39949555438841e-06
-1.28356608923077e-05
-2.97479863940438e-05
-3.56229774551366e-05
-6.08516542956312e-06
-2.16382138299899e-05
-7.41479205776744e-06
-1.00131864810903e-05
-2.62436407415368e-05
-2.774542301033e-05
-1.87918733377833e-05
-6.08770567686325e-06
-2.91366586878958e-05
-1.81627658860691e-05
-1.88838235368951e-05
-2.24758293377142e-06
-2.27322786711672e-05
-3.48739295224165e-05
-1.45818033043005e-05
-1.27436472481383e-05
-2.12384034128637e-05
-1.84615224949295e-05
3.61117458280832e-08
-6.70232598295503e-06
-3.48436704103573e-07
-5.25186534036883e-05
-1.98030097734292e-05
-1.24621008618077e-05
-1.24676757529109e-05
-3.58037441044856e-05
-1.485008022031e-05
-1.58577240849317e-05
-4.78879699210071e-06
-2.18036472762905e-05
-2.37685111918488e-05
-1.5246932511375e-05
-3.73545734411239e-06
-1.73541393450558e-05
8.3554051685905e-06
-1.04683155207724e-05
-2.77585679648564e-06
-1.27877054169987e-05
-2.06459800556561e-05
-1.32477774337313e-05
-3.72707100822354e-06
-7.63698167586352e-06
-1.31288947300562e-05
-6.02746506499327e-06
-2.05687730782181e-05
-1.46234046751656e-05
-3.23439861969754e-05
-9.11777948540904e-06
6.19228454069787e-06
2.54717435108454e-06
3.24691632895056e-06
-1.65892233450587e-05
-1.9744025121429e-05
-1.5084673935597e-05
-2.26556867534689e-05
-1.06190584965925e-05
-3.79770347211588e-05
-7.1586675860139e-06
-3.0708289842384e-05
-1.62694732100342e-05
-1.05250258744356e-05
-3.01301207963001e-05
-2.39344052495793e-05
-1.07976998947835e-05
-2.37068926498735e-05
-2.43931019212694e-06
5.3753305977905e-06
-2.23938540855668e-05
-7.56980850544212e-06
-4.11245255549969e-05
-1.60924287423631e-05
-4.16345938062382e-05
-3.26887000408009e-05
-1.6164431787166e-05
-1.42494552519171e-05
-1.02604655409295e-05
-9.18062406194039e-06
-1.28674510722448e-05
-1.72298736250086e-05
-1.18415242081212e-05
-2.29707771903792e-05
-2.67551404692723e-05
-1.74905648985012e-05
-2.02059868083288e-05
-2.66871573119372e-05
-9.47254395189201e-06
5.42407390929564e-06
-1.50284404316719e-05
-2.06909982545995e-05
-2.51280165767819e-05
-3.55783033069568e-05
-3.60214999635318e-05
-1.70831686406473e-05
-7.01287799619714e-06
-1.49991069261536e-05
-2.12772368095163e-05
-2.21921755308092e-05
-1.86200135375131e-05
-2.03084727420956e-05
-1.66348252274369e-05
-9.16268192022792e-06
-5.27621617297287e-06
-5.88271977245402e-06
-2.41182626649366e-05
-2.64006685564185e-05
-2.17678910702156e-05
-1.68389628683632e-05
-1.89696724809937e-05
8.03311956553119e-06
-1.3223777721382e-05
-4.24893075273221e-06
-2.23087553077002e-05
-6.3680907637351e-06
-2.44123909919883e-06
-7.96018428241266e-06
-2.28924870907376e-05
-1.17680431551318e-05
-1.2818150623949e-05
-6.55206943256039e-06
-7.99686248665589e-06
9.87418587220021e-06
-1.08632527613022e-05
-1.65720309346443e-05
2.97621434357907e-06
3.94227209799358e-06
-5.24018755198377e-06
-1.57350899308853e-05
-2.12768645742928e-05
-2.01090929530209e-05
1.56815531363053e-05
-1.21047548140982e-05
-2.09028124832483e-05
-1.00409109360129e-05
-9.49371733031338e-06
-2.4016013994168e-05
-3.44199827152175e-06
-2.94793033068854e-05
-3.27290107723951e-05
5.26010780924205e-06
-2.11322037787365e-05
-1.91331603751625e-05
-1.15222407941324e-05
-1.75485880441368e-06
-2.0793993921128e-05
-8.75059134196671e-06
3.71447726302593e-06
5.01249963561996e-06
-8.77981306426485e-06
-1.41407348899304e-05
-3.84580910507506e-05
-1.46024353127975e-05
-4.89047078931074e-05
-1.7278114306931e-05
-2.41609451562061e-05
-3.22649198765953e-05
-2.8189394189006e-05
-2.55777730781177e-05
-1.44214968414073e-05
-2.80226227745591e-05
-3.01855316482657e-05
-8.96943370450714e-06
-3.504093789609e-05
-1.290410495319e-05
-1.896220838523e-05
-4.19564698161149e-05
-2.59831651579401e-05
-3.01970258049256e-05
-1.44856155222929e-05
-1.82479109474433e-05
-1.93456555839083e-05
-1.68222797847507e-05
-2.48989986950305e-05
-1.24243225431317e-05
-1.57502986835408e-05
-2.70686634971809e-05
-1.71818837847688e-05
-1.46001461325999e-05
-3.78186083057035e-05
-1.87636819910681e-05
-1.85551655089289e-05
-1.78916778027614e-05
-1.43389034065447e-05
-5.28481941395425e-06
-2.92772519503601e-05
-2.13003784725079e-05
-1.6562308341674e-05
-2.64926382989544e-05
-1.68962881501398e-05
-1.68490094390508e-05
-2.45399946421257e-05
-1.24222092761433e-05
-1.07573842643002e-05
-2.66175229775314e-05
-4.13613091977721e-06
-9.8477043355719e-06
2.19405890096912e-08
-1.91446123075534e-05
-6.3508486946065e-06
-7.59619616868723e-06
-2.0193042173939e-05
-3.40117115684801e-06
-2.5839019313619e-05
-2.79126139059715e-05
-9.11572354092979e-06
-3.69936043938425e-05
-2.3883581887703e-05
-4.99716541169423e-06
-1.42702762242752e-05
2.22608225313874e-06
-1.71826378567392e-05
-2.14262059685424e-05
1.09533876658172e-06
-2.54831863923142e-05
-1.46719701540567e-05
-3.17653826701361e-05
-1.35157132743503e-05
-1.16819629285892e-05
-1.76545698891894e-05
-1.61685083616366e-05
-2.10188225283519e-05
-3.66984144994691e-05
-2.23716974284463e-05
8.47574235323224e-07
-1.60379203594977e-05
2.12250987339486e-07
-1.92138277197282e-05
-3.32819896262846e-05
-1.25007054895636e-05
-1.65484300242421e-05
-9.50622990060459e-06
-5.96009339262956e-06
-3.43876803599588e-05
-8.86296012826854e-06
-8.72771034855385e-06
-1.66798510876892e-05
-3.05551924124902e-05
-1.17384965388275e-05
-1.75854196262985e-05
-2.74537935471082e-05
-7.90309549997975e-06
-1.82842199398597e-05
-2.09578545648021e-05
-3.95052057088804e-05
-1.451688486756e-05
-2.1470510989248e-05
-2.72106337086969e-05
-2.34589979695017e-05
-1.99596298194518e-05
-3.48773759544692e-05
-3.37322417746763e-05
-1.96763970966988e-05
-2.84140615704227e-05
-1.88778584528304e-05
-2.66548975579504e-05
-2.35853016027951e-05
-2.54600269085086e-05
-2.10227874122665e-05
-1.50281425971499e-05
-2.14164277261889e-05
-3.14873849226988e-06
-2.01833109869815e-05
-9.07124867474697e-06
-1.04894598442727e-05
-1.71802357908131e-05
-4.2990888706759e-06
-1.38165021390525e-05
-2.92290560306536e-06
1.65037472410499e-05
-1.41735983675172e-05
-9.69775384786527e-06
-7.40472973528297e-06
-1.76134343037332e-06
-4.56827996370027e-06
-2.06863869951699e-05
-1.3351632827881e-05
-4.37054703670306e-06
-5.56609372903014e-06
-1.23560296170247e-05
-9.60964982678132e-06
-5.93092529984686e-06
-9.13733174355044e-06
3.0718210492074e-06
2.87755549180651e-06
-2.42358819850152e-05
-2.27022498346676e-05
-1.82258574908653e-05
-1.16702135039863e-05
-1.25805777685104e-05
-1.89648013043246e-05
-8.41239159173417e-06
-2.77827094313817e-05
-3.99913448541647e-05
-1.09116050509831e-05
3.26038358470022e-06
-2.81481082640794e-05
-4.61823514100893e-06
-1.03053395022535e-05
-2.50218526757204e-05
-3.53357000115394e-06
2.46800208952839e-07
-2.08200215334063e-05
-7.00832441124042e-06
-1.12273112929678e-05
-1.98027131972386e-05
-1.57720237379713e-05
-7.23296686805622e-06
-2.93468938906851e-05
-2.13216818717563e-05
-9.48982119872233e-06
-2.68655262232929e-05
-3.57533711246561e-05
-3.16413073716548e-05
-1.02137609928497e-05
-2.08503419646763e-05
-1.89584943169631e-05
-1.96399215695466e-05
9.47634249728499e-06
1.71925404682438e-06
-2.81030393410162e-05
-2.84437475815331e-05
-1.42785132588201e-05
-3.36930468279993e-05
-2.95269807243187e-05
-1.48220097832344e-05
-2.3992831468052e-05
-2.248555432988e-05
-6.20694161686845e-06
-1.81823669643813e-05
-3.32373445811207e-05
-1.3774887947936e-05
-8.26402146693385e-06
-1.81864522415567e-05
-1.38890830534823e-05
-1.53336032377062e-05
-2.7217533073136e-05
-1.89025655807435e-05
-8.07678239976034e-07
-1.6574407917007e-05
-1.64368899350482e-05
-3.37495240011617e-06
-5.09635188668402e-06
6.03120349849364e-06
-2.04563966497022e-05
-1.55658002090873e-05
-1.45951329571799e-06
-1.98861191740886e-05
-1.54431033000496e-05
-2.19085987020179e-05
-2.21208438009788e-05
-2.84137441462416e-05
-1.24079489944755e-05
2.91960459157463e-06
1.23412283320297e-05
-1.6861747621859e-05
-4.49883121031085e-06
-3.18996830057202e-05
-3.05203119928159e-06
9.47765885776181e-06
-8.07532988766694e-06
-6.24562524395193e-06
-1.88394648262421e-05
-1.65058324483035e-05
-4.17441593086908e-06
-1.57909105325992e-05
-3.02242625637896e-05
-2.75581427577995e-05
-9.36970890845402e-06
-1.50073720645739e-05
-3.39735961688419e-05
-8.43280558168659e-06
-1.99502292932802e-05
4.73319763697672e-06
-1.68316207821572e-05
-6.40307655639086e-06
-1.72793406779566e-05
-2.17213793918133e-05
-1.21744172686314e-05
-1.61513202735418e-05
-1.50105356082459e-05
-2.16251677552559e-05
-2.11682889958043e-05
-3.42953527094937e-05
-1.10906749769335e-05
-2.51634176065926e-05
-1.28035144310148e-05
-5.88135719999488e-06
-2.40529544464993e-05
-2.73960020947009e-05
-1.71018085900601e-05
-2.06369472073825e-05
-2.34830835074143e-05
-5.59137609858449e-06
-2.02966515369441e-05
7.7021730457642e-06
-3.11740096154924e-05
-1.04516786898199e-05
-9.16706063724444e-06
-1.79336296900909e-05
-3.11169815162247e-05
-1.92216516903105e-05
-3.0669746999363e-05
-2.3628219249777e-05
-2.1714789577894e-05
-1.30033652683666e-05
-2.83000987735719e-05
-1.17306946183777e-05
5.4929626935668e-06
-1.99926518661723e-05
-1.97091768775208e-05
-1.86412114652663e-05
-1.37118382927956e-05
-1.73885144217628e-05
-2.53641749272809e-05
-2.56196514112415e-05
-2.8049910812788e-05
-1.98889099686553e-05
-2.26962335834904e-05
-2.27300963399634e-05
-1.62055662132576e-05
-1.5472972088744e-05
-3.65365087709392e-05
-5.90143031413176e-06
-1.4905554764559e-06
-1.17422498625929e-05
-1.24198644433458e-05
-2.12856062714648e-05
-2.66801602097572e-05
-1.91356461008135e-05
-1.55509479236447e-05
-1.02986047304123e-05
-8.03569604931609e-06
-6.16500158082152e-06
-1.1831071449139e-05
-1.76655135182185e-06
8.3710282305382e-06
-2.66977589143062e-06
-1.83059059395477e-05
-1.17049465926104e-05
-2.65462528423232e-05
-2.4476282190829e-05
-1.36141134957832e-05
-2.5923187430615e-05
-6.59666873338813e-06
-8.82819828259599e-06
-1.11206385104058e-05
-1.77739900454352e-05
-6.65339911579266e-06
-2.8689540148688e-05
-1.55472815817001e-05
-1.90625490917939e-05
-1.68701981110537e-05
-2.86548656233786e-06
-1.15329239021666e-05
-3.00616151888172e-05
-3.18781757748941e-05
-1.73130110213826e-05
-9.65550830259446e-06
-2.8501471164407e-05
-7.44507924520098e-06
-1.55077209190554e-05
-2.59897742142005e-05
-7.37680087299416e-06
1.46584507492562e-05
-1.83322833247268e-05
-9.86715137974279e-06
-2.53131853686929e-06
-1.57223645970073e-05
-3.6928065116348e-05
-1.15136639562636e-05
-8.2761748367808e-06
-4.66776032098287e-05
-2.38301644643096e-05
-2.01172335535115e-05
-7.90871178254596e-06
-1.59251048972124e-05
-4.03621734736953e-07
-2.58507999745151e-05
-2.57422805121846e-05
-3.95572508420707e-05
-7.90603702272804e-06
-2.50469994754645e-05
-3.55626682860428e-05
-2.28814679030865e-05
-1.85511598152216e-05
-2.60414133850314e-05
-2.27616816205474e-05
-2.32247424782163e-05
-1.77161696393262e-05
-1.95575623268898e-05
-3.85328348717e-05
-2.40529919826748e-05
-2.90331549020246e-05
-3.00572296514583e-05
-2.09393003858871e-05
-2.41289134950627e-05
-7.08110710090498e-06
-2.4548557723734e-05
-3.90314157347351e-06
-1.89428709151892e-05
-1.58826139321894e-05
-3.42289303026304e-05
-1.36004811143814e-05
-8.99860322354007e-06
-1.84100481751874e-05
-2.3910876697744e-05
-2.86066138709871e-05
-1.42616494361408e-05
-4.12777761017332e-06
5.26194807171529e-06
-2.0494106715871e-05
-2.13884501886115e-05
-1.0145285370652e-05
-1.67670179242393e-05
-3.54174845987803e-06
-1.68063594583858e-05
-1.39953847499093e-05
-1.55696181712818e-05
-1.12330383794017e-05
-1.50023512009254e-05
-2.59462497492539e-05
1.30339766854227e-06
-2.30625481334791e-05
-1.96762382153526e-05
-4.90622060060034e-06
-1.1326561073714e-05
-4.35218286723891e-06
-3.19865465049577e-06
-3.60920100215662e-05
-1.71775455231138e-08
-1.84552552413795e-05
-2.12056404774836e-05
-5.9392058636811e-06
-1.61757488242148e-05
-1.94948510025493e-05
-2.86887979816491e-05
-1.39197451156599e-05
-1.24728118753344e-05
-2.40097406963795e-05
-8.8453265977591e-06
9.48240251835907e-06
-1.43914696689777e-05
-1.49476111554443e-06
-1.42096284209335e-05
-1.92962289429753e-05
-3.18673182971102e-05
-1.9050309108869e-05
-2.01280332259561e-06
-3.4105519578045e-06
-2.08300722347305e-05
-2.55394191307477e-05
-1.94510678174064e-05
-3.92378746227734e-05
-3.11920983471539e-05
1.48847597857993e-06
-5.64910211131298e-06
-1.05104672968709e-05
-3.15561561520062e-05
-7.36007879916962e-06
-2.92639024991415e-05
-2.19074691900437e-05
-3.50824490665508e-05
-9.57675971483928e-06
-1.2387417947156e-05
-3.28828929256375e-05
-2.69242981298664e-05
-2.58334781580146e-05
1.65953848847715e-06
-2.39117549091103e-05
-8.99972218025355e-06
-1.28584227219324e-05
-3.96082575436839e-05
-2.86570761314196e-05
-2.42429085860781e-05
-3.16566239097807e-05
-1.35042265384012e-05
-1.4407662217411e-05
-2.16009856114944e-05
3.67477924703548e-07
-1.02540757456112e-05
-1.15768528795316e-05
-7.91182327292164e-06
-1.03129644334711e-05
-1.5947120674043e-05
-1.85512649186551e-05
-2.78316656707536e-05
-1.53749387324479e-05
-5.66263375114654e-06
-8.85062579466597e-06
-2.22186691128631e-05
-2.49899360773725e-05
-1.35944406857127e-05
-1.55488099595818e-05
9.35600795103587e-07
-1.94184667195802e-05
-1.63694396816106e-06
-1.55156140740568e-05
-1.1811300750096e-05
-1.03553215642128e-05
-9.98603091460971e-06
-1.05740598424192e-05
-1.3416608295804e-06
3.61061750456959e-06
-1.95367414566502e-05
2.31299128116451e-06
-1.9876988700044e-05
-1.53522684755187e-05
-2.42100188253704e-05
-5.50121816570476e-06
-1.06372141415573e-05
-1.48230189662924e-05
-8.64362525385704e-06
-1.80590254275457e-05
1.2401663660306e-06
-1.13358909018064e-05
1.75930497005206e-07
-8.93522038775219e-06
-4.25296837595353e-06
5.13791991269002e-06
-7.91664935642329e-06
-2.90135969591011e-05
-3.32584586157107e-06
-2.16701127271382e-05
-1.67806737544821e-05
-3.61432447681365e-05
-2.57787022025019e-05
-1.3525648185769e-05
-1.14456568793229e-05
-2.82573886711332e-05
-1.586745942293e-05
-4.98210113659528e-06
7.33083713715831e-06
-2.04180981403728e-05
-1.5378051246456e-05
-3.67082793106103e-06
-2.06645909131921e-05
-3.30972122097847e-05
-1.63008566949176e-05
-1.7236855190537e-05
-1.08885882576869e-05
-3.26686970418828e-05
-1.78283728898802e-05
-1.35553189864688e-05
-1.45623364962371e-05
-7.00189169383386e-06
-2.8750108449809e-05
-2.89790238714474e-05
-5.69010193076141e-06
-2.5901215425998e-05
-2.31390881919811e-05
4.81927117468308e-07
-5.40998328376938e-06
-1.25165005973953e-05
-2.86671981119497e-05
-9.17123027185714e-06
5.40199317227767e-07
-2.52838317045762e-05
-3.69895800512226e-05
-2.63395166835418e-05
-1.7682898038545e-05
-1.90249329623335e-05
-3.27624951105163e-05
-6.47954686392696e-06
-1.73787133714981e-05
-1.59852470386051e-05
-2.47462960711225e-05
-1.58062645614103e-05
-2.25657789958129e-05
-1.10202812645361e-05
-1.75384029287532e-05
-1.0436825904084e-05
-2.21135318588266e-05
-1.13307665739435e-05
1.71989768541547e-06
-8.75931733615905e-06
-2.96484673562691e-05
-2.25763878992594e-05
-1.38558134457698e-05
-8.28827277182529e-07
-9.81650769080522e-06
-2.52017428785618e-05
-1.81168838944971e-05
-1.80910719522487e-05
4.91147291651922e-06
1.50940774425057e-05
-9.11614276445706e-06
-6.65056157087036e-06
6.76785493913958e-06
-2.0673837575097e-05
-1.36749603954873e-05
-1.8559162918306e-05
1.18353550916467e-06
-1.04381317690642e-05
-5.84471915011812e-06
-4.47071350320498e-06
-3.02572775427894e-05
-9.67399227555783e-06
-1.95005144922873e-05
-3.47765374021624e-05
-9.58531202871634e-06
-2.25619183571075e-05
-3.0053545616393e-05
-1.57881056745754e-05
-1.58276799103841e-05
-1.94809282878616e-05
-9.05487880415814e-06
-2.27514711802351e-05
-6.39810426865184e-06
-1.73207267503346e-05
-2.55763524851976e-05
-3.00505056655608e-05
-6.46768547396165e-06
-2.44567970323921e-05
-2.53602932872392e-05
-3.27918312991115e-05
-2.45549183633201e-05
-2.50320859818781e-05
-2.61786612680572e-05
-2.4587227678856e-05
5.80317176913376e-06
-1.04097737926045e-05
-2.12647241481069e-05
-1.22547908096476e-06
-3.51116900691022e-05
-2.70352426337587e-05
-1.77007683675203e-05
-3.47198469393817e-05
-1.06833684360192e-05
-1.06830431002813e-05
-2.25557416430691e-05
-1.42408606196367e-05
-1.50997263301745e-05
-2.20783917477433e-05
-9.14935554849388e-06
3.6982198106444e-06
-9.75808847255818e-06
-1.61537428994399e-05
-1.50975574533479e-05
-1.48978076767051e-05
-2.40587067618492e-05
-2.51737356458759e-05
-2.77495319658153e-06
-2.41645625845937e-05
-5.90803627119262e-06
-7.85659356954212e-06
-2.06696437174095e-05
-6.37098943239511e-07
-1.67595777328017e-05
-1.57636610584191e-05
-2.72026270491812e-05
-1.6584358439658e-05
-2.03259666566507e-05
-7.99610356277014e-06
-9.36903447361887e-08
-1.09482128985278e-05
-1.21443788115461e-05
-7.69474841840026e-06
-1.20705250521959e-05
-1.58982605410859e-05
-2.90091137547154e-05
-1.18877296023443e-05
-2.13301303204368e-05
-2.00475322974471e-05
8.46281416720423e-06
-1.80308201109298e-05
-1.12464435014265e-05
-4.9736117335448e-06
-1.45353511607578e-05
-1.82365841464364e-05
-2.04295596797957e-05
-2.67344913309273e-05
-6.26926759296129e-06
-1.91300900609142e-05
-2.01624727958078e-05
-5.06240273849525e-06
-4.60288854757945e-06
-5.83724940642538e-06
-1.34061217746921e-05
-1.52366932595811e-05
-7.72727165764607e-06
-5.37692733325039e-06
-1.11466958646415e-05
1.68188479031471e-06
-1.20616150173317e-05
-2.06485776683435e-05
-2.22442838294097e-05
-3.00935108442476e-05
3.88195779326721e-06
-1.32805222773784e-05
-1.49310978533116e-05
-6.47346703172025e-06
-1.23142050612507e-05
-1.18106323575381e-05
-4.1373483778015e-05
-1.525109347206e-05
-1.13276854865835e-05
-1.11710871534956e-05
-1.34815232202658e-05
-3.60984527576854e-05
-2.78989258879079e-06
-2.66996113882399e-05
-1.44619708935405e-05
-2.21829988231651e-05
-3.56330799495226e-05
-3.42467217875158e-05
-1.07210635989649e-05
-3.15605417696248e-05
-1.28863407366966e-05
-7.98514842896796e-06
-3.54588189029285e-06
-1.09896544005824e-05
-2.89478758026793e-05
-1.26353233957735e-05
-2.34711273582776e-05
-2.06166131696265e-05
-1.4612903375344e-05
-3.34868234107998e-05
-1.49150526795495e-05
-2.89974609059211e-05
-1.00567957129214e-05
-2.07761948519418e-05
-3.78900913880235e-05
-1.73558082065104e-05
-1.56332014365697e-05
-2.03155551278406e-05
-1.32443907745311e-05
3.44493711342761e-06
-3.09457384813515e-05
1.2788597959677e-06
-1.09198529251435e-05
-1.90943827698077e-05
-2.41260320484774e-05
-2.1848725854507e-05
-3.3878324598575e-05
-1.08021450614542e-05
-3.14308446361122e-06
1.11130208894515e-05
-1.58188794138684e-05
6.60031922701156e-06
-1.41467780147893e-05
-1.90449603081061e-05
-4.14607389707487e-06
-5.50201145955535e-06
1.72184330295525e-06
-1.03759480377012e-05
-5.33323100694341e-06
-6.70879704487048e-06
-1.77431622762423e-05
-9.08823506508288e-06
1.20101961434583e-05
-8.10483674670543e-06
-2.70058754344299e-05
-1.91389148965701e-06
-5.69640790180459e-06
-2.0892903950367e-05
-1.67927237995051e-05
-1.63015365827272e-05
-1.17248426306638e-05
-2.98931884544823e-05
-9.1136664133231e-06
-1.61145951393468e-05
-1.50812389231065e-05
-1.26499796261458e-05
-1.89556658983333e-05
-1.17462592292472e-05
-1.0431263440574e-05
-1.93493191251063e-05
8.99699837293999e-06
-2.54640357240096e-06
-2.98065423324435e-05
-1.94551294986504e-05
-1.06823556604407e-05
-1.01753710919298e-05
-8.71298958475802e-06
-1.12866240696478e-05
-3.52459247385473e-05
-5.95250726610218e-06
-2.03363502324553e-05
-2.49728070352061e-05
3.45223059311075e-06
-1.63154341602282e-05
-2.83213848939414e-05
-1.9938870815835e-05
-6.45171382176912e-06
-1.57533010487308e-05
-3.90939796455155e-05
-1.03247056959543e-05
-2.04865310860817e-05
-3.34405530096727e-05
-8.53736688401573e-06
-3.48064218900316e-05
-4.06947965361231e-05
-1.66279328726845e-05
-2.10991865328381e-05
-2.31403520792272e-05
-2.96445799016877e-05
-2.8195724149661e-05
-1.2365496549055e-05
-1.27949364292039e-05
-3.51710150413893e-06
-1.71434251300064e-05
-2.25557443705968e-05
-2.40081176518811e-05
-1.6019411682559e-05
-7.13722457693402e-06
-1.16163194862347e-05
-1.73604939252484e-05
-2.70094374057699e-05
-5.86440181630138e-06
-1.70791522382376e-05
-7.43469875987627e-06
-1.42219291173588e-05
-1.35039458157691e-05
-5.16385533739028e-06
-1.25251905369598e-05
-1.74221684683897e-05
-1.66362763593279e-06
-3.64386879130576e-06
6.77226967352387e-06
-2.05299590244331e-05
-1.54595307020723e-05
-1.55159375666303e-05
-1.49464069721793e-05
-1.03781661930791e-05
-2.33615627911967e-05
-9.93657359105999e-06
-6.88337100993422e-06
-1.7586891579169e-05
-6.26343754444014e-06
-5.19412214750199e-06
-3.21802586419976e-07
-1.5486829558895e-05
-2.54159540385093e-05
-2.11768375477825e-06
-2.61009251552316e-05
5.11410920259696e-06
-1.17526909164508e-05
-1.38216653818721e-05
-1.91511705213108e-05
-9.47998846446548e-07
-1.26034516584102e-05
-1.4166474467023e-05
-2.08875556608799e-05
-2.08029382937646e-05
-2.39624275105955e-05
-2.78587103146881e-05
-2.2303598562936e-05
-9.15008172595201e-06
3.01537317931531e-06
-1.90680208311652e-05
-2.32965200622438e-05
-1.98631937861852e-05
-2.41524510913989e-05
-1.34005593085492e-05
-4.16693793465447e-06
-1.52955228652475e-05
-3.30100276419306e-05
-2.53865591458088e-05
-1.62370763209235e-05
-2.24064240867296e-05
-2.86609092497054e-05
-2.69626847639452e-05
-2.22220603186604e-06
-1.64033487805297e-05
-3.72341814959828e-05
-2.72289523114881e-05
-1.24883447508603e-05
-1.57518902025399e-05
-1.21882316021872e-05
-1.39491484901522e-05
-1.25691408514873e-05
-1.73359211563158e-05
-5.96154406810366e-06
-2.86185601227095e-05
-3.67814424210807e-05
-2.29984454112842e-05
-3.85274434009373e-06
-1.87845527501881e-05
-2.63664609565909e-05
-2.29601880304962e-05
-2.02139001061552e-05
-1.09991890119323e-05
-1.51901507440336e-05
-1.37415985613447e-05
-1.14323623696417e-05
-7.19712374707423e-06
-2.48463268776657e-05
-3.27614797795125e-05
-9.08482132544463e-06
-2.49148181210945e-06
-9.50667994675503e-06
-2.43780886748169e-05
-8.07557457605335e-06
-7.91903323188141e-06
-2.52028503246779e-05
-1.49699548614546e-05
-5.84565711312293e-06
3.44010589224057e-06
-1.14029705850015e-05
-1.9897976363283e-05
-2.53594358697102e-05
3.75877459486667e-06
-1.14337229800643e-05
-1.04695815343527e-05
-3.74839645295675e-06
-9.15426580075027e-06
-4.45993857611975e-06
-2.22895080425082e-05
-2.96372401497528e-06
6.49962121819301e-07
-2.83192266260333e-05
1.938382030131e-06
-2.14970478169492e-06
-2.96577954816693e-05
3.94019907792524e-06
-2.6242332933582e-05
-2.15098827542053e-05
-2.53725298177969e-05
-1.68730372539661e-05
-1.57097516048169e-05
-1.51141830969628e-05
-8.65018667910433e-06
-1.19554790449449e-05
-2.32935402160993e-05
-2.2173451091607e-05
-1.59316722502915e-05
-1.51920005871111e-05
-1.11366158700869e-05
-2.46862498034723e-05
-1.49185984540875e-05
-2.32761656013836e-05
-2.69376996291755e-05
-3.01340619740642e-05
-2.58535264329885e-05
-3.76880081713492e-06
-1.09019152815583e-05
-9.91564929710888e-06
-1.84560899968883e-06
-3.59804394092841e-05
-2.13814409380188e-05
-1.88223316624375e-05
-2.88161526395449e-05
-3.66860472835059e-05
-2.1757239406283e-05
1.48278643964621e-07
-7.05052861243891e-06
-2.04460138648954e-05
-1.93250556457712e-05
-8.0654866148209e-06
-1.87698290845838e-05
-2.91601413777147e-05
-2.72330700552623e-05
-2.32125396434448e-05
-7.9366354986168e-06
-6.54073978931297e-06
-1.96987563576777e-05
-2.05439111887089e-05
-2.31634058955275e-05
-1.40369159901716e-05
-7.13536695811524e-06
-5.52429770388137e-06
-1.3282932908306e-05
-2.05615776326075e-05
-1.53550858527742e-05
2.48003109510396e-06
-1.25691038251542e-05
-2.42165708194791e-05
-7.44118523885656e-06
-1.20571228491369e-05
-6.31563404797763e-06
5.2411932811315e-06
-1.30447160906735e-05
-8.99346600591254e-06
-1.12505251055325e-05
-2.09491171771682e-05
-1.3475110523865e-05
1.01101091413192e-06
-1.25812713494483e-05
9.74933799349062e-07
7.4430853742904e-06
5.54932788368267e-07
7.04538397600186e-06
-7.11098778647286e-06
-1.0861397937448e-05
-2.26493759371036e-06
-1.78752689433718e-05
-1.33351815531472e-05
-2.10877091466044e-06
1.85139802189351e-06
9.85726149608445e-07
-1.88371520451314e-05
-1.61182092675088e-05
-4.29151715169649e-06
-1.64724079953778e-05
-2.12800981625068e-05
1.08410322984101e-06
-2.78394282026576e-05
-3.7450316814513e-06
-2.31000834622631e-05
-1.01883231892469e-05
-1.44586179979981e-05
-2.03543555203703e-05
-1.99445823272385e-05
-1.88332571702275e-05
-2.1591089219884e-05
-2.70588593634336e-05
3.03008998089931e-06
-2.06033748061348e-05
-8.60902476854161e-06
-1.97442810719425e-05
-2.45826108487528e-05
4.99563917152146e-06
-1.36830978930527e-05
-2.91715334002859e-05
-7.46324851245368e-06
-2.40746543523028e-05
-1.34413358915569e-05
-1.52007568910323e-05
-4.6986045657311e-05
-2.13845835742183e-05
-3.84227640357522e-05
-8.09817843366097e-06
-9.40570392138932e-06
-2.73584449094689e-05
-8.24438886621574e-06
-3.21554781606985e-05
-8.39728474474503e-06
-4.80897346122128e-06
-2.35828050946605e-05
-2.92060189435997e-05
-2.71558089895738e-07
-6.83897720331466e-06
-1.81135429392223e-05
-1.49002303327686e-05
-2.41876321599477e-05
-2.54879656936271e-05
-2.87089516756708e-05
-3.97414391287783e-06
-2.50419514559966e-05
-2.47901508183637e-05
-1.51270879277376e-05
-1.29124104020817e-05
-9.2550111301864e-06
-5.93462007339233e-06
-1.54722169013815e-05
-3.47568927220387e-05
-2.73592503035187e-05
-3.3754577617468e-05
2.70195168366055e-06
-7.02294997766508e-06
-1.37224138632083e-05
1.45652556487957e-05
-3.24211277769997e-05
-1.2876152659014e-05
-1.32485343285642e-05
-3.36153657288353e-05
-1.0820892337058e-05
-1.44016597618983e-05
-1.02129582906129e-05
-2.51546793181872e-05
-2.12510765593962e-05
-6.18943227838103e-06
-1.31825631915747e-05
-5.91405737814902e-07
-1.87365874565451e-05
6.37083667006654e-06
-2.07231369086547e-05
-1.02590231820129e-05
-1.8817932066137e-05
-1.42345147984025e-05
-5.75317201035012e-06
-2.62725080722654e-05
-1.38169374513483e-05
-9.76522659454907e-06
-1.79725108180889e-05
4.76554516666661e-07
3.85466045670214e-06
-4.84584803139695e-06
-1.61106950247664e-05
-3.98091673978555e-06
-9.35893280494621e-06
-2.0948404038687e-05
-1.9450542980189e-05
-6.90237419541517e-06
-1.17479882315423e-05
9.87136941740716e-06
-8.73395788254967e-06
-1.42133780338915e-05
-1.46829738700233e-06
-2.59977762720273e-05
-1.59346093240956e-05
-1.67277079344884e-05
-1.37053642548774e-05
-3.56958414192631e-05
-1.47328036238769e-05
-1.32915815958732e-05
-1.50171862850145e-05
-1.62889099184662e-05
-1.81279557372728e-05
-2.67884008345199e-05
-2.19368189343096e-05
-2.93997256084429e-05
-3.28086203798254e-05
2.09666876912849e-06
-2.23455059103538e-05
-1.61970630747369e-05
-7.68000416843432e-06
-2.66323889927274e-05
-3.2987539606989e-05
-3.07318576883549e-05
-1.67894072314496e-05
-1.67506123652067e-05
-1.82403329258205e-05
-3.44813894727883e-05
-3.01547706120401e-05
-1.72912038015847e-05
-6.15088716802008e-06
-2.46886055341285e-05
-1.08578983028339e-05
-1.93913627802106e-05
-1.78100587307721e-05
-1.90501891482065e-05
2.4953114065829e-06
-2.61596531254655e-05
-2.20081978752148e-05
-1.69554060709646e-05
-3.60221805656746e-05
-3.45052621225945e-05
-1.17268030139577e-05
-1.07985692648166e-05
-3.25304347056834e-06
-1.20524177449307e-05
-1.16101748893157e-05
-1.1009834184238e-05
-1.20696983480113e-05
-4.70129895518585e-06
-9.08806954895479e-06
-1.68745207918047e-05
-4.84097195576821e-06
-7.83871349786257e-06
-2.44441386690147e-05
-8.27259068375885e-06
9.50759599446593e-06
-3.07948704323727e-05
-2.37730254301535e-06
-5.96399838413955e-06
-1.36972627979646e-05
-1.11027569133912e-05
-1.69244593704757e-05
-2.60594749515502e-05
-1.19565354124317e-05
1.02652419977712e-05
2.64273471890992e-06
-1.67834535947712e-06
-2.65039371609071e-05
3.22897622323292e-06
-3.32182041170777e-05
-2.20476833069606e-05
-1.11743215144098e-05
5.98368898490719e-06
-1.38824580432363e-05
-2.16369888544771e-05
1.66179886345924e-05
-1.39143881731519e-05
-6.85069182386087e-06
-1.73243779377136e-05
-1.07355692310497e-05
-2.00680937492169e-05
-1.82370647456838e-05
-2.39879919152895e-05
-1.67406803431583e-05
1.31243190225109e-06
-1.17924083882577e-05
-3.08599965128328e-06
-3.35943898386329e-05
-1.19276616116144e-05
-2.80626364932434e-05
-1.95437380971138e-05
-1.95769565510158e-05
-1.7167758290164e-05
-6.93039126533779e-06
-9.96928588804561e-06
-1.15820991506821e-05
-7.06993809148864e-06
-1.28320071569203e-05
-2.76445680698036e-05
-1.53038491602644e-05
-1.06231430276773e-05
-2.751756366265e-05
-3.95382112429268e-06
-1.55027371154979e-05
-2.42393435309922e-05
-1.00769048725612e-05
-1.27156811099937e-05
-3.81388701712722e-05
-8.40755317420595e-06
-2.88141888030813e-05
-2.31210663486761e-05
-2.47416693936647e-05
-2.42275322875613e-05
-1.42872620804167e-05
-1.1829475529911e-05
-4.98053240299782e-06
-1.294255796683e-05
-1.46756935745775e-05
-2.44432873113716e-06
-1.1956709244165e-05
-2.29443884518325e-05
-2.01850216801458e-05
-1.91158207810467e-05
-1.76690508291873e-05
1.28551713136948e-05
-8.67625511303404e-06
-1.98596516218024e-05
-1.87000073014102e-05
-1.68548685423211e-05
-1.1537773343769e-05
-1.40098606351913e-05
-6.57787549570234e-06
-2.6392069711387e-05
-5.85270290748887e-06
-7.8154214928937e-07
5.6579114574058e-07
4.01959472295137e-06
3.71228830226722e-06
-7.15089617681393e-06
-6.754846227761e-06
-2.41876229384394e-05
-3.62154213366187e-05
-6.47198638869038e-06
-2.57541627245771e-05
-1.14251743615468e-05
-1.06193359533267e-05
-1.9162461724074e-05
-9.28940405890595e-06
-1.04352386630226e-05
-3.37048938667766e-06
-6.96746781216658e-06
-1.12020801289427e-05
-8.90236373494907e-06
-2.10064861322357e-05
-1.04453878487921e-05
-1.89030823840924e-05
-1.71802226139883e-05
-1.08528253972973e-05
-2.37535317498664e-05
-9.97955810080675e-06
-1.31677768260459e-05
-1.78533220858788e-05
-1.98323413689695e-05
-2.72052579714873e-05
-2.90973487180192e-05
-7.58156426494628e-06
-1.47829488640087e-05
-1.33633960500496e-05
-2.88652667491101e-05
-1.49274215815251e-05
-2.67437884329754e-05
-2.08401148427364e-05
-2.00327515170664e-05
-1.87168958669113e-05
7.39609366140573e-07
-1.6859273657131e-05
-1.93039656471564e-05
-2.33556667702105e-05
-2.17388562298753e-05
-3.24653158211981e-05
-2.15405963673337e-05
-3.42387239330546e-05
-2.64394711361412e-05
3.77368475695856e-06
-1.50192298742496e-05
-4.14480472470147e-06
-2.46193519384862e-05
-1.66787663582666e-05
-2.91068482678444e-05
-1.03745271075238e-05
-1.89679142299076e-05
-2.92904913916792e-05
-1.31274908573324e-05
-2.75401085261284e-05
-1.34083107694497e-05
-2.19309344116687e-05
-1.12341471762475e-05
-1.31024378951253e-05
-5.43346392705623e-06
-1.015338950515e-05
-3.26275470468658e-06
-7.02506553580945e-06
-1.2387380415585e-05
4.19719742582258e-06
-8.61877962789268e-06
-2.30644149057285e-05
-2.06773537718635e-05
-2.50394734217522e-05
-3.82015972830215e-05
-2.3686755053444e-05
-7.62985159866903e-07
-2.46500691960239e-05
-2.20572826595051e-05
-6.21160336623781e-07
-6.00556629484076e-06
-8.48613346485821e-06
-1.14306794713224e-06
-2.11624694365593e-05
-2.26611534238572e-05
8.14733586711315e-06
-6.19426257167375e-06
-1.55104152215104e-05
-1.71932596890317e-05
1.57516790233698e-06
-1.19552699467579e-05
-2.51437628575502e-05
-2.85177483638575e-05
-1.61081515459561e-05
-1.19226063814548e-05
-1.49651615838623e-05
-1.43027829915886e-05
-1.21277698307756e-05
-2.0143552495981e-05
-3.24654949417959e-05
-1.30886768188996e-05
-9.69353431672992e-06
-1.56170050016807e-05
-6.31605781462738e-06
-1.1404061772256e-05
-2.73778791036287e-05
-1.22353373112185e-05
-3.0387893644186e-06
-1.60610611667909e-05
-4.15681510869778e-06
-3.56910245148509e-05
-1.95781021675495e-05
-2.86756798861194e-05
-3.5323058295604e-05
-2.81741826672931e-05
-2.0023599004593e-05
-3.17807675348961e-05
-2.49034221444134e-05
-1.52950840277257e-05
-1.84322712114455e-05
3.43582524975004e-07
-1.65327326475639e-05
-1.17038642297558e-05
-5.67032799943937e-06
-2.11411239297619e-05
-4.80254768974582e-06
-1.57387056255848e-05
-2.58685721091629e-05
-1.29702482522455e-05
-2.64883417009081e-05
-2.95730224506393e-05
-1.95737898713423e-05
-1.49161083914392e-05
-1.19977520165701e-05
-1.10144805248312e-05
-3.19284711381058e-05
-3.03914428054924e-05
-3.23389638159709e-05
-4.90881251508842e-06
-2.08840102535218e-05
-9.05231071017055e-06
-7.93402644192785e-08
-2.35098647109053e-05
-6.7849684824563e-06
-7.72974384947398e-06
-2.22491424734315e-05
-2.06504060845068e-05
-1.79914836858917e-05
-1.8296139443887e-05
-5.23015407159203e-08
-8.65053108775653e-06
-1.82273552121783e-05
-1.65000541805039e-05
-1.21914985115544e-05
-1.73801104347233e-05
-1.60862480392469e-05
-6.84732906458072e-06
-5.82867277384418e-06
-3.15371274698238e-05
-1.31351468440127e-05
-1.42100758636141e-05
-2.16017939593324e-05
-1.72316151039925e-05
-1.28711724495488e-05
-6.16965938108057e-06
-2.0290625464708e-05
-1.79368034490571e-05
-2.83907337498937e-05
-1.10996717873206e-05
-2.88651444516847e-06
-2.15767463500515e-05
-7.45886225639829e-06
-1.53349876380093e-05
-2.36275380601854e-05
-1.15467537509585e-05
-2.93100457186571e-06
-2.14586846987802e-05
9.60156870934471e-07
-2.4387888408205e-05
-2.14742570255883e-05
-1.4173455940352e-05
-1.04899084314617e-05
-1.24760340033795e-05
-1.68476809185465e-05
-1.41551897987973e-05
-1.34631429692652e-05
-1.07021308783419e-05
-1.2154124967383e-05
-2.92141254092005e-05
-1.92277466411696e-05
-2.39699491529521e-05
-3.70762260470389e-06
-1.22583286918949e-05
-3.11941248181985e-05
-2.81266126474935e-05
-1.98831547678021e-05
-2.80033099805553e-05
-1.88647190132942e-05
-2.43665100795156e-05
-1.43044978307315e-05
7.42266470548947e-06
-2.4222002627603e-05
-2.59153356015769e-05
-4.3251321044575e-05
-1.38285499711355e-05
-2.34414747380663e-05
-3.79141214277647e-05
-2.2856341710235e-05
-3.12358747673874e-05
-1.56471000695182e-05
-1.78605237578077e-05
-1.79421531337622e-05
-2.11163999968168e-05
-1.17826021171164e-05
-1.45588174006733e-05
-9.83786974234172e-06
-1.71083941034705e-05
2.54112533744322e-06
-2.72732784773723e-05
-1.81670311244893e-05
-1.42932214335812e-05
-6.5884854547968e-06
-3.27857099181286e-05
-2.82364329595377e-05
1.70425101038179e-06
-1.26484495841782e-05
-2.41538104869679e-05
-1.26234332267936e-05
-1.46908214150335e-05
1.1682472263135e-05
-2.2366932978829e-05
-1.71374271610954e-05
-9.72740855908634e-06
-2.50840922663267e-05
-2.38455952527464e-05
-1.09788785424526e-05
-1.68590837977342e-05
-5.07712224260803e-06
-3.23174691678625e-05
-8.12636482436708e-06
-2.51457798185964e-05
-1.65777740918386e-05
-2.05716572211563e-05
-3.13910439411441e-06
-1.28995682299677e-05
-1.98926798580844e-05
-1.34036325324652e-05
-1.45842571644794e-05
-2.21855790688576e-05
-7.5694104074693e-07
-1.01703794159137e-05
-1.61869410535875e-05
-2.02054929725282e-05
-3.81945720749132e-06
-2.39116440830363e-05
-2.12888718786123e-05
-1.86591252064711e-05
-9.30183205918424e-06
-1.65204655088556e-05
-1.61597145679314e-05
-2.31926971846345e-05
-2.52935621505505e-05
-1.01018903509579e-05
-2.78544471346778e-05
-2.14100840730598e-05
-2.8789652235005e-05
-2.57146517541079e-05
-8.65054118770466e-06
-1.73417177517181e-05
-1.5712936093152e-05
-6.5840757821143e-06
2.29972037449779e-06
-1.91737522495701e-05
-1.17958433138319e-05
-1.9969494569059e-05
-1.08442887050346e-05
-3.80100202078495e-05
-2.01651008011822e-05
-6.16495065941774e-06
-1.16434797334551e-05
-1.44193823681214e-05
-1.15418437210728e-05
-3.24422499709766e-05
-2.52535500125067e-05
-2.95824816362844e-05
-5.97864436487743e-06
-2.76630659257834e-05
-1.52840004855888e-05
-1.52087323838457e-05
-1.25658019669199e-05
-1.9144259494201e-05
-2.25533671478585e-05
-2.55300992476718e-05
-2.22698943868194e-05
-2.83225492023193e-05
-1.01844226635746e-06
-1.41995286008823e-05
-7.6616517954555e-06
-3.75103506849432e-05
-1.58251287861239e-05
-2.31256359714119e-05
-2.7020675373167e-05
-6.97073139864971e-06
-1.40222563727414e-05
-1.64199830651222e-05
1.02092439209449e-05
-2.95259005174965e-05
-1.99065952999017e-05
-1.25316899378018e-05
-9.500691821008e-06
-1.01615398305136e-05
-1.42899019415097e-05
-2.43721915496539e-05
-7.97819314761766e-06
-4.80326402565467e-06
4.95368625844192e-06
-2.87172840522693e-06
-8.22578904920759e-06
9.44364534784635e-06
-2.62824705063495e-05
-1.67311635883267e-05
-1.262150018785e-05
-1.25789226382432e-05
-1.94464121504338e-05
-1.69009992411538e-05
-1.34284097901714e-05
-1.14659989218275e-05
-9.90290042049204e-06
-1.64360177703193e-05
-4.27912146954087e-06
-1.72620893967114e-05
-7.98891045187753e-07
-1.7672835068144e-05
-2.33695419984974e-05
-7.50359950691546e-06
-9.81278523984405e-06
