# Supplementary material for: Research on computational propagation and identification of mine microseismic signals based on deep learning
Source: PLoS One. 2025 Oct 22;20(10):e0334641. doi: 10.1371/journal.pone.0334641 (PMC12543183; doi:10.1371/journal.pone.0334641)
Supplement: S10 Data — (ZIP) [file pone.0334641.s010.zip › 000101100001518.xlsx_0.txt_24.txt.txt]

8.29056649686203e-06
-2.21288473236034e-05
-2.40898803525259e-05
-1.35101853065529e-05
-3.15087485081453e-05
-2.01439360363606e-05
-2.87069293395735e-05
-1.61043612807595e-05
-2.14939899836265e-05
1.36256188720177e-05
-2.82791471680387e-05
-2.17809716606701e-05
-1.78349721139492e-05
-6.79241272198706e-06
6.2743369730684e-07
-1.30914504572755e-05
-1.14291848478079e-05
-1.14643254076284e-05
-1.73272218588202e-05
-2.600362427833e-05
-1.48235501736863e-05
-1.72029869598648e-05
3.63549788779151e-07
-1.13445106613926e-05
-1.34749254887931e-05
1.11518374001924e-05
2.17147440422635e-06
-8.98074170428341e-06
-2.86128794748735e-05
-1.85179303885364e-05
-2.46147317288425e-05
-1.50906493974846e-05
-4.52635979699841e-05
-9.41659902853415e-06
-2.42309354397684e-05
-6.56122831328918e-06
-3.11644708856621e-05
-2.40764576904217e-05
-1.29475768148503e-05
2.13495986646901e-06
-8.41871891750724e-06
-1.32790959270414e-05
-1.6164547642308e-05
-7.69201800385953e-06
-3.66206723892695e-05
-1.72517541557562e-05
-5.14314836021872e-07
-2.29554991075915e-05
-2.54631443094583e-05
-6.88610364236605e-07
-3.73850740874858e-05
-1.45455768433066e-05
-1.88113427372545e-05
-9.52804756333395e-06
-2.0786401724359e-05
-3.74637326438289e-05
-1.24560727926421e-05
-1.75227636103687e-05
-7.86548345623074e-06
-8.48194361222775e-06
-2.57540137757668e-05
-2.34419524856078e-05
-2.33932707658422e-05
-2.49315342311263e-05
-1.90647645208245e-05
-2.71332124699844e-05
-3.63508622297243e-05
-3.75648003583295e-05
-3.845051978354e-05
-1.83939488584685e-05
-3.13626520072495e-05
-2.12094750215916e-05
-8.75227061857161e-06
-3.60722869191365e-05
-1.47336426812749e-05
-9.18129715660409e-06
-3.10671541287686e-05
-1.39745150015293e-05
-1.3633347112023e-05
-7.72924007549039e-06
-1.98177011531879e-05
-2.23516364777949e-05
-3.17719607935373e-05
-1.97160657370041e-05
-3.16334384405703e-05
-3.07935032949023e-05
-1.11300226925152e-06
-1.36424362565882e-05
-2.5469899228923e-05
-1.03370767169825e-05
-4.36931148273301e-06
-3.13848859798888e-06
-2.72288457052522e-08
-1.07267968900104e-05
4.31907713393483e-06
-1.62248586932549e-05
-1.8027868662152e-05
-6.57379570918674e-06
-1.12951263031592e-05
-8.36027540744081e-06
-5.65311318036283e-06
-9.47728154273316e-06
-2.02052997007669e-06
1.86757655809628e-05
-1.26705420035724e-05
-1.24647462095801e-05
1.19178567965758e-05
-3.94608818548025e-06
-9.68209573636727e-06
-3.60393110120858e-06
-1.04864458876298e-05
-2.04164196975371e-05
-3.23179590579968e-06
-1.38657728574487e-06
-4.08174628947413e-06
-1.60226009737799e-05
-1.74794598389914e-05
-1.11364886793854e-05
-2.76595765303153e-05
-2.42496885567759e-06
-5.74677197048338e-06
-1.81398224359253e-05
-9.48421213245303e-06
-2.47929628624692e-06
-1.14915298874704e-05
-2.78106320045119e-06
-1.72846509482763e-05
-1.8711641466046e-05
-1.65511287729812e-05
-1.40778540563583e-05
-1.44488386097809e-05
-1.94661167031592e-05
-1.36258061647476e-05
-1.38146215331178e-06
-2.09419731486369e-05
-2.56477765776657e-05
-3.02186362633581e-05
-1.18085017649912e-05
-2.10444163064315e-05
-2.99950859748156e-05
-3.59513939121008e-05
-1.05478268477421e-05
-2.50048832905593e-05
-3.9168036704121e-05
-3.05136974038929e-05
-1.78185308296142e-05
-4.87617375233535e-06
-1.79278922936644e-05
-2.21032957561062e-05
-1.88854774088392e-05
-1.65206126101604e-05
-1.67682872781112e-05
-4.38743457380795e-06
-4.08713091189503e-05
-3.54721959201283e-05
-2.17741124994935e-05
-2.4748531317269e-05
-2.88818780936919e-05
-2.14412415753238e-05
-4.87417682338471e-06
-3.46426745630388e-05
-2.67642400896653e-05
-8.87121322270541e-06
-2.06189142721367e-05
-2.24112097300794e-05
-1.06138305190285e-05
-1.86675023362983e-05
-1.50073250706732e-05
-2.42183043746445e-05
-1.3400650300654e-05
-1.38554650648775e-05
-8.77300863754057e-06
-1.27258557653774e-05
-1.73925276357089e-05
-1.54798590308171e-05
-6.08205102407648e-06
5.84569117199886e-08
-9.31040347047742e-06
-1.64434760803833e-05
-1.40954646215401e-05
-1.00396790777123e-05
-5.99972890384204e-06
-1.24994289556932e-05
-1.14141107088813e-05
-9.04243792083952e-06
-1.52601452576541e-05
-1.21526090904964e-05
-1.83527560774072e-06
5.28870714410301e-06
-5.85316013560733e-06
3.25307776609309e-06
-5.45526971063569e-06
-7.9952155430206e-06
-1.14206062345816e-05
-9.53090448161174e-06
-5.8657633822587e-06
-1.25506229228585e-05
-2.14479871824549e-05
-1.17876390931372e-05
3.7700065678383e-06
-2.50127103391789e-05
-1.25934941250679e-05
3.86784483583959e-06
-3.04269265298755e-05
-2.18108424908945e-05
1.32083842187138e-05
-8.30565327017704e-06
-2.24920125881973e-05
-1.2209013505851e-05
-1.32111527687551e-05
-1.18837450486801e-05
-1.18186922352406e-05
-2.60544439677243e-05
-3.43933577593497e-06
-2.73284094214708e-06
-1.26472178711282e-05
-1.42155644591982e-05
-1.51974293970392e-05
-2.64429329584616e-05
-1.30060694787726e-05
-9.01549721045364e-06
-1.42611776063981e-05
-1.10288306525597e-05
-1.08837425521228e-05
-1.93409360617575e-05
-2.47257065914663e-05
-1.85559411484349e-05
-2.42230937706811e-05
-2.15535852667113e-05
-1.76630686634659e-05
-9.52617536812592e-06
-2.13347384219118e-05
-6.82568652925743e-06
-2.08773274114702e-05
-2.22754477483438e-05
-8.08264076107918e-06
-2.50353088283179e-05
-2.00097352081065e-05
-9.62593949642446e-06
-1.13783824877463e-05
-6.67998799260166e-06
-1.84275438369724e-05
-2.84573125907676e-05
-2.20273488559946e-05
-1.76598443230691e-05
-2.03790556975701e-05
-2.93206890151785e-05
-2.70569326102922e-05
-2.66003223330323e-05
-2.52977330220603e-05
-5.84874899189556e-06
-1.06684369079254e-05
-1.54091938516896e-05
-1.11155385086576e-05
-9.42463533112083e-06
-2.99985903453527e-05
-4.62095164702426e-06
-1.33590743726346e-05
-1.06133542453873e-05
-1.13212216286254e-05
-1.15459600342436e-05
-2.10457875754584e-05
-1.11582491224191e-06
-1.07752390945767e-05
-1.49988862734859e-05
-2.13006424193923e-05
-1.59128601310157e-05
-2.11986810601482e-05
-1.89594745013488e-05
-9.37830869483071e-06
-2.44138968338237e-05
-1.66242208021276e-05
-5.26187036584553e-06
-1.81736709711099e-05
5.6650395966167e-06
-1.01225010496175e-05
-1.59110905749703e-05
-2.97685162661067e-05
6.84988723394163e-06
-1.04944170688175e-05
-1.10306868095835e-05
-2.37100714375302e-05
-8.90387200523149e-06
-8.0406538375265e-06
-1.96010548256395e-05
-1.30450288808025e-05
1.1942505041812e-05
-2.21830183439208e-05
-1.54942151419133e-05
-7.66263909307277e-06
-9.22861696182828e-06
-9.92824949464513e-06
-1.75130168378908e-05
-2.95620671473868e-05
4.44101105157056e-06
-3.34165561274329e-05
-1.64972932334401e-05
-3.37887634312463e-05
-2.86511391175652e-05
-1.8955391473083e-05
-3.03645593343438e-05
-3.666639059194e-05
-1.58882090741065e-05
7.02444922890282e-06
-2.08466380687536e-05
-2.45254230627691e-05
-1.75281486568383e-05
-2.83852270459135e-05
-2.27767460498638e-05
-2.68627192437566e-05
-7.26502176056754e-06
-1.79475743623153e-05
-2.26233977199691e-05
-2.88473844468654e-05
-1.2008088957019e-05
-4.22962555115601e-05
-2.10817373182848e-05
-3.1157089843742e-05
-3.12718340124824e-05
-2.9820598263212e-06
-3.02579611256216e-05
-3.69394866903202e-05
-1.71906004360716e-05
-1.29247549554187e-05
-2.0493403617194e-05
-2.68738824152765e-05
-2.10404541095284e-05
-2.68597486097046e-05
-2.56312628696746e-05
-1.13418650529996e-05
-1.77339098265877e-05
-1.25931062557548e-05
-1.77602986724479e-05
-2.62761567314404e-05
-1.59263328062674e-05
-1.66455051586495e-05
3.31984076198438e-06
-1.14078114716249e-05
-4.57243900035676e-06
-2.10749006500554e-06
7.43143414640625e-06
-1.57743323273152e-05
-2.77202039637804e-06
-1.93570734055498e-05
-1.07692557043611e-05
-7.69430714052999e-06
-2.07252283418072e-05
-6.99152159954145e-06
-5.55455028540941e-06
-2.31708140697596e-06
-9.89493574758349e-06
-2.07108360984179e-05
-1.03834931708221e-05
-1.08828123120969e-05
-2.22282201327532e-05
1.29028542575448e-05
2.56657871731159e-06
-2.25948557999224e-05
-1.878565998928e-05
-1.59835146502969e-05
8.76616723812572e-07
-1.9506009231712e-05
-7.77608678623158e-06
-8.69449037085909e-06
-3.31877949358956e-05
-1.37942025002792e-05
-1.94602948608816e-05
-1.85949779690362e-05
-2.52784729860249e-06
-7.43325972270115e-06
-3.48714331957854e-05
-5.71941958596647e-06
-2.34167184243e-05
-4.15994825368556e-05
-1.79518181572136e-05
-3.05501090682776e-05
-1.90639526247617e-05
-4.16278616026212e-06
-1.91333271422299e-05
-3.29899006499286e-05
-2.85232522042886e-05
-7.89907654351806e-06
-6.11921313367946e-06
-1.76003148332793e-05
-2.43459410002305e-05
-2.83047103971425e-05
-1.69099707293354e-05
-3.1908387915505e-05
-2.93735423329361e-05
-2.43635819320576e-05
-2.35795618789302e-05
-9.46990244138972e-06
-2.16147773511912e-05
-2.59119737992192e-05
-2.5522681434104e-05
-1.83839967807195e-05
-9.90489605394374e-06
-2.43672221734405e-05
-3.45408202186284e-05
-3.54722845631009e-05
-1.37799900396684e-05
-3.04863436979909e-05
-2.14483201954538e-05
-9.03761514092766e-08
-9.51781896647035e-06
-2.33036609875429e-05
-2.45203593078544e-05
-1.58044940644597e-05
-1.49725370100195e-05
-2.29052025587883e-05
2.48441926079112e-06
-2.67793498358615e-05
-2.49221895594534e-05
-1.35570788088077e-05
-8.44586583311533e-07
-1.71352744560999e-05
1.29339643828521e-05
-7.30441363063367e-06
-1.81983742476065e-05
-3.01040337307685e-05
-6.35275093479885e-06
-1.223547839356e-05
-5.33445411757115e-06
5.01200796343778e-06
-2.28156052054241e-05
-1.88893741474591e-05
-1.17643869888005e-07
1.60614862283061e-06
-1.31372824159338e-05
-1.30098240263644e-05
1.73200378170602e-07
-1.80593744029714e-05
-1.3508317354969e-05
-2.64829511747368e-05
-1.3663526569731e-05
-2.51273406903922e-05
-3.07106899746657e-05
-2.19216237288056e-05
-1.15651802000381e-05
-5.71154119341315e-06
-7.42320409581412e-06
-1.82113821226405e-05
-1.61300769709573e-05
-1.87608992628713e-05
-1.92341746489113e-05
-1.71375884998924e-05
-1.78928166723187e-05
-4.32087724259345e-06
-2.56096949617586e-05
-1.15557161394172e-05
-2.04727258732344e-05
-5.73728891451821e-06
-2.13592251774352e-05
-2.65515759444771e-05
-7.24257675960348e-06
-3.46133216198958e-05
-2.6001509044513e-05
-2.64097724397519e-05
-2.33726324856797e-05
-1.62064402121227e-05
-4.31063358900148e-05
-1.97575364974429e-05
-1.8420450852808e-05
-9.06534279497525e-06
-2.12569942290948e-05
-1.25319236838234e-05
-3.3779354383827e-05
-9.5958317012355e-06
-3.15519252812515e-06
-4.41844913381431e-07
-2.96095166976118e-05
-2.46767248112466e-05
-3.61090624431308e-05
-1.0760981957852e-05
-1.29951448849644e-05
-2.98174845455715e-05
-1.72642036254026e-05
-2.38410783168835e-05
-4.39199799616781e-05
-1.38552812581526e-05
-2.6860828906192e-05
-2.38564510182921e-05
-2.94673493495934e-05
-9.90476955610301e-06
-1.84120537862496e-05
-2.27902842997723e-05
-1.33279638970846e-05
-6.83917070337057e-06
-1.88352035752191e-05
-2.25827303129949e-05
-2.71698236679739e-05
-1.9534657317513e-05
-2.36432932218559e-05
-2.40969605702357e-05
-1.66424019106109e-05
-1.67834219769772e-05
5.12795770745366e-06
-3.14573215040556e-06
-2.76607476702395e-05
-1.89480394176375e-05
-1.52088943616577e-05
-6.27289126946374e-06
-2.25536721651725e-05
-1.89761836333261e-05
-2.69287536412014e-05
-1.73446653394938e-05
2.44786343114087e-07
-2.51245317558199e-05
-2.7498754434586e-05
-1.62116107618492e-05
-1.35105560242245e-05
-1.88903168084056e-05
-2.27494861085421e-05
-1.21740315025533e-05
-1.22543469464021e-05
-1.43397409148164e-05
-1.39039752235689e-05
-1.0545121799528e-05
-2.24647112699358e-07
-2.16529194425873e-05
-2.92772622541347e-05
-1.92052191197293e-05
7.79724187582091e-06
-2.61364869235193e-05
-2.15659775793372e-05
-1.61708950743121e-05
-2.53097411586206e-05
-8.27020717923446e-07
-1.17105244659938e-05
-1.86679846155507e-05
-1.69364913667796e-05
-1.34102525667078e-05
-1.80052568419699e-05
-2.23073916542255e-05
-1.76582023691945e-05
-2.47062827256713e-05
-2.67746306598802e-05
-3.10233279241454e-05
-1.00588646868343e-05
-4.41320099537001e-06
-2.48003352622735e-05
-2.13165032278404e-05
-1.39256057810506e-05
-3.99096063031014e-05
-2.01335705926246e-05
-6.21433084614096e-06
-3.14332865454662e-05
-1.52366236123392e-05
-2.98753086017995e-05
-3.75713364737555e-05
-2.52162223337266e-05
-3.30262695032848e-05
-1.66225778988669e-05
-1.73700349167693e-06
-8.38763326695241e-06
-7.68116237003595e-06
-8.42916540495209e-06
-4.28835460350054e-06
1.55715392760021e-06
-2.12291479884354e-05
-1.13247556164805e-05
-4.28539402329939e-05
-1.69645584099792e-05
-2.15830838077977e-05
-6.58259639016111e-06
-5.44899562930703e-06
-1.77650468448522e-05
-1.17682045558295e-05
-2.40878746315682e-05
-1.23955886545569e-05
-2.04671724114502e-05
-3.20486475180226e-05
-1.22532605731519e-05
-1.94095183675959e-05
-5.72175456042073e-06
1.79811908995997e-06
-2.18545561372621e-05
-7.83560542774727e-06
-2.24272104344829e-05
-1.25388745342067e-05
5.53738827518066e-06
-1.17948831405319e-05
-1.97584812330362e-05
-1.308207041271e-05
-1.4962963243704e-05
-2.73939078714117e-05
-3.65341655237973e-05
-9.53018467634659e-06
-1.30330577168079e-05
-6.96777200136908e-06
-1.41153296713875e-05
-1.56209168291112e-05
-1.71646311780027e-05
-2.6629727006796e-05
-1.49029201232637e-05
-1.70791039108358e-05
4.93598385119936e-06
-1.56851877384609e-05
-2.62852995896116e-06
-1.13852484889124e-05
-1.30042005211308e-05
-2.88465018481159e-06
-8.98619313526943e-06
-1.88981889129236e-05
-1.3992844535339e-05
-1.80093574371008e-05
-1.6892263826029e-05
-2.37094939548538e-05
-7.29094637541933e-06
-1.65081213877323e-05
-1.42885066210879e-05
-1.00683859531026e-05
-8.63347600000749e-06
-8.23073281098476e-06
-3.25083936527846e-05
-3.15630740814232e-05
-5.29448114631748e-06
-1.35591168066406e-05
-2.52432283295759e-05
-1.85490756589741e-05
-3.35017351682652e-05
-1.30689730886864e-05
-1.63100898135605e-05
-1.68795007857394e-05
-1.68171428814814e-05
-4.20751256007093e-07
-1.05147855170667e-05
-7.52991019266759e-06
-2.01544845444207e-05
-1.62560413066634e-05
-3.43190578527895e-05
-1.3610407434302e-05
-2.30999698090246e-05
-1.59309984593258e-05
-2.32689730671462e-05
-1.91159271877019e-05
-9.54921533943947e-06
-2.37277254878024e-05
-3.77637398989735e-05
-2.18938510630251e-05
-1.07741075007608e-05
3.05474855370721e-06
-7.59495404400318e-06
-3.03267060413842e-05
-2.72946130763691e-05
-2.65341328824915e-05
4.92941984702439e-07
-2.2195149765273e-05
-9.31033533599677e-06
-1.12065271738871e-05
-3.63206419146306e-05
-4.19806972745448e-05
-1.1244303994581e-05
-9.58250177640047e-06
-2.37051720273112e-05
-1.75955825941003e-05
-2.68423968327032e-06
-3.83266560798548e-05
-2.10079919766979e-05
-8.24640340186414e-06
-2.47215419263975e-05
-9.85162636967001e-06
-7.79694695280963e-06
-1.21873109801368e-05
-1.13069107160844e-05
-1.64634323589075e-05
-2.13188312190524e-05
-1.02216188833231e-05
-1.95799851659348e-05
-2.66906568947724e-05
3.26051051836871e-07
-1.35733538089967e-05
-1.27409549621775e-05
-5.64638284493181e-06
-1.02634494858375e-05
-2.39636722157303e-05
-6.86994809952851e-06
-2.89269329762868e-05
-8.76305686620627e-06
-5.97172172251902e-06
-2.26531906440446e-05
-1.92379509144655e-05
-9.92611733218171e-06
-1.15457191355296e-05
-4.09010629740523e-05
-1.13345747927413e-05
-9.61226470606276e-06
-7.14342008466982e-06
2.18752100414983e-06
-2.71946135712802e-05
-1.75400437277243e-05
-1.57044596882826e-05
-9.1045413425785e-06
-8.80438726511791e-06
-6.19202092507529e-06
-1.77457486726113e-05
-2.50100706995712e-05
-1.58580540226434e-05
-3.63154181843318e-05
-2.36488374540667e-05
-2.32263094533175e-05
-2.00260967640482e-05
-2.01762058303481e-05
-1.39502274107623e-05
-2.44169595385147e-05
-2.01547746865405e-06
-2.67279203417259e-05
-2.57153193409114e-05
-2.9332375733947e-05
-1.02118051238016e-05
-2.68790930013566e-05
-2.53817912502351e-05
-2.45990878845757e-05
-1.74457808288132e-05
-3.16699707285301e-05
-1.31376365225387e-05
-3.63882016288502e-05
-1.59363745735446e-05
-1.47746563688055e-05
-5.14195449999745e-06
-2.19126374212627e-05
-1.70573812322857e-05
-9.90352554051477e-06
-1.00810693495841e-05
-6.41027739551208e-06
-4.39473026248522e-06
-2.12522448075875e-05
-2.03735616849255e-05
-2.69306842812754e-05
-2.43243704474353e-05
-1.24397909454309e-05
-3.17844037719767e-05
-2.57142550312975e-05
-1.49081703083064e-05
-9.02732208673502e-06
-6.25244910613489e-06
1.07192732646327e-05
-8.52470348789499e-06
-1.01528998703702e-05
-8.10751409679325e-06
-2.81199465570417e-06
-9.25016349073449e-06
-1.45781111380393e-05
-9.69395284054368e-06
-2.57324716467748e-05
-2.43666138356076e-06
4.21776035111722e-06
-4.29223201103956e-06
-7.8042435496005e-06
-8.91296383445382e-06
-1.14713046156263e-05
-1.55489848981048e-05
-1.23246072110706e-05
-7.96916920726988e-06
-2.44059935990367e-05
3.37302526872037e-06
-1.00983453885398e-05
-4.79655508967494e-06
-1.9494941633407e-05
-3.65428479495429e-05
-2.03021006885637e-05
-9.91682751868598e-06
-2.30904741004184e-05
-3.24158564278822e-05
-2.21209585580976e-05
-2.32554484194498e-05
-2.31106467063467e-05
-2.32124414333899e-05
-1.7583438509991e-05
-2.96856936879647e-05
-5.28357104398746e-06
-2.42305916939244e-05
-1.94166155694304e-05
-2.03817459481647e-05
-2.27146894867885e-05
-3.00835238597478e-05
-2.10199229370908e-05
-6.6095711660227e-06
-1.8893833898914e-05
-3.41907410107008e-05
-2.33282557591461e-05
-1.61562324440452e-05
-1.75894604553265e-05
-1.12227920016075e-05
-2.43707062198983e-05
-2.21353566599441e-05
-2.20650112686288e-05
-1.82306575062976e-05
-1.72769434529878e-05
-8.98419800376926e-06
-9.31879747700015e-06
-1.40262716912816e-05
-7.80970267824787e-06
-5.11890735735122e-06
-2.14976518878617e-05
-2.41006445562159e-05
-1.1044665425594e-05
-2.14611563169492e-05
-2.64204138697203e-05
-1.81794653838443e-05
-3.15262076050426e-05
-3.34274628922988e-05
-1.88093097509132e-05
-3.67358364511445e-05
-1.73404738579172e-05
-2.26254153708551e-05
-1.54901383728952e-05
-3.85852449384755e-05
-1.01950727625162e-05
-1.00944239490665e-05
-8.9865921129987e-06
-1.3637260618954e-05
-2.58527211499821e-05
-5.41972447696023e-06
-8.65156127734063e-06
-1.65263793790165e-05
6.36959314910327e-06
-1.61199648975479e-06
-1.07864344245242e-05
-2.2177763942e-06
-1.44730296781308e-05
-8.47033704298771e-06
-1.89211394062729e-05
4.69420212721836e-06
-1.82354375752684e-05
1.68935756200311e-06
-9.23258849943339e-06
-1.41205622363729e-05
-3.42461925628265e-05
-1.3970004053507e-05
3.63359027702496e-06
-9.65116946774561e-06
-7.00703719777692e-07
-7.57360274363994e-06
-3.80346083171491e-06
-1.1942501887162e-06
-1.44446598979773e-05
-9.65677609709884e-06
-3.02560540545052e-06
-7.87694016601181e-06
-1.5979128099076e-05
-1.16980479950691e-05
-1.47608806797953e-05
-2.54247348607039e-05
-1.29085811900437e-05
-2.66741165298082e-05
-1.25739824901061e-05
-1.54961111590419e-05
-7.79642156630023e-06
-1.17923251219126e-05
-1.74122804595735e-05
-1.81250770375326e-05
-1.42654982596089e-06
-8.05197550756773e-06
-3.48909003617768e-05
-1.86720656182036e-05
-1.5537548117834e-05
-1.67596051415869e-05
-1.8338309528931e-05
-2.23720263395369e-05
-1.7703833208357e-05
-9.37221210648343e-06
-3.17582989922412e-05
-2.77787705675256e-05
-1.53127794435791e-05
-2.911969622448e-05
-2.81925323236315e-05
-6.04729387562837e-06
-4.70458197384257e-06
-2.10378025278179e-05
-1.72858359997303e-05
-5.06465305314269e-06
-3.35042485634514e-05
-1.21133827035306e-05
-1.18293875800366e-05
-9.5634242984722e-06
-6.47041051609386e-06
-1.63036217648614e-05
-1.07143859280093e-05
3.63070742245867e-06
-1.76326019985423e-05
-1.81055653061583e-05
-2.02978128663228e-05
-8.5361529700047e-06
-2.37236932285916e-05
-2.46807832407056e-05
-3.62234858252256e-06
-8.24928188099588e-06
-1.98999694763143e-05
-7.43448758275712e-06
-1.90825435918687e-05
-1.92467043265084e-05
7.30833613093749e-06
-3.24923161919476e-05
-2.92875210409831e-05
-4.1004012319727e-05
-1.32642984045554e-05
-2.01255539565728e-05
-1.20670450183341e-05
-2.0023473011643e-06
-6.33173627748746e-06
-1.45928331398796e-05
-6.71917411810868e-06
-1.07850114970587e-05
-4.311073229816e-06
-1.02403940187069e-05
-2.92815979534112e-05
-5.27516124887419e-06
-1.02565532446028e-05
-2.442385271172e-06
-1.82174165281146e-05
1.74672634526541e-06
-2.43422904297319e-05
-2.0166955712968e-05
9.16446345444704e-07
9.21305401226962e-06
-2.09520549353442e-05
-1.45770298980268e-05
-2.08737388804433e-05
-1.79067415509191e-05
-9.87486506292171e-06
-1.10294948016541e-05
-3.57077077143775e-05
-9.54955919983276e-06
-1.4700849586733e-05
-1.97909217711506e-05
-2.43608120005795e-05
-3.22169117334211e-06
-1.88299114679717e-05
-3.87364037220073e-06
-1.19885380243577e-05
-1.78007821664284e-05
9.75759538821373e-07
-1.86298157658811e-05
-2.79111483511586e-05
-1.24687513373829e-05
-2.76309342848764e-05
-1.99685711063263e-05
-2.64948909677691e-05
-2.05313255307291e-05
-2.46085614413214e-05
-8.90279698537323e-06
-7.63921614481336e-06
-2.91948542791666e-06
-1.87661849379568e-05
-2.64723221361567e-05
-3.8526565227668e-05
-3.06844723840364e-05
-2.88162109715741e-05
-3.11304375141916e-05
-1.25602861986061e-05
-1.11694075255077e-05
-3.28695829416289e-05
-6.95704065092577e-06
-2.69526485739881e-05
-3.00054735894811e-05
-2.24115339256876e-05
-1.00668853213545e-05
-2.57688469791865e-05
-1.19140805925638e-05
-1.4780760351859e-05
-1.34094005380181e-05
7.1359722791989e-06
-2.00091306735755e-05
-1.11789693807411e-06
-2.73411612633867e-05
-3.98051572034037e-05
-7.75124561243564e-06
1.72113605402929e-06
-2.33384854838209e-05
-3.86450707999013e-05
-4.93264815866629e-06
-2.70404919226379e-05
-1.47958142511455e-05
-5.74659261717845e-06
-9.36036508573626e-06
5.24535396573781e-07
-1.03705823936302e-05
-1.33274728410988e-05
-1.91620535642737e-05
-1.06375360380934e-05
-1.12224670003124e-05
-3.11161290649229e-06
8.29099242829306e-07
-5.91757779377765e-06
6.06258990495087e-07
-1.48802804253353e-05
-2.68780085640563e-05
-6.37328414725903e-06
-1.16009410264292e-05
5.67222677527542e-07
-2.51900783402564e-05
-1.82521849681441e-05
-3.77303160788018e-06
-1.35013783720721e-05
-6.82789691407141e-06
-1.63948396562269e-05
-2.22896625774547e-05
-1.12557755817346e-05
-8.821548262989e-06
-8.43970202721938e-06
-1.97085474739388e-05
-8.07222911002977e-06
-3.5983771063169e-05
-3.45249639422664e-05
-1.17542202010355e-05
-1.25625545173494e-05
-1.56467602940795e-05
-1.49673132788403e-05
-2.17009740554916e-05
-1.14364455403152e-05
-3.87679971229511e-05
-6.81778687337446e-06
2.40501010719261e-06
-2.87613295570791e-05
-9.12400205969983e-06
5.14983647132866e-06
-1.39400408407817e-05
-2.62764901421261e-05
-2.6577559687652e-05
-1.86341748699606e-05
-1.24465673032478e-05
-1.62449531364791e-05
-1.10757994976103e-05
-1.95988387819782e-05
-3.86071308034886e-05
-1.68624130248708e-05
-1.66971762943602e-05
-4.27658730619886e-06
-2.58092650431777e-06
-1.38821490394413e-05
-1.88880996032355e-05
-9.86892926466958e-06
-2.2727513274224e-05
-3.4027419038536e-05
-3.02737065279878e-05
-3.51632615366179e-05
-2.24882702098202e-05
3.57887157536039e-06
-2.45849184041825e-05
-2.58151065576131e-05
-7.23377023371623e-06
-2.14853436081595e-05
-1.95082184939915e-05
-5.8951927272465e-07
-2.01002327773311e-05
-3.49963831317278e-06
-2.01856416861052e-05
-3.04445925000039e-05
-1.59042520796861e-05
-4.01780983062185e-05
-1.06567741466494e-06
-4.40169586830611e-06
-1.34492194892749e-05
-2.1900530078715e-05
-3.30489019378979e-06
-2.6461408160817e-07
-5.17660770129955e-06
-1.09754809550077e-05
-8.89371785289275e-06
-4.41592522815154e-06
-5.4642813958859e-06
1.21759691990068e-06
-6.65964692379052e-06
-6.43796631335782e-06
1.23045226009648e-06
-6.19352624879834e-06
-1.13037518193888e-05
-3.00210143671451e-05
-2.03044007399172e-05
-3.00776090278092e-05
-1.91163106762723e-05
-1.43398784806481e-05
-1.50893026428296e-05
-1.38260638872236e-05
-2.10276055135369e-05
-1.71201386947021e-05
-1.39008473876462e-05
7.05745733744607e-07
-2.47878143823007e-05
-2.13922256621066e-05
-6.96790860239528e-06
-1.76227459870854e-05
-2.22802812424114e-06
-1.9548436104012e-05
-1.13838742344207e-05
-1.97780859562398e-06
-2.24222716658809e-05
-9.54141636358578e-06
-1.42709394198221e-05
-3.10097698193033e-05
-6.72988133549756e-06
-3.04581579508185e-05
2.62778277297537e-07
-1.8464915803229e-05
-1.48861727881462e-05
-2.19117058897047e-05
-3.79806636201692e-05
-2.66931156408868e-05
-1.77765023373662e-05
-1.38346102064727e-05
-2.8639905229515e-05
2.78242031005324e-06
-1.23444933972221e-05
-9.54660885232548e-06
-2.75143554166014e-05
-1.04798852644207e-05
-3.80537711811305e-06
-2.13790849705871e-05
-1.57034412311445e-05
-9.81642712863217e-06
-1.83183524407312e-05
-1.46153466354639e-05
-2.47438582720959e-06
9.66042658628614e-06
-1.95108339651773e-05
1.30719420881836e-05
-2.06763242567532e-05
-8.33636179799123e-06
-3.81972827678974e-05
-7.64315345967602e-08
-3.09103389766391e-05
-1.94704690687666e-05
-2.32342998153842e-05
-4.56061449881668e-05
4.09455232849614e-06
-2.09581606368141e-05
-9.38312741504041e-06
9.61440742543251e-07
-5.77657521036613e-06
-1.54885294236914e-05
-1.94298585564114e-05
-1.27968919379764e-05
-1.74221879810152e-05
-1.63591996224688e-05
3.35902071179434e-06
-1.06281355377264e-05
-1.61989142498193e-05
-2.83785321622613e-05
-1.16156881899495e-05
1.45597806358531e-07
9.65697400425815e-06
-1.54404468764381e-05
-1.06327010698849e-05
-5.57832735289826e-06
1.46719548901485e-06
1.05818256411603e-06
-2.1390990062959e-05
4.6047807802852e-06
-1.10368183484865e-05
-3.13617170213762e-05
9.97466236396639e-07
-1.94005171618351e-05
-2.32170906229419e-05
-1.52373755545709e-05
-4.99361858417152e-06
-1.65225640709688e-05
-1.05141869467988e-05
-5.72462698851494e-06
-1.6867964657675e-05
-1.74351165788789e-05
-2.17529621881106e-06
-1.51015300623409e-06
-2.11186815995654e-05
-3.72779750651604e-06
-1.80049549892947e-05
-2.03564559113685e-05
-2.204906092445e-05
-9.46127489030442e-06
-1.59964008959356e-05
-1.99336653580958e-05
-2.00318696151918e-05
-5.4406778295197e-06
-1.64265186478857e-05
-1.73623229361556e-06
-9.05661410259505e-06
-1.20253910539653e-05
-3.17941238564466e-05
-3.64536455176088e-05
-1.77483845504208e-05
-1.42420702071996e-05
-1.05379912191167e-05
-2.04786455975558e-05
-3.23829900499739e-05
-4.72117452135134e-06
-7.11822084891805e-06
-2.25142018625706e-05
-2.6868728286904e-05
-2.14272614287466e-05
-5.78890851343216e-06
-3.02265798338561e-05
-2.81660954303645e-05
-3.49809014821199e-05
-2.1678926838683e-05
-1.91949685240887e-05
-2.71142960200396e-05
-9.26760476751416e-06
-9.04972714433958e-06
-8.28646258381682e-06
-1.55687198181598e-05
-3.77368083663109e-05
-2.43377193411718e-05
7.4324430031966e-06
1.25262059580327e-06
-2.44912809302651e-05
-6.00093517283863e-06
-6.69073299098591e-06
-1.93020904827985e-05
-1.59567981440526e-05
-1.6230559460838e-05
-2.31791041831351e-05
-9.50818877915894e-07
-1.54938171646263e-05
-2.67668151297962e-05
-1.29487545310905e-05
-7.00273957656603e-06
-1.77043375417464e-05
-2.41602557861113e-06
-9.59599930884094e-06
-1.72558906547588e-05
-1.3393644231234e-05
-8.17027293413031e-06
-4.06647623907142e-06
-2.0827000510415e-06
-8.17129956372691e-06
-1.11282996707123e-06
-1.36454191192779e-05
-8.0518998000008e-06
7.69888533217608e-06
-1.052553326671e-05
6.43536373893889e-06
-1.35087511796662e-05
-1.64893775933933e-05
-3.2981433458394e-06
1.97164987815124e-05
-1.5975225888744e-05
-2.33155781833393e-05
-5.00853413842123e-06
-2.38225580639196e-06
-5.82354498242445e-06
-2.55668204519452e-05
1.67798589850951e-06
-5.86003429087884e-06
-1.43580517132235e-05
-1.73693805816482e-05
-8.29908840603213e-06
-9.28635177550858e-06
-2.96642564161325e-05
-1.76396618047642e-05
-2.23764095862396e-05
-2.9213302562214e-05
-1.31832799323447e-05
-1.46064033583225e-05
-1.06313468557744e-05
-1.78325379360559e-05
-3.6848251988931e-05
-2.60250080779779e-05
-3.75505750056367e-06
-2.7295151777913e-05
-1.88001125039978e-05
-1.39950226547363e-05
-2.432723165908e-05
-2.05499364994231e-05
-9.54697183818285e-06
-3.02198068423145e-05
-1.99940904291578e-05
-1.56952146016738e-05
-1.12928136131968e-05
-2.62140854154523e-05
-2.63723778008303e-05
6.88354405893695e-07
-1.17946824174144e-05
-1.21885626758897e-05
-1.13388514341654e-05
-2.24915675706268e-05
-8.36277144469884e-06
-2.73038373338312e-05
-1.58616743568898e-05
-3.96602830389164e-05
-3.00004912490753e-05
-2.33512818643592e-05
-1.60073036683472e-05
-6.3031786176521e-06
-8.99346898333222e-07
-1.38403400929532e-05
-1.43067496968982e-05
-2.20839140149469e-05
-1.73941905860285e-06
-2.22645256833986e-05
-3.45623185719098e-05
-2.41524286573313e-05
-2.67916569460412e-05
-7.6019166076849e-06
-2.10219856274246e-05
-3.28551695499658e-05
-1.3769299791435e-05
-9.37490979991342e-06
-6.62431363283377e-07
-1.29022352088935e-05
-6.02144921387042e-06
-1.06548569064503e-05
-1.29357057973779e-05
-2.10533857305472e-05
-8.23314054302483e-06
-1.97597785728962e-05
3.67151068923877e-06
-2.59516409246588e-05
-1.14578094780732e-05
3.04058212462464e-06
-7.27107028503536e-06
-5.09528543576452e-06
-1.20496203352336e-05
-9.35195045616505e-06
3.55573248835683e-06
-1.52903670281261e-05
-6.56104731869081e-06
-6.90312884019502e-06
-1.38876962611654e-06
-2.89647761217342e-05
-8.16791990377223e-06
-9.42460092026441e-06
-2.24235157548339e-05
-2.53471722529201e-05
-7.6926349750601e-06
-3.7789940067562e-06
-2.64577436660151e-05
-2.08235653010545e-05
-1.75729303258769e-05
-2.51773604205519e-05
-1.2739967725174e-06
-1.04600912833446e-05
-2.26719964855702e-05
-1.62021975903706e-05
-8.65649451031114e-06
-1.62759499058372e-05
-1.11182249542546e-05
-1.59069522612686e-05
-1.94444938870816e-05
-2.49463604873322e-05
-2.22760921244676e-05
1.59287395513126e-06
-3.08624881537419e-05
-3.41113277796637e-05
-1.69654893726388e-05
-7.01823381049799e-07
-2.45164618813052e-05
-5.65454993837326e-06
-3.39031796386934e-05
-3.07317387948461e-05
-2.80489587514308e-05
-3.2103220724366e-05
-2.46484492522501e-05
-2.97497524825067e-05
-1.18098887285321e-05
-1.47532998858477e-05
-2.30508631869002e-05
-1.87294713775126e-05
-1.84069450837775e-05
-2.64515609336072e-05
-1.9398560485144e-05
-1.21882641212399e-05
-1.88324694140095e-05
-3.06758617301424e-05
-1.46730231946253e-05
-1.68513726893572e-05
-7.88762308609857e-06
-7.45898634180487e-06
-7.24593804296725e-06
-1.28249468407014e-05
-2.37413981281203e-05
-9.95375854267054e-06
-7.40156030487756e-06
-8.14992627541209e-06
-2.12406056641929e-05
-1.91765802315578e-05
-1.20618776008486e-05
-1.04004023222388e-05
-9.33916236413869e-06
5.89599616968757e-07
-1.91866158241154e-05
-3.03944396727241e-05
-1.36532236361159e-05
-5.70911731916964e-06
-1.68512084786127e-05
-3.75790659966231e-05
-2.75135074993526e-05
-1.24099517293805e-05
-1.7600328926351e-05
-4.1918230258359e-06
-3.99913850026428e-07
-1.65599119576644e-05
-1.92388359030919e-05
-8.3219842856609e-06
-3.38695095266822e-06
-1.5602505109418e-05
1.64482055012156e-06
-1.55131099180703e-05
-1.15991464556987e-05
-1.55819247231087e-05
-1.2253760717752e-07
-1.12413017838821e-05
4.3722699710123e-07
-8.06378243986759e-06
-1.34492023498949e-05
-3.07025242078712e-05
-2.29936029916845e-05
-8.37315208783258e-06
-3.37085259216924e-05
-2.77565734642995e-05
-1.9469180684838e-05
-2.49897876618759e-05
-4.98764953499228e-05
-1.27824977610978e-05
-1.22699435815331e-05
-2.37678861128813e-05
-2.70966489608951e-05
-3.24432435943079e-05
-3.23278844836374e-05
-8.18100652909064e-06
-9.69008899366914e-06
-1.13696283044509e-05
-2.23513912806019e-05
-2.33503665571336e-05
-1.55546611173581e-05
-1.10137691857267e-05
-6.99039686299416e-06
-1.0742999235649e-05
-1.94981424503513e-05
-1.39117711693354e-05
-1.8351009701302e-05
-3.18514884275878e-05
-2.6916129317561e-05
-1.80245259490742e-05
-1.74506284996979e-05
-1.61838273576462e-05
-3.04504329482264e-05
-2.65692208169123e-05
-4.11563384516344e-06
-2.94512858377198e-05
-2.63471403294795e-05
-1.59406755955717e-06
-2.09848167393392e-05
-1.35207443041617e-05
-3.73391459989237e-05
-1.92632791392521e-05
4.06201580470388e-06
-2.06978999414695e-05
6.64637992951112e-06
-1.92913660369277e-05
-2.80243982361028e-05
-1.33816289500695e-05
-1.34851641937321e-06
-4.19054681787859e-05
-2.25755695202428e-06
-5.43418393956203e-06
-1.80683225221754e-05
-1.06177514618338e-05
-2.06302329823696e-05
-3.27301629816305e-06
-1.59093343557635e-06
1.30176945016466e-06
-1.11602363672629e-05
-1.31296607725866e-05
-1.61669588592147e-05
-1.60504433526281e-06
-8.35557234313537e-06
2.48126316451468e-06
-1.75579652000884e-06
8.55418432294293e-06
-1.59383132517693e-06
-2.19383273115697e-05
-3.29791940213541e-06
-1.0591712676039e-05
-1.23416018158073e-05
-1.89504040534989e-05
-1.043419609088e-05
-1.97671780886306e-05
-1.37277202946466e-05
2.19353265748538e-06
-5.97705264068635e-06
-2.31004267594627e-05
-5.02127821774068e-06
-3.29694139441869e-05
-1.15096232387591e-05
-1.79663328884148e-05
-1.22154703145288e-05
-1.02409979912207e-05
-2.94669992798712e-05
-2.29947501122244e-05
-6.24460425884875e-06
-5.90797238725572e-06
-2.01976838473959e-05
-1.8480596337282e-05
-3.56673248669781e-07
-1.61151081170554e-05
-1.52448813550764e-05
-1.89710820384167e-05
-2.61143826869688e-05
-1.19962108968058e-05
-2.61001049783537e-05
-3.02830788574445e-05
-1.86384210647026e-05
-3.00284992855521e-05
-7.49712224170084e-06
-1.40026197853323e-05
-2.6584255295866e-05
-1.59157152782627e-05
-1.94757752014887e-05
-1.69242616658001e-05
-2.98716298885702e-05
-7.23795537785272e-07
-1.88924877701591e-05
-1.3891701196177e-05
-2.67635801685197e-05
-3.59427394938863e-05
-7.49760720691128e-06
-1.66613119138652e-05
-2.57313466193126e-05
-1.82371746228949e-05
-2.11420635093255e-05
-3.00377514211042e-05
-2.16323646114861e-06
-3.56553805183525e-05
-1.18250700178721e-06
1.99350164170946e-06
-2.96966346249185e-05
-1.8545022104648e-05
-2.49801544072658e-05
-2.90729525375339e-05
-2.7105384089885e-05
-2.27447239249737e-05
-1.40276886703957e-05
-1.74510724064616e-05
-4.245711523473e-05
-1.02055230580059e-06
-1.85057993863165e-05
-3.10914996265878e-05
-6.96909400204446e-06
1.62007679245007e-05
-2.38664431553829e-05
-2.10651199901412e-05
-3.18116887711206e-05
-2.3381767088275e-06
4.16879539079971e-06
-7.06250880973245e-06
-1.61754468573029e-05
-2.70059819262171e-05
-2.16821287022067e-05
-9.39897745654117e-06
-2.62099059460071e-05
-2.96657932845675e-06
-1.10534523356132e-05
-2.45863927109427e-05
-1.94771782935111e-05
-3.25010071378778e-05
-1.71691238747812e-05
2.33318267352608e-06
-5.83371621131609e-06
-2.89970613379218e-05
-1.74315794603698e-05
-1.53372727766732e-05
-7.49742370064709e-06
-1.61154752009563e-05
-1.30591924237673e-05
-8.59376890621657e-06
-2.36046468329606e-05
-1.34518569445304e-05
-2.73657337830922e-05
-7.83849729347272e-06
-9.51794506656836e-06
-1.01248330661473e-05
-1.44256354709977e-05
1.79023456740619e-06
-1.36057635802971e-05
-1.16016293765604e-05
-1.40677092749093e-05
4.94367919161797e-06
-4.36068675418454e-06
-2.8775466327782e-05
-1.68859589909788e-05
-1.67187959072494e-05
-1.45426389978179e-05
-1.40570232066035e-05
-1.89787069536102e-05
-8.56065557598978e-06
-2.54629905741424e-05
-2.33536717506254e-05
-3.80048536100545e-05
-1.75565866302184e-05
-2.59594351442222e-05
-3.12388645457658e-05
-2.20379057419398e-05
-5.67133569735366e-06
-3.64477480041878e-05
-2.18753952957138e-05
-9.57422304373517e-06
-8.5529774409445e-06
-8.38899436828358e-06
-1.03392587481855e-05
-1.86068835387559e-05
-7.88350349818507e-06
-8.82022423188368e-06
-2.02581576458753e-05
-2.52089396412797e-05
-1.17188947148603e-05
-2.84909393425859e-05
-1.85746376500313e-05
-2.03830691410024e-06
-1.10763045435818e-05
-1.08193235688772e-05
-3.45407153622507e-05
-2.93387022181333e-05
-5.13989696453437e-06
-1.98141074567229e-05
-1.95591197045964e-05
-2.00458331925232e-05
9.10176712839267e-07
-1.9456338054428e-05
-1.5883788783971e-05
-2.18044598866838e-05
-8.30104556270581e-06
-1.42247304174565e-05
-1.9883234389297e-06
-7.22276879823333e-06
3.90072244251306e-06
-3.74149469436865e-06
-1.88190986228686e-06
-2.09325936854431e-05
5.52522538108866e-06
-2.74545466133921e-05
-1.67418460901997e-05
-1.47227179439931e-05
3.42184383579556e-06
-2.15434458856431e-06
3.30109501864071e-06
-6.79733785441574e-06
-2.99039140682165e-05
-2.1285977815281e-05
-9.57152401485366e-06
-1.15381962933415e-05
-1.70757619368854e-05
-6.38777079918354e-06
-1.39465444133329e-05
-2.01093518132919e-05
-2.11859186404042e-05
-1.28733715914263e-05
-2.56710911853852e-05
-2.49682171656692e-05
-3.61628435103989e-05
-3.64812023722036e-05
-2.69514896853513e-05
-2.62682966364552e-05
-1.02484331180664e-05
-1.45062196985959e-05
-1.38292517394982e-06
-2.27532763683625e-05
-1.29309257568524e-06
-1.94174528249068e-05
-2.01833803848017e-05
-2.50015778203693e-05
4.35671811182763e-06
-7.5912971203292e-06
-1.03236766615205e-05
-2.71555610003516e-05
-1.71560667771912e-05
-2.03543229299445e-05
-2.48536106962454e-05
-1.72252449208729e-05
-2.6825698249947e-05
-2.63423602541353e-05
5.42611516985212e-06
-9.00454599661666e-06
-2.51471321464886e-05
-1.66034654116609e-05
-3.6537830893676e-06
-1.0711004548191e-05
1.93790764344195e-06
-2.8541621886387e-05
-1.68661512130996e-05
-5.29601858898851e-06
-6.12873126282627e-06
-1.53922893008583e-05
-2.56051007434763e-05
-2.11983599538045e-06
-1.05726776968021e-05
-2.38209491529621e-05
-2.46326351332262e-05
-9.94868510961695e-06
-9.4408726477339e-06
-1.31284928163867e-05
-2.27813899588905e-05
-2.32360025818068e-05
-2.54805106363663e-05
-1.68742679628519e-05
-1.15686256919507e-05
-1.83888247394944e-05
-1.52731612146346e-05
-3.36403401892883e-05
-9.55991510639958e-06
-1.59385101476913e-05
-2.85060741066961e-05
-4.67017280641461e-07
-1.68174677421954e-05
-1.49909266525482e-05
-6.67925045016173e-06
-2.18554969119765e-05
-9.01209922864635e-06
-1.77894286521736e-05
1.16121755750695e-06
-1.6231491986609e-05
-2.20615289604777e-05
-6.98463966709907e-06
-3.99437848639486e-06
3.62728397068344e-06
-4.45012530519957e-07
-3.47505870686401e-06
-1.07880396007042e-05
7.82428180594783e-07
-9.91381734651138e-06
-2.29845638469255e-05
-2.18590328581033e-05
-1.6173898669502e-05
-2.57008226321948e-05
-4.92987507327066e-05
-1.84368676386845e-05
-6.62564649687131e-06
-1.02611647104267e-05
-4.30042270929491e-05
-1.5716328568714e-05
-8.64607275634766e-06
-3.11367522293173e-05
-2.37358491543907e-05
3.21904194994772e-06
-1.54671190657218e-05
-1.48940347151018e-05
-2.119819351564e-05
-2.82627360073235e-05
-3.86568478857429e-05
-4.68081728710976e-06
-8.59886509388491e-06
-5.38784444112389e-06
-3.25755730941028e-05
-1.61597542943286e-05
-2.1314637018931e-05
-1.42668694171744e-05
-1.88313780496898e-05
-1.16027977996424e-05
-1.78723009334336e-05
-2.96291848182488e-05
-1.38369321957737e-05
-2.16567115251319e-05
-1.22215535195853e-05
-2.55896367536149e-05
-1.92539056930673e-05
-1.42580964939559e-05
-1.55001224125987e-05
-3.48914595664939e-05
-1.14195535099244e-05
-2.5290730144755e-05
-3.27911450916451e-05
-1.9770970093228e-05
-2.30623664501977e-05
-1.59477888607036e-05
-2.72141174840412e-05
-3.14180548611398e-05
-1.18127957643919e-05
-3.4993885386497e-05
-9.95972879706649e-06
-6.12044969486768e-06
-5.54134330075173e-06
-1.06756979327769e-05
-2.97934921402367e-05
-1.19817776842084e-05
-1.40802850918271e-05
-1.51859097915702e-05
-8.40494805193864e-06
-9.46010277554435e-06
-2.8299212517138e-05
-7.20354294650982e-06
-2.88223205110029e-05
-1.91913218398702e-05
4.30720215672981e-06
-1.65241107741446e-05
-9.13658070092823e-06
-1.34072004744919e-05
-1.36446904683742e-05
-1.91727061838392e-05
-2.68183869036714e-06
-1.67318171577557e-05
-6.15146996549469e-06
-2.35354926301785e-05
9.82519304129912e-06
-6.35246575316781e-06
-1.55670602376784e-05
-3.28160886285712e-05
-1.22893862256021e-05
-3.1042937878274e-06
-1.26558081255489e-05
-1.81531232819043e-05
-2.47058653897627e-05
-2.34385844981971e-05
-2.69025183892614e-05
-5.02532363495614e-06
-1.03675458956549e-05
-1.16028239641439e-05
3.39678209150919e-06
-1.46358933470299e-05
-1.72959039172231e-05
-2.83726882080267e-05
-8.13170202402203e-06
-3.03757603600785e-05
-2.62737327997776e-05
-1.58559543353357e-05
-2.05530058359644e-06
-2.31307465736751e-05
-2.31240965296588e-05
-2.38543019107146e-05
-1.3114210265568e-05
-3.53376951638058e-05
-2.45406084663654e-05
-3.05135842369802e-05
-2.74200014948297e-05
-6.47071270022526e-06
-3.37987109842823e-05
-1.89946713767729e-05
-1.07289256873817e-05
-2.09948508663492e-05
-5.09927710389753e-06
-3.01160929248109e-05
-2.00492656680271e-05
-2.10704614682744e-05
-3.4559618182632e-05
-1.63331778340285e-05
-2.21210561872901e-05
-3.2904131128735e-05
-3.4907467670954e-05
-1.4841534850211e-05
-1.61996089823603e-05
-3.35826199432958e-05
9.60793665984253e-07
-3.44393936773795e-05
-7.98155127982546e-06
-8.63465218922822e-06
-1.33889502413788e-06
-1.5725549373836e-05
-1.07892511371166e-05
-7.98607492856319e-06
-9.84473538841536e-06
-2.40249620374335e-05
-1.68907245119742e-05
5.068501671308e-06
-1.68128728704838e-05
-2.93103701395557e-05
-1.92853671663988e-05
-1.42070416231384e-05
-8.83004133833588e-06
-5.42268894890771e-06
-1.55996255454692e-05
-4.03436081736638e-07
-2.08157824451803e-05
1.44390279193239e-06
-1.51480962499077e-05
-2.193883218584e-05
-1.66635492840439e-05
-1.80522592697534e-06
2.34679925382e-06
-5.97978337559673e-06
-1.39906024801128e-05
-1.96224166205086e-06
-1.60035573748354e-05
-1.76744369398098e-05
5.95909660488054e-06
-1.8448188471728e-05
-1.68686371857288e-05
1.22646209695573e-05
-1.24674023988405e-05
-2.92162091591358e-05
-1.09849487918624e-05
-1.38146618060777e-06
-2.45360097801225e-05
-4.29360811539701e-06
-2.49799821288852e-05
-2.54871134885942e-05
-5.61364023868285e-06
-1.02550052465688e-06
-9.42236861419839e-06
-1.83378128179911e-05
-1.7320937885427e-05
-1.21999968959522e-05
-1.18150628036804e-05
-2.31747175783279e-05
2.01282075073185e-06
-1.79665912178449e-05
-2.61434492406183e-05
-7.75121779385422e-06
-2.85272030314931e-05
-9.75030763837131e-06
-2.19834810527572e-05
-1.46278066662683e-05
-1.60062177491532e-05
-2.12750678340458e-05
-1.03102320859763e-05
-1.08137703819051e-05
-3.11563230079403e-05
-2.88420576056636e-05
-2.74605007284372e-05
-1.18916128111962e-06
-1.41922065079627e-05
-2.5397088952139e-05
-9.31941777345541e-06
-1.75634695300642e-05
-7.94567773757483e-06
-1.47343998917059e-05
-2.78229768802418e-05
-2.30492523272875e-05
-1.44334817588068e-05
-2.37445382197275e-05
-1.41342967517863e-05
-3.05594577802141e-05
-1.64137496545434e-05
-4.25807894396743e-05
-3.36262016990427e-05
-3.5184640490587e-05
-1.75938886866559e-05
-1.75664674751692e-05
-2.42438609075809e-05
-1.5201203863749e-05
8.25731416663241e-07
-4.63449906459804e-06
-1.43300873849079e-05
-1.73308430347745e-05
-2.15581975582391e-07
-1.26470622478267e-05
-3.01496608980104e-05
-1.28018305674708e-05
-8.62285769918432e-06
-1.11310588963031e-05
-3.97505461536857e-06
-2.20908281846954e-05
-3.13389827066632e-05
-1.94016611406094e-05
-5.16973355147418e-06
-1.26093675847672e-05
-1.25812937370877e-05
-8.90921705525094e-06
-2.30151420920038e-05
-2.63662430959586e-05
-1.16520163111355e-05
2.92491526334935e-06
-2.15131264441902e-05
-1.10394185887666e-05
2.42101725126268e-06
-1.71345663381291e-05
-1.63990552148314e-05
-3.41963118839718e-06
-2.30893866261504e-05
-3.00167081297825e-05
-5.91892046705078e-06
-5.28759802409193e-06
-2.32509600442598e-05
-1.56522277645005e-05
5.73827858294939e-06
-1.20346848162608e-05
-1.07068606858232e-05
-2.62316065116223e-05
-7.61829198794473e-06
-2.25042090217192e-05
-2.50545325662063e-06
-1.19661406521705e-05
-1.49666073600203e-05
-1.55157619756649e-05
-1.1104557182625e-05
-1.59770228770611e-05
-1.94326456633948e-05
-8.25732064432415e-06
-1.40625453011792e-05
-2.57055056063346e-05
-1.96545952275502e-05
-2.74473755990287e-05
-1.70206349963892e-05
-2.38313256224419e-05
-2.82475776281393e-05
-2.11546184154336e-05
-2.66132614610118e-05
-1.66308481200867e-05
-2.55807579108564e-05
-3.4293296619494e-05
-1.36705167219414e-05
-1.86779549718277e-05
-2.62075611814561e-05
-3.00608559059819e-05
-1.98470769213209e-05
-1.29354782095918e-05
-1.79940523906295e-05
-2.15850143717424e-05
-1.45023964772784e-05
-1.80986851170262e-05
-2.08092497663656e-05
-1.667341532049e-05
-1.77681428263266e-05
-1.13163567079939e-05
-2.4854028553086e-05
-1.22878688733258e-05
-6.4651443558465e-06
-2.60165047486167e-05
-1.92358909792565e-05
1.02356591161689e-05
-2.23482046152262e-05
-1.61824070764112e-05
-2.6295266995047e-05
-6.43764588579554e-06
-2.51050939735681e-05
-1.20092944320262e-05
-1.72194987424942e-05
-2.52972455935031e-05
-1.54292848224876e-05
-8.2791884107985e-06
-1.44597992068284e-05
-1.2294609367308e-05
-2.96879644400175e-06
-1.97056657848044e-05
-1.41131964293212e-05
-7.3363628678122e-06
-8.67216935652103e-06
-1.66014181067784e-05
-1.9961915827775e-05
-1.1654177729817e-05
-7.64412772898864e-06
-1.96843899845315e-05
1.20458265177184e-05
-1.73625879279689e-06
-7.35035101481055e-06
-1.78115713511322e-05
-2.41106406797065e-05
-2.08248774018393e-05
-4.73733031676708e-06
-2.31381816475898e-05
1.01340471088664e-05
-2.44364800709402e-05
-2.81600788704545e-05
-6.16643969540625e-06
-1.05570431817939e-05
-6.69360749173774e-06
-2.75344438799149e-06
-2.03768281365137e-05
-2.87402924341022e-05
-2.88310234186908e-05
-1.7055668033817e-05
7.5100362783446e-06
-1.92568318659575e-05
-2.59266849088741e-05
4.21951859391236e-06
-1.81276963916409e-05
-1.32639744438244e-05
-1.63665402370116e-05
-2.90410647578965e-05
5.19826268560899e-07
-1.24629319411364e-05
-3.85625879803197e-05
-1.8804269489929e-05
-8.87678684133244e-06
-2.05834498988323e-05
-1.70172504743218e-05
-1.68105183780335e-05
-2.5855271716778e-05
-1.83283095178063e-05
-2.9473713309989e-05
-1.05934116190745e-05
-3.86829218447941e-05
-3.08001598265684e-06
-1.70420577903902e-05
-1.90983325257915e-05
8.12732011681035e-06
-2.76145574355224e-05
-3.25635845650052e-05
-1.42626093648381e-05
-1.10022965408976e-05
-2.46021741931972e-05
-3.39548150822102e-05
-2.09396996092959e-05
-1.51690415564361e-05
-1.46041241975551e-05
-3.50067579388831e-05
-8.25590468065899e-06
-1.06530103312602e-05
-6.51794120801141e-06
-3.32444099629922e-06
-3.74942897477518e-05
1.13605549900055e-06
-1.76124727455703e-05
-2.11178449108602e-05
-5.84369516668935e-06
-1.90434363825921e-05
-1.05132777493123e-05
-3.38139633221418e-06
-1.49859131042057e-05
-9.42329418400462e-06
2.68173169264916e-06
-2.14901698485926e-05
-5.28852969550682e-06
-1.4581721904599e-05
-2.14419700930437e-05
-1.06195468783866e-05
-2.38522509929714e-05
-1.31587502732786e-05
-1.91224206104902e-05
-1.36092208902851e-05
-7.17658467898099e-06
-1.16405033145362e-05
-1.20214724598644e-05
-4.0594715464025e-06
-3.38577765717662e-06
-1.450177283949e-05
-2.34572030935478e-05
-1.60404449521769e-05
3.76485114062685e-06
-3.11118358257207e-05
9.14509121242339e-06
-3.17303692140029e-05
-4.32075016891506e-06
-1.63663770221212e-05
-9.74068293165517e-06
-1.08417761464148e-05
-1.39733649759e-06
-1.53727897489292e-05
-3.45923769369747e-05
-1.36979526113523e-05
-1.01713413604159e-05
-7.17506044915138e-06
-1.12928331050994e-05
-2.21729615652077e-05
-1.40305859533846e-05
-1.7837464772594e-05
4.17447580058498e-06
-8.49832931425138e-06
-1.74219987747477e-05
-1.6677207222537e-05
-1.91869878472148e-05
-2.31218270947471e-05
-2.92947349397722e-05
-9.85107807141931e-06
-1.09903002063378e-05
-1.69202608833161e-05
-3.11581222002485e-05
-2.04870535290036e-05
-2.93112010415028e-05
-1.37235387851423e-05
-1.37767648224172e-05
-2.66578150345868e-05
-5.01954699543947e-06
-1.62961620119451e-05
-2.66994679329923e-05
-1.48572872661118e-05
-7.41907840061489e-06
-3.59848577939681e-05
-3.18142261748262e-05
-1.265084814307e-05
-3.59430492385401e-05
-3.03864209574213e-05
-2.39087022478405e-05
-3.07164172187542e-05
-8.94049724538987e-06
-2.85067266565121e-05
-4.2286906348681e-06
-1.66380017587855e-05
-1.70717877411848e-05
-2.67866648949631e-05
-1.30789230325911e-05
-8.85055172370168e-06
-2.42950320064459e-05
-2.99678269123348e-05
-9.98486912638842e-06
-2.52112010646439e-05
-1.27994918790721e-06
-2.53037885410601e-05
-1.70695911170531e-05
-1.96937081979402e-05
-1.34602596425468e-05
-9.78611700190327e-06
-2.64495235376945e-05
-1.04304573387416e-05
-8.2558968507579e-06
-7.34891038740889e-06
-3.34317277586551e-05
-1.50697239493075e-05
1.86186500629688e-06
-1.81545126041447e-05
-1.50581407142389e-05
-1.13827550775453e-05
-4.61160814294781e-06
-1.70629624654534e-06
-1.46193099791828e-05
-1.2684141206721e-05
1.16993537701548e-05
-2.35709269117547e-05
-2.70765607079528e-05
-1.00267238283278e-05
-1.81995481127322e-05
-1.08892239302147e-05
-7.2942403255671e-06
-1.74717582483544e-05
7.27132577272151e-06
-2.07984118505125e-05
-4.05790717479924e-05
-8.92284529834102e-06
-1.62191861005714e-05
-1.51561227853472e-05
-2.96045310019631e-05
-1.37142040536016e-05
-2.82468374489704e-05
-9.06427167562316e-06
-8.4062704945863e-06
-1.87560701166305e-05
-1.72337236508433e-05
-2.21273816810281e-05
-2.36105314010053e-05
-2.38142509823958e-05
-2.74548372646107e-05
-3.28424100614503e-05
-5.45822893548973e-06
-1.80395845065316e-05
-2.28374219345939e-05
-1.63070924560383e-05
-1.74541662765193e-05
-8.94097547218451e-06
-1.36993844817789e-05
-1.44858273754069e-05
-2.78455928787087e-05
-3.3578268857459e-05
-1.98054902505023e-05
-1.77846286413099e-05
8.41342936432584e-06
-1.86897373544532e-05
-3.32878919055701e-05
-2.30797240678996e-05
-1.46203405860813e-05
-2.37578491321313e-05
-4.62772081967226e-06
-2.46241874293814e-05
-2.6183900622575e-05
-1.39909897167032e-05
-3.64984314766829e-06
-6.51308229642937e-06
-2.39675001417975e-05
-2.44917614360906e-05
6.2156816517719e-06
-1.46863412118951e-05
-1.23502986662293e-05
-9.71812219797928e-06
-1.03276171287988e-05
-1.38030239252221e-05
-1.25169687871767e-05
-1.15823667132774e-06
-6.79624000202169e-06
-5.94890575011238e-06
-2.33274704555129e-05
-1.36342315391513e-05
2.76059537369663e-06
-1.24235629297911e-06
-2.0046251242185e-05
-9.22253477629772e-06
3.00147377840428e-06
-2.82022234791515e-06
-1.08295265219985e-05
-6.1200763661839e-06
-2.08967614222837e-05
-1.17182734098598e-05
-2.05829725114761e-05
-7.22346789017989e-06
-7.72107743389237e-06
-1.95784774658972e-05
-1.48989396439174e-05
-1.95265546194858e-05
4.08736140678913e-06
-2.04133115286862e-06
-2.61273586607345e-05
-7.79052966908288e-06
-2.59432749119455e-05
-1.48657804044608e-05
-2.14153186862846e-05
1.46706964077349e-06
-1.57139820298498e-05
-1.2448135154845e-05
-1.22820916501785e-05
-2.30676012792501e-06
-1.25713772351999e-05
-1.60903951093369e-05
-1.50030870431909e-05
-2.44054848917811e-05
-9.9798642860059e-06
-1.45254617679387e-05
-3.94921804992706e-06
-2.07713333950917e-05
-1.70447692153305e-05
-1.81335526631294e-05
-2.33460031585865e-05
-5.63552945600167e-06
-3.60456288093366e-06
-1.90558209451259e-05
-1.27302813649327e-05
-1.8343610813414e-05
-1.41232709609671e-05
-1.59510803819512e-05
-2.12540844622391e-05
-1.85097889497445e-06
-2.88593099669085e-05
-3.99172988230509e-06
-2.20926326607368e-05
-1.52082780088487e-05
-2.15726746213764e-05
-1.78477997851416e-05
-2.85054347294005e-05
-3.06056823414885e-05
-3.27187515400863e-05
-3.6204528587746e-05
-1.12783494976292e-05
-5.90312928229474e-06
-2.06799322951427e-05
-1.30978113371405e-05
-1.29824521968242e-05
-2.83788232071305e-05
-2.04208609921072e-05
-2.15816300546929e-06
-1.46636823003021e-06
-1.29528891172454e-05
-1.25536380333472e-05
-1.24982987481937e-05
-2.86945839752087e-05
-3.40482040703159e-05
-3.11437223652327e-05
-1.68866618016044e-05
-1.54043365073011e-05
-1.0885422687324e-05
-2.62706313455036e-05
-2.39062201965573e-05
-2.08176059162299e-05
-6.40924108775656e-06
-1.66591971889301e-05
6.82671697305525e-07
-6.57088663788194e-06
-4.31394293236451e-06
-1.03796674540615e-05
-1.98477942341246e-05
-2.30562919628865e-05
-2.9466330665395e-06
-1.07983174999306e-05
-1.54272907718731e-05
-5.31250246361968e-06
-2.14507995711497e-05
-9.37697474111328e-06
-7.25594886131048e-06
-1.49293391892802e-05
-4.67362991398972e-06
-3.28411870494607e-05
-4.43687914268413e-06
-1.35955990574693e-05
8.16366549260012e-06
4.11088691582683e-06
-7.96699310130413e-06
-3.62264345408172e-06
-3.13709512859498e-06
-2.8387190030597e-05
-1.71224714859664e-05
-2.31745723119563e-05
-7.30573975216517e-06
-1.22137165761914e-06
-9.85454722569824e-07
-2.73169178408482e-05
3.95182677256252e-06
-2.84103911976465e-05
-2.55139273440661e-05
-7.21977278922036e-06
-1.17074810909736e-05
-2.02767496576911e-05
-8.05108423280355e-06
-1.98919695353405e-05
-2.29967995381205e-05
-2.45055194791813e-05
-3.04016700093278e-05
-1.04040056934384e-05
-2.43311167935139e-05
-1.49565871007947e-05
-6.56652101921461e-07
-2.09456849024586e-05
-2.74687781384691e-05
-2.33900152938124e-05
-5.37975088643773e-06
-3.34957453138333e-05
-1.76385563453755e-05
-2.57168835527048e-05
-1.76200175522523e-05
-2.43216292616948e-05
-1.98540593003221e-05
-1.13481967860906e-05
-2.32222490950275e-05
-2.67457905067944e-05
-1.5036471515911e-06
-2.86638503167337e-05
-1.74665334548561e-05
-8.8405967649716e-06
-1.36110373933344e-05
-5.43534944128359e-06
-9.93416909017049e-06
-3.32463347923862e-05
-3.07596823313067e-06
-3.92866083391822e-05
-4.88176040104846e-06
-2.32265635269559e-05
-2.68946042591306e-05
-2.27890167809298e-05
-2.88748973461774e-05
-9.52663546885099e-06
2.5596035600796e-06
-1.73443900375484e-05
-1.45589398014128e-05
-2.18590503729404e-05
-4.72033273989558e-06
-1.80876797515923e-05
-1.31681200751882e-05
-6.80456668452657e-06
1.38463959432972e-06
-9.0130336812732e-06
-1.43105392272241e-05
-1.08632524627984e-05
-1.07220140511614e-05
-3.53508003369934e-06
-7.1011259805762e-06
-1.28041219882412e-06
-1.46149639711099e-05
2.81346867407516e-06
-1.39223226670041e-05
-4.68668950386597e-06
-1.04472598442569e-05
-1.79262602832353e-05
-5.63074344865455e-06
-7.40428725018976e-06
-2.42120741294513e-05
-1.82000498457186e-05
-3.90794805777789e-06
-8.24023788738456e-06
5.25706347082209e-06
-1.66204763954315e-05
-1.20719316547838e-05
-9.05084274339997e-06
4.83536514831604e-06
-1.13439359651415e-06
-1.585420506791e-05
-1.82540549981405e-05
-2.98239477482106e-05
-2.61062130450708e-05
-2.35860214452255e-05
-2.95629843848397e-05
-1.76793377092637e-05
-1.21067493787994e-05
-7.45056280471717e-07
-1.94465091080347e-05
-1.21065735178974e-05
-2.22064002257231e-05
-4.70803167029505e-05
-1.61418381668349e-05
-2.8414434401182e-05
-1.30560455426248e-05
-5.77476689277366e-06
-2.27515662051937e-05
-1.03808956017208e-05
-2.40574478479267e-05
-2.02698192633281e-05
-4.82490777414942e-06
-3.13053043257553e-05
-2.78594360384811e-05
5.23596864882358e-06
-2.34576054235614e-05
-5.53788298265347e-06
-8.78251461352804e-07
-2.67476858375325e-05
7.39430405621625e-06
-1.27327136013679e-06
-2.320291996038e-05
-2.07581062757379e-05
-1.43932102157687e-05
-1.45223260542802e-05
-2.16028464108977e-05
-1.23053685125875e-05
-2.25624060194355e-05
-1.61036369309356e-05
-4.12995056389029e-06
-2.08519019279126e-05
-4.25956616286027e-05
-2.40949632082744e-05
-1.69589875502597e-05
-2.88794295723809e-05
-1.83616926554505e-05
-1.82637091729859e-05
-2.12409845999873e-05
-1.1973409379765e-05
-1.53812937521133e-05
-5.22442183114033e-06
-2.43730995308793e-05
-2.24712804697412e-05
7.47471793069509e-06
-1.53254041850308e-05
-1.31416362106287e-05
-2.43984465365662e-05
-1.61377066398129e-05
1.00405666644863e-06
-1.85521467032935e-05
-5.77173559686073e-06
-2.21056744205035e-05
-5.84017720562325e-06
-3.51137122492778e-06
-8.79503277524851e-06
-2.77852422444579e-05
-2.13852553143003e-05
-7.16024677062599e-06
5.8921900102885e-06
-2.30475065491795e-05
-2.58864065005198e-05
-1.00690714108802e-05
-1.13655501878048e-05
-2.59663745165532e-05
-5.51128269547025e-06
-7.75198079074573e-06
-6.77814643225869e-06
1.07437029949509e-07
-3.06458377401465e-07
-6.19277567270341e-06
-1.73076070881774e-05
3.34610022917216e-06
-1.39533388423966e-05
-2.56674974959773e-05
-1.81397443756515e-05
-3.14198351568424e-05
-6.70696235851947e-06
-1.8392348172769e-05
6.59097243069414e-06
-2.42540488561625e-05
-2.40728983981494e-05
-2.66983874971741e-05
-1.65670783229362e-05
-3.19635494028503e-05
-2.6433345487373e-05
-2.30974373002122e-05
-2.61619433226104e-05
-3.6902584089116e-05
-1.94600168757111e-05
-9.1295367072927e-06
-3.31774813635797e-05
-2.81089886980356e-05
-1.43579138458078e-05
-2.46630004055873e-05
-1.44460575909985e-05
-2.33599160841085e-05
-4.4163013174176e-05
-1.00412807958345e-05
-1.58653014982084e-05
-2.09030811894217e-05
-2.00845253286675e-05
-2.46821445461679e-05
-3.51470292883528e-05
-2.45004409486996e-05
-2.9038123019114e-05
-8.92097265290185e-06
-2.16463422718511e-05
-1.64498882758923e-05
-2.51444202545379e-05
-2.59605522059362e-05
-1.39686212186543e-05
-1.55005627915225e-05
-2.47769334918855e-05
-1.99175430876302e-05
-2.38129480524069e-05
-1.52001409304378e-05
-1.40873158743355e-05
-1.53328319893188e-05
-2.03491045210569e-05
-1.51846506977107e-05
-4.70042389094358e-07
-1.30971077166993e-06
-8.74009141978406e-06
-2.60330907557537e-05
-1.4830997987348e-05
-1.6228561200718e-05
1.09757730163772e-05
7.91412430924771e-07
-1.97029158019675e-05
-6.73887873863581e-06
-2.51943656413899e-05
-2.21888084664659e-05
-1.14536945448768e-05
-4.46377961699e-06
3.22902323605856e-06
-4.92495774123039e-06
-9.38127292561177e-06
-2.24667760810534e-05
1.26163080697459e-06
-1.55251812727236e-05
-2.80189475703105e-05
-1.43331053312474e-05
-2.2417668053508e-05
-5.72013714823439e-06
-1.85463543571734e-05
2.17845226450398e-06
-1.61225771865598e-05
-2.06001614284787e-05
-1.97601967579132e-05
-1.27290635913391e-05
-1.50320905238983e-05
-1.05399351351079e-05
-1.18722202481066e-05
-2.79968709440066e-05
-1.10315747777123e-05
-2.50705190504291e-05
-1.19473209162922e-05
-4.32379490438709e-06
-3.27074416855301e-05
-1.86648012413375e-05
-2.1046548406218e-05
-1.52800276271125e-05
-1.96038999714551e-05
-2.6226833847576e-05
-2.1425550282904e-05
-2.49730876486001e-05
-3.53380344767308e-05
-2.15136314843912e-05
-1.66328094588558e-05
-1.66352593117862e-05
-1.21627617324789e-05
-1.88688434465168e-05
-8.26464719156198e-06
-3.11384653495002e-05
-2.54380950111613e-05
-3.07311573921822e-05
-2.51168757318785e-05
-6.65262446030652e-06
-4.35996016230616e-05
-1.96250077921837e-05
-5.95617903393415e-06
-2.44350651754464e-05
-2.46910801529987e-05
1.60903785584076e-06
-1.35351582115885e-05
-4.10471168993639e-05
-2.19527260899928e-05
-1.92276979895704e-05
-1.86814379324188e-05
-1.64101461205236e-05
-2.29098473182385e-06
6.35834202353148e-06
-2.46889842887933e-05
-1.82324892902683e-05
-2.08446098756269e-05
-2.44033421307586e-05
-1.20054404506932e-05
-2.2689682594463e-05
-2.66397110290379e-05
-1.14214593198417e-05
-1.94488280351398e-05
-1.26200450854176e-05
-2.13220279758826e-05
-5.47485126952778e-06
-1.02357471423065e-05
-2.34023858937766e-05
-1.1281140026346e-05
-1.11624587423205e-06
-1.17196346472462e-05
-2.36316609853908e-05
-2.13658907512475e-05
-6.81543077585473e-06
-2.48424250998994e-05
-1.18887647476339e-05
-4.10640470433793e-06
6.97026307585662e-07
-9.95276282083882e-06
-2.33787861783582e-05
-1.26724255010771e-05
-1.49096139995811e-05
-2.16161106917749e-05
-1.01916877086148e-05
-1.96109618401388e-05
-5.98897758879803e-06
-2.23957910958795e-05
-2.4645622537554e-05
-2.33000593262862e-05
-2.53953399744096e-05
2.44847881111565e-06
-2.31231040506949e-05
-1.55634470751125e-05
-2.19546099886398e-05
-2.055472162008e-05
-1.10104308524502e-05
-2.13136892955323e-05
-5.81442205953311e-06
-1.75020589695738e-05
-1.85306174964181e-05
-2.94958595300168e-05
-2.79894969133953e-05
-3.32943035879428e-05
-2.60314716307611e-05
-2.51636389557712e-05
-1.2765892528122e-05
-3.09314454931683e-05
-2.61085641509993e-05
-1.6063669867032e-05
-2.37137107997002e-05
-1.22200113328984e-05
-1.0838209992039e-05
-2.3905854835318e-05
-2.28249380431306e-05
-2.85536002480535e-05
-1.90456917611805e-05
-2.68826986351177e-05
-2.22571996268643e-05
-8.36771620545685e-06
-1.94522242371829e-05
-2.47094967401762e-05
-7.90715069514295e-06
-3.3295182537808e-05
-1.50516947655712e-05
-1.63401207492267e-05
-1.44842201952378e-05
-2.36386577815599e-05
-3.00264271650757e-05
-1.66284128946751e-05
-1.50960157312641e-05
-7.99309303994452e-06
-1.05170048284173e-05
-5.39972711050696e-07
-4.07893731027812e-06
-7.54006744770389e-06
-2.65181523117361e-06
-3.36523554494075e-05
7.0585403829592e-06
-1.3783661069375e-05
-2.0134078747842e-05
-1.40905436677134e-05
-2.07419234445658e-05
-1.12432690613996e-05
-2.71283603324906e-05
-1.01513443181223e-05
-8.16800626160513e-06
-1.87970648640446e-05
8.61890044267775e-06
-3.29056459505722e-05
-1.70660503512747e-05
-1.3619110440605e-05
-2.27158298515703e-05
-3.86520095829079e-05
-3.84426442152427e-07
-1.82361224106416e-05
-5.66151409012798e-06
-4.93897991887258e-06
-9.85288153362377e-06
-9.07247237581758e-06
-9.70594779623143e-06
-4.00712650543926e-05
-1.52488993267284e-05
5.98407204830074e-06
-6.81314927155305e-06
-1.80835015972742e-05
1.73671957530134e-06
-1.8088573116241e-05
9.32954028727667e-06
-1.8783776776236e-05
-2.02209641221965e-05
-2.98251523085164e-06
-1.36984697665537e-05
-1.33990062793691e-05
-6.58656743388596e-06
-2.52059868497741e-05
-1.85776821588e-05
-3.03017334200167e-06
-2.15983908572408e-05
-1.71707654484831e-06
-7.73533371054154e-06
-2.48752248849393e-06
-1.55084677111111e-05
-1.95294986799911e-05
-1.20060795409244e-05
6.71127061340827e-07
-1.18346286348085e-05
-2.63852676420353e-05
-1.79601965173884e-05
-1.47932514597783e-05
-2.61097690903732e-05
-2.01269077547487e-05
-1.48927388671955e-05
-2.12948317146163e-05
-2.0981833546197e-05
-2.43669539912124e-05
-3.11281379363594e-05
-1.9498407018042e-05
-8.9497955882804e-06
-2.28342217382896e-05
-8.23449193479433e-06
-2.11659803692979e-05
-7.42007291090768e-06
-3.43347760663496e-05
-2.49615168714447e-05
-2.4139299436257e-05
-1.85098030983622e-05
-2.73069606328914e-05
-2.5335106827902e-05
-8.75902611157487e-06
-1.16214240813171e-05
-2.80310220527494e-05
-1.39273160475683e-05
-1.21132360096727e-05
-1.05549115045969e-05
-3.94438855325834e-06
-1.59237822329336e-05
-1.53609921543733e-05
-1.62699626486204e-05
-8.31464823306208e-06
-3.81326875068259e-05
-1.67673521755607e-05
-2.24510563504162e-05
-1.90887699438903e-05
-1.61438169837514e-05
-2.12788417415899e-05
-4.24405409675484e-06
-1.9878942823311e-05
-1.53495532970392e-05
-2.04566673557455e-05
-5.4614366513249e-06
-6.47719363453488e-06
-1.79041659222969e-05
-1.27079101764231e-06
-1.00185206349802e-05
-8.36140929272195e-06
-1.89244281384609e-05
1.00050620576655e-06
-1.16231198973431e-05
-7.09572319994864e-07
-1.18157071349076e-05
-9.05003811321787e-06
3.27763215584549e-06
-2.25305695766189e-05
3.75883868313741e-06
-1.36765649602552e-05
-2.34765158387524e-05
-8.79553879862992e-06
-1.55349933851962e-05
-1.24893105261165e-05
1.23451899363895e-07
-2.28983711058492e-05
-4.73757439177523e-06
-4.47220939290242e-06
-7.86663568253792e-06
-1.75282660928854e-05
-1.68760410449227e-05
-7.80816045758391e-06
-2.77602600796029e-05
-6.87467745852686e-06
-7.74642185118123e-06
-3.31154116015634e-05
-2.92364601957109e-05
-1.25456819847607e-05
-1.51264222931524e-05
-3.04009587427059e-05
-2.29359350094388e-05
-1.0459772006601e-05
-2.77553117700915e-05
-9.08113631993477e-06
-2.65681082958604e-05
-4.0980113497406e-07
-9.68404055828205e-06
-3.64977231601519e-06
-6.30601491928949e-06
-2.31373054003298e-05
-1.83851076987884e-05
-3.05286771839246e-05
-1.50644745597406e-05
-2.91442298499692e-05
-1.43972112957006e-05
-1.52685037868816e-05
-1.99328123720098e-05
-1.80734526487117e-05
-1.72407639464346e-05
-1.50372628395577e-05
-9.71366161861497e-06
-2.09799217513965e-05
-2.19502230665057e-05
-2.48746044310074e-05
-1.84790713100993e-05
-3.73578637514032e-05
-2.93213026954071e-05
-1.03248895431918e-05
-2.0149601121726e-05
-2.00908478120121e-05
-2.13915557950372e-05
-9.59294402319221e-06
-1.67170955312412e-05
-1.23588539701606e-05
-1.88462702079353e-05
-2.44237921266715e-05
-1.63329540708717e-05
4.86900578884619e-07
-8.16309829300007e-06
-1.74027601035196e-05
-2.86640437136868e-06
-7.83782571611289e-06
1.80157350247155e-06
-7.42412809761636e-06
-1.88450405042228e-05
-1.19116780886554e-05
-1.69630278411875e-05
-9.67659605394155e-06
-1.23307644790358e-05
-3.06430294396452e-06
-1.42332007556263e-05
-2.18237440971272e-05
-6.4366625274796e-06
-2.01278539223068e-05
-2.79858584242267e-05
-4.02389348370802e-06
-1.79772636797893e-05
-1.03820249715693e-05
-2.20496899898269e-05
-3.39354910649232e-05
-1.20654446145012e-05
-2.15853157057838e-05
-2.9334589974701e-05
-9.03407906622024e-06
-3.55379907502692e-06
-2.69609339130017e-05
-1.91726166433995e-05
-2.86961451386104e-05
-3.03246271081278e-05
-1.32883268261791e-05
-1.64660680780748e-05
-1.84485708247869e-05
-1.9327231305047e-05
-7.56335488181068e-06
-3.35341888187913e-05
-1.04918817825234e-05
-1.87881689943135e-05
-9.05616185906186e-06
-1.18459451848345e-05
-2.04231391894791e-05
-3.19101066457609e-05
-7.45835523704608e-06
-2.59053023170576e-05
-2.1785379159603e-05
-3.11669013499635e-05
-2.24837805290861e-05
-1.60015829535976e-05
-2.49558025776431e-05
-3.09270487660004e-05
-5.17549163114482e-06
-2.53632387015844e-05
-2.49485320630973e-05
-2.32507465946629e-05
-1.88030001095018e-05
-3.0556895983698e-05
-3.99685630833321e-05
-2.28645246865768e-05
-1.26043603416557e-05
-3.00606876036587e-05
-3.77254389632108e-05
-1.34877559563515e-05
-1.08752774787809e-05
-2.91350196034732e-05
2.93218632674643e-06
-2.97028507306604e-05
-2.43911185122491e-07
-2.25581458460588e-05
-3.33957831770046e-05
-8.54645428451036e-06
-1.98283902939434e-05
-1.1764030800618e-07
-8.1662743239734e-06
-1.81428870035847e-05
-1.76539306003197e-05
-1.69405891454973e-05
-3.98851147983286e-06
-5.14932138465187e-06
-3.81767453199141e-06
-1.84363293147065e-05
-6.73088020737029e-06
-1.05717375461744e-05
-1.32999910745525e-05
-2.25329731899795e-05
-1.16318248676891e-05
-1.07728798752547e-05
-9.26548843188447e-06
-2.16850224808743e-05
-4.61102744100423e-06
-3.20561042867071e-05
-9.90628704051281e-06
-1.40063754519363e-05
-2.21387485949392e-05
-1.90998513853934e-05
2.72126602640624e-06
-1.22817994287388e-05
-1.29663415737956e-05
-1.15820913636168e-05
-1.38834174889132e-05
-8.45677535061794e-06
-2.79870492057863e-07
-2.75223332400599e-05
1.71553814040717e-06
-8.80279834947736e-06
-2.68276369592672e-06
-9.92882875526738e-06
-1.51733412459781e-05
-2.62134024716171e-05
-3.32885071254577e-05
-1.63433844870316e-05
-1.60963709971699e-05
-9.83300915234873e-06
-1.40926360397134e-05
-2.76728356630553e-05
5.01239136262237e-06
-3.15277007680609e-07
-8.88415618263156e-08
-1.83480100726228e-05
-2.11094181573451e-05
-2.76312114216002e-05
-1.46101228274731e-05
-1.75419465893476e-05
-2.33686345122571e-05
-9.98630156005508e-06
-1.25518656481382e-05
-8.54757418546384e-06
-1.87321197886131e-05
-2.33677240070702e-05
-3.11797222064938e-05
-6.26066462947997e-06
-2.71987025349637e-05
-3.46028151653904e-05
-5.58106118038775e-06
-2.59259929454937e-05
-2.32403695985204e-05
-2.80289535182462e-05
-2.59667651849562e-05
-1.59633668222993e-05
-1.56206309710565e-05
-2.79448421160859e-05
-6.22289516352203e-06
-2.74632465221863e-05
-3.20748256100801e-05
-9.58657508588423e-06
-4.20652855156463e-06
-4.13495581818323e-05
-2.86210727175813e-05
-1.24042426876915e-05
-4.01857229446452e-06
-9.57583048869991e-06
-8.21900519574366e-06
-5.32370048965258e-06
-3.58086185034378e-05
-2.10355413493926e-05
-1.21138113290489e-05
-3.0300402674172e-05
-2.47982817940866e-05
-1.17379729546156e-05
-1.36236350527736e-05
-4.47705503106142e-06
-1.71636042664552e-05
-6.36089028382281e-06
-2.18536550973414e-05
-1.75207469429864e-05
-2.08301344228751e-05
-1.36207400667665e-05
-6.46763688633949e-06
8.60661207828201e-06
9.70669184983762e-07
-1.40559349481569e-05
-1.98527623079961e-05
-2.42421543320748e-05
-2.17717393798992e-05
-1.2089242634042e-05
-1.14125158604357e-05
-1.48390242564651e-05
6.83427704982815e-06
-6.79332593305883e-06
-3.7335036504973e-05
-2.07854665723844e-05
-1.64193989330343e-05
2.38189260646411e-06
-1.71749430143084e-06
1.32281639689046e-05
1.16934367765856e-05
-2.57274484733066e-05
-7.58381552436849e-06
-2.77007567657453e-05
-6.597384795692e-06
-1.21421061250666e-05
-3.32188504394435e-05
-1.39974962904031e-05
-1.42827529938876e-05
-1.79703677429413e-05
-1.51296528383743e-05
-1.73742190325189e-05
-1.47054242828807e-05
3.87848991487299e-07
-1.28366357875981e-05
-3.55990832860648e-06
-2.085455323294e-05
-3.5778546013469e-05
-1.29910731205668e-05
-2.54048292763596e-05
-2.27317484858517e-05
-1.42441248384806e-05
-1.02941360409185e-05
-3.26247081286645e-05
-4.12628192612848e-05
-3.18689128829703e-05
-3.80929764416272e-05
-2.73143933608733e-05
-1.91359216135753e-05
2.25766634203657e-06
-2.78760742910276e-05
-2.82130137752423e-05
-1.34204682354732e-05
-6.23342948252567e-06
-2.55321779211556e-05
-2.71233441128148e-05
-2.11591564643129e-05
-4.36093912130312e-05
-3.74152814341957e-05
-2.42794793451534e-05
-3.25052535069753e-05
-2.35139436588807e-05
-4.51600688494252e-06
-1.49494467887723e-05
-9.52146172184957e-06
-3.21481494053818e-05
-7.83965001819202e-06
-7.61960861403106e-06
-3.07417253894583e-05
-1.03403497667802e-05
2.2356017284363e-06
-2.60469837918768e-05
-1.44066904918045e-05
-2.12627657475003e-05
-3.26174916159776e-06
-1.02632111127612e-05
-1.31490480682663e-06
-2.37537790545818e-06
-1.41230068497985e-06
-8.64094515212956e-06
-6.94545360456372e-06
-2.56029162432004e-05
-2.05735087975701e-05
-6.36460647310495e-06
-2.24175963115349e-05
-8.55817999972556e-06
-9.22817267036873e-06
-3.98551208145293e-06
-1.21045299687153e-05
-3.83228056833e-05
-1.64439399023626e-05
-1.79454146693549e-05
-2.05233174566341e-05
-3.0327536688618e-05
4.45755352962822e-06
-2.44254243428421e-05
8.34697369145856e-07
-2.25754456123619e-05
-1.29857272929612e-05
-1.4708625758705e-05
-1.10762268242145e-05
-2.71995990292912e-05
-1.14157416215005e-05
-1.32886558929399e-05
3.92063150721542e-06
-1.55330896623471e-05
-3.18147160196255e-05
-2.03018519765391e-05
-1.2203303788773e-05
5.89870292321036e-06
-2.64264791026219e-05
-2.66560450950629e-05
-1.47247136473684e-05
-3.09582721421105e-05
-1.59941055983202e-05
-2.64157823623452e-05
-1.88252476395907e-05
-2.84865847717824e-05
-2.47302675838614e-05
-2.13709130211994e-05
-3.21119066025772e-05
-3.31818991929385e-05
-1.17244698763685e-05
-2.40372884052357e-05
-3.03858262644145e-05
-1.59923766437826e-05
-3.09852629068271e-05
-2.49553273942421e-05
-2.91570491980332e-05
-2.80053624829081e-05
-3.30060699245739e-05
-3.62518220921184e-05
-1.49711029047442e-05
-2.91803646284229e-05
-1.96684768307985e-05
-2.07249695515359e-05
-1.16092834618628e-05
-1.15812319305395e-05
-1.31183043688116e-05
-1.66233537123665e-05
-2.0434956924917e-05
-4.19701869765184e-05
-7.42370500868317e-06
-1.74008520199493e-05
-3.20769148315783e-05
-1.17837266948327e-05
-1.97374313397528e-05
-1.75058185713575e-05
-4.77324494073819e-06
-1.28553973217824e-05
-3.60940783506294e-05
-1.20425128957821e-05
-4.92811588015617e-06
-1.11758205050207e-05
-1.1839363947427e-05
-1.57535511075148e-05
1.99886033715502e-06
1.90094701284016e-06
-3.35100915401049e-06
-4.8527331660663e-06
-3.8038562743012e-05
-7.60959701384786e-06
8.87362337815845e-07
-2.16843415568017e-05
-1.40453225502279e-05
-6.6473974154937e-07
-4.6978974376994e-06
-2.12973742401493e-05
-9.87724396271125e-06
1.78052224193645e-06
-2.62654087178403e-05
-1.52067477197691e-05
-3.40543129407232e-06
-1.94351684840539e-05
-2.42423112848014e-06
-1.46191939571688e-05
-6.41225690668895e-06
-7.5749222781187e-06
-2.15140469868152e-05
-1.03312311875654e-05
-1.38303999494996e-05
-2.18381846797754e-05
-2.62138645134476e-05
-4.97183349097803e-06
-6.59892897223751e-06
-1.64110221669905e-05
-1.8326335149008e-05
-4.64003359490812e-06
-2.27045083021363e-05
-1.85733985789859e-05
-2.37397408699737e-05
-4.32070026356621e-05
5.57877273067939e-07
-1.66929333157319e-05
-3.33514341785326e-05
-2.12957387459733e-05
-3.76827886681788e-05
-2.56257386373461e-05
-4.23370443851602e-06
-1.89460407828272e-05
-2.35794935676491e-05
-3.41546340092132e-05
-1.60719613444638e-05
-5.56594334082186e-05
-2.93806942517163e-05
-3.57269526553262e-05
-2.20314021654457e-05
-1.31110414308365e-05
-2.0040804320232e-05
-1.78993945906431e-05
-1.1369616493912e-05
-2.99580461788183e-05
-1.0680021337457e-05
-4.2894211080398e-05
-2.11943265782651e-05
-1.75459298849296e-05
-5.26651729919192e-06
-3.59754438160416e-05
-1.72781126267316e-05
-9.40823027805722e-06
-1.59202902801976e-05
-2.43208237223802e-05
-1.21854028337318e-05
-2.75081020933637e-05
-2.28631781241453e-05
-1.45977550097807e-05
-3.20970375766162e-05
-2.13097466330174e-05
-1.16320851711151e-05
-4.09870792367564e-06
-8.98321073537204e-06
-2.64712097543888e-05
-1.48086255013496e-05
-1.36157244714538e-05
-2.10228832612246e-05
1.64308075374844e-06
-1.47014672391423e-05
-2.2140114021018e-05
1.83278061873163e-06
1.36389353711071e-07
-1.09659804957567e-05
6.85335439004388e-06
-1.76965695589998e-05
-4.76807154728499e-06
-1.78967079130847e-05
1.09463324268343e-05
1.50924205553575e-06
-8.91535096737228e-06
-4.40067343862873e-06
-2.0554813007119e-05
-1.88125606915548e-05
-6.80138920986856e-06
-1.45184950758041e-05
-2.04434405665955e-05
-1.28054688684007e-05
-1.09429806059909e-06
-9.79057745631967e-06
1.40425555023065e-06
-1.30818845620602e-05
-1.58431533287351e-05
-1.79485770413999e-05
-1.37673297005242e-05
-2.76019172871517e-05
-2.21829197274819e-05
-9.98494773858563e-06
-1.96489494980738e-05
-1.47131724710924e-05
-1.41830750145096e-05
-2.49643449108926e-05
-1.64970433955752e-05
-1.64562074678452e-05
-1.86780457434021e-05
-4.09488918482462e-05
-4.57403829253073e-05
-2.54216498607548e-05
-3.71672215688067e-05
-2.51904884332205e-05
-2.04147040652165e-05
-1.4183531683072e-05
-1.98645882496562e-05
-1.3853120506941e-05
-2.49934627238373e-05
-1.92160800380974e-05
-1.91863549415694e-05
-3.52503432020908e-05
-2.26082182510358e-05
-9.56336360785879e-06
-2.64486049503914e-05
-1.72936487747022e-05
-1.50707252555741e-05
-1.74396247267543e-05
-2.65235052810448e-05
-4.66729119969167e-06
-1.85837807902863e-05
-2.25725489413907e-05
-2.42427090337771e-05
-2.10166874754755e-05
-1.64479430793968e-05
-1.60310805329044e-05
-2.62326194474345e-05
-1.90612981255205e-05
-2.43859575201559e-05
-9.73193349325913e-06
3.58481717790542e-06
-1.21909248560037e-06
-1.25692297895149e-05
-3.61278323600509e-05
-1.51800925470407e-05
-4.24851686708437e-08
-1.02138454909699e-05
-1.08959838890485e-05
-8.042627100454e-06
-5.39333355368645e-06
-1.38284514423043e-05
-4.19614795023655e-06
-5.44001404980797e-06
-1.59248305694502e-05
4.15798367429357e-06
-3.93645235937775e-05
-2.75357472566996e-05
-2.17386180004232e-05
-3.2286245039175e-05
-2.52235414704483e-05
-2.21616739210859e-05
-1.81810223253272e-05
-2.90324138937325e-05
-1.43747044821135e-05
-1.41705942622408e-05
-1.4482253624328e-05
-4.12710941794903e-06
-2.29796267734443e-05
-5.01205796901619e-06
-9.27206334692712e-06
-1.12393436503775e-05
-1.28936087201913e-05
-1.43970676598714e-05
-1.12215881879663e-05
-1.86309869682106e-05
-2.89277083819962e-05
-2.9330986997253e-05
-4.16832440017971e-07
-7.47308125374981e-06
2.60251619888462e-06
-2.12495996426421e-05
-1.03260855125272e-05
-1.58883086322827e-05
-2.24158780332503e-05
-2.02162175447825e-05
-1.13266375014049e-05
-2.6823589097477e-05
-1.76636473110103e-05
-1.40768520874731e-05
2.93253290805216e-06
-1.91323142426053e-05
-7.34047235482843e-06
-7.60873980898971e-06
-2.04758236708542e-05
-2.88905139631348e-05
-2.62158280109825e-05
-3.26163554765432e-05
-1.20080811388192e-05
-1.09163562458457e-05
-2.96440233810945e-05
-3.22676662947088e-05
-3.07885494342931e-05
-8.64421364773365e-06
-9.00351997294367e-06
-2.21166565458219e-05
-3.51489073343766e-05
-1.51095980572477e-05
-1.44632286500332e-05
-2.51285044471558e-05
-2.09640846039792e-05
-4.89292978459735e-05
-2.45248567006313e-05
-1.59852945228317e-05
-1.69663228949402e-05
-1.9564259580486e-05
-2.68456584977336e-05
-7.73194475457696e-06
-2.62426311383009e-05
-9.08456979173711e-06
-2.26992823122723e-05
-6.26671960832056e-06
-3.05798761804176e-05
-3.95049791427146e-05
-3.82906380961917e-05
-8.22033795475702e-06
1.51085786679481e-06
-1.93136092755763e-05
-1.70134219154395e-05
-1.75255396388834e-05
-3.05775195850684e-05
-1.04173258679419e-05
7.33042932343358e-07
-1.06577562441657e-05
-3.28851485103762e-05
-6.59129172025407e-06
-1.06006267050483e-05
-2.9805771535459e-06
-1.79453854524608e-05
-2.97367722154811e-05
-1.86810763201398e-05
-8.70956526989486e-06
-1.47244666684497e-05
9.99942616550136e-06
-1.17334658257544e-05
-2.13796168491132e-05
-3.2894476185073e-06
-1.49979900548033e-06
6.07883995682948e-06
-2.86506721164339e-05
-7.58979682218874e-06
-2.9197287553866e-05
-1.5791151737142e-05
-1.43282874071315e-07
3.65748068521889e-06
-2.14028124398433e-05
-2.46972406782478e-05
-2.26589805862482e-05
4.83531344486876e-06
-1.19604175912771e-05
1.7866861298658e-07
-1.81876701342239e-05
-2.42111911368463e-06
-9.29982874308899e-06
-1.23156971325848e-06
-1.34181443036138e-06
-8.945225428849e-06
-1.2877215197765e-05
-3.02717893922944e-05
-2.45672933177385e-05
-4.16251796372883e-05
-4.92090229206359e-06
-3.19998557332222e-05
-2.47821152765543e-05
-1.43703461793214e-05
-2.50276111449624e-05
-4.22555927490611e-05
-2.82892813883654e-05
-1.52379829341205e-05
-1.54413296959372e-05
-2.74065276148953e-05
-9.93962082818146e-06
-1.50488773796221e-05
-3.0781868015488e-05
-3.32397077841251e-05
-1.4231325349679e-05
-1.29434410893449e-05
-1.90819101381745e-05
-1.20782430365339e-05
-2.64440773195059e-05
-1.50621779532446e-05
-7.14840747697415e-06
-1.95168006134211e-05
-1.24059841450706e-05
-2.63319491512223e-05
-1.13478247097076e-05
-1.45276964715179e-05
-2.60397161397678e-05
-1.39399199800012e-05
-1.53880573699541e-05
-9.75507079251144e-06
-1.33815787780165e-05
-3.26387572182075e-05
-1.49498108689601e-05
-9.9755502909273e-06
-9.0991029821034e-06
-3.42564447250838e-05
-1.43196578842195e-05
-1.34663435233467e-05
-4.25498867238772e-05
-8.16142022248481e-08
-7.01246443572321e-06
-4.22953937568814e-06
-5.11216585574026e-06
-1.25183752568197e-05
-2.64265300540032e-05
-3.59905463260792e-05
-6.64775627396731e-06
-8.52146974056527e-06
-1.84862472448978e-05
-1.91284572841448e-05
-1.13172838443044e-05
-1.04874963198796e-06
-2.82977726863371e-06
-2.28540639190594e-06
-5.23579116772507e-06
-8.92526823874321e-06
-1.41530725841718e-06
-1.87858734708608e-05
-1.67573215759067e-05
-3.04660332479115e-05
-1.65700914381181e-05
-8.10058324641333e-06
-4.05131345842885e-06
-1.84217687572836e-05
-2.45769610050211e-05
-2.619107838253e-05
-5.44815611377016e-06
-1.618616166246e-06
-1.57367288547495e-05
3.19750380304843e-06
-1.58288882869317e-05
-2.56121333878511e-05
-1.95089178648137e-05
-1.48472358217433e-05
-4.06339194550759e-05
-1.62943224264349e-05
-1.71981353565835e-05
-3.91918267184291e-05
-4.80182681409908e-05
-3.25919154524793e-06
-1.49660288175391e-05
-9.64582590857585e-06
-2.80211043144431e-05
-2.67367536171678e-05
-1.85460256399799e-05
-1.93930126007527e-05
-4.57975581294702e-05
-1.12786617925091e-05
-1.66914712344795e-05
-2.5196330795368e-05
-1.20831896318267e-05
-2.06962156694242e-05
-2.30708524868482e-05
-3.51251798090602e-05
-1.09704556962419e-05
-2.47973316051154e-05
-1.75056034783017e-05
-1.48863221793809e-05
5.27619415678946e-07
-1.25734008889121e-05
-2.83357428695751e-05
-4.02627128886992e-05
-1.61329056885852e-05
-2.83898078747644e-05
-2.24809418959829e-05
-7.46173467658503e-06
-2.17964965984727e-05
-7.25471131202269e-06
-2.07662774680409e-05
-1.84624457845607e-05
-8.25574115399541e-06
-3.97365930321051e-06
-1.56613067164931e-05
-1.29420147977095e-05
-3.04034123697608e-06
-2.06115430702502e-05
-1.10111524715263e-05
-6.88749027450704e-07
-3.2215162843101e-05
-1.85407933138181e-05
-3.00554673910932e-06
-7.5478376406078e-06
-3.81795106744308e-08
6.41889303448277e-06
-1.11380893478772e-05
1.11984802634003e-05
1.81048814499359e-05
-1.33620093262311e-05
-1.33932131087886e-05
-1.34498415462588e-05
-1.50084541133694e-05
-1.57108256851862e-05
-9.35234424300778e-06
-1.07577512622312e-06
-2.31825707506063e-05
-1.70940703642031e-06
-2.03534908884846e-06
-5.68528525491458e-08
-1.27697665832999e-05
-1.58316252166458e-05
-1.87584034606267e-05
8.41284898032914e-08
-2.00688647855875e-05
-1.52772714081109e-05
-4.10948112027082e-06
-8.03904864192962e-06
-1.96863618209457e-05
8.29253630601305e-07
-8.04971063571029e-06
-1.96611734033153e-06
-1.32609715520619e-05
-1.01308898331501e-05
-1.07980983906526e-05
-4.04713809991649e-06
-2.20106874035755e-05
-9.09935689334422e-06
-2.75024069106364e-05
3.67018621735922e-06
-1.15269863948976e-06
-2.03392403194939e-05
-7.04059321608356e-06
-2.62685967699119e-05
-1.00183277939358e-05
-2.66327302176727e-05
-3.17437540298968e-05
-2.27576867796163e-05
-1.34360692443986e-05
-2.08462497082997e-05
-1.9363502061143e-05
-1.53190600631016e-05
-1.69456434459773e-05
-1.66154530178463e-05
-8.26639335093885e-06
-8.70736445730673e-06
-2.19170923036311e-05
-2.27824938319983e-05
-2.67039257990634e-05
-9.63189208722115e-06
-8.2530871879625e-06
-3.33392730942212e-05
-2.48231136518735e-05
-1.04750448042014e-05
-1.99190442725985e-05
-2.66000754055461e-05
-1.82563567502091e-05
-2.11098768358525e-05
-1.83847725063732e-05
-4.02888481374922e-05
-8.04626165065302e-08
-3.29710615626206e-06
-3.16010086561959e-05
-4.9333275962182e-06
-2.32165720965925e-05
-7.75696290373616e-06
-1.28744512424587e-05
-4.79933499181987e-06
-1.64400102951166e-05
-2.97699966762635e-05
-1.60410978714069e-05
-2.54020479244513e-05
-5.78738884431537e-06
-2.16300056342117e-06
6.69903719116841e-06
5.81187420398655e-06
-1.73124590965406e-05
-2.17763924110742e-06
-1.65203412102222e-05
-1.53462047342936e-06
-1.46276658668107e-05
-2.13479333545582e-05
-4.42618728489197e-06
-1.21151300864483e-06
-1.92228546118559e-05
-7.86284804743352e-06
-2.41115992437765e-05
-2.46284667327068e-05
-1.80637049987098e-05
-2.31362021977351e-05
-2.10761900170944e-05
-8.25008248546992e-06
-1.46558133130224e-05
7.54158826750363e-06
-6.29969047042938e-06
-2.4977704944707e-05
-7.15794762697914e-06
-1.33408573863107e-05
4.85641517295701e-06
-1.08187116249466e-05
-1.81768663234686e-05
-1.43023448177188e-05
-1.00429292038465e-05
-1.74937047608671e-05
-2.69601755827272e-05
-1.08733609826186e-06
-2.22143532373941e-05
-6.56739022731541e-06
-1.86686322569973e-05
-2.11481696505221e-05
-1.47803590619311e-05
-4.96767894541248e-06
-7.57793317167575e-06
8.58792800574668e-07
-1.40452991946609e-05
-9.59719530060094e-06
-1.56712970677707e-05
-1.6602327630934e-05
-1.65075145691492e-05
-1.20808161534602e-05
-1.78799083428306e-06
-1.25975412750526e-05
-1.1908722727915e-05
-2.38535327773861e-05
-1.82597920553456e-05
-6.38827945660634e-06
-2.08811652187775e-05
-1.60911339305883e-06
-2.13838770315125e-05
-1.68308992221964e-05
-8.50847672133532e-06
-2.79069393589442e-05
-1.7269790121761e-05
-3.23799349296723e-05
-1.37814782027907e-05
-1.97597025159736e-05
-3.84379638228803e-05
-2.23746833897776e-05
-2.59976575251574e-05
-1.49175070689861e-05
-4.93447891981881e-06
-2.90587205044205e-05
-4.28570943923266e-05
-3.95080092954901e-05
-2.38495827504204e-05
-2.3775369342415e-05
-1.21484305280441e-05
-1.28366184322839e-05
-1.71413667555971e-05
-1.24722847462812e-05
-2.4211281637995e-05
-1.30946225915281e-05
-2.73146338535027e-05
-1.15987254926324e-05
-7.29021271983091e-06
6.33842551551704e-06
-8.14079190777e-06
-1.64062794363149e-05
1.20905647713026e-05
-2.70268463785722e-05
-1.83320061746329e-05
-1.71420287189859e-08
2.13148318803712e-06
-3.43736175593018e-05
-2.58590416628599e-05
-2.54062131701901e-05
-6.24674956486559e-06
-1.82921999486278e-06
-3.78046070010131e-06
-9.45535742078576e-06
-1.61054512646057e-05
-1.84372175779625e-05
-5.05956866428913e-06
-2.27480199882198e-05
-2.27600815174987e-05
-7.82120275265792e-06
-1.93612073438013e-05
1.45484626347105e-07
-8.79875309639508e-06
-2.93190260063411e-05
-1.91963391088743e-05
4.22724070986355e-06
-7.99776020485084e-06
-2.18613786563652e-05
-2.42502082490374e-05
-1.67013598648447e-05
-1.70486129569529e-05
-4.75416317123089e-05
-1.46325275088314e-05
-1.37882116307422e-05
-1.29783517605737e-05
-6.41799553585294e-06
-5.94831155932989e-06
-1.88418010868506e-05
-2.06250685606218e-05
-2.67075602298238e-05
-2.89693129838676e-05
-2.85421033500162e-05
-3.0856768273047e-05
-1.2549290825831e-05
-1.46646303532607e-05
-3.29210931765432e-05
-2.07911968087981e-05
-1.92503281817805e-05
-1.36259474661841e-05
-3.49614750266198e-06
-2.39416109124494e-05
-9.75767827210341e-06
-1.84395257303896e-05
-2.4702975989404e-05
-6.39271911522479e-06
-1.673535532106e-06
-1.17506401555419e-05
-2.21532497862663e-05
-2.54077724519635e-05
-2.66741289017966e-05
-1.44400659438203e-05
-2.56470788938263e-05
-2.0189043015247e-05
-1.11537771630428e-05
-2.23853476740677e-05
-2.3932913518713e-05
-1.78062167333312e-05
-8.76187029960201e-06
-1.89273243156981e-05
-3.93252696894554e-05
-2.97465390381572e-05
-7.95682765991504e-06
-1.27657935807624e-05
-5.07994625468502e-06
-3.41983619878809e-05
-1.55849882526144e-05
-4.13391237804117e-06
-2.2380487435545e-05
-1.38621367258285e-05
-2.58841722682865e-05
-8.11944821732216e-06
-2.03829277776741e-05
-9.60547615281957e-06
1.13066090190626e-05
-1.90699830529631e-05
-1.81236614391238e-05
-3.96887966251433e-06
-1.50572412332248e-05
-1.49951930742697e-05
-1.82314178869212e-05
-1.75025111248953e-05
-2.26596615732472e-05
-1.49048363022312e-05
-4.49417149429183e-06
-2.29147109325526e-05
-1.79200436221279e-05
-1.30548608781224e-05
-2.10696073164424e-05
-4.72029211949748e-06
-1.98520401226359e-05
-1.54183748214988e-05
-1.04159058932496e-05
-1.92867363981798e-05
-7.39095465978706e-06
-6.82106607804904e-06
-1.5750950534191e-05
-1.85983591872114e-05
-1.65392822405034e-05
-1.0283194651595e-05
-2.03351204610778e-05
-1.93934929293363e-07
-2.1107474992348e-05
-7.66271300705932e-06
-1.32499017506113e-05
-9.00072496269185e-06
-6.78606184591128e-06
-1.85541943115702e-05
-2.82253099242223e-05
-2.27054378199e-05
-3.20749304230687e-05
-1.85390064464702e-05
-1.34343045706558e-05
-2.01745066122375e-05
7.2760738987312e-07
-2.08910144936338e-05
-1.71006969705003e-05
-1.55060264230954e-05
-1.7099215483532e-05
-1.50481406678947e-05
-2.00665276130896e-05
-2.68915256976786e-05
-1.1936312423966e-05
-8.81304381944192e-06
-3.32286919152581e-05
-2.43509337798233e-05
-2.90754906949728e-05
-9.0075545328537e-06
-1.59999070179997e-05
-3.11038022921273e-05
-3.50842304798491e-05
-2.17665062950594e-05
-3.36022620228971e-05
-1.26379542593523e-05
-1.68240206262808e-05
-3.47007672406901e-05
-7.36985633705654e-06
-1.6170702360293e-05
-2.79419562992802e-05
-3.62960594166463e-05
-2.38554503554902e-06
-6.5598295177492e-06
-1.71040908274098e-05
-1.88754842005527e-05
-2.08273581842859e-05
-2.7760147917748e-05
-1.53548781780245e-05
-3.89424964511217e-05
-2.75429118073613e-05
-1.68329356412888e-05
-3.21673202578386e-05
-2.61268811410025e-05
-1.06139980565971e-05
-2.55748361445496e-05
-1.78476072439066e-05
-8.45753874270098e-06
-6.31282000947559e-06
-5.37414984965209e-06
-4.87773646835e-06
-1.82436351026921e-05
-2.39627347182902e-05
8.73637540134258e-06
-7.87828619837218e-06
-1.15321042646101e-05
-1.11597498308418e-07
-4.95150874785846e-06
-2.76336490660453e-05
-1.1150590362018e-06
-3.60274364613846e-06
-1.65940086222459e-05
-1.63833115374156e-05
-2.08114905287402e-06
-9.77407712694337e-06
-1.27561525045495e-05
-9.73049666474468e-06
-2.65785675402218e-05
4.34591745097633e-06
-2.40394418304127e-05
-2.66300689298899e-05
-1.18349636995e-05
-2.66818070680137e-05
-1.58424541913392e-05
-2.0020590981398e-05
-1.69586520462612e-05
-6.20824478932901e-06
8.72362975603848e-06
-2.17790137399682e-05
-9.33967156460546e-06
1.33839942372507e-05
-1.0504114351198e-05
-9.53694730688467e-06
-2.89214364187724e-05
-1.74791963478421e-05
-1.45483437221708e-05
-2.87384051237917e-05
-2.6280048943227e-05
-1.86354889065368e-05
-2.00286116037224e-05
-1.65033310338005e-05
-3.41077118582231e-05
-2.27279269887345e-05
-2.41870789125224e-05
-1.506271556954e-05
-2.60470279827142e-05
-2.4453330400479e-05
-3.02832735238486e-05
-3.73194644501392e-05
-2.68803711609669e-05
-2.55213951832382e-05
-7.44620453386053e-06
-2.08979130501032e-05
-2.06382399850438e-05
-2.15143124521854e-05
-2.05829979243402e-05
-2.60600330042523e-05
-2.61744187287116e-05
-1.30406246385344e-05
-2.78000817864051e-05
-3.62251322558721e-05
-8.63228634866092e-06
-6.38232659407585e-06
-2.51960506862131e-05
-1.07441383132004e-05
-2.95502183057498e-05
-1.9287011610335e-05
-2.60719397940512e-05
-1.52681195114006e-05
-2.15089222618658e-05
-3.27541959257276e-06
-2.37702530265318e-05
-1.11871633972659e-05
-9.62073160615605e-06
-4.62911818361043e-06
-1.46002039654872e-05
-1.52689238948744e-05
-1.68025482751533e-05
-2.97052265904108e-05
-7.84656029650479e-06
-1.13190072007573e-05
-2.78257465732421e-05
-1.35178519136505e-05
-7.77259509313633e-06
8.68000571188148e-06
-1.2395034069181e-05
-7.76300450779396e-06
1.65812826025296e-06
-1.46273045503746e-05
-1.55472558212144e-05
-9.91675361109738e-06
-3.26187217535574e-06
-2.29353085341815e-05
-1.76908394971801e-05
-1.03112256854619e-05
-1.45658097470642e-05
-5.81508358756231e-06
-1.51711255896914e-06
-1.4714422826043e-05
-3.83461011664259e-05
-3.19832228887455e-05
-2.766475554717e-05
-2.41831482882031e-05
-2.93021807760112e-05
3.25884741096216e-06
-2.02550059306978e-05
-2.2661656045562e-05
-1.95845642883037e-05
-2.74895597284788e-05
-7.10811419371101e-06
1.95949747952154e-07
-1.71172710419314e-05
-2.98439176767368e-05
-1.29915577791558e-05
-1.7920195977203e-05
-3.32995931829058e-05
-5.79245103791386e-06
-2.33298035182202e-05
-2.52381131787797e-05
-3.26894907398337e-05
-1.93455288936821e-05
-3.72122589909668e-06
-5.70792328467445e-06
-4.97712204336042e-06
-1.51319703412495e-05
-2.97317795320867e-05
-2.11255190668707e-05
-3.67923803862883e-05
-7.55496442859918e-06
-3.40788132851281e-05
-3.21786228238257e-05
-1.72048247020456e-05
-1.09237770931152e-05
-1.81188684132908e-05
-2.36548239850926e-05
-1.96536564387472e-05
-1.96704677483776e-05
-9.41193761880315e-06
-1.90471396127889e-05
-1.61264629022841e-05
-3.57108504949472e-05
-2.6411345144833e-05
-1.17552801264297e-05
-1.96665959770671e-05
-2.07572806361226e-05
-1.54185066114951e-05
-2.5683112452683e-05
-1.71864400189142e-05
-2.58891767186006e-05
-2.44868736786473e-05
-5.09990840298279e-06
-1.27934939930552e-05
5.01691942827644e-06
-2.14769750480468e-05
-1.49269991723482e-05
2.92679927639833e-06
-1.31811993936025e-05
-2.43116035930852e-06
-2.47272181802296e-05
-1.82210601818762e-05
-8.76415174613785e-06
-1.15069450592413e-05
-2.5620426177847e-05
-1.14378627296162e-05
-1.48872154763383e-05
-1.78866313193495e-05
-1.03265633694202e-05
-1.27233991855335e-05
-5.71595157157341e-06
-4.87609886208351e-06
6.64988607645777e-07
1.23693872390649e-06
-3.92282720838085e-06
-1.67560126943622e-05
-1.16245299230203e-05
-1.31460222504548e-05
-9.8789632078748e-06
-2.06686838822121e-05
-5.09643849590139e-06
-1.16518775545699e-05
-2.98207674563538e-05
-3.18348390689367e-05
-1.52034195247496e-05
-1.85006374342743e-05
-1.03066318696673e-05
-1.31774586356453e-05
-2.14594984868851e-05
-1.38722848124904e-05
-2.93411891246947e-05
-1.35012906589054e-05
-2.14107796231259e-06
-7.40347578783351e-06
-1.17787708263965e-05
-3.03216243988546e-05
-2.17436807666313e-05
-2.44996924672069e-05
-1.46299652638489e-05
-1.58825395525004e-05
-3.63615878349497e-05
-8.13030727199933e-06
-6.17227906622208e-06
-1.9107483325581e-05
-2.28185712052027e-05
-2.32530978565014e-05
-2.7644333984527e-05
-2.68441705891895e-05
-1.41313879725498e-05
-2.14178940797153e-05
-2.10174077097134e-05
-2.14704925765814e-05
-2.90455587891163e-05
-2.4386694255041e-05
-2.51576529011774e-05
-1.79945894970158e-05
-1.03564474344623e-05
-1.75737600974906e-05
-8.65033312031521e-06
-2.15887683958538e-05
-1.84906653639178e-05
-2.07985295620992e-05
-3.11923551012304e-05
-7.94249618147995e-06
-1.65517871281241e-05
-3.12431864940203e-05
-1.60902051018451e-05
-3.29187383344589e-05
-1.09494987328654e-05
-2.16014848427558e-05
-1.77411748845707e-05
-1.98873384394368e-05
-1.03655879006025e-05
-2.44722759578457e-05
-3.35709533478678e-05
8.18060415811329e-06
1.83977050053573e-06
-5.0060341768602e-06
-7.6804934160502e-06
-1.62971698819869e-05
-1.78932029081606e-05
-6.41932979778828e-06
-1.05088920737504e-05
-3.42955789495136e-05
-1.89368488138728e-05
-1.54737113384508e-05
-1.13811805484045e-05
-6.24358115703347e-06
-2.66490889588291e-05
-2.41333239097273e-05
-8.32967335822647e-06
-1.1205049883243e-05
-1.18050319823591e-05
-1.22916326681972e-05
7.17682854040685e-06
-1.66612384076081e-05
-2.31332591032518e-05
-6.24035445014273e-06
-6.40042619327611e-06
-1.81844895064758e-05
-1.37600472268898e-05
-2.12378906368712e-06
-6.09799155544361e-06
-1.51999849586796e-05
-8.95456283839206e-06
-2.29735889087676e-05
-1.65914738251812e-05
-1.04885175615905e-05
-3.66081608419336e-05
-2.71760633945144e-05
-1.6155034244302e-05
-3.12673049600082e-05
-1.9326138254364e-05
-2.46356287743046e-05
-2.69973855774483e-05
-2.19347948834736e-05
-1.2719497689398e-05
-6.52483532077083e-06
-2.20665277955809e-05
-2.91254662070852e-05
1.63530928564348e-06
-3.39416663292194e-05
-2.59818626473569e-05
-1.17834605377794e-05
-1.13917574418453e-05
-1.23590693594386e-05
-1.32310036056466e-05
-2.57719782740211e-05
-2.60178807858665e-05
-2.54951831558713e-05
-1.0621678270243e-05
-6.45117272668917e-06
-2.87409450065904e-05
-2.34712729938906e-06
-8.98060016053844e-06
-3.10864347509827e-05
-1.51391353113341e-05
-1.9425161065296e-05
-2.06116071356279e-05
-3.27618365629908e-05
-2.05106094957639e-05
-2.77128654822139e-05
-3.03914023363735e-06
-1.08069267813546e-05
-1.4428513178473e-05
-2.44278719596365e-05
-2.24227664324908e-05
-1.24387307166883e-05
-8.47645715457297e-06
-1.45741198722893e-05
-2.23182609314459e-05
-1.52416296603895e-05
-8.71679473419534e-06
-3.09835138893713e-06
-1.7099672414099e-05
-2.57234968082071e-06
-5.88662722026104e-06
-1.87771342875966e-05
-3.3413064330663e-06
-6.16189637182204e-06
-9.28998002516675e-06
-1.89334337553903e-05
-2.48410530823578e-05
-1.14559742340517e-05
-1.11951055158863e-05
-2.53471217203864e-06
-1.42172424454216e-05
-1.55625253903828e-06
-1.04409803420477e-05
-1.02890574695651e-05
-7.92102832173805e-06
-3.62265797209382e-05
-2.19165765005595e-05
-1.34094035148823e-05
-3.43399688452635e-06
-1.9781953614352e-06
-2.02130264689581e-05
-1.13680966347241e-05
-2.12108217120393e-05
-5.33957512634317e-06
-3.12573792800297e-06
-1.17318834260916e-05
-2.3336276534314e-05
-1.14015097766262e-05
-1.36638168831755e-05
-9.10717560707712e-06
-1.9188096807976e-05
-9.11414864827364e-07
-1.38614672536492e-05
-1.4930985577375e-05
-1.37625741910734e-05
-2.08312279121738e-05
-1.57801642411945e-05
-1.29670968091776e-05
-1.62553853889986e-05
-9.46817443440025e-06
-1.85991549477827e-05
-3.24336395009224e-05
-1.55049576332585e-05
-2.34816196678207e-05
-8.09551470255346e-06
-1.22788425564834e-05
-2.10519488760057e-05
-1.11745243189078e-05
-2.2848453320892e-05
-2.23197724674833e-05
-2.54007709888344e-05
-2.06598430275571e-05
-2.25718620983147e-05
-1.32010200004887e-05
-1.82016077262019e-05
-2.52390464475485e-05
-1.19708093969035e-05
-3.10760975438768e-05
-1.66080427063954e-05
-1.06555595230768e-05
-2.71660792374704e-05
-1.5319133763488e-05
-4.66493664956781e-06
-1.28616954711231e-05
-1.80426386327276e-05
-2.28710360049233e-05
-2.16521684468397e-05
-1.55051755907914e-05
-5.70187816789588e-06
-1.7842064677659e-05
-1.36387883028101e-05
-1.7533897792313e-05
-1.97392618026582e-05
-1.13168649886731e-05
-2.84351764585094e-05
-1.60204403712149e-05
-2.29324321924989e-05
-5.7551848606427e-06
-7.63764795705642e-06
-1.5159437955903e-05
-3.16947340261303e-05
-1.91730879796927e-05
-1.36495479169841e-05
1.10131048980077e-05
-1.10501828489605e-06
-1.5654663092075e-05
-2.93376913391107e-05
-1.77987498610882e-05
-2.6411906689962e-05
-1.14307590186353e-05
-1.09479436493945e-05
-5.01835441959421e-06
-2.39570399747218e-05
-2.47671632410455e-05
-1.83055799710946e-05
-1.55853716465962e-05
-1.06297205926325e-05
-9.96818030329181e-06
-3.22709691425723e-05
-1.13295181189377e-05
-1.13856774252515e-05
-8.11686092298315e-06
-1.21087639916917e-05
-1.43603667336088e-05
-1.03703886273025e-05
-1.90691886313428e-05
-3.06024256601746e-06
-6.87918362062689e-06
-1.38530801896873e-05
-1.83461452927076e-05
-1.30220256580133e-05
-1.76530903889012e-05
-1.97910295334329e-05
-8.66524245647729e-06
-1.68386382610561e-06
7.93344064686139e-06
-2.52189553682499e-05
-3.55622224937705e-05
-1.61715013783922e-05
-1.91388041907144e-05
-1.44814836279232e-05
-1.93185284926469e-05
-7.74099847711992e-06
-8.91134326255992e-06
-1.3639157773554e-05
-2.87402280542395e-05
-2.2981191310695e-05
-2.63606875988553e-05
-3.84605247770935e-05
-3.35201114408283e-05
-3.424247689768e-05
-1.53039186895163e-05
-3.33574968031156e-06
-2.9817224299985e-05
-1.65651669342574e-05
3.03780488091399e-06
-1.3829627755017e-05
-2.1785852193848e-05
-1.23233167963383e-05
-2.4102230971365e-05
-3.01193550507258e-05
-1.78837317294042e-05
-1.127424400969e-05
-3.4531576064947e-05
-1.56345848092716e-05
-1.36524126924865e-05
-1.03130716562715e-05
-1.11728126672432e-05
-1.16444136703339e-05
-1.8513234881882e-05
-2.98944452175023e-05
-4.62904384946099e-06
-6.38270652000675e-06
-2.77894028910382e-05
-2.81028877351577e-05
-1.65804402038764e-05
-2.35474874357489e-05
-1.74977429703559e-05
-1.69755770263614e-05
-1.61854622568098e-05
-1.27977918024541e-05
-4.78651925307617e-06
-1.66948622139746e-05
-8.78385083663122e-06
-3.27679697180547e-06
-1.28902902868485e-05
-8.16479590997488e-06
-1.47871561698341e-05
1.13055276640714e-06
-9.40888883679915e-06
-1.17442316704808e-05
-9.53162010632382e-06
4.71619665384372e-06
-4.25807362632992e-07
5.25918867131773e-06
-1.63554834770075e-05
-2.10486965157531e-05
-1.24463503990653e-05
-1.07041090152568e-05
-2.71575796145425e-05
-3.57168094857006e-06
-1.56777010598783e-05
-2.5412292534557e-05
-7.55361191899235e-06
-1.36465299512104e-05
1.53702641881776e-06
-3.40026213832244e-06
-9.24285025017913e-06
-2.37463260278372e-05
-2.77654113089543e-05
-4.73320232739189e-06
-1.41881273381636e-05
3.18128379525036e-06
-2.34923987384696e-05
-1.6382538287866e-05
4.66586240609633e-06
-8.73492135921369e-06
-2.33671238882945e-05
-2.42790035220722e-05
-2.14313775316345e-05
-1.17493049556485e-05
-2.12160440431833e-05
-1.82816172769714e-05
-1.221444180834e-05
-2.01246652447892e-05
-3.38335891002223e-05
-1.95217375162674e-05
-1.03729916668282e-05
-2.36218114284448e-05
-1.50229460007238e-05
-6.34514142916688e-06
-1.35543406259197e-05
6.66634083525711e-06
-9.02037428122406e-06
-1.77650682311959e-06
-1.24330937858089e-05
-2.29611405443453e-05
-1.9260860168834e-05
-1.65642187283915e-05
-1.67106856904013e-05
-1.04970204944363e-05
-3.93066309178115e-05
-2.02317072778586e-05
-1.3094471497956e-05
-1.47760596516207e-05
-5.3783062245416e-06
-3.2755671492356e-05
-1.69678717853254e-05
-1.87322628418311e-05
-4.06761154276767e-06
-1.47702021049143e-05
-2.46563312362476e-05
-9.87154022854903e-06
-2.17045742045912e-05
-1.73564767990152e-05
-2.89512263211384e-05
-1.7611593749348e-05
-1.04698220309979e-06
-1.16460268292534e-06
-1.41476281646318e-05
-2.15405456277398e-05
-6.6582574609154e-06
-5.67125765997284e-06
-1.96968607463607e-06
-2.15803298815405e-05
-1.57484458317002e-05
1.02766760840377e-06
-1.33881947412299e-06
3.88851585022407e-06
-1.55633537099018e-05
-1.63491952350596e-05
-1.81146955695873e-05
-1.87723212768261e-05
-7.56166640052029e-06
-1.08679065474224e-05
-4.65081343910025e-06
-6.51437125508478e-06
9.21190052171788e-07
-8.96231034174581e-06
-3.07295947527335e-05
-1.5740794710779e-05
-1.27440688359766e-05
5.73106199318771e-06
-2.30358553098615e-05
-3.22870119399821e-05
-3.12082441751143e-05
-8.72601835876513e-06
-8.11889669418362e-06
-1.09141777621906e-05
-1.52156456361638e-05
-2.75760107412555e-05
-3.42438977719719e-05
-1.30066311349798e-05
-8.27389328205844e-07
-3.97849979752107e-05
-3.72336991239263e-05
-7.41009966219067e-06
-1.10929172370941e-05
-1.35299197940294e-05
-1.01196557016089e-05
-3.12250942675546e-05
-2.60501280102597e-05
-4.43497856927583e-05
-2.09698231986784e-05
-3.00006126982953e-05
-2.64269157256427e-05
-1.80668787586155e-06
-2.08870739615746e-05
-7.56070881214288e-06
-2.23505909243192e-05
-2.51896066766075e-05
-3.12564060180917e-05
-1.07167873806129e-05
-1.0746773996788e-05
1.3709789543494e-06
-3.62021470786666e-05
-3.14140387237056e-05
-1.67083503316017e-05
-1.23197909971126e-05
-3.12619603804855e-05
-2.00512842953763e-05
-2.60558712763072e-05
-2.44137060652455e-05
-1.586101961258e-05
3.00762786787623e-06
2.47266979303285e-06
-1.84970735964574e-05
-2.24485808147073e-05
-4.88125511619315e-06
-2.0966954086602e-05
-5.22893474576761e-06
-2.47302279128267e-05
-2.99815351705431e-05
-3.66719634938132e-06
-1.40732524954217e-05
-2.43747165468477e-05
-6.04780237179108e-06
-8.51707502429623e-06
-8.90699832558061e-06
-2.01101357387837e-05
-1.94858181158879e-06
-9.55078258608354e-06
-1.05184550725915e-05
-4.27801537022701e-06
-9.57189959930018e-06
-3.91613978881428e-06
-1.65085261694009e-05
-8.98458327543489e-06
-1.63382160960159e-05
-9.7025761106737e-06
-1.48906785833302e-05
2.89292920770857e-06
-2.99552970208788e-05
-6.49758146825249e-06
-1.91647316844743e-05
-4.74598682171538e-06
-2.78244275448962e-05
-6.16388560346294e-06
3.24304998333328e-06
-2.91318160777656e-06
-2.36916236637714e-05
-2.68193030634822e-05
-4.93621645835994e-06
-2.05653926049864e-05
-5.68375595096803e-06
-2.84667439973701e-05
-1.93283600664415e-05
-7.26365525503903e-06
-8.23720024183941e-06
1.74015939145575e-06
-2.16120765941707e-05
-7.61161021151298e-06
-2.97984287524855e-05
-4.72544913793021e-05
-4.64580582194936e-06
-1.77192774409613e-05
-2.54598033726204e-05
-2.70743400292571e-05
-1.36963570032038e-05
-1.2740845568166e-05
-2.19864576364572e-05
-9.24226148892908e-06
-1.00796105969969e-05
-8.22570381624918e-06
-2.0537234424124e-05
-8.78580554338019e-07
-2.39120624607819e-05
-1.16295201109608e-05
-3.62092888035141e-05
-2.24108820389133e-05
-3.91900766890326e-05
-5.64670661967151e-06
-1.5221751550506e-05
-1.16206046814673e-05
-2.429088409641e-05
-2.70445400654244e-05
-1.60266013763446e-05
-1.80914909377368e-05
-2.5824168613059e-05
-1.38876832541881e-05
-1.22868092971693e-06
-2.30708623078594e-05
-2.05192917980276e-05
-1.28328766573023e-05
-9.64613881050637e-06
-2.20352033904219e-05
-4.2497516108963e-06
4.87509949378082e-06
-1.13653558626439e-05
-7.86490345453109e-06
-2.57022803740903e-05
-1.7069009524414e-05
-1.99167819703012e-05
-1.2621034939299e-05
-2.76543137502149e-06
-5.03585021902252e-06
-1.4987468405016e-05
1.03694877050959e-05
-1.09535033405669e-06
-1.62338147352923e-05
-1.66501363165208e-05
-2.80874577150583e-05
-2.61815483492362e-05
-3.13540912106043e-06
-3.2257177669644e-06
-1.57606939561318e-05
-1.97702146951947e-05
-4.22326652947606e-06
-1.25913065048383e-06
-1.88231533834262e-05
-3.27633384106169e-05
-4.62378980553348e-06
-5.81332577501855e-06
1.88289013911575e-05
-8.87710683336014e-06
-2.39738213138603e-05
-1.54362615700479e-07
-2.9901670996574e-06
-1.54910403473697e-05
-2.48016818041709e-05
-6.70101858272266e-06
-1.34418277048049e-05
-1.00704649350366e-05
-9.74367045448161e-06
-7.192135292231e-06
-8.31201196075129e-06
-8.72054834773796e-06
-1.50285440590255e-05
-1.25962010513435e-05
-1.54926414342559e-05
-2.7826122092374e-05
-2.38731309916592e-05
-1.63880443676426e-05
-1.84853086815241e-05
-2.98861887149924e-05
-2.58791855586691e-05
3.90982128665376e-06
-1.78582609973598e-05
-2.98622835147291e-05
-1.42056549934439e-05
-3.59113060604738e-05
5.85250063323357e-06
-2.59761148028179e-05
-2.08959991670351e-05
2.19651352347161e-06
1.81805108697904e-07
-1.30176736865471e-05
-2.30668122241436e-05
-1.81955581931652e-05
-1.47913237267735e-05
-1.78935691343263e-05
-9.18823977559316e-06
-8.09161095780633e-06
-2.03147733195724e-05
-1.96992124415725e-05
-2.43853585793293e-05
-1.7722705498927e-05
-6.73319766186651e-06
4.81124489170235e-07
-3.40230089690771e-06
-1.9518133692792e-05
-4.23528279260178e-05
-1.1389574645975e-05
-3.47690214345376e-05
-2.85204604089034e-05
-1.71616355626996e-05
-9.30265767329536e-06
-5.40294401441737e-06
-1.96737462639457e-05
-2.81921237042782e-05
-1.48903359632245e-05
-1.54760393869845e-05
-6.43251968003961e-06
-7.11755914342803e-06
-5.26628421826633e-06
-8.28321744917923e-06
-2.07359558985775e-05
-2.86760498634106e-05
-1.21934959991274e-05
-7.44935213272768e-06
-4.19426298321144e-06
-1.38856598724781e-05
-2.05422311168352e-05
-1.38346639282145e-05
-5.33794226875842e-06
-2.31465107794896e-06
-2.6195555645953e-05
-2.02581851672756e-05
-9.41309179023854e-06
-6.14209098567723e-07
-1.91463989195297e-05
-1.58483970451601e-05
-1.6313361744668e-05
5.34232546557994e-06
-5.65661577129175e-06
-1.10367576244522e-05
-3.43232170380431e-07
-2.66317141748668e-05
8.87074863950039e-06
-1.72117240779465e-05
-2.47367766319297e-06
-9.90270281992395e-06
-1.41763988174621e-05
-1.03279452987112e-05
-4.26010695866932e-06
5.37730043095813e-06
-1.52362733027962e-05
-8.42005150062389e-06
-4.80665350755678e-06
-2.84480529180393e-05
-1.18351566235918e-05
-3.38053844809124e-05
-2.95668042976797e-05
-1.60066358497856e-05
-1.70525696973319e-05
-2.43642550044839e-05
-2.01569318564453e-05
-2.96177550845005e-05
-1.86166355211954e-05
-1.08718837301916e-05
-3.11107523681183e-05
-1.33121212494042e-05
-2.26495071924993e-05
-1.99583067010192e-05
-2.6752549720402e-05
-1.98508499391871e-05
-2.29498385617742e-05
-9.05359000754255e-06
-8.66792898336677e-07
-5.3393920008165e-05
-1.27339959384163e-05
-1.87971560626499e-05
-2.47813837063133e-05
-3.98621198684598e-05
-8.73366171482932e-06
-3.32805857557778e-05
-2.34571453142787e-05
-3.20586707137356e-06
-2.560097776136e-05
-2.20490489630897e-05
-3.26742311061723e-05
-3.15998378414899e-05
-1.4322643676601e-05
-1.94186331656898e-05
-3.42713099690224e-05
-1.92802053035365e-05
-2.07028347498897e-05
-1.71707269593812e-05
-4.56977030288976e-06
-2.24021996233976e-06
-8.6465692205437e-06
-2.32916088687259e-05
-7.80316350978268e-06
-1.47890771790558e-05
-9.03325769721811e-06
-1.18159992448115e-05
-1.6720802773859e-05
-5.31209902584507e-06
-6.17137435223312e-06
-2.4700545406373e-05
-1.33125979246913e-05
-1.35022266761304e-05
-1.37534499272271e-05
-1.57236494235121e-05
-2.74318918134966e-05
-1.21404925767838e-05
-2.18392827906551e-05
-7.6241947928451e-06
-9.01642845754514e-08
-2.78007761925208e-05
-2.15367009775264e-05
-1.03571166254188e-05
-2.19900074522139e-05
-3.51930926652907e-05
3.25411445253379e-06
-8.66717836201089e-06
-1.61029284758866e-05
1.69494763811464e-06
-2.13180063238078e-05
-1.80137828980839e-05
-5.0044901212685e-06
-1.12130214240111e-05
6.5745878309187e-07
-1.08016635092043e-05
-2.25017099695348e-05
-2.00500883055422e-05
-1.74228533277041e-05
-2.05198328372715e-05
-1.94819609605453e-05
-2.45918545100296e-05
-6.23736379085692e-06
-2.10815397605382e-05
-2.42611775188243e-05
-5.97351019434197e-06
-1.73592553919828e-05
-2.12860070775639e-05
-1.76987845086782e-05
-1.95189238596994e-05
-3.25920735623862e-05
-3.92290259649286e-06
-2.68442995162729e-05
-1.04917616315972e-05
-1.60740236527637e-05
-1.29372878193039e-05
-2.80903649162629e-05
-1.99903888976818e-05
-1.74626002805497e-05
-9.44544188055127e-06
-1.20869606863333e-05
-4.22435876363077e-06
-1.23626092130104e-05
-1.40988817487366e-05
-2.28534902664204e-05
-2.95728728698808e-05
-2.80197816718397e-05
-1.24443041175018e-05
-2.5227356879435e-05
-2.55119452069894e-05
-2.44136029538362e-05
-2.58100920718909e-05
-1.30548214033437e-05
-2.22621420704663e-05
-2.02596779292562e-05
-3.28705641073276e-05
-1.01328375466787e-05
-2.67962995298093e-05
-7.09529366141981e-06
-2.30931077979898e-05
-2.25654753143549e-05
-1.19135502617181e-05
-1.70172987232483e-05
-2.52512122281624e-05
-2.32426886992614e-05
-9.26666443427266e-06
-2.69871463551975e-05
-2.95602470039636e-05
-2.2806531854335e-05
-9.48960547633171e-06
-1.64836396046369e-05
-1.25834454378259e-07
-3.9660590859735e-06
1.15878873997928e-05
-1.20089244386244e-05
-2.86626297917719e-05
1.04553056157424e-06
-1.45893652520899e-05
-2.46302030636134e-05
-9.89033281176573e-06
-1.25760529101414e-05
-9.53640024325368e-06
4.37910987361375e-06
5.40109509877903e-06
-1.56808627358986e-05
-4.29461668089424e-06
-2.05311892752637e-05
-1.57202043591914e-05
-1.56353757901777e-05
-2.34047650434771e-05
-2.00125945963111e-05
-1.68119000881236e-05
3.36408467751323e-06
-4.35459531613018e-07
-2.14342505027707e-05
2.88652147341207e-06
-1.45086600004076e-05
-1.24321683534362e-05
-3.91628341668757e-06
-3.84201871185696e-05
-1.75455076101863e-05
-8.62212312305214e-06
-9.83241224110272e-06
-4.03068851734445e-06
-1.85523022079649e-05
-2.18613271510288e-05
-7.7965238874357e-06
-3.27548588433885e-05
-2.24415833111923e-05
-1.89997089379141e-05
-1.07976734506424e-05
-1.53372405436827e-05
-5.77507453046207e-06
-1.52547795514754e-05
-1.21228878285824e-05
-7.29051424335062e-06
-1.58107267463496e-05
-3.43157668051292e-05
-4.60953336825676e-05
-2.02835307653197e-05
-2.2416962713933e-05
-4.08173702114894e-05
-5.47535288738737e-06
-1.87448348977035e-05
-3.55403560017642e-05
4.7461393621626e-07
-1.47204450617008e-05
-1.76824653229324e-05
-1.58905691876683e-05
-3.08327276435279e-05
-2.01960114016678e-05
-2.39600294378977e-05
-2.71085767565568e-05
-1.32472503368526e-05
-1.46180952916779e-05
-1.80615301101004e-05
-1.82940237800047e-05
-2.29364787596629e-05
-2.04348233877352e-05
-1.3005563337295e-05
-1.11363282663805e-05
-2.94988781592615e-05
-2.08487971327251e-05
2.52331601434661e-06
-1.32052241167009e-05
-1.03028213894294e-05
-3.49314834693394e-05
-2.06983474197866e-05
5.46504102426614e-06
2.40282036872906e-06
-5.29462210804669e-06
-1.41585813371025e-05
-1.0464913817411e-05
-8.21350869503612e-06
-3.39259165098476e-06
-2.38383280116272e-05
-1.14766326501678e-05
-1.56642579067958e-05
-9.87165867524475e-06
3.21792300593199e-06
-6.78958200861885e-06
-1.62105000126719e-05
-5.43287286563104e-06
-6.36452830866978e-06
-7.0770330378407e-06
-9.17598264509878e-06
-5.77189421087321e-06
1.01136354959604e-06
-1.29972767258469e-05
-2.41118234364517e-05
-3.26574784836658e-05
-1.77294519934948e-05
