# Supplementary material for: Research on computational propagation and identification of mine microseismic signals based on deep learning
Source: PLoS One. 2025 Oct 22;20(10):e0334641. doi: 10.1371/journal.pone.0334641 (PMC12543183; doi:10.1371/journal.pone.0334641)
Supplement: S10 Data — (ZIP) [file pone.0334641.s010.zip › 000101100001519.xlsx_0.txt_24.txt.txt]

-3.25075328862466e-05
-2.8450469728347e-05
-3.18913928626693e-05
-2.238380866691e-05
-7.64320618741622e-06
-2.00081267421599e-05
-2.34704838943623e-05
-7.15914433233887e-06
-1.73453302649483e-05
-1.15064709582204e-05
-5.26426180166194e-06
-3.61400067324767e-05
-1.67540314460655e-05
-1.41279891444536e-05
-2.10223423064712e-05
-7.95807167394384e-06
-2.08098972114257e-05
-1.13901962053439e-05
-1.21274486392979e-05
-2.62612963678828e-08
-2.89465889152989e-06
-2.17135477229081e-05
-1.94914323875638e-05
-2.12074568040252e-05
8.1012751568012e-06
-6.70471616497663e-06
-2.52599263255404e-05
-1.37260399063507e-05
-3.20460779511813e-05
-5.99058667762899e-06
-1.41695207069734e-05
-1.87989515463264e-05
-1.45249246763869e-05
-9.74271133667789e-06
-1.25465133363878e-05
-6.12015155878941e-06
-6.83348298986847e-06
-8.84078241382863e-06
-3.17192775670991e-05
-1.44748592428981e-05
-2.19586199806394e-06
-2.82186566589355e-05
-2.59355780764022e-05
6.48464335337873e-06
-1.18215282006261e-05
-2.03843772892914e-05
-2.78363320829948e-05
-7.62617953408471e-06
-2.00536466680613e-05
-1.87561865614988e-05
-2.11415317441525e-05
-2.01347512766337e-05
-4.87093023875434e-06
-2.82995728727718e-05
-5.60451431543846e-06
-2.14777412426418e-05
-1.33445931881774e-05
-2.11640035327055e-05
-6.85464968792282e-06
-5.80227736135323e-06
-1.86499171752261e-05
-1.44475424206312e-05
-1.08155781352998e-05
-1.06900561282964e-05
-1.59361212120623e-05
-1.9956753751645e-05
-2.4928544072782e-05
-1.57298769808639e-05
-1.44419793014858e-05
-1.99250944339162e-05
-2.10921794485941e-05
-2.57330466160149e-05
-2.10670941288192e-05
-3.17455299467711e-05
-2.14845009911756e-05
6.21295276450234e-06
-2.46691040538931e-05
-1.0038708318139e-05
-1.53300780332118e-05
-1.10660620541045e-05
-1.29512060240756e-05
-2.94902064110435e-05
-4.43125592966841e-05
-2.69979447706873e-05
-1.74273501419712e-05
-4.17096010126438e-06
-2.50451349084641e-05
-1.95475619320061e-05
-1.56334800560775e-05
-1.82595919028023e-05
-2.10140415414994e-06
-3.60552027411688e-05
-2.77839957802924e-05
-2.24802582124383e-06
-1.36842559644488e-05
-1.80967705977401e-05
-2.38757694356478e-05
-2.2675683767563e-05
-1.706383885988e-05
-1.1652937081967e-05
-7.40043611948252e-06
1.68893675384705e-05
-4.33893514504169e-06
1.62498155733243e-06
-1.69365023937672e-05
-1.30541138817133e-05
-2.16667580389151e-05
5.32094292078317e-06
1.21894405808458e-06
-1.26759337130708e-05
-2.61521084968042e-05
-1.32908131040052e-05
-4.6088441229798e-06
-2.85617699566771e-05
-1.37894747368706e-05
-8.85480256163965e-06
1.21138444911681e-06
-1.05295053583952e-05
-1.05563045589562e-05
-2.38373284187852e-05
-8.07948768410678e-06
-1.85120269911745e-05
-2.72016538421917e-05
-8.52114053119054e-06
-1.83566995360156e-05
-1.80411550077275e-05
-2.22768558241352e-05
-5.92384894812563e-06
-1.59048307339134e-05
-1.11276774502909e-05
-1.14915414360393e-05
-5.58458528344102e-06
-1.95665452219076e-05
-3.41990214634629e-05
-4.30709921818244e-06
-3.43879136763359e-05
-1.57259165235944e-05
7.12412174543906e-06
-3.05808924010526e-05
-8.83801758004154e-07
-2.4277487857584e-05
-2.12309136385902e-05
-2.30586158827496e-06
-1.98900679640685e-05
-2.6667973142631e-05
-9.28718785459089e-06
-2.02981717015472e-05
-1.20235460761104e-05
-2.75304354129087e-05
-1.6999433176245e-05
-1.91596520211283e-05
-4.11223911932673e-06
-1.38269286276811e-05
-2.99765761834523e-05
-3.03781932571214e-05
-1.39734042924531e-05
-1.56710076349206e-05
-2.05621610046321e-05
-1.89726152947411e-05
-2.06833874213135e-05
2.51755465028213e-06
-1.63868298242968e-06
-1.95364462612829e-05
-1.49309282255901e-05
-2.13298257045473e-05
-1.11425251308672e-05
-1.73474259770701e-05
-1.77931712390184e-05
-2.4535059765361e-05
-1.42586376116757e-05
-3.05023286915113e-05
-2.17005542234798e-05
-1.74327729240562e-05
-1.43704834565434e-05
-2.17553197524653e-05
-2.8614738955517e-05
-1.6864587592238e-05
-2.37311267684011e-05
-5.30793071563779e-06
-1.85708819091711e-05
-1.9337312304684e-05
-1.70491276909683e-05
1.99645623692004e-06
-1.185245611389e-05
-4.46047669156835e-06
-8.73386952157747e-06
-2.72155225430937e-05
-8.02142343642757e-06
8.4713942052556e-08
-3.25181934271038e-06
-3.00513807577258e-05
-4.60985090921361e-06
-7.72693091092073e-06
-1.75007349400188e-06
-1.01105829473734e-05
-4.4360114872373e-06
-3.60450013666145e-05
-3.26557957574737e-05
-2.13252456021651e-05
-1.1847536411348e-05
-8.9184037066433e-06
-2.31201137860511e-05
-4.44171189680172e-06
3.52081464133664e-06
-1.59169322858156e-05
-3.36111842262327e-05
-1.229033229061e-05
-8.59638194690907e-06
-1.78014077490589e-05
-3.39689563043256e-05
-1.29426838857138e-05
-3.10039160377163e-05
-5.915331130016e-06
-2.81359730105995e-05
-6.66657291638502e-06
-1.75576553779041e-05
-3.32172516181683e-06
-5.13581103633155e-06
-2.50168838469777e-05
-1.86720725902052e-05
-2.56800699288459e-05
-2.18790832152146e-05
-2.91066309385136e-05
-1.9439751562654e-05
-1.20844687408217e-05
-1.83499103064804e-05
-2.52572624685394e-05
-3.14420507411849e-05
-3.02010016426567e-05
-2.01830952173062e-05
-2.37877010064808e-05
-2.6762780737157e-05
-1.87268434391916e-05
-1.58087245517187e-05
-3.30038206841491e-05
-2.34081747646754e-05
-1.95892728281417e-05
-2.94767111700094e-05
-1.67662034865075e-05
-8.77766083482648e-06
-7.64843564973424e-06
-1.09795063267826e-05
-2.02848815333399e-05
-2.3886810247076e-05
-1.71099214063427e-05
-3.18959010377709e-05
-6.18867501334799e-06
-2.99127517050136e-05
3.21397749884115e-07
-1.41824400533686e-05
-9.10014783373415e-06
-1.49691514765297e-05
-1.25817797469009e-05
-2.51155441759996e-05
-1.34441296603928e-05
-1.84065180126907e-05
-1.41609648794425e-05
-9.58176643477848e-06
-2.95769028707383e-06
-2.70539563646346e-05
-1.61062435672579e-05
-1.81201738767265e-05
-5.92955560146952e-06
-2.85146041710296e-05
-1.44139490188514e-06
1.00901407645301e-05
-8.67029630999281e-06
-2.90424748811376e-05
5.77145449140828e-07
-3.19085118816208e-06
-1.98735076856651e-05
-1.27969301221474e-05
3.39358543454716e-06
-5.92157804071011e-06
-1.02261576003075e-05
-1.95514732342149e-05
-7.33515201151681e-06
9.61051335575221e-06
-2.61318130650785e-05
-7.74556357463025e-06
-6.69180172210418e-06
-1.22666708398514e-05
-4.01738319089268e-06
-1.50982882208283e-05
-1.05217623572396e-05
-1.01828371175103e-05
-6.25311874430548e-06
-1.40992286203743e-05
-1.46727003163031e-05
3.09798327488501e-06
-1.56809098155011e-05
-1.0064623843018e-05
-4.06691976645996e-07
-7.4947884131845e-06
-2.17536917896206e-05
-1.04331328263807e-07
-1.02720547943363e-05
-1.19625529654513e-05
-1.12145002388954e-05
-3.31495386333295e-05
-1.53351408047821e-05
-2.26677336470299e-05
-1.37405641093976e-05
-3.59740727004057e-05
-2.25201309569847e-05
-3.23948450917799e-05
-3.12681827114407e-05
-1.11522411192698e-05
-1.93709936678658e-05
-3.318243147288e-05
-4.01239771997172e-05
-9.84028554330665e-06
-2.49251069518477e-05
-9.61754677548848e-06
-2.0746837339154e-05
-3.20512857399329e-05
-1.34650871758132e-05
-2.61069008990673e-05
-2.3204317188577e-05
-2.146407029941e-05
-1.72293782437561e-05
-1.19182544434708e-05
-2.30646281179309e-05
-1.06975087248055e-05
-3.21212068979161e-05
-1.10170846286787e-05
-1.65075260831084e-05
-1.35620865642833e-05
-2.14947099258015e-05
4.13933346550435e-08
-2.28500654796029e-05
-7.99580724119629e-06
-2.37061814598846e-05
-1.00289165474881e-05
-2.46874672300705e-05
1.62094188107234e-06
-2.84226031967415e-05
-1.82228392523554e-05
-1.42438015586398e-05
-3.8164012197268e-06
-1.90769571059859e-05
-1.03081835158904e-05
-5.35595947398713e-06
-7.99461684496142e-06
2.73497112212984e-06
4.67491351131214e-06
-3.59884994967719e-06
-3.0703828342736e-05
1.05806842194335e-05
-8.68721353578053e-06
-6.35319972424356e-06
2.19562191842803e-06
-1.03155367427901e-05
-6.28471087901143e-06
-1.25948348521002e-05
-1.95797689644037e-05
-1.05608754292732e-05
-1.54045452946034e-05
-1.27522987188496e-05
-6.48099582372337e-06
-2.12761594703465e-05
-8.70574174907328e-06
-1.07922416322697e-05
-9.82599733770999e-06
-1.71610998066588e-05
-1.0166702656114e-05
-2.07384101468946e-05
-9.15642087405072e-07
-1.61234233694372e-05
-1.06295034762414e-05
-2.09084503132047e-05
-1.25922821027272e-05
-1.5245739394134e-07
-1.43066528712523e-05
-1.64250881775228e-05
-1.38107502108174e-05
-1.75824082867638e-05
-1.4421172934666e-05
-8.79721578458448e-06
-1.77768401298997e-05
-1.04419784329688e-05
-2.80016910027654e-05
-2.88007132057232e-05
-2.4030967596124e-05
-1.77884499167662e-05
-1.98740329212656e-05
-2.12523863226903e-05
-3.25002541114627e-05
-3.23732155108101e-05
-1.880813147007e-05
-2.02087377981554e-05
-1.47936383777489e-05
-7.68716688739676e-07
-8.83791386946717e-06
-1.54118868636259e-05
-5.88936255491506e-08
-1.80674543897122e-05
-2.65043361482282e-05
-2.78853868922156e-05
-3.08703988481e-05
-1.81768940251801e-05
-2.29614292347649e-05
-3.08568346440747e-05
-2.66060936633515e-05
-1.9389507334687e-05
-1.25584754599333e-06
-3.77269146488845e-05
-2.55054662310073e-05
-3.58963828129245e-05
-1.91790563491985e-05
-2.14105050342942e-05
-1.54023074704714e-05
8.30846365116896e-06
-1.9371270797528e-05
-2.95739619275533e-05
-8.40252279050346e-06
-2.77430061506061e-05
-2.38548288029257e-05
-1.20192575108454e-05
-1.44214976643588e-06
-1.56211207557976e-05
-1.6886505544149e-05
-1.3255379753142e-05
-7.18779849676887e-06
-1.72005898420492e-05
-5.74214231006486e-06
-1.73326039655757e-05
-1.28571793058433e-05
-7.2990399081853e-06
1.00377904509972e-05
-2.67489962360829e-05
-6.04403635052728e-06
-2.4904970816299e-05
-5.82118665800722e-06
-1.49405569377796e-05
-2.83427541922273e-05
-6.60122567391928e-06
9.271150246182e-07
-2.70661673227015e-05
-2.43575499381636e-05
-9.82391716765955e-06
-2.52529913996499e-06
-2.33766459652763e-05
1.65927460623396e-06
-4.48645007671242e-06
-2.43998925661398e-05
-1.3593091019191e-05
-1.50110854125919e-05
-2.03129042195673e-05
-1.28318097050143e-05
-3.20089897958471e-05
-8.33721613548605e-06
1.50652264963778e-07
-2.58598080775393e-05
-1.77746485034685e-05
-2.04356385241761e-06
-1.89043572197267e-05
-3.19901643687834e-06
-2.78197609774074e-05
-1.56730735408784e-05
-2.80835721137342e-05
7.72316354242006e-06
-2.33959922626965e-05
-1.30214728904261e-05
-2.01664299003567e-05
-1.79400923555667e-05
-1.83819245228463e-05
-2.33889438740943e-05
-3.52177999602419e-05
-1.25794036239131e-05
-1.87781353637466e-05
-2.96337404468924e-06
-2.82564762845492e-05
-1.73977295668871e-05
-1.51557262805148e-05
-2.12032598862983e-05
-2.52225675193129e-05
-3.38187693077038e-06
-1.44742690907492e-05
-1.61582123095433e-05
-2.94226440846673e-05
-1.91834428106913e-05
-2.31636742821581e-05
-1.0022988916461e-05
5.48254795924724e-06
-1.45636408945537e-05
-2.73869176335318e-05
-1.67625247086137e-05
-1.6542464749053e-05
-1.58442932105651e-05
-3.35824615398775e-05
-2.36207230156472e-05
-1.3602928289515e-05
-3.1787830023615e-05
-1.4596934460518e-05
1.54099349355838e-05
1.26023912595144e-05
-2.73650091705025e-05
-1.22408513623304e-05
-2.32371982939357e-05
-1.06377155765599e-05
-2.18298507020395e-05
-5.76291717208234e-06
5.86504028819259e-06
-1.1964029827755e-05
-5.16491745136343e-06
-3.96234382029293e-06
-1.11979014905634e-05
-1.59723337367469e-05
2.40651028206758e-06
-1.55122197438463e-05
-1.05936103397807e-05
-3.17809657231124e-06
-1.74394722805759e-06
5.48509806925895e-06
-1.740802864253e-05
-8.88664636180056e-06
-1.30665696219509e-05
-2.80697194791666e-06
-2.17794986819927e-05
-1.68359519527885e-05
-1.14385784126145e-05
-1.85883125480731e-05
-2.65861965015145e-05
-1.82485253979385e-05
-2.71836205164417e-05
-9.32716583037141e-06
-9.23199109280856e-06
-2.5210791259304e-05
-4.56343778230366e-05
-1.06253740437486e-05
-1.35264622872239e-06
-2.01696105126103e-05
-2.87780734154655e-05
-3.42948175199453e-05
-6.99695324980721e-06
-3.08470021018985e-06
-1.29007606520279e-05
5.08765354202333e-08
-7.11763014488692e-06
-1.46907686227025e-05
-3.46349029582071e-05
4.39436489663406e-06
-9.92086171374781e-06
-1.87957197827302e-05
-2.92209933155059e-05
-1.66453368981511e-05
-2.1591398516326e-05
-3.82931134126312e-05
-1.12322287053433e-05
-2.08789415974937e-05
-3.37423959779356e-05
-2.42637427839688e-05
-2.02698896840315e-05
-2.21228739219504e-05
-3.33850858336276e-06
-2.79816161816675e-05
-1.43521344337923e-05
-2.49882550054234e-05
-9.20140250428771e-06
-1.52151198035742e-05
-2.17813802790018e-05
2.77799115462819e-06
-1.70265111120441e-05
-1.02855869257643e-05
-1.3547731421888e-05
-3.78412061610107e-05
-2.16417999936145e-05
-2.94337430983127e-05
-1.00167629039835e-05
-1.00460205045474e-05
-3.16020057658343e-05
-1.13602937164638e-05
-1.85299312893319e-05
-2.00951402862702e-05
-5.87754421758925e-06
-2.33978010095117e-06
-3.32609010310083e-05
-1.64330023047702e-05
-1.65943440604763e-05
-6.06990758474954e-06
-1.62844610179985e-06
2.25657544802116e-06
-1.55753915519166e-05
-1.61408155224253e-05
4.74030970425954e-07
-1.09747322409124e-06
-2.78222267574585e-05
-3.63359561089737e-06
-4.25314010342014e-06
-1.28487389871246e-05
-7.86248385527742e-06
-7.37423327666355e-06
-4.63149013937302e-06
-2.14914572309e-06
-2.34049100747735e-05
-1.36684595224899e-05
-9.81754389806643e-06
-2.04952943412088e-05
1.24113764899577e-06
1.02805463686669e-06
-1.39297762434698e-05
6.91413641021163e-06
-3.40915690405435e-06
-1.96710104165012e-05
-7.57794246226158e-06
-1.64959580420003e-05
-1.75214876480702e-06
-1.39094851644218e-05
-1.32864460633425e-05
6.99783307459249e-06
-1.28099332020136e-05
-2.91948176433947e-05
-1.23249126456884e-05
-3.10379619432815e-05
-1.83973402785571e-05
9.36811312714875e-07
-1.26000698932417e-05
-3.63977846586295e-06
-4.05461557595358e-06
-3.58657823089067e-06
-1.47580482227101e-05
-2.22513279122674e-05
-3.07820855532498e-05
-1.95146146906191e-05
-1.72466535153175e-05
-7.30262282463194e-06
-1.32337764379916e-05
-1.45210692541233e-05
-2.60591530429125e-05
-5.05181825288012e-06
-1.9266126657614e-05
-3.36520601006044e-05
-2.58840651048426e-05
-2.04218091714309e-05
-2.35519635311129e-05
-2.30035571459066e-05
-1.49548925636001e-05
-1.79133349814801e-05
-1.56342149255991e-05
-1.4409431444083e-05
-1.29819503134544e-05
-1.16577864372919e-05
-7.88085568882285e-06
-2.39608229702003e-05
-1.62246421521897e-05
-7.86343432287843e-06
-1.52544383999901e-05
-2.40739064392516e-05
-2.49453359043404e-05
-4.62524094642466e-06
-1.45776002087826e-05
-2.34962461228685e-05
2.24378711792225e-06
-3.56009881351672e-05
-1.63692044683418e-05
-2.91451655843455e-05
-3.96216929254095e-05
-5.95205300061593e-06
-1.23771285146683e-06
-3.09599242353174e-05
-2.27439929215054e-05
-2.70309307273234e-05
-5.4719734549094e-07
-1.56503097425365e-05
-2.83577263298819e-05
-1.30369463112031e-05
-1.97725780419308e-05
-6.9391268937753e-06
-1.42603692939802e-05
-2.58941369932824e-05
-1.97053798031915e-05
-1.15631017685691e-05
-1.72056504663643e-05
-1.71257961768168e-05
-9.38730455293177e-06
-4.83136595370197e-06
-1.43267817011735e-05
-3.05255623346072e-05
-1.64807195667514e-05
-1.54107692836194e-05
-1.20575186706995e-05
-9.88956305762318e-06
-2.64155964708789e-05
-2.38286433464993e-05
-1.76491801675453e-05
-1.80455553974881e-05
-9.13338923974332e-06
-1.79996215501077e-05
-8.63348739343994e-06
-1.54032918330345e-05
-1.59760860926156e-05
-1.71448191244e-05
-1.88185096481706e-05
-1.36367618031786e-05
-3.0287785009698e-05
-1.05299050161522e-05
-1.38450443206173e-06
-1.16485705831605e-05
-3.44856241445303e-05
-3.28865772763565e-05
-7.3786979226303e-06
-2.22115469362643e-05
-2.36450351544612e-05
-1.79760398177177e-05
-2.41952724059729e-05
-2.89437488390599e-05
2.26102939546854e-06
-2.76032716037389e-05
-3.23226796735007e-05
-9.334856736491e-06
-8.77275979811919e-06
-1.99506774278616e-05
-1.49376469752897e-05
-1.01557598781976e-05
2.84328029469015e-06
-2.30294285484151e-05
-3.36985961393812e-05
-1.85645464389863e-05
-9.83652754564877e-06
-1.3671589693192e-06
-2.12992174406796e-05
-1.32304664080433e-05
-3.0739900669893e-05
-3.41876319151504e-05
-2.6872222647664e-05
-3.0554141534274e-05
-1.51770589705326e-05
2.35692087867756e-06
2.57865887810871e-06
-2.07333451790494e-05
-1.83616538476343e-05
-1.91284114188558e-05
-1.00837464163267e-05
-1.27752420183809e-05
-1.84094883274899e-05
-1.76047415144507e-05
-2.97246381879965e-05
-1.861065463381e-05
-2.16954591238556e-05
-2.31322356773587e-05
5.4912642895441e-06
-1.01990246598451e-05
1.19102030529551e-05
-1.78997785246114e-05
-2.04263693804411e-06
-3.54576045683302e-06
-2.12423635929732e-05
-1.49040097595891e-05
-1.4028469812957e-05
-3.61797248551777e-06
-6.83396331419505e-06
-2.0114856345079e-06
-1.07288237892897e-05
7.61272765055486e-06
4.87161049306275e-06
-3.16488405230972e-06
-3.90744013524263e-06
-1.29268882426539e-05
-2.56298970007854e-05
-2.18591580236336e-05
-2.73074143799904e-05
-1.223545104205e-05
-1.07337761004166e-05
-2.7780062099719e-05
-3.64452691314795e-05
-1.44473609056052e-05
-3.58577764358006e-06
-2.25320597238987e-05
-1.69884374919449e-05
-2.14338994703773e-05
-5.81719654095741e-06
-2.30940044031444e-05
-1.34593622463078e-05
-2.17451520363627e-05
-2.31389785859031e-05
-1.59595753171455e-05
-2.67594365740076e-06
-2.90688642330358e-05
-3.62566653706433e-05
-3.73244701827363e-05
-1.13085619758686e-05
-2.08967780121822e-05
-2.63802941095287e-05
-1.81933287494417e-05
-1.64176469264042e-05
-9.68221496098494e-06
-2.20225993977376e-05
-3.0893287268332e-05
-2.45206336156079e-05
-1.61164792086706e-05
-5.95688918647712e-06
-2.27132268818502e-05
-2.27230915935707e-05
-1.34746502328498e-05
-1.00344231737004e-05
-1.66957550479386e-05
-2.63602107317379e-05
-2.34956954851991e-05
-2.80979315314304e-05
-1.38863969977828e-05
-1.93068300884511e-05
-1.6638839932259e-05
-2.98217708190724e-05
-7.22999671118183e-06
-9.89602761357126e-06
-3.7233372451121e-07
-1.46433719337661e-05
-1.01411387358381e-05
-1.2991081474175e-05
-1.41859709400233e-05
-3.73456698005694e-05
-2.26871416359067e-05
-1.44094155008575e-05
-1.88902237436209e-05
-1.88863990008891e-05
-1.44498856442347e-05
-3.26331013728835e-06
-1.71229030046545e-05
-1.03533821793963e-05
-1.32933636658917e-05
-1.41560384973181e-05
-2.25003531391491e-05
-3.77378072104572e-06
-1.05061037051995e-05
-9.78663922753762e-06
-2.20203936892713e-05
-2.18006352874774e-05
-1.2149952176587e-05
-1.60532654760842e-05
-6.46520333225088e-07
-1.56480415844221e-05
-2.76967470935779e-05
-4.32270471622699e-06
-6.62179351654319e-06
-2.37745480199004e-05
4.00381156800501e-06
-2.13224836597152e-05
-1.40046124777545e-05
-1.23430213285596e-05
-8.36667477270805e-07
-2.8171279586173e-05
-2.87096155620569e-05
-1.05715019969924e-05
-7.06859495871026e-06
3.93085719586884e-06
-1.35891034841762e-05
-6.23083961134323e-06
-2.0784485564402e-05
-2.35419734878439e-05
-3.08817151192052e-05
-2.74572012828446e-05
-8.54067527946128e-06
-1.68774343439082e-05
-4.47028895611047e-05
-8.16668314524987e-06
-2.17953173326656e-05
-6.76764086729972e-06
-2.34006409813955e-05
-1.18104624575541e-05
-1.61460774205216e-05
-2.07531331972256e-05
-9.33319555037212e-06
-4.00600068860551e-05
-1.75293139641595e-05
-1.44279792865142e-05
-2.3627462998796e-05
-1.19961046962742e-05
-2.89718374519928e-05
-2.59775096041501e-05
-1.13183119546701e-05
-1.76935158203769e-05
-2.66871053053458e-05
-3.19710362651607e-05
-4.9667148901682e-05
-1.59510400687497e-05
-1.7004999974825e-05
-2.33723549409149e-05
-5.20231952899726e-06
-8.12953685950889e-06
-1.27233404999553e-05
-2.44355629704234e-05
-2.99781437597929e-06
-1.33458931395999e-05
-2.55956167054204e-05
-2.17881512856003e-05
-1.8981671077692e-05
-1.48292627362003e-05
-1.86346827115672e-05
-2.67167148152501e-05
-1.78949807675139e-05
-1.77135925369856e-05
-2.85642675119956e-05
-2.56981608703859e-05
-1.86115821850007e-05
-1.60985997577251e-05
-1.44204247394321e-05
-1.17687928663791e-05
-2.58627044513982e-05
-1.31710006259453e-05
-9.82209385186273e-06
-1.76513505343912e-05
-1.1729698827456e-05
5.24279459779459e-06
-8.00382462844013e-06
-1.15573972113084e-05
-1.01441222095037e-05
-1.07667709827196e-05
-1.19978390580658e-05
-1.15863412915279e-05
-7.5600021476342e-06
-6.73846978877237e-06
-6.18999355904842e-06
-5.77910240479708e-06
-1.91841934290672e-05
-3.12609196593484e-05
-8.35453439057619e-07
-8.30106698872196e-06
-1.18484468138906e-05
-4.1612124891173e-05
-3.25752750372309e-05
-6.2622738721883e-06
-2.37079576563735e-05
-1.52448594954019e-05
1.1076484288474e-06
-2.74862205053589e-05
-1.58247371195341e-05
-5.37615113569669e-06
-1.96844205889914e-05
-1.21686306620793e-05
-4.225331780337e-05
-2.23304218688702e-05
-3.25668064709129e-05
-7.60454595916764e-06
-2.15221128864325e-05
-3.04753419660334e-05
-1.00501718087706e-05
-1.03663006502295e-05
-2.46882509317545e-05
-2.70106804448757e-05
-1.82271550138362e-05
-2.28249430112933e-05
-1.03840994796493e-05
-3.07324524305979e-05
-2.07723395919708e-05
-2.6578059491097e-05
-6.39951472543134e-06
-3.29832093908278e-05
-1.26106258553182e-05
-3.78076150329077e-05
-2.81939509167664e-05
-1.09379826460829e-05
-3.28408998167913e-05
-2.3766379211146e-05
-1.22071207768484e-05
-2.58336206356739e-05
-3.66424296482917e-05
-2.30322127398016e-05
-9.78164980490664e-06
-2.6418842502066e-05
-1.36389403550728e-05
-2.38765405106895e-05
6.95105500703706e-07
-8.25246573298073e-06
-2.08358660811509e-05
-2.63684018805691e-05
-8.61666693381792e-06
-8.11421409881061e-06
-2.50041271921127e-05
-8.34136561505196e-06
-2.49662098871937e-05
-1.87694620282171e-05
-7.78273467568277e-06
-2.725941400903e-05
-8.12800009690497e-06
-9.60463495661256e-06
-2.62698898806713e-05
-2.48249360401151e-05
7.73734342723573e-06
-1.47921025368786e-05
-1.89191103611596e-05
-6.80064825976619e-06
-7.12419774158673e-06
-1.77360961632513e-05
-2.18407281366803e-05
-1.58912311944057e-05
-1.01438622002164e-05
9.17543786087287e-06
-6.4098468948812e-06
-1.54590089051757e-05
-8.94498441517492e-06
-7.52401782219631e-06
-1.88315735826634e-05
-2.59168616184528e-06
1.02476420760809e-06
-4.17108048716655e-06
-1.73334774886539e-05
-2.06026768399491e-05
-2.67434037163268e-05
-1.88754695889409e-05
-2.05478880560883e-05
-1.15786069458464e-05
-4.72441483611096e-06
-9.7018414445171e-06
-1.70182245324655e-05
-1.20456983003303e-05
-1.67547360704404e-05
-6.60155328218275e-06
-6.36039584010997e-06
-1.46070403887695e-05
-2.71190015725222e-05
-3.21813953202424e-05
-1.45397721270533e-05
-4.44855750321402e-06
-2.05629482212808e-05
-1.75687526892528e-05
-1.18826128255401e-05
1.722252879113e-06
-1.74653934381094e-05
-3.70950611705151e-06
2.36716796094684e-06
-7.3954970165398e-06
-1.02287101310984e-05
-3.03465340484824e-05
-2.30260518586736e-05
-2.40445038293647e-05
-1.74536723760225e-05
-2.70734995728239e-05
-2.53057325798641e-05
-1.39939500139242e-05
-1.08628238999856e-06
-2.32768775308768e-05
-3.35662994178507e-05
-2.89245889634178e-05
-1.89421432187565e-05
-1.58670926814338e-05
-1.28780043017216e-05
-1.26398643348552e-05
-2.16040919283952e-05
-2.07940471384197e-05
-2.15647248901862e-05
-1.71911277020397e-05
-2.03877552716036e-05
2.01538824963752e-06
-2.06989128767162e-05
-3.61525622322751e-05
-1.75870223729224e-05
-1.48906555233448e-05
-1.88171467880163e-05
-1.9286092008866e-05
-2.80756744472309e-05
1.5260310781587e-06
-1.26111022041913e-05
-7.37756640940214e-06
-2.64077864960992e-05
-9.82182252568785e-06
-1.45048616829298e-05
-3.72075335816826e-05
-3.59865200105081e-05
-1.08823298759761e-05
1.18508194169803e-06
-1.93514631650892e-05
-1.68701386159156e-05
-1.6703261816343e-05
-2.00629529922557e-05
-1.16466755080867e-05
8.75034063015667e-06
-3.7694288646223e-05
-1.20636197356701e-05
-1.77145702348159e-05
-7.85898256156576e-06
7.99171096646344e-07
-3.64203810725339e-05
-2.7006108201433e-06
-6.59069432463759e-06
-6.91572526740417e-07
-1.2338445049734e-05
-9.95937090838153e-06
-1.16800761330223e-05
-1.51016138904045e-05
-2.28930871437756e-05
-2.26168411166605e-05
-2.97376110046212e-05
4.20391038464754e-07
-1.60189687407295e-05
-1.77725397212697e-05
-9.22376812844056e-06
9.81079162242514e-06
-1.64531668579983e-05
-2.38776156491524e-05
-8.40232188050229e-06
-2.79313847667153e-05
-1.61394386540238e-06
-2.55830319891803e-06
5.37352776108997e-06
-2.04085064725877e-05
-1.60807355451495e-05
-1.16742660591555e-05
-1.12367919824443e-05
-4.81357622956225e-06
-3.80731067675622e-05
-2.44208076742116e-05
-1.97039616561158e-05
-1.25542652420721e-05
-2.14590167626539e-05
5.57699337273715e-06
-9.68568358623809e-06
-1.52587803260696e-05
-1.96962775361096e-05
-4.67570816464641e-06
-1.54094091316865e-05
-3.10544298897448e-05
-9.3704978860099e-06
-3.06153050745319e-05
-2.38920695703877e-05
-5.03409962461208e-05
-2.17458213698798e-05
-4.1629486452137e-05
-1.39367612217216e-05
-1.52041625043569e-05
-3.28886491074958e-05
-2.99019157577581e-05
-3.15085173459506e-05
-1.69907797067036e-05
-6.75834765604311e-06
5.25071601749489e-07
-1.76955784482258e-05
-9.78837507634069e-06
-1.14575594598273e-05
-6.26830561431699e-06
-1.69729018430813e-05
-2.62509284088809e-05
-1.24396080517563e-05
-1.89519330720886e-05
-2.18918022413572e-05
-1.47767172780246e-05
-3.03318851287359e-06
-2.90473487421212e-05
-1.12909142668956e-05
4.00495720705584e-06
-3.25134371861002e-05
-2.22415348851173e-05
-2.96793337669497e-05
-1.78040273021263e-05
-1.29796456686022e-05
-2.51646399819252e-05
-2.07039168292082e-05
4.86888782286373e-07
-4.7952172241075e-06
-1.70661570959997e-05
-6.97551591169775e-06
-6.70707028540128e-06
3.49199828324868e-06
-1.77323399817473e-05
-5.57391505203493e-06
-2.79950132697316e-05
-1.07656219496942e-06
-1.11008071172734e-05
-4.2190444320385e-06
-1.6135927804899e-05
-2.52825488027488e-05
4.45053733044494e-06
-5.21633825348614e-06
-2.40910440450079e-05
2.87051057138393e-06
-1.24971357768096e-06
-2.30862653791548e-05
-1.01686510718735e-05
-2.08603324844112e-05
-1.60383069603522e-05
-1.08928965184762e-05
-2.25070597830986e-05
-1.66810501091376e-05
-1.97717461354903e-05
-2.1745657292844e-05
-1.34176888667643e-05
-1.44874094051725e-05
-7.09844646131513e-06
-2.8416334537886e-05
-3.77234498305748e-05
2.15068371231021e-06
-1.43916643112556e-05
-1.72311520193493e-05
-2.35784643713638e-05
2.08023820931948e-06
-4.04235342198153e-05
-1.45304985717059e-05
-2.13877307590124e-05
-1.1269034558856e-05
-2.56285465343469e-05
-1.99019063748602e-05
-2.2182224888524e-05
-3.35257209338182e-05
-1.2814945661777e-05
-2.94608716713012e-05
-1.01886834437194e-05
-1.55086205081439e-05
-8.81084949688586e-06
-1.3557788093728e-05
-3.09548629187438e-05
-2.0872925578192e-05
-9.47650806153611e-06
-2.08272228679321e-05
-2.03866875352923e-05
-1.47483899577513e-05
-8.2735064826894e-06
-2.72350701925364e-05
-2.98858702832241e-05
-2.63796573596326e-05
-8.80951812341421e-06
-1.01683891831335e-05
-2.99462370173671e-05
-1.49603929046738e-05
-8.37796903751333e-06
-9.22208785095006e-06
-7.96496106956723e-06
-3.32229621340913e-06
-3.78261380192834e-05
-3.31381891567427e-06
3.19225981219843e-06
6.15520365720108e-06
-6.8783235248558e-06
2.11426215963455e-06
-1.63981546484519e-05
-1.15554559210656e-05
-1.2196183119942e-05
-1.40833651796007e-05
-1.71760272903641e-05
-1.5253536532391e-05
-8.72861841305869e-07
-3.19581121725349e-05
-7.0123676708006e-06
-1.60128111165597e-05
-2.30665648354537e-05
-2.29574433971682e-05
-9.40551694548889e-06
-9.42441385887864e-06
-8.92153231682379e-06
9.10832256700471e-06
-2.67035463651874e-05
-1.39421772010726e-05
-6.89762550075981e-06
-8.31087231984105e-06
-2.9135045546737e-05
-1.95509610411906e-05
-2.55151712093946e-05
-1.07326954763984e-05
-4.80114803895964e-06
-2.05539229552755e-05
-2.27516876412532e-05
-1.25809302561608e-05
-2.39931557282401e-06
4.16879670006604e-06
-1.67288223303596e-05
-1.53750767942686e-05
-1.90989383794466e-05
-2.67776330320895e-05
-1.78156062370824e-05
-1.12950746305672e-05
-2.31061725263811e-05
-7.28855724346557e-06
-1.92678351087495e-05
-1.94919698914571e-05
-3.02286743736176e-05
1.39029762587928e-06
-1.79984371331173e-05
-1.25622259741311e-05
-1.14846752664131e-05
-3.94174373502541e-05
-2.2008646713434e-05
-2.68538007092238e-05
-2.13751583385873e-05
-8.80593854040976e-06
-2.5114033008744e-05
-1.76930708824623e-05
-1.52261921979386e-05
-1.35743180310053e-05
-3.138509265077e-05
-3.31445344486261e-05
-1.08922291450841e-05
-1.90012214289347e-05
-8.29731078407991e-06
-5.25382499351314e-06
-2.05716260924994e-05
-3.25402338056937e-05
-1.45278633706935e-05
-3.90193851175023e-05
-9.30324947881258e-06
-1.16569658567159e-05
-2.17294888327697e-05
-1.40336794923076e-05
-2.49610448844403e-05
-1.15408841863803e-05
-2.06892849436743e-05
-2.32418279829131e-05
-2.83419344168186e-05
-8.85961181985351e-06
-1.72119635193293e-05
-3.40083009334747e-05
-1.54531807284751e-05
-1.68861399767711e-06
-7.64948656562872e-06
-1.52373760822221e-06
-3.89388789760927e-06
-2.11714261175035e-05
-4.27867897986081e-06
-1.27224107271331e-05
-1.63964531296676e-05
-1.30151117020759e-05
-5.71969553421458e-06
-8.29485337098569e-07
-1.92349827170089e-05
-1.73634791258017e-05
-2.16458368808939e-05
-2.1745148243523e-05
-7.15167413096494e-06
-1.1993661957667e-05
6.97614187288005e-06
-3.95050750136594e-05
7.48659200820266e-06
-1.52831610695479e-05
5.39372131786784e-06
-1.19842157728691e-05
-1.15776604036836e-05
-1.51701461694262e-05
-3.11279716958432e-05
-3.22043876704834e-05
-4.01483416638849e-06
-3.27082261258014e-05
-2.18228915730405e-05
-2.98408265759192e-05
-2.43945725742392e-05
-1.90437561472204e-05
-5.40751944438593e-06
-2.48973582041123e-05
-1.11221874850382e-05
-2.28798741646222e-05
-2.57306291965373e-05
-1.63470808790546e-05
-2.27306201504133e-05
-2.16797326673603e-05
-1.54552878850352e-05
-2.53148773286164e-05
-5.34655076149763e-06
-2.35335598967434e-05
-1.24597834922085e-05
-1.85092437901698e-05
-2.94131754145581e-05
-2.54397900071795e-05
-2.82827678950577e-05
-2.21830725173641e-05
-2.00465797085808e-05
-1.5754307076162e-05
-2.93658121276839e-05
-4.16567447483642e-05
-2.79833350296196e-05
-1.34213246537596e-05
-6.94778257762896e-06
-1.62540063778997e-05
-1.8459402581222e-05
-1.43937448960866e-05
-3.0729168840124e-05
-1.49832767453827e-05
-2.3572604509047e-05
-1.33589317301091e-05
-2.48687847267653e-05
-1.01121562564839e-08
-6.45717398241322e-06
-2.3110888876534e-05
-1.49337299605101e-05
-1.31980068426438e-05
-1.33649973086057e-05
1.18139864613649e-06
-5.85482728232087e-06
7.75987247220371e-07
-1.98937876236141e-05
-3.28464779303005e-06
-2.05755243768782e-05
-4.02622927625622e-05
7.67981423602543e-06
-2.64570618088699e-05
-2.07408768003407e-05
-2.81461473635975e-05
-6.8811817996185e-06
-2.20977404912177e-05
-2.37187740344958e-05
-1.95435588983918e-05
-2.32418189214895e-05
-4.09534919132955e-06
4.00175098992971e-06
-1.70503469683744e-05
-1.71591585479357e-05
-6.29936246400577e-06
-2.45370242212651e-05
-3.22261887335476e-06
-1.87599774412599e-05
-1.22308807849111e-05
-4.21061895375934e-06
1.54247036914315e-06
-9.18687785796408e-06
-1.40695110513658e-05
-1.06326514170308e-05
-7.57094687184579e-06
-1.76520201913988e-05
-2.00472974675613e-05
-1.51716026845307e-05
-6.42193401714817e-06
-1.6278938119067e-05
-1.53705155001246e-05
-1.92123789602835e-05
-1.37649531526684e-05
-1.22174032302391e-05
-6.63071333975076e-06
-1.44431278276626e-05
-1.30694926804128e-05
-1.12831078048924e-05
-1.2132934228829e-05
-3.76275052037793e-05
-2.39661103053951e-05
-2.20696969305735e-05
-1.80788912989704e-05
-1.36667777970252e-05
-1.84135364798098e-05
-2.00842194454186e-05
-1.8909987133799e-05
-1.40109861611636e-05
-2.6886952570707e-05
-1.08862617671476e-05
-1.96147543713381e-05
-2.97008022340645e-05
-1.55777178492462e-05
-1.65696960550269e-05
-2.28404902572523e-05
-1.11583913591913e-05
-2.83146877835936e-05
-2.62298167647704e-05
-2.27674251813419e-05
-2.56714526874657e-05
-1.81176910460414e-05
-2.15040281988567e-05
-1.26881792592618e-05
-2.09827848826485e-05
-1.2036518345872e-05
-2.30726006372592e-05
-2.14197331648576e-05
-2.62892117633388e-05
-1.84449555701194e-05
-2.90013071144324e-05
-3.66826559833971e-05
-1.79881835814387e-05
-3.64566420529586e-05
-1.64000497631973e-05
-2.76023556592635e-05
-1.47246616175998e-05
-1.77259316542779e-08
-1.53094535069457e-05
-2.61901606338891e-05
-6.13642583672285e-06
-5.12144456548597e-06
8.43797353865015e-06
1.442563147962e-05
-2.53762156266775e-05
-1.4893842384434e-05
-2.03121766289984e-05
-1.52246002641368e-05
-9.75084936352124e-06
7.3949801151774e-06
-9.49463285733302e-06
-1.75591154496715e-05
-1.43536954766397e-05
-1.60571249384415e-06
-3.10746692050029e-05
-1.64428396753411e-05
-2.03399996120806e-05
-1.09566614463524e-05
-3.06571333724803e-05
-8.14977553531237e-06
-4.48101707274623e-06
1.56367836307198e-06
4.45366169532987e-06
-1.76637054736966e-05
-1.38317394527926e-05
-6.32204728178792e-06
-1.17347814900139e-06
-1.15604606916936e-05
-4.83397132211095e-06
-1.74231044622542e-06
-8.27604146182148e-06
-2.10512700482901e-05
-1.74011839065595e-05
-1.8450678001966e-05
-8.43878690212766e-07
-3.53970063836374e-05
-2.2701450238856e-05
-1.24206431715768e-05
-1.34451069859382e-05
-9.28175785058848e-06
-1.39417726600208e-05
-2.67752667626843e-05
-2.56610924481851e-05
-2.92842686862289e-05
-1.09914557889557e-05
-8.67009431127888e-06
-6.57054866290553e-06
-1.26938867289743e-05
-1.43792077225055e-05
-2.43380420631106e-05
-2.67502631371428e-05
-2.07291022246671e-05
-3.56573089645689e-05
-1.80625637821715e-05
-2.67329424519502e-05
-1.79822635037663e-05
-1.93299028213098e-05
-1.86718614274056e-05
-3.73831304780964e-05
-3.8801296366254e-05
-2.34858083315806e-05
-1.61865938602443e-05
-2.10723483123262e-05
-9.57145218024391e-06
-1.86695130997314e-05
-1.34236993133466e-05
-2.17159196351052e-05
-1.86584749782573e-05
-2.37746308371734e-05
-3.53263556905663e-05
-2.17440122814785e-05
-4.86319497070631e-06
-2.16493778121577e-05
-5.26262801564099e-06
-1.06040322457378e-05
-1.5824755258081e-05
-1.86438521693037e-05
-9.64381979577554e-06
-3.28986252296152e-05
-1.12470524259594e-05
-3.03101747821167e-05
-2.10359222187721e-05
3.9612776212648e-06
-6.00509012335062e-06
-1.09931391482682e-05
-2.46356663961984e-05
-2.27157005657853e-06
2.60580054245364e-06
-2.5740177437698e-05
-9.70912204433177e-06
-1.99260782926593e-05
-1.97101765763006e-05
-2.32356374664053e-05
-1.64977835642062e-05
-1.25384627846293e-05
-7.94220117258275e-06
-1.4088179210315e-05
-1.14256702079831e-05
-1.259893349164e-05
-1.45784913811044e-05
-9.26803541365916e-06
-6.21797741108226e-06
-2.71199068545671e-05
-2.89106522078212e-05
-2.39250406865082e-06
-1.64787146453172e-05
-2.1351599432286e-05
-8.70828838721897e-06
-1.31279654083446e-05
-2.09848627157792e-05
-2.82227340480884e-06
-1.19791236248949e-05
-2.09744623175734e-05
-2.464407657146e-05
-1.61529515797413e-05
-3.20686334884844e-05
-1.91950310502776e-05
-2.08516259621721e-05
-1.33791126467756e-05
-1.78844784465703e-05
-3.47211439288561e-05
-1.18990083845963e-05
-1.95676471386266e-05
-7.00148275523485e-06
-1.83757872489455e-05
-2.06619769800843e-05
-1.64526121026495e-05
-1.64341926079436e-05
-1.14242679365515e-05
-2.96895145852857e-05
-2.28051174173527e-05
8.04460779029384e-06
-2.52307515710521e-05
-3.02972639529801e-05
-1.43787978343927e-06
-1.91476446846558e-05
-2.3493015614137e-05
-3.31137132926743e-06
-2.237924669508e-05
-2.03981227354662e-05
-1.70800183973725e-05
-3.18831425936578e-05
-1.27728921999556e-05
-1.48185223210305e-05
-2.91271596918795e-05
-1.00139749431245e-05
-1.66419782531722e-05
-7.44378764797124e-06
-8.46247281189621e-06
-2.22782299052953e-05
-4.1408193009104e-06
-3.79750120789729e-05
-4.76509862767901e-06
-3.85534836743405e-05
-1.55359295261476e-05
-4.37302838534317e-06
-1.2151097299584e-05
-2.16398831037157e-05
-1.93123624831651e-05
-1.76754403429193e-05
-6.51905039109216e-06
-1.41363744865252e-05
-1.08904651373613e-06
-2.37182942193708e-07
-1.19041452620864e-05
-1.61153140020326e-05
-3.16539562204061e-07
9.74299830522881e-07
-1.15132262571416e-06
-1.64518597858086e-05
-7.52666335778262e-06
-2.54911714780275e-05
-1.38671222168916e-05
-1.03883446075845e-05
3.1505709303964e-06
-1.18302847262737e-05
-1.72399519436583e-05
-8.4627948585518e-06
-1.13598846229671e-05
-2.23797375961782e-05
-2.71964502932303e-05
1.53466025676984e-07
-3.33730940632291e-05
-7.732207055995e-06
-9.62056258817183e-06
-1.09810075427923e-05
9.62632626548071e-06
-1.51324295852044e-05
-2.71361111236915e-05
-1.19065586892386e-05
-1.62322050769755e-05
-7.77118500725723e-06
-1.63382557276382e-05
-1.5249699009563e-05
-1.07022547030873e-05
-9.03888446081618e-07
-9.45350928663678e-06
-2.25691823400324e-05
-1.51406412526515e-05
-3.98860883800456e-05
3.115437447546e-06
5.267695940407e-06
-1.34025984906849e-05
-2.66022903376728e-05
-1.06280752576234e-05
-2.76534278371601e-05
-1.40060351125031e-05
-1.80545891157517e-05
-1.55441921896288e-05
-2.54403128659334e-05
-1.98523713002452e-05
-3.01042293699411e-05
-1.12918481513818e-06
-9.61321144265706e-06
-5.6664926187786e-06
-1.43572261103106e-05
-2.06421836211754e-05
-3.67405737091247e-05
-3.03949300381977e-05
-4.8172933057732e-06
-4.0224774960546e-05
-1.61053721122079e-06
-2.56753144896795e-05
-6.06945641862967e-06
-4.00614669435863e-05
-1.14141517484153e-05
-2.82898220276315e-05
-1.72182931926694e-05
-2.09214849817262e-05
-1.81546897022708e-05
-2.23893244508067e-05
-3.48518137928103e-05
-1.0297863797754e-05
-2.77347257296406e-05
-5.19295737321392e-06
-1.27430705155859e-05
-2.21620214809808e-05
-2.27792769988919e-05
-3.53021628370899e-06
-1.2765930130501e-05
-3.8984232252912e-05
-1.17860407119322e-05
-9.69675292892522e-06
-2.26300800972105e-06
-1.34684842321551e-06
-1.65119835169927e-05
-2.78548527966793e-05
-1.1346441626588e-05
-7.01042919919617e-06
-9.90941903396375e-06
-6.19720024159812e-06
-1.77425288376821e-05
-9.07956116027357e-06
-4.38943444734705e-06
7.34831335357906e-06
-1.6744205828116e-05
-1.48661477596676e-05
-6.63960871211463e-06
-6.88377076837177e-06
-2.06384974169166e-05
-7.91389079889655e-06
-1.36107427194244e-05
-2.24619669620339e-05
-2.43419770382834e-05
-3.61664789998286e-06
-2.09481026615038e-05
-1.15567597399419e-05
-7.02105456599961e-06
-1.01043081577893e-05
-2.75375781528308e-05
-9.19226699470969e-06
-6.04097017576965e-06
-2.53040705965498e-05
-9.89959288750635e-06
-2.71150051250303e-05
-5.4380032539441e-06
3.45975194021888e-07
-2.74175772621281e-05
-2.73660460964439e-05
-7.46913464297853e-06
-6.12794349276827e-06
-3.69368625794361e-05
-2.16034759997696e-05
-1.75146497698912e-05
-1.83486587155773e-05
-6.03129605260201e-06
-3.04981237847594e-05
-2.10736272191517e-05
-1.77458094851057e-05
-2.86628698525109e-05
-7.21207924966498e-06
-2.13751284318807e-05
-2.52730735929079e-05
-1.03341905155571e-05
-2.13969717203693e-05
-3.17507462156609e-05
-1.95466424492209e-05
-2.9894465487771e-05
-2.93403818605355e-05
-1.30974266294417e-05
-2.06488039422635e-05
-1.44922412713252e-05
1.54209151786363e-07
-1.2604447549542e-05
-9.99801749318075e-06
-2.45935530521011e-05
-2.05304840598657e-05
-3.13969429685407e-05
-1.46590889946546e-05
-2.27533696425345e-06
-5.32954019796953e-06
-1.53944412193899e-05
-2.49434259693401e-05
-3.64974959151563e-06
-3.4918918286075e-05
-2.14759905248773e-05
-1.92814182876401e-05
-9.01530462733259e-06
-1.87739737955057e-05
-2.37309275222547e-05
-1.97284946551256e-05
-9.05181619785643e-06
-5.51479765124179e-06
-3.15905888619978e-06
-1.78834427706791e-05
8.51830675553165e-06
-3.02899248306731e-05
-6.0013902607679e-06
-1.17025869868928e-05
-9.01040282675863e-06
5.40232193288845e-06
-5.49195084415738e-06
-2.35924555564012e-05
3.85152614542799e-06
-4.13189559847773e-05
-1.52654325302394e-05
5.88157234159525e-06
-2.34039631700256e-05
-8.82076504952973e-06
-4.154724722606e-06
-1.11351494301838e-05
-1.9126966422502e-05
-1.44583615914031e-05
4.36261482095552e-06
-8.32752404834595e-06
-2.59820767790759e-05
-1.55233178767078e-05
-1.37807944219239e-05
-1.87868474729764e-05
-2.49330652046365e-05
-2.43562161840708e-05
-1.68677067986459e-05
-2.77475994914273e-05
-3.23955095245115e-06
-3.3872814707121e-05
-1.38073884882768e-05
-5.85741488035817e-06
-6.69335722929727e-06
-1.94806611985831e-05
-1.86251190705933e-05
-1.09716505927597e-05
-1.05281538407859e-06
-2.28968521391811e-05
-1.78410298523531e-05
-2.96972084473106e-05
-1.715138888962e-05
-2.70842803341101e-05
-3.06566883938586e-05
-2.04405164501831e-05
-1.58705169589169e-05
-1.8215566716353e-05
-2.86052279750612e-05
-3.21216838083874e-05
-2.83357514207046e-05
-2.26641731292814e-05
-2.06062697208398e-05
-2.77501640536297e-05
-2.29609514152586e-05
-1.03782035549202e-05
-1.74309758731872e-05
-2.59104436822489e-05
-3.48966992059399e-05
-2.39986918987091e-05
-5.78286827458823e-06
-7.6212883724328e-06
-4.68008909933818e-06
-2.39604983671688e-05
-3.08614695048065e-05
-3.11447588778336e-05
-1.52441878567448e-05
-1.03165953234367e-05
-7.85499740944223e-06
-2.70817762294263e-05
-2.4452233330403e-05
-6.04612454709898e-06
-1.87189084767581e-05
-1.9605788817156e-05
-7.68573187164614e-06
-1.94763412404915e-05
-1.35357588459076e-05
-2.39144853673719e-05
-2.52561312937918e-05
-7.29760554552093e-06
-2.91762802154816e-05
-7.51407356337605e-06
-1.36725999135372e-05
-1.36091407240888e-05
-1.63962472394286e-05
2.77677560900605e-06
3.88444155480435e-06
-1.11615599561926e-05
-1.53843313021808e-05
-6.48401413908404e-06
-7.19212606672388e-06
-5.89546314574759e-06
1.24687035067268e-05
-2.73867786665986e-05
-1.06468972197783e-05
-1.67896094191324e-05
-1.93092200721245e-05
-3.99637316158449e-06
-1.81811429240414e-05
-1.27478794300091e-06
-3.7728903442889e-05
-1.31856996469052e-05
-1.77737337644819e-05
-2.52105751938629e-05
-1.02762712764483e-05
1.21752471115289e-05
-2.99123034187068e-05
-1.78115320706287e-05
-2.30879093653858e-05
-1.22642363263082e-05
-2.09489611980112e-05
-1.88934898521502e-05
-2.82368787586609e-05
-6.05986757398698e-06
-1.00894413431986e-05
-1.99507785070242e-05
-2.13829342554998e-05
-2.03317082782685e-05
-1.11335930860422e-05
-1.91252360986295e-05
-1.89617708115024e-05
1.20446575109117e-05
-2.4958055415966e-05
-2.66426509162194e-05
-1.66285734267255e-05
-2.6040871359621e-05
-2.56619169309687e-05
-1.60233471294327e-05
-1.22455634964681e-05
-3.49014569572116e-05
-2.49958488780292e-05
-2.4197581204392e-05
-2.77370272053563e-05
-1.08718962415927e-05
-1.97147541643702e-05
-1.66343742052648e-05
-2.39150872261312e-05
-1.53431421372796e-05
-2.72357140560551e-05
-1.26972849285452e-05
-2.22247643669381e-05
-2.30320855033076e-05
-2.67939485780881e-05
-8.05874023903235e-06
-3.89897665999016e-05
-2.0765835591725e-05
-2.78515913077324e-05
-3.24983395090597e-05
-2.19999238812703e-05
-1.81388621010754e-05
-2.20451477371287e-05
8.14883534663728e-07
-3.15197009121902e-05
-1.0796772716927e-05
-2.23305906451545e-05
3.61873323801062e-06
1.34153978839432e-06
-7.74082281889593e-06
-2.46452238240661e-05
-6.95430960602101e-06
-1.05048130758251e-05
-9.71327063180743e-06
-9.69129556337447e-06
-2.67189992766029e-05
-1.33164535062349e-05
-1.45021799456865e-05
-5.22568905946982e-06
-1.33963088497392e-05
-1.74183759869906e-05
-6.21895500850564e-06
-1.12309045002443e-05
-1.81208434192107e-05
-2.17903080054867e-05
-2.12482970726913e-05
2.94525197291638e-06
-2.40595541468719e-06
-2.71133794005753e-05
-1.71374760116661e-05
-7.55214710600543e-06
-2.32812128040876e-05
-1.15059615376023e-06
-8.37599101923561e-06
-9.89804987452657e-06
-1.87055692564725e-05
-6.52112106634613e-06
-1.06550057263932e-06
-2.03686537093147e-05
-2.06268395051417e-05
-1.79776118885853e-05
-1.68334675920782e-05
-1.5299735208377e-05
-2.66430725372202e-05
-2.96378205498328e-05
-1.58311194389002e-05
-1.43457249383331e-05
-3.15814557930613e-06
-4.5602865734042e-06
-2.49503697192129e-05
1.08667621807192e-05
-3.91429597910686e-06
-1.59901985657554e-05
-1.92255920170125e-05
-4.58193886378103e-06
-4.4154665988787e-05
-2.20222397080197e-05
-2.54410860107544e-05
-2.69311317164623e-05
-8.39133158507139e-06
-2.60859110680866e-05
-2.96401127131241e-05
-1.38219582314425e-05
-1.47010388126709e-05
-4.27606344577461e-07
-3.85856084501201e-05
-2.58535161425064e-05
-5.93123645006601e-06
-2.54212253948226e-05
-2.49654904625045e-05
-4.57381311341282e-05
-1.82907987356547e-05
-1.35760972538291e-05
-2.13327950043982e-05
-2.0470372653929e-05
-2.11190254655632e-05
-6.53793197373252e-06
-3.20269343434521e-05
-1.07367123707618e-05
-7.48153998381084e-07
-2.67548574620617e-05
-3.29747059004927e-05
-1.31467814575504e-05
-1.95671158455457e-05
-3.61269533466341e-05
-1.94396845513145e-05
-7.44252426066095e-06
-2.05275009962559e-05
-1.7691515681053e-05
-1.290667859218e-05
-1.03928190295747e-05
-1.06234509600919e-05
-1.43189539972278e-05
-4.51929254619117e-06
-6.05976519468074e-06
-1.08501326432859e-05
-1.23190698003888e-05
1.67220934136388e-06
-1.10575479771678e-05
7.53049346592344e-07
-1.61042429667517e-05
-1.05886619709658e-05
-1.047171198296e-05
-2.30023642129239e-05
-2.52093491583839e-05
-1.15688927951617e-05
-1.30889118794388e-05
-2.21915350765699e-05
-2.23463612405855e-05
-1.91728060643394e-05
-2.20468875882549e-05
-6.29611512444796e-06
-3.64396713613917e-05
-1.91015302033996e-05
-4.29434665437531e-05
-1.48751907568611e-05
-3.19892838737887e-06
-1.44197068712932e-05
-1.17165639786041e-05
1.80527469162345e-06
-5.84851748291124e-06
1.60143713745746e-06
-4.91457078945956e-06
-1.71480069236652e-05
4.14691852611938e-07
-1.57153911313447e-05
-1.90049989808112e-05
-1.73280083256672e-05
-1.77785212007691e-05
-1.32619777417248e-05
-1.20722041333173e-05
-3.81284057335583e-05
-2.05769944590438e-05
-1.05372187004793e-05
-2.03317641654687e-05
-1.98558830698587e-05
-2.39516162270403e-05
-2.29408064429663e-05
-2.55364009592228e-05
-2.92374442067021e-05
-2.38974064541415e-05
-2.77177352717898e-05
-1.87347545873959e-05
-3.02374909313027e-05
-1.23036466034989e-05
-2.97088791774065e-05
-7.66891133645111e-06
-7.56336732640076e-06
-3.6085048435392e-05
-1.88373090034108e-05
-2.3496174251633e-05
-1.22413646992412e-05
-1.44333022106927e-05
-1.48613901209131e-05
-1.79743741211715e-05
-2.39109031710268e-06
-2.15704311557036e-05
-2.06181082802374e-05
-2.19172972705074e-05
-1.72135798137126e-05
-3.12648609864803e-05
-2.17014630492373e-05
-1.57692965865868e-05
-2.49532601887963e-05
-1.43289222592675e-05
-2.72961324425657e-05
-1.30418622912223e-05
-1.20821836668406e-05
-1.23196985309151e-05
-2.15598933358442e-05
-2.11220689246745e-05
-2.06655859171248e-05
-2.38510747464287e-05
-1.20630271824148e-05
-6.7855822928267e-06
3.09484266711576e-06
-5.91736190698701e-06
-6.77005542032164e-06
6.06626395243615e-06
-1.67631707513972e-05
-2.19204772669706e-05
-1.44177837633624e-05
-4.12624209206402e-05
-2.45993030360088e-05
-6.66264479451299e-06
-1.79764497316856e-05
-2.58952127810239e-05
7.6901986506623e-06
3.7676317118725e-06
-2.90023371830111e-05
1.58632773717057e-06
-2.08030033755914e-06
-1.18083511703974e-05
-5.43503956126171e-06
-3.68817113224143e-06
-1.44431653359413e-05
-2.76295218672071e-05
-3.76786746626746e-06
-1.29195727374906e-05
-1.23686827210945e-05
-2.21804698941132e-05
-1.75424739640625e-05
-2.10933359377583e-05
-3.97261346671452e-05
3.969297503369e-06
-7.60712791880853e-06
-3.37137130252046e-05
-5.29471137543817e-06
-2.18708697577541e-05
-1.46014960253081e-06
-3.54587403796456e-06
-1.20697826406629e-05
-2.50939679644627e-05
-1.22900127515328e-05
-2.07570910699179e-05
-1.6800020281752e-05
-2.95257744359334e-05
-2.52536896123625e-05
-1.24506919614869e-05
-9.81627550269228e-06
-2.15343432041226e-05
-2.49608941095001e-05
-2.63927905120318e-05
-1.3675189759362e-05
-2.69313859931893e-05
-3.10762375076086e-05
-2.81706178627385e-05
-1.96774131354145e-05
-2.37509566081559e-05
-9.1101953861531e-06
-1.08038653866397e-05
-1.40968157782361e-05
-3.06231471220834e-05
-2.97865424672047e-05
-1.64114499151904e-05
-2.49434598554122e-05
-7.72549842691454e-06
-1.78227342529952e-05
-2.45032439934649e-05
-2.17737127631945e-05
-1.58367264066551e-05
-1.77272358389636e-05
-2.59305227182619e-05
-1.86276407610423e-05
-2.77949162846376e-05
-2.67440027237988e-05
-1.36862663227188e-05
-2.45453146222696e-05
-2.80307076596156e-05
-3.56184302381232e-05
-2.67170406264614e-05
-8.19113793866947e-06
-3.01095220628659e-06
-1.21887099275566e-05
-6.08831113323678e-06
-1.28882502150048e-05
-1.04365485911036e-05
-7.83921312160768e-06
-3.97513394620534e-06
-1.49565939904691e-05
-5.88272215195987e-06
3.6431362851273e-07
-1.45681307359291e-05
-9.03843043656561e-06
-8.43284794568386e-06
-2.45392120644304e-05
-2.39850860175831e-05
-1.40892261805409e-05
-1.91995832497333e-05
-2.39940874476537e-05
-2.10110107770972e-05
-2.03502276329116e-05
-8.65435560774765e-06
-1.78349603029902e-05
-2.80713100431647e-05
-2.36045669503041e-05
-5.35810662203927e-06
8.62843368182268e-07
-1.42887784084875e-05
3.56863364213726e-06
-6.68339755170815e-06
-3.01834562432174e-05
-3.0825501975417e-05
-2.12960514725796e-05
-1.00829165353846e-05
-3.06686437091399e-05
-9.57936508814099e-06
-2.75933130689221e-05
-1.21500651278184e-05
-2.28210734602452e-06
-1.95393752882719e-05
-1.18432767096634e-05
-3.58944207510492e-05
-2.87794875110845e-05
-3.07119656748524e-05
-2.62894578166374e-06
1.69677699924225e-06
-2.91998804549454e-05
-2.11127231496239e-05
-4.63682438493982e-05
-1.79266502710846e-05
-1.57837730438336e-05
-5.77065457646179e-06
-7.37253461383089e-06
-1.50924098158749e-05
-2.63210035517196e-05
-9.0026448391075e-06
-1.83084994430039e-05
-9.58552392399573e-06
-3.33180837829869e-05
-3.3686101655152e-05
-1.55843400336669e-05
-1.7580111593214e-05
-5.40266711952612e-06
-2.28966629703428e-05
-2.09706577369431e-05
-2.86353155559997e-05
-1.3738776199801e-05
-9.11464757614614e-06
-2.72831281194466e-05
-1.6662828526183e-05
-6.16009197503117e-06
-2.37098581654058e-05
-1.51703337865944e-05
-1.24388517313901e-05
-2.94058483102031e-05
-1.44977095907029e-05
-1.1824567924026e-05
-1.26642745909153e-05
-2.93951415332486e-05
-1.53491482879692e-05
-5.61059561103516e-06
-8.35310944970151e-06
-2.28856222971307e-05
-8.50779395304468e-06
-5.95770267410797e-06
-2.6598752642164e-05
-2.55914605650654e-05
-2.59760244522449e-05
-2.5985014934826e-05
-1.34635791980022e-05
-9.79001456222742e-07
-8.21724735265012e-06
-4.07854818699543e-05
-1.27960329142578e-05
-1.45096787404728e-06
-1.3162037613287e-05
-1.74823591825057e-06
6.75649785037571e-06
-2.33899622433062e-06
-5.65668602945059e-06
-3.4066399613245e-05
-1.94384427482424e-05
-1.26989527299997e-05
1.24356352148706e-05
-2.38905895810412e-05
-1.90281889462207e-05
-1.16388711728522e-05
-1.57058671884136e-05
-1.6098277079615e-05
-1.1510125569495e-05
-1.03881065417614e-05
-2.19836904498792e-05
-1.78263908298965e-05
8.35685230835206e-06
-2.66233558751639e-05
-3.37219763367856e-05
-1.69942819958653e-05
-4.58359882561999e-06
2.33256070986731e-06
-1.62480627602118e-05
-1.63058295572818e-05
-1.77569028291258e-05
-1.96332212375351e-05
-2.21407151645676e-05
-5.27995978240932e-06
-1.52403730984791e-05
-2.79917828226624e-07
-2.40510571096878e-05
-2.97749496847184e-05
-1.15533988678874e-05
-2.0289319675875e-06
-5.18104119017861e-06
-2.42053945200427e-05
-2.86222882180887e-05
-5.56715452740372e-06
-4.81512701002273e-05
-2.84953184862035e-05
-1.84912951281265e-05
-1.62800976868514e-05
-2.20798804917192e-05
-1.03595642622934e-05
-2.99714000445764e-05
-7.28275349917928e-06
-2.63438675646615e-06
-1.1800214125395e-05
-1.9625093936929e-05
-2.36334919721786e-05
-2.10200649081556e-05
-1.61021481569924e-05
-1.6039239416531e-05
-9.32455508348768e-06
-2.33486034771553e-05
-2.19347255956808e-05
-1.74103334983689e-06
-2.20103569237249e-06
8.00540637746054e-07
-2.30465483132754e-05
7.63402871293891e-06
-6.03857896502305e-06
-1.4824778102089e-05
-2.49997348451349e-05
-2.92225427199351e-05
-1.57744453482144e-05
-3.90111410974474e-06
-2.63488631491108e-06
3.2118039518223e-06
-2.34174655069641e-05
-7.42233230413598e-06
-7.63644034065452e-06
4.1473766590178e-06
-1.62230770402991e-05
-2.96864214610672e-06
-3.84055407435767e-06
4.64866751844764e-06
-1.4998747607542e-05
-1.77070313784763e-05
-1.19958759716549e-05
-1.58571643056162e-05
-7.65987424366168e-06
-1.56782863232708e-05
-1.06684858833422e-05
3.8599579367894e-06
-1.12668340437629e-05
-2.2680786873761e-05
-3.09286688739487e-06
-1.01336117437882e-05
9.28598831515891e-08
-1.99992193629852e-05
-2.11681871397783e-05
-7.40120756123887e-06
1.30993636840409e-05
-4.26548821356206e-05
-2.6617305545412e-05
-9.04312894592241e-06
9.18096457028675e-06
-2.82034264902436e-05
-1.02971161280947e-05
-2.78299094702577e-05
-1.46898722691563e-05
-1.24307705890916e-05
-7.73293653280249e-06
-4.50070955462105e-06
-1.64013906815376e-05
-1.20424993606676e-05
-2.89466218002815e-05
-1.25637998337162e-05
-1.98587807516051e-05
-2.88607348640369e-05
-1.64509800269874e-05
-3.23230486038729e-05
-1.07287764738967e-05
-2.20317623689635e-05
-1.10439339468383e-05
-2.38870279546034e-05
-2.04623050327768e-05
-7.30113588118767e-06
-1.74644423399277e-05
-3.831640760025e-05
-2.4354358996628e-05
-2.50250340076167e-05
-1.76238467540906e-05
-1.58608806537415e-06
-2.43847052655615e-05
-2.38599560546863e-05
-2.21412465357447e-05
-2.00734669471554e-05
-1.34842709820109e-05
-1.07474073137059e-05
-1.00891129221948e-05
-1.55013659381827e-05
-1.53418553391759e-05
-1.0952195984728e-05
-1.05229779224802e-05
-1.33390508986936e-05
-1.86869004504683e-05
-3.84707156593407e-05
-1.46153416103114e-05
-8.65034919516298e-06
-2.75703465491696e-05
-2.89831698185531e-05
-1.45085911810251e-05
5.83402680357623e-06
-8.50135437280216e-06
-1.59738038098269e-05
-1.94733592996883e-05
-3.34970515961338e-05
-1.39280558152232e-05
1.13582371245739e-05
-1.30086009376308e-07
-2.63611568607914e-05
-2.16242061931548e-05
-4.55191307097396e-06
-2.30004847694788e-05
5.05669877003743e-06
-6.42353510618979e-06
-9.28762019091541e-06
-1.23116122755752e-05
5.96187592446491e-06
-4.73730482754372e-07
-1.97685169031369e-05
-9.36995344509372e-06
-2.11664875982967e-05
-1.03383690036306e-05
-2.38039991938888e-05
-1.47075431661551e-05
-4.4880529907937e-07
-2.65930118899649e-05
-5.51035458967719e-06
-2.28322569721944e-05
-6.63358892553264e-06
-1.95247479108424e-05
-2.92156880960261e-05
-3.21297152404246e-05
-2.29181354963843e-05
-4.08766370720395e-05
-1.20384035975927e-05
-2.64398560063545e-05
-2.38867989946115e-06
-3.50260629309803e-05
-1.85906320764112e-06
-1.76385576596257e-05
-2.84730631326902e-05
-1.5519252889507e-05
-3.08471416938142e-05
-1.52571351076472e-05
-1.85550614513773e-05
-1.52048694510163e-05
-2.62850774765529e-05
-9.63694226319839e-06
-2.31228762816577e-05
-2.32072864986497e-05
-2.34016253230472e-05
-2.05778009865498e-05
-1.73222347135738e-05
-1.41008915734963e-05
-1.15872426352091e-05
-1.05063921185681e-05
-8.9580138343904e-06
-2.16650653051794e-05
-1.11649291332849e-05
-2.73410941669157e-05
4.3117337613691e-07
-2.96565001605353e-05
-2.45770358181515e-05
-1.70012924996574e-05
-1.69343192141392e-05
-3.41758502976225e-05
-1.45453390015984e-05
-5.63520472192867e-06
-4.09810084417478e-05
-2.96625615532508e-05
-2.14886459505693e-05
-3.67772416911018e-06
-2.07850921146822e-05
-2.73839962851099e-05
-1.12149399289797e-05
-1.77869448208533e-05
-2.84886746697407e-05
-2.17146606180274e-05
-7.48164824147538e-06
-2.4661436229901e-05
-1.91274446955725e-05
-1.46065474974144e-05
-2.64882471031974e-05
-1.28057648555217e-05
-3.54738944151897e-06
5.07705109737549e-06
-1.31584358378473e-05
2.28909847825102e-06
-7.14787518289239e-06
-1.64260515720143e-05
1.84678918443932e-06
-1.42026473239933e-05
2.39961661168803e-06
-8.14722169654642e-06
-2.51514188155533e-05
-1.50920390128044e-05
-3.16539423793964e-05
-1.70461467097587e-05
-1.6426881999312e-05
-6.50524647796268e-06
-1.1157455563708e-05
-9.92523543958672e-06
-3.06368580720588e-05
-8.75856566099008e-06
-7.77621488493003e-06
-3.43190894470993e-05
-2.02057166360222e-05
-1.3788937248648e-06
-2.00579437536465e-05
-2.92389876857543e-05
-1.20340604439615e-05
-2.85075751134235e-05
-1.60083240942122e-05
-1.3100602853979e-05
-2.51418293381188e-05
-2.71945545208398e-05
-1.57076669717736e-05
-2.80297775931236e-05
-1.87547957811759e-05
-3.72560100137909e-05
-4.5731524455323e-06
-1.5897764173902e-05
-2.51462963178771e-05
-1.25546145360915e-05
-2.28089027439939e-05
-1.11191031182783e-05
1.05470860924136e-05
-2.72947416563337e-06
-2.31981643962742e-05
-2.38045059286004e-05
-1.56540213208473e-05
-2.48567601139191e-05
-2.81888117832799e-05
-1.29337439568094e-05
-3.24164253583035e-05
-1.78695754402951e-05
-2.92603551088825e-05
-4.0056095885571e-05
-7.54780584040406e-06
-2.34806824382963e-05
-2.87008242444672e-05
-1.69626312395387e-05
-2.48900779981443e-05
-2.69544970949004e-05
-2.73575922397932e-05
-2.74799446393414e-05
-1.8952577605234e-05
-7.81033729104641e-06
-9.01080977916852e-06
-3.88031500646653e-05
-2.08478637827725e-06
-7.6060098305859e-06
-3.7518534839772e-05
-2.18869988907232e-05
-2.91372828692047e-08
-2.62105215779942e-05
6.9028661100593e-06
7.26384758076592e-06
-1.68392309827222e-05
-9.89733324806366e-06
-1.79627268233135e-05
1.52097507461562e-05
8.79744584143205e-07
1.91248893122577e-05
-7.16714922555309e-06
-2.69662080215839e-05
-9.51463461300159e-06
-7.70471963107831e-06
8.25041638392915e-07
3.14940197162076e-06
-8.47050934085686e-06
-1.83165002096626e-05
-1.05910008920576e-05
-1.7624481212246e-05
3.11346481387381e-07
-1.46269474753289e-05
9.86762880877782e-06
-1.18030801281699e-05
-1.79747926747591e-05
-9.49831130333939e-06
-8.3335991023386e-06
-1.85468790107335e-05
2.3382074980463e-06
-2.77345671126378e-05
-1.98614778479208e-05
-1.0047931375603e-05
-1.44945258643554e-05
-1.20596726365519e-05
1.29806894005912e-05
3.24685362375409e-06
-8.11803997715217e-07
-2.41114536771702e-05
-2.01028107369339e-05
-7.51433022602108e-06
-1.36309785973873e-05
-4.6413151987465e-06
-1.91586501718301e-05
-2.45032782028725e-05
-1.26710150871728e-05
-9.06578692011467e-06
-2.32052971989819e-05
-6.03439164531919e-06
-1.5501353798596e-05
-2.01367853453474e-05
-2.47255482184462e-05
-2.07864065675911e-05
-2.49850376416567e-05
-1.84123785269857e-05
-3.32527671376452e-05
-2.12535161993123e-05
-2.14425064773514e-05
-1.12780300089275e-05
-2.48003826523045e-05
-8.84306418110912e-06
-1.67404244065339e-05
-2.92782139956474e-05
-1.05149493087786e-05
-2.95918584464306e-05
-3.47922376089612e-05
-3.15272444331804e-05
-3.69846139084524e-05
-3.39856213963314e-05
-1.55027410370834e-05
-2.81684874688322e-05
-4.86263077811961e-06
-2.46592152147711e-05
-1.0882028464126e-05
-6.63285483142199e-06
-2.15097052877058e-05
-1.67547422420506e-05
-2.22226452026554e-05
-2.87868132980682e-05
-2.09017597678952e-05
-2.47996978346393e-05
-1.73977211694123e-05
-2.50954943964634e-05
-3.002212513242e-05
-2.98104042646049e-05
-2.39404109668798e-05
-3.68361416359412e-05
-7.78426288551368e-06
-8.45287162723066e-06
4.09648999982121e-06
-5.89918892459028e-06
-1.6504832650667e-05
-2.02478822367211e-05
-7.40028134308523e-06
-4.01252330570609e-06
-3.01042594850728e-05
-1.65662193332218e-05
-1.7263988696921e-05
-5.17080989325709e-06
-6.80355187914237e-06
-6.71582580055968e-06
-9.92583529874153e-06
-2.07520242262753e-05
-9.13923626002932e-06
-2.26352575603604e-05
7.67220696368913e-07
-1.09659285076888e-05
4.07588891775136e-06
-1.57285679809163e-05
-1.80278178822755e-05
-1.31416204171208e-05
-1.21242227623773e-05
-2.24401884471076e-05
-1.9657713327004e-05
-1.03348271502813e-05
-1.91982384144231e-05
-2.91815944524918e-06
-1.34739413878119e-05
-1.67792747878915e-05
-2.4811140321022e-05
-3.52283693880298e-05
-2.37565551202529e-05
-1.77592126807631e-05
-1.48527340051113e-05
-2.94151718374754e-05
-1.05861891755528e-05
-1.52804676609812e-05
-1.86491629295776e-05
-1.65165728112853e-05
-1.00123705178643e-05
-1.95855181963798e-05
-2.45642051644686e-05
-2.80925126122854e-05
7.18836098868454e-06
-2.44825892976256e-05
-1.45077671877461e-05
-1.02764564308092e-05
-1.89503176875523e-05
-3.72914724066732e-05
-2.06219348546029e-05
-1.83083872203923e-05
-4.43538300315941e-05
-2.67913902039475e-05
-4.53735884362101e-05
-8.54772335331115e-06
-2.60471405617101e-05
-2.8420461302316e-05
-2.07439366333449e-05
-9.17015828158413e-08
-1.86202588255425e-05
-2.68377648678036e-05
-1.75173225346976e-05
-1.76149780211587e-05
-2.15572645145206e-05
-2.52606585784914e-05
-8.01142684597989e-06
-1.36695682645958e-05
-1.32634994003922e-05
-4.84353978058988e-06
-3.74422158017446e-06
-1.68317294429593e-05
-7.00963797754839e-06
-6.59363908908553e-06
-8.98174829158885e-06
-8.99238933662374e-06
-2.63787286335006e-05
-1.81186735550401e-05
-2.22474159950611e-05
-1.81168280950792e-05
4.92286288264422e-06
-1.02536390888265e-05
-3.28679279674256e-05
-1.90067302723487e-05
-8.73243492884631e-06
-3.22943517499228e-05
-2.02687015299016e-05
4.91608964491861e-06
-5.52906067913194e-06
-3.8577326332211e-06
-1.36425720957835e-05
-1.14554990174674e-05
-7.01783117670074e-06
-1.38103922713363e-05
-2.92193915315635e-05
-1.52313784357629e-05
-1.56180115460119e-05
-9.27320559428422e-06
-2.3324582064294e-05
-2.30609454538707e-05
-3.25356467988757e-05
-9.60080226470335e-06
-1.78912390558442e-05
-4.43148284590003e-06
-3.54102668382878e-06
-1.28035286682806e-05
-1.28425353581032e-05
1.00514388173228e-05
-1.98772864459183e-05
-1.96567663475494e-05
-3.16639239442437e-05
-1.7854441984106e-05
-3.92979216903373e-05
-9.63167455027233e-06
-6.22637803706827e-06
-2.1312556026805e-05
-1.69437297772011e-05
-2.05178343755005e-05
-2.40225891582283e-05
-1.08963321890237e-06
-2.30235640235314e-05
-2.68426377859989e-05
-4.57920552333807e-06
-2.7657510919509e-05
-8.61221961358932e-06
-3.93344159363639e-06
-2.13089696971213e-05
-2.31703864579782e-05
-2.62856944135469e-05
-1.77590129180523e-05
-1.54287658162525e-05
-2.33341467143429e-05
-2.61974415126273e-05
-1.87765357521583e-05
2.89327483394827e-06
-7.59723447435436e-06
-2.76637607959933e-05
-2.27504020716484e-05
-1.11624497981966e-05
-3.26924500763903e-05
-2.65531345073269e-05
-2.1170681376805e-05
-3.2106604493703e-05
-2.83090646707727e-05
-3.00714730637954e-05
-1.94583223957176e-05
-3.04671952430397e-05
-1.84693778737105e-05
-1.27389829850536e-05
-2.2462276968574e-05
-9.39274251243138e-06
-1.35852135174377e-06
-8.05097104226565e-06
-5.80231883019457e-06
3.81728204603417e-06
-1.1859636019041e-05
-1.95505438990602e-05
-2.0666732614059e-05
-1.19164822589342e-05
-2.81090276141361e-05
1.39130171561564e-06
-5.55456250874474e-06
-1.89052041877913e-05
-5.69663246420834e-06
2.82478000770767e-06
-3.76723396513673e-06
-2.77660852914322e-05
-9.33144841328612e-06
-9.54479649304327e-06
-6.7887387297884e-06
-1.83903432202691e-05
-2.67571192681867e-06
-2.15694839526249e-05
-1.9147258258738e-05
-2.48378629441109e-05
-8.75992674609615e-06
-3.94448095707938e-06
-2.39007824474788e-05
6.34883157565357e-06
-2.33537487385271e-05
-1.27849066645761e-05
-6.14619279703735e-06
-2.75058635591654e-05
-1.41224828821437e-05
-2.76607292439888e-05
1.96984383813539e-06
-9.38660977573846e-06
-1.67909691345e-05
-2.46749303884844e-05
-2.17316253240129e-05
-1.53571518379957e-05
-1.5320752763882e-05
-9.7517359797159e-06
-4.17720746902467e-05
-1.93365126716724e-05
-1.90361078831442e-05
9.37899766103171e-07
-3.61716235471373e-06
-3.979180008003e-05
-8.00496894609751e-06
-3.1070677257182e-05
-1.63937424629162e-05
-1.08382408468113e-05
-1.74584963106746e-05
-1.08038264984147e-05
-1.2139405739431e-05
-9.14064749171818e-06
-2.58631522554205e-05
-2.41691521810354e-05
-1.73183573552669e-05
-3.39011603013706e-05
-4.07559070828862e-05
-3.01716301369404e-05
-1.9286890150616e-05
-1.73851747853246e-05
-3.11078050565546e-05
-1.00482027406833e-05
-7.77767849822177e-06
-1.05828078005024e-05
8.26437434932942e-06
6.90024970063912e-06
-2.38800574397702e-05
-4.50252079809886e-05
-4.68211540186174e-05
-2.20591688702701e-05
-1.36802264078437e-05
-1.73572693333754e-05
-1.24297334334898e-05
-1.57602253676454e-05
-1.07436936052651e-05
-2.17937280621883e-05
-2.29489976823025e-05
-2.89017551788472e-05
-1.53180400945349e-05
-1.1296844215366e-06
-1.09516521856261e-05
-3.29661330968881e-05
1.05384135612183e-05
-1.41302592628323e-05
-5.51885056732153e-06
-9.91114734212234e-06
-2.52735996705164e-07
-5.10177948595858e-06
-1.61660640909925e-05
-3.65103631469967e-06
1.05311239130971e-05
-2.47655966877809e-05
-1.71669611153555e-05
-8.6938443903333e-06
-9.92997856905677e-06
-1.31983402989719e-05
-1.58283832208372e-05
-1.21859839979089e-05
-1.44664071864976e-05
-1.09449951774508e-05
-6.19599123078382e-06
-1.07785361734339e-05
-1.76484739022643e-05
-1.61829047672066e-05
-6.72084912012526e-06
-3.87817836786181e-05
-2.54941319213295e-05
-8.54544475364175e-06
-1.0719567316837e-05
-3.03623126672095e-05
-1.41703733612517e-05
-2.5622568559375e-05
-2.6857798488342e-05
-2.01254214798072e-05
-6.25710264862028e-06
1.02037320423496e-05
-2.21609578391421e-05
-8.26988507584477e-06
-2.23705686456911e-05
-2.24686557038115e-05
-2.3577114088803e-06
-2.13840476675793e-05
-1.53242593717515e-05
-1.35271360094641e-05
-1.26422812007167e-05
-1.99912031953847e-05
-1.0931010987236e-05
-1.9259016534602e-05
-1.83367767809401e-05
-1.57226833743889e-05
-1.68139092800888e-05
-2.03464031759379e-05
-9.85495726719068e-06
-8.1239787401922e-06
-2.00376128924437e-05
-8.87316063778397e-07
-2.71081608078125e-05
-2.64352781180419e-05
-1.74941241577233e-05
-1.90994558696357e-05
-2.89423017915486e-05
-2.1151538533989e-05
-2.12975392637764e-05
-2.42848125520939e-05
-1.7543082467119e-05
-2.68052446872322e-05
-3.03251293102285e-05
-8.15394456266292e-06
-2.9705639959134e-06
-1.88482927926281e-05
-2.03221773434796e-05
-5.55527248475146e-06
-3.32446532498829e-07
-8.1263853007535e-06
-1.9741585415238e-06
-1.33745676193669e-05
-8.69264325829166e-06
-4.1509124871053e-06
-3.47156889798819e-05
-4.67291193152735e-06
-1.52882112400623e-05
-1.77396071652619e-05
-2.12809017053841e-05
1.54609840223669e-06
-1.44911027945664e-05
-7.35816514409254e-06
-1.35976948119207e-05
-1.11047391889998e-07
-2.98591486059912e-06
-1.96121261215138e-05
-1.77868946169763e-05
-2.55791153305282e-05
-2.10952164927609e-05
-7.34737171828159e-06
-1.87434443365446e-05
-2.62820620646805e-06
1.73856544634535e-05
-6.16789308619132e-06
1.70347885032269e-05
-6.17346543111474e-06
-2.06154336529892e-05
-1.26449373800631e-05
-1.552705296789e-05
-4.17753198150822e-06
-2.89120295100863e-05
-8.1556118205963e-06
-2.28318553302954e-05
-2.36687626983475e-05
-2.66557891544306e-05
-9.14162347474023e-06
-2.95307559522171e-05
-1.74925461543471e-05
-1.58621943372638e-05
-3.58066521204881e-06
-3.58872225445278e-05
-9.78209401014674e-06
-2.48101953612235e-05
-9.38580649471691e-06
-2.4373476237654e-05
-2.6834902267869e-05
-2.74196437123283e-05
-1.26492269099404e-05
8.80785781036756e-07
-7.32832632959478e-06
-1.23873441925218e-05
-1.13084821091439e-05
-3.72742611830281e-05
-1.6563883559839e-05
-1.80821026456733e-05
-1.31909821620103e-05
-9.86461988786102e-06
-1.07546444079987e-05
-1.13119976649652e-05
-6.25121887847311e-06
-2.60991051239955e-05
-3.81522558866402e-05
-1.05908131806039e-05
-3.50095269339364e-05
-1.40635239661729e-05
-2.96203184475535e-05
-1.83309961363107e-05
-2.98925536946259e-05
-1.93308977007214e-05
-1.64552308447551e-05
-1.13523669771901e-05
-3.13923142679239e-05
-1.0307219681371e-05
-1.8937169364881e-05
-7.47023421198925e-06
-3.06414805396533e-06
-1.61237172591352e-05
-1.84303687272127e-05
-1.49745319618322e-05
-1.50013376570406e-05
-2.99571463684256e-05
7.41994136271293e-07
-1.4075797230289e-05
-3.12838106454916e-05
-3.40558561241899e-05
4.69702603827494e-06
-4.36282752022412e-06
-2.26852420913917e-05
-1.88400101980668e-05
-4.66292433356585e-06
-2.86894186135911e-05
-1.78554050350922e-05
-5.98007779871675e-07
-1.33972466894297e-05
-1.63476927085318e-05
-2.25981334873249e-05
-9.76188615273899e-06
-1.68441853325687e-05
-1.09734469759524e-05
-1.9345470983775e-05
-1.69113145569164e-05
-1.6686946808663e-05
-5.42472392933044e-06
-2.1123296383155e-05
-3.21636772409691e-05
-2.90584116950276e-05
-1.1641175757174e-05
9.51888466522439e-07
-2.48911497474902e-05
-3.89509198414519e-06
8.29281985066363e-06
-1.65083514421926e-05
-3.47638777845827e-05
-1.85187779250645e-05
-2.38797455676775e-05
-2.2618939022732e-05
-2.22112713609913e-05
-1.90920460308327e-05
-2.2778012073227e-05
-1.97888477660633e-05
-1.03512804466793e-05
-1.45617490691485e-05
-1.21417124350269e-05
-2.18879898029073e-05
-3.62857456294431e-06
-1.54799356666903e-05
-3.77633303065586e-05
-1.6282502075033e-05
-2.40056286677509e-05
-1.43629082350853e-06
-1.82517553519982e-05
-2.71677007250302e-05
-2.71826631505606e-05
-1.55672185588723e-06
-1.26694610363199e-06
-3.81653570531042e-05
-2.14410660183933e-05
-2.59600800431265e-05
-2.69364929820919e-05
-1.2556166549912e-05
-1.016950985683e-05
-1.29850346125144e-05
-3.48364542245148e-05
-1.89734983232116e-05
-1.04753888937012e-05
-8.44154840562556e-06
-2.83761028080127e-05
-3.58905036390507e-05
-4.44974995348455e-06
-1.69233995325247e-05
-6.99059637244022e-06
-1.16081147795012e-05
-1.86512388754294e-05
-2.13900794088464e-05
-3.966224401461e-05
-2.22605065526734e-05
-1.23486060508436e-05
-4.08028288872016e-06
-1.53384697201571e-05
-1.1275504199562e-05
-1.91494982902302e-05
-8.010767762419e-07
-2.26519526375402e-05
-2.86503674807776e-05
-1.36735931868683e-05
-1.15197680931432e-05
-7.47784227290529e-06
-2.48712260209022e-05
-1.56526559748003e-05
-1.78200181090127e-05
-1.76089093955843e-05
-9.67739071516974e-06
1.22707369030586e-05
-4.13982141641653e-06
-1.34744765093683e-05
-1.47010373402742e-05
-1.33411231121306e-05
-2.48468763821631e-05
-1.75270263434328e-05
-1.02972776718107e-05
-1.31284184344263e-05
-2.05858824347899e-05
-1.21742854461515e-06
-1.87246761179652e-05
-6.70234601035889e-06
-1.39808161848726e-06
-1.52262664506902e-05
-1.07050667345299e-05
2.08762612287704e-06
-1.43884209996153e-05
-2.80973225647904e-05
-2.02618851235431e-05
-1.01338797082396e-05
-7.09676705414534e-06
-6.51781322888758e-06
-5.4485050811786e-06
-2.04857346529739e-05
1.45007613295259e-06
-1.47612892503967e-05
-1.66280708569112e-05
-1.52510133348557e-05
-2.5269145462723e-05
-8.5724203254728e-06
-2.44188035351734e-05
-2.67680426770018e-05
-1.64711707790601e-05
-1.25135114858831e-05
-8.21427109062681e-06
-1.4007443257545e-05
-1.02629685568993e-05
-6.27912608579759e-06
-3.10518670862492e-05
-2.59644770986779e-05
-4.47857644425646e-06
-2.17201165701414e-05
-1.08989508627535e-05
-7.85033838840356e-06
-2.50757867101419e-05
-4.54082377747845e-05
-2.45106869400971e-05
-2.47816954661352e-05
-2.56363711335392e-05
-1.65847280648431e-05
-1.6116221011167e-05
-3.25157624368779e-05
-2.44284855280994e-05
-1.69864400080654e-05
-2.54754436185777e-05
-2.31923142712857e-05
-1.95859688845604e-05
-2.15043991647961e-05
-2.59082834341452e-05
-1.11713284892171e-05
-2.00190122879363e-05
-2.56011115219607e-05
-1.05774589762151e-05
-1.66904964073753e-05
-1.95540079221927e-06
-1.61926160238744e-05
-1.09464370125782e-05
-1.94742654100207e-05
-2.96543144867587e-05
-2.84012145860305e-05
-2.18206242600794e-05
-1.10847378864718e-05
-3.77064650314712e-06
-6.93670256966132e-06
-2.66292511900042e-05
-1.59856262836332e-05
-2.64984138316841e-06
-2.22661356312109e-05
-2.50639227772389e-05
-1.54685196487265e-05
-2.08175541920144e-05
-9.09089329365127e-06
-1.47364115166806e-05
8.57823915421384e-06
-1.85719771889934e-05
-2.49875790258205e-05
1.19451168290432e-06
-4.86970950106022e-06
-5.55292861702744e-06
-2.04000507129258e-05
-2.33722568496892e-05
-9.88734569401109e-07
-3.32913176341247e-06
-4.00014677437616e-06
-1.34053924807171e-05
-1.66994135037929e-06
-2.12170307936279e-05
-1.52966051872533e-05
-1.10487986605911e-05
-5.47116865579738e-06
-1.62046033125085e-05
-1.97990150009106e-05
-1.47184282475336e-05
-1.16755143855917e-05
-1.21921830360356e-05
-2.08053493389428e-05
-1.70179660790789e-05
-2.75092037409671e-05
-2.45242940851846e-06
-1.86822181791084e-05
-1.39328349794183e-05
-1.79952223241904e-05
-2.0720762490694e-05
-4.87028235805097e-06
-2.93960117891304e-05
-1.19631961418449e-05
-1.23163527601117e-05
-2.56607745006745e-05
-2.74040166074413e-05
-7.62971190480971e-06
-2.45652257439432e-05
-2.18412470654121e-05
-1.30575264809874e-05
-3.93475202752738e-05
-2.20722126425384e-05
-7.14035159419901e-06
-3.50951804570808e-05
-1.45344530909847e-05
-3.13991179341513e-05
-2.48393970380916e-05
3.1315471871287e-06
-1.85595814705434e-05
-1.73790584886517e-05
-1.71365683068096e-05
-2.67528409738886e-05
-5.02462149585298e-06
-5.40682043862358e-06
-2.60607170420295e-05
-3.11742296704653e-05
-1.68952772492215e-05
-2.97618427023687e-05
-7.11779416552566e-06
-2.21125178247309e-05
-8.14421267273501e-06
-2.35126893260977e-05
-2.28071266482739e-05
-1.71276797916875e-05
-8.51206054762688e-06
-9.55392921858805e-06
-1.11374068438761e-05
-3.33884255831541e-05
-2.23304791003805e-05
-1.5524617962196e-05
-2.68287554792773e-05
-1.21994738272072e-05
-1.68118366523991e-05
-1.67625265217199e-05
-1.89038504104551e-05
-2.30488218140878e-05
-1.57302945166825e-05
-1.16418682416503e-05
-2.35018111429567e-05
-1.48369144959852e-05
-1.02455904310827e-05
-6.76015298453309e-06
-9.00081635491312e-06
-1.80545312083192e-05
-1.55619178136595e-05
-1.60132122054938e-05
-2.26031658018172e-05
-8.43946580396303e-06
-2.98346369409142e-07
-2.60628024133201e-05
-2.02247923914575e-05
-1.19846995805661e-05
-2.07920149590205e-05
-1.22642683175137e-05
-3.27418377219294e-05
-4.9065778571749e-06
2.10800969711037e-06
-1.95032667448535e-05
-1.19844922755104e-05
-1.8098596900853e-05
-1.38380102895752e-05
-1.38596808826956e-05
-1.74994765552293e-05
-1.19693147427153e-05
-2.51182920487287e-05
-1.17168509174388e-05
-1.45867510285522e-05
-3.54622732708762e-05
-1.49902537391448e-05
-9.59434107328444e-06
-4.57428451474849e-06
-7.0377807847515e-06
-1.86492844518769e-06
-2.71754680459312e-05
-1.72204667293262e-05
-2.8699735638848e-05
-3.362886485955e-05
-2.69721798319381e-05
-2.14045153481978e-05
-2.0783268529978e-05
-1.6921455544575e-05
-1.1029122208439e-05
-6.25734465734318e-06
-2.67197392736561e-05
-1.41032195847366e-05
-2.67589359785748e-05
-8.24835021499735e-06
-1.33870533802779e-05
-4.1519221101268e-05
-1.79156818002657e-05
-2.47952943949998e-05
-1.8129220365925e-05
-9.89120576551136e-06
-3.25114551268197e-05
-3.32313118452206e-05
-3.01925344150832e-05
-1.74823841493237e-05
-1.41451935499591e-05
-2.00294356795272e-05
-3.07563384877271e-05
-1.95298861016004e-05
-1.93190235774933e-05
-2.67406479276578e-05
9.51466136135425e-06
-1.49924271285929e-05
-1.37934131598586e-05
-1.80246962031326e-05
-2.25163895225503e-05
-1.96413830073949e-05
-2.36201312826911e-05
-1.8841288997211e-05
-1.56207713930894e-05
-1.87661796778659e-05
-9.24736170166756e-06
-2.36825517530902e-05
-3.72720448357351e-06
-4.73913345225016e-06
-2.40670646749718e-05
-1.43066852258788e-05
-5.03251392746718e-06
-3.49988972912909e-06
-2.76463251030316e-05
-4.34967636697808e-06
5.04608448799138e-06
4.44392125861611e-06
-2.8454850574924e-06
-3.12271802696948e-06
3.1122169130275e-06
-2.42363066575008e-05
-2.7020576405162e-05
-1.88412064494032e-05
-1.37612595703363e-05
-3.7601920158616e-05
-2.20017982174416e-05
-1.90025448747146e-06
-5.04036611004488e-06
-1.81642585882553e-06
-2.34085254663522e-06
2.56903231913005e-06
-1.62473077194205e-05
7.55906473267884e-06
-2.20820802283355e-05
-3.72843391965147e-06
-6.32854387583674e-06
-1.98968441596135e-05
-1.54373682231713e-05
-1.63229643204359e-05
-1.6588746188885e-05
-1.83760872936445e-05
-2.69595732887493e-05
-1.58942088581835e-05
7.69599860385289e-07
-6.87673861888001e-06
-2.89755784518608e-05
-1.38308820393736e-05
-2.00617239211682e-05
-4.11955399880783e-05
-2.40495518838179e-05
-2.73214155844426e-05
-2.22722082425132e-05
-2.25733754576925e-05
-2.45712507731397e-05
-1.56456821513036e-05
-1.08209091930266e-05
-1.00948128409485e-05
-1.14664469042383e-05
-1.64190463385296e-05
-2.02658013689043e-05
-1.47524888111014e-05
-3.03803091242374e-05
-3.23894281736612e-05
-1.82557702735159e-05
-1.75151888429898e-05
-2.16485064196171e-05
-2.13068823172363e-05
-2.8150030457582e-05
-2.34944056281872e-05
-3.06124908110545e-05
-1.31461307104662e-05
-2.32852934257971e-05
-2.02607011791512e-05
-2.68504387616671e-06
-1.80437285289929e-05
-4.46298025910389e-06
-1.15228775800588e-05
-1.68214066736931e-05
4.61890908755067e-06
-8.9524366439034e-06
-1.08728321485719e-05
-1.82418650239228e-05
-1.51245438347935e-05
-2.30354508359898e-05
-2.83996349194775e-05
-1.58790585111906e-05
-2.02508287364381e-05
-2.39959899547141e-06
-9.79131850455149e-06
-2.08713727780185e-05
-2.70742451910638e-05
-1.45057552686147e-05
-3.01036591065444e-05
-2.72849195479579e-05
-2.1965393723103e-05
-1.65379097157025e-05
-1.6659900912537e-05
-3.6103325110779e-05
-2.20866636426783e-05
1.67951211140278e-06
-1.60572420733062e-05
-1.82926655054787e-05
-1.9607374975911e-05
-1.70065635174978e-05
-1.79676756778426e-05
-1.74546840360769e-05
2.17831554612871e-06
-3.37912615124059e-05
-1.09644300539306e-05
-1.81242413746911e-05
1.09091112788457e-05
-1.34237642251482e-05
-1.59727861175603e-05
-1.90957233780333e-05
-2.09915958705089e-05
-2.43226421502132e-05
-3.10949159142408e-05
-3.29055979885237e-05
-7.08786234905542e-06
-2.03271330748029e-05
-1.59339403328961e-05
-2.12355496003409e-05
-9.83713683216754e-06
-1.87664819561899e-05
-1.39913437239455e-05
-2.58969213605484e-05
-1.46563374352821e-05
-2.66021634075045e-06
-2.49580805022482e-05
-2.3402192545982e-05
-2.37848487745892e-05
-2.25047013540263e-05
-2.05290115065882e-05
-2.3652701947602e-05
-2.41059922812633e-05
-1.74437687012702e-05
-2.3647032214095e-05
-1.69574816438956e-05
-2.73270359433054e-05
-2.79602808496601e-05
-1.66437926898647e-05
-2.80629903495483e-05
-3.28125966561192e-05
-2.98438821641537e-05
-2.93796849970192e-05
-2.45616806119192e-05
-2.88565949016267e-05
-2.77297474989493e-05
-1.0720776932652e-05
-1.63650352689626e-05
9.26786977459873e-06
-2.31522107490744e-05
-5.57339689649647e-06
-2.0328228987898e-05
-2.70331803293285e-05
-1.27803574181274e-05
-3.77666343632356e-05
-7.01651736227658e-07
-3.42795348729689e-06
-1.7634938944558e-05
-2.54401430484769e-05
-8.31961299560741e-06
-2.98345280648035e-06
-1.90147772773648e-05
-2.73425114835746e-05
1.51449716031063e-05
-1.26251448346064e-05
-2.1004628383545e-05
-8.2220084517729e-06
-1.18985944587524e-05
-2.22228611040114e-05
-6.87907523827764e-06
-1.63791095523737e-05
-1.08123375250543e-05
-3.05379178612982e-05
-8.1495806433632e-06
-1.47623232536991e-05
-4.63943767115226e-06
-2.1198118246216e-05
-2.8194687395814e-05
-1.55069640286689e-05
-1.07604110579382e-05
-5.2958267927399e-06
-1.06791141389309e-05
-9.84070261249067e-06
-2.81885632364314e-06
-1.8818447143953e-05
-2.12045865795062e-05
1.16749562096296e-06
-1.79804562789834e-05
-6.633264457014e-06
-4.60874548198641e-06
-1.33790999170877e-05
-2.01120071106402e-05
-1.73406355558284e-05
-2.02199011059828e-05
-1.3336321745276e-05
-1.04862819152245e-05
-4.08558984327215e-06
-1.17577586371536e-05
-8.03787269957412e-06
6.85127039161155e-06
-1.55916703939969e-05
-9.17822194616765e-06
-2.28122933578061e-05
-1.73501149165184e-05
-1.79663860585933e-05
-1.17589517046502e-05
-3.93580219972466e-05
-2.07781206295893e-05
-1.8965286278589e-05
-2.85116710151623e-05
-1.94951627472073e-05
-3.35392163916986e-05
-1.9006154389519e-05
-2.03437276384857e-05
-3.32260873518301e-05
-1.14740741242056e-05
-1.03570786363042e-05
-1.21009837344226e-05
-1.55709491627317e-05
-2.79503630829236e-05
-2.06392650006445e-05
-5.02335258564365e-06
-9.51258721335585e-06
-3.09918859413801e-05
-2.55495683058806e-05
-1.98600212839122e-05
-2.57558410471724e-05
-2.3191461558191e-05
-2.15664063183943e-05
-1.65932316962846e-05
9.84860208583363e-08
-2.09913559440793e-05
-3.44463352075269e-05
-1.72081833404313e-05
-2.01761751154307e-05
-1.48679271300181e-05
-6.76029492671631e-06
-4.12265969619646e-05
-1.34968936855277e-05
-2.26669995021274e-05
-1.90179208166203e-05
-1.04397177777752e-05
-2.72588509327235e-05
-1.8224105360821e-05
-1.57039625102297e-05
6.54799690854875e-06
-1.55075809323922e-05
-7.66611626746634e-06
-1.70345326341985e-05
-1.98583119506067e-05
-1.62222829787128e-05
1.51414901588627e-07
4.37668727692226e-06
-8.02836389777905e-06
-4.94574798542527e-06
-2.04553691397595e-05
-5.38942629383633e-06
-4.94709401901269e-06
-9.59364851029136e-06
-1.73940184773702e-05
-4.21712491600982e-06
-1.79776721707306e-05
-1.193536900343e-05
9.26261847722147e-06
-1.5579383451532e-05
7.64484915917078e-06
-1.32660726036361e-05
-7.94996028678683e-06
-8.51118335673699e-06
-2.28535149348547e-05
-2.59368138211715e-05
-2.97574915746282e-05
-1.72174942211629e-05
-2.01168393553509e-05
-8.95454715478615e-06
-2.58818748886918e-05
-1.14062512613638e-06
-1.63567501828277e-05
-2.17916521403995e-05
-1.46568486661316e-05
-1.76903589319797e-05
-1.38203644802106e-05
-3.31629352992727e-06
-1.28746982668747e-05
-2.35857583511078e-05
-1.65978064954735e-05
-3.62979735606968e-05
-2.11189899233178e-05
-2.36323251796069e-05
-9.62468695487531e-06
-3.54609040968844e-05
-2.98189637042902e-05
-1.18538507120411e-05
-2.0124290976701e-05
-2.05111206608495e-05
-1.76522582485102e-05
-3.82133136087695e-05
-2.8068963831012e-05
-2.87187121830888e-05
-5.62298426000124e-06
-7.24051702939681e-06
-1.43332548938433e-05
-3.65989709899843e-05
-5.24617630606199e-06
2.1900397576901e-06
-3.24315893563833e-06
-7.57681319490461e-06
-1.11770874261402e-05
-2.05876798800732e-05
-4.21385228131909e-05
-1.42077332683703e-05
-2.71296735635652e-05
-1.21898000063287e-05
-3.06601127694984e-05
5.66443230500952e-06
-1.60910698580245e-05
-5.89419972536691e-06
-1.9811073346718e-05
-2.56519615634435e-05
-1.03367583188675e-05
-1.92183719476493e-05
-3.36176313486706e-05
-9.2991350968533e-06
-8.05042823552742e-06
-2.6512574592175e-05
-2.58301446355866e-05
-1.42900700246257e-05
-1.0478754160453e-05
3.45927786133595e-06
-9.71559111148827e-06
-1.87941460284977e-05
2.20425653756727e-06
-2.80697368374082e-05
-1.45460409210682e-05
-1.36613198296505e-05
-3.63679474236572e-05
-1.87801848322477e-06
-1.17102841014836e-05
-1.26068534462274e-05
8.37506618667953e-06
-1.36099454323893e-06
-5.44356299888714e-06
-6.82637902764517e-06
-1.5085762728714e-05
-1.36407315800082e-05
2.25600160537127e-06
-1.73809759031337e-05
-2.45069464315665e-05
-3.0829118768513e-06
-2.85867592762296e-05
-3.2513820240551e-06
-1.85674977221705e-05
-3.60741293195942e-06
-2.29213234741776e-05
-1.40970117757799e-05
-2.7314713794593e-06
-2.62393280841027e-05
-1.16499294445866e-05
-2.39189693884431e-05
-2.88508065178297e-05
-1.45407845509782e-05
-1.39231908183352e-05
-1.78494679745324e-05
-1.76819671268747e-05
-2.05176518746342e-05
-1.534135653064e-05
-1.36306864727166e-05
-2.52135191646053e-05
-6.7046185154806e-06
-9.15616881299962e-06
-3.85170713673198e-05
-2.56567102741536e-05
7.30699837497688e-07
-2.88131161231038e-05
-1.77577321011837e-05
-2.8960531756506e-05
-2.29409573438407e-05
-1.58697521202101e-05
-2.80588378806984e-05
-2.18937319057043e-05
-8.60745592631328e-07
-2.03133033357358e-05
-3.37817427870937e-05
-3.0365438739218e-05
-2.82603051415474e-05
-1.50105699276528e-05
-3.75610628532832e-05
-8.11126784178881e-06
-1.24028405500248e-05
-3.21331102056751e-05
-3.47744946459489e-06
-1.55722571932011e-05
-1.5057382538167e-05
-1.07729172958866e-05
-1.2412354416693e-05
-2.43062419483739e-05
-1.60641088325069e-05
-2.44921128599393e-05
-1.88484698703263e-05
-1.17721979071237e-05
-1.05380892924052e-05
-2.34337116535613e-05
-1.12437569421271e-05
-1.50982309396773e-05
-1.92822033041566e-05
-1.2519019869597e-05
-2.02702822297546e-05
-1.97440570780573e-05
-2.04415674233542e-05
-9.27887473742841e-06
-1.66030708468554e-05
-1.21868207725669e-05
-1.41869640142715e-05
-7.08421509913435e-06
-5.62102370605172e-07
-9.53143174458108e-06
-9.64443592217353e-06
-8.05808505541247e-06
-1.80740883010816e-05
-1.02153396194272e-05
-9.56221375014621e-06
-1.56119703824882e-07
-9.97699738195222e-06
-1.36038846701884e-05
-2.5581786551551e-06
-1.83817113863126e-05
-2.36530443589666e-05
-8.70680343839429e-06
-1.96050451000587e-05
-1.17144053346606e-05
-2.00074405250726e-05
-9.1408009585981e-06
-7.7362337385601e-06
-1.90898201594772e-05
9.3267641149761e-06
-1.45871274066557e-05
-9.91924365190075e-06
-1.889889701075e-05
3.5305678943446e-06
-8.0640572152968e-06
-3.45990729283815e-05
-1.53291881430789e-05
9.34182475735542e-07
-3.18435173678641e-05
-2.45505595548448e-05
-1.18268685647721e-05
-2.9418813072174e-05
-1.28781245449389e-05
-3.96973829760111e-05
-1.87440750334082e-05
-2.03378236396306e-05
-5.71204036831175e-06
-2.98034482726522e-05
-2.60907231354326e-05
-2.40667295302666e-05
-6.29661070094825e-06
-3.12786600825484e-07
-2.75808228745155e-05
-4.28506921228192e-05
-3.03943248588434e-05
-1.85560943155198e-05
-1.33925147942911e-05
-6.65965592110912e-06
-1.75646496575972e-05
-4.0532514370282e-05
-1.93275249636929e-05
-2.27669235982441e-05
-1.48006509678689e-05
-2.50367765207363e-05
-1.60509194035277e-05
4.962144820934e-06
-2.12092788414237e-05
-2.07542312760149e-05
1.11018888809192e-05
-2.56674154384436e-05
-1.11819431212507e-05
-1.80663237682371e-05
-2.09442287513396e-05
-1.77217755839511e-05
-3.26225369562483e-06
7.86096658247258e-06
-1.98570488934692e-05
-1.66483927878185e-05
-9.20038613020793e-06
-8.03798769217123e-06
-1.26872096158867e-05
-1.12298015221041e-05
-2.36083075047093e-05
-1.55987223980269e-05
-1.36114688829261e-05
-3.42482795522433e-06
6.20976660316058e-06
-2.24214900654804e-05
-1.94733404701006e-05
-2.16702287696024e-05
-1.05710238315871e-05
-1.41582217497675e-05
-2.31531027687187e-05
-1.98073303369417e-05
-2.69784914947175e-05
-1.78064984579986e-05
-3.10756457578305e-05
-1.4990150790253e-05
-1.89565050211219e-05
-7.48301710725161e-06
-9.37048049247586e-06
-5.46641645557778e-06
-3.83541684319823e-06
-3.92100178602991e-06
-1.63390528919588e-05
-8.18299469714374e-06
-1.82384739877996e-05
-1.33360065115189e-05
-2.28231596072164e-05
-2.70987480161729e-05
-6.55779806892935e-06
-6.09145003274883e-06
-2.40456268198841e-05
-1.14681056605826e-05
-7.43298621650214e-07
-2.19973439473802e-05
-3.09610604201421e-06
-1.80623782646582e-05
-2.76651722757899e-05
-2.41879795220883e-05
-7.5369044717387e-06
-9.52739454906087e-06
-5.99627294451565e-06
-7.21805039036389e-06
-2.5630967786961e-05
-2.55914781060934e-05
-2.94787328507343e-05
-2.7206128234187e-05
-5.18726769913004e-06
-2.44764876260138e-05
-3.18169143286071e-05
-1.53472964033214e-05
-2.22455906381888e-05
-8.97660453471032e-06
-2.63619437140389e-06
-1.42365924500328e-05
-3.33682524740551e-05
-2.10783670936314e-05
-1.80204954435931e-05
-1.72831046020211e-05
2.87542950404131e-06
-1.30455556733732e-05
-8.72819639741804e-07
-2.35237627392077e-05
-1.81804261348789e-05
-3.15556709400763e-05
-1.76595243878827e-05
-1.02452577076281e-05
-9.5818921828091e-06
-1.67223521150779e-05
-1.84096263555616e-05
-1.89702908720005e-05
-1.70282307805389e-05
-1.46953251626222e-05
-2.88156382486872e-05
-7.28415506205108e-07
-2.21329772334431e-05
-2.97326791007237e-05
-5.49709884828182e-06
-2.4062844439452e-05
-1.46904954246689e-05
1.67049051453338e-06
-5.66509820336731e-06
9.61505693503997e-06
-3.39745678323699e-06
-1.10738257213947e-05
5.92216819392353e-07
-7.51772414571095e-06
-9.10594821399526e-06
-1.26808929203449e-05
-2.71603635236754e-05
-1.70979830562626e-05
-1.69487518428632e-05
-2.0303960854146e-05
-3.18777703210911e-05
-1.99148504778541e-05
1.02386590555274e-06
-9.62847042172801e-06
-1.95829010287821e-05
-8.71761501635164e-06
-1.17204077391359e-05
-2.53662234207542e-05
-9.17485992996724e-06
-2.39280940385268e-05
-1.55402792922398e-05
-6.44082457493761e-06
-3.28698382356884e-05
-8.00567833637333e-06
-2.08338514115645e-05
-1.55316795940032e-05
-1.77366604854311e-05
-1.56229731465677e-05
-1.8760349217895e-05
9.62107602310561e-06
-1.7767839228926e-05
-1.69885600117679e-05
-1.58379753525915e-05
5.15063483585382e-06
-1.06890751928817e-05
-2.86616613736499e-05
-1.43323891971319e-05
-3.05765495878475e-05
-2.13879226996096e-05
-2.35637744301874e-05
-2.02808024513506e-05
-4.65359574328617e-05
-3.73076499746456e-05
-3.82054481584735e-06
-2.01861933289065e-05
-3.08467023375915e-05
-1.00617145408985e-05
-6.27928154323734e-06
-1.12317546001651e-05
-1.89262824717861e-05
-9.56220596533174e-06
-2.21009394072038e-05
-3.16575524107767e-05
-6.94200460991303e-07
-2.27801614602002e-05
-4.02726097839003e-05
-3.33096596284874e-05
-1.58204611647832e-05
-3.61916469716876e-06
-3.2319386118033e-05
-3.68869213870104e-05
-3.33985252477402e-05
-9.67542695851659e-06
-2.18744862108438e-05
-2.52705503128362e-05
-2.75961800121084e-05
-3.36292316524394e-05
-2.42834645639641e-06
-1.10481065685182e-05
-3.26511010099695e-05
-9.94818465610681e-06
-2.54348324929711e-05
-1.43982415369423e-05
-3.23626152373085e-05
-3.20835680051508e-05
-2.76225468560121e-05
-9.97463051440535e-06
-2.15240355874361e-06
-1.31370825527683e-05
-2.78049585245621e-05
-1.89361223374166e-05
-1.76847679002263e-05
-2.30114028958084e-06
-1.10534796729228e-05
-2.92934504534142e-06
1.12278566095747e-05
-1.06251148785748e-05
-8.87560057851362e-06
-9.82350457315322e-06
-1.06482531353944e-05
-2.21713904757416e-05
-2.6177776561606e-05
-2.29646353955874e-05
-5.02244039220054e-06
-1.13434351477102e-05
-2.5628709217615e-05
-6.92133407741769e-06
-1.31103243131837e-05
-4.59448863617486e-05
-2.46422607257858e-05
-7.05101998107686e-06
6.54295292989585e-06
-1.11363298423152e-05
-8.79995387548891e-06
-1.04799079951986e-05
-1.67925934401108e-05
-1.0458496453549e-05
-1.38536917093913e-05
-2.33411478606725e-05
-8.17321990988856e-06
-2.61006656529254e-06
-3.80018072554313e-05
-3.13599064742581e-05
-5.67643108765033e-06
-2.83371084462027e-05
-7.58765444792964e-06
-3.00454124758401e-05
-5.37719012429726e-06
-2.10756504376993e-05
-5.90427486192363e-06
-1.79769727961704e-05
-2.91454293161078e-05
-1.33970683959405e-05
-3.31779680226481e-05
-2.26039137790108e-05
-3.44683586670614e-05
-5.33173860821416e-06
-2.85615993937428e-05
-2.04475521915591e-05
-1.24814117302129e-05
-3.56775099538037e-05
-2.49999311805037e-05
-1.87959885269333e-05
-8.75619798840324e-06
-1.21981660976315e-05
6.19303961730084e-06
-1.77935608378544e-05
-1.79407571713802e-05
-2.49965404866179e-05
-2.19364353944516e-05
-1.64433439885015e-05
-1.15045898362817e-05
-2.31602312983162e-05
-3.09457522286209e-05
9.85043304298241e-07
-7.46695525666811e-08
-1.6640873547702e-05
-8.6392062598362e-06
-1.80289432940253e-05
-1.40247268871452e-05
-9.64567575681828e-06
-1.88908541024048e-05
-8.17533796039461e-06
-4.15324858853298e-05
-9.03379657434952e-06
-1.54444696501626e-05
-1.2332426683127e-05
-6.30137287064125e-07
-1.8385754734626e-05
-6.18039289070676e-06
-1.28140518158871e-05
-6.23802587485086e-06
-1.23889639289033e-05
-2.662593241018e-05
-1.68231535484398e-05
-3.26550889479549e-05
-1.44669742673452e-05
-2.16190632502559e-05
-8.02142590470365e-06
1.29028335122887e-05
2.53910401891283e-06
-1.80651398214794e-05
4.5128166618406e-06
-1.4453909286281e-05
-7.80202218702116e-06
-2.10662177800143e-05
-5.65465192924013e-06
-1.85336592230425e-05
-1.8032321435215e-05
-1.48084557277793e-07
-7.30946270192735e-06
-2.36221699460551e-05
-1.66131206785002e-05
-1.44068673267318e-05
-2.8884849830877e-05
-4.86388687326883e-06
-6.35255133807611e-07
-1.65973723188626e-05
-1.09989736101444e-05
-3.04232217354082e-05
-2.20929522079597e-05
-1.13883031348278e-05
-8.95515966355797e-06
-2.54369513644675e-05
-3.27658696897884e-05
-1.76817788562275e-05
-2.01669920588025e-05
-2.07515776296217e-05
-4.07696837167625e-05
-2.43643511779131e-05
-2.88707882293044e-05
-3.7319881787474e-05
-2.17767480448828e-05
-1.55144647780858e-05
-2.46264554549832e-05
-3.33942497007172e-05
-1.725269892262e-05
-2.30201981551675e-05
-6.60261587727317e-07
-1.98344395784691e-05
-2.90969324898425e-05
-1.12208026059124e-05
-1.48292231654177e-05
-2.3739562324594e-05
-3.10963642784074e-05
-3.75153523046701e-05
-1.97429996502139e-05
-3.97604859369141e-05
-1.69351366997911e-05
3.26765961966238e-06
-1.74544978978828e-05
-3.38320479429323e-05
-1.55357884983871e-05
-1.05308781788423e-05
-2.55445648878223e-05
-1.92913900967925e-05
-1.1579048466784e-05
-1.63987854494291e-05
-1.98899130622233e-05
-1.81114017726244e-05
-6.79560627641252e-06
-1.1555614388564e-05
-1.14973288716188e-05
-2.53388416271951e-05
-1.80577250333372e-05
-4.25796248672839e-06
-1.50762617352775e-05
-3.31613256696919e-05
-1.9164405497643e-05
-2.41004232690289e-05
-1.35910185050043e-05
-1.75174047391709e-05
-2.16523242006414e-05
-8.85715790766487e-06
-2.05343663989239e-05
-1.14358587945442e-05
-4.72710684836528e-06
-1.20083410442016e-05
-2.23678295001518e-05
-2.75042906156175e-05
-8.65343628074825e-06
-1.43916687001923e-05
9.83915731947074e-06
-7.56574448728633e-06
-2.64138233023415e-05
1.20461846686638e-06
-1.6506628914268e-05
-1.99111161810232e-05
-2.30217335601112e-05
-2.40073078783945e-05
-1.23238978539712e-05
-2.53397648363149e-05
-6.02407685741671e-06
-1.72510630295936e-05
-1.31038657004489e-05
1.219964103952e-06
-1.55566886125315e-05
-1.24595699916203e-05
-2.16026979200423e-05
-1.54189131282644e-05
-9.65845469027271e-06
8.98240504250068e-06
-2.44218370514779e-05
-3.00837331605039e-05
-4.12369187986446e-05
-1.56782472883767e-05
-1.20869253078584e-05
-1.84984232918176e-05
-1.84644506606672e-05
1.17109832743516e-07
-2.22405755990001e-05
-2.94135188759686e-05
-2.39574527557061e-05
-2.3251642390886e-05
-2.59862935304461e-05
-2.76923166866114e-05
-3.2134835713897e-05
-1.02583813981224e-05
-2.23757762154784e-05
-2.37664947822562e-05
-1.31207085813022e-05
-1.93698706447455e-05
-1.74269626205568e-05
-2.5134627753814e-05
-1.37120903207674e-05
-2.26851024871917e-05
-2.50170362257426e-05
2.43801721230779e-06
-1.65855031179095e-05
-2.17942972725494e-05
-2.36767537525134e-05
-2.42633594969414e-05
-6.07995042074019e-06
-2.05778925769575e-05
-2.99913216880582e-05
-3.28280215105533e-06
-2.14605001561989e-05
-1.02546725792356e-05
-2.05730808650766e-05
-1.613592976198e-05
-8.81071708957702e-06
1.16317179043398e-06
-6.24019292267407e-06
-2.77637454334789e-05
-3.72478079731021e-05
-9.63976534211104e-06
-1.32079004775013e-05
-1.10986109627257e-05
-1.32130083656946e-05
-2.79600046868372e-05
-1.30245400557447e-05
-6.69524664963599e-06
-2.56731126415096e-05
-1.47441748608104e-05
5.65010947079714e-06
-2.16003210081442e-05
3.47610682710631e-06
-1.11931847686648e-05
-7.13643640786847e-06
-1.71447091054368e-05
-5.64180266515975e-06
-1.05846309805287e-05
-1.75385798215235e-05
-1.1185985104371e-05
-1.0407251253765e-05
-8.29933276703652e-06
-1.43157588459339e-05
-2.55795214290259e-05
-9.13989644269745e-06
-4.19914011329817e-06
-2.8463715328765e-05
1.25582236507758e-06
-2.34556064931239e-05
-3.3343787296836e-06
-3.76560938760765e-06
-1.23478046347963e-05
-9.47227595812039e-07
-1.89062641341666e-05
-2.44420424677728e-05
-2.28419592453559e-05
-1.68751322594253e-05
8.94922916402902e-06
-5.92019984798641e-06
-9.95151968306053e-07
-3.11435492068883e-06
-3.13591762603991e-05
-2.86517738351656e-05
-3.62083502355579e-05
-2.33361373137443e-05
-9.2432605240048e-06
-2.1621438224318e-05
-3.0717234797361e-05
-7.86204564095539e-06
-7.59226503278479e-06
-2.21451659211112e-05
-3.67588134730619e-06
9.01970097698269e-06
-1.93759306355328e-05
-2.99380101831549e-05
-2.11840621277795e-05
-2.68536511896117e-05
-1.6639353867838e-05
-3.77617222493689e-05
-2.80685178952527e-05
-2.06831020699351e-05
-1.92406154569171e-05
-1.68068426707512e-05
-9.95114296566811e-06
-1.83931001139462e-05
-7.92008620313916e-06
-1.11237616439217e-05
-1.10262178588106e-05
-1.55502331071326e-05
-1.08716372039402e-05
-1.94690237410911e-05
-1.98145606846861e-05
-2.78226957208327e-05
-2.0315797898964e-05
2.66080000346932e-06
-5.90112232242698e-06
-1.46206214627917e-05
-2.30715496325336e-06
-1.69878428451161e-05
-3.0258580131155e-05
-2.32866914310361e-05
-7.74267940936898e-06
-1.61176385750401e-05
-1.88906433088143e-05
1.16322741893339e-05
-1.84166073073553e-05
-8.21862393912534e-06
-1.36463645170555e-05
-1.02189861630256e-05
-2.42145993887262e-05
-1.17702991384854e-05
-1.52339603917143e-05
7.36672047233584e-07
-2.03904595585141e-05
-3.32790764595676e-06
-1.40017842816775e-05
-5.53925358937427e-06
-1.7195634506568e-05
-8.23492707591394e-06
-3.48754665608996e-07
-2.29969675664878e-05
-3.06169021863222e-06
-8.49553756632606e-06
-1.15309184437321e-05
-1.14665938865283e-05
-4.50568083156161e-06
-2.67335783196431e-05
-1.23585429750174e-05
-1.44381816694501e-05
-1.96539727980554e-05
-3.49173943008609e-05
-1.12364945353323e-05
-3.09386067037226e-05
-1.13516706745082e-05
-1.78071830297039e-05
-2.61955465086394e-05
-9.71155319213146e-06
-2.55324943311081e-05
-1.35681132423197e-05
-2.27689475917511e-05
8.4778914006823e-06
-1.07085595221711e-05
-9.2677840932436e-06
-1.67145540675645e-05
-3.23303343386268e-05
-2.24479387923924e-05
-2.20226880910771e-05
-3.00134157888367e-05
-3.03867487313068e-05
-3.22548947446829e-05
-1.23090559731772e-05
-1.65827668143049e-05
-7.77944026942096e-06
-1.07070731021132e-05
-4.02105380414509e-05
-7.7571608381322e-06
-1.89238779566255e-05
-1.29635042628111e-05
-5.66223056270974e-06
-2.42637901115538e-05
-2.57272505616799e-05
-2.02955233944225e-05
-1.06309424299049e-05
-2.98782943588624e-05
-3.86511900823654e-05
-6.51481578991445e-06
-2.68629936373221e-05
-3.67620724112094e-05
-1.39069509912668e-05
-2.55747201792071e-05
-7.51166277654946e-06
-4.30594524330263e-06
-3.09135784585267e-05
-8.51557069683366e-06
-2.43669805803836e-05
4.36295464585919e-06
-1.26389011055809e-05
-2.12434983860581e-05
1.49700714049946e-06
-2.29688218707477e-05
-2.96649936262285e-05
-9.82284703600976e-06
1.48346022289519e-06
-6.75207477323793e-06
-1.42439230089042e-05
-6.02462107317284e-06
-2.26071086470009e-05
-1.05026009053091e-06
-9.97080973988478e-06
-1.00026750236353e-05
-6.67497734346268e-06
1.71373466882084e-06
-1.05056238891105e-05
-1.6283922516876e-05
-3.02982416942262e-06
-1.73165174233946e-05
-3.35258055064151e-06
6.92835564919121e-06
-9.6470944059464e-06
-5.66134336914937e-06
-4.45586901656255e-06
-1.85844865133093e-05
-8.00528305852791e-06
-1.35742263267259e-05
-2.92472896637277e-06
-8.75729208193223e-06
-5.64752995831546e-06
-3.40235883122685e-06
1.1566588921257e-05
1.99885726733989e-07
-2.2120054973295e-05
-2.98879402397259e-05
-1.97434168215985e-05
-3.09256351748898e-05
-1.14217355329394e-05
-2.43194270435094e-05
-1.0874631621996e-05
-1.80903241201931e-05
-4.54830090688364e-06
-8.24053742449511e-06
-1.10545986084741e-05
-2.03757648063609e-05
-3.15691692099934e-05
-4.22788254196522e-05
-2.31618754974628e-05
-2.15714236939366e-05
-1.10377977872452e-05
-1.88390597440027e-05
-2.09473665888979e-05
-2.88292485914353e-05
-3.18871215566095e-05
-2.97710938687104e-05
-2.15066701779889e-05
-1.94600026991997e-05
-4.0153137444747e-05
-2.43753393922016e-05
-2.3620944165219e-05
-6.6180248238049e-06
-2.99285942920621e-05
-3.05940954563958e-05
-2.86084518767454e-05
-1.32676654992184e-05
-3.1640849321546e-05
-2.38326675879862e-05
-2.19547175687607e-05
-3.60395711159517e-05
-1.10579922189805e-05
-1.3984779679865e-05
-2.22092019301342e-05
-1.35479200740019e-05
-1.21845589163258e-05
-2.86679238447176e-05
-2.36864293032098e-06
-1.83026734256176e-05
-3.38102648792425e-05
-1.75081019067027e-05
-1.79701098188148e-05
-1.78423889384484e-05
-2.54945575149966e-05
-1.78444756105068e-05
-2.40398400189355e-06
-1.37070225397969e-05
-9.73807464212747e-06
-1.41801088636712e-05
-9.4383899481623e-06
-1.38217244523812e-05
-1.05057196452236e-05
-1.45252651440651e-05
-1.95786591203654e-05
-3.01405824892145e-07
-5.6471159601367e-06
-1.8155714147771e-05
-5.90754189861976e-06
-1.65490412160595e-05
-2.11331621411773e-05
-3.0031265523617e-05
-1.36289303345636e-05
-1.08223235001108e-05
2.74800209364139e-06
-3.01686093941357e-06
-1.37392205997821e-06
-2.16468324925918e-05
5.25948448430343e-06
-1.64240900761207e-05
-2.80859579806268e-05
-2.09408714409128e-05
-2.858049616048e-05
-1.19683103289416e-05
-2.83194350829e-05
-3.0698228639325e-05
-2.16532784580686e-05
1.15726375904228e-05
-2.37171757931389e-05
-3.0819488408609e-05
-2.98470549205337e-05
-3.07015953879491e-05
-1.43750920647813e-05
-3.4720425761748e-05
-4.01187778500566e-05
-6.03137231018781e-06
-1.11402498324388e-05
-1.20469235306961e-05
-4.11452809310823e-06
-1.04235590745261e-05
-6.81189679721202e-06
-2.23743967655755e-05
-2.34991195259102e-05
-1.13445593742439e-05
-4.01095744932032e-06
-2.29807936316996e-05
-1.77643520591373e-05
-3.44191178293683e-05
-1.11186394646514e-05
-2.28990976044249e-05
-2.90656422652169e-06
-6.25287600662913e-06
-3.14259395286584e-05
-3.01483208027055e-05
-1.92747548184938e-05
-1.33929902250914e-05
-2.52327778304571e-05
-1.70263468192682e-05
-2.35772268145304e-05
-2.16166700567627e-05
-1.86508899229735e-05
-1.35003018098824e-05
-1.27655594785487e-05
-1.74070186558488e-05
-2.04799731035646e-05
-5.22417274413607e-06
-2.01826968752033e-05
-4.05297373848906e-06
-2.47206335256259e-05
-7.63955271717588e-06
-2.02156754011898e-05
-2.66634762327886e-05
-2.97013342522728e-05
-2.99811294763037e-06
-1.83422122724863e-05
-2.4474103708342e-05
-9.15702413528633e-06
-1.61862442888842e-05
-3.36439674459092e-05
-2.17210032877893e-05
-4.74316331284688e-06
-1.99528297822757e-05
-2.42101178614213e-05
-6.20914960626484e-06
-2.92196878423913e-06
-1.14249440252263e-05
-1.63333736871708e-05
-4.20807828657955e-06
-5.47685163821919e-06
-1.63510482742681e-06
-1.75940080421891e-05
-7.56630239661279e-06
-9.74048948039233e-06
-9.55307080200804e-06
-2.51945326353235e-05
-2.56801131355975e-06
-7.07215570252415e-06
-2.35382283345665e-05
-4.91259795009159e-06
-2.16857916343559e-05
-1.53001984702553e-06
-1.56102076643648e-05
-1.47332272480311e-05
-1.44892855885736e-05
-7.50722798198106e-06
-2.32676562432134e-05
-1.11709071754089e-05
-8.6879544348524e-06
-2.07291047094762e-05
-2.25739274323262e-05
-6.19427058448418e-06
-2.41681557106379e-05
-2.31462281589459e-05
-1.54045699912677e-05
-1.28631710801802e-05
-1.19341400284774e-05
-7.59087508753639e-06
-2.24277929648235e-05
-8.666910684775e-06
-8.88382261707736e-06
-3.53178928883423e-05
-6.58309888913232e-06
-1.91132433546565e-05
-4.53221351437608e-05
-1.52601308752061e-05
-1.01800682459346e-05
-7.44376769803067e-06
-2.14201078876797e-05
-2.56773533858783e-05
-1.33169095969541e-05
-2.28608804793934e-05
-3.59234302534208e-05
-5.38225707609949e-06
-8.70035627644966e-06
-2.54318101043328e-05
-2.20705860674382e-05
-2.55002503284269e-05
-8.92696890408808e-06
-2.51260504199035e-05
-2.58733671293103e-05
-9.07619641578026e-06
-8.87087444409613e-06
-2.4664511465771e-05
-3.85447825480921e-05
-6.2428311196111e-06
-2.8513210970744e-05
-1.28436427658963e-05
-5.33624758075558e-08
-1.52667401128692e-05
-2.44885585663595e-05
-7.20468876313065e-06
-2.35219366902197e-05
-2.25727032007305e-05
-4.3150649698296e-06
-1.05367617627684e-05
-1.03601902309774e-05
-5.96035173266618e-06
-4.54152518302252e-07
-1.31097138880112e-05
-1.84530496995917e-05
-1.20584721341963e-05
1.80162715010112e-06
-1.67989973453075e-05
-9.82684845283767e-06
-1.89659594852349e-06
-2.15300737140414e-05
-3.11260302995614e-05
-2.03723559603669e-05
-1.19870059529236e-05
-2.39754108856326e-05
-1.37915279081684e-05
-1.98805911927715e-05
1.30565631482313e-07
-1.25283926419484e-05
-1.48115024024866e-05
-1.25986582190891e-05
-3.61223976082321e-05
-1.26880542663559e-05
-7.09819248093771e-06
-8.38308584165372e-06
-2.06681480338407e-05
-2.53958926177514e-05
-2.84030606304368e-05
-2.74574782270437e-05
-1.43864047097152e-05
-2.26991503497699e-05
-4.91366729861828e-06
-1.06222156986301e-05
-1.41526121268589e-06
-7.30873267888802e-06
-2.55804093846745e-05
-1.12395262035246e-05
-2.26674583935906e-05
-2.47228584959376e-05
-1.73916458205374e-05
-1.6222052505521e-05
-1.31102716045693e-05
-1.95017948269113e-05
-1.67426126340688e-05
-1.34568870455239e-05
-2.69564589210799e-05
-3.36679893616761e-05
-2.66000647291371e-05
-2.85550975357251e-05
-1.87077252604382e-05
-2.51597769708281e-05
-1.55952364511014e-05
-2.4394691233165e-05
-1.02542445606933e-05
-3.61298957576581e-05
-1.64682088055847e-05
-4.83975967436506e-06
-2.68316828838121e-05
-1.26299076503294e-05
-1.40965726047323e-05
-2.80317078272144e-05
-3.6843690173897e-05
-2.55822847657392e-06
-1.80329509393095e-05
-1.60021042278061e-05
-1.70456388666359e-05
-3.57513675753343e-05
-6.56945323726082e-06
-1.76826355699856e-05
-2.53295462816336e-05
-2.68240683981135e-05
-2.6912256942245e-05
-7.00272716155049e-06
9.04553740853876e-06
-2.26060323943863e-05
-3.13142320239491e-05
-1.97840886997578e-05
-1.7276752739912e-05
-9.79469313284034e-06
-8.93375863840434e-06
-1.29813419376779e-05
-2.3148057040519e-05
-1.18098022580061e-05
-6.36206515218611e-06
-1.43131257134348e-06
-5.52338849181403e-06
-1.73904117472407e-05
-6.08625216046893e-06
-1.47353219811857e-05
-2.15673677521638e-05
-5.85584528317073e-06
-1.18002524268794e-05
8.48576868252175e-07
-1.15618537559552e-05
-1.22306872171287e-05
-4.13404246548222e-05
-2.8041503982724e-06
-7.02906139695326e-06
-3.34746823359862e-06
-1.05918737903594e-05
-9.09792444011561e-06
-2.96868560833621e-05
-6.08081638856005e-06
-1.51457886450122e-05
-9.3757631616291e-06
-3.3666245852906e-06
-4.65233065775223e-06
-5.63189038603595e-06
-1.98084915679148e-05
-1.1834732389436e-05
4.12914430134247e-06
-3.66005254114308e-05
-2.41905627230243e-05
-2.08306694974267e-05
1.45134590565993e-05
-1.26786788045627e-05
-2.02931387330247e-05
-1.96236140155307e-05
-2.14710608749569e-05
-2.02697336432084e-05
-2.02530098163524e-05
-1.29051852744584e-05
-1.70638468750231e-05
-2.7675523646585e-05
-1.8618268032533e-05
-1.44152628869951e-05
-3.49643702718003e-07
-1.58513016882414e-05
-2.33443580794107e-05
-1.31242248295992e-05
-8.96391266970162e-06
-2.89241119942991e-05
-2.53901446026198e-05
-2.71989396390392e-05
-2.64082801800169e-05
-1.29789981020169e-05
-3.60197537792904e-05
-1.45875096456232e-05
-2.0624914155512e-05
-2.51361597952377e-05
-2.38692041419062e-05
-2.42317679375577e-05
-5.46404347333982e-06
-2.27322447920103e-05
-1.71682861960969e-05
-1.06807920329019e-05
-8.36745713953078e-06
-1.97859438651012e-05
-2.39466537524927e-05
-1.3843291152001e-05
-1.05221039588317e-05
-2.01884882078636e-05
-1.91223880907902e-05
-1.57105158170948e-05
-2.33275891506971e-05
-8.74125719431728e-06
-2.60027196770785e-05
-9.19918940958287e-06
-1.79415067624758e-05
-2.0869635678405e-05
-3.99968579911799e-05
-1.6003415096295e-05
-2.74133176491031e-06
-2.43204524190843e-05
-1.2160647434751e-05
-2.18790729151113e-05
-1.61109514880878e-05
-1.33428507184853e-05
-4.50930656244403e-06
-4.6309363206505e-06
-1.11638087363171e-05
-1.61304667146727e-05
-1.252546852186e-05
-3.68937607800876e-05
-2.5067589754675e-05
-1.3491561984789e-06
-1.60545264884307e-06
-1.05705756221469e-05
-9.47079631686133e-06
-1.23843444468812e-05
-1.35374390487275e-05
-1.14407987045562e-05
6.24607175957242e-07
-1.37585856608161e-05
7.28579593795093e-06
-6.19019752099936e-06
-1.4117684611479e-05
3.61652530063388e-06
-1.98729683811544e-05
-2.57021020219503e-05
-5.58913299988868e-06
-1.84494210074086e-05
-3.53021452138652e-06
-3.21262401324184e-05
-5.80504023782147e-06
-4.15966147458633e-05
-8.16154957471558e-06
-1.53464539943302e-05
-7.4041088310939e-06
-2.05023591005444e-05
-2.750131033387e-05
-1.62028866805866e-05
-1.95021203002999e-05
-1.55609809907242e-05
-2.59666246586524e-05
-2.3732599731747e-05
-1.42140709949666e-08
-1.8412183515061e-05
-8.12758870038424e-06
-1.30062746074994e-05
-1.33948942189715e-05
3.03826122227825e-06
-1.18623364129128e-05
-1.37560235002909e-05
-2.61059621173056e-05
-1.42809349132832e-05
-1.53128677285353e-05
-2.57386422261515e-05
-2.38108675190013e-05
-2.45584548242784e-05
-2.2779671907956e-05
-3.24169861975571e-05
-2.62946532148851e-05
-4.34803196497436e-05
-2.28020546502902e-05
-1.91483323524999e-05
-3.02489806698366e-05
-3.41571613849883e-05
-5.70090671394204e-07
-1.42980382419125e-05
-7.39166227664267e-06
-2.02267488908933e-06
-1.94724784060493e-05
-1.23279721145365e-05
-7.27142489390981e-06
-1.82488332173965e-05
-3.13709265049396e-05
-1.30048336701802e-05
-2.21160957050906e-05
-1.67663814605902e-05
-1.10951510902053e-05
-1.84153740092915e-05
-1.70400687493032e-05
-2.33401514777815e-05
-4.24069274960496e-07
-2.38117550916556e-05
-1.58571225579806e-05
-8.29284335699557e-06
-1.46342331196943e-05
-1.33195179030322e-05
-8.48568887678954e-07
-9.91990043802293e-06
-2.02036305868944e-05
-2.5810275411715e-05
-2.21635910455421e-05
-2.00249846190322e-05
-7.50863283214277e-08
-4.33668849596067e-06
-2.0300023269535e-05
3.00258124942172e-06
-5.12134971973953e-06
9.36498438615721e-06
-3.769436593552e-05
-2.59192050888148e-05
-2.05298367509259e-05
-1.90737915258359e-05
-1.7238548030666e-05
-3.12055316513353e-05
-1.73899528252433e-05
-1.48578306085083e-05
-2.07757691421024e-05
-1.44773179111153e-05
-1.46132527838478e-05
-1.24470222127361e-05
-3.90729085942246e-06
-1.12410600754653e-05
-3.0353683230546e-05
-2.35767370285981e-05
4.92358630838489e-06
-1.77327731677212e-05
-1.03377971888797e-05
-2.17069376556204e-05
-4.90360495445764e-06
-1.32440949707524e-05
-2.38137924129134e-05
-2.30021943958033e-05
-1.96260133642833e-05
-3.08025234220205e-05
-2.01639233413345e-05
-1.25507214972518e-05
-1.66946353091175e-05
-1.4754541921765e-05
-2.72637684437683e-05
-2.29391022813232e-05
-1.41138883138322e-05
-2.89342221354567e-07
-2.52400229330063e-05
-1.35023778916924e-05
-1.68841858771928e-05
-2.39981817683537e-05
-1.72116497853068e-05
-1.64916940155313e-05
-2.78081214144315e-06
-5.00719042506505e-06
-2.94939059813143e-05
-3.30451621296093e-05
-1.92281889974306e-05
-7.31125774058146e-06
-1.58904419537546e-05
-2.929033958463e-05
-1.00679340301774e-05
-1.83428726383537e-05
6.6659170044878e-09
-1.60629840635665e-05
-3.2147599933037e-05
-2.57640217797898e-05
-6.45466129383012e-06
-1.28655899590595e-05
-1.09418958408303e-05
-1.34402948870308e-05
-1.55829259666605e-05
-7.61935672665067e-07
-3.09880118404616e-06
-3.13744360774861e-06
-3.30649110622842e-05
-1.91680828741522e-05
-6.18714024651172e-08
-2.7625454666939e-05
-1.34376456430581e-05
-2.25464751321763e-06
-2.44676937512194e-05
-8.14734548252975e-07
8.48540892087891e-06
-1.1117396396187e-05
-1.08107785065829e-06
-2.31186247084309e-07
-8.97417218709925e-07
-5.74258633948079e-06
-1.71644188483814e-05
-2.20052086212737e-05
-3.43544869676173e-06
