# Supplementary material for: Research on computational propagation and identification of mine microseismic signals based on deep learning
Source: PLoS One. 2025 Oct 22;20(10):e0334641. doi: 10.1371/journal.pone.0334641 (PMC12543183; doi:10.1371/journal.pone.0334641)
Supplement: S10 Data — (ZIP) [file pone.0334641.s010.zip › 000101100001520.xlsx_0.txt_24.txt.txt]

-2.67500989549598e-05
-3.06622222206303e-05
-1.10012887193224e-05
-2.58979568837165e-05
-2.38749928659571e-05
-4.84439655517442e-05
-8.66942078495094e-06
-7.95111027940249e-06
-2.98464371662853e-05
-3.05219110457252e-05
-3.23891025896411e-05
-2.8538507037691e-05
-2.33816327338213e-05
-3.74324422666369e-06
-2.65685235972184e-05
-9.451822524768e-06
-2.39994623548809e-05
-6.55047430960856e-06
-1.41674050936422e-05
-1.57100860979133e-05
-1.50295469113498e-05
-2.32579509843628e-05
-9.36177146421309e-06
-1.51687113194157e-05
-3.2483449788083e-05
-5.27673248402208e-06
-4.12267847753197e-06
-2.86743374437816e-05
-2.03568824927813e-05
-1.0307640808041e-05
-2.61918441323305e-05
-1.39345216956591e-05
7.16081029636374e-06
-1.15283745793361e-05
-1.59918009957912e-05
4.63609893352877e-06
-3.55978522863592e-05
9.84600914829396e-06
-7.06914444396201e-06
-1.14878765009735e-05
-1.36028975518584e-05
-1.3616738416184e-05
-1.8707642585067e-05
-4.35018602309068e-06
3.04712550533731e-06
-1.29846447516506e-05
-1.94161975191261e-05
-1.03200712776265e-05
-2.55965251968093e-05
-2.72040124875226e-05
-5.32604390806295e-06
-1.5512755975512e-05
-1.97342216748983e-05
-4.58504363769894e-05
-8.98852601242058e-06
-1.16790678787541e-05
-3.39771634283885e-05
-2.3970089656183e-05
2.16354663637153e-06
-2.54102405684523e-05
-6.7453537229336e-06
-1.56843591934271e-05
-1.675990610109e-05
-5.18250112359957e-06
-2.65429417036692e-05
-2.75622837635496e-05
-1.28493001574588e-05
-3.57282431531377e-05
-1.14082604122765e-05
-1.3721984353343e-05
-1.1663581384042e-05
-2.19776005304485e-05
-1.94386307677155e-05
-2.23270027165847e-05
-1.81240523034676e-06
-3.0119105298653e-05
-2.89385780662494e-05
5.40818179486225e-06
-3.47114046171844e-05
-4.13641696486038e-06
-1.16699820674829e-05
-3.81145035009262e-05
-1.81978941611186e-05
-1.54397800865529e-05
-1.37164449208308e-05
-2.39864509786591e-05
-1.72988330635206e-05
-1.72054050349842e-05
-3.76663632528138e-05
-1.9366832995209e-05
-2.10509010433443e-05
-2.23491360287419e-05
-1.7955957980449e-05
-1.20632500797263e-05
-1.38812851816008e-05
2.56342142678055e-06
2.26642950137368e-06
-3.36833219793912e-06
-2.75456063583063e-05
-1.49654906861765e-05
-1.30450587986743e-05
-2.08975717796485e-05
-1.48425357140592e-05
-3.29223920062542e-05
1.51139006224499e-06
-1.88160870145753e-05
-2.67759072973596e-05
-1.30378586781159e-05
-1.31261458132294e-05
6.68143834166322e-06
-2.37308260848206e-05
-1.08349760555228e-05
-1.22946085770161e-05
-7.39978881717837e-06
9.58772924364667e-06
-1.16047719378319e-05
1.31724454123498e-06
-1.60624582320048e-05
-1.66167436979206e-05
7.87860673262367e-06
-1.91984833334898e-05
-2.41266128282506e-05
-1.15407638044383e-05
-1.03977136063731e-05
-2.49127096809326e-05
-1.72568849449342e-05
-1.4328882709848e-05
-9.83469203950411e-06
-1.8504176136254e-05
9.21420173507819e-06
-2.61430831733412e-05
-8.88487121869382e-06
-2.11541145507199e-06
-2.59121909587575e-05
-8.98487028041504e-06
-2.06392614552782e-05
-2.63164149689775e-05
-2.3314024922593e-05
-2.26364266466707e-05
-2.45004599543024e-05
-1.29543726316447e-05
-2.31988399371149e-05
-1.91572813868572e-05
-1.15932269781894e-05
-1.65884799192636e-05
-2.70626918323544e-05
-2.40278826055612e-05
-1.14869968368658e-06
-1.95545758600138e-05
-1.26214270084263e-05
-9.69338878701612e-06
-1.86196769026421e-05
-4.2415354692621e-05
-2.77773727428475e-05
-3.01262912576501e-05
-1.44577809863216e-05
-2.73054165851437e-05
-1.86603424920316e-05
-3.53628462557271e-06
-3.89638936376785e-06
-2.11112222002525e-05
-3.12829013699548e-05
-2.72518905535615e-05
-5.17775062671887e-05
-2.81528285538772e-05
-1.61224326042396e-05
-3.01973779824447e-05
-1.01959438815946e-05
-4.0055548628864e-05
-2.0419165184621e-05
-2.04086253694069e-05
-2.13865249718806e-06
-1.79884797368119e-05
-2.21695473721063e-05
-2.19202962906365e-05
-2.25830929167247e-05
-2.58281908203333e-06
7.52217590216357e-07
-1.92653049872591e-05
-1.62206607890181e-05
-7.05114982725128e-06
-2.62180377959001e-05
2.6722000051839e-07
-2.48947248048025e-05
-1.00636832419413e-05
-1.33240072876225e-05
-2.15841131374109e-05
-1.8852673280495e-05
-1.18942475343507e-05
-9.02849299076492e-06
-1.48909709274708e-05
-1.74424620800428e-05
-1.57826980520645e-05
-1.8837055367202e-05
-1.57201745688152e-05
-2.71907920721185e-05
-7.60542243616543e-06
-1.29843223264763e-05
-6.40162169191941e-06
-1.0649087438769e-05
-1.27693548447601e-05
2.92946662449066e-06
-1.34501626281576e-05
-1.145317555166e-05
-3.03676730849573e-05
-1.90113937815176e-05
-9.83186521763372e-06
-2.67592323780064e-05
-1.57226472306166e-05
-2.39085621351828e-05
-1.00758858235427e-05
-9.96529802521975e-06
-1.43647475156804e-05
-1.33884787777064e-05
-2.06670913321081e-05
-2.03144361359715e-05
-2.3316434135808e-05
-1.53875655497543e-05
-6.27987807614518e-06
-1.55195674666502e-05
-2.89421994801242e-05
-2.22644468101654e-05
2.04885834511917e-07
-1.12242680793856e-05
-2.49048695101376e-05
-2.76917532281829e-05
-4.52500404245289e-06
-1.78558987947126e-05
-2.57340775916321e-05
-1.38510710110772e-05
-2.79953131306745e-05
-1.25044890321656e-05
-2.13522279007518e-05
-1.76450532473418e-05
-1.59880417528819e-06
-2.28534434950021e-05
-1.36879078605467e-05
-1.58773612896783e-05
-2.70522792518883e-05
-2.0515949747425e-05
-1.40974977359432e-05
-2.28350137779993e-05
-1.85060277524093e-05
-1.14092237102348e-05
-5.22909427532696e-06
-1.7504019699436e-05
-9.92138631187945e-06
-1.48752543190416e-05
-3.36344914068709e-05
-3.41832743774206e-05
-7.85510827836889e-07
-9.18796077549896e-06
-3.32272713883921e-05
-1.50956901089581e-05
-5.53222487177895e-06
-1.3241822042046e-05
1.15030534788482e-06
-8.00861094918504e-06
-3.31776583164222e-05
-4.16613023802756e-06
-3.53677723518528e-05
-1.71241400506616e-06
8.01193419803029e-06
-1.75889175659411e-05
-2.02252718328692e-05
-1.82100959315662e-05
-2.17715251976108e-05
3.87846896094272e-06
-5.59627163366438e-06
-2.38795500334709e-06
-2.44132286073062e-05
9.484020887789e-07
-1.06170896569603e-05
-1.53985286132722e-05
-1.75629009478657e-05
-2.07461746994483e-05
-1.95939776979367e-05
-2.9086056130544e-05
-1.19691795667543e-05
2.57715868980626e-05
-4.63430094588377e-06
-1.60365606653953e-05
-5.00974598892284e-06
9.41388246892897e-07
-2.90083813842285e-05
-1.00959534940749e-05
-2.20256831358948e-05
1.56678451847021e-05
-1.93174295561175e-05
-1.71030651616256e-05
-1.96526488329322e-05
-1.15805267646764e-05
-1.56240081974712e-05
-2.08962753523604e-05
2.47880135122265e-06
-3.29464629426445e-05
-1.86796689134596e-05
-7.44049443135999e-06
-2.75059225346275e-05
-1.58775740533874e-05
-8.34993907527566e-06
-1.25430342134963e-05
-1.71297111265506e-05
-1.7831807497665e-05
-3.40355927891743e-05
-1.97355591088629e-06
-1.18429791313541e-06
-3.11613838783093e-05
-2.04935162065491e-05
-1.06889444918756e-05
-4.04389460716058e-05
-2.05960890429441e-05
-1.09301273725277e-05
-6.24179691507912e-06
-1.1019131509107e-05
-3.29924413110704e-05
-2.06983358365563e-05
-1.96640421813293e-05
-2.33275906542029e-05
-1.69082901559763e-05
5.16311956180026e-06
-2.80401625793789e-05
-1.01515970212139e-05
-1.61416101266675e-05
-1.1650202491223e-05
-1.03648369980156e-05
-1.64777844781084e-05
-2.43563520336858e-05
-1.16486775300227e-05
-8.90360193801004e-06
-1.60105868485924e-05
-1.55406534320452e-05
-1.67255967418957e-05
-1.5451085220626e-05
-1.66921697795211e-05
-1.55592255461729e-05
-2.06768701380091e-05
-1.17145213963443e-05
-2.76129427841407e-05
-2.01461987664953e-05
-2.0875625198354e-05
-1.76640390805681e-05
-2.90458888538457e-05
-2.88783082991104e-05
-7.93245273559022e-06
-1.42578701112113e-05
-1.25060029566575e-05
-1.27000480902392e-05
-2.61490265470862e-05
-1.23609310276652e-05
-1.97054880959064e-05
-7.6276478266131e-06
-1.1081352703907e-05
-1.48562379888964e-05
-2.36390487979343e-05
-1.93054293821483e-05
-8.65483269531249e-06
-2.25224204960415e-05
-1.86240507958363e-05
-2.57094551664379e-05
-1.24876195252251e-05
-4.93159235752421e-06
-3.61835291618266e-05
-1.53894560494757e-05
-1.59728397940507e-05
-1.51856768393857e-05
-2.21574223490394e-05
-1.32687985006958e-05
1.08296793091658e-05
-1.88841273834673e-05
-2.18632724350538e-05
-2.2881571921039e-06
-1.53327828153358e-05
-2.22574938736293e-05
-1.3289703426471e-05
1.32415301817526e-06
-3.06341003701074e-05
-7.78537475110842e-06
-1.91557001205586e-05
-8.64619060532487e-06
-1.00788694685039e-05
-2.72480365235562e-05
-3.09802558335491e-05
-4.50222429954912e-05
-1.34526192229059e-05
-1.90321923876185e-05
-8.08136091386261e-06
-1.62347764651277e-05
-1.45434422762806e-05
-2.5822857629605e-05
-2.80555872248024e-05
-1.92435932338249e-05
-2.13063577582253e-05
-1.77434989082568e-05
-2.93191753589672e-05
-9.81896043302879e-06
-1.87151229801438e-05
-2.70425883684562e-05
-9.45447908390272e-06
-2.98045645850613e-05
1.3835329557847e-06
-1.96314378536312e-05
-2.02857471099758e-05
-1.67088034251985e-05
-2.1073760318169e-05
-1.0260458773205e-05
-2.13625541562676e-05
-2.00759039924186e-05
-1.49616212007063e-05
-6.90081630021151e-06
-2.26065395388248e-05
-1.88289960063217e-05
-3.20956936885489e-05
-1.86088409445923e-05
-2.10953552469165e-05
-1.43181175940985e-05
-7.51684061367728e-06
-1.69160343545477e-05
-1.08943046655629e-05
-1.69684722568119e-05
-1.2312023392035e-05
-1.43541692358616e-05
-1.53868514588827e-05
-2.85117563829388e-05
-1.34344619834876e-05
-1.5148439823887e-05
-1.98455070987793e-05
-1.40296768186927e-05
-1.44445956166124e-05
-9.49090113447415e-06
-8.21215551187695e-06
-2.87045666336381e-05
-2.6011325907284e-05
1.39247200655088e-06
-3.46267249121805e-05
-1.40865659741956e-05
-1.22073687996485e-05
1.0877098098818e-05
-7.4424267969584e-06
-2.61466484223178e-05
-1.27595873471733e-05
-2.03776071627458e-05
-3.70753238271039e-06
-2.25915507079913e-05
-1.67913633027918e-05
-9.15782205212915e-06
-3.43226502591054e-06
-1.50100221966797e-05
-2.00640859587298e-05
-1.71832563766275e-05
-1.64258896804174e-05
-2.68480485894022e-05
-2.33157794727384e-05
-1.18936198025123e-05
-1.407474685499e-05
-2.50159088492502e-05
-1.54222304500645e-05
-2.65280753995342e-05
-2.0879279325597e-05
-3.98345273613973e-06
1.9244997850429e-05
-1.44993586757677e-05
-2.59618070034086e-05
-1.84769513411791e-05
-4.39348544750963e-07
-1.51176473280506e-05
-8.52352032439193e-06
-2.60369044075525e-05
-1.14901925908602e-05
-2.52471823968772e-05
-3.07874641583869e-05
-2.46043841103417e-05
-3.07456819466723e-05
-1.08792923944861e-05
-2.10353314705427e-05
-1.58299310699257e-05
-7.75514871052044e-06
-2.10476299284515e-05
-1.50499353965194e-05
-2.25212950083538e-05
-2.10865671992034e-05
-1.69828533855166e-05
-2.96452733919436e-07
-2.50814012444958e-05
-2.53967685650418e-05
-2.57746624450768e-05
-1.30793609789602e-05
-2.08101063802595e-05
-3.60838219744235e-05
-1.91084854127668e-05
-2.53873264880237e-05
-1.40482388277656e-05
-1.36109788358608e-05
-1.57250646728215e-05
-1.93704241851998e-05
-1.88432951043215e-05
-6.35041059391009e-06
-1.89267037447515e-05
-1.8662231983801e-05
-7.47064682169131e-06
-5.94833907748012e-06
-1.95327207419173e-05
-1.15174980268476e-05
-2.83741409898638e-05
-5.4420874884408e-06
-3.71326077414251e-06
-2.58315486629443e-05
-1.4531594584602e-05
-2.00535399644289e-05
-1.15885427986079e-05
-2.95735449271739e-05
-1.60835869195867e-05
-1.75596542889635e-05
-1.94051805679202e-06
-1.37486292722734e-05
-1.37400253292849e-05
-2.72367197779733e-05
-2.53179323983815e-05
-2.31701783812205e-05
-2.85474626738441e-05
-1.39288181638861e-06
-1.83616633730518e-05
-1.51372883590457e-05
-1.60367367871085e-06
-1.53006570564237e-05
-6.68422927492404e-06
-2.92251612054073e-05
-1.51492473995076e-05
3.11671906239635e-06
-2.64991959970518e-05
-1.73835138303229e-05
-1.76550620448403e-05
-1.95576781269646e-05
-2.47227239791492e-05
-1.0277036396825e-05
-2.98520464456532e-05
-1.92892085779623e-05
-1.98162638461816e-05
-2.33565064133648e-05
-2.84890011088199e-05
-1.25921313807963e-05
-1.23251742419983e-05
4.63663655003936e-06
-2.47507666806567e-05
-1.57408875582636e-05
-1.00018207042012e-05
-1.56484182740005e-05
-2.21800752475973e-05
-3.88494123920356e-06
-2.7641637440642e-05
-2.51543794808756e-05
-2.79615470568809e-05
-2.17895967968955e-05
-3.15901064921605e-05
-7.07331309187223e-06
-1.67746067255341e-05
-2.42944666949835e-05
-2.78180286299468e-05
-1.12903024451157e-05
-3.21501657098185e-05
-1.95007208363655e-05
-2.65589445398814e-05
-2.48178161614123e-05
-1.35401031152399e-05
-1.09596963530121e-05
-3.41471392979499e-05
-1.42227118917357e-05
-2.19316609954554e-05
-3.15337547729312e-05
-2.57010733376769e-05
-1.81968026319545e-05
-2.91613622953245e-05
-2.851661468505e-05
-1.91533031314728e-05
-2.092324749436e-07
-9.30768115346566e-06
-1.26178403634803e-05
-4.25816965888586e-07
-2.37254739981514e-05
-3.20110408053292e-05
-1.4956057559087e-05
-1.90457853629152e-05
-2.20015227478607e-05
-1.3624736389724e-05
-1.41749929618438e-05
-1.09205136738801e-05
-2.57514845965817e-05
-1.86020638919429e-05
-1.0872015350246e-05
-1.3388100973117e-05
-1.93741508819365e-05
-9.46236681664012e-06
1.01474364055161e-05
-2.11999020507743e-05
-7.35725261136685e-06
-1.75530767271858e-05
-4.05544608450283e-05
-7.70543385044904e-06
-1.46261655736685e-05
-1.86287500797693e-05
-1.02663451681601e-05
-2.59646705808509e-05
-2.99010539293797e-05
-2.40218492915712e-05
-9.47194424891442e-06
-1.86082411083502e-05
-1.84520442241537e-05
5.55603840317629e-06
3.64001931971065e-07
-1.76531564120388e-05
-1.86166518595791e-05
-1.50155993839599e-05
-1.70786663090891e-05
5.27279073639476e-07
-8.14213390610028e-06
-2.15840458946813e-06
-1.36686659063587e-05
-5.90432664543033e-06
-3.03126041101052e-05
-1.2413075829436e-05
-2.6469176375336e-05
-1.45379429939611e-05
-6.59732533883948e-06
-5.89368269137193e-06
-2.76971586488353e-05
-2.68745629180658e-05
-1.56371965762936e-05
-8.39968356506356e-06
-3.28679547928033e-05
-1.43281751418676e-05
-2.51628650685006e-05
-1.58867306541288e-05
-2.64428096059728e-05
-3.13708569882158e-05
-2.289653099722e-05
-9.29846317164294e-06
-2.97274376804577e-05
-1.65080828961958e-05
-2.53274807208052e-05
-2.76099625542549e-05
-2.81767566880012e-05
-1.02816743171869e-05
-1.99138349295434e-05
-2.52822843339057e-05
-1.8563951106636e-05
-2.94886216895258e-05
-3.47603014144833e-05
-1.90520619379162e-05
-1.07958748257751e-05
-1.18520490300528e-05
-2.38597599328951e-05
-2.15599210523994e-05
-6.41178500508118e-06
-2.07486106984869e-05
-9.28546024475007e-06
-3.07564762971754e-05
-7.08397081912501e-06
-2.2034127962435e-05
-3.48328928575311e-05
-3.68008268396514e-06
-2.27491397239465e-05
-2.31035736808781e-05
-1.87593452747002e-05
-1.88755690333999e-05
-2.11843732701364e-05
-7.96072218333653e-06
-1.39010961845616e-06
-2.81252684933867e-05
-5.7565034056679e-06
-2.3560345643921e-05
-3.64295266883754e-05
-2.63424575429636e-05
-3.1032369564009e-05
-5.67467957799747e-06
-1.10039294883509e-05
-6.85579192425386e-07
-1.22599889585105e-05
-1.83770422165507e-05
-4.65721204021709e-06
-1.78502434311694e-05
-1.10099564381028e-05
-1.63110829617564e-05
-1.83582885613821e-05
-2.19081198065363e-06
-4.33351321936476e-06
6.97362822086953e-06
-4.82067736088053e-07
-1.09421679634627e-05
-1.45844410830153e-05
-2.59322014624958e-05
-7.8351524032428e-06
-1.16035672481954e-05
-2.27612289568682e-05
1.57418137979918e-05
-6.88904208368473e-06
-8.6658994273723e-06
-6.08017110503147e-07
-1.22830936067911e-05
-5.6099714648723e-05
-6.9652315779601e-06
-6.84549299389161e-06
-1.67982876863428e-05
-2.69435470892586e-05
-3.29832684824475e-05
-1.32456586441822e-05
-1.28392448688408e-05
-1.84833368536016e-05
-1.79777068173705e-05
-2.35590591034775e-05
-1.3694550883368e-05
-2.73296233693371e-06
-5.11725241180449e-06
-5.38332143995393e-06
-1.95367969754963e-05
-1.24255043847373e-05
-2.58505375133094e-05
-3.07293234896874e-05
-2.59105583179037e-05
-3.80784976435445e-05
-2.75351356883916e-05
-2.41373064090399e-05
-2.68961627564221e-05
-2.37636153070308e-05
-2.84564713987534e-05
-2.56785910886506e-05
-1.66496228565987e-05
-2.063291006945e-05
-1.70038264728324e-05
-3.05491936866743e-05
-1.69179206937758e-05
-2.19309270072135e-05
-1.1707223550767e-05
-6.03903246285409e-06
-2.75935949174678e-05
-6.20652399460037e-06
-2.99364005238396e-05
-3.38191679249572e-05
-3.21221133042353e-05
-7.47878577538127e-06
6.0441538163357e-06
-2.51789347598123e-05
-2.2373279647888e-05
-1.92736470006546e-06
-2.66001569380826e-05
-6.3877059722232e-06
-2.12201317812274e-05
-1.98291592574902e-05
-7.25869957458933e-06
5.00098111990796e-06
-5.50644330802877e-06
-1.3070013440935e-05
-9.48273439542377e-06
-1.13774786228211e-05
-2.47701541107274e-05
-7.75119335816698e-06
-3.51073430239506e-06
-1.48850831099492e-05
-2.15619719034742e-06
-1.78263238480704e-05
-1.3587849199706e-05
-1.72622876260458e-05
3.67724618460692e-07
1.31384536693232e-06
-1.61932544825212e-06
-1.64279865740715e-05
-1.58465229218767e-05
-1.59105622128296e-05
1.92388956988403e-06
-1.48059433252059e-05
-2.37676344361722e-05
-7.78904660537719e-06
-4.74191890375289e-06
-1.55231616561636e-05
-9.99857068583992e-06
-5.61710301551447e-06
-9.52744358275078e-06
-4.93520645789591e-06
-1.08325282045663e-05
-2.33552854478102e-05
-1.25080309058684e-05
9.47360186872791e-07
-9.18480334578937e-06
-4.29941348783886e-06
-2.23538108028155e-05
-1.83465643031654e-05
-1.94858969372075e-05
-1.38441906538817e-05
-3.49366707792255e-05
-1.53753038353179e-05
-3.37896059533307e-05
-1.56453513375549e-05
-3.28195477226561e-05
-2.56479376053129e-05
-1.6146631157531e-05
-1.97765653246368e-05
-2.07244764922834e-05
-2.3279361801629e-05
-1.98952764355993e-05
-1.43267360328566e-05
-1.05849516918466e-05
-9.15649245586061e-06
-3.16059625678589e-05
-9.32128241770246e-06
-4.79449758393115e-06
-2.24658379402673e-05
-8.4897339783656e-06
-2.11582129503591e-05
-1.135201388912e-05
-1.11471096670185e-05
-3.73148780274629e-05
-1.2705760322931e-05
-1.7701613616086e-05
-1.95258897176921e-05
-1.15144545290861e-05
-2.09889455916434e-05
-2.9163872720719e-05
-3.85637341176345e-05
-2.12000946366585e-05
-1.62079248185622e-05
-2.82407207752974e-05
-3.97702916387068e-05
-1.65990447930609e-05
-2.20975557705891e-05
-1.44972562313591e-05
-2.80412542968599e-05
1.6263878315957e-06
-1.84616157295944e-05
-1.69991779722621e-05
9.55732780577637e-07
-1.1611204178188e-05
-2.27714384363035e-05
4.11813763889264e-07
-6.17134319398889e-06
-1.96163714490051e-05
-6.85811314806456e-06
-1.95291311414613e-06
-4.58724235066946e-06
-2.26403238573904e-06
-7.44607702034119e-06
-1.46638038637323e-05
-2.06593784017178e-05
-3.4492706489392e-06
-1.09231403098627e-05
-2.97125585056781e-05
-2.03943954071242e-05
-7.9857299869346e-06
7.04124638310641e-06
-3.87553210337909e-06
-2.02567726019589e-05
-2.00593110333609e-05
-4.86396578624368e-07
-2.01748881833074e-05
-3.40773754590761e-05
-7.94781855616834e-06
-1.28744575920107e-05
-3.10933296592079e-05
-1.67317850882744e-05
-7.57068785278966e-06
-1.44643418673962e-05
-6.29810033952072e-06
-1.46887163168998e-05
4.6808508985695e-06
-4.32686373378005e-06
-1.03625098068351e-05
-9.76055111490487e-06
-1.74769428635799e-05
-3.474330342187e-05
-3.38699830656473e-05
-2.25904219537393e-05
-2.20401382028712e-05
-4.03305825269646e-05
-1.1525898161243e-05
-2.22376004312032e-05
-2.1866909312764e-05
-1.94413888208233e-05
-1.90560909012282e-05
-2.24543450525203e-05
-2.47911708047677e-05
-1.88863990402569e-05
-1.7283501379048e-05
-3.32764821590289e-06
-3.09899689688113e-05
-2.07402986801293e-05
-2.16566968637507e-05
-2.48016834590681e-05
-2.1751569053016e-05
-2.31058261335462e-05
-1.87259612035042e-05
-1.67942604100938e-05
-3.65817214150184e-06
-3.04215616480433e-05
-2.51231534243445e-05
-1.89342472287406e-05
-1.35631691259286e-05
-1.69540248152088e-05
-5.8485053186361e-06
-3.94263121104594e-05
-3.66033961166922e-05
-2.50112692514549e-06
-1.09153813290448e-05
-1.29806181731598e-05
-2.47911028160884e-05
-3.57047315473074e-06
2.10367526172395e-05
-1.62497030153104e-05
-8.80686798817814e-06
-1.64946782797076e-06
-6.22550026084264e-06
-1.46484093767414e-05
-1.09376289020477e-05
-1.54199176381597e-05
-4.55688333464663e-06
-1.54602149983789e-05
-1.80578130962345e-05
-1.30806508319635e-05
-1.06964597967222e-05
-1.67336166234602e-06
-1.07946785886079e-05
-2.12217169486227e-05
-3.0354402018557e-05
-5.00194885807444e-06
8.48708622556443e-06
-3.00053206599262e-05
-5.899244009901e-06
1.96883350352972e-06
-1.49804337445674e-05
3.91826374246047e-07
-1.468740209641e-05
-1.18777774822918e-05
-1.12141754253514e-06
-2.05728691361857e-05
-1.36985125644313e-05
-3.28033686376433e-05
-2.63496462819364e-05
-9.18831651087243e-06
-1.66225835335775e-05
-7.04628624378901e-06
-1.04975234382228e-05
-7.65630824692961e-06
-6.05949888909356e-06
-1.60511073021656e-05
-2.72468977668559e-05
-2.92970285783207e-06
-2.46189612713258e-05
-1.7778102552997e-05
-1.99605880238316e-05
-2.06630153270053e-05
-9.82112916357745e-06
-2.59797815341358e-05
-2.00893109121224e-05
-2.71644329771257e-05
-2.69015769449249e-06
9.78184240178795e-06
-1.58542435187751e-05
-2.32184473845636e-05
-1.43518794633031e-05
-1.61184198900561e-05
-2.81596211130663e-05
-2.13682610864545e-05
-1.56603811211124e-05
-1.59098753345017e-05
-2.73182155202682e-05
-2.17012286126365e-05
-3.78404706774563e-05
-1.20852475630674e-05
-1.59599028292743e-05
-1.86878324743628e-05
-1.54518289600577e-05
-1.78874896970326e-05
1.05741727799169e-06
-1.98478144494815e-05
-1.55572441584513e-05
-1.9329570307827e-05
-2.09384701668862e-05
-1.7485482870093e-05
-1.25893092749491e-05
-2.21685028459365e-05
-2.02720393585711e-05
-1.75238401316744e-05
-2.89751765809019e-05
-2.27243711264537e-05
-2.46269049309487e-05
-1.82710649191618e-05
-7.45961493078541e-06
-1.92538039748165e-05
-2.88262182222865e-05
-9.96791531481293e-06
-1.54113634288217e-05
-1.60989884751417e-05
-5.5702627939285e-06
-2.31091493910669e-05
-1.90642224808802e-05
-1.89792983630724e-05
-1.6618057043059e-07
-2.15731328487794e-05
-8.65514071602369e-06
5.56275878964188e-06
-2.62282093554626e-07
-1.50307736958479e-05
4.38943087507336e-06
-3.70763618928953e-05
-1.96489256295194e-05
-1.32708605987302e-05
-5.34647519218616e-06
-4.03787523023e-06
-2.95730821202037e-05
-3.82626089202287e-06
-1.70070203099884e-05
-1.85082840804696e-05
-2.44943775206892e-05
-3.64821384836313e-05
-1.173728508898e-06
-2.58488650651873e-05
-1.03289731468123e-05
-4.07161777730693e-05
-1.18422014453657e-06
-1.99959412053696e-05
-9.35165151180092e-06
-1.81316806758869e-05
-2.46179200812355e-05
-1.38261802073088e-05
-2.27091698661983e-05
-8.87665055762294e-06
-2.21784301185874e-05
-1.62206031609117e-05
-2.23826966013463e-05
-2.6061044060314e-05
-1.28898530706338e-05
-1.87050093516989e-05
-2.48103764694295e-05
-2.99723181915036e-05
-1.35294326060773e-05
-2.38954148678174e-05
-2.7984838073145e-05
-7.94686041777117e-06
-9.7304961950875e-06
-3.37613253151251e-05
-2.30219290277511e-05
-2.83914139537806e-05
-8.89406840156928e-06
-2.1155382284978e-05
-2.54236340690348e-05
-1.15536717599846e-05
-1.19590076648244e-05
-2.42552664153484e-05
-1.37341569582286e-05
-2.87444535615367e-05
-3.09535457040987e-05
-2.05432078455739e-05
-8.43888267883593e-06
-2.65784433030121e-05
-3.29014594591775e-05
-2.29896378307034e-05
-3.98531879543563e-06
-1.19260865769743e-05
-1.6396810772025e-05
9.9551208481441e-06
-1.11610371964794e-05
-3.8157811705708e-05
-1.56777737006352e-05
-2.71300845682743e-05
-3.12932846062687e-05
-3.04521436026574e-05
-8.8772687843329e-06
-5.43775898789276e-06
-1.12990853698403e-05
-1.35229074842456e-05
-2.86889826293141e-05
-1.72954386175684e-05
-1.83326857575366e-05
-1.54212154821532e-05
-1.12082992741134e-05
1.13785048391492e-05
6.66640529443656e-06
-1.24121148926673e-05
-3.22865869071343e-05
-1.84020891496048e-06
-7.6634222874691e-06
-1.02148494892246e-05
-1.10385380899133e-05
-1.94195418301008e-06
-1.12928650525056e-07
-1.97499297222173e-06
-1.72417634805373e-05
-3.21782594184068e-05
-2.35495018463868e-05
-6.14783024215869e-06
-1.57557003393641e-05
4.40657973614329e-06
-1.58614911353496e-05
-1.82872299381097e-05
-1.23985768877939e-05
-1.69115353093605e-05
-5.03080537193272e-06
-1.96805001126528e-05
-1.50967520526639e-05
-2.43770505402877e-05
-4.21903121292088e-05
-8.04554719509539e-06
-1.07645117214624e-05
-2.56998299931306e-05
-2.3135401179593e-05
1.60678038773879e-05
-1.24965837643088e-05
-2.90575041185046e-05
-2.29896163707496e-06
-1.29325257273762e-05
-7.70050882206044e-06
-1.73348706923042e-05
-8.93216312791956e-06
-2.10901877396535e-05
-3.33759404759635e-05
-1.77618452051394e-05
-1.76291438269957e-05
-3.03010251361081e-05
-1.20703163011372e-05
-1.62879241383666e-05
4.22380358731108e-06
-1.36928242124012e-05
-1.6781226055759e-05
-6.46673885313659e-06
-3.44146867146444e-05
-2.95097786337689e-05
-3.1139637693502e-05
-2.348088812657e-05
-1.88187463767109e-05
-1.84121618044393e-05
-1.70352630921988e-05
-2.1970117701432e-05
-1.64216730871915e-05
-5.43146082224568e-06
-2.14684047994165e-05
-1.21277611219413e-05
-1.19787050935817e-05
-1.14561816783979e-05
-1.35943272905372e-05
2.66130112789986e-06
-1.21153784714536e-05
-5.47249421204701e-06
-2.52452646859749e-06
-1.08449894974037e-05
-2.1227243013245e-05
-1.513880013887e-05
-2.12237723214395e-05
-4.58886154117721e-06
-1.69755520832957e-05
-1.43927202122115e-05
5.0255591284085e-06
-2.62094621637386e-06
-1.60721632465885e-05
-1.22951114227596e-05
-2.74851196450747e-06
-6.04280634567184e-06
-1.6500723992495e-05
-1.67477006310581e-05
2.2008859775502e-06
-1.60797919492533e-05
-1.95034858211481e-05
-3.72637974214617e-07
4.86678431919857e-06
-1.1647590519047e-05
-2.04306767320304e-05
-2.22009633517376e-05
-9.94549492178132e-06
-7.50427816275556e-06
-2.02755992883048e-05
-7.50668076637049e-06
-6.86067144446591e-06
-1.64941629220452e-05
-1.57354025540942e-06
-1.2275395317663e-05
-1.35885296329067e-05
-1.6351621253249e-05
5.37496866971087e-06
-2.03272979638763e-05
-8.28475487297071e-06
-4.07200609407234e-06
-2.85116053067521e-05
-8.62844438289609e-06
-1.92570409946649e-05
-1.08693657466853e-05
-1.12768256786754e-05
-1.61671629991554e-05
-1.66530801163336e-05
-2.59880766362017e-05
-2.00291646288489e-05
-9.1640031634048e-06
-1.05876978755149e-05
-1.49261531175742e-05
-3.58102820551019e-05
-3.50434431401984e-05
-1.84268751306717e-05
-1.26967305421153e-05
-5.45334417557901e-06
-2.1276979793862e-05
-2.88696745288857e-05
-1.32184777252982e-05
-2.22703653647685e-05
-1.22384308654518e-05
-1.71354234974145e-05
-1.79522624587076e-05
-2.96448671207377e-05
-2.21887988120861e-05
-2.06504321183265e-05
-6.24208445714873e-06
-1.12755511189884e-05
-2.14444146025931e-05
-2.52780884577579e-05
-3.32995797538273e-05
-3.26661760156243e-06
-5.55100026327375e-06
-7.18454551620918e-06
-3.2322819953221e-05
-1.59714330903654e-05
-3.15647685455946e-05
-1.59401628746659e-05
2.93905379249511e-07
-6.16577160035397e-06
-4.63765253463451e-05
-8.95324989269759e-06
1.12186051261033e-05
-1.27420483820136e-05
-1.79558281477793e-05
-1.08509732141173e-05
-1.2018096081622e-05
-1.28938633633444e-06
-4.99669536536535e-06
-1.93973464939382e-05
9.25452854392173e-06
-1.48612348361699e-05
-1.94895283961402e-05
-1.31894846302548e-05
4.09060144415087e-06
-1.0992105068494e-05
-1.73463453160753e-05
-2.50958956207453e-05
-1.36824459975251e-05
-5.07188753343928e-06
-3.59857309587358e-05
-4.60283966809655e-06
-7.83560104812157e-06
-1.54606242715701e-05
-1.47120491833773e-05
-2.55781692084574e-05
1.51687364612431e-06
-1.40053120126367e-05
-2.38123752707789e-05
-2.32525402041589e-05
-7.60398432430586e-06
-1.71868698236281e-05
-2.40155406169748e-05
-1.91941625009359e-05
-3.42719793963042e-05
-1.47253211918692e-05
-2.04175379173556e-06
-2.00280809765232e-05
-2.48441045843398e-05
-3.14398816515243e-05
-2.89488023090725e-05
-9.18070892799606e-06
-1.90311603728041e-05
-3.14660457409386e-06
-1.43451265940898e-05
-2.63963693931562e-06
-2.46604914895243e-05
-1.64292260724917e-05
-2.296325942353e-05
-1.17450260388585e-05
-2.68762881095189e-05
-1.04433038733695e-05
-2.57006321520866e-05
6.64598899288847e-06
-3.5063234560155e-05
-2.58286572002414e-05
-1.28757861391301e-05
-1.23333186848375e-05
-1.34759483266659e-05
-4.26623136402954e-05
-2.12257904562049e-06
-3.00374597076629e-05
-1.23912272373488e-05
-1.96472878629502e-05
-1.64995937396809e-05
-3.24230550837367e-05
-1.22182577735872e-05
-3.61467482650905e-05
-3.05914705006185e-05
-1.22738441650488e-05
-5.22101504552878e-06
-1.07983809074199e-05
-3.02274397385996e-05
-3.29023282606174e-05
-1.4208401490126e-05
-1.62009137726797e-05
-1.24282609316468e-05
-1.19268543040692e-05
-1.96545016453664e-05
-1.54613478444301e-05
-8.69727958562947e-06
-1.87986481870723e-05
-6.92411500424809e-06
-2.28078267556573e-05
-1.78476468363796e-05
1.81875813677034e-06
-1.24809828942477e-05
-2.25593275275593e-05
-1.73717400292586e-05
-1.53371928781423e-05
-6.650901269679e-06
-8.84049588466021e-06
-2.76832360387177e-06
-7.74667729192729e-06
1.04349878445938e-06
-5.3956398192353e-06
-7.88803515285224e-06
1.90692512643812e-06
-2.00543597647137e-05
-2.65014017123934e-05
-8.1401714847055e-06
-1.65626211329431e-05
-1.67888792544782e-05
-9.3805172101615e-07
-1.1892645137206e-05
-3.30157756484989e-06
-9.16048784266941e-06
-7.34240543102011e-06
-1.61277773360566e-05
-1.12119265973141e-06
-1.53349478288894e-05
-5.32482983890407e-06
-3.43363279352785e-05
5.98250595514956e-06
1.16762673159846e-05
-3.79014554721069e-06
-5.93631744083981e-06
-2.37888824247496e-05
-5.77445417686758e-06
-1.18515820874509e-05
-9.84612963043648e-06
-1.57494507218554e-05
-1.69752516821363e-05
-2.63714363905582e-06
-1.72791536327164e-05
-1.31548968727307e-05
-2.91889469954115e-05
-2.4870380158411e-05
-1.39940184191656e-05
3.22013306677677e-06
-1.6131442293737e-05
-2.70454707711457e-05
-1.32260581196819e-05
-8.25670386128784e-06
-5.18138590766017e-06
-2.2224581616695e-05
-1.712515772689e-05
-6.42399749500935e-07
-2.74730649948024e-05
-2.66173534661928e-05
-2.35523352391373e-05
-3.03570331713849e-05
-1.42278159998941e-05
-2.3621004412126e-05
-9.96489875072766e-06
-3.32951603854724e-05
-1.038602393324e-05
-1.25557611638176e-05
-1.08080751298941e-05
-8.27402028330341e-06
-8.5521372924837e-06
-1.12174630451385e-05
-2.35724740768707e-05
-2.33030031055979e-05
-1.68748045255116e-05
-2.95797328152262e-05
-1.80188120350107e-05
-2.9182332823365e-05
3.4013440778509e-07
-2.75550065169821e-05
-1.6947219302323e-05
-8.16110750069952e-06
1.7019292084324e-06
-2.37337092382041e-05
-6.56994907857827e-06
-1.48573646818283e-06
-4.06849039487709e-05
-2.30300285103792e-05
-1.91777650230354e-05
-7.68150286943025e-06
-3.43939520832436e-06
-1.40785680532721e-05
-1.10485007117523e-05
-1.63195542889792e-05
-5.8262909502657e-06
8.07194503290187e-06
-1.30886061367273e-05
-1.80938112423745e-05
-2.08070602959674e-05
-4.32098959309305e-06
-1.16985673016686e-05
2.33979449484046e-06
-1.28222883092287e-05
-4.21452156756159e-07
-6.48140107540297e-06
-4.56648932164693e-06
-7.20372133715172e-06
-1.29127207164575e-05
-1.87845505662628e-05
3.60445466727428e-06
-1.34924171813788e-05
-2.41483268438138e-05
1.55448178461144e-06
-9.81470561362187e-06
-1.51084968735755e-05
-3.13966554966517e-06
-1.45572631423343e-05
-2.12241742695466e-05
1.61345606239067e-06
1.16658488167651e-05
-2.13762305790399e-05
-2.93423039922753e-05
-1.87436485162802e-05
-2.11541675692802e-05
-2.19703654131992e-05
-2.2238094524321e-05
-1.32235129153768e-05
-1.73936203401701e-05
-2.33334553162015e-05
-1.36472533432855e-05
-3.51361303156024e-05
-3.99375229729899e-05
-3.13848022353732e-05
-3.22893962569008e-05
-2.42172272797461e-05
-3.3508574649836e-05
-1.06388473919277e-05
-1.46848092004192e-05
-1.69412073753184e-05
-2.35828595704569e-05
-1.93549232847392e-05
-1.7515980467819e-05
-1.67430406247759e-05
-2.68471864710045e-05
2.97091636452408e-06
-1.12733379815798e-05
-1.95829634828321e-05
-1.95176608251954e-05
-2.6960241092489e-05
-3.20446210851159e-05
-2.48157477676197e-05
-1.50022436323836e-05
-2.45590146265229e-05
-3.0564989440301e-05
-1.43525574077829e-05
-2.65395143946959e-05
-2.4911755516746e-05
-2.65983484077143e-05
-3.12873757795774e-05
-1.11695266421293e-05
-3.2282415279578e-05
-1.46180681891898e-05
-7.05116044255374e-06
-3.45717926249706e-05
-2.52104123254116e-05
6.31902213370662e-06
-1.8575550117522e-05
-1.11669424411111e-05
-1.17381515763548e-05
-1.67103881969833e-05
-9.33373383910727e-06
-8.87914900833858e-06
-9.09205485365648e-06
-1.96413209855955e-05
-1.14028892726728e-06
-1.05223936943382e-05
-1.34238522216176e-05
-4.10540335024804e-07
-3.16960264244826e-05
-1.81782495618489e-05
-7.95593540011771e-06
6.57121019531316e-07
-1.97357737349811e-05
-2.38178072716998e-05
-2.56845454072827e-05
-1.22173600122769e-05
-1.1750760662108e-05
-2.67948773104153e-06
-2.6459490936598e-05
-2.09641936661156e-06
-4.69498032879887e-06
-1.67609830193673e-05
1.17912258204297e-05
-3.57300442009818e-05
-8.20477916811311e-06
-8.7826624914744e-06
-1.04080808442463e-05
-1.71579851858068e-05
4.17124178286118e-06
-2.0105014370916e-05
4.81481917455062e-07
5.53898314455815e-06
-4.05443100908145e-05
-2.65103441725073e-05
-1.45554907707173e-05
-2.08897304086051e-05
-3.98404179375373e-05
-2.18806304300095e-06
-2.42039922337884e-05
-7.27404702146412e-06
-1.12579327123633e-05
-2.81914782967197e-05
-2.45751491722725e-05
-4.58893217075475e-06
-3.3593480886339e-06
-1.66195796202835e-05
-2.20965913295163e-05
-2.54527625117805e-05
-2.09145404884271e-05
-4.49347625432502e-05
-1.11800520256688e-05
-5.82284794312789e-06
-2.40342759179731e-05
-2.84764496986473e-05
-8.5610248792389e-06
-2.81299495238139e-05
-2.2350389080494e-05
-1.93871902687769e-05
-2.35936162453916e-05
-3.5656524098938e-05
-2.32071566471321e-05
-1.01325444312328e-05
-8.62317863556054e-06
-2.15211231306465e-05
-3.82563478017254e-05
-1.56955575666563e-05
-2.81425626259778e-05
-6.73751256216746e-06
-5.19511156807035e-06
-9.91040158502906e-06
-1.45786952840778e-05
-1.19565216207087e-05
1.95232106449493e-06
-2.23257888785868e-05
-2.12361080897596e-05
-5.623248442066e-07
-2.43779277604635e-05
-8.13342535060329e-06
-9.9915063821619e-06
-1.68297373738919e-05
-1.9144182983275e-05
-8.99487774048374e-06
2.07599650019374e-06
-1.04107693492097e-05
-1.76429046931988e-05
-1.17954823121047e-05
-5.94887364648584e-06
-2.19350571528107e-05
-1.41025951582803e-05
-9.83298966463968e-06
5.12028246644007e-06
-1.21283106236037e-05
-8.30045141538415e-07
-1.4457891633906e-05
-3.21806097472985e-06
-2.69131396868533e-06
-1.46150876374976e-05
-1.34096490786417e-05
-2.37368841858061e-06
-2.17444577986853e-05
-6.19313178645008e-06
-2.18543538247015e-05
-2.52842823095085e-05
1.08202552251319e-05
-3.31522847333735e-06
-2.54412068277669e-05
-1.09741009769552e-05
-2.37150407995065e-05
-4.2282209246217e-05
-1.32531006063841e-05
-2.10017933001778e-05
-1.45415480706796e-05
-1.59764227003199e-05
-2.51242597883794e-05
-5.8903152092665e-06
-3.51194958579987e-06
-1.49179548185293e-05
-1.65074429468979e-05
-1.86983429838147e-05
-3.21997372661156e-05
-2.98640833417205e-05
-3.76104050862237e-06
-2.230264087153e-05
-1.94315192348304e-05
-1.31541836007743e-05
-3.27854941698471e-05
-1.52631404159601e-05
-1.22678010625103e-05
-2.03093647763003e-05
-2.38398500059128e-05
-1.17496601606281e-05
-1.12278352103583e-05
-2.74316475179578e-05
-1.77408745752368e-05
-2.91905997198368e-05
-2.65696539070669e-05
-1.5667257327979e-05
-1.57111024414527e-05
-1.36320782179685e-05
-2.2921036060314e-05
-2.20531688937418e-05
-7.85048758376602e-06
-2.24256801788854e-05
-2.53847637726967e-05
-1.62575828147438e-05
-1.74129664175659e-05
-2.03620431772029e-05
-3.15107030465796e-05
-1.33550862178817e-05
6.15707453688981e-06
-3.89079553408517e-06
-4.27904879251494e-06
-1.73838161596209e-05
-3.24742521836772e-05
-4.09568717551526e-06
-8.12372928234811e-06
-1.3053773220629e-05
-2.37247489086138e-05
-1.51198003983288e-05
-5.78281942523783e-06
-1.92617632564427e-05
-2.5796506933718e-05
-1.85774461753045e-05
-1.54145691297143e-05
9.00703451277092e-07
5.69901179320209e-08
-1.42345529042337e-05
8.20557415906861e-07
-9.82603599690742e-06
1.6140279172473e-05
1.59422117171813e-07
-9.18791699161508e-06
-3.12505665953891e-05
-1.31732210924627e-05
3.28860442418229e-06
-2.70928392513512e-07
-2.01832722665884e-05
-3.33263630853135e-05
-2.22164292473695e-05
-3.27306826053856e-06
-5.9861683120632e-06
-2.38804132250096e-05
-1.10650857698874e-05
-2.16078360158416e-05
-1.54647321343729e-05
8.72994115289204e-06
-5.02194546551971e-06
-5.09004821331838e-06
-2.32708637541943e-05
-1.18097289061135e-05
-5.36821223455316e-06
-6.98245203116679e-06
-1.09916837804367e-05
-2.33902729335758e-05
-1.50599753843273e-05
-2.4207756182295e-05
-1.82050097851623e-05
-2.10729694456057e-05
-1.70386198174847e-06
-2.37744057582362e-05
-2.73258004364377e-06
-3.0409446204207e-05
-1.3113103339064e-05
-7.02846729355607e-06
2.73799963266381e-06
-2.65288148632014e-05
-2.39557994849395e-05
9.03524019134772e-07
-8.67918283836963e-06
-2.34150967593021e-05
-6.8294703557777e-06
-1.17710639489461e-05
-1.86454552626716e-05
-2.27545376148957e-05
-4.29196442196255e-05
-1.38295765245924e-05
-3.51343405741264e-05
-2.59836673370918e-05
-8.3801854536799e-06
-9.31954396869507e-06
-3.70395477194497e-06
-1.47868452644541e-05
-2.01442086180857e-05
-2.98758094416803e-05
-3.17030932368577e-05
-6.17537771778399e-06
-1.39964844054843e-05
-1.72918481096938e-05
-2.86645214766752e-05
-1.33878808629291e-05
-1.69883297897437e-05
-1.11490505929341e-05
-9.70338012641236e-06
-7.35630399306191e-06
-1.32509674966341e-05
-1.24119214959329e-05
-5.03972383008567e-06
-3.81017291235805e-05
-1.29405129260442e-05
-5.99421556545644e-06
-1.87843554658274e-05
-1.50037251299539e-05
-9.3973693476008e-06
-6.84411037908254e-06
-1.86014743456006e-05
-1.13876184106883e-05
-3.13830773311225e-06
-1.64643028270625e-05
9.04983331111486e-06
-6.28329700887902e-06
-1.44288592939165e-05
-1.21884492779314e-05
8.17397364931612e-06
-1.45243831238808e-05
3.02206068232169e-06
-9.47870422872248e-06
-1.15280925116093e-05
-7.0339383706117e-06
-9.25933220409659e-06
-2.87761291646899e-05
-8.94505045806783e-06
-9.06296588193501e-06
5.76910618361589e-06
-7.58257198765176e-06
-3.3491122244699e-05
-6.80135333066547e-06
-1.12712945828447e-05
-6.80560814200005e-06
-3.24872174430799e-05
-8.56837366144937e-06
-3.45180983184224e-05
-2.18262872164659e-05
-1.69644333587031e-05
-2.3369698820993e-05
-2.38998567514077e-06
-1.55009832593141e-05
-1.41444362324953e-05
-2.23075426940396e-05
-1.90063374890903e-05
-2.82109925029227e-05
-1.66783019971761e-05
-2.87750528845327e-05
-3.35206143863865e-06
-1.06025178583081e-05
-1.67450115086838e-05
-2.65705547546601e-05
-4.62621220284379e-06
-1.87521637751135e-05
-3.08137590263446e-05
-1.06496740356145e-05
-2.33445343661652e-05
-1.11212025347819e-05
-1.73637636061334e-06
-4.23253107437599e-05
-1.30482322273308e-05
-1.86497969899861e-05
-3.93342512127486e-05
-2.96223874273396e-05
-1.49264250770553e-05
1.11021898696532e-05
-2.0662185537512e-05
-1.47214367385306e-05
-3.43666055339074e-05
-9.50997691596149e-06
-2.3814699919237e-05
-4.85958913967105e-06
-4.417754574518e-06
-9.6860562140133e-06
3.28313820213107e-06
-8.18785370288664e-06
-1.3688067464577e-05
-1.60032853433185e-05
-2.78478722561288e-05
-2.4109073945629e-05
-1.31812367913009e-05
-1.55491882878401e-05
2.30813968418256e-06
-4.74223558052445e-06
-1.04536101485557e-05
-1.67531439294072e-05
-1.65971400738259e-05
-8.66903440646332e-06
-1.97917936188857e-05
-2.45818973976714e-05
-1.46605850678046e-05
-2.12884945768231e-05
-1.5201897342541e-05
-3.2473961579364e-05
-7.20702812964727e-06
-5.43256115356105e-06
-1.259840773028e-05
-1.60251416628154e-05
-4.49131329670372e-06
-9.16448028227164e-06
-1.61781310931771e-05
-1.9946853792982e-05
-2.99886947400297e-05
-3.35030829114e-05
-1.76826715732896e-05
3.18717379174806e-06
-1.29345518643308e-05
-3.13323059151773e-05
-6.35110386007603e-06
-1.01549745404644e-05
-9.57722304929977e-06
2.8557532647481e-07
-1.72864810256706e-05
-3.95836728479848e-05
-3.29466471179405e-06
-1.62965421553134e-05
-1.68860388488113e-05
-3.57229046202428e-05
-2.17043415765353e-05
-2.59302532361476e-05
-1.84312111864315e-05
-2.30085766785778e-05
-2.36736622994181e-05
-1.73770893648334e-05
-1.76714097452213e-05
-2.0985933782683e-05
-1.76429004568423e-05
-1.57723797791592e-05
-1.43298084426789e-05
-3.26803109303132e-05
-2.32981145950504e-05
-1.55978278311005e-05
7.10485370980156e-06
-2.59473992115947e-05
-2.95049335223341e-05
-2.43436924181737e-05
-5.46577629815654e-06
-1.33452477736904e-05
-4.44291745784065e-05
-2.56489366619131e-05
-2.63865880694836e-05
-3.20885534671957e-05
-2.66135877433722e-05
-1.5926057694401e-05
-2.52223340501997e-05
-4.87957229847745e-06
-1.39068842504194e-05
-2.25742348600082e-05
-2.38425738526087e-05
-2.77944065587516e-05
-1.46435700043213e-05
-4.2916730012942e-05
-1.138662285019e-05
-2.74428996466817e-05
-1.48857100924719e-05
-1.42332514364841e-05
-1.01848855121963e-05
-9.01394588450263e-06
-2.75638908408795e-05
-2.55417969666757e-05
-1.98636727152328e-05
-1.67946132559458e-05
-1.62853132801611e-05
-2.19955332784634e-06
-6.18657098187941e-06
-2.15035690284995e-05
1.5052302337247e-05
-1.1814728156649e-05
-1.23675159243586e-05
-9.46600729467583e-06
-5.02649728245409e-06
-2.04246684388314e-05
-2.051286483021e-05
-1.35493756753454e-05
-1.19230682978054e-05
-2.37118833979428e-05
-2.05521855245743e-05
8.18597136712223e-07
-2.06552986448075e-05
-9.35306288034472e-06
-1.16699259982583e-05
-1.52434121750102e-06
-1.8212746841024e-05
-1.77475033405261e-05
-1.85925583121472e-05
-1.91081547521709e-05
-4.19559722728781e-05
-9.85935817895206e-06
-7.7565477060003e-06
-1.38457679199778e-05
-1.08781255920955e-05
-8.22357444892311e-06
-5.07144170543466e-06
-3.42039226365209e-05
-3.40579072149259e-05
-1.63665409141944e-05
-2.00138151269028e-05
-3.20323622475432e-05
-1.57516300493958e-05
-2.36190156657301e-05
-2.4338256489074e-05
-1.48037058324715e-05
-1.09065035259496e-05
-2.06898107905231e-05
-2.87383795722904e-05
7.19376499938987e-06
-1.79737127562293e-05
-1.27402455032815e-05
-2.20383028601744e-05
-1.47044301961377e-05
-1.94508963987389e-05
-2.65117075649103e-05
-2.82501225640998e-05
-1.27965989318015e-05
-1.32467966957532e-05
-3.99506609280537e-05
-1.95885109370256e-05
-2.39983764388477e-05
-4.58335329801161e-05
-3.14715966570669e-05
-7.15514067681944e-06
-4.68602464674314e-05
-6.39317173965182e-06
-6.51472660683739e-06
-1.59370614751627e-05
-9.68983711686004e-06
-1.28068567254514e-05
-6.36728754537065e-06
-2.20529918512848e-05
-2.63080602064927e-05
-1.73444171354847e-05
-2.9756643040018e-05
-2.08766875771569e-05
-8.60283100251378e-06
-2.28016654821837e-05
-1.73734619063882e-05
-7.28769387041801e-06
-1.46525149886846e-05
-1.97129026062532e-05
-3.58849254267727e-05
-2.73090248552298e-05
3.31967261007129e-06
-1.30633349665804e-05
-1.67489239902111e-05
-2.25519437205299e-05
-2.94581668697836e-06
-1.29280180185132e-05
-1.5514109908456e-05
-1.0130407274137e-05
-8.24170185280433e-06
-1.75371419267254e-05
-1.36765764379625e-05
-1.86436585216633e-05
-9.04725891280781e-06
-2.48718862403232e-05
1.27746334026094e-05
-1.68304940814649e-05
6.92325192656421e-07
-1.74614482429182e-05
-2.54413685999522e-05
-1.97372003607206e-05
-1.51304712311437e-05
-7.50347429985704e-06
-2.49282043291436e-05
2.99097087496752e-06
-2.04341393985099e-05
-1.12783416840113e-05
-1.78237005535314e-06
-9.57948545687349e-07
-2.12848649583339e-05
4.37506801253596e-06
-2.80134840107772e-05
-1.58790071574074e-05
-2.00878146360942e-05
-2.01890477425495e-05
-1.82289432717886e-05
-1.77885732772544e-05
-9.141256000703e-07
-1.71130584749037e-05
-3.05590633150191e-05
-5.24530584302172e-06
-6.17590031098425e-06
-8.3083043166235e-06
-1.19546303512701e-05
-3.16087011209431e-05
-2.7985672640909e-05
-2.59392449617067e-05
-2.36852889708639e-05
-3.6804519745664e-05
-3.24670155517432e-05
-1.99577041730745e-05
-3.79955891334852e-05
-1.62449722314758e-05
-2.46192303372495e-05
-2.1717512686799e-05
-1.95287370531064e-05
-5.32667282639973e-05
6.95390355101862e-07
-3.42155779265568e-05
-2.69359738464981e-05
-7.9309470268698e-06
-7.0852654921056e-06
-6.65029452984103e-06
-1.2842948411353e-05
-2.34539092995663e-05
-2.93396428534468e-05
-2.94717868746237e-05
-2.66408190476089e-05
-4.19720791595683e-05
-1.73272598248687e-05
-4.06910999835469e-05
-1.50116502912277e-05
-1.26394009652689e-05
-2.61002649646506e-05
-1.07590778503685e-05
-1.47153044883567e-05
-1.96883269459655e-05
-1.12469113368254e-05
-8.69418683716205e-06
-1.31175510306532e-05
-1.98921125150618e-05
-2.62733866209235e-06
-1.99807560947388e-05
-1.77713865848112e-06
-2.49312059643063e-05
-1.65287386242369e-05
-1.9840873228485e-05
-2.52716044049634e-06
-1.866386289287e-05
4.01488406419615e-06
-2.79739897954094e-05
-5.43878923407044e-06
-2.84819208494702e-05
-7.42859204191425e-06
-8.77939481483589e-06
-3.39828977223211e-06
-5.68191239884563e-06
-1.97820642249525e-06
-2.46199830264843e-05
-7.23627504655393e-06
-1.14933566974799e-05
4.89176243189531e-06
-1.75927123819371e-05
-2.12908412393251e-05
-7.21444052191222e-06
2.8745594011916e-06
-7.47269072187012e-06
-3.67737429911259e-06
-3.52487848347268e-06
-1.60272345878112e-05
-2.97453687665873e-05
1.45631786869497e-06
-7.84838162766014e-06
-4.07883365752398e-05
-1.33067746201568e-05
-8.53619805206164e-06
-7.60799840915255e-06
-2.16339981697333e-05
-3.41463751209203e-05
-4.41215362380302e-06
-2.39041380665199e-05
-2.30217543412584e-05
-2.2536479728787e-05
-1.62127419076276e-05
-3.48083774534481e-05
-3.76033900865698e-05
-1.77325131578497e-05
-1.64920573192391e-05
-3.51577074256874e-05
-3.61661192028314e-05
-2.07299608528036e-05
-1.09776781092471e-05
-1.29048830447868e-05
-1.77804130910989e-05
-1.37762596626712e-05
-2.83942957606998e-05
-4.65731594715978e-06
-3.29048272935402e-05
-2.5030026294785e-05
-5.48921052152669e-06
-1.28521299233853e-05
-1.14715164403824e-05
-8.76784434776029e-06
-1.09077418474108e-05
-1.78143149102554e-05
-1.79532072583921e-05
-5.3725329357309e-06
-1.71263915162173e-05
-2.63323068086342e-05
-2.49454367178413e-05
-2.18489326122566e-05
-2.71331101810425e-05
-3.5705329127352e-05
-2.56096157963847e-05
-2.94412697438116e-05
-1.04638362764303e-05
-1.00693517019915e-05
-3.04506213151726e-05
-9.47204951149357e-06
-8.01445350656629e-06
-3.70382090452724e-05
1.3527311101818e-06
3.76596422294442e-06
-7.72782903565061e-06
-2.68617829580858e-05
-1.64773068732648e-05
-1.65149449138522e-05
2.67363351337473e-06
-1.18322502214694e-05
2.36654042801084e-06
2.27418417793535e-06
-1.62008669358801e-05
-4.38497275055161e-06
-2.196969329423e-05
-6.20548553360233e-06
-3.80898669119317e-06
-2.53373070236191e-05
-1.05977656671866e-05
-3.54175305459594e-06
1.04496545586919e-06
-5.18741344474723e-06
-5.55063625499849e-06
-1.33472554243268e-05
-6.43076169882687e-06
-8.78372545483643e-06
-1.96060551558784e-05
5.79916423092252e-07
-1.77253954170777e-05
-8.81227594907783e-06
-1.96840946582643e-05
-6.39422523303025e-06
-3.06973044803077e-05
-1.30390572523054e-05
-1.351138449477e-05
6.25887980973913e-06
-2.3145625744821e-05
-1.198273071092e-05
-1.55846376331423e-05
-2.09401080436994e-05
-4.17221985497098e-06
6.6842834006798e-07
-2.97363145217082e-05
-2.77970592962315e-05
-2.7007963757615e-05
-1.68141498340348e-05
-1.81538142555211e-05
-5.69081243018547e-06
-2.01259186061498e-05
-3.5960513630763e-05
-2.59414098605795e-05
-2.13726660572632e-05
-1.74281213370379e-05
-3.00568169841944e-05
-2.8195924942584e-05
-1.59891472122257e-05
-3.29160837678673e-05
-2.35560197412594e-05
-2.57663861856782e-05
-3.81997246155593e-05
-2.0740004078985e-05
-1.80930889376623e-05
-1.34753319093009e-05
-1.7619008979176e-05
-1.41500586528172e-05
-3.31849019281352e-05
-2.06691001214147e-05
-9.86178479336628e-06
-1.10088424671097e-05
-1.54776172841783e-05
-2.25929075977969e-06
-5.75622772646334e-06
-1.51587908088939e-05
-2.87885168813657e-05
-2.76697542551152e-05
-1.53839204022952e-05
-1.68207383767534e-06
4.49015337450444e-06
-1.85182672697321e-05
-2.93365038868777e-05
-3.06588031674615e-05
-1.88846789641514e-05
-1.85648114472084e-05
-3.16334984347368e-05
-1.71004614853693e-05
-7.8807457252919e-07
-1.65041138218378e-05
-1.41983099050981e-05
8.51922286563803e-06
7.5397472616168e-06
4.00365131109367e-06
-8.82657514042108e-06
-1.97705809389841e-05
-1.38881837353783e-05
-8.00282660576017e-06
-8.75042028317384e-06
-2.58603550662076e-05
-8.28562536646755e-06
-1.40992533396539e-05
-2.46507346015212e-05
-2.08824885533347e-05
6.06547736152156e-06
1.28413457355978e-05
-4.95384449364e-06
-1.30145696218955e-05
-1.82008727301182e-05
-1.48265474094138e-05
-3.0308789437277e-06
-7.74024326332859e-06
-1.68049429672157e-05
-1.9879016392734e-05
-1.62429510176808e-05
-1.7929874574413e-05
-2.71844605864346e-05
-2.41191233942716e-05
-1.42499040737727e-05
-1.57486792366735e-05
-2.83299073606307e-05
-1.68921661024441e-06
-8.9014696047612e-06
-2.74428694344501e-05
-2.0611222851183e-05
-1.81837375398067e-05
-2.14190739104628e-05
-2.91383871917301e-05
-9.88841880750203e-06
-7.8762614056136e-06
-2.06039711269056e-05
-1.83227181460242e-05
-2.19281434349593e-05
-2.61380921144731e-05
-1.5418005284001e-05
-2.64179493016949e-05
-1.50282202768397e-05
-1.3623837184564e-05
-1.04846561521538e-05
-6.51509679392285e-06
-1.84209371568065e-05
-3.49557967326648e-05
-2.58181721271881e-05
-2.15115541434349e-05
-2.04378113119585e-05
-1.40887086969157e-05
-1.33680080404093e-05
-2.79348531910142e-05
-1.97683964306554e-05
-2.52523544342594e-05
-2.14982167062961e-05
-1.57383243232914e-05
-1.71808762706875e-05
-1.40986242449459e-05
-1.75554638482359e-06
-1.67500430061859e-05
-2.51086972655146e-05
-1.96783928702459e-05
-6.48908005058533e-06
-2.66963891529283e-05
-3.29017306225211e-05
-2.29798208616377e-05
-9.19083920127909e-06
-1.61760066718952e-06
-1.81830450272962e-05
-3.88764730812949e-05
-2.12340228361777e-05
-1.0759370230894e-06
-1.11581280994235e-05
-6.72577926017311e-06
-1.81257511659881e-05
-1.57361279666131e-05
-7.3527385761058e-06
-1.39267813404493e-05
-3.75337128985321e-05
4.57980349816835e-06
-6.54884360506664e-06
1.51488979618525e-05
-4.99002921489464e-06
-2.82894097074435e-05
5.16883070542826e-06
-1.9708964882172e-05
-1.77432833901039e-05
-3.70692672106828e-06
-2.95465242499803e-06
-1.38309216518314e-05
-2.27360091820081e-05
-1.2440644749028e-05
-3.08292446239461e-05
-3.01066230932744e-06
-1.69356763980738e-05
-1.25609561514245e-05
-1.60805114924869e-05
-1.21957192342686e-05
-2.74489950948102e-05
-1.86230701527922e-05
-2.08258490589811e-05
-1.21622048094044e-05
-1.44440149350101e-05
-1.44282456611599e-05
-3.24112729822292e-05
-2.21390049316415e-05
-2.97089491554782e-06
-2.10283883217124e-05
-1.77839552358799e-05
-1.42611741657545e-05
-2.00950228183907e-05
-1.59425931103563e-06
-3.00893022778866e-05
-2.1601989184175e-05
-1.82661326389475e-05
-1.54589352914127e-05
-3.17892432224355e-05
-1.5281560499474e-05
-2.52998389148793e-05
-4.19527348944867e-05
-2.16718385939681e-05
-1.9156089997058e-05
-3.19138176263913e-05
-3.61093080337708e-05
-2.08411719780951e-05
-2.5654549841116e-05
-2.95218749382093e-05
1.29439571780846e-05
-7.49642465866196e-06
-3.04867474605701e-05
-2.6124918844771e-05
-3.35556022920037e-05
3.84357957976677e-06
-1.77730772528301e-05
-2.27515890511888e-05
-9.13737085759678e-06
-2.52892555892438e-05
-1.9356569943471e-05
-2.98563888150488e-05
-2.01375881373597e-05
-1.32424520316105e-06
-4.52451796292275e-05
-1.69778029328999e-05
-1.60921863599097e-05
3.05067198155042e-06
-1.28506737580229e-05
-7.72141756490236e-06
-1.25007162415522e-05
-3.8188988887018e-05
-5.51322071984954e-06
-7.71464307283874e-07
-2.56397340869983e-05
9.59204770548996e-06
-2.45769388773789e-06
-1.47923231554841e-05
-1.49875611293033e-05
-6.07042577852221e-06
-1.27049709809259e-05
-1.9073136395656e-05
1.18109958680858e-06
-8.91259673213605e-06
-3.01531955724859e-06
-5.87811763793717e-06
-1.71557324884946e-05
-2.05706773641353e-06
-2.5682875965746e-05
-1.5992365614289e-05
-1.73764490893184e-05
-1.54784112264524e-05
-1.93738179870137e-05
-2.26384713669268e-05
-8.90691691172896e-06
-3.53921750094577e-05
-2.43290468607657e-05
2.59583641926323e-06
-7.49621984890424e-06
-1.30678370268629e-05
-2.549699324212e-05
-2.9598291033145e-05
-5.08468412228137e-05
-4.98739646938194e-06
-7.96730719574371e-06
-1.16252339190512e-05
-1.09445424175447e-05
-1.11686509896355e-05
-2.98904334697643e-05
-1.9279982690903e-05
-6.54840085739884e-06
-8.85205103271726e-06
-5.99425394362882e-07
-1.76760411901169e-05
-1.0849685729642e-05
-2.84952860698722e-05
-6.54611791256974e-06
-1.66061631231454e-05
-2.54278900458952e-06
-2.01076765322471e-05
-4.09414340795688e-05
-1.15918776456744e-05
-3.38481495521564e-05
-3.58377133534422e-05
-2.66889129713115e-05
-1.50971654461216e-05
-4.06201108250758e-05
-5.97573685218169e-06
-7.28252127233804e-06
-1.76754372747627e-05
-3.36989463791787e-05
-2.44849607203166e-05
-2.84774165866587e-05
-3.13753155444071e-05
-3.76934481782476e-05
-1.18650425642898e-05
-1.33986714251068e-05
-1.41012237886876e-05
-1.1854815283529e-05
-2.69589168979871e-05
-3.31297616192955e-05
-1.80239867035237e-05
-2.94865105315557e-05
-9.7405341897569e-06
-1.80041341809498e-05
-1.60254727468775e-05
-6.53768634087353e-06
-1.68997259686671e-05
-8.76508579790058e-06
-1.18676837436623e-05
-1.96077871563137e-05
-2.9878517920298e-05
-1.36567681945572e-05
-2.97709809308376e-06
-1.22778104458593e-05
-6.79708549159589e-06
-1.25262651865199e-05
-1.03660026095008e-05
-1.79278676188434e-05
-6.79788713867534e-06
-9.76241026621234e-06
-1.75779030622837e-05
1.74321360982516e-06
-1.1797598310443e-05
-1.41538985925169e-05
-1.05094437108111e-05
-2.03253254929985e-05
8.32349610360342e-06
6.98401179242279e-06
-3.61079780614542e-05
-1.12682846080064e-05
-7.88171426451181e-06
-8.77902239030672e-06
6.31305023475625e-06
-5.64288744364701e-06
-1.35253291125237e-05
1.15371754993275e-05
-2.37264136949819e-05
6.47234857613926e-07
-2.42872802542597e-05
-1.59684225044002e-05
-2.58427239926105e-06
-2.1429595194881e-05
-6.77990535918405e-06
-1.64339027923102e-05
-6.50577175739551e-06
-2.0743603671838e-05
-5.07425230798544e-06
-1.36822337960539e-05
-2.30396040828161e-05
-7.14970010601345e-06
-3.87716076991896e-05
1.9231491142623e-05
-2.03147933197709e-05
-2.30294769123228e-05
-2.36704710883058e-05
-2.83464392849407e-05
-2.62728310589917e-05
-2.46966471282349e-05
-6.17875532080462e-06
-3.68119812909714e-05
-2.82585296013347e-05
-8.81121290759135e-06
-1.47641116354959e-05
-2.5547972879102e-05
-1.20124760228894e-05
-1.53365598469153e-05
-3.50506167371419e-06
-5.17135288930637e-06
-1.53272812298937e-05
-2.86493484497068e-05
-1.57624672940394e-05
-1.83575088049935e-05
-3.07526644208001e-05
-2.17455734115668e-05
-2.83592647543208e-05
-3.78451856149291e-05
-4.33702972481373e-05
-1.26892318223729e-05
-1.89654653835422e-05
-4.5798491267193e-06
-1.4625763403757e-05
-7.77976836324757e-06
-1.73399696845048e-05
-3.44722766922001e-05
-2.89388283005018e-05
-9.69376653324418e-06
-1.41623436408516e-05
-2.00243037239632e-05
-8.59084242500193e-06
-1.95767957336335e-05
-9.92911701282875e-06
-1.07509858035102e-05
-1.64039484835046e-05
3.44548461449267e-06
2.26973267757148e-05
-2.72608127113577e-05
-3.95263125567081e-06
-1.48980165701079e-05
-7.22096315910076e-06
-1.42467747418435e-06
-1.99656601531971e-05
-1.34710967443593e-05
-4.45395798827151e-06
5.6156319283605e-06
-1.14789373316168e-05
1.17891144325942e-06
3.70397961612923e-06
-1.34663654356982e-05
-1.32239955267546e-05
-1.67248545707089e-05
-1.05316125231494e-05
-2.43653391875864e-05
-1.67837134610517e-05
-1.05641421853039e-05
-2.58719609218154e-05
-3.11768255886766e-05
-6.84673035230901e-06
-2.92502039727759e-05
-1.95592556254208e-05
-2.57883224541264e-05
1.04310950619251e-05
-1.64512923116583e-05
-1.11354217566962e-05
-2.79406441369134e-05
-6.8355143860802e-06
-2.0112109558296e-05
-2.09659785721143e-05
-8.60570758678467e-06
-1.5151225135488e-05
-4.3156298783311e-05
1.55802861079846e-05
-8.55593871701543e-06
-2.31391472661432e-05
-8.2327584497764e-06
-2.24996852238196e-05
-3.26541613302333e-05
-1.27092308070037e-05
-8.6658658867718e-06
-2.34097265153239e-05
-2.3895328436362e-05
-2.10871444124289e-05
-1.7525487337138e-05
-1.68785709628437e-05
-3.32345346412932e-05
-3.7877149091747e-05
-1.64455231399542e-05
-2.18778447152698e-05
-1.89931613564656e-05
-1.53603257517859e-05
-3.33764533776168e-05
-2.88953447388661e-05
-1.2320383959979e-05
5.35837626218383e-06
-1.51798805073175e-05
-1.17000393560806e-05
-1.37356494951636e-05
-2.34763017282842e-05
-2.57266330132309e-05
-2.55644242316939e-05
-3.31155078894907e-05
-4.92123857692248e-06
-3.13140854067709e-05
-4.46362190626871e-06
-1.0587770375225e-05
-1.75136380546356e-05
-1.77394909691588e-05
-1.56054877931892e-05
-1.92793822034707e-05
6.87488703449654e-06
-1.23308816666923e-05
-1.05131595175151e-05
-1.19307211359285e-05
2.48371109957821e-06
-1.26534008693001e-05
-4.03974059419821e-06
-1.86497468560526e-05
-8.17227472202059e-06
-1.6529721552285e-05
-7.03212367479711e-06
-1.86940980745723e-05
-3.372028085234e-05
-1.50470715167563e-05
-1.42749986219065e-05
-1.3331385635287e-05
3.4146260265067e-07
-2.33152201741394e-05
-1.64974456735291e-06
2.13297819824234e-06
-1.02643034975831e-05
-6.05502548839692e-07
2.97550095485507e-06
-1.46850393244109e-05
-8.71031781762917e-06
-1.13382908313654e-06
-1.79064367748799e-05
-1.37627194587274e-05
-9.07385234094951e-06
-1.6490418782537e-05
-2.02028162670178e-05
-2.74691350327382e-05
-1.51415261066455e-05
-8.39746369973953e-06
-2.06895746908132e-05
-4.1263985060285e-06
-5.15154554641753e-06
3.95055765588577e-07
-8.19557085983405e-06
-2.5381059534807e-05
-2.28123272576203e-05
-6.45340534100992e-06
-1.16599920545882e-05
-8.67393718108133e-06
-1.8151367648204e-05
-1.99742024866803e-05
-3.08905157960908e-05
-1.87538964996874e-05
-1.19081982507635e-05
-2.33764734874216e-05
-1.8580048804248e-05
-2.83359462225484e-05
-2.81773153579246e-05
-4.17574163481031e-06
-2.32763093500245e-05
-2.30724300357261e-05
-1.95315875257304e-05
-2.21811028780557e-05
-1.87092138918051e-05
-3.72948091152489e-05
-3.59322479270259e-05
-1.32380698732208e-06
-2.02342748132717e-05
-1.00025317649949e-05
-3.60625893685695e-05
-1.96555223739717e-05
-9.13654173289351e-06
-1.43470866465214e-05
-1.1101156315869e-05
3.44325509050543e-07
-2.3713941110101e-05
-5.67451011683113e-06
-9.22720970507529e-06
-1.70795658228017e-06
-1.34728679806242e-05
-2.20590147242289e-05
-2.00811992801199e-05
-1.38650161637822e-05
-1.653251316028e-05
-1.95074072186419e-05
-2.35633728395031e-05
-2.43013648776618e-05
-2.70126564814049e-05
-1.08754720044239e-05
-8.72712642076173e-06
-2.07559230080223e-05
-2.86052317669696e-05
-1.74803599181467e-05
-7.56725143973053e-06
-5.16638846513122e-06
-1.82967227518019e-05
-3.61586791786991e-06
-1.17298021035016e-05
-2.63660392298327e-05
-2.63969377575214e-05
-1.94821139578688e-05
-1.94495801573394e-06
-1.83496594686806e-05
-1.69855680258614e-05
-1.25139223124788e-05
2.07693399759875e-08
-1.98148841334632e-05
-8.935903766615e-06
-1.50838820669842e-05
-1.91388981384735e-06
-8.28818712273134e-06
-1.68924446665877e-06
-1.28311608831451e-05
-3.99066410035742e-06
3.6236470294378e-06
-2.725905078207e-05
-1.22528221850682e-05
-2.13326175056806e-05
-1.06344090835593e-05
-5.96041539924424e-06
3.53828169158901e-06
-1.91387082847951e-05
-8.52171183607862e-06
-2.88713451720138e-05
-1.77208942663708e-05
-1.83030128132662e-05
-1.92068019349358e-05
-8.70715527915963e-06
-3.75573881098678e-06
-1.08061009180715e-05
-1.58753819944992e-05
-1.22820217045152e-05
-2.84959894956503e-05
-8.24347171715512e-06
-1.96343460744767e-05
-4.61977865242654e-05
-4.70302341778988e-05
-2.82540791331292e-05
-2.83030829460962e-05
-2.01346629909203e-05
-3.9197065377603e-05
-1.13378057038089e-05
-2.34097656681466e-05
-3.01592324942295e-05
-2.51651289556807e-05
-5.77065384637339e-06
-2.90550924470526e-05
-2.17464172363548e-05
-1.94606589046467e-05
-2.57608416560866e-05
-3.63946402409746e-05
-1.52511050197939e-05
-8.69003949512794e-06
-9.17115114442907e-06
-1.7889530479558e-05
-1.26650041306698e-05
-2.81212088876692e-05
-2.3556666452626e-05
-3.06027256545726e-05
2.62469257817318e-06
-1.81638212955512e-05
-1.14265705838408e-05
-1.47282334795484e-05
-8.35609666924722e-06
-1.82630175969022e-05
-1.15798424454793e-05
-2.63105400519766e-05
-3.52732305631085e-05
-1.42684378519975e-05
-2.18187069160664e-05
3.61686830630523e-06
-7.78454258221819e-06
1.45001884163474e-05
-2.25524237774011e-05
-1.24191507566779e-05
-2.22051092705318e-05
-5.59172897693368e-06
-1.29413377537151e-05
3.61403699473493e-06
-2.38136095711268e-05
-1.95936380738971e-05
-1.00269882851917e-05
-1.42511176896969e-05
-7.25961219879879e-06
-3.40658010603831e-05
-2.28315129273842e-05
-2.04919754452123e-05
-1.98149548942629e-05
-1.02058528852767e-05
-2.13740873238199e-08
-2.14365793370345e-05
-1.78366568758987e-05
-1.99393715664128e-05
-1.52527628699811e-05
-2.40872255348548e-09
-3.22197521677573e-05
-1.87935265323646e-05
-4.01910395350033e-06
-2.29348991945237e-05
-2.21951491475952e-05
-1.512753748153e-06
-2.76296479766498e-05
-1.53265834503104e-05
-3.94702814196739e-05
-1.77213978230919e-05
-6.35717028866478e-06
-2.97335523381591e-05
-8.02293438896118e-06
-1.27765215936929e-05
-2.00178534333366e-05
-1.13526707896881e-05
-1.90458435185672e-05
-2.70599901517262e-05
-2.65198584688862e-05
-3.08819564586363e-05
-1.32500817388414e-05
-1.26385490437351e-05
-8.46008272704245e-06
-3.25401219417036e-05
-2.29713642156039e-05
-2.19976684366241e-05
-1.07202261937419e-05
-3.26975212008355e-06
-1.66877318602858e-05
-2.27130138665708e-05
-1.80627524400416e-05
-2.05213459588711e-05
-1.57617387767918e-05
9.8258469561367e-06
-2.39402497690683e-05
-8.1387286742493e-06
-3.19980182424977e-05
-1.58852669470148e-05
-9.94208196777551e-07
-3.57798073196139e-05
-1.57333926523723e-05
-7.54930915482976e-06
-1.91367943032207e-05
-3.16106390175741e-05
-2.21053699214509e-05
-2.52685057760607e-05
-1.77920112061011e-05
-1.69251210518025e-05
-5.8652868219846e-06
-2.84018471296313e-05
-2.66052198455205e-05
-7.62830889396728e-06
-2.81342212025382e-05
-1.09506892235982e-05
-5.43373937918201e-06
-1.28592960723771e-05
-1.14967368438382e-05
-2.19944237116125e-05
-2.69880110435448e-05
-1.37168653300855e-05
-4.73474922030652e-06
-1.40568490021252e-05
1.35809237293192e-05
-1.36077603849333e-05
1.965544093926e-06
-2.35875929718683e-05
-1.31573455189122e-06
-1.36354330396921e-05
-2.81752977057007e-05
-1.87592041267508e-05
-1.6312729217898e-05
-3.65895073989579e-06
-2.14898620741278e-06
-2.18788006845163e-05
-1.88895126978251e-05
-1.52392330782736e-05
-3.64820339694887e-05
-1.13866004477172e-05
-3.42607752884029e-05
-1.12463947940825e-05
-2.12107551905631e-05
-1.83503714888283e-05
-1.34328757590676e-05
-1.31447394366994e-05
-1.93458846412874e-05
-2.95834692429134e-05
-2.79701102975181e-05
-1.93280349400955e-05
-2.35584089337165e-05
-2.3836553568263e-05
-1.80866537465153e-05
-1.38472290573364e-05
-5.4830018041102e-06
-6.51294347691941e-06
-1.51980856076145e-05
-6.64528459502355e-06
-3.81426057501078e-05
-2.39370394782218e-05
-1.76175805341732e-05
-2.67408740084473e-05
-1.01264907264656e-05
-3.00572102725291e-05
-2.2895024016832e-05
-1.93203942465087e-05
-3.19417032959483e-05
-1.10933044967257e-05
-1.89468864704376e-05
-2.86086853220032e-05
-3.40645392089951e-05
-1.59809775705855e-05
-1.10431660687319e-05
-2.41157861511338e-05
-3.02326309672377e-05
-3.20590471103746e-05
-1.45619414501166e-05
-3.0999499533204e-05
-2.23341704125983e-05
-2.77256403594281e-05
-4.98857780051256e-05
-2.52124881003765e-05
-1.94474014440383e-05
-1.25573432551038e-05
7.67524548834784e-06
-2.63286700641777e-05
-6.13569686672579e-06
-1.65974433687876e-05
-1.29468628676467e-05
-1.45473174567651e-05
-2.99130719086261e-06
-1.90308077801289e-05
-1.24075523293186e-05
-2.33548829042063e-05
-1.90118081694823e-05
-3.55276724513483e-05
-2.34261201782912e-05
-1.70782854431309e-05
-3.8563395473214e-06
-1.38403351522428e-05
-6.59658779360086e-06
3.77657832302482e-06
-6.77811015859859e-07
-4.94859739733798e-06
-2.73678440944099e-05
-5.11862275044621e-06
-7.98125115632601e-06
-1.88448801610781e-05
-1.63866223321658e-05
-1.15399661593986e-05
1.52395017476278e-06
-1.84713997135149e-05
-1.63256083536538e-05
-5.54746007331545e-06
-3.29468699704455e-06
-1.76561231455162e-05
-1.9142981103557e-05
-2.95966490545497e-06
-4.83631411190208e-06
-1.03320988421273e-05
-1.88096811865602e-05
1.26160363720273e-05
-2.03292808650478e-05
-1.57946176147069e-05
-2.21515818197736e-05
1.62249648961728e-06
-2.18868533305123e-06
-3.04981486781695e-05
-8.6709851988486e-06
-2.84979341369828e-05
-1.18318210765725e-05
-1.30028468048789e-05
-2.10063255075925e-05
-1.42208749145314e-05
-6.74569527014896e-06
-3.60177097805915e-05
-4.25188367428315e-06
-2.45304288783916e-05
-2.31286920651418e-05
-1.94244431248468e-05
-1.4912252121117e-05
-7.74584787253645e-06
-1.4134273343052e-05
-2.5766231983469e-05
-2.06074611908583e-05
-1.08929144208087e-05
-3.3708141533575e-05
-3.33597527035843e-05
-2.626857266943e-05
-5.35498372282132e-06
-9.26794690996672e-06
-1.76821775757765e-05
-3.31441356791008e-05
-3.14087741981085e-05
-1.44730517641638e-05
-2.34028832766216e-05
-1.90259416563207e-05
-2.66559434790849e-05
-1.33023098371103e-05
-2.45809554753e-05
-1.13872976879666e-05
-3.63790398462986e-06
-1.94217232691183e-05
-2.33475949650958e-05
-2.52045341553744e-05
-8.62155637168251e-06
-1.20500911409071e-05
-3.10879900983453e-05
-2.40115093917551e-05
7.25442359963738e-06
-1.53835522612238e-05
-2.33356439054367e-05
-1.29865282025829e-06
-9.32453679414666e-06
-3.36665104716701e-05
-1.61009811979883e-05
2.44182210367314e-06
-1.86796825404134e-05
-3.21763001725956e-05
-1.40072044964479e-05
-1.1786354377553e-05
-4.25949461868773e-06
-2.31587655496328e-05
-1.45010742188946e-05
1.14890224557788e-06
-1.55093871513624e-05
-5.12498676827803e-06
-6.09806698930699e-06
-2.34019395942575e-05
-1.16196122771214e-05
-2.04105966385708e-06
-2.45364784425176e-05
-2.48218264349895e-05
-5.68519844646379e-06
-2.29813507172994e-05
-3.71322064624277e-05
8.14893148012242e-06
1.15182644576926e-06
-9.14047627054309e-06
-1.90896075181416e-05
-1.3396653503771e-05
-1.3420426591795e-05
-1.72412981035679e-06
-2.13348899488989e-05
-2.13513406438484e-05
-3.42662369239409e-06
-1.04501904545254e-05
-2.8001970659091e-05
7.31780064133756e-07
-1.64512755655824e-05
3.22360468711448e-06
-1.32080843267232e-05
-5.14602237910207e-05
-2.79571691835957e-05
-2.11031424117253e-05
-1.39036972684021e-05
-1.67640143075239e-05
-1.70680474396539e-05
-1.36606784330537e-05
-3.38798353075395e-05
-2.86209235714077e-05
-1.55084457312492e-05
-1.19646346137934e-05
-2.33443940746202e-05
-1.64811336717023e-05
-3.49902279306378e-05
-1.96518784733099e-05
-2.96586477753207e-05
-2.49661573453391e-05
-2.27881731176111e-05
-9.7275097980733e-06
-6.29938929646586e-06
-1.65353803107142e-05
-2.36574003932956e-05
-1.82111150782254e-05
-2.55326949411802e-05
-3.08863956676852e-05
-2.56165578063725e-05
-2.87136316370681e-05
-1.22837356092773e-05
-4.12137739688414e-06
-1.36725331417796e-05
-7.05930375566929e-06
-2.94788278702305e-05
-3.04138178282219e-05
-1.62227901090682e-05
-2.29499294424353e-05
-2.73456731253901e-05
-1.07776081757438e-05
-9.83340602572032e-06
-1.98638652488545e-05
-2.07881468820507e-05
-2.4299735919168e-05
3.01184044115583e-08
-4.28151643285971e-05
1.0656465963338e-05
-5.16013844870501e-07
-1.54587126675095e-05
-1.75438752985603e-05
-5.44713007193951e-06
-2.03227962769523e-05
1.54358858272655e-06
-2.4613163425979e-05
-1.71771924305428e-05
-2.69169673861079e-05
-1.43578557120004e-05
-1.4174441986376e-05
-1.87043041519736e-05
-1.51349638962517e-05
-1.18361152780714e-05
-7.91425338577947e-06
-1.03587281205836e-05
-2.93952379617332e-05
-3.47264804462024e-06
-1.41418298492951e-05
-1.81554225805014e-05
-3.43064669369924e-05
-6.96456874691791e-07
-1.26568078219612e-05
-2.47929188751556e-05
-1.9509321240072e-05
-2.67109872017204e-06
-1.39681398610331e-05
-5.65990754050765e-06
-3.27605874516e-05
-2.19433456798026e-05
-2.74093449676484e-05
-9.99918599352783e-06
-5.59328248574656e-06
-1.66461688630729e-06
-2.51834812378284e-05
-3.44800327614265e-06
2.05706758670861e-06
-1.18880014339301e-05
-1.81496857010715e-05
-8.34220340431666e-06
-1.36067330413244e-05
-1.04156304477322e-05
-2.8868265847166e-05
-1.52799234526499e-05
-2.36574248643697e-05
-1.41190382925904e-05
-1.596533485049e-05
-7.47317168999495e-06
-1.76597621155172e-05
-1.70391801865802e-05
-2.58031855169755e-05
-3.03758550201314e-05
-3.2697506108061e-05
-3.49349537104447e-05
-1.93721274013067e-05
-1.83612505067466e-05
-2.0671265484024e-05
-1.32014295887377e-05
1.71745194053814e-06
-3.65506509907877e-05
-2.83690907761845e-05
-2.70509339078094e-05
-3.00855330905662e-05
-1.36795900755965e-05
-1.55438679973424e-05
-9.38797153729572e-07
-1.60932628084825e-05
-1.01752998020246e-05
-3.39921871034006e-06
-9.17023853565498e-06
-1.57380327849974e-05
-2.86489612332792e-05
-3.28449463708398e-05
-1.06745533272463e-06
-2.78367146337208e-05
-2.3598402438954e-05
-1.58421057811529e-05
1.19530670148083e-05
-1.55624637018251e-05
-1.01275408834893e-05
-2.2284285559553e-05
-1.96190915494489e-05
4.97655052770298e-06
-1.67252757198691e-05
-1.13960925010782e-05
-1.6981696152201e-05
-2.07796823000374e-05
-5.41378684201864e-07
-7.24498674310674e-06
-1.8382689617488e-05
-1.91853881192977e-05
-5.5447776875021e-06
-1.04178099039166e-05
-1.06592749753182e-05
-1.35112298712092e-05
-5.59616412280618e-06
-8.82305804690393e-06
-3.03723259859936e-06
-5.84487639146051e-06
-9.9589173723555e-06
-1.53568477548877e-05
-6.68901064390071e-06
-9.37825508575385e-06
-2.38209962496249e-07
-2.42552025185213e-05
-1.89437223780532e-05
-2.07640111749053e-05
-7.1253670863434e-06
-4.06783911577683e-06
3.4842406898129e-07
-5.19504037477266e-06
-1.23297705123848e-05
-1.70858788323061e-05
-4.19003239290319e-05
-1.56038773608084e-05
-1.80569805613369e-05
-7.78235657634059e-06
-2.33422381706592e-05
-1.94415969102298e-05
-1.55850557543366e-05
-2.71671687191912e-05
-1.71084170995794e-05
6.84066853745334e-06
-2.99841423009997e-05
-2.58150292622123e-05
-7.77893097916162e-06
-2.53727923251156e-05
-1.7086660541594e-05
-2.84878643272212e-05
-1.4907223351264e-05
-3.06928981505601e-05
-4.10047895991532e-06
-3.04747481139677e-05
-1.93017961435964e-05
-1.27606898713558e-05
-2.64606534424535e-05
-2.09465716116153e-05
-2.71334686661389e-05
-4.08432120136115e-05
-1.01410732399906e-05
-2.54254956403075e-05
-3.76852925122048e-05
-3.55930985633633e-07
-2.38251969430486e-05
-2.96572327302438e-05
-1.21164360298609e-05
-6.38265908524406e-06
-2.38888672431607e-05
-1.63201389991282e-05
-1.93382629259448e-05
-1.92779969277994e-05
-2.96189246875703e-05
-1.95316171648518e-06
-1.43422212979887e-05
-1.84987744555156e-05
-4.52927137371567e-06
-4.10177610436201e-05
-7.34227000222269e-06
-1.87856290004389e-05
-1.17778200531023e-05
-2.8603246894959e-06
-1.92962206873325e-05
-2.09196897498415e-05
-9.14371542462137e-06
-2.22296775250959e-05
1.6741449083814e-06
3.12307270338867e-06
-1.1307223278255e-05
-5.74800734101678e-06
-3.39393835955522e-05
-1.39818284357624e-05
-7.42334458880784e-06
-6.98262467764454e-06
-1.07671870914196e-05
-1.18908210652268e-05
-9.43607793019386e-06
-2.44371710526519e-05
6.68030244963438e-06
-1.22445946429317e-05
-2.64069421893895e-05
3.24758223879246e-06
-8.56029660636036e-06
-4.57709818179544e-06
-1.36878785475155e-05
-9.52009402168993e-06
-1.34848505642164e-05
-5.45079004316709e-06
-1.10012237250239e-05
-8.75259572743589e-06
-1.6778726928852e-05
-8.9801022958094e-06
-2.85173998612084e-05
-6.15466893936428e-06
-8.86695116680491e-06
-2.3580263971044e-05
-2.37603378164183e-05
-2.51749245352533e-05
-1.27492449974301e-05
-2.77932294801816e-06
-1.37493049082976e-06
-2.37878535480679e-05
-3.02822081488739e-05
-1.22541146252971e-05
-1.45231965637843e-05
-2.4504940585309e-05
-3.03078298895468e-05
-2.90506680778692e-05
-4.83727630860812e-06
-1.11996300922238e-05
-1.43994331900813e-05
-8.28555244967228e-06
-3.67626402719048e-05
-2.91145256985225e-05
-3.57493582680795e-05
-2.41604239017997e-05
-8.67798590554351e-06
-3.05165842522965e-05
-2.57359125253097e-05
-1.46611460927964e-05
-2.39141582852443e-05
-1.17032954661813e-05
-1.92454573724669e-05
-1.24206265213076e-05
-1.92266504948081e-05
-2.81739692743015e-05
-3.92377532631291e-05
-1.57487210225641e-05
-2.69043764200146e-06
-1.35663190966189e-05
-1.57857039844577e-05
1.74162075485731e-06
-1.63951293612559e-05
4.01650828388651e-06
-3.58007442468526e-06
1.26871914432803e-05
-7.67494506850721e-06
7.14460688953062e-07
-1.34656300382651e-05
-1.40392973218623e-05
-1.98325782891409e-05
-2.4251050857269e-05
-4.80221202884242e-06
-1.93417072926384e-05
7.89125859660705e-06
-1.43238656578121e-05
-4.32066775221963e-06
-1.28124599077254e-05
-1.99903557835178e-05
-1.22015220228296e-05
-1.68315310514959e-05
-1.68893924022178e-05
-7.70371860570268e-06
-1.54844218785447e-05
-1.30975460377821e-05
-1.07939265967579e-05
-3.38477703522296e-05
-4.84476599833758e-06
-1.01399527693512e-05
8.75980417818866e-06
-2.65982705989834e-05
-9.69116455975285e-06
-2.17112482993487e-05
-3.24840637498192e-05
-1.7811774694064e-05
1.09872037169638e-05
-2.40287931169729e-06
-8.98412768601928e-06
-9.42316642037358e-06
-6.96659406390613e-06
-1.10058257231572e-05
-5.63745316248007e-06
-2.25284615162641e-05
-1.71068160932446e-05
-1.7187468507094e-05
-3.77741717487666e-05
-2.26697267563987e-05
-1.5831059585721e-05
-2.83439622367607e-05
-1.79257583402668e-05
4.2168288500871e-06
-7.49619613580253e-06
-2.3015855239409e-05
-1.58402999472646e-05
-4.72280168375999e-06
-3.28008915320139e-05
-2.8959356270938e-05
-2.10457594796982e-05
-1.95765456089451e-05
-4.68580909790806e-05
-2.73706813706206e-05
-1.63090002864529e-05
-2.42466985386831e-05
-2.94600808585964e-05
-2.50457407274896e-05
-1.41664807806273e-05
-3.12963989827429e-05
-3.02638929858693e-05
-2.70854964861994e-05
-1.14234061257036e-05
-1.38247980565077e-05
-1.30469610265711e-05
-1.6118977358438e-05
-1.67594304838221e-05
-3.28367498114612e-05
-3.02093063054276e-05
3.52118214576625e-06
-9.51038309657733e-06
-2.35442607805776e-05
-7.64814786495548e-06
-3.53413627588446e-06
-8.06622369487565e-06
-2.29082584576336e-05
-2.53788096101347e-05
-1.83452385617433e-05
-1.08777422605482e-05
-5.57613142510302e-06
-1.79704313019638e-05
-7.09595380573357e-06
-2.42023362364628e-05
-1.88818694584926e-05
-2.2002083341739e-05
-1.57929324139173e-05
-8.95548274770425e-06
-6.61471674172411e-06
-1.65718545554082e-05
-6.66357945729406e-07
-2.44737427837399e-05
-3.43396666208004e-06
7.80070729361542e-07
-3.32521728899967e-05
-1.46258131256561e-05
-1.93029388182805e-05
-2.00241509061452e-05
-5.60371353583854e-06
-2.79286706472139e-05
-1.85656936181493e-05
-1.18522920434146e-05
-1.12201359183145e-05
-4.82627479761747e-06
-2.85487079148758e-05
-2.09324193122544e-05
-1.44835469411384e-05
-2.43407594984344e-05
-1.46891588617381e-05
8.25693448063721e-06
-1.87139767803559e-06
-1.13769275589221e-05
-2.99335704542005e-05
8.5299826884672e-06
-2.21300990102765e-05
-3.64385382387954e-05
-3.45984722585041e-05
-1.40974653704324e-05
-1.89977568481804e-05
-2.84874027832448e-05
-2.13401285031686e-05
-3.58991283798998e-05
-9.74200988220683e-06
-1.9959923683254e-05
-6.73515226570397e-06
-1.80045609818293e-05
-4.48271847432966e-05
-1.14597781976877e-05
-2.28192308121356e-05
-6.44341022843923e-06
-2.61899861200581e-05
-5.10063189007942e-05
-1.67853918505968e-05
-2.11950143840595e-05
-5.08309785312121e-05
-1.3659695337114e-05
-1.12047659947885e-05
-1.44687365144596e-05
-1.07440718903314e-05
-1.94899093972182e-05
-1.9276131596942e-05
-2.74340491618601e-05
-1.95011749468554e-05
-1.76960788974824e-05
-1.58174401085448e-05
-1.92438434844529e-05
2.96879117527232e-07
-1.35383812359096e-05
-7.13155711452728e-06
-2.35012547773821e-06
-2.38541628567858e-05
2.02385413804585e-06
-8.58260353523491e-06
-2.66842203077913e-05
-2.05182659513128e-05
-1.70251155692813e-05
-1.59174317565868e-05
-1.19640412381471e-05
-1.64683677199832e-05
-1.84264595755363e-05
-1.44008245813486e-05
-1.42849319898659e-05
-2.8615389026325e-06
-2.39936472529434e-05
-2.83979099930617e-05
-1.73021492872184e-06
1.39705610884423e-06
-1.26969272123124e-05
-5.72828454523024e-06
-1.95800263436679e-05
-1.40693522404009e-05
7.5760640418092e-06
-1.50312549848847e-05
2.94754037830008e-06
-1.78765093533838e-05
-1.60388600235009e-05
-3.99664513118676e-06
-2.51029527974649e-05
-1.83241967425347e-05
-9.01850309150595e-06
-2.5916960686917e-05
-2.92967382657706e-05
-1.62304426235996e-05
-1.56867853943557e-05
-2.20499918805637e-05
-5.44694315617292e-06
-2.60250473222085e-06
-1.11291571904134e-05
3.08497315794173e-06
-3.09896369870758e-05
2.92626288670307e-06
-1.69996746630476e-05
-1.05887476319236e-05
-1.72940354942614e-05
-8.45343143356116e-06
-1.21530549748022e-05
-1.27205536451408e-05
-1.58499395772801e-06
-1.84971593989654e-05
-2.94784085384939e-05
-2.75621269249507e-05
-1.84109141012311e-05
-2.32844796039311e-05
-1.89363735016836e-06
-8.20866213340634e-06
-1.45516660912214e-05
-4.05000340164468e-05
-2.18816760370691e-05
-9.6031796515331e-06
-1.79335772538222e-05
-1.74421725377489e-05
-2.10475909240871e-05
-2.73510168357728e-05
-2.13186483805009e-05
-2.01220625050602e-05
-2.82745145214584e-05
-2.51742405764919e-05
-3.0493031275538e-05
2.23763749821166e-07
-7.60259014621734e-06
-2.62318356651435e-05
-2.91204820908067e-05
-1.5278241531993e-05
-5.72318568848869e-07
-2.24816355165458e-05
-3.85966645115369e-05
-2.62965730679514e-05
-1.52059390498603e-05
-5.4292287813591e-06
-2.69206989774643e-05
-1.9469348296465e-05
-1.27049717103726e-05
-2.07222687881487e-05
-2.47718700516469e-05
-2.13090945378253e-05
-3.72530156217274e-06
-1.79001563518682e-05
-1.46490226102506e-05
-1.35737065456915e-05
-4.85296781856018e-06
-6.55390697825695e-06
-9.3799819850519e-06
-3.25784063405139e-05
-1.75318783774321e-05
-2.09568063323459e-05
3.36842542335696e-06
-1.27913753893044e-05
-1.04646692014326e-05
-4.3069135216995e-06
-3.76997127489821e-06
-7.82712096240787e-06
-1.73292091451056e-05
-3.88311056078476e-06
-1.44904248410284e-05
-7.62714571727515e-06
-1.81712606476626e-05
-1.35426042204991e-05
-1.94884045829253e-05
-3.70779669343607e-06
-1.5163154594102e-05
-2.43191133641123e-05
-1.15071987402417e-05
-1.88295501427836e-05
-1.17490639273484e-05
-1.44543740330405e-05
-2.62490237764487e-05
-1.40915097226774e-05
-5.88334556562758e-06
4.07253467396125e-06
-1.40388214961983e-06
-3.22790373990701e-05
-2.40671285311538e-05
-1.07964144040717e-05
-6.15916250880224e-06
-3.76488840199887e-06
-2.55962570152667e-05
-2.02173607107215e-06
-1.86117962905961e-05
-5.68209641220445e-06
-4.25480331582348e-06
-2.61791282787952e-05
-5.08984426179398e-06
-2.16883371034115e-05
-2.39045417956126e-05
-1.0943239092645e-05
-1.53934540866537e-05
-8.4072163975536e-06
-1.28229532142305e-05
-2.25614868056717e-05
-3.4353044101613e-05
-1.40839005990472e-05
-2.83605044684324e-05
-3.58984431399213e-05
-2.17137595749646e-05
-7.77531966296402e-06
-2.53072873320813e-05
-1.80979458419951e-05
-1.50755043770527e-05
-2.55579445717577e-05
-2.33439565932587e-05
-2.36507765062993e-05
-3.17043915126709e-05
-4.27374171676077e-05
-1.49745950568618e-05
-2.4864512112428e-05
-1.82449125733101e-05
-3.27267407171702e-05
-3.5374090214368e-05
-2.1570314648713e-05
-1.65559608560583e-05
-2.09645954650102e-05
-1.05367102775241e-05
-1.06128496513676e-05
-2.63562594891418e-05
-1.28304590345858e-05
-4.8264638790055e-06
-1.12964475679711e-05
-1.56268822465714e-05
-7.39864058796867e-06
-8.16646689870755e-06
-2.72172818752232e-05
-3.93341930905831e-05
-4.00502851478285e-05
-1.65383002427159e-05
-1.70315229733078e-05
-2.61145300398195e-05
-6.68406988820444e-06
-2.25001364344043e-05
-1.82965404563992e-05
-5.70841953444534e-07
-2.26945227714516e-05
-8.10465251897644e-06
-2.50047384096188e-05
-8.79874860523887e-06
-1.69684013141997e-05
-1.48944968108866e-05
-1.34677069649239e-05
-1.18052365293475e-05
9.01802839003468e-06
-2.25455741322292e-05
-2.58592133295521e-06
-7.64574822382188e-06
-2.46319740579295e-06
-7.52825701970199e-06
-6.72002377597742e-06
-7.66455817382856e-06
-2.43582759022518e-05
-1.29970091074973e-06
-7.86300207006792e-06
-1.17286804265742e-05
-7.7640787057926e-06
-1.16383358295239e-05
-2.37615055203012e-05
-1.51316788214328e-05
-5.43228868315417e-06
1.12811996766528e-06
5.29975592511355e-06
-2.34408836514228e-05
-2.30278130312632e-07
-1.96802404007691e-05
-2.01494141152488e-05
-2.49422829803077e-05
8.16306165389772e-06
-2.07693213259093e-06
-1.05795740386278e-05
-2.34364393620768e-06
-7.79327431236369e-06
-1.93906571973332e-05
-1.22802657979298e-05
-1.39848458540142e-05
-2.19255392561877e-05
-6.97435468482627e-06
-1.45469913118811e-06
-1.82958263911484e-05
-9.3834895446225e-06
-3.0371910880091e-05
-1.95049523999767e-05
-2.13839997558319e-05
-3.84547293276145e-05
-1.28588273360805e-05
-5.75495457305534e-06
-2.47678259418511e-05
-2.07550430786183e-05
2.74960219306394e-06
-2.22755614319021e-05
-1.49528133144559e-05
-3.89745548213845e-05
2.49284510471982e-07
-2.63285933392702e-05
-3.40121201959404e-05
-1.26726917885706e-06
-2.35447145778364e-05
-1.50399990540797e-05
-3.66132894454155e-05
-1.47046439752347e-05
-2.80489917632539e-06
-9.36943501979619e-06
-1.35056227126786e-05
-2.59974344014659e-05
-2.37516972460631e-05
-1.1315232431812e-05
-2.07977313342189e-06
-1.72454514016595e-05
-2.87000746325738e-05
-3.45631866751167e-05
-7.96655985600185e-06
-1.47969605492785e-05
-2.5898915912801e-05
-1.00290688981522e-05
-3.44114017735273e-05
-1.93425908311484e-05
-5.51630368804859e-06
-5.33581800643425e-06
-2.58218062327333e-05
-1.74912152265372e-05
-9.49012342678409e-06
-1.52648958859375e-05
-4.95331629829884e-06
4.952269172895e-06
-9.02691651898792e-07
-2.99053422086087e-05
-1.56377865648799e-05
1.28352436904341e-06
-2.67483606031679e-05
-1.1394555663582e-05
-2.02688880799231e-05
-4.25886425666432e-06
-4.48843883495906e-06
-2.59063768916577e-05
-1.05174188165118e-05
-1.40996673470299e-05
-1.59891295505553e-05
-1.65279069074779e-05
-6.59514278188651e-06
-1.52333946764633e-05
-6.81231569925886e-07
-7.45718669619146e-06
-1.11903527957338e-05
-4.46197581613361e-06
-5.99114183261402e-06
-2.37712199155354e-05
-9.98911182314557e-06
2.66429629959166e-06
-1.26565036280902e-05
-1.04194650267957e-05
-1.12088151355221e-06
-9.31104091682585e-06
-1.73014457270393e-05
-1.19224098154781e-05
-1.73643245608049e-05
-1.42565155146146e-05
-1.85044702013481e-05
-3.18929166551599e-06
-2.79567005457757e-05
-8.79187732221267e-06
-4.35461929364534e-05
-2.71948246736709e-05
-6.42112895072898e-06
-2.3412834339901e-05
-2.5362378763592e-05
-2.26814392113403e-05
-9.52444839019444e-06
-1.21639965329423e-05
-1.76946856460091e-05
-8.26085388586697e-06
-6.90426116818889e-06
-2.36654410450927e-05
-1.02583903504814e-05
-3.55876481535223e-05
-2.29977495911274e-05
-3.09356176320882e-05
-6.0324986897949e-06
-3.55133352523071e-05
-2.56269464570246e-05
1.92462067222296e-06
-6.10800157808478e-06
3.57132198152479e-06
-1.24762635831106e-05
-1.60947690642016e-05
-1.92835836713038e-05
-4.46735118992601e-06
-1.97357813694865e-05
-1.16903309232832e-05
-1.03829953280822e-05
-1.17381783958271e-05
-2.57696929817996e-05
-8.34404768709927e-06
-2.92222323842424e-05
-7.19598261585004e-06
4.73518539781698e-06
-1.29018721669943e-05
-4.78042064164664e-06
-1.08101744280795e-05
-1.77130882783279e-05
-4.89929077895487e-07
-1.78526840223794e-05
5.73167538805901e-07
-1.90893483875066e-05
-1.85711014446383e-05
-1.53566907385719e-05
-1.37724264453573e-05
2.1475708875323e-06
-1.81508287979161e-05
-1.64941136293922e-05
-1.26915788915434e-05
-3.08524624686338e-05
-2.16930147643833e-05
2.38041324479335e-06
4.82665683589754e-06
-1.03301701459656e-05
1.00407327431159e-06
-1.35195516241667e-06
-1.55656716739382e-05
-1.11299089486958e-05
-2.05922790299538e-05
-1.95276944899517e-05
-1.39332436912573e-05
-7.10988333294323e-06
-2.04078667810639e-05
6.5487331303455e-06
-2.06984148924479e-05
-2.3414324580342e-05
-3.11027554871993e-05
-2.39535027664891e-05
-9.19263092106899e-06
-1.7566233144427e-06
-2.76175903098275e-05
-2.00179366807699e-05
-2.68859441385043e-05
-9.02051641404606e-06
-1.351310899109e-05
-7.58356834067598e-06
-2.27435657457732e-05
-1.25237336420761e-05
-1.8178046367974e-05
-2.51374908176733e-05
-1.18835580533174e-05
-2.56419232745365e-05
-2.15777258617094e-05
-1.66067416138882e-05
-3.04132292545833e-05
-3.03276145145966e-05
-1.00107474950217e-05
-3.28617159322652e-05
-3.62222350360899e-05
-1.81642504431771e-05
-7.03237050594484e-06
-1.28012097740859e-05
-3.14923586127161e-05
-2.49471509509244e-05
1.41986998901613e-06
-1.76527564373839e-05
-2.16546269924648e-05
-4.98637288180736e-05
-1.94489438752759e-05
-1.83569589620957e-05
-1.62798539099287e-05
-3.18785774599761e-05
-6.49629332175396e-06
-1.68804132177721e-05
-2.65325413968203e-05
-1.22952889773772e-05
-3.14555191571707e-05
1.91448075330654e-06
-2.98548018731527e-05
-1.97567345314785e-05
-8.35157908926184e-06
-1.23350791829376e-05
-1.47528391411187e-05
-1.27724827948421e-06
-1.84853982648036e-05
-1.72431345054961e-05
6.99007893460518e-06
-1.75068941704844e-05
-2.25440415535699e-06
-1.89107015737106e-05
-1.45364587846995e-05
-2.75212023775809e-05
-1.53702787611652e-05
-6.44652002566616e-06
-4.20125659995268e-06
-1.99954044558726e-05
-1.24725958436322e-05
-1.31861755387045e-05
-1.48449614967e-05
-1.92071971112772e-05
-5.0621791700075e-06
-1.53442946119392e-05
-1.26070711177772e-05
-1.71060207332382e-05
-1.66936293471864e-05
6.30293153127054e-06
-2.54423945970114e-05
-1.23402143787649e-05
-1.33499846369831e-05
-3.04716887168202e-05
-2.23691492393817e-05
-2.05856250172212e-05
-2.97230995980708e-05
-2.03297419424121e-05
-1.53858530254002e-05
-3.65270360272012e-05
-2.93995676522972e-05
-3.84519414141197e-06
-1.93644622483746e-06
-1.48997226009545e-05
-4.83557878124433e-06
-4.72042688365524e-06
-1.86035964960267e-05
-2.27524823813066e-05
-2.16782151989781e-05
-1.8732483606671e-05
-1.38870624003454e-05
-2.89282859046463e-05
-3.01831254760795e-05
-2.17492284869265e-05
-1.02215718619393e-05
-2.12198145861586e-05
-2.28405763109548e-05
-1.83694550482346e-05
-2.29179203573734e-05
-2.06266679256094e-05
-8.92140246362328e-06
-2.63459857806965e-05
-3.61257997289644e-05
-3.56330015815607e-05
-3.23692338293884e-05
-2.84202352652591e-05
-4.32925674745204e-05
-1.66887538143089e-05
-2.60857048158792e-05
-9.21171262184095e-06
-2.20903925748598e-05
-3.55896237501482e-06
-2.64970120967942e-05
-3.42263201621387e-05
-3.05947325222524e-05
-1.04901302850402e-05
-1.21970838406444e-05
-2.0817650991213e-05
-1.28126084526399e-05
-2.10511108923181e-05
-7.18666279888446e-06
-2.56674717001305e-05
-1.41782375592467e-05
-5.39618207058153e-06
-1.36146737672628e-05
-1.63054839446106e-05
-2.17592447343845e-05
1.82322655637663e-06
-1.92196281083442e-05
-1.18406754637114e-05
-1.09296333287726e-05
-3.18237995586843e-05
-7.42316027939556e-06
-1.33352306175567e-05
-2.86830938096227e-08
6.25484609839329e-06
-9.12360537656813e-06
-2.02253008137724e-05
-6.25644336826475e-06
-3.34506561637673e-06
-1.90691694659649e-05
-1.36913375586413e-05
-1.95575704669703e-05
-2.08393009138193e-05
-1.65197843231872e-05
-1.29311002698172e-05
-1.24943733735615e-05
1.99163909389013e-07
-2.67409953721876e-05
-1.48583161802279e-05
-4.10653119034275e-05
-2.00247474142803e-08
-8.9979629933474e-06
-2.50580587089966e-05
-6.36808211518234e-06
-3.56148513341023e-05
5.4921010882434e-06
-1.63618920356444e-05
5.79961183784069e-07
-1.74908344358386e-05
-8.94136590729321e-06
-7.38155077049285e-06
-2.79165270349227e-05
-1.14370810160172e-05
-1.26961575442307e-06
-2.47238152849543e-05
-2.89394213161341e-05
-1.65609807864115e-05
-2.30208839774602e-05
-2.6996836643321e-05
3.11355276546447e-07
-1.84173512348872e-05
-1.52222155869249e-05
-1.69333180306288e-05
-1.83904564049521e-05
-3.7191226155552e-05
-3.76412611401663e-05
-8.6715327517735e-06
-9.51509838962126e-06
-2.43502592871503e-05
-2.89690824482927e-05
-2.75167774675948e-05
-1.87367441655501e-05
-1.0480772591175e-05
-3.70662141688288e-05
-1.15301056668958e-05
-1.4919974163398e-05
-2.12259567907378e-05
-3.11081255777707e-05
-1.72733497593267e-05
-1.48068584378035e-05
-2.90785366458496e-05
-8.14918109247305e-06
-1.59901997102051e-05
-1.14006539588521e-05
-2.22620148154981e-05
-2.44265946591395e-05
-6.79543292774445e-06
-2.3953136171318e-05
-2.72795820105055e-05
-2.71421933540571e-05
-2.02461153750258e-05
-2.98069254933008e-05
-2.70362099843464e-05
-2.12047498868433e-05
-2.52470574758086e-05
-5.23497748655301e-06
-1.83740079397308e-05
2.03785835217516e-06
3.98149345243839e-09
-1.16252772320568e-05
-1.2523237685417e-06
-2.43666227827527e-05
-1.04870232171183e-05
-9.71445078532905e-06
-1.45140111551992e-05
-2.15817905871094e-06
-2.25906188224199e-06
-1.74726298281252e-05
-9.64680880258626e-06
-2.33733304195011e-05
-8.71173258061023e-06
5.2467263242825e-07
-1.02526339307178e-05
-7.09958920037325e-06
-2.2270765292861e-06
-5.97328273357725e-06
-2.2588854644795e-05
-4.22356996180554e-05
-2.38883795348849e-05
-2.00352081526097e-05
-2.0726892396016e-05
-2.24529769654193e-05
-2.75075418049089e-05
-2.36801683103647e-05
-1.22837697267423e-05
-2.30192773025556e-05
-8.7861653477421e-06
-2.33874255534977e-05
-2.72339355675452e-05
-1.86644828271071e-05
-1.75439757132923e-05
-3.11351323108782e-06
-1.77091378239845e-05
-2.7764044715843e-05
-2.45842645789849e-05
-2.71465430561729e-05
-1.85050482895725e-05
-1.19700703677957e-05
-2.0567991176843e-05
-2.89981865669816e-06
-1.23587176457345e-05
-2.61124042700222e-05
-1.61741915121188e-05
-1.49219870559347e-05
-2.62947939886651e-05
-1.24978636753203e-05
-2.88233533035926e-05
-3.7201700518789e-05
-1.86433551224687e-05
-7.34031681509041e-06
-2.87982307200039e-05
-1.62196148755441e-05
-2.16877514302977e-05
-2.99217260565766e-05
-3.26043701507976e-05
-1.91151923483789e-05
-1.63779725505554e-05
-1.39150941578067e-05
-1.29618042736582e-05
2.86659139080275e-06
-2.41271736787159e-05
-3.29692322198121e-05
-1.26244881943407e-05
-3.57218984395679e-05
-2.18685089840127e-05
-9.917350522705e-06
-2.1183848985423e-06
-1.54240183962863e-05
-2.18946714077731e-05
-6.14760289240985e-06
-1.48342896892268e-05
-2.12127490732219e-05
-1.36316438785532e-06
-9.20687180190199e-06
-6.77508541263492e-06
-1.78807788991049e-05
-2.12011123943261e-05
-3.67517755826321e-06
-2.46056442468336e-05
-1.04121456439639e-05
-2.7078995924463e-05
9.64841086007837e-06
-6.9869047156731e-06
1.27246164881567e-06
-1.61720021458431e-05
-8.26775309568129e-06
-2.18711018392901e-05
-1.78886644952455e-05
-1.6684790428195e-05
-8.46760937783418e-06
-2.58401355703853e-05
-1.22891100274994e-05
-1.63225627563969e-05
-2.48319216190966e-05
-9.0735154599289e-06
-1.64749204679301e-05
-5.08296808182559e-05
-5.56796102180353e-08
-1.96479667727552e-06
-2.75484489846432e-05
-1.31049310997285e-05
-6.02905529277479e-06
-1.67111309360461e-05
-2.26371892338679e-05
-3.55814588675908e-05
-2.36495191217581e-05
-3.77156462437286e-05
-1.46516027269077e-05
-2.71072106851478e-05
-4.6183385142675e-05
-2.66513537214542e-05
6.90502771996615e-06
-3.75412716499976e-05
2.55914539139926e-06
-2.61566321879946e-05
-2.96557362955799e-05
-2.22783767575685e-05
-1.19186672998507e-05
-2.74504092853182e-06
-3.78181373704911e-05
-1.04809550193874e-05
-1.54368400245274e-05
-2.29998320756712e-05
-3.93963835186501e-05
-2.21990152957194e-05
-2.91436682707391e-05
-1.43549129162275e-05
-1.87524590821272e-05
-1.06412160240235e-05
-1.41920483081232e-05
-2.5698801783452e-05
-1.46362940858014e-05
-7.15149008673607e-06
-2.57132478613867e-05
-2.0050295291062e-05
-7.42814415769667e-06
-1.48938917615683e-05
-7.06668321432156e-06
7.38481706725273e-06
-1.98837889668173e-05
-1.95509111658806e-05
-9.87800393124763e-06
-3.35567441004548e-05
-9.62391221705277e-06
-1.93277112829866e-05
-2.50921661185063e-05
-2.37131551527737e-05
-1.63949176906366e-06
-2.28915470490718e-05
-3.00706253591546e-06
-8.27929942582888e-06
-1.81765484033429e-05
-2.68019405898863e-05
-1.31294224670238e-05
-1.69278008858476e-05
-1.9199421465274e-05
-5.86808259568822e-06
-4.81485782600388e-06
-3.73930217853976e-06
-9.41706206516076e-06
-1.95159194421164e-06
-1.26563033044261e-05
-1.43776399537625e-05
-7.45793888499097e-06
-1.57092876394937e-05
-1.70764494248579e-05
-9.01073268993022e-06
5.88507836346041e-07
-1.14578912369139e-05
-1.82172749114501e-05
-2.35194630518429e-05
-1.52653155699711e-05
-2.18358767597498e-05
1.33550895507447e-06
-2.29589523720955e-05
-2.28448750870288e-05
-2.34905888107917e-05
-3.57417279659866e-06
-1.24440631816097e-05
-8.46329423082174e-06
-1.76794721371639e-05
-2.71370403111724e-05
-1.5824028369823e-05
-3.17485166321264e-05
-7.67215317624053e-06
-1.67325635187008e-05
-1.7359228272749e-05
-1.78879175841471e-05
-4.76242277149139e-06
-1.15149056184023e-05
-1.03789207946349e-05
-8.26077498140514e-06
-3.19850810341806e-05
-1.88176420391235e-05
-1.03526865557112e-05
-3.46127455584703e-05
-2.05844420233662e-05
-2.89775039818735e-05
-3.09091879020057e-05
-2.42783449158291e-05
-8.11097851516566e-06
-2.08824534856667e-05
-3.28135933860094e-05
-1.90691050757692e-05
-1.94849865303549e-05
-1.43629294154068e-05
-2.32213077010029e-05
-5.03449811106811e-07
-3.28209149856474e-05
-2.09330551314737e-05
-2.58311720654301e-05
-2.1009911005802e-05
-8.01409765759328e-06
-3.10592221269718e-05
-1.49385182199091e-05
-1.10062503073477e-05
-2.88912522603166e-05
-2.76953621811591e-05
-3.46658962544868e-05
-2.39321637572629e-05
-2.18218896456713e-05
-2.83019812708372e-05
-1.35254503094248e-05
-1.14184540327015e-05
-1.29724597323581e-05
-1.63117523916504e-05
-1.16505433053906e-05
-1.89598185787261e-05
-1.85430294513284e-05
-1.48091359647037e-05
-2.42019082788362e-05
-2.49897324828906e-05
-2.42686827388223e-05
1.17060538617379e-05
-1.17617891086732e-05
-1.26956141920006e-05
-3.088807972252e-07
-1.62043687623474e-05
-1.8575254690549e-05
-2.18259362736266e-05
-4.98482957602967e-06
-8.57831386627442e-06
-2.36505982902823e-05
1.22773588434647e-06
-2.39728313162976e-05
-8.6416312624698e-06
-7.6052854577765e-06
-1.47284590846448e-05
-4.79457033755836e-06
-1.0862535709843e-05
-7.2246096647655e-07
-1.72065924417664e-05
-8.16192259001595e-06
-2.16136485425984e-05
-6.63321947134692e-06
-1.69812628776217e-05
-1.52689980458463e-05
-2.39671053786562e-05
-3.33946242034094e-05
-2.34096581386739e-05
3.63293631079909e-06
-3.07879052343219e-05
-3.50763951339425e-05
-2.2566687621703e-05
-2.48741770995718e-05
4.13772009624935e-06
-1.4243850681603e-05
-2.22467282907177e-05
-2.56128064009822e-05
-2.05994912823527e-05
-2.07702578307044e-05
-2.27052516163068e-05
-2.73291811633195e-05
-1.58409491422445e-05
-2.43624392054051e-05
-2.63688746088287e-05
-2.32507664459457e-05
-2.04899488983309e-05
-2.72025315158192e-05
-2.83010710710782e-05
-1.44925900761053e-05
-1.39955032072634e-05
-1.34262945955968e-05
-7.16435208594289e-06
-1.43363663009676e-05
-9.61679323374391e-06
-2.50209534563508e-05
-1.11547430335767e-05
-2.79845571499074e-05
-2.58215901386131e-05
7.14122168259026e-06
-1.29593895034397e-05
-2.40770634995416e-05
-2.94940380535684e-05
-2.58566467786264e-05
-8.61861749165697e-06
-2.17271742965066e-05
-1.45589435516649e-05
-1.62106338427821e-05
-2.20564963495736e-05
-1.7387501697709e-05
-2.35296333433017e-05
-5.032894463918e-06
-1.81062570320718e-05
-1.75933984683562e-05
-1.37566149534379e-05
-1.56353404061064e-05
-1.27588300090135e-05
-2.71474392957923e-05
-2.77843690116233e-05
-2.92293925356153e-06
-2.4751687658376e-06
-6.1194270064491e-06
4.51218429859559e-07
-1.35106627429762e-05
-1.86175753576704e-06
-1.59621524672177e-05
-7.40447025024831e-06
-6.60198157624821e-07
-2.6923599089817e-05
-1.48171321008512e-05
-7.83647173499097e-06
-1.64427447503384e-05
-8.44142578344157e-06
-2.21743891583607e-05
-1.00991254326049e-05
-2.80426009890487e-05
-2.27765883821121e-06
-1.1881885836296e-05
-1.91486081062544e-05
-5.30531249727953e-06
-2.96061298724987e-05
-1.17184944087864e-05
-1.2192427306188e-05
-1.79911563763144e-05
-2.74876416739623e-05
-3.12763660522335e-06
-5.77392059012138e-06
-8.8310258032154e-06
-1.73439365527401e-06
-3.00942859815987e-05
-6.03003578011073e-06
-2.84459267801069e-05
-1.55598218442301e-05
-8.52275110367801e-06
-2.35894094375428e-05
-1.85292770809575e-05
-5.69197166059755e-06
-9.084797805478e-06
-1.5953550208887e-05
-1.40366519900731e-05
-1.05639947097878e-05
-2.35244301739272e-05
-1.64987703296019e-05
-7.66820584596685e-06
-2.1927646233295e-05
-1.74053470519305e-05
-1.84289316264593e-05
-2.527318907678e-05
-1.61171515180961e-05
-2.04506070963887e-05
-9.81932938434297e-06
-1.27671062837486e-05
-2.16834705284979e-05
-2.19403448327512e-05
-3.53597573273335e-05
-1.98499451627279e-05
-3.19269927589507e-05
-2.29598919636951e-05
-2.66424754322298e-05
-1.67641747517802e-05
-2.30394665817015e-05
-1.0802055000454e-05
-7.2973156752977e-06
-3.27868603731025e-05
-1.47557340398507e-05
-2.10605720914686e-05
-8.46009659024786e-06
-2.49471122449292e-05
-2.48795266100445e-05
-1.90713198814772e-05
-1.24510197016641e-05
-2.74055144594683e-05
-5.55840294867156e-06
-1.61744953394597e-05
-1.18487036579942e-05
-1.90666398884992e-05
-2.18205235377585e-05
-1.28253581944324e-05
-4.31301276643295e-06
-2.70428814334007e-05
-3.62643232116563e-05
-1.50594355777358e-05
3.01345749056003e-06
-1.86008316529848e-05
-6.42729903197913e-06
-3.16509904528836e-06
-8.94242284488132e-06
-1.55533843535951e-05
-1.76222216369049e-05
-1.64620502214868e-05
-1.60884756653713e-05
-1.20879608483843e-05
-2.22655967539022e-06
-1.27358054074795e-05
-7.41351818885618e-06
-1.05997362059023e-06
-1.79833719706113e-05
-2.3434329445772e-05
-1.24523707629485e-05
1.07936814563533e-05
-8.12696839968176e-06
-2.46984834413572e-05
-2.53351691864886e-05
-2.26352825942538e-05
-8.37099388731257e-06
-8.65052274427899e-06
-1.9743466104881e-05
-1.12192338097803e-05
-3.34893037954113e-05
-1.75065993206113e-05
-2.1662279544147e-05
-2.31697416925434e-05
-1.03651352062431e-05
-3.88570803579185e-05
-1.4887489913479e-05
-2.43250452578241e-05
-2.58193823513362e-05
-1.46384858172925e-05
-4.09482192971556e-06
-1.8118089376187e-05
-3.91712128408051e-05
-1.24563975663806e-05
-2.00324749543316e-05
-3.26081743513608e-05
-1.76666946372867e-05
-3.18643912873175e-05
-2.52064774762177e-05
-2.68057973812531e-05
-1.95617655350141e-05
-2.69150342479862e-05
-2.80095126914106e-05
-2.89880354452733e-05
-2.282566857775e-05
-1.04813142748928e-05
-2.64693869876678e-05
-4.1538424391974e-05
-2.22224926390431e-05
-2.77005220140864e-05
-3.61237549358375e-05
-2.63593812358002e-05
-1.83354445251366e-05
-6.38419536550548e-06
-2.85965984303385e-05
-2.10268507026561e-05
-2.22063068333287e-05
-1.57280305211382e-05
-2.5746498293457e-05
-2.54486652489225e-05
-1.07977668814818e-05
-1.97533630651428e-05
-1.84591621042512e-05
-9.87406850371506e-06
-2.30925997376487e-05
-9.71244884338065e-06
-3.0371946264966e-05
-1.41250523166718e-05
-5.19623331584597e-06
-1.20141687371127e-05
-2.67314312231785e-05
-2.97752052271314e-05
-1.92535941969545e-05
-8.35815215702494e-06
-8.55985293670276e-08
-1.48463073216374e-05
-9.45758950200604e-06
-6.48544338186129e-06
-1.00777017183886e-05
-4.88424473808767e-06
-1.66626670369863e-05
-3.42249481579258e-06
-7.82066090806702e-06
-1.60512928491802e-05
-1.69216801083727e-05
-1.56368013036682e-06
3.50787120907347e-06
-1.12953812082853e-05
-2.42600682287158e-05
-1.14448492438897e-05
-3.23477407989868e-05
-5.13060067828344e-06
-8.23878543393834e-06
-1.40422347525932e-05
-1.7850770612362e-05
-1.49364944748627e-05
-1.97671066641251e-05
-1.70329169343598e-05
-1.57936617697732e-05
-7.98301000079535e-06
-2.55515764370311e-05
-5.41068107257199e-06
-4.00437212254302e-06
-2.43566631653271e-05
-1.22142756643783e-05
-2.2141028110961e-05
-2.48190905355041e-05
-2.47768521343707e-05
-3.62740851788737e-06
-1.39888957598006e-05
-2.81359395061598e-05
-1.5365581351287e-06
-1.84548954457934e-05
-2.34827578271309e-05
-1.34367338721338e-05
-7.4226985493835e-07
-4.19139086769542e-05
-6.86419065945959e-06
-1.70803383311601e-05
-1.69935791195391e-05
-2.99353211560355e-05
-2.92761881420322e-05
-3.24454634384409e-05
-1.68134722060179e-05
-1.20194005991209e-05
-2.69994511096531e-05
-2.66150907074838e-05
-2.54100414760426e-05
-1.2251413106443e-05
-1.18879484648276e-05
-2.15234564170519e-05
-1.37795271938574e-05
-4.49211023546387e-05
-2.78649660549174e-05
-1.1547653844942e-05
-9.69876290351119e-06
-1.06432407023476e-05
-1.8970251337152e-05
-2.898346256748e-05
-1.89368775981551e-05
-2.15517942507075e-05
-2.80700095616879e-05
-1.97858930381e-05
-8.05721394424177e-06
-3.58926790762179e-05
-2.03110108677377e-05
-2.90700507367139e-05
-2.85403023337531e-05
-2.4653719115813e-05
-1.15237910377167e-05
-1.54569311004269e-06
-6.70304554583511e-06
-3.10333432389683e-05
-1.32042266535295e-05
-1.10900809503292e-05
-4.04710623140532e-06
-1.65477102842576e-05
-7.71504298561043e-06
-1.53423930137656e-05
-1.32531470089392e-05
-3.11530869281977e-06
-2.86554232058868e-05
-4.50534629640684e-06
-9.68715394885222e-06
-5.46784082305482e-06
-1.56799243568772e-05
-4.28161502329278e-05
-1.22188697628699e-05
1.45666692494676e-05
-2.13682593020963e-05
-7.39142362803336e-06
-1.53279068785206e-05
-6.53411026040873e-06
8.330533533157e-06
-1.71816040898664e-05
-3.23021247074449e-05
-1.13570136884198e-05
-1.8882401943485e-05
-8.32503430387282e-06
5.34725678727179e-06
-1.1241001256359e-05
5.94888789760249e-06
-1.42275779521469e-05
-8.69288715202827e-06
-2.652095492832e-05
-1.14067066679405e-05
-1.6079274402763e-05
-1.14116757484439e-05
-2.06333800965239e-05
-3.39807582225178e-05
1.09143895846035e-06
-7.67667282206012e-06
-1.28819105053681e-05
-2.8273088609935e-06
-6.95557258908325e-06
-1.98887974067174e-05
-7.21598723770572e-06
-3.1974487228068e-05
-1.83358324535042e-05
-5.32857226651216e-06
-2.35029960921759e-05
-6.5856009133377e-06
-3.71767243051905e-05
-9.62276209462389e-06
-3.37514146366523e-05
-7.49542655555171e-06
-2.51352645322487e-05
-1.02858414132613e-05
-2.59836487949546e-05
4.50891378190411e-07
-3.90069139620423e-05
-3.06623231800386e-05
-2.60594534165956e-05
-4.20597057867975e-05
-2.26407811708007e-05
-1.52920069796025e-05
-2.02891088148257e-05
-2.59344906374195e-05
-1.23570344001824e-05
-3.35158415833854e-05
-2.48510480831651e-05
-3.09680843724043e-05
-4.35147566145146e-05
-1.62060430912061e-05
1.0192583844771e-05
-6.85935920960067e-06
-1.89920193805699e-05
-2.22995397228957e-05
-2.30708235921806e-05
-2.47444241154134e-05
-2.39649912455442e-05
-2.15748600939088e-07
-1.4229309444315e-05
-2.45048957941123e-05
-1.67912471738116e-06
-6.96654497258148e-06
-2.17086606477036e-05
-1.89768879517954e-05
-6.97326365466823e-06
-1.29008690580582e-05
4.02650261966453e-06
-5.34581904247134e-06
-2.40692999031167e-05
-1.8256631133903e-05
-8.24701043778265e-06
-1.1389733402396e-05
-1.25473443853542e-05
-1.16178980357845e-05
-6.30399641683508e-06
-2.11500907110152e-05
-1.16199664577563e-05
-7.85328544895804e-07
-1.03678180619427e-05
-1.66500236829697e-05
-8.02131001113545e-06
-7.8074057170032e-06
-3.88164927600667e-06
-1.06062923968013e-05
-1.00087570195299e-05
-1.73904474723669e-05
-1.00507218791374e-05
-5.91084202388917e-06
-2.722038354269e-06
-1.63213321664651e-05
-1.38410521668327e-05
-7.67788703747355e-06
-7.81804368580473e-06
-2.1890224690402e-05
-5.03707396318065e-06
-1.44627691243498e-05
-1.93803668080865e-05
-3.35895291843152e-05
-1.78986086108717e-05
-8.02231036400835e-06
-2.81255558011327e-06
-2.92827148956063e-05
-2.6008641817279e-05
-1.84685183786044e-05
-8.31505748600195e-06
-2.68619210384649e-05
-1.00293216204681e-05
-3.19746932540517e-05
-2.72629139125748e-05
-1.76059299506551e-05
-1.82503055685648e-05
-2.04690784291648e-05
-3.6904223606585e-06
-1.2458047903694e-05
-4.11589930032651e-05
-3.74098096720855e-05
-2.42556784927237e-05
-1.17521153310749e-06
-1.56387667787121e-05
-3.35557604662096e-05
-3.87057449888537e-07
-2.03200255918625e-05
-2.09901143198253e-05
-2.32103328476593e-05
4.50950384652575e-06
-1.55997713280505e-05
-5.25679557160742e-06
2.36794246440854e-06
-2.11423432742756e-05
-1.83697194571692e-05
-1.01564641310482e-05
-3.68007702715285e-05
-4.05151322685273e-05
-1.90219419739588e-05
-2.13318298807028e-05
-3.40028882156082e-06
-2.59863393771924e-06
-1.57718165268872e-05
-2.19473531664277e-05
-2.14708073980382e-05
-1.78476235962083e-06
-1.17945294808293e-05
-2.43728656561353e-05
5.24294681410578e-06
-7.60274729636511e-06
2.65133705941602e-06
-2.21781887457014e-05
9.90640149827355e-07
-9.44205279029205e-06
-1.07818448534912e-05
-1.93788450299613e-05
-2.1724329842167e-05
-1.76463905050986e-05
-1.46766042403889e-05
-2.75792629283817e-06
-1.53137505054143e-05
-1.36905585728132e-05
-2.43559851234271e-05
-8.27522202556485e-06
-9.6465658023544e-06
-7.51610976523794e-06
-5.60642850839173e-06
2.69454898386472e-06
-1.60395524024573e-05
-9.86088621803745e-06
-1.81374059602387e-05
-1.21677466025143e-05
-1.38715772267295e-05
-1.4616992396881e-05
-8.34889424146309e-06
-1.39137976023729e-05
-6.80968668057018e-06
-1.76567618471718e-05
-1.65123458308556e-05
-2.49918673312623e-05
-1.39600306882114e-05
9.83560976948832e-07
-2.37493786927299e-05
-2.86494198281151e-05
-1.65906114262817e-05
-1.32906940121367e-05
-2.1775926225684e-05
-2.30606398438101e-05
-3.13791363896722e-05
-2.00122231087823e-05
-2.22184672538149e-05
-4.40899998036329e-05
-1.8431496008083e-05
-2.57242126141173e-05
-2.8544528384407e-05
-1.80636338652515e-05
-3.59447950432057e-05
-2.09014007445344e-05
-2.86372499337645e-05
-7.01368045664098e-06
-1.44145800288563e-05
-3.32007019458279e-05
3.59595415202576e-06
-1.35104668873994e-07
-2.54516654133338e-05
-1.17778663404205e-05
-1.84385265075246e-05
-3.33903762415034e-05
-1.66426369291947e-05
-4.02009151354272e-06
-2.59716464439589e-05
-2.40870294378994e-05
-2.95808023760257e-05
-1.32744713631621e-05
-1.76700764165564e-05
-1.34769330364109e-05
-4.34195866552476e-05
-1.5626969179666e-05
8.93141696800654e-06
-1.81130549362378e-05
-3.48588109849857e-05
-3.26300371735544e-06
-2.73741913753697e-05
-1.25347024884952e-05
-2.04622583882956e-05
-1.26394371285872e-05
-1.6480965730322e-05
-1.16434805915954e-05
-2.12939962886262e-06
-1.43718154838184e-05
-1.64354959453756e-05
-1.07078085296622e-05
-9.17299442364172e-06
-2.38565506871973e-05
-3.02222599705389e-05
-1.7372878631628e-05
-9.12753690264952e-06
-1.33903682680815e-05
-5.607008491174e-06
-1.0599113398941e-05
-1.32145907471098e-05
-2.18108226326589e-05
1.85222090685958e-06
-2.26058281895558e-06
-1.52707479174318e-05
-1.10748271992983e-05
-2.94366986758745e-05
-9.95890634206829e-06
1.44075132474275e-07
-5.21272342170361e-06
7.25867407246996e-07
-1.37346832302916e-06
-1.29540697996296e-05
-2.8699966725904e-05
-1.80780241195485e-05
-7.89473964622221e-06
-2.98281393868769e-05
-2.67113563315851e-06
-2.13476534414103e-05
-3.36782799741294e-05
-1.25244749200452e-05
-2.60038634047618e-05
-2.76140924996247e-05
-1.6076892005087e-05
-1.39390065768031e-05
-1.45069322694922e-05
-1.00492379017342e-05
-1.10951740038292e-06
-2.29634985250428e-05
-3.23888348393644e-05
-2.19772827861209e-05
-2.1004072757974e-05
-1.83087139957242e-05
-1.15212270139073e-05
-1.88413808728407e-05
-2.02836253837275e-05
-3.72936204106684e-05
-2.81579847338153e-05
-3.74940536406557e-05
-1.2364551751943e-05
-1.28027944670898e-05
-2.38136788064752e-05
-2.98142104383605e-05
-3.46161301165378e-05
-2.42669679855114e-05
-1.18058015797622e-05
-1.71800869699933e-05
-2.30850344253495e-05
-1.84550166194434e-05
-1.88771246583772e-05
-2.45351852630609e-05
-1.33186857950522e-05
-1.95677118381172e-05
-3.11707187913342e-05
-1.20853920445406e-05
-1.81144997550574e-05
-4.68623998040588e-06
-1.02749222846368e-05
-6.43491557404575e-06
-2.48959546747868e-05
-2.04594224672678e-05
1.84896987834712e-06
4.05134577052583e-07
-7.13441374550388e-06
-3.23793467986794e-05
-3.73028743250706e-05
-1.28811759918545e-05
-2.67736682237245e-05
-1.98813938205803e-05
-1.89176527556525e-05
-2.57588239097975e-05
-5.42352642258521e-06
2.75662709223043e-05
-7.67452158536568e-06
-1.09764401754253e-05
-1.41802745629916e-05
-3.3073886658877e-05
8.40857907859569e-07
-1.53157203022216e-05
-8.62997353553064e-06
-4.52560923807335e-06
-5.83671454336094e-06
-1.05271713925233e-05
-3.33693031518079e-06
-5.58265863641341e-06
-8.03107271469826e-06
-1.20878773302971e-05
-9.46514286962792e-06
-2.33316623870219e-05
-2.45477665530031e-05
-6.27234017731068e-06
-2.89393081152287e-05
-1.97308467149983e-05
1.84061418152451e-06
-9.80131301038239e-06
-3.14451704298298e-05
-2.74542574081117e-05
1.94799765017601e-06
-1.92488712234544e-05
-1.71059529384706e-05
-1.71895498898503e-06
-5.02052398452312e-06
-3.16065832487413e-05
-1.29676933070893e-05
-5.00746064006683e-06
-2.53083978700985e-06
-3.41714315152449e-05
-1.34372463733774e-05
-1.47817564968493e-05
-2.16279706161337e-05
-2.10113303957094e-05
-2.28590411866672e-05
-1.68082454624704e-05
-3.35659303295284e-05
-8.11133317597292e-06
-2.84356998764114e-05
-2.32795867958355e-06
-1.13006985248594e-06
-1.25981541286688e-05
-3.61671397715435e-05
-1.40746985914013e-05
-1.32246309155472e-05
-2.1445170847387e-05
-1.16572700690588e-05
-1.25641217240971e-05
-3.52809285373959e-05
-1.85236408345195e-05
-1.33412323493444e-05
-1.73028310365029e-05
-2.22445052311514e-05
-4.33189997090173e-06
-3.2823455307699e-06
-1.96875367058175e-07
-2.05047454816468e-05
-1.45697393991064e-05
-1.56721423399298e-05
-2.11945134379077e-05
-2.05059443576858e-05
-3.1088699465362e-06
-1.03846934419689e-05
-2.11476473497265e-05
-1.04733232169271e-05
-1.6996037506322e-05
-4.39700044670353e-05
-2.50958614038348e-05
-1.29930092252311e-05
-6.09485404323965e-06
-5.53589657638839e-06
-1.29797546525665e-05
-2.045950461442e-05
-3.31801486963827e-05
-9.05439174946246e-06
-1.80940325759751e-05
-1.4007628149858e-05
-1.7399305425232e-05
-2.33522282307521e-05
-1.72128059274825e-05
-2.69468934112079e-05
-4.46484375926304e-06
-1.18850277349102e-05
