# Supplementary material for: Research on computational propagation and identification of mine microseismic signals based on deep learning
Source: PLoS One. 2025 Oct 22;20(10):e0334641. doi: 10.1371/journal.pone.0334641 (PMC12543183; doi:10.1371/journal.pone.0334641)
Supplement: S10 Data — (ZIP) [file pone.0334641.s010.zip › 000101100001521.xlsx_0.txt_24.txt.txt]

-2.58211029793249e-05
-2.64370959694414e-05
-2.69640655032791e-05
-1.38918444182783e-05
-6.29844540995797e-06
-5.81465645084954e-06
-2.23583193110491e-05
-1.36891262679257e-05
-2.85223911006741e-05
-3.62776996024984e-06
-3.05218585102769e-05
-2.25141285311881e-05
-5.47520151948091e-06
1.09160198226043e-06
-1.5385265467537e-06
-1.44801119336861e-05
-1.00727756551097e-05
-1.12231868048237e-05
-1.7418578377825e-05
-2.29667783299702e-05
-1.47681431640082e-05
-2.99554885276454e-06
-1.21210031585369e-05
-1.45440099618411e-05
-1.63015125100642e-05
-1.23907065303229e-05
-1.97601403067307e-05
-2.21379789031238e-05
-1.93477919968406e-05
-1.82480118359094e-05
-1.21631142294096e-05
-1.04303783697751e-05
-2.84386037774053e-05
-1.70934497854358e-05
-2.5434399827593e-05
-2.14930445857521e-06
-3.34831706528075e-05
-4.96400266024547e-06
-3.75831997953299e-05
-2.06022603357526e-05
-3.69878601793668e-07
-1.15817746158072e-05
-1.59415519415648e-05
-2.0770139697784e-05
-2.46594405976799e-05
-1.57941177721384e-05
-2.95608226817847e-06
-2.08274846529956e-05
-2.23837453545341e-05
4.57732684539512e-06
-1.68228000126326e-05
-1.26910679433541e-05
-1.22251343656628e-05
-2.65444957183737e-06
-1.69284731470607e-05
-1.43840523035108e-05
-6.08589566083899e-06
-9.5031617044439e-06
-2.1442503947334e-05
-2.52113981131029e-05
-3.15558357317612e-05
9.82290721214626e-07
-4.04804562345723e-06
-2.04586098634378e-05
-2.36658125960591e-05
-5.32313266345394e-06
-1.25803859245978e-05
-3.05105463595901e-05
-2.05752743099282e-05
-3.30518518395888e-05
-1.23271950031835e-05
-2.746833792375e-05
-7.52005963815502e-06
-2.49977398868622e-05
-2.10764312252221e-05
-2.64399489051655e-05
-2.79239418075011e-05
-1.87497472809597e-05
-2.7538853260664e-05
-2.40023039611721e-05
-1.56314579911856e-05
-3.26857918646194e-05
-1.97606910629553e-05
-1.49743964641169e-05
-2.91871219616433e-05
7.63966137823555e-07
-2.79036012751554e-05
-2.11515998706341e-05
-1.86280730558705e-05
-3.50916628898722e-05
-3.51553842185529e-05
-3.25441333172979e-05
-1.56992737040329e-05
-2.76486275534104e-05
-3.13075903808643e-05
-3.52005866710289e-05
-1.9856515372589e-06
-2.26714148802079e-05
-9.64106121116271e-06
-1.06313315843519e-05
6.36172710967e-08
-2.92294782547326e-06
-2.07906728437761e-05
-8.60411533720785e-06
-1.90502548680454e-05
-8.03324606005314e-06
-9.09660362567086e-06
-2.06188725934204e-06
-1.10364551815884e-05
-1.62905087457521e-05
-1.61914164383851e-05
-2.77961940988291e-06
-1.91818764927581e-05
1.73989521397259e-06
-9.98279497951844e-06
-8.19915274282468e-06
-2.04860887351997e-05
-1.08047956463922e-05
-3.25061958375431e-06
-2.93474715086599e-05
1.45767902313475e-06
-1.27068972713594e-05
-2.55396442479232e-05
-1.17548332461242e-06
2.84520655692179e-06
-2.00002134524915e-05
-1.51980451231417e-07
-1.12552505388208e-05
-3.51816048298942e-05
-1.17025839467359e-05
-8.8386662778488e-06
-2.19469634381023e-05
-2.50692233779241e-05
-2.13510628290669e-05
-2.11231770902302e-05
-1.32694660212495e-05
-2.55621150105509e-05
-1.21103339535923e-05
-8.44493969600628e-06
-1.1039213699197e-05
-2.26436003942608e-05
-1.6082121302934e-05
-2.38780427539866e-05
-2.92630840714434e-05
-2.33210306567979e-05
-2.28335060845501e-05
-2.30220758548506e-05
-2.0351633724838e-05
-3.35983635848299e-05
-2.4131191448192e-05
-1.65649368428675e-05
-6.83816187665409e-06
-4.41047117980608e-05
-4.01951450845082e-05
-2.05840025876833e-05
-2.34627499388976e-05
-2.57197970589595e-05
-2.9010204904583e-05
3.01773432747769e-06
-1.80215535364789e-05
3.950012305228e-06
-1.26457091230855e-05
-2.98917173078286e-05
-1.59093372058131e-05
-3.24119468057117e-05
-3.36191139617792e-05
-1.25211321767747e-05
-2.52029139996107e-05
-1.76011029653488e-05
-2.01494086665412e-05
-2.5085459656724e-05
-3.08442291981147e-05
-1.34714025710427e-05
-1.84290283188669e-05
-1.57728737429694e-05
-2.18974144855754e-05
-1.197652765844e-05
-1.326837085026e-05
-1.99682900440909e-05
-1.4861818575759e-05
-1.61556392134732e-06
-1.81515200867923e-05
-1.27944127857463e-05
-1.24322076999039e-05
-6.69232744871879e-06
-1.99635483362848e-05
-2.894127376541e-05
-1.54613088504839e-05
-1.60654727796841e-05
-6.06999340395199e-07
-1.3704218391391e-05
-3.37906487551916e-06
-6.30327643631208e-06
-8.18373899114425e-06
-2.63947801601295e-05
-8.35587904009847e-06
-8.78662813087764e-06
-1.93521377977671e-05
-4.32441361291697e-07
-1.93850117156685e-05
-8.02684330542631e-06
-4.49056561501075e-06
-2.95437259684728e-05
-1.88399334112318e-05
4.88538634576937e-06
-1.7338851416276e-05
-7.49280258564125e-06
5.96714821905003e-06
-1.18202905480997e-05
-4.99968765832481e-06
-1.82809949799575e-05
-2.4669882741389e-05
-1.11130538360422e-05
-7.34034925286317e-06
-8.33419568617604e-06
-2.20567966694968e-05
-1.8652594064273e-05
-2.2224096199246e-05
-2.44916448568199e-06
3.58814226134044e-06
-1.5944019559123e-05
-3.55643500547789e-06
-1.93819483061443e-05
-6.741800675701e-06
-2.56971815096913e-05
1.55438191144248e-05
-8.47202480297819e-06
-1.02455738007504e-05
-2.03882099788884e-05
-2.96491346103543e-05
-4.62067506190234e-06
-1.44989337761836e-05
-2.21733305578933e-05
-4.21899394820716e-07
-1.89255572835579e-05
-1.89420506921206e-05
-2.49586054793121e-05
-2.92997191556377e-05
-2.00569912170585e-05
-5.00311154138192e-05
-2.59844637575866e-05
-1.13444535400085e-05
-8.32754773710888e-06
-1.83900991601118e-05
-1.78849886110581e-05
-1.46896821646378e-05
-1.16675785646836e-05
-2.55001238390032e-06
-1.98007634393218e-05
-2.85955505555401e-05
-1.32033080705698e-05
-3.1806954396246e-07
-1.93280083304116e-05
2.44742039301816e-06
-3.03682947827087e-05
-8.36213762020837e-06
-2.67944461220803e-05
-1.91783432736426e-05
-4.02602595069499e-06
-8.90695348970938e-06
-5.30824070810713e-06
-6.54083186756951e-07
-1.96629648325483e-05
-3.89051545138994e-06
-1.53268451979069e-05
-9.01092212939481e-06
-9.72654425644259e-06
-9.45243987713799e-06
-1.53722686095145e-05
2.17390860437745e-06
-8.47251931681677e-06
-1.66495892915667e-05
-3.54898551703836e-06
-9.7029589856884e-06
-2.47203565719634e-05
-6.19476052155604e-07
-6.88127666226885e-06
-1.35786582921578e-05
-1.64633637792771e-05
-3.45810767475157e-05
-1.89293486993816e-05
-1.96502716430189e-05
-2.26930026862405e-05
-7.48405515577004e-06
-3.50171460260317e-06
-1.56663006742236e-05
-9.32831193178715e-06
-1.31027149559546e-05
-2.69922742825266e-05
-2.14861825891957e-05
-2.21719173268979e-05
-1.58301297935657e-05
-5.75675068076166e-06
-1.00476468107716e-05
-9.80067549888146e-06
-1.90625672799562e-05
-7.80271759949008e-06
-1.95933683900863e-05
-1.43056180789655e-05
-5.56851996386008e-06
-2.35273881709546e-05
-1.39665487612236e-05
-2.51494355553492e-05
-1.42243207153922e-06
-2.67249778484965e-05
4.18835686058377e-06
-2.65822728779912e-05
-1.73001851980349e-05
-3.2318391204497e-05
-2.57557059652811e-05
-2.51973276945414e-05
-1.57380292025119e-05
-1.09374701129052e-05
-2.22679447302947e-05
-3.05915099377329e-05
-1.6066544178356e-05
-1.36068962080994e-05
-2.57329212073923e-05
-1.64173117157659e-05
-7.71828081020972e-06
-2.21010565491549e-05
-8.78173864902463e-06
-1.85590085211303e-05
-1.30521057524314e-05
-3.25970455820534e-05
-2.07017836713007e-05
-1.89644025627782e-05
-1.75924382064016e-05
-1.99668258613135e-05
-1.01740733147882e-05
-2.09003598680836e-05
-3.88035904478538e-05
-1.28337901348361e-05
-1.55180756450974e-05
-1.39801861236502e-06
-2.47930928882628e-05
-2.31666982030356e-05
-6.75378939718076e-06
-2.53516689450383e-06
-1.97296645716605e-05
-1.26838509569232e-08
7.72356850359582e-07
-1.37166911519339e-05
-9.05272191877166e-06
-2.97387348657208e-05
-4.39557151145814e-06
4.59110755216975e-06
7.82768575123803e-06
-5.18315463887307e-06
-1.59783338355988e-05
-1.98804056409333e-05
-9.11181157047067e-06
-7.66805454335703e-06
-1.28562448800857e-05
-1.65581195200277e-05
-1.77705903518253e-05
-9.24136196422394e-06
-1.44250174924453e-05
-6.01719204723103e-06
-2.53258992445073e-05
-1.09614939109964e-06
-8.20652907437789e-06
-8.35933330684114e-06
-8.82512730722034e-06
-3.10434619719993e-05
-1.39957969181054e-05
-1.39678992267008e-05
-2.23981317836893e-05
-2.30210935676995e-05
-1.7692636674784e-05
-9.35541834438927e-06
-9.44291607000325e-06
9.04399600914334e-06
-1.19128418756369e-05
-1.64940732348764e-05
-1.45580717128915e-05
-2.3531395923989e-05
-2.25324537017091e-05
-7.33435152932607e-06
-1.93832556929908e-05
-8.46959551042557e-06
-8.35903526943097e-06
-1.68963573191617e-05
-8.54281273030788e-06
-9.3651027763362e-06
-7.77551674891996e-06
-2.11669011023576e-05
3.55507945592711e-07
-1.13420062062566e-05
-1.19022699281995e-05
-2.74378958890856e-05
-2.90203078641983e-05
-1.79254720931598e-05
-2.18428094701711e-05
-3.21455241237311e-05
-1.77032884046044e-05
-3.62294695462199e-05
-3.4240619530488e-05
-1.51347870016548e-06
-2.13609477137746e-05
-1.30616236262754e-05
-5.08952139260952e-06
-2.51703936212572e-05
-2.87743183826427e-05
-2.54088890240065e-05
-1.99052702494676e-05
-1.75442148497147e-05
-2.96066874651602e-05
-1.76851991638621e-05
-1.7848866086676e-05
-2.38118615350606e-05
-2.38367126198087e-05
-4.31967453004629e-06
-1.63538053048682e-05
-2.6933753669446e-05
-1.60092669295705e-05
-1.75646491888831e-05
-2.49273773861996e-05
-3.78214102298511e-05
-8.00471025606796e-06
-4.89562661526365e-06
-1.05822934773092e-05
-1.64349833943038e-05
-1.06302757083199e-05
-3.6557546009748e-05
-2.21679278383442e-05
8.83179400216194e-06
-1.55367729027853e-05
-2.04086008543013e-05
-1.99412044039539e-05
-1.39037881640459e-05
-7.66900462280662e-06
-1.96803778061423e-05
-6.5100440766221e-06
-1.72863812581595e-05
-9.83614146326337e-06
8.13362127127983e-06
-1.21244106256737e-06
-5.93658641736647e-06
-2.84623731726459e-06
-1.80507343872755e-05
-5.48647755194392e-06
-9.94095300875612e-06
-7.37875523718612e-06
-7.42308542623911e-06
-6.94501165848289e-06
-2.57441973874e-05
-9.81619948647557e-06
-2.27651305285723e-05
-1.42510862907669e-05
-7.01486247205271e-06
-1.79404694783787e-05
-5.03644754149249e-07
-2.81884457181594e-06
-9.86410663917877e-06
-9.59645956917169e-06
-1.4086790431483e-05
-2.29360234630508e-05
-2.08979419835677e-05
1.92874171990784e-06
-1.68561059090455e-05
-2.00409848242276e-05
-2.69567861617516e-05
-2.18851192054506e-05
-9.92920371713745e-06
-1.67447932106997e-05
-1.23074777380981e-05
-2.24411114180054e-05
-1.56325797526833e-05
-2.58636884081206e-05
-2.32450397445059e-05
-1.23317087633936e-05
-3.89700153833456e-05
-2.60913237906935e-05
-2.83343791565969e-05
-2.42404394136772e-05
-1.81970669751646e-05
-2.53479409180759e-05
-1.75330878018043e-05
-2.25803351961971e-05
-4.19000945331156e-05
-2.40810859783771e-05
-2.67649657842746e-05
-8.5380221772157e-06
-2.229572517016e-05
-1.0368164505824e-06
-2.49832885061512e-06
-2.23693324779044e-05
2.83287152173042e-07
-1.87447336490468e-05
-1.46139191292839e-05
-1.76616977598638e-05
-2.24258632702578e-05
-1.32795270662278e-05
-4.27975071927775e-06
-2.59708115018682e-05
-1.24699883770204e-05
-1.32093588521845e-05
-7.24052429028395e-06
-1.16374928301423e-05
-2.10255681788578e-05
-1.31899275679167e-05
-1.06686801145156e-06
-1.5196450592989e-05
-1.48082525981475e-05
-2.39281871498944e-05
-2.5089014854685e-05
-6.8153164810298e-06
-1.27185833378932e-05
-1.93617460726311e-05
-1.31498249327575e-05
-1.85705947262649e-05
-1.54516635252152e-05
-1.63384091150407e-05
6.57456628023061e-06
-1.01845092908149e-05
-7.97429307134213e-06
-4.04028492036041e-06
-1.30716889381514e-05
-1.94148602456832e-05
-2.99497725285908e-05
2.24408907836592e-06
-5.27684196364393e-06
-1.63736758903294e-05
-4.7313579226175e-06
-3.40691946259426e-06
-1.51029951420858e-06
-2.65387008289749e-05
-7.92477219641755e-06
-1.81679778051776e-05
-2.12113265274951e-05
-1.91862841114958e-05
-7.91697665968517e-06
-2.03174927169951e-05
-2.64111578247155e-05
-1.80042825215739e-05
-2.44838304407345e-05
-1.14076792970473e-05
2.26320102255997e-06
-8.43372607638478e-06
-1.71325502582766e-05
1.61879496015873e-06
-1.82221069651949e-05
-1.41472723033884e-05
-2.39434545262702e-05
-9.48511658147753e-06
-2.03808176250152e-05
-8.12993789370449e-06
-3.13110882476313e-05
-2.73711018473478e-05
-4.47384228991658e-05
-1.6391770958899e-05
-1.0773756064094e-05
-1.42795778358289e-05
-3.51237641785613e-05
-2.66968664647893e-05
-2.75739164846434e-05
-2.30477746469533e-05
-2.12689179015213e-05
-3.10115488519843e-05
-2.1365781680516e-05
-2.23947469193965e-05
1.05492178469892e-07
-2.51199065134896e-05
-3.55000956332954e-05
-2.7983127097908e-05
-1.50306860087099e-05
-1.78938645429469e-05
-2.20765075652851e-05
-3.18554519207653e-05
-2.84357469344649e-05
-2.97457820936756e-05
-9.90118172077248e-06
-1.23648714755734e-05
-3.93964017304486e-05
-2.94564669265868e-05
-2.32438100460774e-05
-2.12096262730604e-05
-2.34756972819523e-05
-3.14656518655001e-05
-1.29640523281974e-05
-1.0327870104584e-05
-1.64777325056196e-05
-1.65186574793375e-05
-3.03608090980721e-05
-2.38624945901393e-05
-1.50875001368478e-05
-2.70855536222569e-05
-1.10630207817793e-05
-2.3344954302951e-05
-1.09679642615202e-05
-4.77383100497122e-06
-2.56037316288952e-05
-1.62583308734545e-05
-2.42428137010988e-05
1.22610731919802e-05
-3.0819454788877e-05
-2.27338761534603e-06
1.67235799650831e-06
-7.44557097566729e-06
-1.80607449643373e-05
-2.62259452477556e-05
-1.76904680275856e-05
2.49283817113459e-06
-1.98195082191028e-05
-2.28099691964627e-05
-1.94287032481639e-05
-1.05972167478818e-05
-3.37521117460652e-05
-2.22522058542582e-05
-1.0215275693355e-05
-2.93245252775006e-05
-1.74130348460722e-05
-7.87635402551031e-06
-2.38540361332996e-05
-9.72716375946206e-06
-1.80792675892487e-05
-2.21388679643548e-06
-9.82950417033187e-06
-3.06160039259822e-05
-1.21523234195976e-05
-3.09152182090505e-05
-2.29547382377101e-05
-1.48925581755851e-05
-9.42736225147156e-06
-1.50965746112985e-05
-2.63169989146054e-05
-2.24532941492714e-05
-4.37680792194292e-05
-2.26538363243656e-05
-1.56140125588212e-05
-1.73176064334754e-05
-2.27363936168074e-05
-1.40023065329026e-05
-1.34883030997656e-05
-1.7114132413703e-05
-1.09609055966759e-05
-2.07362708641427e-05
-1.76992328667183e-05
-2.76180336603074e-05
-1.48610565785551e-05
-1.63568734364233e-05
-4.01248820676432e-05
-4.76284440702592e-06
-1.24655195708986e-05
-2.89228170760839e-05
-2.22755111761938e-05
-1.7370382072173e-05
-1.46814935444718e-05
-1.88572659964004e-05
-1.04641417081229e-05
-2.43629354082852e-05
3.47770381702966e-06
-1.32738683793268e-05
-1.89731192391851e-05
-1.76299652405399e-05
-3.35416892917275e-05
-2.07845394165762e-05
-2.77626335980115e-05
-3.77209907492496e-05
-2.40394455426095e-05
-2.74918365339675e-05
2.73833139973683e-06
-1.80913829450418e-05
-1.22132469110259e-05
-1.81755026957855e-05
-2.64417755132146e-05
-1.8993777775816e-05
-5.515708149535e-06
-7.85504892071089e-06
-1.88559914962676e-05
-3.14701265534674e-06
-1.64615631209843e-05
-1.12403636909167e-05
-4.8154936192778e-06
-3.33740613759832e-05
-9.27455603770353e-06
-1.6192669290305e-06
-3.05984374606966e-05
-3.32018944148502e-05
-8.59755918888747e-06
6.05618452317975e-07
-6.34481319547325e-06
-1.4493194611978e-05
-1.55621683001779e-05
-1.14206710021012e-05
-1.98842713749525e-05
-2.52792754761299e-05
-1.10064523544588e-05
-5.14495548253038e-06
-1.86951767778391e-05
-1.79947164851851e-05
-1.14592960426423e-05
-1.64446094754734e-05
-1.78404588040168e-05
-1.41877588548417e-05
-7.38043110400101e-06
-2.21108027300234e-05
-3.62722770592925e-06
-1.17843626739342e-05
-1.34330282255473e-05
-1.92045188135307e-05
-3.06744773241983e-05
-1.84406775693868e-05
-1.01723618429969e-05
-2.00783508531015e-05
-2.02416280351589e-05
-1.57385132657756e-05
-1.70095242715539e-05
-2.40717990369775e-05
-2.35583569273488e-05
-2.17514074359607e-06
-2.18446752290344e-05
-1.39324967849177e-05
-2.98095432972788e-05
-2.17480447258427e-05
-3.85047805848161e-05
-2.44975647933187e-05
-2.29993093500883e-05
-3.26096695316244e-05
2.47067398263669e-06
-2.699788741632e-05
-2.10091115466577e-05
-6.83252589352557e-06
-1.30207741464643e-05
-1.43807593143116e-05
-2.10893612995911e-05
-2.02848384484912e-05
-8.37483018807556e-06
-1.71804084618672e-05
1.0847543715436e-06
-1.71273384493178e-05
-1.43243084484023e-05
-9.28333593467302e-06
-1.91627781575682e-05
-2.49142998255851e-05
-8.52929572424156e-06
-1.04177454222301e-05
-9.92126988851596e-06
-3.01462395905673e-05
-2.54510284469151e-05
-8.94628574095547e-06
-1.99860614216323e-05
-2.30672595352578e-05
-2.1544678759856e-05
-1.93794564706979e-05
-9.80726662449317e-06
-6.92704811117955e-06
-1.94917620018799e-05
-2.79398230896816e-05
-9.0366618190028e-06
-1.7817100962167e-05
-1.58598371303147e-05
-2.20478779929263e-05
-1.89478757232079e-05
-4.51337982848105e-06
-1.94706217173158e-05
-3.61558974939758e-06
-1.98735550520749e-05
-3.48821089602246e-05
-9.05236452960528e-06
-1.18294138793115e-05
-1.06484774569414e-05
-1.43098716682245e-05
-3.82732736231229e-05
-2.62746665656377e-05
-1.01075908542637e-05
-9.1007018329716e-06
-1.80012246207888e-05
-1.24512582520309e-05
-5.21756095626949e-06
-1.30150363086939e-05
-2.86153460089628e-05
-5.78093529453826e-06
-2.21140050492667e-05
-2.20266513965193e-05
-1.2645273643723e-05
-1.15780234307937e-05
-3.23260165344576e-05
-7.55946956371391e-06
-1.45439311016882e-05
-1.94768245298652e-05
-2.54945171801089e-05
-2.87649373018238e-05
-8.12366497637133e-06
-3.10271603605218e-05
-1.02358057910247e-05
-2.36598848586469e-05
-1.29108078453296e-05
-2.79496141823612e-05
-1.36112568653839e-05
-2.46579708166796e-05
-1.62842397388544e-05
-1.99867554613984e-05
-5.19255169756273e-06
-2.53816370463914e-05
-8.82824665863054e-06
-1.25961238552264e-05
-1.89851813981073e-05
-1.38403742540409e-05
-4.22009715782425e-05
-2.95238555185592e-05
-2.96389302141392e-06
-1.4800913546553e-05
-2.31457749914681e-05
-9.5517589987578e-06
-2.20458315728591e-05
-9.71940252019174e-07
-1.32028048435736e-05
-1.48803005181169e-05
2.89635329715267e-06
-7.83226643661279e-07
-7.72490832362723e-06
-1.18811570566394e-05
-7.54908054627908e-06
-1.87515326637038e-05
-3.16999014670816e-05
-2.24289880226037e-05
-1.77779954679311e-05
-1.19599095613718e-05
-2.46848892008905e-05
-1.65453636022023e-05
-1.86304235689253e-05
-2.33026352522428e-05
-1.73134443652637e-05
-3.56657614252918e-05
-6.79140777273464e-06
-1.2933764812168e-05
-2.41617949917864e-05
-1.13384691024701e-05
-3.33878721604977e-05
-1.18024351929934e-05
-9.1679350057156e-06
-2.76276530935408e-05
-6.96345536895792e-06
-1.54737670367686e-05
-1.70010971850465e-05
-1.0339404843801e-05
-1.21316123161642e-05
-2.05617239033152e-05
-7.10423510386435e-06
-2.3069436300737e-05
-1.29702337145113e-05
-1.19980519020471e-05
-1.55277729269447e-05
7.70870752067027e-06
-8.74246231759692e-06
-8.42685908402873e-06
-3.43614914530524e-05
-1.45079468246005e-05
-2.09027468840254e-05
-1.78642034927103e-05
-4.61439398017481e-06
-1.69132199206626e-05
-1.30112071448344e-05
1.03155321065035e-05
-1.44833582096848e-05
-5.90633359356947e-06
-1.74258594174726e-05
-9.57503363980987e-06
-3.37973694288648e-05
-3.5453250105701e-05
-6.12318634092551e-07
3.0450356244969e-06
-2.01569642361519e-05
-1.40351365229972e-05
-2.61749136230793e-05
-1.76854689877892e-06
-1.37728541583587e-05
-3.02838424942598e-05
-2.69373834409945e-05
-3.68686539256661e-05
-2.3703305119801e-05
-3.9034110987798e-05
-2.59126978424896e-05
-3.26409914401421e-06
-2.46623768389105e-05
-2.52269503166608e-05
-1.65120552920923e-05
-2.16011441110986e-05
-3.14058699310655e-05
-2.1051972949671e-05
-2.02205955162621e-05
3.69651662543942e-06
-3.90604904447223e-06
-3.85403947333063e-05
-1.62590693844239e-05
-1.769466174974e-05
-2.7162931785378e-05
-5.0501769883145e-06
-3.09220428251906e-05
-3.72577650942897e-05
-2.14165090039265e-05
-2.32403126756124e-05
-2.3831770381638e-05
-2.04645974157706e-05
-7.2371522475472e-06
-9.69149711664507e-06
-1.41093615689372e-05
-4.55824349517509e-06
-1.51287405841368e-05
-3.36096263431203e-05
-3.71934663639963e-05
-9.77421686262294e-06
-6.33325336918518e-06
-2.89823104226707e-05
-2.7993020390401e-05
9.01908851327167e-06
-1.74429895186136e-05
-8.34096081784413e-06
-1.32412731045887e-05
-1.70244182708745e-05
-1.22179083473512e-05
-1.54724551689286e-05
-1.28394360787967e-05
-3.43648095608024e-06
-1.49991426229236e-05
-1.03686594091814e-05
-1.25473000342167e-05
-2.37976925990023e-05
-1.82196746372859e-05
-2.3486831510293e-05
-2.93752403654775e-05
-1.23049390355096e-05
-3.27239653149403e-05
7.73904365205107e-06
-1.04020875548904e-05
-1.91562653848051e-06
-8.0855645956364e-06
-4.00188414671188e-05
-1.13728394864959e-05
-1.60794616118255e-05
-2.24687937455006e-05
-1.11985642299304e-05
-7.12593299472875e-06
-2.31803416388635e-05
-7.05743647398059e-07
-3.90572732688799e-05
-1.02547510667927e-05
-5.03289598497826e-06
-5.28428957740143e-06
3.19745368401138e-06
-4.11000421506138e-05
-2.52203828508677e-05
-2.23435515439825e-05
3.21091731204735e-06
-2.95479811674113e-05
-2.1553939585181e-05
-1.6761938943137e-05
-2.96774285303964e-05
-5.94827557936528e-06
-3.46554847473566e-05
-9.71390460525332e-06
-1.91806369942948e-05
-1.84347308983278e-05
-1.21488366108429e-05
-3.96218606996504e-05
-6.72569472691271e-06
-2.93010660905021e-05
-1.99031645660116e-05
-3.76365105509729e-05
-2.06693717591452e-05
-4.92066781313543e-06
-2.91889929167274e-05
-1.85837228631068e-06
-2.25651116199565e-05
-2.22429076446947e-05
-3.83152959254018e-05
-4.26867187518856e-06
-4.91038785685173e-07
-2.67658505648012e-06
-1.01970353047912e-05
-1.13815764529957e-05
-1.50947400982759e-05
-6.68064578369389e-06
-2.83383010457114e-05
-1.9341629747486e-05
-1.21400313917921e-05
-1.88350561833886e-05
-3.07249647084466e-05
-4.80519981802757e-06
-1.09424610262736e-06
-1.79807431818792e-05
-2.649277026143e-05
-1.92346619230882e-05
-1.63226941162685e-05
-1.3587120206952e-05
-1.47071502281554e-05
-1.90324574463599e-05
-8.0776139320636e-06
-8.02187856257358e-06
-1.0369948337261e-05
-4.29542409762749e-06
-2.17836740444283e-05
-2.34620344415537e-05
-1.43418772237777e-05
9.74359611166869e-07
-2.163809093602e-05
8.33024302459699e-06
-6.95122603534492e-07
-2.84953178341908e-05
-6.75739070237863e-06
-2.26606951592439e-05
-1.79220832724502e-05
1.77962358275446e-06
-1.94799444656912e-05
-2.44891496303909e-05
-8.22766421924157e-06
-2.27035116534312e-06
5.0985773505642e-06
-1.45419887446787e-05
-1.57864940282164e-06
-2.98413397865348e-05
-1.90681056559353e-05
-3.32489094561626e-05
-1.05156115139887e-05
-8.7284780796109e-06
-1.42506824340995e-05
-1.53984558103401e-05
-2.28034804832195e-05
-3.33115049978438e-05
-1.99030516576188e-05
-2.34783514790813e-05
-1.18805026197553e-05
-1.07451677752226e-05
-1.02234666810403e-05
-1.38994032587744e-05
-1.17829445687125e-05
-2.48629521564674e-05
-2.86358187717935e-05
-2.75503707168117e-05
-2.06883597405135e-05
-2.06298209873862e-05
-1.35460433607623e-05
-4.39173305708308e-06
-1.63324419199809e-05
-3.36484986207177e-05
-1.42810166006572e-05
-2.74079133534586e-05
-1.13725953184725e-05
-2.53017402163636e-05
-3.33994525071469e-05
-1.61746969739223e-05
-2.54247165548415e-05
-8.22620213731197e-06
-1.88650445527837e-05
-3.59806798955642e-05
-2.7663970969479e-05
-2.53277557215906e-05
-1.88524851244103e-05
-2.5702444958057e-05
-1.22852493318762e-05
-1.42928124756128e-05
-1.49407617022658e-05
-2.46941221586691e-05
-1.3223656788929e-05
-1.81553358206074e-05
-2.08650445375767e-05
2.52475275394913e-06
-2.37128895323462e-05
-2.358004292776e-05
-1.96062840074111e-05
-1.35736564531823e-05
-2.30545696077996e-05
-2.28270165365997e-05
-1.98769025743221e-05
-1.95786736377019e-05
-1.79847075017539e-05
-1.67580091699313e-05
3.71874825605546e-06
-5.48436145500258e-06
-8.8936768223273e-06
-1.5595666918618e-05
-1.97757674152529e-05
-1.07337601017625e-05
-2.08682399753004e-05
-1.25365281018681e-05
-1.48360630430994e-05
1.49291930070464e-06
-1.18437938043544e-05
-1.94468894785289e-05
-1.89989240939117e-05
-1.40401683790707e-05
-2.86124232985296e-05
-6.00626870175844e-06
-1.36732113239871e-05
-1.71477610867554e-05
-1.75799804793501e-05
-1.93222844426963e-05
-1.77093345440522e-05
-2.7282506352057e-05
-7.65767731992524e-06
-9.9900461149911e-06
-1.23916307065473e-05
-2.29465188445993e-05
-1.69485157946709e-05
-2.42177927338891e-05
-7.30065123864295e-06
-8.94336037423387e-06
-1.27381913459171e-05
-9.9826886182433e-06
-1.43009591868413e-05
-9.83400397717988e-06
-5.25833022647861e-05
-1.75027108004687e-05
-1.98758888317868e-05
-2.60555894623523e-05
-2.85714818410312e-05
-2.20833039981866e-05
-3.99843231058605e-05
-2.02899126409401e-05
-2.66174893250531e-05
-2.38884505521109e-05
-3.16652456925998e-05
-1.59676622347794e-05
-1.92901329766414e-05
-2.03497668963658e-05
-1.47033149887289e-05
-2.81106317322463e-05
-3.31332246921402e-05
-2.92007403822602e-05
-2.24581074708483e-05
-1.49986178497369e-05
-1.52159215724801e-05
-1.37726621764231e-05
-2.31301315695859e-05
-2.21937409558056e-05
-1.3278914333335e-05
-1.52088362929061e-05
-3.06441041050517e-05
-2.1655402651268e-05
-1.1224306192645e-05
-1.26800856368166e-05
-2.52580071132191e-05
-1.00812643463477e-05
-8.00802610343257e-06
-3.02681557908904e-05
-1.52223239859845e-05
-9.64864205177998e-06
-1.52053957730436e-05
-1.35450045088568e-05
-2.60839034874759e-05
-2.00700169486877e-05
-1.62603442052281e-05
-1.71034630125311e-05
-2.13682225582158e-05
-1.01798690594135e-05
1.9605086648168e-06
-2.99717438752543e-05
-2.03756859087315e-05
-2.10785249648902e-05
-1.29586401150703e-05
-2.03956042081647e-05
-1.90005777859369e-05
-1.68355161766306e-05
-1.73743155151728e-05
-2.53061598829265e-05
6.5277333003693e-06
3.33907742063228e-07
-1.83819111652921e-05
-8.39517666811734e-06
-1.32074283406095e-05
-1.8199079142924e-05
-1.68950266592988e-05
-7.94900381980404e-06
-1.42958862539671e-05
7.16408749912876e-07
-1.3151035406065e-05
-2.98014434953692e-05
-1.34539657850698e-05
-2.04318617997447e-05
-1.00967489754464e-05
-7.69537236615736e-06
-2.01994718940897e-05
-1.25585895708114e-05
-7.06979296884059e-06
-2.72150133499408e-05
4.5136338182668e-07
-9.63317719446679e-06
-5.12107777768666e-06
-4.29754451044826e-06
-1.9121580265633e-05
-2.79561851265775e-05
-3.13109061887548e-06
-2.29353939991082e-05
-1.80859709020022e-05
-1.12725485366181e-05
-2.4055560141017e-05
-1.50085558552319e-05
1.16927036372445e-05
-1.82916334410263e-05
-1.84116060714067e-05
-2.38685396675856e-05
-1.17773773888187e-05
-2.07696235320325e-05
-3.005012917499e-05
-4.1645232864449e-05
-1.82852827492054e-05
-2.8831202680008e-05
-2.82903572757295e-05
-2.29585656135606e-05
-1.54830704364732e-05
-1.43774794094469e-05
-2.64612298098932e-05
-1.61814312800402e-05
-3.49922459599821e-06
-3.20135316180552e-05
-2.13986796430747e-05
-1.88694027819461e-05
-2.86562513573108e-05
-8.74560459041534e-06
-2.24986397457714e-05
-1.0380039913121e-05
-3.66888629565599e-06
-1.49137112240575e-05
-1.96895809172529e-06
-5.77640354942191e-06
-1.44430514181649e-05
-5.74190720563434e-06
-2.13417185262131e-05
-2.46179670017207e-05
-1.01259112500231e-05
-8.16531104368854e-06
-2.11229442268233e-05
-1.81696199991098e-05
-1.62005445169566e-05
-2.97251556571155e-05
-5.09751008238665e-08
-9.73909245860332e-06
-2.90314327090665e-05
-9.24495438273551e-06
-2.72072661543713e-06
-1.29786476422504e-05
-9.00728237036645e-06
-4.25397570100146e-06
-7.497919892687e-06
3.5359132059918e-06
6.26263532821624e-06
-4.37215740603061e-06
-5.63807071264315e-06
-2.69387621193281e-05
-3.01370689537677e-05
4.71312559473771e-06
-9.6691152496109e-06
-1.28496818316386e-05
-1.32915836205646e-05
-2.3087241298335e-05
-8.07712866124093e-06
-2.36667731047153e-05
-1.94676131389642e-05
-1.34751167929292e-05
-2.37242831256506e-05
-9.80074596881514e-06
-1.62683865745495e-05
-2.24049718361154e-05
-1.25196434981265e-05
-2.26155716709679e-05
-1.59778954692386e-05
-2.49345286414369e-05
-1.49978855416309e-05
-1.71464275953302e-05
-2.42961383747421e-05
-7.92240586686115e-06
-2.39201619783804e-05
-3.29801752595029e-05
-2.72653468084402e-05
-2.41956262711844e-05
-4.40939958649911e-05
-3.43763147670116e-05
-2.75753925090893e-05
-1.91231277842201e-05
-1.94164104861831e-05
-2.03313069731916e-05
-3.36483240622253e-05
-1.80521870933574e-05
-3.07707204509595e-05
-2.46153609160544e-05
-2.66099523385777e-05
-2.43443352835137e-05
-2.48135460781282e-05
-2.93510807058358e-05
-2.45702783280811e-05
-2.36607580744469e-05
-1.47602699487026e-05
-1.13700894836284e-05
-1.54246048237921e-05
-2.29063393689106e-06
-2.42284279135342e-05
-1.66590801915123e-05
-8.18286065259931e-06
-2.23448237952695e-05
-1.61804128695219e-05
-2.85854508010903e-05
-3.90438760776399e-05
-2.46420936247694e-05
-9.22778959770736e-06
-2.58950629441359e-05
-2.16161184177525e-05
-7.50331470482361e-06
-1.7146195428414e-05
-2.46753073775246e-05
-7.53669662059371e-06
-2.96036102037644e-05
1.8378896647175e-06
-4.19176283015118e-06
-2.56646968876753e-05
-9.00804738356792e-06
1.23625751863277e-06
-1.61100939413277e-06
-1.87121099204834e-05
-1.00153295428257e-05
-3.61709015738122e-06
-1.90945107368651e-05
-1.59400931616005e-05
-4.19833839723405e-06
-1.2857261849303e-06
-2.06313802148849e-05
-6.61715440094445e-06
-1.90999375781704e-05
-3.33086780560059e-05
-1.20493930034787e-05
-1.10716265374898e-06
-1.90583015192629e-05
-3.62635759026216e-06
-3.28000513104924e-06
-2.60646261933245e-05
-8.89508965440795e-06
-5.15123165157309e-06
-2.94603811290278e-06
-1.66976184971108e-05
-1.32829588351756e-05
-8.25921221541154e-06
-1.65034822985126e-05
-2.70538488589308e-06
-1.45239405434756e-05
-5.43752911540991e-06
-1.21102735430862e-05
-9.53160673377747e-06
1.90936305293601e-06
1.2090250230575e-05
-1.08864202466154e-05
-2.92959177716748e-06
-9.5316009085406e-06
-1.3817807929283e-05
-7.67877753520516e-06
-1.40653706353651e-05
-1.71825691404468e-05
-1.09135246286089e-05
-8.35841053996514e-06
-1.62617178269927e-05
-2.2757755706262e-05
-2.14183240465366e-05
-1.46700197682665e-05
-1.91686323468824e-05
-2.54456694174994e-05
-2.96692842623976e-05
-2.60157252396077e-05
-2.28175481616397e-05
-1.78987325041371e-05
-1.26281901498742e-05
-8.61699584659612e-06
-2.48851416226235e-05
-3.32470633993733e-05
-1.90658344168438e-05
-2.80448590845596e-05
-2.44359084288718e-05
-1.88278842955581e-05
-1.25705525554426e-05
-8.68736553502736e-06
-1.03679982793166e-05
-4.54823164286386e-06
-4.39840586698217e-06
-2.30687248199948e-05
-1.7591196990602e-05
-3.09492812250774e-05
-2.63602503379282e-05
-1.98868861673705e-05
-9.22331959014355e-06
-2.23214238521215e-05
1.98694264206117e-06
-1.75271105162103e-05
5.41993385480842e-07
-1.80051435250266e-05
-1.46147053353469e-05
-3.94362326560401e-05
-2.71920802356722e-05
1.08246303707171e-05
-1.22035447569172e-05
-2.68138721924502e-05
6.11303039634746e-06
-9.96710407300635e-06
-1.43042903882096e-05
-1.67012131613018e-05
-2.68725649138269e-05
-1.50907639497274e-05
-1.80839557205144e-05
7.56522762850356e-06
-1.17254947344857e-05
-4.51755447387839e-06
-5.85114516569276e-06
-1.50818720508356e-06
-7.92963580967643e-06
-1.94952093498735e-05
-1.47437817223733e-05
6.94631713773599e-06
-2.8350451104172e-05
-2.23856508371817e-05
1.31850650977238e-06
-3.06333616253061e-05
1.76228589555738e-07
-9.54398938151442e-06
-4.88958328469749e-06
-2.90209175666372e-05
-3.76083557804715e-05
-2.17326380835507e-05
7.82281053142911e-06
-8.84377408883005e-06
-2.55551214478468e-05
-2.48447431414657e-05
-8.70711316688622e-06
-1.31647926335495e-05
-5.960069070617e-06
-3.13711313855663e-05
1.45931116876785e-06
-2.1535747286085e-05
-1.1167174746239e-05
-7.64458813248046e-06
-3.13168916965034e-05
-1.78919534668419e-05
-2.59980576092723e-05
-3.29577561498609e-05
-1.47791980123859e-05
-2.4565443644726e-05
-2.24947672998991e-05
-2.40101219966152e-05
-1.90684902285799e-05
3.64107835796361e-06
-2.4165276965361e-05
-2.27817241130864e-05
-2.28748852406816e-05
-2.06424993951661e-05
-2.48761932651341e-05
-2.57532856207077e-05
-2.04518989813378e-05
-3.5237381094728e-05
-3.12309945589488e-05
-1.99538711301446e-05
-4.06607454908212e-05
-3.15494370924285e-05
-1.75211914548016e-05
1.06183482974635e-06
-1.17401487369718e-06
-2.32092131574306e-05
-3.11274592706961e-05
-2.28133993960151e-05
-3.26095324944811e-05
-2.03655841697991e-05
-3.2210161507504e-06
-4.68327366362229e-06
-6.64870250047055e-06
-1.41536069916288e-05
-1.14963902633763e-05
-3.18920215820094e-05
-1.09742397255034e-05
-1.56635031127809e-05
-3.68531339195395e-05
-2.48722079784042e-05
-2.14829254275004e-05
-2.60212915062398e-05
-3.55699547533558e-06
-1.14765285024365e-05
6.67898078143531e-06
-1.03698014988804e-05
-7.01949210550932e-07
-1.85747989823416e-05
-2.33884824020836e-05
-1.60586102449441e-05
-1.46316482754436e-05
-8.02483547980623e-06
-8.23339625821206e-06
-1.14376597108929e-05
-1.66183597630975e-05
-1.00372446047937e-05
-1.29633692496264e-05
-8.44918717953125e-06
-6.21342207998344e-06
-5.26819013110114e-06
-2.53276067181638e-05
-1.18484687364683e-05
-1.57716366406765e-05
-1.75615952238364e-05
-8.72486808907715e-06
-7.84502846522826e-06
-1.59797647353647e-05
-8.24625747327461e-06
-9.12443074164738e-06
-3.11278418802467e-06
1.38145396067348e-06
-1.07691763391981e-05
-2.14622427362707e-05
-1.80684536647727e-05
-1.18706506411791e-05
-2.11369099681843e-05
-4.19886102487837e-05
-3.12854981468108e-05
-2.65004369201977e-05
-2.21000519416199e-05
-1.29715687265947e-05
-2.31665636365079e-05
-1.78188241265e-05
-1.88377397166202e-05
-1.14435535101067e-05
-2.54214118891068e-05
-2.1373460304769e-05
-3.50862592500871e-05
-1.6143332628662e-05
-7.95309583322545e-06
-2.05526976314899e-05
-1.24812651553407e-05
-1.54314587030447e-05
-2.6126750395003e-05
-9.14004136523757e-08
-1.00780503263768e-05
-9.3373137513898e-06
-2.55033760672974e-05
-1.00782722031012e-05
-1.23881589734256e-05
-1.6625706198078e-05
-2.1522830618562e-05
-3.47075857021199e-05
-1.13416324596978e-05
-3.05559550003615e-05
-1.86466149805364e-05
-2.29211933694993e-05
-1.45972701371942e-06
-2.91295755910696e-05
1.87350415844014e-06
-1.26960914020191e-05
-7.79642176023604e-06
-1.38354646469404e-05
-1.52428648038414e-05
-1.64521195511371e-05
7.26757150610488e-06
-6.98598975818819e-06
-2.0891429034331e-05
-2.48570503314274e-05
-4.98023243895337e-06
-7.79205217777785e-06
-3.24160819754886e-06
9.2428348387262e-06
-1.86143409231328e-05
-1.10727456292315e-05
-2.54123488226404e-05
-2.55070220721064e-05
-1.92279574688187e-06
-1.63081758277201e-05
-2.36662761832069e-06
-1.5485909458446e-05
-5.74360336608731e-06
-6.53472879719005e-06
-1.21543463441583e-05
-2.25650817031664e-05
-6.7051917248326e-06
-2.62442545633568e-05
9.40152138017758e-06
-3.32739301331272e-07
-7.6047136650896e-06
1.62922655998278e-06
4.47032650178762e-06
-1.76313907601979e-05
-2.81518952999089e-05
-1.32065512051989e-05
-2.16696768839654e-05
-9.48622193564155e-06
-1.6863895063167e-05
-1.97848251301308e-05
-2.01282155958677e-05
-1.13854497848533e-05
-2.17273151451354e-05
-1.60427028200282e-05
-3.82455075734488e-05
-8.64578394056434e-06
-2.58586907495326e-05
-7.8362235349778e-06
-7.39426399442316e-06
-1.17237828539505e-05
-1.73196979981421e-05
-1.43729660953414e-05
2.79229316319963e-06
-1.68389265282061e-05
-1.67959793648608e-05
-1.85953229598826e-05
-2.42233910905844e-05
-1.13766281549691e-05
-1.47740152799275e-05
-8.68576000816583e-06
-1.83990786896734e-05
-1.45282000100139e-05
-1.91415716114424e-05
-1.9690254284865e-05
-3.34137886910881e-05
-2.31263776864885e-05
-9.2637880818652e-06
-2.64188111271438e-05
-1.05817627942897e-05
-3.32084722192907e-05
-4.44246734535437e-06
-1.59878632879776e-05
-2.54077100786627e-05
-7.56623756057806e-06
-1.34828030298838e-05
-2.80948588287241e-05
-1.59311963126914e-05
-2.53788701851219e-05
-2.56687658408252e-06
-1.71742394700346e-05
-1.46847400144549e-05
-7.77833367101455e-06
-2.56363439190297e-05
-1.36902031980345e-05
-7.36987596892773e-06
-3.88387806237729e-05
7.86188905161579e-07
-4.4426665120846e-06
-2.57886192443964e-05
-3.084584413481e-05
-1.73215886026818e-05
-9.1364811326217e-06
-9.67784303579735e-06
-8.16791073716672e-06
-1.65784445783012e-05
8.45238085809447e-06
-1.25012860544105e-05
-1.3163812350034e-05
-2.49768072905329e-05
-1.45815351141635e-05
1.90256567422757e-05
-1.59762921906407e-05
-1.97780295689026e-05
-1.82903010819164e-05
-1.29642872070792e-05
-1.69283134896663e-05
-2.04214544940549e-05
-1.20979143916945e-05
-3.00824848260206e-06
-1.09980348703933e-05
-9.92547661785431e-06
-1.61618992341349e-05
-9.80823720704732e-06
-2.89119856440215e-05
-3.03272619558034e-05
-1.04705967181443e-05
-1.76806720438704e-05
-2.1242296063924e-05
-2.92824666617365e-05
-7.59190163758361e-06
-1.73124357572544e-05
-2.06563054097067e-05
-7.69126467125383e-06
-2.35697529097904e-05
-1.54216952166394e-05
-1.0729166040826e-05
-2.51331238908443e-05
-1.4078300193986e-05
-2.11425731181234e-05
-1.1351826467114e-05
-2.6855229508706e-06
-3.91404811297465e-05
-1.09032937864616e-05
-1.19229755674145e-05
-8.00416402632657e-07
-5.76657395155079e-06
-1.98741062659615e-05
-2.15319135834074e-05
-3.05361029263823e-05
-1.62068598456818e-05
-3.06171655229558e-05
-2.25350282563499e-05
-2.2346180769972e-05
-1.57200275469256e-05
-3.59709655181069e-05
-8.9714885697305e-06
-1.24897219984468e-05
-2.31582977211239e-05
-1.63571107111734e-05
-2.39432698427429e-05
-3.35733910379049e-05
-2.24633613023285e-05
-3.94669706760747e-05
-1.08377032305473e-05
-2.7945069970205e-05
-3.49383670994832e-06
-1.81892879520252e-05
-5.9046001192886e-06
-1.68118495118566e-05
-3.05546096825635e-05
-8.12739321126611e-06
-7.07684532599016e-06
-6.01625399908688e-06
-1.05993555692578e-05
-1.92539815811196e-05
-1.1009766536211e-06
-3.74509343843232e-05
-2.11936351658691e-05
-6.03931244977744e-06
9.62579611582864e-06
-1.08310020271627e-05
-1.27848190176444e-05
-2.94695040896855e-06
-1.24320563179757e-05
-2.78082383052231e-05
-9.87468912494797e-06
9.47224589730798e-06
-1.51280084932554e-05
-8.22595567306369e-07
-5.93755010285103e-06
-1.58924537665368e-05
-9.36824577954705e-06
-1.41487981671914e-05
-1.52408109092177e-05
-2.12709094785793e-05
-1.89908011993274e-05
-8.86203695637127e-06
-1.41194475537872e-05
-1.71215788571569e-05
-1.76640716556695e-05
-1.39244090575489e-05
-1.40891142556465e-06
-9.88439996684517e-06
-9.33395277043199e-07
-8.69650445436539e-06
-1.65595765853771e-05
6.66198313428041e-06
-1.46941133260937e-05
-1.99926023372434e-05
-5.8896564906982e-06
1.06223018499598e-06
-1.80162622637702e-05
-6.16656796848806e-06
-9.11086121118839e-06
-1.83943523382586e-05
-1.24315242045289e-05
5.12530266097068e-07
-1.40483506473481e-05
2.42556856002379e-06
-2.16387210171937e-05
-1.85610545599619e-06
-1.59524366350633e-05
-1.86743190588404e-05
-3.5823089818553e-05
-3.41432190578842e-05
-3.88449037143314e-05
-4.19679510984481e-06
-2.49313584252012e-05
-3.91903900667474e-06
-1.78979832161886e-05
-2.19034867409207e-05
-1.80969093185431e-05
-1.59489180292429e-05
-3.70158626441639e-05
-1.89470434245648e-06
-3.5621686875399e-05
-2.8366708267904e-05
-1.87083399184237e-05
-2.44324987324167e-05
-2.81496401851636e-05
-8.8409904696294e-06
-4.50230574986867e-05
-2.24122572497697e-05
1.24624389301756e-05
-3.04937281815533e-05
-1.13447502456029e-05
-1.11522923448161e-05
-3.92084773662198e-05
-2.49408761493596e-05
-1.42495421496249e-05
-6.14646713357213e-07
5.33780661134172e-06
-4.18323100038944e-05
-1.53271937532373e-05
4.81061064728563e-06
3.69859898163845e-06
-1.40716809202371e-05
-3.14506721194029e-05
-1.39738584902133e-05
-3.5006555012108e-06
-1.98554864411095e-05
-3.05280681464308e-05
-2.31064296598705e-05
-1.18818936454778e-05
-1.20322302433035e-05
-3.16858935241858e-05
7.83202040077496e-06
-2.29365280553044e-05
-8.41469496182869e-06
-1.08687992224829e-05
-1.26701229864374e-06
-1.15981506062313e-05
-7.55849406076724e-06
-7.17796155122324e-06
-7.3226690956661e-06
-2.63096470389193e-05
-1.68320138458978e-05
-4.38034385564981e-06
-2.15362725809632e-05
-1.52259223736689e-05
1.04981002906075e-06
-1.51624906335846e-06
-3.11435135426033e-06
-3.37691450344281e-06
-2.35740053145906e-05
1.61281491052732e-07
-1.64390104056351e-05
-3.82807682664786e-06
6.76049046160377e-06
1.10782095207962e-06
-3.50483653262522e-05
-6.5619823739189e-06
-5.72856495079572e-06
-1.59675709617378e-05
-4.01877533247845e-05
-2.5082801093138e-05
-9.70849081304554e-06
-1.00923484355127e-05
-4.81572393398316e-06
-1.30519828602456e-05
-4.17559853388462e-05
-3.44108283629798e-05
-7.26979108234568e-06
-3.47596523099311e-05
-6.42700105715931e-06
-2.64137078867728e-05
-1.33668018394512e-05
-3.84342453382806e-05
-2.34087091190109e-05
-2.57583525826007e-05
-2.44498708725244e-05
-3.24859741138804e-05
-1.58866414061097e-05
-1.68634119400009e-05
-3.58053353565923e-05
-3.77118732002546e-05
-5.64478411106339e-06
-1.3940661430888e-05
-3.03261333879356e-05
-2.89570251640289e-05
-2.31731740777817e-05
-2.16655783602651e-05
-2.54796764131618e-05
-2.28751195571468e-05
-1.42605659190103e-05
-1.91629415485114e-05
-2.29347288316322e-05
-2.7865434942975e-06
-8.84682877736038e-06
-1.99319834674461e-05
1.35893801353228e-06
-5.13510921496039e-06
-1.21056004066248e-05
-1.66807109337195e-05
-3.27689416725504e-05
-1.41427129634912e-05
-1.62223875925048e-05
-1.57678940908628e-05
-6.05741105568274e-06
-3.02406413342038e-07
-1.37405781292567e-06
2.07890202102052e-07
-1.5512722214119e-05
-4.14923435141735e-06
-9.85974407691629e-06
-2.12591560709588e-05
1.64342674455593e-05
-1.73951156466305e-05
-1.65388629325517e-05
-1.35745250388105e-05
-5.30682874350543e-06
-6.84539713812044e-07
5.50998478059862e-07
-1.59948760845427e-05
-8.56873095324249e-09
-1.59216092267058e-05
-2.57530541853586e-05
-3.82468299757206e-05
-1.9545327036726e-05
-1.0601490724472e-05
-2.82890288001286e-06
-2.14568437214494e-05
1.00448911234082e-06
3.66548948906537e-06
-1.2192606290781e-05
-3.04803860028969e-05
-1.68538329941769e-05
1.00069208414414e-05
-6.62931300415197e-06
-1.72926201735667e-05
-3.05797568796979e-05
-1.94314738631941e-05
-1.75114000638652e-05
-1.48316879721907e-05
-1.14930065040292e-05
-1.27829854053675e-05
-3.94737619977966e-05
-3.62011735682649e-05
-1.11099595430886e-05
-1.26972716652797e-05
-1.3571644996349e-05
-2.14467030708614e-05
-2.66371523611641e-05
-1.5648437360247e-05
-2.24339316057355e-05
-7.22692843859285e-06
-1.11382065143052e-05
-2.05836564544231e-05
-8.75012050789126e-07
3.78062435059915e-06
-2.68254807529529e-05
-1.3075761635397e-05
-5.16855647176111e-06
-1.51829452722954e-05
-2.07392701237831e-05
-1.00088132905533e-05
-1.25392816293487e-05
-3.75327810708856e-05
-2.54168981404924e-05
-2.15556209475979e-05
-1.31739458447615e-05
-9.68019703974189e-06
-2.7799775578485e-06
-3.03995274012861e-05
-3.2233345890311e-05
-1.05009258882233e-05
6.49362438185172e-07
-1.54312561476484e-05
-2.30490389456597e-05
-2.50611286978154e-05
-3.23487145189459e-05
-2.39030890952518e-05
-3.24700920116408e-05
-2.22683655047019e-05
-5.49657768405556e-06
-3.34923880537069e-05
-1.52801534983842e-05
-1.64771552049532e-05
-1.98221903409017e-05
-2.48289309514797e-05
-2.13903931751322e-05
-1.04127795051761e-05
6.09207370267751e-07
-1.61434168434102e-05
-6.03869199166579e-06
-3.24981861686008e-05
-1.27262574624324e-05
-9.08835569995222e-06
-2.13412272258231e-05
-1.19274762744732e-06
6.25403993410148e-06
-2.09414508503133e-05
-3.86813068561408e-06
-1.8113575208929e-05
-3.31185746249265e-06
-2.63585440365702e-05
-2.26012114459892e-05
-2.08619940430896e-05
-1.73497373592878e-05
3.34532812074375e-06
7.59867764999148e-06
8.59897473370063e-07
-2.31084564805089e-05
1.63600059795199e-06
2.08464737583566e-06
-1.92714364328336e-05
-3.00093824049604e-05
-1.53325686537093e-05
-7.4198219785311e-06
-7.35108925343672e-06
-1.16719216038085e-05
-4.56789749108371e-06
-3.84684116134718e-06
-1.98141586908268e-05
-2.91969061462339e-05
-1.85821589930904e-05
-1.26973039030714e-06
-7.62244424234289e-06
-3.42761873298134e-05
-7.01784743574587e-06
-1.57991434858948e-05
-9.48596645871122e-06
-1.5491517086688e-05
-3.61478067015039e-05
-1.17117484995278e-05
-3.3915503842992e-05
-1.24965029739623e-05
-1.83703382794248e-05
-2.24466718587906e-05
-2.55173415712028e-05
-9.49662072050597e-06
-1.20861807990729e-05
-1.59707786128923e-05
-2.44640096018233e-05
-1.79066541648072e-05
-4.4182220456303e-06
-1.20178984201678e-05
-1.64329443295136e-05
-1.33789383171778e-05
-1.00414659567257e-05
-2.12418770008046e-05
-2.89229758265177e-05
-2.57192154071288e-05
-1.09538933569462e-05
-1.59667352537359e-05
-2.0972888882137e-05
-1.48263070967174e-05
-1.42932890836633e-05
-2.97367998343342e-05
-1.28608460360148e-05
-2.39287945160828e-05
-6.94477162946567e-06
-1.1563453572128e-05
-1.54315138366744e-05
-1.11337417725959e-05
-1.78456418850312e-05
-1.63105147577952e-05
-2.81516646879776e-05
4.85538310064911e-06
-3.5623078241915e-05
-2.75538686251669e-05
-1.44625847613018e-05
-9.50472845935664e-06
-2.83640816532849e-05
1.05728761550502e-05
-1.68051599066165e-05
-1.87569709673948e-05
-1.01093272607379e-06
-1.49795307316435e-05
-1.89395197332509e-05
-1.23647302038499e-05
-1.51541381135812e-05
-2.55311168530305e-05
9.83159764217225e-07
-2.17934399979394e-05
-4.43584840924584e-06
-3.58959253713123e-06
-1.43910933385795e-05
-3.90933449040322e-05
-1.76351272905379e-05
-1.30887455666319e-06
-1.08645572354893e-05
-7.91580934171066e-06
-2.51610435214082e-07
-1.91977016140148e-05
-2.09080321947901e-05
-4.7138995160282e-06
-1.85288964403556e-05
-1.20523472686326e-05
-1.41643428146051e-05
-2.52978982307138e-06
-1.11564174677894e-05
-2.52053453269885e-05
-2.11194196201999e-05
-6.90254589740517e-06
-1.8657208130579e-06
-7.03689274297606e-06
-8.80417788153346e-06
-1.8606205790919e-05
-1.12524906809001e-05
5.16841308303396e-06
-2.39921453204414e-05
-1.76251035888676e-05
-1.840015537916e-05
-1.42117031051127e-05
-2.51716231339528e-05
-2.77359833612921e-05
-1.23295456650325e-05
-1.70542393962216e-05
-2.4735841033148e-05
5.71683586923084e-06
-1.99854884182299e-05
-2.35386255996616e-05
-3.59321475486382e-06
-2.38882599553726e-05
-1.06589537627829e-05
-2.08531827758635e-05
-1.80666679514717e-05
-3.63835378929692e-05
-2.75737395581343e-05
-6.36299415246937e-06
-1.17321619101658e-05
-7.89740967916327e-06
-2.03121712706644e-06
-6.63116332492948e-06
-1.42426063232561e-05
-2.56290763084674e-05
-1.47066377542934e-05
-1.71892573637556e-05
-4.38841461636125e-06
-1.6473638528582e-05
-2.91553928150368e-05
-9.15121748995571e-06
-1.60766648547399e-05
-5.24623644127469e-06
-7.12256284930965e-06
-6.08486340707042e-06
5.57243770462562e-06
-1.40796502324073e-05
-3.04116032416009e-05
-3.27538498029671e-05
-1.35720567001754e-05
-1.4749072413503e-05
-7.51191156122615e-07
-1.48367831231892e-05
-8.72369587096348e-06
-1.28904017872019e-05
-6.00691986320723e-06
-6.59991633773218e-06
-9.86140526156043e-06
-9.40882353712751e-06
-3.89442946144828e-06
3.34219782952553e-06
-1.64005739814066e-05
-3.28494577509409e-06
-1.55611415975461e-05
-1.83187496793869e-05
-1.19534152881134e-05
-5.56028165461917e-06
-2.27195973017158e-05
-4.33070531342483e-06
-2.51800414717935e-05
1.35004789050759e-06
-2.87211273391121e-05
-1.94442231157657e-05
-1.50036056671435e-05
-3.75618083096151e-05
-2.17528115774734e-05
-1.7501875042389e-06
-8.52930703589548e-06
-1.11725187369763e-05
-2.43698363567756e-05
-1.08398792062989e-06
-5.54308753422496e-07
-2.97913068765324e-05
-7.36930784225514e-06
-1.6112852279675e-05
-2.61113855563857e-05
-2.16741154277872e-05
-6.66743063028936e-06
-1.75015621902342e-05
-1.87739297056665e-05
-2.23809882581778e-05
-1.23590037653063e-05
-2.23249428420936e-05
-1.60777653667293e-05
-3.37695730826321e-06
-1.84596646393222e-05
-2.17723959344173e-05
-3.77717821832392e-05
-5.16886114692101e-06
-9.65537564718243e-06
-2.01312798394082e-05
-2.92833290983881e-05
-2.03263807706409e-05
-7.83642670535783e-06
-2.01308577299056e-05
-1.57032140677161e-05
-2.05800488526082e-05
-2.27353851261948e-05
-2.86265901220455e-05
-1.41227184770336e-05
-2.53253166640881e-05
-3.39434606959244e-05
-2.1883205111392e-05
-2.52637765648306e-05
-2.53002539072623e-05
-2.76079459131401e-05
-8.36550282072347e-06
-1.53527696753291e-05
-2.91287358751729e-05
-2.60189976379808e-05
-1.45423860489295e-05
-2.14827224995965e-05
-2.72954222922613e-05
-6.42163039248509e-06
-8.50849946534729e-06
-3.08721261476277e-06
-2.18602465443824e-05
-4.35113710643816e-05
-3.46287957540124e-05
-5.68525291458202e-06
-1.04913960161059e-05
-1.07341155628567e-05
-2.85380407199281e-06
-2.50194968622656e-05
-2.53479083900559e-05
5.14670230547733e-06
-1.0725887645933e-05
-1.21867551611563e-05
-2.76700106026629e-05
-2.20089751457835e-06
-1.31759938236608e-05
-8.23910460674886e-06
-9.83104065694332e-06
-2.37040141690687e-05
-1.43694222884483e-05
-2.86866297015993e-05
-9.77382429301656e-06
-1.68921440709308e-05
-1.01739908403157e-05
-2.36542395877581e-05
-2.51496592241914e-05
-3.29102732732758e-06
-2.25694185147242e-06
-2.40431717990867e-05
-1.0754129002028e-05
-8.55377245523486e-06
-1.7766692874981e-05
-1.83942456342603e-05
-2.45143066032529e-05
-7.44361658277192e-06
-2.53426555183288e-06
-1.86204376688183e-05
-1.58013191566031e-05
-2.81732778649738e-05
-1.20598891477763e-05
-1.18446105134287e-05
-2.72745474805502e-05
-1.79400896020503e-05
-1.37749567350061e-05
-6.30091554705143e-06
-2.08306923885263e-05
-2.38278153743222e-05
-1.45990652749496e-05
-2.33538632045033e-05
-2.45319200593288e-05
-2.73065224138472e-05
-2.69019529025838e-05
-2.78557608505116e-05
-7.11444858349539e-06
-1.82560792505991e-05
-1.39602453599157e-05
-2.44375379376615e-05
8.61074796325456e-06
-8.34931215885824e-06
-3.35422131041343e-05
-1.51915476074767e-05
-6.95415274608914e-06
-9.99382732415648e-06
-1.43495205840743e-05
-6.05104198643009e-06
-3.14559370484165e-05
-1.95681215553582e-05
-4.97925010289489e-06
-3.40280252608996e-05
-2.5341064190478e-05
-1.70434340889291e-05
-1.9098951053581e-05
-1.97696085420238e-05
-2.35015560475955e-05
-5.1292634977808e-06
-1.6569909324917e-05
-4.30294871520527e-06
-2.39687713929174e-05
-3.58973277928078e-05
-2.33043980509933e-05
-4.09655658427665e-05
-2.08300268649142e-05
-2.48477981057515e-05
-7.46916082161115e-06
3.4463476215029e-06
-1.40497986251624e-05
-2.4187447085363e-05
-1.74946229944908e-05
4.89600334750818e-06
-1.98149227177621e-05
-7.42075380524812e-06
-1.09145814297857e-05
-1.57251363770664e-05
-3.95673423809841e-05
-1.62167396029546e-05
-9.61654567085382e-06
-7.6866214664782e-06
-1.62991848519129e-05
-1.39321330550378e-05
-9.89698982237222e-07
-4.76406517271619e-06
-2.74550109856134e-05
-1.63245769505329e-05
-2.68285180069139e-05
-1.26470285199503e-05
-9.32282808247243e-06
-2.87338954968261e-05
-1.1491847276417e-05
-1.42734309802789e-05
-1.49620947525331e-05
-2.77822891456281e-05
-3.07891275236377e-05
-3.55845411867741e-06
-2.26155311676344e-05
-2.96972839174486e-05
-2.13693024752634e-06
-1.45358485687308e-05
-2.58763107518769e-05
-3.25580033854853e-05
-1.36649096282279e-05
-5.90813398120166e-06
-1.26275227886967e-05
-1.22720550725228e-05
-9.09956303215216e-06
-1.32093521917337e-05
-1.09267507451634e-05
-2.32111967634453e-05
-1.53385780387645e-05
-1.9836952425456e-05
-3.54846093584542e-05
-8.93894392959036e-06
-1.12175503892509e-05
-7.3577587659372e-06
-1.06609251056872e-05
-7.13093827310595e-06
-3.65471165326363e-05
-2.2251310346406e-05
-1.89599467150234e-05
-2.41324170602689e-05
-2.42870734530908e-05
-2.40939277222736e-05
-1.31339837390304e-05
-2.6047657913629e-05
-7.55409859575838e-06
-1.53942760694645e-05
-2.64844180977959e-05
-1.01859922004793e-05
-4.04237886604105e-05
-9.69235379587951e-06
-2.67775082017947e-05
-1.38345009922493e-05
-1.82655373214439e-05
-1.57421194319696e-05
-9.84918511605602e-06
-2.48616427850033e-05
-2.70333032170898e-05
1.38536912024276e-05
-2.34321490522523e-05
-1.62673725598598e-05
-1.33749256472621e-05
-3.10942709727447e-06
-5.43110082322164e-06
-2.68710170696172e-05
-7.16577448899978e-06
3.23843252135146e-06
-1.51131718750562e-05
-1.90214592016017e-05
-6.03751609323573e-06
-1.77715887233472e-05
-1.33169219712691e-05
-2.01857367092004e-05
1.88124387139475e-06
3.96365397555338e-06
-1.88381343415522e-05
-4.60825366072141e-07
-5.24805411396698e-06
-1.83724469684355e-05
-1.36215717974224e-05
-9.24082926025704e-06
1.63366777835194e-06
-2.11785255146808e-05
-6.64030560121168e-06
-1.36022987506586e-05
-9.72198805005911e-06
5.1497517503878e-07
-5.06869874824854e-06
-1.86845345825632e-05
-2.78927626905037e-05
-2.6786150853556e-05
-1.24512365164955e-05
-7.98494193534129e-06
8.61986587329381e-07
-3.06819547137482e-05
-2.09849493899215e-05
-1.22027663362371e-05
-1.39900806088408e-05
-2.53717140907371e-05
-2.48628795682475e-05
-2.26835678981685e-05
-1.82697805476944e-05
-2.57777924803748e-06
-1.15190740640794e-05
-1.80080680912518e-05
-5.6637270356943e-06
-1.57535438957654e-05
-3.00506540253516e-05
-2.8559406208874e-05
-1.80620784254983e-05
-2.86530603220596e-05
-9.31646828177163e-07
-1.82251871605319e-05
-1.23170711998286e-05
-2.09636046969105e-05
-3.69858077405645e-05
-3.48974736810209e-05
-9.27927763504422e-06
-3.43643201725542e-05
-3.30192349814995e-06
-3.3699263544524e-05
-2.14056778374324e-05
-2.94025667506339e-05
-1.78436316982288e-05
-2.37430006364263e-05
-2.65247187472222e-05
-3.6120999584384e-05
-1.0487092234981e-05
-1.04205119713655e-05
-2.5747262706571e-05
-9.69385685975607e-06
-2.29059291283169e-05
-1.19450950472378e-05
-4.96734884550672e-06
-1.96125651357521e-06
-2.64249082430298e-05
1.67647584715348e-06
-1.47303679643293e-05
-1.42010865187204e-05
-1.8950429579176e-05
-1.11570249909106e-05
-1.30906728407105e-05
-3.30371378978568e-05
-3.12815305984991e-05
-1.14556534896923e-05
-1.08460132029774e-05
-6.07787284751478e-06
-1.01005201273631e-05
-3.87205850215384e-05
-3.44239198911307e-06
-6.55830213917316e-06
-4.40751945775349e-05
-5.64777662884269e-06
6.53513750529268e-06
-1.12347247350933e-05
-6.24890824702766e-06
-2.22277294045787e-05
-1.30664282762188e-05
-1.34159122291964e-06
-1.84127185470917e-05
-1.24499978009408e-05
-2.54190430681269e-05
-1.36304562385608e-05
-2.63923701705672e-05
-1.8836375400221e-05
-2.57236392392933e-05
-2.46154125877792e-05
-6.78102951681389e-06
-9.58770295683504e-06
-2.24250555633186e-05
-1.20199445287325e-05
-3.07107840576687e-06
2.2621978261424e-06
-2.80444582906659e-05
-1.05176273766282e-05
-1.00889505030205e-05
-1.58264902809505e-05
-2.70260467802488e-05
-2.74078382445675e-06
-2.03420653652632e-05
-1.72959594173894e-05
-7.57139246760997e-06
-1.54013954526771e-05
-1.30843867563727e-05
-1.37875005898651e-06
-6.4280525840638e-06
-1.96063433611911e-05
-3.0343552220259e-05
-5.29387910226162e-06
-4.11282459738402e-05
-1.18493026026523e-05
-2.97377158365548e-05
-9.30000026033563e-06
-1.43638604474432e-05
-1.11726715271059e-05
-8.14946324946376e-06
-3.41354218465473e-05
-3.09638667834309e-05
-8.01668081551264e-06
-3.89365006700174e-05
-1.08141342140272e-07
-1.62158310039865e-06
-1.20627439122678e-05
-3.15331417502314e-05
-2.27845146178238e-05
1.24453575244137e-06
-2.12085560020908e-05
3.38773082740315e-06
-2.17845276124874e-05
-1.41825857152849e-05
-2.63948960769453e-05
8.85608863902868e-06
-1.57578031074389e-05
-1.58274856125298e-05
-2.69258598227316e-05
-1.71994610471568e-05
-1.42304299985948e-05
-9.11659838938935e-06
-1.65864964869027e-05
-3.18675810828736e-05
-2.06096493885428e-05
-2.88090370116589e-05
-1.54701552107408e-05
-2.75288222885108e-06
-1.75999175243423e-05
-2.84030525681629e-05
-1.33800380583029e-05
-1.76897360200266e-06
-2.01465586051156e-05
-6.33379432251066e-06
-1.30253241888104e-05
-2.33910293165142e-05
-2.29583790650878e-05
-4.17946608902907e-06
-6.6004211421788e-06
-1.93215599036888e-05
9.58408621046851e-07
-6.7129184778649e-06
-1.51823475973547e-05
8.71824386355018e-06
-1.93402792288818e-05
3.09714305347183e-07
-2.14622486593073e-05
-5.27468595514865e-06
-2.72108003353522e-05
1.77524135889433e-07
-1.1709743810299e-05
-2.49996292933907e-05
-1.17276063620081e-05
-2.40236549988664e-05
-1.18432134781447e-05
-2.032775684033e-05
-1.22001272776167e-06
-6.4542097268351e-06
-6.21136966741034e-06
-7.46096795907796e-06
-2.22807987375544e-05
-1.58186159579611e-05
-5.51890228004448e-06
-1.51672856161112e-05
-1.82122853786213e-05
-2.02894111063484e-05
-2.28868109902418e-05
-2.11393549914954e-05
-7.13820976887758e-06
-2.57765389710158e-05
-4.57690668838848e-06
-2.83242458090214e-05
-2.08265460153801e-05
-2.01346142588866e-05
-2.34217400276939e-05
-2.37899967599164e-05
-3.16074219830459e-05
-2.73886231713651e-05
-2.93794976067415e-05
-3.67564083678296e-05
-1.6125185942457e-05
-3.23892417649552e-05
-1.67871627090783e-05
-2.14467819978026e-05
-2.46380886616841e-05
-2.42264930865681e-05
-3.57942387524214e-07
-2.70285892337757e-05
-2.94870606944907e-05
-2.27984177886286e-05
4.91030255600806e-07
-3.11317720920482e-05
-2.26848978043551e-05
-7.48804928479813e-07
-3.67568117953445e-05
-1.62915564724233e-05
-1.41175929794686e-05
-2.90628786193051e-05
-3.6508743475911e-05
-2.44477485736872e-05
-3.31055893218871e-05
-3.82790153306856e-05
-3.73113015907254e-05
-2.80247991541351e-05
-1.59743930715672e-05
-2.62247355520713e-05
-2.26422607474333e-05
-1.54697786224952e-05
-2.68337222532881e-05
-2.6861069003513e-05
-3.40854961407699e-05
-2.3259036966547e-05
-2.95134830910664e-05
-1.04398942498459e-05
-1.32719685691218e-05
-1.83598583187751e-05
-1.98087076898868e-05
-3.54580721832511e-05
-1.63685916442793e-05
3.33112037030942e-07
-7.78758925264776e-06
-1.95921580461139e-05
-3.53590717098882e-06
-2.11067347477367e-05
-1.05292106870468e-05
-1.10834262325381e-05
-2.18056091648447e-05
-6.26277447835695e-06
9.55513665443268e-06
-1.84688815771161e-05
-1.97432122136746e-05
-5.54616669528485e-06
-2.62775022965826e-05
-2.0953862403997e-05
-2.99171307899539e-05
-2.03224346168477e-05
-9.15946861850182e-06
4.32538642440926e-06
-1.91426528700565e-05
-1.40663183889016e-05
-2.87852722860725e-05
-2.21170560569418e-05
-4.02498602593012e-06
-6.9754226327311e-06
-2.17073620724404e-05
-1.56537436722669e-05
-1.53853459069594e-05
-2.72672983855515e-05
-7.08446687117982e-06
-1.72603086985056e-05
-2.54193837388441e-05
-3.4750132748535e-05
-1.68378894357383e-05
-1.31289629841197e-05
-1.55613890415581e-05
-7.70464706773325e-06
-3.98744904566772e-05
-2.93406340731479e-05
-1.95542442739768e-05
-2.62969399336717e-05
-7.98636704609429e-06
9.06063975688369e-06
-1.91392615556806e-06
-2.62493934784353e-05
-3.0241903184006e-05
-3.42143703959956e-05
-3.31876247809592e-05
-4.12065026938675e-05
-1.75823258135307e-05
-1.39892437065415e-05
-1.75315618850115e-05
-3.39370784063332e-06
-2.32881912580044e-05
-1.79365240951406e-06
-8.15700006974852e-06
-1.6931177042884e-05
-3.27759516885219e-05
-2.25534177643703e-05
-8.48630908744766e-06
-2.68765690107044e-05
-2.02196148641145e-05
1.0218937356242e-06
-3.16616113812774e-05
-8.40572043432739e-06
-2.43099746858152e-05
-2.33300184144817e-05
-9.91337267620834e-06
-2.62837237471923e-05
-3.52991938251929e-05
-3.57425890670849e-05
-1.50632877292323e-05
-2.08641116752598e-05
-1.57571157547547e-05
-1.80054646016918e-05
-1.61921020603883e-05
-8.29716249869848e-07
-5.01162417084652e-05
1.96379712488633e-07
-6.69632080061623e-06
-9.34761162430522e-06
-2.31371006431293e-05
-1.83916587632161e-05
-7.40618313712316e-06
-1.16085056938656e-05
-2.68212923968529e-06
-1.8608104053752e-05
-1.00670358638402e-05
1.16399244620962e-07
-2.47801298042089e-06
-1.16892365588082e-05
-1.62157291448657e-05
-2.240636051046e-05
-1.98014938967931e-05
-2.65388413398066e-05
-3.89191748819519e-05
-6.58333523380653e-06
7.79590105775356e-07
-1.62284849525524e-05
-1.07879043245916e-05
-2.96776096782695e-06
-8.08920048363048e-06
-2.52441625989279e-05
-1.41162422956597e-05
-1.34877306947151e-05
-9.79299937132265e-06
-2.36444493277261e-05
-1.65399770973452e-05
-3.24859848400801e-05
-5.85666086915025e-06
-4.27076153357e-06
-1.60886678561464e-05
-1.78479532826658e-05
-2.5634965056928e-05
-1.71023506743714e-05
-3.94472620095187e-05
-1.66233548268677e-05
-8.7300703496836e-06
-3.24838397544198e-05
-3.29803704239648e-05
-3.47441077243052e-05
-2.967560319729e-05
4.23423924031125e-06
-4.22061577888504e-05
-1.18141844322831e-05
-3.19117385785357e-05
-2.42845296152248e-05
-1.75945161239895e-05
-3.06775903352688e-05
-3.78796956060013e-05
-7.70096289415017e-06
-2.47780200522667e-05
-3.77777647327017e-05
-3.29366662740004e-05
-1.73217772953595e-05
-6.804696081556e-06
-2.28047151822382e-05
-2.00806317940121e-05
-2.91235122200516e-05
-2.00848932498094e-05
-1.64523351162543e-05
-2.31906701293705e-05
-2.20627164900031e-05
-2.87990333171695e-05
-1.30523510837292e-05
-8.64356451753067e-06
-2.48803629566954e-05
-5.88119172520389e-06
-5.02486552480811e-06
-1.40704039814219e-05
-9.64944891730214e-06
-3.73796000084591e-05
-5.22476222584636e-06
-1.01782162538523e-05
-1.60585569898386e-05
2.60250621420625e-06
-1.31552133099719e-05
-2.04123499332918e-05
-3.5960156310015e-06
-2.35857918545524e-06
1.93818484340266e-06
-6.59880716952926e-06
-2.11306192184361e-05
-1.56851477848491e-05
-1.99748964852231e-05
-2.81180745494134e-05
-9.1822629367483e-06
-1.50779820991096e-05
-9.43831127607601e-06
5.79559904210825e-06
-1.02080432136852e-05
-1.83357845275865e-05
-3.22833414719241e-05
6.51770696459429e-06
-2.55392905833139e-06
-8.34764826703261e-06
-4.75480883798125e-06
-3.79755268452059e-05
-2.79378894215937e-05
-1.34474603095137e-05
-3.78311901369293e-05
-3.05213456780663e-05
-7.71669636849715e-06
-7.12222824897943e-06
-2.15350296285937e-05
-2.28441789180084e-05
-3.02771459477562e-05
-2.38381822772153e-05
-1.54052758320256e-05
-5.34947861529492e-06
9.87040710693754e-07
-2.1974751997152e-05
-2.2080574723965e-05
-2.2263815547141e-05
-9.34788159859194e-06
-1.25197908197966e-05
-2.41721094100355e-05
-1.57910097781527e-05
-3.20969794288964e-05
-2.93332888565843e-05
-1.55661631668363e-05
-1.88429062204308e-05
-3.55573563908317e-05
-1.09319920701583e-05
-2.87273551000238e-05
-1.95615528998499e-05
-2.25310473394739e-05
-1.35147206661632e-05
-1.85293163440514e-05
-1.86614321032816e-05
-1.08255717040644e-05
-1.44556878560675e-05
-1.97390365412137e-05
-3.05446608632998e-05
-1.91759597413276e-05
-3.5283908340443e-05
-3.05195425754131e-05
-1.68216330774247e-05
-6.06045444661092e-06
-2.01593469481169e-05
-2.51551614598269e-05
-1.31156828120556e-05
-9.75128016970008e-06
-1.87588050601565e-05
2.55007798528534e-06
-3.75701135952866e-05
-1.22267066363224e-05
-2.19787836425796e-05
-9.81224752703723e-06
-1.10257064581087e-05
-1.16781771556657e-05
-1.5963580216769e-05
-9.94315776798626e-06
3.40378906640302e-06
-1.04295352852859e-05
-2.31826676009359e-05
-1.87724530712662e-05
-2.868713899722e-05
-1.41818988242667e-05
5.78506263832992e-06
2.52038590962515e-06
-4.02537003212043e-06
-2.13539578556863e-05
-4.84851938801642e-06
-6.11572243600706e-06
-1.53620057473211e-08
-5.59403543072835e-06
-3.61619209661973e-06
-3.12782106394971e-05
-8.80474308986724e-06
-1.8733867754314e-06
-2.99456056828502e-05
-3.99823720327091e-05
-1.19142593226817e-05
-1.8955119362841e-05
6.40179932141973e-06
-1.79777733537697e-05
-4.07402957418362e-05
-1.6715940875478e-05
-7.86271859070458e-06
2.49675647335918e-06
-9.56858740892173e-06
-2.30894467650468e-05
-3.10954779249357e-06
-2.23737515896459e-05
-2.79178726937128e-05
-2.26573037846218e-07
-6.25303964312736e-06
-1.05870985331677e-05
2.57045353573853e-06
-1.89917065004631e-05
-1.21327512283539e-05
-9.91709040544612e-06
-1.59959711588853e-05
-2.82359807241378e-05
-2.05718120686648e-05
-1.35120089873405e-05
-2.07778485003109e-05
-5.14473893582924e-06
-2.40972667642644e-05
-2.33509208912208e-05
-2.78570938059989e-05
-2.65734027293293e-05
-1.86100734157102e-05
-3.72065490839817e-05
-4.91637986692695e-06
-1.15130040091081e-05
-1.29518245321861e-05
-2.97815228718291e-05
-9.23943243876169e-06
-3.20012271572104e-05
-1.11219760601663e-05
-2.23814587856132e-05
-2.05762477499523e-05
-1.93973425452514e-05
-2.8481771891468e-05
-1.69521910185057e-05
1.49964117418048e-06
-1.41928580757446e-05
-1.63122265009364e-05
-5.87423819243463e-06
-2.54703399346428e-05
-5.41128375749178e-06
-8.67676749134045e-06
-1.2948447556053e-05
-3.01389139718318e-06
-2.23086874116465e-05
-2.25128226252917e-05
-1.01453662067587e-05
-4.04301885917377e-05
-2.06504984075383e-05
-1.05691455084381e-05
-8.96535494509874e-07
-1.52493571042242e-05
-2.9150671033255e-06
-7.21556539379371e-06
-1.24856461545248e-05
3.11804225760736e-06
-1.96334481057813e-05
-4.93806504774955e-06
-1.1787388036623e-05
-6.93862736580576e-07
-8.32218845654023e-06
-1.59112732697226e-05
-9.01697947118469e-06
-9.14398970751272e-06
6.33745170205925e-06
-2.40229477567815e-05
-2.15082847915163e-05
-1.52234064830113e-05
-1.03894917043572e-05
-1.55120151477569e-05
-2.11640094346905e-05
1.68226189353324e-06
-3.22602292801051e-05
-4.3598319490044e-06
-4.8593251651772e-06
-1.64383917247543e-05
-3.67016758839076e-05
-4.23533122482228e-06
3.35816192442835e-06
-3.04085472813206e-05
-4.15880639169222e-06
-2.37694182813034e-05
-1.32916576210075e-05
-2.72768479645931e-05
-5.51555674290252e-06
-1.14040174313696e-05
-2.31598538973208e-05
-9.65580567332503e-06
-1.0060765434494e-05
-1.54070115330781e-05
-1.10342332354099e-05
-4.69139005132755e-06
-1.59820877329905e-05
-2.8592661765791e-05
-4.72274146063825e-05
-2.45790971226399e-05
-1.12643884907052e-05
-2.36084271810312e-05
-6.58209663672191e-06
-1.67602296163968e-05
-1.93810066061467e-05
1.55469548764987e-06
-2.1616932955184e-05
-2.38662149955596e-05
-1.79769882553981e-05
-2.76974297486673e-05
-1.90891274400323e-05
-2.61217376228534e-05
-2.8377846434686e-05
-1.01044486652962e-05
-3.67305304166132e-05
-3.74005648628699e-05
-1.01343126356905e-05
-1.79581992203996e-05
-1.88021235100528e-05
-2.00919196730961e-05
-2.00658836046325e-05
-2.35546783489499e-05
-3.41827704527633e-06
-8.08355788350273e-06
-2.03044708013405e-05
-3.12270884008819e-05
-1.37725398148199e-05
-1.0889054985435e-05
-1.04478991438366e-05
-2.91823460829398e-05
-6.75374389907115e-06
-2.30060472807292e-05
-1.77680420111287e-05
-2.43053547927963e-05
-1.6694919461527e-05
-3.67984576445454e-06
-1.89297225462846e-06
-3.68830684765511e-06
1.84621575566602e-06
-2.00724417586315e-05
-1.46510637126103e-05
-2.35613585488337e-05
-1.81515505612343e-05
-1.89835991082982e-05
-1.6942919268513e-05
2.85396643140312e-07
8.10649332302771e-07
-2.00068218735414e-05
-2.87659843206197e-05
7.15139862778574e-06
-1.86261346679783e-05
-3.1967863764818e-05
-3.24974024937598e-05
-2.44741883503625e-05
-1.52493104983461e-05
-1.85753982536684e-05
-2.71501735253313e-05
-1.52389444852481e-05
-2.58250469318602e-05
-3.26995604710704e-05
-1.46472061532944e-05
-8.41152282867103e-06
-2.00960179359529e-05
-6.11228914287365e-06
-1.91112383631171e-05
-2.85510204424524e-05
-1.08081239620447e-05
-5.43313676672959e-07
-1.05800015412596e-05
-9.94870765527161e-06
-2.0571886366908e-06
-3.16037090944154e-05
7.15879072223094e-07
-1.67542606675859e-05
-1.50953201202363e-05
-2.98520417974301e-06
-1.99869518939428e-05
-1.41079657102542e-05
-1.79459452589396e-05
-1.32651602095204e-05
-1.49553941668046e-05
8.3691438776402e-07
-3.0609049389642e-05
-1.80754514978876e-05
-1.15757927786153e-05
-1.55315317321275e-05
-1.5045412134723e-05
-2.77007012669748e-05
-1.52752819595122e-05
-1.67032700758306e-05
-2.29798471690902e-05
1.89987465947473e-06
-1.82638501431003e-05
-1.74847958651865e-05
-1.85836829216235e-05
-3.00972256933405e-06
-1.8921810155144e-05
-2.82382776817503e-05
-8.43093887190411e-06
-3.43275278407068e-06
-7.9742672733908e-06
-2.73714624305579e-05
-7.51903010747543e-06
-1.70010348444373e-05
-2.58414284955789e-05
-1.88055302972548e-05
-1.48309250377277e-05
-1.89066460054185e-05
-2.69478573363536e-05
-1.21982032519602e-05
-8.68247794340341e-06
-2.83311587116607e-05
-2.47024498401961e-05
-2.48422452843254e-05
-1.15217705326846e-05
-1.04344823814104e-05
-6.75560132047645e-06
-1.04686796024475e-05
-1.3527384519824e-06
-3.90655813013164e-05
-1.4562768338815e-05
-7.83556298223497e-06
-3.3909938474665e-05
-1.27975677146641e-05
-4.3219869995974e-06
-6.01809151207862e-08
-2.12276968067011e-05
-1.74380754916343e-05
-1.92064391071621e-05
-2.18961106051464e-05
-1.84074309661096e-05
-2.65485034318173e-05
-9.87217799129949e-06
-1.94311826369527e-06
-1.47707457543804e-05
-1.46155274898483e-05
-6.06378566719182e-07
-9.32167391301121e-06
-1.71207510520038e-05
-1.8295915307634e-05
-2.40879090579286e-05
4.45496982160568e-06
-2.86950996436804e-05
-9.87646674382706e-06
-1.19319999711787e-05
-1.85576606456543e-05
-5.04902391337705e-06
-3.56778646571793e-06
-2.97690949953108e-05
-1.74298993251002e-05
-4.04427207221696e-05
-1.42052808480172e-05
-4.68164635125138e-06
-1.7698648397763e-05
-3.29761191485466e-05
-1.17044970671106e-05
-8.18180212114436e-06
-1.68146674393839e-05
-1.67165887793151e-05
-3.27354235971067e-05
-2.4696644116155e-05
-2.49342312190342e-05
-2.92473463045009e-05
-1.51547052191731e-05
-2.80371383509503e-06
-1.06681640152795e-05
-1.46566762413827e-05
-5.50455907622971e-05
-2.20811568311612e-05
-3.51694671651349e-05
-3.06374944486915e-05
-8.16812904658723e-06
-2.70601170501121e-05
-1.17256363937039e-05
-3.47868716297619e-05
-2.14992604720352e-05
-2.77429447685142e-05
-3.71622477987492e-05
-1.18055658438464e-05
-1.71414391303909e-05
-2.84335084713431e-05
-2.26910730088356e-05
-8.73968167082672e-06
-5.59597720289262e-06
-4.4375596666073e-06
-9.00187460883842e-06
-1.94524122699884e-05
-1.86019241141138e-05
-5.58539257711588e-06
-2.59439889913791e-05
-2.67504168038965e-05
-1.55522459127309e-05
-1.22340931405628e-05
-7.99216455389738e-06
-7.72458781811553e-06
-9.77104188885825e-06
-1.48198242825605e-05
-4.01152947727852e-06
-1.01528930204445e-05
-2.72692021098739e-05
-6.87450850070663e-06
-1.98947494302049e-05
3.31541088448228e-07
-7.30706176722651e-07
4.96515160116561e-06
4.43938214506938e-06
-6.59806202325134e-08
1.40525058134739e-08
-7.26986017980792e-06
-2.1579797445521e-05
-7.76765744685624e-06
-1.55656815804246e-05
-7.60371612511593e-06
-1.97769547595375e-06
-2.02427060690775e-05
-2.6620482502575e-06
-1.25213657443864e-05
-1.01022891495504e-05
-1.17520734645143e-05
-8.13968600472743e-06
-9.90517236620975e-06
-3.54058885855315e-05
-9.2801577401323e-06
-1.87829018790655e-05
-2.26782427302783e-05
-8.56056006603862e-06
-8.8126787005472e-06
-1.98968179718937e-06
-4.37625874884708e-06
-2.72086804808464e-05
-1.75226839331975e-05
-2.59628174366266e-05
-1.13170801816666e-05
-1.04638288633624e-05
-8.85336233719974e-06
-5.55935482516299e-06
-2.96871687029142e-05
2.72791905472716e-06
-3.20661053354413e-05
-3.44019171245707e-05
-2.25365237752132e-05
-2.6344259031501e-05
-3.58036298626617e-05
-2.35738127066483e-05
-3.38466037865669e-05
-3.01230342602175e-05
-3.47222356124658e-05
-1.8240922539713e-05
-1.13260846807034e-05
-2.27724759367097e-05
-2.38197647268953e-05
-3.01976136174549e-05
-2.44761047520488e-05
-2.78687547674899e-05
-2.18801845985796e-05
-1.85901981536176e-05
-2.12765034170612e-05
-2.53641966253985e-05
1.82357056582322e-06
-1.63321216129146e-05
-3.40113291549355e-06
-2.81076115478864e-05
-1.28744072171082e-05
-2.40840477512447e-05
-1.48141819943059e-05
-1.78519749995683e-05
-2.76461671641392e-05
-1.04457977501959e-05
-6.2093256979489e-06
-3.45586511881485e-05
-3.74923450121347e-06
-1.07724646466377e-05
-1.24998840959634e-05
-1.64102958033405e-05
-2.01445418736518e-05
2.44899607846804e-06
-8.9461852861098e-06
-1.5935641139812e-05
-2.05362869286988e-05
-1.03516827002084e-05
-1.0958941745913e-05
-1.2837470787994e-05
-4.54325019722257e-06
-1.55471579145391e-06
-2.93922753838378e-05
3.47286559885402e-06
-7.96489020949383e-06
-2.06841015388544e-05
-1.9767924364837e-05
-2.26027175787973e-05
-1.10391203019363e-05
-1.14427650211303e-05
-1.76758025550588e-05
-1.82363566123009e-05
-1.42077694278857e-05
-7.91818692394256e-06
-1.91086627294302e-06
-2.17884265662218e-05
-7.61605495299482e-07
-6.90934330027593e-06
-1.60375394113885e-05
-2.03176354506301e-05
-9.69060365531881e-06
-6.65980708838967e-06
-2.97436790648594e-05
-1.51827077397972e-05
-1.48200383150273e-05
-1.82025856518179e-05
-1.11797665801087e-05
-9.37175796697067e-06
-1.07552973855164e-05
-2.19466045983706e-05
-4.28999664294724e-07
-2.17059367026749e-05
-1.88840510007387e-05
-1.00973939198448e-05
-2.2094585353845e-05
-1.26673220666698e-05
-2.73287177588371e-05
-1.94491231599961e-05
-2.20902436335241e-05
-1.61597822397255e-05
-3.67830429838766e-05
-1.65485343582693e-05
-2.09601313835861e-05
-1.74052478426899e-05
-1.41133571803182e-05
-6.03776164870362e-06
-2.25505313223551e-05
-1.57499646900956e-05
-3.25817946447826e-05
-2.01376596177442e-05
-1.90806913101692e-05
-7.5638534499231e-06
-1.79238219513532e-05
-1.65857542536029e-05
-3.12072591785329e-05
-2.97461025887863e-05
-1.69052594279221e-05
-1.37589935137076e-05
-2.2681239362663e-05
-3.68525283541178e-05
-2.73011958998329e-05
-3.65739773302803e-05
-1.88047315949091e-05
-3.26812035329748e-05
-1.79241645262051e-05
-1.90844777153804e-05
-1.54850811045585e-05
-3.2056930318267e-05
-2.25397847521777e-05
-2.33353720839269e-05
-8.25608089203115e-06
-1.05990228912827e-05
2.50302502890543e-06
-1.09667691562521e-05
-2.46034493464662e-06
-7.0905232933513e-06
-1.03059570260036e-05
-3.15063070754649e-06
-7.9777677954501e-06
-9.98520380537166e-06
3.13101309647315e-07
-4.68103068097214e-06
4.66031430808415e-06
-1.62490456665331e-05
-1.74570438729485e-05
-1.54359503654544e-05
-7.1659576084747e-06
-1.29625794535231e-05
-1.9891983425949e-05
2.10573483959418e-06
-1.00572670567281e-06
-2.44081748336806e-05
-1.76031589338131e-05
-1.99032701389354e-05
-1.47481572992987e-05
-2.86976986838388e-05
-1.499452752557e-05
-1.34700956823998e-05
-1.11037282320087e-05
-1.45799700316325e-05
1.52017734072735e-05
-2.63146081552583e-05
-1.4415937136682e-05
-3.03247567467104e-05
-2.98856641959225e-05
-2.04962461926953e-05
-2.88095495467483e-05
-1.33253122981972e-05
-5.97471819940725e-06
-2.26727767026193e-05
-5.35981153740067e-06
-1.30343873963718e-05
-1.69659418332563e-05
-3.52687785733933e-05
-3.03468720094839e-05
-1.58192575969565e-05
-1.96839836685341e-05
-8.95350023025686e-06
-3.25715366395634e-05
-3.52340512552423e-05
-1.05005661725276e-05
-2.04293329117205e-05
-2.67194868416668e-05
-1.55663917463513e-05
-1.69638966546343e-05
-3.11695236101032e-05
-3.1516910866391e-05
-1.29378634736009e-05
-1.08417006942919e-05
-1.37259182168472e-05
-4.14794791497638e-06
-3.36088905464122e-05
-3.93612164891657e-05
-2.31978066387621e-05
-2.1726685774126e-05
-1.61012154450151e-05
-2.51001411632626e-05
-9.97367706491034e-06
-2.19644596562953e-06
-1.83035065780128e-05
-2.23900868372769e-05
-2.77128189799797e-05
-1.35982314868466e-05
-6.02985358823551e-06
-1.55407188008495e-05
-1.48104280697247e-05
-6.83577190503061e-06
-1.18543341709129e-06
5.26201037471634e-06
-1.98423967246439e-05
-1.92651692515338e-05
-1.1675218272632e-05
-4.50327900198793e-06
-1.00970123670524e-05
-1.18522381016222e-05
8.10292552444984e-07
-6.39284086747852e-06
-1.44212306291143e-05
-6.98918845153333e-06
-1.30631520153308e-05
-5.08867800234391e-07
1.84797951121899e-08
1.00883884865701e-05
-9.13959456037668e-06
-2.5286333245481e-05
1.41002205760413e-05
4.13227067278855e-06
-1.82995416218482e-05
-1.94152195509739e-05
-1.27883443741737e-05
-1.10610088351822e-05
-1.00121839903883e-05
-2.30556068808512e-05
-2.73224313337441e-06
-2.68350858565277e-05
-2.28668143200363e-05
-2.63373340782279e-05
-1.09340673218779e-05
-3.32029706708915e-05
-1.31083721537817e-05
-7.28311630287304e-07
-3.01109279499644e-05
-1.111032381023e-05
8.17862392745839e-06
-2.85696293893906e-06
-1.4568217925592e-05
-1.45886184026644e-05
-2.25500963015795e-05
-2.30812567964332e-05
-1.53979246588008e-05
-1.98476949922129e-05
-6.65871825995995e-06
-2.14673233304577e-05
-1.3575514034959e-05
-7.77710868534522e-06
-1.46800635227148e-05
-2.57982209304447e-05
-1.13135515771709e-05
-2.19347498734257e-05
-3.4130752482985e-05
-2.82097799455782e-05
-3.60529113140734e-05
-2.31463599998729e-05
-1.80829537776206e-05
-1.8164152665902e-05
-1.25594452915253e-05
-1.45756197463134e-05
-1.66146440502368e-05
-2.04807100274505e-05
-2.28768957924773e-05
-2.87643275147875e-05
-2.45948065350852e-05
-4.28221397935623e-05
-1.8898926134393e-05
-1.14898263219292e-05
-2.19277595323324e-05
-2.61757153342579e-05
-2.8955720648883e-05
-2.49714814005373e-05
-7.19407014999574e-06
-2.95248610636394e-05
-1.11737835603361e-05
-3.11207540173691e-05
-2.77789877792711e-05
-1.84256334284035e-05
-4.18822717659462e-06
-1.62398291805022e-05
-2.2846277746946e-05
-2.52001069192722e-05
-1.56700333841134e-05
-2.96194836350768e-05
-1.65673335158352e-05
-2.12379312061061e-05
-2.97883269794817e-05
-4.27967540145095e-05
-2.19089958028231e-05
-1.90189950830968e-05
1.86994302499003e-05
-2.21713822770849e-05
-2.81599888130509e-05
-6.19561505421972e-06
-4.17556124295013e-06
-1.59396871690329e-05
2.18077048688667e-06
-1.13384780831741e-05
-2.17015985098704e-05
-3.11685645702746e-06
5.68136091299871e-07
-1.1613139294031e-05
-1.44405935539407e-05
-2.43395790142587e-05
-1.37536456045518e-05
-1.89218054902369e-05
-8.21883723339487e-07
-1.5572720023e-05
-1.45876095668549e-05
-1.35874553883273e-05
-1.82239624299633e-05
-2.10880828868085e-05
-1.81440935666164e-05
-1.85657212075656e-05
-1.96743091103861e-05
-2.32854871492617e-05
-1.03429278939236e-05
-2.2223569800545e-05
-3.2028064318989e-05
-2.29487211698613e-05
-1.63275606600387e-05
-1.06887872370653e-05
-3.29481314135747e-06
2.70104858595709e-06
-1.33028995850953e-05
-2.02981455676363e-05
-2.31204990460071e-05
-9.22589482674027e-06
-3.078693072801e-05
-1.44660861933084e-05
-2.38255337746678e-05
-1.07008355137121e-06
-2.63574556939776e-05
-1.52371015912452e-05
-8.35472946938515e-06
-1.44934269049222e-05
3.31558944927845e-06
-2.27815618806635e-05
-1.07054195309943e-05
-1.89968999340906e-05
-2.69984589100224e-05
-1.35997023824246e-05
-2.86792875511414e-05
-2.91595149127836e-05
-2.41125098502127e-05
-3.83836851490165e-05
-8.39811712956005e-06
-2.25122056680017e-05
-2.64159467904259e-05
-3.08652630707858e-05
-1.45875942325654e-05
-1.32898211510498e-05
-1.08339064895065e-05
-4.07226607183612e-05
-1.50550774109504e-05
-8.88610645371633e-06
5.32945132500003e-06
-6.00528109548694e-07
-2.03406414870813e-05
-2.50935746068354e-05
7.59008997085592e-07
-2.31997368338269e-05
-1.66005462683888e-05
-3.31963947963073e-06
-1.90656928202672e-05
-1.60572344753016e-05
-1.94753607484246e-05
-2.75340189285797e-05
4.72243455502383e-06
-1.67826215963636e-05
-1.91637214569895e-05
-1.26030248779382e-05
-5.19809505378141e-07
1.12982606378728e-06
-2.23130742001064e-05
-1.57630303902519e-05
8.38537440697194e-06
-2.41147214193161e-05
-3.58211252519843e-05
-1.18883242406658e-06
-5.91497384287054e-06
-3.48470145526488e-05
-2.42249026053867e-05
-7.48130063901217e-06
-5.95017080994747e-06
-1.06245678959758e-06
-2.38777774973272e-05
-1.13190261002851e-05
-1.60439614529876e-05
-3.99576051901209e-05
-1.12239707527151e-05
-1.63944855904765e-06
-2.31563279490942e-05
-1.95844927633785e-05
-1.97205991512391e-05
-9.56418238641315e-06
-3.28411354304275e-05
-3.26658870618115e-05
-2.0619191243678e-05
-2.21580851404183e-05
-1.32164054329897e-05
-7.98211988450545e-06
-1.34433863843128e-05
-1.54222646459084e-05
-1.01136758608042e-06
-1.79631837650184e-05
2.93565182321786e-08
-1.92072688816803e-05
-1.83778276851281e-05
-5.45319868317511e-06
-2.7464407844568e-05
-2.4215066760752e-05
-1.92217650165005e-05
-2.42860692858622e-05
-1.82409231132062e-05
-2.65043075597771e-05
-1.906434807586e-05
-2.20095683531702e-05
-1.76414740840993e-05
-3.39078012321446e-05
-2.84730775614822e-05
-1.01620198458327e-05
-2.70240470399281e-05
-1.80719759506786e-05
-1.70832983812317e-05
-2.78805863672888e-05
-2.83324846868262e-05
-2.76440352457652e-05
-3.64402545792122e-07
-3.48169012264398e-05
-1.74468265512719e-05
-1.20896416120062e-05
-2.25927810557963e-05
-9.16385900953982e-06
-1.52423685784003e-05
-5.7154799409754e-06
-1.94658630347039e-05
-1.80472039563062e-05
-6.47268910017039e-06
-2.16811921391221e-05
-1.11707708484005e-05
-1.24306595162132e-05
7.22818633110718e-06
-3.81766842615399e-05
-5.24207855836033e-06
-1.86495494471411e-05
-1.22951737625484e-05
-2.45846208398063e-05
-3.06534440853644e-05
-1.14817714970587e-05
-3.98680390067356e-06
-1.76953395528548e-05
8.35321026558212e-06
-2.00936911495341e-06
-1.97342869340189e-05
-5.37966866992587e-06
4.03195354826024e-06
-2.242789263539e-05
-1.07189478288166e-05
-1.84526060443861e-05
-9.53649025308394e-06
-1.7482771206677e-06
-9.68796783695298e-06
-1.85355232810377e-05
-4.97135418548367e-06
-1.76943185589072e-05
-1.09279241090161e-05
-1.1774264106231e-05
-1.99523933128694e-05
-1.61315881794246e-05
-5.57375110074294e-06
-1.29423721518356e-05
-1.97250244868995e-05
-2.7894162880743e-05
-1.50485468890171e-05
-1.29425592529142e-06
-1.95732440189935e-05
-2.30278306813318e-05
-2.0479414031069e-05
-4.58277545474871e-05
-9.96243094557386e-06
-1.60650672612403e-05
-1.15038117660237e-05
-1.88762522192734e-05
8.60892844563525e-06
-2.32062565788672e-05
-2.73814237915738e-05
-2.71215975672109e-05
-2.26551271178608e-05
-2.40144038165539e-05
-8.19233938418416e-06
-2.42915741404358e-05
-2.98844460342691e-05
-2.89828667151428e-05
-2.30086363367666e-06
-2.34829468023496e-05
-3.32239763763626e-05
-3.46406444796559e-05
-3.5001928268727e-05
-6.3226910136609e-06
-3.43187863207251e-05
-2.85649813038856e-05
-2.58333781725489e-05
-1.16607267347504e-06
-4.23776487279273e-05
-1.43574229359154e-05
-6.86272964731744e-06
-2.65608916089455e-05
-2.37372028761743e-05
-1.9000062231201e-05
-1.6833491403733e-05
-2.65621250252022e-05
-3.236619795416e-06
-1.02109867762979e-05
-2.33662138259584e-06
-8.16027981222352e-06
-1.05270368181795e-05
-4.01252728001638e-05
-2.25527032481172e-05
-6.49367464295922e-06
-1.59618043647906e-05
-1.58379011929583e-05
-5.92933280771546e-06
-2.20562119143338e-05
-3.26601813131073e-05
1.17742246024951e-06
-7.48613765725738e-06
-2.09879738835584e-05
-1.87910342472826e-05
-1.59097091692859e-05
-2.57147761074555e-05
-9.25945761182865e-06
-1.55705302065006e-05
-4.26214489139196e-06
-1.28076618428113e-05
-7.89438870104883e-06
-1.60085364728711e-05
-1.07047471388947e-05
-1.0803018245397e-05
-2.55697407846897e-06
-3.46346003388377e-06
-2.43778012575925e-05
-4.48072289186572e-06
-6.14868921118708e-07
-1.061597022084e-05
-2.10289638401012e-05
-2.54225097218502e-05
-1.80544998586721e-05
-1.03690292090388e-05
-1.76883671664611e-05
1.66303871491612e-05
-1.85543037175655e-05
-4.42667337472894e-06
-1.34810860240405e-05
4.99405061441245e-07
1.56281728355049e-05
-1.7574275346378e-06
-1.51009957030408e-05
-3.98427659713224e-05
-6.66003198003361e-06
-1.1740862369845e-05
-8.31280507120878e-06
-4.60876553068257e-05
-1.01156387045389e-05
-2.68999324156892e-05
-1.97130520193691e-05
-2.03380509901319e-05
-2.22164110642199e-05
-1.06943542250442e-05
-1.98194025563192e-05
-1.53243594647018e-05
-1.48656946683112e-05
-1.26287347135486e-05
-1.45422010041203e-05
-1.12931734309191e-05
-1.08577268259965e-05
-1.98591703956343e-05
-1.66537089170826e-05
-8.78754314730644e-06
-1.99243188599477e-05
-2.25416846084313e-05
-6.84361779727655e-06
-1.04841786966986e-05
-2.19864087580478e-05
-3.09465786389162e-05
-1.42324190502474e-05
-1.90559554768203e-05
-7.56700847660444e-06
-2.99909437904031e-05
-6.70433531807603e-06
-2.44753661363333e-05
-5.83279200757734e-06
-3.01110806210683e-05
-2.55355862762284e-05
-1.40026642320503e-05
-1.42297542778766e-05
-1.64215918739632e-05
-3.07971648907427e-05
3.44224997321785e-06
-1.80317915560398e-05
-2.9079321077656e-05
-1.30964594734932e-05
-2.95028384390164e-05
-3.52296559728141e-05
-2.61974921427444e-05
-7.32326839265923e-06
-1.27832248361153e-05
-1.93749849187547e-05
2.26217664276527e-06
-1.59510249925608e-05
-1.68347224270706e-05
-1.07882143798048e-05
-2.42823770170368e-05
1.69117170474673e-06
-2.07208280613984e-05
-1.07511082309064e-05
1.21063673110279e-06
-1.91160354120149e-05
-3.28035143542092e-06
-2.03685614322048e-05
-1.17931335241716e-05
1.55201335990315e-06
-1.08339291192471e-05
7.69181490173241e-07
-1.42164276346026e-06
-3.63308281553954e-06
-2.09692982573561e-05
-5.75815242850212e-06
-1.68899966352574e-05
-2.35522090396097e-05
-1.76668977367165e-05
-1.64647202315064e-05
-1.41412821300204e-05
-3.3499351198198e-05
-1.33080553083203e-05
2.67728625064403e-06
-8.61174014775749e-06
-3.02454584101302e-07
-1.0897434650644e-05
-4.38093914983104e-06
-7.05328422552513e-06
-6.20103249252456e-06
-1.93989520640769e-05
-2.70106752234388e-07
-1.51225187853034e-05
-2.12301587254414e-05
-9.76490565593494e-06
-5.55295177243536e-06
-4.1992102188813e-05
-1.58687956986062e-05
1.52764558661404e-06
-2.19983103689027e-05
-2.42511185276832e-05
-3.48449900636246e-05
-2.32556899256875e-05
-1.28560639641099e-05
-2.45776811774279e-05
-1.3575224362149e-05
-1.29350054804337e-05
-8.48046399287491e-06
-2.36458619121696e-05
-2.21592969054273e-05
-2.5470202824519e-05
-1.27501978805471e-05
-9.45502177607575e-06
-9.79032245846119e-06
-1.18564990343597e-05
-2.55276364504401e-05
-1.15663245557589e-05
-2.07227117071092e-05
-1.13052885106885e-05
-2.10670632123504e-05
-1.38023158650124e-05
-1.42600347461529e-05
-4.53087548018107e-06
-1.86899674670116e-05
-2.50297697456821e-05
-2.62910020419416e-05
-2.08289968665684e-05
7.51103770416978e-06
-1.48039569531528e-05
-2.16025171406453e-05
-7.77153238751785e-06
-8.43244364342187e-07
-1.50737230109537e-05
-5.8430772473226e-06
1.30195609522072e-06
-9.8703905984572e-06
-1.2639555643992e-05
-2.78819679445156e-07
-1.29562524981267e-05
-2.08592524657749e-05
-2.0282439227431e-05
-1.48520742952121e-05
8.64938481196307e-06
1.12694114672493e-05
-2.03503178427254e-06
-1.7794741277449e-05
-1.40678458529028e-06
-1.26138257102625e-05
-2.18182050034897e-05
-1.37759593725131e-05
7.30211038113071e-07
-1.41598895246961e-05
-1.69437210275433e-05
-2.77182531515017e-05
-2.76664805975901e-05
2.42713296263712e-06
-4.4092763800184e-06
-3.35592307419911e-05
-3.52368874940287e-05
-3.02323490369461e-05
-3.11438638421421e-06
-1.79199267079503e-05
3.0061508738727e-06
-1.97500966849574e-05
-1.4253612226915e-06
-7.22883351054933e-06
-1.8911940332904e-05
-4.65981153143389e-06
-1.96829351287975e-05
-2.93798649012095e-05
-8.84057135929182e-06
-5.65581472433689e-06
-3.69225760194185e-05
-1.65006864864099e-05
-2.15528498386011e-05
-1.7192049756819e-05
-6.00893153249477e-06
-1.6578053934965e-05
-2.69540963535995e-05
-3.83799621693211e-05
-1.95892557731101e-05
-6.80416176565789e-06
-7.5855379018467e-06
-2.79473932670269e-05
-1.88086371800892e-05
-1.64547997952856e-05
-2.06898924868364e-05
-2.92700396354772e-05
-2.19017064482662e-05
-1.5809394429053e-05
-2.80019406460669e-05
-2.89194538170238e-05
-3.40760366785473e-05
-2.23804471119618e-05
-2.05651804404494e-05
-2.03474924727758e-05
-2.7455797423188e-05
-1.90896138784844e-05
-1.22726873907427e-05
-2.59980960960771e-05
-1.96871158361543e-05
-1.56283607040408e-05
-2.18491980726881e-05
-1.73930535725968e-05
-2.59381303687335e-05
-3.2604129635884e-05
-9.07856837561408e-06
-8.32003976960795e-06
-2.68610216881241e-05
-2.540278797258e-05
-7.81602574892112e-06
-1.27477488120589e-05
-1.01481450328396e-05
-8.27341497814454e-06
-9.77425406089047e-06
-1.58788110757802e-06
-2.11044015377476e-05
-4.50482518481983e-06
-1.48762327832219e-06
-1.29701768083566e-05
-1.47292830670158e-05
1.21483552566921e-06
-2.05454534708299e-05
-5.00795303057021e-06
7.77382270392191e-06
1.6316998341432e-06
-1.63354368605669e-05
-2.83012018280847e-05
-4.17924206294648e-06
-1.73975483028514e-05
-1.06184369569704e-05
-1.30260527044885e-05
-1.73633061847112e-06
-2.21075837047127e-05
-2.1643920030134e-05
-6.64795417583654e-06
-1.82188596229685e-06
-6.11150532999604e-06
-1.2170020056197e-05
4.11335109389826e-07
-9.98734203442594e-06
-2.18994523224408e-05
-1.17955352970162e-05
-1.83476721477294e-05
-3.92478622486289e-06
-8.31739783799574e-06
-9.72886944953642e-06
4.04947319596545e-06
8.98593195225278e-07
-6.32148391513087e-06
-6.07934601436144e-06
2.98185054321211e-06
-7.9734465045498e-06
-2.46583422887111e-05
-1.5897818914883e-05
-2.36610201077638e-05
-3.46111218878312e-05
-8.70754631621264e-06
-6.76928723590666e-06
1.40722218225975e-06
-1.41630734562549e-05
-2.04051789578512e-05
-2.94907685501808e-05
-1.55167454188939e-05
-3.40791528587868e-05
-6.65664981885723e-06
-2.51256004439525e-05
-5.69673258129255e-06
-1.02838095501603e-05
-1.83304790862043e-05
-2.9419755327974e-05
-3.37729426330514e-05
-1.2142731068781e-05
-1.30429932427187e-05
-3.24077217371161e-05
-5.23641418899461e-05
-1.86750732601865e-05
-2.25495622125294e-05
6.68716230224633e-06
-5.23413740111262e-06
-1.88442539098304e-05
-2.00455046766212e-05
-1.047001597214e-05
-1.34864577791448e-05
-3.51255850067891e-05
-1.93104015912994e-05
-3.9674262753782e-05
-1.73495817468481e-05
-1.64589867902466e-05
-1.81172923542098e-06
-1.5757446761525e-05
-2.84262772073518e-05
-1.38194735165015e-05
-2.09102282663762e-05
-9.01801925789826e-06
-1.86992739734313e-05
4.34696317282679e-06
-1.02745531398124e-05
-2.26580217205779e-05
-1.40234968296237e-05
-2.53578395871346e-05
-1.5272843826639e-05
-2.27202923198981e-05
-3.32704728993339e-05
-1.39980340795021e-06
-1.28578853997624e-05
-1.73128231107397e-05
4.51525894840955e-06
-1.88609125997845e-05
-3.42240418199037e-06
-1.9379357420321e-05
-5.43685623366407e-07
-4.77932872341148e-06
-3.11898019117015e-06
-5.54556781707126e-07
3.6562035215941e-06
-1.28670913060999e-05
-1.24700299582953e-05
-1.67290664044106e-05
-2.2620800083711e-05
-2.57559616394417e-05
-2.31013226501548e-05
-3.31300584428758e-05
-1.27941055051115e-05
-9.49843742885658e-06
-1.32767050557625e-05
-2.61819675005279e-05
-8.8834335615538e-06
-1.66020648769321e-05
-1.23113724247879e-05
-2.68951903451953e-05
-3.03150697027622e-05
-7.23362311125123e-06
-9.16145390316887e-06
-1.37791196957758e-05
-7.86266281668183e-06
-1.18846645214875e-05
-2.44343715877985e-05
-2.35093445950062e-05
-2.31884348277066e-05
-1.30570463829977e-05
-4.22187620833173e-05
-1.28577818160848e-05
-1.1148899947162e-05
-2.0247969846535e-05
-8.05572882286314e-06
-2.07691377613517e-05
-2.4413317844585e-05
-4.62494028224485e-05
-6.23187980733103e-06
-1.82144263076864e-05
-1.38361124671336e-05
-2.27631857690452e-05
-2.03672105649162e-05
-2.45205505762679e-05
-2.68748272770363e-05
-7.24891507757268e-06
4.98935313117026e-06
-2.81372964877238e-05
-1.79558586575695e-05
-1.59843042750424e-05
-1.47523838337261e-05
-1.15634219970713e-05
-3.01883167188649e-05
-2.63216013079235e-05
-1.97304100750639e-05
-4.48011885434323e-06
-8.6973361163907e-06
-1.7276549952317e-05
-1.72807249074932e-05
-1.14441287949404e-05
-2.05383617932487e-05
-3.90446459625722e-05
-1.31159656583889e-05
-1.86204006297875e-05
-1.04537827906434e-05
-9.25373126709248e-06
-3.62887721946564e-05
-1.00998098507816e-05
-5.33889027297456e-06
-3.37770166431141e-05
5.17633871961572e-06
-1.46316784071485e-05
-1.03964078682745e-05
-1.82699011781215e-05
-1.52849203648593e-05
-1.69961308756702e-05
-1.29832686341748e-05
-4.41038435245215e-06
-6.8345453138848e-06
-1.07162031708239e-05
1.85381263928114e-06
-2.29022506321497e-05
-1.63822279842398e-05
-1.26753036693809e-05
-2.95905690394617e-05
-1.47819263844012e-05
-2.41221690133309e-07
-9.55895190324332e-06
-2.48620552559929e-05
-1.31372046055673e-05
-8.74331921243953e-06
-4.17141971781235e-06
-9.56895195912676e-06
-1.33469960267052e-05
-8.4682372975802e-06
-2.07129684300563e-05
-3.12864664178832e-05
-1.00904495839327e-05
3.0522487031579e-06
6.81420773388172e-06
-9.2906777956133e-06
-1.01132802024853e-05
-2.07842184570262e-05
-1.4449204109232e-05
-2.03057593256482e-05
-2.63159595355579e-05
-2.84690328227677e-05
-2.5430413895727e-05
-2.76007633921519e-05
-3.19837052431111e-05
-1.96460660958207e-05
-1.39821496142743e-05
-1.76534856239007e-05
-3.0541535871124e-05
-2.45938996349097e-05
-2.42545557095497e-05
-7.19896431574534e-06
-1.53012850453301e-05
-4.42261104657435e-06
-1.36610473940216e-06
-1.99466571592749e-05
-2.14647047214472e-05
-3.01948676774573e-05
-3.36783778057983e-05
-2.8529992623908e-05
-1.93626013902677e-05
-1.69354903073153e-05
-5.75035922695331e-06
-1.69644471089977e-05
-1.84972693067296e-05
-2.91541552823661e-05
-1.19601799684431e-05
-4.40353426929164e-06
3.65972717755197e-06
-1.441392621887e-05
-2.49816100992773e-05
-2.02572024922349e-05
-1.70704780272203e-05
-2.07030010618011e-05
-2.39864444875517e-06
-1.84210850016367e-05
-2.6628580032947e-05
-1.34196839280951e-05
-1.02773796775103e-05
3.82590821263082e-06
-1.4554030364494e-05
-1.2665188705317e-05
-8.14196048619255e-06
-1.47233308341633e-05
-2.70577547531691e-05
-2.5287903839159e-05
-7.41726987505478e-06
-9.39639564049926e-06
-1.13712815171787e-05
-1.43107009180948e-05
-2.19746627814282e-05
-1.97412493810625e-05
-1.85991808655186e-05
-1.93547699967508e-05
6.87049782110461e-07
1.94130174432584e-07
-6.04917670691417e-06
-1.33475627153914e-05
-1.52641020951189e-05
-1.97433414115652e-05
-1.94794497739244e-05
-8.38739917836212e-06
1.3625736791922e-08
-1.55384034049759e-05
-1.80146719613638e-05
-2.60223811215695e-05
-2.46646375434227e-05
-1.99281569159507e-05
-1.82338883363736e-05
-2.27116521255249e-05
-3.2308819819012e-05
-1.39198292811622e-05
-3.1708102605333e-05
-2.85732391935825e-05
-1.28982906306786e-05
-1.73508922296461e-05
8.08246766864052e-06
-2.59080959898795e-05
-2.9015308662079e-05
-1.8454449159364e-05
-2.86859892747633e-05
-2.42230977970214e-05
-2.18198775259148e-05
-2.38853863071768e-06
-3.01570472144043e-05
-3.20296748219159e-05
-1.78661818763923e-05
-1.09835496465917e-05
-1.54001255708788e-05
-1.43317703075747e-05
-1.53793747698216e-05
-2.63169830050039e-05
-2.14247964509596e-05
-9.88926083507854e-06
-5.83736096139324e-06
-2.8991667964094e-05
-3.88851492639379e-05
-1.44355524320681e-05
-3.20353844287912e-05
-1.49452521886986e-06
-2.90302347022046e-05
-1.99754817910118e-05
-9.55440239470915e-06
-6.36036337811214e-06
-9.6597825770422e-06
-2.10447237297627e-05
-6.77450077318163e-06
-1.5327899606957e-05
-2.08431950290342e-05
-2.65930704493829e-05
-1.39502839971661e-05
-5.72962259572514e-06
-2.04282633083328e-05
-1.18950423276445e-05
-1.02010645793546e-05
-1.98991838896979e-05
-3.20333978754434e-05
-1.73741014793364e-05
-1.83208369619207e-05
-1.49338367681717e-05
-2.53495300882327e-05
-2.94349188098309e-05
9.83237472435715e-06
-1.5577401765648e-05
-5.02786055510274e-06
-2.09862349217024e-05
-3.12024832782931e-07
-1.91880329015193e-05
1.50516437801793e-06
-2.19892804372353e-05
-1.452767602861e-07
-1.59379226582532e-05
-6.22620485970808e-06
9.35264432139831e-06
-2.94703564730398e-05
-1.61656164742832e-05
-2.77195457233091e-05
-1.15740119834129e-05
-2.21224472711799e-05
-1.0001946628967e-07
-1.65567082660869e-05
-5.01078120288493e-06
-1.53737057646589e-05
-1.14524312284815e-05
-2.41127959521708e-05
-2.32019386184725e-05
-8.14390381222315e-06
-2.93330999516718e-05
-1.91082629176804e-05
-1.67429803916409e-05
-3.13050875888728e-05
1.14088525283092e-06
-1.84801941259476e-05
-1.47726333976721e-05
-1.96317788105351e-05
-7.20356564394499e-06
-1.92255115015921e-05
-1.24607383088921e-05
-2.05597890978471e-05
-3.53581232879962e-05
-3.38441410621458e-05
-3.08086654168154e-05
-2.27274818665347e-05
-1.37806601157544e-05
-1.57763247292073e-05
-3.07179168535197e-05
-2.55632641564409e-05
-1.80846241932568e-05
-1.51907482814581e-05
-1.72368904503509e-05
-2.26071355008147e-05
-2.31115259572204e-05
-3.10467026222026e-05
-3.30071779161318e-05
-3.95801692716906e-05
-2.42982061923245e-05
-3.60019120483477e-05
-1.47077435591246e-05
-2.96268055220768e-05
-2.26822149158215e-05
-9.55984727629983e-06
-2.18999879833401e-06
-2.69007442993397e-05
-2.21712503278482e-05
-2.68317208497598e-05
-9.55876204164388e-06
-9.68999816291046e-06
-2.90426536233519e-05
-2.92278443142343e-05
-1.43464342926476e-05
-2.34484054227677e-05
-2.95248165792524e-05
-2.30601622438907e-05
-6.06192034599948e-06
-1.80857433346017e-05
-1.10405001220609e-05
-2.49214061854221e-05
-1.58175296588788e-05
-6.62361047073048e-06
-3.56535553300022e-05
-2.43748160216526e-05
-2.1743975434202e-05
-3.99705007548298e-06
1.97513506840753e-06
-2.21498245530971e-05
-2.89715554621687e-05
-1.33994311300376e-05
-2.33249047162527e-05
-2.39337877486207e-05
-2.22035513419961e-05
-2.22140558134175e-05
-1.72379274028458e-05
-8.58368373188216e-06
-7.82216643414213e-06
-2.04545890359215e-05
-2.78391730253773e-06
-2.88665767184105e-05
-1.9126649914214e-05
-2.49032396657542e-05
-1.80044713850971e-05
-1.81476670389916e-05
-1.01969640232045e-05
-2.6440618970176e-06
-2.14517690433789e-05
-7.37716146503982e-06
-2.45798617811753e-05
-5.55702021989193e-06
-3.36138371067406e-05
-1.22179906577495e-05
-1.06457697354434e-05
-2.23721843233562e-05
-1.24792549632691e-05
-2.21886791954773e-05
-2.73456047416795e-05
-2.04466178766556e-05
-3.18837578187364e-05
-4.69334488501891e-06
-3.99845088668695e-05
-1.49336703924091e-05
-2.38808163548703e-05
-1.37909516664195e-05
-2.92579713207043e-05
-6.1712037698236e-06
-1.18050295576463e-05
-2.09820153011938e-05
-3.19524281436397e-05
-2.93947406585426e-05
-3.72540924107159e-05
-1.4356689148236e-05
2.79511151906983e-07
-1.79538068849728e-05
-2.5647846379545e-05
-3.23509213319487e-05
-1.90314349964086e-05
-1.0514967750077e-05
-1.60730968908427e-05
-3.01337621901766e-05
-1.88550176940862e-05
-3.04283345815021e-05
-2.16557099668692e-05
-1.83902515383712e-05
-3.12315821259704e-05
-3.92783591339441e-05
-1.79178841172001e-05
-1.25641973559442e-05
-1.20664681261352e-05
-2.44002430575947e-05
-2.41860064244539e-05
-1.56962102704023e-05
-3.25567155757488e-05
-1.34803190683435e-05
-5.90410070179307e-06
-1.08283732729801e-05
-2.33187593662788e-05
-2.71719993816256e-05
-2.6289942404907e-05
-1.72195642653929e-05
6.21492230046892e-06
-1.22513107746705e-06
-2.81094869294909e-05
-1.67557150256368e-05
-8.7558150039247e-06
-2.36911594708521e-05
-1.81359727313359e-05
-1.56037931281985e-05
-3.09401093621556e-05
-1.55599112293336e-05
-8.36932316830226e-06
5.74097472438139e-06
-9.82864713838109e-06
-1.96648813770682e-05
-2.77141773360958e-05
-3.1368838928851e-05
-1.11134993083476e-05
-2.2486354638802e-05
-1.4457897542333e-05
-9.68249709142019e-06
-1.83060612454969e-05
-4.54068884380203e-06
-1.04879839107801e-05
-2.55967789414516e-05
-8.52310574455671e-06
-1.17444275870221e-05
-2.87042290610269e-05
1.64123652549999e-06
-2.04674036518828e-05
-2.59614443977946e-05
-2.33340527220151e-05
-9.08323558429744e-06
-4.13481955262221e-07
-3.16863973533094e-05
-1.01608811159154e-05
-2.47673021996327e-05
-1.10579657897835e-05
-2.08711163947767e-05
-3.13197637881718e-05
1.2232186646784e-06
-1.09508142364908e-05
-2.15972141312661e-05
-1.89239726591799e-05
-2.59436654049717e-05
-2.39372137934772e-05
-2.08388967015469e-05
-3.11053942413366e-05
-2.2960051762495e-05
-1.2147399028007e-05
-1.36343450297457e-05
-8.9849857400488e-06
-1.70951038680443e-05
-1.53606366615989e-05
-2.00814782497844e-05
-1.73463221235005e-05
-1.85016916542277e-05
-2.06480202323239e-05
-2.17766502038773e-05
-2.63456184066626e-05
-3.16003061025178e-06
4.57639496862779e-06
-2.13544474881769e-05
-1.58618143053464e-05
-1.51913098629124e-05
-1.95683252298186e-05
-1.56986648293699e-05
-2.33588544053323e-05
-1.97882882492398e-05
-2.73338673100146e-05
-6.07005876287675e-06
-3.09452791808687e-05
-3.54548387934829e-05
-2.77767048868832e-05
-3.13250975424941e-05
-3.21839735652621e-05
-6.86757954207021e-06
-1.61012200383951e-05
-1.97541070204259e-05
-2.24958766555141e-05
-2.25025851702923e-05
-2.746152795132e-05
-8.89362569951093e-06
-1.2999314163461e-05
2.31715127975151e-06
4.14512046649245e-06
-9.13053817744047e-06
-9.54735275108768e-06
-1.51661583316548e-06
9.9830695584813e-06
-1.15606224958636e-05
-3.37384473173697e-05
-1.81903849228624e-06
-6.24799796695546e-06
-8.08485794134445e-06
-1.7274159109099e-05
-2.30779579486687e-05
-6.29047990497264e-06
-6.32561935307444e-06
-9.31285751120092e-06
-6.51499536740281e-06
-2.57663150191508e-05
-8.92106010279038e-06
-3.07922716937786e-05
-8.80074388167546e-06
-5.34405270870244e-06
-1.01983696976698e-05
2.11802163298831e-06
-1.03678243026653e-06
-6.81954989290321e-06
-1.89794531815875e-05
-1.21722621710285e-05
-1.12233522678094e-05
6.97456583370076e-07
-1.12006073529498e-05
-2.12679577212699e-05
-2.13505769091101e-05
-1.42290804363564e-05
-1.82633131175117e-05
-1.69226955030783e-06
6.86757906004463e-07
-1.60123327751287e-05
-2.5144831864445e-06
-1.3192500049265e-05
-2.31285521847451e-05
-1.50618984440807e-05
-2.58910025176889e-05
-2.98238258521386e-05
-1.96293230178717e-06
-2.91053723527941e-05
-1.11382586775061e-05
-1.45836223864533e-05
-2.09356934107982e-05
-1.61476361731239e-05
-2.46133970031526e-05
-2.36297219176099e-05
-2.98883149167371e-06
-8.7249478065286e-06
-2.0775285666764e-05
-3.78474429408638e-05
-2.28977709056643e-05
-7.40200123879485e-06
-9.13432963424347e-06
-2.22011757735357e-06
-2.59163774479218e-06
-2.38024111663121e-05
-2.36354235446851e-05
-2.35994427679731e-05
-2.36705705630744e-05
-2.23463544498775e-05
-7.50555724555309e-06
-1.52016364371486e-05
-2.3195043368963e-05
-2.25258484918997e-05
-1.51909312155699e-05
-5.27138696238213e-06
-3.45104290468279e-05
-9.27773768093651e-06
-9.3358737004288e-06
-1.12905444639178e-05
-1.04068971745309e-05
-1.36041162794365e-05
-5.15166431788887e-06
-2.44225519401686e-05
2.57721310330583e-06
-9.6015450723978e-06
4.5856674784486e-07
-1.04407940955757e-05
-3.83656830515848e-06
2.60321313777703e-06
-2.33950187530687e-06
8.94230477017754e-06
-1.21847756112643e-05
-7.2470364894406e-06
-1.41150765893871e-05
-2.34321491389912e-05
-1.3743411167106e-05
-8.23812433764709e-06
-1.97740433210643e-05
3.67411243756931e-06
-1.44394253232161e-05
-1.61441669363355e-05
-4.77715541390399e-06
-1.08745468435997e-05
2.41789120702025e-06
-8.71840798025882e-06
-2.97290275341642e-05
-8.50016663685687e-06
-1.77789681232114e-05
-1.5810925781508e-05
-2.09616689248815e-06
-7.00533483898648e-06
-1.36260466972311e-05
-2.40284732788884e-05
-1.73524500222779e-05
-4.92328365901194e-06
-2.4049432199658e-05
-5.6151898107662e-06
-2.41025081023455e-05
-2.6144568510924e-06
-2.65445284150708e-05
-2.56419795534382e-05
-1.55820344232764e-05
-1.30470320769882e-05
-2.63014915420345e-05
-2.44865001915116e-05
-1.6076284502051e-05
-1.95917457902179e-05
-3.50284130464324e-05
-9.60363140463413e-06
-4.25407385371617e-06
-4.30453046038378e-05
-1.74915700941833e-05
4.2869137657628e-07
-2.35258517733139e-05
-2.53728311803345e-05
-2.8254731893516e-05
-2.36123999177366e-05
-2.72098645379601e-05
-1.58626316450043e-05
-2.0125378825792e-05
-2.92217714203794e-05
-2.83124050511566e-05
-2.35504381592172e-05
-9.4040034179504e-06
-1.120381630978e-05
-2.4148256466047e-05
-2.7375949847615e-05
-3.56428749423384e-05
-1.51924012337111e-05
-2.39550463386413e-05
-1.96352642851704e-05
-2.06631237090985e-05
-1.048896611912e-05
-2.11594739692479e-05
-1.94318999985238e-05
-7.37491965496254e-07
-1.67687469015339e-05
-1.88499561664049e-05
-1.40275495657948e-05
-1.29868400763125e-05
-1.38931310448756e-05
-4.5098468032765e-05
1.21228461062029e-05
-1.38314117966459e-05
-2.23864997635006e-05
-2.58360757750772e-05
-1.10777797694075e-05
-1.8407951690145e-05
-1.92278696169116e-05
-1.30403761974e-05
-5.87520417819188e-06
-9.67046560659926e-06
-1.78956828201492e-05
-4.50613051447479e-06
-1.19189574950924e-05
2.33801044427196e-06
-3.21184181340908e-06
-1.62353081491517e-05
-2.3241329194827e-05
-3.79385002531216e-05
-3.76445970411609e-05
-2.08546738532083e-07
-1.80824302125967e-05
-1.72019606449722e-06
-2.85698644977908e-05
-2.50678603766287e-05
-2.08030707293561e-06
-1.16631774991211e-05
-5.20247705256786e-06
-1.52283318695984e-05
-1.21164103897687e-05
-2.66168106602087e-05
-1.26126507045033e-05
-1.66389207897772e-05
-2.71729551200815e-05
-1.11691244819801e-05
-6.33857893135e-06
-1.2052115549236e-05
-1.95854700975996e-05
2.0952706975011e-06
-1.85055941009091e-05
-2.55030528345604e-05
2.44506247294973e-06
-2.62575736324894e-05
-2.49210575026715e-05
-1.13343518485571e-05
-2.80522585400215e-05
-2.58454059100721e-05
-1.52189610660487e-05
-2.15273508256303e-05
-2.31301958026511e-05
-3.57842750786365e-05
-1.7135019719224e-05
-1.43455429696146e-05
-1.98607617358183e-05
-2.16639467942406e-05
-3.7057096250963e-05
-2.00547340553399e-05
-2.7246166650189e-05
-1.93502169907028e-05
-1.6996880001533e-05
-1.4975248518602e-05
6.31130980780617e-06
-2.18162154226726e-05
-1.93660895206972e-05
-7.19494675267798e-06
-2.99337300405879e-05
-2.13155005965694e-05
-3.16147587123126e-05
-2.43618073473622e-05
-2.09158828115875e-05
-7.72875450031021e-06
-1.4370416224972e-05
-1.52096058068987e-05
4.89921396524913e-06
-1.83144778228985e-05
-4.41378679903205e-05
-9.77077612151077e-06
-1.42628158159713e-05
-3.50864324010183e-05
5.50755065021756e-06
1.36402232770211e-05
-1.66117705599669e-05
-1.64094151427391e-05
-1.8220521442877e-05
-1.86969174460192e-05
-1.14043277818912e-05
-9.3332735154008e-06
-3.60243078953716e-05
-1.62113060940438e-05
-2.54682988474179e-05
-2.33823426706731e-05
2.07573166258717e-06
-1.28847573295484e-05
-2.66194711966457e-06
-1.54730009614088e-05
-6.36825515393291e-06
-1.60225837871737e-05
-1.17474834518573e-05
9.19432142234677e-07
6.8044178802344e-07
-2.58055311973429e-07
-1.93418443781811e-05
-3.79388809707886e-06
-1.65965923905359e-05
-6.8855341578575e-06
-3.07499591683642e-05
-1.20522659136203e-05
-7.00090385954311e-06
-3.18256554827077e-06
-5.44198790778776e-06
-3.80823453988049e-06
-1.24228093492341e-05
-2.09758837021369e-05
-2.60196025744229e-05
-4.48886346856274e-06
-2.08664343110378e-05
-1.11224681661824e-05
2.51194556874458e-06
-2.71930408323174e-06
-4.99390634541127e-05
-2.2731226103731e-05
-3.50810446672488e-06
-8.48132977952819e-06
-1.84470640498305e-05
-3.14872623694428e-06
-1.69004820544091e-05
7.80002447869848e-07
-9.55095010179279e-06
-1.38102782422007e-05
-2.67672508517312e-05
-3.00358759823568e-05
-1.22470825715683e-05
-3.06524948826356e-05
-2.26520515911693e-05
-2.28080141038862e-05
-1.69729289674764e-05
-1.44305537095294e-05
-6.39823637537321e-06
-2.46035419263217e-05
-7.19126254741851e-06
5.22100267872144e-06
-2.12239375386826e-05
-2.56543912346274e-06
-3.02886073194824e-05
4.93299276933514e-07
-1.06576466602084e-05
-1.45676024684276e-05
-1.94660224819824e-05
-3.05218772900751e-05
-1.27883973069874e-05
-2.08975374201e-05
-2.27804184702156e-05
-2.73185239328918e-05
-1.60027963697326e-05
-2.16376644224384e-05
-1.80999958291264e-05
-1.73816986973855e-05
-1.56116566000516e-05
4.67149829597574e-06
-2.27865198858964e-05
-1.43495968056583e-05
3.16597589100022e-06
-1.40720413385723e-05
-1.47280883306121e-05
-8.03701143231336e-06
-7.0208653690372e-06
-3.17378039825894e-06
-2.12148247681605e-05
-4.08563142234431e-06
1.15889960574683e-05
-1.02026201029661e-05
-1.25162601983409e-05
-2.37559671694713e-05
-6.12812081453034e-07
-1.54742277310743e-05
-3.33479741832868e-06
-1.942346573011e-05
-9.64851574115947e-06
-3.95628456612646e-07
-7.46170208364392e-06
-1.33802119883367e-05
-2.11519661113061e-05
-1.74190855898389e-05
-1.3225558118064e-05
-3.67541395309428e-05
-1.70857218096339e-05
-2.02772143690363e-05
5.76639039437747e-06
-1.53264011358902e-05
-1.18256606009043e-05
-2.75744485964488e-05
-1.95007338260009e-05
-1.93832868907101e-05
-2.08560864265203e-05
-3.65654040264183e-05
-1.24136510637671e-05
-1.32832804703632e-05
-2.64219297310209e-05
2.65343874269659e-06
-1.65249429229077e-05
-1.43492227770322e-05
-1.42518454271168e-05
-3.30440993154424e-05
-2.79241182479394e-05
-3.05617448671602e-06
-1.12748683982825e-05
-1.79166923862902e-05
-1.86493008995257e-05
-3.43349864237565e-06
-3.89745546048985e-06
-8.3654896565467e-06
-8.80162075869987e-06
-1.76991158349451e-05
-1.64793949074495e-05
-2.57576249574186e-05
-2.33993518171775e-05
-9.74634788962042e-06
-3.00151823886235e-05
-2.87426397812745e-05
-1.91744376870215e-05
-1.98326289308276e-05
-2.37105631828325e-05
3.33300541874827e-06
-2.16834113370533e-05
-2.59468731572118e-05
-2.22189468819268e-05
-2.71747843642984e-05
-1.85194643374124e-05
-1.30313771042743e-05
-6.69259264332207e-06
-1.67748514984784e-05
9.67650487271128e-07
-1.69902370908755e-05
-9.55270884392621e-06
-2.34608320466848e-05
-1.42448297288881e-05
1.54518969630074e-07
-6.28220928721309e-07
-1.41728218442301e-05
-1.46916436404448e-05
-2.36571674666067e-05
-8.71374663194218e-06
-2.5166630811499e-05
-1.26714612951695e-05
-2.17018215438655e-05
-1.66883554234464e-05
-1.03731827120592e-05
-8.47894231565921e-06
-1.62178473865476e-05
-6.54875657339195e-06
-1.08237698880406e-05
-1.4148444193958e-05
-1.87907689703013e-05
-1.11459479099617e-05
-6.19425640891951e-06
-1.74499398705843e-05
-8.7237486093016e-06
-3.63597267701741e-06
-1.70709933657176e-05
-2.17389236260188e-05
3.69141443311537e-07
-1.79767320888604e-05
-2.39223942068573e-05
-1.15090831343865e-05
-1.11379074016543e-05
-1.46825199162121e-05
-1.23242658762175e-05
-4.13457033981695e-06
-1.18677328836312e-05
-3.74329151106881e-06
-1.29697365792493e-05
-1.97777037281638e-05
-2.24084700558014e-05
-2.9359074755271e-05
-2.82479771608186e-05
-1.03024466537245e-05
-3.25382933624917e-05
-1.14173999327791e-05
-2.19810219510113e-05
-6.84198421764967e-06
-2.36428391347156e-05
-8.42016095585111e-06
-1.6741726044291e-05
-2.27072963619703e-05
-3.40257065371093e-05
-3.3660639920252e-05
-1.76737723585112e-05
-2.62404568040092e-05
-3.91333284904231e-05
-2.08560638666803e-06
-1.8127557278713e-05
-2.38952582381279e-05
-2.38246841004753e-05
-2.87616241431672e-05
-1.72785154500906e-05
-3.59082246102323e-06
-2.08542877509467e-05
-3.55511036599192e-05
-3.40416122672981e-05
-4.02451530656833e-06
-1.83487455262625e-05
-7.15949366721965e-06
-2.60425095925625e-05
-2.75319523805624e-05
-8.85149989549406e-06
-2.84347545399838e-05
-2.49452667977573e-05
-2.17478677562332e-06
-1.41325882380248e-05
-1.80093119266817e-05
-1.4382474181045e-05
-3.36555728062895e-05
-2.8184099458021e-05
-1.09137677029595e-05
-2.92349766903667e-05
-1.04571024382195e-05
-3.59953671695103e-06
-9.2487354940147e-06
-1.29160413214762e-05
-2.79219842955034e-05
-1.10679842167414e-05
-1.04791252253415e-05
-2.66343427304434e-05
-2.25235047734304e-05
4.24159862772409e-06
-7.86968711414451e-06
2.80543870434942e-06
-1.27221875701225e-05
-7.92418814006861e-06
9.41246061263924e-06
-2.43718673209331e-05
