# Supplementary material for: Research on computational propagation and identification of mine microseismic signals based on deep learning
Source: PLoS One. 2025 Oct 22;20(10):e0334641. doi: 10.1371/journal.pone.0334641 (PMC12543183; doi:10.1371/journal.pone.0334641)
Supplement: S10 Data — (ZIP) [file pone.0334641.s010.zip › 000101100001522.xlsx_0.txt_24.txt.txt]

-2.2704523351958e-05
-3.08654079825415e-05
-1.91830439753414e-05
-4.28478447570705e-05
-3.7870372849262e-05
-8.3024992065111e-06
-2.81555163992334e-05
-3.11567681724381e-05
-1.86988123958e-05
-2.42884603622037e-05
-1.22759079352023e-05
-1.98870961867316e-05
-1.53284820067926e-05
-2.74224420070452e-05
-2.97369693866849e-05
-7.25743811308274e-06
-1.44177151124926e-05
-2.68696264015945e-05
-2.0407642363383e-05
-2.22807596612299e-05
-1.72751827729545e-05
-2.1098379114324e-05
-2.06178576919107e-05
-1.23289386393654e-05
-1.73806215517296e-05
-2.59897387112376e-05
-3.58941287044435e-05
-4.03128925674855e-05
-1.29576659994675e-05
-1.36984183135682e-05
-2.79468216272012e-05
-1.42081602564417e-05
-1.8008710298007e-05
-9.70222295226861e-06
-2.99047016401192e-05
-2.25039778138528e-05
-1.83453525572478e-05
-1.98225962523818e-05
-2.44527629517125e-05
-5.95312291749079e-06
-2.85091053873721e-06
-1.06201366625499e-05
-5.65693235819853e-06
-2.35557043811695e-05
-2.88858697112312e-06
-6.10632856283476e-06
7.07183304245601e-06
2.74779585895505e-06
2.80084358455174e-06
-1.99222383323512e-05
-5.91116558731659e-06
-1.07176027586975e-05
-1.71017001540191e-05
-1.33196610445989e-05
-6.7016329895867e-06
-3.03512088973053e-05
-2.66566273838491e-06
-1.85886342127108e-05
-2.61209273730769e-05
-4.37257817220396e-06
-2.95246742970215e-05
-3.09162889437098e-05
-1.13810848886643e-05
-2.89314778930673e-05
-2.83557757702968e-05
-7.67040326905039e-06
-2.18821717265863e-05
-1.36028144274375e-05
-2.66301471998104e-05
-1.53939908443949e-05
-3.47859915556826e-06
-2.38284481323617e-05
-2.44310431939936e-05
-1.13109671558168e-05
-3.26970630134792e-05
-1.96931974763851e-05
-2.24111115248277e-05
-2.52218991876962e-05
-3.20940588064937e-05
-1.6316959480953e-05
-1.95631445231223e-05
-1.23378843314385e-05
-3.33271983790487e-05
-2.5522627408068e-05
-1.86483912552918e-05
-1.64083107341819e-05
-2.13942296108151e-05
-2.51656497575825e-05
-1.66120678609201e-05
-2.66878579979383e-05
-2.52982672260303e-05
-2.11352747140227e-05
-1.52097937200246e-05
-1.03296827282734e-05
-1.97483371031725e-05
-5.7849460899351e-06
-2.64793069847404e-05
-1.16369941696904e-05
-3.05455451571618e-05
-1.3162639592383e-05
-9.83006538223536e-07
-2.21158912333278e-05
-2.45022300649149e-05
-1.58194736514931e-05
-2.94695724218819e-06
-9.41888911198289e-06
-1.51710181347152e-05
-1.14785571944836e-05
-1.2828269595765e-05
-8.89935236044511e-06
-3.40759807854232e-06
-2.51759681494512e-05
-1.23910765181567e-05
-1.55479517673147e-06
-6.62541254963015e-06
-8.14116917250401e-07
-1.10003439154363e-05
-2.46592226289733e-05
-3.13186031978496e-05
-6.75069465067425e-06
7.16317865485607e-06
-1.63524934513956e-06
-1.43702033235075e-05
-1.88787308196434e-05
-1.55830186583419e-05
-3.99313180026289e-07
-6.48240799079607e-06
-1.71854342323439e-05
-1.44465048910568e-05
-2.44968149660026e-05
-1.85304144867994e-05
-1.75617731061036e-05
-2.66370702612637e-06
-1.34371621593902e-05
-9.82607802223002e-06
-3.34058278212277e-05
-1.22002555286478e-05
-6.61617161254223e-06
-1.29502417185425e-05
-7.29842313188966e-06
-4.59439532462388e-06
-1.09921212728815e-05
-6.5883950401671e-06
-3.71601519559838e-06
-6.4597697400961e-06
-2.25362701939899e-05
-1.11342563944293e-05
-2.32280856968262e-06
-1.51928170947472e-05
-2.01114253865939e-05
-2.90710654950143e-05
-9.37484834472263e-06
-1.28841074480276e-05
-2.02583078789896e-05
-2.31686803997153e-05
-6.27600562070957e-06
-2.40041978735731e-05
-1.45949071850056e-05
-1.64274892263996e-05
-3.88243015822168e-05
-2.07234583442969e-05
-1.10863777581556e-05
-2.07034515277704e-05
-1.07675318644199e-05
-3.19858549042234e-05
-4.63213921981761e-05
-3.21432682292232e-05
-3.69238732288702e-05
-2.65745452603966e-05
-1.34820936215364e-05
-1.67057914508693e-05
-1.74000843708164e-05
-7.1100420005968e-06
-1.66854449578068e-05
-7.1514131303065e-06
-1.95810314507042e-05
-3.40366281819556e-05
-2.79461610876087e-06
-3.62425027808636e-06
-2.31477778579441e-05
-1.67794107195132e-05
-1.39085464059543e-05
-2.54668172733724e-05
-1.65810532350284e-05
-4.35543854852956e-06
-1.99163969402879e-05
-1.9809086702538e-05
-3.75105601345843e-05
-3.44541565295573e-05
1.14593722274152e-05
-5.07528420663895e-06
-2.14108861568573e-05
-1.39417609250824e-05
-1.09857230800169e-05
-1.69001839254124e-05
2.2894176812058e-06
-6.29718695084084e-06
-1.64483388905732e-05
-2.93979593832905e-07
-7.74160442475947e-07
-1.66358884963576e-05
4.71196447793663e-06
-4.49896542997249e-06
1.7247511255724e-07
-1.44816585958025e-05
-2.38504756654429e-05
-2.67715541031844e-05
-1.25850471626483e-05
2.39379517774933e-07
-2.23975351585403e-06
-1.63461420534306e-05
-1.15377294971472e-05
-5.62123295493733e-06
-6.84318889915509e-06
-1.63993425719738e-05
-1.4908552231098e-05
-1.81874197163371e-05
-1.19204346689753e-05
-2.45220762928831e-05
-1.48568631569152e-05
-2.73702117245593e-05
-2.04280688883895e-05
-3.44233511997938e-05
-1.79951073197151e-05
-1.30707711580194e-05
-1.9147732693618e-05
-2.77076808669261e-05
-1.41853425704115e-05
-2.4563585595214e-05
-1.84550370996278e-05
-3.07657861808526e-05
-1.14533160016768e-05
-1.26427568222596e-05
-2.45316119294586e-05
-1.76601205185947e-05
-2.63703204221133e-05
-2.71461539667355e-05
-4.69797386011996e-06
-2.77236940485759e-05
-6.59389036061455e-06
-3.13541828212974e-05
-9.35866530707377e-06
-2.20288245176712e-05
-2.44146313872977e-05
-2.82227700005352e-05
-1.74700515381616e-05
-1.56220962504242e-05
-3.27533085641853e-05
-2.15347679837705e-05
-1.02378789237438e-05
-3.34339483802583e-05
-5.82527594790153e-06
-1.03771943406605e-05
-2.62044824106513e-05
-4.74263640951554e-06
1.38181515173019e-06
-5.19068869076349e-06
-8.25726989517481e-06
-1.67854315053348e-05
-1.26298925192322e-05
-9.76988670737665e-06
-2.42715464865278e-05
-2.0102966881381e-05
-2.40639835903612e-05
-3.20520222129387e-05
3.56941858013118e-06
-1.45069769284673e-06
-6.80502293485733e-06
-1.4786952838009e-05
-3.60579266289898e-06
-1.97335697777607e-05
-2.84368725531171e-05
4.58550815150691e-07
6.26514032439859e-06
-6.31611273049419e-06
-9.21756519735805e-06
-2.97484409724548e-06
8.0982791000403e-06
-1.12520784319721e-05
-2.27915013494965e-06
-2.91022459193081e-07
-1.71499220866044e-05
-1.40706517613364e-05
-2.23510812188936e-05
-1.93000079339699e-05
-9.49389824944486e-06
-1.34016181894465e-05
-2.95189038514251e-05
-9.35805692779248e-06
-2.05109623064088e-05
-2.69399857713332e-05
-1.62125870515316e-05
-9.15831936458266e-06
-1.09221628091327e-05
-1.46393556663077e-05
-4.48295807882191e-06
-6.39519566469894e-06
-6.21027179627345e-06
-1.46428191382347e-05
-1.57386679659113e-05
-1.87397656275033e-05
-1.46599557857255e-05
-2.13965964665684e-05
-2.14521388453473e-05
-1.64224183359777e-05
-2.48665477805375e-05
-7.6310881937526e-06
-1.49750160848252e-05
-2.92253329513033e-06
-1.41447570119345e-05
-3.31594234145566e-05
-2.25592698510467e-05
-1.60425140590028e-05
-1.01481372567779e-05
-2.30955840697676e-05
-2.76934391967899e-05
-3.06538046958746e-05
-2.7890822662329e-05
-2.68291659360271e-05
-2.10020605716324e-05
-1.60571646388528e-05
-2.85312974976393e-05
-2.39773355359145e-05
-2.20827752644912e-05
-2.38325175228802e-05
-3.80516192677828e-05
-1.16770529144076e-05
-2.60440992478943e-05
-2.07683963926424e-06
-2.02295243485198e-05
-3.39751958941249e-05
-1.58561835893487e-05
-1.39880083169116e-05
-2.18024878932829e-05
-2.42634762659938e-05
-2.25054367237498e-05
-1.00633372884045e-05
-2.16932159124864e-05
-2.06359058500499e-05
-2.32294448282751e-05
-1.99167341489298e-05
-2.64343003437888e-05
-1.18242047370925e-05
-2.09112277139318e-05
-1.41685880433922e-05
-8.88018374948004e-06
-2.8016546020833e-05
-3.56637954087196e-05
-3.62473798330838e-05
-1.4488500400148e-05
-3.28461800655957e-05
-2.19112957663861e-05
-1.54984066616038e-05
-2.71008217846757e-05
-2.74297175583175e-06
-2.43302432807465e-06
-1.49551647845863e-05
-5.6650617339701e-06
-9.81521912082235e-06
-1.97837694977165e-05
-3.04998267747681e-06
3.09863607734097e-06
-1.74783501378021e-05
-2.06520270918615e-05
5.14289546990706e-06
-7.25768631492309e-06
-1.91693857670572e-05
-3.05466868487934e-05
-1.40397613150335e-05
-1.96356248718867e-05
-2.42976209228318e-05
-2.938660512899e-05
-2.61158956511532e-06
-1.03845425246372e-05
6.93483279589411e-06
-1.6015791159406e-05
-2.58570738847408e-05
2.63147827576042e-06
-2.41645237861002e-05
-9.9961679423521e-06
-1.42543895736144e-05
-2.21239633374332e-05
-2.76080700387286e-05
-1.40418203232715e-05
-1.75989376381732e-05
-2.16684416279955e-05
-2.84225711808706e-05
-1.89264374706243e-05
-3.77820259024643e-06
-1.22808661041224e-05
-6.2652463210052e-06
-1.62124728581443e-05
-2.17534894200327e-05
-2.32665198949633e-05
-2.62729014235274e-05
-1.97492026911648e-05
-3.54634001354208e-05
-2.29007964108196e-05
-1.80549866791627e-05
-2.68945082951426e-05
-1.85821295956063e-05
-3.00921434130878e-05
-2.62852756750522e-05
-1.37365210922218e-05
-4.36390992281563e-05
-3.51999032619284e-05
-1.15391734813673e-05
-1.81486871166012e-05
-2.61358269480199e-05
-3.00653988080726e-05
-8.90269461538792e-06
-8.52534408559698e-06
-2.47052198705148e-06
-1.26872271223732e-05
-3.27118579038447e-05
-9.54906029164942e-06
-2.89772305640256e-05
-4.41715817212028e-05
-2.22283024748227e-05
-1.21021010921963e-05
-1.72718032274387e-05
-4.15874889309349e-05
-7.18505264163836e-06
-1.60853553087965e-05
-5.23086110898295e-06
-7.12271722635229e-06
-2.75389725208149e-05
-2.63415231546693e-05
-2.60320100722174e-05
-1.93878204721328e-05
-1.09797907372533e-06
6.56510520242077e-07
-6.8380319604502e-06
-1.26962088048209e-05
-2.37101746380947e-05
-1.98507950179151e-05
-1.77894987976489e-05
-1.64044837213305e-05
-1.38594839051558e-05
-1.58535554046476e-06
-7.87535562651803e-06
-9.84603419547846e-06
-2.83117506297244e-05
-1.01870963962166e-05
9.73500296600108e-06
-1.62881102753956e-05
-2.17680839503991e-05
3.19717848768599e-06
-2.12800047968846e-05
-7.93074802502628e-07
-2.43700230454369e-05
5.30831497465005e-06
-3.03509915734368e-05
-1.2314098273655e-05
1.48864406008559e-06
-1.69009131978852e-05
2.2046911534945e-06
-8.44157541813853e-06
2.07035130032642e-06
-5.87722019396685e-06
-1.9235283451136e-05
-1.62304738558708e-05
-8.13793957626713e-06
-2.95459942980906e-05
-1.2844266366534e-05
-7.50981893529077e-06
-3.39384211956304e-05
-1.54572949779562e-05
-1.13083225114058e-05
-1.68504203825673e-05
-2.52375797920938e-05
-1.8556304121108e-05
-2.53708980219745e-05
-1.87424589150341e-05
2.52428646597211e-07
-3.06031072560034e-05
-1.76959014835948e-05
-2.24760973573158e-05
-3.99829257985787e-06
-1.57957494253851e-05
-3.43783201418988e-05
-6.58940901560619e-06
-1.59974717478471e-05
-5.27705197941802e-05
-3.20023408421035e-05
-2.03506407925211e-05
-2.34035119246646e-05
-2.1926650675227e-05
-1.5761157032457e-05
-1.79626663605871e-05
-2.01326741220357e-05
-3.6029753276948e-05
-2.13568447201113e-05
-3.00450619733191e-05
-1.82801965936766e-05
-2.82817330920902e-05
-1.46321344996009e-05
-1.78229108881033e-05
-2.26971785435464e-05
-1.0538795698848e-05
-2.3042826033227e-05
-1.76348137490475e-05
-7.84250281928029e-06
-1.89212944120351e-05
8.46617097824604e-08
-1.97697690803511e-05
9.52532556561947e-07
-1.12735089538686e-05
-3.7256205053142e-05
-1.65561682650478e-05
-1.37387637252585e-05
-1.01500511138465e-05
1.6997454235555e-05
-6.69684115324125e-06
-2.23771998731936e-05
-1.67177932744426e-05
-1.23952859256715e-05
-1.77450375484043e-05
-3.25634045882935e-06
-8.16399844445138e-06
-6.33625485394461e-06
-1.10161296937462e-05
-2.61569854458448e-05
-1.28703512593249e-06
-1.97552277120257e-05
-1.47686221494901e-06
-9.07461966487615e-06
-4.32275533960783e-06
-1.8839890012216e-05
-8.69353221784747e-06
-1.34865908577817e-05
-1.82838544213853e-05
-1.08506036795481e-05
-1.63078227844863e-05
-1.77275215331362e-05
-5.81187723966542e-06
-3.16768444563333e-05
-8.76738463478778e-06
-9.69895487172114e-06
-1.81226062799528e-05
-3.4611039253339e-05
-9.56641894953887e-06
-3.13255239063452e-05
-1.30805404645161e-05
-2.55732100397179e-05
-2.17717857784635e-05
-1.54625780642652e-05
-3.34226970735916e-05
-1.67322356749454e-05
-2.44492203672888e-05
-1.11858816183443e-05
-2.09109034356317e-05
-3.37209873954661e-05
-4.57528693454293e-06
-2.6440774598953e-05
-1.92813783473847e-05
-2.61893626253677e-05
-2.07861863997451e-05
-3.41461532468249e-05
-2.50738214579508e-05
-2.65823255052608e-05
-3.66782351082255e-05
-1.28904615595223e-05
-2.07567742060751e-05
-3.06185957090324e-05
-1.17383301254554e-05
-2.34666070322572e-05
-1.78695320462114e-05
-2.77410047954741e-05
-1.6510599054131e-05
-2.57157763964197e-05
-1.01603988152241e-05
-2.07788666329139e-05
-1.30678608118436e-05
-2.24314510223607e-08
-3.78142357961828e-05
-1.9029355133811e-05
-2.18055802455374e-05
-2.66045227867978e-05
-3.01050079184346e-05
-2.02091435860266e-05
-2.8777688415037e-05
-1.80125558603649e-05
-7.98902212011692e-06
-4.14840828147161e-06
-2.32048522419539e-05
-8.58244395052856e-07
-2.07877913653374e-05
-1.02864416115461e-05
-1.84958974922732e-06
-7.19852726494977e-06
-1.58764731766559e-05
-6.43993506778559e-06
-1.94215376842386e-06
-2.08622452236796e-05
1.02362812172677e-05
-3.13279559791209e-05
-2.52473671124117e-05
2.2119947398277e-06
-1.953389680405e-05
-7.6023197559609e-06
-4.66513550668765e-06
-4.19623368389499e-06
-2.05585697169489e-05
-1.67158328264293e-05
-1.99714770792208e-05
-2.86832477279066e-06
-8.47551015100497e-06
2.34362847637088e-06
-2.04604168330399e-06
-2.11788385504867e-05
-1.31731012410877e-05
-3.25285310488766e-05
-6.41682167752666e-06
-2.43448859574055e-05
-9.37266318450789e-06
-3.94445566849671e-05
-2.25272025768366e-05
-2.32907046461311e-05
-3.0411624559914e-05
-1.61723121310256e-05
-3.30042320492016e-06
-1.3811731767592e-05
-1.90579359951957e-05
-1.22237497398377e-05
-2.1328116141216e-05
-5.06939685665549e-06
1.82659074708005e-06
-3.14937290758992e-05
-8.43225242127361e-06
-1.42074156145403e-05
-8.02903057125894e-06
-2.4943423778951e-05
-2.14311754078691e-05
-2.15184919538693e-05
-3.03931028844513e-05
-1.87105245576032e-05
-1.83441434232762e-05
-4.86300639674238e-06
-6.69227362856116e-06
-2.23308541095615e-05
-3.01707118736778e-05
-3.06296096074468e-05
-1.93353492229491e-05
-2.7077557739909e-05
-1.55332764015937e-05
-2.23028584018239e-05
-5.90513386373251e-06
-9.81165539101061e-06
-1.20873362192522e-05
-1.39121676167737e-05
-1.03829994680502e-05
-1.52077822468882e-05
-9.91782298492382e-06
-3.54604024072515e-06
-1.37782334288078e-05
-3.11151504294375e-05
-2.33214361497755e-05
-2.48355670431161e-05
-3.0581545272335e-05
-1.84367476775792e-05
-2.24438181278954e-05
-1.5652355100835e-05
-1.30687297768004e-05
-5.42061398580579e-07
-1.31253458288356e-05
-3.6056977710603e-06
-2.73374751303695e-05
-1.50497086598498e-05
-1.17327708363892e-05
-7.6897124146352e-06
3.33140352131843e-06
-9.93594281678122e-06
-2.88857014746589e-06
-2.27083540687192e-05
-1.35209593241578e-05
-3.54154141612001e-07
-1.31195469593123e-05
-1.70648996781222e-06
-1.17581587151375e-05
-1.78847711769843e-05
-1.34441762837701e-05
2.66520199026172e-07
-1.35929441241628e-05
-3.51725125894467e-06
-2.49765263167734e-05
-8.52344072279024e-07
-1.25538261559779e-05
-1.59483614434585e-05
-1.24167876342877e-05
-5.61032720468041e-06
-2.00044047937566e-05
-8.41335855113925e-06
-1.22850206099654e-05
-2.70765653343802e-05
-8.18270079523286e-06
-9.31543806077395e-06
-2.05192112830421e-05
-1.00092824257276e-05
-1.33613981238365e-05
-8.65644383608873e-06
-2.62984886286162e-05
-2.80066650965414e-05
-1.13970024923946e-05
-1.09713407538473e-05
-1.93782604700814e-05
3.2485564652753e-06
-1.88982498741388e-05
-1.73526297512925e-05
-2.06984369500113e-05
-3.34759986310101e-05
-2.18432718038871e-05
-4.84728157113171e-05
-2.58918105995711e-05
-2.38344081633853e-06
-1.17741117860098e-05
-1.33048018341274e-05
-6.5763225043632e-06
-2.99425852965527e-05
-2.0774729256391e-05
-2.13951723926984e-05
-4.48323647361359e-05
-1.88439365625847e-05
-2.21219634877603e-05
-2.61777045323495e-05
-3.2204336511459e-05
-2.05781947286467e-05
-4.50864672398453e-05
-2.65589091207275e-05
-2.99687763128641e-05
-3.00457679592798e-05
-3.28089028051991e-05
-1.20560650729788e-06
-7.20421073387613e-06
-4.04644565122337e-05
-1.60744921486782e-05
-3.10845531993536e-05
5.54166118071463e-06
-2.21560260975522e-05
-2.1252206377454e-05
-1.50340008459418e-05
-1.83378696596091e-05
-1.03058563692252e-05
-2.6792168237546e-05
3.49360749421923e-06
-2.5345276950152e-05
-2.43646675769617e-05
-1.70115166705313e-05
-4.39885379830542e-05
-3.70966293112482e-06
-1.60318108237199e-05
-2.17291548753477e-05
-1.82792362278777e-05
-1.58083610025122e-05
-1.02862467608524e-05
-1.88315851240539e-06
-1.14765845819645e-05
-9.75124123885694e-06
-1.08298469212869e-05
-2.03900596156548e-06
-2.06027040543724e-05
-7.51954617915863e-06
-1.52452795454647e-05
-2.93762710318276e-05
-2.65301017986022e-05
-2.60400652818444e-05
-1.34418221074522e-05
-3.00892042817212e-05
2.25089460349609e-06
-1.26263348703286e-05
-1.71991507496034e-05
1.46893941938256e-06
-1.29171415943846e-05
-1.71107428922569e-05
-2.07960008810107e-05
-2.61151427335075e-05
-8.26471816321145e-06
-2.14181640694171e-05
-1.3415882360794e-05
-1.75705436817305e-05
-1.19442910116159e-05
-1.07375631298034e-05
-1.71899584074606e-05
-3.06817401953455e-05
-2.49751441438872e-05
-2.63921587678759e-05
-1.50050040332627e-05
-2.76498153676384e-05
-2.34835351152807e-05
-1.28624673965877e-05
6.71196911742499e-06
-1.47936881016732e-05
-1.63574856412856e-05
-8.37673227317705e-06
-2.01954082304675e-05
-3.15238932105282e-05
-1.72444895107457e-05
-1.99818050907624e-05
-2.38067113270291e-05
-2.60740048756727e-05
-1.61517823658311e-05
-1.48801043569111e-05
-1.13083549229101e-05
-1.1929613191199e-05
-5.8287919251134e-06
-2.53507170859987e-05
-9.87632479605087e-06
-1.58677540164181e-05
-3.80694754323701e-05
-2.55702093587076e-05
-1.50144614128334e-05
-1.03579424158014e-05
-1.13954745616222e-05
-1.83648467585278e-05
-2.66485326795446e-05
-1.89267309780101e-05
-1.36178154662231e-05
-7.70890544349819e-06
-1.5936761041381e-05
-2.87123418968985e-05
-1.04909626631982e-05
-4.92494283196665e-06
-1.29773422745032e-05
-9.90040247648726e-06
-2.28156705650201e-05
-2.64790398272436e-06
-1.47686742383071e-05
-2.44966286547811e-05
-2.63614593652211e-05
-3.14944320850341e-05
-3.66584316344445e-06
-2.11791231716464e-05
-1.26559480611396e-05
-1.00419078160058e-05
-1.23924373154983e-05
-2.24572216470138e-05
-1.44396609199154e-05
-1.62432857928725e-05
-3.7862824351577e-06
-2.97626688419692e-05
-1.50580493895636e-05
-2.05422512153146e-05
-1.73968558445716e-05
-1.74909405270382e-06
-2.92891366583416e-06
-1.24774797271212e-05
-1.7089900197006e-05
-4.20459752297316e-05
-1.77892916239425e-05
-2.41671542898796e-05
-1.74328356831291e-05
-1.57344142052552e-05
5.2195333721916e-07
-3.29333198179096e-05
2.45470406617935e-06
-3.11159091094641e-05
-3.21109652248159e-05
5.64327417450286e-06
-1.14955225590769e-05
-2.22880329340757e-06
-9.14826214204769e-06
-2.81528313960655e-05
-1.7243172984136e-05
-8.25595986024443e-06
-1.3232733967137e-05
-1.09635391446996e-06
-1.95305880309108e-05
-2.41732212506142e-05
-1.12288196963811e-06
-9.63658444433623e-06
-3.05850115180105e-05
9.80735828836557e-06
-3.70851737876754e-05
-1.86361361410212e-05
-2.61296564627678e-05
-2.76108545075354e-05
-8.18821544262529e-06
-8.82411963759083e-06
-3.15891762446138e-05
-2.53466363700647e-05
-2.56181711430888e-05
-1.66899641585371e-05
-2.67436066987865e-05
-4.79483012637292e-06
-3.15751530193506e-05
-2.56088972492645e-05
-3.07101846212678e-05
-1.67399902226719e-05
-3.22207658778554e-05
-1.8063990600639e-05
-3.32801186674108e-05
-2.25280633475169e-05
-2.25053904457918e-05
-2.07834789132392e-05
-5.46278958753553e-06
-3.03518872481719e-05
-1.32554553837955e-05
-2.55484289276531e-05
-2.44201640611416e-05
-2.08403590675502e-05
-2.78967005083984e-05
-1.70603486860375e-05
-7.18175460361994e-06
-1.99347698644889e-05
-2.96401669855112e-05
-2.46204382247364e-05
-8.78737387716157e-06
-2.45811837854754e-05
-1.61993727048823e-06
-1.16185194464871e-05
-9.54824400220407e-06
-6.78049164402512e-06
-1.21415176913933e-05
-8.62688408866867e-06
-3.70269498270266e-06
-1.28402180168945e-05
-9.61907687513328e-06
-2.88557586301859e-05
-4.05168134253841e-06
-1.37479707921384e-05
-1.30151714453686e-06
-6.51428245109015e-06
-1.88598991847758e-05
-2.49666397332954e-05
-4.52830748083074e-06
-3.64388899980941e-06
-1.59475107191437e-05
-1.12540071587357e-05
-2.07588429413285e-05
-5.75468536475345e-06
-1.70432930485615e-05
-9.82673839572183e-06
-1.29250575383001e-05
-1.46150981461975e-05
-1.55956552913334e-05
-2.7885751569201e-06
-1.90189608369389e-05
-1.91924616383838e-05
-2.01292836331686e-05
-2.25523559574032e-05
-3.10884283617677e-05
-2.53541188529065e-05
-2.97313002266897e-05
-2.54154483001744e-05
-1.14082012554654e-05
-3.30034429594506e-05
-2.47627731458626e-05
-3.69159108400205e-05
-4.91303647683545e-06
-3.18962516707153e-05
-1.53886637194467e-05
-6.63905629741996e-06
-3.20048511532497e-05
-1.3922818499219e-05
-1.44016157827422e-05
-1.35393146124394e-07
-2.05035095190702e-05
-3.09711562567631e-05
-9.8874510056788e-06
-1.4953428503417e-05
-2.57355373985295e-05
-6.28808095779625e-06
-2.0833261580528e-05
-3.58045986382145e-05
-2.47894670924921e-05
-1.20488744587459e-05
-2.05709504576243e-05
-3.07752390384672e-05
-2.38132496584703e-05
-1.37206373133561e-05
-4.26878757025519e-05
-1.32091064855528e-05
-2.01649770663803e-05
-1.91733493861454e-05
-9.36332377884641e-06
6.42114825494231e-06
-1.71634300689596e-05
-5.43343051349127e-06
-1.77769867099022e-05
-1.83927841081645e-05
-1.94785277351532e-05
-1.14654513775746e-05
-2.17074545854366e-05
-2.9027260813008e-05
3.82446818439006e-06
-1.01784469810819e-05
-2.81831514970282e-05
-1.56545876066135e-05
-2.230155645804e-05
-1.63098049494999e-06
-5.75563684867739e-06
-2.84384380145502e-05
-1.2540357650349e-05
-2.2739866444786e-07
-3.68441664425365e-05
-7.32708531859815e-06
-1.28694481481736e-05
3.66378953799317e-06
-1.94464976232637e-05
-2.27092866722356e-05
-3.97583770742745e-06
-1.23579296048027e-05
-2.45204257452299e-05
-1.88446033248958e-05
-1.26094645115224e-05
-1.78979449988764e-05
-1.74807154600132e-05
-3.28316520345605e-05
-5.07075235465861e-06
-4.54019844733953e-06
-2.48393141471279e-05
-5.08411634991587e-06
-1.44723587503629e-05
-2.7576664470343e-05
-8.08300558827908e-06
-4.1947647530005e-06
-9.06385861136951e-06
5.1870059051343e-06
-1.87657841776069e-05
-2.32457134638415e-05
-2.61077669458847e-06
-1.81215916217535e-05
-7.02127734695149e-06
-8.82094391136821e-06
-1.31146753236545e-05
-1.73748530504142e-05
-7.62439144187532e-06
-1.50680803721259e-05
-1.27233241543519e-05
-2.70245599042468e-05
-1.03324757550928e-05
-1.23725316315334e-05
-1.73721607103571e-05
-1.75856249077694e-05
-1.95727085071233e-05
-3.3450489591273e-05
-4.95919180393983e-05
-2.80643396460819e-05
-1.28921645721548e-05
-5.96320659686173e-06
-1.81418415163925e-05
-2.78170065502474e-05
-1.92803380904384e-05
-1.83421406069237e-05
-2.21803111979582e-05
-1.93748381059946e-05
-5.23013089005321e-07
-2.76261417592624e-05
-1.68359788110209e-05
-1.84702330368706e-05
-1.13336717364927e-05
-2.0148193422692e-05
-2.22685646446056e-05
-1.51261320984935e-05
-4.33160518905276e-05
-3.25913203271561e-05
-2.01326876585095e-05
-1.50952502517311e-05
-1.05648895422085e-05
-2.58892892490123e-05
-1.52152785364858e-05
-1.11167233342623e-05
-2.77487028906023e-05
-3.87345278675624e-06
-1.21342072465318e-05
-2.05170284864193e-05
-1.04524182950672e-05
-1.57523813708108e-05
-1.84804566243835e-05
9.01274220895688e-07
-2.95832958399936e-05
-1.44129767687203e-05
-5.17805369170455e-06
-1.08176450315568e-05
-5.17335305401598e-06
-2.44387648457015e-05
-1.5453372180407e-05
-5.39818322906894e-06
3.45243820137595e-06
-2.67925009273216e-05
-2.04153405097902e-05
4.33049821516155e-06
-1.53473290126085e-05
-1.61617428217575e-05
-2.13007534590182e-05
-1.56099184482519e-05
-1.14941725849173e-05
-6.71488225002156e-06
-8.94443681382976e-06
-1.0105462532018e-05
-1.12315444840566e-05
-2.10578809406489e-05
-2.6753117152205e-05
-1.61908210849385e-05
-2.35742983935886e-05
-2.47573837595331e-05
-1.80778331942001e-06
6.74430834155656e-07
-1.92737257536922e-06
-3.19157791708348e-05
1.87444824415469e-06
-8.88775676322332e-06
1.47670445639025e-06
-2.11959275093291e-05
-1.21634225529254e-05
-2.8417047293247e-05
-2.12460423256727e-05
-6.43125927330998e-06
-5.44756564348246e-06
-1.96688145073556e-05
-3.56366298433764e-05
-1.75197075447523e-05
-3.09964158178209e-05
-1.43411100079868e-05
-2.31223897833894e-05
-4.16775095301126e-05
3.36826591880729e-07
-7.82435117350271e-06
-1.9660926170749e-05
-2.22611601481111e-05
-2.47178675863494e-05
-1.17449382834856e-05
-3.01236451417289e-05
-1.66303364213132e-05
-2.15815257386595e-05
-4.19328364727196e-05
-2.71609456481548e-05
-2.13062014020575e-05
-1.5589985510704e-05
-4.45803396418548e-06
-1.1661073950568e-05
-1.65289069748352e-05
5.44314841918071e-06
-3.77029831625945e-05
3.25104929991652e-06
-9.92223325059071e-06
-8.85188289388933e-06
-1.10185507806733e-05
-2.04795762986508e-05
-1.83417739345519e-05
-1.79618010031034e-05
-2.60360052454756e-05
-3.01975210831325e-05
-1.62715556748138e-05
-1.66489714603951e-05
-1.88361439582814e-05
-5.03095863136438e-06
4.36050847434906e-07
-1.74541940721004e-05
-1.68059307868936e-05
-5.19984628704706e-06
-9.82843225529776e-06
-1.80707003526623e-05
1.42583424369509e-06
-9.25155392765833e-06
4.42969830115981e-06
-1.5911851136844e-05
-5.97564509503351e-06
-9.9617868261855e-07
-7.46076845868864e-06
-6.92936493836792e-06
-2.64848786613912e-05
-4.46213531394342e-06
-9.90311222331101e-06
-1.81825671268251e-05
-1.63878493227733e-05
-1.55472202800483e-05
-1.47731364365898e-05
1.19157093414611e-05
-1.58507250469339e-06
-1.50862274904728e-05
-6.49628235009208e-06
-5.35304838888098e-06
-7.33493118614032e-06
-2.59249924270617e-06
-1.13920372480956e-05
-1.36405964819959e-05
-8.2413527179096e-06
-3.0428098573225e-07
-1.79291190833871e-05
-4.65852190615833e-05
-4.07782758814573e-06
-2.61482260424604e-05
-1.7993523143209e-05
-1.64999555825172e-05
-3.02832636074231e-05
-2.32003266739852e-05
-1.62766308635427e-05
3.24243890524326e-06
-1.97230536896762e-05
-3.09824599806688e-05
-6.78784535057227e-06
-3.39996235225676e-05
-1.77764442886848e-05
-7.19831431781791e-06
-1.11032473607467e-05
-9.41909200912485e-06
-3.06920825450559e-05
-2.81780318009949e-05
-4.09247162480455e-05
-1.80505708831947e-05
-7.98004239973068e-06
-1.68646024816718e-05
-2.92091108192916e-05
-9.83911611733335e-06
-1.79433657656231e-05
-8.758453595589e-06
-1.17212714143718e-06
-3.21995787676025e-05
-2.27070548375121e-05
-1.12025143309597e-05
-1.84042143552485e-05
-8.65528958930361e-06
-1.03512393813985e-05
-3.43089269264307e-05
-1.79871334410324e-05
-1.08662026637582e-05
-2.45963204107201e-05
-7.47959779696691e-06
-1.16754429228991e-05
-1.95715980202246e-05
-1.55609694166745e-05
-9.42222734078027e-06
-2.38767469624667e-05
-2.06511196823591e-05
-1.70644732603555e-05
1.03509258000127e-05
-2.97235131398936e-05
-3.0653265546658e-05
-2.91086905345482e-05
-1.77249283436719e-05
-1.01786742840539e-05
-1.31837339161821e-06
2.06014405483429e-06
-9.39181288354436e-06
-4.66974195080268e-06
-3.76576252424236e-05
-2.48546905769716e-05
-6.88069247415119e-06
-2.37412132726937e-06
-2.23714025736112e-05
-1.63383731257666e-05
-9.44510107356855e-06
-1.64990400918219e-05
-1.04194463148755e-05
-7.69859642124811e-06
-2.62517210107192e-05
-4.65716820516583e-06
-6.64936189949476e-06
-1.52103565195671e-05
-1.24698011271957e-05
-2.5435799521629e-05
-1.05290093452381e-05
-1.63473456076774e-05
-1.06545730527166e-05
-4.85017640914117e-06
-2.00237295204363e-05
-5.28193112117009e-06
-1.9730369200677e-05
-2.22080483162289e-06
-1.45414790199335e-05
-5.91900087583486e-06
-8.74031389484727e-06
-2.23034875222521e-05
-1.85092373440106e-05
-2.73862156777625e-05
-1.05626505760773e-05
3.97685845946476e-06
-3.33750418020309e-07
-2.39702894463753e-05
-8.93216290060059e-06
-9.05856421634898e-06
-2.71104187712425e-05
-1.69692492563682e-05
-1.43469782096852e-05
-2.02053770207703e-05
-1.12214921649666e-05
-3.2175280034832e-05
-5.93575081703085e-06
-1.36940201093181e-05
-1.9040228318312e-05
-1.13393056167422e-05
-1.75891862777269e-05
-2.10008638924083e-05
-3.39956448076838e-05
-2.6310470777991e-05
2.39614365595076e-06
-1.04714527558806e-05
-2.5687846034725e-05
-1.31968521809179e-05
-1.63815992107246e-05
-2.62896487944795e-05
2.60396049240855e-06
1.49266844793973e-06
-2.50486694942783e-05
-1.07908175509882e-05
-2.97096788076795e-05
-2.55360374576237e-05
-5.78995463200391e-06
-1.12848080724292e-05
-2.40671998574712e-05
-4.16575211221419e-05
-2.85128393567006e-05
8.20075093108793e-07
-1.47216185477195e-05
-2.69050980843901e-05
-1.67273687199706e-05
-1.27271999594513e-05
-3.39618460805212e-05
-1.60106910929956e-05
-9.89704884428058e-06
-1.5004632669901e-05
-1.11529964937201e-05
-2.50864597801407e-05
5.5793647688588e-07
-2.42386106672415e-06
-1.47701674483222e-05
-2.9895694890141e-05
-1.66723530594551e-05
-1.8307637141375e-05
-2.18086250137211e-06
-2.12580037701587e-05
-8.91909026260589e-06
-4.02339400227779e-05
3.78496536957634e-06
-1.21701138286246e-05
-5.58381079795413e-06
-1.48429651716783e-05
-1.26850660167931e-05
-6.18164786207632e-06
-1.10427061424219e-05
-8.73832370804547e-06
-2.96135178365427e-05
-1.37583928234331e-05
-1.2969395391469e-05
-8.29534356023332e-07
-7.89548918063991e-06
-9.92809989482611e-06
-2.28602866881236e-05
-9.79341513613947e-06
-3.17967879492517e-05
-9.57467703776162e-06
-1.60793391484364e-05
-1.60251126343507e-05
-1.07709707626277e-05
-2.14647763657273e-05
-1.40814830649563e-05
-3.37813866903009e-05
-5.2602459557669e-06
-1.24304530369387e-05
-9.20084738234822e-06
-1.93743924751641e-05
-2.10489027665595e-05
-2.72917135988412e-05
-1.57296434597851e-05
-1.19721861496427e-06
-1.70900060717057e-05
-2.83377703469386e-05
-2.40160322451176e-05
-6.32420861845687e-06
-1.46429639722806e-05
-9.32209295660368e-06
-3.01586583800862e-05
-2.21863607513839e-05
-2.23229718455498e-05
-6.45321661714746e-06
-1.65149763412058e-05
-1.41494519498841e-05
-9.97946212812038e-06
-2.24860361418737e-05
-1.60751823120615e-05
-3.69072904480683e-05
-4.02810969639689e-05
-2.2776597167122e-05
-2.48169243608652e-05
-8.96306386863116e-06
-1.16626568513188e-05
3.1152477963064e-07
-1.89244019521994e-05
-3.19405686584619e-05
-2.67672171865411e-05
-2.60287450827944e-05
-1.9003309341879e-06
-1.95603581311216e-05
5.54099242147442e-07
-1.02677500685336e-05
-2.3016717948139e-05
-3.09423144243401e-05
-1.52221570134755e-05
-2.41898553877637e-05
-2.07409443506507e-05
-2.22661371852636e-05
-6.3944303024104e-06
-2.2714453762899e-05
-1.11536471067003e-05
-2.02376099486378e-05
-4.28434273441825e-06
-1.80769826165029e-05
-8.88316868886041e-06
1.2247522464167e-05
2.89679329762427e-06
-2.18410791717548e-05
-9.32342941850767e-06
-1.48630210487926e-05
-1.91209664890668e-05
-1.89125360262524e-05
-2.37166638939123e-05
-1.0135220861244e-05
-1.21413650009151e-05
1.64522133340851e-06
-2.02388363765923e-05
-2.17886326765792e-05
-1.30660879206128e-05
-1.39198336625463e-05
-5.65375629273923e-06
-1.84975979154648e-06
-9.13267897045696e-06
4.08290701430538e-06
-1.72955503244988e-05
-2.48001218886508e-05
-1.00046590727729e-05
-1.29503717387851e-05
-2.60434253867709e-07
-3.09013743721845e-06
-1.12171269079715e-05
2.43470630482593e-06
-1.91011870776872e-05
-1.92659574944185e-05
-3.88957467649306e-06
-1.51436479176469e-05
-3.51191756672125e-05
-1.66592213070517e-05
-2.3444137540409e-05
-2.46721604086536e-05
-2.02111140912145e-05
-1.18609450141404e-05
9.65701929511811e-08
-2.65641586692202e-05
-2.53377159887267e-05
-1.00892918864163e-05
-2.90866487338265e-05
-3.50888134796686e-05
-2.21737866237449e-05
-2.90148177018693e-05
-2.16980617380271e-05
-3.14959273018362e-05
-2.4711789514978e-05
3.31882042556209e-08
-1.64389824070611e-05
-1.64690536815263e-05
8.68838739425643e-07
-3.27107108201625e-05
-1.3899481785128e-05
-2.7799311366593e-05
-2.39798596123709e-05
-3.20314432518322e-05
-1.70169670992593e-05
-1.41548451456762e-05
-1.90760733993026e-05
-3.02294161891792e-06
-1.85974799407703e-05
-1.62961288702592e-05
-1.40139750227737e-05
-1.24715844214555e-05
-1.72163399839958e-05
-9.66352583653252e-06
-3.85721597992798e-06
-1.12898342658929e-05
-1.5112341063747e-05
-1.70245560231029e-05
-4.35936180673479e-06
-1.88850337717382e-05
-6.82358723367812e-06
-6.27868719863648e-07
8.04534807572254e-07
1.87633319092268e-06
4.44461400642793e-06
-1.17254329413449e-05
-4.5135596191341e-06
-1.85270175179155e-05
-2.21889570316702e-05
-2.94078420815104e-08
1.40690015246406e-05
-3.08156028801367e-06
-4.91947313354525e-06
-1.47292999180054e-05
-2.00338580881915e-06
-1.73742503906605e-05
-1.48627610985351e-05
-2.83775569948474e-05
-3.5800520698818e-05
2.04583770916323e-06
-7.66963801309485e-06
1.48000430613793e-06
-2.43181929846066e-05
-1.094625404018e-05
-2.13145326602756e-05
-1.67110747233508e-05
-3.25382928652578e-05
-1.26294632318986e-05
-2.08247734541922e-05
-7.57985454623921e-06
7.58706878427183e-06
-7.03655738034793e-06
-4.59260289808572e-06
-1.56039387936814e-05
-4.88584064306253e-06
-1.1704077041485e-05
-2.03150187611427e-05
-8.38403822548244e-06
-2.6973758831667e-05
-1.71038548393905e-05
-1.85072954213721e-05
1.00132303485277e-05
-1.53127039968856e-05
-2.43332713432184e-05
-3.50656376974553e-05
-2.82761235082315e-05
-1.7403161089415e-05
-1.38064329386666e-05
-2.315433585108e-05
-3.28912448751807e-05
-2.44972977859379e-05
-2.95627288152297e-05
-3.89554381791676e-05
-1.96309738565348e-05
-2.21902157800109e-05
-1.86851581334824e-05
-1.64505722208421e-05
-2.95827953978719e-05
-3.33126242912292e-05
-1.99284684598395e-05
-1.96695710930103e-05
-2.51505325226159e-05
-1.2057956070795e-05
-1.9113480072829e-05
-1.26934536290548e-05
-2.43660658510323e-05
-5.36125767329219e-06
-2.06923397588358e-05
-1.35182335581472e-05
-8.194160431908e-06
-9.05292051349574e-06
-1.02514363394829e-05
-3.30258990075228e-05
-2.70596238979577e-05
-1.89328573245904e-05
2.74291556526478e-06
-1.18214351141386e-05
-3.69699269148081e-05
-3.85196332205649e-06
-2.61296199062711e-05
-1.76950426483841e-05
-4.24014418274239e-06
-2.06559686130225e-05
-3.84284910171095e-05
-9.30282125003342e-06
2.51704479466868e-06
-6.19358223699893e-06
-2.72126245031484e-05
-8.35460817894031e-06
-1.91871343066032e-05
7.58169927904413e-06
-4.33244139656066e-05
-7.141794503097e-06
-1.19767611207815e-05
-7.53816009682832e-06
-2.49900681509625e-05
-1.27234840991431e-05
-2.59428190617326e-05
5.80520743622343e-06
-4.48810378523737e-05
4.0096478591958e-06
-1.25076594420325e-05
-3.34390330577576e-05
-1.25060016054513e-06
-1.32833822015117e-05
-2.32264474596112e-05
-8.49800951369224e-06
-1.61296592681504e-05
-2.26177504932454e-05
-5.63447322863955e-06
-1.10461375100323e-05
-1.60272753871736e-05
-1.39960471951864e-05
-1.34173633235525e-05
-2.81952140442457e-05
-2.16068249135868e-05
-1.20976911773838e-05
-1.96833337714032e-05
-7.56527925504395e-06
-3.15353702787986e-05
-1.55406799403908e-05
-2.81115650681811e-05
-3.19482104012558e-05
-2.89756885485779e-05
-2.74757209746082e-05
-9.08387599166653e-06
-9.72564915951047e-06
-2.08025479454313e-05
-2.26640285035842e-05
-2.0786712339251e-05
-2.09160469772426e-05
-2.88421299775753e-05
-1.09810690608323e-05
-2.26720835849067e-05
-1.22525321056165e-05
-3.80780370343128e-05
-3.19851952659806e-05
-1.2881900502411e-05
-1.2681080563011e-05
-2.4766150634861e-05
-2.60049098390358e-05
-3.69263674220527e-05
-2.76532313643454e-05
3.03909070604916e-08
-7.98942447062599e-06
-1.55995093887005e-05
-8.95809181188405e-06
-2.77932289656622e-05
-2.51724183036986e-05
-2.79697325997267e-05
-6.40214003301801e-06
7.92465030739171e-06
-3.71880009725967e-05
-7.76438739609266e-06
-1.44491184503113e-05
-5.50689967491318e-06
-1.99342455965475e-05
-4.23221378418497e-06
-2.09601312763326e-05
-1.27949982278359e-05
-2.30056096169772e-05
-9.76878485222161e-06
-1.99612670057965e-05
-2.63310385789026e-06
4.97239535345103e-06
-1.48879169245995e-05
-1.63035284496371e-05
-1.24276910524554e-05
-2.3492815380952e-05
-1.94518736516197e-06
-2.66254858291082e-05
-9.2529309357562e-06
-1.90283862534471e-05
-5.75824742959264e-06
-1.63129269555251e-05
-1.84233542612053e-05
2.56987859696831e-06
3.07024311011894e-06
-8.88205280655472e-06
-3.49138301100691e-05
-1.39450244369926e-05
-1.98566291615624e-05
-8.08935049207995e-06
-2.05372188930986e-05
-5.6893898899242e-06
-1.64902637760516e-06
-1.58888876537806e-05
-1.07404916278488e-05
-2.9546319064894e-06
-1.22973274962766e-05
-1.45472329566872e-05
-9.60796071109643e-07
-1.21713254469318e-06
-2.31736665119813e-05
-2.59042800469344e-05
-1.54421836004357e-05
1.25055119279692e-06
1.57164824316102e-05
-3.02245760491709e-05
-9.94323757582422e-06
-3.3975157766948e-05
-1.01365883561772e-05
-1.87936289650141e-05
-2.14170228850717e-06
-1.75062478454047e-05
-2.97407448641283e-05
-1.45568200001297e-05
-1.13929506242043e-05
-1.90773395975121e-05
-2.68028795323659e-05
-1.40677614966815e-05
-1.50334039077195e-05
-1.27031195534886e-05
-9.72236549514455e-06
-1.49972682780704e-05
-2.95871302001749e-05
-2.01450770952906e-05
-2.56408686787499e-05
-1.1472879647946e-05
-2.44231331740842e-05
-2.36279406701922e-06
-8.95731449123298e-06
-2.76320927949508e-05
-2.48013854830751e-05
-1.00005265644314e-05
-3.74895495375673e-05
-2.12346484916703e-05
-1.35869655000017e-05
-1.11077983457946e-05
-2.74082543975333e-05
-9.33864138345923e-06
-1.21171985139839e-05
-1.7420760421229e-05
-1.30163932874953e-05
-4.10566652913737e-06
-1.8946186789429e-05
-2.8078957832853e-05
-2.50953905082085e-05
-1.16306652860199e-05
-2.66953091667561e-05
-2.98074198587911e-05
-1.17757765906716e-05
-1.57560136403622e-05
-2.72339912786081e-05
-2.18320696004244e-05
-1.85557935034413e-05
-5.54928327074322e-06
-2.16523053419109e-05
-1.14823044321539e-05
-4.9794449298823e-06
-4.62872091983146e-06
-8.9887945507077e-06
-3.25650003594915e-05
-2.21594790734214e-05
-1.53085228074266e-06
-1.61329299069104e-05
-3.1259918146175e-05
-1.02862221340328e-05
-9.35872470998157e-06
-1.87285698286559e-05
-1.35106277468464e-05
1.96106665814608e-06
-1.47086811278173e-05
-1.40033347403146e-05
-2.16321661652859e-05
-1.83666079864625e-05
-1.18678632097044e-05
-2.05754600844772e-05
-2.04404838059321e-05
-7.02079692590459e-06
-8.99686323369076e-06
-2.29954077045933e-06
-1.55849351898175e-05
-6.64183438995493e-06
-3.89632976322035e-05
-2.32204088383437e-05
6.52859897992235e-06
-1.60400067420265e-05
-3.98642869932451e-05
-6.91436775549455e-06
-2.39863567593692e-05
-1.68362119885342e-05
-3.10737900946603e-05
-3.3863683693441e-05
-2.16082932143826e-05
-1.83362535734499e-05
5.49310261298197e-06
-1.00045427184826e-05
-2.41129108871698e-05
-2.85901923758146e-05
-2.8696805330616e-05
3.41598394133426e-06
-2.37314835931717e-05
-1.17795496333346e-05
-1.55821369648182e-05
-2.9751682960764e-05
-2.57726185128425e-05
-1.85814912180384e-05
-1.1073030038347e-05
-8.03563689180235e-06
-3.08090633359577e-05
-3.35895948461093e-05
-3.67086451800091e-05
-2.1818796305928e-05
-5.01857971098966e-07
-1.65112928328961e-05
-1.77547838805315e-05
-9.36347950636453e-06
-2.11178495501422e-07
-1.31380304380144e-06
-9.51367905222747e-07
-1.81722631766995e-05
-3.61257725397478e-06
-5.77590087437259e-06
-1.80996370520726e-05
-3.50564580218955e-05
-5.75925833114712e-05
-2.71919327667135e-05
-1.89328714219323e-05
-9.98383843441273e-06
-2.98986811734155e-05
-2.70786231461882e-05
2.20322522499535e-06
-2.4087809537291e-05
-9.21476915520482e-06
-1.38565673804819e-05
-1.15139416246151e-05
-9.03038988964894e-06
-1.16701225262286e-05
-2.36830915170831e-05
-2.31318814007116e-06
-2.55674024530271e-06
-1.89606831338915e-06
-1.4911547171238e-05
-1.27845309099309e-05
-3.3449199749391e-07
-3.34022366847256e-06
-1.6019929746057e-05
-9.86071121013816e-06
-1.00775945317739e-05
-3.19331225615876e-06
-9.86886197501593e-06
-2.04311012078894e-05
-6.36862365166875e-06
-2.43413136162496e-05
-1.91458010561816e-05
-2.23091714702275e-06
1.5571984316404e-05
-1.03710621491726e-05
-8.83591605217145e-06
-9.79945277634812e-06
-1.4515939215407e-05
-2.75215845781387e-05
-5.71055913743125e-07
-7.81191230080855e-06
-2.40425627302975e-05
-2.49341524553688e-05
-3.62403450191551e-06
-1.72449843964527e-05
-1.71321495535577e-05
-2.85727657056891e-05
-3.95320501807517e-05
-5.59475791511161e-06
-1.96391623227505e-05
-1.14277551725727e-05
-3.46601120443697e-05
-3.64390846560447e-05
-2.14684928988313e-05
3.55376458547871e-06
-1.77009742196928e-05
-2.33671803570756e-05
-8.32991058470352e-06
-9.6481836044915e-06
-3.20661348499163e-05
-2.29015220020956e-05
-1.87638285362717e-05
-1.37673262063864e-05
-3.37375949329438e-05
-6.45056014234272e-06
-1.16754853415309e-05
-3.19113491138595e-05
-2.80866377431e-05
-2.80776941236632e-05
-2.79260330016928e-05
-3.83733902023814e-06
-2.79013497880628e-05
-1.98335683090534e-05
-6.00453371941151e-06
-3.19038371842683e-05
-1.3990605803123e-05
-1.42920045703286e-05
-3.92266870098233e-05
-1.44149661748491e-05
-2.05485676680603e-05
-1.05070779333319e-05
-8.97746626388962e-06
-2.46684983444388e-05
-2.14432844461023e-05
-1.05841925633711e-05
-5.81041440619809e-06
-1.28465785714023e-05
-1.86528026149588e-05
-2.59929564292762e-05
-4.93064504143539e-06
-6.35808045074709e-06
-1.10253717685309e-05
-1.41644561116395e-05
-1.50543151002351e-05
5.81328392067425e-06
-1.78832702541358e-05
-8.32816043693852e-06
-5.01026792138655e-06
-2.96755803133504e-05
-8.8749296391143e-07
4.7107272816104e-07
-6.84609472939628e-06
-1.5343723210649e-05
-3.03193248381209e-06
-2.11438197495836e-05
-1.94904455854471e-05
-2.44582541430538e-05
-2.59788987630563e-05
-2.07490142974186e-05
-2.29274699001505e-05
-1.51785552055534e-06
-1.27595433968222e-05
-2.52660019897859e-05
4.81571508502168e-06
-2.32815609179735e-05
2.08257574374095e-07
-1.11581809087663e-05
-9.29145881080653e-06
-1.46106435732686e-05
-2.43679667434173e-05
-1.95435033000194e-05
-2.35471073269821e-05
-1.6338201166224e-05
-2.36759912977384e-05
-9.07957829488985e-06
-2.2261983638483e-05
-6.55381325202691e-06
-1.65446475196545e-05
1.84609813523207e-06
-1.79946464071515e-05
-3.12891025263137e-05
-8.08723651318826e-06
-9.86353073563189e-06
-1.01184954268734e-05
-1.6249053342037e-05
-1.06454297307237e-05
-1.90438509022892e-05
-8.44091061429328e-06
-2.21229436470281e-05
-6.15560725842264e-07
3.27138484360946e-06
-3.72940608587945e-05
-1.39284407074815e-05
5.86103758437352e-07
-2.8211151072348e-05
-1.09660956177644e-05
-7.7237004042834e-06
-2.36435732391287e-05
-3.38505920883936e-05
-1.00512296582307e-05
-2.41343117100727e-05
-1.68386584957957e-05
-2.26976039103054e-05
-1.45160797691915e-05
-1.91150329769833e-05
-2.84124807300219e-05
-1.36141349417616e-05
-5.89286100682897e-06
-2.70830604199176e-05
-2.33076001638025e-05
-2.31984325154025e-05
-3.04053025744105e-05
-1.90490711335282e-05
-1.55049145456134e-05
-1.36499924355626e-06
-2.02858987390961e-05
-3.61236131624602e-05
-2.14377137928977e-05
-1.75321449012181e-05
3.04345538960818e-06
-3.83990386116692e-05
5.13075456622869e-06
-1.29111139058526e-05
-1.30226691842723e-05
-2.68807441056086e-05
-3.40733056356586e-05
-1.48618209199155e-05
-5.57011415828668e-06
-1.8507487969947e-05
-2.3416391065526e-06
-1.22279005038638e-05
-1.52027157375988e-05
-2.33546057450326e-05
-1.61972314772007e-05
-2.19752844425726e-05
-2.44134797831108e-06
-4.71958519305546e-06
-2.88768466121754e-05
-2.08182295850749e-05
-3.06988174520048e-05
-1.2222622444712e-05
7.91396746355446e-07
1.61273785177158e-06
-3.81365936216445e-05
-1.78321534479838e-05
-1.95794520971081e-05
-1.06430858553801e-05
-1.47877157039168e-05
-1.80369126321705e-05
-9.65699049760717e-06
-3.54202804719497e-05
-2.7026443463229e-05
2.06263364754549e-08
-3.16028831334342e-05
-3.05999362999271e-05
-1.40653230344894e-05
-3.03712868132627e-05
-1.73158426240444e-05
-7.11728407483021e-06
-1.43700035984175e-05
-1.17385760934302e-05
-1.19053801165327e-05
-1.2147958199138e-05
-1.0159338845011e-05
-2.3589701789659e-05
-9.49406634804227e-06
-1.43476503644279e-05
-2.14691759553133e-05
-2.32100308744683e-05
7.40354211524964e-06
-2.37467601307261e-05
-1.17064195563063e-05
-1.98723064327095e-05
-3.08138983488394e-05
4.0072864355315e-06
-4.77165585391554e-05
-1.9577900933365e-05
-9.9700891004708e-06
-1.83711607851285e-05
-2.8660342221756e-05
-2.42580692525853e-05
-2.98516751422e-05
-4.0395524058034e-06
8.81972639956868e-06
-1.57430496194624e-05
-1.95720114462765e-05
-2.79470330233329e-05
-7.14073328669114e-06
-1.19312537758774e-05
-1.02649491707328e-05
-1.70520342296005e-05
-3.85622156143204e-05
-3.08678641404041e-05
-9.50059417030488e-06
-1.80250371515654e-05
-1.09239140139334e-05
-1.11003167673215e-05
-9.0538919975403e-07
-6.78680907259478e-06
-1.83823551880968e-05
-1.42318277462169e-05
-1.10268993245107e-05
-9.05223491230597e-06
-2.46399094088817e-05
-2.38056123894532e-05
-1.73066921554696e-05
-6.39549684605285e-06
-2.58541106744172e-05
6.69418567670585e-06
-1.5460786022257e-05
1.44951288508528e-05
-2.46717603871016e-05
-1.5394157629415e-05
-7.02186485483503e-06
-3.71609481227921e-05
-9.75883128358716e-06
-1.79546914023656e-05
-3.2714200902555e-05
-1.35873299572943e-06
1.23408119477099e-06
-7.33385169950708e-08
-1.32952343570834e-05
-9.3218277873739e-06
-6.41339467982406e-06
-7.68930661028895e-06
-1.20303975144125e-05
-9.4912255695953e-06
-1.96063869819832e-05
-3.40105417011267e-05
-2.69902846736065e-05
-2.57610045421844e-05
-1.45505727058646e-05
-1.99355481350862e-05
-1.52776349610984e-05
-3.79939220231238e-05
-1.98921285754621e-05
-1.4231759953825e-05
-3.38133127053415e-05
-1.93096976033284e-05
-3.55116523797252e-06
-4.00622053085601e-05
-2.01514087801753e-05
-3.28917153340055e-05
-2.04534512007067e-05
-1.703767850493e-05
-1.32834264092545e-05
-3.03952750210536e-05
-1.5801647821583e-05
-1.62911187033177e-05
-2.11422337727018e-05
-1.44444965001987e-05
-1.32228648880916e-05
-3.07189098144554e-06
-1.6566461660311e-05
-2.44395046267111e-05
-2.46230215857062e-05
-1.64965165014535e-05
-2.24638780450337e-05
-2.55643487241193e-05
-1.77575150967656e-05
2.80498576468218e-06
-2.41906579585642e-05
-1.31853595707795e-05
-1.56067976255699e-05
-4.56114668121186e-05
-7.55661274507636e-06
-1.90234350340397e-05
-1.7640734774528e-05
-2.17041619392492e-05
-8.5680053975724e-06
3.02334763997051e-06
-1.39250524817041e-05
-1.32927366891778e-06
-4.78692965558611e-06
-1.89682567734589e-05
-2.1397897896744e-05
-1.43913350489044e-05
-1.48324849573462e-05
-1.69415440839132e-05
-1.89258910858899e-05
-1.30130031826085e-05
-1.11650574250158e-05
-1.07351943398817e-05
-1.84439177732587e-05
-1.22951967049667e-05
-2.71365968568583e-05
-1.43005406937105e-07
-3.86869792177772e-06
-6.6266288599683e-06
1.17707783134708e-05
-1.47141401480596e-05
-2.14241676827925e-05
-1.98701558200853e-06
-1.4659213120928e-05
-8.72533024550555e-06
-2.41559764260645e-05
1.66429778280292e-06
-1.04308035582941e-05
-1.84312368987045e-06
-2.46421132963639e-05
-1.22443467662378e-05
-1.46821425934509e-05
-3.51126409565661e-05
-1.77022559594931e-05
-2.1589490792544e-07
-1.32984329932933e-05
-1.24945291857854e-05
-2.30327442006033e-05
-1.56836579212725e-05
-1.52313290049891e-05
-1.83269494325264e-05
-1.33665219185646e-05
-8.28117796977207e-06
-9.59324128524334e-06
-3.37031763209494e-05
-4.49279075341993e-05
-3.21816648692178e-05
-2.26925620176842e-05
-5.45871035187368e-06
-1.42965763750832e-05
-3.52992304792933e-05
-1.87692493015173e-05
-1.8122219211413e-05
-3.01336622072638e-05
-4.0934185458426e-05
-9.95227671585233e-06
-1.62997547903121e-05
-2.4410858660413e-05
-9.43052888735301e-06
-3.59567701252668e-05
-1.85070455229602e-05
-1.3631465989179e-05
-2.23912746809951e-05
-2.02776841038661e-05
-1.88153553678533e-05
7.29506215066412e-08
-3.28801403224963e-05
-2.3333277527716e-05
-2.68578741805395e-06
-9.07831621150523e-06
-1.49213613217861e-05
-1.95475599516417e-06
-1.65133805398449e-05
-1.65862960429681e-05
-2.78354219353481e-06
-2.36821974526231e-05
-1.46411358238341e-05
-2.12582085035511e-05
-6.21519450143215e-06
-1.92645067153105e-05
-3.43128917387909e-06
-1.09627428574357e-05
-2.06650772519239e-05
-2.00503249265631e-05
-1.61633192723759e-05
-2.16912844015434e-05
-2.32724583863728e-05
-1.97041706874587e-05
-1.31475720868889e-06
7.80453257159725e-06
-9.18331842529486e-06
-6.60118169908588e-06
-2.07067379150026e-05
1.26645950085247e-06
-2.680269105987e-05
-1.97032505093656e-05
-4.48167630416102e-07
-1.71086316848828e-05
-7.55912402359241e-07
6.23256619944694e-07
-1.30481537794718e-05
-1.0993530934875e-05
-3.37724883833141e-06
-5.17362319287274e-06
-1.28074953399529e-05
-2.48927490470143e-05
-2.50810999844381e-05
-1.92528262197368e-06
-1.9916636362711e-05
-2.64319582587596e-05
-1.70220841423e-06
-9.29006135301377e-06
-1.6332988749364e-05
-1.21625528253988e-05
-1.68034682650263e-05
-5.2653911353546e-06
-3.36909466946774e-05
-2.04605407351539e-05
-2.07027984554024e-05
-2.3948593940626e-05
-1.67679563501323e-05
-2.15863511149012e-05
-2.28441865438051e-05
-3.86382820257602e-06
-9.61746476111519e-06
-1.73036303254424e-05
-1.37752018645663e-05
-1.51843390502963e-05
-2.82260737799878e-05
-2.21329883053222e-05
-2.25022947089581e-05
-4.13541630088871e-05
-2.42795380660062e-05
-1.97332619617411e-05
-1.875173969892e-05
-1.203774572299e-05
-1.03994025934905e-05
-1.41607416637176e-05
-1.33090246667472e-05
-1.29012475016448e-05
-1.6772670989634e-05
-1.97049346282977e-05
-3.63155013356653e-05
-1.62552274755251e-05
-1.30877188595413e-05
-3.25166127373225e-06
-3.31386604109622e-05
-1.36515690463282e-05
-2.77139744987025e-06
-1.52931125588254e-05
-7.12849195907641e-06
-2.13941820475869e-05
-1.17203257730953e-05
-2.47435570725418e-05
4.37551283914781e-06
-5.58898599598859e-06
-1.62531778518397e-06
6.27277953452371e-06
-2.03339916295167e-05
-3.89121395960965e-06
-2.91495227827018e-05
-1.04286334749376e-05
-2.43627978524929e-05
-2.36076174078929e-05
-5.14035156753651e-06
-2.31978322175198e-05
-7.78871005852834e-07
-1.14559064312775e-05
-2.40179051772598e-05
-8.00542881777071e-06
-1.98604715084544e-06
-1.13358594053453e-05
2.23092179023107e-06
-7.04132456834396e-07
-1.99333594774315e-05
-3.53563371497002e-05
-3.81500782040629e-05
-1.44325195468945e-05
7.00901440470563e-06
-6.62937130363949e-06
-1.82903885578169e-05
-2.88207705649738e-05
-1.86456418909497e-05
-3.67597999806979e-05
-1.50445665058371e-05
-7.30705531577756e-06
-1.48171571229325e-05
-1.70694245300398e-05
-1.9779741334372e-05
-3.48572631489119e-07
-1.1961459605322e-05
-6.64656705345951e-06
-2.16826938334092e-05
-1.06958883108526e-05
-2.20562183174684e-05
-3.04685011625427e-05
-2.98632513828503e-05
-4.84120551882829e-06
-1.16583280124208e-05
-2.49120782667539e-05
-1.55714268816525e-05
-3.70201511322079e-06
-2.22822894165374e-06
4.91206581227332e-06
-9.07887625931877e-06
-2.4950572717481e-06
-1.36804003308782e-06
-3.26229781151639e-05
-2.78207896440289e-05
-1.9744780399613e-05
-4.45297236573319e-05
-3.46579240191614e-05
-1.51702646074975e-05
-3.41749691513061e-05
-3.63981481981037e-05
-2.04961254555282e-05
-1.71874070705914e-05
-2.60629201199583e-05
-1.22208809877678e-05
-2.11421807354359e-05
-3.52708302425561e-07
-1.38317488901444e-05
-8.78507468338301e-06
-4.21487835667309e-05
-2.34700141869576e-05
-2.14273645425539e-05
-1.84363766045991e-05
-3.13400963874121e-05
-6.99947320088162e-06
-2.90303966858598e-05
-1.76389186732077e-05
-1.27722874692889e-05
-1.68343434699873e-05
7.36530779212496e-07
-2.12907508883759e-05
-7.18298834397374e-06
-1.9082654866832e-05
-2.55580814968906e-07
-6.6732384678153e-06
-4.1539009764226e-05
-1.26372594630272e-05
-4.27181827855985e-06
-2.43728582970054e-05
-2.05375834446078e-05
-1.81233242157313e-05
-2.03420463781985e-05
-2.37126115087545e-05
4.28470558003021e-07
-4.64161037362477e-06
-1.45239789181282e-05
-9.0885451425189e-06
-1.0765411286785e-05
-1.74369536557785e-05
-1.6425617282985e-05
-2.2278218618723e-06
-1.53041614417879e-05
-1.20211414284915e-05
-1.56848712112067e-05
-3.29067072986444e-05
-1.79705843954772e-05
-2.20801168692669e-05
-2.35623045705698e-05
7.02303737603217e-07
-2.0330959982891e-05
-2.17574513173232e-05
-1.46701415534454e-05
3.28990523094186e-06
-3.96446376537537e-05
-2.3782241221413e-05
-1.19615902628503e-05
7.46673083218987e-06
-2.16256761626889e-05
-4.32742222565998e-06
-1.12615198994765e-05
-2.45320076225856e-05
-1.96633229964788e-06
-1.70826718017615e-05
-2.87537123859808e-05
-3.09301726298406e-05
-9.94023409425342e-07
-3.65054800970893e-05
-2.50899540297668e-05
-5.47073431846478e-06
1.1824319265283e-05
-1.21237675122622e-05
-1.78850955652378e-05
-9.21970368926313e-06
-3.40033557668385e-05
-9.27937465941878e-06
-3.15049642366425e-05
-2.26496293049506e-05
-1.74365412506501e-05
-1.378024236682e-05
-6.95622556745062e-06
-1.32336400113064e-05
-2.11105654992453e-05
-2.06612013610904e-05
-2.64107489107241e-05
-1.47085135241828e-05
-2.46910148834863e-05
-1.95306738787836e-05
-2.75603013842852e-05
-1.05632496985046e-05
-3.0576759222257e-05
-3.04905120142881e-05
-1.48572205346821e-05
-1.63225299634265e-05
-1.96214197726134e-05
-3.26666981941534e-05
-1.21547360510872e-05
-1.65519509935217e-05
-2.5562409247921e-05
-9.2307224804095e-06
-3.36400089069455e-05
4.67656485713407e-06
-7.01768742042057e-06
-7.96340642507116e-06
-2.03755047709889e-05
7.05039321034258e-06
-8.1040041944776e-06
-2.53006702971212e-05
-2.67782445403868e-05
-7.46614387889042e-06
-6.34672156064596e-06
-2.06199285388666e-05
-1.56917877262034e-05
-7.56268058739903e-06
-3.57908957460601e-06
-6.23420810640447e-06
-1.04436471254903e-05
-3.52025169515405e-05
-2.73302001657904e-06
-1.61294214428467e-05
-2.13717735730256e-05
-1.29860031086294e-05
-1.00538507110864e-05
-1.25640606581433e-05
-2.24279694930694e-05
-5.57585338989119e-06
-2.17767224638087e-05
-1.15086537552411e-06
-3.16102926502206e-05
-6.33360668162799e-06
-4.75482054201988e-06
-1.00898223735101e-06
-1.76242762010196e-05
-1.71652351369522e-05
-2.27474943266083e-05
-1.51362981715865e-05
-2.04517006031965e-05
-1.71634762750706e-05
-2.7407990371878e-05
-2.88007567773325e-05
-4.17457131421348e-06
-4.60707268347923e-06
-1.88152581188877e-05
-4.22130325490581e-05
-3.19404769061385e-05
-3.47387630473377e-06
-2.30001541340186e-05
-5.2892877469957e-06
-8.0326040150207e-06
-3.4100090158074e-05
-4.83073691555325e-07
-8.23884060842101e-06
-1.06359482999392e-05
-4.26444687876839e-06
-2.5330642384252e-05
-1.16586548078255e-05
-1.78885858446749e-06
-2.02932059837511e-05
-8.52722355734577e-06
-2.15078263090957e-05
-1.03981287214455e-05
-1.33573020697131e-05
-1.55165237533187e-05
-1.37513019534926e-05
-2.19177520120147e-05
-6.07057493216821e-06
-2.93102111931256e-05
-2.70341957265466e-05
-2.58632106212174e-05
-2.88407306551355e-05
-3.5549125815162e-05
-3.08660526593492e-06
-2.42506930629101e-05
-7.0565260709612e-06
-1.77854757655734e-05
-1.90159761398e-05
-2.94680899062708e-05
-4.06544738876669e-05
-3.70807736364114e-06
-3.21541403378393e-05
-3.26441046116117e-05
-2.089499208518e-05
-1.07996821307661e-05
-1.88498956729573e-05
-2.54193421206653e-05
-2.73729225659078e-05
-1.5796082065361e-05
-2.28994288507729e-05
-1.40196009954035e-05
-5.15203967056422e-06
-2.89985649366067e-05
-4.00069436516033e-06
-3.9420139644647e-06
-1.52566868953602e-05
-4.60447187241096e-05
-7.434059529115e-06
-3.04183875821577e-05
1.89047707987885e-06
-1.07382387366012e-05
-1.26006452212539e-05
-5.90728716895691e-06
-1.72817480576047e-05
-2.28871706423203e-05
3.13647161195981e-06
-1.51295682524858e-05
3.81456075609882e-06
-2.94794622813492e-05
-2.13073498255731e-05
-6.6869346712932e-06
-7.18055732452372e-06
-3.76474288359011e-06
-2.02688146588629e-05
-1.90484619285437e-05
-1.41624086190492e-05
-1.20005603422301e-05
-2.06669209787647e-05
-2.48132001728276e-05
-6.4747476460298e-06
6.48667875655662e-06
-2.21428375009487e-05
-2.57055432914065e-05
-3.85220955921638e-05
-2.5283455730061e-05
-2.73661890047613e-05
-2.20325058328226e-05
-1.01407682488769e-05
-1.26304235011537e-05
2.36301717185247e-06
-1.16370713656764e-05
-1.49541304887321e-05
-9.27461451339832e-06
-5.14733304220315e-06
-2.1369924142623e-05
-1.23783770390588e-05
-3.09720491272851e-05
-3.2726525713052e-05
-3.93711795780707e-05
-1.13837465971987e-05
-2.55563368902017e-05
-1.81958317629098e-05
-1.8318323512716e-05
-3.26364983949162e-05
-2.80461302416853e-05
-1.56135959525216e-05
-2.12045588296935e-05
-1.75052282249889e-05
-4.19129316982762e-05
-2.13933311930706e-05
-1.47041607847367e-05
-6.43185567354705e-06
-1.7950376873077e-05
-2.20056596101472e-05
-1.89790335801104e-05
-1.98482047289776e-05
-2.55007388552405e-05
-1.26989142290677e-05
5.09357436814583e-06
-2.22111202054235e-05
-7.69440478025267e-06
-1.52561685081482e-06
-8.14762086502039e-06
-6.85182826028866e-06
-1.28122223268479e-05
-2.06104202691429e-05
-3.03405988232489e-05
-1.36452163794553e-05
-1.73342441498346e-05
-8.59852600877614e-07
-1.95792678087986e-05
-2.41492689045534e-05
-2.55132304583332e-05
-1.57089357831611e-05
9.29961532031049e-06
-1.33142393239482e-05
-2.32395084457037e-05
-1.71382463297248e-05
-1.33033961803599e-05
5.66528726298125e-06
-9.56901571140386e-06
-1.85480071740182e-05
-3.13921364992066e-05
-1.84266025976056e-05
6.48119232611607e-07
-2.56221302557425e-05
-8.23685267639322e-07
-1.84215101915281e-05
-3.23161655190193e-05
3.64969017415549e-06
-7.21310249935101e-06
-9.85663715767449e-06
-1.93799383647741e-05
-2.46489016088765e-05
-1.46626315835558e-05
-3.36488104191278e-05
-2.72084997829937e-05
-1.92118895280216e-05
-1.76555344552727e-05
-2.97556974978913e-05
-1.84126601259927e-05
-3.42232411129464e-06
-9.62681131597543e-06
-4.13694663149103e-06
-2.02581811026959e-05
-2.23545467378554e-05
-4.88225967169862e-06
-1.79041412068638e-05
1.32543714866622e-06
4.9084955404106e-06
-1.15971211816298e-05
-2.77130406190278e-05
-1.41783276611914e-05
-1.68941804835211e-05
-2.00887981476134e-05
-2.82402375684438e-05
-1.29773365996581e-05
-1.82488375143647e-05
-1.28982529093447e-05
-1.71776516675286e-05
-3.03518812770999e-05
-1.22745021490787e-05
-1.00995377216772e-05
-1.57746496570664e-05
-5.38085412500042e-06
-2.60508747125012e-05
-2.00041435300827e-06
-1.79969302853583e-05
-2.08566581752747e-05
-2.66449237753966e-05
-1.32714555824196e-05
-2.37245975610962e-05
-2.97197676910171e-05
-2.07092912166875e-05
-9.29716073149102e-06
-1.88959090743716e-05
-2.38189811781476e-05
-7.42900297965084e-06
-2.66445132245084e-05
-1.97269532927637e-05
-7.91520241577201e-06
-1.35498757175924e-05
-9.72292611191238e-06
-2.44798311116567e-05
6.00329087902064e-06
-1.98858491462266e-05
-1.08666580704931e-05
-2.60044998601938e-05
-2.3799502391185e-05
-1.56092336543336e-05
-2.14784735770505e-05
3.49355254375636e-06
-2.88902222284142e-05
8.23183365408628e-06
-1.15751894601793e-06
-2.2584198201641e-05
-2.25431898957253e-05
-9.76647233224104e-06
4.89423828177803e-07
-1.97570339890712e-05
-5.89102018778663e-06
-1.39666111718033e-05
-1.6463895883359e-05
-1.59914481240492e-06
-2.41466195359206e-05
-4.45934085257179e-06
-1.3748432774387e-05
-6.76508460623541e-06
-2.32693314329923e-05
-1.25944859962268e-05
-5.02512346816046e-06
2.12360016999449e-07
-1.82555505376891e-05
-1.72404443984327e-05
-4.47358176259831e-06
-1.18120158451091e-05
-2.52500611428384e-05
1.01302224001668e-06
-1.69060306789486e-05
-2.97159145126346e-05
-1.0159194557153e-05
-5.87046151223338e-06
-1.04933299934597e-06
-3.55810775675143e-06
-2.3513208848434e-06
-3.22087565914135e-06
-4.90636961005284e-06
-2.76699485489969e-05
-1.53086675859419e-05
-8.86041178079709e-06
-2.18749351105281e-05
-1.10260142904235e-05
-9.50058157251311e-06
-1.96332845611626e-05
-3.52805679375141e-06
-4.17609420870381e-06
-7.22140565251785e-06
-3.13146839550314e-05
-5.13771869353943e-06
-2.05936366813935e-05
-1.54394794289737e-05
-1.71078225499836e-05
-1.04903118937993e-05
-2.73249728146833e-05
-2.63600849006544e-05
6.57732777815563e-07
-1.71483237640405e-05
-1.54704308812197e-05
-1.74868974170511e-05
-3.79223782236956e-06
-1.12395817187643e-05
-6.38484027934249e-06
-1.41243976570764e-05
-2.20296889987771e-05
-1.83095181014369e-05
-2.05235812206583e-05
1.65988896536064e-06
-1.35778388243843e-05
-1.66336498207467e-05
3.95127489644106e-06
-1.01093137150061e-05
-3.65005017454179e-05
-2.17560676809394e-05
-1.56066046178729e-05
-2.73722499911675e-05
-1.64379543223798e-05
-3.48771486841158e-05
-4.12735162139548e-06
-1.54382191299004e-05
7.32131555536921e-06
-1.66526999620488e-05
-1.94713215309515e-05
-9.02158935201636e-06
-2.59155258109546e-05
-1.68079952230996e-06
-1.78097298093224e-05
-1.97317886236807e-05
-1.00851302938246e-05
-1.63370110051868e-05
-1.86842760180793e-05
-1.66309476670272e-05
-4.69151428730124e-06
-3.98619558917894e-05
-2.25526537067339e-05
-1.66508922877654e-05
-6.82697548947402e-06
-2.10049655469431e-05
-1.90552831249234e-05
-1.41673030419997e-05
-2.78998855006413e-05
-3.59433791919863e-06
-1.50261585612051e-05
-1.33555854676532e-05
-2.36400426180709e-06
1.25843520671885e-06
-3.07059501843102e-05
-2.27312449575291e-07
-1.82870369289406e-05
-2.12367051687588e-05
-1.38775076704325e-05
-7.34119460623684e-06
-2.85364018012561e-05
-2.46296466708135e-05
-2.88518071931343e-05
-6.26857430092758e-06
-2.36892951244373e-05
-2.13516656490889e-05
-3.70176587609354e-05
-2.17698684579948e-06
-2.07506083458983e-05
-1.90872202787553e-05
-2.49719718272383e-05
5.01876247028733e-06
3.22912012874418e-07
-1.26673085120585e-05
-1.54232803618752e-05
-8.43914102105789e-06
-2.63708152653393e-05
-3.03154221899738e-05
-3.21209325644898e-05
-2.01004569651745e-06
-2.20427016205905e-05
-2.41693087169954e-05
-2.52033630745419e-05
-1.21658603982008e-05
-2.2409118955935e-05
-9.40381065170126e-06
-3.46511031381198e-05
-3.63658666328383e-05
-1.68908423755318e-05
-2.81579811689516e-05
-1.73910838918496e-05
-2.52666676185965e-05
-1.93484914592947e-05
-2.75944400376776e-05
-2.53993911786806e-05
-1.8993494962542e-05
-2.25265473157907e-05
-2.47884263677955e-05
-3.58060233982659e-05
-8.22549815154046e-06
-1.33138434947173e-05
3.67838207356117e-06
-2.20929966416834e-05
-2.45386637775401e-05
-2.25162324309823e-05
5.49508346766635e-06
-2.41121653779202e-05
-2.37268585620694e-05
-1.88852442262425e-05
-1.10336944976321e-05
-3.18599393607632e-06
-2.28419049494118e-05
-7.72660240394429e-06
-2.21582777321505e-05
-1.61731495789552e-05
1.12183647637416e-06
-1.71098530788395e-05
-2.21146454218254e-05
-2.31809106384259e-05
-1.91383699723851e-05
-3.32976500447767e-05
-1.71714145102106e-05
1.54944390153734e-07
-5.34332172355796e-06
8.31770360374127e-07
5.29931998171716e-06
-1.50694238130672e-05
-1.15814219151186e-06
-1.51020712262177e-05
-9.49982753839717e-06
-3.15545157017363e-05
-8.2749433371335e-07
-7.93609641700525e-06
-1.59094459069568e-05
-9.4745403913319e-06
-1.6529164874174e-05
-6.77344124831655e-06
-1.69215640539278e-05
-2.23603719059443e-05
-9.60434697751464e-06
-1.1925053699997e-05
9.33259942104634e-06
-4.68642814439061e-06
-5.69916579637355e-06
-2.68537013367038e-05
-2.08277490223355e-05
-1.04447913802083e-05
-2.42305883092263e-05
-2.3678632073956e-05
-2.33086649879277e-05
-1.51637980128729e-05
-3.47392507772525e-05
-1.00919300795593e-05
-1.48263500036034e-05
-1.26482797987715e-05
-1.57582870622974e-05
-2.52652440485002e-05
-2.44732045271033e-05
-3.44949980436815e-05
-1.86253018476152e-05
-1.92044876571965e-05
-9.45758030896675e-06
-2.02493501637331e-05
-1.05467343472293e-05
-9.20974712616448e-06
-2.80190256939808e-05
-2.19876583570598e-05
-1.16255251800905e-05
-2.32565311058745e-05
-2.37397019066587e-05
-1.17571870671362e-05
-1.66528300576319e-05
-1.20052806432127e-05
-2.25218177698018e-05
-3.07067688660256e-05
-3.14220211090888e-05
-3.04608563120739e-05
-4.11190103817731e-05
-1.77119089614739e-05
-1.68109785153552e-05
-2.96244114201229e-05
-3.63553342087446e-05
-1.65333370384251e-05
-2.90024974970855e-05
-1.08591155760309e-05
-8.03398962392641e-06
-1.98875039289436e-06
-1.85399045249448e-05
-2.43530672717446e-05
-1.73987166380993e-05
-1.92757232851582e-05
-1.21960273855974e-05
-1.80133052610061e-05
-1.68963298877443e-05
-1.93222160230468e-05
-1.76213562563711e-05
7.96804716411989e-07
-1.99968305660223e-05
-2.45923040326019e-05
-1.72706598404057e-05
-2.41445930744328e-05
-8.92317440290627e-06
-1.92730847331597e-05
-1.47668477545396e-05
-1.17557472858113e-06
-7.5345017448906e-06
-1.16539749590984e-05
-6.22043585327178e-06
3.13633039433784e-06
-5.52902655496099e-06
-1.46151337031701e-06
-8.19026744202106e-06
-2.0000183794168e-05
-1.41305122742789e-05
-1.71625491799402e-05
-8.73059853146831e-06
-2.35331892372439e-05
-1.63028569434258e-05
-1.10006775735445e-05
-2.56242231834482e-05
-8.00065605746776e-06
-6.80683862387054e-06
-2.57529352055839e-05
-1.93312078725887e-05
-2.36899322164723e-05
-2.30915878951762e-05
-2.37693672276545e-05
-1.41065598129655e-05
-2.93481598925092e-05
-2.23397101696001e-05
-1.51077237242835e-05
-1.12685798214458e-05
-1.58488965655684e-05
-2.2656405184034e-05
-2.47927720292787e-05
-2.27975503406936e-05
-3.30942458353249e-05
-2.64540628250258e-05
-1.25921324538642e-05
-3.06751342404357e-05
-2.00176258243565e-05
-2.1038056056675e-05
-3.83301809116112e-06
-2.55582399195042e-05
-1.09612492171002e-05
-2.31605438724486e-05
-1.61227399510735e-05
-2.1931522593534e-05
-1.02577149498305e-05
-3.61933562852247e-05
-9.57596415895911e-06
-1.81264480871296e-05
-3.2574346697892e-05
-1.27897785585848e-05
-1.50504209721249e-05
-3.83903412286742e-05
-2.25734583072043e-05
-2.33767925999272e-05
-2.94443866804923e-05
-6.37344048775088e-06
-2.62569765995467e-05
-1.97781526697436e-05
-2.09769302180365e-05
-4.64160785280953e-05
-1.12474124095646e-05
-2.07819150723148e-05
-1.37224302822686e-05
-2.4012147836917e-05
-2.49160414564402e-05
-2.66210264562513e-05
-2.15702566501071e-05
-1.69741902940173e-05
-6.12012595718524e-06
8.61513582545291e-06
-1.78037903537663e-05
-1.85259068769105e-05
-1.74523079859464e-05
-1.71169471157871e-05
-1.6557614416922e-05
-2.34716351083105e-05
-1.29255255932902e-05
-6.16049193808815e-06
-3.35041765283598e-05
-1.47775390970911e-05
-2.40300277453793e-05
-2.58275976142537e-06
-2.27621002157674e-05
-1.44448218258685e-05
-1.42773673288758e-05
2.60410651427791e-06
-2.5535801595349e-05
1.0361504775599e-05
-8.77156230083549e-06
-1.55056211128685e-05
-2.65010115538109e-05
2.94813086308358e-06
-1.9821542929743e-05
-1.58945222792285e-05
-2.05568459872946e-05
-2.58893608187847e-05
-1.25691865201613e-05
-2.35994977447259e-05
-6.43878223502467e-06
-1.4659504396146e-05
-4.72240294126206e-06
-1.38609792954396e-05
-3.78000346924079e-05
-1.44865401857612e-05
-2.17291284096708e-05
-9.65784802352718e-08
-2.44774270865008e-05
-7.46448653942838e-06
-8.32106629521734e-06
-1.95650429004799e-05
-8.26736034431222e-06
-2.56271052096049e-05
-1.87358377800656e-05
-2.06600451787755e-05
-2.81849357555685e-05
-4.70679466068241e-06
-2.1114090124841e-05
-2.28464673826353e-05
-2.66589351480152e-05
-4.6646023398026e-05
-2.38310971863188e-05
-1.41351891119629e-05
-1.42733297709269e-05
-9.01633915749373e-06
-1.49211995104579e-05
-9.67449425599211e-06
-2.26462103511782e-05
-3.2776446095904e-05
-9.10963486171978e-06
-1.87597035818687e-05
-8.82798498320659e-06
-1.92859364672493e-05
-1.5411245108852e-05
-9.95436567262264e-06
-1.51235217973323e-05
-1.44887292671091e-05
-2.2176851497105e-05
-1.95771206443498e-05
-1.21957070276028e-05
-2.25585453888369e-05
-1.3005559985343e-06
-6.01329241793181e-06
-5.97260994966926e-06
-1.65366341286406e-05
-1.18651924148481e-05
-4.39280342116272e-06
-9.02995503402218e-06
-8.68950501551017e-06
-7.53231172543233e-06
-1.76284841274866e-05
2.30399977241152e-06
-1.72879316192e-05
-2.36895633294397e-05
-1.99662084906336e-05
-1.89347844887987e-05
-2.38398222069067e-05
-2.1576417700306e-05
-9.72722287142253e-06
-1.47996824468951e-05
-4.9976412586893e-06
-8.2651149075614e-06
8.36416983333337e-07
-1.93856108232596e-05
-1.93232630065504e-05
9.97031198215031e-06
-7.0631365151822e-06
-1.69945158949549e-05
-1.243966133835e-05
-1.80473039820171e-05
-1.14943652330781e-05
-2.56878846198764e-05
-3.64242586503932e-06
-2.43557939098537e-06
-1.02318163625209e-05
-5.41849871390938e-06
7.28048143992647e-07
-2.98007167090289e-06
-1.68957603454886e-05
-2.12282226637814e-05
-3.29066807682168e-06
2.68669344483217e-06
-1.31912112051704e-05
-5.79660334989281e-06
-1.1586389659073e-05
-2.20877006829871e-05
-3.24212399082245e-05
-8.98257772796671e-06
-2.04487995977985e-05
-2.45309946934066e-06
-1.04865791772231e-05
-1.72398477839149e-05
-4.3489822678174e-05
-1.54659938752836e-05
-4.15303755103399e-05
-2.48407640279458e-05
-3.21313402688064e-05
-3.66199577186553e-05
-2.94565389905385e-05
-1.03970470518715e-05
-1.04450284651078e-05
-1.11287820326383e-05
-2.67378098107705e-05
-4.88757162285995e-06
-3.27973095179495e-05
-1.35811315452728e-05
-2.72234166447057e-05
-1.77403817117343e-05
-1.8133408923593e-05
-3.01029682843801e-05
-2.49575957571936e-05
-1.16102619776756e-05
-4.13576522853562e-05
-1.62113763247902e-05
-2.85108841945014e-05
-9.3957002407449e-06
7.08387862037187e-06
-8.86254187890121e-06
-1.44077660648936e-05
-2.05812054261066e-05
-2.43554266557349e-05
-2.34405533248488e-05
-1.41167632235639e-05
-4.9920140322035e-06
-8.65676970075523e-06
-2.06260513671735e-05
-1.40763447841833e-05
-2.18004734830844e-05
-1.82878008966286e-05
-3.90854933189154e-06
-2.93801813069268e-05
-3.69492313845281e-05
-7.82943102455159e-06
-6.17355010903363e-06
-4.50112390422002e-06
2.93270796688436e-06
-2.00381384835801e-05
-8.33489575193069e-06
-2.8350919612033e-05
-1.76888172846631e-05
-2.22574186622232e-05
-1.80693725977325e-05
-1.18815918686382e-05
-1.47038176744319e-05
-4.95185934040877e-06
-2.10313062204979e-05
-2.35339114177342e-05
-8.20868451876093e-06
-2.05966628418742e-05
-2.42219210668528e-05
4.1749473147465e-06
-2.7507419594713e-05
-1.61220807907268e-05
-1.14258707891076e-05
4.63186748654287e-06
-2.08626397881711e-05
-1.38077529717477e-05
-2.74067750894315e-05
-1.88554688503917e-05
-1.98747668055001e-05
-1.75850819099482e-05
-1.78425273630791e-05
-1.54195753925928e-05
-2.70499923486195e-05
-2.83195752789572e-05
-1.47376718649122e-05
-1.27353369720522e-05
-3.60904008635686e-05
-2.00591490079021e-05
-2.00944442665849e-05
-2.52536393166871e-05
-1.1834851699421e-05
-3.83030859637539e-05
-2.62559346774687e-05
-3.58828407645373e-05
-1.83345679127049e-05
-8.79247412272561e-06
-1.4866820000452e-05
-1.4382951794708e-05
-1.52800932164897e-05
-1.61411508466926e-05
-4.41934345969276e-06
-1.34186900011393e-05
-1.01021358729959e-05
-1.91619727553781e-05
-1.91269391373209e-05
-1.99043920316668e-05
-1.59073801267775e-05
-1.69558595408951e-05
-8.93478128165464e-06
-1.2017344284715e-05
-2.26851218322876e-05
-1.03627329498554e-05
-3.3514743847299e-05
-2.08690894349968e-05
-1.41527346308703e-05
-1.15265885271245e-05
-6.50514052292812e-06
-2.48686086105991e-05
-2.86074810532488e-05
-9.37334858890962e-06
3.55591314308667e-06
-1.69359675277336e-05
-2.04932953615705e-05
-4.28341062674338e-05
-8.43146361338641e-06
-2.81836328900434e-05
-2.19069510320376e-05
-1.42518495543272e-05
-2.74402495352612e-05
-1.82746445584517e-05
-4.12335189174635e-06
-1.9467070261782e-06
-1.45506894344999e-05
-2.0841718004048e-05
-6.73013491167125e-06
-3.34484855442098e-06
2.16925698521034e-06
-1.84181999704887e-05
-1.67095406417641e-06
-9.54859934134054e-06
-2.87773286694037e-05
-2.17275274798964e-05
-2.44752797542429e-05
4.68277539074867e-06
2.62182452549879e-07
-1.07221064427708e-05
-2.32687418957248e-05
-3.4358166467294e-06
-1.55214351453534e-05
-1.5385945222185e-05
-2.54300493955262e-05
-1.11005761573828e-05
-1.07660123757038e-05
-3.71192022782824e-06
-1.80233405701673e-05
-1.5965253948853e-06
-9.31327774401217e-06
-5.90469318270657e-07
-6.15386779082168e-06
-1.72741702859008e-05
-2.42735143945117e-05
-2.78061792180536e-05
9.05693638359698e-06
-2.10223860161398e-05
-1.40517377285419e-05
-2.15060232634681e-05
-3.34581570514974e-05
-2.12755739020125e-05
-2.17817692593527e-05
-3.7742355684752e-05
5.85178833926842e-06
-3.00968979080691e-06
6.20621998533449e-06
-1.05669805129981e-05
1.02459384948496e-06
-1.50055747877395e-05
-3.43170957352351e-05
-2.05814472186924e-05
-1.51191281602879e-05
-2.19317543970658e-05
-3.13193219744864e-05
-3.12037273697028e-05
-1.67506475738469e-05
-2.94163779492433e-05
-2.64583212197819e-05
-3.23200428376047e-05
-8.81235172247437e-06
-1.35285035865904e-05
-2.87249689213357e-05
-1.29826424006329e-05
-1.45890338802896e-05
-3.61027227419084e-05
-2.30413207626741e-05
-5.5297706586201e-06
-6.13411179949153e-06
-3.77441765547274e-05
-1.25298999718468e-05
-7.57073202716553e-06
-1.95286482900443e-05
-1.86049746018453e-05
-1.90660674080203e-05
-1.61208768277212e-05
-2.07782282045962e-05
-7.94560740615419e-07
-2.49000843561732e-05
-8.03439361458473e-06
-1.80131171006213e-05
-4.32882775425318e-05
-2.46322982869105e-05
-1.02888141359195e-05
-1.85501445791527e-05
-2.13763515386788e-05
-2.27035535119951e-05
-2.74340447672091e-05
-1.33978609023824e-06
-2.25152443036479e-05
-1.13861282782902e-05
-1.16629703410379e-05
-7.23896058696027e-06
-2.29441919749598e-05
4.75007541048971e-06
-1.58255954355712e-05
-1.71510175043451e-05
-8.67025322570696e-06
-2.16706496622276e-05
-2.10333279460646e-05
4.57168293138583e-06
-1.97504256786036e-05
1.37057668064139e-06
-3.53385780942507e-05
-1.54678936593608e-05
3.23312524295983e-06
-1.26251190779704e-05
-2.08294199329572e-05
-1.46048399653289e-05
-9.54537622862369e-06
-2.07442605744847e-05
-1.82432993761775e-05
-3.2020885109215e-05
-2.13098299230559e-05
-2.75121949629127e-05
-2.30983176474657e-05
-2.19797904059241e-05
-2.4397425390167e-05
-4.65596425121114e-06
-9.51884249038959e-08
-1.47128833394351e-05
1.08364205475393e-05
-2.60461021841376e-05
-1.40936446487219e-05
-1.63994314441996e-05
-3.35774353779892e-05
-1.50635667492264e-05
-2.95647940501511e-05
-3.39147141525637e-05
-2.89492860784277e-05
-7.48133014317921e-06
-9.08367232784674e-06
-1.62689208983841e-05
-1.85844756946079e-05
-1.3212141054434e-05
-4.06405021677856e-05
-1.91089772567445e-05
-2.5835913210401e-05
-2.91231457287965e-05
-2.59424464911419e-05
-1.59696485480576e-05
-2.679373764011e-05
-1.61852560432697e-05
-4.36802789550795e-05
-2.98234389810615e-05
-8.78221577269101e-06
-2.48323962041264e-05
-2.34895660193066e-05
-1.3280265563988e-05
-2.17269942010486e-05
-1.92448159726855e-05
-2.41112033076971e-05
-8.60457488918937e-06
-2.60310661494849e-05
-3.46373975404735e-05
-1.89885471201964e-05
-1.59523190876293e-05
1.60687342091442e-06
-9.47719710893336e-06
-7.76261067907526e-06
-1.9013611550431e-05
-1.54949562455351e-05
-2.65188143061113e-05
-3.00670660141459e-05
-1.98110141658006e-05
-2.89186978157022e-05
-1.679246259053e-06
-1.42680980778778e-05
-1.28765319802021e-06
6.4322327250394e-06
-1.08619604867613e-05
-1.68446173544124e-05
-1.01226450187814e-05
-6.4905397322263e-06
-5.72557109945951e-06
-9.96986979428117e-06
-1.87487583946524e-06
-1.64487438379361e-05
-8.92900355192274e-06
2.43750842067145e-07
-3.05079543958456e-06
-1.67337005289545e-05
-1.29422145493519e-05
2.65050104382578e-06
-1.94054595144861e-05
-1.31616380704939e-05
1.55532959829654e-05
-1.72983388299478e-05
-1.85614283873893e-05
-1.2401131937128e-05
-9.14093741582502e-06
-1.5786887872111e-05
-4.48717007924927e-06
-1.94573668504398e-06
-2.09513590027516e-05
-6.92447624784721e-07
-2.81859583464612e-05
-4.48963382389545e-06
-3.66809751191558e-05
-1.0783500043697e-05
-6.00179035077933e-06
-1.64212141385138e-05
-2.07807159288795e-06
-1.4293328146016e-05
-1.43006301406504e-05
-1.73492333136734e-05
-1.89541360948052e-05
-1.66650748486718e-05
-2.38177050220673e-05
-5.73151540173094e-06
-1.62032268946411e-05
-2.29014518394173e-05
-1.72150345699544e-05
-2.088805504008e-05
-6.73981135743817e-06
-2.43197878748877e-05
-2.72128282364256e-05
-3.27384397014716e-05
-1.61559152708377e-06
-2.36727501961771e-05
-1.61392180792767e-05
-2.78793124316454e-05
-2.52534492581725e-05
-2.91662455030705e-05
-4.52659955687762e-05
-3.93000714935328e-09
-1.51679960472607e-05
-2.95290214466315e-05
-2.04059090357015e-05
-1.7093879952322e-05
-2.13878731244275e-05
-4.63255637607632e-05
-2.76163106030506e-05
-1.7489032711015e-05
-3.17291555286202e-05
-2.05369883695207e-05
-1.08870390677141e-05
-2.23065630126278e-05
-1.85999015967883e-05
-5.30595833234949e-06
6.21402312697151e-06
5.5509931991254e-06
-2.11928297875784e-05
-1.84689963676227e-05
-2.41526089471337e-05
-1.37249787289505e-05
-1.15461177165881e-05
-1.37429746488421e-05
3.65194022696214e-06
-2.94427104762149e-07
-5.15331295377792e-06
-9.64111975223875e-06
-5.06795844193144e-06
-7.0341387649495e-06
-1.01148956681793e-05
-1.16093043717876e-05
-7.55997439686109e-06
-1.00362078867464e-05
-1.74190719729786e-05
-2.60488331687997e-05
-1.57635107984492e-05
-2.09905654287841e-05
-3.07560227463309e-05
-1.77955987342361e-05
-3.29757624995385e-06
-8.43508648841182e-06
-1.67173190314458e-05
-3.85532999668659e-06
-1.00589762108297e-05
-3.07771453415485e-05
-2.74545693575083e-05
-1.24587073175722e-05
-7.88697135576831e-06
-1.59365839084292e-05
-2.38965505627894e-05
-1.85434590633539e-05
-1.58256494993538e-05
-1.88633776006263e-05
-2.18830729192774e-05
-1.32806869127709e-05
8.43877894862476e-07
-2.01678238855511e-05
-1.88028025519048e-05
-2.34829818599926e-05
-1.54009080749929e-05
-1.97387265477021e-05
-2.45890188112324e-05
-4.5433684293361e-06
-4.0160551320835e-05
-7.42985344055802e-06
-1.84838175440646e-05
-1.45158505288439e-05
-2.22103626454215e-05
-3.46237797222804e-05
-2.35098462501813e-05
-2.57242914221076e-05
-2.76381793512789e-05
-3.8452990404029e-05
-2.04858990966142e-05
-1.06706103655128e-05
-3.95275991977085e-05
-2.23589857585114e-05
-2.1383362678515e-05
-2.78887621834994e-05
-1.47623839679369e-05
-1.25384155102081e-05
-3.61650872103631e-05
-9.78808416193393e-06
-2.64230034484704e-05
-1.83555809742049e-05
-2.86115549665793e-05
-2.80728051932817e-05
-1.49005863325789e-05
-9.3087032028123e-06
-3.39106251852258e-05
-1.5846302900568e-05
-3.40759231931446e-06
-1.44758661047017e-05
-9.80444305399866e-07
-3.69696671238764e-05
-2.39472691892606e-05
-1.30457886547933e-05
-1.05707847958803e-05
-1.08482747290739e-05
-8.6536974237817e-06
-1.48883789213695e-05
-7.72531700046352e-07
-1.97843366999879e-05
-1.71384545896206e-05
-9.33834321370651e-06
-1.02620839955097e-05
-1.90245287903243e-06
-9.61874140471077e-06
-7.02779788111909e-06
5.83223878972059e-06
-1.63989623942776e-05
-1.3175632373558e-05
-2.42069183945026e-05
-1.29284177424688e-05
-1.10381227723779e-05
-1.03097183258856e-05
-1.92386990763547e-05
-6.96571734843708e-06
-3.71603457826723e-05
-1.62484390807537e-05
-1.24262803161657e-05
-4.01124118530608e-05
-2.44168231294619e-05
-5.43671526990482e-06
-1.87095579378973e-05
-2.22817662797908e-05
-1.89712788991914e-05
-1.31321368492847e-05
-2.88982711341648e-05
-2.02724696225738e-05
-1.9376838065285e-05
-1.7095196253856e-05
-4.60701101765141e-05
-1.95594290660248e-05
-1.37206235094361e-05
-9.48532857978773e-06
-6.61959066371303e-06
-1.26156565404483e-05
-1.55005698588619e-05
-8.50752217324239e-06
-1.00811281752273e-05
-2.68010106929803e-05
-2.83526594727088e-05
-2.39306501119349e-05
-1.39601402572432e-05
-1.55467429025543e-06
-2.77198848578717e-05
-3.77225470545797e-05
-2.09898463118291e-05
-1.21014623597473e-05
-2.63603254926572e-05
-4.40730135547336e-07
-2.23227650461405e-05
-1.08784067274406e-05
-2.47804773525058e-05
-2.57621160631737e-05
-1.23136185475243e-05
-1.8269578785107e-05
-2.0814293567779e-05
-1.31723005232934e-05
-2.0653196453785e-05
-5.9395534928533e-06
-2.36713506920211e-05
-6.1600196386442e-06
-1.93601150256734e-05
-2.28754682570104e-05
-2.00048361133067e-06
-7.45537981548591e-06
-1.9986961450902e-05
-2.04680850745078e-05
-2.72978262971438e-05
-2.62958263007495e-05
-2.36124471547416e-05
-2.51379556758944e-05
-8.3798031291366e-06
-2.21050428778391e-05
-2.34428328690673e-05
-1.41038418466375e-05
-1.60115068631788e-05
-1.87373478719534e-05
-1.68105461621672e-05
1.22788581299695e-06
-4.37927034274393e-06
-1.46731131117467e-05
-7.35002236983977e-06
-2.01428950819243e-05
-7.68156629509135e-06
-1.28683305493504e-05
1.33647944000778e-06
-1.56886389278443e-05
-9.61032670190458e-06
-2.18006384560519e-05
-2.16298268569017e-05
-8.09114799557303e-06
-1.78112752049976e-05
-9.70633313870523e-06
1.42007357097394e-06
-3.38479619994645e-05
-5.87983034931854e-08
-1.28754043930312e-05
7.09423288653158e-06
-1.1146296533253e-06
-3.06621790413865e-05
-9.72030713208853e-06
4.22166829455178e-08
-2.4411922093151e-05
-4.97315408853731e-06
-4.28742140973288e-06
-2.05469057850988e-06
-2.11821651770997e-05
-1.00144324137586e-05
-1.06804577966513e-06
-1.63184836652441e-05
-1.52093572030336e-05
-6.3362645631794e-06
-7.59906871800844e-06
-2.77017504118858e-05
2.41541430585566e-07
-3.39223060505668e-05
-3.60657861974595e-05
-1.56019563693905e-05
-2.81555504354562e-05
-2.45500731752851e-05
-4.96066962985354e-06
-3.32724625673771e-05
-3.35892857883254e-05
-2.75619303292653e-05
-2.5515303181866e-05
-2.98491775962268e-05
-2.97318911149366e-05
-1.86937618198784e-05
-9.91120006495208e-06
-1.89626037939244e-05
-1.47617907295384e-05
-2.79248598088443e-05
-1.53985119733538e-05
-2.04311318472319e-05
-2.04041348310517e-05
-1.19377430290187e-05
-2.84937374603302e-05
-8.20879916470352e-06
-2.94699244790005e-05
-2.34059687901538e-05
-3.2058992583494e-05
-4.36307655680756e-06
-1.25779292514531e-05
-1.94453763917196e-05
-8.25221653501113e-06
-3.04312587807736e-05
-3.86635131318927e-05
-1.83165000390098e-06
-1.43401845901081e-05
-1.34114415171736e-06
-1.3304593173106e-05
-5.90080201516913e-06
-2.89386018052933e-06
-1.55349633189023e-05
-2.06530099880082e-05
-1.39266328207867e-05
-2.11866342017871e-05
-7.83616974052421e-06
-1.22082190827143e-05
-4.07023909975766e-06
-2.09024620921117e-05
-2.05203439634129e-05
-2.04360667503156e-06
-5.11055019403269e-06
-5.61235155181784e-06
-4.27419405799471e-06
-1.3924847277691e-05
6.28711868932029e-06
4.63390095865856e-06
-1.02813153585776e-05
-3.07365276870967e-05
-4.42600452595016e-06
-6.70771314251456e-06
-2.70057290071489e-05
-1.56312353705576e-05
-1.40344234353169e-05
-8.97168617129208e-06
-1.72518170589605e-05
-1.09232659471707e-05
-3.79271792350545e-06
-4.40302349201295e-05
-7.23036940803155e-06
-8.3110861707821e-06
-3.37750815546067e-06
-1.81251356890551e-05
-1.55171811834947e-05
-2.67870226127298e-05
-2.01016102174435e-05
-4.38933330633456e-05
-1.92782650195016e-05
-1.49068015092962e-05
-1.03660071408565e-05
-4.2183533433375e-06
-1.15061704407405e-05
3.26677623292418e-06
-2.25366741035458e-05
-1.66169258138738e-05
-3.6149302572932e-05
-3.49587143376832e-05
-2.59129440612582e-05
-1.24331823050515e-05
-9.82355643255369e-06
-2.15453952358553e-05
-1.10585438210225e-05
-1.71024304742008e-05
-1.56343317033404e-05
-1.29747919714516e-05
-2.79154104199079e-05
-2.25714604824084e-05
-1.43683343462191e-05
-1.60216582375432e-05
-7.86496049297597e-06
-2.57882415436353e-05
-2.32021026985522e-05
-2.60777211754476e-05
-2.78804317710657e-05
-1.40329003864773e-05
-5.08026704929056e-06
-2.28896261080601e-05
-1.64687962722611e-05
-1.86568720719783e-06
-2.00322169936183e-05
-1.3879676793276e-05
-1.59617160693752e-05
-1.92226412004798e-05
-1.33356228683584e-05
-2.66518326384461e-05
-1.41375714527969e-05
-3.87896057037336e-05
-7.59205392709437e-06
-2.37471786701618e-05
-4.37417195064978e-06
-1.82800020209327e-05
-3.08470146223903e-05
-2.32568464242815e-06
-1.52963958380247e-05
3.07351996387898e-06
-1.00564130551546e-05
-1.2047880489446e-05
-1.97825524082281e-05
-5.05500257728975e-08
-2.39751544204231e-05
-1.67153800588334e-05
-2.5663499505135e-05
-1.50708280049208e-06
-1.17553510158026e-05
-2.47787219811042e-06
-3.42522043999577e-06
-1.01910008825611e-05
6.30805305442434e-06
-2.03853827623953e-06
-1.36001170051855e-05
-3.67859204115071e-05
-2.7050721735748e-05
-6.46973163285822e-06
-2.17513795583131e-05
-5.64801322470154e-06
-1.58532836157303e-05
-1.25332986846562e-05
3.51724138210416e-06
-4.10824003631895e-05
-2.9265165425376e-05
-4.39479480987887e-05
-1.16717074148603e-05
-7.24004938388728e-06
-1.12374063013286e-05
-4.36353094779102e-05
-1.42581470523312e-05
-1.37646919963128e-05
-1.6597982049276e-05
-9.61726965955465e-06
-1.37358061878043e-05
-2.78997257943662e-05
-2.5826442676154e-05
-1.01451840818622e-05
-2.22540022276497e-05
-3.06655809782243e-05
-1.54640303824858e-05
-1.64948225370147e-05
-1.96572404267778e-05
-7.17519047625996e-06
-3.92693218748422e-05
-3.64657206487473e-05
-1.3639783212304e-05
-2.02459257520905e-05
-2.80438985152969e-05
-9.22145230629617e-06
-1.92983937192727e-05
-1.52019066783985e-05
-2.72931817454019e-05
-1.71232739112469e-05
-2.10326358428927e-05
-1.67658083902942e-05
-9.73624012610417e-06
-2.06273759051038e-05
-2.68651658725262e-05
-1.7147516071074e-05
-2.62281443164572e-05
-1.1441826478771e-06
-1.065126379448e-05
-2.65555412290623e-05
-2.68520718031392e-05
-3.69106474547648e-06
-1.68648434570437e-05
-1.29774880962155e-05
-1.2239318029815e-06
-2.61955820926697e-05
-2.0329795555864e-05
-3.15551243045599e-05
-1.7374801592972e-05
-1.53283731159031e-05
-1.45074682964415e-06
-1.68634405062298e-05
-3.14248998450491e-05
-8.93695591758813e-06
-1.59836861268085e-05
-1.1022038321147e-05
-1.37185803838839e-05
-6.71378346364371e-06
-2.11916490131976e-05
-2.3711502150683e-05
-6.43687442406986e-06
-1.61106501446965e-05
-8.38218933492161e-06
-2.37426299232997e-05
-1.63664751942271e-05
-1.43988854272615e-05
-1.6652951836472e-05
-9.4988725115525e-06
-1.28048240565213e-05
-5.69207056618631e-06
-1.55344008274527e-06
-3.70169308038659e-05
2.86070189264013e-06
-1.12009242256479e-05
-1.66768151225869e-05
-2.8011884908952e-05
-5.33552216113376e-06
-3.28017318925682e-05
-1.42566727127711e-05
-7.28847636994587e-06
-2.07982263384478e-05
-2.76766717662362e-05
-1.6264887556072e-05
-4.87677759900835e-06
-1.06557638581912e-05
-2.3413739460626e-05
-2.84789839602916e-05
-1.58451127514815e-05
-3.07012726412956e-05
-1.64947127502426e-05
-1.91438358414754e-05
-2.33236504227164e-05
-1.57867223219054e-05
-1.35652064542853e-05
-2.63509016857911e-05
-1.51654073225492e-05
-1.90614837915443e-05
-1.10517760872974e-05
9.62517731495975e-06
-9.30371569053171e-06
-6.33470146931346e-06
-3.31370968142663e-05
-1.17731592289258e-05
-3.16456029356908e-05
-1.88365863626577e-05
-7.47046089864012e-06
-1.80763549904008e-05
-2.15656778161269e-05
-1.72632006623795e-05
-3.01512867474016e-05
-3.12184375564964e-05
-2.26331500641762e-05
-2.6745439070935e-05
-2.84401548395411e-05
-4.17543029407364e-05
-2.18543437046689e-05
-7.60708787036583e-06
-2.63493759833234e-05
-2.48253315775577e-05
-2.29902295155118e-05
-1.63541978980909e-05
-1.79563239650406e-05
-2.24914949935363e-05
-3.69470248520897e-06
-2.14101980465258e-05
-1.50410847817657e-05
-1.77863726063743e-05
-3.02593620783601e-06
-2.83755755132917e-05
-3.76641238529629e-06
-1.18571873505072e-05
4.01493018406423e-06
-2.26427704975976e-05
-1.37543310960188e-05
1.09077610195952e-05
-1.53324182452085e-05
-1.46401231408459e-05
-4.43348087504356e-06
-2.39779159460464e-05
-1.63212578134345e-05
-1.92124077373664e-06
-2.77469852657972e-05
9.18929234494738e-06
-1.55771917864929e-05
-1.73155768997014e-05
-1.7161748484217e-05
-1.33265991138792e-05
-1.19435943876195e-05
-1.03307531965551e-05
-2.19051779218892e-05
-7.55285457464516e-06
-1.21115340918802e-05
-3.01767788817065e-05
-1.62692754903461e-05
1.27513515536916e-07
3.29353146243043e-06
-2.74579800451496e-06
-1.41246030737281e-05
-2.0216675703439e-05
2.8137374947882e-06
-1.86231789807673e-05
-2.0628633103025e-05
-1.90877800451486e-05
-2.2492305320322e-05
-3.69970802453489e-05
-2.04621588783967e-05
-3.56601674292889e-05
-1.97357822120267e-05
-1.75552492761741e-05
-1.35339042112349e-05
-2.78194947326578e-05
-2.14228241207096e-05
-3.0196502514597e-05
1.29159225953334e-06
-1.54279080342284e-05
-2.63941681222202e-05
-2.87784718281238e-05
-7.12615161998075e-06
-3.00862038966459e-05
9.96865077603866e-06
-1.34672325219726e-06
-2.10170868509025e-05
-2.329700580428e-05
-1.05978319746179e-05
-1.42564596444988e-05
-1.98835748422009e-05
-2.3246782828125e-05
-4.61340400514377e-07
-1.97082763226662e-05
-2.33889808141633e-05
-1.07647018302856e-05
-5.3883249376266e-06
-2.06768317688697e-05
-1.98331862380227e-05
-1.42666601459634e-05
-4.16170131757916e-05
-1.6587864943823e-05
-7.98111044515017e-06
-5.87546761090796e-07
-3.00013852081951e-05
-1.43278629556196e-05
-1.18006256874964e-05
-4.11033622851381e-05
-3.24017102444014e-05
-2.84568780909228e-05
-4.66437629224528e-06
-7.63240271956801e-06
-2.85479321548215e-05
-3.4390242031398e-05
-7.67434972820014e-06
-9.22547100152268e-06
-2.19238271344573e-05
-1.96870134415288e-05
-1.75245197746152e-05
-6.49859531264635e-06
-4.03420493179321e-06
-1.86610185468214e-05
-1.23283095477469e-05
-3.22241338707133e-05
-4.29184565855589e-06
-1.53561206157157e-05
-8.98787323940329e-06
-8.90175327154789e-06
3.20935621702372e-06
-1.54067719906228e-05
-2.78964657160513e-05
-1.09125268321085e-05
-6.50987128519621e-06
-1.60850349897791e-05
2.13557445485e-06
-1.19551738239752e-05
-7.22127888930255e-06
-1.63143196972318e-05
-7.76109475960611e-06
-2.26193686689252e-05
-2.50586718146327e-05
-8.1033508115094e-06
-1.39536472841733e-05
-2.38198286833699e-05
-2.98852966988526e-05
-3.05960071978827e-05
-1.41139038995735e-05
-1.1395108983732e-05
-1.86717095433248e-05
-2.39854543791888e-05
-1.90040469654225e-05
-3.03180931147205e-05
-2.2871821820682e-05
-2.53212959467451e-05
-2.65175173971419e-05
-1.74924786937084e-05
-2.33581876139937e-05
4.39506277466424e-06
-2.94426715927731e-05
-3.30541720354779e-05
-1.71180880058145e-05
-8.04378280356886e-06
-1.55812284778972e-05
-1.5692220077698e-05
-1.06608583700684e-05
-2.94533939190741e-05
-9.47384515972103e-06
-1.64468512945746e-05
-5.41161655999044e-06
-2.45400484046934e-05
-1.25012944170808e-05
-1.71904611167839e-05
-1.51606805677823e-05
-2.36834470987804e-05
-3.03473177622783e-06
-1.34336844264975e-05
-2.95452959345685e-05
-2.24647002312261e-05
-2.7329047059521e-05
-3.16494607041773e-05
-1.92559580250839e-05
-2.34644339470714e-05
-2.21119492532703e-05
-2.18214372705996e-05
-2.93282275757121e-05
-2.85807877702197e-05
-3.33505099442223e-05
-4.21058051647251e-05
-2.4201721093909e-05
-8.37738836762001e-07
-2.22294624838625e-05
-3.22648906534005e-05
-1.89201341567696e-05
-4.0627890346046e-06
-1.69389873489735e-05
-5.04413418605757e-06
-1.92223459571399e-05
-1.10507600348221e-05
-1.46795074180459e-05
-1.69351362856185e-05
-2.43841226213297e-05
-6.11696115729315e-06
-9.41835479928978e-07
-1.76241849076766e-05
-2.22028799557312e-05
-1.18256641601206e-05
-9.11103201804758e-06
-9.78807960809378e-06
-1.34812624656399e-05
-7.56612918015221e-06
-5.70011890986587e-06
-5.78200072419656e-07
-2.82114231687313e-05
-9.16267118644079e-06
-2.01558752521526e-05
-7.26552306669265e-06
2.20057700516243e-06
-1.88178443115501e-05
-1.18741738946864e-05
-1.58828040632398e-05
-5.75054077686248e-06
-1.35861986408609e-05
-2.0786810280123e-05
-1.8407682577294e-05
-1.08163763628139e-05
-2.9994796405339e-05
-4.90232726716547e-06
-2.49734172180166e-05
-1.28203967628662e-05
-2.56300460845499e-05
-1.11516936452548e-05
-2.03235123984572e-05
-2.36346160187741e-05
-1.64686389034023e-05
-1.9127816142875e-05
-8.49046930894095e-06
7.74816501214372e-07
-2.02041858018267e-05
-1.27606547376791e-05
-1.361548255578e-05
-1.47933450930565e-05
-3.24844582146358e-05
-2.09301790009429e-05
-2.54746795981474e-05
-1.76089488462791e-05
-2.66466632968243e-05
-1.36323078710887e-05
-1.76234914286932e-05
-2.36452897227247e-05
-2.5100114280234e-05
-2.37177086091236e-05
-2.08714865600586e-05
-2.16764986897938e-05
-2.75452317720893e-05
-3.7259520422547e-05
-9.09578395542772e-06
-3.72895519394684e-05
-1.09568430043452e-05
-2.45731657976127e-05
-1.30260109820994e-05
-1.76749788867593e-05
-1.96186017398369e-05
-2.0031209424698e-05
-1.24826750796419e-05
-1.46551409018286e-05
-9.69751348859253e-06
-2.12221808298876e-05
-1.85850312961002e-05
-1.89969317250303e-05
-1.8127706576062e-05
-3.34573515560359e-05
-6.83728147729171e-06
-2.77536283214639e-05
-6.10624944056572e-06
-1.29476300124613e-05
-2.16081667786975e-05
-1.38723466929238e-05
-1.37881030176649e-05
-3.97392475914983e-05
-1.47036508109416e-05
1.14350369952287e-05
-8.36896630250201e-06
-1.9395781743224e-05
-1.73734383654091e-05
-7.44989337991243e-06
-1.84204226337427e-06
-4.74043045892064e-06
-2.16279597610239e-05
4.35361813609091e-07
2.26728147458184e-06
9.38140105500867e-06
-2.09881193726825e-05
-5.0761532116793e-06
-3.69856835736156e-06
5.62400759020861e-06
-2.36719065407258e-05
-1.55622770003392e-05
-2.46652978909263e-05
1.25523459325192e-06
-1.48468766134343e-05
-1.42538422552718e-05
-2.89646725824005e-05
-1.96982541788374e-05
-1.51573385699618e-05
-2.6840284393371e-05
-1.16161057631881e-05
-3.75097199593796e-05
-2.5983850515396e-05
-5.2142437229257e-06
-2.16275171206027e-05
-9.83938215030277e-06
-9.03114313617887e-06
-2.58292379304532e-05
-2.36319333248407e-05
-2.91019768850403e-05
-4.26588331023392e-06
-2.06864107940864e-05
-2.04526334053908e-05
-5.93536223382736e-06
-2.7253896842329e-06
-2.65956458751166e-05
-2.6073033459998e-05
-1.8014258890741e-05
-1.70501481855682e-05
-3.08625145454491e-05
-2.17241239721901e-05
-1.71813539441346e-05
-2.56057763138717e-05
-2.47936507849442e-05
-1.40928062493133e-05
-3.80984967733963e-05
6.8280577217463e-06
-1.82320847742252e-05
-2.8292318294927e-05
-2.91131888640374e-05
-3.86587641402399e-05
-1.61666525695049e-05
-1.5884256707598e-06
-2.36580129587168e-05
-2.53609857435123e-05
-1.57585770170955e-05
-2.43796969900404e-05
-2.28585287631886e-05
-2.06927303282988e-05
-3.25483298260708e-05
-3.08503961671273e-05
-1.8474534482469e-06
-1.64689430684386e-05
-1.76390628995954e-05
1.43898461631602e-06
-6.52503373270616e-06
-2.79964462441882e-05
-1.72624053336431e-05
-7.20824124732147e-06
-1.57740293234203e-05
-2.81989828724835e-05
-1.8190233958022e-05
-1.32824933314728e-05
-4.63693603250467e-05
-2.39528326780904e-05
-2.17007956519031e-06
-2.38359597162848e-05
-1.30564463786937e-05
-1.86171350887139e-05
-2.68645207425763e-05
-1.24610010715641e-05
-1.7675430998697e-05
-4.80912617829549e-06
-1.48857271585128e-05
-1.95642308039082e-05
-1.47715438162608e-05
-8.91358027239518e-06
1.51369716062602e-07
-1.8576566076174e-05
-2.03202443765872e-05
-2.07690031346168e-05
1.40722820040509e-05
-4.24326455921665e-05
-1.12498293361969e-05
-1.12126796028948e-05
-1.60184308065135e-05
-2.17152643065668e-05
-7.82694827231746e-06
1.6640963041266e-07
-8.06626618040291e-06
-1.30869100953748e-05
-1.78395164044517e-05
-1.12120934066853e-05
-2.8213690039262e-05
-2.36587518647952e-05
-1.55515118879233e-05
-7.74117227923085e-06
-1.82626384185789e-05
-3.22345736358206e-05
-2.63895186509732e-05
-1.85676621261326e-05
-2.42720611694495e-05
-2.62835432508222e-05
-1.7756247609649e-05
-1.7825794859008e-05
-5.09991837199566e-06
-3.57824423202585e-05
-1.25662663275414e-05
-7.43913206090007e-06
-2.42419506612379e-05
-1.91366044926335e-05
6.79205928501914e-06
-1.97013425730041e-05
-1.80045054984846e-05
-2.43477568593851e-05
-2.61156714318569e-05
-1.69169512707506e-05
-1.99527382581178e-05
-2.56569022550849e-05
-1.25236031258688e-05
-1.31332770942577e-05
-8.34370154233454e-06
-1.38103860823764e-05
-2.60654496817356e-05
-1.25473738781505e-05
-1.10521862293955e-05
-2.78985976828885e-05
-2.84796850605562e-05
4.28980572036503e-06
-2.15224805238809e-05
-2.87766021322863e-05
-2.81062512775522e-05
-1.29999302460057e-05
-1.07455923997993e-05
-1.97765403388384e-05
-4.18668652633741e-05
-1.99739833654995e-05
-9.50105069664793e-06
-5.94543857630808e-06
-6.46445147430864e-06
-1.47769424029573e-05
-4.25854781338089e-06
-1.03890162333809e-05
-2.36195437327632e-05
-8.59455178333302e-06
-1.5528505789269e-05
-8.45075623936738e-06
-1.10328591016411e-05
-2.09284627536656e-05
-1.96983952931377e-05
-2.09488306237242e-05
-2.3058166139458e-05
-2.64218937684805e-05
-1.81127403107784e-05
-1.09037016364091e-05
-5.10071346636661e-06
-3.6849363162682e-06
-3.47385661253152e-06
-7.59630056586816e-06
-1.44323786332826e-05
8.49530183721953e-06
-8.8407579679314e-06
-6.63557422146185e-06
-4.10548286918553e-06
2.16448873335285e-06
-4.53087123564855e-06
-1.56390761162856e-05
-2.4858048050501e-05
-2.96964054862032e-05
-2.17607753911707e-05
7.08839954684942e-07
-3.24158758336047e-05
-5.80076532880125e-06
-1.72293527783293e-06
-3.93538799299774e-05
-1.92251357396011e-05
-1.23002002897303e-05
-1.63685456667194e-05
-3.55101680378668e-05
-1.80710097892837e-05
-1.97158519646555e-05
-2.68979756185537e-05
-3.58758452595873e-05
-7.75465636789856e-06
-2.39928267644528e-05
-1.41522989633401e-05
-8.84587766643123e-09
-3.0099986575664e-05
-7.46855286987805e-06
-3.06269640685039e-05
-1.8752149168788e-05
-7.99117100498983e-06
-2.58841910699079e-05
-2.22943175032543e-05
-2.39761159566704e-05
-4.11122538724525e-05
-2.00616963616278e-05
-1.61716433657556e-05
-2.54154245372275e-05
-2.02512417422013e-05
-2.38421508644605e-05
-1.39562596717062e-05
-2.45771585224172e-05
-1.91302089345976e-05
-7.32641314172745e-06
-3.23028285725008e-05
-1.86223398693668e-05
-6.10765120375087e-06
-1.65157009531795e-05
-1.55247681396828e-05
-1.00401184265707e-05
-4.07961439276311e-05
-1.6831070774998e-05
-4.23062167319908e-06
-9.19434897454764e-06
-2.00388032295848e-05
-3.21969130288583e-06
-1.01670552069805e-05
1.48125636443659e-06
-4.30361885898004e-05
-2.9844881991545e-05
-1.9194099263108e-05
-2.48884158172197e-05
-1.81481395006546e-05
-1.01110804109331e-05
2.79275796105971e-07
-2.55101719272923e-05
-2.6179300271267e-05
-4.5895491930133e-07
-1.28616521713539e-05
-1.04450913796079e-05
-3.03173440182453e-05
-4.14752523867224e-06
-2.07919412550649e-05
-1.03755518901153e-05
-1.91326348743279e-05
-1.39689578154913e-05
-9.00884087881814e-06
-1.54810465474728e-05
7.91468268201739e-06
-1.3973447979178e-05
-5.39278658911477e-06
-2.12970053083348e-05
-9.70286147844452e-06
-1.01289839433887e-05
2.59113336576072e-06
-1.37326744755706e-05
-1.63224843295851e-05
-3.16656570317961e-06
-1.81273802206395e-05
2.47476449919998e-07
-7.39619596592503e-07
-2.32122363247582e-05
-5.19643228033212e-06
-2.03161462178462e-05
-1.01369410146915e-05
-1.60257210145948e-05
-2.12272604300809e-05
-5.77998164993484e-06
-5.87765227052076e-07
-1.99469590683388e-05
-1.11910639229373e-05
-1.81938904257709e-05
-3.22862816817857e-05
-3.01885678453527e-06
-4.55875593150042e-05
-2.22346304225895e-05
-2.04980782251192e-05
-2.60763224160939e-05
-2.25922434198256e-05
-3.42820440109348e-05
-2.69952224197921e-05
-8.84786037821964e-06
-1.56983536470871e-05
-2.65576655923348e-05
-4.73795102093762e-05
-8.94969322012633e-06
-2.74591233381898e-05
-1.87912633947029e-05
-9.74116526757716e-06
-1.55554830471133e-05
-3.69380679931858e-05
-1.80399488082967e-05
-3.4528696713171e-05
-1.15528667346014e-05
-2.5983810837697e-05
-2.24615819573909e-05
-4.05051268449441e-05
-2.45265661059228e-05
-1.51971980048976e-05
-2.13333279293797e-05
-3.04531550082726e-05
-5.7979898289154e-06
-4.03310323417337e-05
-2.55897070733358e-05
-2.63404019478633e-05
-8.64581315362713e-06
-1.23887426712827e-05
-1.776965344659e-05
2.96316611301808e-07
-1.18106748432659e-05
-2.84463361917395e-05
-3.44915903943081e-06
-2.42069491625394e-05
-5.38028632123475e-06
-7.99388539373471e-06
-1.79450233963559e-05
-1.87832883335623e-05
-2.72108450145714e-05
5.62910309596895e-06
-1.18910660488517e-05
-1.62213727954408e-06
-1.16702466092835e-05
-1.76762341551013e-05
-1.40395363784568e-05
-2.07785348548811e-06
-1.75936394642794e-05
-2.08237162786021e-05
-2.3724757237606e-05
-2.39406251348385e-05
-1.67205015379325e-06
-6.79130015724258e-06
-1.01224360794722e-05
-1.39212940521573e-05
-1.95280126789175e-05
1.03467897155923e-05
-7.21623467105956e-06
-1.64537254850282e-05
-1.36577244059506e-05
-1.96512298349877e-05
-1.52884229343332e-05
-2.06240876870396e-05
-1.72752289158021e-05
-6.36270622063051e-06
-1.20277362814334e-05
-1.98202245623839e-05
-1.05347364496506e-05
-2.19441524331029e-05
-3.01752239735452e-05
-8.80054327504048e-06
-1.48264724429181e-05
-1.22620311954246e-06
-1.98177298029539e-05
-1.72088890138081e-05
-2.35735238244198e-05
-1.83263484309224e-05
9.41213347426718e-06
-3.3333184930709e-05
-1.47542525345229e-05
-1.24268265242041e-05
-4.37701088060057e-05
-3.28582285688204e-05
-1.66756422381664e-05
-2.7051090533494e-05
-9.30512666787917e-06
-1.93682367025074e-05
-2.99086329118486e-05
-4.85192421979732e-06
-2.51276542787269e-05
-1.06420209398015e-05
-2.04695704735307e-05
-1.2991441750992e-05
-2.58999961691089e-05
-1.23329091226372e-06
-2.93282305048283e-05
-1.74246074554307e-05
-1.89922181499264e-05
-2.65014569529648e-05
-9.59806252211361e-06
-2.50850468248157e-05
-1.81971676366545e-05
-2.55166719177397e-05
-1.70480057277787e-05
-1.02160711041205e-05
-3.65592639828092e-05
-2.11397366493851e-05
-1.04994751948379e-05
-2.92302902943232e-05
-3.41787172892488e-05
-4.36658180017404e-06
-1.72276929389032e-05
2.90584411455325e-06
-2.94787178414433e-05
-1.77799437787282e-05
-2.26512992502237e-05
-1.40486375132562e-05
-2.5393923709021e-05
-5.01497927432606e-06
-9.26559249665207e-06
-1.71837174485297e-05
-1.04904074345412e-06
-1.93933115829894e-05
-3.95224943850858e-06
-2.45418200821014e-05
-1.24475464738421e-05
2.53497671997999e-06
-3.26004306831891e-05
-1.52670296283619e-05
-2.50664524626411e-05
-1.39129616496927e-05
-1.19408464749174e-05
-1.29217999244763e-05
-3.85191303700248e-06
-3.33979286305697e-06
-7.62529631700823e-06
-1.27168759282571e-05
-2.06995557897804e-05
1.21171398858634e-05
-2.87173682431019e-05
-1.08297863119671e-05
2.76573937707934e-07
-4.74621949125843e-06
-8.40811484953609e-07
-2.20570853894252e-05
-2.26153434536e-05
-7.95971534483866e-06
-1.71001737160475e-05
-9.21385823302616e-06
-2.93408087750724e-05
-3.299966530822e-05
-3.97695663409352e-06
-2.33796019942601e-05
-1.26038746634987e-05
-2.57452217193419e-05
-5.02443216197603e-06
-1.0668728649505e-05
-3.42982747144749e-06
-1.85255058190986e-05
-2.74777093825475e-06
-2.69783224377435e-05
-2.11982028709892e-05
-1.84261458060016e-05
-3.90532376191235e-05
-1.95207537003648e-05
-1.1912882274661e-05
-1.04547939807476e-05
-5.43981085117667e-06
-2.48024958938712e-05
-6.78323016822287e-06
-8.46002369377865e-06
-2.41312288110893e-05
-1.83634639165224e-05
-1.75752833982648e-05
-8.54085130262347e-06
-2.21632618926445e-05
-8.54911342952896e-06
-2.00654929460461e-05
-1.44986883269803e-05
-2.67051060557436e-05
-1.91010917654461e-05
-1.36167140749565e-05
-3.07023110466652e-05
-1.77338180415674e-05
-2.06852906591904e-05
-3.30410592782799e-05
2.76366304313849e-07
-5.93136440670977e-06
-1.33597323618711e-05
-6.57130501869083e-06
-7.33846559707314e-06
-1.38445990930516e-05
-2.18483995108421e-06
-1.04209642818491e-05
-2.78915858464991e-05
-2.07564131741109e-05
-2.15003690970321e-05
-2.76520121334978e-05
-1.97569480561097e-05
-1.49529261794007e-05
-1.89050762933797e-05
9.7679940491785e-07
-1.61943400724421e-05
-3.21497288916056e-05
-6.90836996517985e-06
-1.09942430658217e-06
-1.72713573070788e-05
-2.14502797750596e-05
-1.8733435384729e-05
-5.81162384961466e-06
-6.18957567548185e-06
-6.98508245749049e-06
-1.17263483682807e-05
-2.18972794886121e-06
-1.74033728018205e-05
-1.27975111940799e-05
-7.9617089946066e-06
-1.49210410872366e-05
-1.65502150740044e-05
-7.2056920089945e-06
4.42521378123582e-07
5.11436762704956e-06
-1.64472943271012e-05
-1.56067290880431e-05
-8.4223682653486e-06
-3.29938356182636e-05
-3.01545227289656e-05
-1.07712731372651e-05
-2.95351628098376e-05
-6.44156977005322e-06
-2.1324112271185e-05
-7.48283094021822e-06
-2.17747373168492e-05
-1.52369143300064e-05
-1.40609097620727e-05
-3.35635005080056e-05
-2.82210796402741e-05
-1.19961907366809e-06
-1.39954527166126e-05
-4.1684616772365e-05
-1.1838070325695e-05
-1.9489083556542e-05
-3.46980261264965e-05
-1.69107032398933e-05
-1.26072729957546e-05
-1.13348676502827e-05
-1.18406201552536e-05
-8.14056529089742e-06
-3.47194604140204e-05
-2.50214709754795e-05
2.14034547264317e-06
-3.24511752749829e-05
-1.90884448286599e-05
-2.0437776766593e-05
-2.91251917897836e-05
-1.45278978238539e-05
-1.26482780366977e-05
-3.08291139051797e-05
-1.70227866503436e-05
-3.55415572206089e-05
-2.18671044564388e-05
-7.24888185522254e-06
-3.42726336604051e-05
-2.67433013750258e-05
-2.01940465324775e-05
-2.75941782599266e-05
-1.66829722620632e-05
-1.01468881258419e-05
-4.22046494879259e-05
-3.21718804322095e-05
-1.47718870759543e-05
-1.35353565378421e-05
-1.23234406321632e-05
-2.34744209480431e-05
-2.3168963100247e-05
1.41833484730138e-05
-1.47804661349149e-05
-7.58169947025234e-06
-8.80895783507411e-06
-2.13883760802431e-05
-2.45129177178823e-05
7.54400123291529e-06
-5.55584924109226e-06
-8.7152090766868e-06
-1.61730320369999e-05
-1.60945381560631e-05
3.3024426496038e-06
-2.13698841263053e-06
-2.3830432258269e-05
7.99050187868653e-06
-1.10928067612583e-05
-1.70055402591869e-05
-3.78077124400083e-05
2.09461080391772e-06
-3.10043121667025e-06
1.47635287573141e-05
-4.60131653793031e-06
-2.05279138451876e-05
-1.25538983020415e-05
-3.55588041646274e-06
-1.6502990618332e-06
-1.58396945931042e-05
-1.93407696640927e-05
-2.35733151938162e-05
-5.60443789430798e-06
-1.7232149019173e-05
-2.68424938587625e-05
-2.45935640175061e-05
3.04725688966779e-06
-2.37389499542917e-05
-1.46685812385792e-05
-1.54696048698845e-05
-3.16185351374213e-05
-3.04816125632995e-05
-3.94544496980791e-06
-1.56439146407331e-05
-9.5051921738699e-06
-7.44754793039203e-06
-2.26807855106743e-05
-2.59235204185493e-05
-1.07041568428341e-05
-1.4737641468219e-05
-8.88375109882232e-06
-3.55731943062029e-06
-4.00192084055359e-05
-3.20024402375971e-05
-2.12408013946572e-05
-9.24771168193958e-06
-1.94933991413301e-05
-9.43740264555571e-07
-1.15977591691123e-05
-2.32696829467151e-05
-2.47350432149799e-05
-2.3263234507244e-05
-8.08698322739076e-06
-1.2461915444512e-05
-2.54986753694738e-05
-2.31025190608603e-05
-1.20824410201625e-05
-1.24876245195102e-05
-2.82852714501903e-05
-3.47483855687596e-05
-8.27459723201899e-06
-1.98309020691428e-05
-2.60849843561426e-05
-2.01829353158167e-05
3.47281571436435e-06
-3.13951232808708e-06
-2.10992802063985e-05
-2.2056247078701e-05
-1.33014155136739e-05
-6.9988921094255e-06
-1.99415887355675e-05
-2.59938158076491e-05
-3.15119794650943e-05
-1.11256389354313e-06
-9.00592128146902e-06
-1.43123031509037e-05
-1.85262727598799e-05
-1.63112008893441e-05
-7.21777330395169e-06
-1.72817155768903e-05
-3.23512424684674e-05
-1.56796053684788e-05
-2.86384434759018e-05
1.43059579274709e-06
-7.21645442556095e-06
-8.25862248922849e-06
-1.55077845451228e-05
-2.14354699347498e-05
3.19300741347829e-06
-7.23149898467602e-07
-1.55642407271435e-05
-8.73974955017486e-06
-3.41437602713479e-05
-2.45506420025013e-05
-1.89250727674935e-05
-3.58886448597115e-06
-9.24259224847076e-07
-3.07767678825825e-05
-1.80276698007723e-05
-3.84280728389655e-05
-2.56066842893773e-05
-8.28641489177171e-06
-9.30188693800783e-06
-7.74020864235298e-06
-1.53407557238794e-05
-3.1353896252314e-05
-2.15373351752476e-05
-1.45974478387176e-05
-1.82497909814481e-05
-1.55379286775777e-05
-2.50956340247896e-05
-4.33297522734771e-06
-1.65580906693715e-05
-1.64230459388528e-05
-2.64728527928862e-05
-1.64301102778195e-05
-2.08152512458355e-05
-5.88776797779403e-06
-8.56549656690488e-06
-1.7608690665446e-05
-1.52239524365177e-05
-2.56835053211855e-05
-2.34598599990367e-05
-6.06748385572535e-07
3.14841408116803e-06
-2.43840206181583e-05
-1.26912165536007e-05
-1.97808237130891e-05
-3.29519004131474e-05
-1.49434695289331e-05
-1.79404569824452e-05
-3.1751537223323e-05
-1.45944451760252e-05
-3.05169563255873e-05
-1.84306207498932e-05
-1.27387339849861e-05
-2.1166813483362e-05
-1.23831131452612e-05
-1.67096297029073e-05
-2.44892896702339e-05
-8.23392106533996e-06
-3.54702831170407e-05
-1.13036118242209e-05
-1.69670878471395e-05
-2.60277921685611e-05
-1.33939142362998e-05
5.08388550535837e-06
-1.92206845801465e-05
-1.82999749019743e-05
-1.87373522680206e-05
-2.00737261567556e-06
-2.05031586249367e-05
-1.83315371172321e-05
-3.06935487568037e-05
-2.20729747906222e-05
-1.33462590067288e-05
1.69105558935014e-07
-2.53622250760221e-05
-1.01746590556507e-05
4.24723958444166e-06
-1.72333306751648e-05
-7.99545600602033e-06
-1.27778228353159e-05
-4.08546487661878e-05
-6.37243252813487e-06
2.47789358044778e-06
-9.16084773537782e-06
6.96367007599005e-06
-1.99451314798077e-05
-8.39426706024256e-06
-1.84265528713578e-05
-1.62723311506415e-05
-7.60689983181161e-06
-7.07763312570143e-06
-7.3074975375573e-06
1.33466509444455e-06
-1.56573248162679e-05
-1.57315677648091e-05
-5.12691182276215e-06
-2.27702310309206e-05
-2.52469152621305e-05
-1.72114966316661e-05
-2.456306320161e-05
-1.30382243068574e-05
-1.80122028832523e-05
-2.21971548492659e-05
-1.20415235345177e-05
-1.01879869807246e-05
-2.75266215360583e-05
-1.71626311548296e-05
-2.66748963019825e-05
-1.59308938764374e-05
-2.15509286551605e-05
-1.38870207056477e-05
-1.67877471850757e-05
-6.61230073822527e-06
-1.76058467833265e-05
-3.05994383422817e-05
-1.68827409680398e-05
-1.40107492956834e-05
-2.19692812902984e-05
-8.49044521539027e-06
-2.43801855103907e-05
-1.87011140984675e-05
-9.39295240865954e-06
-3.02794991629636e-05
-3.20941234168892e-05
-3.16880001487571e-05
-1.50259838975465e-05
-2.5583082834301e-05
-2.55814582449167e-05
1.40572796339928e-05
-9.48422966007576e-06
-2.57031874200926e-05
-4.78659192469075e-06
-1.04505653418303e-05
-3.32739706939261e-05
-9.59283594856607e-06
-2.42806833285824e-05
-1.84830030453932e-05
-1.86878887654029e-05
1.02352963594451e-06
-1.78037260303776e-05
-1.86256030788547e-05
-2.46125284153302e-05
-1.43979976841161e-05
-7.38397109257826e-06
-8.27519312902399e-06
-1.38850897948935e-05
-2.41626638580983e-05
-6.67326999112183e-06
-2.09374305452047e-05
-1.65780113224275e-05
-1.62321714241892e-05
-2.14747934362994e-05
-1.71276028677579e-05
-2.60717721141738e-05
-2.30136747320903e-05
-1.9894048806935e-05
-1.50220799174251e-05
-1.43635749807804e-05
-4.02227793933294e-06
