# Supplementary material for: Research on computational propagation and identification of mine microseismic signals based on deep learning
Source: PLoS One. 2025 Oct 22;20(10):e0334641. doi: 10.1371/journal.pone.0334641 (PMC12543183; doi:10.1371/journal.pone.0334641)
Supplement: S10 Data — (ZIP) [file pone.0334641.s010.zip › 000101100001524.xlsx_0.txt_24.txt.txt]

-4.27046826688729e-06
1.92378792182737e-05
-2.46912596111226e-05
-3.74782058214374e-05
-4.14155866703505e-06
-3.12105992368704e-05
-4.590238581937e-05
-5.37328665758923e-05
-2.25006762463247e-05
-1.32147805261226e-05
-3.73781463513678e-05
-1.9407111597742e-05
-3.38792555648307e-05
-1.03060763687095e-05
-5.2394748976652e-06
-2.4775298428261e-05
-1.25734462046242e-05
1.27196409417403e-05
-5.35303418861505e-06
-3.41292565054235e-05
-2.40157536289953e-05
-1.24768701248344e-05
-4.40917775227625e-06
-2.44542439577443e-05
1.38755525851381e-05
-2.60216291418443e-05
-3.31274791017379e-05
-1.25136098875977e-05
-1.06940392563608e-05
-2.60950094582907e-05
-2.49048541796155e-05
-4.00675483170949e-05
-1.54507678869262e-05
-2.32705396558225e-05
-4.06204598910021e-06
-1.82538659206147e-05
-2.36890198316794e-06
2.7566863609214e-06
-1.47254408756561e-05
-1.02595478551677e-05
-3.91196192712999e-07
-1.274281536671e-05
-1.38887670754102e-05
2.66802780182485e-06
-1.95017856584047e-05
-9.30694533863407e-06
-4.18483373134342e-05
8.30877898032064e-06
-4.43755959688147e-05
-2.4511031404235e-05
-2.21783769542794e-05
-5.76396445032143e-06
-9.51294134821254e-06
-4.28100742289122e-05
1.02798820773085e-06
-2.04609520353805e-05
5.92315305883518e-06
-3.9050405751658e-05
1.3312844028996e-05
-8.66286567805209e-06
6.19032374663199e-06
-2.48710874912831e-05
4.72533516329884e-06
-1.21186282633812e-05
-1.6348007043766e-05
-4.46395343465754e-05
-2.18685123074394e-05
-2.18051531780358e-05
-3.46510818295582e-05
-6.55570981426092e-05
-2.98746969668408e-05
-2.13476618974518e-05
-4.85185080499018e-05
-3.65099490642818e-05
-9.67254152989456e-06
-1.7729948807804e-05
-3.1133154763097e-05
-2.27932827096403e-05
-7.12983723980265e-06
-2.48215022100692e-05
3.9656267941863e-06
-1.78871130173698e-05
-6.3031443287292e-06
-1.37001752196075e-05
1.4611129037937e-05
-2.3746071573989e-05
-2.39251160478952e-05
-5.2228619505284e-05
-6.23808619942437e-06
-3.46643919281024e-05
-1.87042987268611e-05
-5.48069298427505e-05
-3.28863171412669e-05
-3.25204564104156e-05
-4.87298747445867e-05
-4.50023280280349e-05
-4.80271441784209e-05
6.15211076396602e-06
-4.8081956881717e-06
-1.19367582838436e-05
-2.20210609225201e-06
-1.48666609376213e-05
1.11605452350345e-05
-2.11258632234959e-05
1.78884415895851e-06
2.25377552348454e-06
1.48455177884584e-06
-7.52193922716657e-06
-2.41303795741509e-05
-5.47473124180762e-06
-2.2651222481819e-05
-3.43997912225306e-05
-3.36180842166913e-05
-1.58746042393346e-05
-4.01341849043066e-05
-2.73524768168337e-05
-3.8494982491736e-05
-2.41053789532037e-05
-1.08759059699902e-05
-3.57871317901602e-05
-1.64168404479535e-06
4.34041031549362e-06
1.68692838025826e-05
-1.25310030118212e-05
-9.70610678524463e-06
2.50131327272154e-05
3.10958610617986e-05
-1.03695787548902e-05
7.89284238495917e-06
-1.46910727785017e-05
-1.62053579651796e-05
-1.83566139588022e-05
-3.49269899053359e-05
-2.96361323687099e-05
-2.04160095025308e-05
-1.67767318403092e-05
-3.58114448490274e-06
-1.62744777110397e-05
-3.50923654745474e-05
1.65711111854731e-05
-2.86046561602588e-05
-1.61024258735168e-05
-9.77639511931794e-06
1.27093417049814e-06
1.52286949718371e-05
-1.20017811006764e-06
1.79333203128447e-05
-3.25705836929947e-06
-1.41543362145606e-05
-2.35209329616374e-05
-3.30068237051897e-05
-1.67455634887159e-05
-2.55163115695853e-05
-3.8478593547996e-05
-2.99726838945938e-05
-3.26141947710617e-05
-4.43062721003631e-05
-3.40988193610398e-05
-5.70939686866897e-05
-2.53350116496237e-05
-1.48153191304345e-05
-1.040889659843e-05
-1.26582287494424e-05
-9.53031078802675e-06
3.00147208594442e-05
6.01454888644569e-06
-1.45752309551039e-05
1.71581928568085e-06
2.25027221990915e-06
-1.4630371932582e-05
-2.40905733221524e-05
-3.93035935530739e-05
-4.27789200846455e-06
-3.1455251100085e-05
-4.52526226745378e-05
-4.67925150733145e-05
-3.04692186697487e-05
-3.09581830328771e-05
-2.02859017580611e-05
-7.80482955876375e-05
-3.33104640390903e-05
3.24749396889299e-06
4.56135750804865e-06
-3.95364793982104e-06
-2.3355718795444e-05
3.00086788619479e-05
1.08986362917407e-05
3.07258379534458e-06
-2.34237483755679e-05
1.38724881633839e-05
1.19509506808572e-05
-2.14331807688146e-05
-6.0302114285166e-06
-1.89807664572082e-06
-6.01634093997719e-05
-1.88367900188858e-05
-3.5074185658499e-05
-1.05094643463371e-05
-3.18602247847912e-05
-3.04218751942349e-05
-1.37038971548351e-06
-1.97608255812198e-05
-4.15598770830486e-05
-2.32685963343431e-05
-1.12421888244147e-05
-7.38728022169464e-06
-2.19241936149349e-05
1.66075135234191e-05
2.81946859126513e-05
8.98062602705896e-06
-2.61959822355511e-06
2.09247962198804e-05
1.75197215203414e-05
-3.37851065180799e-05
-2.67305180498169e-05
-3.06616515101154e-05
-2.22455630092835e-05
-1.83733113499392e-05
-6.43513271181191e-05
-4.00544689379989e-05
7.56555783551727e-06
-2.35052469436623e-05
-4.85546953927942e-05
-1.33923249366247e-05
6.15752239411424e-06
-1.24554420943227e-05
-1.45872459815736e-05
9.6310548983075e-06
2.26208981290915e-05
-2.18662001936345e-06
-3.06507086025143e-05
5.67887563224883e-06
-1.89714444687262e-05
1.39408493593323e-06
-6.71082950866806e-05
-2.97859139188179e-06
-2.66055239208018e-05
-8.78065715213809e-05
-4.50002008279832e-05
-2.48431844013622e-05
-2.0969198853664e-05
-5.75480421833809e-05
-2.47146891398704e-05
-1.3079928427851e-05
-2.55315782110495e-05
-3.91158541254042e-05
-6.08863105109768e-05
1.3960947429783e-05
6.48762784007675e-06
-4.48372888145633e-05
-4.01239697605817e-05
-3.21001127406376e-06
-7.02910067698321e-07
-2.86015908823644e-06
-6.22505839445346e-06
5.03820512933374e-06
-4.37135659393171e-06
-6.56041223243153e-05
-6.15093368368501e-05
-1.35737298784017e-05
-3.37565123723894e-05
-6.60583287964454e-05
-3.62508797382448e-05
4.96169570791842e-06
-4.93027044173747e-05
-4.85744702834035e-05
-1.50872097709291e-05
-9.24038889641571e-06
-4.95713575462975e-05
-1.77772091326306e-05
2.07906759694929e-05
8.53982912912305e-06
-2.49995059271012e-05
1.64101250656147e-05
2.47654120205787e-05
2.2109685064755e-05
-4.26966265254132e-05
-1.9636087716338e-05
-7.00332871939929e-06
-1.04035747703454e-05
-4.72412153956965e-05
-1.52041171316779e-05
-1.27998895662354e-05
-1.63271436714611e-05
-8.42180282333735e-05
-2.36988222998038e-05
9.58849180530718e-06
8.13171948980561e-06
-3.11090166068873e-05
-2.28470050137204e-05
1.16792565851261e-05
-3.50722776980753e-05
-2.25888036289698e-05
3.92811298909646e-06
2.64294434725489e-06
-6.20493709756595e-06
-1.98639675593308e-06
-1.82992891429286e-05
1.38999257363568e-06
-1.38272396785392e-05
6.79896270745982e-06
-2.7221493223659e-05
-5.94233378199083e-05
-4.03834053633143e-05
-3.04962272322048e-05
-1.92167078674889e-05
-1.3892156068663e-06
-6.23112221586697e-05
2.29281747798634e-06
1.43209529270001e-05
-1.86996452606528e-05
-4.59910211739192e-05
-1.53213248193165e-05
1.62940114761727e-05
5.86307506138554e-06
-1.70687483217187e-05
-3.73847724009495e-05
-2.11990678205289e-05
-2.2051131206764e-05
-4.45945514965495e-05
-2.68317912677079e-05
6.05566841649013e-06
-2.8168120673899e-05
-4.39003020936781e-05
-2.47926899192821e-05
-2.81698589816187e-05
-1.84280274720957e-05
-3.72280152795051e-05
-6.03759140821691e-06
-1.29534177579652e-05
-4.20940460829015e-05
-1.39237606556031e-05
1.21276085917401e-05
-1.98482024627463e-05
1.6464895054874e-06
-2.86811421613186e-05
-7.13610350534013e-06
-1.39449240509377e-07
-4.3500680480512e-05
-2.65386979520801e-05
-2.04918088419224e-05
-3.36577865104768e-05
-1.87589357660709e-05
-2.50151586032023e-05
-2.57526977559582e-05
-1.27503994788967e-05
-2.40856834186018e-05
-2.40909291596592e-05
3.04305092814961e-06
-2.44178988598426e-05
-2.01934299575758e-05
8.59198647405225e-06
4.8733298678954e-06
-4.58609119284861e-05
-1.16079546183494e-05
-1.9395924484881e-05
-2.07113531124592e-06
-2.16817329273599e-05
-2.8298167760921e-05
9.11224598388697e-07
-1.71891513417607e-05
-8.97599025685257e-06
-2.05463555273599e-06
9.46924365311489e-06
-5.10532270805758e-06
4.13760090187795e-06
-1.68558090516593e-05
-1.53121553452298e-05
-1.31960661547413e-06
-3.37323698627381e-05
-3.14975001240743e-05
-8.29384574451717e-06
-7.97789618505839e-06
-2.85624980987519e-06
-1.65250501721762e-05
1.37523974798153e-05
-2.10341981716264e-05
-3.49047515249796e-05
-1.04579046506037e-05
-3.61966778529865e-05
-2.37781196523819e-05
-4.07425536162268e-05
8.58795544933191e-06
-8.88313456201634e-06
-2.72915451190619e-05
3.51954045586287e-07
-8.33525406475299e-06
-3.68776612926318e-06
-1.41722381754081e-05
9.06052079793182e-06
-3.81791862696988e-06
-8.87407009966698e-06
-1.90130672432028e-05
2.28154447084409e-06
-7.37120099071349e-06
-1.86351026784412e-05
-9.41193101343519e-07
-2.12430958544806e-05
-1.77699622062594e-05
-2.78296955663622e-05
-2.98006650161361e-05
-5.69589716191657e-05
-2.5530617332151e-05
-2.13215004165682e-05
-4.58696543417241e-05
-4.14704600511138e-05
-3.87302589262197e-05
-1.18059885690273e-05
-3.35761039982482e-05
-2.70586744721796e-05
-1.78775409377292e-05
2.70007518187982e-05
-2.21407861316597e-05
-4.56092647439914e-05
-2.89117627926144e-05
-2.22601168282832e-05
-2.53496815304193e-05
-4.96989587807709e-05
-2.63087565097279e-05
1.16531004614069e-05
-2.10534147842486e-05
-3.47051350005667e-05
-1.61998159633174e-05
-3.13459784605014e-05
-2.6557444523925e-05
-2.89344689870556e-05
-2.11725029626497e-05
-2.41020942032474e-05
-2.41382900062962e-05
1.7761713673877e-06
2.98527401231113e-06
-1.21664283886906e-05
-1.72205272395778e-05
3.49858980704811e-07
-3.95707952851762e-06
-6.26311883963538e-06
-1.53692659168074e-05
-3.55504104730086e-05
1.20720545388536e-05
1.05657990716414e-06
-2.59702155937596e-05
-3.1330585738569e-05
-6.03776092898357e-06
-2.50927259054972e-05
-2.2158549429076e-05
-2.78523523375702e-05
-1.43143712515742e-05
-2.10728484131139e-05
-3.08172470831396e-06
-2.24610077814643e-06
2.64381319484769e-05
1.15186814251528e-05
-1.79443694015063e-05
-1.09071667727719e-05
-4.38863639676655e-06
1.12604606873841e-05
-2.12108320453833e-05
7.33698621410772e-06
-1.04815900397459e-05
-2.50381128561574e-05
-2.94489711875541e-05
1.63223996722057e-06
-1.89157197127857e-05
-2.13252810519557e-05
-2.46575279178356e-05
2.05584084457083e-05
4.76716711049909e-06
-7.32094768382589e-06
-1.64215257517186e-05
-1.25047292320747e-05
-2.45844634834239e-05
-9.72714381862137e-06
-6.6137874140157e-06
-1.81255830208914e-05
2.21225255701164e-06
-2.67538910041235e-05
-1.53267228915275e-05
-1.7606316711522e-05
-2.05697475902722e-05
-3.02088303765754e-05
-4.83332097426284e-05
-3.14210878001118e-05
-5.50549597698955e-06
-4.96796987468613e-05
-3.00581428279128e-05
-1.73655281128468e-05
-3.70320989209422e-05
-7.56439343957719e-05
-1.41003202887838e-05
-5.63568869747243e-06
-3.33026179489589e-05
-2.19013345174813e-05
8.59165955968565e-06
-7.49258653822376e-06
-1.8190802883289e-05
-4.05565473599526e-05
-5.48659029819534e-06
2.46534365545982e-05
-3.48862518710976e-06
-1.13516492296383e-05
-3.83677623233479e-06
-2.13611724341e-06
-6.35349830068425e-06
-2.82954946826317e-05
-1.68153939002914e-05
-1.57221466119707e-05
-4.86050348315486e-05
-3.22021087153866e-05
-1.61624827383914e-05
9.70450202364205e-06
-2.13695640707013e-05
-3.09609500221486e-05
-3.11476648076021e-05
-2.06699407397704e-05
-3.08654757026376e-05
-1.79651685617179e-05
-2.26926825072884e-05
-1.42170201232408e-05
-1.56111203814269e-05
-2.64432235364171e-05
1.98471995738553e-06
-3.63398623335787e-06
-3.09206761540449e-05
-2.34436641844282e-05
-1.15032528483702e-06
9.13875732744547e-06
-8.99243911428178e-06
-1.25711578735134e-05
-1.9177688219964e-05
-1.35567810497783e-06
1.29097184837222e-05
1.30037255719566e-06
-3.42827283309885e-07
-5.70135808778846e-06
-1.71595485607377e-05
-1.48637376027684e-05
-1.89916882765774e-05
-5.49361423786065e-07
-1.69802213602127e-05
1.79729050470372e-05
6.67976697976591e-06
-1.62208868802762e-06
-4.12997845912502e-05
-1.98803380603172e-05
1.21055989786155e-06
-1.78741339529619e-05
-3.72095594533495e-05
1.21776083395638e-05
-9.65398726670526e-06
-3.83362653636296e-05
-1.58513004704518e-05
-2.45780953457519e-05
1.75216676112891e-05
-5.62284687061728e-05
-1.96388805412326e-05
2.21360243918984e-06
-1.3994185572794e-05
-2.40616933498383e-05
-3.93286421696791e-05
-3.5889138797919e-06
-1.98519312347348e-05
-5.10531271223453e-05
-4.9307540392405e-05
-1.60429486586908e-05
4.9846286945241e-07
-5.38573884584213e-05
-5.36511260398098e-05
7.62916256469996e-06
-5.55805913741189e-06
-2.01360104405994e-05
-3.37280879235385e-05
4.5398399985803e-06
1.31458972238623e-05
-1.653737583401e-05
-7.90641437515841e-06
-1.29878663308227e-05
5.08140224136316e-06
1.75688549316649e-05
-5.97124437003316e-05
-1.80221122672052e-05
8.20488977063885e-06
-4.4071299751079e-05
-1.8631127536714e-05
-2.86525667908689e-05
-2.69564210630103e-05
-1.98295168496032e-06
-2.08254709840702e-05
-1.69037425529581e-06
-2.4969647755287e-05
-1.87197382791298e-05
-3.59575303095822e-06
-1.96706789852563e-05
-2.98465717362755e-05
-1.90420753551195e-05
-2.24385365148268e-05
-1.426508476323e-05
-1.98123143621283e-05
5.66641615092534e-06
-3.96979136985953e-05
1.34554086069951e-05
-1.72676218609937e-05
-2.22622233219572e-05
-8.16014496731328e-07
-2.66137027146478e-06
-6.36992518343085e-05
-1.29633945381571e-05
1.18504012473412e-05
-2.1840694785019e-05
-6.45952365894954e-05
-1.96489529077367e-05
1.84005826166071e-05
1.04521715640117e-05
-2.94001279291578e-05
-2.4883183152173e-05
1.33417670196198e-05
-1.59930276089086e-05
-1.02842149620052e-05
-3.53524259705199e-06
-1.99465284348722e-07
-6.15729358729216e-07
-2.26011909835629e-05
-7.46575657107592e-06
1.93078876672953e-05
-2.30095643826237e-05
-6.37115363105175e-07
-3.91770142752959e-05
-4.50986922504402e-05
-2.64454803362443e-05
4.68374644809027e-06
-1.55945564807641e-05
-3.31908405583894e-05
-3.14753017895234e-05
-7.72998715009025e-06
-1.42628121759548e-05
-1.60569191210797e-05
-3.74683168518016e-05
2.55011207934705e-06
1.03820744347334e-05
-1.97604172016802e-05
-4.95215989434157e-05
7.4199103481566e-06
5.87208653215893e-06
-5.66122060308377e-06
-2.75622953650167e-05
-9.15549264984377e-06
-3.57202212036393e-05
-4.66296956401201e-05
-4.7274952809555e-05
-9.67987841857863e-06
-9.7695228265053e-07
-3.33530051702681e-05
-3.42781304516032e-05
-2.73012648190514e-05
1.05749683256566e-05
-3.80590937218575e-05
-2.80125026408556e-05
-1.69480943105084e-05
-2.78450594416214e-05
-2.50144595959059e-05
-1.53279856885755e-05
3.05969176277239e-06
-1.484023070174e-05
1.58312882486426e-05
-6.83807374566161e-06
4.71389815616282e-07
-1.64260905188297e-06
-4.75074435000121e-05
-3.10533917084669e-05
-1.31210516196581e-05
-3.14747082223159e-05
-4.66645392373683e-05
-3.85056093007268e-06
-1.8283800982705e-05
-3.02885883049694e-05
-4.53292043377544e-05
-1.98212274213793e-05
-1.47399517159465e-05
-2.59833818790801e-05
-3.33548093083583e-05
1.55476628563548e-05
-6.61354442902553e-07
-2.15094338977941e-05
-2.38850226977433e-05
1.79716372660345e-05
-1.82044041751235e-05
-3.29705485770863e-05
-3.74739096165791e-06
1.91540241849145e-05
-9.08072170650012e-06
-2.25255753761587e-05
-1.47565037206427e-05
-4.88406560054362e-06
-1.74018377850297e-06
-3.14870002148597e-05
-1.91783666581764e-05
-1.17608870890903e-06
-4.97545284370671e-05
-3.06148629874858e-05
-1.48904339572384e-06
-5.72913682258125e-06
-4.01765653990446e-05
-2.50555080502191e-05
1.89329907344471e-05
-1.35980496920769e-05
-1.86624098462602e-05
-6.63971736889963e-06
-8.28757187502166e-06
-1.6570895070614e-05
-1.73703647075312e-05
-2.63598407420395e-05
-1.80817701390744e-05
-1.62686857304448e-05
-4.84724788297167e-05
-4.57823702373397e-05
-1.66280285395916e-05
-2.98174086928102e-05
-4.05541196390735e-05
2.2842644241618e-06
-2.76895286935793e-05
-5.16535694073869e-05
-7.30784970636726e-05
-6.7526934179514e-06
2.44270373185086e-05
-4.47623320219533e-05
-3.66813452962612e-05
2.63061378880554e-07
1.8923740875945e-05
-4.60257175480119e-05
-5.73383991330194e-05
-3.16972531721316e-05
-2.67791325755952e-05
-3.25959997487325e-05
-2.94192856724036e-05
-1.63645949014302e-05
-4.36628061031072e-06
-1.56085104259774e-05
-3.28085260939685e-05
-2.67557358504909e-05
-1.74323294050453e-05
-3.12515000115967e-05
-2.86188331955135e-05
-6.23220017859876e-05
-3.81379654447047e-05
-1.47798231492076e-05
-1.73786991093624e-06
-2.06760217274788e-05
-3.47709595524018e-05
1.46272688169246e-05
-2.28934285359992e-05
-2.55674940232926e-05
5.13523049092795e-06
1.36152263340908e-06
-1.48461598348113e-05
-2.3767303455675e-05
-2.03271781143803e-05
-5.41413498089802e-07
-7.40851090646619e-06
-4.73998375285154e-06
-2.56574708232055e-05
-3.72587268685385e-05
-2.40148300032042e-05
1.98307449926667e-05
-3.8654590327766e-05
-2.90162903799542e-05
-4.05337795819667e-05
-3.01423329334188e-05
-1.55122966551072e-05
-4.85879685484089e-05
-8.48716527689558e-06
1.16809326737577e-05
-8.32793747934503e-06
-1.63525402108318e-05
1.54183067317755e-05
3.22534391634193e-05
3.46062856646437e-06
-1.81483888391041e-05
8.28280069019098e-07
3.07462883145423e-06
4.98572583464338e-06
-1.93270904057571e-05
-5.87808439020348e-06
-1.79091958686036e-06
-4.12927406834514e-06
-2.21820359835635e-05
-3.46794036903726e-05
3.49664266959346e-06
-5.30898865986995e-07
-3.9682270553892e-05
-3.2441578404551e-05
-3.55054896064995e-06
-1.7486889051717e-05
-4.37167454121163e-05
-2.43254487907973e-05
5.26707332037279e-06
-4.07146045950234e-06
-1.48624406649519e-05
5.86544932652393e-06
-3.65615000195404e-06
-3.04160342969173e-05
-1.51580890303605e-05
-1.48814067607711e-05
-4.82287591532886e-06
-5.56359980522568e-05
-1.33263137024543e-05
-2.55915330775555e-05
-3.2349425854091e-05
-2.28032086938204e-05
-1.48482885618913e-05
-1.6785327077241e-05
-2.15536820038722e-05
-3.03997583439583e-05
-2.38512183655135e-05
-2.43412494877764e-05
-1.45055481093014e-05
-3.05874412894578e-05
-1.10950545785986e-05
-3.31552814385157e-05
-7.63675056264254e-06
-3.09801625135416e-05
-2.28753600843956e-05
1.56797162017165e-05
-1.15207990234566e-05
-2.11369997139006e-05
-1.43592461696038e-05
2.29492912397266e-05
2.84859240422059e-06
-4.51425120445716e-05
8.05286509394719e-06
-2.40630880058385e-06
7.43153518803148e-07
-4.74991561796928e-05
-3.07368116635781e-05
-6.93223462876355e-06
-4.58765397201909e-05
-5.52089909010797e-05
3.37098217449899e-07
3.29746520852698e-06
-2.88546172666126e-05
-2.90717444546837e-05
-2.22281139956566e-05
9.05853095100741e-06
-1.75368902115885e-05
-4.41577397602965e-05
2.765497557626e-06
-6.23201667414026e-06
-1.17285383248973e-05
-1.5278743181816e-05
1.41083836058634e-05
-1.0434477923926e-05
-3.46856503321897e-05
-4.45950255436806e-05
-2.61455774308248e-06
-2.81370071947153e-06
-2.52810296211264e-05
-3.92815540383798e-05
3.91188028978227e-05
-3.88929059922572e-06
-5.99818025900105e-05
-1.07145273377346e-05
5.39924265068691e-05
-2.28436304204719e-06
-5.27930510740857e-05
-1.58230734626895e-05
4.74945548216076e-05
4.76395448873587e-06
-5.96548803974881e-05
-3.62852853415795e-06
1.15688432666554e-05
-3.01615745281193e-05
-5.2010156216688e-05
-7.23804453235939e-06
-6.40958402819458e-06
-3.90736254416746e-05
-7.35754153867301e-05
1.48292424376665e-06
8.49636021058062e-06
-5.75936936441804e-05
-3.98040001633716e-05
-4.83821269267042e-06
1.5755098461244e-05
-2.29600023790167e-05
-3.59387249640122e-05
2.1260455219783e-05
-6.63043457991875e-06
-3.34982687109949e-05
-3.37889608685456e-05
1.42707381233273e-05
-8.94594230643375e-06
-6.90706954599955e-05
-3.3846101198974e-05
9.14158217396599e-06
-2.46671576514157e-05
-4.79900422231275e-05
-2.73906617759099e-05
-1.51536231048031e-05
-4.43339656233042e-05
-5.29729798892029e-05
-5.35507911610356e-05
-1.12004489576856e-05
-1.99541370435149e-05
-9.84149244333445e-06
5.81333125860838e-06
1.47426648706477e-05
-2.12669761781517e-05
-3.35072380675211e-05
1.90978140000746e-05
-1.01196787160449e-05
-1.41349355961883e-05
-2.03819064680323e-05
-7.79247349994929e-06
2.87602042418979e-05
-4.85914027736177e-05
-1.64768004994237e-05
1.57852819481455e-05
-1.32599540349698e-05
-5.76881462790635e-05
-3.36780005945807e-07
-1.0181377678131e-05
-2.71396603870967e-05
-3.83603479484789e-05
-2.77608270354305e-05
-7.58640278801623e-06
-2.56490443154549e-05
-3.00350921563445e-05
1.30337092677867e-06
7.08818852555996e-06
-3.35830934185659e-05
-1.61938831256917e-05
-3.0385219232958e-05
-1.57338102716891e-06
-5.92387008312552e-06
-6.20700729898759e-05
2.02709784194976e-05
-8.62173258108843e-06
-3.8822332133419e-05
-2.06377467939183e-05
2.19353464326151e-06
-2.38272156226969e-06
-1.12519209118761e-05
-2.85521118439917e-05
5.33841140144517e-06
-2.68878232825934e-05
-2.22143345531683e-05
-1.45603566522483e-05
2.39530059836581e-05
-1.57877693468821e-05
-5.14733228937912e-05
-1.81781881213011e-05
-4.16382115175348e-06
-3.83146418589369e-06
-6.82565076067184e-05
-3.07304827707841e-06
2.88154275933085e-06
1.17236623335757e-05
-3.48201545326512e-05
-3.0811338306001e-05
-1.76453847853241e-05
-8.996246884506e-06
-1.76568634981252e-05
-6.27316919336821e-06
-1.33341157406083e-05
-4.67551739461038e-05
-2.0947829164357e-05
-1.33915642420114e-05
-1.47858408638077e-05
-1.90301187895968e-05
-5.77660503553876e-05
-9.67517868260704e-06
-3.8846670591857e-05
-1.47623750113863e-05
-2.54068068397859e-06
-2.44331160595693e-05
-1.39980669817317e-06
-3.48905133054881e-05
3.76083752010323e-06
6.50571258345706e-07
-2.30663691304225e-05
-3.49269049494361e-05
-2.86939194886303e-05
-8.34917195996301e-06
-1.19715745718502e-05
-2.37722986256617e-05
-3.20913364718264e-05
2.90391456224886e-06
-3.46650438870516e-05
-3.33961259439838e-05
-1.30802154395368e-05
-1.3113695626304e-06
-3.02053561250745e-05
-1.97833315833115e-05
-2.04563236054561e-05
-5.67012756136281e-06
-1.66358044498378e-05
-4.18950334378413e-05
-2.87513620947489e-05
-1.83944121572251e-06
-1.1442384696888e-05
-2.41272591036437e-05
-1.4052300002385e-05
1.63676010006912e-05
-2.13092205076796e-05
-1.57019727115868e-05
-4.74577762992754e-05
3.36732555937816e-06
-2.58488247616531e-06
-9.67571469279182e-06
6.53785149178181e-06
-6.4062795705695e-06
-7.41202974812076e-08
4.57771954246052e-06
-1.53760942851434e-05
-1.87455263013838e-05
8.19356211828485e-06
-2.49407202825377e-05
-1.40268638990777e-05
-2.94707691575609e-05
1.15690675911979e-05
-1.67998806491877e-05
-2.84489513928223e-05
-2.49747355312125e-05
2.21478590723792e-05
1.13002505690142e-06
-1.94688206698569e-05
-1.534926003266e-05
-1.86425541598884e-05
-4.37941096028257e-05
-3.82875386304536e-05
1.555633355176e-06
-1.20533720363245e-05
1.06996736963628e-05
-9.83050381755087e-07
-1.03592688708269e-05
-2.78594518144428e-05
-6.7499854112814e-06
-3.93920768291485e-06
-1.08974443777665e-05
-3.09357610159234e-05
-4.19267879557677e-06
4.99666130681484e-06
-1.51684972435396e-05
-2.57737513254112e-05
-2.04412374297526e-05
5.25983500186047e-07
-1.83505761132304e-05
-2.06231013408804e-05
-3.89519184750112e-07
1.482982289764e-05
-1.77538073642818e-05
-4.38928252281441e-05
-1.28199060249991e-05
-4.87203881660183e-06
-2.1725154633485e-05
-4.06450487292419e-05
-3.33067947198537e-05
-4.96594752987527e-06
8.04841066697363e-06
-5.66691585141647e-05
-1.12746273540491e-05
-4.99713043688468e-06
-9.09880111048909e-06
-3.81029520678598e-06
-4.93403956963397e-05
1.26404366661004e-05
-1.78828468690082e-06
-4.34969788913053e-05
7.58688332235259e-06
-1.28951150146964e-05
-1.81529389316285e-05
-1.49954950072395e-05
2.03769233315027e-05
-2.35840499017348e-05
-7.3280281106226e-06
-4.1587547047148e-05
-9.77612906059544e-06
-2.33442433665431e-05
-1.87050358674598e-05
-2.45685611152372e-05
-1.05850301655998e-06
-1.44090470028913e-05
-3.52912692722659e-05
-3.51338767951938e-05
3.70791820392265e-07
-1.87429890550316e-05
-4.76304311813216e-05
-2.7641695131912e-05
-2.34086559513627e-05
3.81501899490077e-06
-2.95362116327849e-05
-4.9921441862545e-06
2.68737683252562e-05
-3.63071855196222e-05
-1.55700350199875e-05
3.21492133731818e-05
6.96022630732406e-06
-3.21914392523196e-05
1.32110641739203e-06
2.08659705926019e-05
1.18411996602128e-05
-3.92692841518781e-05
-1.75251874996411e-05
1.03129391709478e-05
-7.89307362116927e-06
-1.09884561330401e-05
-3.12797620213817e-05
-2.52771488933535e-05
-2.36153977549223e-05
-7.36457423311273e-05
-3.28650839938353e-05
-1.71556085858751e-05
-5.46633340168341e-06
-2.5950917090529e-05
-2.17577693954451e-05
2.69755543290572e-05
6.00714692539221e-06
-2.93475188930349e-05
2.5710539144847e-05
-4.41908917284315e-06
-2.50656183827238e-05
-3.00206740462431e-05
-9.06163124502308e-06
5.72262700935642e-06
-4.82024669823808e-05
-3.9063833122522e-05
-1.27391511786057e-06
-2.35471749859193e-05
-6.12703968956014e-05
-1.71451752471046e-05
1.69479440123477e-06
-2.06006443814096e-05
-6.12014986690418e-05
-2.39615735658321e-05
-1.30088004782572e-06
-2.15101899539616e-05
-4.55885262594955e-05
-2.40064687910489e-05
1.48885358627315e-05
-2.16693800010336e-05
-5.07018180548382e-05
-1.44928272456476e-05
1.35278106814521e-06
-2.01444153752602e-05
-9.76478976717062e-06
-2.57470700885941e-06
-1.2621012373297e-05
-2.82834667742635e-05
-6.16122588689347e-05
-2.94061212828877e-05
-1.75706729942327e-05
-4.13140037621033e-05
-5.76909701996595e-05
-1.77519134307214e-05
1.38045982600138e-05
-2.97180040703399e-05
-4.55042482140169e-05
-7.12612527964794e-06
-1.0884189789198e-05
-1.64323210139226e-05
-3.9675106353143e-05
1.64555114967876e-05
7.39582124177967e-06
-3.78994894054409e-05
-3.18273027108892e-05
3.41954464668099e-05
-1.37650089080294e-05
-5.30545962857929e-05
-2.41662864364711e-05
2.41813309291673e-05
-4.44852798552663e-05
-2.89424453321519e-05
3.31593709931052e-08
7.24684397258334e-06
-1.32511908795386e-05
-3.15316019956473e-05
-7.29406387943077e-06
2.54159835450584e-05
-7.32572824265343e-06
-2.33519105225039e-05
4.48212766949456e-05
1.955961837183e-05
-2.43517303212053e-06
-2.62012110537136e-05
3.11955217459768e-05
-8.13192253442276e-08
-1.89127283399056e-05
-3.81375666039237e-05
2.17601478409742e-07
-1.23182535420102e-05
-3.79304259286786e-05
-5.68893870006071e-05
-1.71957707031222e-05
-1.11534758411751e-05
-3.40425162598161e-05
-4.69618626442156e-05
-1.41442018052291e-05
-3.16769745899224e-06
-1.13396324534104e-05
-4.76015178472778e-05
4.26084005085645e-05
1.69637108813598e-05
-2.83638942626671e-05
-1.81441000468642e-05
7.15454482130447e-06
-1.05341407491709e-05
-1.31980047132963e-05
3.6984013396415e-07
-4.22159675843398e-06
-5.02877022657344e-05
-4.78082047011357e-05
-2.01502307935457e-05
-3.4077998355239e-05
-3.73307236710829e-05
-4.62293184384098e-05
-2.94522279338147e-05
-3.26834724495295e-05
-6.85697219972764e-05
-3.07668158102145e-05
9.09222806958638e-06
-7.73217692430526e-06
-2.05608332661722e-05
-4.5553251491049e-05
-7.73869078507283e-06
1.02671541216489e-05
-1.2067576785862e-05
-1.13313088642582e-05
1.82711917523568e-05
4.03817681632303e-05
-2.41546760022279e-05
-3.63819861734724e-05
1.08889641306187e-05
-1.32311952623469e-05
-2.50746240880578e-05
-4.02335692498488e-05
-5.14855690246099e-05
-2.89031780432556e-05
-4.03277809062119e-05
-3.22567100930086e-05
-2.88381895936688e-05
-1.37853234953758e-05
-1.16798053299339e-05
1.99941530272865e-06
1.24660658561885e-05
1.739931928594e-06
-7.87851205875084e-06
7.79682855578076e-06
-5.84243654440681e-06
-1.28281357134654e-05
1.63951773609642e-05
-5.13396824281888e-06
-1.245017649221e-05
-3.46827747324642e-05
-2.38440195329448e-05
-4.02758077263171e-06
-2.36979021180791e-05
-2.73270782614184e-05
-4.8265987819543e-05
-2.23876544908673e-05
-4.00169674189392e-05
-3.78540429823582e-05
-1.79344357670224e-05
2.37919843784375e-05
-4.00174259705396e-06
-3.42090961461703e-05
9.3282287071132e-06
5.50409199761496e-06
-4.49325712753225e-06
-2.82752304612068e-06
3.45639284069804e-06
1.43259871294308e-06
5.79056616687289e-07
-1.57793191743811e-05
-2.26370962393196e-06
1.45303060481992e-05
-1.43416452252139e-05
-5.63277090810754e-05
-4.95209661951899e-05
4.42468039608056e-06
-3.27083755111452e-05
-5.93005466509465e-05
-5.82694475326292e-05
3.61585335237336e-06
-1.93469016742507e-05
-5.24760394946345e-05
-3.24561634015854e-05
-2.27687682070894e-05
-2.55735691705823e-05
-3.86775315534642e-05
-2.52768437881248e-05
1.12123903557221e-05
-2.64232090869195e-05
-1.94849048647779e-05
-2.38198180467958e-06
-7.90758761509529e-06
4.84828588745028e-06
-3.43126274362981e-05
-1.82514630437506e-05
-1.83612954662854e-05
-4.22505373697359e-05
-4.1343380860056e-05
-4.00485791430457e-05
-1.50649565460083e-05
-7.09091216587769e-06
-3.31202653232444e-05
-1.92534328677819e-05
6.41200966721945e-06
-3.31886017157745e-05
-1.70475795623578e-05
8.70990905324916e-07
1.5118539820422e-06
-1.6675348438917e-05
3.60721258735788e-06
2.41638142605847e-05
9.54469670894893e-07
-1.880315287011e-05
-3.3250018163529e-05
6.23245295527913e-06
-1.77133455557044e-05
-2.6970178177079e-05
-1.65670117205951e-05
-2.70714502865054e-06
-4.5219979581377e-05
-5.22277714182077e-05
-2.22878056195552e-05
3.28541486078341e-06
-2.92683505338253e-05
-1.27627833668144e-05
1.33575568946206e-05
1.25040675402591e-05
-2.03944494415433e-05
-3.89441978324818e-05
-1.4569396400444e-06
2.48992310931776e-05
-2.06869459240478e-05
-9.59212875419771e-06
8.36469464549649e-06
8.44806610586804e-06
-1.46452638795964e-05
-2.30662432224607e-05
-2.48919551738823e-06
5.30767005766721e-06
-2.15062544033061e-05
-1.14402319640212e-05
-6.45847621955606e-05
-2.40967273789251e-05
-2.08785338298874e-05
1.5763844628372e-07
-2.95627497342707e-05
-1.09415928042539e-06
-1.55771782422456e-05
2.29549899239803e-05
-6.40455199213826e-06
-2.65328644807874e-05
3.08490390737684e-06
1.55951462977115e-05
4.53581148430858e-06
-5.5655740070444e-05
7.46201468828445e-06
3.55861699128502e-05
-3.23366155442963e-05
-4.10513589837019e-05
-7.85003848502672e-06
-1.28681002627558e-05
-4.75250200303037e-05
-5.17902927858575e-05
-9.20343655368693e-07
-2.59405149561307e-05
-3.31420736221443e-05
-3.82653569863965e-05
-1.05173650084297e-05
2.11629983461871e-06
-2.33100395791929e-05
-2.09927263112432e-05
3.06141325130936e-05
1.34680040274172e-05
-2.43407324475774e-06
-1.01861194205194e-05
-6.94142594536449e-06
-8.32685744401214e-06
-5.07512288335526e-05
-4.11241069508276e-06
2.97657092941494e-06
-5.51834667751853e-05
-4.28502518737624e-05
-2.37702992467956e-05
-3.26715678367091e-05
-4.36856868942496e-05
-2.79173276637258e-05
-1.32618455079027e-05
-3.59878939675013e-05
-4.02236607991308e-05
-1.37772934300778e-05
-2.66918307110415e-06
-1.88779487186275e-05
-4.3237170473825e-05
1.04021571571503e-05
-7.36370665685564e-06
-4.1784714089408e-05
-4.02060732927797e-05
-1.48781746113276e-05
1.42461784214556e-05
-1.307189165125e-05
-1.49389504592121e-05
-1.31098646905191e-05
-3.31956814503581e-06
1.0215034552265e-06
-4.6080221187936e-05
-1.5398368117784e-05
4.09158629987978e-05
-2.87879829503861e-05
-3.34286115619387e-05
-8.48276146528317e-06
-2.76955937526606e-05
-4.27806131119093e-05
-4.56033108293164e-05
1.19836100442378e-05
-9.30892069799242e-06
-1.92036720928773e-05
-2.3476323689494e-05
-1.01454620238829e-05
-1.41429527863147e-05
-1.28277191487922e-05
-2.58903722991567e-05
-6.05684696277261e-07
-2.60906585332406e-05
-2.44923826178839e-05
-2.23452931473902e-05
-1.52751692826604e-05
8.47093198554805e-06
9.03885742642898e-06
-1.2340528764702e-05
1.02753472241595e-05
2.528544011321e-06
4.01777426208301e-06
-5.11886123167124e-06
-9.39797326847589e-06
-1.81635437302435e-05
-4.03863329902143e-05
-4.63741793402885e-05
-1.66129125472583e-05
-2.34080362537306e-05
-2.4727927159269e-05
6.53559790374644e-07
-6.11457785677389e-06
-3.55318883234181e-05
-5.61807639832328e-05
-1.49385785935472e-05
-5.01201655392563e-06
-3.58394699346102e-05
-4.22376489010441e-05
-8.55583460633798e-06
2.38650731274225e-05
2.93452539993432e-06
-2.51309647066876e-05
-1.82038352351001e-05
-4.16151848966762e-06
-1.78885329338909e-05
-6.83681350479613e-06
-8.20781537792506e-06
7.23852702084426e-06
-4.59437852139032e-05
-3.49247793448001e-05
-1.58664911149981e-05
-2.55995988013147e-05
-1.8066821818032e-05
-3.62398384529278e-05
-3.05691509465808e-05
-4.06754912920708e-05
-2.56559491477223e-05
-1.95785043469319e-05
-2.0058246878432e-05
-2.84498912374248e-05
-4.2026357650596e-05
-1.85132106271756e-09
-3.11144246699011e-05
-3.6884836211166e-05
5.39437951775965e-06
2.52242630173768e-06
-1.90133284472135e-05
-8.71807446731597e-06
3.15445507917213e-06
1.37201324641771e-05
-2.16679824121531e-05
-3.13976744361635e-05
-4.46593430220034e-05
-1.30864130560913e-05
-2.22527613553108e-06
-3.0846407815134e-05
-3.86550008985479e-05
8.19686362441338e-06
-2.73516583352185e-05
-1.69080131528639e-05
-2.20579158143421e-05
5.13531700188086e-06
-1.72288543004917e-05
-2.43750901601659e-05
-1.83247915335746e-05
-1.22397026982447e-05
-1.93406274454505e-05
-7.60223572918783e-06
-3.42096793846743e-05
-1.49063623387196e-05
4.05590492743104e-06
-1.95467781825385e-06
2.52408214699962e-06
-1.20236779332492e-05
-2.03138578138038e-05
-1.62253024372158e-05
-2.16630051325823e-06
-9.56074929845464e-06
-3.9731328452547e-05
-5.31220421899741e-05
-2.85915774559073e-05
6.35784749933277e-06
-1.65083954778593e-05
-1.65510101704904e-05
-2.02159768361164e-05
1.64327087294838e-05
-1.714167814106e-05
-1.82756810332353e-05
-1.77336772899791e-05
-2.04795233910758e-06
7.59259947216859e-06
-3.42436874662964e-05
-1.16546240869519e-05
-9.49923590533392e-06
-4.67062689816854e-05
-3.08933141101917e-05
-1.27060848022404e-05
-1.17383592412513e-05
-3.79100985814005e-05
-1.85059198912369e-05
-2.28227000037945e-05
-2.67374098572108e-05
-3.48877107573482e-05
-2.60744975488324e-05
-6.37706763452246e-06
-2.6054236284973e-05
-1.77653382800039e-05
-3.24016722238903e-05
-1.9233282548869e-05
-1.15175585133396e-05
-6.73131784433194e-06
4.62691484502345e-06
1.2946387196987e-05
1.59893877646048e-05
-4.14026979373764e-06
-2.70313315039872e-05
9.60485729684328e-07
1.35141146482447e-05
-1.50880997005754e-05
-2.53251205606716e-05
-2.36520098216585e-05
-5.73467920311156e-06
-3.29807730693864e-05
-2.48387792736551e-05
-3.6786471025558e-05
-1.8864260464444e-05
-3.59506200861726e-05
-2.90246437974771e-05
-3.1825234156517e-05
-4.26662920009945e-06
-1.13445850156805e-05
4.4481496404901e-06
-1.17415910070578e-06
-1.84400217267849e-06
3.94108179624583e-06
7.37867648136591e-07
-6.3683533927476e-06
1.38495105234796e-05
-3.68963043271485e-06
-3.01769107364637e-05
3.11025203059577e-06
-3.9504557173437e-05
-2.01014061003728e-05
-9.39486786705818e-06
-3.32047142709014e-05
-2.14920524995082e-05
-3.20898726340377e-05
8.95380637636118e-06
-1.71984739944636e-05
-3.39913219708132e-05
-2.61741417473295e-05
-2.88375962548009e-06
-1.67272181187839e-05
-3.8658426377306e-05
-1.99415082071137e-05
5.97406975061933e-06
-7.59979814302314e-06
-1.38933334768519e-05
-2.43717986737293e-06
2.59145363982269e-06
6.24012082219502e-06
-1.65256756205526e-05
-5.82818603969392e-06
-1.81569356325258e-05
-6.17061027477424e-06
-3.66758780365675e-05
-9.0932476463008e-06
-1.80803063139496e-05
-4.16236715324148e-05
-3.07248835020506e-05
-5.56090775778183e-05
-2.54543661091117e-05
-3.71700332002682e-05
-2.8950531196979e-05
-2.02561402668823e-05
-4.82973332013594e-05
-2.51982033465285e-05
-2.37908715447105e-06
-3.45104076530559e-05
-5.89065345397714e-06
-7.1068057389541e-06
-1.31757582602171e-05
1.09120599045869e-05
-1.81283660186755e-05
-1.86223888032907e-05
-2.17643664727662e-05
-3.713487112808e-05
-3.57127524366944e-05
-4.16973353255306e-05
-6.6163462684368e-06
-1.6051111443213e-05
-2.89150463263454e-05
-3.99111632738337e-05
-2.66196664030836e-05
1.52000743786679e-05
-5.10177044763726e-05
-3.93231409293481e-05
-1.11048206357257e-05
-2.09834051699494e-05
-2.50624163599231e-06
1.35481811943143e-05
-2.59845755050587e-05
3.26359287621147e-06
1.16201063284718e-05
2.80800932271339e-06
-1.94375662499256e-05
-4.71764565841497e-05
-6.24008832583353e-06
-6.62511965099981e-06
-4.65608663778245e-05
-1.22956315964547e-05
5.41799489374118e-07
-1.31816890691859e-05
-2.99232112347409e-05
-3.99207109069951e-05
4.99562654089168e-06
-6.38618217376213e-05
-1.83188889326318e-05
-1.11564807099065e-05
3.58045467419915e-05
1.27124090720908e-06
-3.94141667572992e-06
-1.37415091830679e-05
3.69978101271393e-05
-5.20186369904821e-05
-1.27790954668487e-05
1.17721656228655e-05
-5.07255469384642e-06
-2.50090381819546e-05
-2.81907818390695e-05
3.45927443133224e-06
2.46174644679052e-05
-2.09670279220766e-05
-2.79764439075377e-05
1.06152988699344e-05
-3.06439410249319e-06
-2.84625861961096e-05
-1.34760278004141e-05
-2.4007233395262e-05
-6.56139538322816e-06
-5.6419759591485e-05
-2.96341946214476e-05
9.64979223572121e-06
-1.64128926754187e-05
-2.69295105958544e-05
-1.05534783633518e-06
4.31909500853879e-06
-2.21498023123856e-06
-1.46726042271911e-05
-3.95488341928685e-05
2.25053314547474e-05
-2.39145796348752e-05
-3.01646687443251e-05
8.44597463145174e-06
-3.99443684736723e-05
-6.20726704548987e-05
-5.69153563536114e-05
-1.1221420528646e-05
-2.75107830578565e-05
-4.44930152276532e-05
-5.04388424021002e-06
-5.12762842755098e-06
6.06766044907331e-08
-4.67983224638568e-05
-5.43961950375558e-05
-1.86404021132932e-05
-5.56099413037756e-06
-2.35525640882935e-05
1.18845008408754e-05
-1.45011686769793e-06
7.93818977101887e-06
-1.09558624441755e-05
-8.29764421669078e-06
2.30862796569723e-06
-1.96036622971958e-05
-5.91556418813256e-05
-4.6435643111789e-05
-1.22148416259962e-05
-2.22945988633747e-05
-1.3031287887158e-05
2.35357643735439e-06
1.68312625367422e-05
-1.98941088474744e-05
-1.00856314873459e-06
-1.81899371208264e-05
1.17660975507062e-05
-1.71540717881238e-05
-2.87514073510428e-05
-5.67889848762765e-06
1.84685556287178e-05
4.74920793336977e-06
-3.39656648433637e-05
7.79964309786909e-06
-1.58629781261522e-05
-3.29231729884923e-05
-2.72238474978772e-05
-3.55025335237075e-05
-2.97050912480378e-05
-2.77471693359924e-05
-4.01905663214591e-05
-1.7051471477675e-05
-3.20476569790399e-05
-1.23236379257523e-05
2.38107743073654e-06
2.87015933042759e-05
-3.47096971869014e-08
1.06782077186641e-05
3.51865980249488e-06
3.71970264279383e-05
1.52644889052535e-05
8.72351182595443e-07
-2.37786363735224e-05
7.66569646089569e-06
-8.15356848141513e-06
-4.17295175138143e-05
-3.85155255730461e-06
-1.85844205901708e-05
-4.37641267623905e-05
-4.61127656538004e-05
-3.02433261819245e-05
1.90688997129931e-05
-3.18140872598543e-05
-4.07780649099431e-05
-9.84422891496375e-06
1.48201146774883e-05
-1.63275172314854e-05
-1.49102342513019e-05
-1.37201889072432e-05
2.20047041241091e-05
-2.84087008623509e-05
-6.14657652411673e-06
-2.3860661801352e-06
-3.08098908416997e-05
-1.6294087715885e-05
-3.86172266338871e-05
-2.98250541280736e-06
-7.89220404837765e-06
-5.07183973062128e-05
-2.48888509851465e-05
-1.96794892619401e-05
-3.11502835808155e-05
-2.08974136738776e-05
-1.82279042616473e-05
1.01151124444139e-05
-1.68319694091049e-05
-3.39869852688576e-05
6.43519317089199e-06
1.08237700647558e-05
-3.33123435897597e-06
-4.49695447927792e-05
-8.03084123919072e-06
1.30316902940018e-05
-2.5317170405632e-05
-2.30253769228316e-05
-2.42043414079474e-05
-1.87440686171042e-05
-7.95682404717971e-07
-5.59525419480541e-05
-4.84373770712097e-05
-2.41458697565688e-05
-4.50014657159169e-05
-3.05551315248638e-05
-1.4614352387225e-05
9.93969391908065e-07
-2.13920829376113e-05
-2.85680256435216e-05
-2.22119637960805e-05
-2.11583671453585e-05
-1.52075170983046e-05
-1.34720407668649e-05
6.27116152588784e-06
1.90838440959206e-05
-1.72798230084907e-05
-3.57409808329323e-05
-4.1316207304554e-05
-3.31332264462209e-06
-3.05058444203351e-05
-4.74205373635795e-05
-2.2472001315735e-05
-1.59723144355309e-05
-1.34186508481735e-05
-3.10850688926122e-05
-8.00102079099279e-06
7.31827181506538e-06
-5.23451417720629e-05
-2.06433976736974e-05
1.10209566594327e-05
-1.13609752130245e-05
-5.44968744702256e-05
-1.48270046377971e-05
7.7815024626122e-06
6.63739134734381e-06
-2.4284925531541e-05
-3.18014745150728e-05
-7.36374997773969e-06
-6.33322586536206e-06
-4.09051498667797e-05
-1.4032147591065e-05
-1.10077286176793e-05
-4.34358752293293e-05
-2.66835808060007e-05
-1.38090614131038e-05
3.43905986157496e-06
-1.73387929720718e-05
-2.44486280328069e-05
-2.61214629506888e-05
-2.11010019267705e-05
-4.03312975365593e-05
-2.34531323867648e-05
-1.786658123885e-05
5.58995690601455e-06
-1.94606837913819e-05
-3.47433813323799e-05
-7.97407364715673e-06
-1.17171573125726e-05
-5.08214739255283e-05
-7.81247285152613e-06
-3.50788878382451e-06
-2.81793108653621e-05
-3.10137562739373e-05
-1.03722513599846e-05
-1.38245125737043e-05
-4.36111716582426e-05
-4.02785309891869e-05
-4.18079835020573e-05
-1.46092994352921e-05
-7.60214479312421e-06
-3.53654560381974e-05
1.81711471900208e-06
-3.34711155433572e-06
-1.8510074614057e-05
-4.22897733014784e-05
2.42513313640131e-05
4.22653068987284e-06
-3.99036129693628e-05
-3.10136378283883e-05
-5.96885986417361e-07
-5.48816369238179e-06
-3.37287370574043e-05
-3.93607314633179e-05
-9.22326355930918e-06
-2.96048296321151e-05
-5.46071628689527e-05
-3.39101956791884e-05
-5.34298564777211e-06
-1.59862797484192e-05
-2.61198796093724e-05
-7.36228907908545e-06
-1.12784854355208e-05
-9.96065172870638e-06
-1.18490829982341e-05
-2.3303523087805e-05
1.11437480160983e-05
2.59014282018185e-05
-2.26507975899903e-05
-4.09712342181268e-06
2.072240282724e-05
2.31727205217606e-06
-5.01917052630855e-05
-1.98993588835871e-05
-2.16167595625676e-05
-4.76492900051526e-05
-3.8511006539945e-05
-3.42802245375057e-06
-2.48490195805713e-05
-2.99887906492611e-05
-3.80560974678527e-05
-1.39075074657778e-06
-1.2576114361572e-05
-2.23291815097725e-05
-5.38605152971277e-06
-2.21491623242691e-05
-1.1092783616333e-05
-1.04999292235285e-05
-2.22935609321077e-06
-7.75703123161105e-06
-9.0054696195863e-06
-2.25895044811411e-05
-7.92745875096386e-06
3.81869808086431e-06
-3.94673058079087e-05
-5.52206978688345e-05
3.12134900308487e-06
-5.03763955141708e-06
-4.65674151618136e-05
-3.06385852628446e-05
6.3834674866688e-06
-9.65456309757512e-06
-4.11402304301195e-05
-2.57759500720674e-05
4.79568243905643e-06
-3.0431091259432e-05
-2.63202066613619e-05
-3.70346509817153e-05
-5.09076975041959e-06
-2.5622215263243e-05
-2.10475494410459e-05
-3.45345356825749e-05
5.65095736120869e-06
-6.07448209719176e-06
-3.11514918253792e-05
-2.81417866165253e-05
1.10492832911932e-05
-7.07077871257796e-06
-2.34550429924928e-05
-4.38053963711038e-05
-1.1499800517742e-05
-1.32395432037863e-05
-3.49955382065286e-05
1.87063510197781e-06
3.3974299972861e-07
-2.75581971850039e-05
-2.06860900887624e-05
3.13967909509982e-06
9.76522088693684e-06
-1.30165815654717e-05
-1.12392095626075e-05
-1.85806819206577e-05
-2.82629574974641e-05
3.42149340372233e-06
-1.59354960945503e-05
6.94852126151464e-06
-3.84810016638547e-05
-1.37376972244565e-05
-2.21473707123627e-05
2.52991381362316e-06
-4.62245935020894e-05
-2.43677601505377e-05
-1.16091406134465e-05
-7.72457605955262e-06
-2.99682042751682e-05
-2.78903275645705e-05
-5.44247228572594e-06
-1.70937317722828e-05
1.13248547286603e-06
-1.44036816868635e-05
-7.66520354139744e-06
3.62922109986092e-06
1.96954543399153e-05
-3.81711495547145e-06
1.78022492168575e-06
-2.65630276604315e-07
-1.17184448102992e-05
-1.84572299991476e-05
-2.04786808382339e-05
-2.07977132502395e-05
-1.13767658452253e-05
-2.53000030601128e-05
-3.87143604584218e-05
-7.30369095812617e-06
-2.16583199190343e-05
-7.48263429948145e-06
-2.55355278482821e-06
-1.81307770456085e-05
-2.87728789391427e-05
-2.23227689787736e-05
2.05765837295019e-06
-1.47167252258735e-05
-3.07468804156616e-05
-2.17562087492422e-05
-1.18359482005619e-05
6.55253717568137e-06
-1.04825731092857e-05
-6.26518148857314e-06
-3.00744996526085e-06
-1.25993440377813e-05
-1.57735421142503e-05
-3.11120759952838e-05
-2.26664532597177e-05
-4.97465940703178e-05
-3.38773648864739e-05
-6.0666560143939e-06
-6.50683730286268e-06
-1.88247682615197e-05
-2.97849591316722e-05
1.12624136379473e-05
-2.64945600604516e-06
-1.45320789937194e-05
3.35905508049891e-06
-1.53059761945072e-05
-1.52542811938822e-05
-3.3408292873233e-05
-9.40842363035351e-06
-4.14328490868084e-06
-3.5145022138012e-05
-3.26267460850923e-05
-2.05335850426495e-05
-4.72022326251708e-05
-7.98335187726918e-06
-4.68458632171046e-05
-2.41381781725256e-05
-2.78575633502331e-05
-2.81954488350807e-05
-2.29650649587162e-05
-3.37767202128551e-06
-1.17896539606896e-05
3.08924747713105e-06
-1.88676118610393e-05
-1.306972129029e-05
-7.03310844684498e-06
-6.2785176558879e-07
-2.5913851996918e-05
3.29766630725185e-06
-2.91583382015307e-05
8.73174080605175e-06
-4.17503735059648e-05
-4.34956412600033e-05
-1.06820065485795e-05
-1.2965925196553e-05
-2.38404443953584e-05
-2.11267480542159e-05
-7.25203701536491e-06
-2.2967144191354e-05
9.46281976962253e-07
3.96975081672269e-06
3.59075192715689e-06
-1.05538547709475e-05
1.84361693342849e-05
2.14475697632684e-05
-2.47220747642227e-06
-1.46969555116125e-05
3.30977225124981e-05
5.28763732814073e-06
-2.38952089027628e-05
-1.06994378411684e-05
-2.57953622871694e-05
-2.05877847266635e-05
-4.95034645749385e-05
-5.11123391753843e-05
1.28949203610104e-05
-1.00705099381961e-05
-6.04352576133507e-05
-3.68159063316906e-05
-1.73878802809035e-05
8.31847222987199e-06
-4.73958102572041e-05
-3.33571324646407e-05
-8.41775593247601e-06
-8.74119787222609e-06
-7.18061477953317e-06
-9.14471152105985e-06
8.77301372094329e-06
1.1088554398894e-05
-2.81742015601161e-05
-3.12266726973868e-05
-3.46090645108534e-06
6.13468600944871e-06
-3.08996170220921e-05
-3.82984101040527e-05
-3.06211143064746e-05
-2.10953557988914e-05
-5.54228654467279e-05
-5.83701558306343e-05
-2.59950710174346e-05
-3.28857777068328e-05
-4.23736179120806e-05
-2.83415718594309e-05
7.74597835201246e-06
-1.01662047010292e-05
-1.59404902060981e-05
-2.6316347924321e-05
1.54849321725712e-05
-9.99240824999325e-06
-2.63132168170443e-05
2.00759670659602e-05
7.3953372850245e-06
-2.89165267444064e-05
-3.64819212318093e-05
1.19883613366978e-05
-1.62552204751002e-05
-4.47874461765468e-05
-2.28384008896343e-05
-2.32598419632081e-05
-3.39406118751993e-06
-2.74043627552909e-05
-1.96761555635761e-05
1.09310826916909e-05
-1.39464341263739e-05
-1.91841887801085e-05
-8.4275920252636e-06
2.11206271069906e-05
-2.59659585804714e-05
-2.67470759352475e-05
-1.71306558285454e-05
3.65640276209989e-05
-4.32028563997668e-06
-3.50865968989516e-05
-2.62483895830349e-05
3.07614805402656e-05
1.30928238387983e-05
-4.37405440024054e-05
-1.7827462276369e-05
3.2003679613131e-06
8.67271893863192e-06
-4.57376084650048e-05
-3.2423967260764e-05
1.25126746314545e-05
-3.62094772093255e-06
-1.37022746242451e-05
-1.61261514272729e-05
1.37711580132248e-05
-2.76111182159787e-05
-1.93165349381751e-05
-2.21682298290852e-05
-5.0074872841318e-06
1.63760227287037e-06
-3.30296854702593e-05
2.58110610895118e-05
-1.60868440005437e-05
-1.17730500788408e-05
1.18052546083311e-05
7.84796249042515e-07
-2.42604098563777e-07
-5.95005530427227e-05
-1.42346075231885e-06
1.62228227556179e-05
-5.52035077443488e-05
-4.607749708283e-05
-2.41193076502013e-05
-1.44535613957436e-05
-5.21112065295201e-05
-5.36302504492797e-05
-2.10979640475395e-05
8.56902006261194e-06
-3.08842235158438e-05
-1.61504215830363e-05
8.3318931834822e-06
-1.26186624085443e-05
-5.21807800684433e-05
-2.59411000379143e-05
9.74456876411294e-06
-1.43912296931195e-06
-3.42705187160297e-05
-4.2838620892874e-05
-5.70098636057519e-06
-4.18604395579376e-06
-4.78301470379135e-05
-1.0871739675784e-05
-2.49627087534357e-06
-8.39622474364918e-06
-4.66832830985324e-05
-1.48236353200932e-05
9.26853143600545e-06
-1.44635809351688e-05
-3.87678456008876e-05
-1.81073592037082e-05
9.05647248627225e-06
-3.97645502420595e-05
-5.40324847646921e-05
1.82690133014468e-05
-7.6128479431075e-08
-3.82780664871473e-05
-2.03254116411327e-05
4.08594078203392e-06
2.46402763927857e-06
6.54363433218061e-07
-2.74289026644912e-05
2.37277411065005e-05
2.42350916516915e-05
-4.81515485464672e-05
8.54894238590446e-06
6.40012941982747e-06
-1.01388354522062e-05
-1.81840376807784e-05
-6.80565898971037e-06
1.29177899576666e-05
-1.48492550676599e-05
-4.1332496524119e-05
-1.79758110762892e-05
2.27680094759803e-05
-1.62480361196567e-05
-7.19741904782678e-05
-3.2073901605121e-05
2.80487257794716e-05
-3.43991339818647e-05
-5.10138586713775e-05
2.49025552260632e-05
4.17969497283197e-05
-1.84024428737169e-05
-2.47424449434115e-05
2.47081718212944e-05
3.32499091906624e-05
1.72769226345049e-06
-2.32531485502797e-05
3.32775858745854e-05
-7.51644351070324e-07
-5.09836402455686e-05
-1.31853346388094e-06
-9.33816468586269e-06
-9.6635707632145e-06
-3.70002405285579e-05
-6.43444914512939e-05
1.74331032330581e-05
-2.02335466890479e-05
-4.76834319099425e-05
-5.47092977483492e-05
1.05544162317935e-05
1.8964940776603e-05
-6.57613751234845e-05
-5.21674787998601e-05
2.63661819159002e-05
-1.05827743305182e-05
-2.74397369289808e-05
9.11642864861659e-06
3.62496616938833e-05
-1.53453744761498e-05
-3.68639158229448e-05
9.31417599078676e-06
1.93655518973741e-06
-2.73277784761499e-05
-4.07851994839708e-08
-1.80626555400901e-05
-2.14222407828123e-05
-5.3792283808862e-05
-5.03279951336357e-05
-8.8361723481518e-06
-2.74580890828909e-05
-4.80097597553211e-05
-3.43129247952906e-05
-1.95254504102397e-05
-2.18404347054583e-05
-5.07882715389032e-05
-2.29749713265722e-05
1.21497926105394e-05
-1.2859399267143e-05
-2.42887167109559e-05
1.71027953161841e-05
2.85800757357338e-05
-3.30361062145033e-06
-5.57718278620927e-05
-1.29119545767493e-05
1.36727027502849e-05
-2.66615735426618e-05
-3.46233146770886e-05
-3.15811901276326e-05
3.35350909038621e-06
-2.77386012225299e-05
-6.505785702687e-05
-3.99833855583406e-05
-7.52574590524387e-06
-4.29694279693269e-05
-3.70880663954558e-05
-6.66359945849365e-06
-4.9452983285518e-06
8.03992589652516e-07
-3.58049016903003e-05
2.63050163424329e-05
3.31313572670891e-05
-1.05707595463049e-06
-1.51099754621616e-05
3.09288258206712e-05
4.40595209778683e-05
-1.22940969556796e-05
-3.92844045035716e-05
3.29929954282806e-06
-8.01336563803117e-06
-1.57661450681956e-05
-3.18118679082593e-05
-5.94330904901088e-05
-3.84703128227547e-05
-2.13399974041802e-05
-4.10275217357564e-05
-2.66318993494168e-05
-2.27371818584976e-05
-1.59900169871728e-05
-3.59336760499553e-05
-1.62227350715655e-05
2.4085811458508e-06
7.18308975642512e-06
1.36213765966913e-06
2.02368972008157e-06
-2.1369402403078e-07
3.82464109073527e-06
-1.28879547047113e-05
-3.02803165932485e-05
-3.34219564798279e-05
-3.96001935196183e-05
-1.26595038106692e-05
-3.89927289624985e-05
-5.22780144840777e-05
-6.02289991889984e-05
-3.54777509811791e-05
-2.07639347783167e-05
-4.99142945148783e-05
-5.53554041322092e-05
2.84569419550243e-05
3.16662358663166e-05
-6.16355774591816e-06
-1.40828478676253e-05
1.25652123068922e-05
1.02863104320899e-05
1.6808768282502e-06
1.19412299019455e-05
3.87855057545477e-08
1.86033112013982e-05
3.00182196287883e-06
-3.79456458544616e-05
-3.71019932618463e-06
-1.95875211841158e-05
-2.96447718847514e-05
-6.44364290260828e-05
-3.43837297256852e-05
-4.18469477588432e-05
-5.72451874335326e-05
-4.09804115107511e-05
-2.16670268392334e-06
-4.55822103991582e-06
-1.95195573118399e-05
-2.11899497300103e-06
5.72284739861438e-06
2.74025826201421e-05
-1.24113120981383e-05
-6.02318298020565e-06
-3.90165289551689e-06
-1.70554793334236e-05
-2.53598241825838e-05
-3.65542957039859e-06
-2.49587728329295e-05
-3.42617331352438e-05
-3.49261455196808e-05
-3.02116548305348e-05
-1.45178571196432e-05
-1.67881064053595e-05
-2.66392708245779e-05
-2.49407644891894e-06
-8.17954442209167e-06
-2.74487818583751e-05
-6.43149906569703e-06
4.18253651474605e-05
-1.51391743305734e-05
-2.09635299539114e-05
-1.39932119307043e-05
8.0750957598739e-06
-9.63311521526835e-06
-6.4968221562504e-06
-5.45852863705286e-06
1.66972501861159e-05
5.05608336634535e-06
-3.74121691235187e-05
-2.62969927071546e-06
4.43760552612658e-07
-2.48093516873063e-05
-2.65966877520718e-05
-2.76337515900205e-05
1.2109278273608e-05
-2.50240967765126e-05
-4.15840064657741e-05
-1.54195888979782e-05
2.2709062978021e-05
-3.17443774010634e-05
4.41648610174725e-06
7.6471973550609e-06
2.47837359903799e-05
-7.48000403062426e-06
-3.92260013205548e-05
4.39167474019368e-07
3.30488447571422e-06
-4.17073889606705e-05
-3.25100945958253e-05
1.74560680849312e-07
-8.73059252316105e-06
-9.2331495787354e-06
-2.05211897497843e-05
-3.03584582775926e-05
-6.91338622940842e-06
-5.24859079955638e-05
-4.05412439256127e-05
-1.4408144328607e-05
-1.26537083836171e-05
-3.90391693931156e-05
-2.42202431284928e-05
-1.01717530102363e-05
-8.07966884082134e-06
-3.09029918855858e-05
-4.28049371983292e-06
-1.81569780427862e-05
-2.6406505713177e-05
-2.65842243526148e-05
6.44961320745823e-06
1.13495640817837e-05
-1.71542729945752e-05
-2.61156580351168e-05
-7.32859336296096e-06
-2.90040806914341e-05
-4.27675481919117e-05
-4.23295673587828e-05
-1.96154048829432e-05
-1.35879731765224e-05
-3.91743848447253e-05
-3.7761815180815e-05
-3.94438203310789e-05
-7.35919104774222e-06
-2.29646254627913e-05
-4.19050660067741e-05
2.6618194511522e-06
-2.16736701009195e-06
-9.12881181917378e-06
-3.14705588524071e-05
1.36583368989853e-06
-1.56302674068209e-05
-1.21791709803686e-05
-1.64736267192887e-05
-2.79629432975977e-05
-3.2906759725895e-05
-4.1790542498442e-05
-2.59137880797631e-05
-1.4015824354774e-05
-1.50038083574147e-05
-2.07343808258843e-05
-1.76538118991622e-05
9.20630328408446e-06
-1.67920573581797e-05
-4.6788216466333e-05
-2.72669694673159e-06
-1.35273967786725e-05
-1.91817674552675e-05
-2.37249014204899e-05
7.54907326266217e-06
-7.33051131026852e-07
-3.14889389389566e-05
-2.21660648870972e-05
-2.22084514413773e-06
-7.50110585592459e-06
3.30521347017872e-06
-3.32503531255872e-05
-2.13915794127669e-05
-1.74855120002077e-06
-2.67850205231682e-05
-1.87256805045501e-05
2.11227720642205e-06
3.309481137623e-05
-2.53229713490265e-05
-2.84233645416305e-05
-2.45380897350458e-05
-8.23131354654816e-06
-4.59840173324163e-05
-3.2061813856211e-05
1.39437186521568e-05
-2.36227347421118e-05
-3.7470303777903e-05
-4.31552439766219e-05
5.05533916525087e-06
-2.38497206666687e-05
-3.06282796329539e-05
-1.89693296885877e-05
-5.65802872958246e-06
-2.60689417368405e-05
-1.89891685556813e-05
-2.66002252675143e-05
-1.25884169145121e-05
-3.22074793240582e-05
-3.8901671476714e-05
-4.86092240575196e-05
-3.42703090582132e-05
-3.50195968614713e-05
-3.79130231218899e-05
-1.43500635318225e-05
-1.481523143087e-05
-4.16070428193838e-05
-1.74422578977472e-07
-4.47813447617541e-05
-2.81159319995301e-05
-2.76535954822031e-05
-1.04681782536569e-05
-7.49685260902271e-07
-1.59055678701467e-05
-1.47017859275315e-05
-2.29049895173757e-05
-1.48777654951317e-06
7.49622554357388e-06
-2.06667013032188e-05
-2.25204502337479e-05
-1.52023145087424e-05
-3.16629384199355e-05
-3.64657054143802e-05
-3.50818592609324e-05
1.24035076438949e-07
3.30328392988984e-06
-5.23310464107924e-05
-2.56875192485559e-05
-9.22002476550295e-06
-1.15349701948303e-05
-4.62816351966601e-05
-1.04559528440991e-05
4.346014951504e-05
-3.98120781268151e-05
-3.99438915499699e-05
1.35075480203513e-06
2.84862073517137e-05
-1.75488339102586e-07
-2.48675721054287e-05
-1.14066488143054e-05
1.14417489864653e-05
-7.11079298677895e-06
-1.63901477870728e-05
-3.53835025570193e-06
-8.5015151183373e-06
-2.38296006802436e-05
-1.98929214884315e-05
-2.31086807900299e-05
-8.19171231604413e-06
-1.17651798137619e-06
-1.69175573590593e-05
-4.1221942410315e-05
-7.32115799642564e-06
-2.03036235879431e-05
-6.87311199019795e-06
-1.44367686658196e-05
-4.9407925067321e-05
-2.21478541538107e-05
-1.59251474076682e-05
1.21849453897226e-05
-6.80980842258941e-06
-3.78775174463787e-05
2.63027991764001e-05
2.21218530728155e-05
-2.91336635838143e-05
-1.6796103843637e-05
3.20546748491575e-05
2.35910592175004e-05
-2.68577212607336e-05
-3.22843426354766e-05
2.73103861198863e-06
1.96687112078262e-05
-1.50920682215106e-05
-3.8303070445256e-05
2.04590271143884e-06
-7.80342931690568e-06
-5.60329026134289e-05
-1.45850678096061e-05
-2.55960412148053e-06
-1.92376120476198e-05
-4.25474174769978e-05
-6.11193186257412e-05
-4.57720411080641e-05
-3.51539324075129e-06
-3.37994219462724e-05
-3.11659715110926e-05
-1.64210449132803e-05
2.47564216678637e-06
-4.45297487061341e-06
-5.07757972113897e-06
-7.46480813204461e-07
-6.93905351842488e-06
-1.07223277852538e-05
-2.7324530928597e-05
-4.01188490799051e-05
-3.05540889455304e-05
-8.54763795175587e-06
-1.8607109020492e-05
-3.76707689931433e-05
-2.39628437277241e-05
-3.34596514834052e-05
-4.13418009508702e-05
-3.15253684734625e-05
-2.98529206953746e-05
-2.25885208839876e-05
-2.21368158370826e-05
-1.70324727373547e-05
-6.65897052505827e-06
-7.56412607698461e-06
7.03236290832674e-06
-2.11568419655691e-05
-3.42957956282754e-05
1.68475318287909e-06
-7.17475510578711e-06
-7.73336310250251e-06
5.24452095887071e-06
-1.43700316581402e-05
1.24432550683345e-05
-2.16367526676329e-06
-2.34504800534144e-05
-1.22629563824287e-05
-1.86864812372507e-05
6.6739132216461e-06
-5.46074118658819e-05
-7.18331623176717e-06
3.33682286424924e-05
-1.42304735998129e-05
-3.07207086967271e-05
-1.98536056384013e-05
1.80854925247778e-07
3.60594368385691e-06
-1.15164251505196e-05
-2.04037609613551e-05
3.27524282864482e-06
-7.4192701665675e-06
-6.59027162022337e-06
1.39046174273184e-05
5.47723489745459e-06
1.54932409466716e-05
-1.13550572923756e-05
-7.92189870509259e-06
1.23017230337099e-05
1.14361379909558e-05
-4.1934498278847e-05
-3.91287559616274e-05
-7.03644518177192e-06
-1.25790163151219e-05
-3.14603968435532e-05
-2.38251488712369e-05
-2.49492914205875e-05
-4.90207606580639e-05
-4.92714504740673e-05
-3.34483341046422e-05
-3.30686357988579e-05
6.75415443339936e-06
-3.72214755133701e-05
1.04170589097757e-05
-1.6593588493527e-05
-1.42162589928912e-05
1.32566271833173e-05
-3.12338135655155e-05
-2.0918890891705e-05
-1.66836271892893e-05
-3.73957116234726e-05
-2.13796723537929e-05
-2.30869024425983e-05
-5.66835079280445e-05
3.69368415637272e-06
-2.47930105887465e-06
-3.63010242607524e-05
-5.76915771919095e-05
-1.99201824792246e-05
-1.21732212607359e-05
-3.81222857985519e-05
-6.11699819970829e-05
1.91987852564697e-06
-1.16138149126892e-05
-3.20858003045938e-05
-3.04822016402705e-05
-1.41548392606241e-05
4.87541487543784e-06
-1.49343858099292e-05
-3.6174806270471e-05
1.61404111566364e-05
3.04650101480821e-05
-3.71808289542074e-05
-2.45994291582351e-05
-7.39616383555062e-06
6.34464017957467e-06
-2.05976354693095e-05
-4.45789528718057e-05
-1.11820890048363e-05
-3.78874578048748e-05
-3.80548222845383e-05
-3.92464122506778e-05
-1.88694526008771e-05
-2.12193459715413e-05
-1.81375131146043e-05
-1.33046390961734e-05
-2.55312679520029e-05
-3.23615162017996e-06
7.1823186975127e-07
9.67750412180142e-06
1.75907439672656e-05
-9.47018001072235e-07
1.92762585300031e-05
8.7605931022178e-06
1.09602484661115e-05
6.22634073160466e-07
-2.95735128690055e-05
4.37791086182476e-06
-1.37488782603621e-05
-3.28507665889269e-05
-1.31651213716844e-05
-2.1271516892379e-05
-6.07646303844369e-05
-4.25621789789164e-05
-3.65682764045285e-05
-4.2130900365236e-06
-9.81174017207554e-06
-4.08105774863188e-05
-1.01576114795454e-05
2.15064514419275e-05
3.36760755789737e-05
-3.14528624838657e-05
3.81715746436455e-06
-1.07092438699284e-05
1.0440016865311e-05
-1.37686148814545e-05
-8.38044099487141e-06
-3.702044963835e-06
-1.48036561595088e-05
-3.1170531964546e-05
-9.89262889568151e-06
-8.0396051265698e-06
-2.18011472957819e-05
-5.1645499946778e-05
-4.35670229268118e-05
-1.40961036735262e-05
-2.95130743520683e-05
-5.44316115144808e-05
-3.25318045274597e-05
-1.33180700718056e-05
-3.82843493909755e-05
-2.65611317101718e-05
-7.56884358378304e-06
5.21727198353329e-06
2.35304985763226e-06
-1.02262720162054e-05
-1.48070970294361e-05
9.46077387236314e-06
-3.09657482109388e-05
-1.25955035698113e-05
1.35119377903126e-05
-1.03978027009203e-05
-1.82469740967305e-05
-1.57881396882326e-05
-2.00847093315767e-05
-6.19809864420334e-05
-2.90371135286826e-05
-2.30067370450971e-05
-4.40960371581771e-05
-2.86155370245898e-05
-4.08031014896522e-05
-1.93902216101807e-05
-3.80464976983753e-06
-3.05118956465448e-07
-8.20933894563231e-06
-1.85305369030693e-05
-1.18852038928321e-05
3.30246149784561e-08
-1.30116092886664e-05
4.14112995311596e-06
1.11605396348405e-05
-3.58051143596692e-06
-3.08869957241467e-05
-1.45508108220504e-06
-9.9853749651363e-06
-1.95722767475534e-05
-3.53926768660887e-05
-3.58616242786034e-05
-5.15124101534075e-05
-2.55731189976541e-05
-4.30523304385252e-05
1.77230605158003e-05
3.19532386655512e-06
-4.12590073389193e-05
-8.15595048301193e-06
-6.65142710271972e-06
2.16737857392878e-06
-6.97422251530125e-06
-3.64047618562925e-07
3.33090431913185e-05
1.723309754779e-05
1.79090371663561e-05
-9.47091690915599e-06
-2.18099367861052e-05
-1.90992770996105e-05
-4.19854147410297e-05
-2.76587636556559e-05
-3.9431908362436e-06
-2.30673579690766e-05
-3.32334859546369e-05
-1.12463449332807e-05
-2.58038870516628e-05
2.49663267224812e-06
-5.62140300365355e-05
-1.94542756486647e-05
4.77857474396136e-06
-2.75729310416734e-05
-2.52899754223988e-05
-9.10352556438616e-06
4.65954164456196e-06
-3.50418718369923e-05
-5.95793043984608e-06
-1.12098536363506e-05
1.12343370327427e-05
-1.01526058571716e-05
-1.97207494643957e-05
1.0401918145946e-07
-1.20670041499056e-05
-4.29812419405514e-05
-2.21131422936842e-05
-2.88021317446974e-05
-3.11598266063896e-05
-2.9310698422058e-05
-2.51723535863164e-05
-4.18186956645917e-05
-3.43649378893986e-05
-2.63490655154601e-05
-4.62194911327962e-05
-3.25228417141797e-05
-4.45908022296762e-05
-2.25866639617053e-05
-4.51718756065655e-06
-4.22766695939668e-06
-2.81667610324625e-05
-9.7312087905677e-06
-1.0070247724225e-05
-3.56841498663082e-06
-2.80652284218311e-05
6.71708727601942e-06
-3.47466597761704e-06
1.10617201477636e-05
-1.62655957990676e-05
3.67112526151532e-07
1.76615930066703e-05
-1.87845025282862e-05
-4.60600549518889e-05
-4.47507356271972e-05
-1.90498833681848e-05
-2.2298553486352e-05
-4.50211704378762e-05
-4.60551009081476e-05
5.25603854049802e-06
-1.03736501375603e-05
-5.85961916285245e-05
-3.40716195053452e-05
1.28998252425914e-06
1.03430765455072e-05
-1.37219591202198e-05
-4.2885149373814e-05
2.44787842348604e-05
-8.72002964653131e-06
-4.22345781757213e-05
-1.04223398281159e-05
6.00088865982619e-06
-8.76972559030729e-06
-2.96912002851018e-05
-2.01272974970789e-06
-2.14869123298141e-07
-2.96998828021501e-05
-2.67421075825178e-05
-2.85647937602964e-05
-1.69432170858176e-05
-3.11329023057914e-05
-3.78183716185097e-05
-2.33654393429066e-05
-2.43606548617098e-05
-1.43291650536999e-05
-9.66434518300388e-06
6.48085560040784e-06
1.34411723901691e-05
5.81522897497701e-07
-1.71221166962873e-05
-2.05820485585607e-05
1.20146625484988e-05
-8.37625570017676e-06
4.15278594313295e-06
1.18656110958179e-05
-3.88456338248224e-05
-3.59024878409737e-05
-1.36161729067332e-05
5.8163410525165e-06
-2.38952195338764e-05
-3.99756927245685e-05
-1.64707060956344e-05
-7.91590130233439e-06
-4.85629332126312e-05
-2.1220672934768e-05
2.30919242247234e-07
-2.0926266033464e-05
-3.17724675355983e-05
-4.87974799545691e-05
-3.48660623274758e-06
7.14114491978591e-06
-2.57607021175205e-05
-3.15711847720012e-05
9.25796556497385e-07
-4.84068090459326e-06
-3.69451981051606e-05
-1.97763399260399e-05
-1.72820957535463e-05
1.35038806233803e-05
-3.2492830098756e-05
-3.18057180972908e-05
-2.19325783982929e-05
-1.96788648847986e-05
-2.00097733159719e-05
-2.53065176473174e-05
-2.27465252007605e-05
-1.10856686458795e-05
-2.44482471632249e-05
-3.02090258710806e-05
-3.29084748022771e-05
-1.3881092403488e-05
-4.26812109170341e-05
-4.80105163806527e-05
-3.78375447928196e-05
-7.03873051037841e-06
-1.55042475173408e-05
2.87666285989949e-06
-1.25004896480164e-05
1.90643875501311e-06
-2.69940565075751e-05
-7.1430658654869e-06
-4.27789771376594e-05
-2.43678928921424e-05
-2.31930984640368e-05
-1.90738465832569e-05
-1.87600760834644e-05
8.25177661464146e-07
-2.46952139556035e-05
9.0653087677359e-06
-2.16924406901688e-05
1.88676898317042e-06
-3.42069802184172e-05
-1.30096111546345e-06
-2.35960245556734e-05
-2.88264233638502e-05
-1.18699970425446e-06
2.36962761686039e-06
-3.41543248807672e-05
-3.26558080123972e-05
-3.38161748668265e-05
2.54741782874628e-05
2.5209657944707e-05
-1.49712359033511e-05
-3.70077981323765e-05
3.83977309214651e-05
-1.43203689160461e-05
-6.83788210305508e-06
5.58592499346276e-06
2.15697697002153e-05
-3.56968665551212e-05
-9.8916819291133e-06
-3.30418489262995e-05
-4.68576434151904e-05
-2.4703000514569e-05
-2.71226710156731e-05
-4.26645723078281e-05
-4.5161141390744e-05
-1.59475098974859e-05
-1.32741272562496e-05
-5.45914437622198e-05
-2.78749341690608e-05
-1.77155364922285e-05
-2.79259778706203e-05
-3.93971562725425e-05
8.81875187253208e-06
-1.37601347610421e-05
-1.05552875530027e-05
-3.30745654076657e-05
-1.49823205748498e-05
3.53238161012509e-06
-2.5511707194559e-05
-1.73533692481202e-05
-2.81007366982567e-05
-4.07392398051657e-05
-2.29162668328825e-05
-2.6745264917627e-05
-2.32979954336299e-05
-4.99088486758669e-05
-1.83978510759581e-05
-1.31703294785305e-05
-6.64155938046799e-05
-3.58503652786892e-05
8.56357397684541e-06
-1.61257720717089e-05
-3.89076674222884e-05
9.9053152569485e-06
2.33490242059696e-05
4.15263248322826e-06
-1.00815946005749e-05
-1.33526996757327e-06
2.50809079634325e-05
-1.64017349259797e-05
-4.8993666023491e-06
-5.27636312879114e-05
-1.91318805432921e-05
-8.16888074152071e-06
-3.18321365128923e-05
-3.05961730170148e-05
-2.45084965043483e-05
-1.38450950142961e-05
-2.93151986685501e-05
-5.82549084569654e-05
-2.53555010175701e-05
-7.08003413587401e-08
-2.28962629228907e-05
1.89413357187515e-05
4.07819829728521e-06
-2.45582449918427e-07
-5.25763306866293e-06
1.35999415557032e-07
2.7542783247522e-05
4.40269617548855e-07
-1.95597205081941e-05
1.24283929624779e-05
1.32523801874651e-05
-1.28455545311764e-05
-3.70174007311871e-05
-5.30577703077349e-06
-3.97489135980358e-05
-3.78946515884761e-05
-3.86488633453206e-05
-8.31102325496108e-07
-1.50355348529557e-05
-5.64704988406325e-05
-7.68420407398975e-06
1.21558969992366e-05
-1.82686400940504e-05
-3.9934062722013e-05
7.21068801492617e-06
1.55736466203159e-05
1.26543291525021e-05
-2.360227187378e-05
7.98128811235767e-06
3.66391065341623e-05
-1.50214693058498e-05
-1.5934134320309e-05
-8.73127576783113e-06
-2.52248782987435e-05
-3.06920124666749e-05
-2.37251074666313e-05
-3.06065519399551e-05
-6.43907478770018e-05
-4.98618989751733e-05
-1.81217293197661e-05
-5.23718287531532e-05
-1.74222870849118e-05
-6.42391943898488e-06
-2.3932184345651e-06
-2.35332245931691e-05
1.50307227171278e-06
1.46141288286191e-05
8.13769365088668e-06
-7.13083035570996e-06
3.24903398819276e-06
-2.78864165440389e-05
-3.06053531689262e-06
-9.41200371200596e-06
-9.09641983940835e-06
-6.81421484476794e-06
-1.14260710442686e-05
-2.08745585841551e-05
-3.73542363925015e-05
-4.43331797706554e-05
-1.96465713466185e-05
-2.5312517117162e-05
-6.55062687814254e-05
-4.65798228861425e-05
-1.12735113867386e-05
-1.2615789509678e-05
-1.46650746582861e-05
-4.87578219847033e-05
1.77040966276711e-05
1.04082331968995e-05
-3.04416766081991e-05
-3.13581030306459e-05
1.34703461133471e-06
1.39107822634921e-05
1.45005887399259e-06
-3.31385908592343e-05
2.26263874095932e-05
-4.84372881455291e-06
1.58518288336864e-07
-8.88181391621397e-06
-3.78097289894992e-06
-2.18621229093178e-05
-6.09780999359691e-05
-4.42387214427488e-05
-1.2019910118164e-05
-2.55265311127307e-05
-4.33499982956401e-05
-1.82805090009297e-05
2.98900476086292e-06
-1.85895352234914e-05
-2.52964963926292e-05
-1.06207286398177e-05
-1.65866656788506e-06
8.55906263006477e-07
-1.38283913314252e-05
-1.33709017050503e-05
6.55912059678226e-06
-2.21064338460576e-05
-4.85534729574694e-05
5.21013511259387e-06
2.85073640758853e-05
-8.43054654021069e-06
-9.43048542261207e-06
-1.02834351940204e-05
-1.41627798307695e-06
-5.96472957948267e-05
-4.05101054885696e-05
1.05324936202885e-05
1.54905163997814e-06
-4.01334635857671e-05
-4.54746826033173e-05
1.62869038287748e-05
-7.78901231359364e-06
-3.88817372662055e-05
-2.63031914809278e-05
1.04788615581734e-05
3.8890923209899e-06
-2.53180087585684e-05
-1.46224026298389e-05
1.28154191531218e-05
-1.82600791024406e-05
-1.7490302581886e-05
5.55148389183209e-06
1.88519244663649e-06
-3.47436009299285e-05
-3.97650808450013e-05
-2.57397769844047e-05
-3.15355363035231e-05
-6.39815977229238e-05
-4.22651077174853e-05
-2.6284273887288e-05
3.58363394935276e-06
-1.04111319430564e-05
-1.38605802901422e-05
4.60812777876553e-06
1.27705273983135e-07
-2.93791380456326e-05
1.22773848414328e-05
1.4301393857791e-05
-6.20121606454655e-05
-2.12914678837702e-05
-3.13240238539111e-05
-5.74596861690514e-06
-2.30324852799165e-05
-2.6135632085122e-05
-1.14665439871115e-05
1.17201228051306e-05
-2.3920246912816e-05
-3.83480254101886e-05
-6.005511691961e-07
-1.42083533865601e-05
-3.84169868891231e-05
-4.23354951473461e-05
-6.58181649404744e-06
5.75263949776118e-06
-4.06483863203483e-05
-4.16619721322253e-05
1.81313955558051e-05
1.68595613907304e-05
-1.0043205283926e-05
-2.9658197064557e-05
-2.22305640691623e-05
1.77212622241929e-05
-5.96128423196411e-06
-1.90068129676679e-05
-2.59532683584389e-05
3.45603164190148e-07
-3.37795516092371e-05
-2.02885050455175e-05
-3.04772877839627e-05
1.58269242402783e-05
-7.16134535506745e-06
-2.0675022012059e-05
2.30762488532202e-06
1.19912015456303e-05
-1.20330805413419e-05
-3.38390314529794e-05
-1.08317398237145e-05
-6.2969963312866e-06
-3.2054551676737e-05
-4.33535574520567e-05
3.45949264011656e-06
-4.9106587264823e-06
-1.23906480170777e-05
-4.14060997418301e-05
-1.21909783024272e-05
7.93991974091923e-06
-3.18553221856291e-05
-1.8800865227676e-05
-1.78384893719346e-05
-8.70810647211931e-07
-2.4136658034548e-05
-1.01064312536711e-05
-2.02715422545528e-05
-2.06190821088246e-05
-3.16090036304357e-05
-2.28312319979619e-06
-1.37463049061455e-05
-4.37266148767841e-05
-4.32142221365897e-05
-1.41785754953773e-05
-7.37449745435281e-06
-5.05987011348501e-05
-4.16604756747562e-05
-2.26260430745891e-05
-4.66337982272253e-06
-4.50060812609578e-05
-2.86874500010514e-05
-3.2848957385058e-06
-4.84604644195467e-06
-2.99390677635813e-05
-3.69745537807358e-05
1.90597926977387e-05
-1.01461642153575e-05
-5.24728220986413e-05
-2.64285271842897e-05
-1.617949951925e-05
-1.29082121870593e-05
-2.04667776331278e-05
-3.58334420737074e-05
-1.38692616755499e-05
-2.71527822316374e-05
-4.18792460440374e-05
-1.56135197288271e-05
-1.51763994752007e-05
-1.85641052183052e-05
-1.47614821580088e-05
-1.17878924435823e-05
2.95556682587667e-05
-1.7096307735933e-06
-2.10095558993416e-05
-6.1750512068336e-06
1.12797335679296e-06
-2.47429713007519e-06
1.88740658120035e-05
-3.14647829223853e-06
-2.66801803379649e-05
-1.50044301661829e-05
-7.68319653232293e-06
2.52264473377282e-07
-9.81613604112608e-06
-2.62680900501818e-05
7.99716795232274e-06
-2.62802622427499e-05
-2.3521180891822e-05
-5.08980144403885e-05
-2.93583818574319e-05
1.63346674807228e-05
-1.24099634357869e-05
-3.4755770988273e-05
-4.38565366358712e-05
1.90844674838415e-05
1.2340178888478e-05
-1.17752129265112e-05
7.82058947789915e-06
1.83619329212681e-05
-1.97595098545587e-05
-2.58842077390062e-05
-1.97091249217876e-05
2.7893228395919e-05
-1.68672362945103e-05
-2.8586672229909e-05
-2.53897949764544e-05
-1.03793596098849e-05
-4.82198154352068e-06
-2.8720078479805e-05
-3.77113992265654e-05
-7.02448861975569e-06
-1.64079965340489e-05
-2.59009150066614e-05
-4.22064249292558e-05
-2.41123653652011e-05
-6.8978085805268e-06
-3.12986806861411e-05
-3.36634565858099e-05
-1.20904291138854e-05
-1.41275421853749e-05
-6.31992455233343e-06
-3.58134948007559e-05
-5.13296749890172e-06
1.20265105890428e-05
-1.4476754328673e-05
-5.76829443182633e-06
6.19732712540973e-06
-3.94899260767916e-05
-3.82071996866826e-05
-1.71587361692791e-06
-2.10343799775931e-05
-3.54054941409678e-05
-2.34354417844459e-05
-4.20149767107993e-05
-1.48925184246622e-05
-6.18423235960019e-05
-3.29902131081453e-05
-1.10649595041401e-05
-6.51589281793028e-05
-3.79307522481348e-05
1.12947241155762e-05
2.33029369844327e-06
-4.90061925037926e-06
-6.4835751539377e-06
4.37742886954009e-06
2.30083629273357e-05
-2.20579658366113e-05
-3.86666861481576e-05
2.59435924736658e-05
-1.47627354779989e-05
-2.73263304637621e-05
-4.51039773972167e-05
-4.16674673151501e-06
-1.88582610446827e-05
-3.74643253961411e-05
-2.88033892202192e-05
-6.63661641033468e-06
1.26330337002196e-05
-2.07396986579787e-05
-3.6117420749973e-05
-6.48624666722733e-06
-1.95623824986287e-05
-3.78979375400538e-05
1.30920654744527e-05
-3.01836393611622e-06
-5.95997001091996e-06
-3.4608015717064e-05
1.54419214178379e-05
2.16351646858271e-06
-6.82374808345064e-06
-1.14355984870348e-05
-8.67820843212681e-06
-3.66363770126804e-05
-2.77348842781284e-05
-5.33985112833129e-05
4.44201956076375e-06
-6.30622628542445e-06
-2.55419318045738e-05
-4.83674180552504e-05
-2.21982562792051e-05
-6.14945981920944e-06
3.39529611266769e-07
-3.12720393713912e-05
2.14419165422046e-06
2.2015572789045e-05
1.83841636434004e-06
-9.53043558145589e-06
-1.20776595774148e-05
1.19503553403279e-05
1.26570155511205e-05
-4.21416643799114e-05
-2.50915419691683e-05
5.97083938016224e-06
-2.95644608271477e-05
-4.03922758823159e-06
-2.43433926498518e-05
-1.96943454607145e-05
-4.57871204195984e-05
-1.38893674615041e-05
-2.76644449593979e-05
-7.24640641419212e-06
-4.83183872944594e-05
-3.38089709347364e-05
-1.97998444883466e-05
-2.08040804877306e-05
-2.33400232564401e-05
-6.64279847668519e-06
-1.15632366624666e-05
-4.09435299824287e-05
-2.10650679198709e-05
-6.61630927836933e-06
-3.45600795408929e-05
-3.40803194418236e-05
-4.32630881691323e-05
-2.39285795712974e-05
-1.31246585024215e-05
-2.2667035451115e-05
-3.20675667166239e-05
3.76674843587462e-06
-1.11629468884843e-05
-2.93117487493442e-05
-3.62764628911872e-05
8.37896936669955e-07
-4.09598959956002e-05
-4.85026404144307e-05
-3.02245254754184e-05
-3.67045825864818e-06
-4.99202672038185e-06
-2.35842019593315e-05
-1.45328116750817e-05
1.4331007358839e-05
1.59570041709346e-05
-3.15197435865805e-05
-2.41703928861929e-05
3.56714909575939e-05
-4.20674264348363e-07
-1.65955308465729e-05
1.13677663971003e-07
-1.20739084131231e-05
-1.64236444650678e-05
-5.34019191535786e-05
-1.44402021456146e-05
-1.77390799317592e-05
-3.16726201049472e-05
-4.35755205029165e-05
-1.57721920910506e-05
-2.9209071821617e-05
-2.61543494737108e-05
7.90569645792167e-06
-1.92554548402117e-05
6.55106342034393e-06
-9.66354451620664e-06
2.36479206643627e-05
1.74518307786732e-05
1.1801331190527e-06
-9.3333497194296e-06
-3.1665348513172e-05
1.78935710602807e-05
-1.31731157367912e-05
-9.67669619741707e-06
2.39321623787928e-06
-7.07950198247862e-06
-3.29636661140284e-05
-4.2184143111927e-05
-8.15075487985017e-06
5.76933356610417e-06
-5.27391524330564e-05
-7.28991287241699e-05
-3.33320877513046e-05
2.14934775155758e-05
-2.90128819351963e-05
-2.71875216778211e-05
3.20909915490968e-06
1.89047182879583e-05
-4.08886708334318e-06
-4.29120783558481e-05
1.97062534944746e-05
1.8555761442974e-05
-3.93726296742283e-05
-4.29476172567606e-05
-5.24443750904739e-06
-5.60389584671687e-06
-3.64086890912275e-05
-5.11737883619947e-05
-1.34559242967517e-05
-2.92224192419805e-05
-4.73622548168255e-05
-4.37830939181222e-05
-8.80317523492426e-06
-2.36784061002668e-05
-1.2320750951612e-05
-9.52736793861633e-06
1.96284685261474e-05
3.8825429404933e-06
-2.09292345286049e-05
7.43210138390547e-06
-1.84745885995325e-05
-8.14616121332228e-06
1.30653336268756e-07
-1.74887986832288e-05
-1.50277583998549e-05
-2.48623713222795e-05
-3.70614883303934e-05
4.7103058442111e-06
-5.99719850770758e-06
-2.43644092615249e-05
-3.84267388435136e-05
-5.33625913595575e-05
-2.02566729852423e-05
-2.81527262843323e-05
-1.72115168148613e-05
2.14200312836506e-05
1.2865980350699e-05
-2.55771088287445e-05
-1.82952911746507e-05
1.47539799709629e-05
2.21732637209589e-05
-4.20708085199261e-05
3.02809740512852e-06
-1.13960168832538e-05
6.6482846716132e-06
-1.61108599133724e-05
-1.50374308932095e-05
-6.2255672330902e-06
-7.61037251522615e-06
-2.37934317420581e-05
-2.76781656465805e-05
-2.99658637433392e-05
-4.50634388786178e-05
-3.72482791314039e-05
-3.38095192970367e-05
-1.98755673952315e-05
8.04816697016983e-06
-2.97059989381633e-05
1.28460619121754e-05
-4.78082795033651e-06
-1.12888966086681e-05
1.27865147938016e-05
1.67743818773813e-05
-2.02701237550061e-06
-7.92557314663917e-06
-1.65362050828643e-05
-6.80245589349037e-07
3.79426449334705e-06
-1.84438569658831e-06
-2.07819778656762e-05
-3.60512371145375e-06
-1.62655374823741e-05
-4.21908521934834e-05
-1.0559495291029e-05
-8.47606043789312e-06
-1.42035349562273e-06
-4.87084103687958e-05
-2.40665014142935e-05
-2.40789413463272e-05
-3.47207318007439e-06
-3.6178347963589e-05
-1.70232195011263e-05
-9.40032860874506e-07
-5.8476071850743e-06
-2.87009868768877e-05
1.09430086656032e-06
2.06119974164735e-05
-1.20178758780009e-05
-3.60540931989334e-05
-2.86686415599776e-05
-7.24052369625104e-06
-1.6050373000447e-05
-1.20393285510843e-05
-1.60391100047168e-05
-1.77261233655837e-05
-2.87797672442464e-05
-2.52982866353983e-05
-2.88924198346597e-05
-9.02120411421524e-06
-5.35771250877432e-05
-4.78113867527933e-05
-2.13131475612963e-05
-3.49446718532147e-05
-3.48955397317186e-05
-1.81375368729003e-05
-4.94949146280185e-06
-4.72637068884691e-06
-3.57422617821215e-05
-3.03076390069186e-05
-1.11983507704957e-05
-3.37046763406128e-05
-1.2463403287721e-05
-2.95926860960284e-05
-4.48755681565224e-05
-2.53959976391911e-05
-2.84063307866689e-05
-3.13056746085816e-05
9.67229026621858e-06
-1.24493803626716e-05
-2.44931441614858e-05
-1.93659766166645e-05
-1.17800096290653e-05
-2.79858130639321e-05
-3.3964231177244e-05
-1.28325681346868e-05
-1.32250185390046e-05
-3.09118972792209e-05
8.54362813376025e-06
1.0268048722484e-05
3.9024055813225e-06
-1.17250114561235e-06
-1.24721342687433e-05
-1.32636524281418e-05
-3.81685286857332e-05
-4.48126290264603e-05
-2.22959910323516e-05
1.57191862954804e-05
-4.36946124097156e-05
-2.09584725271858e-05
-2.7018099308771e-05
-4.23268503764552e-05
-2.13966776484376e-05
-4.33317393921176e-05
-1.51724594920056e-05
-2.53958554790873e-05
-2.69787219873999e-05
-2.30019873654193e-05
5.75611126426166e-06
1.30056929366281e-06
-1.82489683590566e-05
-4.70416542666897e-06
2.57955648521021e-06
-2.08770811656097e-05
-2.1048718706315e-05
-2.37811755230448e-05
-4.34355296892173e-06
-3.50955128820275e-05
-3.34174473099562e-05
-3.44937496572237e-05
-2.71254982384842e-05
-2.93184131385958e-05
-7.74030422823281e-05
-1.62396982515469e-05
3.90158282659485e-06
-5.02696703933692e-05
-3.29865626116138e-05
-6.10348773036437e-06
1.66147078023184e-05
-4.99690625124561e-05
-3.13443761034908e-05
-1.28239621696988e-05
1.07763005021186e-08
-4.30437130892866e-05
-5.4997663442816e-06
1.72192802656033e-05
8.53692007274876e-06
-1.8151735459487e-05
-7.7037308045355e-06
-3.66677979566864e-05
-3.22172983856849e-05
-1.37516727156307e-05
-1.31786985426522e-05
-3.24062225127574e-05
-3.9658534123928e-05
-4.68869115627153e-05
-1.54002307076011e-05
1.90477134084753e-06
-2.92247906171603e-05
-2.68364138713725e-05
4.66782388022551e-06
-1.11628554832531e-05
-1.9003525962308e-05
-2.41474295674289e-06
2.88649966224438e-06
-1.50821576575557e-05
-4.04559679138333e-05
-3.03895512561889e-05
1.85624982787269e-05
1.72983356086615e-05
-3.46210670758976e-05
-8.45715442183538e-06
2.35308414535531e-05
-1.81650674975752e-06
-3.69135158423737e-05
-3.87398289048071e-05
-1.18887736434753e-05
1.04506154149001e-05
-3.45174971134997e-05
-1.63430905518317e-05
-2.64586069423241e-06
2.47719647462527e-06
-3.6154116355129e-05
-2.16835594436015e-07
-9.25462561885026e-07
6.1637528175549e-06
-1.27355034201589e-05
-6.56913663703365e-06
-1.06334277596287e-05
-3.61711704064967e-05
-2.40745861653376e-05
8.58389852082989e-06
-1.91971264803465e-05
-3.30450405188641e-05
-2.53272032644256e-05
-1.81922195610091e-05
-1.36022904543214e-05
-3.18608973049448e-05
-3.26570460682589e-05
-2.14106479100147e-05
-2.92294579414168e-05
-3.02354699915048e-05
-3.33924788835565e-05
3.8148311694468e-06
1.53605968502411e-05
-3.5739017999331e-05
-2.91551149214094e-05
-3.54896264656441e-06
-1.47166360449988e-05
-3.84359048228181e-05
-4.04951275470261e-05
-1.70265695962347e-05
5.68414621405979e-06
-4.7107755149915e-05
-5.79932226953679e-05
-3.16700262567715e-05
5.29118135975153e-06
-3.5665540185932e-05
-4.98318536775874e-05
-2.38246454450883e-05
7.74179844233947e-06
-2.26963361164269e-05
-3.8246854822682e-05
-2.59440345933292e-06
-1.52682437074529e-05
-4.53013776752508e-05
-1.47913817692913e-05
1.19857832409926e-05
-4.05243836111808e-05
-4.04058831716921e-05
2.75536116798528e-07
-2.5955898138676e-05
-1.10521797965925e-05
-3.89035597680672e-05
-9.31652710056348e-06
-1.41120744037977e-05
-3.01204287242582e-05
-1.52258657928354e-05
-9.4968315982524e-06
-2.23305481528234e-05
-2.88929080507285e-05
-1.51047230707961e-05
1.85744100685449e-05
-3.42202833136888e-07
-3.71436430844496e-05
-1.97903122964043e-05
-1.95617904817973e-05
6.59129468689453e-06
-4.70002912761583e-05
-3.27622372320308e-05
1.68673557710267e-06
-9.46699912838126e-06
-2.99716369565815e-05
-4.47379126468952e-05
-3.89337845506866e-05
-4.99465033690005e-08
-1.88142021611425e-05
-3.30293182842076e-05
-3.78198071320802e-06
-7.51852898894553e-06
-2.8805323350675e-05
-7.55065455869471e-06
1.77654885323166e-05
-1.7001616809201e-05
-1.70171522680658e-05
-2.01034440340366e-06
9.73827021936376e-06
-1.18304721863462e-05
-3.08337084003642e-05
1.91359886755289e-06
-1.87918704465211e-05
-3.07511886395659e-05
-3.47529410489836e-05
-2.07417969116682e-05
-3.14980440037794e-05
-2.439260521027e-05
-1.88134249781073e-05
-3.19893587224373e-05
-2.38479744474367e-05
-3.25026011752503e-05
-2.88368770727088e-05
-1.41714990967411e-05
9.42186613040666e-06
-1.14369379099617e-05
-2.74400296350739e-05
5.67622475275955e-06
7.56159248080743e-06
2.12734764773592e-07
-1.17947129752604e-05
-6.92738686439567e-06
-1.55498006020792e-06
-1.7878862801341e-05
-9.8253290441651e-06
-2.20689225850075e-05
-1.65654968370662e-05
-2.96467219994002e-05
-3.46052351965667e-05
1.112717040633e-06
-1.64771162126264e-05
-5.10414075268345e-05
-4.09965125888038e-05
-2.24612776349077e-06
-2.86469637688262e-05
-3.48507362873601e-05
-2.24625908575503e-05
-1.08685305469557e-05
-1.81276854781816e-05
-3.17698420795336e-05
-2.5949534577681e-06
-1.07509249925343e-05
-4.48653694794503e-05
-2.68801303545849e-05
-1.05574198766442e-05
1.66401426611354e-06
-4.52730239133801e-05
-4.11608218654279e-05
-3.15976902189482e-05
-9.32250271946415e-06
-3.8408757266668e-05
-2.81546237276816e-05
-2.63143587161801e-05
-3.89429790787993e-05
-3.08492595210688e-05
-4.34128075378361e-05
-1.57430031048202e-05
-2.11731831715468e-05
-4.2421789817612e-05
1.79346463476676e-06
2.44768470964615e-05
-1.89601097596784e-05
-2.21209086650067e-05
9.19336465309622e-06
-2.1807799182356e-06
-1.52494489968715e-05
-3.48784379182838e-05
-1.82151499613786e-05
2.16751185024077e-05
-2.77421150384552e-05
-1.38916251105685e-05
-1.03553951884133e-05
2.46507873244715e-05
-5.04081194013467e-06
-2.69017675846955e-05
1.06897559597285e-06
-6.69324592884434e-06
-1.78799963632014e-05
4.70890605555575e-06
8.81635949818056e-06
2.92095655047462e-06
-1.78934315908322e-05
3.36009465146482e-06
3.2613085039085e-06
-1.50517563522405e-05
-3.30731368181511e-05
-7.32512634072085e-06
-2.07100760214638e-05
-1.68441886049451e-05
-1.55483983837093e-05
-2.8562495040108e-05
-7.42647179789795e-06
-1.90212794082633e-05
-3.20214959807024e-05
-1.42680352719171e-05
-7.55863737594146e-06
-1.60403410366597e-05
-2.84358877176402e-05
-1.88290504930587e-05
2.76708428892593e-06
-2.73440505774873e-05
-2.1585344998265e-05
1.21466973274942e-06
2.27729587181266e-05
-3.80936478953478e-05
-3.31160817103887e-05
1.85038546777044e-05
5.64062682445905e-06
-2.4094685559947e-05
-4.61025779260417e-05
-2.79466661060108e-05
-3.01102962432027e-05
-4.46066348195179e-05
-2.18700634006709e-05
-2.70753185262327e-05
-2.56427630685732e-05
-3.8488778573861e-05
-1.71309448842439e-05
-2.54828331240199e-05
-3.25623871963504e-05
-4.08337822514932e-05
-1.55574379953348e-05
-5.3937261822512e-06
-1.78362480318815e-05
-4.19514636779918e-06
-9.41682171500186e-06
4.66223061708448e-06
-1.95705393862294e-05
-5.79309429492343e-05
-4.58852976864285e-05
-2.29866554985625e-05
-3.79574563717037e-05
-5.48439025516263e-05
-3.98634611680675e-05
-1.08797790912527e-05
-2.51967641507103e-05
-4.01492908186315e-05
-4.70505071589798e-06
-1.05663065740496e-06
-4.07594877178233e-05
-4.0322225889826e-05
-1.18715824438281e-05
-6.88526124131224e-06
9.77187600773196e-06
-2.51357768460166e-05
4.47842117069396e-06
-1.47867724147864e-05
-1.00499374145209e-05
9.17412798244169e-06
1.83954307651155e-06
8.11516145009106e-06
-2.35820848773748e-05
-3.00456316631798e-05
-3.87613442078485e-05
-4.19671932473275e-05
-1.36805147257428e-05
-2.78700953111084e-06
-1.0803165898432e-06
-1.9005914583706e-05
-6.65252907878025e-07
7.5810932296998e-06
-1.20566301156419e-05
-1.20314647460344e-05
2.57192905305787e-05
3.69783278202467e-06
1.70342501700245e-05
1.90005388347056e-05
5.33779398007206e-06
2.29537776166098e-05
-8.92299213094972e-06
-2.61232528333244e-05
8.11771516483962e-06
6.98259419599282e-06
-2.40802640269232e-05
-5.67312059128199e-05
-2.23929615790797e-05
-9.50472686634129e-06
-4.83137213616993e-05
-3.69435657014448e-05
-1.80741230817266e-05
-2.3750857277468e-05
-2.69401624556498e-05
-3.66266494093878e-05
-2.63204200756282e-05
-5.58011947126362e-06
2.11452813391468e-05
2.66580850853353e-05
-1.01970433190145e-05
-3.60703988450304e-05
7.18472525396861e-06
-1.57967193598032e-05
-3.16823910193902e-05
-2.14753377471788e-05
-3.05065562460664e-05
2.73206507084204e-06
-3.72424849294069e-05
-5.07701969968818e-05
-3.18119728753344e-05
-3.044622622524e-05
-2.07004628732177e-05
-6.04447175388071e-05
-2.11059673889975e-05
-1.9608967212073e-05
-1.52886170530864e-05
-4.45013884846369e-06
-1.53734564630604e-05
1.37610369879279e-07
7.75204048941873e-06
-2.45930952966723e-05
-4.37256513366682e-05
2.35058217704977e-05
-8.250127174615e-06
-4.6053708964895e-05
-3.18996418190707e-05
2.42637260260537e-05
-2.23832934773491e-06
-6.11707058757105e-05
-3.71076564104312e-05
-4.71600737385662e-06
-5.63605313108096e-06
-3.25391837658593e-05
-3.8936170459704e-05
-1.82576245010299e-05
-5.74376011720045e-06
-7.06793196091533e-06
-7.3860386827466e-06
3.7404749481581e-06
-1.99146179637434e-05
-1.79422174219831e-05
2.91381811754488e-05
3.1540816789973e-06
-8.22124718532935e-06
8.36637375305761e-06
3.09559990242802e-05
3.68332756335031e-06
-2.29423839565679e-05
-3.08571811407954e-05
1.66236330685757e-05
-3.74272500725054e-05
-5.3550084661564e-05
-2.05308352632375e-05
-1.09647064226655e-06
-3.48080227990336e-05
-3.77694673092558e-05
-1.68500790695087e-05
-3.92845639112788e-06
-1.04882892854624e-05
-9.54023556535213e-06
-7.00873645387515e-06
3.38119892469717e-05
-1.12908079181669e-05
-5.39314826245929e-06
-2.03982937592305e-05
8.77462716174025e-06
-7.08682635708918e-06
-2.4439471895868e-05
1.85321751293354e-05
1.6169197057805e-05
-1.82657258552246e-05
-3.0805843409877e-05
-1.45802763497909e-05
-2.19509782084663e-05
-3.13945104821238e-05
-1.82471555997938e-05
-1.87250731449215e-05
-3.58152823504724e-05
3.79052491777352e-06
-1.87915526767361e-05
1.00141852613118e-05
-5.96015810197872e-06
-4.63452260435277e-06
1.41872768400306e-05
-2.48773758482338e-06
-8.73571659661274e-06
-1.36100663439425e-05
-1.60938201609825e-06
-1.12683593264771e-05
-4.46103864556179e-05
-4.13336954043433e-05
-3.52379785549024e-05
-4.17111054760483e-05
-1.64163472455755e-05
2.53640405002513e-06
-1.97109085084005e-05
-2.33325864624159e-05
-3.12150421610892e-05
-5.93005289708342e-05
-3.60427108138343e-05
-5.01500125034703e-06
-2.33811971864695e-05
-1.96768630004942e-05
-1.42301360498215e-05
9.13483581936351e-06
2.13473559186659e-05
-1.85746312858765e-05
-1.74628405111107e-05
-3.04914661564265e-06
-8.18284498862147e-06
-1.9963879856903e-05
-1.71756602217096e-05
-4.4286956861191e-06
-6.66155426403252e-06
-3.74604923776568e-05
-2.78166154381818e-05
-2.0909008470356e-05
-1.74331785180128e-05
-4.17576995141616e-05
-2.92853290919052e-05
-1.69639671071359e-05
4.66804050223908e-06
4.24252436495099e-08
-1.12434317866547e-05
-1.59294689944716e-05
2.02091900175344e-05
-3.60632551588025e-07
-1.82868033857601e-05
-2.09727181620077e-05
4.79738946534898e-06
-6.49265832132835e-06
-2.34264195940428e-05
3.3065225856069e-06
5.87610388603887e-06
-4.65652520147962e-06
-3.91264485716116e-05
-2.76227848355385e-05
-3.82553218140351e-05
-1.7110294824351e-05
-3.14657611280814e-05
-2.55555878456608e-05
-4.68863892872416e-06
-2.12690196685386e-05
5.55036833501405e-06
-3.58912818494651e-05
-2.01591230394745e-05
-6.57527825309954e-06
-2.21373574631903e-05
-4.21719186683229e-05
-1.24790634650288e-05
1.28705912281984e-05
-1.60753470609766e-05
-4.05969063846403e-05
-1.09598920441043e-05
-9.66351476155632e-06
-3.32071242588493e-05
-4.46307553918544e-05
-1.8666546962261e-05
5.20269557855388e-07
-1.89904961883916e-05
-7.91778318380117e-06
-4.19471739955394e-05
-4.6134273799336e-05
-1.23080765699366e-05
-3.62015873436402e-05
-1.24011100939754e-05
-1.50531488287274e-05
-1.01202085512812e-05
-1.88683270211411e-05
-1.43431274665112e-05
-3.20810786158024e-05
1.41392920679529e-05
-1.48818047735044e-05
-3.17885356949779e-05
-1.55428229738136e-05
-4.22823925518588e-05
-1.24863041319153e-05
-8.50549969219866e-06
-6.68087752169087e-05
-3.52227894933168e-05
-3.64735429925669e-05
1.92133725182022e-05
-1.4579906789769e-05
-3.6000500842149e-05
-2.26842069083962e-05
-1.02592303318129e-05
-1.89273578978295e-05
-2.37399499851333e-05
-6.25894640319413e-06
-5.35592718315274e-06
7.97655001152057e-06
-4.80884666383423e-06
2.99256567858233e-05
9.76751860422763e-06
-4.84715073034775e-05
-4.75053420089715e-05
2.63719238705428e-05
1.27322112425222e-06
-4.37696940687246e-05
-2.38244284571915e-05
7.19389981498254e-06
-1.28430265740233e-05
3.59197215812225e-07
-4.93370667446513e-05
-3.09295921302526e-05
-1.63319473187655e-06
-2.6602827547598e-05
-2.03074079343267e-05
-2.73456432053613e-05
1.299710762957e-05
-5.9758621703465e-06
-3.14005222482759e-05
2.13855617709909e-05
1.34312018166052e-05
-2.12795350914417e-05
-2.87225723853538e-05
1.037211171672e-05
4.39947623260548e-05
-1.87483826437156e-05
-2.2882250098207e-05
9.15712686488444e-06
-2.08602045129855e-05
-4.97136956327672e-05
-1.87253058213312e-05
-2.36411707295553e-05
-4.33167793429321e-05
-2.76903573689813e-05
7.55384252604544e-06
4.78405914546787e-06
-6.07155379627862e-05
-3.40167635132786e-05
-1.76078382490512e-05
-4.61673571258001e-06
-2.23979424597883e-05
-2.62075176103094e-05
1.38250219848549e-05
1.44733436503932e-05
-3.75759476340056e-05
-1.37409843015501e-05
1.94732848944569e-05
-8.90650384902207e-06
-1.43988435801286e-06
-4.18623345540296e-05
-1.98821768312788e-05
-3.11262233140816e-05
-2.61536084303247e-05
-2.69560103388395e-05
-1.2626273330026e-05
-3.41691766244483e-05
-3.48133788199518e-05
-1.30956736146384e-05
-9.18323997029331e-06
-1.73195569641659e-05
-3.43171435973562e-05
-6.31693702283137e-06
-1.86633565420227e-05
-1.24518773875237e-05
-4.76183574459881e-05
-1.78477930207398e-05
-2.05906810346952e-05
-2.62630474282133e-05
-2.35367811251136e-05
-1.27160221209108e-05
-1.78442160816822e-05
-2.02350262270029e-05
-4.65130617050631e-05
-3.26458916443246e-05
1.30634542708282e-05
-3.18762771581615e-05
-2.20173392785226e-05
-7.87248042411381e-06
3.27336819235163e-06
-2.30471583407285e-06
-2.48922737397229e-05
-4.70620277841791e-06
4.56159210295055e-07
-3.04320325922993e-05
-1.38927437699322e-07
-8.20491649364421e-06
-2.89091620611552e-05
-2.20945687604059e-05
-1.7217647602955e-05
1.1025031306462e-05
-3.02159469075296e-05
-4.95833926683254e-05
-2.78361688592136e-05
-1.16617396782186e-05
-7.05469355489291e-06
-1.85388921377257e-05
-2.13699735681786e-05
1.00025950806409e-05
1.23226925916233e-05
-4.52217907006264e-05
-2.07403649975993e-05
-9.0816656645543e-06
1.91786470689715e-05
-1.01104927070487e-05
-2.16429314740297e-05
-9.05421315570874e-07
4.01863437871281e-06
-1.73350452988822e-05
-9.73945981511944e-06
-6.24121521952083e-06
-3.785802747631e-05
-2.46173642682433e-05
-2.84008828930256e-05
-3.23948072123946e-05
3.33519888798099e-06
-4.48284914602985e-05
-3.33218193810401e-05
-1.44978075716968e-05
-2.05071485932088e-05
-1.41352941535766e-05
-3.06809610175503e-05
-8.39842408473026e-06
-2.8308177421456e-05
6.67186247157095e-06
1.98728660465075e-06
-5.51692485331863e-06
1.38115803873498e-05
-2.25290935388003e-05
-3.23532629975427e-05
-1.03225852514902e-05
-2.42378260299678e-05
-2.21049600268567e-05
-9.89998241431769e-06
-3.84342062693216e-05
-4.12330781728577e-05
-4.1101979669633e-05
-1.8903089057814e-05
-3.24640787650949e-05
-3.36833883055869e-05
-3.19798893848797e-05
-2.42781832547543e-05
-1.48086227140471e-05
-2.78318987582549e-05
-1.27902353106417e-05
7.43693584506065e-06
1.34342808503841e-05
-1.67918390437216e-05
-1.75209319750312e-05
-1.27044325285398e-05
1.45495722397636e-06
2.28119345358595e-05
1.67802929098132e-05
-1.62594865268339e-05
-8.73538677111482e-06
3.22474949120695e-06
-2.28396674928117e-05
-4.08148540440611e-05
-4.69483302309085e-05
-3.77655731392388e-05
-2.24591881419033e-05
-1.60669185798156e-05
-1.90337428752364e-05
-1.87541004462991e-05
-3.50423807057794e-05
-6.03208933039073e-06
-1.07304333782721e-05
1.8410327908055e-06
1.61487829049325e-05
1.67999945648817e-05
3.40356777494845e-06
-1.25449572243262e-05
-2.05766427645062e-05
-2.45596881790941e-05
-3.87915431329487e-06
-1.15695657295958e-05
-3.31308192264405e-05
4.56044466568396e-08
-4.22355570891644e-05
-2.48944009741937e-06
-2.94496647855209e-05
-2.10569725552865e-05
1.96532595056172e-05
-1.85470746776886e-05
-2.94114637170755e-05
-3.33933292657909e-06
-2.56116565384982e-05
-5.76500960548964e-06
-1.64564391664039e-06
-6.36510802341598e-07
5.08062475931421e-06
6.43707108908068e-06
-8.70386019715701e-06
1.33954919355728e-05
2.48961107804099e-05
8.37308094168483e-06
-3.01775048023908e-05
7.87958318029654e-06
-3.23436138129821e-05
-3.62517305199339e-05
-1.56588356048132e-05
-1.64195786795531e-05
-4.37368717425349e-05
-5.10716934113999e-05
-6.8053196639889e-06
-4.7009302368087e-06
-5.01905645342292e-05
-1.70584249815318e-05
-5.07177260855354e-06
-1.99459485721204e-06
-3.29258573784667e-05
-5.88539947073309e-06
1.40111384217431e-06
1.39904469588479e-05
-1.22980938303447e-05
-1.25836497662842e-05
7.38836232502231e-06
-6.2788897513019e-06
-4.45504216844911e-05
-9.3151596047223e-06
-3.99645650142926e-06
-3.68847993329329e-05
-3.81834283967529e-05
-5.34352478109511e-05
-4.67740567347744e-05
-4.28140290833193e-05
-6.09641446362384e-05
-3.93351151644192e-05
1.2288595946209e-05
-3.53996878274158e-05
-7.82405821390403e-06
2.0205932735572e-05
9.96749919809603e-06
-1.44075875227705e-05
-1.22470584329234e-05
1.31765288061969e-05
4.03584010472721e-05
-1.06734484039743e-05
-1.14179673729549e-05
5.32960306928085e-06
-3.75786509308225e-07
-5.49150728114148e-05
-1.14079692210571e-05
-1.56800342295288e-05
-6.97122144415015e-05
-6.07499446003945e-05
-2.56834630887855e-05
-1.76173726740006e-05
-2.05265233569e-05
-3.48096406723074e-05
-2.477112648481e-06
3.86162173929096e-06
-1.87623665665321e-05
-1.60848982901632e-05
1.32401072094408e-05
2.11340259930657e-05
-1.02096526912079e-05
-2.62984845910272e-05
1.23714366871275e-05
-3.43092521479442e-06
-2.30886282837839e-05
-4.67644759146339e-05
1.16752214443228e-05
1.36327225152756e-05
-3.73751576797158e-05
-2.39113225524325e-05
-1.97493700843757e-05
-3.05861920884656e-05
-2.92409844620521e-05
-2.05515785448279e-05
-5.75176210551959e-06
-5.41309844027983e-06
-3.43799593220238e-05
4.24817022897162e-06
2.07775810139643e-05
1.55177605408946e-06
1.06970832168008e-06
-6.27252795755867e-06
1.79403305590258e-07
2.44374659906388e-06
-1.66648400768397e-05
-6.00236412169342e-07
-4.38407218764861e-06
-3.6991614205368e-05
-2.88419893135397e-05
-2.61474925306471e-05
-1.74046273346248e-05
-1.63728490699523e-05
-2.83450026915017e-05
-3.70873871779397e-05
-3.96134920094443e-05
-3.83176520547394e-05
6.7856825528193e-08
7.50304353797873e-06
-8.03938997956562e-07
-7.16133301711245e-06
-1.35111856310125e-05
4.25286455875864e-05
-8.38177172536409e-06
-2.85570819587935e-05
1.36786918799474e-05
9.49630720025942e-06
-1.83291307388267e-05
-4.84477167904597e-05
-1.80044440296706e-05
-3.36649082072641e-05
-6.21005303048465e-05
-5.53852330554185e-05
-2.78977337913993e-05
-7.12597664807015e-07
-4.42335753259457e-05
-6.30981360347768e-05
-1.45927822928906e-05
-1.0047736968578e-05
-1.40480993719158e-05
-1.14551101608259e-05
9.31122586117016e-06
2.72959600847287e-05
-1.47847093688212e-06
-9.56780333138519e-07
1.37824159099202e-05
4.29155912557162e-07
-3.39931515203896e-06
-9.27112609537943e-06
-1.17727176748669e-06
-2.41607461462825e-05
-5.8703674040091e-05
-3.50714655828555e-05
-2.61898591704307e-05
-6.24648261807883e-05
-5.24272471750937e-05
-3.03806424745847e-05
-1.33167307097528e-05
-2.03178065261917e-05
-3.19791114661942e-05
-6.12878227457373e-07
2.15173456061594e-05
2.16090394300179e-05
-2.45949502247245e-05
1.0944689973721e-05
4.59987575943461e-05
-1.37761509284601e-05
-1.12180754287814e-05
4.71839123007516e-06
1.10955342728861e-05
-3.67776818886612e-05
-2.35728482810664e-05
1.58055512546033e-05
2.54050194502021e-06
-5.55433447329841e-05
-2.87074744722171e-05
5.79900482423257e-06
-3.50500979280174e-05
-2.44265983659853e-05
-1.25666091284085e-05
7.27533467053933e-07
3.0767486174126e-05
-2.65867548167356e-05
-2.35239653874839e-05
4.54580306711733e-05
2.12261060705857e-05
-3.84490840186095e-05
-2.2906314095215e-05
1.99141529918636e-05
-9.99740440330815e-06
-2.71686237077277e-05
-1.00742736851355e-05
2.34855550844403e-05
-5.05104831534361e-05
-3.75570453824161e-05
-3.25355416378696e-05
-1.15410420514798e-05
-4.03128543046832e-05
-5.47046290822364e-05
-5.51558069743674e-06
-2.40317150644097e-05
-1.65415112550684e-05
-1.76860054471584e-05
-8.99295428242569e-06
1.1136403552094e-05
-2.09982140989619e-05
-5.53047972198233e-05
-1.54779929811688e-05
-1.54576797147464e-05
-3.46891852334315e-05
-3.30868626621323e-05
-2.03205819809271e-05
-1.63921470080598e-05
-5.43601528336895e-05
-2.57005146476236e-05
-2.51096616118563e-05
-7.49999038767973e-06
-6.07433744534552e-05
-4.38765656473245e-05
3.41335253300144e-06
-2.55839103113467e-05
-4.48364115926654e-05
9.44406248936012e-06
9.73606136302382e-06
3.14936483923499e-06
-3.96807752988905e-05
1.20155586289724e-05
4.5821612190132e-05
1.72589622331977e-05
-2.56281092342261e-05
-2.22752445714845e-05
1.0710919461081e-05
-1.62037925345075e-05
-3.39071172659588e-05
-2.27237909165178e-05
1.23737807831182e-05
-5.92025100261461e-06
-6.7819307443578e-05
-4.21369744689733e-05
-2.08259743818475e-05
-3.15446523126376e-05
-2.92130227960421e-05
-1.9001728355538e-05
2.12004280036378e-05
-1.20602257751164e-05
-2.59269724050617e-05
-9.43374632596728e-06
3.35040096282745e-05
7.68536385111759e-06
-6.68141221817262e-06
1.29659355472279e-05
1.20992227847545e-05
-1.12922311344742e-05
-1.91223144850181e-05
-1.52743608631318e-05
-1.83596732620812e-05
-1.16475078074847e-05
-2.08352353822485e-05
-1.82968598940289e-06
1.96484084620247e-07
-4.32768588166434e-05
-3.3202211875075e-05
1.02646540511184e-05
-2.13143984161814e-05
-2.7188586854649e-05
1.22506290533454e-05
1.01333302118441e-05
2.76715515109074e-06
-3.70559459885052e-05
-4.41360708274839e-05
1.54650276522203e-05
-8.80958748216521e-06
-5.03395040617013e-05
-2.5855564327262e-05
1.75198325099802e-05
-1.24985746222411e-05
-4.71409644461761e-05
-1.30826446253878e-05
1.54840209204406e-05
-2.41752543524819e-05
-3.9623155029845e-05
-2.56457020279821e-05
6.59997136356184e-06
-3.29646269900219e-05
2.02357105630361e-06
1.4763057488427e-05
6.279594703079e-06
-2.19775915105396e-05
-4.84239408412033e-05
-1.26133767095589e-05
7.92252978618937e-06
-2.71751361129524e-05
-4.06494133924075e-05
-2.95025584638612e-05
-1.94623282215513e-05
-5.61760066533596e-05
-5.72236901714871e-05
-1.63200898928325e-05
8.11602200410202e-06
-5.23283220794587e-05
-4.61746206810668e-05
-4.9277361249868e-06
-3.46285603101061e-05
-4.34370614322104e-05
-3.66918006992169e-05
-1.00433886996034e-05
-8.08283147413842e-07
-3.85386034170308e-05
-2.99278908321876e-05
1.30373138888204e-05
-3.04882031207876e-05
-4.37938214725513e-05
-1.1925681482377e-05
-2.83160526955896e-05
-3.52312916313406e-05
-1.5283131079359e-05
-1.03054581466599e-06
-1.95501548014151e-06
-6.80174615534318e-06
-1.98804378891011e-05
-1.05864569980058e-05
-2.59253384961003e-05
-2.0369097345039e-05
-7.87185795096065e-06
2.42720718785784e-05
-1.38733209106512e-05
-7.62233903528521e-07
-2.61702190625993e-05
2.19353851881258e-05
-7.17291728473239e-06
-4.54638848796183e-05
-1.9450685066299e-05
-3.06679619771851e-05
1.69487547684648e-06
-3.63288596633735e-05
-1.49465664156278e-05
-7.81466873160044e-06
-2.27683276490477e-06
-4.49639723798946e-05
-3.2703018812091e-05
-3.24941673832382e-06
-3.39925645386758e-05
-4.79047045525281e-05
-1.18518837505175e-05
-6.82381762855478e-06
-1.19106581018186e-05
-3.00820587023059e-05
-8.98741981040478e-06
-1.9748369075349e-05
-1.7616216354579e-05
-4.18811086865327e-05
-1.11822968783166e-05
2.16689961020482e-05
-3.8522981968855e-05
-3.94784065151814e-05
-2.17289611423149e-05
-1.34221332045708e-05
-6.05245556159968e-06
-2.7753247498831e-05
-1.78315589561853e-05
-1.77771332322704e-05
-1.50769683834276e-05
-4.00338704251028e-05
-3.47133409087198e-06
2.43181677329864e-06
5.33556167339185e-06
-5.68947006267002e-05
-2.20170177509093e-05
-3.15147484705841e-07
-3.73252318559866e-05
-1.75848519640973e-05
-2.12471750385028e-05
-5.47937972986111e-06
-2.60233855682408e-05
-1.81064459613897e-05
-6.23271564009767e-06
-2.10282562569648e-05
-4.09880036181935e-05
-4.06904837746565e-05
-2.09331166511245e-05
-4.4073174030021e-05
-3.22810458799732e-05
-1.57334299972092e-06
-1.27377150865331e-05
-2.8498167468544e-05
-1.28416249852277e-05
-9.2742236398758e-07
-2.68377614135006e-05
-3.16353862176801e-05
-1.26422909020926e-05
1.91811044838217e-05
3.79648500217678e-06
-4.65555942654402e-05
6.84753587230754e-06
-4.21243540028699e-06
-2.4050996361289e-05
-3.73790980374119e-05
-2.85548216459829e-05
5.19711194564556e-06
-5.69136894148207e-06
-3.90151655227186e-05
-5.05706621079248e-05
-1.61255739472312e-05
-1.42882560654229e-06
-4.18961595247183e-05
-3.40357465378843e-05
2.70961258932396e-05
-2.52119900498221e-05
-3.26056445654469e-05
-2.46033766952207e-05
9.84540045186735e-06
1.47169945138368e-06
5.57125782244483e-06
1.57220647143367e-05
-3.53656254283622e-06
6.71880547410279e-07
-3.49079846505706e-05
-1.0783524586723e-05
-1.54385454575022e-05
-8.89221905759192e-06
-4.17383388160257e-05
-2.88745085871979e-05
-9.10148050259773e-06
-9.78683947922435e-06
-2.28264504554841e-06
-3.18426053569517e-05
-3.88395316278833e-05
-2.00154115738001e-05
-2.72782371335391e-05
-3.04909857926041e-05
1.63474879200195e-06
-1.55362340977076e-05
-4.53839714567362e-06
-1.62783080253671e-05
1.43799855159564e-05
2.12022554372124e-05
-1.76145992934046e-05
-1.21998881880536e-05
-3.55122160745971e-05
-4.53043779213647e-05
-1.80021701614491e-05
-5.38447390850485e-06
-1.21878109154525e-05
-3.53704931280637e-05
-2.39746722657897e-05
-1.04231726052388e-05
-2.0564513222961e-05
-6.01423996289339e-05
-2.23453493563041e-05
2.60605012100762e-06
4.04663209605268e-06
-3.20713531868974e-05
-3.49099393628612e-06
3.76252786791509e-05
-4.94800278235157e-05
-4.68639616508556e-05
3.69776246314851e-05
9.1533751810399e-06
-4.88422990578362e-05
-3.71730574941885e-05
-4.21695619614196e-06
2.80973866054162e-05
-5.38667899458929e-05
-6.35461793805783e-05
-4.58441492313036e-07
4.32511721276151e-06
-5.21771467134335e-05
-6.68750200459057e-05
9.71424151342634e-06
1.87775059395234e-06
-2.3049936408736e-05
-2.48041704829539e-05
1.21373704664706e-05
3.96240022049041e-05
-1.29184813741713e-05
-3.8159509957547e-05
3.74756287685441e-05
-8.00143392261537e-06
-4.7616967681131e-05
-1.11840389623543e-06
-2.90948370716939e-05
-3.04110799904297e-05
-3.51222438981773e-05
-5.26608868751392e-06
1.10214570265689e-05
-2.34903367945288e-05
-2.59202319629972e-05
1.24870186691245e-05
-9.96644919712714e-06
-2.28035276378401e-05
1.0992058001789e-05
2.45725390870453e-05
8.97310184047387e-06
-3.02137133286816e-05
-5.20571458692192e-06
4.25733497408211e-05
-5.77160640468087e-07
-2.18758827327439e-05
-2.51028774471375e-05
1.3344542621457e-05
-2.65169928078871e-06
-6.04612384055068e-05
-1.05125328688609e-05
1.41609445298982e-05
-3.1043020088214e-05
-5.79589556416173e-05
-1.54890631309207e-05
3.42798115772664e-05
-3.10099641201588e-05
-4.80091948262557e-05
1.67230543493012e-05
4.61775696314147e-05
-2.15511038970758e-05
-2.67531004447399e-05
1.09846454468019e-05
3.8409480160127e-05
-2.87408915459569e-05
-7.25241783939774e-05
-2.19838116275722e-05
-4.09115395992843e-06
-5.23839562335105e-05
-4.99373464748751e-05
-1.88372296357819e-05
-1.05840172878844e-06
-4.69983762868007e-05
-6.59489297362505e-05
1.6406308806884e-05
5.69891866522314e-06
-6.00683567589743e-05
-3.40693329748539e-05
2.52915643066967e-05
5.2164306201469e-06
-3.31928818067298e-05
-2.87824329283037e-05
-1.69996244779466e-07
-1.62907477406375e-05
-5.10610014597175e-05
-1.19253747690261e-06
-1.48865219870558e-05
-2.38698492457673e-05
-5.57124220168203e-05
-3.84348542486498e-06
-1.79086184050278e-05
-9.26994997644221e-05
-1.82265520052587e-05
3.04052196987385e-05
-4.5685294897513e-06
-5.58796610063143e-05
-3.86165358333243e-05
1.63766315456666e-05
-1.26533805127016e-05
-6.66512182359007e-05
-4.01911961219966e-05
3.49538975877059e-05
3.50852550926845e-06
-6.11593088842511e-05
-2.23094817192034e-05
3.76313688590546e-05
-6.02593585856446e-06
-4.3595594933659e-05
-4.17255750529705e-05
2.73048797957159e-05
-1.11035376333308e-06
-3.34028094239663e-05
-1.88312978965038e-05
8.56799814406746e-06
-1.44183968569973e-05
-5.39416913703754e-05
-2.5033615112291e-05
-3.13880447282103e-06
2.09753561637325e-06
-3.3227293521709e-05
-2.82853487285975e-05
2.20370847953131e-05
-1.61501781006533e-05
-1.0972874644701e-05
-3.25975895769111e-05
1.85616334281366e-05
-3.91589805915826e-05
8.59466931012246e-06
1.1189624901431e-05
1.33081404114087e-05
-2.5012500299565e-05
1.78647910816732e-06
-5.08837517122874e-06
-3.3887528872466e-05
-3.94288741242893e-05
5.46512554585092e-06
-3.68622489738169e-06
-3.27982515603056e-05
-4.76083196738577e-05
4.28912547273753e-05
3.02667024663505e-05
-6.58850116708973e-05
-4.56134786189345e-05
1.90933516313528e-05
-1.58273467490324e-06
-5.2789879902283e-05
-5.26676299060954e-05
1.15743780413261e-05
2.82240402326909e-05
-1.79271892442219e-05
-4.97771996018474e-05
-4.02779224389958e-06
-1.43059542845569e-05
-5.82778583120199e-05
-6.29974724147077e-05
-4.59809272928465e-06
-5.08837356844273e-06
-2.85895288531938e-05
-5.57187247130136e-05
-1.62099470086718e-05
1.40987425101193e-05
-5.09865802631325e-05
-4.96463385450811e-05
-1.03647169183421e-05
-2.21921249658763e-05
-2.53370301568864e-05
-2.89891890269961e-05
-4.99529573047918e-06
3.96094092876127e-06
-2.36743822538692e-05
-1.39157367025355e-05
-8.15023638769392e-06
-8.76168757958979e-06
-3.26930017325211e-05
-2.10241847429643e-05
-1.17982967765419e-05
-4.1200789970024e-06
-1.73003774144933e-05
-1.43665446641874e-05
-4.07954414695198e-05
-4.38381975221091e-07
-2.27983226328629e-05
1.86022664861106e-07
-1.12924058705945e-05
-3.55993466896037e-06
-3.62769594767385e-05
1.81338991616006e-05
2.70682078759552e-06
4.72486355023103e-06
-1.93518908973485e-05
-1.59839649180964e-05
-3.03103672729242e-06
-3.10164737542303e-05
-1.79547602034715e-05
3.77041186268577e-06
-4.52008612898921e-06
-3.19218719928144e-05
-4.61417762644203e-05
-2.97344259067143e-05
-2.71730134354338e-06
-2.65834828868516e-05
1.56910918603576e-06
2.65013291358643e-05
1.10883775919291e-05
-1.3055419521393e-05
-2.59903306306883e-05
-6.79906701856059e-06
-2.17980428962216e-06
-3.10540639333819e-05
-3.99569828348329e-05
-4.20661421254103e-06
-8.03566936263989e-07
-2.59312704039592e-05
-1.07996781877723e-05
-1.90873198913379e-05
-1.66703946312442e-05
-3.70743712950264e-05
-4.20285550348172e-05
-8.27863798947585e-06
-3.59180640965312e-06
-2.92928435676561e-05
-1.39438287696234e-05
-3.037790324972e-05
-1.31101065840187e-05
-4.63882348228735e-06
-2.80593873308796e-05
-7.64371486837248e-06
2.52631280928958e-06
-1.45630810131532e-05
-5.51277470651128e-06
1.90820992432344e-05
-9.92486537429502e-06
-2.17557916136717e-05
-2.27396001648672e-05
-2.60501083181669e-05
-3.41502238041219e-05
-3.25255033061007e-05
-2.44740232983916e-05
-3.03205508881731e-05
-4.85458888206643e-05
-3.10434032512152e-05
-1.01898197110463e-05
-6.73497775238631e-06
-3.05463008558829e-05
-2.04988164230885e-05
8.40566556929047e-06
-5.10738686397518e-07
-7.13804346642856e-06
-1.67341431752393e-05
1.39591777669e-05
5.94901369376355e-07
-1.94112308791762e-05
-1.86538103611677e-05
-1.08420001583947e-05
2.11424547196806e-05
-4.09533805045672e-05
-5.39798008085797e-05
-5.37686946190191e-06
-1.44452221602153e-05
-2.15825321189675e-05
-3.32103472795144e-05
-2.45915977505265e-05
-4.08772135910605e-05
