# Supplementary material for: Research on computational propagation and identification of mine microseismic signals based on deep learning
Source: PLoS One. 2025 Oct 22;20(10):e0334641. doi: 10.1371/journal.pone.0334641 (PMC12543183; doi:10.1371/journal.pone.0334641)
Supplement: S10 Data — (ZIP) [file pone.0334641.s010.zip › 000101100001525.xlsx_0.txt_24.txt.txt]

9.49814430274893e-06
-4.07904290577549e-06
-1.14748874884984e-05
-5.00170857348136e-05
-2.46456939329113e-05
-1.85228757083874e-05
-2.64301813374202e-05
-3.73392270178014e-05
-4.60291002639265e-05
5.71288209120362e-06
-1.68703187499528e-05
-3.27573412957049e-05
-4.71584005125347e-05
1.05210338949542e-05
-2.00999760287448e-05
-2.2223554538344e-05
-2.1474382945312e-06
2.53183852193796e-05
-3.95205302011715e-05
-1.58686730004397e-05
-1.82997034251353e-05
8.94249894559209e-06
-3.42669464923052e-05
-3.68542003945441e-05
-2.26531085297623e-05
-4.8572053810332e-05
-5.35068107713338e-05
-4.52369010848108e-05
-4.16877119136604e-05
-2.8014030821077e-05
-1.93570212186079e-05
-4.67359779752102e-05
-2.30447588957536e-05
-9.4200916376501e-06
1.93758357791143e-05
-1.6598387738355e-05
-8.05631015624651e-06
1.09488949732325e-05
1.52322099328483e-05
-1.88102488935746e-05
-3.31872457168574e-05
1.62968062360292e-05
-1.64949341121235e-05
-3.40503281814778e-05
-1.83711880184347e-05
-1.10852895334625e-05
-1.1934741573316e-05
-4.73327540485383e-05
-1.06610368355342e-05
-1.09680292931219e-05
9.11305869561173e-06
-2.10350344328821e-05
-2.65154979597487e-05
2.85216595370749e-07
4.12330045323992e-06
-4.72867661919804e-06
-2.04832723944018e-05
-1.17832631863598e-05
-5.59304733007438e-08
1.79022583465563e-06
-1.46711308024698e-05
-3.63037826332585e-06
4.76970883782874e-06
6.38493578663883e-06
-3.46604341422118e-05
-2.90690688555324e-05
-2.1784764528108e-05
4.65821564785162e-06
-1.33420150971399e-05
-4.52159492675685e-05
-3.23567811532833e-05
-1.91306438090489e-05
-3.34834852415514e-05
-2.65853941921373e-05
-3.55122092202966e-05
4.39613473204523e-06
-4.32071586934648e-06
-7.51664578551003e-06
3.727074990712e-06
2.3308377389486e-05
-3.21819097311561e-05
-2.30278704316129e-05
-2.13382396676635e-05
1.05844137372746e-05
-4.77799344151014e-05
-6.75138799437999e-05
-3.07703722718339e-05
-2.14894559020718e-05
-2.37835159148268e-05
-2.80870610282755e-05
-3.5391541450417e-05
-2.07735005816987e-05
-2.00579446666809e-05
-2.52793266590337e-05
-2.38159047915557e-05
-2.14593409569426e-05
-2.91652157616942e-05
-6.83075656999349e-06
-1.04011177493231e-05
-5.81391658909202e-06
-3.69168392858786e-06
4.6619831291321e-07
-7.26482141940207e-06
-3.13014682878113e-05
-2.49476420657568e-05
3.37726042945277e-05
-1.66835954582455e-05
-3.31331803883274e-05
-4.96124595388215e-05
1.68016310510382e-05
-2.34420549029537e-05
-5.89136364326157e-05
-3.19035423764468e-05
2.48330404862614e-05
-1.36325535341794e-06
-4.20921362438038e-05
-1.57694157902648e-05
3.49731590764389e-05
-1.22958274233949e-05
-1.77431832175678e-05
-5.74138367404881e-06
1.54630520028088e-05
-1.39111355859022e-05
-4.87703968954808e-05
3.03418785220034e-05
-3.61347521506058e-05
-2.49323441604707e-05
4.97608946229156e-06
-4.9338964920007e-06
4.21610478891396e-06
-5.44483117017887e-05
-3.0542570671445e-05
1.56268965373718e-05
-7.0712798307586e-07
-4.95892732900779e-05
-4.95636005728725e-06
3.85475041859326e-05
2.09763056850322e-05
-2.74810276974726e-05
4.21530097144712e-06
3.81799521506418e-05
1.77636186579207e-06
-6.20813665812341e-05
2.56037929728965e-05
3.27605916879051e-05
4.37873024751939e-06
-7.88517444317943e-05
-2.29426829780759e-05
3.43547511597471e-05
-6.60825365891454e-05
-5.90251602133675e-05
-7.98837489454161e-06
2.95805023390487e-05
-2.05902897971602e-05
-7.30494609127819e-05
2.82951360551597e-05
1.61807568561903e-05
-5.86234247698099e-05
-1.31958916361904e-05
2.55259513287032e-05
-2.97251328671225e-05
-7.51068093262713e-05
-1.82931484155439e-05
2.37113033433343e-05
-2.74104104550867e-05
-5.63781531635135e-05
2.56407700590267e-05
2.78842182924576e-05
-2.26779110311655e-05
-4.36662940476184e-05
3.81500037288424e-06
9.40258435231832e-06
-3.31061647414669e-05
-6.57372399430264e-05
-1.78539079727113e-05
4.90453521171843e-05
-1.79800870152206e-05
-5.63371629202865e-05
-4.3543400881247e-06
5.73470803419194e-05
-5.17478623876942e-05
-5.851410441452e-05
1.39830535196497e-05
1.89960484777342e-05
-3.037911570241e-05
-8.6519652713442e-05
-5.92392222719124e-07
2.64925511538553e-05
-5.54910931046442e-05
-7.87222534501971e-05
1.13850434845707e-06
-3.44194107657178e-06
-5.42947030635814e-05
-2.37875809326865e-05
-3.29373636350972e-05
3.72590382229331e-05
-4.0061905516991e-05
-4.25834608416172e-05
3.78708282358868e-05
3.28635755124486e-05
-2.59282438484798e-06
1.21074360854043e-05
2.61333618861219e-05
-6.34024515174069e-06
-1.2514402926984e-05
3.59421692385168e-05
2.51469169445208e-05
-4.38964076958588e-05
-4.82729334521394e-05
-6.91564016398126e-06
1.5139681992279e-05
-6.35577203271982e-05
-4.75525718017878e-05
2.58815920090964e-05
-8.09204147271237e-08
-6.29933061520216e-05
-1.53634403196861e-05
2.33174679357014e-05
-2.8481367754069e-06
-5.53930914970435e-05
-2.81540624012407e-05
6.68542594387222e-05
2.66700256964412e-05
-5.03772026969126e-05
-2.34904464772268e-05
4.5825020466911e-05
2.75941232677361e-05
-7.09683077780734e-05
-3.35832184500945e-05
6.99316354308969e-06
-1.65519616499824e-05
-4.87545779581687e-05
-2.87937431675326e-05
1.32098610427682e-05
-1.37209679253011e-05
-8.36528572484541e-05
-1.04673573976828e-05
-1.46949868838914e-06
-2.31239491894067e-05
-4.28917998855359e-05
2.1385998635007e-06
1.07962226702547e-07
-8.94798217724412e-06
-4.27058311235258e-05
-1.8705607605739e-05
-1.97153397326816e-05
-8.86869987665208e-06
-8.25562139011731e-06
1.03397628307669e-06
-1.59766120843462e-05
-4.91922408211905e-05
-1.43567397530652e-05
-2.32196838919846e-05
-2.47369465995822e-05
-5.37415324134674e-05
-2.50868614867078e-05
4.10388670075867e-06
-5.62410608641028e-05
-5.19077367288844e-05
7.97892859384787e-06
9.67933039278314e-06
-2.46099430596223e-05
-5.41690738898119e-05
-9.43462186432425e-06
3.02123396711157e-05
-2.60930355987919e-05
-9.30663383018505e-06
-2.62266818434091e-06
3.92566713832585e-05
-2.27229184524402e-05
-3.67713979393463e-05
-3.57288819958765e-05
-4.39579582672482e-07
-4.57343351547779e-05
-7.5993791963521e-05
-3.10031385089037e-05
5.62788222263942e-06
-3.89942760525148e-05
-7.86368330610964e-05
-1.68165558698326e-05
4.62322660664209e-06
-3.20520271018129e-05
-4.24493235213045e-05
2.62189669248104e-06
7.06701827905006e-06
2.71341139982429e-05
-5.42985346449748e-06
1.01192021292471e-05
4.19021084954184e-05
-6.97754313875512e-06
-4.17597246286748e-05
-9.45236246546461e-07
-3.79899920160203e-06
-8.2886408001386e-06
-2.67218064488526e-05
-3.69980780842155e-05
-1.47859038225683e-05
-2.3135574494096e-05
-3.12824001626087e-05
-2.64551217207243e-05
-1.69922151874467e-05
-7.31035841712762e-06
-1.92019782959296e-05
-1.05726455882901e-05
2.00242078064656e-05
1.32537705039671e-06
7.34004055174456e-06
-4.58719737945123e-06
-4.12347193517578e-05
1.47904832898316e-05
8.31623638322149e-07
1.35412468487548e-05
-4.45354484126073e-05
-3.69574228066738e-05
-2.84812258342775e-06
-2.03897044569035e-05
-6.38135234514472e-05
-4.9127626625741e-05
-8.12599721962863e-06
-2.35603736376244e-05
-5.12507532652091e-05
-6.85825760334183e-05
-3.47775876878743e-05
-3.20348304815176e-05
-4.34481538204672e-05
-3.35349695347369e-05
1.02226503864191e-05
-4.04986896305733e-06
-2.15722480611525e-05
-3.70635447089587e-05
-5.10852648359925e-06
2.56321649884571e-05
-2.07534214508651e-05
-4.32312523865226e-05
-7.77855076145525e-06
-1.58884192611763e-05
-2.71755503529882e-05
-3.63237936230444e-05
-9.50057731735023e-06
-1.46188037475185e-05
-4.03587787748642e-05
-3.59763476373365e-05
-3.808233912702e-05
-7.52194704571668e-06
-2.95462647416663e-05
-1.13522597814145e-05
-1.25185128889274e-05
-1.09351551811876e-05
-1.04335800718704e-05
-5.78117775517449e-06
-2.20363330770157e-05
-1.33688329108793e-05
-1.52530016657653e-06
-2.32777762723889e-05
-2.73547399868563e-05
-1.17453112557196e-05
-5.86990361033335e-06
-1.38346483317331e-05
-3.66770737790981e-05
-1.64783576987083e-05
-1.5928201136795e-05
-1.20967420780404e-05
-1.11692132341544e-06
1.41722275252523e-05
8.96971068579963e-07
-3.12226836544572e-06
-1.91093357871727e-05
-9.61607707899865e-06
-5.7601185517074e-06
-1.47472365020843e-05
1.87096937244117e-06
-1.40099194846097e-05
-5.11976825693945e-06
-1.6056641739342e-06
-4.41538205638092e-06
-8.70611386408686e-06
-2.86663981991549e-05
-3.48528550985649e-05
1.80640834705565e-06
-4.31367841496066e-05
-9.43215528907347e-06
4.64332890246656e-06
-1.67352847657811e-05
-1.1023761179361e-05
-2.44880383995358e-05
-6.08438367220385e-06
-2.33617688178713e-05
-1.30761180023637e-05
-1.83717376788684e-05
-1.90306908331648e-05
8.6281779660632e-06
-2.28614894757132e-06
-1.32535058630045e-06
-2.41136312606388e-05
-2.89049694282924e-05
-3.96369358909096e-05
-1.68037222892644e-05
-1.59373495752901e-05
-2.8197982669796e-05
-1.53682901330538e-05
-2.19934098070548e-05
-3.17012537207862e-05
-3.84454049000208e-05
-2.9154123542354e-05
-1.14790291480006e-05
-3.14755917863689e-06
-2.76702851820419e-05
-6.81061673987753e-06
-2.86844840957387e-05
-2.74217494813413e-05
8.29823650907256e-06
-1.83605499645517e-05
1.4283942334235e-05
1.25940845449559e-05
-6.86075954327309e-06
-3.06646838736075e-05
-2.07873472647267e-05
-2.65127187712577e-05
-2.21625468083616e-05
-2.89903451136118e-05
-2.19175172552233e-05
-4.23410257163972e-05
-3.05144703322152e-05
-3.70105283110366e-05
-1.65951990313609e-05
-9.27964545525817e-06
-4.56766404270851e-05
-1.70415741028343e-05
-1.09376024766208e-05
5.26873958086216e-06
-2.21033130815093e-05
-1.73901119733593e-05
-4.13570040386931e-06
3.5490715673992e-06
-2.09658169463689e-05
-2.87411407725567e-07
2.48133728080472e-05
-1.01120191783288e-05
-2.76870680233219e-05
-2.49146918907524e-05
-3.31548838580638e-05
-3.41002023018684e-05
-3.38613754899776e-05
-2.54752048542777e-05
-5.28192158105145e-07
-4.62186826133025e-05
-4.16813829913704e-05
9.83597466709375e-06
1.24509160143297e-05
-5.05051080015759e-05
-1.31491433856357e-05
2.14282841297098e-05
3.23652929880951e-05
-1.94251707760248e-05
-2.94701431203315e-05
1.87962884881485e-06
-4.79279056998514e-07
-2.19672314340724e-05
-1.94058571981398e-05
1.93567804999335e-05
7.88760169745496e-06
-3.12409268935181e-05
-3.8266516021524e-05
-7.80600213942454e-06
-3.9880814505053e-05
-3.36038882122548e-05
-5.26633490848218e-05
-7.98374718650606e-06
-7.04319617313244e-06
-2.98862453624441e-05
-3.60968753535078e-05
3.7319956077809e-05
3.25894035008925e-06
-1.23707522444187e-05
-2.43769515314202e-05
7.88662324152771e-06
1.56246539486889e-05
-1.17581553949496e-05
4.42453008480195e-06
-1.79657241096342e-05
-2.41961778054973e-05
-4.68461545804595e-05
-3.68134416612585e-06
-4.17528289777125e-06
-3.42029667130212e-05
-2.29956429496843e-05
-6.00477556196003e-05
-4.02726501884967e-05
-1.19049333765591e-05
-3.59278438125729e-05
-4.18147743579666e-05
-1.13873041079831e-05
-2.71554158878615e-05
-2.80665398845691e-05
-1.44681139739461e-05
7.87146661104762e-06
8.45485851787102e-06
-1.29786151440139e-06
5.72284172685261e-06
1.28879932637311e-05
1.1063878433283e-05
-1.63552938853014e-05
-1.35931112937703e-05
-3.91318849704128e-06
-2.68583087978161e-05
-4.39437391936716e-05
-2.11315282590719e-05
-2.77989291870379e-05
-1.32512430503566e-05
-5.79907198769588e-05
-1.98122263800917e-05
-7.87918359278126e-07
-2.56216833418876e-07
-4.34877744992461e-05
4.95562790578378e-06
5.62230199734046e-06
-7.34589671105415e-06
-2.46288776351746e-05
1.92775946587503e-05
1.27271676449746e-06
4.13842841417591e-06
-1.14023340106676e-05
8.82301982252792e-06
-1.36440107957071e-05
-1.98031195704089e-05
6.29385443370325e-07
-1.27020793674737e-05
-6.42006006138065e-05
-4.68606947364094e-05
-5.85321511116574e-07
-2.4892578058972e-05
-4.48792196647879e-05
-5.20379311759613e-05
-2.31595606876206e-05
-1.546525403796e-05
5.56318004964256e-06
-1.52250605036835e-05
2.92898369095277e-06
5.10635612160032e-07
-1.34715375713366e-05
-2.27549702452372e-05
6.48958936287821e-06
-6.04306531133298e-07
8.175497699445e-06
-2.78351611582075e-05
-1.71683092026522e-05
2.42820079088342e-06
-3.26671864673762e-07
-4.53858549014701e-05
-1.14386672495385e-05
-1.02816066888301e-05
-1.84117337122439e-05
-4.53362227856561e-05
-2.68666712737179e-05
4.69727923003339e-06
-1.33740569577169e-05
-2.26821677516783e-06
-3.27953578650332e-05
1.75493503425778e-05
2.88806514861929e-05
-2.67053264774861e-05
-6.59577739718869e-06
-6.3714921114685e-06
-1.21813247718233e-05
-3.78117957774439e-05
-3.94457141386473e-05
-1.63994625318384e-05
-3.30188492573933e-05
-2.16256699367953e-05
-3.43816506179292e-05
-3.95834101779925e-05
-2.78002183363287e-05
-4.18777051676052e-05
-8.80737058034911e-07
-3.02111111568865e-05
-1.98501254303519e-05
-6.93484029722012e-06
-4.72002785319497e-06
-1.9714915452213e-05
-5.40270731125376e-05
-3.32903863288548e-05
6.36468381154481e-06
3.99231922052717e-06
-4.41554638702519e-05
-2.18384927175093e-05
9.80381072256882e-06
-6.89479675034675e-06
-5.14516393841295e-05
-1.38934595492934e-05
4.53679889654358e-06
-1.57064409288531e-05
-4.46921092081062e-05
-3.03216735147455e-05
-1.61843070969622e-05
-1.67208859407642e-05
-5.52751041665952e-05
-5.73641574882019e-06
2.44390521303332e-05
-2.52650006125241e-05
-8.01250037045708e-06
-1.48797048415395e-06
1.54214255130167e-05
-9.00511205078868e-06
-8.33955615096602e-06
-5.17029273952335e-06
7.49846486756575e-06
-3.74692011607166e-05
7.0284620038478e-06
-3.04657806601385e-05
-1.26654881797158e-05
-1.84004181434561e-05
-3.98683254301311e-05
-2.50811453253971e-05
-3.38756424076405e-05
-1.52861817550083e-05
-1.4701748670536e-05
-4.6047269832232e-05
-2.69669125532632e-05
-3.63637166982337e-06
5.71295753180917e-06
-4.38096591430632e-06
-1.6917496606677e-05
-9.59795174855687e-06
1.39551459637317e-05
5.62485123222143e-06
-8.59274931908486e-06
-1.45001720516096e-05
-9.52310288254195e-06
1.25828603178297e-05
-3.71387833942689e-05
-2.18972245296867e-05
-8.07437319730603e-06
-4.83360439082421e-05
-3.98066678572988e-05
-5.0977774151551e-05
-6.16273357201897e-05
-3.58782780994172e-05
-2.12033382303916e-05
-4.88409575936359e-05
-1.63643270668898e-05
-8.08806842388673e-06
2.38571641665294e-05
5.30919333531021e-06
-2.44770724592878e-06
2.03390765487849e-05
-1.26514636161279e-05
2.96778642406026e-05
-4.30316843724077e-06
-3.17317446027198e-05
-2.47773337411732e-05
-2.27200581041647e-05
-2.12863498789639e-05
-6.51136879392591e-05
-4.72868417449152e-05
-3.67981132646546e-05
-3.38028295602331e-05
-3.23415805476672e-05
-1.74395572010988e-05
-2.14012340872647e-05
-4.05384251882023e-06
-1.76123227909972e-05
-1.97082550502541e-05
1.94151353403442e-05
-1.35765011971133e-06
-1.2477250788527e-05
-1.74408973740878e-05
4.61815814720406e-06
-2.60868936803366e-06
-1.91349853943842e-05
-1.01057360733784e-05
-2.57790852377836e-05
-2.52132465354658e-05
-5.61487638032687e-05
-3.18199464854322e-05
-1.87856438608504e-06
-4.8985488454708e-05
-4.07161207149219e-05
-3.6748829677648e-05
-5.11352744162789e-05
-3.66026220013941e-05
-4.05062936778371e-05
-5.0157498241772e-05
-1.18780663902666e-05
3.07244370097993e-05
5.77279738919426e-06
7.24725705047955e-06
2.93622502526092e-05
-6.52066725451776e-06
2.89201694933745e-06
-2.48132757685742e-06
1.70002016546793e-05
-2.06086647377937e-05
-9.45481471390604e-06
8.22552841201342e-06
-1.33839861374823e-05
-2.82894041111191e-05
-1.38387963066793e-05
-1.14227414480026e-05
-5.05722783549994e-05
-6.10288094705665e-05
-1.13590526345015e-05
-2.96303923864458e-05
-3.4660687412971e-05
-2.71791224827835e-05
1.18163335359188e-05
-2.73982266346201e-06
-3.25461783153566e-05
3.37041924810418e-06
1.04652020636352e-05
-9.21472135458277e-06
-5.12038866167825e-06
-2.23440858188407e-05
1.53587477824784e-05
1.38482851170034e-05
-9.38740746333492e-06
-4.4510339177381e-05
-1.80567180854418e-05
-6.70269837569178e-06
-3.46771837483997e-05
-3.61184548615401e-05
-4.32943085211032e-05
-1.50451082729319e-05
-2.57555384810723e-05
-3.14101394417895e-05
-2.39202071837325e-05
-6.79000914157931e-06
-6.51401322308059e-06
-9.98659858522759e-06
-6.07969115536149e-06
-4.61426949166872e-06
5.60336202470545e-07
3.88045594238594e-06
-2.24662599099085e-05
-6.04522787235991e-05
-2.50568536669347e-05
-1.22854154793601e-05
-3.14617508041893e-05
-5.52468754589417e-05
-2.62835517228703e-05
-6.79559079929831e-06
-3.2345404034446e-05
-5.39407791027184e-05
-1.59702787442601e-05
-2.72284994930157e-06
-2.49017628414578e-05
-5.09051752394152e-05
2.07876289293731e-05
6.77573079290696e-06
-4.63216870917432e-05
-2.67703595193627e-05
-1.40559252614973e-05
2.78704209508888e-05
-4.18220576928033e-06
-3.18670861905508e-05
-1.32997089974283e-05
1.90660261235732e-05
-7.70029746351964e-06
-4.6476240921822e-05
-2.1407856404879e-05
-5.33997346717227e-06
-2.76242809812728e-05
-3.59220000004481e-05
-3.98975826976329e-05
-9.22110285887021e-07
-9.8335610734269e-06
-4.84850656853462e-05
-3.26618387647277e-05
-3.58134555823384e-06
-3.70136815045965e-06
-5.46423672163055e-06
-2.17144240034278e-05
1.2965611079691e-06
2.83969114534896e-05
-8.32526736445025e-06
-3.30326998901411e-05
-1.12495532140618e-05
9.70932051991869e-06
-3.59162564693177e-05
4.46538253409996e-06
1.18570961191303e-06
-2.06375166368246e-06
-9.66876239105779e-06
-2.9704468368349e-05
-3.5926477323893e-05
-7.82575504183704e-06
-9.47259266577377e-06
7.44523797663737e-06
-1.74299372079913e-05
-1.64042808992221e-06
4.04516429357075e-06
-1.3079985423004e-05
-2.10148789249233e-05
-3.10738892942874e-05
1.84893815143467e-06
-1.14447817054803e-05
-2.84210564021688e-05
6.35702268416745e-06
1.85759121546259e-05
2.5182969843196e-05
-4.26500178936021e-05
-1.89137051998567e-05
4.2597256251678e-06
-1.46904678049376e-05
-4.9989419779644e-05
-5.23593282878431e-05
3.72080877758817e-06
-2.17059710965529e-05
-4.00032013193365e-05
-4.27092828511816e-05
1.90503416911761e-05
1.33239332524932e-05
5.80336330129591e-06
-2.26060388016026e-05
-3.97535039783331e-06
-6.0662583986598e-06
-2.60009997337242e-05
-4.38486224880905e-05
-2.6469213748982e-05
2.18939310175226e-06
-1.24441849140507e-05
-2.11944487447799e-05
-1.23830637906944e-05
-1.90816502582375e-05
-5.56287913929026e-06
-1.67028630281463e-05
-1.82332355082328e-06
-3.51158004779003e-05
-1.4873406779912e-05
-2.27687641264106e-05
-4.26154985203369e-05
-2.63015378187092e-05
-1.32469472031003e-05
-8.92105756235658e-07
-1.41463524735047e-05
-1.28649033336712e-06
-2.31157641367229e-05
-4.68776216110784e-06
-2.17367257345227e-05
-4.26417443770765e-05
-2.23981143310497e-05
1.16919779847868e-05
-2.32753277214263e-05
-3.53130793851821e-05
-1.52903558965841e-05
2.68837089743208e-05
-3.5146134632251e-05
-4.11799083022552e-05
-8.73525067335178e-06
-4.42693801952006e-06
-9.82064595697459e-06
-4.72865395232372e-05
4.94631103285842e-07
1.59664598120547e-05
-2.29047284873863e-05
-4.5188132882564e-05
-3.28334788272714e-05
4.32688409455829e-06
5.56839209341222e-06
-3.56510805894146e-05
-1.67558530521966e-07
1.28279725780428e-05
-1.71024601551065e-05
-2.38087273573334e-05
-1.33781209367171e-05
-2.37963130149833e-05
-1.36112168080073e-05
-3.53833293222265e-05
-2.4125023511921e-05
1.06171840509684e-05
-3.31979259959276e-05
-2.26042547986282e-05
-6.39251084508423e-06
-2.23799515322394e-05
-2.60898793448779e-05
-3.90954815471215e-05
-1.21562735171218e-05
-4.61520228181269e-06
-2.15515281626102e-05
-1.61521810604576e-05
-1.38882095501305e-05
-1.10864077998315e-05
-4.23249138843753e-05
-1.92290021812937e-06
1.40476565044481e-05
1.29052814510694e-06
-3.02331211219568e-05
9.13907188045819e-06
1.70155121206499e-05
-3.58908489432139e-05
-3.51185888918317e-05
-1.94371289624385e-05
-1.7214279567244e-05
-3.77534788630495e-05
-5.89200354390128e-05
-4.9092175528358e-06
-3.27568274430114e-05
-5.44035547434295e-05
-1.86773678994927e-05
2.04570839017121e-07
2.85748385233952e-05
-4.91483522821881e-05
-5.51650216740382e-05
-3.21477128449288e-07
3.33358110753678e-05
-3.69555559080729e-05
-3.30373844245564e-05
1.76367103013462e-05
2.92576103022341e-05
-2.8035140478011e-05
-6.28037791466511e-05
1.13596358800542e-05
6.46847155264611e-06
-5.67450671574534e-05
-5.17164809334476e-06
3.81141310019308e-06
-7.32729055499439e-06
-5.23771795572466e-05
-4.67911488134426e-05
9.44627369345837e-06
8.43822215786087e-07
-3.83050909387332e-05
-1.26435213249257e-05
2.31487536935435e-05
1.77527297237655e-05
-2.83946464567046e-05
1.69273573485599e-06
-5.24847662661257e-06
-3.28714598469146e-05
-2.60876813103959e-05
-1.54961731601672e-06
-2.12903723553289e-05
-3.40682458837949e-05
-2.03069927597446e-05
-6.43966546176906e-06
1.14298502703449e-05
-1.64338092017701e-05
-8.79614720599328e-06
-6.14943357760953e-06
7.73412969394025e-06
-3.45186620835311e-05
-2.716152153998e-05
3.51958554922942e-05
-9.78126954885116e-06
-1.95643283753925e-05
-1.73900336229022e-05
2.56545872148382e-05
-9.90147641598538e-06
-3.85643157543341e-05
-1.09772904319306e-05
-1.64874417641225e-05
-2.993711802205e-06
-5.00295705917379e-05
8.42826779038896e-06
2.70649570951307e-05
-1.83366117579801e-05
-4.00412925350952e-05
-1.77705264297503e-05
-1.25396229551117e-05
-2.04699389695688e-05
-3.42549938887875e-05
-2.70157938610572e-05
-8.52332519081008e-06
-1.95452795668651e-05
-4.48546655452327e-05
-1.20703679237224e-05
1.92685153885456e-05
-2.50551515752129e-05
-3.36276195896687e-05
7.80147531576764e-06
3.68351036684504e-06
-3.70169729444419e-05
-1.35211987601306e-05
-1.96922544578933e-05
-3.09599557708869e-05
-2.99234584917854e-05
-2.6190306026706e-05
-2.94611010626732e-05
-3.33471226319658e-06
-3.91699152592513e-05
-2.61110975906051e-05
-2.44998856499158e-05
-2.2793039553185e-05
-2.76614764931492e-05
2.13291526189032e-08
-1.71475767062574e-05
-2.51591993294271e-05
-3.20046921826458e-05
2.2155902490396e-06
1.54540628642178e-05
-8.96547709671951e-06
-6.69354109802986e-06
-1.88036472514138e-06
3.10637251650852e-05
-1.83928491497255e-05
-2.76691728243401e-05
-3.51325202939912e-05
1.31092163932549e-05
-1.81462276690198e-05
-3.1268455272744e-05
7.45185866193608e-06
-2.04543245837522e-05
-2.86129579699038e-05
-1.94271884843861e-05
2.80572801788827e-05
-1.32661099826684e-05
-2.46368537595497e-05
-1.16642858004775e-05
1.15156524765773e-06
1.60302431850304e-05
-4.23237598177083e-05
-3.40910142700846e-07
9.00397536257641e-06
-3.3144615131003e-05
-3.8770392302613e-05
-1.83920999981785e-05
4.1849580220299e-07
-2.35489464212226e-05
-3.0660602734859e-05
-2.25732896957363e-05
1.8145401763723e-05
-2.50791137787062e-05
-2.0452953810049e-05
1.17405766244683e-05
8.77960087110318e-06
-1.52142204827952e-05
-2.80632140157765e-05
-1.73946163079923e-05
-2.46981483048809e-05
-3.18012816604472e-06
-6.43969738357665e-06
-6.5213423167205e-06
-1.00479092594754e-05
-8.84224337858599e-06
-3.00023336107949e-05
-1.50504359245813e-05
2.92532573124447e-07
-3.32445248346876e-05
4.66454844929013e-07
-5.39580755903134e-06
-1.62447870919477e-05
-4.55882504126308e-05
-3.16325807634406e-05
-2.33182813382358e-05
-4.56961042746045e-05
-2.24961077478195e-05
-2.95615138403916e-05
-1.66290881812429e-05
-1.4755077511036e-05
-1.71243731671121e-05
-1.04179354035548e-05
-5.31892786589057e-06
1.77098098212256e-06
2.36614356567804e-06
-1.64828955216533e-05
-1.35528394710916e-05
-1.9421297926319e-05
-3.0369465053796e-05
-7.91894805095917e-06
-1.52763265068579e-06
-1.90295483444116e-05
-3.77786201695082e-05
-2.93070557060272e-06
-1.26413723656476e-06
-3.09895954855675e-05
-4.38044795956948e-05
-1.5104670855276e-05
4.44156625403428e-06
-3.38570418644475e-05
-2.31071007255977e-05
7.65670112558995e-06
7.98085195330176e-07
-2.76637877061404e-06
7.08355886345002e-06
-1.57660500845636e-05
2.91838988873886e-05
-2.68565910608919e-05
-2.0935392485545e-05
8.81464264090564e-06
-2.75892296189932e-05
-5.00511440085944e-05
-3.09037181574618e-05
-3.58751160596528e-05
-2.67301606690578e-05
-4.71570447963956e-05
-2.35666581882185e-05
-1.27252218370478e-05
-1.89147174023201e-05
-3.6111391451825e-05
-4.32353965757257e-06
2.67774067184565e-05
-2.19914853736319e-06
3.96212421396958e-06
-2.49206387367454e-06
1.40986949390141e-05
6.50507603501955e-06
-8.48607601043709e-06
2.62029711039571e-06
1.53251823807319e-05
-1.62478396541155e-05
3.07739225069364e-06
-6.10688169560992e-07
-2.90526629922e-05
-2.61296979648215e-05
-3.12636448718156e-05
-5.60695072623841e-05
-3.48765316166713e-05
-5.69229093564071e-05
-2.74091052677277e-05
8.77147953279487e-06
-1.64527987804386e-05
-1.58693683487112e-05
4.69617026608017e-06
9.23994164108522e-06
1.42644069510965e-05
5.33156223988745e-07
1.06651315517848e-05
2.63568427019417e-05
-2.15387957027279e-05
-3.75446961552627e-05
-7.18626576216756e-06
-8.60555266499644e-06
-4.37154187365705e-05
-3.89078580756858e-05
9.68855030327844e-06
-1.52111243841875e-05
-6.24101686893433e-05
-5.36347020607904e-05
-1.46917904790398e-05
-2.90143524958725e-05
-5.34495357725816e-05
-2.91698616173634e-05
1.74296209698652e-05
8.7897202698333e-06
-3.76882368780649e-05
-2.76824070369382e-05
2.25830376387738e-05
-1.8300097642675e-05
-4.34552711168573e-05
-1.30344576691082e-05
1.91000194457072e-05
-1.24853519194921e-05
-5.05600308098469e-05
-3.19926346718085e-05
-3.82954197408909e-05
-1.45411194112897e-05
-5.81858335266438e-05
-4.65475454925997e-05
-2.56482483045595e-05
-3.06644363216786e-05
-4.3797242590746e-05
-2.70195443897413e-05
-5.96254643852454e-06
-9.16421721492346e-06
2.80792941732895e-06
-1.19864733912492e-06
2.04026610396147e-06
-1.37698848957951e-05
-1.30094933057061e-05
2.75881694620101e-05
3.75743290416218e-06
-2.42060250290144e-05
-7.51583233697888e-07
1.2652757776374e-05
-4.18625936400488e-06
-3.51707846185625e-05
3.66999077030527e-07
-1.82974132554649e-05
-4.41194347456692e-05
-5.91560727427984e-05
-2.06735169695135e-05
8.51459140967819e-06
-2.49166886554099e-05
-6.92112537170483e-06
6.30258786735126e-06
3.23358188804242e-05
-2.52958572845787e-06
-3.01423758510313e-05
-3.06712855208823e-06
3.57866202826555e-05
2.25971396007734e-06
-3.47311351457906e-05
-2.85745168156342e-07
3.96133886186149e-05
-2.16062125271376e-05
-3.14999347321717e-05
-2.14912051798152e-05
-1.94922729888369e-05
-5.33584163200937e-05
-4.96595389802218e-05
-3.21410521342102e-05
-1.2066677965354e-05
-2.23205259746769e-05
-4.03734274803175e-05
-1.9681786443154e-05
-5.57161032604934e-06
9.08060781588942e-06
-2.32537807515154e-06
-9.49675842672674e-06
-1.99830163361178e-05
-8.01734431995694e-06
-4.76562522038125e-06
1.44190779009868e-06
-3.28161646056493e-05
-1.58100223784185e-05
7.11179251835398e-06
3.83730796365767e-06
-3.52015246631587e-05
-3.69640641067281e-05
-9.8072874952521e-06
7.73866455202075e-07
-4.88084514240436e-05
-9.58534660033679e-06
-1.12986076384641e-05
9.8424667188029e-06
-4.02012142703199e-05
-2.63375984057115e-05
-2.90122323891053e-06
9.66059008529025e-06
-1.93053750878751e-05
7.70657866403825e-06
1.66241641229362e-05
-1.67211807555065e-05
-5.30086188711363e-06
-1.6238506383035e-05
-1.34061681387767e-05
1.58920822566307e-05
-3.58775777939905e-05
-4.7155126417482e-05
-2.14180756646728e-05
-1.4996560479716e-05
-5.3402176825799e-05
-3.51374261167353e-05
-6.36588068372422e-06
-2.08624972373355e-05
-4.75574508021331e-05
-1.81534909294368e-05
4.98544802402014e-06
-1.0496609841131e-06
-5.73072521630514e-05
4.69110877542817e-06
2.94439555221372e-05
6.72499002746791e-06
-2.88214678067905e-05
-1.86237827469491e-07
-1.0372437228771e-05
4.593445607922e-06
-1.7408377094881e-07
-1.54369417297069e-05
1.87092244746894e-05
-2.64561368442341e-05
-4.9786183318691e-05
6.56091732213905e-07
-6.36323576341901e-06
-3.12015129087074e-05
-6.99716894212266e-06
-2.34857712524806e-05
-2.64227967098316e-05
-2.37544922158564e-05
-2.03997627373752e-05
-1.5471518193129e-05
-3.02757413293897e-05
5.65168028135805e-06
5.13425683908849e-06
4.86276069306944e-06
1.08563386038444e-05
-1.70834425960761e-05
-1.6363742185973e-06
-2.07666490843459e-05
-1.86642098017675e-05
-5.10781797152493e-05
-9.61300257863506e-06
-2.60631635474218e-05
-1.68640759642819e-05
-2.18530461070274e-05
-6.13704745160835e-06
5.65757701017659e-06
-3.09470359309103e-05
-2.46774623732358e-05
1.65575237161995e-05
-8.08657434771012e-06
-2.6678460672409e-05
-2.60013066087008e-05
7.80165167222375e-06
-1.29582170095455e-06
-3.13421651501172e-05
2.68729011229703e-05
1.62184729801921e-05
-1.59140221325119e-05
-3.41506945676297e-05
-2.17175539156224e-05
-1.67271777245177e-05
-1.12230629291731e-05
-3.95922338072284e-05
-3.97721461600979e-05
-2.36163539795071e-05
-5.31573568749867e-05
-3.18903807506122e-05
-4.08033781460721e-05
-3.22571345355166e-05
-1.7989081953825e-05
-5.26292945973324e-05
-1.88510156040396e-05
1.52192462106182e-05
5.98657262745738e-06
-3.21027539318501e-05
-1.61050429517875e-05
3.60228710566491e-06
-2.09619930990906e-05
-2.66674923700983e-05
9.5501309881954e-07
-9.28165002535602e-06
-1.12469388429431e-05
-6.10045458561957e-06
-7.42183801599475e-06
-1.30399003499037e-05
-1.40834401175404e-05
-5.04703214467381e-05
-2.53297287659131e-05
-3.23127582277463e-05
-2.93128503623364e-05
1.23666646551071e-06
-3.68803016421944e-05
-1.12197694577679e-05
-2.58233768725172e-05
-8.94543019827887e-06
-1.82407682271704e-05
-1.77417161604745e-05
-1.21204746140562e-05
3.13590464827342e-06
-2.149679082805e-05
2.21868469580679e-05
-1.51881324261434e-05
-1.61627478765081e-05
5.03351801965407e-06
-8.85118922346822e-06
-1.04931859679925e-05
-2.20655419476453e-05
-2.15805007234661e-05
-4.24143557966152e-06
-1.66801224051801e-05
-4.30544012391366e-05
-3.13177597174615e-05
-5.2804470994048e-06
-8.45030710810755e-06
-1.53704999214522e-05
-1.41910942284185e-05
-3.90008372243951e-06
1.45015705426754e-05
-2.0248229030661e-05
-1.00328594018541e-05
1.16716330357497e-05
7.57568484132074e-06
-2.0635566907468e-05
-2.7314420084615e-05
-3.31597573987484e-06
5.06608072641749e-06
-2.9083436333688e-05
-1.83469664724802e-05
-1.90902618029651e-05
-5.18023365830559e-05
-2.02873117683733e-05
-2.38779842836062e-05
-4.11930177229773e-05
-4.76215707191687e-05
-7.09449425963788e-06
-1.31429705983311e-05
-3.0965429054633e-06
-7.8151249792674e-06
-4.06992196545698e-06
1.21785668887641e-05
1.8192941517703e-05
-1.25489670206552e-05
-1.56045704306351e-05
-6.10668318353926e-06
2.19040742968778e-06
-2.54159172320454e-05
-1.54274114271509e-05
-5.68985142156225e-06
-9.1917013994575e-06
-6.26222998291988e-05
-2.99154725889761e-05
-8.32768074132418e-06
-6.62500674107596e-05
-6.85839293227249e-05
-2.97216983423908e-06
2.5933344414542e-06
-2.01797342382502e-05
-2.13399546147038e-05
5.28938889222927e-06
-1.1101514918334e-05
1.49028677514313e-05
-2.12275903005956e-05
-9.67730632234829e-06
-7.52917232762973e-06
-2.34971684497591e-05
-6.55884279269954e-05
-8.66022180507554e-06
-1.75196595585934e-05
-5.74502142567702e-05
-4.04387455188446e-05
-9.81287622509006e-06
-2.54363070754073e-05
-4.14668248658301e-05
-3.5385768648239e-05
1.29754887211799e-05
-1.20150627876919e-05
-2.04027824721391e-05
9.16737073230974e-06
3.14774169795327e-05
3.77513505290439e-07
-3.69671637034457e-05
-3.73092265206676e-05
3.98732341921165e-05
5.54676776867775e-06
-4.93226303101951e-06
-1.62321289525525e-06
2.08186623042114e-05
-1.78768715997954e-05
-9.90710737873065e-06
-1.23363038129322e-06
-2.71032896247862e-05
-2.81563095339584e-05
-1.12871133895486e-05
1.02683441238414e-05
-1.88275456402995e-05
-4.97909582663417e-05
-6.79992248175023e-06
2.53903903822142e-05
-1.24809478470823e-05
-4.82779077851774e-05
5.97617535940288e-06
2.66981176816024e-05
-1.59176018440463e-05
-5.73893500022466e-05
1.17308905163764e-05
2.78558750480123e-05
-3.09748929192784e-05
-6.66827213996945e-05
-3.1504382337564e-05
2.34101303391728e-05
-4.42608887153611e-05
-3.73888364992048e-05
-1.02483895618338e-05
-1.05690982335114e-05
-3.01170449771716e-05
-2.21892979792652e-05
-2.0248536349297e-05
1.86845831613047e-05
-1.72092263946626e-05
-3.61536309999511e-05
-5.33747429865537e-06
-5.06288799558123e-07
-8.81857629270237e-06
-1.18365201573718e-05
-1.03746321838799e-05
-9.05099884281641e-06
-7.78563926846491e-06
-2.14930388185039e-05
-6.60045894869601e-06
-3.6231193415147e-05
-2.27227651999174e-05
-1.85986776760062e-05
-1.39685685883658e-05
-3.64592909627607e-05
-1.55206548106809e-05
-2.45138184296229e-05
-2.28045554018335e-05
-3.55350139925942e-05
-3.90781752729185e-05
-3.68337511946117e-06
1.95741656726791e-05
-3.06734790416955e-05
1.35648660127532e-05
2.37164233219082e-05
1.59871868319249e-05
-1.6737090676828e-05
-4.43938571275379e-05
1.63092135430047e-05
1.09910287165577e-05
-1.99121398527703e-05
-3.84503138576648e-05
-1.9482551622936e-06
-1.80260728769796e-05
-5.01594541586677e-05
-5.51132877487369e-05
-2.79394432555781e-05
-3.40598374632328e-06
-3.92253707968679e-05
-4.22704486679122e-05
-7.05914812428994e-06
4.33251752062405e-06
1.19805579073841e-05
1.10644610161229e-06
5.07073331094203e-05
2.98274069813271e-05
1.3710907167473e-05
-2.13924121118477e-05
-1.78036649438771e-05
3.27356791251919e-06
-1.70179081598775e-05
-3.79661603255609e-05
-3.11853914237005e-05
-1.00719810140005e-05
-2.46635202931893e-05
-6.17015371802889e-05
-4.74715379541455e-05
-1.61214897638647e-05
-2.74844720554898e-05
-5.03340760890582e-05
-1.21750986785454e-05
-1.03008732332598e-05
4.55176483245126e-06
-1.32987675537482e-05
-1.25425548558493e-05
-4.94338338115989e-07
-1.67394446404816e-07
3.43271175124309e-05
-1.03594108255142e-05
-1.50825614415725e-05
-5.65945690758451e-07
-1.80824726600465e-05
-2.79451775781319e-05
-4.33922093604237e-05
-1.66851617047445e-05
-2.45457274656503e-05
-4.21391061799664e-05
-5.32301664911338e-05
-1.92038924731942e-05
-3.42935856090251e-05
-2.12380989285394e-05
-3.79355905940128e-05
-2.37801282910113e-05
-8.37012272693978e-06
-2.81106681695336e-05
-2.24576789860746e-05
-3.33544037202235e-05
-2.16871940794172e-06
-1.59547029006928e-05
-3.30909100154813e-05
-8.0505469758402e-06
2.11199390294262e-06
2.8672724657133e-06
-3.15102260509248e-05
3.25514528326059e-06
-2.16008561038201e-05
-4.67259992377533e-05
-1.44935940850105e-05
-3.15481630187647e-05
-3.44782697668133e-05
-3.34110227796449e-05
-4.48060246560255e-05
-6.64531104445206e-05
-3.20429618050013e-05
-3.16336906004678e-05
-3.2977961562977e-05
-1.74615326537016e-05
-4.50778918229175e-06
-1.55770368673802e-05
7.81938962596732e-06
-7.7414144606975e-06
-4.68803167673646e-06
4.32869642719924e-06
-1.06114720091352e-05
2.49617539202563e-05
-1.63676101036682e-05
6.10072936243837e-06
-1.23212322068833e-05
-3.27901507480546e-05
-4.20552932224625e-05
-5.30709792500971e-05
-4.12062437900788e-05
-1.75945994126137e-05
-3.51001656561934e-05
-3.0545605550707e-05
-7.34537163282924e-06
-1.00228012328957e-05
-2.58932704470957e-05
-3.4034218820052e-06
6.92266817274153e-07
2.25005362309688e-05
1.2510452016408e-05
-4.01677742120277e-07
1.91694007148989e-05
1.78562433106199e-05
6.23730875674124e-06
-1.53797777944926e-05
-2.07958891232681e-05
-2.56465057120371e-05
-2.79525177523802e-05
-2.85909463450021e-05
-2.69059681987783e-05
-4.28415495336622e-05
-3.42057407411859e-05
-4.34418123139886e-05
-4.22820470052159e-05
-2.05777667998648e-05
-4.73438643631064e-05
-1.42286872632648e-05
-4.0919869824656e-06
9.0862237256023e-06
-9.71998198528249e-06
-1.24073242640028e-05
7.94020221259407e-06
-4.93520448895244e-06
-5.77657579034083e-06
1.60271414334605e-05
2.19625065311108e-06
8.30099089958246e-06
-1.78230308037796e-05
-1.57923409742351e-05
-1.85133824486351e-06
-2.79098825733216e-05
-4.44384849390069e-05
-2.59082435212169e-05
-7.76787817958789e-06
-3.66345999738897e-05
-5.57683213030187e-05
-1.43851171335867e-05
-1.25736042962988e-05
-5.11082854877914e-05
-1.00424944354747e-05
-2.30355489917764e-05
-1.41936564073508e-05
-2.154364287673e-05
-2.69030254234009e-05
-1.95748845999578e-05
1.70646116340182e-05
-2.7600789016231e-05
-4.23115338525836e-05
-3.25318127395245e-06
-4.04055141876607e-05
-2.9144105187956e-05
-1.71852115110128e-05
-1.62837734330927e-05
-4.57354215575861e-06
-4.0214123348412e-05
-1.64198077595172e-05
-3.15529657278146e-05
-3.57475410362079e-05
-1.49943511362261e-05
9.57426461245913e-06
-3.44317751514077e-05
-4.25206730620868e-05
-3.96262535271056e-07
-5.69066728505922e-06
3.62696162379378e-06
-3.0655228514841e-05
-1.0143197187979e-05
-3.81146078904127e-06
-2.76619234186264e-05
-3.61797546484769e-05
-1.23157724490733e-06
-1.72469096654712e-05
3.8067339036904e-06
-2.26487106750724e-05
-2.65416567404607e-05
-2.7476596149472e-05
2.47172965309827e-05
-1.92452334857985e-05
-2.7568867426877e-05
6.23509283821021e-06
-3.74880283807935e-06
-1.56709213231496e-05
-2.82389479110347e-05
-7.23103693244269e-06
1.46311036543801e-05
-1.71393309179989e-05
1.05750049922471e-06
-2.2259295117549e-05
-3.67300329860403e-05
-5.97654441396822e-06
-4.35957108420809e-05
-3.21284875271169e-05
-8.2955360183436e-06
-5.60485821719291e-06
-3.38683306489537e-05
-3.60076535545323e-05
1.11856535997726e-06
2.263327414746e-05
-3.66898715552023e-05
-5.12963888197804e-05
1.2885999914798e-05
8.73264574639971e-06
-3.7873971703815e-05
-1.75818616826945e-05
2.90166569072036e-06
-3.27251452064218e-05
-3.36093660502346e-05
-2.99184418143874e-05
-2.25378315476956e-05
-9.75918062822886e-06
-3.16955093761093e-05
-3.78989799335369e-05
-2.7822293427733e-05
-4.83652336993794e-05
-1.50776472675584e-05
-2.5077129716239e-05
-2.96344969232004e-05
-5.57837791901741e-05
-1.00818389765017e-05
-2.38365840958666e-05
-1.72967799930452e-05
-1.12675992584854e-05
-2.22132176608896e-05
-4.15827593541371e-05
-3.75789646916112e-06
-1.2085902019747e-05
-1.19028457843487e-05
-4.32797618754616e-05
-4.28444936434724e-05
-2.47055828309739e-05
-2.3762267439455e-05
-1.4470622907105e-05
-1.75678008867021e-05
-4.3107675713157e-05
2.82873314165786e-06
-1.75853294971837e-05
-2.58288454412958e-05
-5.18861057098304e-05
-2.87610474080538e-06
3.816419765824e-06
-4.3413764836363e-05
-4.17774186230833e-05
9.31135212249303e-06
2.27211919840369e-05
9.48048853332627e-06
-3.90479895042707e-05
8.47254562261841e-06
3.73135814809244e-06
-2.83325855581347e-05
-3.79661547145121e-05
-6.68296054744193e-07
-1.58329395326665e-05
-2.71184571055468e-05
-3.06256727171002e-05
4.35557094754182e-06
5.35604474756574e-06
-2.7212211499869e-05
-1.76781601799754e-05
-4.13079679579327e-05
-2.15387831091802e-05
2.03635952823634e-06
-2.63974754425372e-05
-1.77711471624622e-05
-2.78403124350075e-06
-9.19471568380448e-06
-1.11748693355354e-06
-1.21194421212298e-05
6.08480755444798e-07
2.0502063605379e-06
-1.07529171184031e-05
-2.30419170639838e-05
-2.88407119378953e-06
-1.16187118247102e-05
-2.25780004567132e-05
-3.47690345671139e-05
-4.14173344636827e-05
-1.08040746135693e-05
-3.97944511437436e-05
-4.80257988854425e-05
-2.86024097051105e-05
-1.87320576817586e-05
-2.46103339544822e-05
-3.346777883755e-05
-1.73345830856625e-06
3.81283728971792e-06
-1.88873741011184e-06
7.73455396300553e-06
-1.4929195848088e-05
-5.75892953640758e-06
-8.50231007650647e-06
-5.89782959335421e-06
-2.90945273022377e-05
-2.44330580649906e-05
-5.88930663657839e-06
-1.29021784230247e-05
-3.31580016626848e-05
-4.72614488494187e-05
-2.49599611919863e-05
-1.83864545411566e-05
-2.53098457840948e-05
-2.79611163806487e-05
-1.24009551462867e-05
1.02825927995454e-05
-6.65629036319994e-06
-4.10614625814732e-05
-1.05987319707726e-05
3.79530807729392e-05
-2.92039217749794e-05
-3.88726741677225e-05
-4.53041939897726e-06
3.18722900832511e-05
-1.29739506110675e-05
-3.6055525852555e-05
-3.35389296751383e-05
3.46459525931234e-05
-9.62369978690049e-06
-2.07329810312338e-05
-2.79714392581729e-05
8.37106382372208e-06
-2.84856596981099e-05
-1.74603792158245e-05
-2.55912838467394e-05
-8.56895360437718e-06
-2.94579982651463e-05
-3.79062510059567e-06
-1.20249689251721e-05
-1.24272583266276e-05
5.52139164885301e-06
-8.30946336069153e-06
-9.31447038724374e-06
-1.61903768812883e-05
-1.99841509383172e-06
-6.43169684538507e-06
-1.76179099011027e-05
-3.78534723103868e-05
-1.52258341134201e-05
-8.52739753856807e-07
-1.51918701015506e-05
-5.17255050754841e-05
-2.36758037277797e-05
-4.67302977688815e-06
-4.23591180801322e-06
-1.05385269390635e-05
-3.45857131620493e-05
1.79889775363912e-05
-2.19762409276581e-05
-3.94186820393922e-05
4.43022670994245e-06
2.4660251611778e-05
4.37704245790998e-06
-2.42329925719014e-05
5.20125215984524e-06
3.39311664693215e-05
-2.69638388423282e-05
-5.12941441846299e-05
-9.84963092596851e-06
2.67355571219213e-05
-8.93412180204673e-06
-8.72170946168842e-05
-1.83608362978409e-05
-4.94257210822436e-06
-4.12186369873838e-05
-4.64595601700283e-05
-1.99031867499688e-05
2.51004958771022e-06
-1.00345236448214e-05
-2.97396429389908e-05
4.40187510706427e-06
-6.13817719433496e-06
-2.87314592963312e-05
-3.7927075711993e-05
8.14341692610206e-06
5.51188040727522e-06
-1.60156926024778e-05
-2.54867322572645e-05
-7.48759183540891e-06
-9.7695074317246e-06
-4.12317346439874e-05
-7.02500792426196e-06
4.93939746439458e-06
-4.56145092336791e-05
-3.92426426676094e-05
-1.27534565079256e-05
-3.98470777763508e-05
-2.50762450293895e-05
-5.16268488923881e-05
-6.93772408895953e-06
-5.33047302945462e-06
-1.69769496591421e-05
-2.76990464794495e-05
3.76444145927889e-06
2.59402851284517e-05
-3.02995246525495e-05
-5.21152860191418e-05
-3.24271460958364e-06
-6.35695294730442e-06
-2.73472895693023e-05
-3.86308565521711e-05
-4.68086635374034e-06
2.13113311514112e-05
-1.93899776597597e-05
-3.7297309915639e-05
-1.91480494932012e-05
-1.10118400180817e-05
-2.89883338844348e-05
-3.66608862337465e-05
-1.85354678285035e-06
1.59935328206281e-05
-1.30809205061767e-05
-5.03847929350387e-05
-5.02891538113907e-06
-1.12410916582956e-05
-2.46746943685186e-05
-4.8298593246599e-05
-1.86093040158321e-06
-1.20252036588069e-05
2.65151485085833e-06
-3.64085397159489e-05
-8.55023304138019e-06
-2.56141976744169e-08
-1.42402490019993e-05
-4.20285668511601e-05
6.86254574788594e-06
-8.01134678240515e-06
-3.46378320385968e-05
-1.96969622895215e-05
-2.60228788095287e-05
-1.35740434098888e-05
-1.08635206942569e-05
-2.59538958531112e-05
-1.81301960400275e-05
-3.99864999621215e-05
-1.10139799682783e-05
-2.02794141168884e-05
-2.65707862544317e-05
-5.81328437530694e-06
-3.53338297577329e-06
-3.10460127226385e-05
-2.20211374821835e-05
-2.74700607904785e-05
-1.52529914729217e-05
-4.16582469715475e-05
-1.59536949731194e-05
-5.34749204439315e-05
-2.23204669610571e-05
-3.42631087430984e-05
-4.01863634277057e-06
1.76553322155113e-05
-1.21219368656936e-05
3.00295626582028e-06
7.01642655255012e-06
-9.950422958121e-06
-3.83135673707529e-05
-5.61179030768808e-06
1.84616169917752e-05
-1.02007559493413e-05
-2.62001518264266e-05
-1.46527203605406e-05
-3.02393400411449e-06
-3.02524138854757e-05
-7.58207216881924e-05
-2.95931172333142e-05
2.08447036263803e-05
-3.14202868899508e-05
-6.02482990146155e-05
2.42364392305192e-06
-2.19356418405523e-05
-3.36579318913546e-05
-3.90980511485398e-05
-1.92166849901481e-05
6.38339519208613e-06
-4.91799144443848e-05
-3.67865125936856e-05
1.98324446519056e-05
6.70604232363963e-07
-4.33530279518804e-05
-4.85905226389108e-05
4.16047631531999e-06
-1.66780512449475e-05
-2.04621872093558e-05
-4.70322930134943e-05
-1.37321691198974e-05
3.83756458662425e-05
-3.99616012356785e-05
-5.62631361264506e-05
2.52094048143046e-05
-2.6755544407743e-05
-3.11369253903619e-05
-1.52347964026469e-05
3.32596557077757e-06
1.17717148116119e-05
-3.21573309667345e-05
-1.60817850542084e-05
2.82903816640918e-05
-1.89540035424729e-05
-2.26547492656963e-05
7.19871499509923e-07
1.23190331139631e-05
-1.41611367377509e-05
-5.01535447393653e-05
2.95081437946501e-06
1.45763101174513e-05
-3.72578640643266e-05
-4.34323419720642e-05
-1.01514653585229e-05
6.56946283351069e-06
-2.56107452005884e-05
-3.26030590502483e-05
2.79827178693739e-05
-2.21941763682786e-05
-5.11363511197768e-05
-1.27873328055602e-05
-1.43103496779525e-06
-2.21843303776695e-05
-1.99922629590068e-05
-1.57016225459345e-05
1.7894018104688e-05
-2.44614825975061e-05
-5.11471357847862e-05
-1.3213052260015e-05
1.24301510138174e-05
-4.23241300340188e-06
-4.71252449513123e-05
-1.12852248844687e-06
7.76808076042165e-06
-2.02327615247669e-05
-3.47735885850098e-05
1.46785202301583e-06
7.51163109510996e-06
-5.10961431666205e-05
-4.7249675614458e-05
-1.99583297422865e-05
-7.43661794165216e-08
-4.3445848357023e-05
-5.92284816944535e-05
2.60669193663615e-05
2.36673996137617e-05
-5.54374924376801e-05
-1.53513680088574e-05
8.41691201780283e-06
1.55017520271802e-05
-6.28905624815808e-05
-2.31762865070068e-06
2.04922151773529e-05
-6.63331266786704e-06
-4.79759808115596e-05
-3.27263466040477e-06
-2.63541840372993e-05
-2.31791498782541e-05
-3.84419132476389e-05
-3.70195577301789e-05
-2.46793779366574e-05
-3.64638767527474e-05
-2.69974608011695e-05
-1.33566546807941e-05
-1.91586767354478e-05
-2.26459446392333e-05
-2.45087169366651e-05
-3.32048176389126e-05
2.99806252905605e-05
-5.54478972119644e-06
-3.73912570549734e-05
1.76517874646668e-05
-1.12586779435034e-07
-1.93925639140372e-05
-7.42143931088359e-06
9.81100276388035e-06
2.72787625789707e-05
-4.54939375574908e-05
-4.69922640918851e-05
-2.64741710475484e-06
-5.49965914073351e-06
-6.63896040441804e-05
-5.00387111603102e-05
-1.17972177836287e-05
5.77501308610049e-06
-4.3351885688048e-05
-6.96280513200058e-05
-5.67259282660833e-06
3.77519326511343e-06
-8.65932905024268e-06
-1.49975109905493e-05
9.01446009763581e-06
-1.94279719246421e-05
-4.436496976813e-06
1.71552261319477e-05
-2.86603610227589e-05
-5.60212241104567e-06
-3.61644171546204e-06
3.80455000838723e-06
-1.98083559343539e-06
9.80797763853681e-06
-7.0901668218254e-06
-1.31735618753461e-05
-3.23520265968851e-05
-1.51746688232955e-05
-1.13984194340094e-05
-9.97346346404896e-06
-1.95784730557322e-05
-2.96595862880681e-05
-2.57179886011884e-05
-5.32703563356114e-06
-1.64644585245023e-05
-2.64088626279785e-05
-7.75966899368801e-06
1.96172493182908e-06
-2.49606176442181e-05
-8.39672526004546e-06
1.76608696730025e-05
7.1000936698631e-06
-8.47808209015359e-06
-2.91034577122136e-05
1.2849579089227e-05
-2.14019378508352e-06
-5.58404464399713e-06
-3.57882328984795e-05
-3.86612194518806e-05
-1.25481602243493e-05
3.66868568021293e-07
-3.99612435081684e-05
-3.86262896144597e-05
1.87752456364959e-05
-4.50571473078249e-06
-5.08616717154398e-05
-1.03335120631409e-05
-6.99417018738724e-06
-2.21322022142684e-05
-6.91484002561692e-06
-2.06837357083262e-06
-3.16684645021769e-05
4.50040085699443e-06
1.17155287127278e-05
-3.12884122780403e-05
1.95676795121912e-05
-2.71107892796071e-05
-3.72637291656807e-05
2.24111975517868e-05
-4.02854486948465e-05
-3.25014283520865e-05
-1.34519408354151e-05
-2.79304990590218e-05
-3.23950739410005e-05
-3.98786145540296e-05
-3.44773436282239e-05
-1.88135637269435e-05
-1.51929039973666e-05
-4.59675219436724e-06
-1.5419671388492e-05
3.79692721513273e-06
-1.26676190569819e-05
-5.09292336918593e-07
-2.17875312544601e-05
-1.46478670618978e-06
-8.47272198853412e-06
1.1581885619702e-05
-6.55412269892403e-06
-2.01319187150007e-05
1.43478499856192e-05
-2.71807327215547e-05
-3.42823039906853e-05
-7.56651100507176e-06
-2.8857736976102e-05
-2.93570816227728e-05
-8.52445290638152e-06
-1.73388670129647e-05
-3.36878314505672e-05
-9.94969487011363e-06
-2.14176478495834e-05
-2.76318959455481e-05
-4.51553867348674e-06
-2.42661153183122e-05
-9.05410698409727e-06
3.82170318033534e-05
3.28496277348893e-07
-3.18550298455884e-05
-3.95038052992511e-05
-9.74916800342225e-06
2.08431706712316e-05
-3.40335854390146e-05
-2.19378654153937e-05
2.39379661451183e-05
-2.00125300006541e-05
-3.9741533419132e-05
-7.0679312897837e-06
4.07966305508721e-08
-1.87254388445543e-05
-5.46003013767957e-05
-2.55493309726082e-05
2.73283406177747e-06
-4.46816609152815e-05
-4.08256878572608e-05
-2.23492129236965e-05
-9.32744053314553e-06
-3.12138264396492e-05
-3.49853459691044e-05
-1.77565050063661e-05
-1.01489095098004e-05
-4.35873859117926e-06
-3.67349908814575e-06
-1.44113770790896e-05
-3.03520372579736e-05
-3.61880421521884e-05
-4.6632898830173e-06
6.062379808817e-06
-2.61475824398659e-05
-4.86726737612954e-05
-1.11633048493287e-05
-2.33340462260777e-06
-4.07160321435836e-05
-2.22137869405197e-05
3.29065467790188e-06
-3.75655871134527e-06
-5.83492350734062e-05
-2.33386344093025e-05
1.58873417401076e-05
-3.41920674708498e-06
-3.63458455433411e-05
-1.40856848682342e-05
1.88673155459385e-06
-5.19505300797003e-07
-2.76794769206566e-05
-3.5620245105012e-05
5.07430682556964e-07
7.7486384598976e-06
-2.22881115742657e-05
-1.74476703321655e-05
-7.57584651820208e-06
4.45192456575294e-06
-1.96938567374538e-05
-1.49062753189974e-05
2.68716757236665e-06
1.53522294976368e-06
-3.53245511594563e-05
-3.38783292550078e-05
2.45192929909258e-06
-5.80011358576057e-06
-5.05989460581853e-06
-1.68358815215677e-05
6.91618721642318e-06
1.02337284235041e-06
-3.08905532282273e-05
-1.82026681025852e-05
-1.02192884874274e-05
6.77062486462634e-06
-4.75733827179536e-06
-1.99193710514873e-05
-1.26403248200911e-06
-1.80154076120088e-05
-2.28811684559791e-05
-1.23645692240289e-05
-2.02301080293532e-06
-6.03899842170949e-07
-1.38746342686528e-05
-1.88947200185886e-05
-1.49372915881409e-05
-3.65571482241274e-05
-3.13955926133102e-05
-9.7709521645244e-06
5.09939507254518e-06
-2.26402012673329e-05
-6.47548132466038e-05
3.64885668702797e-06
-1.53361949848602e-05
-1.30814223646471e-05
-3.55440032068648e-05
-1.06089421041281e-05
-3.2578028313551e-05
-4.61217591376931e-05
-2.57658216908711e-05
-5.4964262710207e-07
-1.85396671411602e-06
-4.09779437868296e-05
-2.72653707709338e-05
-8.01656235590711e-06
-1.40206135951253e-05
-4.28553038608837e-05
-7.71486979918691e-07
-8.65237909946386e-06
7.5211457775528e-06
-1.65898949804982e-05
8.94766161825274e-06
-3.73970128533796e-07
-3.13101413524308e-05
-4.80131554942112e-05
-2.45503292913545e-05
-4.18452901128866e-05
-5.02523192151782e-06
-2.18067625447717e-05
-3.26380538488881e-05
-2.61712298458149e-05
-1.1304049636722e-05
-5.52968048796095e-05
-2.26593999810619e-05
1.32507273252001e-05
-9.93014436870489e-06
-2.90835396974557e-05
-8.70480341902132e-06
2.68887833415078e-05
-8.96765950215089e-06
-5.56408741106194e-05
-1.97649642855746e-06
7.63783844145979e-06
-8.96775338147619e-06
-2.43704857190973e-05
-1.07152963830593e-05
2.32669758288828e-05
-1.55509694600652e-05
-7.03481693834486e-06
-1.46353995203035e-05
-2.81133614389827e-05
-1.82272209975258e-05
-3.41088404054173e-05
-1.60018346042729e-05
-1.55436755407156e-05
-1.54553281833402e-05
-3.3388143905798e-05
1.3600538353577e-05
-4.86154095398047e-06
-3.89184604376441e-06
-1.57443154573628e-05
-1.7560078712582e-05
1.26573906514374e-05
-3.66191547841683e-06
-1.47464780885712e-05
-2.10848281966543e-05
-1.54654378441508e-05
-1.6609067833344e-05
-2.81816638118703e-05
-6.55167401349769e-06
-1.53373539542794e-05
-1.40728088351672e-05
-7.61971253223189e-06
-1.05182320151212e-05
-2.01088760406284e-05
-4.55950841926543e-05
-1.68013715802665e-05
2.17765980725217e-06
-2.05282874227575e-05
-2.21197027889878e-05
-4.69823554786201e-06
3.89903488132125e-06
2.75869850133281e-06
-3.73294649228238e-05
-2.47631811081694e-06
1.26250228572802e-05
3.39998569759789e-06
-2.46490410756549e-05
9.58751454135525e-07
-1.82218670698391e-05
-2.69217457254938e-05
-1.57382916743706e-05
-2.23842493646146e-05
-1.15035384290026e-05
-3.01366714383463e-05
-1.12530974363406e-05
4.1505198183324e-07
-6.18002348069006e-06
-4.08935745939308e-05
-6.11715596826037e-06
-2.85479114655626e-05
1.14305590138679e-05
-3.04773199988866e-05
-2.14897056236355e-05
-5.4369409562217e-06
-2.7309488594616e-06
9.34725156064085e-06
1.44872312188594e-05
-1.80158948053723e-05
-5.92047402366922e-06
-3.32386801067519e-05
-1.33797763718732e-05
-1.79089514319225e-05
-3.2201953548823e-05
-3.97623601024938e-05
-2.54931873203126e-05
-2.04482090792359e-05
4.95161928919209e-07
-4.17468874931137e-05
-4.71515434409603e-05
-1.83539493683228e-05
-4.10905494391201e-05
-2.7659964835794e-05
-1.25604564831806e-05
-5.18905233822785e-07
-8.72945680128346e-06
5.23689017939608e-06
-1.18398100839131e-05
-3.75983923528114e-05
-3.45551142753163e-05
-3.70001247340571e-07
9.21067341007294e-06
-3.34745210212505e-06
-7.27650367597358e-06
-1.48502584665903e-05
-4.50452169094732e-06
-1.44183990745146e-05
-1.68603968585032e-05
-1.92241190140859e-05
-3.48336584047848e-05
-1.07971102964293e-06
-1.98891906722118e-05
-2.31852933767927e-05
-8.73824589953624e-07
-4.91555823843874e-06
2.80946474379024e-05
-3.91758387720696e-05
-6.52428520412072e-06
6.08705590376692e-06
-1.00205687275844e-07
-4.40178390336532e-06
2.45827958480526e-06
1.31607267290858e-05
-3.5450405875826e-05
-1.81510852960567e-05
-1.30635927194007e-05
-5.87758423621061e-06
-1.76210953359885e-05
-8.63352555514267e-06
-1.04996990658306e-05
-7.67193218350504e-06
-1.61818805517888e-05
-3.39486859530556e-05
-1.86430632907202e-05
-3.21321761048402e-05
-6.65312245338789e-06
2.19923152011494e-05
-4.37950689816041e-06
-5.21759728105742e-06
2.04071639687236e-05
1.1495186898927e-06
-1.81422532028499e-05
-2.04081193275793e-05
-3.28481903087432e-05
-1.00652944001663e-05
-3.39312381790469e-05
-3.12573147707844e-05
-3.79540018131611e-05
-2.32400279528303e-05
-3.12752495101514e-06
-1.1693743930464e-05
-3.99928966309511e-05
-1.2234784175904e-05
-8.32704912741776e-07
-2.26205300579508e-05
-2.65484930912346e-05
-4.49924090123376e-05
-1.01500225327916e-05
-5.16668169396105e-05
-1.05386366901216e-05
7.42556260436057e-06
-2.44671517112096e-05
-4.96002163790666e-06
5.86997028212732e-06
2.1641331423501e-05
-2.04004152066456e-06
-5.18727298589677e-06
-5.88294782780345e-06
1.73985219463947e-06
-3.29357852176466e-05
-1.41721454556006e-05
-2.20021853789102e-05
-5.19554747185579e-05
-3.15443898037307e-05
-8.16750764531708e-06
-8.62593426227286e-06
-2.70592316669272e-05
-1.05958355496669e-05
-1.37011887521499e-05
2.40008076291887e-06
-1.08030176010795e-05
-2.30847962884104e-05
1.27519155934166e-05
3.750490956276e-06
-1.15472636818842e-05
-1.29369743369769e-05
1.41151185512567e-05
-1.58394606136004e-05
-1.80790643652054e-05
-2.32371183100725e-05
-2.6030387866105e-05
-1.03369499610583e-05
-3.43122743882917e-05
-4.34929818320256e-05
-1.04953349651133e-05
-2.5492947972222e-05
-1.32012432924432e-05
-4.68868618586867e-05
-1.09748577022535e-05
-2.59337748964151e-05
-5.25675419700311e-06
-2.9240130948597e-06
1.03479277137116e-06
1.91513208684458e-05
5.84606553476988e-06
-1.84404863414697e-05
-1.26521429193935e-05
8.55227928505811e-06
-2.84657733952804e-05
-1.52331096461979e-05
-3.8299509651291e-05
-1.63902289464896e-05
-2.87421041964667e-05
-2.73559344479405e-05
-2.77959625790935e-05
-2.49212767437901e-05
-4.0039184836447e-05
-2.94428839386276e-05
-2.54766548026259e-05
-3.67808857574072e-05
-2.81407671740162e-05
-7.89546986771922e-06
-3.23459086688944e-06
-1.62591782587592e-05
1.70828244960097e-05
-7.52986620835097e-06
-7.90133722223906e-06
-2.56677338677934e-05
-7.17647247718651e-06
5.41355505344295e-06
-4.09763725985661e-05
-3.47979123472177e-05
-3.84997191115009e-05
-1.65032060532585e-05
-3.58134647806514e-05
-5.12215139835478e-05
-3.73904051930853e-05
-1.61097479510072e-05
-2.50842786433646e-05
-5.89205042587365e-05
-5.59180652077529e-06
8.40517292564735e-06
2.41203858265394e-07
-3.68089324719697e-05
9.19691012998952e-08
4.3893053434791e-05
9.63280884485368e-06
-2.74641878037558e-05
-2.03073610962355e-05
-1.6648472956441e-05
-3.05305649688008e-05
-1.92637830385619e-05
-8.83306466878572e-06
-1.55460835538934e-05
-2.31513523537727e-05
-2.70125263655489e-05
2.65762928797378e-06
-1.82865088945828e-05
-2.34381480993211e-05
1.33956106305507e-05
-2.18879594630666e-05
-1.80372851754233e-05
-1.24462323535408e-05
1.06837125974102e-05
-2.64161427530373e-05
-1.39250961551044e-05
-2.97623978963372e-05
1.35414473481307e-05
1.12921725643308e-05
-2.81196027790788e-05
-6.26790906067052e-06
-3.39723725459311e-05
-2.0491943336453e-05
-2.70722230631204e-06
-3.57788978248464e-05
-3.10058329612876e-05
-4.76236789637961e-06
-2.91779072580801e-05
-8.25801025086012e-06
9.50548971488682e-06
-7.62210411459258e-06
-2.50680740825106e-05
-3.92111922470778e-05
-2.68171971767108e-05
-1.10038483892555e-05
-2.8069432155118e-06
4.49055272888999e-06
-1.14495795291422e-06
2.42417501145517e-06
2.73459784347128e-05
-7.61281943492877e-06
-2.4681181789495e-05
-1.77566797135449e-05
-2.62402674402472e-05
-2.11156167562346e-05
-2.91434548762052e-05
-5.46282416541728e-05
-1.27888683237246e-05
-3.39324143599382e-05
-2.13198435854622e-05
-2.25853486790107e-05
-2.42194978294648e-05
-3.71649789873796e-05
-1.6420634937657e-05
2.213602090823e-05
-2.32313007843173e-06
1.5770737406361e-06
-9.49288385133076e-06
-1.58187286470576e-05
-1.26390549950863e-05
-1.00964787225698e-05
-4.87852973512114e-05
5.61481938916019e-06
-1.03523064388021e-05
-4.10233171300783e-05
-3.95493658943148e-05
-2.78936113800801e-05
-2.27004275462397e-05
-2.44487511898547e-05
-4.59599728944149e-05
7.53958339831974e-06
1.68057999123554e-05
-2.28344719751006e-05
-2.80908683608903e-05
5.47635974411316e-06
4.7070694877024e-06
-2.19477971906694e-05
1.35309154991885e-06
-1.48478657973572e-06
-5.3986791808358e-06
-2.64086494858989e-05
-1.80556732794084e-05
5.80108055785872e-06
-2.13725737694535e-05
-4.43107313257896e-05
-2.846136593569e-05
-1.07621476985498e-05
-3.38615469471193e-05
-4.91917911047897e-05
-1.7429282657547e-05
6.57544598440646e-06
-1.51480155370831e-05
-2.69379308706669e-05
-2.13715299886049e-05
1.87893126532822e-05
-1.98048719763036e-05
-7.32023711867272e-07
-4.82311984501855e-06
-2.84093138235957e-06
-8.61696042024237e-06
7.90585759392522e-06
-9.09046240221632e-06
-3.3268797685174e-05
-1.07353900304986e-05
2.01756879478284e-06
-1.97977786902664e-05
-3.20124054418153e-05
-3.99846398595721e-05
-2.96437247813538e-05
-1.97405614739543e-05
-4.09489895842275e-05
-4.27109124291614e-05
-2.2283777303464e-05
-1.75084225176906e-05
-4.29992466069638e-05
-7.2155267581549e-05
2.54094484506421e-05
1.13498728971425e-05
-2.12026149150123e-05
-2.83089964064285e-05
2.75675287467992e-05
7.21474832884996e-06
-4.03940767026317e-05
-9.57539174298913e-05
-1.13696514351995e-05
1.41530570720068e-05
-5.90417479514183e-05
-7.03652985484554e-05
-2.78241506900348e-05
-3.44691176498135e-05
-5.38261981678389e-05
-8.03429548214266e-05
1.08654857715063e-05
-2.59719200093817e-05
-4.33754873531987e-05
-3.35577441664664e-05
6.55649651707684e-06
-2.16709129720143e-05
-2.75783558151223e-06
-1.80161847560958e-05
-1.7388978923096e-05
1.86872295290284e-05
-9.14208275246595e-06
-3.5675489344379e-05
-3.06402247300666e-05
5.89127287132281e-06
-1.37677426421703e-05
-2.15614150581653e-05
-2.84792039556181e-05
-5.82123653934776e-05
-3.13149475784826e-05
-2.39974041958261e-05
-2.93325439356142e-05
-4.84359494620685e-05
-3.53234796851764e-05
-2.08402618118584e-05
-7.64736680701094e-06
-3.0711275725178e-05
-5.25385417190017e-06
-1.59378896078671e-05
-9.49832322676748e-06
-1.48559953655533e-05
9.8795751740654e-06
2.76823244115004e-05
8.73510382968512e-06
-1.74975256806535e-05
-3.9235315393048e-06
1.54587855886242e-05
-1.35999436462365e-05
-4.76163047207623e-05
-2.87650109574311e-05
3.34374141093278e-07
-3.27714180471714e-05
-2.37088772562746e-05
-1.05690540665671e-05
-1.5388366177729e-05
-2.53467429166406e-05
-3.18913613668874e-05
-5.84065580329858e-06
-1.35181987879208e-05
-2.39611405598425e-06
2.63472797170186e-05
2.36105371993293e-05
1.15046723169252e-05
-1.64722806056158e-05
-8.91374252998714e-07
-1.68412032257236e-05
-3.00732101754572e-05
-3.02638877248304e-05
-4.50237585402773e-06
-2.76495366725992e-06
-3.32427438679056e-05
-3.46262067582404e-05
-4.68792758190287e-06
-2.53245597748345e-05
-3.88688982555034e-05
-3.70804638216423e-05
-1.73727613297802e-05
-2.32814741803671e-05
-1.56463061058532e-06
-2.81212392763642e-05
-1.57161773132316e-05
-1.32540687932103e-05
-5.38266825140277e-06
-5.3030768407864e-05
-6.06343675379903e-06
-1.26870588961285e-06
-1.91660920924112e-05
-3.31666358849711e-05
-3.43130328304845e-05
8.34757607130689e-06
-2.52878511198271e-05
-3.17358263010866e-05
-1.30761200997324e-05
-1.84470478213232e-05
-2.47600277777034e-05
-1.40912084069306e-05
-1.09929290045942e-06
-3.21559279558947e-05
-4.0673428789972e-05
-4.54608398436365e-06
-1.99245043470342e-05
-3.71969719147901e-05
-2.3112707384289e-05
-2.60776130269619e-05
7.95933675971508e-06
-5.53702957015813e-06
-6.57185129344406e-06
-2.05888058543141e-05
-2.57382250965389e-05
-1.73061114513381e-05
-8.69000642198254e-06
-9.63378305099164e-06
-1.50237931233537e-05
-2.03526653615054e-05
-2.6511298472798e-05
-1.31915600329241e-05
-7.7792938713358e-06
-3.60090746410021e-05
-5.10239504329435e-05
3.79555200117449e-06
-1.30675881490023e-05
-2.41937340640439e-05
-6.39059831580803e-07
-2.52935069227119e-05
-2.03552983721965e-05
-1.63882470354748e-05
9.42446350084699e-07
-9.79918658823481e-06
-6.97034487673325e-06
-6.85682898768671e-06
7.70069407029616e-06
2.88478214339405e-06
-2.6974491641554e-06
-1.47174836643986e-05
-4.15372922297226e-06
8.40452973313409e-06
-1.91490321740241e-05
-1.76022265430436e-06
-5.34364201548244e-06
-9.15792518187524e-06
-8.15156668535372e-06
-1.39867539241235e-05
8.54637475169129e-06
-3.685438336028e-05
-3.43129522371828e-05
-2.17610357034029e-05
-5.45315741631866e-06
5.02102876099429e-06
-1.94919861591868e-05
-4.46443040590048e-05
-3.80693667718801e-06
-1.77962936102451e-05
-2.1788064268198e-05
-1.26040928516092e-06
-4.28580837176433e-08
2.12363400752845e-06
-1.35585488592636e-05
-1.69137878939963e-05
2.79800977779034e-05
-2.60037105374903e-05
-5.70561059030833e-05
-6.64787445771716e-06
3.28972158915225e-05
-3.01718089672255e-05
-4.98121289227834e-05
-4.75842111625503e-05
1.05562752277341e-05
-7.86750288810492e-06
-4.20127484134139e-05
-2.61584256486391e-05
-1.99316675059733e-05
-2.47975914628498e-05
-4.11540881691241e-05
-2.40319277261904e-05
-3.28430258618683e-05
-3.60862012937583e-05
-3.00812162231986e-05
-2.18938945667546e-05
-9.93180894902642e-06
-1.86580309368003e-05
-4.56192993291813e-05
-1.10373494820786e-05
3.70461755363585e-07
-2.1348733473471e-05
-3.18890191091328e-05
9.89932727522365e-06
4.77157344970532e-06
-2.48000700165907e-05
-2.4534315337655e-05
-3.67227047991619e-05
-7.88015423130831e-06
-4.68289277160025e-05
-1.71856995671198e-06
-1.39050006504892e-05
-1.77393390241523e-05
-5.92459761551589e-05
-3.63319575394974e-05
-1.15594625572795e-05
-2.10466682853299e-05
-3.43416423046474e-05
-2.1707650955346e-05
1.0441802744576e-05
-3.56626983283673e-05
-5.35393739668008e-06
-2.33735034803349e-05
8.53309730317491e-07
-1.50165149717347e-05
-4.70507682771166e-06
-2.38182799856942e-05
5.99862069298449e-06
-2.30933180653032e-05
-4.46957610153524e-06
-1.33877857414165e-05
-3.27274123906851e-07
-3.69883189047384e-05
-3.68266395086252e-05
5.74295212076024e-06
-4.31807151449674e-05
-6.0766621325167e-05
-1.1796140684501e-05
-6.18416409204891e-06
-3.17899473751902e-06
-7.90576281993354e-06
-4.81229115884559e-05
-3.54557772715094e-06
2.23699317667428e-05
-4.50932586020853e-06
-1.47285728044592e-05
-7.59562189409635e-06
2.46067008616347e-06
-6.22989180567438e-06
-2.74177696684725e-05
-2.03888866306461e-05
-1.11140527110952e-05
-2.88103007327914e-05
-1.34764565221308e-06
-1.14052082019173e-05
-4.25673973783954e-05
-2.27308270392893e-05
-3.28166522262945e-05
-4.41440803382099e-06
-2.26399372272318e-05
-4.08749166538436e-05
-2.11309627619355e-05
-2.13362655522209e-05
-1.53440404571943e-05
-3.46876704799267e-05
-7.77070808869921e-06
2.0842873699485e-06
-1.82223137558807e-05
-2.3331164309788e-05
-1.52820321111714e-05
-3.92098304434211e-06
1.13131662170353e-05
-3.49485687437061e-05
-3.97674751031884e-05
-1.36026290581752e-05
-1.65613296668009e-05
-2.9051731909607e-05
-3.43141404677138e-05
-1.22207782966492e-05
-1.27200322331748e-05
-4.18821492180918e-05
-1.48276834513678e-05
-3.14996378480859e-05
-8.29479280527553e-06
-3.60245330654328e-05
-6.46840043492375e-06
-7.85343765023519e-06
-2.08781534870569e-05
-3.56243863806737e-05
-2.69933830347679e-07
-1.31276158084412e-05
-2.66539381572222e-05
-2.27218931466746e-05
-1.89015179201074e-09
-2.81144360565615e-05
-1.72663986930678e-05
-3.39659874819415e-05
-3.47778319177277e-05
-2.96516802738703e-06
-1.99420657574648e-05
-2.50212153549655e-05
-1.21660298644178e-05
-1.8662174182819e-05
-1.46984703366476e-05
6.02707061087641e-06
-1.47132356768729e-05
-3.10172585239381e-05
-1.59367740378573e-05
1.39953725440931e-05
1.12798692252547e-05
-3.01761199520834e-05
-3.42440738120934e-05
-4.54064093330942e-07
9.87416821174607e-06
-2.73887847483597e-05
-2.68140448247998e-05
-3.41247670901582e-05
-1.84531080413401e-05
-2.81408947771409e-05
-2.45362581144987e-05
-4.72579275736435e-06
-2.46013715253094e-05
-2.31491192831278e-05
5.62903498573408e-06
-3.25354790564266e-05
1.66929039155795e-06
-8.45604225493046e-06
-2.77096375111438e-05
-1.30615932331767e-05
-6.82577478293872e-06
-1.31820818157116e-05
-4.82773289774421e-07
-1.47815993104867e-05
-1.63017696275434e-05
-4.28092677781122e-05
-8.84579665718976e-07
-1.03860288457155e-05
-5.13929938443034e-05
-2.68159938211702e-05
-2.85346618399355e-05
2.3358685752607e-07
-1.2229425690406e-05
3.34778550696118e-06
-2.56715782924282e-05
1.84264360530029e-06
-3.0520658220463e-05
-1.65526179571198e-05
-1.61233724815908e-05
-4.96558646488455e-06
-2.86828488925782e-05
-1.98730381965591e-05
-1.52964199549981e-05
-7.68747093123279e-06
-3.09887533218088e-05
-2.82441822749946e-05
2.69543726674224e-05
5.74321544085925e-07
-2.78928184641294e-05
-2.35401121553262e-05
-1.32790736428623e-05
-2.12053436987464e-05
-4.68819912487246e-05
-2.58039882755891e-05
-3.00493165982792e-07
-3.34000491822382e-05
-2.74126118401278e-05
-1.81565995666792e-05
-5.20799671777274e-06
-3.72955871888532e-05
-2.36356418865536e-05
-1.83022837032583e-05
1.47939663222925e-05
-2.8604741845635e-05
-2.30619116277547e-05
-1.254814211885e-05
1.41022204273795e-06
-4.02777628519457e-05
-2.68448065270602e-05
-7.65192807722924e-06
-3.53396461046481e-07
-4.33877339533891e-05
-3.84409363953115e-05
-1.13839890506913e-05
2.30794600961861e-05
-3.67769336670802e-05
-5.39060353618883e-05
2.83443936973123e-05
-4.36169741389035e-05
-4.62315216523529e-05
9.82388383407816e-06
-9.83486688559523e-06
-1.16508484257963e-05
-2.42263759251615e-05
2.86378031738921e-06
7.36618713542957e-07
4.22225761072215e-06
-1.32880508154393e-05
-2.11029382692398e-05
-2.85518786843546e-06
-2.51309527961095e-05
-2.01672171130131e-05
-1.33245162785542e-05
6.12778000482707e-06
-2.41028685490555e-05
-1.95522638928009e-05
-1.83453771392779e-06
-1.06308438775589e-05
-3.73462139833456e-05
-2.89891901349399e-05
-7.35633077947594e-06
-6.43331797014547e-06
-1.20867759431958e-05
-2.50014020694238e-05
-2.69318145443729e-06
2.45909844093093e-07
-2.37797792326236e-05
3.45843116838326e-06
-1.39622283619415e-05
-2.89512792993719e-05
-8.54695702929093e-06
8.88688365421835e-06
-1.76673205569084e-05
-2.93682065203126e-05
-3.92681599587526e-05
-4.92595376070117e-05
1.24715166543267e-05
-1.2395032658381e-05
-7.60149477823201e-05
-1.85466625953672e-06
-2.41058612520571e-05
-9.71508229967374e-06
-3.75615122485925e-05
-3.02341829364133e-05
-1.12963192232025e-05
1.45859799923107e-05
-1.69078811493866e-05
-9.01870875862356e-06
-1.275292361121e-05
-2.89025700106491e-05
-8.50529584485031e-06
-2.32048655459278e-05
1.73949885345984e-06
-3.72391742029918e-05
-3.3847091415768e-05
-1.80021297447098e-05
-1.89748856792495e-05
-3.71536912149809e-05
-5.14296384538833e-05
-1.89738040617235e-05
-1.53794521412539e-05
-3.92632459019477e-05
-3.31603684648057e-05
-3.22105787825617e-05
-1.22883161245147e-05
-3.67057519783435e-05
-1.64900428454564e-05
-1.73104259087755e-05
-1.27283923014103e-05
-1.69294810563171e-05
5.17077820779871e-07
-4.43167220498612e-06
-3.51762282533157e-06
-3.95931982686662e-05
-1.78323568924988e-08
-6.82266927621561e-06
-4.67683219229823e-05
-2.16298710880529e-05
-2.7944568074533e-06
-1.10699153595235e-05
-2.1626235342369e-05
-2.98128163553038e-05
-1.19116891084172e-05
-7.6790391065455e-06
-2.50357611021458e-05
-3.16194083579642e-05
-1.61395162985256e-05
5.56763561170732e-07
-2.15609323882956e-06
-4.89416848197547e-06
-3.25421001371755e-06
7.47492444351534e-06
-2.83404742225017e-05
9.43582563304934e-06
-3.70407682069114e-05
-1.64489984127945e-05
-3.46084773309857e-05
2.80196896945592e-05
-9.82090976785025e-06
-3.55732195765036e-05
-9.10228704061002e-06
-1.03771854057652e-05
-1.99583371066783e-05
-7.6104382969189e-06
-1.37410249919823e-05
-1.36589161167849e-05
-1.22554311462855e-05
3.97062883263566e-07
-1.84743413400334e-05
-2.36575193502069e-05
1.22220622634184e-06
-1.43626863327076e-05
-3.32642070955141e-05
-1.28896861063432e-05
-2.26870138115433e-05
-2.18759975466743e-05
-3.64487087850993e-05
-1.95695654300035e-05
-2.68629672419466e-05
-5.10207789087297e-05
-4.8653264998566e-05
-3.85379155425016e-05
-2.41661371275759e-05
-1.9062462473533e-05
-3.41816304636911e-05
-5.45342358842513e-05
-8.59435953031341e-06
-2.55504844795485e-05
-1.75913314424087e-05
-1.1756290773297e-05
-1.79516319355749e-05
-2.35611272543617e-05
-4.77856169095491e-06
-2.12108571187145e-05
-6.4276214892756e-06
-1.41788305907827e-05
7.6126310510612e-06
-1.60000750801591e-05
-1.03492861651314e-05
-3.01427781330259e-05
-1.83499861245306e-05
-2.69708953445674e-05
-5.28264662305471e-05
-4.59228952343647e-05
-2.08619180035888e-05
-1.93716872679902e-05
-9.94292962618491e-06
-2.57651015104723e-05
-1.66966897568377e-05
-9.90423804276065e-06
-5.73730703982225e-07
8.2312507587123e-06
2.53284051912847e-06
1.87518415356535e-05
-8.39013032295357e-06
-8.82424435652406e-06
-1.45579696681173e-05
-1.38041291019879e-05
-1.44428628281637e-05
-2.01236693118806e-05
-7.15998472286546e-06
-6.64162667520589e-06
-2.82465484099102e-05
-1.87191043655089e-05
-9.19615691049175e-06
3.04916835139666e-06
-3.12583409535296e-05
-2.71655891900961e-05
-2.69850237419245e-06
-3.7149183716712e-05
-2.85941552091853e-05
-3.58820120920778e-05
-4.02690685524082e-06
1.50955816397528e-05
-1.19252470448025e-05
-8.49997277884127e-06
1.76518083844891e-07
-1.06569651668245e-05
-4.10117987016254e-05
-3.13610376613291e-05
-1.33766270627445e-05
-2.11901139222716e-05
-5.47628605649319e-05
-2.34444474736837e-05
-1.26211467764153e-05
-2.79217402365057e-05
-3.12335917209144e-05
-8.20532410954812e-06
4.22619828047389e-06
-9.88180932863609e-06
-2.03212873364497e-05
-3.03892395671294e-06
-6.48603503515e-06
7.53139116821634e-06
-7.7388279947073e-07
1.11126324748487e-05
-1.17753542012676e-05
-2.21777494985615e-05
-4.49016100212639e-05
-5.7255625994431e-06
-3.16524457579042e-05
-3.57432657018319e-05
-3.66721397248075e-05
-1.02922073245828e-05
-2.94282954613455e-05
-3.34141711620065e-05
-3.85909887044613e-05
6.0357576086352e-06
-1.30958247065212e-05
-1.69860608267018e-05
-1.97841170606549e-05
-1.32120075400772e-05
-1.64833537320935e-05
-1.29501736872728e-05
-2.86450343064976e-05
3.4833390973218e-06
1.24782483440853e-06
-3.46637461144389e-05
-3.72771800948356e-05
-3.65640505827677e-05
-1.88824512770772e-05
-5.37919843851203e-05
-2.78826924399254e-05
4.61367712102959e-07
-3.03592657844659e-05
-8.12262584217057e-06
-3.12774290269496e-05
-4.38257060048215e-05
-2.09835778193201e-05
1.628503949391e-06
6.57035042171865e-06
2.77095496927411e-06
-8.82235596275887e-06
-5.99760216150735e-06
3.17113775092461e-05
-4.95534802168556e-06
5.78567817436126e-06
-1.67512152829069e-05
-7.48802990280746e-06
-3.5962084584527e-06
-2.59668999165739e-05
-3.07402865687601e-05
1.64903335485793e-06
-4.62449312039319e-05
-3.95108536060226e-05
8.15976628951445e-06
9.0008953721248e-06
-2.51925829139917e-05
-3.01644491770432e-05
1.9229416424953e-05
-6.18324086842138e-06
-7.06825161292511e-06
-1.49111226594525e-05
4.41923701100122e-06
1.84395868301195e-05
1.24547127473714e-05
-8.16161395981451e-06
8.55635933062667e-06
1.80606672135612e-05
-1.81743788514511e-05
-3.09304682234506e-05
-1.60973753631731e-05
-1.32406188199922e-05
-3.33175171980855e-05
-4.61959956120733e-05
-1.81654066393973e-05
-3.76411987340233e-05
-2.7861413827911e-05
-5.80221762193263e-05
-1.33156771936828e-05
-9.17722861500527e-06
1.98301845239238e-05
-2.60522574680975e-05
-1.64689860067404e-07
-6.25673630811073e-07
-1.15807982641962e-05
8.25975292322654e-06
-2.19969365035351e-05
-9.3175449870932e-06
-1.99450164068983e-05
-5.55913143848636e-06
-1.65556212417972e-06
-4.24655359640773e-05
-2.26091934337006e-05
-2.9440568932348e-05
-5.21502452781992e-05
-5.7879266433187e-05
-3.42531511030215e-05
-2.28899474658418e-05
3.96569076276126e-06
-4.33273154693295e-05
-2.7260937204248e-05
1.83858886061189e-05
-8.30342434608481e-06
-2.03051748733023e-05
6.36881327130606e-06
2.69945461971604e-06
5.38132156836372e-07
-1.38227783926557e-05
-9.81238101562097e-06
-8.40961803957375e-06
-1.60847469397137e-05
-1.92147388787599e-05
-2.80449155983064e-05
-4.12792397775901e-05
-9.59858057122786e-06
-2.71899123788142e-05
-6.66158252946778e-05
-3.10459653234963e-05
-6.38495483183822e-06
-9.36673827488943e-06
-3.02270171646073e-05
1.81520935465572e-05
1.11884234202061e-05
-2.71051969438375e-05
3.09409255751551e-06
4.92682836128477e-06
-2.13411169889465e-05
5.78437394758984e-06
1.6179045139141e-05
-9.52510934940444e-07
-2.32070586212317e-05
-7.0059467453248e-07
-1.47045028796927e-05
-3.20313410093514e-05
-4.55318611559536e-05
8.80366958243219e-07
-8.67476894219237e-06
-1.40029304780317e-05
-1.7616488893955e-05
-2.66790541599253e-05
-2.28649219315018e-05
-2.69474134697241e-05
-2.07343260886209e-05
2.09546471077386e-05
-1.38479070175752e-05
-9.9463419533798e-06
-1.28930532210934e-05
5.44952244131531e-06
2.13754619944838e-05
-1.93189799517146e-05
6.2225727058917e-06
-2.55945204103196e-05
-8.36494199040936e-06
-5.3910252535585e-06
-3.36317045377939e-05
-5.61768818112084e-05
-1.0864526228286e-05
-6.03037910107962e-08
-4.19990391942545e-05
-7.55175671336127e-05
-4.57511870894771e-05
1.61658783999634e-06
-1.56256539841867e-05
-3.55100499382033e-05
-1.80185706330681e-05
-4.10986238659877e-06
-8.96844763175999e-06
-2.47113056368329e-05
-4.653000211582e-05
-6.51122695606564e-07
-6.47994038180909e-06
2.09960395340723e-07
-2.20145493255717e-05
-1.6073752329772e-05
2.49390555046679e-06
-1.81173482287022e-05
-6.68703268979585e-05
-6.06071120389254e-05
-2.4232624309438e-05
-4.98045747361585e-05
-5.93117937296061e-05
-4.56637943567233e-05
-1.51195152058497e-05
-2.16072198992335e-05
-2.20098159255411e-05
-3.26589088938677e-05
1.43283962614121e-05
1.16457997382137e-05
-2.29585069680059e-05
2.55715622338977e-06
4.14277247180063e-05
-5.42095749560282e-06
1.7396893966717e-05
-3.46374676312239e-05
-1.55587491202543e-05
-5.54057805691261e-05
-3.86323768978828e-05
-4.33606865849536e-05
-2.45625675088629e-05
-2.81534627145113e-05
-2.00673647797703e-05
-2.79171005680502e-05
-4.81811291873772e-05
2.14164432033662e-06
-1.72514257165455e-05
-1.90010531928829e-05
-1.13803545400652e-05
2.32688127872308e-05
1.26633663158232e-05
3.30217154973117e-05
1.1112272891437e-05
-1.34421860008807e-05
1.25687829174138e-05
-8.0493873782342e-06
-1.51746597804016e-05
-9.63980446965607e-08
-2.73430470833193e-05
-7.51828577711042e-06
-1.96860705321203e-05
-2.41375773319576e-05
-5.25738971910607e-06
-9.85770310405208e-06
-4.48202911524871e-05
-1.9439189762136e-05
-2.29567047737621e-05
-3.14982775953854e-05
-2.3382557043423e-05
-2.13410425683105e-05
1.13351000581197e-05
7.73045146763433e-06
1.07719479502161e-05
-1.42677104498822e-05
1.67890045052709e-05
-1.05576884126773e-05
-1.99979240036863e-05
-2.03872825924611e-05
-7.92088267209507e-06
1.92583636603881e-05
-1.30232460124531e-05
-3.03541187188843e-05
-2.81181507619864e-05
-3.06681310627515e-05
-1.67195164463075e-05
-3.9501443826517e-05
-3.8027815863552e-05
-2.59777027289471e-05
1.88328765593945e-05
-2.25887402196327e-05
-4.4891278403961e-05
-2.29234234342777e-05
2.7348856866869e-05
7.03849867004859e-06
-2.06239503020812e-05
-1.47737625350021e-05
3.3214647625022e-06
3.84931921191046e-06
-2.87126780098054e-05
-8.55739262540708e-06
5.37170858990482e-06
-1.86644568426075e-05
-3.59070348060804e-05
-3.74481607670297e-05
-2.51849019913098e-05
-3.42879620742457e-05
-4.44581114777101e-05
-3.16075536947098e-05
-2.28067286334058e-05
-5.29591333355816e-06
-1.64132141053259e-05
-7.65791924405751e-06
8.77215115493772e-06
-2.3612427712882e-05
-1.36852187185894e-05
-4.59338289551393e-06
1.93531827608077e-06
4.30260287693313e-06
-2.99725096741589e-06
2.34333772477277e-05
-5.9545193738444e-08
-1.96081604985617e-05
2.91543936922755e-07
-8.69133302108383e-06
-1.20177088042842e-05
5.4186038213202e-06
-7.34846173504901e-06
-1.22339581071372e-05
-2.800510545657e-05
-2.82888052641421e-05
-7.69342239790763e-06
2.61626185237319e-06
-4.14304149372154e-05
-5.09186352777155e-05
-6.74904356864737e-06
1.82323054553219e-05
-3.51518025400775e-05
9.6346426898791e-06
3.10579494503227e-05
-3.56012741558529e-06
-2.92694671224873e-05
-1.10394278951699e-07
2.15902454980643e-06
-1.31056072556285e-05
-1.80846359843549e-05
-1.06253026272163e-05
1.43415074864765e-06
-2.51743835996261e-05
-4.43982484160771e-05
-1.54359643134868e-05
-1.56911603787455e-05
-5.99541054231376e-06
-3.63028886321787e-05
-3.26472707501305e-05
-5.8322100703908e-06
-4.80796493024766e-05
-5.06751306461025e-05
-2.30943841578052e-05
-1.5331388117715e-05
-4.76323270130055e-05
-3.65425489830991e-05
-7.59052503252316e-07
5.43706409598291e-06
-2.54945977176579e-05
-3.44550554996298e-05
-1.86346374300495e-05
-2.65905284837707e-06
1.67669341157051e-06
1.77548732087705e-05
-1.76315431255102e-05
6.1730015680283e-06
-2.29599726612647e-05
-1.62768099617996e-06
-1.48866400310345e-05
-2.79924450559043e-05
-4.94678632558612e-05
-2.09677238801794e-05
-8.37126250413268e-06
-1.3677157450373e-05
-6.97067351269732e-06
-4.21266629277393e-05
-2.75186361946576e-05
-2.54246942203984e-05
-3.01014487534139e-05
-2.43331538663634e-05
5.72117165834235e-07
-1.50168714259319e-05
-1.61778769729122e-05
-2.09446531890652e-06
7.6307403700721e-06
-4.46375927197317e-06
-9.64847938510315e-06
2.4106275923455e-05
-4.61172280273472e-06
-2.26731734326127e-05
-8.63114653247607e-06
-4.32495856037291e-06
-2.18124351323965e-05
-4.84192904870778e-05
-2.49168638145715e-05
-2.41815285306841e-05
-3.79327615414105e-05
-5.35553012303591e-05
-6.11617792622403e-05
-7.51700593521712e-06
-4.60201300900617e-05
-1.83106511090938e-05
3.06895243096084e-05
1.58955376341853e-05
-1.87107623515744e-05
-1.21358211783503e-05
1.45722571369266e-05
1.47441977300637e-05
-1.89164631641851e-06
-1.21463233343545e-05
-2.02212014557645e-05
2.1307254860615e-05
3.04563732915253e-06
2.85825569095131e-06
-1.83572864239325e-05
-4.52441985352967e-05
-1.91907327666752e-05
-1.65824492332448e-05
-1.92473636588545e-05
-3.92579470704623e-05
-9.21175254092919e-06
-1.65526219342425e-05
-2.84596718103312e-05
-2.29368527858403e-05
-1.83640789592997e-05
-1.72317614820036e-05
-1.51647072702173e-05
1.92532328560386e-05
-8.13522861615657e-06
2.0558405814263e-05
-4.55578664182998e-06
1.13499972120752e-05
3.61400993252307e-06
-2.94302750641334e-06
5.5207584893199e-06
-2.09139748985405e-05
1.33515939690182e-05
-7.69181357686343e-06
-3.56516169208692e-05
-4.64906444021972e-05
-4.22841664661326e-05
-3.50487663477555e-05
-4.38442212416912e-05
-1.92045740963595e-05
-2.03667966288905e-05
-1.21339508800682e-05
-3.81528756389568e-05
-5.62507838985436e-06
3.32413172240103e-06
3.70820789959823e-05
-1.55884740665048e-05
-3.29835605893656e-05
2.45430286182783e-05
-2.08787390208878e-05
-1.11002413593073e-05
-1.04526623410266e-05
-2.04601990852978e-05
-2.46771951195002e-05
-5.22532490842175e-06
-3.54845963809215e-05
-3.45213557580385e-05
-4.00827282123889e-05
-3.73990625341505e-05
-4.2579715179873e-05
-4.36720026894702e-05
-3.96493879909418e-05
-2.12365751361156e-05
-1.79168001306296e-05
-3.19359233524978e-05
-2.1957967201444e-05
-5.4869464898602e-06
6.2640049621345e-07
-1.3790051752502e-05
-1.88243602781475e-05
-9.90272246685786e-06
1.44476293998214e-05
-2.59296196258157e-05
-3.83957776198932e-05
-1.53959625174013e-06
2.82314561448386e-06
1.83750713854367e-05
-3.72146964087438e-05
-2.0097029526194e-05
9.76605580452827e-07
-3.06104050089538e-05
-2.52444628089884e-05
-1.8472251433262e-05
-1.32695121526125e-05
-2.09936462560263e-05
-4.40573943766749e-06
-1.34781769343052e-05
-8.98403426154372e-06
-2.0097688528646e-05
-2.76545379421428e-05
-6.03308317877589e-06
-5.09397013372728e-06
-3.83246869247112e-06
-1.78972931591632e-05
-5.02871785415263e-07
-1.4471577382639e-05
6.98577171761922e-06
-3.0352498827888e-05
-4.26572788610364e-05
-1.60666270773274e-05
-1.88048897516281e-05
-1.70554265079358e-05
-4.34339530893363e-05
-1.19968067279083e-05
-3.66750044436082e-05
-2.1626215804739e-05
-7.99491974357192e-06
7.29231331548439e-06
-2.66145062499898e-06
-1.3204532740922e-05
-1.32038581338522e-05
-3.15238959237264e-06
-3.63179370920585e-05
-3.32953829373144e-05
-4.34501086871613e-06
-1.6990259187766e-05
-3.44664803934674e-05
-2.23093889950002e-05
1.72259093237324e-06
-5.16671526136034e-05
-1.54145187167039e-05
-2.82073439845439e-05
-3.60781444116761e-05
-2.05034308285417e-05
-2.81812906143947e-05
5.99515402104336e-06
-1.3856531840047e-05
-3.34432210964969e-05
-3.0527420543318e-05
-1.7770593049771e-05
-4.63611086519419e-05
-1.32513804304361e-05
-1.06880573414805e-05
-2.12507577316968e-05
-2.02492849244332e-07
-8.94153278835639e-06
-1.14346944030212e-05
-1.55486068795123e-05
8.63203453412485e-06
-3.84031555803529e-05
-2.17302167382874e-05
-1.7971372417775e-05
1.11745307438599e-05
-1.56357020380406e-05
-1.19100266734121e-05
3.42041369468298e-06
-1.54173469083788e-05
-6.05256770080797e-06
-1.7074338091845e-05
-2.89320281044396e-05
-2.73369519287076e-05
-1.98608065600132e-05
-2.9359133272565e-06
-2.99279840366528e-05
-1.17800806623519e-05
-1.77917655820494e-05
-1.18294324253451e-05
-1.07706349255652e-05
1.1515654870217e-05
-2.15063737538612e-05
-8.67001422486528e-06
-1.40451617120617e-05
-1.50562791408661e-05
1.14773313883242e-05
-1.94854218533224e-05
5.99636203674832e-06
6.11771889873909e-06
-1.28195707228917e-06
-2.34647708334249e-06
-1.32254392631933e-05
-2.40372936974084e-05
-9.34629981827063e-06
-1.13072015092014e-05
-2.94016246652032e-05
-5.11233667903425e-05
-3.8721931769359e-05
-3.66731780577726e-05
-1.65930426644292e-05
-1.86685734970449e-06
-3.22242376428947e-05
-1.60391733926647e-05
-2.93430835670452e-06
1.21759236545228e-05
-2.64770296683407e-05
-2.10894819250963e-05
-2.78637997393545e-05
3.44626832386627e-06
-1.55688080089525e-05
-2.51435279762526e-06
5.28876246439869e-06
-3.52181343435235e-05
-2.72351414068204e-05
8.74957687276951e-06
-1.44175221110182e-05
-1.3406103955373e-05
-1.23172583553419e-05
-1.04514014576687e-05
-2.37420279191232e-05
-3.18900570826978e-05
-5.34971695110788e-06
-7.4104549347368e-06
-3.6972612885019e-05
-1.13720760016878e-05
-1.07161371317909e-05
-9.1116567835142e-07
-2.02531617273291e-05
-2.91625892597396e-07
-1.37010935379912e-05
-1.92913685200234e-05
-1.73926552133081e-05
-9.95435985609661e-06
-2.27923557158528e-05
-1.1618381321276e-05
6.4523809518556e-06
-2.98906923016371e-05
-3.99450270164582e-05
-1.66483137118043e-05
-7.08941682747506e-06
-3.28880059608261e-05
-3.90404503221146e-05
-1.96720258059598e-05
-7.6497088565321e-06
-9.55341056558171e-06
-1.02872238819082e-05
-2.28276273057369e-05
2.54941282891566e-05
-1.42839988944696e-05
-1.65260575734886e-05
2.04996051637446e-06
3.02889247662524e-06
-2.81009022294815e-05
3.41263839120549e-06
-1.25056066396298e-05
3.69210345685889e-06
-2.01732537822913e-05
-2.04255411926882e-05
-2.00901032544429e-06
-1.98433496912638e-05
-1.18937773005719e-05
-3.6035672731349e-05
-4.80572491302769e-06
-1.7663911647805e-05
-2.23461882462938e-05
-4.61039310670712e-05
-1.30982651397305e-05
-1.72689835562064e-05
-1.19398853732025e-05
-2.27076425865889e-05
-1.22504619146057e-05
4.90866072842317e-06
-1.75961783575033e-05
-4.55032557450988e-06
-1.22396475687942e-05
-9.342870579922e-06
-1.84389237818532e-05
-2.37089215016866e-05
1.03724588731331e-05
-5.77837905872457e-06
-4.51566065461138e-05
-2.97184926056346e-05
-1.76962927395992e-05
-3.12103116207075e-05
-4.74519529532751e-05
-3.82538129592841e-05
3.3293906652851e-05
-1.66483471185369e-05
-4.10528571573631e-05
-1.4078769201051e-05
-1.74597224026545e-05
-1.39437793578079e-05
-8.36248163049285e-06
1.30129324127385e-07
-1.42835733635153e-05
-6.98916593873498e-06
-2.37250141598304e-05
1.93562416544988e-05
1.50319185588279e-05
-2.29381431423957e-05
-3.8140988609133e-05
-1.90017721993786e-06
-1.35965166758618e-05
-2.85610834564548e-05
-5.52649364411717e-05
-3.78780294970021e-05
-2.33413305302922e-05
-1.91052832446429e-05
-6.58601994983029e-05
-3.0462830676329e-05
-7.17457013394667e-06
-4.84055593813339e-05
-3.51916289273886e-05
-6.88356699365131e-06
4.55330415876828e-06
-5.06532566238302e-06
-1.96854467387695e-05
-1.58850887879748e-05
7.10117853441894e-06
-3.63881922496763e-05
-1.30073374054352e-05
-1.84067543887447e-05
1.84043196683759e-05
-2.67389615637454e-05
-6.61689185055727e-06
-7.32956629548296e-06
-4.79335495695067e-06
-6.28896852287803e-05
-5.09320916643339e-05
-7.86722038388703e-06
-3.82726627448433e-05
-4.04512387625133e-05
-1.99829650247854e-05
-5.91454605140777e-06
8.53734634069472e-07
-3.67527968618413e-05
4.83463424911036e-05
2.21109926510142e-05
1.88608286823659e-05
-7.96369010133088e-06
4.16176333820279e-05
2.34280335350688e-05
-1.69747493272382e-05
-2.23047494770938e-05
2.49983090035753e-05
-1.97663269802772e-05
-2.369335894963e-05
-4.23730450887608e-05
1.18358028328572e-05
6.32383584101676e-06
-5.16106767160345e-05
-3.22822017825997e-05
1.20722662870666e-05
1.58421508958144e-05
-4.37692275914411e-05
-4.16927335221394e-05
3.08941527855582e-05
2.0505885673649e-05
-1.64891876897204e-06
-1.38252939645028e-05
2.91556044909821e-05
1.99962914618932e-06
-9.29112042238773e-06
-7.77338584002858e-07
1.23784695184878e-06
-1.80182762695396e-05
-1.71572212570049e-06
-2.10798316874751e-05
-2.62997209574907e-05
-4.51649090236272e-06
-6.02842013678516e-05
1.25522289978732e-05
-2.7505927620242e-05
-4.27566083163223e-05
-1.63903767599205e-05
7.94798493320771e-06
-1.1839668365593e-05
-3.36175577683269e-05
-1.97002333701082e-05
1.35600942792213e-05
6.11256588385361e-06
2.40256486761613e-07
-1.04552165312134e-06
2.67556323027732e-05
-2.20944998370226e-05
-1.11730932717434e-05
-2.99204636911334e-05
1.70914936537407e-05
7.66020111443813e-06
-6.20150533633021e-05
-1.33468376480092e-05
-1.08675592472058e-05
-9.73847355834999e-06
-6.24151747909535e-05
-2.67937159578977e-05
-9.88055559048081e-06
-4.23464835908815e-05
-5.63447991043269e-05
-9.15934490134578e-06
-1.64049529774895e-05
-1.46455442333894e-05
-4.06347955617123e-05
5.54997700570686e-06
8.76514730564616e-06
-4.6958949046853e-06
-3.51352720872009e-05
3.02868368069439e-06
9.41694403263282e-06
-1.53345416881622e-05
-3.74102783001058e-05
-1.8799977374376e-06
-3.12436063573014e-05
-4.24632132934142e-05
-3.3259986168448e-05
-2.75730226667132e-06
-3.05996441856725e-05
-2.76938802619304e-05
2.17241014482884e-05
-5.69734930027068e-06
-3.89773270058759e-05
-9.58893644255967e-06
3.01900836208142e-06
-1.33755989475326e-05
-2.8811145728658e-05
-1.11388613679995e-05
2.45409852279626e-05
3.22719279994916e-06
-3.37475317358753e-05
-8.85390710211076e-06
3.37886478064511e-05
2.22633196543826e-05
-2.37158098915578e-05
-3.78751554557093e-06
-2.28755919787554e-05
-1.72132122112898e-05
-5.56006990360951e-05
-3.13143342411764e-05
-2.32290005825254e-05
-2.20489428942768e-05
-1.79513141296271e-05
-3.89607823935219e-05
9.44181873844015e-06
-6.93817668036908e-06
-3.87991015446616e-05
-1.23070580966297e-05
5.36300329343527e-07
-3.76149836638932e-06
-1.00888302082297e-05
-2.98007001851577e-05
-2.15073580127907e-05
4.58494582713151e-06
-1.17798203962465e-05
-4.17389737101748e-05
-3.59798878727472e-05
-3.6470422919004e-05
-3.91850496715178e-05
-3.00283548534638e-05
-3.10943345535116e-05
-2.93844463668351e-05
-2.97113253979537e-05
-2.61235776369732e-05
6.22814328695415e-06
-2.65468267400919e-05
-1.29555384827377e-05
-6.30990699408356e-06
-3.48608795099884e-05
-2.59535554047688e-05
-2.95048177468848e-05
-8.29112981289194e-06
-1.81984476274127e-05
-2.50747461854957e-05
-3.80405131316429e-05
-3.11512305855827e-05
-2.67512269599369e-05
-3.53911590258534e-05
-2.36083882734453e-05
-4.16628388173236e-05
-3.77407799600115e-05
-2.96752408508144e-05
-1.89948663099282e-05
5.39326298557275e-07
-3.09306036332163e-05
-2.3212482443766e-05
1.32814994877049e-05
-3.51723130158005e-06
6.63782933908519e-06
5.0761558732683e-06
-3.5141643263524e-06
-2.58024938432492e-05
-1.23490907704795e-05
-2.83009233480329e-05
-1.58467647862124e-05
-3.20839228554636e-05
-3.8598465162248e-05
-4.27496194720191e-05
1.39246259067089e-05
-3.75808642912851e-06
-4.35019952476848e-05
-2.60820051967728e-05
-4.86321761205591e-06
-3.37970958724683e-05
-2.043209747084e-05
-4.16477861583836e-05
-2.40711752596867e-06
-7.05040795346294e-06
1.21786780641333e-05
1.30759083200842e-06
1.32939529779137e-05
3.17293540793687e-06
-7.70250208559765e-07
7.26776926234546e-06
8.24010537775568e-06
-2.86395499352177e-05
-3.04713992348371e-05
-2.10240981255727e-05
-4.34111854913133e-05
-4.03281587517092e-05
-3.77499461919047e-05
-2.81209082130256e-05
-3.0145945703886e-05
-1.92040342276261e-05
-2.13437369192339e-05
-2.54181716053452e-05
7.0910715324046e-07
9.76457027633905e-06
2.47655344651706e-05
1.70322982270686e-05
2.58848443365808e-05
6.14284512201922e-06
-2.02593250388695e-05
-7.9176925681707e-07
1.06706891972993e-05
-4.6827094639885e-07
-5.82717973150502e-07
-3.65109066797808e-05
-5.26869006444324e-06
-4.62774307517659e-05
-6.09047166298275e-05
-2.44792948730628e-05
-7.27308940606885e-05
-3.34926389385816e-05
-4.00717903027835e-05
-3.64493685906266e-05
-1.65331367442801e-05
-2.94085654953671e-05
-5.44359828493975e-05
6.83995651888637e-06
-1.55937443099536e-05
-1.27634525377288e-05
-6.02684316029537e-06
4.34479531152834e-05
-3.27017891836772e-06
-3.81947076450391e-05
1.59909936842807e-05
2.86518524310886e-05
-1.53389238494045e-05
-6.48355666902234e-05
-1.42301445144213e-05
-1.35020891726003e-05
-5.48876125164754e-05
-6.49580609497739e-05
-2.68867065573972e-05
-3.90563842579542e-05
-5.79930483260217e-05
-3.87092461273767e-05
-2.36941080677203e-05
-1.26884456564665e-05
-3.67590436376508e-05
-8.47857753675906e-06
1.54483513588155e-05
2.86012979957467e-05
6.79664792510658e-06
-1.24074618963541e-05
2.22449442376247e-05
3.67446504384259e-05
-5.84451197470246e-06
-7.648709843959e-06
1.49969748521314e-05
1.06850810122169e-05
-3.49568409778283e-05
-2.37400765381238e-05
-2.41796972045581e-05
-2.35639344808275e-05
-4.28484192301936e-05
-4.3159261787498e-05
-1.82455176007026e-05
-8.11644260208391e-06
-4.23670443943014e-05
-2.55614954847543e-05
6.45732330692625e-06
9.01619610523245e-06
-1.69209769987318e-05
2.85314309021279e-05
3.32619568559619e-05
1.54831619236044e-05
-9.08833615160513e-06
1.1706982489167e-05
-1.92002286516414e-05
-1.99311923286403e-05
-8.52974812055919e-06
-2.18310442095071e-05
-1.70215784435119e-05
-6.71130284018233e-05
-2.2873364881626e-05
-3.03835148074469e-05
-9.00747166714752e-06
-2.19485906102702e-05
-5.49398849807405e-05
1.73438390678658e-06
5.48162554627796e-06
-2.92986775308528e-05
-4.75514319227118e-06
3.22139159736019e-05
2.26028122121687e-05
-3.19821174800087e-05
-1.74741903313661e-05
-9.68174441073256e-06
-1.34529103148078e-05
-3.97386728644674e-05
-2.89086696662341e-05
1.24535759256975e-05
1.41577578857388e-06
-3.77190118191254e-05
-4.80452238478869e-05
1.58302674424581e-05
-3.64347137917001e-05
-6.26038739792323e-05
-2.05564151269157e-05
1.12352181970537e-06
-8.87147715669148e-06
-4.21879565834378e-05
-2.02816972608644e-05
-1.69860247835739e-05
-6.01480392771678e-06
-9.17248202637867e-06
-2.94197894418369e-06
-1.8367609521626e-05
-1.58069699862096e-05
-4.68378959682603e-06
1.05146216165197e-05
-3.97327617989886e-06
-2.4147259323769e-05
-3.86434990848483e-05
-3.26973847228066e-05
-3.61526423274122e-05
-4.60819361961249e-05
-1.62464547336505e-05
-2.83808094906803e-05
-2.8306640375361e-05
-2.74517577472185e-06
-2.4168484592164e-05
-9.24981593288815e-06
-2.41610383761957e-05
-2.47581513273098e-05
-1.30714099413228e-05
-5.07264385320358e-06
-1.48808626531533e-05
-2.54189274549142e-05
7.09261525067713e-06
2.22082847842667e-05
1.62052552807403e-05
-4.57258441200477e-07
-5.66696670557369e-06
-1.12847108032786e-06
-1.22458124214623e-05
-2.1612756448687e-05
2.45854802488663e-05
1.80431578824623e-05
-2.25353460884641e-05
-2.12418488285879e-05
4.45876722163455e-06
-2.44362886749686e-05
-1.74387065515613e-05
-1.9929736695888e-05
-6.59141578102141e-06
-1.64484405178043e-05
-8.91742825275723e-06
-1.16801286550055e-05
-5.64149411683603e-06
-1.48081325029397e-05
-2.06111585035372e-05
-2.748156294209e-06
-1.05432496784946e-05
-5.52714891859362e-05
-3.82626773163411e-05
-9.60046110047367e-06
-1.76445917802058e-05
-3.57486985238046e-05
-2.42614210494923e-06
-1.49894501645989e-05
-4.50883751400973e-05
-5.2886381636266e-06
6.03962942936341e-06
-2.94886835628248e-05
-3.96515418660212e-05
-9.80887890019809e-06
-1.01980277449484e-05
-2.09911959784293e-05
-2.49575800172512e-05
-4.56399480864978e-06
-1.92121611129274e-05
-5.41923133193412e-05
-1.80469862774767e-05
-2.71782227808252e-05
-3.70495772362475e-06
-5.78006646132356e-05
-9.24059008761846e-06
3.66108362690218e-06
-5.35415244136779e-06
-3.88318240287122e-05
-2.74911945079121e-05
-2.10431799141208e-05
-1.11828037979352e-05
-1.46200855762043e-05
-2.51955826734159e-05
-6.10713391032897e-06
7.04079477944065e-06
-2.10781301704183e-05
-2.16315364187003e-05
-1.32717292007939e-05
-2.62295851445511e-05
-3.04723208583025e-05
2.20282213511897e-05
-2.09698260336253e-05
-3.57280970451186e-05
-4.15805742329813e-05
-5.07436601624513e-05
-4.24741280742445e-05
-3.39341932346895e-05
-1.75538702218328e-05
1.96729992722189e-05
-2.73577484992051e-05
-3.47278187635585e-05
-5.21173364921035e-06
3.78534611191846e-06
-5.62699829990015e-06
-2.12439569113818e-05
1.24698404814453e-05
1.82714298387178e-05
-9.27852878246688e-06
7.02222914474703e-07
-1.47610588036661e-05
-7.63548816034918e-07
-4.4935136793163e-06
-1.76564499451492e-05
-1.8154733226257e-05
4.56013524091865e-06
-3.37902834724414e-05
-2.48585974798971e-05
-2.65114481320079e-06
-1.37408708014174e-05
-2.27895894293366e-05
-1.29488213693331e-05
-1.32653377806693e-06
1.10582876805809e-05
-1.71768634114141e-05
3.40272144917882e-06
-6.4956606930103e-06
-5.73706144971431e-06
-1.24246841959038e-05
6.34137803161681e-06
-6.55467440899688e-07
-9.79451185182429e-07
-2.36716231958114e-05
-2.0641660294056e-05
-1.59674040269653e-05
-9.70883869949344e-06
-1.8125199835924e-05
-1.10181505196166e-05
-4.0002859815192e-05
-2.69123101595646e-05
-4.49482496085649e-05
1.62707302948777e-05
-2.41019928038133e-05
-4.5878241433235e-05
-1.81826656108642e-05
4.64118228219091e-06
-1.12963771910108e-05
-8.82989163198297e-06
-9.19907201247961e-06
1.94062250070331e-05
-2.69168714664105e-05
5.80533896603455e-06
2.66762991780519e-06
1.41165116876286e-05
-4.01677379774561e-05
-3.81399505839915e-05
-1.89946674442079e-05
-5.94934471041598e-06
-4.37579188401471e-05
-4.46301189645534e-05
-2.996959620712e-05
-3.75209470269212e-05
-3.36096844320863e-05
-5.04158812306032e-05
-5.46980495587529e-06
-8.02752722486376e-06
-4.45465572920792e-05
-3.27190815176967e-05
-9.58306953490954e-06
-8.57790273772776e-06
-1.25684926939849e-05
-6.19916532265619e-05
-1.2112913699685e-05
-7.00784463573538e-06
-4.77532134963403e-06
-2.02779744499033e-05
1.04446333247841e-05
2.26727849656223e-05
5.71652833899731e-07
-3.25026971896474e-05
-1.49533633518365e-05
-3.17863749854364e-05
-4.23777733581516e-05
-1.60786316913807e-05
-2.76393995208836e-05
-1.35726925620021e-05
-4.45648131675535e-05
-6.59449698209296e-06
1.36863295119476e-05
-1.71574687801306e-05
-1.23026206015041e-05
-2.62904835471507e-05
4.13241032802605e-05
9.95527237263643e-06
-1.10276365976067e-05
-1.75067655261918e-06
1.00717589718631e-05
-5.06263169843534e-07
-1.94836806878256e-05
1.28880873986873e-05
-1.15651012066052e-05
-1.39643269279763e-05
-4.322159461487e-05
-1.4196220164516e-05
-1.62165198647186e-05
-3.0650702905451e-05
-6.10980417854663e-06
-3.18535443829262e-05
-1.14750700643679e-05
6.81503369284161e-07
-4.32586252555619e-05
-2.00809483369395e-05
1.82062380547674e-05
-1.75682665602938e-05
-1.38865873114905e-05
8.65984098745771e-06
-2.66027779647289e-05
-1.55534693801e-05
2.41723268408073e-06
3.04915203237807e-05
-3.42350651524667e-05
1.42082655240536e-05
1.04877158018735e-05
-4.23979487253577e-06
-3.14330719551034e-05
-2.43617678706641e-05
-4.96795440770468e-05
-2.25134834597566e-05
-6.7724100562336e-05
-4.9058551909176e-05
-1.7280780133389e-05
-2.66571466541062e-05
-5.16427027751895e-05
-3.07479165349856e-05
-3.01005485127201e-05
1.35026138478373e-05
-2.31062064467782e-05
-2.57594437988074e-05
2.47320519611908e-06
1.57272869848631e-05
-1.59975400563646e-05
-7.87920994047589e-06
7.04117288512374e-06
-6.67188000890955e-06
-2.59372293927752e-05
-3.68000660935344e-05
-1.98655677422381e-05
-5.36505995543051e-06
-2.20160377403926e-05
-3.3397658671746e-05
-3.50952841763946e-05
-1.74900049962051e-05
-3.78742639737363e-05
-4.86548815864565e-05
-3.64770470821042e-05
-3.70007822061005e-05
-1.8215471079027e-05
2.84847357871449e-06
-2.4583000002749e-05
-9.41394332878759e-07
-1.05180536596746e-06
-1.1153584394312e-05
1.97910959045525e-06
-1.34499400032676e-05
-1.09777781133382e-06
3.34537896531874e-05
1.07380908790486e-06
-1.47270384582282e-05
8.90545394561223e-06
-2.21516972949498e-05
-2.82601773600535e-05
-3.62625125581997e-05
-1.1295962518069e-05
-1.77513134612755e-05
-2.08794219521274e-05
-2.38194669471501e-05
-1.24402826004518e-05
1.64392877136227e-05
-4.15094845670715e-06
-2.53430207046668e-05
-1.43747179166707e-05
2.99789489302063e-05
-6.2766300263303e-06
-2.21771118595703e-05
-2.59845719830275e-06
-2.71969853288562e-06
-2.38415619446612e-06
-1.28712749520593e-05
1.51840589447612e-05
1.07850628656137e-06
1.08013728644853e-07
-7.30482952334443e-06
-2.86140624668583e-05
-7.41442557704012e-06
-1.17854655537837e-05
-4.16328049629525e-05
-1.5928609597155e-05
-2.18786088683868e-05
-1.37842889494167e-05
-2.1181506397256e-05
-2.89660657611811e-05
-2.35120120589014e-05
-1.63294554290354e-05
7.8878079233174e-06
2.04058959549993e-05
3.26673734476741e-06
-1.31642790425159e-05
-5.95055209598314e-06
-2.43727992276457e-06
-1.84235673431568e-05
-2.50939597994721e-05
-1.02110857946195e-07
-3.40625103107088e-06
-3.83672639570058e-05
-2.01873912355493e-05
-1.012379702233e-05
-8.1437546162478e-06
-3.93223082090632e-05
-4.88232134464163e-05
-3.08370705413617e-05
-2.59205844783772e-05
-4.5424710631585e-05
-3.85828847731106e-05
-2.45646261783678e-05
-3.80807639943319e-06
-1.94100951986877e-05
-4.38464332244353e-05
-4.33339209860228e-06
1.98651672741062e-05
-2.49978427766596e-05
-2.2410094003748e-05
8.09065692891358e-06
1.84514035460583e-06
-2.08035845965342e-05
-2.60752039554998e-05
-1.48560851576718e-05
-1.71619216068313e-05
-2.01493061560688e-05
-3.3997336815964e-05
-6.13646538885764e-06
-2.09271214759659e-05
-4.742161290526e-05
-2.99386548925774e-05
-3.13373298977263e-06
-1.01866880805448e-05
-1.26199055358871e-05
-1.76331118571621e-05
8.37565194110938e-06
-1.04328777788203e-05
-2.61421237578839e-05
2.3739432660745e-06
2.1461055911709e-05
1.92270312915563e-06
-2.25210189301642e-06
5.39698047331252e-06
-7.62826079792835e-06
7.71501120639264e-06
-4.19561859740424e-05
-3.51415230971343e-05
-4.5602251999791e-06
-2.20605673134848e-05
-4.22112634751454e-05
-2.91636314884708e-05
6.56181014496767e-06
-4.88378202627051e-05
-3.78858346565518e-05
-2.59935118713861e-06
-1.3612689692321e-05
-3.64392721709682e-05
-3.37741979516833e-05
-1.12961884169471e-05
5.48022950639124e-06
-1.0177728642437e-05
5.9384778964101e-06
-9.8553791384848e-06
-4.44585567228721e-06
-1.17728638035269e-05
-1.77658265469383e-05
-5.44620190699784e-06
-2.82810262803812e-05
-2.68171556671652e-05
-1.51065089046095e-05
-3.26421995390923e-06
-4.17254374459359e-05
-2.93089035801901e-05
-3.20777988407564e-05
-3.35094503360246e-05
-4.12228204951185e-05
-1.23207145845266e-05
-2.50765374030544e-05
-9.12219906986244e-06
8.90853990002823e-06
-3.79654701375561e-05
-1.79602578070792e-05
2.32515694352388e-06
-1.55562491744113e-07
-1.73007362969307e-05
2.70110231250477e-06
5.20891057206064e-06
-2.70905463676008e-05
-4.75463159305033e-05
-3.79127761821969e-06
-3.36950894362686e-05
-1.90601835436119e-05
-5.92611572783626e-05
-4.9351402063263e-06
-7.63562735064636e-06
-5.04114516363474e-05
-3.5626258508153e-05
-1.4467017928924e-06
9.34095535646473e-06
-8.3779965379942e-06
-1.58981809653154e-05
5.22178495355787e-05
1.27233658089928e-05
-1.18670277935996e-05
1.00794017612997e-05
1.78216391024444e-05
2.34002054867151e-05
-3.25515783410402e-05
-1.98836079235777e-05
1.3942100237826e-07
-1.07801813103146e-05
-4.99764773683768e-05
-4.18638846331321e-05
1.54476889796089e-05
-1.61986886208294e-05
-8.01517719169465e-05
-1.47559933245352e-05
1.84726065136279e-05
-2.49473887135619e-05
-3.23767596786748e-05
-1.09377315603917e-05
2.08686049853998e-05
-8.64991024427502e-06
-2.73401684570875e-06
3.68786606172345e-05
3.61947989391076e-05
-2.4159350288846e-05
-1.74826501142382e-05
2.65461146086664e-06
2.11050688743773e-05
-4.77611193147297e-05
-4.06797377732366e-05
4.73311816678487e-06
-5.28722426788851e-05
-7.29633850138693e-05
-2.3972456738028e-05
8.37340518827772e-06
-3.30978080128738e-05
-6.24538192073509e-05
-2.31399490974802e-05
2.14702195383358e-05
-1.90723173707404e-05
-4.2113926191107e-05
-3.97137589317914e-05
2.99981055752305e-05
-7.12059495123541e-06
-5.25911042949403e-05
-1.11967776468482e-05
1.69703930008613e-05
-1.71147863208713e-05
-3.20514609596335e-05
-2.24522694542973e-05
1.15913498174602e-05
-1.31138930120388e-05
-4.09732936396253e-05
-2.4360148651714e-05
2.09892716992532e-07
-2.96187383582999e-05
-4.98183598441997e-05
-1.48608400624631e-05
-1.50989807563991e-05
-2.69384959317963e-05
-6.53009525030295e-05
-3.13440724514005e-06
-1.23979978934862e-05
-2.15726369411268e-05
-2.73562090781336e-05
8.82756508587633e-06
-8.48324480900137e-07
-2.25100404813718e-05
8.9892266514082e-06
1.49330111442491e-07
-3.06673378725022e-05
-7.30855318747351e-06
-1.64615917396866e-05
-1.31686858687718e-05
-3.83388434030557e-05
-6.88933928459217e-05
-2.46475228055761e-05
-1.58297752959023e-05
-3.49301123245042e-05
-4.42735689778991e-05
-2.43868979768146e-05
3.01247510307158e-06
-3.78983958109293e-05
-4.59435142412844e-06
5.24203200392204e-06
-7.14819705980669e-07
-2.8722704625646e-05
-7.70012818658395e-06
1.91329498852229e-05
2.90956697122341e-05
1.245171383202e-06
5.94844325401827e-06
1.4449334556172e-05
2.40415470532755e-06
-1.76457440304381e-05
-4.3887418861405e-05
-1.63692784690651e-05
-1.6187938898518e-05
-6.72672515111426e-05
-4.59018207281976e-05
-5.34972169522197e-08
-2.36810994036283e-05
-3.88626432208377e-05
-2.51314422041994e-05
1.63162174541906e-05
-2.85182258243138e-06
-3.06393449144201e-05
2.58107121378673e-05
4.03274153608577e-05
1.75602628863438e-05
-1.02006911343045e-05
-7.36639395506877e-06
6.66546522060712e-06
-2.41696914548444e-05
-2.17764099600035e-05
-1.71585415890498e-05
-1.21537717889386e-05
-2.79113085032014e-05
-3.35653875431681e-05
-4.65497038513238e-05
-5.89872527633917e-05
-4.02687920754655e-05
-2.75000137637323e-05
-3.08545441179387e-05
-9.45583161067986e-06
-4.73019772568234e-06
4.91885707873666e-06
1.22694300282196e-07
-8.10753940676159e-06
-5.37339824041774e-05
4.81751833474774e-06
1.15433095339314e-05
-3.15047120387438e-05
-3.20119731359182e-05
-3.71209054282669e-05
9.23225295809861e-06
-5.91739173407958e-05
-5.06480533379917e-05
-3.24347665448164e-06
-4.1226379215444e-05
-3.67680888576355e-05
-4.83709591966058e-05
-4.2790288467172e-05
-2.50701565048078e-06
-5.85717579064728e-05
-3.31759277756835e-05
1.36952149677674e-05
-1.22076553030045e-05
-1.2857530642402e-05
-2.60628096554672e-05
-1.86272556190221e-06
-2.73496732361515e-06
-4.00832983817307e-05
-1.33617555687598e-05
1.10505179220778e-06
-4.11586897316414e-05
-4.45492719452603e-05
-1.8514544393636e-05
-2.59250840625306e-05
-2.98963411248568e-05
-2.42465724678091e-05
-1.6609471721443e-05
-1.42218603727371e-05
-2.20161117750757e-05
-3.02156702940947e-05
-4.20705097517116e-05
-1.65162436833972e-05
-4.18896218154759e-05
-1.92377891573457e-05
1.65651317584618e-05
-7.7267602138492e-06
-3.9716690832411e-05
1.62702286578173e-05
-1.06035925891357e-05
1.10942426266341e-05
-2.94527527968187e-05
-9.68682141384286e-06
4.73637991110944e-05
-2.81074848880397e-05
-8.85931723124065e-06
-8.52913751171202e-06
-1.321181937812e-05
-1.39588268731897e-05
-3.97619081530394e-05
-6.79891461270615e-06
1.12533394949059e-05
-7.39937360406394e-06
-4.34493854168448e-05
4.44999306981873e-06
2.46818558947232e-05
-1.51070747436127e-05
-1.43459090904065e-05
6.8575259058441e-06
1.15631687736298e-05
-4.91751900685553e-06
-1.95986523466629e-05
3.97493384185827e-06
1.9019845407252e-05
-1.5862433688245e-05
-1.80642322817146e-05
-1.63371337409572e-06
-8.15337610541586e-06
-3.59089049575968e-05
-3.58057778810579e-05
2.02202185988225e-06
-1.44082463516917e-05
-4.90093203585819e-05
-2.12233122312312e-05
-1.89850608108026e-06
-1.44863050616155e-05
-3.50473620628056e-05
-1.71946421430752e-05
1.58180407165799e-05
-1.12415035227257e-05
-4.57475457904871e-05
-1.4102745231072e-06
-3.01648448190962e-05
-3.50027871281809e-05
-2.38358705298413e-05
-3.8434348612318e-05
1.88375062731978e-05
-3.42733363495641e-05
-3.94026428870419e-05
-1.07394047109694e-05
-2.59787682950206e-06
-3.16592312421011e-05
-4.57198592600456e-05
-1.31963367009079e-05
-1.64529755886124e-05
-2.12453319210982e-05
-3.85745587170948e-05
-8.10996485271215e-06
-1.71427187178957e-05
-3.4431909598753e-05
-4.18435585884808e-05
1.31858256469549e-05
3.89586207889792e-06
-4.87507128893654e-05
-2.2609930375821e-05
-4.8028147482106e-07
-3.45804255240647e-05
-1.7858846474832e-05
-3.88113870145011e-05
-3.639168253455e-05
-2.18370015058876e-05
-3.35643683811616e-05
-3.01641683873591e-05
6.70039115647415e-06
-2.36977557268552e-05
-3.95776964591109e-05
-5.74547069139737e-06
-2.78346423982634e-06
2.01586195351524e-05
-4.30325923717637e-05
7.25695737615738e-07
-1.05213720564461e-05
-1.07733087916016e-05
-4.22994162754612e-05
5.33313464363544e-06
4.67793422467028e-06
-2.59337237193144e-05
-1.4470794755959e-05
1.16470702977114e-05
-3.05198552656513e-05
-4.73947731375778e-06
-2.08622074217396e-05
-1.93163871991378e-06
2.12022060768777e-06
-2.24472773144113e-05
-4.68918772938601e-05
-1.10297270468583e-05
8.30070639777644e-06
-6.88592258869802e-06
-9.06979446303497e-06
2.89733416304651e-06
-4.75824473936939e-06
-2.0730059979192e-05
-1.90128664779488e-05
1.38685224556801e-05
-2.2179176426495e-05
-5.48906779157807e-05
-5.94326151670217e-05
4.53649517136782e-06
-3.98124021445995e-06
-3.26211512076405e-05
-9.04893673950452e-06
-2.80058578173696e-05
3.453719418819e-06
-2.38681281821969e-05
-1.54969770934588e-05
-2.77504395288856e-06
-4.56196467496647e-05
-2.01122571863947e-05
-1.39101467173142e-05
-4.56658224617429e-05
-2.75015155282793e-05
-3.82650478895998e-05
-3.10503829832252e-05
-4.50585370174845e-05
-2.1679338424201e-05
-2.10590241029317e-05
-2.04298961643493e-05
-3.54349230837564e-05
-8.10041258458e-06
-2.74117370633088e-05
-5.81587814707794e-06
-7.92762341011976e-06
-2.53676327504981e-05
-2.31744838231972e-05
-1.55143051484734e-05
1.32862589531824e-05
-2.17945591291927e-05
-8.73195006111343e-06
-1.96317999988557e-05
-6.61493277343704e-06
9.8431034079567e-06
-1.720798848797e-06
-1.44572243915704e-05
-2.46680059090181e-05
-1.28577468341264e-05
-4.92766391901601e-05
-4.96611541875761e-05
-2.75201790993113e-05
-4.63108242518909e-05
-4.39191887615007e-05
-9.52617153899746e-06
4.72349049445869e-06
-4.39586359124146e-05
-4.57863020805659e-05
2.4222168632367e-05
3.69490497434977e-05
-9.91427359107179e-07
-1.59232637527481e-05
1.11713132279264e-05
2.28363942679037e-05
1.26735437490957e-05
-3.25179000135846e-05
-2.21447291278313e-05
-3.18802424615784e-06
-4.37186057121445e-05
-4.59543304519253e-05
-2.74013857306374e-05
-3.58244587546885e-05
-2.84246645583057e-05
-2.2733418075122e-05
-1.48842317260574e-05
-1.0785478083099e-05
4.69656543577136e-06
-3.86812801119443e-05
6.9234547639137e-06
4.54042884060435e-05
-2.1096832336596e-05
-1.74577966357967e-05
3.33006028708548e-05
2.80256738085506e-07
-2.20280257204292e-05
-3.75398339505197e-06
1.70856437567108e-05
-2.43937618861217e-05
-2.74721193836435e-05
-2.61601793148186e-05
-1.90271307938042e-05
-4.63198032909456e-05
-8.02105040287843e-05
-2.53352351581738e-05
-2.2631921750497e-05
-5.04477856685222e-05
-1.8651369579879e-05
-1.99619332087759e-05
-1.6480498290191e-05
-2.34499546812194e-05
-4.19816961864076e-06
-2.68317678239209e-06
2.02848333537957e-05
-1.04032271219395e-06
-1.34900159881545e-05
3.04508620564719e-06
8.01118589716699e-07
-1.37930858906699e-05
-1.01440129328525e-05
-1.46718941141242e-05
-3.23666655545958e-05
-1.57641447936435e-05
-4.20591159745678e-05
-7.77043770673762e-05
-5.72438830901292e-05
-4.23487836896065e-05
-2.47212897931745e-05
-6.07818501789802e-05
-6.14073152699381e-05
-2.96932686785664e-05
-1.68710992110873e-05
-3.82226890185189e-05
-1.22072692478564e-05
2.15171641255623e-05
-2.92339850714038e-06
5.35354518936775e-06
-1.95934968215011e-05
2.83870358809592e-05
-4.02890028432234e-06
-1.73411530666469e-05
-5.31530130736034e-05
-1.46978913927979e-06
-1.71590028364149e-05
-3.87048744256585e-05
-5.58183267163385e-05
-1.50197720863922e-05
