# Supplementary material for: Research on computational propagation and identification of mine microseismic signals based on deep learning
Source: PLoS One. 2025 Oct 22;20(10):e0334641. doi: 10.1371/journal.pone.0334641 (PMC12543183; doi:10.1371/journal.pone.0334641)
Supplement: S10 Data — (ZIP) [file pone.0334641.s010.zip › 000101100001526.xlsx_0.txt_24.txt.txt]

-1.00004727218691e-05
-6.3671267432899e-07
-1.51465255883086e-05
-3.20256691506126e-05
-6.81549339572098e-05
-5.00322646658063e-06
-2.84632911376892e-05
-5.17090290339964e-05
-5.5081911702375e-05
-3.02339349012474e-05
-3.04068208807683e-06
-1.03797113029019e-05
-3.84120004438771e-05
-5.44030936464344e-06
3.18068188484493e-05
-9.98924786481188e-06
-1.01409692769803e-05
4.65126764523937e-08
3.56720929167584e-05
-1.15710467072539e-06
-2.71934450818358e-05
5.82652470667815e-06
-1.46624647964782e-05
-3.48872968869691e-06
-4.05401683549645e-05
-4.82477927824958e-05
-4.31813680566886e-05
-3.39583032629406e-05
-4.0181914178254e-05
-8.22416233388058e-05
-4.05152485790519e-05
-4.45643611085189e-05
-5.01081942592577e-05
-1.62486383717587e-05
1.07676298737163e-05
-1.28871023062761e-05
8.76935856014626e-06
3.08507477646466e-05
3.9451297454983e-07
-7.00330403701674e-06
-3.3396931822848e-06
-4.83409700838962e-06
-3.4769000849143e-05
-1.7049957396153e-05
-7.58343517503685e-07
4.14547242726657e-06
-5.09815679233851e-05
-3.40892385976572e-05
-1.51083928287422e-05
-3.43043982298166e-05
-4.11026308073514e-05
-4.34307544811595e-05
1.10536123515723e-07
8.72657315729522e-06
-3.4170969748922e-05
5.36895598695805e-06
1.6996012538963e-05
5.83576393489182e-06
-2.90565212612901e-05
1.38688805292753e-05
3.25463775142239e-05
3.50755402919602e-06
-3.47571562089822e-05
-3.52242209611214e-05
-1.01736893147153e-05
-1.34097269585666e-05
-5.13176652559537e-05
-3.71856066947578e-05
-6.56783886578301e-06
-3.82393135817384e-05
-6.55875524579652e-05
-1.35782662441792e-05
-1.11503922200627e-05
-3.10374108655113e-05
-2.87951008177417e-05
9.01769219343001e-06
4.54752509356839e-08
-7.13395252594123e-07
-1.1404574234243e-05
2.3463525910149e-05
-5.86794276705654e-06
-1.48733411560815e-05
-1.51101500654546e-05
-1.22175621556637e-05
-2.19739216490461e-06
-6.37171787427204e-05
-3.60951697475116e-05
-2.5928779914723e-05
-2.1507527304101e-05
-4.2829414223349e-05
-1.635989218818e-05
-1.99446414301998e-05
-3.81953069232694e-05
-2.83230598666222e-05
-1.47963139551992e-05
-1.06597591396137e-05
-1.93366789931779e-05
-2.1133775305817e-05
1.59277379982552e-05
1.27007826814657e-05
1.28721720565009e-05
4.30639114416505e-07
4.31041504153122e-06
-2.16881458847289e-06
-4.24815033354952e-05
-4.97660204392001e-05
-2.04610056412419e-05
-2.39465894306653e-05
-3.80867876053557e-05
-4.21861828083161e-05
-3.22479241181802e-05
-2.0847400759039e-05
-3.70556806745655e-05
-4.21697466649613e-05
1.32336978305894e-05
-1.16149260001546e-05
-4.00570615826569e-05
-7.32897032883545e-06
1.09675039103303e-06
-2.17013478508796e-05
-9.20433852111956e-06
-2.01366179664133e-05
1.83806199372251e-05
-7.04370180533638e-06
-2.66116161611102e-05
2.81619967034868e-05
-6.18242623907317e-06
-3.20174793549486e-05
-4.28478022714249e-05
-1.3603995834749e-05
-4.07446200035651e-06
-3.59073038414777e-05
-5.92320611161617e-05
1.47948953985113e-05
-1.1149488274893e-05
-3.24783319815642e-05
-8.3060807096932e-07
-1.84141970120331e-05
2.52035025409466e-05
-2.50060796117764e-05
-3.83629186288953e-05
3.16316938467256e-05
-8.71884815460795e-06
-3.73932813633052e-05
-2.51176681356098e-05
-2.16734905600426e-05
-2.1484886625065e-05
-5.16382260808951e-05
-8.64778267283473e-06
4.12542496192732e-07
-5.37578256584018e-05
-2.17821122054262e-05
-2.10859037508946e-05
-9.51969627502491e-06
-9.83778730522262e-06
-2.02581504981415e-05
-7.61017567612755e-06
-1.64414526297124e-05
-2.24300858346392e-05
1.4637602417786e-05
-1.01568160844328e-06
1.25331730867804e-05
-3.50437838785457e-05
-1.09100359590002e-06
9.48166107189451e-06
-1.52421672533167e-05
-5.33977411823339e-05
7.69323772301793e-07
-3.1422676859715e-06
-5.60343197980881e-05
-5.65071909967283e-05
-1.80058758560644e-05
1.54938736136123e-06
-4.14630175933395e-05
-6.50842867307258e-05
-2.67110009756083e-06
6.96526239671305e-06
-8.12428426322105e-06
-3.6966333968368e-05
-5.41310976902872e-06
2.34079623935897e-05
-1.27854469547868e-05
-4.97547515789751e-07
1.37592700115854e-05
-8.89372557116489e-06
-3.4154859522959e-05
-2.99947548438526e-05
-2.70292236374737e-05
-2.86762981443452e-05
-5.31722649943844e-05
-3.77063820784894e-05
-4.13592423916481e-05
-1.67356118615324e-05
-2.89913902445095e-05
-1.81828820712205e-05
-1.64457702255933e-05
-7.03255808571136e-06
-1.37910206896815e-05
-3.59861687593499e-05
-2.43851122534126e-06
2.97338499926316e-06
1.17974745261517e-06
-2.83863281989024e-05
3.85320242916955e-05
1.73532343503347e-05
-2.59642425235011e-05
-4.39571843484436e-06
1.47849238327899e-05
-5.70152129889614e-06
-3.16996419747592e-05
-3.10552556393844e-05
-2.92894735223677e-05
-3.57470908037644e-05
-5.39658352140626e-05
-3.14095245979311e-05
-1.8545685370566e-05
-3.81901012860678e-05
-2.04712557321198e-05
-1.27195035173875e-05
2.94082270088087e-06
6.23974584320125e-06
-2.779227849903e-05
8.22508619398078e-06
2.66786705059935e-05
-2.23950525574802e-05
-7.3850259887319e-06
-3.39835060772762e-06
1.38374936566422e-05
2.27522114964068e-06
-4.74108461166726e-05
-2.08344722001626e-05
-2.30687899974664e-05
-3.91415459234558e-05
-6.48131456929492e-05
-2.66317791506506e-05
1.29062094261258e-05
-3.4434253539028e-05
-3.89628282209562e-05
-3.51421745028745e-05
-3.52340475544773e-06
2.83127417111071e-06
-2.91109695389019e-05
1.56679666241058e-05
6.27468541298605e-06
-8.19726526811462e-06
-9.63628924826212e-06
1.3160091985773e-05
-2.12168813804139e-05
-2.16696512209303e-05
-4.61682818529973e-05
-1.26841367042702e-05
-1.88021474028077e-05
-3.19277794669059e-05
-5.48463454688168e-05
-3.24437166706322e-05
-1.24709461631984e-05
-5.30763034929711e-05
-3.34599306779893e-05
-1.47593182013202e-05
-2.1815976494756e-05
-3.29163154879038e-05
1.78277818093928e-06
8.43218857772965e-06
-8.41311010834547e-07
3.67773001775601e-06
6.46426665008917e-06
8.91226018638684e-06
-2.59002246065126e-05
-6.39673571871271e-05
1.68552882450187e-05
-1.23741295895929e-05
-4.65920305186523e-05
-6.49361693698546e-05
-3.10889154277157e-05
2.32990584876623e-05
-5.66669904218268e-05
-6.86028394815869e-05
-2.17726877921315e-05
-7.07142003590624e-06
-3.67530878057584e-05
-3.00243793377895e-05
-5.21913141827846e-06
-1.26299019575749e-05
-2.19394513009405e-05
2.9902432424048e-06
2.4371757766417e-05
1.60354478969403e-05
-3.79898202436461e-05
3.03738284470369e-05
2.92545618831547e-05
-1.22470176119207e-05
-3.19137683315672e-05
-1.5461142086242e-05
4.51605806357686e-07
-2.23758589174884e-05
-3.78518218948892e-05
-3.63033793636617e-05
-6.81032171383225e-08
-9.62179584184288e-06
-2.72163894319571e-05
-1.61877999202564e-05
-1.14938957025043e-05
-1.21364294699618e-05
-1.80710882340666e-05
-2.91746738032791e-05
3.17315688135854e-06
1.27032072029935e-05
-4.10865795405693e-06
1.03386094525907e-05
1.83723233506532e-05
-1.09158783207993e-05
-3.05713368409536e-05
-3.34895426341438e-05
-6.11793458491743e-06
-2.41393370385169e-05
-5.42603197872035e-05
-4.03651709617315e-05
2.97588918033305e-05
-2.93352950864318e-05
-4.19598368288986e-05
-4.12004399626335e-05
-2.00755031551079e-05
-2.28819668102451e-05
-2.47134885748147e-05
-1.08133813225475e-06
-2.63323129995749e-06
-5.81324549738527e-06
1.63799428315183e-05
5.13869932258431e-06
-2.04201058770661e-05
-2.05439975148203e-05
-1.72104695198008e-05
8.64483559020751e-06
-3.30354999177936e-05
-4.81207358456152e-05
-1.31473353166392e-05
-6.69702203735575e-06
-3.44300400139117e-05
-5.52160062169753e-05
-1.79863143077342e-05
-2.1680799716742e-05
-4.70934213017736e-05
-3.72817630209684e-05
1.30518363273869e-05
-1.25353763778066e-05
-3.75883407477509e-05
-1.95061820033934e-05
-9.03554772718533e-06
2.96191994133473e-05
-3.75118929788957e-05
-3.40085861681822e-05
7.81468533196381e-07
-3.27406177468309e-05
-2.97167224237094e-05
-2.70326933756638e-05
-9.93401699519967e-06
-3.7859976663536e-06
-7.37911110924854e-05
-3.27481587600385e-05
7.7947597192001e-06
-3.43954571550155e-05
-3.57872055867799e-05
-2.24219339401267e-05
-9.31244656976681e-07
-1.83493611812999e-05
-8.31591274830391e-06
-1.57124675560866e-05
8.13896002404789e-06
-1.09059518800336e-05
-2.97257632062591e-06
-1.59351895933326e-05
1.3730437878904e-07
-1.32860736072807e-05
-2.08324983227086e-05
-5.97618799344564e-06
-1.44925382817538e-05
-2.06750518581052e-05
-2.19446854504197e-05
4.72228053099844e-06
-1.38404433484786e-05
-1.47160458940336e-05
-1.39309589935267e-05
-6.46366631835978e-06
-1.11267447436849e-05
-9.80714813799133e-06
-1.14579683780093e-05
3.30758823878475e-06
-6.53040581300587e-06
-4.8850157816132e-05
-6.59566526041873e-07
-7.09037321328751e-06
-3.67563654680116e-06
-1.96817261545368e-05
-9.16273112055149e-06
1.3209431636318e-05
-3.38943936570911e-05
-2.84694277374385e-05
-9.55101889775713e-06
-5.45634485541231e-06
-1.48116441015641e-05
-3.23856157525821e-05
-1.44744785255616e-05
-1.19408904604517e-05
-1.79797042626975e-05
-3.57997630451167e-05
3.28884234529958e-06
-1.58968842390455e-05
-1.37433010779036e-05
-2.54632850408895e-05
-2.136833316032e-05
-8.83106355055742e-06
1.20120601754011e-05
-4.28886779331838e-05
-5.29111315784185e-05
3.33606057973336e-05
-2.95455234770587e-05
-2.4401380055927e-05
-1.20846739161808e-05
-2.81582180585794e-05
-3.01726872841336e-05
-1.77845489715718e-05
-2.97078400519811e-05
1.29855019021782e-05
-1.82703066381028e-05
-2.56497232762381e-05
-4.11750893842918e-06
-9.90295655488581e-06
-4.3842286302998e-05
-1.06742247560257e-05
4.12405530343843e-06
-2.36687913345305e-05
-2.75018433592419e-05
9.81996849277514e-06
6.96438991063462e-06
-3.81601945802628e-05
-3.42481509654592e-05
-1.71909232078167e-05
-2.45209136109997e-06
-1.48766688875083e-05
-4.34854513311319e-05
-1.19252122825316e-06
-7.3763669815849e-06
-2.32606654139835e-05
-4.28413043359246e-05
-9.00275094625048e-06
1.74020809758639e-05
-1.91337505341515e-05
-1.79124581291636e-05
1.66294996527746e-05
2.00565011471818e-05
-4.21239094093702e-05
-4.94121391532356e-06
1.74703252243233e-05
1.81114160935691e-05
-3.71667315294217e-05
-5.58339421441552e-05
9.0544128055185e-06
1.27385596887832e-05
-3.84085408869561e-05
-1.66320830641263e-05
8.2332419367402e-06
-9.27675831738164e-06
-1.96121310814584e-05
-1.52515439741843e-05
6.96718270044516e-06
5.85821290479071e-06
-3.89048985134256e-05
-2.543840474364e-05
5.83407608422524e-06
-3.00767521761918e-05
-2.1288541026391e-05
-1.30164471631157e-05
-2.19067425670236e-06
-2.45043621139342e-05
-2.16156264051582e-05
-1.44438538683498e-05
1.23221610903758e-06
-1.59149087458439e-05
-2.62672594579817e-05
-2.63004022543623e-06
-2.74695189158911e-05
-2.44679236530664e-05
-2.22168057547362e-05
-1.39497488638529e-05
2.03853910028167e-05
-2.3856234439448e-05
-2.57668198582327e-05
-4.72590531317085e-06
-4.47104058586869e-07
-3.68245375715412e-05
-1.22714207283785e-05
1.07735481875692e-05
9.44483242871134e-06
-1.67131172895168e-05
-1.48358692369168e-05
-1.69220392719489e-05
-3.77663043305947e-05
-2.61147266288188e-05
-3.53215826306242e-05
-2.02083333484922e-05
-2.42256837704277e-05
-3.06893503301581e-05
-2.92514146483989e-05
-2.45337213939093e-06
-3.1608577143695e-05
-3.88028991968442e-05
-2.5595021022011e-05
2.66458913825864e-05
-1.90478636796753e-05
-2.49038153068308e-05
-4.59525174700541e-06
1.05600950590935e-05
-1.56295002565255e-05
-1.39034320902826e-05
-2.29604276789176e-05
1.23112193138056e-05
-3.65461222106426e-05
-3.37787225935247e-05
5.51410417994113e-06
6.60967614048337e-06
-4.02717571780029e-05
-9.72887499107189e-06
-3.34141361737356e-05
-1.96712146221644e-05
-2.34072990678397e-05
-2.40571103431618e-05
6.08866295989654e-06
-1.71089716902004e-05
-1.87099400806273e-05
-4.02566813374284e-05
-2.43016916701721e-06
7.09643731006097e-06
1.07971155698502e-05
-4.82776510016495e-05
-1.260071421362e-05
-8.36367937121777e-06
-3.59061545806616e-06
-3.97903698374874e-05
-2.15029619307418e-06
-4.8452821395923e-06
-2.04072278193425e-05
-2.16654148456228e-05
-8.0678720484763e-06
-1.29847273984457e-05
-4.21073315980418e-05
7.99005594713963e-06
-5.74655746823758e-06
-8.32228783085007e-06
-2.39312154088936e-05
-1.56270057588857e-05
5.77765669095693e-06
-2.64086740688117e-05
-1.42647713630936e-05
-5.99929497710824e-06
-1.85834611362105e-05
-2.84745925137127e-05
-5.56596384000963e-05
5.23205828956398e-06
1.05452827677668e-05
-4.25105263306941e-05
-5.70402502738597e-05
-9.22967181330647e-06
-4.55856579543173e-06
-6.88166940143734e-05
-5.31436684742307e-05
-1.06492004796024e-05
-7.93695337222938e-06
-4.03036430451213e-05
-3.06790782027621e-05
-6.19877687256569e-06
-3.95806284295767e-06
-2.06896026854737e-05
-4.76249540385265e-05
1.65537378467715e-05
-1.9273801835022e-05
-2.75457946732595e-05
-2.42417112706652e-05
5.69806277828306e-06
-9.71192268968676e-06
-5.60580438660808e-05
-5.49867529997781e-06
1.18565700636984e-05
-3.22199747913768e-05
-3.08367355721198e-05
-1.9969425403453e-05
-2.73734104026725e-05
-2.85915818111655e-05
-1.71636278852275e-05
-1.79889167260421e-05
9.12111949592697e-07
-2.37591355957774e-05
-5.07911310214488e-05
1.21485515759412e-06
-2.00856934531192e-05
-1.93556168126417e-05
1.05233172296265e-05
-1.73433094015245e-05
-2.89303112719938e-05
-2.11548276641375e-05
-5.7667975285055e-06
5.42841450850956e-06
-2.26825544893059e-05
-3.54968138373991e-05
-3.95376593066775e-06
-1.55021166468928e-05
-4.24366874364153e-05
-4.023291478013e-05
9.88435818406493e-06
1.61269210462789e-05
-3.68212345883192e-05
-1.0807894513743e-05
6.14909813707256e-06
-6.82055457640043e-06
-2.43575041834029e-05
1.14186910817592e-05
-1.37253836542231e-05
2.59521227316216e-06
-7.86721639898412e-06
-1.61695496206463e-07
7.21027177629093e-06
-2.05384336375343e-05
-3.75780676877579e-05
3.00077740318253e-05
-1.9823051798909e-05
-1.99062080194349e-05
-1.80634777732076e-05
-9.67806503163949e-06
-1.79225374490949e-05
-2.54290642481089e-05
-2.41219770026627e-05
3.92903901076777e-06
-3.63363989443405e-06
-4.17493305138529e-05
-2.98849598935056e-05
1.78384239999739e-06
2.57878412583671e-06
-3.93492229218207e-05
-3.09602655861384e-05
8.81205206090377e-07
4.75797000303811e-06
-5.18519503514178e-05
-3.83405270519954e-05
2.19604944257245e-06
-1.57103273710783e-05
-4.65701159652591e-05
-2.192845278734e-05
2.06475563972013e-06
-1.93487486605433e-05
-6.24678789333698e-05
-2.79232166790774e-05
8.00351369925279e-07
-3.48142602563126e-05
-6.33336833944035e-05
-1.17828169682409e-05
-8.14736236722663e-06
-1.3377475503967e-05
-3.57045668162672e-05
-1.30898546168731e-05
6.61555297810473e-06
-2.58082102221601e-05
-3.96088482946989e-05
-2.19334095992071e-05
3.37267789282529e-05
-5.56617583205868e-05
-3.27628489707607e-05
1.02123788424255e-05
-1.85084414440172e-05
-3.70065309727302e-05
-3.22332017662425e-05
-9.64337544312135e-06
1.46947876825548e-05
-3.77945751955924e-06
-1.98316937145491e-05
-5.47447765211486e-06
-3.00944295528005e-05
-9.08048490714912e-06
-2.79759805842163e-05
-2.20956561538321e-05
-2.04533074371487e-05
-5.24814319672856e-05
-3.10455617223271e-05
-2.12028348139392e-05
-2.20478186709469e-05
-1.71943076145555e-05
-3.79194047006753e-05
-9.16340703585757e-06
6.09194086751195e-06
-2.07732187885705e-05
-1.11464825261197e-06
6.89317048415907e-06
-2.34754073900263e-05
-2.21593886373446e-06
2.59430060187869e-06
2.10789507583178e-05
3.22253817764577e-06
-5.96857787697798e-06
-1.48607438884264e-06
-4.54898567402651e-06
-1.29136312273161e-05
-4.47489057283205e-05
2.19859278219727e-06
-2.0844026334328e-05
-3.95180064209533e-05
-3.49415915270055e-05
-1.25798346507432e-06
-2.37499441089274e-05
-1.84592963519136e-05
-1.05038366858218e-05
-9.56069131875132e-06
-2.72701684033356e-05
-4.04491098216187e-05
1.37794966957888e-05
1.39561710919383e-05
-5.54385957829659e-06
-2.35337451690921e-06
-2.29648857923249e-06
-2.20826919646448e-05
-1.58821287837881e-05
1.49913858425621e-05
-6.21760064133455e-06
1.79793033305533e-05
-2.88110766282852e-05
-1.37580875605296e-05
-2.64710820425467e-05
-4.05777927601596e-05
-2.30960917284428e-05
-3.89061462350563e-05
-2.77337190613772e-05
-3.04012534137057e-05
-2.83873798615855e-08
-1.6122707607439e-05
-1.55664456420509e-05
-3.06048782834383e-05
-2.00144849414415e-06
8.73490887896284e-07
-2.07859933226458e-05
-1.69083793750736e-05
7.39749980044786e-06
-2.51696904535921e-05
-3.31516728471029e-05
-4.96297187169041e-05
-2.02401469760998e-05
-1.94792221396855e-05
-3.64502919942846e-05
-4.55810123960921e-05
-2.98981347983803e-05
-1.62582404361242e-05
-6.19708365372457e-05
-3.99365841306468e-05
-1.51484003027586e-05
1.55291058999579e-06
-3.94682064790514e-05
-5.55849801932537e-05
3.76240368626472e-06
2.7999652962605e-05
-1.64125958022955e-05
9.8864532778547e-07
7.09777897291839e-06
-1.2715417567598e-05
-3.3655657382626e-06
-8.18686676810098e-06
1.41061963631388e-05
-2.59526403111066e-05
-1.55259296636081e-05
-2.10454547170676e-05
-2.49151375390961e-05
6.2512460082395e-06
-1.28507266934266e-05
-3.51760896237227e-05
-3.81368043108497e-05
-1.90416296419691e-05
-2.09881554859872e-05
-4.26330126863042e-05
-1.60411533357245e-05
-1.82138588037652e-05
-7.84244884437887e-06
1.49432330532213e-06
-6.68142385470745e-06
9.61901427238693e-06
1.04146400550656e-05
1.08198273297909e-05
-4.26944577391556e-06
5.84056642098331e-06
-2.46930984844806e-05
6.67855575067868e-06
-2.96527281437675e-05
-9.02859325504054e-06
-2.44314184671862e-05
-1.05385136715382e-05
-2.03413462262317e-05
-7.55832336360651e-05
-4.6180246264331e-05
-3.16281581899432e-05
-3.75323086174862e-05
-4.61569226801619e-05
-1.88529490711623e-05
8.95856664974672e-06
1.13501175194561e-05
-1.30069576576338e-05
-4.60579151167747e-06
1.49304155108252e-05
-1.3632504547305e-05
-5.50139566660318e-06
-7.46901681853018e-06
-2.65112781936522e-06
-1.7016412511678e-05
-7.4022431597237e-06
-2.69441115007635e-05
-2.08865960019944e-05
4.13889014853385e-06
-5.17171899473231e-05
-2.74783606334649e-05
-4.99272054148177e-05
-1.45041571912372e-05
-1.08101074386091e-05
-6.93151122437193e-05
-1.47419710754312e-05
-1.35882897025354e-05
-3.46562829845578e-05
-3.92983605564527e-06
-3.0112040763235e-05
-8.56577213156766e-06
-1.44703059855042e-05
1.0502865586918e-05
1.04544640921876e-05
-2.46239998132825e-06
7.46003424298888e-06
-2.15702931666932e-05
-2.51799717664808e-05
-3.77456933984227e-06
-2.86932862919561e-06
2.79741590870488e-07
-2.62306390418475e-05
-3.99824137903931e-05
-6.90684987927825e-06
-3.45428551351117e-05
-3.70256774796869e-05
-4.11447959809189e-05
-2.40430204625949e-07
-1.76311594582626e-05
-2.13051698135723e-05
-1.52794843647466e-05
-1.39938002315596e-05
3.82574699385602e-05
2.61172250475359e-05
-1.26153946667294e-05
-4.69370785491475e-06
3.14428035702503e-05
-1.29751052300852e-05
-2.70593708483284e-05
-6.85913060515116e-06
-3.150985373698e-05
-3.56277868531112e-05
-2.44198427830256e-05
-2.81727486242183e-05
1.752234239703e-06
-3.42403556104094e-05
-2.0175221014805e-05
-3.02433815910252e-05
5.94110391968829e-06
-8.59428708844799e-06
-2.99576059742206e-05
-2.12081711583885e-05
-8.93657086510932e-06
-1.0819218935597e-05
-2.76412655259043e-05
-1.12931004561485e-05
-5.95980622673071e-06
1.63254593850449e-05
-1.25567577883007e-06
5.16386425275203e-06
-2.94929530240815e-07
4.86643351385817e-06
-5.53189193449747e-06
-3.58157662590297e-05
-2.47700546603834e-05
-4.35822254132433e-06
-4.48136484313802e-05
-4.26948614007674e-05
-1.69322670914525e-05
-8.29478715348756e-06
-5.04818995173119e-06
-2.057718055889e-05
-1.76748742242544e-05
-3.53828756335268e-05
-8.86887409817662e-06
-3.8895549925378e-05
-1.41717618834509e-05
-6.45218028602284e-06
-1.9493291996123e-05
-3.52923220691406e-05
-1.745664307171e-05
-2.96236226055184e-05
-3.53739124200567e-05
-2.30999915093997e-05
-2.07990508680277e-05
-3.33569809297655e-05
-2.37653184783697e-05
-4.24133264744147e-05
-2.87334249981023e-05
-1.94092365087201e-05
-5.30844550716936e-05
-1.29282962801203e-05
-1.6506057227495e-05
-3.34686688670054e-05
-4.2868783225013e-05
-4.3325599794848e-06
-2.9694661510782e-05
-1.85437630328956e-05
-4.08969955899074e-05
2.526888280685e-05
-1.07830901439859e-05
-2.94125840190412e-05
-4.15223197659499e-05
-9.19287538288823e-06
-2.07042036132505e-05
-5.38932797519868e-05
-9.636599858152e-06
1.76876354392859e-05
-1.55455740326995e-05
-6.5580590625488e-05
-1.07243506076453e-05
-6.37884556057131e-06
-7.31487041456124e-06
-2.89762509246595e-05
-2.15295003056854e-05
5.86893784517345e-06
-1.26226473034306e-05
-1.90804011763644e-05
-2.67414477675251e-05
2.11033131368527e-05
-3.32938681321748e-05
-4.45805257605831e-05
-3.17592939422869e-06
7.48934388229569e-06
-3.19062542680496e-05
-4.50857854609511e-05
-2.30527273531392e-05
8.16906206352779e-06
-2.14500827695392e-05
-9.68562552488242e-06
6.73370671072404e-06
7.87611185865493e-06
-2.17697300601562e-05
-2.3346141108888e-06
1.92734173816759e-05
-1.07848292769312e-05
-4.62011545253129e-05
-7.42315834342777e-06
1.47216594369029e-05
-4.03201950295889e-05
-2.79603737799917e-05
-1.85911829063549e-05
-2.30174691728117e-05
-4.35687398563338e-05
-1.90313156941635e-05
-1.34248816141123e-05
-7.10615947021769e-06
-3.04319058221516e-05
-2.46448005598068e-05
-1.67622065071763e-05
-4.28539427929659e-07
-3.53290903456937e-05
-2.51333949195699e-05
-1.14549005303409e-05
6.83258774719362e-07
-1.9933836690678e-05
-2.05940416408648e-05
-5.32880832379523e-06
-1.22353370562144e-06
-2.62683462436339e-05
-1.38012181548986e-05
-1.28136942254099e-05
-3.78307150963352e-05
-2.07242575434924e-05
-2.54597159987539e-05
1.27458435521964e-06
-3.25205524828295e-05
-2.14498085043663e-05
-2.59861908381324e-05
6.94633965715073e-06
-2.42176043049437e-05
-1.03880311829641e-05
-2.13223713636594e-05
3.63328668939463e-05
-3.33213063197988e-05
-3.72327401359339e-05
-1.74976700922413e-05
-1.63179425637082e-06
-3.70201569901302e-05
-4.33466515930948e-05
-1.62914852315265e-06
-2.15359920203829e-05
-7.16282901670455e-06
-5.35370194603457e-05
-2.47764822603002e-06
9.89061639358349e-06
-6.48593767557116e-06
-1.59414704923065e-05
1.48238904978143e-07
-1.03860135105848e-05
-3.69195215728185e-05
-1.19414682635981e-05
-1.36572772863612e-05
3.76137802802472e-06
-3.02187814177448e-05
-2.51922489133497e-06
4.28433530148903e-06
-3.15878333105244e-06
-2.15238919054084e-05
-8.78735668510293e-06
-1.12596058127988e-05
-3.48578993813347e-06
-1.32532331577131e-05
-2.20672650339062e-05
-4.50231160201924e-06
-2.41214130838214e-05
-4.96220362907061e-05
-1.95814653318636e-05
-1.24272140010851e-05
-3.36818607623598e-05
-5.44698310961663e-05
-1.11149711995233e-05
-4.55128190708917e-06
9.22025267297731e-06
-5.14185419494951e-06
1.10619708107995e-05
2.32450165713801e-05
-4.88077257549124e-06
-1.88628908597767e-05
1.9854920534766e-05
7.13350874241963e-06
-8.77553251079374e-06
-3.77581043505192e-05
1.24683749742531e-05
-1.49744172867901e-05
-3.71963801447723e-05
-3.77662051833308e-05
-4.00057864181101e-05
-3.69660311152745e-05
-2.90008728877649e-05
-3.40268213384632e-05
4.31443541906501e-06
-1.99384805247912e-05
-2.29107259138898e-05
-7.05719387429474e-06
-1.38241614530994e-05
-1.71499307306899e-05
-1.99731911561914e-05
1.90712182584062e-05
7.88650751571844e-06
-2.37236366784415e-05
-1.23160315246178e-05
6.78203509787641e-06
-3.13951347733667e-06
-6.30526777851795e-06
-1.73579816518046e-05
-8.44687817674375e-06
-2.92175881067601e-05
-3.08742016541255e-05
-4.58825403411307e-05
-3.78137494502891e-05
-5.12262859078944e-05
-3.31296223492874e-05
-3.41495438895521e-05
-3.1533162279934e-05
-9.08110478281003e-06
-2.92170380805165e-05
-1.55113726365138e-05
-2.51132364007904e-05
-2.03263461908129e-05
6.8993359439451e-06
-1.22272763248519e-05
-1.51938399877531e-06
-1.86337051889233e-05
-6.90874212045639e-06
-3.09494152923832e-05
-1.35648242139047e-05
-2.66189205304756e-05
-1.15931202385242e-05
-3.18096744100931e-05
-2.21195203451643e-05
-4.90234425525937e-05
-2.76237844444182e-05
-1.08702243859575e-06
-1.24341668918181e-05
-3.88669181828449e-05
9.7340998150103e-06
7.4411978622213e-06
-3.78184773839071e-06
6.76042848307305e-07
1.17685787722171e-05
-1.11814123976297e-05
-3.1628914597733e-05
-8.52339838729676e-06
-1.0634984640763e-06
7.21493473705066e-06
-4.14355671666805e-05
8.00223749149183e-06
-3.04572483599692e-06
-2.78228521429566e-05
-1.65734748609067e-05
-3.37288800083011e-05
-3.9079196670531e-05
-4.96830761593519e-05
-1.19771816970982e-05
-2.68706254722657e-05
-2.42872182601519e-05
1.89523391788543e-05
-1.10110549539803e-05
-1.09963925748314e-05
-1.07260563470339e-05
2.34358897771035e-05
2.81799633543293e-05
1.51307744372509e-05
-3.16909079029104e-06
1.22232631532342e-05
3.46392582604099e-06
1.35363976297153e-06
-7.23247857058603e-06
-1.19080680252912e-05
-3.11752183860919e-05
-3.91421853191741e-05
-2.12206894836111e-05
-4.68084150835248e-05
-1.33155863124965e-05
-5.28253069007765e-05
-4.21399393479317e-05
-2.97926628999579e-05
-1.24957949610377e-05
-2.37052808512792e-05
5.12428749319444e-06
-1.84022689951386e-07
4.09247729715493e-06
7.79727676514452e-06
-1.63709327506973e-05
3.70742934197321e-06
1.91183315640776e-05
-1.55240808164345e-05
1.46506443614727e-05
-1.64359887410164e-05
2.99451307519353e-05
-3.19944265967296e-06
-2.09634188626762e-05
-3.66702922102772e-05
-4.66489138775607e-05
-6.59534141421882e-05
-4.64406811723014e-05
-2.67869518888849e-05
-5.19146604147044e-05
-3.44677331609607e-06
-1.08726914500879e-05
-2.24547699355733e-05
-1.61366683521257e-05
-1.65028130496723e-05
-2.02705202739995e-05
3.40077143665841e-06
2.58184128822454e-06
6.30505849564447e-06
1.16810993298456e-06
2.10498622231916e-06
-2.54032005241262e-05
4.92875926263256e-06
-5.7244812742067e-06
-8.17837212439491e-06
-4.4811854523062e-05
-9.26519587137845e-06
-1.62061132669791e-05
-5.31816364768279e-05
-2.80068656167958e-05
-1.92546268939688e-05
-2.29149022475365e-05
-3.32931332011219e-05
-3.86351922091306e-05
-1.38040714518866e-07
1.67616271288455e-05
-1.36662664163911e-05
-1.54025714116398e-05
1.19182040429087e-05
-7.90776291884711e-06
1.36935817558385e-05
-1.05765402699417e-05
-5.25448415337799e-06
-8.28967094754919e-06
-9.51515994429587e-06
-1.0249709754918e-05
-4.01547614228396e-05
-1.83399659816906e-05
-8.69525280300061e-06
-3.2273951111301e-05
-2.2075272214714e-05
-2.32844837019679e-05
4.88184436370562e-06
-2.64281883159542e-05
-3.28352036947799e-05
-1.39132176533691e-05
-3.20894251099196e-05
-2.55298380656375e-05
2.21880754644856e-05
-2.79599153088068e-05
-3.34108003986424e-05
9.06557136632622e-06
1.8241591157187e-05
-4.56473316506574e-07
-2.10941297315478e-05
-5.07719291909704e-05
-9.73680755034017e-06
-2.71775214713701e-06
-2.25974305451355e-05
-4.51490539370535e-05
-2.15153517907649e-05
-1.617196707723e-05
-2.28520732214009e-05
-4.56428804470619e-05
-2.53777335316466e-05
-4.2065506403453e-05
-2.5548958768459e-05
-3.95171595772961e-05
-2.20055097374398e-05
-1.65571826813926e-05
-1.19786265465927e-05
1.38780337641275e-05
-1.29605468798529e-05
-1.70861052238713e-05
-1.33300620339878e-05
-2.5107534512108e-05
-2.4677104058533e-05
-1.99706500611357e-05
-4.09647445747922e-06
-1.24793989088989e-06
-1.38969124717433e-05
-3.749303743041e-05
-1.59868244981491e-05
-1.78918166916504e-05
-1.64883189249029e-05
-1.46774405316924e-05
-1.55432837395224e-05
-1.76162034633514e-05
-1.97318940165834e-05
-3.93857517113882e-05
-1.5991791064472e-05
-6.03688135976469e-06
-4.29741767473012e-05
-2.20163043625975e-05
-2.63372039996582e-05
1.30946684404921e-05
-2.76131672956506e-05
-6.99135026320807e-06
1.2344459818088e-06
3.76958866247781e-06
-1.1857690633986e-05
-5.90044161574708e-06
-2.68002243799721e-05
-2.64949952447639e-06
1.99739754701979e-05
-2.59518775585514e-06
-3.39508868509304e-05
-8.48564600030413e-06
-2.45218553865788e-06
-1.91196511017308e-05
-4.34193286981117e-05
-1.36918858803401e-05
-9.58181009702196e-06
1.22621761245179e-05
-4.23861200306453e-05
4.69108573121642e-07
1.1738648547798e-05
-9.19219920647517e-06
-4.21285551455589e-05
-7.3044344239192e-06
1.35945454641842e-05
-2.65542611964489e-05
-1.30085822683159e-05
-1.70348445579356e-05
2.38078946223986e-05
-7.08408014198793e-06
-2.84747378268954e-05
-5.44838513001409e-06
-5.27402354026817e-06
-1.17303244336677e-05
-3.2816835315804e-05
-2.91767909580343e-05
8.25923240727346e-06
4.1421021726228e-06
-6.20020279048105e-06
-3.53799960139525e-05
-3.09320251539339e-05
-2.57081010159872e-05
-3.97682804209688e-05
-4.1300288941457e-05
-7.94231343607316e-06
-3.28706822010957e-05
-3.00554067990758e-05
-2.45552846187278e-06
-4.48682382005644e-05
-1.39295050015284e-05
-9.59663795984768e-06
-1.63555009848174e-05
-3.2515589923051e-05
-3.29643757411947e-05
-5.27143407722794e-06
-7.36553426342914e-07
-3.61275667398527e-05
-1.45761087290809e-05
6.81012074191298e-06
-8.70286023173168e-06
-3.09747647895252e-05
-3.17723087691075e-05
-1.84855006775977e-05
-3.8066809664708e-05
-4.52268666911804e-05
-2.85151599465231e-05
-5.03819154718446e-06
-2.3410488165793e-05
-3.0945373076099e-05
-1.17188228592854e-05
-1.78374212445645e-05
-1.08241683358154e-05
-2.73427905674784e-05
6.71203739244182e-06
6.19874974963717e-07
-1.57603953782694e-05
-2.33740265433725e-05
-4.31821733467617e-05
-1.33242180547254e-05
-1.62004824633499e-05
-1.10619873778276e-05
-1.94402591859391e-05
-3.0628767388361e-05
2.78704798851255e-06
-3.82630287076641e-05
-2.14831542672274e-05
-2.00370197601416e-05
-9.61776378564035e-06
6.50344451588709e-06
-3.18279740052399e-06
-1.96806055753922e-05
-8.64138697465551e-06
3.45069969260705e-06
5.20858217270267e-06
-1.72969445166486e-05
-6.81965127461754e-06
7.99249683105315e-06
-3.04904749834385e-06
-3.123165673855e-05
-1.92334220702254e-05
5.4856604622826e-06
-2.84508734687233e-05
-2.0507077418323e-05
-3.0604069679962e-05
-3.66924669072425e-05
8.40621410532257e-07
-2.23935182049159e-05
-1.52725147934778e-05
-1.53607137675221e-05
-3.08265133746852e-06
-3.34795546069161e-05
-1.58737117516716e-05
-8.40829981078894e-06
3.71012410223303e-06
7.72475752977455e-06
-2.20144976854645e-05
-1.84210113046086e-05
6.70623993709745e-07
-1.28851953695407e-05
-1.05916567529214e-05
-3.61952617610742e-05
-1.46713590667741e-05
-3.48217113763078e-05
-3.435780683938e-05
-3.61186768514659e-05
-1.51549707951922e-05
-1.86918582400005e-05
-2.06472440660076e-05
-3.98143365982732e-05
-2.38579496793136e-05
-1.11174322134323e-05
-9.70847245619982e-06
-2.25371081221919e-05
-5.11283216564543e-05
-1.53009198772257e-05
-1.04435824497961e-05
-1.4118997745977e-05
-3.41102240835979e-05
-6.94914827590196e-07
-2.14447710349237e-05
-2.89648811460746e-05
-2.27867351784417e-05
-2.65851148264913e-05
-1.50982813839465e-05
-1.17519690358303e-05
-3.09997515984207e-05
-2.82742524617912e-05
-1.4520068197738e-05
-9.87170069104932e-06
-2.3728007991007e-05
-1.06356979688802e-05
3.59241307775379e-05
-1.36435842677742e-05
-3.1136068135744e-05
-3.21572237801831e-05
-2.14915160376957e-05
-1.5330943982429e-05
-4.41405035447687e-05
-2.60980656373023e-05
3.3806459186233e-06
-1.48520990265437e-05
-3.45221681379204e-05
-1.68979019101808e-05
-2.00931247926148e-05
-1.05512986783188e-05
-4.38489447969513e-06
-2.05672670820215e-05
-2.28459150650703e-05
-1.24038523943929e-05
-1.8487391476185e-05
-2.44475512941786e-05
8.03755691064672e-06
-2.13367137333468e-06
-2.18345747099462e-05
3.60985622071407e-06
-1.23983568888901e-05
-9.25749218358313e-06
-5.90585777370967e-06
-1.44777085474099e-05
-3.60076956034199e-05
-6.97894218299032e-06
-8.58588052131318e-06
-5.49433648906979e-06
1.69174045017806e-07
1.32050534898506e-05
-3.51857937862574e-06
1.6575662372705e-05
1.07347683701327e-05
-2.1566150085868e-05
-6.19739117470153e-06
-2.00034428154439e-05
-1.70239593516984e-05
-2.22015199270307e-05
-7.62582409957198e-06
-1.05842653927165e-05
4.66545856553509e-06
-7.83946687353651e-06
-2.85217043370297e-05
-3.10708050746048e-05
-9.19024633699614e-06
-1.43570448037571e-05
-5.34686514918304e-05
-1.57155858616088e-05
-1.09825036887098e-05
-3.17345881157885e-05
-3.51989928188979e-05
-2.65721514388045e-05
-4.0225131980651e-05
-5.68277813430142e-06
-2.67710115764273e-05
-1.87862826823074e-05
-1.14792084812211e-05
-4.09498390207792e-05
-3.00277431734499e-05
-6.31434169418554e-06
-2.90478697485123e-05
-2.03236482787466e-05
-9.71533751674991e-06
-1.74771694134057e-05
-1.46926512372537e-05
-1.80257442003406e-05
-2.38911109113996e-05
-1.0819427822057e-05
-1.80734181901697e-05
-1.96339469176217e-05
-1.22592493639777e-05
5.9192993552848e-06
-1.77042124435462e-05
-2.94378665048634e-05
-1.90996551334814e-05
-2.6086314276865e-05
-2.29701338691489e-05
-1.31807416388261e-05
8.0245302573917e-07
-8.89917367377557e-06
-3.22564952204178e-05
-3.82339013817816e-05
-2.92337387941955e-05
5.49178351790085e-06
-4.39336058124876e-05
-2.76921679873674e-05
-3.58255532129617e-05
-5.87435335512654e-06
-2.60415857189386e-05
-1.76616112400021e-05
-3.45217070399696e-05
-3.28712616615188e-05
-1.44074497665059e-05
-2.60079609959694e-05
-8.08989753745734e-06
1.46617229915041e-05
-2.21068697434434e-05
-1.62854026097533e-05
-1.68119296191617e-05
-2.97188084937796e-05
-1.18485162411367e-05
7.50606497977703e-06
-4.55535291614667e-06
-1.45300724799123e-05
-1.21305142823437e-05
-3.0457893184678e-05
-1.32489887110319e-05
-1.87755311581074e-05
-1.12354182960289e-05
-1.48446167446066e-05
-2.45109507728561e-05
-4.16527308089442e-05
-1.59754609718895e-05
-2.33881865109953e-05
-4.06973988206245e-06
5.16882176164059e-06
-2.18628908422898e-05
-8.2261962885202e-06
-1.40791488953921e-05
-4.65160775168603e-05
-8.19072924483362e-06
4.96908709352207e-06
1.30318430717971e-05
-1.88903308643561e-05
8.84714101065323e-06
-4.53423921133909e-06
-2.65326081683544e-05
-4.4633373628689e-05
-2.31715930787091e-05
-1.23483471662208e-05
-4.48830146541713e-06
-3.3525875257638e-05
-2.57224811640545e-06
-1.08830118632109e-05
-1.30107152610013e-05
-2.30353670377642e-05
-3.13836633491206e-05
-1.35964170008543e-05
-7.96980590002535e-06
-1.72735204638047e-05
-1.1173641839758e-05
-1.38830275761687e-05
9.08212660593375e-06
-2.11063750291301e-05
-2.09583658986473e-05
-1.97047882662805e-05
-2.40759001560201e-05
-1.22971600778113e-05
8.21212917052249e-06
-2.48527735129779e-05
-5.07306748855928e-06
-3.59629733506227e-05
-3.14678586258279e-05
-1.31717980159568e-05
-2.0881907705671e-05
-2.03873010097401e-05
-3.338412836298e-05
-6.81143855439233e-06
2.4381366791921e-06
-1.25030141351943e-05
-5.89902978774254e-06
-1.97340611128759e-05
1.47651333929352e-05
-1.0453281104954e-06
-4.33651115087831e-06
-1.1015073794098e-05
-3.05667394862504e-05
-2.58613741359082e-05
-2.82946598284193e-05
-1.55165787922964e-05
-8.65066324993987e-07
-2.28607019488691e-05
-9.9386744152544e-06
-2.66681649834906e-05
-4.97328930157629e-05
1.16140994884635e-05
-4.2397244122891e-06
-3.67204645513524e-05
-2.49264329110655e-05
1.01197669486559e-05
2.9219804655514e-06
-1.26256023624622e-07
1.96869583731969e-05
9.00669693905715e-06
-8.32523514096975e-07
4.6776820130579e-06
1.16925685952504e-05
-5.40644191546453e-07
4.38747007244401e-06
-5.72662146178737e-06
-3.28179309425355e-05
2.63364736449103e-06
-2.58234260692452e-06
-1.5502576931885e-05
-1.00065610402136e-05
-1.3696275747567e-05
-1.41421661249349e-05
-6.84428063690467e-06
-3.71804940024759e-05
-2.98486115317941e-05
-1.07521126347149e-05
-3.78609275256609e-05
2.72075244191793e-06
-9.85485974811474e-06
-1.16469434664564e-06
-1.25737411318192e-05
-3.86824903392831e-05
5.1753443322399e-06
3.21486673513968e-05
-1.70391035971855e-06
-1.56857034224506e-05
-1.49997716533413e-06
-2.40228146628279e-05
-3.81523286624417e-05
-3.34422454454269e-05
-3.10193318270967e-05
-8.98607683512027e-06
-1.29060580724123e-05
-1.34598278047003e-05
-3.49057905547402e-05
-5.15885756510142e-05
-1.66899336770069e-05
-1.66338869520096e-05
-2.90584919079791e-05
-1.71759226954947e-05
7.3743372112105e-06
-1.89384463799914e-06
-2.4005661805423e-05
-2.16690377497509e-05
-9.90307621034979e-06
-1.14587852588581e-05
-2.54309890898213e-05
-2.35806938823571e-05
-2.38183576149165e-05
3.30863309464073e-06
-1.63630354549038e-05
-4.56088732790914e-05
-2.99429848066793e-05
-7.36673538324801e-06
-1.53067626732623e-05
-3.90589473772484e-05
3.58104462739376e-06
1.09403019257816e-05
-4.74598130388854e-06
-3.31695182268767e-05
-9.18703406766561e-06
3.92472361552695e-05
-1.00507986536752e-05
-1.17261420754191e-05
-2.82564448688096e-06
3.03379214787041e-06
-1.7848208499814e-05
-2.54112189804849e-05
-2.28679162732963e-05
3.28406774834269e-06
-2.09907665798164e-05
-2.07515152920467e-05
-2.31274706411404e-05
-4.20401216058245e-05
-4.30251776281993e-05
-1.87672907014148e-05
-1.2936822560167e-05
-2.18836474130411e-05
-9.43002695071751e-06
-1.25009605447297e-05
-1.6232874096723e-05
-1.16945702186219e-05
1.4518561543107e-05
3.14710527574685e-06
9.99658440855418e-06
-1.17581772380755e-05
-4.70350117222595e-07
6.67496776457311e-06
-1.91205759985999e-05
-3.55872452901848e-05
-2.15852912654644e-05
-1.18665981062711e-07
-7.13624353118391e-06
-6.28408833144318e-05
-4.41682018199923e-05
-2.505192105224e-05
-1.27304373428785e-05
-2.87878763967968e-05
-2.36504742446146e-05
1.23691776815647e-05
-1.50113374572082e-05
-4.52728017396166e-05
-4.63014438102329e-05
1.8856066547138e-06
-8.63873448646294e-06
-3.36887950129064e-05
-2.12136262868255e-05
-2.464331001545e-06
3.73705951958519e-06
-2.22358848042395e-05
-1.76528937100118e-05
-2.76510639855422e-05
-2.19717942608168e-05
-3.67455717476405e-05
-6.34565184429039e-05
-7.54886491189423e-06
-1.34813608469175e-05
-4.41766413822738e-05
-1.08872280674921e-05
-6.44277800628688e-07
-4.50044990692589e-07
-3.49626730865714e-05
-2.21712014369885e-05
1.27495067222876e-05
2.30380859925572e-05
-1.45960466730192e-05
-8.44588510423633e-06
7.42045072592206e-06
-1.63190235039141e-06
-2.87356476162251e-05
-1.9284737499103e-05
-1.13132406161826e-05
-2.79540083012808e-05
-4.28246735267023e-05
-2.7534316843071e-05
-1.71695427049904e-05
-4.34783490703738e-05
-2.77480208524825e-05
-1.35019831424884e-06
-2.8153332053875e-05
-4.34935724191917e-05
1.39350835395847e-05
2.06191172885635e-05
-6.38219253042286e-06
-6.04375758883101e-06
-8.89951470147721e-06
8.01671185276192e-06
-1.36986193591891e-05
3.99531176726726e-06
-1.0478886643825e-05
-1.75372077013124e-05
-1.00181921490967e-05
-1.30938480599897e-05
-1.27664270785606e-05
-1.50690196446535e-05
-1.34612216049268e-05
-6.72535561205899e-05
-3.28505890120996e-05
-5.89577781765588e-06
-2.88208947325025e-05
-4.5024935751619e-05
-1.34130911777553e-05
3.20334216265959e-05
-5.83428996282649e-06
-6.29781225937658e-06
-9.20863263440038e-06
3.87965871541145e-05
-1.11739015205071e-05
-2.0067798766129e-05
-2.32769929949811e-06
2.34893279319101e-05
-2.14121395449093e-05
-4.9633717909099e-05
-1.72122907505495e-05
-1.04356574264864e-05
-6.27910631195055e-05
-4.80354929956288e-05
-2.97756318693944e-05
-5.06133222204425e-06
-4.2903614438487e-05
-5.46651129454784e-05
-9.73390756401146e-06
1.57788327067928e-05
-3.34671693712185e-05
-1.29409178383664e-05
1.26683683263508e-05
2.01556872064195e-05
-1.97582138190431e-05
-3.00419397197223e-05
7.26145904899828e-06
2.45991269733753e-05
-4.86797206051365e-05
-3.67539739772269e-05
2.73458501164415e-06
-9.67892037066462e-06
-2.86644883142919e-05
-6.50615034831122e-05
-1.21958705555912e-05
-1.25105027841212e-05
-4.60217726728821e-05
-3.1240912654625e-05
-1.37717224196937e-05
-2.26523704987904e-05
-1.94434273998286e-05
4.51557083843645e-06
2.15522182841522e-06
-8.77465833347409e-06
1.15911131162107e-05
-1.72526683796227e-05
-8.91178380954482e-06
-2.87989843549049e-05
-2.54959993034636e-05
9.45528098788681e-06
-1.14148911725414e-05
-4.25611900900497e-05
-2.96235560086923e-05
-2.9937925177315e-05
-1.83363260801186e-05
-5.6897997368123e-05
-4.41581911368376e-05
-3.02722405882786e-05
-2.85770083678507e-05
-4.51128948343844e-05
-5.02421888501193e-05
1.520897174762e-05
-6.22032872087451e-06
-1.89547281390883e-05
-1.24412838325494e-05
3.30106828050993e-05
1.85153082917627e-05
-3.49498573438287e-05
-4.16598017763306e-06
2.91321109634818e-05
2.22869752101406e-05
-5.34346504854538e-05
-3.13459868891963e-05
6.15230624112936e-06
6.49594072195787e-06
-6.77961731145034e-05
-5.47404539537762e-05
1.61363236264156e-05
-1.79081294998388e-05
-6.01027253105519e-05
-2.94047752293359e-05
1.19870734037846e-06
-4.17598918005649e-05
-4.19040924291085e-05
-5.78488841625985e-07
1.0846014491539e-05
-2.73478508734652e-05
-1.82636400752904e-05
2.86982751561657e-05
1.38211001960215e-05
-1.60466073526393e-05
-1.80683845034971e-05
2.38478240367521e-05
1.1740844096282e-05
-3.91120736951993e-05
-5.26064981081846e-05
-1.6159809087526e-06
-3.785464195728e-05
-8.00596298729794e-05
-3.8161673329177e-05
-7.73564753707e-06
-3.6128716437575e-05
-4.88205700318481e-05
-1.9021570610111e-05
-1.93361262341127e-06
-1.0855331460244e-06
-4.41928996724076e-05
1.19238437835141e-05
2.86169391777204e-06
-1.78418689660312e-05
-5.2203259623553e-05
-6.53128927567648e-06
1.27242527764722e-05
-3.77454453977889e-05
-7.59706521265384e-05
2.27222769049225e-06
1.7395485186211e-05
-5.81155659182208e-05
-5.23139480126546e-05
-1.12922883443606e-05
-4.9006543507392e-06
-4.51135358865424e-05
-5.9168355243727e-05
-9.88373399815555e-06
7.87895484796772e-06
5.51769219640198e-06
-1.46853760487438e-05
4.15473257087748e-05
1.9251202728531e-05
-1.18314811253877e-05
-2.50487799505815e-05
1.26554790330957e-05
2.19562742701145e-05
-4.09813410984816e-05
-4.63049939781468e-05
-2.64012105256911e-07
-3.38763289866642e-06
-3.04095118108769e-05
-4.16069082980311e-05
-8.78653194637943e-06
-2.11251889037583e-05
-3.20745147834967e-05
-2.4820166839808e-05
-2.01527113984577e-06
-1.07755179669385e-05
-2.20848895757415e-05
-1.50154406048018e-05
1.20103568127316e-05
-8.11917601253217e-06
-9.13996399835705e-06
1.47352018237948e-05
7.49086418346955e-06
-3.02011047686095e-06
-6.76505319605336e-06
1.24568394018787e-05
7.99952668394093e-06
-1.64191913951048e-05
-6.96929038979854e-06
-1.55145972252175e-05
-3.6044128147771e-05
-1.52935513162367e-05
-2.2254070321368e-05
-1.94057361650941e-05
-1.41090488635616e-05
-2.54158163196356e-05
-2.06332851403494e-05
-2.69864529314592e-06
1.65528703510694e-05
-2.19060651875026e-05
3.78661998681181e-06
3.49802774531706e-05
-1.42387852709263e-05
-3.39430830225462e-05
1.09512717641756e-06
2.97076233478035e-05
2.63783813125611e-06
-3.09793904715387e-05
-2.81238092201684e-05
-2.00315303498046e-05
-2.54635859822009e-05
-5.02659478517864e-05
-1.08011485017998e-05
-9.99629909120728e-06
-2.70345123439981e-05
-2.25499003870767e-05
-9.50286006083752e-06
-3.20791830335457e-05
-3.83022696785014e-05
-3.66288857035654e-05
1.71804924895447e-05
-2.42827824255971e-05
-7.89344515076052e-06
-6.78416954862766e-06
1.59585877760287e-05
-3.75071281501996e-06
-3.09912713916625e-05
-1.04085259157304e-05
-1.65681902380261e-05
-2.55459324387547e-05
-2.3175643952667e-05
-2.12854616821121e-05
-2.50480788417401e-05
-5.30820285802108e-05
-6.63440337547738e-05
-3.5372257453101e-05
-2.10174486518352e-05
-3.40313199689892e-05
-4.23612707063833e-05
-1.814072765466e-06
-5.81663975725877e-06
1.79161009964146e-05
-1.31611793373755e-05
-6.80447028119552e-06
-1.94723635095067e-05
-1.57061045739507e-05
-3.10335344784104e-05
-1.30563266399786e-05
2.05796724608768e-05
-7.69481235285112e-06
-1.25371157566774e-05
1.09361478032289e-06
3.65526914037302e-06
-2.71241287642393e-05
-4.20048191498473e-05
-2.63993328795096e-05
-1.48019582804963e-05
-3.16933051194572e-05
-2.75303654878353e-05
-1.59384795236046e-05
-3.07814138912228e-05
-9.06768364594198e-06
-1.85661715355216e-05
3.44216031082365e-05
-3.22844430776965e-06
-3.32615622941824e-06
1.2913224444299e-05
1.32258331656159e-05
1.79567527006383e-05
-1.4130619804251e-05
-1.07902004947038e-06
7.36242657086504e-06
-1.58289270396401e-05
-1.78770063824892e-05
-3.98898159525582e-05
-5.50821212272922e-06
-1.13683608179057e-05
-3.91816958761758e-05
-2.07718559860991e-05
5.24926845169591e-06
-3.25105009753205e-05
-5.2566559486729e-05
-2.35355751747302e-05
-4.34651276779336e-06
-8.10508196751545e-06
-4.01262450477882e-05
2.11296646127999e-06
-1.31909684061809e-06
7.16079863227054e-07
-2.64224233692793e-05
-2.28224840874232e-05
3.40692691168873e-06
-2.83218217743873e-05
-1.5149748222197e-05
-9.17888579902152e-06
-1.23936884542178e-05
-5.81822347244238e-05
-5.49320869903524e-05
-5.54395237664879e-06
-3.07889278912188e-05
-4.72534242709849e-05
-9.88153032740668e-06
-1.8943107594324e-05
-9.95349282893218e-06
-1.31130015168268e-05
-1.13384594828503e-05
6.07019374710051e-06
-2.17988065025453e-05
-4.73584155799027e-05
-5.44229397967798e-06
-1.12430442627465e-05
-2.21654473180467e-05
-3.57154325352204e-05
-2.27359655307202e-05
-1.44553806735912e-06
-3.51463092524826e-05
-6.57604345706078e-05
-2.93747669183004e-05
-3.13186130749921e-05
-3.20820475750152e-05
-2.92127027104874e-05
-2.95130603116314e-05
-9.30737432199148e-07
-4.99802275369845e-06
-4.10832823517171e-05
3.34294745396277e-05
1.26344188472299e-05
-1.85983247644867e-05
-2.87946179356713e-05
1.19387434849626e-05
2.33022276132722e-05
-5.20124369798177e-05
-3.77705606985071e-05
-9.84042688824778e-07
-1.85344563611178e-05
-3.64318439218219e-05
4.74145433950143e-06
-1.87592605264583e-05
-2.69140509100894e-05
-2.9168839259126e-05
-2.8394932613442e-05
-2.15332659325384e-05
-1.4741503801082e-05
-3.60071773730454e-05
-1.44558020337684e-05
2.42484151599945e-06
-5.57686770389671e-06
1.00046811900362e-05
1.98479760910247e-05
2.29707590564477e-05
3.53537625089953e-06
-1.42344041532723e-05
-2.12649677874675e-05
-1.29135636187848e-05
-1.22816241707148e-05
-4.79365756045379e-05
1.85685193275728e-05
-1.72068659309795e-05
-1.96915721439251e-05
-2.00536671812667e-05
-2.19532661837413e-05
-8.97943970454266e-06
-2.46887090820492e-05
-4.58550391697894e-05
-3.24084262035737e-05
-6.80640062803496e-06
-4.04944861494883e-07
-1.6474995880054e-05
-8.48729545276322e-06
-1.99130941099755e-05
-2.72556534397932e-05
-3.16151886115264e-05
-3.1187973239825e-05
-3.01812127427109e-05
-3.51871382631243e-05
3.31440528065413e-06
1.735977163795e-05
-1.81990758033244e-05
-2.09643636285378e-05
-1.87787231489415e-05
-1.11288133129081e-05
-3.20878722374227e-05
-5.33796706225693e-05
-1.79993353867253e-06
-2.45260114588992e-05
-1.06329579523801e-05
-2.95327397072068e-05
1.76246911888632e-06
4.4917592395853e-06
-6.12415351767293e-05
-2.87361880456064e-05
1.37137586731608e-06
-2.99237332252624e-05
-3.27136843330299e-05
-1.66228869150634e-05
9.40910674479535e-06
-2.50222161784411e-05
-5.24783709355233e-05
-3.13814903379223e-05
-1.46701017378094e-05
-4.02968528886401e-05
-3.58213434923122e-05
4.36760387666735e-07
1.30898446952243e-05
-4.51676531574453e-05
-3.89168413028549e-05
8.65000792617376e-06
4.34231760522486e-06
-1.13313586466642e-05
1.09901209839305e-05
-1.49520172817918e-05
-5.31197259111117e-06
-1.30661760031205e-05
-1.00210206043702e-05
1.18831850518754e-05
-1.00295748771358e-05
6.52020983925215e-06
-1.16976372430036e-05
-1.32017126498421e-05
-1.32260895608262e-05
-3.56111551164157e-06
-4.47274898035456e-05
-7.83827533469352e-06
-3.62733112182741e-05
-3.12549223169859e-05
1.40916444262837e-05
-6.71853722194233e-06
-1.5713689888675e-05
-4.37762863803879e-05
-2.14422398043244e-05
9.52752709705102e-07
-6.1985389704838e-05
-2.70432225852504e-05
3.97158483496582e-06
4.30787730426932e-06
-5.92580258500623e-05
-1.44477408732284e-05
-1.60429226632846e-05
9.49200201282151e-06
1.28357969125778e-05
-4.50650351158919e-05
-4.41870147728931e-06
1.32203279072576e-05
-1.98068428053956e-05
-3.2066543503463e-05
1.08772858520626e-05
9.66997098133434e-06
-2.7298489341292e-05
-2.37397179409915e-05
-1.01486274327378e-05
1.11879264750196e-05
-2.03671141881e-05
-4.93478438878938e-05
-3.68577352334025e-05
7.37951759788478e-06
-8.71342605350291e-06
-3.76807153100718e-05
-4.59408592924126e-05
-1.57193876366912e-05
-6.44392683547391e-06
-4.13514470728764e-05
-6.34178477500482e-06
-6.70143075457313e-06
2.06948308341132e-06
-2.45199256850971e-05
1.62935928465298e-05
4.66068537219606e-06
-2.31083144159533e-05
5.28037427016241e-06
-9.90501430228555e-06
-4.22951800499553e-05
-2.24151467385223e-05
-2.15464387867628e-05
9.34960077093638e-06
-3.29430653212758e-05
-5.23196607426932e-05
-2.16734653397022e-05
-4.89282309199443e-06
-5.0353460403205e-05
-1.95604453340393e-05
4.65540239443941e-06
-7.10978089614775e-06
-3.32192971568849e-05
-9.38448761563863e-06
2.0889847280892e-06
-1.18750677168867e-05
-1.19123179227898e-05
-2.59688000271543e-05
5.07731888952806e-06
-7.78130622582759e-06
-1.88990675427668e-05
-1.65733487298273e-05
-2.13302912135596e-06
-6.44032764364679e-06
-1.1565803655345e-05
-4.92361610701369e-05
-1.27233648056076e-05
3.00623720588503e-05
-1.7699791775308e-05
-5.35445077151505e-05
1.24708535739771e-06
-2.74590120766658e-05
-1.50416239557268e-05
-4.5315794054836e-05
-2.733202206497e-05
1.38308599933371e-05
1.64680000178545e-05
-1.79698964968728e-05
-1.21259365495302e-07
9.08625718675071e-06
-1.02586658959059e-05
-6.67107865828953e-06
-7.88493578030005e-06
-1.35971330573045e-05
-2.80827380178035e-05
-1.2951236261953e-06
-1.44588386138292e-05
-3.78868613959003e-05
-3.46923467020894e-05
-1.85517627551801e-05
-1.22474446631671e-05
-3.1977141879985e-05
-2.58215497391635e-05
-1.702598347554e-05
-1.08628643802453e-05
-3.77515164910361e-05
-1.47771062494082e-05
-1.88873066986412e-05
1.36558499736379e-05
-2.14430608060061e-05
-2.73285458903031e-05
1.1880300089313e-05
1.96249558594568e-05
-3.62352834298525e-05
-2.38211652117744e-05
1.28082122097894e-05
-1.67903813689967e-05
-2.87190353326207e-05
-4.31598378708847e-05
-1.01784163154759e-05
-1.55123851971887e-05
-3.52090857166242e-05
-4.95774187927543e-05
-1.69229031467241e-05
-1.38236230491719e-05
-5.78186393226581e-05
-6.04955439395969e-05
2.07531737266315e-06
-1.18910069517357e-05
-4.80442358854549e-05
-3.17320092492772e-05
6.8650261726259e-06
-1.65741529206227e-05
-3.73222657519577e-05
-3.07826458608513e-05
9.20771182025147e-06
-1.86308958437725e-05
-2.01880776024038e-05
-1.57886203200637e-07
-2.92839905560132e-06
-3.13297182586136e-05
-2.61426713567577e-05
-1.42748939253819e-05
-2.49389630170061e-05
-2.5682955489127e-05
-6.14631613575697e-05
-3.79007237408738e-06
-1.87310482159012e-05
-3.98795804552242e-05
-9.23186993446715e-06
-1.19662970905073e-05
-2.07923908955617e-05
-3.3225713268233e-05
-1.76754948504061e-05
1.80542703482227e-05
5.76115433406316e-06
-1.14199767059622e-05
5.97168206427535e-06
2.74497492710417e-05
-9.65149087338539e-07
-3.14443491246611e-05
1.94405098808171e-06
3.18221132055487e-05
-1.262930909816e-05
-2.3239372857545e-05
-6.84676011555064e-07
7.41376709553099e-06
-1.77107606738531e-05
-4.46598564035143e-05
-1.38664761671648e-05
2.02620562972592e-05
-3.04695835832691e-05
-4.0941229818393e-05
-1.60585148151892e-06
-1.08614565322587e-05
-4.3655635214698e-05
-2.93753227158081e-05
-1.33483701464353e-05
8.00965948769216e-06
-1.25008580251604e-05
-1.5550282706134e-05
-1.38564899137421e-05
-9.16785206000627e-07
-1.1234294838748e-05
-1.17422137078186e-05
1.22309540467827e-06
-2.27696312470703e-05
-2.80189625067402e-05
-3.7756679754008e-05
2.5763547047445e-06
-1.39419254328977e-05
-2.54975926045008e-05
-3.83696062173963e-05
-1.20526737596147e-05
-3.44263961897416e-05
-1.98896183579849e-05
3.06170610595494e-06
-1.32568984998424e-05
-1.64051090844058e-05
-6.24392947998687e-06
-3.58556044052598e-06
-1.73283791696877e-05
1.22330463729263e-05
-8.67456352064883e-06
-6.05875717558688e-07
-3.12554154454036e-05
-3.94170695004562e-05
-3.31676896479044e-05
-2.8543280596042e-05
-2.96762103588381e-05
-2.39803727086356e-05
-1.65972380651078e-06
-2.55539692296802e-05
-1.80140922188313e-05
-1.84205700458103e-05
-1.83293949200592e-05
-3.76763728627769e-05
-1.9607660181518e-06
-1.3598539942452e-05
-1.86357194165852e-05
-1.77178168015896e-05
7.46124264009328e-06
1.64449730373816e-06
-2.77843023438705e-06
-1.2548037874275e-05
3.51302990865687e-06
-8.3407918844757e-06
-1.75920187624328e-05
-1.69137092992919e-05
-1.64701560100653e-05
-3.70089002712345e-05
-1.98659988949296e-05
-7.34121576771912e-06
-3.91440208943063e-05
-1.29607690796342e-05
-3.00251745593878e-05
-2.62001440631904e-05
-1.01001574182988e-05
1.48684525322651e-05
-1.13958633241056e-05
3.48797606560494e-06
1.36642306899176e-05
1.13135729501079e-05
-4.35944071320596e-06
-1.68096162679912e-05
-2.92508797869862e-05
2.57844092853472e-05
-3.73893791749194e-05
-3.59136192432567e-05
9.53490088121042e-06
-1.2924820854037e-06
-3.55554637967241e-05
-2.8114027815346e-05
-1.48919324230613e-05
-2.22172161774072e-05
-3.75771296030772e-05
-1.30584795733237e-05
-1.60948034457748e-05
-1.79557003135435e-05
-4.18391662908956e-05
-1.30927717769549e-06
1.72185301440002e-05
-2.38074224657374e-05
-8.40296490951706e-06
-6.4519768969802e-06
1.18931419061014e-05
2.49171020046296e-05
1.03721956610048e-05
5.90298306777175e-06
-9.00040243128348e-06
-1.26199726305408e-05
-2.64939139030641e-05
-1.78757136984684e-06
-1.76389145825189e-05
-1.21983263859021e-05
-5.60716117064404e-05
-4.15691982139115e-05
-1.47603622419576e-05
-3.84910204950657e-05
-2.02508663907037e-05
-7.45711267889303e-06
7.22762213287294e-06
-2.40610185269371e-05
-1.93505617085788e-05
-1.44230811123852e-05
5.56996041508174e-06
-2.47707919705128e-05
-2.78735086630035e-05
-4.27944869998291e-05
-1.80189795371475e-06
9.4049290357339e-06
2.96459372669135e-06
-3.53153896264273e-06
-1.23356247580551e-05
-3.54448944118302e-05
-2.47093863552086e-05
-1.17769613486614e-05
-2.02086594853407e-05
-9.57264758626527e-07
-1.65381206256171e-05
-2.97602002229429e-05
-1.54598142974903e-05
-9.79921044650793e-07
6.603816108295e-06
-1.58076795458093e-05
-3.73133766923208e-05
6.21986233660548e-06
-1.26332494134701e-05
-2.86734137682398e-05
-1.57623130484905e-05
8.70012529001139e-06
-1.89765303000429e-05
2.83095208482649e-06
-3.137011426953e-05
-1.27269785226688e-05
-1.9659968142773e-05
4.73652967606139e-06
-1.15452946532813e-05
-1.78377218175527e-05
-3.70884034020271e-06
-2.14738841462083e-05
-8.05445486057185e-06
-3.85677201793737e-05
-1.08841965091224e-05
1.76624416202747e-05
1.17672830662349e-06
-1.27167725791685e-05
1.28808639271966e-05
-2.81273778246195e-06
-1.52334871642463e-05
-4.22168645024401e-06
-1.89965882552705e-05
-1.40305498679126e-05
-8.99201776618577e-06
-2.47125888754375e-05
6.47487363114159e-06
-2.83903534290928e-05
4.20181513824132e-06
-1.29664442245261e-05
-5.57351050028555e-06
2.46690726849349e-06
-1.97953284828037e-05
-2.70485017187155e-05
-1.58400669456455e-05
-2.3659135848754e-05
6.56696907352299e-07
-2.5010991211114e-05
-1.31275007789519e-05
-2.65119737005515e-05
-2.12790215575444e-05
-3.99551301899259e-05
-2.96324658951634e-05
-2.91979188833016e-05
-1.47781770267426e-05
-3.15763124691418e-05
-3.91033813709053e-05
-3.91282595866298e-05
-2.12318456793674e-05
-1.85399941810635e-05
-1.23966867486453e-05
-5.98372675434494e-06
1.27097334323758e-07
-1.24950186670742e-05
-2.03094524333252e-05
-2.99211811735658e-05
1.4266810612923e-05
-2.18124538531377e-05
-2.97643415407595e-05
-2.75028343766239e-05
-3.27654516223932e-05
-2.13845948817866e-05
-2.43301605311092e-05
-5.99095286647782e-06
-3.30356139789313e-05
-4.62497938112367e-05
-1.44781828960219e-05
-3.60220775182308e-05
-2.28127854176625e-05
-1.34496970971755e-05
-9.46021640563101e-06
-1.9627797014571e-05
-7.000495897325e-06
-1.90706137842151e-05
-2.34846047386398e-05
9.95123252717431e-06
1.67713070375721e-05
-2.85585774046518e-05
1.11100749366172e-05
-1.62153958588172e-05
1.21896069261892e-05
-3.69061724542419e-06
-1.37678872589154e-05
-3.9517045516323e-06
-1.52706784372131e-05
-2.75446049843209e-05
-3.444156144133e-05
-7.84056964505998e-06
-2.48660309802583e-05
-3.78825107789081e-05
-3.78783550870831e-05
-1.09647453219714e-05
-1.1093024289425e-05
-2.51848463530206e-05
-1.57915576854622e-05
3.84102900072672e-06
-4.47172967712767e-06
-2.28782950458073e-05
-6.12189143973585e-06
2.0962753952777e-05
-6.85508156304655e-06
-3.34351824287926e-05
-6.26184139118323e-06
-1.43098414103125e-05
-2.55610384713128e-05
-4.35801240065974e-05
-1.1130123051873e-05
-3.71986269687125e-05
-2.4237930442371e-05
-3.54886910834634e-05
-1.36812754833979e-05
-1.91694242299473e-05
-3.64204808726488e-05
-2.47210017267211e-05
3.71994970029315e-06
-1.79038757465859e-07
-4.92351095289471e-06
7.75178036258252e-06
-2.13497350721967e-05
-3.50133183556054e-06
5.50303121780544e-06
1.63629247583486e-06
-3.34360594053814e-05
-2.08602779604833e-05
-2.20338275847192e-05
-2.15988195615284e-05
-1.81679646939115e-05
-4.42835483335746e-05
-2.16721626919611e-05
-3.30581053028367e-05
-2.36897975568548e-05
-5.15340602010537e-05
-2.93531717371231e-05
-6.33335241570869e-06
-3.44965673664751e-05
-6.14792251602891e-05
1.25787849603998e-05
-5.12941843339692e-06
-2.37675962649683e-05
2.36874445261099e-05
-1.01554539542284e-05
1.05550433590562e-05
5.23969454452869e-07
-2.53373015044119e-05
-3.32822866512177e-06
-2.63888883613378e-05
1.04183299736119e-05
-4.69370013187959e-05
-1.63911877951647e-05
-1.32595900557234e-06
-3.74806504295822e-05
-1.71681623964881e-05
-2.91092507998952e-05
-4.32485361462633e-05
-3.37685138031549e-05
-4.81047891936296e-05
-1.80505653811401e-05
-4.8490248077944e-06
-2.20036844324805e-05
-2.25190551918941e-06
1.10368062675729e-05
1.56277346775277e-05
-1.30884951176364e-06
-1.29208617746031e-05
-7.04867836756097e-06
-1.01782425471663e-05
-8.88576455501031e-06
-1.76631125452043e-05
3.85676041518264e-06
-1.68590963435637e-05
-2.76407221002818e-05
-2.22479070225212e-05
-3.08595622812795e-05
-3.7007195671711e-05
-1.62777506288096e-05
-1.65492886433211e-05
2.07539742163993e-05
-7.71161932113233e-06
-2.38779180868566e-05
-6.69014576180453e-06
3.96552276973461e-06
-1.69672021243779e-05
3.6018910018922e-06
-9.91631857891567e-06
1.02333832217485e-05
-3.84264806282433e-06
-1.8925332864509e-05
-3.19880983923935e-07
-6.87161072434882e-06
-6.65336074384782e-06
-2.02191518060715e-05
-1.47794374567409e-05
-3.22890343668562e-05
-3.04057650753483e-06
-4.96501485662201e-05
-1.45824868283945e-05
-1.34302314938351e-05
-1.94380444548347e-05
-4.10039103910591e-05
-9.67088708662561e-06
-2.09030503025891e-05
-1.02377586265672e-05
-1.84172276203369e-05
-3.70677960219122e-05
-3.25426409391964e-05
-1.21205005958869e-05
-2.26967007104433e-05
-2.77240262072917e-05
-4.02988322979717e-05
1.04278791654132e-05
-4.67340631619162e-06
-1.38710971931598e-05
-4.28337022261442e-05
-1.9393385304914e-05
-1.78539813917471e-05
-1.83973407100771e-05
-1.59680844405364e-05
-1.10090827681214e-05
-1.69631033061104e-05
-2.98629491152787e-05
-3.52040102693335e-05
-8.04815894883039e-06
-9.41143114600976e-06
-2.6200765256328e-05
-2.50352825423585e-05
1.25857149949787e-06
-2.4473760713433e-05
-2.44052113376007e-05
-2.90171379498487e-05
-6.6467185826242e-06
-3.13953967323986e-05
-1.39387081090532e-05
-2.18630377555237e-05
-1.34508720039627e-05
-2.40635673941504e-05
-1.58073700752613e-05
-2.27259073379091e-05
-1.20863028857908e-05
-1.76161598922454e-05
6.33449358733511e-06
-2.16268093350247e-05
-1.72482695231864e-05
-1.86874531112027e-05
-1.86635338808915e-06
2.45320085264029e-05
-1.95980648039306e-05
-7.99481080257509e-06
-1.42260714365243e-05
-6.82514011116296e-06
-7.76239122832789e-06
-2.5363997475531e-05
-2.93862644615082e-05
-3.08388987083602e-05
-2.07268048009608e-05
-2.22454116128559e-05
-1.19026645411499e-05
-2.21206375966416e-05
1.82612899734845e-05
-4.4032287487082e-05
-7.45044165687364e-06
-4.98201317737677e-07
-1.43926436225688e-05
-1.45061651134717e-07
8.83575319952394e-06
-1.08577322514527e-05
4.41439290025289e-06
-2.94694419237861e-05
-1.2133180461545e-05
-1.45709800408361e-05
2.86062555468968e-06
-4.43088369255595e-05
-3.62311867227482e-05
-2.46941239700976e-05
-3.13541992252538e-05
-2.74110783376051e-05
-6.24476663276402e-06
-9.29301587976287e-06
-1.97731650152399e-05
-2.26101779857127e-05
1.17373393092248e-05
-3.86185752347821e-05
-2.73451271043515e-05
1.5872806430047e-06
2.52014168079902e-06
-1.43217627113403e-05
-2.14395753601226e-05
-4.48193656933406e-05
-2.34898818701197e-05
-2.67442486727898e-06
-4.72455354163536e-05
-5.86935915914917e-05
-2.28918205619412e-05
-5.83097839066603e-05
-5.31584418546842e-05
-4.57882814117372e-05
-5.36379239687565e-05
-2.29835269061645e-05
-2.91662711521907e-05
-3.25799989079343e-05
-2.07237899619289e-05
-2.36482049897247e-05
-2.85591331488714e-06
3.13474070557992e-05
-2.19868222914407e-05
1.17733651741539e-05
3.15336838518403e-06
-1.80400516237751e-05
4.85355108305273e-06
1.9672909082206e-05
2.25041756921415e-06
-8.31886809217274e-06
3.54883991700396e-06
-3.47088354423297e-05
-2.51447642648863e-05
-3.55194319503232e-05
-4.60426954780908e-05
-4.37151204459859e-05
-1.8321346153892e-05
-2.24855501905106e-05
-1.86923776468035e-05
-1.46527224722525e-05
-1.6070088069913e-05
-5.26870104724647e-06
-1.96309318726071e-05
-2.33507306871074e-05
2.7475040510834e-05
2.04179461865729e-06
-8.96308801517042e-06
-1.60865931779784e-06
2.38235128268302e-05
-1.63052157790624e-06
-7.16492054512758e-06
-1.15840806253886e-05
-2.57935963032056e-05
-4.36954115802123e-05
-2.43345267393189e-05
-2.0941681233609e-05
-3.30412100543504e-05
-3.49970194503079e-05
-3.23352677823781e-05
-1.75057565246196e-05
1.29029341722638e-06
-2.419784733942e-05
1.85169512815362e-05
2.61542553034182e-05
-2.45625090093886e-06
1.51709025349782e-07
1.05112274787636e-05
8.4046184760598e-06
7.70255403865135e-07
-1.60262949862203e-05
-5.01021302463421e-06
-2.67816014229846e-05
-5.34471950585153e-05
1.05425041398819e-05
-3.92297150566555e-05
-3.20253791475732e-05
-3.35923642938288e-05
-3.4306031385566e-05
-7.47986578164525e-06
-1.59374663840871e-05
-4.04994185251067e-05
-2.19628630029751e-05
9.67445212146617e-07
-1.45112696611806e-05
-1.67022837967073e-05
-9.83542406691099e-06
2.38695744921757e-05
1.59745130869488e-05
-1.49917092775184e-05
-3.89137560435535e-05
-4.4567781519001e-06
-2.75400840417268e-05
-3.80593347459923e-05
-3.36300153424844e-05
-1.14846454167859e-05
-5.313107875758e-05
-3.05376217271861e-05
-1.1596745571574e-05
-3.24833821366807e-05
-4.24874210058621e-05
-2.02303696946196e-05
-2.37013654585416e-05
-4.38982219760105e-05
-1.4272229787425e-05
-7.4922932891806e-06
2.79539995430145e-06
-2.22540107305825e-05
-2.16429133756282e-05
1.71559115982094e-05
-9.25700872902705e-06
-2.09615633972396e-05
1.1693061761225e-05
5.29276790541272e-06
-6.83043400712776e-06
-2.39480812910431e-05
-4.47787992727779e-05
-2.33737368610721e-05
-4.97613984876351e-05
-4.57247093893337e-05
-5.73123008645788e-05
-7.54629272622273e-06
1.41672716410327e-05
-4.08761049172878e-05
-2.08670628627305e-05
3.43261129793281e-06
-1.27265981114656e-05
-2.54316212828167e-05
-3.76214600959332e-05
-5.42246950001726e-06
3.31109699042807e-05
4.16573291439829e-06
-2.32574164806994e-05
-2.2782659726498e-05
1.41585488530997e-05
-1.43963530125502e-06
-3.05135529107319e-05
-2.02713386458545e-05
1.27197751951606e-05
-3.56964572918956e-05
-3.37735208197596e-05
1.94045844712961e-05
-2.25741129764044e-05
-1.48179221274153e-05
-6.73398990211771e-06
-1.67482417224056e-05
-2.3676581769309e-05
-3.545253745214e-05
3.5614562744753e-05
-1.47721670624917e-05
-2.91692887161422e-05
1.32689325610286e-05
4.26213664428445e-06
-1.14599006064482e-05
-3.43256456404567e-05
-1.79176716387634e-05
2.48947118342675e-05
-2.18294726577269e-05
-1.31775337277565e-05
-4.12579070121766e-06
-2.99783164080746e-05
-1.97406936065573e-05
-2.24108756768102e-05
-2.44123525940822e-05
5.54848629497067e-06
-1.05149967759053e-05
-3.3155431742133e-05
-3.94400895677698e-06
-1.21915123193898e-05
-1.6059091930047e-05
-5.79641706313218e-05
-2.24534403516694e-05
3.27003132708932e-05
-2.24197109000143e-05
-3.46793787798704e-05
-9.79264526943126e-06
-6.99409524514357e-06
-3.41988284889218e-05
-4.77894618677228e-05
-1.7245292755288e-05
-1.57391861977377e-05
-3.3388885430356e-05
-3.96538843248823e-05
1.37192353495278e-05
-1.09070882785688e-05
-2.39688888824075e-05
-4.8222083285652e-06
-6.01338604783331e-06
-1.05151486344858e-05
-7.3670642159408e-06
-9.14118435686615e-06
-2.00929884912917e-05
-2.51771122921643e-05
-3.69433345419838e-05
-2.49395956454089e-05
-1.10811298250804e-05
-5.0607419553708e-05
-2.68617762931569e-05
1.59294186525252e-05
-2.74300034269452e-05
-4.02912993793291e-05
-2.11316880191898e-05
6.17701427611733e-06
-5.45510383493525e-06
-4.29054360887124e-05
-2.69968425294753e-05
1.01875118924246e-05
-1.09284666263763e-05
-3.98025820592903e-05
-1.33511321010355e-05
1.10131711546511e-05
-2.94948730452812e-06
-6.98545692014667e-05
8.68295569693171e-06
1.13563052730614e-05
-1.974975224809e-05
-5.70296467747713e-05
9.98211794733488e-06
9.19838474546567e-06
-1.51299662447566e-05
-3.45571711784835e-05
-3.30532490352859e-05
3.33397410226378e-06
-3.94821611821758e-05
-2.40410040075524e-05
-1.80489473371395e-05
1.47096739343186e-05
-4.09764562252411e-05
-3.66050174095433e-05
7.88177595094067e-06
-5.87400386077269e-06
3.88597984718019e-06
-5.14956708357931e-05
-6.6476768077952e-06
-2.5822391462193e-05
-5.45154922613833e-05
-2.77813849235046e-05
1.17600837470531e-05
-7.09112418917186e-06
-2.07782503338067e-05
-2.56715642128056e-05
-5.86310428616562e-06
-2.33747461883697e-05
-1.85003756918051e-05
-2.16858058217027e-05
-5.58826090697035e-06
-2.34762330245819e-05
-1.99423056979483e-05
-1.58501427053045e-05
5.71079215477539e-06
-3.07863661319665e-05
-4.44210955350347e-05
-3.17449581993493e-05
-8.25995865617005e-07
-1.88904725415484e-05
-2.18172256575947e-05
-1.79851602931094e-05
-1.0239313857488e-05
-4.02720448442167e-05
-4.57065311432261e-05
6.16269976912527e-06
-1.57179668138255e-05
-2.12204194428326e-05
-1.05170560968114e-05
-1.34874916503502e-05
1.22740455152262e-05
-3.79169799308341e-05
-2.88986275528162e-05
2.1670935484492e-05
-1.43222326858632e-05
-3.0401661871868e-05
-1.96412950651536e-05
-1.21317328020144e-05
-6.02703127250084e-06
-1.64913570376703e-05
-2.66434718349019e-05
1.15185685189948e-05
-6.4803531400066e-06
-2.38777095611963e-05
-1.09109016175882e-05
3.12308404446947e-06
2.74095913808105e-07
7.01450178800606e-06
-5.27895585132873e-06
-4.75053851296381e-06
-2.5273764351495e-05
-2.5516878353883e-05
-5.25119627312096e-06
-2.34593393018114e-05
-3.46867135914757e-05
-3.31816626726712e-05
1.69267643274197e-06
4.06931491616732e-06
-4.40487998253845e-05
-5.85237817638755e-05
-4.70850997719301e-06
-1.52307941560634e-05
-2.27509545382727e-05
-4.60837528290024e-06
-1.11448230876899e-05
-1.1339451810761e-05
-1.2883643546009e-05
1.03279976438535e-05
1.13054152758694e-05
-2.36784863877747e-05
1.50700055186318e-06
1.45332861312995e-05
2.55792393231238e-05
-1.71156340298783e-05
-3.73945131229618e-05
-1.93510630275534e-05
-1.0015068300793e-05
-5.11630371037293e-05
-2.78056227447224e-05
2.80481972467811e-06
-1.52580961013891e-05
-4.63383745647009e-05
-1.15649174103518e-05
3.40489430145749e-06
-1.24769652152013e-05
-5.83097548344128e-05
-2.01039343906657e-05
1.27433859458549e-05
-1.08608483043903e-05
-4.67918592831862e-05
-1.24632241424205e-05
-6.6845790835359e-06
1.76684753902689e-05
-2.84705474964756e-05
-1.70752642947517e-06
4.47613431640564e-06
-3.67682463599096e-05
-2.05503556522816e-05
-1.63166924642264e-06
-1.13534144738846e-05
-2.82367177611906e-05
-2.57916863528993e-05
-1.85993722974942e-05
5.78273121134762e-06
-1.01532437443551e-05
-1.48129746867436e-05
7.25498708782134e-06
-1.1556769811838e-05
-1.6705175081358e-05
-2.82917413015312e-05
-5.30785684091252e-05
4.98334335284917e-06
-1.1883149232929e-05
-2.02866667220602e-05
2.03809247275275e-06
-1.09869306456405e-05
-1.68485987540807e-05
-2.10637401779736e-05
-8.54086549946048e-06
2.18320438972607e-06
-5.90121232548627e-06
-4.06695882624992e-05
9.49351060945393e-06
3.13878292682676e-05
-4.31739608878948e-05
-1.51382517793305e-05
3.86222818533988e-06
9.59989929893555e-06
3.18574767760817e-07
-2.45372332486845e-05
-9.19626688347501e-06
-1.62780397629624e-05
-6.61605081079564e-06
-2.0254552161836e-05
-2.52917819626048e-05
-1.14721681347945e-05
-2.01590294503219e-05
-1.08868886219614e-05
-2.78385857366293e-05
-3.15496231144711e-05
-6.34360559518964e-06
7.95746360796729e-06
1.15886935366021e-05
-2.38956638097836e-06
-3.27926696987296e-05
-9.26719398638908e-06
2.37067087333234e-06
-3.85044197825887e-05
-1.85070269731483e-05
2.32719436341421e-05
1.96317021665955e-05
-6.26817905398733e-06
-2.41931959824075e-05
-1.36901234151636e-07
1.26176661169322e-05
-2.47124128453052e-05
-1.34230287909837e-05
-6.82239097762301e-06
5.50024564507602e-06
-3.2336748338003e-05
-4.11030752226295e-05
-1.35292513996489e-05
-2.14516050017885e-05
-4.10063664355588e-05
-7.6656466683378e-06
-2.22345775615294e-05
2.96345043331528e-06
-3.72204706645264e-05
-7.45502178877284e-06
-1.17968462285905e-05
-2.27838535894588e-05
-1.85480477013115e-05
-2.16477921199894e-05
-1.05440308332748e-05
2.89740119972099e-06
-2.44798330074536e-05
1.27068166387755e-05
-3.32597175163319e-05
-6.20860372689878e-06
4.85450674675158e-06
-7.15209412499217e-07
-4.35641043278351e-05
-4.16070261586967e-05
-2.70134297417259e-05
-1.91729651275694e-05
-3.05014501569443e-05
-1.14354903280837e-05
-1.15908242520295e-05
-1.84541370514328e-05
-6.6627188705001e-06
-2.9270126704734e-05
-3.28947953313558e-05
-6.97700866844501e-06
1.65073878635758e-06
-1.47628771544668e-05
-3.27363557782573e-05
-7.73280248033675e-06
1.65140936361335e-05
-5.41867605324242e-05
-4.96509208611052e-05
4.41383676199562e-06
-7.73340170966117e-06
-2.16852685949163e-05
-2.53693981254908e-05
-5.86716437455422e-06
-3.16713197848805e-06
-2.89365657039422e-05
-4.20707121321001e-05
-2.81359083540585e-05
-2.79780047305177e-05
-4.09916689498094e-06
-1.06942991307591e-05
-1.92224250249733e-06
2.13814103428756e-05
-1.38757367603594e-05
2.37683933854228e-05
1.16331657885568e-05
2.84962319739165e-07
-4.7178753951407e-07
-5.67678035114075e-06
-1.11456624555762e-05
-2.95596945679913e-05
-2.84170676401412e-05
-2.48711248730989e-05
-7.97353572011886e-06
-3.56561182887153e-05
-1.79555554009517e-05
-1.15179323718378e-06
-1.67352006156013e-05
-1.39453702824014e-05
2.00021457897078e-05
-2.58378053112109e-05
-1.46389836911641e-05
-1.62880918309079e-05
-7.95153540702793e-06
-6.29478574130464e-06
-8.89504850482921e-06
-1.27592576355028e-05
-2.01810327004252e-05
4.50786660167723e-06
-2.95137479840818e-05
-3.55091533371893e-05
-3.24436582318083e-05
-1.730191008417e-05
-4.67060225926832e-05
-4.76548153245196e-05
-4.7558007658584e-05
-2.11768083651476e-05
-2.24663907046905e-05
-6.17858223096693e-05
5.0022684769312e-06
-4.59774736401681e-06
-4.84810949851262e-05
-3.90384467264774e-05
1.15104854603463e-05
-2.28463786774602e-05
-9.47422389233366e-07
-1.43026380563989e-05
-9.1392072079477e-06
3.15670042814976e-05
-1.12970756072133e-05
-2.19458640480807e-05
-1.01432094506899e-06
-1.91559843534512e-06
-1.22408008883109e-05
-5.06617459382374e-06
-2.37942935296467e-05
-3.59816894542587e-05
-4.04372564914418e-05
-4.31615027767465e-05
-1.8124730662708e-05
-2.251669868994e-05
-3.03438440687303e-05
1.28657174352858e-05
-4.67035086927848e-06
-1.59741646224857e-05
-2.2585574317276e-05
-2.79177609607842e-05
3.50744496453338e-05
1.96224819708813e-05
1.55461494025495e-06
5.78124112683188e-06
2.01872310369859e-05
-9.00226772164013e-06
-2.21599393530313e-05
1.06809800425275e-05
-8.24504988267623e-06
-1.71232277322175e-05
-2.5068013406463e-05
-2.34189470225286e-05
-2.22390493678238e-05
-3.24388322110923e-05
-4.45023000595924e-05
-1.50475649739427e-05
-1.08687710222187e-05
-2.35071382790641e-05
-4.22809571791319e-05
2.47860932757463e-06
1.25331578148173e-05
7.9940052133204e-06
2.8243998940039e-08
3.76076555538411e-05
-2.85765940717368e-06
-1.37799840273909e-06
-8.7537718223133e-06
-2.37816846819482e-05
1.9585095540028e-06
-1.00891942208387e-05
-3.83049959369536e-05
-3.19009514958353e-05
-2.4913569673521e-05
-5.32759988861547e-05
-2.41646002506063e-05
-1.0225155193128e-05
-1.95453802799583e-05
-1.77988075099309e-05
-1.9810625001754e-05
-1.89343891030103e-06
-1.13167622676374e-05
-1.29051686985861e-05
-1.09620024834619e-05
6.65492722750481e-06
5.32031611341876e-06
-3.56912067450745e-06
-1.88008066840434e-05
1.8341517583096e-05
-3.41406051209749e-05
-4.55728737976664e-05
-2.58031825838257e-05
-2.81420585494011e-05
-3.27670073368792e-05
-2.05252075042115e-05
2.54240106275975e-07
-3.40545984265629e-05
-5.43602442733721e-05
-4.32894741025427e-05
-3.06699636349797e-05
-4.36087221565129e-05
-2.64649490454612e-05
-2.71819114345397e-05
-3.82458771006988e-05
-2.02182102821409e-05
9.85937157498124e-06
-2.48972705515372e-05
-2.02924561975922e-05
-2.2211659657894e-05
-6.25582520068971e-06
-2.09427856780185e-05
3.62612363862227e-06
1.56549356197489e-05
1.92465097483178e-09
-4.70784251661731e-05
-1.23188134301794e-05
-1.6213156844783e-05
-2.01813868088953e-05
-4.9074994919914e-05
-5.28577427259521e-05
7.61018028791216e-06
-3.93805826358303e-06
-7.52785608683418e-05
-3.4107089427615e-05
-2.13976223518736e-05
2.42288724283494e-06
-8.91153591209734e-06
7.40585820909047e-06
3.24220233077453e-05
-1.88703869567163e-05
4.60585265061442e-06
1.54934411757546e-05
2.98738576241567e-05
4.73602686532078e-06
-4.51584503046171e-05
-4.13295934018979e-06
8.74275097595347e-06
-2.01847565676991e-05
-1.0164083134704e-05
1.80765437609303e-06
-1.62025431090875e-05
-3.36203487024747e-05
-2.17301204114168e-05
-1.93825280751838e-05
-1.73605918224737e-05
-8.30261635963651e-06
-5.63282047384756e-06
-2.23780115951796e-05
-1.46752641347199e-05
-1.40217369033774e-06
-1.53434372188108e-05
-1.24851682762043e-05
9.32949341003313e-07
5.52068861298098e-06
-2.18862180889597e-07
-2.02881198069357e-05
-1.47323144625777e-05
-1.75793987369692e-05
-2.85095970949602e-05
-1.89112670292861e-05
-2.11391565491267e-05
-2.92579550949037e-05
-3.36550614090976e-05
-1.58972691822621e-05
-2.12014084364841e-05
-5.55304958744429e-06
-1.24800854394322e-05
-1.35393424177403e-05
-2.92312426639199e-05
-1.31539212177812e-05
-1.89103376792155e-05
-2.76018535307966e-05
-1.94111165598752e-05
-2.17572534354286e-05
-6.58703303239504e-06
-6.49089897858697e-06
-1.59504225659471e-05
-1.08297480370634e-05
-1.45571960400847e-05
-2.54329181825235e-05
-3.26288853404683e-05
-3.24788156742799e-05
-3.09863258939174e-05
-4.38787135977611e-05
-3.42287076640805e-05
-1.46038378576268e-05
-2.03011591577299e-05
-4.30057477295913e-05
-1.41963845539353e-05
-1.63095852323965e-05
-3.9728935681336e-05
-4.11345716050505e-06
-1.44818102703943e-05
-1.6477163902745e-05
-1.50171887732984e-05
-6.20629702417297e-06
-1.62536269575293e-05
-3.82294015073297e-05
6.14272091456242e-06
1.89997286698362e-06
6.11416217926178e-07
-2.05105122794592e-05
1.04715175233018e-06
-4.59256413470226e-06
-3.28761821554308e-05
-2.84932601513161e-05
-1.43886810423155e-05
-1.13358279814848e-06
-4.33434040704986e-05
-1.76944378156701e-05
-1.42266648577605e-05
3.26679207035652e-05
1.22811128531412e-07
-1.63468261650919e-05
-8.65344775052635e-06
-7.91982504269769e-06
-7.03958121075314e-06
-3.61716433342604e-05
5.91600611707389e-06
-6.35938768874762e-08
-1.27472365549072e-05
-9.65972051160635e-06
-2.29088199362845e-05
-7.4371167028667e-06
-2.12044888454247e-05
-4.61739954802839e-05
7.49744530693462e-06
2.59333820558909e-06
-7.12592351295122e-06
-2.57032885731815e-05
-2.63559198455558e-05
1.90922192120882e-05
-8.07092025283661e-06
-6.31589665461249e-06
-1.67811939066338e-05
-4.13052704191247e-05
-7.51092991196962e-06
-1.55437156176055e-05
-1.23901283324679e-05
-9.02159992668979e-06
-2.80055249032423e-05
2.12430870873458e-05
-1.42564693226964e-05
-5.70939605250983e-05
-9.39696883705733e-06
-6.90690461480323e-06
-4.72680176485739e-05
-1.4370498309906e-05
-6.58796432077776e-06
2.46004791226854e-06
1.12401906963437e-05
-3.31334518252008e-05
-2.87979060933033e-06
4.69445999871354e-06
-1.53082298353231e-05
-1.79043010486822e-05
-1.25848989753826e-05
-2.37098682980907e-05
3.9235080366949e-07
-1.8790680675372e-05
-2.30202158545904e-05
-9.23547306055901e-06
-2.27034238926924e-05
-4.3071356127773e-05
-4.53775735236474e-05
-2.30560722719255e-05
-3.47610810272944e-05
-4.3735957332551e-05
-1.72767211641971e-05
-3.08322935587145e-05
-4.10444066175336e-06
-2.89428082275156e-05
-6.19233042365394e-06
-1.90820594859e-05
-1.60957620555306e-05
-1.04405934994737e-05
-1.47070515964924e-05
-1.33435204206672e-05
-3.50787287434033e-06
-2.97305748753673e-05
-3.10717356953688e-05
-2.78505917596842e-05
-2.08591022198019e-05
7.39674759920527e-06
-2.68791572374402e-05
-2.9701179515818e-05
-1.47687047449853e-05
-2.39506423985211e-05
-1.89018721314703e-05
-1.19462281936997e-05
-2.9094195548259e-05
-8.4127103078081e-06
-2.30933826571914e-05
-7.89022140430722e-06
-2.59330748951607e-06
8.89878576318336e-06
1.11964717988562e-06
-1.92976938082595e-05
-2.55766759577847e-05
-2.74219800433683e-05
-5.50239909355807e-06
-1.17179157768226e-05
-1.57175285167415e-05
-5.7059375255452e-06
-2.51445065120722e-05
-1.35924675703341e-05
-1.91392004536066e-05
-2.78146341018638e-05
4.26800566082973e-06
-1.98599164309802e-05
-3.21039676701413e-05
-2.26538374487556e-06
2.71881490498111e-05
-5.32203346616142e-05
-1.15085226584086e-06
-6.74869653426673e-06
-2.0205780298073e-05
-1.02881542330279e-05
-1.43016585900973e-05
4.18368874591794e-06
-1.20524175146747e-05
-1.77496503426509e-05
5.72884381755439e-06
-1.38542991834177e-05
-3.41067455068125e-07
1.45706409489965e-05
-6.73778495055312e-06
-1.59098738688522e-05
-1.86042497117674e-05
-2.25584978900081e-05
-4.61740479740087e-05
-2.14454501468658e-05
-3.18046322421212e-05
-1.9822529577704e-05
-1.69820193046737e-05
-2.45875003524364e-05
-3.22071234931505e-05
-6.32076725033381e-06
-9.90462093884603e-06
-3.80906374248601e-06
-3.67524852628359e-06
-2.84122356900727e-06
-1.13655842338216e-05
-2.44987439724689e-05
-1.48156092070171e-05
-1.20285633671279e-05
-6.93983138837579e-06
-2.2231315123937e-05
-4.16369351597356e-05
-1.89506082026505e-05
-3.57903865930432e-05
-2.58742497947097e-05
-2.19269642209047e-05
-3.43469718242664e-05
5.38535179543017e-06
-4.52087596875907e-05
-2.52747764387072e-05
2.86058094077363e-06
7.30698761219148e-06
2.20029959903157e-06
-2.31016085602563e-05
9.51491359239164e-06
8.68922499054768e-06
1.09041033576198e-05
-2.98933482041279e-05
-6.31447691813289e-06
-2.77765122338785e-05
-1.14075579651227e-05
-7.06605375390875e-06
6.18193102452257e-06
-5.98010706454616e-06
-3.64395479566185e-05
-3.96302222490552e-05
-4.32010053542858e-05
-1.62884908120008e-05
-7.47105855739059e-06
-3.53755632873677e-05
-2.48397005630425e-05
8.53940030107394e-06
1.40146570366556e-05
-1.12045467748217e-05
1.87134104913097e-05
-2.91721930553673e-06
-4.19921379642423e-05
-1.49612788063455e-05
-1.39954427817205e-05
1.45170724684508e-05
-2.58143889524767e-05
-2.32342771578785e-05
-2.39473154791133e-05
-3.85818304644773e-05
8.1606831402583e-08
1.47698332861889e-06
-2.22034255971115e-05
-2.1780741716089e-05
1.06293241509663e-07
-1.69721618631082e-05
1.12079963738908e-05
-3.56401234898059e-05
-1.07266474916608e-05
-1.24675113109137e-05
2.11057130967588e-05
-1.03154882283049e-05
-4.48647809231965e-05
1.25615016302119e-05
1.01411172527718e-06
-2.63122051301944e-05
-3.55225648194705e-05
-4.1085449286187e-06
-2.89009368510213e-05
-2.00403775436499e-06
-4.64293345741095e-05
-4.13685469244289e-05
-2.91960714443664e-05
-3.9962379887121e-05
-4.14128287866891e-05
-2.6143300127833e-05
-5.26637683935018e-06
-5.10395274461386e-07
-3.12235678097461e-05
-5.499139082844e-06
2.69911426084943e-06
-2.92041379622432e-05
-1.60712698443586e-05
-2.96043595040501e-05
-7.30354534617439e-06
1.24221953867177e-06
-3.1718833471752e-05
-3.92808042260281e-05
-1.24722395499548e-05
-1.73808553562114e-05
-1.15448900306659e-05
-2.06495059201492e-05
-3.61527312964005e-05
-2.74966985169969e-05
-4.23153176928268e-05
-2.03155778561671e-05
-1.99531015845854e-05
-6.817587222962e-06
-2.96361721147714e-05
-8.42418254664892e-06
-2.02799339170268e-05
-1.43381582573338e-05
8.95951497464906e-06
-1.23351423194754e-05
-2.88069247105961e-05
-1.50348153334642e-05
-7.27378634852952e-08
-1.5869921469881e-05
-1.78988799467319e-05
-1.53718414524211e-05
-1.6046311218193e-05
-7.67779446385787e-06
-3.19581321597241e-05
-4.14446939069562e-05
-3.50904561469319e-05
-1.34606749296672e-05
-1.93475114740941e-05
-4.2909816577629e-05
-1.3534426761236e-05
6.57612741704017e-07
-3.66907264935274e-05
-1.64078038450513e-05
2.06282338594872e-05
7.77684639972587e-06
-1.30946357443918e-05
-1.65751216789402e-05
1.33487107303405e-05
-4.68535021318454e-06
-3.53736072353503e-05
-3.27950833114644e-06
-1.98386414462606e-06
-1.59055498880228e-06
-4.7719507728734e-05
-3.87766585231658e-05
-1.25515591586597e-05
-8.90212396710396e-06
-5.03683748463382e-05
-3.5379343952218e-05
-1.4450830545763e-05
-1.11673277998098e-05
1.00927480526384e-05
-1.11229137950604e-05
-2.59157323180592e-05
-8.74288657945424e-06
-6.34053758690497e-06
-2.23666744300422e-05
4.67942442701508e-06
-5.03301639087217e-05
-4.02309095202476e-05
-2.26423228824829e-05
-3.90397842486159e-05
-5.58123050731004e-05
-1.9999843228771e-05
-3.0788948901997e-05
-3.92664972358068e-05
-3.65325027463108e-05
-2.28587423152224e-05
-1.24213113276012e-05
-1.56720619471851e-05
-5.10059638553347e-05
-2.65442731234906e-05
-1.3489813317261e-05
-3.17569867557472e-05
-2.30559337857043e-05
-2.10735132923795e-05
-3.95288973559064e-06
7.06437157784625e-06
-2.59477472126824e-05
-1.48221292701171e-05
-7.37525553054314e-06
-2.71801366424177e-05
-2.68566516940391e-05
-4.43934325946608e-05
-1.14148441087016e-05
-1.19442735315525e-06
-1.93787042217463e-05
-3.50573726870959e-05
-2.58056581121425e-05
1.2150330760185e-05
-3.14547293007171e-05
-5.24468117799707e-05
2.28891590058313e-05
2.89115648316545e-07
-4.30668243950881e-05
-4.20435443314332e-05
-9.87082854078271e-06
6.65937412615036e-06
-2.96653587593941e-05
7.77823988783271e-06
-4.63191479705783e-07
-1.1469468212265e-05
-2.79148280061191e-05
6.67983285513732e-06
-8.99317209608371e-06
1.1253686525645e-05
-8.91584123095004e-06
-1.97077068901106e-05
-2.90181998047598e-05
-3.06928531225546e-06
-2.1235144004588e-05
3.89165524455709e-06
-7.4530572669721e-06
-7.07232068355685e-06
-1.31654691903918e-05
-2.1587966631472e-05
-4.33091692592008e-05
6.85113824814137e-06
-7.28980698731931e-06
-2.17656640229061e-05
-1.49455383439288e-05
-7.83775602049295e-06
-2.70035571999078e-05
-2.50317215547226e-05
1.16473189928207e-06
1.31156774903427e-05
-1.34867580971367e-05
5.15812560449101e-06
-1.3011708314345e-05
-3.04573423546431e-05
-7.52913058712456e-06
-2.45625105913628e-05
3.65478432627287e-06
-3.07356252017027e-05
-2.03710257794908e-05
2.10106322567305e-05
-2.63209634111736e-05
-2.37949925014549e-05
-4.037308316195e-05
9.87817957336182e-06
-1.14171605172681e-05
-3.76683883580448e-05
-3.27292679221047e-05
-8.57718481100957e-06
-2.76756263038293e-05
-1.16999996375993e-05
-3.48775233615647e-05
-1.47738759577722e-05
-8.68806244997499e-06
-3.57090407421153e-05
-4.69359367583571e-05
-2.15910103361475e-05
-6.12005571893064e-06
-2.80238073576158e-05
-1.67892001377951e-05
6.63645089393605e-06
-2.12773643395437e-05
-3.11032521450634e-05
-1.2869995727993e-05
1.77393150792516e-05
-2.02310855745279e-05
-3.66007111841912e-05
-3.13677759914157e-05
-1.92084497342529e-07
-3.02115248841874e-05
-1.73045538968617e-05
-1.30273424464139e-05
-2.11490271938875e-05
-1.09895763846854e-05
-2.03564698361455e-05
1.17173768150542e-05
-1.08749617519989e-06
-2.65228558891884e-05
-2.16883724859636e-05
-1.78151519571656e-05
-3.25286089174226e-05
-1.68724992752664e-05
-6.74625212371e-06
-7.49545968954533e-06
-1.96769020493442e-05
-3.67085538790785e-05
-5.61248907391708e-06
2.4672680348953e-05
-2.17173690516827e-05
-5.30115395162981e-05
-2.57976966959816e-05
-2.06439564624776e-06
-2.02284887077063e-05
-4.02738144215511e-05
-7.74214817015967e-06
1.42636589566823e-05
5.05009419606051e-06
-8.01237085221538e-06
-4.66904099319283e-05
5.80526694762019e-06
-2.69466224720189e-05
-2.0785775385544e-05
2.20993538688173e-06
4.93517312227293e-06
1.91180069499357e-06
-3.02458286807882e-05
-4.17018578956511e-05
-2.29343860345576e-05
-1.87310079610434e-05
-4.7287049962393e-05
-2.40903337486724e-05
-1.25189847284679e-05
-3.0948304201101e-05
-1.14573485941529e-05
1.7050291077536e-06
1.41150223492843e-06
-3.6643915167541e-05
-3.57846939729751e-06
-2.4135483258704e-06
-8.40029342203037e-06
-6.8735195692626e-06
-2.10824969337195e-05
-1.73942862185729e-06
-1.41230858371975e-05
-3.22931446109584e-05
-2.35427697407732e-05
-3.19696591604091e-05
-3.96327055042251e-05
-3.96254550281443e-05
-1.77345242583192e-05
-1.10867148275905e-05
-3.26274566360335e-05
-4.21000193783444e-05
-2.61238733734168e-05
-7.5500068230019e-06
-3.37168120634619e-05
-2.24842625019914e-05
-1.14725971543656e-05
-1.13812821036153e-05
-9.81428604121002e-06
-2.38227415358316e-05
-2.29811647503717e-06
-2.86210521797217e-05
-3.45970168481242e-05
-2.66629624482412e-05
-3.46493135852031e-05
-9.32358432425766e-06
-3.01716813864012e-05
-3.60832556521374e-05
-3.67183930756687e-05
-1.04973237545796e-05
-2.17808709232056e-06
-3.50296165592128e-05
-2.23319290107029e-05
-1.13203572980419e-06
-4.5539566062913e-05
-3.92945651070977e-05
-8.80616222924682e-06
1.61866509411622e-06
-3.86676867381133e-05
-6.10899225236816e-05
6.99869406238049e-06
6.06200035449315e-06
-7.84819673004293e-06
-5.55441329640101e-06
1.03407943928308e-05
-3.38134925476658e-05
-2.19629927392268e-05
-1.64630821632583e-05
-1.8122333786548e-05
-1.77888315884946e-05
-1.24601110663298e-05
-1.23157876676101e-05
2.43493691822154e-05
-2.51397317287655e-05
-1.29035019881461e-05
-1.39648802955543e-05
4.18364829619594e-07
-1.59264514045863e-05
-2.77249548218372e-05
1.63412357386482e-06
1.20294924570602e-05
-9.41974759614668e-06
-1.25189244435345e-05
2.54005784099516e-07
-2.15837411298074e-05
-2.20707023311307e-05
-2.44156808187545e-05
-1.93170884072335e-05
-5.67107161699437e-05
-1.85365547760755e-05
-1.05542586706225e-05
-4.41633903133017e-05
-4.71918098061273e-05
-1.29196717767901e-05
-1.85300979104887e-05
-2.5973643052578e-05
1.0309555146075e-05
5.0006528504543e-06
-1.24947074133855e-05
-2.8636609629946e-05
-1.12583970112951e-05
2.48930081546864e-06
-1.43065599270627e-05
-2.05993498530042e-06
-2.55007997231927e-05
-4.2217661284149e-05
-2.17042114720075e-05
-3.36004036194031e-05
-2.52827915273203e-05
-2.24770684250451e-05
-3.55523529578204e-05
-3.54937749897532e-05
-6.48083379144949e-05
-5.65356561180518e-05
-2.642151635856e-05
-3.89875300348537e-05
-4.78042111143757e-05
-2.54580961087582e-05
-1.26895388013299e-05
-2.38563038821393e-05
-4.26012196347792e-05
-2.12968189228455e-05
-1.29381697942685e-05
-5.4073204583913e-06
-2.60504305628519e-05
1.64102044936188e-05
-2.74981007840309e-05
9.29175839913444e-06
9.12629965614635e-06
-9.77504184636227e-06
-2.23016831392346e-05
-1.51023691431406e-05
-2.07478665344999e-05
-5.52650035872959e-05
-4.67086278307988e-05
-3.14714577650145e-05
-1.74708047631036e-05
-5.55018395311034e-05
-2.08988890446091e-05
-2.97944387264542e-05
-4.96221739060645e-06
-1.6814688640933e-05
-3.7321117595062e-05
9.38542497356414e-06
-8.06107544117591e-07
1.02814378893213e-05
-6.49303275634056e-06
-6.94477100323201e-07
4.40176198337192e-06
1.50075551003445e-05
-8.24090055865904e-06
-2.2023741332788e-05
-1.67270968951396e-05
-1.68870195125204e-05
-3.46877508300643e-05
-1.36743812596397e-05
-2.98917731899562e-05
-3.57103382266468e-05
-3.30579814273763e-05
-2.63451135381606e-05
7.46029410268611e-06
-7.24566659195894e-06
-2.02358665967198e-05
-1.2415481412149e-05
2.84870968865911e-05
1.26942944087036e-06
3.0415457580778e-05
2.09506944000244e-05
-4.28285877855833e-05
-2.36364662874199e-06
-1.19202875750086e-05
-3.12963855455774e-05
-4.0281105468692e-05
-2.65340043194574e-05
-2.21352353440883e-05
-6.14094830088504e-05
-4.78560094532477e-05
-2.04786314872807e-05
-1.60856354912678e-05
-1.2595832448402e-05
-4.87450379233137e-05
-1.2692064658749e-05
1.20692297736459e-05
-1.84334390216033e-06
-3.00349197746592e-05
-2.46307540590162e-06
4.93915333788461e-06
3.74415742630732e-06
-2.1735125735545e-05
-2.35627120039722e-05
4.17116953395933e-07
-1.79838106813838e-05
-4.20949441443574e-05
-5.13741146118742e-05
-1.38371363308989e-05
-4.39917354578327e-05
-4.36075007347493e-05
-4.8630360592647e-05
-1.27516324249859e-05
-1.75408415582177e-05
-2.45087834324466e-05
4.67376352089976e-06
8.23607641433979e-06
-8.31208892809996e-06
-1.34994489575479e-06
-1.40601692310797e-06
3.56972229156972e-06
-1.53553552650648e-05
-1.90062506137506e-05
3.44803908300984e-06
1.20550013959353e-06
-3.188486247599e-06
-3.52124639798633e-05
-2.00689895542448e-05
-2.8345487937557e-05
-4.32987369039814e-05
-1.00913857671981e-05
-9.24147994690974e-06
-1.76647610428513e-05
-3.44471396230653e-05
-1.09570700142828e-06
-6.16024153692231e-06
-2.32518376494146e-05
-3.67052104205085e-05
-2.56301310922105e-05
-1.38762415529002e-06
-1.93958196359859e-05
-1.78024498269927e-05
8.9147546838924e-06
1.37587405400233e-05
-4.91487835413295e-05
-2.14870937651334e-05
1.9377313634923e-05
-1.69086664183143e-05
-4.68215045545459e-05
-2.11716177161404e-05
-1.4941492367158e-05
-1.48771115678568e-05
-2.40322531524738e-05
-7.26829150546795e-06
1.11917428146469e-05
-3.02331775412103e-06
-2.80240753871336e-05
-1.54808286257209e-05
-3.11396890356233e-06
-3.01332670055221e-06
-1.85848378002665e-05
-1.76159561071214e-05
2.00340636720979e-05
-1.74539156789376e-05
-4.82108626832554e-05
1.89779107355309e-06
-2.9916491671648e-06
-3.69991008341662e-05
-3.92177747665816e-05
-3.90103926088375e-05
5.11948795156745e-06
-3.84382716056463e-05
-5.72670794704954e-05
3.08791504147315e-07
1.50610491156705e-05
-3.18105384092667e-05
-5.80941259101424e-05
5.00321804758115e-06
3.29315607154535e-05
-6.27152985714843e-05
-3.16947076973908e-05
3.51446236124856e-05
-1.26589176130742e-05
-2.89158354995232e-05
-3.03442329334742e-05
1.37991209368256e-05
1.65906295124005e-05
-5.09604826292839e-05
-3.90532198696527e-05
3.37530339859465e-06
-1.85761842088144e-05
-4.41425050510047e-05
-3.82737821995497e-05
-9.28479632538498e-06
-4.1642849418464e-05
-4.28196980660712e-05
-3.1736184886917e-05
6.00116881641578e-08
-5.36091424679536e-05
-3.46882304734314e-05
-4.3428843262255e-08
1.59787165501969e-05
-3.52066890189548e-05
-1.29888461329584e-05
1.87993516792889e-05
1.27449491421108e-05
-1.22523159726952e-05
-2.51673721546708e-05
-1.49307927807276e-06
-2.06112034324693e-05
-3.71056309012024e-05
-5.72073577112006e-05
-6.36747607805825e-06
-3.55012665604647e-05
-3.76202736923925e-05
-4.56133952501413e-05
-2.01905062097669e-05
1.49492347383892e-05
-5.65871015971025e-06
-2.69442099521463e-05
3.7179503290221e-05
1.7283250986988e-05
-1.28590173739631e-05
-8.49705685179536e-06
3.86212278555694e-05
1.44873329387927e-05
-5.21127182153111e-05
1.39629794389953e-05
1.15330601477507e-05
-2.17634871877304e-05
-3.14545015694352e-05
-6.43346593447559e-06
-1.2017542322249e-05
-3.85504015083433e-05
-6.43815092859989e-05
-1.65673005706915e-05
-7.00896754257279e-06
-1.91702239149679e-05
-5.05567672057175e-05
1.35587773428139e-05
1.25233671652937e-05
-2.25656655438654e-05
-2.39219298605373e-05
-3.69536577024814e-06
2.5808018554702e-05
1.22456241971885e-05
-1.76701975546322e-05
-1.38509502595417e-05
2.31955480025842e-05
-3.52230913688803e-05
-3.28629718939669e-05
-6.8996336780286e-06
-2.62812241657552e-05
-5.71972315922155e-05
-4.61569937239933e-05
-1.58569796355547e-05
-2.13550869685604e-05
-2.73364205770446e-05
-4.26461108321826e-05
-8.69026517767601e-06
-3.78514036606339e-05
-5.21194983796984e-05
-1.3996663377482e-05
2.14597800114305e-06
-3.80734651705204e-05
-1.64127359434082e-05
-3.78050530994937e-06
-1.29555873854295e-05
1.48815587453326e-05
-1.53907638841642e-05
2.92904007390026e-06
-5.55767597144037e-09
-1.69139130220177e-05
-3.11633511679226e-05
-1.39379213125314e-05
-1.45264451486483e-06
-2.24038593414773e-05
-4.52635776595483e-05
-3.32451060615732e-05
-2.40553516375007e-06
-3.35060230856222e-05
-3.86678074066104e-05
-1.05639352863995e-05
-3.91110318622803e-06
-9.25721796590361e-06
-8.44878503642705e-06
-1.78349090781251e-05
-2.56805628396735e-05
2.25842618217341e-06
2.58179520452802e-06
1.96329720941515e-05
6.38048713665213e-06
-9.5171488389592e-06
-6.22872961621082e-05
-1.90310501335316e-05
-1.99272446149418e-05
1.50973167366624e-05
-1.65244344670299e-05
-3.19527119324097e-05
-1.7158340619822e-05
-2.21393837790826e-05
-1.78771510120542e-05
-3.15167708012595e-05
-3.3245255857215e-05
-1.73780336858779e-05
-9.95933680024675e-06
-1.67059885812357e-05
-7.19788779207474e-06
1.09653814741325e-05
1.66274087618167e-05
-5.81430283405418e-06
2.48994174907749e-06
4.92353141633714e-06
-5.63769689666014e-06
-2.30441650414452e-06
-1.94078302156006e-06
-8.47412144410196e-06
-5.135439953872e-06
-6.56027552822941e-06
-5.45908518559615e-06
1.12815948822535e-05
-3.40713697926603e-05
-1.65170819412546e-05
-1.40076323757619e-05
-7.4833601005698e-06
-1.75921336078063e-05
-2.93800608399031e-05
1.72930683704047e-05
-2.62516629542055e-05
-9.44422471107596e-06
-1.25639779162972e-05
-2.28809698702711e-05
-2.13791671915567e-05
-2.84218227681355e-05
-2.27374240321184e-05
-2.86285358286688e-05
-4.51084578937075e-05
-2.44135103900911e-05
4.59784583312548e-06
-3.7796289074645e-05
-4.1905638035534e-05
-2.36424627828791e-05
-2.656462689449e-05
-4.49229899138367e-05
-4.47415691138418e-06
-1.73712851437779e-05
-2.8594907631042e-05
-2.7324053798008e-05
-1.16029387854403e-05
-2.24671000237131e-05
-2.96198411654942e-05
-3.05126907850556e-05
-1.28511272348813e-05
-2.58122114407596e-06
-3.40326141768877e-05
-5.56039826624467e-06
-4.59032812132514e-06
-2.16667978653769e-05
-1.53671862950693e-05
-1.10378161862974e-05
-2.60054353477399e-05
-2.5792400013999e-05
-6.96618660055077e-05
-6.9356688169156e-06
-6.64972083120963e-06
-6.05960247922864e-06
-4.02394344823699e-05
-7.88269370280543e-06
-9.34100194651482e-06
-1.38857763701647e-05
-1.49096332178615e-05
-1.59259925203687e-05
-3.36566563944971e-05
-9.51757707285969e-06
-1.91279275299077e-05
-2.88567459944293e-05
-2.16793267309035e-05
-1.54084148416265e-05
-3.48333489781306e-05
-8.55859603697047e-06
-1.07921996970168e-05
5.03464240398647e-06
-7.68681525666435e-06
-1.41121077040843e-05
-5.25386689669843e-06
9.86753398230792e-06
4.60131139910928e-05
3.07302695090045e-06
-1.26509870705296e-05
-1.04198013237092e-06
6.96537392819525e-06
-2.33577105103322e-05
-5.08447197681962e-05
3.46248114580537e-06
-1.01139954056686e-05
-4.21664636456201e-05
-5.3868889958488e-05
-1.31419884570126e-05
7.23097258032989e-06
-4.3214162525892e-05
-3.00696411533056e-05
-7.70297683791672e-06
1.36688739466022e-06
-5.01137473889181e-06
-1.22542546051914e-05
-6.90572700905661e-06
1.5510489554961e-05
3.36652346684108e-06
-1.17701696540045e-05
-1.5257478101835e-05
8.75903864677789e-06
2.45230007275181e-05
-1.87010835243018e-05
-1.67057859390028e-05
-2.94243438332955e-05
4.17234102154655e-06
-5.30470185216638e-05
-6.23839587289635e-05
-1.91921023287227e-05
-3.30899271410309e-05
-4.13506615824652e-05
1.57018756339298e-06
-2.53277045309563e-05
-4.16108649117723e-05
-2.32414386105344e-05
-1.04056370713713e-05
-5.37469581455076e-06
-2.19446997362028e-05
-2.47775012768075e-05
2.48902668957328e-05
1.20710453232243e-06
-4.19826766529195e-05
-3.06512520351946e-05
2.51068539965233e-05
-2.6464644513926e-05
-5.47946704587063e-05
-6.38548522247564e-06
1.00510633016656e-05
-6.73259892303733e-05
-5.57878147197908e-05
-1.39734908925363e-05
-1.2145378021634e-06
-4.69643395460503e-05
-5.0666359787333e-05
-5.58689075238168e-06
4.34978673555545e-06
-4.44956737491992e-05
-7.54380886521825e-06
2.55545382142313e-05
1.52304975271278e-05
-2.64183091712921e-05
-2.54309734438832e-05
2.73793263970247e-05
-1.66758426696159e-05
-3.7558207233379e-05
-6.9147802743865e-06
2.77435237326561e-06
-3.12631520429868e-06
-4.53882522118378e-05
-3.53588459969689e-05
-1.97611991959362e-06
-2.25480274767181e-05
-2.37473752136063e-05
-3.12869583246761e-05
-6.12045479266351e-07
1.80384696997779e-05
-4.02129166820343e-05
-2.65843374939348e-07
-3.21640904215777e-06
-6.53798558171486e-06
3.28925732116908e-06
-2.13909601711066e-05
2.62382324736415e-05
-2.80697206700285e-05
-1.3159952857967e-05
1.34635249596291e-05
1.58687279573469e-05
-2.8284092382721e-05
-1.17736347280782e-05
-3.33381374097857e-05
-5.8844171843001e-05
-1.70149322235597e-05
-4.83019302800722e-06
-8.97627974434049e-06
2.65948255908984e-07
-5.50276248126246e-05
-2.09922300201323e-07
1.2564671496376e-05
-3.59100254362417e-05
-4.10506923757844e-05
5.79443924783058e-06
3.40642200402844e-05
5.53467314962703e-06
-1.75327278981693e-05
2.113617838338e-05
3.01628687552463e-05
-1.23276467219354e-05
-5.42961850424884e-05
-2.87473140093795e-05
1.34578616350432e-05
-5.08373156423254e-05
-4.51250647529528e-05
-1.33002502646992e-05
-2.1907695637398e-05
-3.21307581558164e-05
-4.58494330640098e-05
-3.50410033151188e-05
-2.73897454035342e-05
-3.04315855959408e-05
-2.27111352004508e-05
2.41293093112093e-06
8.02831617498386e-06
2.41535228840808e-06
2.04000926644519e-05
-9.58471517010459e-06
-4.09433907307423e-05
-2.11469581683291e-05
-3.6384531541213e-05
-3.61015272260516e-06
-1.9337919905126e-05
-3.69297995556559e-05
-1.46908734472495e-06
-1.22899886426918e-05
-4.25439693932649e-05
-2.08379960210083e-05
-1.21686816611623e-05
1.32175487155512e-06
-4.79644448288203e-05
-1.45142911394847e-05
4.45360718628556e-05
-1.90832222071774e-05
-4.39637066058062e-05
-8.00118633658174e-06
2.3394580511762e-05
-6.77811042737412e-06
-2.92471824913308e-05
2.94262829946012e-07
3.65229738324929e-05
-2.54204985381891e-05
-2.35119937913271e-06
-3.86155133153056e-05
-1.88015362475692e-05
1.0114657916173e-05
-2.51498242518528e-05
-4.61462546504055e-05
-2.75036115310236e-05
-2.87746166302447e-05
-8.81618972215579e-06
-2.76357274263259e-05
1.07612567025521e-05
-1.84400691644221e-06
3.1777185953135e-07
-1.51468359115964e-05
-2.22176294181765e-05
4.98886135354226e-06
-5.27689488195554e-06
-1.718243806926e-05
-2.04404009963769e-07
-1.56136273109508e-05
-4.55503350228952e-06
-4.05797378112261e-05
-5.26624405601051e-05
-1.99575065679885e-05
-1.30340576341889e-05
-3.58578281531217e-05
-7.15870555168214e-05
-3.07423210583784e-05
-1.00139065319933e-05
-3.3365105001709e-05
-1.98854179893073e-05
-6.71411447437248e-06
9.94950532866864e-06
-4.98898077846435e-06
-5.02672119273745e-06
1.78656755350497e-05
-5.31612566785834e-06
1.33647151205219e-06
-4.58813785393876e-05
-1.47176663495157e-05
-1.08181440504282e-05
-2.7381570495251e-05
-3.47722228282419e-05
-2.91479538424541e-05
-3.35897638815367e-05
-7.71917782913112e-06
-4.90846452885799e-05
-2.78399464663531e-05
-2.27095972502946e-05
-4.64383727083829e-05
1.42644324738481e-07
-4.20288402093838e-05
-2.62870518207083e-05
4.32787768442736e-06
-2.02887964635484e-06
7.83858151475642e-06
-2.76544638717029e-05
-2.07350146170831e-06
-2.50390606222475e-06
1.08716314914861e-05
-7.0131916044153e-06
-2.45259225694237e-05
-4.25938197844542e-06
-4.02456613368394e-05
-4.21210205326682e-05
-1.88060296679797e-05
-3.09487948004273e-06
-1.8826136141579e-05
-4.45974148982252e-05
-3.57934879003495e-05
2.3947546001645e-05
-2.39210447248125e-05
-3.10463144024565e-05
-2.81248503827348e-05
8.7040939776604e-06
1.7672960096007e-06
-4.50748198884975e-05
-1.59815711488268e-05
-1.04155291451609e-05
2.41197176191602e-05
-2.94790271120337e-05
5.62506213472017e-06
-1.02181157273091e-05
7.27125748262792e-06
-1.44267328766927e-05
-5.0048277395994e-06
-9.52926669462185e-06
4.06446232984813e-06
-1.0865375240586e-05
-2.41230242229834e-05
-2.82118635207468e-05
-2.20007575281913e-06
-2.55024591621599e-05
2.17309073577855e-06
1.09206234681158e-05
-7.76167290464052e-06
8.84578442221216e-06
-5.25878031785494e-06
-1.11093824940029e-05
-2.34453940825917e-05
-2.24784908488367e-06
1.1136467715694e-05
-1.37104280271644e-05
-2.08592498319706e-05
-7.43087630910659e-06
-3.69513684996292e-06
-2.02604090462992e-06
-3.20798433829855e-05
-1.29666772587002e-05
-8.41344983422837e-06
-3.39070921098639e-05
-2.84367632359715e-05
-1.88062038870447e-05
6.61444623403375e-06
-1.62327588186869e-05
-1.70271715580708e-05
-1.23156165814327e-06
-5.16056754779183e-06
-3.75111358462175e-05
-2.95398961482082e-06
2.08266598545121e-05
-1.58423113827875e-05
-2.81658967453005e-05
-1.20675942521142e-05
-7.95007165800282e-06
-5.26357362461981e-06
-1.78215994576127e-05
-4.24716746181741e-05
-3.35923574886412e-06
-8.27922317251537e-06
-3.37407637324821e-05
-3.18679370487747e-05
-4.69257534742341e-06
-2.39923900060412e-05
-3.14199179948088e-05
-1.12949948616124e-05
1.19984098568416e-05
-2.47828199271636e-05
-2.65912146134404e-05
-1.53585843856218e-05
-1.02795841516552e-05
-3.69240113550015e-05
-3.20547978808996e-05
-1.15474855018405e-05
-5.53616179288575e-06
-3.8536140925225e-05
-2.67485551955539e-05
-7.35120000189895e-06
-9.40607138896523e-06
-5.40389492542864e-05
-6.64451136416603e-06
9.61639249602465e-06
-2.49163741883249e-05
-6.84187624174996e-05
-2.04537240376314e-05
-1.55849236604607e-05
-1.14164336227887e-05
-3.35900715626035e-06
-3.84349224472837e-06
-2.45916390265918e-06
-7.24766330272912e-06
-3.44489975691617e-05
1.02849753100073e-05
1.27102049748403e-05
-2.3407772453306e-05
-1.07660240184361e-05
4.23268200578554e-06
-1.11358128796441e-05
-4.68920172693062e-05
-2.46578506442468e-05
-3.46491364386333e-05
-1.64295324062991e-05
-1.4390589558708e-05
-7.05461885796291e-07
-1.35296996992603e-05
-3.73436798516153e-05
-1.45713869751143e-06
-4.65968102270213e-07
8.78436788964607e-06
-2.53061442335016e-05
-9.17420440050677e-06
-5.79299472355881e-06
3.15697282031918e-05
-2.31090029353263e-05
-3.56956803179964e-05
1.47515386077459e-06
6.08372114667983e-06
-3.99633993694827e-05
-3.22714592190406e-05
-7.50508631678193e-06
1.56249180269191e-06
-5.03495476989264e-05
-3.7977744281821e-07
-1.86398726398961e-06
-9.95592458924506e-06
-3.45569063225214e-05
-3.728853942054e-05
-2.14692616253384e-06
-2.43265262712369e-05
-3.12022351331095e-05
1.59983000500905e-06
-4.63995548337421e-06
-1.78539581790638e-05
-1.61286128076365e-05
-1.69783301481056e-05
-2.51266955480172e-05
-2.28321342948565e-05
-2.68986030763193e-05
-2.29226622367858e-05
-4.06757054670234e-05
-4.53070478864206e-05
-4.8794384807477e-05
-3.07253733835928e-05
-3.84755329982302e-05
-4.08888336549682e-05
-2.26065962447247e-05
3.80413866015032e-06
-1.19736383325089e-05
-2.04495721863658e-05
1.04739067846566e-06
-2.03707682428664e-06
-5.26517638899699e-08
-1.88513630120316e-05
-3.20216445540011e-05
1.19169952775858e-05
-3.78773696217616e-06
-3.0974035617951e-05
-2.20870652813483e-05
-5.98255451675744e-06
-2.63758714281046e-05
-5.12427861560702e-05
-1.11547436208127e-05
1.82202407071184e-05
-2.36114338138666e-05
-4.17205253871111e-05
-2.04430108483031e-05
-2.04679757604133e-06
-2.0802228258374e-05
-1.80482867535173e-05
-4.84879762069479e-07
7.21206192227707e-06
-4.8587772492637e-05
-2.4196074758261e-05
1.33709684478614e-05
1.8624829039772e-05
-2.23821766103294e-05
-1.87052673243445e-05
3.28269664395024e-06
8.16838135022945e-06
-1.85005944508941e-05
-1.26182935189498e-05
7.12430451280626e-06
-9.37382335700447e-06
-3.31394985181747e-05
-1.94509152195857e-05
-4.71120365545129e-06
-1.8838085348971e-06
-2.90823746629362e-05
-1.09436498914208e-05
3.02371894791516e-07
4.1309225354268e-06
1.17562780100096e-06
-1.09588854502271e-05
4.45919508302564e-07
-1.7072259296222e-05
-1.89506065501879e-05
-3.57006777645968e-05
2.32305666394656e-06
-1.59569431677324e-05
-4.12469027157331e-05
-2.62131487589056e-05
-1.81017559868022e-05
-3.22104631275121e-05
-3.49876033751713e-05
-2.40406464380501e-05
1.13147148662393e-05
-4.83266986081563e-05
-5.06818354706594e-05
-8.08682865340848e-06
3.36706232078628e-06
-4.95718301967913e-05
-2.4266372668613e-05
-5.22632750659774e-06
-1.84479450603713e-05
-3.24030898758303e-05
-3.45072306093918e-05
2.90822926510866e-05
-1.22591981001381e-05
-6.25836315547517e-05
-2.44306783735128e-05
6.76121498018754e-06
-1.13255787948419e-05
-3.28268197913081e-05
-1.3842585654097e-05
-1.90798206284831e-05
-3.33968883175353e-05
-5.20575945700571e-05
-2.26488499383498e-05
2.82991798505715e-06
-4.07141265294585e-05
-5.24267270408282e-05
-1.65002719651857e-05
-1.80131305362518e-06
-3.70335422904615e-05
-3.46799692053839e-05
-1.31384182113981e-05
2.65212528499885e-05
-5.48398442687139e-06
-2.04659983539579e-05
6.85039732457727e-06
2.07577960317756e-06
-5.7309380406309e-06
-4.32217646488485e-05
-2.422694909675e-05
-1.7208138069952e-05
-4.31937526871561e-05
-1.34234283977561e-05
3.33302440461624e-06
-1.84048258761686e-05
-5.43247176913409e-05
-3.63332034325054e-05
5.46865300021421e-06
-1.71388926175557e-05
-3.65682743265066e-05
-1.59300745402648e-05
1.10531539989673e-05
-7.69322167441557e-08
-1.62371786949225e-05
5.94041868019345e-06
1.44624946633185e-05
-1.14607790710978e-05
-1.27392874592123e-05
-3.38984165866077e-06
2.60754731806475e-05
-2.91515961669093e-05
-6.32796435041487e-06
-1.73906063076721e-06
6.50221967783908e-06
1.39590161103331e-05
-4.04356755874284e-05
-1.06320003935921e-05
-6.65796467969948e-06
-2.88529142162263e-05
-1.36561203513166e-05
5.25402894370512e-06
-3.03119518419741e-05
-2.03078248126708e-05
-4.52687026393682e-05
-2.00238525025396e-05
-1.82146607336544e-06
8.40921702339e-06
-1.53367169398308e-05
7.98132677060952e-06
-1.27717562657723e-05
-2.71111973174416e-05
-1.62940849619858e-05
-1.24536562863236e-05
-2.31553840119285e-05
-1.59379820381444e-05
-1.878128698223e-05
5.28296325170379e-07
-1.55216535584955e-05
-3.9279338872898e-05
-3.08201027684492e-05
1.75318012815965e-06
-2.78146434673147e-05
-3.0226593698119e-05
1.62640962242147e-07
-1.29300372268325e-05
-1.76575874827088e-05
-2.94082767511781e-05
-1.73973239430655e-05
-4.16908562149382e-06
-8.09596302102847e-06
-2.76254907173317e-05
-2.40780682764663e-05
-4.64505624209328e-05
-1.10107807852526e-05
-3.9510385862776e-07
-3.8825978651914e-05
-1.9567215160881e-05
-3.86980563730928e-05
-1.758274238054e-05
-2.22246162920201e-05
-7.82514672509626e-06
-1.06401791481827e-05
7.1281161761715e-06
-1.44244145784027e-05
-3.60096547544347e-05
-1.59200109551469e-05
-4.12307942730961e-05
-7.47704351817012e-06
-5.13899026922202e-05
-1.8473432808948e-05
-2.38823917619313e-05
-6.63535519653035e-06
-3.28270053305251e-05
-4.5573314883766e-06
6.13409222530713e-07
-2.31401661682333e-05
-7.07474716981261e-06
1.28347925020375e-06
1.65141712730896e-05
3.57045649776722e-06
-4.17725406614709e-05
-1.05841467833602e-05
3.54617558319463e-05
-1.19566577251075e-05
-2.64758169573753e-05
-2.52672161203096e-05
-1.57290701495828e-05
-1.3728622112954e-05
-2.97837833246764e-05
-8.06718498062675e-06
-1.59544137149562e-05
-7.22778261367336e-07
-3.55283580197651e-05
6.79509308055063e-06
-8.4216776078606e-06
-8.29713524207414e-06
-2.30571289797795e-06
1.5716629563033e-05
5.33646230867479e-06
8.76587782212906e-06
-3.79296942873273e-05
1.00373992115322e-05
-8.97264736878901e-07
-2.74426431561547e-05
4.45080330689482e-06
1.050865730466e-05
1.25794453809014e-05
-4.3577065892068e-05
-3.06919838675002e-05
1.77840450407155e-05
-4.34502424515208e-05
-4.38886357906735e-05
-3.88361132496452e-05
-1.1539293630674e-05
-3.29112458214804e-05
-4.21295044430201e-05
1.15318953878637e-05
-3.79371976777489e-06
-4.41831095860822e-05
-1.0521507430742e-05
1.69826549582644e-05
-2.15862609571591e-05
-2.3392790549355e-05
-1.47376429336456e-05
2.13571318911484e-05
-3.50787642423551e-06
-5.17637792200618e-05
-1.56665198112323e-05
3.59436638603043e-06
-4.43026655999872e-05
-7.77426152086752e-05
-2.3287250507328e-05
-2.64382654835563e-05
-1.67671204824579e-05
-6.11270632175612e-05
-3.76192091781969e-05
4.11797143334457e-06
-4.17709649028997e-05
-6.89665518056325e-05
-2.38104812873241e-05
3.5735949110192e-05
-2.62844783976753e-06
-4.41863518870777e-05
1.76390387237088e-05
3.0768767486667e-05
-8.45682168439386e-08
-3.14288767965227e-05
1.74251876337081e-05
2.08098104056383e-05
-1.96953911101492e-05
-3.56227576617651e-05
1.80707573997161e-06
6.61035864421654e-06
-3.2909571725726e-05
-1.36760163808446e-05
-1.41007674319731e-05
-4.05691729691838e-05
-2.08063683653016e-05
-2.4730601720682e-05
1.66594687001056e-05
-2.03769484953541e-05
-3.80129928621284e-05
2.74082558073971e-05
2.8921499484086e-05
3.05393431145618e-07
-2.64202129912476e-05
6.78572536024914e-06
2.52284032543587e-05
-4.48127571868857e-05
-3.31806012371557e-05
-2.95893362789092e-05
3.55425437793384e-06
-2.85121049267278e-05
-3.30785609806065e-05
5.0058103205148e-06
1.12227546612941e-05
-3.90581650412455e-05
-3.07030555805104e-05
-1.84776184338396e-05
-2.52644865562714e-06
-4.31321689814266e-05
-2.65090289887531e-05
-1.98900599827365e-05
5.88690101677321e-06
-4.36271573419905e-06
-2.36463478493906e-05
1.68613446282003e-05
-1.31290023819452e-05
-2.09507022230203e-05
-2.08244726001978e-05
1.62489127495687e-05
-6.28349655227414e-06
-3.8303346918968e-05
-1.57655372411248e-05
-2.43890473921581e-05
-3.00711545486721e-05
-2.68454869718925e-05
-3.74761689641074e-05
-3.48290117757148e-05
-2.99382610123495e-05
-8.79223861299414e-06
-9.49947009862461e-07
-9.20039700997657e-06
-1.59621213197217e-05
-9.42048730007513e-06
-1.07056995989627e-06
-3.87039390813539e-05
-2.31342018697797e-05
1.50577406595655e-05
7.19704261271784e-06
-4.80858453300081e-05
-2.59516478445903e-05
-1.05936848822225e-05
-1.42434245059235e-05
-5.39031997376856e-05
-3.24409538988051e-05
-1.24396890992069e-06
-1.81933788068251e-05
-5.94527802121022e-05
-5.94273833711934e-05
-2.11187668632111e-05
-1.19219917613516e-05
-4.06189679942545e-05
-2.99765817974433e-05
-8.33778150060944e-06
2.06508980811868e-05
