# Supplementary material for: Research on computational propagation and identification of mine microseismic signals based on deep learning
Source: PLoS One. 2025 Oct 22;20(10):e0334641. doi: 10.1371/journal.pone.0334641 (PMC12543183; doi:10.1371/journal.pone.0334641)
Supplement: S10 Data — (ZIP) [file pone.0334641.s010.zip › 000101100001528.xlsx_0.txt_24.txt.txt]

-1.38029347575425e-05
-3.39469228107047e-05
-1.97896861797771e-05
1.47530250996277e-05
1.91762190401679e-06
-2.19698901943501e-05
-5.32400574764565e-06
4.22515783508165e-05
9.90747709945103e-06
-1.54177295565308e-05
-9.65991925593904e-08
5.60850483385334e-06
-2.72272215706708e-05
-2.9308210253456e-05
-4.27101892618774e-05
6.86487459137115e-06
-3.54760236649278e-05
-3.81241992579429e-05
-3.23486314858378e-05
-2.97083727711773e-05
-5.98327638459584e-05
-2.33432911726494e-05
-9.92423396426469e-06
-8.32394213560562e-06
-1.68720289898749e-05
2.60569894436271e-06
2.86563644059226e-05
2.13210895200237e-05
-3.30535787821709e-05
2.45359170909274e-06
2.52208831207905e-05
-1.43935507910506e-05
-5.32070220356016e-05
-2.64346621207921e-05
4.02122504478642e-06
-4.37350672823272e-05
-4.97243072029258e-05
-3.19154296034696e-05
-2.41406766010967e-05
-1.61487761445155e-05
-4.5152365020076e-05
-4.56701262989521e-05
6.38086995029501e-06
-1.39917252963752e-05
-2.76686450144194e-05
5.78106127145433e-06
1.79934436223377e-05
1.37124742498395e-05
1.06074686971711e-05
-4.90461313469235e-06
2.90866036199011e-05
-8.6900875868491e-06
-1.94260727488067e-06
-8.74244141807808e-06
-1.14168799641685e-05
-4.77328466454348e-06
-3.37811671235141e-05
-2.36454957744574e-05
-2.88580925635321e-05
-5.69280597122442e-05
-5.15748115148546e-05
-4.10210167285923e-05
-1.94233167326961e-05
-1.48680726551634e-05
-1.19359996757702e-05
2.43710086503703e-05
9.80666958626935e-06
-1.17559445577786e-05
2.19426940192254e-05
2.15910715092501e-05
2.212784372453e-05
2.20364890314873e-05
-5.73981194962267e-06
8.23731157477918e-07
-2.33808910157336e-06
-3.39555057265019e-05
-1.31194751117413e-05
-4.81577293548438e-06
-1.33997933696001e-05
-4.02729851240289e-05
-4.30210478392037e-05
-2.5576191677309e-05
-2.95283904477732e-05
-3.22444989384767e-05
-3.36700901315462e-06
-3.08058139785806e-06
-9.17752207483011e-06
4.65564228384714e-06
1.4847329273771e-05
1.42442583697048e-05
2.0611213778836e-05
-1.51813099806055e-06
2.9065294666963e-06
2.17931967448352e-05
-1.02942149861349e-05
-3.01069629773308e-05
-2.4283358752762e-05
-1.57449346500182e-05
-2.10933344953412e-05
-4.31999316157291e-05
-4.12060440548525e-05
-2.69031933322527e-05
-4.21458565569077e-05
-4.03290220619785e-05
-3.12833468305989e-05
-2.00204160181718e-05
-1.83939653572038e-05
-1.46981843681461e-05
1.73455469618016e-05
7.10371489386824e-07
1.23707765360952e-05
-3.73245177891743e-06
-5.96429702893973e-06
3.77384877717551e-06
-1.25235351080288e-05
-2.14672835198969e-05
-3.25243937067349e-05
-1.66486453583863e-05
-3.12748041211173e-05
-2.11739023277545e-05
-1.03168258731637e-06
-1.39367931130244e-05
-2.49956792294653e-05
-2.70487234644949e-05
-7.6597535884009e-06
-1.77132381702337e-05
-4.02623054725161e-05
-1.85670834412823e-05
-1.77315106713558e-05
1.05220353114914e-05
-2.0234940422471e-05
-1.56476483072792e-06
3.6448603900814e-05
-1.23782043933825e-06
-2.48962717201735e-05
-1.26551628373593e-06
1.88902546726668e-05
-1.80339758416418e-05
-2.47039838658474e-05
-4.7006460734188e-06
7.63974791451519e-06
-4.06562435155792e-05
-5.74619431080113e-05
-2.73948519764116e-05
7.76845067092061e-06
-3.03881559277921e-05
-2.4285255245015e-05
-1.75917587478107e-06
-7.57861138405291e-06
-2.9241543208192e-06
-1.95027228016122e-05
3.86989297727132e-06
-4.66743130142511e-06
-8.37479863132129e-06
5.32466081296479e-06
2.50734431431578e-05
-4.5615405402637e-06
-3.65442409549196e-05
5.49958970326259e-06
1.56960459702982e-05
-1.12971927136499e-05
-2.02136570401043e-05
-1.21993876013877e-05
1.65410816901276e-06
-3.43495684917156e-05
-5.00522879434034e-05
-1.37114762563839e-07
2.68768834719177e-06
-2.99517813328486e-05
-3.6011357888896e-05
2.25383657983686e-05
1.56902117860772e-05
-2.57432293405422e-05
-3.28728437988207e-05
2.07389695444502e-05
1.79236985792175e-05
-1.15154637577818e-05
-4.33706107462948e-05
6.79616721431781e-09
-8.11520721439288e-06
-3.58063598363685e-05
-3.43594427458916e-05
-5.40258260649182e-06
6.34392999543618e-06
-4.44423016014716e-05
-5.6751028906797e-05
-2.0594086629384e-06
-2.98189922951973e-05
-3.47699172794998e-05
-1.09760803560045e-05
-2.34510938803655e-05
9.52467015431006e-06
-1.30695072112399e-05
-5.64308004115515e-06
2.10320235470349e-05
-3.99196623363903e-06
-1.31099441027108e-05
-1.50549174359622e-05
-1.17706234454605e-06
-1.43446543501251e-05
-2.86514170555447e-05
8.52019775908228e-06
1.16211290313908e-06
-2.42113238350055e-05
-3.09054150262792e-05
8.06376847206164e-07
-2.3889101985605e-05
-5.74918884547707e-05
-1.58405456010802e-05
1.0839031535689e-05
-1.13981623092748e-05
-3.49692267417421e-05
1.00235187258527e-06
1.53106980478222e-05
2.62984090498833e-06
-4.14014031268916e-05
8.47173624838506e-06
1.63798537373069e-05
8.24067999073217e-06
-3.19672558375406e-05
-2.90678061166053e-05
1.65630748808927e-05
-1.02465766105663e-05
-4.15457084262675e-05
-1.231895810927e-06
-1.24150124697189e-06
-1.21194844442271e-05
-4.51673952857204e-05
-1.07588629384876e-05
-7.71121093912738e-06
-2.54023783593692e-05
-3.45110721710441e-05
8.04873744340393e-06
7.76987280173429e-06
-2.62565809160028e-05
-2.07896940153034e-05
1.80277921178899e-05
6.09224013615367e-06
-2.65248161433404e-05
-3.95119653645251e-06
-1.47674503886432e-06
-1.24314330845815e-05
-2.68917861104797e-05
-1.36070765688141e-05
6.74124482188833e-06
-3.49760726229705e-05
-2.91491409128764e-05
-6.53337522853257e-06
1.34000967027052e-05
-3.7319258294367e-05
-2.02738841706677e-05
1.55604037878754e-05
-3.73185180532655e-06
-1.19143971258432e-05
-2.15550741905903e-05
2.10510141441988e-05
-1.02567196346121e-05
-2.32079405206803e-05
-7.91902065445483e-06
8.768877960817e-06
6.84353330126669e-06
-4.23739038385382e-05
-2.08767428952443e-05
8.72591121192921e-06
1.1720799878133e-05
-4.58821940394163e-05
-3.59114124150334e-05
6.89421141404598e-06
-2.55641665149313e-05
-4.18293703697273e-05
-4.73845618938339e-05
-1.27225518521221e-05
-1.10551606845069e-05
-3.10633486430163e-05
-1.93220907652058e-05
-5.50850920233281e-07
1.57263714516474e-06
-3.17263801579799e-05
-9.27643865374546e-06
-2.79278233586601e-06
-3.02361644803401e-05
-3.01492515838293e-05
-1.27691016548346e-05
-9.79152285741097e-06
-1.59591391023079e-05
-1.86321115443037e-06
-1.21730763437908e-05
-1.38859909076973e-05
-2.39427166200861e-05
-3.75353186819619e-05
-3.94519278464239e-05
1.13883958818204e-05
-2.38682519364058e-05
-1.58418757008014e-05
-6.49881884178572e-06
-1.01345417112416e-05
-6.84933023045503e-06
-1.31158111383347e-05
-6.86054863867015e-06
4.86582064954749e-06
-3.22386486737737e-05
1.87169372280573e-05
-2.20719760670412e-06
-1.57049420581255e-05
-5.63804143929818e-06
6.14714096289269e-06
-1.07734281796412e-05
1.62000454326846e-05
-2.12780552011876e-05
2.36446210900624e-06
-1.97978617606972e-05
-6.88134579632817e-06
-3.44526423203679e-05
-1.14593597438755e-05
2.47851573459039e-06
-1.94107636583202e-05
-2.44012138949963e-05
-1.57770807004532e-05
1.06470433181368e-05
-2.16666787285489e-05
-1.25034544325945e-05
4.00679760495546e-07
-2.41480172753844e-06
-3.049472453708e-05
-1.19287291830697e-05
-1.03467950174369e-05
-7.03511718749847e-06
-2.98046620305506e-05
-2.77484504231417e-05
-1.4715250863307e-05
9.30242669499752e-06
-8.70205593011737e-06
-1.96795598552568e-05
-1.54758916853536e-05
-5.62730844662828e-06
-1.53443930931557e-06
-8.48718388921432e-06
-1.01791433287217e-05
-1.35238882670432e-05
-1.47376725833664e-05
-1.47370892642144e-05
-7.51696814950935e-08
-3.0252247391544e-05
-2.35353559612812e-05
-1.46443100479185e-05
-2.21707591407586e-05
-8.99073549084048e-06
-1.08868551386474e-05
-4.72176837374821e-05
-3.1015676068341e-05
-2.62126340776135e-05
-1.68193922086622e-05
1.52487359982766e-06
-2.8656860142822e-05
-1.49145489634546e-05
4.597141740296e-06
1.08790765533226e-06
-1.87593707847979e-05
-1.31695624212705e-05
-1.91163378084833e-05
1.27982156182389e-06
1.23038030468563e-05
1.03090574136153e-06
9.61426483654733e-06
1.91636523130017e-05
2.7529543186351e-06
-1.18959851805456e-05
-3.6949393028401e-05
5.43512675478772e-06
-1.29184469051201e-05
-2.031570846057e-05
-1.91432294372602e-05
6.1180757755538e-07
-1.12196828115685e-05
-2.36888254327448e-05
-2.55544568754333e-06
7.73180978035304e-06
-1.40480997273812e-05
-2.95020801813847e-05
-4.75506556162705e-06
-1.38556555603391e-05
3.37224874544469e-06
-3.88527264591453e-05
-1.79151976603605e-05
8.95040421433014e-06
1.01097615988746e-05
-3.21264855089613e-05
-2.09068559204579e-05
-1.15725216582847e-05
-9.74269248574304e-06
-2.9126806569156e-06
-1.8913706651989e-05
1.6826821195067e-05
-1.42155811824637e-05
-8.79662015927075e-06
-3.94951079585521e-06
2.38532415584645e-06
-9.69052832142639e-07
1.14206968953185e-05
-2.18025542428672e-05
-1.97832494189341e-05
-6.38475810413614e-06
6.92559584758182e-06
2.75534343627666e-06
-3.21949627068229e-05
-2.34203915209092e-06
9.5219493114586e-06
7.52375622937548e-06
-1.01761693253058e-05
-6.09063962457862e-06
8.04074668058168e-06
5.05299808237091e-06
-9.1405710752829e-06
-1.03099978863871e-05
-1.8295125868578e-05
-1.76682098363398e-05
-3.80399257851751e-05
-2.9378390620644e-05
-1.51724103969971e-05
-6.65643350594343e-06
-1.90070358077084e-05
-1.95290935922716e-05
-3.60713132392033e-05
2.27054636469712e-08
-1.35677043917202e-05
-2.39641596429454e-05
-1.25204562682999e-05
-9.57375979281317e-06
-7.27044181978889e-06
-3.40342191815581e-06
-1.68981690190696e-06
-2.27144043737114e-07
-1.51326514801422e-05
-1.62002456008005e-05
-1.26930817832274e-05
-1.06636735978822e-05
1.15054968184217e-05
-1.24802167808906e-05
-3.30735055606159e-05
-3.40756234922509e-05
6.87286158682545e-06
-2.16069780925665e-05
-3.39535312220528e-05
-2.40850911126923e-05
-1.21828859087679e-05
-3.14055507771551e-05
-1.53574563750521e-05
-3.32157976562301e-05
2.87615714293301e-06
-5.58381948085671e-06
-3.12115334265886e-05
4.99456910533227e-07
1.76803195398938e-05
-1.17736341812383e-05
-5.37856361535898e-06
1.87147680357194e-05
1.2086676580913e-05
2.47516599052767e-06
1.72142422130893e-05
1.10539499774874e-05
-4.2150004937539e-07
1.23668330010977e-05
2.5915232102855e-05
-2.65260819534036e-05
-3.36652063895636e-05
-1.07593986244588e-06
-2.08853577871547e-05
-1.08592168758281e-05
-7.51756448179126e-06
-1.77377981164638e-05
-1.01191285274563e-05
-5.68968811446334e-06
-2.08827172897201e-05
1.19603775793248e-05
6.59880010591261e-06
7.65787476897068e-07
-9.21145951468173e-06
1.21621145117785e-06
1.58572726475742e-05
4.85306729211517e-07
-1.88368311265967e-05
1.29242514085666e-05
1.40838838985579e-05
-9.02812105370702e-06
-2.13259019661319e-05
-1.51436905819352e-05
8.79604841525829e-06
-5.55212028653713e-06
-2.71138002149897e-05
-1.67205124347139e-05
-1.96993688588248e-05
-1.59548553598517e-05
-5.65154096017209e-05
-1.49725256502209e-05
-9.93543819322737e-06
-2.96734673456498e-05
-3.64939397680015e-05
1.76133070430017e-07
2.25584971199445e-06
-1.91466597291451e-05
-3.97596254642042e-05
-2.38977304787223e-05
-1.57180536052746e-05
-2.11682825409556e-05
-4.12128335107074e-06
-1.00013709643816e-05
-7.02820654089761e-06
-1.07280600242095e-06
-2.83428100892357e-05
-2.73843026807059e-05
-1.19975872835693e-05
-1.55873582455066e-05
-3.52206345157047e-05
-3.45718928192234e-05
-1.21612543882684e-05
-9.35448755674831e-06
-2.26157615407117e-05
-9.56563273692381e-06
1.47645117501462e-06
-1.43760584158671e-05
-9.70495793657962e-06
1.67581077890082e-05
2.94715916634002e-07
2.4219313119732e-07
-2.28680045548897e-06
-2.47402917174861e-05
-2.37103022192635e-05
-2.38069410417066e-06
-2.4751900677215e-05
-3.62099900582054e-06
-1.71541437524641e-06
-4.73071073181391e-05
-8.99073328032182e-06
1.39860964411037e-05
-1.56617465547067e-05
1.23806580495466e-05
-3.48560756998463e-07
-1.82602891280193e-05
-1.52076619363955e-05
4.90761743969339e-06
-1.00307411646442e-05
-4.97780181128995e-06
1.41788003829899e-05
-3.41706512945249e-05
-1.07535269710782e-05
-6.95486693241176e-07
-2.88519722119694e-05
3.46260792214965e-06
-9.2853209738592e-06
-2.37031805247046e-05
-2.71171662596806e-05
-1.94654591696007e-05
1.7799299125184e-06
-1.67138887104723e-05
-1.6434408647223e-05
-2.18132676845658e-05
-2.58299914798804e-05
-2.19873859113701e-05
-1.10998371150882e-05
-1.81641203027104e-05
-1.95616575863557e-06
-4.66353418671646e-06
-2.85603316499364e-05
-4.45397907557876e-06
-2.19350736882359e-05
-4.39800563039569e-05
-1.48729997664768e-05
-1.59791842850425e-06
-1.21889043574754e-05
-4.77865620139026e-05
-3.48133959763451e-05
1.18987934793128e-05
-2.45955239741809e-05
-4.36862001540329e-05
-6.60313968910848e-06
-2.02751078008681e-05
-1.2103747613025e-05
-1.31412978246419e-05
-9.65562933063259e-07
-6.03249917487305e-06
-2.23927388727742e-05
-3.14477036738846e-05
3.82313397884754e-06
-1.53310307678509e-05
-2.77908054595626e-05
-8.45126159503006e-06
-1.32018486437534e-05
-1.5033776903392e-05
-2.89177506481894e-05
-4.61216385158489e-05
-1.28044429626105e-05
6.1722196846928e-06
-1.62334405237923e-05
-2.66739714218439e-05
-4.33694487318966e-06
-3.34468546335214e-05
-1.32193902469661e-05
-2.07243100875092e-05
-1.02433012521248e-05
8.80316195425148e-06
-5.5854627655631e-06
-1.090236384395e-05
4.49344942922504e-06
-1.86040934204164e-05
-7.40451961216016e-06
-6.33182443284692e-06
-3.77329154612104e-06
1.10130167456953e-06
-2.09447888156014e-05
-3.79427671746446e-05
-4.19622561892385e-06
-1.56790607185217e-05
-2.81973677622688e-05
-1.83537226589954e-05
-9.3091834653947e-06
-2.12492950555094e-05
1.63402115392196e-06
-2.10379822948433e-05
-7.60508847346032e-06
-2.43327138286564e-05
-1.91410952278473e-05
4.11969695830491e-06
4.29881718890846e-06
-7.02491344571472e-06
-4.48033099132918e-06
1.79394416422766e-05
1.14901126131608e-05
-1.30455268101468e-05
3.4395771080595e-06
-6.72841126901049e-06
-2.8078079893377e-05
-4.0461026573647e-05
-3.29552479128041e-06
-9.29629190141328e-06
-2.04390685508072e-05
-3.66106681072902e-05
-4.84807258360838e-05
-9.04543514342271e-06
-1.94920141114565e-05
-2.82265855135298e-05
-1.99902352887204e-05
3.91741367625213e-06
1.83761012651422e-05
3.17714204755375e-06
3.53926592038137e-06
3.77708962639119e-05
-2.42064631131028e-05
-9.60426489175545e-06
-1.01204539123064e-05
1.54596890352795e-05
-3.9207065101823e-06
-2.77670306883795e-05
-2.8729281888963e-06
-2.9155892064357e-05
-4.04779890897292e-05
-2.21048298346897e-05
-1.86597389928404e-05
-4.02186756719624e-05
-3.98389543701733e-05
-3.23291415969961e-05
-1.5978741214346e-05
-2.88046591709831e-05
-3.21745823733307e-05
-8.56322013193823e-06
-1.8510475189434e-05
-4.18178065129528e-05
-1.64985759180933e-05
9.88680448184253e-06
-1.38411806183403e-06
-1.28012490908602e-06
-2.05506049342526e-06
-2.76838457977418e-06
-1.80883039191899e-05
-2.37590240656828e-05
-1.73441891070603e-06
-3.13508970278974e-06
-2.83797764720415e-05
-1.58456799504178e-05
-3.91122040299798e-05
-3.05040585984776e-05
-1.59813438099548e-05
-2.44102324235616e-05
3.47968831934535e-06
-2.66391356492957e-05
-2.13619464438903e-06
-1.01873148468748e-05
6.20649998312301e-06
9.47596522656028e-06
6.72262616561793e-06
-5.42323679586524e-06
1.10305216538777e-05
1.5614270164852e-05
-2.25673317949345e-05
8.19381424901679e-06
-9.61989694982932e-08
-4.96473864932739e-06
-2.86766245239991e-05
-2.46096899904311e-05
1.60143126824881e-06
-3.49240197905943e-05
-2.19782564371714e-05
-2.87633045306806e-05
-1.33764680644747e-05
-1.47802230961397e-05
-2.290576117332e-05
-1.28630930254663e-06
2.74659199687645e-05
2.41221923975007e-06
-2.141755222256e-05
-1.16428890377628e-06
7.6118713588715e-06
2.02956012366639e-05
1.20418934559113e-05
-9.11800277108375e-07
-2.3200681001517e-05
1.26806904890446e-05
-1.89844971107588e-05
-3.57079288208972e-05
-1.76333350001281e-05
-1.09949215515771e-06
-1.43214821735389e-05
-5.41512693667311e-05
-1.92940794684894e-05
-5.78346203027553e-05
-2.96920740351615e-05
-1.83711831855553e-05
-3.61696185209969e-05
-1.34956894290256e-05
-2.79986350422988e-05
3.12471338855045e-07
1.44988549497216e-05
-9.71190817578086e-06
6.67047912609641e-06
1.50604115031147e-05
-7.22439217552667e-06
-1.33069067106477e-05
5.14017484497631e-06
-9.7970040832695e-06
-1.5895436897145e-05
-3.27316568299194e-05
-3.9772093402127e-05
-2.62763135830361e-05
-3.49858499694636e-05
-5.45301393890458e-05
-3.26379805068293e-05
-7.48296456603206e-06
-2.90188315194672e-05
-4.64846552730737e-05
2.47684484027104e-06
-2.71288463540937e-05
-8.60186510931711e-06
-8.64039621908248e-06
-7.12295391177166e-06
-8.65187156812217e-06
-9.58989069547406e-06
-1.22381096935659e-05
-5.18025121866148e-06
-7.68555811727809e-06
-1.24701243230817e-05
-2.24651625788709e-05
-1.44848576094932e-05
1.01970923407364e-05
-1.56533944762004e-05
-3.76933354844129e-05
-1.52416473103529e-05
-2.88580134625093e-05
-9.91017390442382e-06
-2.53871721624708e-05
1.02245294482531e-05
-2.12817759483465e-06
-2.38869332684685e-05
-2.09594183774688e-05
-3.36990684268584e-06
-1.8933807765156e-05
-1.39014805399707e-05
-1.19413335566106e-05
-9.96782366407924e-06
4.8165666998443e-06
-1.31014196025088e-05
-1.64001430583924e-05
5.91884011699309e-06
-1.66872523905713e-05
7.0842505144886e-06
-2.38945930652284e-06
-1.55612590470681e-05
-1.1637716979185e-05
-1.9212270588803e-05
-8.40918786030275e-06
1.14238083161244e-06
-1.04312646567808e-05
1.76712854213086e-06
-7.61259240654308e-06
1.36302262227531e-05
-9.43208297615326e-06
-3.97247500847738e-06
-5.84347406973182e-06
-9.79699614947026e-06
-1.27864519699823e-05
-3.56878502268894e-05
-1.65638510366457e-05
-8.94259679910451e-07
-1.28313401258105e-05
-2.17436870620487e-05
1.05359367097969e-05
-1.5785244934097e-06
-1.55293408795389e-05
-1.24107104270742e-05
-3.6035226920697e-06
-7.24197157469436e-06
-3.37445652241955e-05
-3.96612493190778e-06
2.18201371553599e-05
-8.06736601943102e-06
-2.38974182395449e-05
-9.52398429858792e-06
7.10634208738726e-06
-2.8595983977799e-06
-4.86430246189175e-05
-1.53739210265867e-05
-3.70358679720235e-05
-2.68591210626087e-05
-1.85084392219233e-05
-1.64625198715817e-05
-1.20281300324788e-05
-1.98236401183958e-05
-2.94696381772609e-05
9.14717720480597e-07
-3.23466846525607e-06
-2.17931145694325e-05
4.23428156575533e-06
3.31187142241779e-06
-5.98848838299564e-06
-1.12096574774621e-05
9.1915423568496e-06
-1.53503449334651e-05
-2.06086360826816e-05
-2.41438702071227e-05
2.94263861137538e-06
-1.09024130146959e-05
-2.21311712884865e-05
-9.167564610228e-06
-3.11667743153153e-05
-1.25631934374909e-05
-2.7511666960344e-05
-1.40040442605129e-05
-7.53474541419426e-06
-1.14911417489303e-05
-1.87239239388767e-05
-1.42362038726092e-05
-1.03772102418197e-05
-1.97199347201125e-05
1.35172613254511e-05
1.20450438539568e-05
2.81474254984167e-05
6.74686688147929e-07
3.83963342241506e-05
9.48837192055963e-06
4.32698880966269e-06
-3.94371840345725e-06
4.38481009537104e-06
-1.74708100346704e-05
-1.08434853895365e-05
-4.61515476186784e-05
-2.80311733993756e-05
-6.394591850692e-06
-6.9272605150937e-06
-1.76219262358641e-05
-2.8302356428663e-05
-2.2370989410591e-05
6.44174690362676e-06
-3.2467792310214e-05
-1.44064085880152e-05
2.95606269655464e-05
1.0969625381372e-05
7.68312501225439e-06
-5.37262792341742e-06
1.49582346151636e-05
1.15934320894259e-05
-1.02313159533368e-05
-1.3657652563994e-05
-8.85882632185513e-06
-3.55968230401812e-05
4.16490026452267e-06
-2.7156982363777e-05
-2.66634186337969e-05
-7.17846614476379e-06
-1.70968247866516e-05
-1.67961541803005e-05
-4.61813194313788e-05
-3.38270348225618e-05
-1.06542161215702e-05
-1.68839394515366e-05
-4.75328029733957e-06
-9.53036324716429e-06
-9.10730073084873e-06
-3.23821298970043e-06
-1.46057765001142e-05
-1.05346392214293e-05
1.97902436955661e-05
-6.96917254170064e-06
-1.73103436524268e-05
-2.05622705135208e-05
-4.89832375848495e-06
5.86091692670491e-07
-4.09924363484538e-05
-3.83026953565517e-05
-1.85091022387047e-05
-2.36355479134756e-05
-3.26156517044166e-05
-5.28813526194433e-05
-3.68217852579973e-05
-5.01271213738893e-06
-3.46612434990669e-05
-5.52025056330552e-05
-1.84183136586563e-05
3.03828424025816e-05
-1.16405254725344e-05
-2.15940602711593e-05
4.9732206720337e-06
3.84741985264987e-05
2.78483268720528e-06
-1.60658363355891e-05
5.02326910370607e-06
7.58849117335259e-06
-1.55503440211482e-05
-3.62102846781419e-05
-6.35458695080886e-06
-2.42276988279e-05
-2.19206382246282e-05
-3.9503695520791e-05
-3.34319743235393e-05
-3.4924347060631e-05
-3.27683631917987e-05
-2.93080355556146e-05
-9.47223381927096e-07
4.80709260265015e-06
1.43445823487922e-07
7.17209974802921e-06
-1.67472200254619e-05
2.24443284013875e-05
7.54899754814139e-06
3.8794485186196e-06
1.04302662066459e-05
6.09389499416211e-06
1.3486076877755e-05
-1.10841205237263e-05
2.03093623250625e-06
-9.27273458140243e-06
-2.55921552158956e-05
-7.8376072756233e-06
-1.44657513621302e-05
-3.30875799414794e-05
-3.13902529785813e-05
-4.10771462508373e-05
-2.27558572562295e-05
-1.01754029193549e-05
-3.13985039499482e-05
-1.67818928226627e-06
1.22278335060576e-05
-2.45297204033028e-05
9.01626902252685e-06
1.80967656531827e-05
2.76356015565141e-06
-6.58221173578968e-07
-6.72342261694383e-06
1.95536269759106e-05
3.96463114900995e-06
-8.85934481070785e-06
-3.40391100903249e-05
-1.68790411014459e-05
-5.87283642311904e-06
-2.19385946387312e-05
-6.84690118121532e-05
-1.42891266900756e-05
-3.15323858704128e-05
-3.28603933402558e-05
-5.37446725609198e-05
-2.13946338956847e-05
1.22507028774622e-06
-9.289145108987e-06
-3.27061356823759e-05
1.93330106679323e-06
-1.14529455775049e-05
-1.55660959043119e-05
-2.18070995769824e-05
-9.64031288631785e-06
-4.89349701486255e-06
1.16302822468431e-05
-1.15912431645262e-05
-7.54510484361602e-06
-4.8040976927111e-06
-1.22431595976453e-07
-1.68759379837098e-05
-1.52041172616005e-05
-3.43164209128798e-05
-5.47527610415112e-06
-3.53869237159976e-05
-4.43257801226753e-05
-4.38547652865507e-06
-2.03028357458893e-05
6.19828409303886e-06
-3.54627121109652e-05
-2.26972065940756e-05
-1.8128211158058e-05
5.27114594198826e-06
-3.1647372941376e-05
-9.10279894492574e-06
4.01673274067513e-06
6.76105798290079e-06
8.66858141756611e-06
-1.27599842114612e-05
-1.24411890206209e-05
3.44234623307991e-07
-7.32686251585893e-06
-1.16448986135692e-05
-2.55283923937714e-05
-7.77058127389005e-06
-6.90307658874361e-06
-3.18950459048278e-05
-2.43310248727102e-05
8.34034887854872e-06
-1.96251493046731e-05
-1.81315688426599e-05
7.53087855819721e-06
1.78078188959547e-05
-1.28572719608278e-05
6.12453505747034e-06
-1.1063690561671e-05
1.77936450289036e-06
1.23548607742956e-05
-7.08893887464976e-06
-2.03305707747552e-06
-2.42650372626136e-05
-2.39964519344635e-05
-1.7373787070086e-06
-3.35941676306773e-06
-3.26586472321243e-05
-3.11143745912494e-05
-8.59720641637124e-06
-1.78473236545434e-05
-2.94958883700518e-05
-8.96577586627503e-06
2.314430346523e-06
1.19853030820027e-06
-1.85095486378905e-05
-9.29835981198409e-06
1.41423813899279e-05
7.10700994896235e-06
-2.90586254989687e-05
-1.65765010365096e-05
-6.2356847154775e-06
1.17017973241853e-05
-2.45461773852568e-05
-4.3992060265861e-05
-5.44912211119968e-06
2.60553121566387e-06
-3.79288324429478e-05
-1.52455463808404e-05
9.21175077901704e-06
-1.26351084759481e-05
-1.14465887280229e-05
-2.14859739291135e-05
-1.45924702658547e-05
-2.58840661060639e-06
-9.76079941656341e-06
-3.74970357637036e-05
-1.46177376644705e-05
-1.78639348539625e-05
-2.15339215851356e-05
-2.56398649420355e-05
-1.17727674495489e-05
-1.49583961016392e-05
-2.54540288678979e-05
-3.82552337657938e-05
-1.99454499572926e-05
-1.44177336565959e-05
1.10292921492229e-05
-6.73129528908677e-06
1.59211251493136e-05
-8.54447005030462e-06
-8.28509935772777e-06
-7.08270266791653e-06
-2.56050553365758e-05
-6.32724822411492e-06
-2.60000010399927e-05
-2.48551969642848e-06
1.94051314590361e-05
-1.80388192508471e-05
-9.1392797726486e-06
-1.57133362263659e-05
-3.87126733311862e-05
-1.58444727461868e-05
-2.84926600519123e-05
3.76223546973801e-06
6.44338288983947e-06
-1.99472317440012e-05
4.90803698669904e-06
1.14434485588737e-05
-3.70883575191267e-06
-1.10802390952487e-05
1.77148190634641e-06
1.50945972761799e-06
-1.00063209863606e-05
-6.60421794559797e-06
1.86923159120606e-05
-1.53882364057936e-06
9.88008344435679e-06
-1.53831197298814e-05
-6.98231707609232e-06
-2.41712482250592e-05
-7.89215159055732e-06
-2.25635901025728e-05
-1.09256299367315e-05
-2.17111053154492e-05
-2.98309540750336e-05
-2.34913325304762e-05
-5.68903844492081e-06
-3.29651828100556e-05
-2.53215195463142e-05
1.29217202714836e-05
6.27728201386079e-06
-1.6126826700898e-05
2.43269245584704e-06
1.55221752055976e-06
1.06229587051628e-05
-9.06811289415306e-06
-1.41767558661545e-05
4.38205773875065e-06
-4.72183809388919e-06
-5.19097150131652e-06
-1.60863412723792e-05
-7.36294856874948e-06
-2.43092787943951e-05
-3.67664718719829e-05
-2.47178693796687e-05
-1.43659612334762e-05
-2.45658602377112e-05
-3.24337323090818e-05
-8.63493389228147e-06
-3.13930024735894e-05
-2.48505379010162e-05
-1.35281318491752e-05
-1.97784046459845e-05
2.90502417814899e-06
-1.92568521622151e-05
-1.41452883425716e-05
-2.08401647126968e-05
2.56146133878413e-06
-1.83209528699235e-05
-3.64057959998936e-05
7.8670908125834e-06
-2.39848168909122e-06
-1.59245824035579e-05
-3.16892941739776e-05
-3.2684360421451e-05
-6.88195351855935e-06
1.33647516124302e-06
-2.23205995553594e-07
-2.87632293248932e-06
-3.68402158663962e-05
-2.92623906036865e-05
-1.53936657312457e-05
-2.38555737581563e-05
-3.30890525945477e-05
-1.68246422980327e-05
8.09255989984881e-06
-6.61762198709114e-06
-1.02841587788946e-05
-1.07576109336391e-05
5.37491581536744e-06
6.58986247019882e-06
-3.33173580266205e-05
-3.85872269247522e-05
-9.25400909219596e-06
1.3886957081908e-05
-3.01220030305694e-05
-1.11463176627065e-05
-1.4871703076808e-05
-1.89638712415129e-05
-1.24797645859965e-05
-2.49665263157384e-05
-6.25481766312603e-06
-1.92024629155034e-05
-2.28705989429864e-05
-2.98668681864097e-05
1.56650601365688e-05
1.09003232795423e-05
-1.91219081088326e-06
-2.51466353329665e-05
1.5391918559989e-05
1.31980288476805e-05
-2.01653567772136e-05
-1.43244604408514e-05
2.99220800860592e-05
-1.39915261915773e-05
-1.80400629751516e-05
2.28363674645772e-05
9.98791629090086e-07
-4.36401150069383e-05
-2.1885913503916e-05
7.09769774511804e-06
8.46000467505285e-06
-1.95088143156168e-05
-1.58899666694973e-05
-1.78519243309524e-05
8.33910635191516e-06
-2.15888962406149e-05
-3.1479179286073e-05
5.30458008345817e-06
-2.87867928404442e-07
-2.50967228513522e-05
-5.58054083328808e-06
1.20109920984459e-06
-8.40234547662783e-06
-8.48131425466762e-06
-3.06101324691477e-05
-2.00107712373988e-08
-7.0339698229543e-06
-4.40906527298512e-05
-1.26081184365314e-05
5.37359469558272e-06
-1.92530451981435e-05
-4.22837653667741e-05
-3.20818328817415e-05
7.39481710453816e-07
4.64861996071109e-06
-3.84777165838353e-05
-2.01556675422835e-05
3.25165108816713e-06
-5.22522441240672e-06
-3.65685163341364e-05
9.95718050585784e-06
6.70216936921995e-06
-4.06328553019856e-05
-3.61467338272678e-05
-5.00841017311545e-06
-6.42394521178613e-06
-3.08077541437891e-05
-9.91163003358147e-06
2.88257122440053e-05
-5.64537891812816e-07
-4.22479023985081e-05
-1.51622354975289e-05
-1.17367916925386e-06
8.76343848406274e-07
-5.33332327882308e-05
-1.56687779320409e-05
1.91897482512455e-05
1.73927686977435e-05
-4.76573848803302e-05
1.73939899821739e-06
1.24029910731131e-05
-6.74143522047906e-06
-4.70686364087154e-05
-1.03044379031491e-05
2.55850127903477e-05
-1.47142330489521e-05
-2.20671600570602e-05
-6.91122110147892e-06
5.63796757073987e-05
-2.4831356238438e-05
-5.98864694876723e-05
-4.394592303497e-05
1.69110055598015e-05
-2.60143246786578e-05
-3.3276296759687e-05
1.57424520319046e-05
4.7848295970063e-06
-1.44103287937304e-06
-3.00114135977168e-05
-1.62484425157132e-05
1.16426848732811e-05
-7.72481802510625e-06
-3.58184760457231e-06
2.97850830639702e-06
4.84519909413226e-06
-1.64289914742113e-05
4.37084583164283e-06
1.22659189214902e-05
-6.62349691976412e-06
-1.83955463156358e-05
-2.62391366902503e-05
-1.65506833925558e-05
-1.76859889427501e-05
-3.26786853651565e-05
-4.70179945592117e-05
2.74495506586893e-05
-1.8255632803991e-05
-2.75230878372228e-05
-3.35417704014909e-05
-5.72441043749665e-06
-1.49737361444017e-05
-3.07547537682023e-05
-1.94967659210228e-05
2.22523019369572e-05
9.69470182389219e-06
-2.7092229331228e-05
-2.09935395794281e-05
2.47685906477205e-05
-1.46753601822982e-05
-2.13702822641758e-05
-1.23252621884404e-06
1.10675321911124e-05
-1.53517698082036e-05
-5.01619748475582e-05
-2.35668553157278e-05
-4.21397462124271e-06
-3.23784607072115e-05
-6.01241484545559e-05
-1.86697687782419e-05
-6.90332462989593e-06
-3.81133297049381e-05
-2.86523607437097e-05
8.63357544046482e-06
2.3212465448577e-07
-1.15501388558433e-05
-1.43099546120454e-05
-1.67026091825472e-05
2.6272418910444e-06
-9.85205339112945e-06
-3.18502189750899e-05
-9.72193050330806e-06
-5.4973215715498e-06
-2.31499279835905e-05
-2.5852686370109e-05
9.08925559388182e-06
9.25691715592743e-07
-2.11828597507975e-05
-1.18327499412584e-05
-7.37725225472231e-06
-2.61326143287503e-05
-1.5258090457111e-05
-1.01221841126991e-05
2.1966762992591e-05
-1.73856130082104e-05
-2.42202629151596e-05
2.66343565066023e-06
1.06598140911971e-05
-1.41864821556325e-05
-3.30019951230708e-05
5.82177879053078e-06
2.21265901056253e-05
-1.70494483601626e-05
-3.02380074481081e-05
1.25477919771589e-05
-1.86736320508806e-05
-1.32693262138719e-05
-3.33564629752643e-05
-1.42981487604909e-06
-7.87760263203289e-06
-2.05002623862404e-05
-4.22639097453756e-05
9.02017519386808e-07
9.40180314376705e-06
-1.74779278597687e-05
-3.42060888977948e-05
-1.50988785037786e-05
7.15012899504641e-06
-3.0056392123798e-05
-1.84985238662453e-05
1.66698149475054e-05
7.97980951515358e-06
-8.80025700088466e-06
-2.05697613405907e-05
-2.71267934279901e-05
-2.83980522609936e-05
-1.81133112216303e-05
-3.68667181018826e-06
-1.30234578123326e-05
-1.12827994161977e-05
7.04014275738713e-06
1.28753328883452e-06
-1.67035552170208e-05
-1.83980629947258e-05
-2.52292882715432e-05
1.24506684659242e-05
-3.51665340163293e-07
-3.44879946708176e-05
1.19276275329162e-05
-2.1049239504556e-06
-4.18379105980209e-06
-4.08405564323501e-05
-2.24185010269752e-05
-2.58439106826414e-06
-3.5970351453925e-05
-3.93104381944285e-05
-3.36452559055135e-06
-8.05750669731592e-06
-3.64386718845318e-05
-2.66860680058081e-05
-3.82682250276838e-06
-2.1052140056575e-05
-1.74329894006438e-05
-7.88482906092031e-06
-1.45906035067357e-05
-8.70884760108591e-06
7.00571677312987e-06
-6.78130218995036e-06
-2.22954664901395e-05
-3.08612250646279e-05
-2.47360129364542e-05
5.83751563795228e-06
-2.18639906217218e-05
-4.37105339928506e-05
-1.59276046633802e-05
-1.90835973183001e-05
-1.62146604729647e-06
-2.69709557309672e-05
-1.58599259591126e-05
-1.70774253783431e-05
-1.15371593766055e-06
-1.89989368100215e-05
-1.51677233125049e-05
4.07889064766101e-05
2.24161854959718e-05
7.28776638181104e-06
-3.87818021585598e-06
-4.68113143911469e-06
8.26763340882616e-06
-6.02067274604292e-06
-9.52527538591218e-06
-1.5913874426046e-05
-5.85554231938765e-06
-2.07937224281374e-06
-2.21380312484931e-05
5.9322232489181e-06
-1.63372423118258e-05
-1.44682562170028e-05
-4.59203943419732e-05
-1.66678360090977e-05
-2.54340896760745e-06
-1.49230216384987e-06
-1.35872441348854e-05
7.33031810363311e-06
1.89013113370987e-05
-1.6747083640058e-05
-1.2945947461579e-05
-2.34284124431528e-06
2.41410539755423e-05
5.08451443931355e-06
-8.68772494068583e-06
2.36240935371619e-06
2.54092088670407e-05
1.40316565279321e-05
-2.44924029475498e-05
-1.66156967958464e-05
1.14034372791547e-05
-7.42718749150175e-06
-1.73329629522252e-05
-2.76185636751715e-05
-8.52118218148358e-06
-9.76803666053235e-06
-1.84624784869687e-05
-4.54335848055339e-05
-2.54788468592358e-05
-2.82775255243308e-05
-2.03856986024334e-05
-6.90470596876775e-06
-1.6022973933572e-05
-2.71530258509501e-05
-3.82314876858706e-06
5.21096704532244e-06
-3.75930221800841e-05
7.74388411463662e-07
2.38277526822076e-06
2.1756576381827e-06
-1.66687839916178e-05
-2.1524862594086e-05
-4.6976236780516e-06
-1.61558297919581e-06
-4.92193822395478e-05
-1.17885779979619e-05
-3.45888414816558e-05
-3.67645457982903e-05
-1.89946833551784e-05
-1.43952987933627e-05
-2.19912231957428e-05
5.05075284451493e-06
-1.80164980933107e-06
-3.09749900038095e-05
-3.2162842441779e-05
2.71491719267325e-05
1.95085905824416e-05
-2.7322800491925e-06
5.69679154252023e-06
1.08428450043145e-05
1.91557457109555e-05
-6.77015272245346e-06
-1.02905032924086e-05
-1.29660113010029e-05
-2.3753653579312e-05
-2.57606794376432e-05
-8.39116039518907e-06
-2.12534511595548e-05
5.59930923057149e-06
-1.17622214286056e-05
-1.78295226680893e-05
-2.00991988064057e-05
-1.22298571078696e-05
-1.84251360414533e-05
-1.20923861692843e-05
-3.68099251431377e-05
-7.76055885541278e-06
-5.71262762685465e-06
-2.14836841716605e-07
1.12004184449734e-05
-1.51788972475539e-05
-6.75365813143376e-06
-2.32116042334673e-05
-2.36521611149395e-05
2.74245411531084e-05
1.76930711965897e-06
-1.80645794280954e-05
-2.56466798093257e-05
4.9376725245485e-06
-2.76581694759363e-05
-2.56784405002742e-05
-6.86365154682258e-06
-1.76359498151697e-05
-2.27609556466974e-05
-1.18605070083647e-05
-1.74771403299608e-05
-1.9246410041715e-05
4.45520095525016e-06
6.05897938754559e-06
3.60796320094138e-06
-1.69549171106118e-05
9.63478250045662e-06
3.9656324634559e-05
3.59658898311296e-06
-1.09382514840155e-05
3.26426662089826e-06
4.79153318717624e-06
-2.73963774438376e-05
-3.00869907490186e-05
-4.00095733865219e-05
-2.49017035622793e-05
-4.36362237447848e-05
-3.46822649751345e-05
-7.30316750266229e-06
-6.71957939857381e-06
-3.95706163188714e-05
-2.84385036663368e-05
-1.97527923046768e-05
-1.85353536999479e-05
-2.15015584443972e-05
-7.35494704572876e-06
4.33596014135546e-06
9.16823861030944e-06
-1.62581755883371e-05
6.34222574469197e-08
1.08228817269296e-06
-7.976954776607e-06
1.57108556112911e-06
-2.69693738188766e-05
-1.79648632193993e-05
4.327971261104e-07
-1.22059401424553e-05
-3.63634159505583e-05
-2.12778706586093e-05
-1.21314052778441e-05
-3.8934167508759e-05
-3.45733852898478e-05
-1.98014799802375e-05
-1.82909819376124e-05
8.11681897228048e-06
-3.72700719832602e-07
-2.37469038996279e-06
9.12645625797716e-06
5.65699808303584e-06
1.03613196957258e-05
-1.19072622588112e-05
-3.15199283747719e-05
7.28958346245023e-06
3.61735342607975e-06
-1.63787772876879e-05
-3.87707632965867e-05
2.92514728678657e-06
-6.92518572234162e-06
-4.63083618203892e-05
-3.86967401151637e-05
-1.18447861743055e-05
-1.01386896086881e-05
-2.13417236371949e-05
-2.77834761031107e-05
-5.79007089706501e-06
-8.21832871568978e-06
-2.20335243052028e-05
-1.68314822244509e-05
-2.28552077844949e-08
-2.69884743161192e-05
2.06008284786096e-05
3.44952071112766e-06
-1.29789263548866e-05
-2.34727981494832e-05
-1.55509219770241e-06
-2.09659876399329e-05
-3.67702927830981e-05
-1.39834967927791e-05
-1.71300964785054e-05
-3.06748629095375e-05
-1.50220218953671e-05
-3.10735004840728e-05
-6.01958033724617e-06
-2.49753710959279e-05
-2.64533441582647e-05
-1.09954992841485e-05
8.00815740259874e-06
1.66621925006564e-06
-1.07435395452623e-05
-1.51505762502702e-05
-3.97158729906505e-05
-1.8263680471442e-05
-2.83639071560498e-05
-2.23806253497088e-05
-1.92802662695758e-05
1.72564074382113e-06
-2.32108579927486e-05
-3.80826993290408e-05
-2.11197647786975e-05
-4.2527200532587e-06
-6.85521743252654e-06
-2.01071357239609e-05
-1.65643489703335e-05
-2.58625814490354e-07
1.05130763593593e-05
-2.82014835628407e-05
4.23051313077794e-06
-1.62660181499275e-05
-3.47765802370542e-05
-4.37261094867108e-05
-3.44267985544594e-05
-5.83834774455174e-06
-1.7504865535769e-05
-3.49556502715699e-05
-2.7072128024564e-05
1.36133826341004e-06
-3.29936900186221e-05
-2.55786996490419e-05
-1.51004126223623e-05
4.68910766523331e-06
-2.84817282531704e-05
-1.61041210101201e-05
-1.47891019093566e-05
1.28405561810271e-05
-2.41905963869969e-05
-3.02892326902343e-06
1.03817554044793e-05
-9.34002369149547e-07
-2.47135360889275e-05
-1.51664917251325e-05
-7.02176604457575e-06
-1.40702735574703e-05
-2.0404896056302e-05
-2.38923001245986e-05
-2.46053443996429e-05
-2.46282735128334e-05
-5.2061526817277e-05
1.42423589202838e-05
9.36762902043884e-06
-4.78600677453331e-06
-2.60111401927496e-05
1.66466978214145e-05
2.11178689325247e-05
-2.58501083921407e-06
2.22780023243508e-06
3.74312157264468e-05
1.22580751538556e-05
8.59519693526413e-06
-1.6545437945874e-05
1.84203974636685e-05
8.94517020489505e-06
-2.95919703908814e-05
-2.35587099007836e-05
-8.31447727593823e-06
-4.26000760307474e-05
-4.77539388779909e-05
-2.32668376412955e-05
5.73215653876469e-06
-9.41844347394365e-06
-4.54238628892174e-05
-4.38997306340493e-05
1.47424111408394e-05
-2.29911062222669e-05
-1.01418825824758e-05
-2.18148321206995e-06
2.16166838946266e-05
1.77608356476607e-05
-2.80908775948247e-05
8.68188510739703e-06
-2.67218718804863e-06
-4.11230411430587e-06
-4.65934935846911e-05
-1.25058593180318e-05
-2.15371621361854e-05
-2.27731002473348e-05
-5.47668715604021e-06
-4.34396214641229e-05
-1.10157492832157e-05
-4.32897532163098e-06
-2.9781195557529e-05
-4.46131809684854e-06
-8.54147625512926e-06
-1.11108568427618e-05
-1.37431780908936e-05
-1.45593488716173e-05
-1.24537592412302e-05
-2.07426833411432e-05
8.56519144920185e-06
-2.02182060406511e-05
-9.8769612245746e-06
-4.1702165894174e-05
-4.37000055727979e-05
-7.12935309157947e-06
-3.39173296165113e-05
-3.70998561602973e-05
-1.03450118669727e-05
-3.56738052019794e-06
-3.25613694599001e-05
-2.719530688609e-05
-1.14229900136161e-05
2.57097203006526e-06
1.46803129488353e-05
-2.23894329552124e-05
1.75225203454851e-05
1.89125843819065e-06
-1.80942887440301e-05
-2.25536254930311e-06
1.76118316707734e-05
-3.96213680762992e-06
-2.89801970212195e-05
-1.52183211968954e-05
-9.27944091489323e-06
-3.68610733709773e-06
-2.61421055951292e-05
-3.24344351737212e-05
-4.73837951712812e-06
-1.62633881498818e-05
-1.60721806147078e-05
-2.29633486384546e-05
-1.36749344589759e-06
1.46788243866075e-05
1.74341450036265e-05
-1.09495093127279e-05
2.6725906464321e-05
1.04725088795048e-05
-9.78219507223902e-06
-8.3465590345052e-06
1.75784049461961e-05
6.74657048238192e-06
-2.79140400812993e-05
-6.47878421241993e-06
2.88516627806551e-06
-2.58146954633017e-05
-1.9917705910343e-05
-1.84861224765819e-05
-6.48068617707902e-06
-2.97208156663177e-05
-3.66554950011291e-05
-1.19854346852033e-05
1.5490719921785e-05
-3.6231332613908e-05
-2.59955961016669e-05
-1.56620439144159e-05
1.36650153015167e-05
-1.83441525445678e-05
-2.35233656287528e-05
1.46077754458951e-05
3.02104010704229e-05
-1.54901178810804e-05
-2.34977728423599e-05
-1.15214728161954e-06
-2.97073980955565e-06
-4.27327549605357e-05
-2.08459422068451e-05
-1.69481243460504e-05
-1.94706876417657e-05
-4.36962713727756e-05
-4.61994428205363e-05
-2.79511487843975e-05
-2.88015587488175e-05
-4.0367719219274e-05
-2.70816251022269e-05
-2.61415641893292e-05
-1.29293966274401e-05
1.19746525997383e-05
-6.58310594464571e-06
-5.41004838703593e-06
-1.22653309255715e-06
-7.64220918518865e-06
1.31878659544043e-05
1.9709252142007e-05
-7.90642165046539e-06
6.55956732810269e-06
1.10357584720278e-05
-1.68251913995936e-05
-5.20364229861788e-05
-3.85939021157622e-05
-8.34594853002703e-06
-3.27613917983364e-05
-4.67813315888427e-05
-3.57317629590209e-05
-7.68445899065305e-06
3.46181332131717e-06
-4.13245651327811e-05
-1.76354595864175e-05
2.22586178123001e-05
4.72511317829833e-06
-1.58981485264333e-05
4.94124853749521e-06
3.11490655571985e-05
1.05446900694426e-05
8.6815953844379e-06
9.13474034497759e-06
8.43333461578761e-06
1.63590525112085e-05
-1.92443431161969e-05
-2.93827489471177e-05
-2.6430115324826e-07
-6.38976936415353e-06
-4.72092703686597e-05
-5.16809344857066e-05
-3.15735832315113e-05
-5.92386776341228e-06
-4.40364194960271e-05
-3.64274970759709e-05
1.42436709435394e-06
-1.54005824541057e-05
6.12430231799673e-07
5.4630742774583e-06
1.35386799161583e-05
-2.35199604491922e-05
2.23039896251845e-05
3.32609540405987e-05
1.52010788688115e-05
3.70802851493659e-06
1.02166712264499e-06
-6.54461849050877e-06
-2.63823794214749e-05
-2.8970809382688e-05
-1.84575425228779e-05
-8.28320790957942e-06
-4.79031641772324e-05
-4.81177091655332e-05
-3.07384073980815e-05
-1.0615637263397e-05
-2.46223992727284e-06
-3.7379320408153e-05
3.8833471420832e-06
1.43557749733548e-05
-8.57036859396594e-06
2.3237032713014e-06
1.45934365744814e-05
2.24642871799804e-06
6.67433005378529e-06
-2.45605783804225e-05
-1.67134553950845e-05
-2.45502941694518e-05
-1.54270362618832e-05
-3.23120149708851e-05
-1.39334181590034e-05
-2.88736434163827e-05
-4.50609077150486e-05
-4.60296745324409e-05
-2.44310860408726e-05
-2.08250163571692e-05
-3.11926922363015e-05
-3.64501109665271e-05
-1.59906146740456e-05
-2.33768567387639e-05
-2.16973782096766e-05
-7.97009772950377e-06
2.58785114352228e-06
1.30446307348131e-05
1.36830536463798e-06
-9.29397196779479e-06
-7.60042659004919e-06
-1.10993082193506e-05
-7.53275300416005e-06
-1.22366432196138e-05
-2.00114898872264e-05
-8.31351525432081e-06
-1.32256261599103e-05
-2.98196186316894e-05
-2.56303118137295e-05
-4.66927711578801e-05
-4.96637057096071e-05
-2.27422728136312e-05
-1.67815340667517e-05
-3.60104738581962e-06
-2.05719294191689e-05
5.6660235801807e-06
-3.64919663109004e-06
-1.56727957140696e-05
-5.9359531649781e-06
-2.44547518637196e-07
1.38854549620533e-05
8.8753220187815e-07
-1.4680419989195e-05
1.96575292055829e-05
-7.17228683534394e-07
-2.53065811072947e-05
-1.8754270877941e-05
-8.0420709497815e-06
-1.94011068171229e-05
-3.45090888896597e-05
-1.68272010574065e-05
-6.75617354586746e-07
-9.20612191037379e-06
-9.75132345013642e-06
-1.99138142546401e-06
2.98492852536145e-06
-1.48507431927333e-05
-1.13502697996047e-05
3.12843003759639e-05
3.01985180544731e-06
-1.27673649260835e-05
-1.16701925893032e-05
1.65514411228622e-05
-1.70223678517909e-05
-3.73452930391405e-05
-1.37682129573825e-05
-7.42718494540211e-06
-2.98219469596834e-05
-1.29546054520158e-05
-3.00758987175318e-06
-1.84287580722671e-06
-5.15209839280473e-05
-2.52095993891814e-05
-2.1320852794658e-06
-1.34077949354181e-05
-2.28832155701741e-05
-1.9005935386995e-05
-1.06772169900649e-05
3.40892446776024e-06
-2.75422653549119e-05
-2.06304974150065e-05
1.37869842452223e-05
-1.36586114685152e-06
-2.94286271135909e-05
-1.95540542642889e-05
-5.93532666243253e-07
-2.52599428184291e-05
-3.11295281320296e-05
-1.50983693512885e-05
-2.34788806761597e-05
6.84256798533765e-06
-3.5551457818047e-05
-4.62113303135454e-05
-1.76763417150683e-05
-5.05692715484022e-06
-6.44598235327456e-06
-1.51065497235012e-05
-1.44840403725884e-05
-4.26427770360939e-06
-1.6116633118663e-05
-1.28301952680219e-05
-3.26736511980945e-05
-3.08721760038215e-06
-1.78727790945081e-05
-2.04273849019529e-05
-9.04500382728205e-06
-2.40749006797961e-05
-3.43091297983032e-05
-3.81463118109038e-05
-2.69533500187292e-05
-4.10594415218645e-05
-1.41093720119179e-05
-1.40884365091521e-05
-2.51634315053767e-05
-1.99962012989571e-05
-1.08634763607734e-05
5.28803924473104e-06
-1.69980903805851e-05
-1.22950159734973e-05
1.15322595747323e-05
-1.00119000693599e-06
-1.50342029202652e-05
9.84987688138419e-06
8.20278640616782e-06
7.66736263326376e-06
-1.38333406526433e-05
-3.10969085303164e-05
-2.57166884039336e-06
1.13827624546154e-06
-1.47510048353743e-05
-2.4296715029988e-05
-2.63077481627271e-05
7.46300445987025e-06
-4.54105837780215e-06
-2.04879141269037e-05
-1.51687049349317e-05
5.14702338854201e-06
-1.8612514241498e-05
-2.18333695902677e-05
-1.80711623823307e-05
1.69400088603701e-05
-1.06808845056756e-05
1.21119611452995e-05
7.47541008731793e-06
-1.16342960504663e-05
4.98847941897068e-06
-1.76747940848179e-05
-1.39528980539714e-05
-1.14949859451295e-05
-5.88010973720661e-05
-1.94933328977622e-05
-4.36966462363326e-05
-3.34202379200353e-05
-2.60887604220731e-05
-1.56710681373462e-05
8.40386801823268e-06
8.00369094787494e-06
-7.32842065742419e-07
5.57161299056039e-06
5.54391962495544e-06
-5.70095094998883e-06
-4.03644944534049e-06
8.93614501295484e-06
-9.48584800067868e-06
-2.18732535750892e-05
6.16828007980625e-06
-1.05357330142988e-05
-1.74604963280507e-05
-1.60909834269793e-05
-1.43616632133372e-05
-3.29030879907801e-05
-5.08875679056108e-05
-1.98316805963892e-05
-6.70363936113543e-06
-1.90895108815072e-05
1.40868594276201e-05
-1.95629853988692e-05
2.53818719290898e-06
-7.96191907417091e-07
7.99118881407332e-06
-6.74872130262431e-06
-4.82352063415974e-06
9.46475288014426e-06
8.37715528568053e-06
9.77167377049157e-06
-3.64242334814102e-06
-1.72955226206074e-05
-2.23006676291552e-05
-2.91345164804366e-05
-2.83530076497109e-05
-4.91451444018346e-05
-4.3783962318311e-05
-3.29123637541606e-05
-1.67056527093282e-05
-4.04578842968173e-05
-3.51141417353344e-05
-1.6191340446943e-05
-7.52735227630082e-06
-2.12026533685501e-05
-6.50635547953911e-06
-2.47159518538468e-06
9.16450486018264e-06
1.65479537464707e-05
9.42171513199596e-06
6.2763475341993e-06
1.92812363011917e-05
8.25601517633054e-06
2.51251546131521e-06
1.3582709381151e-05
-1.73209770500327e-05
-1.18485435232221e-05
-2.61150696483095e-05
-1.78564777826822e-05
-2.06922018183531e-05
-1.72876120753041e-05
-4.55991775862885e-05
-3.85577870808669e-05
-1.28075099190672e-05
-1.24057561290392e-05
-5.20617374153079e-06
-1.21601709001312e-05
1.48855045337121e-05
3.28214655234986e-06
5.86818174447399e-06
-3.48051302706947e-06
1.50571679253627e-05
-2.53822239571455e-06
1.26872403234515e-06
2.40085742448395e-05
-3.35180218454533e-06
-2.74714389013483e-05
-1.43584625670706e-05
-1.03359787001821e-05
-4.69067583461707e-05
-1.95029522331821e-05
-1.089354968326e-05
-3.57319664467041e-05
-2.29071505573607e-05
-3.07396139645755e-05
-2.40431673971971e-05
-1.31807690382073e-05
-1.12327609341468e-05
7.81712144775485e-06
6.96392948919693e-06
-8.96011626954163e-06
-9.76429286876018e-06
-7.92302548424383e-06
-2.72113995734414e-06
1.96283921640215e-05
-2.46949637891896e-05
-2.57618641243508e-05
-1.16516540228855e-05
-4.80329538125668e-06
-4.65366617012547e-05
-3.46042867413272e-05
-5.07345070000286e-05
-6.26863049253922e-05
-5.85085522050608e-05
-3.5575715488426e-05
-1.95275178463166e-05
-2.6882339459067e-05
-1.75843540965574e-05
-6.59859485206803e-06
2.60934872391948e-06
-7.94937031800459e-06
-4.64895074319011e-06
7.71976786353627e-06
2.39559344647247e-06
1.4211255083687e-05
3.58615089377681e-06
2.86822982685946e-06
1.58616795186452e-05
-2.44184939179022e-05
-1.58735083402475e-06
-5.83557004085711e-06
-5.8312121862347e-05
-1.59067568411865e-05
-1.72237420251152e-05
-4.46584721516831e-05
-5.65256315092702e-05
-1.65129680380073e-05
-2.46222208123016e-05
-3.88433732311755e-05
-4.21434433205134e-05
-6.59627718118571e-06
8.52398675202719e-06
1.18267307920991e-05
-1.2192616916073e-05
2.50177627559394e-05
2.69759041774518e-05
1.85278993090835e-05
6.56416986011593e-06
1.35477818617238e-05
9.01293969370699e-06
-3.28128754713137e-06
-2.49078691252622e-06
-3.32494949932518e-05
-3.56657640675256e-06
-5.42159128317389e-06
-1.96122706939188e-05
-5.70887895461056e-05
-1.85459831897671e-05
-8.28613171594691e-06
-5.11511693049376e-05
-1.91888873559315e-05
-1.77024012311062e-05
-1.47018800595073e-06
-1.95911305434273e-05
6.86764315968763e-06
-3.41743184191003e-06
1.08222535808531e-05
6.50639083999554e-07
-1.23498191226489e-05
9.99480199485063e-06
1.54744488379401e-05
-3.71734651210172e-06
-1.21028999095573e-05
-2.65930495491618e-05
-3.99726605157379e-05
-2.6236106984422e-05
-2.73388361767787e-05
-2.91530855658925e-05
-1.91138220369948e-05
-2.14521615626462e-05
-8.91377186306097e-06
-1.90542334526044e-05
-2.32543883555306e-05
-2.09769087263067e-05
-1.26069004529657e-05
-2.14051022176477e-05
-3.09301551055152e-05
1.29016087707319e-05
1.56983841795945e-05
-8.86851044554029e-06
-5.51487131493946e-06
-1.26621660381572e-06
-6.12697924124607e-06
-8.65517695031417e-06
-2.27993069332771e-05
-3.26651479569241e-05
4.71623500575833e-06
-1.17124233114699e-05
-4.00245498559082e-05
-1.54705679403377e-05
-1.16088722672051e-05
-2.42226035668481e-05
-4.55084929737923e-05
-2.73763475629589e-05
2.29419849042972e-06
-2.09129568837723e-05
-3.76904207097215e-05
1.57505783928642e-05
8.11026774279073e-06
8.77421202143503e-06
-4.17145757949005e-06
-1.32407578688667e-05
-6.7013495467336e-06
-8.90003053988405e-06
-2.25539256481306e-05
-3.38306040886003e-06
-3.84504660042977e-05
-7.80944029866946e-06
-7.53483066007862e-06
-1.843959219394e-05
-1.29650598389164e-05
-2.43582911685e-05
-2.33714283247305e-05
9.71521831015544e-06
-3.3978397462917e-06
-1.38502342523144e-05
-3.6918664375713e-06
1.40982065439736e-05
-2.51947147243413e-05
-2.46461915122275e-07
2.2047562908333e-05
3.72753034077995e-05
-2.70740958921632e-05
7.63180627005528e-06
9.51904999456678e-06
8.63870134382398e-06
-2.02802940255203e-05
-3.41115461519605e-05
-1.58960350441892e-05
-1.24235027879858e-05
-5.00107939171099e-06
-4.30407983167372e-05
-3.91818781006128e-05
-1.1673033431043e-05
-1.08449856597823e-05
-3.30184912989594e-05
6.77079371987906e-06
9.98888887595626e-06
2.74018476633662e-06
-2.76958889441941e-05
8.16199517111906e-06
3.68506521460798e-05
3.10766637311076e-05
-3.41603455803114e-05
-1.924010902264e-05
-6.39642575835568e-06
-4.59796853875874e-06
-3.84803884494646e-06
-2.1316681454457e-05
-1.74230829981549e-05
-2.4424798401882e-05
-9.8415239328497e-06
-2.02767386053632e-05
-2.99775260173634e-05
-1.97461532793481e-05
-7.63037086457156e-06
-2.28998209682486e-05
-6.61389193351668e-06
-1.15342498672895e-05
1.42927928498802e-05
1.19614988375745e-06
-1.20296189873631e-05
-1.53830466105279e-05
3.83108970978813e-06
5.56139492516386e-06
-2.53085198190895e-05
-5.20521780121604e-05
2.65811248842855e-05
-2.65013646541577e-05
-6.41628221025264e-05
-1.59077217319254e-05
-2.28831876496183e-06
-8.30565430712805e-06
-2.1887849543819e-05
-2.04433548068035e-05
1.81232734615513e-05
-2.79173163763632e-05
-2.1975683211347e-05
-1.74119316230827e-05
1.10470172448534e-05
-4.280202072644e-06
-2.07232062986332e-05
1.27878554319235e-06
1.00227199932225e-05
5.3680121041833e-06
-1.37058406239688e-05
-8.11787376402535e-06
-3.32261580785495e-06
-6.68877889724326e-06
-2.64382287728896e-05
-2.90310476831448e-05
-2.34556122988106e-05
-2.43665319691075e-05
-2.23738136258558e-05
-1.25462863574246e-06
-1.48270942368299e-05
3.09383891098138e-06
5.25559294309412e-07
2.90043435183588e-05
-2.47621973111651e-05
-2.34134001179891e-05
-2.25255160304605e-07
8.08954490200767e-06
-8.78733406273012e-06
-2.14733055247533e-06
1.74425465814404e-05
3.32666980783972e-06
-4.40966454245814e-05
-1.83388304633066e-05
7.38801840259275e-06
-2.34025463406261e-05
-6.8162586494075e-05
-2.97977196899221e-05
-1.66477147371869e-05
-2.26911330516415e-05
-2.04642614681232e-05
-4.25752002256775e-05
-7.51986912954452e-07
1.56652538447992e-05
-1.81549733960286e-05
-8.71302688360783e-06
1.19889249880667e-05
3.45162248656275e-05
-1.67965293076271e-05
-2.06169053926435e-05
8.82439241059809e-07
1.59365755803589e-05
-2.07927598245514e-05
-2.74533717116895e-05
-2.46398415760257e-05
-2.33498072169285e-06
-4.52102344452718e-05
-4.96226940180538e-05
-1.85590390477622e-05
-1.6563414375262e-05
-2.34197417581134e-05
-3.77768590519943e-05
-2.28548186298584e-05
-2.41299317458347e-05
-1.50852145103027e-05
8.8730035661336e-07
-7.73850507682704e-06
-1.60983390724824e-05
-2.40089141251361e-06
-6.74996196773069e-06
-8.64255672351448e-07
-1.62406304597889e-05
7.9228853588918e-06
-1.67345756179848e-05
-2.65136265410715e-05
-3.85535427623416e-05
-1.51194168453993e-05
-2.02180922920066e-05
-5.53791425150206e-05
-1.30107147033266e-05
8.30729241358408e-06
-6.16314301434224e-06
-3.37023846122524e-05
-3.99761897608331e-05
-7.73884205356521e-07
-3.89611068657859e-06
-3.05406661145677e-05
-2.06114874714537e-05
3.98735867677131e-05
7.68899542782221e-06
-1.15148915430019e-06
-3.08666136707533e-05
-1.0453849792672e-05
1.24661829529589e-05
-1.85524166732773e-05
-4.24042452836829e-05
-2.22143071631998e-05
2.6845355479562e-05
-3.45365309581811e-05
-2.76097244903775e-05
6.00723352679192e-06
-5.9613561063516e-06
-1.06343862792448e-06
-2.77791788805231e-05
-2.03344089449771e-05
6.99569618128001e-06
1.50030913511294e-05
-1.46101468525373e-05
-5.33055735612037e-06
-3.92261752514671e-06
1.57850427481361e-05
-1.67171640132541e-05
-2.82471833319399e-05
1.33920618061642e-05
9.30631485506293e-06
-3.08078330954265e-06
-2.94742637223075e-05
-1.45275365832545e-05
-4.16352502177827e-06
-1.22055985383212e-05
-2.54890113484026e-05
-4.17398355007772e-05
-2.41386959132807e-06
2.31858183254202e-05
-2.38477177060754e-05
-2.29620578314252e-06
3.03586200535541e-05
1.534838846105e-05
-1.71832430945307e-05
-3.31182436932122e-05
-1.77582966660591e-05
1.75763482719867e-05
-7.11026086741402e-06
-1.09906773650627e-05
-2.14896659980465e-05
1.41947693388546e-06
-1.90481378864245e-05
-4.03683359297798e-05
-4.51784277647706e-05
-2.82613972646098e-05
-2.08126673972105e-05
-3.67092847724579e-05
-3.65521521219447e-05
-1.21222087491908e-05
1.19364223807347e-05
-2.16654934459649e-05
-1.84154547296747e-05
-5.87776378549201e-06
6.27911871245284e-06
-2.71941002792745e-06
-3.9655086831407e-06
-3.13902042481881e-06
1.92359432152052e-05
-1.16360051497334e-05
-1.72485481442551e-05
-9.43779518505219e-06
-1.54094874882558e-06
-3.62767564738952e-05
-2.79131008512442e-05
-1.41131367064718e-05
-2.67693884850649e-05
-3.99596978540822e-06
-1.40849174605268e-05
-3.83019503663389e-05
-8.58379776738217e-06
-2.41328711301434e-05
-2.67002401330308e-05
-3.45306704934594e-05
9.77009516957079e-06
1.10479502018932e-05
-4.67577234123464e-06
-2.63827790085497e-06
5.59352463365353e-06
1.17904955334298e-05
8.52393792344731e-06
1.85520609180434e-05
3.08062721303088e-06
-4.3214097562229e-06
3.79772918349139e-06
-1.76099771875327e-06
-3.02894205251636e-05
-3.67481661909242e-06
1.91831718018048e-05
-7.69955836898693e-06
-4.03467259472282e-05
-2.24946346507687e-05
-1.251868521782e-05
-2.31019877384908e-05
-4.21591768587635e-05
-2.09374095501003e-05
1.30938311175858e-05
-1.31659159349716e-05
-3.11708512626899e-05
6.61890503689986e-06
3.53936881863189e-06
2.01530761437087e-06
-1.81691696020644e-06
-2.97148334594137e-05
4.2011284482763e-06
2.36498513192045e-05
-4.35192084857991e-05
-2.62531657040067e-05
7.08211374725262e-06
-2.78362621169172e-06
-2.40333587374577e-05
-1.90540854013141e-05
1.10938094029577e-05
8.48186379149025e-06
-4.1468275255261e-05
-2.52203192120582e-05
1.11382711381152e-05
4.35726179003304e-06
-2.91588337794854e-05
-2.96788476750882e-05
2.57244680564467e-05
-6.40241519274351e-07
-2.46519140786251e-05
-1.67994611707867e-05
2.51490652229482e-05
-2.93734436858664e-05
-5.60996704550617e-05
-1.86160501618239e-05
2.5425349034503e-06
-1.96849669118474e-05
-3.42364579938017e-05
-2.85008335345903e-06
1.23171118657347e-05
-8.39985819985147e-06
-4.58363489807499e-05
-5.50365661125563e-06
-1.18339643317429e-05
-4.41348480094595e-06
-1.57957118357115e-05
4.98594863517944e-06
-2.84023801682468e-06
2.78838071685751e-06
-4.78344848173774e-05
-1.25512918778026e-05
-4.02704506946349e-06
-2.4839915238857e-05
-3.8395426967714e-05
5.57126240984265e-07
-1.68826845429545e-05
-3.3271908666063e-05
-2.47757579809172e-05
3.63418522248624e-06
-2.03377256541197e-07
-2.8564217749053e-05
-1.75987181461005e-05
2.00140498203023e-05
-9.35430747888379e-06
-4.57308048669177e-05
-9.45075447185762e-06
2.41222751052848e-05
3.68353917654212e-06
-1.83461730714342e-05
-2.03882058258345e-06
3.38968251191182e-06
6.78949087906997e-06
-3.61921661592715e-05
-1.97452967111681e-05
2.3256631830667e-06
-2.07332651802932e-07
-4.42225866412911e-05
-2.69564442337151e-05
1.19642320395221e-06
6.83621211500379e-06
-3.21328120343077e-05
-1.4361967437714e-05
2.25705047956909e-06
2.22902101485182e-05
-1.43815581152549e-05
7.01197302075967e-06
1.99277710311983e-05
-9.83703094749751e-06
-1.40211100236511e-05
3.6396051615628e-06
-5.79604270663692e-06
1.47447390318046e-05
-9.31742699048102e-06
-1.58243326936204e-05
-3.94534960705277e-05
-2.67034655566194e-05
-2.04289260036871e-05
-3.0638582488308e-05
-2.06034376244274e-05
-2.41538586409497e-05
-2.8525058097739e-05
-3.52503455777673e-05
-8.64826285611342e-06
-1.85867007668897e-05
-2.64575217906138e-05
2.46163634507993e-05
-8.12713784343683e-07
1.1712536342604e-06
2.37065665898529e-05
-4.43567721159935e-06
-1.10907099280166e-05
-1.75559442657511e-05
-1.70581951391651e-05
-1.4053315743956e-06
-2.75353814117874e-05
-3.52787091091666e-05
-3.08574363381187e-05
-2.96848059833566e-05
-4.16490652704363e-05
-4.30229300212966e-05
-3.39163396211346e-05
-7.33579913377601e-06
-1.47631553132421e-05
-1.95444933485488e-05
-4.98661067563434e-06
-1.85135092908261e-05
-1.50171227398504e-05
3.11890592149487e-06
1.13663402190457e-05
2.47511469193876e-05
-2.9147365057669e-06
9.8369045154384e-06
1.67164567809738e-05
1.83744161598318e-05
-9.99828927460511e-06
-3.36441864164654e-05
3.41497098661986e-06
-2.25667860388713e-06
-3.91183217600551e-05
-1.84920229805983e-05
9.77134069459186e-06
-1.19073223678352e-05
-2.84991922718209e-05
-1.9851028380294e-05
8.34375692124747e-06
-1.79151982422965e-05
-1.73155678326883e-05
2.68743237507592e-05
2.82259381861695e-06
-1.94054022348328e-05
5.37462929530996e-06
8.86308319561148e-06
1.32770681879366e-06
-4.8559470410017e-06
1.34104530655265e-05
1.01365274231039e-05
-1.91168873755397e-05
-3.63190500949518e-05
-1.6122402605708e-05
-1.08415309290182e-05
-1.91023947066346e-05
-2.55221317330235e-06
-1.34957592858683e-05
-2.35281429612907e-05
-2.09563213448867e-05
-2.40195969452886e-05
-4.48601000718334e-06
8.48396253521765e-07
-3.69836631100526e-06
-1.27564498342816e-05
8.02606383222954e-06
-4.58777251703525e-06
-3.77116810831771e-06
-1.58453870442781e-05
1.85599200868984e-06
-4.5896073278348e-06
-1.96187496331251e-05
-2.79831356255015e-06
-4.65216217947199e-06
-2.52785289895447e-05
-8.12457669294063e-06
-4.36773123247785e-05
-1.48353488022477e-05
-4.00909046256766e-05
-4.20060476233149e-05
1.21792108403388e-05
-7.95075080632635e-06
-2.83770956010176e-05
-1.14731285605184e-05
1.12555633068881e-05
1.13078784772479e-05
-3.93461570976556e-05
-3.40477970696327e-05
2.15125435845849e-05
-9.21880162018649e-06
-1.79631084390714e-05
-1.49795986503324e-05
1.74699784794082e-05
-1.53042476220324e-05
-5.55262837563384e-05
-2.4011852408569e-05
1.43157342597228e-05
-3.34664701820125e-05
-2.45501219759638e-05
-1.21010012300486e-05
-9.8016809106315e-06
-1.78905546643516e-05
-5.15131263678053e-05
-2.39221694556208e-05
1.14326592927444e-05
-1.76233456772614e-05
-2.60906010700298e-05
-2.54146948953593e-05
4.08995637791295e-05
-9.32512247783089e-06
-3.33943053501359e-05
-1.27130544055906e-06
1.10010888988468e-05
-1.14328105323034e-05
-4.23992838689464e-06
1.67099815819873e-06
1.62870331560725e-05
-2.30919048769381e-06
-3.41556473217869e-06
-3.96839444929716e-06
-2.02658539209322e-05
-1.03292808244422e-05
-1.18293985894986e-05
3.99615646311356e-06
-1.08146639080049e-05
-2.47948084457166e-05
-2.81261905523765e-05
2.34122663015251e-06
-7.56200123156674e-06
1.32032119104636e-06
-1.22247189610949e-05
-1.42937883317201e-05
7.93106806552232e-06
-1.35608686872188e-05
5.96328405304543e-06
-3.65201520223548e-06
-5.90191902825042e-06
-2.89592018372194e-05
-2.05253719124496e-05
2.11037845980702e-05
9.17301732809715e-06
-2.40240663319658e-05
6.89534368439488e-06
9.19253187134835e-06
-8.33801729447939e-06
-5.53112739082019e-06
-1.25004414478275e-05
-2.56848149005453e-05
-1.85767297160873e-05
-1.5558690796051e-05
-2.82232703310776e-05
-5.31872014052691e-06
-2.61299574608814e-05
-3.48019554579613e-05
6.70625128634151e-06
-1.13557650018235e-05
-1.71142506753846e-05
-8.9277599787901e-06
-3.34619170783544e-06
-1.66886506113091e-05
-6.70132214588702e-06
-4.05924578360199e-06
4.43465871390685e-06
-1.13118792362083e-05
-1.87364742719673e-05
-1.32915999426473e-06
-4.30880302315954e-06
-1.92381415145776e-05
-6.69751136076018e-06
-8.3416654170284e-06
-1.67811099279863e-05
-2.923713525528e-05
-4.2607277206949e-05
-1.89924342511045e-05
-7.94688512681239e-06
-7.19537401867757e-06
-2.69649652754418e-05
-7.52335659364061e-06
-9.15232194600435e-06
-2.29828424038023e-05
-2.05370943488066e-05
-4.19078602942513e-06
8.73467614990059e-07
3.13980282012476e-05
-1.56790725132281e-05
-1.8756621203996e-06
9.67523302327505e-06
1.98724557214792e-06
-1.5805452967647e-05
4.32020944889918e-06
-3.07774080686422e-05
-1.4613625137522e-05
-2.25839656124009e-05
-2.11432264585249e-05
-2.79637625620418e-05
-2.82617121893901e-05
-1.47067859568178e-05
-1.59229977839055e-05
-1.1361273181236e-05
-7.07711605928969e-06
1.45315256343599e-06
1.30002854243302e-05
-5.95826385979888e-06
2.28444926435731e-07
-1.25288073933623e-05
-2.69239230386967e-06
3.89968686365604e-07
-8.77388413607078e-06
-1.30362695558481e-05
-4.19967622238444e-06
-3.33075469957931e-06
-1.60083288534191e-05
-3.32213494712576e-05
-1.09957699679372e-05
-3.19042256284742e-05
-2.61503312899771e-05
-1.70911323741647e-05
-1.90439037041765e-05
-3.25764590504668e-05
-3.26871718414816e-05
-8.75094012816232e-06
-3.63992141909462e-06
-1.97139730669321e-06
-2.76170910114047e-05
-1.45001015836506e-05
5.4561212134033e-06
-3.93170510667199e-06
-7.42229414369163e-06
-1.44361042991553e-05
-1.29779564154458e-06
2.23058436327147e-05
-6.70431922249283e-08
-2.60815228971793e-05
-1.60309423062518e-05
-6.52985653926224e-07
8.17745008028997e-06
-3.98895979773055e-05
-2.44059854858072e-05
-1.05822623805789e-05
-2.08474107939181e-05
-5.64192949388192e-05
-3.37440720347179e-05
3.62543088928779e-06
-2.83862304143291e-05
-4.02258851129148e-05
-2.157667313137e-05
4.88667506564059e-05
-1.52613300777311e-05
-2.52765688641505e-05
1.73651044454167e-05
1.26887003607608e-06
-1.72109043731586e-05
-7.56711033717711e-07
-2.30700806356281e-06
-1.69832504848257e-05
8.32044489315274e-06
-4.25533968040572e-05
-2.72011734602579e-05
-7.47634321997879e-06
-3.22967780097141e-05
-3.44255371050072e-05
-1.05990309658556e-05
-1.94309294942296e-05
-1.79889749136353e-05
-2.18138969722273e-05
4.30929609882113e-06
5.62224547307961e-06
-4.82738056279872e-05
-1.79287557311601e-05
2.1161968339169e-05
2.10739165452688e-05
-1.40993706227814e-05
6.04660256921123e-06
2.79984964173213e-05
-1.46834350404796e-06
-3.3207792365428e-05
-2.29217427571149e-07
3.60176507842359e-05
-2.57261272930937e-05
-4.1700499845484e-05
-1.95821013544785e-05
-1.17582887619053e-06
-1.12910636620158e-05
-1.16429263264526e-05
2.57085891591727e-06
-1.78881572748887e-06
8.22755018227467e-07
-3.42177785880992e-05
1.33442926221294e-05
1.99036449495708e-05
-1.24963780742265e-06
-4.06602981342928e-06
1.27531915430598e-05
5.26553836823226e-06
-5.03348338220742e-06
-4.16563264262042e-05
-1.37604710575352e-05
2.60193071477201e-05
-1.49282559893132e-05
-3.70708405285713e-05
1.90440580341751e-06
-2.5264585346177e-06
-4.16584012056691e-05
-4.94600760794203e-05
5.18197827354935e-06
-3.18564880710037e-06
-3.60456981653462e-05
-1.94928208733243e-05
1.61864418012942e-06
1.12341705689087e-06
-2.41763186604808e-05
-9.32294118484905e-06
1.43023415993185e-05
-8.84165269185493e-06
-7.06622799903881e-06
-1.13123567886241e-05
8.07924954204709e-06
-2.36114962899542e-05
-2.53498161114369e-05
-4.05928278219936e-05
-7.23135105847065e-06
-2.6306545365278e-05
-4.41735219485992e-05
-2.12386644777361e-06
1.89066711992373e-05
-3.43899811476423e-05
-3.38412262533563e-05
-2.1791040234221e-05
-6.47669474715924e-06
-1.82704819335822e-05
-3.64217022850166e-05
-1.38262240676052e-05
1.36250078555784e-05
-8.15128224089253e-06
-3.88056065576383e-05
-1.98772889659847e-05
1.54344346891631e-05
-3.98469323169865e-05
-4.17285581354557e-05
-2.51694451666063e-05
6.02591221005334e-06
-1.87323351901113e-05
-3.50975024181058e-05
-1.44777288643966e-05
-1.85258937214923e-06
-2.26805348047009e-05
2.31016570313724e-06
1.8998279667011e-05
2.6601294613402e-05
-5.16753404749476e-06
-4.41581000361242e-06
-1.20438406644872e-05
-2.03509391053291e-05
-2.63355446926887e-05
-2.25853103199071e-05
-2.16900403675139e-05
-1.8693311315055e-05
-1.39922811384105e-05
-1.62871215658864e-05
-4.09492230883034e-05
-2.55922516951064e-05
-2.81195248447284e-06
-1.73261997365801e-05
-3.53818571012132e-05
-2.55391576776791e-05
2.18372515246834e-06
2.84476136410167e-05
2.20986263843655e-05
-5.3787012342627e-06
-6.26650090879832e-06
8.66977187878871e-06
-5.90578137474307e-06
-2.48338181447018e-05
-3.14565431875319e-05
5.75030775363782e-06
6.21574058601293e-10
-2.85921478378633e-05
-2.16989775895256e-05
-8.58876717124824e-06
2.16122018148759e-06
-3.45781369291729e-05
-3.37513953872243e-05
-2.17737132123079e-05
-1.10912590862921e-05
-1.77621490580948e-05
-3.12078718290903e-05
-6.18960005118114e-06
-3.84403491865089e-06
-1.32591117918413e-05
-1.47335247974643e-05
1.84983320689973e-05
1.683220732045e-05
-1.19406677597575e-05
4.26219253175102e-06
-5.6497012744301e-06
2.91932201314586e-05
-3.48133595288867e-05
-3.9819514354701e-05
-1.23633551174505e-05
-1.51706214830375e-05
-4.12523863285071e-05
-4.42985059865304e-05
-4.07803367281203e-05
-2.75840844976881e-05
-2.46754390898539e-05
-1.90845776206991e-05
-7.58084598151429e-06
-2.31024619739964e-05
-9.32986107528712e-06
-4.61534724201669e-06
1.16497522980784e-05
1.29543830461287e-05
4.08975667675914e-06
-1.63755344135701e-05
-9.05590294457323e-06
-1.3058879129973e-05
-2.42209264887815e-05
-4.72079440760618e-06
-4.38421620400502e-05
-3.27579868887745e-05
1.9586242398564e-06
-1.38661541932318e-05
-3.17747979936913e-05
-4.71362397228634e-05
-3.21003434223805e-05
-2.11969056490425e-05
-3.64525294051602e-05
-6.04714234243937e-05
-6.43388013852452e-06
5.37036022869677e-06
-2.11843526017016e-06
-1.33132124671312e-05
8.56057145254284e-06
7.77472823505323e-06
-6.68732524663325e-06
-2.41204734053107e-05
2.06348688125259e-06
1.16612850921677e-05
1.40145640390981e-06
-2.08866227244403e-05
-3.03440790370689e-05
5.77574407553463e-06
-9.13011881390936e-06
-3.90163074436323e-05
-6.65063901886609e-06
-2.15296711530106e-05
-7.05181711355625e-06
-1.25401451130459e-05
-3.83638748010689e-05
1.12197514713295e-05
3.46767467364776e-06
-1.03307600733811e-05
-4.57191315937378e-06
1.32213541693977e-05
1.13987653495885e-05
-9.03797643858677e-06
1.64384734266137e-05
5.70955517963422e-06
-4.83030618683494e-06
-6.15048304430873e-06
-1.8645143620719e-05
-3.40040593196272e-05
-1.56824258698564e-05
-2.14241539006493e-05
-1.97963540956346e-05
-3.13214225886273e-05
-3.1548327573842e-05
-1.47941102856276e-05
-1.98062676539844e-05
-4.579526816662e-05
-1.25736716905081e-05
-7.19696639133396e-06
-2.31606087205769e-05
4.35307756192216e-06
3.44878633329536e-06
9.01417571235288e-06
6.78273539528371e-06
-1.20656333800867e-05
-1.34841768666374e-05
3.14376710918034e-07
6.72505463240036e-07
-3.24286158282264e-05
-4.2183128481913e-05
-1.35912599699163e-05
-5.97251142069057e-06
-4.55421209144644e-05
-5.51145820689295e-05
-2.67437618561315e-05
-2.2489885356089e-05
-1.46722500094737e-05
-5.63883764839382e-06
5.41294477680973e-06
-5.39219010279218e-06
-4.24005074979614e-07
-1.88347340565776e-05
5.20950076785585e-07
9.163181426947e-06
1.80939147059098e-05
-1.05381931326798e-05
-6.5145895998777e-06
-1.96086559736554e-05
-1.96472964895578e-05
-2.25560714967331e-05
-2.09038907064018e-05
-1.55955231092421e-05
-1.95532791753795e-05
-4.65597628809937e-06
-2.72775141067905e-05
-2.96346925947921e-05
-3.08100464351186e-06
-1.64660092281464e-05
-1.98585438681964e-05
-1.11372299769448e-05
-4.74858171273384e-07
-5.93764563082928e-07
-1.40975757842772e-06
2.64307449152214e-06
-8.25418850077467e-06
-1.24453824718835e-05
6.6624200232617e-06
-8.78268024812535e-06
-6.89809469865411e-06
-1.22469819398626e-05
-5.50273331675486e-06
7.24349480752316e-07
-3.31724608030477e-05
-2.82022798199131e-05
-1.22987340809255e-06
-1.62048452429798e-05
-1.88236584684213e-05
-3.61713831802847e-05
1.07870441214158e-06
1.57058297662087e-05
-2.57957472585091e-05
-2.12211666530867e-05
-1.86500079205129e-05
-2.66058893150858e-06
1.2113217759247e-06
-1.92320332009442e-06
-1.81783274890307e-05
-2.68407632899608e-06
-2.57126265861392e-05
-2.22908279593879e-05
-1.22120588190154e-05
2.69244871431046e-08
-4.54551846576356e-05
-2.13061463332193e-05
-1.68770954076048e-06
5.60152096088111e-06
-1.2183050588967e-05
-8.91527514190089e-06
-2.47911787220531e-05
-2.63192598643047e-05
-1.68744163324099e-05
-1.50241559486655e-05
4.98441625822037e-06
-2.5809056540593e-05
1.90770929913552e-05
1.27401023477662e-05
-1.4783597338866e-05
-1.63227339174445e-06
-5.20044061380361e-06
-1.76523434114149e-05
-2.51808947068062e-05
-2.90264265286349e-05
-8.15717348784029e-06
-2.066155008454e-05
-2.85176866113076e-05
-3.75517150489306e-05
-1.6990805811102e-05
1.26430623595351e-06
-2.31678321154847e-05
-3.05751229083354e-05
2.20876770320663e-05
1.27533539997704e-05
3.75197626698446e-06
-1.48636197947783e-06
-7.17219891345122e-06
-2.76955337344633e-06
-1.01294930966434e-05
-3.0596741983362e-05
1.62999050192252e-05
-2.35105231167969e-05
-3.60151002991776e-05
-1.60693248194805e-05
-2.01020117413e-05
-1.99453206378004e-05
-3.60801739070242e-05
5.84710139633077e-06
-8.58999657488449e-06
-1.2961161424086e-05
-2.60731729365744e-05
-1.4693904167637e-05
-1.77439813258586e-05
-2.36661973110652e-05
-6.83080219716699e-06
9.029345874486e-06
2.22361437068941e-05
-2.88066506278046e-06
5.86039869172135e-06
2.41439430229881e-05
-6.6339784007884e-06
-2.19065636843901e-05
-1.23254294250439e-05
1.67789175822363e-05
-1.29409214671602e-05
-2.71406416211863e-05
-2.72791669165486e-05
-2.01913344622582e-05
-1.91797725791937e-05
-2.89021881406005e-05
-4.82281715460432e-06
-1.95986432450696e-05
-2.86958312365114e-05
-2.8682738115638e-06
1.46016817599559e-05
1.02718465148846e-05
-1.61544115905225e-06
6.46394487117959e-06
8.73583708992686e-06
-1.27867178640046e-05
-2.79145540834547e-06
-6.13878511086966e-07
2.53545001319358e-06
5.12223299496069e-07
-2.45437277498632e-05
2.56379444487005e-06
-1.0280083088094e-05
-1.28745441880355e-05
-3.37586252422572e-05
-3.79553997024451e-05
-2.02128194719676e-05
-2.56675345795258e-05
-3.53191479876765e-05
-2.81434441673036e-05
3.18473922154992e-06
6.63813514113543e-06
-1.58173592941102e-05
-4.22873139406768e-05
2.2554330086113e-05
-1.43542888842626e-05
-2.57106926436949e-05
-5.09101349760814e-06
1.63912077102947e-05
-4.61948564341485e-06
-7.09836906834717e-06
-4.28050923397745e-05
-1.4512772441107e-05
-2.6905344588008e-05
-4.19764743459174e-05
-2.08024575097263e-05
-2.57136852062772e-05
-2.18953277878792e-05
-3.649982492893e-05
6.95844555599799e-06
-8.82440533916235e-06
-1.95943192989135e-05
-1.75434815300086e-05
-2.11376369997492e-05
-3.13957708319923e-05
-1.62744775626206e-05
1.67687104200427e-05
-9.81105967891731e-06
-1.22059992469744e-05
-2.10716676628407e-05
-8.85040168283179e-06
-3.78647649259953e-06
-2.66770531735335e-05
-8.37823965963509e-06
-2.15253057164218e-05
-1.31937951086498e-05
-1.84654380849627e-05
-3.62452411050554e-05
-4.93757738102661e-06
-6.9580855912473e-06
-2.73521712788436e-05
-3.16870592095736e-05
2.58771999771908e-05
1.55760483374909e-05
-1.13281598412336e-05
-3.33939011568736e-05
2.19341505897877e-05
1.86343784658523e-06
-2.61649224153441e-05
5.40099904046725e-06
7.70666670396262e-06
-4.76495174982021e-06
-2.60485689499081e-05
4.58441161276908e-06
9.53582474758446e-06
-3.5417307943737e-05
-2.25024167017406e-05
-2.74859420064298e-07
-2.28302946275271e-05
-3.3418526143566e-05
-6.06577058947543e-06
7.08183547188243e-06
-1.84179331118041e-05
-2.19495590134401e-05
8.93186200063765e-07
-5.61312978175125e-07
-5.37869004864583e-06
-1.61821143402396e-05
-6.40285494194827e-06
-2.12795744455117e-06
-1.92390516282368e-05
-2.06794468799525e-05
-4.74465513027956e-06
-7.44838980315715e-06
-1.61570664430414e-05
-7.27927751497449e-06
-1.08816244201216e-06
-8.31262638065382e-08
-1.65929227655973e-05
-1.93347707147156e-05
7.3282635103414e-06
1.11851549659032e-05
-3.34198458877194e-05
-6.0501010887975e-06
-1.840959107174e-05
-1.945188550825e-05
-1.3217229244212e-05
-3.96969600351392e-05
-1.78521131043593e-05
-1.59281416335424e-05
-2.20814906673325e-05
1.53362459627964e-06
-1.00203908075206e-05
-2.89760577822422e-06
-2.28202720761677e-05
-2.28446839435948e-05
-5.87999424337217e-06
-5.79713057425153e-06
-2.51018306443363e-05
-1.87660159948851e-05
-2.86225702301913e-05
-3.01834083651468e-05
-7.99636103479281e-07
7.89848109983693e-06
-2.68011180815601e-05
-1.28452424094932e-05
-4.18747998049294e-06
-9.85376898425972e-06
-3.16937234646608e-05
-3.30580867855776e-05
-7.95983472665162e-06
-1.31584000984829e-05
-2.96023973497887e-05
-3.77533787710353e-05
2.87541362792966e-06
1.60954367103848e-06
-1.77479863823244e-06
-2.56216043618783e-05
-2.21564530004966e-05
-7.26465800118238e-06
-1.88248858458746e-05
-2.75918873766948e-05
-1.91743047622548e-05
2.32433510222483e-05
-6.4779421518218e-06
-6.86304062750192e-06
7.24865210018162e-06
1.28222644444405e-05
-2.96467868263108e-05
-7.02737643902578e-06
1.31709466048335e-05
-1.13246605554205e-05
-3.19373053044376e-05
-3.46711876960827e-05
9.88250248825727e-06
1.60354565615541e-05
-2.87045585380127e-05
-1.34317212736903e-05
3.01890589927343e-05
-1.91962420045262e-05
-2.16586909065128e-05
-2.01610430330717e-05
1.848582198884e-05
1.33517719504139e-06
-2.30791724862594e-05
-2.94127372706769e-06
-1.21987432457961e-05
-1.67426351733789e-05
1.16186817806241e-05
-3.40342456653465e-06
-1.46951690243758e-05
-5.60577713826701e-06
-1.69750135945009e-05
-1.23156624324404e-05
-3.5979129968171e-05
-2.17068475339754e-05
-2.5811939238505e-05
-4.05466126408594e-06
-4.20162254667383e-05
-2.02333949648712e-05
1.63180875947357e-05
-4.94385485113286e-06
-2.15475618685519e-05
-1.55383576211832e-05
1.44124405051803e-05
1.52221100546816e-05
-1.43104685247214e-05
-3.04640613958225e-05
2.10930342740611e-05
-2.97173173593121e-06
-3.11549657425151e-05
-3.23464942808078e-05
-6.33865577477908e-06
-2.39567419612635e-05
-3.45008568554536e-05
-1.36651995038164e-05
-8.30778068039859e-06
-2.56501316688463e-05
-1.29199066156532e-05
-2.09385255531262e-05
-1.77197965376503e-05
-2.33217354945521e-05
-4.01913952915071e-06
-2.50674486041233e-05
-1.53905410029095e-06
5.14172038153585e-07
-1.19730120223467e-05
-2.34668303879893e-05
-2.06776873093856e-05
-2.37887189530745e-05
-3.47877441124328e-06
-2.90837103869141e-06
-2.68947528510736e-05
-1.56533269179974e-05
-4.90291921061873e-06
-2.71841210455498e-05
-2.1878395260739e-05
-1.54706245333422e-05
-2.45415024854922e-05
-3.56652243636006e-06
-1.00543967404816e-05
-8.2083178977e-06
2.00027663031967e-05
6.18245847529781e-06
-1.10210950384327e-05
-1.51566260116109e-05
1.35510433793461e-05
-6.74179185804765e-06
3.00491089248638e-06
-2.56736522187483e-05
-2.65593689154767e-06
5.57403627762949e-06
-1.85421939187327e-05
-3.12523011041753e-05
-1.18667548349848e-05
2.01209110019167e-06
-3.65872406863251e-05
-2.94997133793346e-05
-6.25759600691006e-06
4.95314313127653e-06
2.74471076447603e-06
-2.12950068953699e-05
1.02290295961587e-05
-9.63923129920863e-06
-1.38601759502424e-05
9.31294876934833e-06
-1.6880811552581e-05
-1.68745891688155e-05
7.73137447924796e-06
8.33281324465369e-06
-7.48125935369025e-06
-8.98395995279856e-06
-1.53987198334441e-05
2.27126965279641e-06
-2.50483958622104e-05
-3.19196466988991e-05
-7.67808702275592e-06
3.22542562491677e-06
-2.29227792864638e-05
-2.72181494249527e-05
-7.78165552387046e-06
3.11740798246379e-06
-2.95010176992496e-05
-4.35181345647644e-05
8.29397955451695e-06
2.94372226659162e-05
-2.98933304273511e-05
-3.19999435201827e-05
4.54484096047926e-06
3.89624580309839e-06
-1.81358346237058e-05
-3.5323502339051e-05
-1.41503644848459e-05
9.29071969270603e-06
-2.58128512694525e-05
-4.35766740879281e-05
-7.55380327588854e-06
4.35669751800976e-07
-5.49015496058515e-05
-3.59430171081918e-05
-1.43498896359881e-05
-1.10063335769466e-06
-2.55995683591638e-05
-1.54204100237062e-05
4.74937896765832e-07
5.40230978576281e-06
-3.87274481218944e-05
-3.37585181526826e-05
1.53402800725994e-05
-1.24765437325382e-05
-3.31827968335415e-05
-1.46706644923516e-05
3.62296549228405e-06
-2.71703942585161e-05
-1.9129792003168e-05
-9.31974065055738e-06
-5.7598109534907e-06
-1.4010546729111e-05
-2.09842113237428e-05
-5.19691858316393e-06
1.24556683946597e-06
7.25038488761947e-06
-2.48686217759054e-05
-1.92636093734062e-05
7.72839803601103e-06
-7.81881710045383e-06
-1.03397313188681e-05
2.10159440507813e-05
2.85204278834366e-05
-1.95689146916349e-05
-8.10434759848864e-06
4.02632787053492e-05
-2.15107620825081e-06
-3.91066024958012e-05
-2.310229807445e-05
2.37916100179152e-05
-1.08252751384224e-06
-4.22454878277033e-05
-2.13117739152875e-05
2.34076414519113e-05
2.11689312056766e-05
-3.68033823828903e-05
-2.0001762561634e-05
1.64072049059607e-05
1.68246300155494e-05
-3.52178497020674e-05
-7.12770018032764e-06
9.61400315910366e-06
-2.68858963595487e-06
-1.26213882096724e-05
-8.24737844581396e-06
2.52255925468759e-05
3.72487126875196e-08
-4.76834860955553e-05
-1.80027201556325e-05
2.49351304639478e-05
-2.44197947848458e-05
-4.41170757919666e-05
3.42901985950167e-06
-1.73991085024693e-05
-2.75152070850376e-05
-3.92513113819916e-05
6.55363452847261e-06
-2.77694250962078e-06
-2.00467553155966e-05
-1.42945588917116e-05
-6.63555603433452e-06
-9.73151563195101e-06
-6.17613473716743e-06
-1.06167794324811e-05
1.51363861102727e-05
-7.48560574882452e-06
-2.12166622555304e-05
-7.95705745742034e-06
-3.24048325381284e-06
-1.98342087902856e-05
-3.57977156598144e-05
-9.86755724294245e-06
9.37884508286643e-06
-2.48277891219103e-05
-2.6815230881891e-05
-4.42596963776728e-06
1.35520165996793e-05
-1.6730268851648e-05
-4.8887739343591e-05
-1.59943270347745e-06
1.25608939773139e-05
-3.65653150072877e-05
-2.89971271678327e-05
3.0896065608364e-05
9.93134711986762e-06
-1.17420674561577e-05
-3.22291302864163e-05
9.01045373500217e-06
1.49465268901139e-05
-3.77965751630357e-06
-2.6596335220013e-05
-1.61606711207721e-05
-2.22561961057072e-05
-1.52880741892508e-05
-1.552126723689e-05
-2.43202292979901e-05
-9.01017938281469e-06
-2.41835300035442e-05
-2.16904615734567e-05
-1.68445347409744e-05
6.93770180234275e-06
-1.29725556382619e-05
-9.30868169454215e-06
1.09252899824075e-05
1.66377426408338e-07
-1.13051234692268e-05
-1.89629274516938e-05
-1.29780167190653e-07
-7.15421721987497e-06
-1.50827122158352e-06
-6.14576018001746e-07
-2.38753738054478e-06
2.65789455897667e-06
-2.73135795680938e-05
-2.81590186393908e-06
-2.67471481197033e-05
-1.55940144492715e-05
-1.74106142462424e-05
-7.33677291505161e-06
-4.6684604439318e-06
1.60367971650485e-05
-2.38309471698313e-05
-4.71255210199302e-07
-2.00718598420817e-05
-8.83814639482594e-07
-1.40985201903601e-05
-1.70736023395183e-05
-1.05227001689478e-05
9.44368459608456e-07
-1.06494075778849e-05
1.43881953760076e-05
6.24453186146286e-08
-5.30293380844949e-06
-2.54942978492474e-05
-1.71794857174729e-05
-1.06589035268807e-05
-5.20402020574518e-06
-3.88272211914391e-05
-1.89794104956714e-05
-5.77352312499368e-06
-2.72235042715005e-05
-4.44383026924132e-05
-1.84074705076919e-05
-3.46362250369594e-06
-2.3487569617243e-05
-3.34402529693669e-05
-4.10773901623916e-06
1.54919454266621e-06
2.64583027218665e-06
-1.06685214864153e-05
-1.60109615599192e-07
-3.29297685535421e-06
-2.37474940976091e-05
-1.70352116302304e-05
8.14243651371157e-06
-2.23996386322966e-05
-3.86109349879998e-05
-2.72319228630202e-05
-1.25042741583227e-05
-2.12352057712446e-05
-1.15770983237884e-05
-6.45606131426928e-06
-5.23075436394543e-06
-1.23870699583185e-05
-1.63718919624361e-05
-1.91267918784373e-05
-1.86348223339983e-05
-1.1358926924052e-05
-2.22630822273214e-05
-1.3706436220925e-05
-2.43143881080955e-05
-9.39402345730425e-07
-7.53870742333776e-06
-3.45401245323875e-06
-5.11231549428488e-06
-4.54435443264344e-06
6.90926195864922e-06
-1.91704630114118e-05
-3.35756577327645e-05
-5.67875365059602e-06
-2.59739737982246e-06
3.39257939997682e-06
-3.06227105664042e-05
2.33401721493484e-06
2.54939838262207e-06
1.15007705511814e-05
3.9666324614937e-06
7.08269029827191e-07
-1.33113365787941e-05
-1.46324468835292e-05
-6.2247010068925e-06
6.0304414175544e-06
2.9921875246109e-06
-1.39917586399496e-05
-5.61888300497656e-06
4.91010178969948e-06
-7.95360421060878e-06
-3.65019509731955e-06
4.83291680186338e-06
-1.80928379345175e-05
-1.34763228384836e-05
1.23594402886796e-05
1.7917955744421e-05
-8.07263930349298e-06
-5.21109773245087e-07
1.75716604842706e-05
-1.21962224547744e-05
9.11335969444111e-06
-5.2880467481931e-06
7.78509302479565e-06
-3.74301388035581e-06
-3.32245119940658e-05
-2.13783826122696e-05
-2.71673810244549e-05
-8.85334430268248e-06
-2.5308421875888e-05
-1.91969802877891e-05
-2.2147432830963e-05
-2.98225795949694e-05
-1.87336256026993e-05
-4.2569754280135e-05
-2.45784230424254e-05
-2.18007912677528e-05
-2.6173385778853e-05
-3.00846026554801e-05
-1.12839295353366e-05
6.59590401901035e-06
-2.52046184276577e-05
-1.83513490210064e-05
-1.07593284710515e-05
-1.21065874857065e-06
-1.02771899556203e-05
-7.05301578186459e-06
-3.01655989025131e-06
-2.84222326581406e-06
-8.2922112030357e-06
-9.89080599701121e-06
-3.1278170700849e-05
-1.21280684932443e-05
-1.36208263681304e-05
-2.15371531232714e-05
-2.1342615622208e-05
-3.58786676209377e-05
-2.47413953872652e-05
4.29658563969118e-07
-2.77845278755117e-05
-2.85228567808548e-05
-2.29579446721341e-06
-2.20129544698404e-05
-2.65246697730023e-05
-4.15722441431498e-05
-1.82986964863963e-06
4.22717843362309e-06
-2.79461016444389e-05
-2.49797573712179e-05
-3.37216948359307e-06
1.62858590711284e-06
3.32219038157091e-06
-8.8642862070973e-07
-7.37662616304941e-06
2.16406535141586e-05
-4.02538921888404e-06
-1.18625620365369e-05
-1.55580692233669e-06
-6.51531064276109e-07
1.06483643079262e-06
-1.41898740042562e-05
-1.44532912194562e-05
2.75775723146603e-06
1.07843134146751e-05
-5.49494043024322e-06
-1.5833699762428e-05
-2.94000498529669e-05
-1.21836910360935e-05
-2.10900987840161e-06
-3.03061519631893e-05
-1.44553198605194e-05
8.56690770156442e-06
-1.37838239562702e-05
3.4659622151225e-06
8.83230674261312e-06
1.6996075673248e-06
-1.5436938038722e-05
-2.54497700828956e-06
9.37868550192496e-06
-7.06222118267623e-06
-6.28251854449524e-06
-6.49445338551926e-06
-2.25874639233539e-06
-2.75653131610357e-05
-1.68145587410763e-05
-1.06170728422701e-05
-2.33500577195696e-05
-2.10688249235338e-05
-7.81208524904456e-06
-9.40169068276746e-06
-2.3659145843413e-05
-1.15935095364725e-05
-3.98061897639281e-06
-2.21459034483032e-05
-1.45017499773348e-05
-3.84788063389903e-06
-1.11834899576432e-05
6.93424733799239e-06
-4.15232545734184e-05
-3.25208922883143e-05
7.2020252659632e-06
-1.82024165689392e-05
-4.65385009851703e-05
-3.64133426476938e-05
-2.23169641761793e-05
-1.1937861813035e-05
-1.54808798313615e-05
-2.11552605253529e-05
2.64346716697686e-07
-3.21163962159017e-06
-4.64197103215639e-05
-3.21470470154696e-05
2.68632606738587e-05
-6.48980039856674e-06
-6.38339909154024e-05
-2.09987001219848e-05
2.01401583703904e-05
-1.32312229250358e-06
-2.19374291892697e-05
-2.72924100588342e-05
7.85430910355827e-06
5.20826592227251e-06
-2.86249843861406e-05
4.8643543417234e-06
2.27272892279839e-05
-3.33939319320239e-05
-2.4330580130068e-05
-4.50173054739198e-06
-1.0128111874004e-06
-2.32040622238643e-05
-3.8114366320028e-05
-1.04736554161848e-05
-1.37322668737788e-05
-4.10693391065827e-05
6.45100657157191e-06
1.81552162868674e-06
-3.91253857019358e-06
-2.28164389986678e-05
-6.20824622054051e-07
8.02027494965274e-06
-4.09342058519957e-06
-1.3365899188802e-05
2.17729896718609e-05
8.48809198367504e-06
-1.26645756853476e-05
-2.27912963444328e-05
-6.13361743563141e-06
-1.21593083587296e-05
-2.65755126269125e-05
-4.57756879428257e-05
-1.00999277983379e-05
-9.28352577817463e-06
-4.36184925688733e-05
-3.65149513009727e-05
-3.52857495949307e-07
1.48898273625774e-06
-2.00619679527956e-05
-3.68004265147917e-05
-3.98117882893212e-06
-1.54806236679571e-05
1.13186202058697e-05
2.44067392150055e-06
-1.92596749727152e-05
3.80134386115721e-06
-6.74450771851282e-07
-1.41409086242519e-05
8.26260313662838e-06
1.7178074171821e-06
4.99982099285743e-06
-2.75106397248013e-06
-4.00946478059436e-06
-1.78579452224073e-05
-3.51216890629989e-05
-2.25327298791313e-05
-1.76957974635346e-05
-2.69326949896502e-05
-2.85393244623331e-05
-2.58832585734838e-05
-1.26568423942738e-05
-5.43369013211138e-05
-1.17217643855946e-05
-1.86297266016642e-05
-1.08287922120423e-05
3.83013209345066e-06
-1.36509431321603e-05
-9.27532719777366e-06
6.71708883543898e-06
-1.41081161478739e-05
-1.10573813493833e-05
5.74064809874826e-06
-7.21774176710734e-06
-1.95153376454068e-05
-2.42804392147919e-05
-3.10923167209203e-05
-1.03514596165929e-05
-2.42595720374814e-05
-2.0686612746875e-05
-1.2373591814519e-06
-6.22348005131837e-07
-2.26857393361577e-05
-1.82213621606339e-05
-1.06198991258e-06
-1.26908127129802e-05
-1.81139444530717e-06
-2.61333940064132e-06
-1.7319863637405e-06
-1.38544518408005e-05
-1.16656857278143e-05
1.42326617445662e-06
8.98481433078033e-06
-1.97730594604099e-05
5.17119048424489e-06
-1.61781170171134e-05
-3.27315186108939e-05
-2.05121329112613e-05
-1.11314343817006e-05
-4.10934011548471e-06
-5.28780618545756e-06
-1.74276701190497e-05
6.97287033624217e-06
4.43577924100211e-06
-2.78771584185489e-06
-3.03734258227864e-05
-1.74782116572753e-05
-1.51788631359911e-08
-1.44306650276278e-05
-1.23713711531661e-05
-1.79938555764758e-05
1.0354810739915e-05
-9.17626400314884e-06
-3.46676864013065e-06
2.20521496212256e-06
1.60549556878361e-05
8.17050144138152e-06
-1.3566021253635e-05
-1.52724587519104e-05
-2.13399048622755e-06
-1.69533660778029e-05
-7.94447759903255e-06
-2.23637442857255e-05
-4.14192686384931e-05
-1.76911403709045e-05
-2.18207012754156e-05
-1.07042835899682e-05
-6.17704516470016e-06
-8.28373995286055e-06
-7.37108635586908e-06
2.35520372214781e-05
-2.13534248605584e-05
-7.92371884202988e-06
-1.48338035004947e-06
-6.80069632130591e-06
-1.94790509602889e-05
-2.98421268897779e-05
3.3011410543585e-06
-1.08382012875145e-05
-3.41946253506027e-05
-3.05637922415575e-05
-1.86814802328789e-05
-2.86738398218188e-05
-3.71427015224338e-05
-3.47629581140571e-05
-2.18185139997027e-05
-1.92525197713347e-05
-2.25046764692438e-05
-3.81329471403175e-05
-1.39388279256307e-05
-4.00929210661337e-06
-2.93225008982682e-05
-3.56542899034719e-05
3.56907480999401e-06
6.72203676366464e-06
-3.37034779746111e-05
-3.27048966991611e-05
-1.57973839196871e-05
-1.64710070597964e-05
-1.60924885171985e-06
-2.68125620328798e-05
-2.39471369265458e-05
-1.24186557621223e-06
3.99103174160873e-06
-7.35707139764394e-06
-4.2111293143674e-05
-2.82074802045481e-05
-1.11339592974696e-05
-2.305428142804e-05
-2.8040952844443e-05
-2.41006197046461e-05
-6.09151062900096e-06
1.1259913495845e-06
-3.44725751456979e-05
-1.63647312481856e-05
1.45886608257906e-06
9.01079950826389e-06
-2.94730992891897e-05
-1.51149386714563e-05
3.29911370764649e-06
-8.56549195357218e-06
-4.06465277048448e-05
1.34454562296814e-05
-2.59142280621132e-05
-4.60314896292478e-06
-3.65632001395224e-06
-8.95877399443819e-06
-1.51532251857798e-06
1.20791184451806e-05
-1.63553519782952e-05
-2.70185185963817e-05
-1.21884606761163e-05
-1.23501555655351e-05
1.6052503049074e-06
-6.63844169357483e-06
-1.63834474120818e-05
8.918953788765e-06
1.36282120252762e-05
-4.00823360856562e-05
-2.75009623831832e-06
-1.70369349988037e-05
1.67233233631055e-06
-2.9501555593339e-05
-2.05508984132409e-05
1.44708036643735e-05
-1.34540005870475e-05
-3.50161262585635e-05
-1.11019777240105e-05
1.35374109430399e-05
-7.3522759855172e-06
-2.77474146685198e-05
-2.93630293212123e-05
-2.26601824817313e-05
-1.4972085260442e-05
-4.00350407053016e-05
-1.86292785348611e-05
-1.48880920179987e-05
-1.40693055090583e-06
-2.13076486029935e-05
-1.10416046968007e-05
2.01203704133044e-06
-1.61002987664002e-05
-3.08469924387966e-05
-5.58665936804552e-06
9.83519481161205e-07
-7.32949695095144e-06
-1.48131089111782e-05
-9.2455889426279e-06
-1.38400921913653e-05
-2.13000237262934e-05
-2.74557150919117e-05
-5.35147116619496e-06
-4.59967371956517e-06
-3.46795987294234e-05
-2.25342153096721e-05
-6.34481479763592e-08
-2.64306526868043e-05
-2.67999570019702e-05
-2.19901246617128e-05
1.40384556098895e-05
-3.77119484237465e-05
-5.73468491725729e-05
-4.85702398846269e-06
1.70758812980427e-05
-2.49263570541163e-05
-5.42320746316794e-05
1.57214209841231e-05
2.65452581686524e-05
-1.77284320606484e-05
-1.38317939417744e-05
8.95727598055941e-06
-8.35870523653767e-06
-3.30606156287165e-06
-1.29932991287895e-06
-5.94163750425711e-06
1.74250149121688e-05
-4.62726360465197e-06
-3.07674659621092e-05
-2.2330568801214e-05
-7.89965707407212e-06
-2.89640902358687e-06
-1.87257284419252e-05
-2.73634135444866e-05
2.37558920945713e-05
-9.76656756119909e-06
-2.00646878640958e-05
1.38810819941924e-05
4.62794815733022e-06
-1.89954300743745e-05
-5.41773400248956e-06
1.8931971656772e-06
1.00722695796173e-05
6.69195614844194e-07
-5.11386637563072e-06
1.71494361028539e-05
-3.30753989771357e-07
-2.15056498757217e-05
2.08609393825953e-06
3.50750156651684e-06
-2.8092238277053e-05
-2.08287515099334e-05
-5.39245869599513e-06
-3.38748395616085e-06
-3.08865743915526e-05
-2.1704255206639e-05
2.45945989447772e-05
-1.04081849400907e-05
-5.30778752771753e-05
-3.74287198116525e-05
2.85565874576229e-05
1.54560132192928e-05
-3.11982884668264e-05
-1.36443197882719e-05
2.55021766738619e-05
2.64065375265632e-06
-4.54892659210479e-05
-2.20334712413016e-05
2.62174446517878e-05
-3.17040888144777e-05
-5.95443514114836e-05
-2.24737275923725e-05
1.46148386173744e-07
1.23760943040668e-05
-3.40802115794883e-05
-3.00405642860232e-05
-1.61197933255082e-05
-1.67009375050471e-05
-1.35748458040515e-05
-3.07537125106497e-05
3.26747270699049e-05
-9.50521097728641e-06
-3.22632864141409e-05
-1.50646653881772e-05
-3.61803795173826e-06
-2.95802826392899e-05
-9.73507646750689e-06
-3.28638505020011e-05
-4.34697237631485e-05
-3.26721187169088e-05
-1.32020659541588e-05
-5.08596306737556e-06
-2.7655982790175e-05
-2.76888489807726e-05
-2.33295620332013e-05
2.7221848240659e-05
-3.92860226134221e-05
-4.99608670173246e-05
2.73055145955405e-05
2.20274292325199e-05
-2.95997195464028e-05
-2.67607167261095e-05
-2.27349774230797e-05
1.56292435208405e-06
-3.06169061433884e-06
-1.10334829557656e-05
-1.05675674269669e-05
2.12434880802113e-05
3.13339980719239e-05
-3.50469178800544e-05
-3.25789483979359e-05
3.17576529600779e-08
-6.38707279317458e-06
-3.05489169465904e-05
-3.26363792744766e-05
-1.76686683698419e-05
1.31244357269952e-05
-1.11041759588453e-05
-2.45123322046195e-05
1.76570628198677e-06
2.4770155598219e-05
-1.79589015963367e-07
-2.25424692472021e-05
-1.7045080353722e-05
4.3595019553478e-06
-1.53035397262547e-05
-3.10848321244622e-05
-1.82699501113278e-05
-3.31658771787872e-06
-4.45280701342437e-06
-7.84494341966558e-06
-1.82000801729719e-05
-1.53662660745501e-05
-1.15043863110077e-05
-9.79536214364244e-06
-1.61937664420709e-05
-1.02585229559002e-05
4.06076608143624e-06
-2.29040579915972e-05
-1.19264795995607e-05
-2.36332987587468e-05
-8.63314841738743e-06
4.01507364457417e-06
-3.31820998888357e-05
-2.23744871385656e-06
-5.41161377279195e-06
-4.92494826127585e-06
-2.20333979989105e-05
-4.29785229432749e-05
-1.20341032374806e-06
-1.52541039508878e-05
-8.40344555213261e-06
-1.87630722823858e-05
1.42140973775889e-06
5.3274253098405e-06
-1.07448910137911e-05
-2.70093974921603e-05
-1.85658760022853e-05
-4.36679333535128e-06
-1.96425162985743e-05
-1.87877397481945e-05
-7.57289349154478e-06
-1.33779360975609e-05
-7.5802958736889e-06
-3.4012106403558e-05
-2.72867921787213e-05
-1.08894166947916e-05
-6.29786714081441e-06
-2.24946503912173e-05
-2.49450769223296e-05
-2.01430384390282e-05
-1.91692150655267e-05
-3.23500393401388e-05
-3.55884115950373e-05
-2.31014930022761e-05
-9.72650119389362e-06
-3.63284079812144e-05
-3.41822845771687e-05
-7.79647499340474e-06
-5.85095948270575e-06
-2.21440813853039e-05
-7.83261891969969e-06
8.17154774010031e-06
-1.32417890643997e-05
-2.57111271025052e-05
-1.2872597899114e-05
2.16748604163432e-06
2.14139266434657e-05
1.23545086332529e-05
-2.97833805677019e-05
-2.94552140079263e-06
-1.97178122465538e-05
-2.53606783024346e-05
-4.99525675158707e-06
4.43586317465684e-06
1.22714316316721e-06
-1.5701055601763e-05
-2.45793534142985e-05
-3.37300974575193e-06
-1.72064646017269e-05
-4.21799284658848e-06
-1.31042756696576e-05
-2.51327676085501e-06
-2.70084274757433e-05
-3.05872341348894e-06
-1.60889696547727e-06
-5.4507765552938e-06
-2.30899789933097e-05
1.43309721893571e-06
2.11239811324855e-05
-9.44647272096705e-07
-2.80797660085789e-05
1.39750003339094e-05
1.09646806495721e-05
-1.42944433276769e-05
-3.0628943273181e-05
-2.46445538858799e-05
-1.94222062661114e-05
-2.42202173983127e-05
-2.62672160967306e-05
-3.11672238381892e-06
-7.37464216594033e-06
-2.00382310742343e-05
-1.72476530406305e-05
-4.34494348837631e-06
1.45339059146892e-05
-2.87494020422482e-05
-7.43318207401833e-06
-2.18509347956689e-06
-2.31737111889936e-05
-5.16356258697097e-06
-2.57160392626847e-05
-2.58194551272399e-05
1.11797133630198e-07
-2.65921750373789e-05
-1.53707837205184e-05
-2.24659990534962e-05
-2.08351548044429e-05
-2.91081456242053e-05
-3.17209049053078e-05
-3.46959535771391e-05
-1.6306252408621e-05
-1.35383626115335e-05
-1.09711851855199e-05
1.89666696276114e-06
-1.35277087525061e-05
7.7389616995682e-06
-8.78496769574512e-06
-1.95331764287185e-05
-9.22211331381273e-06
-2.24185444161176e-05
-6.26353786787767e-06
-6.61854402912904e-07
-1.92740318011135e-05
6.72713889675445e-06
-1.73768600272982e-05
-1.19681469114328e-05
-3.37295605724081e-05
-4.21344671095135e-06
-1.06044662465744e-05
-4.0937764146394e-05
-4.00930290293146e-05
1.44627627104507e-06
-9.25073918322276e-06
-1.20627074231758e-05
-3.33914341266384e-06
3.92348140707238e-06
-3.24289214183501e-06
1.17454701539903e-05
5.93477269638589e-06
1.7765391117764e-05
-4.86027578776891e-06
-1.7990411847357e-05
-1.26424351329364e-06
7.58094839200905e-06
-1.18655182164657e-05
-2.14813615678818e-05
-6.52478698640001e-06
-2.94692263750381e-06
-1.50343480853765e-05
-5.60862079106679e-06
-2.42456163326182e-05
-9.0074626661471e-06
5.26133046923491e-07
-2.77613525700335e-05
-3.6289328604428e-05
-8.11027725709625e-06
-2.82450101309411e-05
-2.55406615651573e-05
-1.10330744920871e-05
-2.50331624518418e-06
2.19940756526686e-05
5.00638312227339e-06
1.06570544534425e-06
-2.43487343958487e-05
-1.11647228276955e-05
9.4819463458143e-06
4.81728668623708e-06
-3.46776422265816e-05
-2.18680524208515e-05
8.25909713065544e-06
-1.51314706767622e-05
-3.17303846145977e-05
-1.47444127767983e-05
-1.46116417737155e-05
-4.58119441196124e-06
-5.09412937357772e-05
-2.16712611245507e-05
4.42577015364295e-06
-1.81329067530919e-05
-4.05201727064342e-05
-2.25987019041192e-05
-6.11252464168027e-06
1.6297683457094e-05
-3.98135786325759e-05
-4.96938337045231e-06
-1.5857084269864e-06
-8.01832105098139e-07
-4.68389646166458e-05
-2.56011646654291e-05
-7.75729168196134e-06
-2.29532365209304e-05
-2.84505855975143e-05
-2.55436939603984e-05
1.07967781311154e-05
-2.19765378102274e-05
-8.16174734195286e-06
-1.85318886557066e-06
-2.56048351700175e-05
-2.75603482765051e-05
-2.03431824016528e-05
-1.49849053169651e-05
-1.25849346296706e-06
-6.95346475547789e-06
7.01222676889503e-06
-3.99935209704156e-07
-1.90356174801098e-05
8.42125561568883e-06
2.37356281619441e-05
-1.9128803856991e-05
-1.42761774653796e-05
-1.34649731927632e-05
-5.49400737936949e-06
-2.35621074127156e-05
-1.31078841525751e-05
-6.16146265535775e-06
-2.03859043278856e-05
5.71699432271956e-06
-5.30443595895974e-07
-1.60949221690826e-06
1.50318339308317e-06
-8.6164618165103e-07
-1.34048090958568e-05
-7.32079102717693e-06
2.2463869681615e-05
9.42979761769319e-06
-1.54619791999485e-05
1.1794488268613e-06
-4.56043436120668e-06
5.12254644981226e-06
-2.99680797793745e-05
-1.34200068070893e-06
3.54956452029868e-06
-9.98639582906371e-06
-3.45813335237909e-05
-3.10062805589105e-05
-4.90252101486529e-06
-8.56003117123085e-06
-3.23320212990719e-05
-2.40914348174724e-05
1.97820460570721e-06
1.74928078518679e-05
-5.69692649639284e-06
-2.49182199331702e-05
-6.31860050147654e-06
-4.44504643584895e-06
-5.48108969829629e-06
-1.78838397865301e-05
-1.76150742111971e-06
1.29653942438719e-05
-2.02673778923349e-05
-3.64990277638594e-05
-1.39885859815737e-05
5.08284080690613e-06
5.1217110764666e-06
9.12843337315363e-06
-1.35719419270103e-05
-2.2196515571379e-05
-2.33417880998484e-05
-1.31264805638445e-05
-4.56668541233126e-07
-1.62834767152764e-05
-2.66015465069488e-05
-9.48685033214005e-06
-1.90744119721047e-05
6.21144035251039e-06
-1.19181294678993e-05
-4.93184091019601e-06
-1.58309013575887e-05
-9.95326980578797e-06
-1.07937962699097e-05
-5.56360560633817e-06
-3.12595044914403e-05
-2.26367074491859e-05
-1.43014381553316e-05
-2.26216674079681e-05
-3.82275947816435e-05
-3.37256347505282e-05
1.87014672827351e-06
9.73825825019874e-06
-2.2791937012024e-05
-2.4941020601563e-05
-2.11030850312287e-05
8.25688408442606e-06
-2.77330753656676e-05
-2.41165766540365e-05
6.32282798236584e-06
1.25190304818808e-05
-2.51561637720914e-06
-3.68606034971842e-05
-1.23436384356519e-05
6.82508504831773e-06
-1.27303092993042e-05
-1.82474844767959e-05
8.8044227256546e-06
-9.8674866989351e-06
-3.06414825984825e-05
-1.30912772970419e-05
6.17148602588484e-06
-1.90768235806079e-05
-2.06741515618929e-05
-3.00260199615979e-05
-5.89855007072311e-07
-3.54206915662146e-05
-1.60404079556326e-05
-1.15103927281613e-05
1.33989782886511e-06
-2.47772343925502e-06
-7.6406559619374e-06
-1.99964990451392e-06
5.06416836369989e-06
1.03422846730917e-05
-1.98670286709406e-05
-4.31112751274235e-06
-1.48250534766182e-05
-9.55024730101033e-06
-1.19957589408201e-05
-4.81208675307368e-06
-1.78229405499098e-06
-3.41620917707574e-05
-2.22483626117234e-06
3.66925685401749e-06
-8.03977344123906e-06
-2.94578782217182e-05
-2.56899753392337e-05
-9.62582190566959e-06
-1.4768387435571e-05
-2.37309814352188e-05
-2.18791324219311e-05
-3.8753412384654e-06
5.01174338221942e-06
-4.43083032797039e-05
1.41072561121332e-05
3.39461302215946e-05
-3.78050332372254e-06
-2.8066420285413e-05
-1.38583242862215e-05
-8.88775660029061e-06
-2.92336342758296e-05
-3.87315536014815e-05
-2.4131553604716e-05
-1.03379195995286e-05
-4.05307567014237e-06
-3.46188989850056e-05
-1.84988964147503e-05
-2.37922317735879e-05
-1.7324152784451e-05
-8.38222488798764e-06
-1.73900345615113e-05
-3.06769538715308e-06
-6.19329292762537e-06
-1.04176791062279e-05
-6.12155599200598e-07
-6.65944762899849e-06
-2.31132946119294e-05
-4.67508977536287e-06
2.82479794473276e-06
3.48389712505088e-06
-1.32501107020835e-05
-2.19426265097647e-05
-1.48469311400695e-05
-2.73983975074544e-05
-2.70443412815883e-05
-2.54392829388392e-05
-1.24251583397966e-05
-1.95430440298076e-05
-3.12467012377109e-06
-2.60422395241908e-05
-1.33736887883912e-06
-4.04603834566512e-06
-1.42869050111783e-05
6.50376364935782e-06
6.60099397530954e-07
-1.74972862540072e-05
-4.7514103002592e-06
-6.73815253469705e-06
1.30096742196309e-05
-6.69770422062314e-06
-1.54185844306774e-05
2.73569914281064e-06
1.96388878181312e-06
-3.26802004581561e-05
-2.24105960003033e-05
-1.13909414082979e-05
-7.6218048684828e-07
-1.52014304271312e-05
-2.12056759402777e-05
-1.19218800102419e-05
3.10526659833115e-05
-6.51643674710361e-06
-1.084533523105e-05
1.73551586059944e-05
2.53355765469277e-05
2.38067951353186e-06
9.55483924390501e-06
4.19385864834174e-06
-9.87326678536098e-07
3.62777699500465e-07
-2.8023833881506e-05
-5.795683434604e-06
-6.52728572645554e-06
-5.62730195324219e-05
-1.59252382971329e-05
-1.85116857538755e-06
-1.06434652132769e-05
-2.15292480005655e-05
-9.81891633039132e-06
5.32380081129073e-07
-1.07659084688247e-05
-1.22397882501947e-05
-2.74997363995681e-05
-5.59720317665751e-06
-3.01792050347292e-08
9.87168633061895e-06
-1.20652306509204e-05
6.68978716438084e-07
-1.13951154827404e-05
-1.17076321569794e-05
2.52955353859135e-06
-3.25691046490648e-05
-1.51480238242127e-07
-6.14020886261531e-05
-2.44420663730764e-05
-1.25803622228783e-05
-1.81078045146894e-05
-3.33569305106728e-05
-1.9190857192082e-05
-2.33147180056282e-06
-2.23033226106466e-05
-4.42745487331553e-05
2.83438206873369e-06
-4.73706154097231e-06
-3.35097667077785e-05
-3.17773846652728e-05
6.11180116157823e-06
-2.04033950426683e-06
-9.02869722872698e-06
1.1401783180766e-06
1.45326051599407e-05
1.4666418412279e-05
-5.52506892908208e-05
-2.60061161240135e-05
-1.89369344378453e-05
-3.29167967212838e-05
-2.83641900511539e-05
-1.89769944735163e-05
-2.17049886347685e-05
-2.22203609663719e-05
-7.72154907677397e-06
-3.95726316881517e-06
-4.78716512075501e-06
1.15044014890852e-05
-1.68113921206708e-05
7.37460063470672e-06
1.97379532508397e-05
1.38472240997396e-05
-5.72982817014636e-06
6.45547721946925e-06
5.24900000072029e-06
-5.40286855404849e-06
-1.35937864441535e-05
-2.56551289155906e-06
-1.94633805384297e-05
-6.03942066144438e-06
-4.37723482587677e-05
-1.61611112540014e-05
-6.75205024064908e-06
-3.15284336377833e-05
-2.44687892189445e-05
-1.89789040603065e-05
-5.18142420160049e-06
-7.64477850815457e-06
-1.50840426040022e-06
-4.94544517186599e-06
4.86186352049501e-06
-8.07827770941019e-06
7.70252935951125e-07
1.76869683104776e-05
5.35425237674523e-06
3.07018023440375e-06
-1.18360241414977e-05
4.61840636387968e-06
-6.40770476728382e-06
-4.88389174997431e-05
-1.3060612081444e-05
-1.17516401771899e-05
-2.40127976123649e-05
-2.24310137437554e-05
-2.18155190641868e-05
-3.18203346058408e-05
-2.86732517654958e-05
-3.64542893951717e-05
6.32916421879807e-06
-8.89519733858391e-06
4.02806999736296e-06
-1.7931289522577e-06
-1.22164788050788e-05
-3.82858430361829e-06
-1.80554498718544e-05
-2.72024468124622e-06
1.00353809735749e-05
-7.43975858583417e-06
4.0312182307946e-06
-1.36944674918115e-05
3.68878151563398e-06
7.3842518680886e-06
-1.81705640499808e-05
-2.25503373923486e-05
-9.74194904791282e-06
-1.43567090946086e-05
-1.68350003136934e-05
-8.54161822059716e-06
-3.47108624550658e-05
-2.61065770750512e-05
-2.41361297045155e-05
-2.48742413371303e-05
5.71875450186429e-07
-7.30362026363653e-06
-6.2485307115223e-06
-8.13698955025401e-06
2.03205116121505e-06
-3.27638537063079e-06
-2.05556620136456e-05
-4.2423364695988e-06
-1.4726532727032e-05
-5.85443062076925e-06
-1.09059462233757e-05
-1.17890127372586e-05
-1.36225476551574e-06
-2.68490592927957e-05
-5.14600089342069e-05
-2.29903100522228e-05
-8.11999327056015e-06
-2.22240453168982e-05
-3.33859572139549e-05
4.79472873234675e-06
1.80103054204464e-05
-6.71977586614296e-06
-1.90389848677301e-05
-1.83260530959024e-05
-8.29069294245232e-06
2.14847651990836e-05
-2.80337438840453e-05
-1.43348939648857e-05
9.24161236595444e-06
-8.75907556593821e-06
-2.60520559682492e-05
-2.21856574636853e-05
1.03618035638182e-05
-2.86781850185399e-05
-1.45124445123852e-05
-4.05607766291578e-06
1.60770761387341e-05
-2.27597741045672e-05
5.01047172917719e-06
4.54424395615481e-06
-2.9959420101361e-05
-1.54833838164268e-05
2.11667124557947e-05
-2.41834208162137e-05
-2.85708637717658e-05
-3.79970154494091e-06
9.09241630768945e-07
7.17591398319268e-06
-2.0029313430947e-05
-8.65425263559371e-06
-8.11031951351478e-06
2.28670580987921e-06
-2.05277395549061e-05
6.18009126335938e-07
4.65055282454235e-06
-2.84916448177474e-05
-1.9164309370913e-05
-8.56082010929602e-06
-1.20705709356429e-05
-5.03924230850836e-06
-4.01729106988676e-05
-2.81328202027179e-05
3.00455752360924e-06
-8.03183981753998e-06
-2.19912082292114e-05
-3.59758265737215e-05
1.80841514225857e-06
-3.95150444945967e-06
-1.79752569493822e-05
-1.30394143162923e-05
1.84429268673478e-06
-1.97851128085688e-05
-3.16695650999579e-05
-1.09548225958791e-06
-2.73218234370028e-05
-1.19368394484659e-05
-1.04296862031152e-05
-1.2248390595218e-05
-2.67959870375499e-05
-3.37828499403466e-05
-2.90235637325734e-05
-1.13399209847824e-05
-1.13427722487765e-05
-4.21171276434172e-05
-4.822589523893e-06
-6.17464278771996e-06
-2.54854768770628e-05
-1.60315354467498e-05
-8.18008389284805e-06
-4.11325690227231e-06
-2.41764644679189e-05
-8.8150807282678e-06
-4.2506148161294e-06
3.66733950825669e-06
6.41576155415054e-06
-4.91670973770218e-07
-1.65283818786759e-05
-1.21932170307803e-08
-1.83237471860082e-05
1.42574588458727e-06
1.81372507175305e-05
-9.25492247748284e-06
-1.33373857921711e-05
-1.74727083234266e-05
7.51606486205814e-06
4.5245680723743e-06
-3.12597516215639e-05
2.42359300111431e-07
3.08357144409166e-06
-1.4371976263752e-06
5.47534750922138e-06
-2.04626259705093e-05
-5.1985128748097e-06
-1.05001490481375e-05
-1.10130025975237e-05
-1.9508717744883e-05
1.04391111303651e-05
-1.42295828749454e-05
-1.0919239673853e-05
-2.72462887099117e-05
6.74353604674737e-06
-3.06845202818187e-06
-1.4945216614612e-05
8.66411227686644e-06
-9.16818246429417e-06
-2.60522024482615e-05
-4.46653276122028e-06
-1.05050750366635e-05
1.20984960490489e-07
-1.47355775176447e-05
1.37223208104291e-05
-1.01287224507074e-05
-9.92069163459798e-06
-2.95542047701305e-06
-2.76039609728917e-05
-9.76503027549352e-06
-1.32739950845708e-05
-9.53343581928477e-06
-1.9919305975144e-05
-6.76866201842612e-06
-2.12790272405644e-05
-2.96052866420102e-05
-1.96124616808587e-05
-2.72636470942901e-05
-3.86023523262786e-05
-1.64116380165378e-05
1.72013346777685e-06
-1.79111134146777e-05
-3.59228359795527e-05
-1.89952265143289e-05
1.4448811035854e-05
-1.20659710384219e-05
-4.32594649513887e-05
-1.42740888098001e-05
2.3575185083837e-05
1.09014552679317e-05
-4.13466937629484e-05
-2.94961343299716e-05
8.03006607144505e-06
-3.24575977510398e-06
-4.7279444064369e-05
-3.6518999155075e-05
1.23262692750088e-05
-4.95042446597047e-07
-2.46961055745251e-05
-4.70691190659938e-06
5.30648110017959e-06
-4.94072403792247e-06
-2.0838075581353e-05
3.82473467979854e-06
-1.1571637963702e-06
-2.45632420250198e-05
7.68703964386739e-08
-2.65684477162518e-06
-2.93417536694909e-05
-1.27346962802807e-05
-6.03743473975265e-06
-1.00799205879824e-05
-1.59039696066768e-05
-3.3390321806202e-05
-2.33279513274077e-06
9.24840586530551e-06
-1.15673559045811e-05
-6.89874661363199e-06
1.15941317053921e-05
-8.01182610366588e-06
-1.24907150695883e-05
-1.79906795259471e-05
2.59754258736849e-05
-2.4921456532301e-06
-2.90498501170052e-06
-1.00885851212745e-05
3.78154464101604e-05
-1.98764579584068e-05
-1.79089197491247e-05
-3.26130989284923e-05
2.74131532119944e-06
1.39279707685103e-05
-2.74601693932279e-05
-2.93720602351205e-05
1.43395860497388e-05
3.19177172593308e-06
-9.43475993600322e-06
-2.93194906221933e-05
2.32049720178979e-05
3.91868609671093e-06
-4.1972565710677e-05
-2.79463754138019e-05
-1.0861712823256e-05
-9.61226992471449e-06
-2.91878701769639e-05
-4.01523116459132e-05
-2.14755988956316e-05
-2.71823460260643e-05
-3.68487428142458e-05
-1.66065344474278e-05
-1.89539983056753e-05
-4.13292973183844e-05
-2.94679287105848e-05
-1.03848560527677e-05
2.71279777486456e-05
-5.15939655833213e-06
-2.96113291372265e-05
-4.91902599969736e-06
7.35831293057534e-07
-4.32066889873913e-05
-3.00329445317305e-05
1.78264054340569e-05
7.8545157951953e-07
-4.40010917273516e-05
-1.18658715166568e-05
2.84922436626207e-05
-4.00942919428922e-05
-4.80575950476421e-05
-1.34583481332643e-05
-2.41322650302385e-06
-3.35417168513516e-05
-6.45717038098384e-05
7.54862762252761e-06
2.31441086414128e-05
-3.79121076204702e-05
-3.80186976629991e-05
2.15015283209835e-05
3.27235254068249e-05
-1.74005916686376e-05
-1.88165258260208e-05
2.25323493824534e-05
2.1494218865428e-05
-8.18421828446633e-06
-3.30119607855676e-05
-1.29650722984503e-05
4.71879324252684e-06
-2.53355210951142e-05
-3.71328427565488e-05
-1.90608496025856e-05
1.80636465717637e-06
-2.67137867343459e-05
-2.68298111392263e-05
7.12395360165529e-06
-7.97634845985415e-07
-3.47013376265761e-05
-1.15752188278162e-05
8.88780447649429e-06
1.3826936295183e-05
-1.12678411520437e-05
8.02562081205138e-06
2.43675498304857e-05
1.07391728617315e-05
-1.42656919628547e-05
-3.48604588390741e-06
1.91193220202387e-05
-1.58043332934464e-05
-2.0826287975162e-05
-6.3958134050208e-06
1.40981283640209e-05
-1.74287279839049e-05
-4.78771882679637e-05
-1.61156877967401e-06
1.65798486850023e-05
-3.15028348010426e-05
-1.41042655212189e-06
1.32596617202983e-05
2.5605142257428e-06
-2.55884992621643e-05
-9.18565105669777e-06
2.25556102398219e-05
-5.36198048983749e-06
-2.2455704524028e-05
-9.81919174476261e-06
2.86458979498654e-05
2.90123463090363e-06
-5.57554338302177e-05
-3.75553239486538e-05
1.24054976575492e-05
-5.83074916929026e-06
-6.23415092198307e-05
-3.7248123160118e-05
-7.3363962336797e-06
-1.58400592735208e-05
-4.02411893537373e-05
-4.76793108864646e-05
1.73959158186335e-05
-2.32992197545215e-06
-1.99438378733451e-05
-1.35726268503489e-06
1.62080862017404e-05
1.25406705661839e-05
1.72052093144284e-05
-1.49544461301199e-05
1.29589331905606e-05
1.18735853692874e-06
-3.5145674570183e-05
-4.31176469728065e-06
-7.44545082891166e-06
-4.46419362089625e-05
-7.40008439759889e-05
-3.18859908898755e-05
-1.19434302940534e-05
-6.35345095189407e-05
-4.28414875793042e-05
-3.38221272757321e-06
-1.29619982669473e-05
-1.00415973429144e-05
-2.45208616253265e-05
