# Supplementary material for: Research on computational propagation and identification of mine microseismic signals based on deep learning
Source: PLoS One. 2025 Oct 22;20(10):e0334641. doi: 10.1371/journal.pone.0334641 (PMC12543183; doi:10.1371/journal.pone.0334641)
Supplement: S10 Data — (ZIP) [file pone.0334641.s010.zip › 000101100001529.xlsx_0.txt_24.txt.txt]

-4.79157329455161e-05
-1.86836150984028e-05
1.66178636071851e-05
-1.49766998614827e-05
-3.52336398307915e-05
2.70549364753496e-05
3.60583826412294e-06
-6.65822702337078e-06
-8.39618960061903e-06
-3.61838216096827e-06
1.95320934883734e-05
-1.4438178795745e-05
-2.68350822611551e-05
1.83341036267666e-06
6.14939240863884e-06
-2.0950893764611e-05
-2.24608880846172e-05
-3.0686527095837e-05
-3.78544373006664e-05
-3.1309105414411e-05
-2.63149264519024e-05
-1.04739540861312e-05
-1.47515444085089e-05
-3.29802345080495e-05
-2.05698574328723e-05
-7.85307758997937e-06
-1.52263207691675e-06
1.80828292137171e-06
-1.17793996264509e-05
-1.72889937576833e-06
3.23138230530401e-06
-1.35939629785565e-05
6.59371737329795e-06
-1.66906300774791e-05
-3.93515693133546e-05
-2.6548185041545e-05
-6.98904182573526e-06
-1.83607186132752e-05
-4.41112615490661e-05
-3.31245673579054e-05
-1.2795579933404e-05
-1.41228449956221e-05
-1.78589110892974e-05
-1.09286335179965e-05
-1.00343374337906e-05
-4.89581335644593e-06
-2.73457342322508e-05
-9.90217805120128e-06
-6.4312251747031e-06
-1.10156938790361e-05
-1.17101063899628e-05
2.74662890187083e-05
6.60970434597531e-06
-4.59968557572356e-06
-2.69126724505676e-06
-1.57997346945006e-05
-1.60411323709485e-05
1.13852254390179e-06
-2.11450359388638e-05
-8.56668794278659e-06
6.50968787703899e-07
-2.30275159712734e-05
-2.06241783149557e-05
-2.47307789251734e-05
-2.30818440002222e-05
-9.07479926897262e-06
-2.73468098298045e-05
-3.57959635914949e-06
-9.15594644158986e-06
-2.17190588074094e-05
-1.03130352191262e-05
1.73839317745981e-07
-8.63359826052808e-06
1.71024834846877e-05
6.67725138198118e-06
1.57089213889179e-05
1.46645507758008e-05
-2.27423481608295e-06
-1.93417589528811e-05
-2.857566672949e-05
-2.70158998046888e-05
-2.40125908232046e-05
-7.80860363973667e-06
-6.0805103332278e-06
-1.3566834343994e-05
-1.31444008059067e-05
-1.09085443329605e-05
4.51200888729724e-06
-2.74911635960481e-05
-4.59786340591863e-06
-2.0005285214903e-05
-2.42892636982153e-06
-3.01825943422947e-06
-9.7973185435884e-06
4.03680159399804e-06
7.05538134266675e-06
-2.32562343772963e-05
3.1836941840143e-07
-8.0109344698877e-06
-1.8164031014398e-06
-5.20115920229689e-05
-2.52024089699603e-05
-3.12341112664304e-06
-2.32567762077559e-05
-8.53445861820865e-06
-2.90491609999482e-05
-7.13461148809026e-06
-5.70488798362394e-06
-2.72052482026785e-05
-2.79551177843025e-05
-2.86163663249172e-06
-5.20840471764187e-06
-3.84157213843106e-06
-2.62567182738155e-05
-2.05596490010888e-05
3.24567914854774e-06
-1.89294248028177e-05
-3.2831118973613e-05
9.41120533294293e-06
-1.63483738294633e-05
-1.45478148016339e-05
-3.98481729890836e-05
-4.35694019160106e-06
-3.52003770657691e-06
2.38348677643304e-07
-1.68403864572549e-05
-7.87631472261803e-06
5.64695357088413e-06
-2.89917091932942e-05
-7.57139280500669e-06
-5.01420849473832e-06
-9.77351056300593e-06
-1.81846137851287e-05
-2.58766094128763e-05
-3.07349596284402e-05
-1.54326975810902e-05
-1.10894549628069e-05
-1.58249393173605e-05
-2.80883657887799e-05
-2.79974956343461e-05
-3.70989038634866e-06
-1.46738061152387e-05
-1.71233817568453e-05
-6.01886574301552e-06
9.01265544349924e-06
-1.86045981696255e-06
1.09068323745676e-05
1.87121823475517e-05
5.89879166469813e-06
1.22462218227843e-05
8.84945858707225e-06
-2.8856672309908e-05
-1.37627406004245e-06
6.17529378150727e-07
-2.29577773231979e-05
-9.32402544024699e-06
-2.79314857923284e-05
-1.42760766055787e-05
-1.11452555456245e-05
-9.71423745579201e-06
-2.00612501329968e-05
1.36688953292524e-05
-2.22461955156203e-05
-1.06462676498385e-05
-4.91171708987007e-06
-8.69837372221912e-06
7.94100255476224e-06
-1.42529073681378e-05
-6.73950379958572e-06
-1.33196095117255e-07
3.65721693939077e-06
-2.11111875481967e-06
-1.27398677086732e-05
4.77453066868074e-06
4.13652034765792e-06
-3.08499084367407e-05
-3.60816853009625e-05
-2.12608433812273e-05
-6.55994373758718e-06
-3.89969753457703e-05
-4.16958952796285e-05
4.70065535911656e-06
-3.52272301237238e-05
-2.81723546989931e-05
-2.34754366117061e-05
-1.5369549943034e-06
-2.7506506048979e-05
-1.94386976912684e-05
-2.52873171531779e-05
-3.59398513732822e-06
-1.6494370826026e-05
-2.57185113902327e-05
-1.14607382569156e-05
3.82474292869061e-06
-3.8377799794553e-06
-6.71830457772964e-06
-1.14951425413949e-05
4.39324554364514e-06
-7.98283687619759e-06
-2.45851789717783e-05
-3.19135446321265e-06
-2.54589302321787e-05
-2.50943061867509e-05
-2.03468006158531e-05
-1.62034201858723e-05
-7.15847558793005e-06
-2.37889002453744e-05
-5.67204727320253e-06
-1.6571544728415e-05
-1.10720189359453e-06
-3.42152332373566e-06
-1.22129620254226e-05
1.5841771387604e-05
-1.18722736599946e-05
-9.67681999808935e-07
-7.6693269095101e-07
6.58908573796128e-07
-5.79114497905656e-07
-1.51252267008799e-05
-2.35483096808098e-05
-1.07349856281817e-05
-9.50047082957845e-06
-1.87244001193734e-05
5.45927903505429e-06
-2.34927629454482e-05
-1.52245044328071e-05
-3.39852469335352e-05
-1.12842154653479e-05
-7.24425917466065e-06
-6.74318877049505e-06
-1.97274009547157e-05
-3.98028412604485e-06
1.23243879218385e-06
1.22937291533905e-05
-1.4153631970327e-05
9.56971372222415e-06
4.09086040681539e-05
5.59753485687284e-06
7.52464473437385e-06
1.66552044757572e-07
6.03034344969253e-06
-2.12272693652953e-06
-1.3684750999447e-05
-2.87395747145483e-05
-2.04812941826172e-05
-3.46916873540267e-05
-1.89754661182943e-05
-3.93021260760926e-05
-4.74953786118473e-05
-2.77849263914613e-05
-1.31726909181613e-05
-1.42809210478703e-06
-2.23680695321228e-05
-1.43280575196647e-05
-1.19460603165109e-05
-5.53977805408174e-06
5.871181181698e-06
8.22868022909691e-06
1.00315050990738e-05
7.12410156626191e-07
1.56572271814739e-07
-9.55735746786039e-06
-4.30121899291408e-06
-2.49063116298094e-05
-3.30361434424861e-05
-2.34469618341651e-05
-3.93958893129078e-05
-2.04526568662879e-05
-4.7377561604972e-05
-3.53049558354983e-05
-2.01149939628589e-05
-2.50957123204417e-05
-2.92946917050874e-05
-4.63855456980708e-06
-3.20953832919092e-05
-2.79397124189959e-05
1.20220812039327e-05
-9.95911833894876e-06
1.76970204943549e-05
-3.42945413581005e-06
-7.26019146756368e-06
-3.32884871556397e-05
2.97342864874265e-06
-9.37600440346602e-06
-3.25093771446392e-05
-1.43051922437144e-05
1.18445524899817e-05
-2.57663952281777e-05
-4.47208704641229e-05
-3.83592882248879e-05
-2.26334453852386e-05
-3.41092258857946e-05
-2.63385389984189e-05
-1.93602507565877e-05
-4.73902818550849e-06
5.20256762292314e-06
-5.63997603467461e-06
-4.86016167216543e-06
1.89148444372894e-05
-9.18339674062923e-07
-2.34262073488305e-05
2.07968334636166e-06
8.10736238241672e-06
-2.42948874816014e-05
-2.0792189267507e-06
-1.04498778820478e-05
3.45500105847127e-06
-2.03303442945066e-05
-1.79106504566895e-05
-5.93676478472039e-07
1.20081396225124e-06
-2.77857271075777e-05
-2.46689257875085e-05
4.47784181159483e-06
-1.16280076824806e-05
3.23898657766312e-06
-1.8249125636384e-05
1.81578636282728e-05
3.13318978619463e-06
-3.54161366144981e-06
5.90110830568119e-06
3.41605895213453e-06
4.40076955308965e-07
3.38054668954085e-06
-6.86789400280066e-06
-2.20008930471075e-06
-2.33353121229003e-06
-2.57835555182335e-05
-3.29005672063341e-05
-1.50329793124963e-05
-2.5783198614341e-05
-2.15146335391115e-05
-1.0793563079815e-05
-1.56453528457591e-05
-1.75745386355072e-05
-1.43238170009919e-05
-7.70963070146984e-06
-8.42690253189312e-06
-2.01763426620579e-05
-1.09099049570567e-06
2.71202552134962e-06
-1.52260188566109e-05
1.21261450138189e-05
-2.64641818372451e-05
-1.46243718515942e-06
-1.11780475197536e-05
-2.31405012906451e-05
-8.5898613203479e-06
-1.05367867057739e-05
-2.81762082510312e-05
-9.40827094778834e-06
-6.59626756941168e-06
-1.49934462145566e-05
-2.53392666826759e-05
-1.53361803253361e-05
2.25107645772665e-05
-2.04781970996033e-05
-1.20941221925936e-05
-3.12684095303805e-05
6.53541359620217e-06
-1.8003213774417e-05
-3.68101244784847e-05
-1.61874213527469e-05
7.23448911385972e-07
-1.59573014012162e-05
-9.75830811140635e-06
-2.24401814744332e-05
-2.17967505386939e-05
-2.65653960117354e-05
-4.05946152264343e-06
-2.6760534873358e-06
-1.51505823776042e-05
-3.97004264291013e-05
-1.19739561120758e-05
5.54773399850133e-06
-2.56289401630073e-05
-1.62550771226939e-05
1.45235293987878e-05
9.37349073197847e-06
1.71495346085229e-05
-3.6317072233386e-06
5.39776511695635e-06
4.69657839684511e-06
-2.26040807203174e-05
-2.16933499695692e-06
-1.38492918099496e-05
-1.43194259140786e-06
-2.24801910884994e-06
-1.9619930646809e-05
1.47093132967963e-05
-3.2438113307417e-05
-3.59652888542615e-06
-7.36907376626946e-06
3.59337534630064e-06
-1.12129891499714e-08
-7.68866204232725e-06
-1.2332375160069e-06
1.83043223989997e-05
5.46598326626891e-06
-1.96660940755856e-05
1.69486799198718e-06
6.55606409705529e-06
-1.93566845038903e-05
-3.28558999071944e-05
-4.36864522218244e-06
-8.99228718575573e-06
-1.13598910542964e-05
-2.89072930718108e-05
-2.22633217197871e-05
-1.67947993751624e-05
-2.52733499193353e-05
-4.34338647940279e-05
-1.49377405655963e-05
-6.78153226673492e-08
-1.03507848540532e-05
-4.29338171273154e-06
6.57667598150409e-07
-8.04145729658914e-06
-1.69655457229785e-05
1.99971409490081e-06
3.88334653737684e-06
2.55435215453987e-06
-1.1550644844901e-05
-2.30302881785119e-05
-4.47759793593798e-05
-1.91530570531032e-05
3.5891595926034e-06
-4.0194360034236e-05
-2.68666591949536e-05
-2.36359390631077e-05
-3.409392161063e-05
-3.8746747644109e-05
-3.45113188197976e-05
-1.1275827265398e-05
-1.86995830821311e-05
3.83367238941685e-06
-1.84522873159055e-05
-1.75877561610664e-05
-2.04023123744028e-05
-8.79997138293823e-06
-1.20279619437389e-05
-1.77755474344923e-05
-2.35598948618086e-05
5.43251050305658e-06
-5.5352149917193e-06
4.47978414831415e-06
-6.41793724734514e-06
-6.36797744285298e-06
-1.82696700284851e-05
-3.50978951429474e-05
-2.78109927613134e-05
-3.27686660927256e-05
-5.77328210327424e-05
-2.87331174114807e-05
-2.86845254842181e-05
-2.7725334752232e-06
-1.86523858949248e-05
-2.36793546650695e-06
-4.46260807193726e-06
2.07177006452367e-05
5.73022532063588e-06
2.37215770253231e-06
7.89686249389109e-06
1.79898875915534e-05
1.53748975954743e-05
6.08130357163859e-06
9.62183293711393e-06
-5.06032792604991e-06
-1.46286531580093e-05
-2.95655548765112e-05
-9.11487439839726e-06
-2.66236416846308e-05
-1.21844798469801e-05
-2.30819381588258e-05
-4.19611733158699e-05
-2.37312891941115e-05
3.98907140658425e-06
-1.35856150056064e-05
-1.41378990851334e-05
-3.25494384100171e-06
6.95366380481191e-06
6.88299682213793e-06
1.38149482358358e-05
-2.20899185449529e-05
2.72442927375088e-05
3.23434350583964e-05
1.356593846522e-05
-1.19964851252339e-05
-5.6953461536293e-06
-1.17520960396517e-05
-6.13375473964469e-06
-1.28145384240059e-05
-1.67079403535429e-05
1.47718099189882e-05
3.31143426288273e-06
-3.78592727892502e-05
-3.60213199613697e-05
-2.68148618506776e-05
-2.66715948718981e-05
-1.42484057833903e-05
-2.87101317510899e-05
1.06522465598388e-05
-1.49622182365839e-05
-6.88426044940508e-06
9.28095695064664e-06
2.27448634666067e-05
1.34873038415381e-05
-2.9389884080258e-06
-1.75284427108281e-05
-4.17075735818418e-06
-6.09303132573051e-06
-1.91605965825238e-05
-1.10677460110149e-05
-2.46266661871632e-05
-1.67394923229478e-05
-3.46737025744504e-05
-2.28703045285439e-05
-2.25916778569683e-05
-2.59150191526955e-05
-2.15188251062652e-05
-4.22749350566976e-05
-2.2520171465419e-05
2.89374510997608e-06
7.92685531522288e-07
-1.03315198636823e-05
1.22761387152589e-05
2.11474836343974e-06
1.38441076613331e-05
9.36416462320341e-06
-1.28214928014074e-06
1.94501479070349e-05
9.72514896295542e-06
-1.08571168863711e-05
-1.19070609144486e-05
-1.13954085134707e-05
-2.90355047466694e-05
-2.00083548931304e-05
9.84425633330464e-06
-1.91973305594995e-05
-4.24971234509148e-05
-1.63447884666829e-05
3.75041125785297e-06
-6.99999669224072e-06
-1.12444467571834e-05
-5.82681181000005e-06
-9.00380634783794e-06
-8.74912064610651e-06
8.60544340442639e-06
4.51060812542114e-05
1.75236747612206e-05
1.47793637438828e-05
9.98129870237724e-06
-1.0353190526261e-05
-2.66957596266169e-06
-1.48005334791727e-05
6.45017949436693e-06
-3.23631986767757e-06
-3.7673684094687e-05
-4.17078906622307e-05
-2.21859510548816e-05
-2.25685517506062e-05
-2.72059487445603e-06
-1.07482695427699e-05
-1.48651854069367e-05
-8.65446891267546e-06
2.77431199523585e-06
-1.20213076835107e-05
1.49291070469593e-06
1.6792699384826e-05
1.67624512451082e-05
-1.37822178330356e-05
-1.19856141037422e-05
2.80642634281936e-05
-1.48556186331123e-05
4.57249830219821e-08
-3.11695405262679e-05
6.22606531031373e-06
-3.47779753875486e-05
-4.6925647140606e-05
-3.43131423075623e-05
-3.2298838593977e-05
-2.1958609862202e-05
-3.42991776763404e-05
-1.3941110467315e-05
-2.44633569474543e-07
-1.76453951486221e-05
-8.76245969374097e-06
-8.27952948879627e-06
-1.74886864515768e-05
-2.04947483564355e-05
-2.19856771011361e-05
1.75676849277127e-06
3.97886584218701e-05
-1.74773669082721e-05
-1.53584079731249e-05
-1.33263367891358e-05
-2.35549089972909e-05
-9.14261971381932e-06
-1.43475663250977e-05
-9.98298647957466e-06
-1.11901826903688e-05
-3.87428248060611e-05
-4.07761611119353e-05
-9.48409928393135e-06
-3.06091280338205e-05
-7.49690570850127e-06
-2.38074786310254e-05
6.3646975835862e-06
-2.20807700379048e-05
-2.93101664180063e-05
7.15294139531554e-06
2.99442672068684e-05
-4.4501879740686e-06
-3.61945524883252e-05
6.29698322802786e-06
9.4840448554924e-07
-2.8549997999473e-05
-1.82505994439245e-06
-1.37112462816806e-05
-1.72420453036112e-05
-1.12698482280116e-05
-3.4426348714638e-05
-2.59094826629857e-06
-1.41957311594335e-05
-3.34848278318461e-05
8.10305354089747e-06
7.03978543645806e-06
-8.89791468860588e-06
6.45493419090623e-06
-1.06109788830991e-06
1.70678918319895e-05
1.00325941662273e-05
-1.6818866131526e-05
-4.3977453316193e-06
3.15339499768954e-05
-1.53096610304602e-05
-2.75911510584916e-05
-1.45820928292288e-05
-2.31116335419029e-05
-8.85147028138388e-06
-3.73457776915553e-05
-2.48371812220949e-05
1.16859267630959e-05
-2.90969392416379e-05
-3.24106747575896e-05
-5.81843518918673e-07
-1.35414491481431e-05
-3.18387548168868e-06
-6.2925781923069e-06
-1.06961304573472e-06
5.68460390013775e-06
-2.17460313902181e-05
-9.81573064170474e-06
4.73975743721452e-06
3.38420879291798e-05
-1.45018413071743e-05
-2.09671663661271e-05
-2.27280968112349e-05
1.63566561862642e-05
-3.93609318890634e-05
-3.70134427549767e-05
-2.32613325466568e-05
-1.51111383891709e-05
-4.78736935184005e-05
-4.17909224185944e-05
-2.22380557268558e-06
-1.71418833045565e-05
-1.99001435607001e-05
-2.7205101888839e-05
-5.49955736226635e-06
-1.83312942072122e-05
-1.97667951235334e-05
-1.54293439090662e-05
8.49042108803882e-06
-6.78534300786727e-06
-2.59718750693685e-05
6.58027937556193e-06
9.21634979302598e-06
-2.60613988471663e-05
-4.00421301333476e-05
-1.255784148824e-05
5.27110214197644e-06
-2.2329570807667e-05
-3.86456669943797e-05
1.58352264683665e-05
2.73878736490078e-05
-4.9153259253576e-05
-4.47485482503414e-05
-3.07395795733549e-06
5.89743971759751e-06
-2.25659380578823e-05
-7.27258751936701e-06
1.34966725299063e-05
-4.41429230598776e-06
-3.5942589382686e-05
-4.09312275640304e-05
2.54068464923579e-05
1.85614909522841e-05
-5.25328488743595e-05
-2.59349827434408e-05
3.38812397735128e-05
-5.89686148261355e-06
-4.31730955703809e-05
-3.60359589342788e-05
4.12170132635513e-05
-6.38010126393533e-06
-3.76679679303368e-05
9.86650444375573e-07
2.76220749806662e-05
1.01908255851575e-05
-2.99762863263128e-05
-3.45409575758833e-06
1.25611493062962e-05
1.67388771892738e-07
-5.03515872029914e-05
-1.30626181813882e-05
9.91201541016799e-06
7.49304988835032e-07
-3.32160635875798e-05
-2.08975024277468e-05
7.66809992876112e-06
-9.73002366454641e-06
-4.56132349990447e-05
-3.7338519260426e-06
-1.36565785352623e-05
-4.43607711630366e-05
-2.74606912867435e-05
1.51210187781842e-06
1.10123920992997e-05
-1.65592522310333e-05
-8.04847052436126e-06
8.93078363848133e-06
-1.21674800954807e-06
-3.87948756614407e-05
-4.19307028794924e-06
-4.87564107663755e-06
-2.57720813022463e-05
-4.26876872469602e-05
-1.87672323480185e-05
-1.12074572870142e-05
-3.28118402853793e-05
-4.43132262040169e-05
-6.99402020174354e-06
5.78906241868371e-06
-7.23674378629198e-06
-2.00730102369628e-05
-1.280357392325e-05
1.68597473526081e-05
-2.1489290152909e-05
-4.91985734099991e-05
-1.46926805546147e-05
1.93869114952217e-05
-1.94646619714893e-05
-4.2422762829357e-05
7.99278113746945e-06
-4.90282624651032e-06
-2.88693855230963e-05
-3.24861862334326e-05
-1.87832881374558e-05
-2.24124232793024e-06
-1.31820089348256e-05
-1.44636415908003e-05
-6.0679744514529e-06
-7.51791021065909e-06
-2.77603871541541e-05
-1.32043337119164e-05
-3.53104874145889e-07
-6.60531461974338e-06
-2.92857697736157e-05
1.94634887775587e-06
1.86816996726512e-05
5.23393279416752e-06
-4.12109329025321e-05
-1.92845180061752e-05
-1.30942887642605e-05
-1.24627659420143e-05
-3.30642415755265e-05
2.4771017999918e-07
-9.39546467070254e-06
-1.34162375450071e-05
-2.0726205477059e-05
-1.42898900433429e-06
2.48940659218232e-05
-9.56606613497803e-06
-1.46243609149218e-05
2.49057721849023e-06
1.66788019683054e-05
-1.84028849882825e-05
-1.20245329013303e-05
2.68869012387568e-05
-8.99645727114219e-06
-4.55908158261702e-05
-2.37335485711687e-05
-5.05926325485467e-06
-2.68014602738178e-05
-1.46004749816195e-05
-1.12158065119094e-05
1.84140896146067e-05
-2.57012790049296e-05
-2.7707808566161e-05
-4.35685786743922e-05
-5.69905173512979e-06
-1.99126478187505e-05
-1.93398907707083e-05
-1.18037571177385e-06
3.29524353545468e-06
-4.05420279013181e-06
-1.44818907530383e-05
-1.48034043316531e-05
9.76224810481866e-06
-1.3396837001889e-05
-2.56605173205704e-05
-1.22397176522728e-05
4.59497841744918e-06
-2.28469765763185e-05
-2.05012711150917e-05
-1.68026926944533e-05
-2.53699706143318e-06
-5.12136638856412e-05
-3.5795782004418e-05
7.59826338018325e-06
-1.20908729948697e-05
-4.85924351281214e-05
-4.73544412645602e-05
6.48496196526562e-06
-1.29367550764472e-05
-2.54733713948594e-05
-5.85884479425078e-06
-1.46092145013623e-05
1.49706118408709e-05
-1.32865534143629e-05
-1.69029486630706e-05
-8.22061392147747e-06
1.11774791095796e-05
-2.87307200748976e-05
-2.85575379859182e-05
-1.26901874499481e-05
-5.78570994233447e-06
-3.29104274895745e-05
-1.45274071511372e-05
-2.58462011454787e-05
-2.51960617473144e-05
-1.95898673562531e-05
-2.67773055774899e-05
6.62294783948606e-06
1.28543354385282e-05
-1.19036158388264e-05
1.84764661372495e-07
1.10056215531994e-05
-9.15879462431703e-06
-9.01786612521033e-07
2.41132264418711e-05
1.0680498850892e-05
-1.40669839516375e-05
-1.05333048069022e-05
1.61052846296958e-06
1.64945370265161e-05
-3.06580224726911e-05
-2.03029112610946e-05
-1.71813357626379e-05
-4.4076326971059e-05
-4.32339390913467e-05
-4.46118191184674e-06
6.7689068187774e-06
-4.68483132119553e-05
-3.2976563607538e-05
2.44902950558988e-06
-6.06973767148962e-06
-2.69668006759917e-05
6.69848438616372e-06
2.78143412027441e-05
-5.61139850157839e-06
-1.35797336976124e-05
2.78214870834296e-06
4.94658641956547e-06
1.28328349213002e-05
3.93115935138182e-06
-2.32087401782239e-05
2.20748173261735e-05
-1.9830319299512e-05
-2.68822883391562e-05
-2.80165692372069e-05
-2.07098155281252e-05
-1.68841407456326e-05
-2.72854064130522e-05
-2.5297601929213e-05
-8.06689114293548e-06
-1.62975903445637e-05
-1.46296367710181e-05
-3.20332033946438e-05
2.13030776257279e-05
-1.81821310124591e-05
-2.14408653793834e-06
-7.804297910967e-06
1.3975677081759e-05
6.74783564281746e-07
-2.53145973503884e-05
-2.64331209410586e-05
-2.53345980146472e-05
-2.020560724139e-05
-2.88079959626061e-05
-1.69990318585353e-05
-2.2129694430626e-05
-3.3757054381396e-05
-2.73796432714806e-05
-3.10932055227392e-05
-1.01643755710494e-05
-4.40060844808749e-05
-1.29892428326533e-05
7.62602198433339e-07
-1.45477556387466e-05
-2.47688987808468e-05
6.62016138498821e-08
1.65721762930777e-05
4.9378962413724e-06
-1.5399319812758e-05
-7.19672181178361e-06
2.04524411116648e-05
-3.0466636224065e-05
-2.32185087626413e-05
-1.12037279382148e-05
-6.62641933238352e-06
-2.94186140228216e-05
-3.07361276162134e-05
-1.38258742701938e-05
-3.5067972404194e-05
-3.79115393990778e-05
-2.9141500948354e-05
-2.17240088980365e-05
-1.85986319750192e-05
-1.52445350737291e-05
8.26920651161339e-07
-1.09594909226271e-05
-1.40794481728606e-05
1.21344305743625e-05
7.46130141394128e-06
-1.05453589117631e-06
2.202160622047e-05
-2.70265281631529e-07
-1.00872492548567e-05
-1.33368220485192e-05
-2.61500840874103e-05
-1.81989812299871e-05
-4.89052933253174e-06
-2.34209035474686e-05
-2.81196067314608e-05
-4.00909435484968e-05
-1.65880291833363e-05
-2.76668297692198e-05
-4.97130770751836e-05
-2.35835611654543e-05
7.43942581555189e-06
-6.54360024820446e-07
-9.8940015689116e-06
1.64665124681386e-05
1.53853142470743e-05
-4.73821915772721e-06
-2.21383543992329e-06
-2.67011867404421e-06
1.37405932791744e-05
3.5946814694092e-06
-2.19803213244458e-05
5.61959514888332e-06
-1.59440803985614e-05
-3.25859893079924e-05
-3.15351008198455e-05
-8.13879483761893e-06
-3.18557166086541e-05
-1.30368730434094e-05
-9.83360820458217e-06
-1.10989817441893e-05
-2.13599316687421e-05
-2.12318348516261e-05
-1.63911537534249e-05
-9.90790850112633e-06
-1.62621330002918e-05
1.87724856627246e-05
-3.32736688888274e-06
-1.08793819110136e-05
2.13905239655351e-06
1.15919962944439e-05
1.08068243083077e-05
-6.56509747427578e-06
-2.51909025737576e-05
-3.11054094254467e-05
-2.50833035707148e-05
3.8492125074436e-06
-2.45826222833507e-05
-1.59969615649446e-05
-2.24511419422499e-05
-3.5128988095963e-05
-1.60706992586775e-05
-1.79426238104843e-05
2.02766035724205e-06
-9.62068043490955e-06
-6.64820197707443e-06
-4.14510891003618e-06
-5.27452252115218e-07
-1.12683867101164e-05
-1.36816673784088e-05
-1.24247127826055e-05
2.08189459389996e-05
-9.23892235018628e-06
-3.84248042797586e-05
-1.65602761289292e-05
8.27585526603057e-06
-3.74143844729471e-05
-1.47403613487596e-05
-3.45074516175722e-05
-3.29762425341933e-05
-3.66147751907924e-05
-1.98094029335923e-05
-1.86292346815634e-05
9.99282898903787e-06
-1.20687598234888e-05
-2.89192352053235e-05
4.04914119148259e-07
-1.44328746399699e-05
-1.89873089224059e-05
-1.40314060331034e-05
1.90984028886566e-05
7.2779498288146e-06
-3.54409663667615e-06
-4.82903570246022e-06
-3.21033154052447e-05
-8.28452524049381e-06
-2.36897550597998e-05
-2.79159894592073e-06
-2.21947254960113e-05
-4.72049033095781e-05
-9.19671674956464e-06
2.32304111173628e-06
-3.37160170686387e-05
-8.19911933072076e-06
1.36329335327286e-05
1.41733249154656e-05
-2.52842097281696e-05
4.79389675597985e-06
4.02461157776398e-05
1.95963411250282e-05
2.00255877137079e-05
5.16487555380297e-06
-1.01816289540016e-05
9.47284726992101e-06
1.08808910477674e-06
-2.50759465904922e-05
-1.65564085954552e-05
-8.8658086194326e-06
-2.26322871989007e-05
-1.69378258955135e-05
-2.96227076679067e-05
-1.66787169100095e-05
-9.61783780950787e-06
-3.64384238328022e-05
-2.94878746628917e-05
-1.22613203787285e-05
7.48100669703899e-06
-1.55014848542882e-05
-1.99028312203484e-05
1.18292911543219e-06
5.48370030650211e-06
-2.43597674070173e-06
-7.14564166203018e-06
-3.21395733047932e-05
-3.08808549134242e-05
-3.08274756289811e-06
-1.29478673866669e-05
-4.14734707615873e-05
-1.36746072107982e-05
-5.66521524821629e-06
-4.00572194520104e-05
-5.26730266480943e-05
-3.2027935641965e-05
-6.00563372487256e-07
-6.69821241758619e-05
-4.25053976024544e-05
5.24498687719645e-06
2.11962863035044e-05
-3.02387211264259e-06
-7.54457627099142e-06
1.57233953717327e-05
2.36395381017452e-05
-1.73048819714339e-05
-2.57311221273832e-05
5.65767803295294e-06
-2.60090328642806e-05
-6.67974657883495e-06
-2.79404467731131e-05
-1.7671825753033e-05
-2.41339353072928e-05
-2.38268470243583e-05
-4.22717706786118e-05
-8.63633194057374e-06
-3.34732007075546e-05
-2.90418883946019e-06
1.7703494474685e-05
-8.63913163808928e-06
1.45959435891869e-05
-3.05117784695183e-05
5.90506525045143e-06
2.53363449729219e-05
-5.89197203422401e-06
1.32117875354286e-05
-4.80434423713398e-06
-8.8187327498295e-06
-1.2928121295698e-05
-1.73832942484087e-05
-1.35314506093505e-05
-2.43605837018404e-05
-3.75141309202135e-05
-2.10930553004564e-05
-8.01127146081447e-06
-2.51094772214751e-05
-3.78303486855591e-05
-4.56720958217074e-05
2.66099794599392e-07
-2.93514262336735e-06
-1.81422064814349e-05
-1.14286022310411e-05
3.58653314472098e-06
1.23616573763868e-05
3.2319156023689e-06
1.46373564320572e-05
9.01790995460061e-07
1.27645819251952e-05
-7.40021837987476e-06
1.17856359125826e-06
-1.20533500421377e-05
-6.32734728612458e-06
-2.21146785318822e-05
-1.17230603697171e-05
-9.22118305001921e-06
-3.70499900458222e-05
-4.69731672085889e-05
-3.93155164482481e-05
-1.56110104255278e-05
-2.27346200084606e-05
-2.35211502567738e-05
6.63120202983816e-07
-1.24923804721443e-05
-1.30018129651859e-06
8.29744967467508e-06
2.65392540201184e-05
1.17235144755044e-05
9.81429709018576e-06
3.82091232871923e-06
-1.45719270869678e-05
-1.16881246649737e-05
-2.10915688485387e-05
-1.38279549583887e-06
-8.54236190273181e-06
-3.48433666883823e-05
-6.01767477265323e-05
-3.78269074491846e-05
-2.25738921803221e-05
-1.36170898383728e-05
-4.57627251746047e-05
-1.79879374587562e-05
1.01490684762704e-05
-1.19813154885463e-05
-2.93479540704424e-05
-3.08017880170627e-05
-2.36078378658342e-06
-1.02016633472812e-05
-1.25537893561463e-05
-1.87567538633401e-05
3.41928831179234e-06
-4.93656876274152e-06
-4.57760266799427e-06
1.08409753258853e-07
-3.50455390065797e-06
-1.9862895964734e-05
-3.5438678396171e-05
-1.21776130654582e-05
-3.6583041357393e-05
-5.32318723077052e-05
-3.61774386585972e-05
-3.20535451366294e-05
-3.74304704103172e-05
-2.52251735279512e-05
-9.49405738714032e-06
2.07828934401865e-05
-1.9757366072144e-06
1.13309821191885e-05
1.90220685793913e-07
3.22535359020866e-05
9.00266096776472e-06
-2.83435042236313e-06
3.98523803733096e-06
2.14707856057559e-06
-2.42464969108223e-05
-6.87130151841532e-06
-1.58450426982669e-05
-1.43250780644096e-05
-2.68025089727047e-05
-2.71047877621107e-05
-2.86398807774217e-05
-9.31118975790503e-06
-2.87254779509824e-05
-3.64400105891528e-05
-1.09975155859603e-05
-1.66339083123101e-05
-2.51746420790528e-05
-1.59166543468222e-05
1.88690475561774e-05
1.35929600827483e-05
1.00732993444427e-05
3.98295213904116e-06
1.43895892521228e-05
2.60756636881447e-05
-6.24903620131401e-06
5.9895505419862e-06
-1.08760209062906e-05
7.66319133749234e-06
1.41949674930973e-06
-1.51735827180003e-05
-2.71828316730116e-05
-3.63579259123904e-05
-5.36839909769351e-05
-2.68373513906515e-05
-1.91583260913848e-05
-4.47270485636675e-05
-4.86366008605843e-05
-6.95897085954148e-06
-1.64303216379103e-05
-1.8726944197615e-05
-2.682171122968e-05
1.13819758127419e-05
-2.12774716050074e-06
2.51555386339509e-06
-3.82211935958499e-06
1.05679103478982e-05
9.77315939265466e-06
-6.53857278622853e-06
-1.18234878765043e-05
-9.54478311137435e-06
-2.32571333519329e-05
-2.0939359661623e-05
-4.530230307344e-05
-3.11717439323294e-05
-1.92664945719247e-05
-3.38106988526486e-05
-4.6695023007308e-05
-1.95936646092591e-05
-4.70606582512926e-06
-2.43943528908078e-05
-2.52273039665258e-05
-1.3059389714769e-05
-8.16922201821029e-06
-1.50943915647022e-05
-2.59564699175399e-05
4.56033459990338e-06
3.3280970458725e-05
-1.8835028411592e-05
-9.55318210521327e-07
2.53377797285479e-05
1.43459467161271e-05
-1.69836697287595e-05
-2.28382466394983e-05
3.0808918051024e-06
-6.20490364003465e-06
-4.30521786458166e-05
-2.65507068131318e-05
5.48563437735066e-06
-1.42799018046088e-05
-1.69109789394049e-05
-3.18010255403803e-05
-5.52317984510644e-06
1.56754886967775e-06
-2.28736293314989e-05
-5.51455299043134e-06
7.537727547572e-06
-6.9953360358518e-06
9.20560789454071e-06
2.49878647815901e-05
-4.30413822990187e-06
-7.04205297370924e-06
-7.13931882196651e-06
-3.21249513317941e-06
3.16334997398162e-07
-2.2220485113953e-05
-3.72517234195628e-05
-6.24097401033946e-06
-1.90690109243859e-05
-1.94406336092201e-05
-5.1933742989335e-05
-1.61112061376179e-05
-1.85947342549131e-05
-3.86255941505182e-05
-3.90145850855802e-05
-1.41836681509644e-05
-3.0583588485242e-06
-5.75391166766273e-06
-1.67524731286503e-05
2.07226895794169e-06
-9.05922360939597e-06
-1.84142747619398e-05
-2.33181822876828e-05
6.66922770165143e-06
-2.03462011180469e-05
-3.08015721658577e-05
-4.18158076825114e-05
-2.40927407339793e-06
1.47230720285368e-05
-3.07559123773308e-05
-2.96802162736316e-05
-1.35216922002362e-05
-2.40853434511923e-05
-4.37844486622012e-05
-4.44970621061375e-05
-1.39842823186185e-05
-1.178983748958e-06
-4.29995686459803e-05
-3.02071799256158e-05
-8.15859858016381e-06
-3.46956883653321e-06
-2.09819201730531e-05
-1.34414743162439e-05
1.08105393526213e-05
-1.27453791404656e-05
-2.72491545799613e-05
-7.14305856070031e-06
-3.73335044656306e-06
-1.01097826126866e-05
1.11197292849133e-05
-3.00885723359151e-05
-1.06276456737746e-05
-1.57540102488971e-05
-1.28786258317666e-05
3.22551492299748e-06
-2.27525605584659e-05
-2.94517868990286e-05
-6.20957828338588e-06
-1.85260154255336e-05
-1.81933537138255e-05
-1.85699842384845e-05
-1.25222111267775e-05
-2.37966111230563e-06
-1.15188820823757e-05
-3.97528234884263e-06
1.42484513881042e-06
-6.77983751584673e-06
-2.69635077201077e-06
9.76871188747809e-06
1.22733814640846e-05
7.03472317934567e-06
9.61831316238499e-06
-2.24821383475458e-05
-1.12330641601845e-05
9.7676597453686e-06
-3.11113960545522e-05
-4.37602726148515e-05
-2.71391502961404e-05
2.15923476706859e-05
-3.81348601735544e-05
-3.4570388020813e-05
-7.70436658275572e-06
1.53973031258051e-05
-1.39057043729912e-05
-3.18056443886894e-05
-7.21519094322646e-06
7.33385294440569e-06
8.14583082530806e-06
-1.4307222384288e-05
-5.55566449360564e-06
7.6324526109818e-06
-1.12777642839991e-05
-1.69319526561938e-05
-3.28943833108979e-06
4.80878160211949e-06
-3.61764748447654e-05
-4.51356306316077e-05
-2.63879440999856e-05
-1.50310270380171e-05
-2.36872786696625e-05
-3.14860049449515e-05
-7.33585372597565e-06
-1.92799777522303e-05
-3.43931346702808e-05
-2.17927650349424e-05
-2.72158695456401e-05
-3.24856959916668e-06
-3.26042987115417e-05
-2.8526276911045e-05
9.15654609157754e-06
-1.99012107516136e-05
-2.56368232363788e-05
-2.25839696073794e-05
1.93749692191604e-05
-1.16912425700857e-05
-2.0851328064214e-05
6.88686851486107e-06
2.83292678269462e-05
-1.68639696540136e-05
-4.53241578596795e-05
-1.46606030582813e-05
-4.43391120944751e-06
-6.71187929471475e-06
-4.02089133537502e-05
-4.135251200688e-05
5.18327612873329e-06
1.6680408292927e-06
-3.60641448682595e-05
-1.68919266420581e-05
-1.0349705115653e-05
-2.56799131238255e-05
-4.79527453423402e-05
-5.94884647997903e-06
2.59383609075097e-05
-9.31507397435543e-06
-3.25740316149416e-05
6.42083489485133e-07
2.39446603707512e-05
-1.33137715996231e-05
-1.01070466383445e-05
-4.20853291591271e-06
9.78062236798188e-06
-9.3422062123481e-06
-2.46792750785053e-05
1.60823045269106e-06
-3.42007000836099e-06
-2.13660330810059e-05
-5.56885712246707e-06
8.16175265957479e-06
-9.02996695590885e-06
-4.83408408479827e-05
-1.74462905475995e-05
-2.63920053890663e-05
-3.3429954311156e-05
-6.08655094158807e-06
7.33902471825995e-06
2.05571023552644e-05
-1.99610610460472e-05
-2.34137911314877e-05
4.69229762569213e-05
1.52428791584914e-05
-3.32532164105584e-05
-3.57811690394293e-05
1.70927653178632e-05
1.02422972695178e-05
-3.05808752599047e-05
-6.31394531647312e-06
2.5609867593479e-05
-4.086166134371e-06
-2.83528872123745e-05
-3.92379272930616e-05
1.05547383485033e-05
-2.34842440020269e-05
-4.39928117622733e-05
-2.85868922237778e-05
9.89196916385026e-06
-1.71179811164298e-05
-3.51671691356392e-05
-2.81363107971165e-05
2.74503159156093e-05
1.00730657640167e-05
-3.98005939133856e-05
-5.77937259685047e-06
1.24644634707069e-05
8.55194884808786e-06
-3.02266486224692e-05
-2.03820886520256e-05
-1.15118116113983e-05
5.07027463608375e-08
-4.80790713345035e-05
-1.56032594418351e-05
-1.81673730960468e-05
-2.50640176224669e-05
-3.34780278142911e-05
-2.47661609543043e-05
-1.66442601213721e-05
-3.56257818837044e-05
-2.34258342775974e-05
-1.68564903252344e-05
-2.06571031569417e-05
-2.78659201956439e-05
-2.48790984438044e-05
-6.76094015912606e-06
-9.45010451509731e-06
-3.38875622213936e-05
2.12109969946982e-05
2.46470966850027e-05
1.37385725679749e-06
-1.61451677076373e-05
8.59729611360149e-07
1.04527065982919e-06
-1.38468992747406e-05
-3.96770210692471e-05
-2.89719348537325e-05
-1.04216585462442e-05
-6.14316173429636e-06
-5.18254698403914e-05
-3.13766779006739e-05
3.08444004589361e-05
-1.71762305261488e-05
-7.67314311501161e-05
-9.18024043700006e-06
2.13753287007523e-05
3.71917464111342e-06
-1.37060256606669e-05
-2.03542768622397e-05
2.09621801760194e-05
2.7831207809269e-05
7.33527362896877e-06
1.2541906187366e-05
3.75752777396044e-05
-1.43629875721323e-05
-2.22128580180209e-05
-1.40141959336086e-05
-3.38466347646736e-06
-1.2380078419446e-05
-2.64737607156227e-05
-3.02547015524917e-05
-2.23142343715817e-05
-2.81094827357225e-05
-2.61574696112586e-05
-1.39555625664282e-05
-3.14400639047736e-05
3.59361599179246e-06
-5.77416796525984e-06
-1.94279158004312e-05
8.681445968955e-06
-2.61262742580603e-06
3.0818001434527e-05
1.22864733706161e-05
7.94801306716816e-06
-6.04959408638624e-08
4.72252197384198e-06
7.76141219650757e-06
-2.49275612511626e-05
-4.06329830984723e-05
-2.12884583968754e-05
-4.09160612386125e-06
-5.19552642532777e-05
-4.88198944304013e-05
-2.11744507530936e-05
-7.74462808344512e-06
-2.58407538937144e-05
-3.84766044976075e-05
-1.12511121120287e-05
2.12493544258434e-06
-1.2264073843236e-05
-1.98021866406593e-05
7.70007502639003e-06
1.24355136120933e-05
7.73791497988614e-06
-2.28661907796182e-05
-4.10669949905378e-06
1.73751921877619e-06
-1.26643366429776e-05
-2.52257781586113e-05
-1.83717754582573e-05
-2.19186600157064e-05
-2.14333551866755e-05
-4.44281354710007e-05
-3.04191573767986e-05
3.90628427693916e-06
-1.36902610571991e-05
-3.0632781993858e-05
-3.50485111953248e-05
-2.71556090196248e-05
-1.81008149043977e-05
-1.11760542682029e-05
-2.05226399002683e-05
-2.07869083051789e-05
4.77855283325335e-06
-7.50939735517685e-06
-9.07737336987604e-06
7.20318339832227e-07
2.08516517100134e-05
-1.03432174890029e-06
-1.10815004606206e-05
-1.20622484642373e-05
-2.21364168330693e-06
-1.80719761650252e-05
-3.659874484937e-05
-2.68365932530335e-05
-3.76416788745956e-05
-2.3678677882629e-05
-1.34496844690767e-05
-1.45846741884457e-05
-1.62924442329177e-05
1.74328220968524e-06
-1.21677651299994e-06
2.36958822078681e-07
9.48948235153998e-06
3.49398415818176e-06
8.2921937071432e-06
1.10914130888261e-05
5.80847989592644e-06
5.89008989818665e-06
1.23287456344915e-06
4.69656691994113e-06
-3.66417098552422e-05
9.58912289685185e-06
-7.20145075670515e-07
-1.50589554010831e-05
-2.81239390170597e-05
-1.5675780687078e-05
2.76881024149923e-06
-2.9526395963994e-05
-5.22189479408315e-05
-1.49181879365034e-05
-4.33437284620081e-06
-1.93359131276648e-05
-5.87236991064471e-06
6.52083229660758e-06
2.7402795815026e-05
4.44513478954221e-06
-2.57191399302743e-05
-1.0040059071613e-05
5.56048715768189e-06
-2.09973807010055e-05
-2.68369628677145e-05
-1.01387004880639e-05
1.59173341221876e-05
-4.65610041858646e-05
-4.19377091277491e-05
-1.15882782618716e-05
-2.99902729366256e-05
-2.28559907032702e-05
-3.86223247507112e-05
-1.16807315607599e-05
-2.49066102965998e-06
-3.82926232054419e-05
-2.05524137381714e-05
7.39845963519998e-06
-2.72429843002685e-05
-5.42432548232159e-05
-4.0295773212209e-06
-6.89317010821865e-06
-1.2354674218606e-05
-2.25203035396589e-05
5.0883285236232e-06
-1.47571837642877e-05
-1.80308498782982e-05
8.12493885851924e-06
-1.81049424099336e-05
-2.4730076992747e-05
7.28012541472663e-06
-2.10589582861979e-05
9.49318253449023e-06
-1.2102522062743e-05
-4.92683927239274e-06
5.74078239770114e-06
-1.13404691079805e-05
-1.64972082232219e-05
-2.25390386849542e-05
-1.67744638665562e-05
-1.86362835230481e-05
-2.92335185233005e-05
-2.71531166193224e-06
-1.82751468413054e-05
-1.70338372339564e-05
-1.94364427081822e-05
1.64939249376919e-05
-2.26189886763606e-05
-2.51334136259277e-05
-3.327509997648e-07
-9.17769839398319e-06
-1.34126021508237e-05
5.4111729920554e-06
-1.10288758097562e-06
5.66689958269615e-06
-1.94500934244321e-05
2.87229811317177e-06
1.3403156123106e-05
-6.26854671903938e-06
-1.79880022183392e-05
4.90285868022149e-06
1.79211975746227e-05
-2.73851208220696e-05
-2.56070789146137e-05
-6.08929548036134e-06
7.51700280367976e-06
-4.20265104973651e-05
-5.77167838367764e-05
-1.77607363340778e-06
2.07427389008924e-05
-2.03113394077706e-05
-3.1829250087918e-05
2.17928376976056e-05
1.76448464509512e-05
-1.68232907042129e-05
-2.84770471057986e-05
3.07527135080678e-05
1.69821440040824e-05
-1.20936512226255e-05
-2.49545282413514e-05
1.73609842993732e-05
4.28578967901084e-06
-2.67975970937058e-05
-4.81487581357534e-06
-6.4011437360945e-06
-1.32577720871579e-05
-2.34265895535576e-05
-3.92811768279541e-05
-1.20851280550784e-05
-8.8169744716457e-06
-4.54814013577952e-05
-8.90484943389574e-07
-6.288094275594e-06
-3.40981069590438e-05
-5.53856357318455e-06
1.43123682245882e-05
4.30586336885229e-06
-2.16042156896209e-05
-6.1828482186384e-06
2.56284816097083e-05
-1.15502673207288e-05
-2.09572335051512e-05
-1.96532987074257e-05
-6.16480861135988e-06
-2.44470996528667e-05
-2.99027975799598e-05
-2.96690120760563e-05
-1.67972992121102e-05
-6.14265953760411e-06
-6.3862982903037e-05
-1.85984693593861e-05
-1.24512039490429e-06
-1.29003089803541e-05
-4.03652639044552e-05
-2.80152378532783e-05
2.62842093520586e-05
1.88449387139294e-05
-7.97460870054262e-06
-4.08952166571472e-05
2.36951263055533e-05
4.40183384986427e-06
2.8633809124249e-06
-1.03169814735792e-05
7.97940741767974e-06
-9.04922551269167e-06
-1.60762036914983e-05
-2.26871259057163e-05
-1.72201797816354e-05
1.07810082197576e-05
-2.32813256444293e-05
-1.34240885967523e-05
-3.51044454114906e-05
2.47196742754316e-06
-1.95625250107912e-05
-1.22171456482349e-06
-1.10383884764025e-05
4.17421959126247e-06
-2.89553795080082e-05
-1.67655124572768e-06
1.84322594712623e-06
-5.39454746942536e-06
-1.65760248024782e-05
8.34534643494308e-06
3.19270758493226e-07
7.59587743477565e-06
-6.58619657023896e-06
-1.33435872287866e-05
-4.90765996853595e-06
-1.00639584349551e-05
-2.67059236979151e-05
-5.05856614632882e-06
-1.05923934022041e-05
-1.24600220323133e-05
-6.93210400660817e-06
-9.83633753846551e-06
-2.02554809302626e-05
1.0035415183552e-05
-1.64937196604009e-05
-2.1469813155449e-05
-1.83634158573981e-05
-2.95049909667147e-05
1.30094761113301e-06
1.3220123058083e-05
-1.99495811507509e-05
-1.69183334915344e-05
1.6085192047581e-05
1.19995485463467e-05
-2.34930115549911e-05
-1.89486050483002e-05
-4.74993170425381e-06
5.13115688690328e-06
-1.87642141807278e-05
-2.31938461574551e-05
-3.34661185946081e-06
-6.16457673443675e-06
-2.68114483057047e-05
-2.81163047846669e-05
-2.01119652507596e-05
-1.74453495911001e-05
-3.01126789897765e-05
-1.61787236492802e-05
-2.91579859051834e-05
1.17128183436441e-06
-1.99791523194652e-05
-2.85672331728437e-05
1.12468311039768e-05
-2.04909044705254e-05
-1.28455706261501e-05
-2.25282463026639e-05
-1.00156973932835e-05
-2.82344821913958e-05
-1.41720249613779e-05
-5.11629236459423e-06
-1.12483421111484e-05
-2.93682218744497e-05
-1.98572945461262e-05
-2.32139600732916e-05
-2.42818850411209e-06
2.32664713200978e-05
-2.00300366775244e-05
-2.57728795842202e-05
3.21679294561238e-06
-7.76917344100915e-06
-5.39235962101766e-06
-9.69719368140237e-06
-1.89765147587768e-05
-8.33340852992871e-07
-2.95741057332899e-05
-2.5992369665438e-05
7.7023340147288e-06
-2.83210350372202e-06
-2.43381908232369e-05
-2.22352738278634e-05
1.92681721322855e-05
-5.40653607243233e-06
-1.86721127708762e-05
-2.13971394052504e-05
2.05800210774971e-07
1.78804269451087e-07
-2.4073177926668e-05
1.38918122502843e-05
1.99181509621162e-05
-2.65413442559297e-06
-2.05472654335326e-05
1.42141457096381e-06
1.95789975217791e-05
1.40720273082264e-05
-1.41193093474536e-05
-2.16652730691437e-05
-6.35841870598657e-06
-3.04929925757187e-05
-3.30689014781823e-05
-7.78604939503754e-06
-1.12750784243159e-05
-2.59334155277779e-05
-3.14726111728339e-05
-1.67069858116316e-06
-3.09745898279048e-06
-1.25009293580534e-05
-6.1380782668834e-06
-4.75173990693283e-06
-1.16226190542621e-05
-1.70621409606222e-05
-5.952879514776e-06
-2.70001071795774e-06
5.92511880434514e-06
-1.7130284511873e-05
2.68267448298616e-06
-3.07520989529947e-05
-2.78601482460026e-05
-5.93714890589382e-05
-2.26655554133632e-05
-2.62854821853969e-06
-2.98731286333496e-05
-6.08760828809991e-05
-3.36352955278059e-05
2.64268180454919e-07
-3.51696634747555e-05
-5.22310666901871e-05
-6.50700873912446e-06
1.75041880309784e-06
-1.69756149351994e-05
9.47109344079531e-06
3.15124044570537e-05
1.32079077476075e-05
2.9340750942739e-07
-4.07693077888332e-06
-5.53179592974454e-06
-2.48894713150207e-06
-2.03188139933299e-05
-2.21995197992021e-05
-2.26603342225239e-05
-3.07710167833665e-05
-3.6387347686085e-05
-1.81869944372357e-05
-3.49960213362392e-05
-4.68268155069184e-05
-2.345495504983e-05
-2.63962393432379e-05
-3.46534232445646e-05
-4.24159726571306e-06
1.85465942243944e-08
1.42126052783583e-05
4.12976866394876e-05
1.17485645752344e-05
7.48197767432419e-06
2.71859282959485e-05
1.50171994713371e-05
5.62841234132495e-06
-5.44427775788423e-06
1.68549506682554e-05
-1.25605046951537e-06
-3.31024170321798e-05
-1.20645891587459e-05
-3.65265439374093e-06
-1.36807419294687e-05
-5.01136271136484e-05
-4.60415414385761e-05
1.54024120023532e-05
-1.7499274241829e-05
-4.3631644355595e-05
-9.59394630888152e-06
9.05990469717783e-06
9.2895527918789e-06
-2.85734959137545e-06
9.46401887724527e-07
4.40054572292256e-05
-1.20829822672529e-05
8.9060752662223e-07
3.84310420996622e-06
-9.95293011478744e-06
4.98472574896371e-06
-1.36921796811081e-05
-3.52245813415839e-05
-1.67195702585562e-05
-1.70425139110721e-05
-1.54618738048158e-05
-1.50968956626932e-05
-4.47697965495411e-05
-4.84104866040926e-05
-1.80873644731095e-05
-2.44428270730752e-05
-2.2692016135875e-05
-4.1744082035247e-05
-1.34363374108047e-05
2.73520231423907e-06
-1.89499453666962e-05
-3.03932411047979e-05
-2.50968508799221e-06
6.06264134073556e-06
-4.8852519959804e-06
-9.92185828107118e-06
-1.74697519813734e-06
1.44600570420017e-05
-1.70335493822139e-05
-2.50616330005025e-05
-5.23529606786129e-07
-1.50070824975236e-06
-2.88410773532881e-05
-5.19145216928838e-05
-1.20387466631961e-05
-1.83128349978436e-05
-2.85928367935815e-05
-2.40082131844238e-05
2.29109044975038e-05
-1.94487080048705e-05
-7.41410622760632e-06
1.41663690286793e-06
-4.46378495221931e-06
-2.42669283202684e-05
-3.37043220696473e-05
3.8610264798455e-06
-9.83492897140067e-06
-2.19023469746567e-05
-2.58459507272781e-05
-3.72393988228799e-06
-1.19761024196179e-05
-2.50745869374604e-05
-7.57852689766969e-07
-1.98809618258521e-06
-1.71736371905537e-05
-2.61043669322112e-05
-2.74500372707945e-05
-1.74009539072517e-06
-2.36858053153524e-05
-2.50700190753707e-05
-1.06096921345987e-05
6.43213589255683e-08
-9.82501815418899e-06
-1.30224998165584e-05
1.13987543776448e-05
1.64213390849797e-05
-1.58312546265183e-05
-4.37160425423865e-07
1.23063114766033e-07
-1.12493376302714e-05
-1.48183599571753e-05
-2.99154332147362e-06
-8.35966742737057e-06
-1.34617202506859e-05
-2.12621963087345e-07
2.70352680683755e-06
-2.07621258471409e-05
-1.18458068006884e-05
4.91593267011991e-06
-4.87003731265518e-06
-4.60452983425197e-06
1.38704807872935e-05
9.99829590312037e-06
8.04140995015752e-06
-3.78619796097124e-05
-8.12183962114527e-06
9.16613754833465e-06
2.85289589379903e-06
6.59905095816984e-07
-1.62469745922223e-05
-2.50191229093087e-05
2.70614506315696e-06
-6.40588123702439e-06
-1.32414755176651e-05
-9.52167237621284e-06
-1.36259741355192e-05
-1.53535225441891e-06
-3.75101045022277e-05
-3.48629812655621e-05
2.43968817660303e-06
1.29119325927569e-05
-2.37050602562138e-05
-1.26185090858462e-05
-9.94610307654815e-06
1.48470885049191e-05
-1.06091342172075e-05
-1.34625387746719e-05
-4.03275791617135e-05
-1.91654963969756e-05
-7.74517428047921e-06
-4.27033787591292e-05
-2.80445046368805e-05
-9.95562451499313e-06
-3.10999984719371e-05
-2.6454698599644e-05
-3.56785524303136e-05
6.24251092676717e-06
3.20979284647657e-06
4.73509473736024e-06
-1.60229592400338e-05
-9.87331723075495e-07
-2.5246999055313e-05
-2.09949914281195e-05
-1.04288921389043e-05
-2.59225882007992e-05
-1.83218178849026e-05
-8.00318736993868e-06
-2.2144096485251e-05
-3.41586139242336e-05
-2.48174338867825e-05
2.07344999469762e-06
-1.96343967089844e-05
-6.12859757578851e-05
-7.53808891256544e-06
9.71373970237661e-06
-1.74597312229256e-06
-2.06747038743056e-05
-8.91559096939634e-06
1.49057866256353e-05
-8.93463219102599e-07
-1.01000832845273e-05
1.1087065921226e-05
3.20021599600105e-05
5.06585058306859e-07
-4.76033175697819e-06
2.717240596849e-06
-2.59278917336495e-06
-1.73750437109604e-05
-7.92975969436178e-06
-1.00228835214644e-05
-1.67165421787311e-05
-3.11486723417867e-05
7.74099324001112e-06
2.81276137040382e-06
-2.25933982549627e-05
-2.28564240505384e-05
-2.01764479393705e-05
2.83787101253847e-07
-2.47059506081365e-05
-1.13311245392409e-05
2.52861693159266e-05
3.17258605885881e-07
-9.267868198444e-06
1.7873362012974e-05
1.73054362815573e-05
1.93361407839404e-05
1.22720284204173e-05
1.33189923092021e-05
2.37581158771825e-05
3.32226259390316e-06
-1.89712133073901e-05
-1.53229788053803e-05
-2.29839005235027e-05
-2.17667973566881e-05
-3.5473631183554e-05
-3.22728464023e-05
-4.09972701234364e-05
-3.33951277885725e-05
-3.8549460872617e-05
-2.18889535452725e-05
-4.06164949717029e-05
-1.28071592996638e-05
-2.76562283377541e-05
-1.33250205105522e-06
9.30785514185518e-06
6.61394286028568e-06
-3.45624356431061e-06
5.85796042380375e-06
6.21540590551639e-07
9.29773499621596e-06
3.34991658804152e-06
-9.44179827788321e-06
5.99784466588865e-07
-1.73274442732602e-05
-4.50510030947306e-05
-2.0652593054635e-05
-5.07907613049901e-05
-5.14403392195123e-05
-4.29891297276358e-06
-3.75211107258722e-05
-4.67167452590034e-05
-1.66154730498062e-05
-1.34752209870966e-05
-4.54686635147634e-06
-1.92940251520585e-05
1.22755288906378e-05
1.17664686378644e-05
1.60120603390493e-05
-7.64665609074969e-06
-2.91427186119752e-06
1.83507682926424e-05
4.44479738118445e-06
-5.93197300619846e-06
8.88896002680458e-06
9.6853685826364e-06
-1.73196462296248e-05
-1.94827593730636e-06
-2.11551420912088e-05
-1.64701460459403e-05
-3.18428181542663e-05
-3.28574894294457e-05
-1.97825680439284e-05
-2.7625128505545e-05
-1.37369257263233e-05
-3.30514044190419e-05
3.12887962083116e-06
1.29185643174196e-05
2.9590752924362e-07
-1.51628384111186e-05
-2.09774895699809e-06
2.12539680931675e-05
9.19615302444799e-06
6.13486382441491e-06
1.94724489219944e-05
-6.253490776256e-06
2.7561248111108e-06
-3.75718143082482e-06
1.35739377463799e-06
-3.35962885676606e-05
-2.1004285030445e-05
-1.90006222792658e-05
-2.25303494018467e-05
-3.24537134215526e-05
-1.94213294222689e-05
-2.21748844412424e-05
-3.23417930087986e-05
-2.43524783108535e-05
-1.66153498657088e-05
-1.86305446406617e-05
8.72549234797238e-06
1.30985966558348e-05
-1.52929008506009e-05
1.58986680122199e-05
-4.34673592918754e-06
1.75163236032896e-06
-1.27281610443821e-05
-7.37591095914635e-06
-1.99590530899534e-05
-1.26479683332663e-05
-5.85997413830791e-06
-9.90535633466398e-07
-3.1206280562013e-05
-2.0476606336478e-05
-3.83942269371312e-05
-7.47669564176178e-06
-1.68731948296215e-05
-3.09772898878478e-05
-6.88469433398535e-06
1.0945439385022e-05
-1.57286353787463e-05
-3.72856269364186e-05
-1.51581536077355e-05
-1.05073220945467e-05
6.26322271340823e-07
-3.80426904791708e-05
-3.52240231988935e-05
8.59951161912833e-06
-1.25037582851972e-05
-2.81402498400423e-05
-2.06465828822351e-05
-1.41970628320073e-05
-6.70624314406041e-06
-3.58691754902923e-05
-2.2172675952043e-05
-9.35747556987723e-06
-2.68288569104585e-05
-3.72042543208789e-05
-2.71212358373673e-05
-1.37783298596498e-05
1.66247932547524e-06
-5.47677519678722e-06
-1.07949245043003e-05
1.46745281108873e-05
-1.98621052479693e-05
-1.17405498870171e-06
-4.29200600415557e-06
-1.6111064144169e-06
-2.27243415655168e-06
4.84982432048742e-06
-1.48230132596556e-05
-1.76358270149537e-05
5.88913227580609e-06
-9.01954281309905e-07
1.30271018210115e-05
-3.81375883592421e-06
-1.53913558880729e-05
2.62014511000741e-06
-1.84753369907458e-06
-2.91539499427092e-06
-8.65188916914762e-06
-1.27007633328983e-05
-7.12750741320083e-06
-2.73093567232741e-05
-2.06333957417388e-05
2.43387413841162e-06
-2.76565845057681e-05
-1.84724273714003e-06
6.23046796344145e-06
1.47944241608149e-05
2.39489488457336e-06
-2.94558445804418e-05
-2.79867912992813e-06
2.72057611698493e-06
3.74272731197557e-06
-1.89442707117023e-05
-3.312275223446e-05
-1.64384083402264e-05
-1.29695030710343e-05
-2.22539723950231e-05
-2.58951389287223e-05
1.4319255083284e-06
-2.98035260611003e-06
2.95809795269085e-06
-2.1183304341402e-05
-2.96252369759331e-05
-8.0566748297286e-06
-1.64454282895591e-05
-2.66379136030418e-05
-1.91961704826026e-05
3.36694285343932e-06
-1.16432747236678e-05
-1.4226285973181e-05
-2.02480409980464e-05
-2.22157770425288e-05
-2.06617978883082e-05
-3.12441587805876e-07
-1.7288764189314e-05
-2.62789573644731e-05
-2.59645179730739e-05
-1.79318003775118e-05
-3.46620235888671e-05
-2.42280299425316e-05
2.07137092894047e-07
-2.11088614852865e-05
-2.55902878893814e-05
-2.72442494156315e-05
-1.84338963829765e-05
-1.29541567498881e-05
-2.75582952256887e-05
-3.25178486019355e-05
-3.66666596066692e-05
-1.6789522075161e-05
-8.74039729861445e-06
-1.65721129913291e-05
-3.34413061750014e-05
2.46454075899972e-07
-1.69015955123135e-05
5.5544294251255e-06
-1.75130246026552e-05
1.02230186705422e-05
-6.20467757105467e-06
-3.21150689733856e-05
-4.54779653457007e-06
-2.56815349858035e-06
-1.27432214335108e-05
-1.04526752694157e-05
-1.63278947362262e-07
-6.33064919159045e-06
-1.6818701817699e-05
-2.91755823818724e-05
-2.63743980091577e-05
1.13839518562486e-05
-5.82617564381028e-06
-3.08271597614377e-05
-3.0402460779139e-05
1.23277037362817e-05
-2.7511827059843e-05
-1.69870000060172e-05
6.27484394801179e-06
-2.92048780638156e-06
1.04219361906275e-06
-2.63027508820552e-07
3.24571224786754e-06
1.13667838211065e-07
-1.86954067542717e-05
1.04908897603993e-05
2.14402178645884e-05
-1.21649180636588e-05
-1.76410714814625e-05
-1.24743332076617e-05
-2.30187555113693e-05
-1.34483630547697e-05
-1.55317178402854e-06
-1.30878265403673e-05
-1.51504550079883e-06
-3.33552860885188e-05
-3.00415697307244e-05
-2.38296235826681e-06
5.13757484845741e-06
7.73992263921105e-06
-2.10401962110044e-05
1.41932856459137e-05
5.64036628624905e-06
-1.1334277578401e-07
-2.58705154281602e-05
7.49550728042391e-06
1.14933823196722e-05
-3.73484471284722e-06
-2.21493340858149e-05
-1.36305776502198e-06
-5.96307920049991e-06
-3.04521255415809e-05
-2.68477683422784e-05
-2.87899515404451e-05
-1.83528049066184e-05
-2.8010373954582e-05
-2.77206985979913e-05
-2.70373376081477e-05
9.3884144801466e-06
-2.83404047923354e-05
-2.7513857723245e-05
-1.46218240682418e-05
-1.93255921630526e-05
-1.35096158411574e-06
-2.75842797028613e-05
-1.12843855894161e-05
-6.75521103045828e-06
-5.38962567834696e-06
-9.75158794622163e-06
-3.04723970556026e-05
1.01780662494039e-06
-1.9207928435212e-05
-3.14294850606828e-06
6.37333524139386e-06
9.35435932137739e-06
-3.21893003364233e-05
-1.60731552617069e-06
-2.03109183845543e-05
-4.32533025097001e-05
-9.28487650132868e-06
-1.21705857978607e-05
-4.25907901076063e-06
-2.13257317734348e-05
-6.96273604255853e-06
-8.41916478815875e-06
-1.08386520488678e-05
-2.65220540409554e-05
-2.36260755962112e-05
-1.50737402513572e-05
-2.51091990459565e-05
2.15648587227818e-06
4.97354958475845e-06
-5.8334707274214e-06
-1.7154171506777e-05
6.8757885422577e-07
-6.22225491782893e-06
-1.84632678947607e-05
5.51150686154064e-07
-4.4181007810798e-07
-5.93607834861863e-06
-3.3463080533604e-06
3.12845901027842e-06
-5.02310513311445e-06
-3.04577652554558e-05
6.01443656811037e-06
3.28825077526667e-06
-1.67063446850607e-05
-2.93293437178563e-06
-2.34587543558311e-05
-1.45260648293084e-05
1.49534951730308e-05
6.0720451474997e-06
-2.02726094241507e-05
-1.61924451664506e-05
-1.33484856809264e-05
-2.72728967724755e-05
-3.11470863850524e-05
-1.66667287928921e-05
-4.40698554469286e-06
-3.77013567403914e-06
-3.21654662278131e-06
-2.85709457880411e-05
-4.01804184345684e-06
4.52336580483918e-06
-1.99497413439867e-06
-2.76546160466809e-05
-1.09106014395609e-06
4.52384274468271e-06
-7.51160642017577e-06
-3.81046886334874e-05
-2.38989747726045e-05
-1.90633398121085e-05
-2.58033279157903e-05
-1.8114668905365e-05
-2.08108207414511e-05
5.05829984112125e-06
-9.83183264820958e-06
-4.05521742428873e-05
-2.96583301117154e-05
-2.90845403899299e-06
-8.26220747096388e-06
-2.40091131136705e-05
-1.77565101364466e-05
-2.09237756004514e-05
-2.27108040874293e-06
-5.78160717193402e-06
-5.28127204719034e-06
-3.97977441688709e-05
-3.53199754149694e-05
-1.48648719374765e-05
-1.10472547742316e-05
-4.0353397032284e-05
-3.6541942719071e-05
-1.77148998822828e-05
-1.71966564833689e-05
-2.64413715798649e-05
-7.16216086930914e-06
-1.37466286221147e-05
-2.4714389978038e-05
-1.56621779597131e-05
2.24079838275214e-05
-3.76705826430914e-06
1.72515688772611e-05
7.81817966457604e-06
-5.07906501278783e-07
3.50757287881145e-06
3.5185674442839e-06
-2.57948594227465e-05
9.46075915836946e-06
7.64501137761421e-07
-1.66318778925138e-05
-3.0558740589508e-05
-2.24034885367471e-05
2.20416692888443e-05
-1.59899385545624e-05
-5.44741172732452e-05
-5.04698731263685e-06
-2.23088492247997e-05
-1.76737464510893e-05
-3.39708456943101e-05
-4.7036987008482e-06
1.06710710086223e-05
-1.45327527287166e-06
-8.40716281050896e-06
2.28166110648771e-05
6.00699928946386e-06
-4.57285430207395e-06
-5.2036270778199e-06
7.18549041065304e-06
2.01646793510514e-05
-1.20365003623977e-05
1.11405929681128e-05
3.42710208398545e-06
-1.27462238437685e-05
-4.74917555328681e-06
-1.05687319935882e-05
-2.49777340839001e-05
-2.66335607778866e-05
-1.72074883819034e-05
4.82518990403457e-06
-2.55031672160314e-05
-2.91904908090714e-05
-7.82387672026984e-06
-7.62435860261712e-06
-5.32292356158964e-06
9.99612967841505e-06
1.47798557774366e-05
1.83891358044426e-05
-4.88165671513426e-06
-6.2504914542458e-06
1.25005167877658e-05
-1.39151726319294e-05
-1.86632785947536e-05
-1.23785878794684e-05
-1.21950218961425e-05
-3.41671750066175e-05
-5.04074667061169e-05
-2.68998612081622e-05
-3.88567863014866e-05
-4.06632650266755e-05
-5.66094392908699e-05
-3.33026225578536e-05
-3.01525752329926e-05
-1.81879166396025e-05
-1.45626516841444e-05
-2.03750989128136e-06
-4.08779237818761e-06
-3.75884939152423e-06
-2.17113675945543e-05
-7.4074891839659e-07
1.8508643294657e-05
-9.88087758720933e-06
1.61156772119181e-05
1.13394423771855e-05
-6.726936935253e-07
-2.5267334383068e-05
-2.75231420076448e-05
-1.72524661653129e-05
-2.19134472419396e-05
-3.88029119903234e-05
-4.02294796832134e-05
-2.50355751737186e-05
-2.00585170787763e-05
-2.68088188682077e-05
-1.08506105758721e-05
-3.46806834980464e-07
-1.59025951940872e-05
-2.52230714491969e-05
1.9478464193662e-05
-4.79572273083895e-06
-1.59991498145935e-05
1.29196496445059e-05
3.68540209188167e-06
8.84515382552661e-06
-4.39218947804853e-06
3.09470474021536e-06
1.18531588216855e-05
-9.05348307772032e-06
1.06215252111303e-07
-9.37690486370513e-06
-1.273220804887e-05
-3.82843945744466e-05
-2.51283947500244e-05
-3.79986664053351e-05
-1.59255249208861e-05
-1.20525621990561e-05
-2.97256927596177e-05
-1.23370063861151e-05
-1.69449212169799e-05
-4.37656596036269e-06
1.14728019691924e-05
8.71866917533453e-06
2.31925051239377e-05
2.44415519512741e-05
2.31633245103865e-05
-4.27516612378177e-06
-1.69172356273465e-05
5.48539849481737e-06
-3.57461078135631e-05
-8.42037316720386e-06
-7.39204252090712e-06
-3.90289638716495e-05
-4.1160821494015e-05
-3.35867051899518e-05
-2.92819253863618e-05
-2.93524868893349e-05
-4.44762226389483e-05
-1.78945222355711e-05
-2.69406732931564e-05
-2.24487596959215e-05
2.30533609556191e-06
-1.69758084310913e-05
2.61185640780391e-06
1.2238664406139e-05
-1.17170353374771e-05
-9.42146763350334e-06
-9.41345242628817e-06
4.44644741698081e-06
-4.1377629370958e-05
-3.7364093352872e-06
-8.55418761047713e-06
-3.06166482100577e-05
-2.6681191889902e-05
-1.75235374473487e-05
-3.2353194807296e-05
-4.86409932051565e-05
-4.21470777206646e-05
-1.18786321513179e-05
-1.03591346343891e-05
-2.10695738092571e-05
-2.61727842152281e-05
5.3892597894333e-06
7.88438519920001e-06
-1.7950173841958e-05
-1.01377733277808e-05
4.14702911759003e-05
-4.82668217179029e-06
-2.81042251340313e-05
1.49640331387866e-05
7.72987192539791e-06
-1.94348983322791e-05
-3.6923474189118e-05
-1.87128698700873e-05
1.08678720763801e-05
-4.58436912054864e-05
-4.38665080737116e-05
-1.53767503694844e-05
2.16252960820411e-05
-2.38902257918033e-05
-5.51636367493151e-05
-1.99085510027664e-05
1.28070064149195e-05
-2.19277027738618e-05
-3.65528211115384e-05
1.20881176562148e-05
2.24995435050429e-05
-9.9665631793461e-06
-2.31323115701946e-05
2.52991891019428e-05
1.13503067028546e-05
-7.23634829396871e-06
-1.57423109454997e-05
-1.73304510140623e-05
1.52442457318144e-05
-1.67914565918417e-05
-3.55465530562825e-05
-2.45955148835484e-05
1.18494469591494e-05
-5.18751481070709e-06
-2.12509612506709e-05
3.60855559212994e-06
-2.89620961377911e-05
-1.98716981372702e-05
1.96675249472243e-06
-1.59791121179388e-07
-1.74283262767702e-05
-2.00239822911016e-05
8.3872373915433e-06
1.05409131760528e-05
-6.35129664228312e-06
-8.60474344944768e-06
1.73849958192553e-05
2.65404604244484e-06
-3.71718690774763e-05
-2.40576880123858e-05
3.36703024469957e-05
-7.84240160539678e-06
-3.14372986931533e-05
-3.43784550607088e-05
-7.88308896517603e-06
8.01335259827461e-07
-2.74893344471423e-05
-2.47026442161839e-05
2.03005413089663e-05
1.69552813042101e-05
-2.71124681618226e-05
-2.73750624095175e-05
1.08572187700809e-05
3.21806426913519e-07
-2.37415356209055e-05
-1.30877607406998e-05
-1.68981330936568e-05
-1.67217283219371e-05
-3.72798135477079e-05
-2.84626606001303e-05
-1.15839977118619e-05
-3.0662206413659e-05
-4.12728329512184e-05
-1.78222031349262e-05
-3.07042225979272e-05
-7.23256187423051e-06
1.12850286568754e-05
-9.87510303819975e-06
-1.35891007056653e-07
-6.54524165763884e-06
6.97829913081359e-06
7.10898687506177e-06
1.31793199494035e-05
-2.5148841162361e-05
-3.07173139700116e-05
-1.96732777130269e-05
-5.40393833433014e-06
-4.20435044621301e-05
-1.12730671373635e-05
3.94695999220289e-06
-1.79729839368435e-05
-2.44128531091147e-05
-3.22547069968451e-07
-5.1265841595891e-06
-1.89494862520964e-05
-3.28971429986847e-05
3.72190903559663e-06
1.11990281962611e-05
8.43925443853161e-06
-2.91053614345044e-05
-5.92980205490976e-06
2.10430343207972e-05
-4.25693387240731e-06
-5.48541708972045e-06
5.89599052313174e-06
2.74990531818514e-05
-2.41156065856671e-05
-2.28447675541925e-05
-9.46856696198272e-06
-3.23226122234947e-06
-3.79723610807801e-05
-4.64040963928608e-05
-1.44055940938568e-05
-9.1223800981746e-06
-1.85740440684264e-05
-1.20347341770831e-05
7.30183606129074e-06
1.99219552857123e-05
-1.93732318752552e-05
-2.8304772978973e-05
2.20739773011024e-06
-9.26063516331619e-06
-2.19621993826902e-06
-8.44392224649663e-06
7.39192362879457e-06
1.68545597984198e-05
-2.86911150214415e-05
-1.7073036610249e-05
7.49499461147231e-06
-2.01427726804703e-05
-1.69916180107349e-05
-3.13531382369289e-05
-2.23818672716145e-05
-2.39679678347676e-05
-4.38069472787002e-05
-1.50235807265105e-05
-1.40690017374895e-05
-4.77895033165848e-05
-3.56611868784884e-06
1.77994498353971e-05
1.4496500224886e-05
-2.04425908784697e-05
2.51844601313107e-05
1.22983083591656e-05
9.3546834851646e-06
1.10277709056854e-05
-1.14205449505567e-06
1.55497155416852e-05
-5.66755859776089e-05
-2.81506641108699e-05
-1.05267754008835e-05
-2.33803294784593e-05
-4.52640919873661e-05
-4.27757018067623e-05
-2.65372895854429e-05
-4.14892985731235e-05
-5.37228001589282e-05
-5.382932481031e-05
-9.66367171762311e-06
4.6023038430673e-06
-2.15597941089535e-05
-5.83269691882467e-06
1.35375067896128e-05
1.19294911390457e-05
-7.67471306965531e-06
-4.56196017256309e-06
1.11243727935565e-05
2.33720556747101e-05
-1.89218073098517e-05
-1.80532677693815e-05
4.0295283334513e-06
-4.13491252060825e-05
-5.36467253187172e-05
-3.74397765563393e-05
-3.79639699157442e-05
-6.11276675053603e-05
-5.95885170287767e-05
-1.84502879478281e-05
-2.84676928182431e-05
-4.50887698475175e-05
-3.02617038570018e-05
3.98029514427513e-06
3.11948884484342e-05
1.23006444582518e-05
1.36322445850425e-05
3.08026077615745e-05
1.95037706175337e-05
-2.20345622674684e-05
1.64391453713941e-05
1.92787828261045e-05
-1.87911876273619e-05
-1.07934996328542e-05
-3.39223823119471e-05
-1.67406726163734e-05
-3.61434770868612e-05
-4.57762271278765e-05
-2.47230371740023e-05
-3.86756255169867e-05
-4.21990917042743e-05
-3.57006441342361e-05
-1.34556797430214e-05
-1.15944023234714e-05
2.53930741345338e-06
5.46060585714267e-06
3.98680267682128e-05
1.1216194459966e-05
4.50808853380729e-06
-1.11644516656377e-05
3.72114044946028e-05
2.85350743055e-05
-9.57469506084713e-06
1.33518626542035e-05
4.8599818809062e-06
-1.16295501826868e-05
-2.36313861722417e-05
-1.71971637219893e-05
-2.23708452432038e-05
-3.32826299860796e-05
-5.72145366578266e-05
-4.11662307732831e-05
-2.32087892118518e-05
-2.36220589250586e-05
-3.68611168968082e-05
-2.35611433752412e-05
-1.30646599054285e-05
6.88378560783522e-06
-8.93948916739268e-06
4.77993485329758e-06
-9.87658282504649e-06
-4.22168810079433e-06
-1.61018711479038e-05
4.72026404400372e-06
-3.0094643878332e-06
9.53485670701244e-06
-2.07217681392211e-05
-1.02639451036842e-05
-2.43574297287161e-05
-3.85537158690478e-05
-3.54075070492966e-05
-1.53193380369871e-05
-2.44738458830372e-05
-3.1099207327243e-05
-2.97347271270412e-05
1.42091691727462e-05
-2.78938379106002e-05
-1.25188185518551e-05
-8.9621279888705e-06
-1.41905829163842e-05
-2.615119936402e-06
-2.05002121456751e-05
-2.6703315305263e-05
1.665985197243e-05
-1.58792102082603e-06
-2.91896163916016e-05
2.96169013029183e-06
1.71530776938336e-06
-1.1108714927233e-05
-1.75949216135955e-05
-4.60329687352268e-05
8.96793287774732e-06
-3.12386697174916e-05
-5.09346348783508e-05
6.60577679465279e-06
-1.07723671914002e-05
-1.95170378068848e-05
-1.68889818341133e-05
-1.43623350326221e-06
2.34956218720006e-05
-5.57102292213199e-06
1.37963691064765e-05
9.06060862722676e-06
-2.46423062560286e-05
-1.29443699643638e-05
-1.44363822941633e-05
-8.08932437883604e-07
-2.73638690976115e-05
-3.06233106185197e-05
-1.68152517457203e-05
-1.03370179636508e-05
-1.24080369231881e-05
-2.27307362212529e-05
-1.66507122470176e-05
5.68819548310032e-06
-1.19037294605806e-05
-1.31586905633026e-05
-6.58902313303615e-06
-2.74815080489429e-06
1.07467546330849e-05
2.5806372268759e-06
-8.03051476802217e-07
3.27937224904485e-06
-9.79807909747669e-06
-5.47644854876909e-06
-6.66428091206722e-06
-1.82369657227069e-05
-1.3766593077356e-05
-2.39609201800034e-05
-2.61430185777642e-05
-3.76328390127421e-05
-2.2408893340071e-05
-3.35838907232899e-05
-1.11694390129063e-05
8.84343401770504e-07
-2.80307567859242e-05
-9.90350880956898e-06
-7.52813048610322e-06
-2.0700211524624e-06
-2.43616965534938e-05
-2.1364490924993e-05
-1.68135690983563e-05
2.38723431157884e-06
1.25431905261038e-05
-2.13145717221038e-05
8.03106413753272e-06
3.94287199362406e-06
-2.50093264769709e-05
-1.19158302093919e-05
-7.96270510683206e-06
-1.99928759451693e-06
-1.0231926141156e-05
-4.09258986004224e-05
-1.14665691667591e-05
-2.79752754938461e-05
-2.72567744289737e-05
-1.64008765040313e-05
-1.88431760265205e-06
-1.64001813581726e-05
-1.23056352534233e-05
-7.87865215275712e-06
4.28251847486691e-06
-1.91209950615674e-05
9.67559843327906e-06
-2.28030848872013e-05
-3.15373412086459e-05
1.74464350130446e-07
-1.91734355606237e-05
-3.69860099004129e-05
-1.99738749218386e-05
1.13711792098807e-06
-4.28115790269338e-05
-2.74675741312427e-05
-1.43005462753775e-05
1.85920182469671e-06
2.97379513354416e-06
-1.60290938027254e-05
-2.05805989299082e-05
-1.09797476280696e-05
2.84144778224474e-06
-2.90029496385463e-06
-2.08571921384244e-06
1.38308507043046e-05
4.88259959013306e-06
6.73158947829739e-06
7.95680675261644e-07
1.70960501497124e-05
1.21646491479249e-05
-2.73256314789701e-05
-1.39931006629798e-05
-3.09576449034285e-05
-4.62666044539887e-05
-4.52967553484329e-05
-2.13613118942597e-05
-2.84843710950548e-05
-4.90950109390538e-05
-2.24664348497684e-05
7.15000844648931e-06
-1.00305821892363e-05
-2.11490843440171e-05
2.12213086895058e-05
1.93682673092511e-05
1.3411618917222e-06
-1.32943850793428e-05
5.35929601728745e-06
-2.09432867006459e-06
1.44870433659636e-05
6.44022400215582e-06
-9.31924985209776e-06
1.29099600931599e-06
-3.68695936225117e-05
-3.09969254975934e-05
-3.38562909427693e-05
-4.22523441763209e-05
-3.96557395169347e-05
-4.91834705526577e-05
-2.70355040350258e-05
-2.96227760355496e-05
-3.5783657803135e-05
-2.45628929644631e-05
-1.08119604942519e-05
-4.69358045059104e-07
-1.505923054206e-05
-1.30877836008709e-05
2.234046821844e-05
1.20058620174506e-05
7.92733834153347e-06
4.53243606442588e-06
2.19839597783228e-06
1.36903402140131e-05
-4.4508809862445e-05
-1.56372044408897e-05
6.66223132862645e-06
-2.00335536380105e-05
-2.31660693289668e-05
-3.05849117015116e-05
-9.01965521379766e-06
-2.62371932316888e-05
-4.7844259625297e-05
-3.2640441063406e-05
-2.50880743821051e-05
-3.7298274862567e-05
-3.60808463540251e-05
8.93977470403183e-06
1.15089298003897e-05
-1.52680588382969e-05
3.81500371005773e-06
2.94294668040508e-05
1.93027919318651e-05
-1.93975652217637e-05
-2.72661800740259e-05
-2.22560567762319e-06
9.79117973889637e-06
-2.16062082045836e-05
-1.67302867917308e-05
-2.72321169917928e-06
-7.61819950257548e-06
-3.91894139575204e-05
-1.05979263231754e-05
-6.90687064619242e-06
-1.169091234939e-05
-4.63650185494911e-06
-2.59493449330431e-05
2.5620336310975e-05
1.1257090762313e-05
-1.56234239938509e-05
-1.96372782915637e-05
7.12596567890295e-06
8.47423222553145e-06
1.46466037854591e-05
6.82040087261673e-06
1.0213383285459e-07
-7.29056571448727e-06
-4.45935990326313e-05
-2.49189250944165e-05
-3.01670816685272e-05
-2.96014221955805e-05
-2.70755750557016e-05
-2.4781548483486e-05
-3.21054303943905e-05
-3.17590854795385e-05
-1.12818492905424e-05
-1.05398958410579e-05
-1.58608377562071e-05
-2.06475914945393e-05
4.19637471931769e-06
1.28774466431899e-05
1.77908035122476e-05
-2.38982404063844e-05
-6.32932713323488e-06
1.90113596202722e-05
5.64644029330398e-06
-3.23050439051642e-05
1.58869525238487e-05
-9.12161274429364e-06
-2.0488290896747e-05
-1.58928764952888e-05
-1.76952484809679e-05
-2.27657301728498e-05
-4.71427293903745e-06
-2.11442514283541e-05
-2.00241980354547e-05
1.31350999611132e-05
-8.48917572439559e-06
-2.84088518684227e-05
-1.97083751530772e-05
-1.13408159032747e-05
-1.47892315818954e-05
-3.311237293238e-05
-9.63929333035533e-06
1.53755241242925e-05
-3.12928821624653e-05
-3.65982604158462e-05
-8.9619296347448e-06
-1.52327553155126e-05
-2.54550432933777e-05
-2.81336341472837e-05
-3.34838797669681e-05
-1.33518089860307e-05
-2.37341822872376e-05
-7.8387650054966e-06
8.91611137443527e-07
-2.78785222684545e-05
-1.05283384471613e-05
1.66901497481865e-05
9.15841785181035e-06
-1.58612930157427e-05
-4.74824649828253e-06
1.00806216589057e-05
-1.2289162940401e-05
-2.13823165279849e-05
-3.44870119621987e-05
-1.65191987787162e-05
-1.14763355920804e-05
-2.81120169605117e-05
-1.82560338495963e-05
-1.95942242129412e-05
-4.75206679424017e-06
-2.10307762848903e-05
-3.02240066929894e-05
-1.499664839889e-05
-8.15302367342538e-06
1.44778536450511e-05
-5.55425214366073e-06
2.06553226366218e-05
2.80709820126764e-05
-2.3238292039207e-05
-1.64198454266955e-05
4.2658113277138e-05
3.54966523915176e-05
-1.66974283739548e-05
-3.30519970142465e-05
1.54594206113297e-05
4.32749673920719e-06
-3.45292959614689e-05
-2.05310606253213e-05
-9.71279836840845e-07
-1.51102109626996e-05
-3.90165721229615e-05
-2.20756126365653e-05
-1.60070482179842e-05
-2.52253554639989e-06
-2.77382261484151e-05
-2.62400404923985e-06
2.15046239336464e-07
-1.17865025890227e-05
-1.95640274502624e-05
-1.65374768019863e-05
-1.17854887007697e-06
-4.61831172871732e-06
-1.24079318424529e-05
-2.52917581029445e-05
-8.12492260520429e-06
-3.07808133993835e-05
-3.98296786779899e-06
-1.55271928505416e-05
4.19821718411356e-06
-1.35702340648071e-05
-1.44578675135353e-05
-1.23495262053501e-05
-9.71635603113535e-06
-1.11996740761357e-06
-5.13955535753131e-06
-9.47356898223493e-06
-5.87868775229613e-06
-2.5564372411993e-05
-7.69133825757678e-06
-1.50085621228382e-05
-3.62903615490417e-05
-8.77134334897766e-06
-2.33697730013987e-05
9.68771748175436e-07
-1.53116594837023e-05
-1.41588061191796e-05
9.86780179734104e-06
-1.26892843370864e-05
6.26448388596918e-06
1.06826296472839e-06
-7.97036513832653e-06
-1.69766630301217e-05
-2.13255406455698e-05
-2.45823900732237e-05
-3.66177265552414e-06
-2.08752626639573e-05
-8.20604930412112e-06
-9.66270463577098e-07
-1.82684132280318e-05
-2.42851869445607e-05
-1.19175521109174e-06
-3.05387920667097e-06
-1.02207849035851e-05
1.96781407299874e-06
-5.03456909189472e-06
-1.65818033503591e-05
2.28734950585413e-06
-1.07605703766415e-05
-1.86776296899424e-06
-1.46868664679712e-05
-1.24117102551756e-05
-3.4931756930992e-05
-4.57116205429456e-05
-9.66700717976139e-06
-3.13044212775425e-06
-2.65797144230782e-06
-1.62149085167884e-05
1.21245848388689e-06
-1.62970930450433e-05
-7.91185063077019e-06
-8.11909177577402e-06
-4.68663812207318e-07
1.14285893169587e-05
1.26798107876159e-05
8.16309649536398e-06
-8.52444318285823e-06
1.38927672481169e-06
-3.19475893558549e-05
-2.02459331286959e-05
-1.62067366504874e-05
-8.06112229434636e-06
-3.49399478274864e-05
-3.2534464336885e-05
1.39147259826646e-06
-6.43373183196119e-06
-3.12134961681326e-05
-1.83079256321072e-05
-1.46754168599761e-05
-1.30709323003587e-05
-4.42797489614114e-05
-1.03880545551331e-06
-2.94187640737117e-06
-2.3180081054744e-05
-1.61867284756155e-05
-1.30844973357787e-05
-6.85086776402352e-07
-9.04766873072391e-07
-5.06514259468884e-06
-2.36837071253082e-05
-1.39244403242576e-05
-1.85880587256847e-05
-2.2588948376163e-05
-1.45701611058327e-05
-1.02700466565422e-05
-2.65146125491225e-05
-2.4119862200083e-05
-6.13389835446295e-06
-1.10726256705652e-05
-4.88683977147456e-05
-3.89887076940009e-05
-1.81851136742063e-05
-8.43755830278552e-06
-2.72829825441154e-05
-1.52709258924734e-07
6.4901130730545e-06
-1.2101495126987e-05
-1.56854638308134e-05
-2.35268209102144e-05
-6.29927254141984e-07
-2.34523928733293e-05
-1.99850438267737e-05
-2.0517705114121e-05
-1.26756936410131e-05
-2.80993841400917e-05
-1.37200046888154e-05
-1.85383620116034e-05
-1.46362368303274e-05
-2.57081825923622e-07
-1.63289274892896e-05
-2.7533072472506e-05
-3.05751605999776e-06
-5.09424621974149e-06
-8.96841234378024e-06
2.00859901439701e-05
2.6769162154408e-05
-1.1448358587889e-05
-2.23763291239389e-05
-1.33710568345125e-05
2.11939441805952e-05
-1.52321058158815e-05
-3.55107190512609e-05
8.69721819318691e-06
-1.54579330946698e-06
1.05500196022424e-05
-1.88920149068363e-05
-2.59310786406812e-05
-2.01284594614543e-05
-3.36012651397246e-05
-1.40040375692635e-05
-1.07159697546354e-05
-1.92747451757425e-05
-5.58239177657731e-06
8.06907437546361e-07
4.15559300708372e-06
-5.83411720510674e-07
-5.57304487774192e-06
-1.77371493423389e-05
-1.30945217421715e-05
2.33231719918708e-06
8.10837523685025e-07
-5.72127845400506e-06
-3.62578445957675e-05
4.54079344381679e-06
-1.41448380124152e-05
-2.57091930319405e-05
-3.46884741912301e-05
-2.00891594156705e-05
-1.21114002796662e-05
-3.30050646747525e-05
-3.74353353551216e-06
-6.78244909436045e-06
-5.80645606136467e-06
-1.45199054045833e-05
-5.56489087217531e-06
1.52532727751034e-05
-1.01566727154502e-05
-4.02259219319002e-05
1.10519495900176e-06
7.7030399097881e-06
-1.60032322540287e-05
1.44379030923718e-05
-3.9275751888751e-05
-1.92020906251202e-05
-1.59327120684839e-05
-6.36125121486146e-06
-2.73890201499329e-05
-2.76846907238805e-05
-1.75774367710407e-05
-5.03302817001156e-06
-2.54251382438724e-05
-3.58982259136298e-05
-3.91080104044421e-05
1.21416326466232e-05
-2.86760267912577e-05
-1.23009313514534e-05
5.95288726049028e-06
-4.71898756860262e-06
1.31910664391067e-05
-1.35856491573491e-05
-2.69951940219107e-06
-1.89379994394244e-08
-1.81935364148672e-05
-3.02491844729738e-05
-3.31728705515115e-06
-2.62425913108459e-05
-8.79077506796018e-06
-1.50111662476997e-05
-3.89958181138818e-05
-2.98676252303535e-05
-2.16360023604913e-05
-1.43445376911739e-05
-7.23777656029655e-06
-7.94719525285459e-06
-1.20061031439907e-05
1.87368136939678e-05
-1.28076035155879e-05
-6.51317349979575e-06
1.08821844748653e-05
3.55973866440932e-06
-2.61396025726914e-05
-2.61726750686716e-06
2.46724393550491e-05
-9.11091116617703e-07
-1.86068768199545e-05
-8.92831369222939e-06
1.36014593060635e-05
-1.49300844527586e-05
-3.28665074368945e-05
-2.91702905851842e-05
-2.3233501231912e-06
1.5183252005025e-07
-1.18902958561001e-05
-3.85750423956371e-05
-2.75336843333344e-06
5.52283978093128e-06
-3.45588505599597e-05
-8.69910948026939e-06
9.42229899478306e-06
-8.47016663244202e-07
-1.50654560481238e-05
-9.90033666025065e-06
1.79145205339576e-05
-2.09789590715505e-05
-1.43023066945544e-05
-2.32329624155894e-05
1.10978989945882e-06
-2.23028696470422e-05
-1.12821637751608e-05
-4.32741081632608e-05
-2.89502532398517e-06
-2.07162924019821e-05
-2.27248915802282e-05
-4.23820899865237e-05
-2.2666744658092e-05
-2.01433568515257e-05
-8.33133142890841e-06
-2.70577292037365e-05
2.50589071333306e-06
-9.67969718457191e-06
-2.01047478471591e-06
1.67638059591456e-05
1.94972354200584e-05
-1.66907997229317e-05
-9.97045909370848e-06
-1.6872264708158e-05
-8.46973530007928e-06
-1.71911690656316e-05
-8.27311518687572e-06
-9.24674991572141e-06
-3.68086962876052e-05
-4.25446513063852e-05
-4.8456672851371e-05
-1.42983688300578e-05
-2.2206759895435e-05
-4.21257332854453e-05
-9.96374063850205e-06
-1.25032753581599e-06
-2.75822591073815e-05
-4.06923013171337e-05
-1.99962965640275e-05
-1.1153353116024e-06
1.16858019479474e-06
-1.32440913997257e-05
6.36878310523484e-06
5.65901600104557e-06
-1.23437856401954e-05
-3.23565418459274e-05
-2.13453943749352e-05
1.57080147599797e-07
-2.81904519328039e-05
-3.91336332170399e-05
-2.26476233269612e-05
-2.71148742622836e-06
-3.05158144670129e-05
-2.06852159022971e-05
-3.65616303835769e-05
-8.76852062613981e-06
9.10471130669138e-07
5.75358262600956e-06
-2.75455952328938e-07
1.01215757214606e-05
1.10260906530406e-05
4.69933432008139e-06
1.79354561487827e-06
-2.10141442221287e-06
7.43398872379316e-06
9.00819541783913e-06
-1.78596410134563e-06
7.10739070961693e-06
9.46149310716188e-06
-2.33344753851359e-05
-3.46520983254558e-05
-1.82295258213049e-05
-1.33103271626512e-05
-7.95266461559762e-06
-1.10939166879003e-05
-2.07847994462534e-05
-1.99220478805217e-05
-1.03036445996142e-05
-1.27872990567104e-05
-2.39424052079136e-06
1.24173193621621e-07
-6.56032660644742e-07
-3.21662765902475e-05
1.28525466699894e-05
-1.72610723683892e-05
-6.95901082508244e-06
-4.21084468338058e-06
1.30264364973801e-06
1.86161113027996e-05
4.01125765321113e-06
-6.01881208967831e-07
-5.54661750603031e-06
-1.54539615417475e-05
-6.53927742988898e-06
-2.3519122075624e-05
-2.13804128772132e-05
-2.67975684399091e-05
-3.10508458690436e-05
-2.19882292912981e-05
-2.99660914411363e-05
-2.20735781949241e-07
-2.61020870302876e-05
-1.23630788802545e-06
-2.88470581388396e-05
-1.36321524445543e-05
-1.74951426849915e-06
-3.8231642639223e-06
-7.08300077827567e-07
-2.73030643110966e-05
4.14250240839508e-07
-2.48488219116007e-05
-2.57756398044229e-05
-2.63687413431934e-05
3.04066385600664e-06
-1.83882137030725e-05
-3.32404416716276e-05
-9.14962918335809e-06
-1.16695153668376e-05
-2.44062994757337e-05
-2.38912526531885e-05
-2.02369462522736e-05
-1.29473071137388e-06
8.91621229508641e-06
-1.44966051629588e-05
-1.44327275984838e-05
3.08394596168267e-06
-3.62060480160576e-06
-4.33601929659667e-05
-1.13715731869806e-05
-1.97308026515701e-05
4.41274023580244e-07
-2.47793994803541e-06
-1.20831271223866e-06
-2.13052983410612e-05
-1.98839149767882e-05
-2.90658161740106e-05
3.34365204118252e-06
-1.30305384735291e-05
-1.02374725742787e-05
2.34227183184399e-05
-2.1921675746526e-05
-3.50573605120165e-06
7.33863745187662e-06
1.13440581550222e-05
7.17950344162854e-06
-1.29300543832257e-05
6.93220910022441e-06
1.11865511043282e-05
-1.77815874057841e-05
1.069765235371e-05
-2.98689028738881e-05
-1.17017300953637e-05
1.99327433283945e-05
-3.01369835134492e-05
-1.7690383216117e-05
-6.80506213818302e-06
-3.79688471999699e-06
-2.40197477550558e-05
-3.23897877955138e-05
1.6749472164793e-06
-1.88956017052979e-05
-1.23744086862666e-05
-1.88163518488935e-05
-1.69410011688323e-05
-1.02692782026285e-06
-2.68733094761582e-05
-3.91320309868631e-05
-7.25774386222002e-06
-7.29894453696499e-06
-4.54503104329373e-06
-1.94397200757355e-05
-1.38120946867342e-05
-1.4920135741941e-05
-2.44869876013328e-05
-3.72304144393302e-05
1.84961881816346e-06
-1.76737970299856e-05
-9.4859495812031e-06
-9.0286016395539e-06
-8.49477543773315e-06
5.08799250676128e-06
-1.97970660743608e-05
-3.74952208850532e-06
1.26333960711555e-05
-2.11474019788105e-05
1.35710913681996e-06
-7.69914278515439e-07
-2.11002466228631e-05
-1.13476091174795e-05
1.50786930053534e-06
-3.88292546392942e-05
-4.66455711358162e-06
-1.55502103092091e-05
-4.20406542345993e-06
-2.17153807063194e-05
-3.14811472953066e-05
-6.23045026518585e-06
5.3167570163483e-06
-2.06482537934518e-06
-1.9299511673603e-05
-1.63645017293836e-05
-1.32718347740094e-05
1.13278301569082e-05
-1.29978548543204e-05
-2.40105949498944e-05
-2.5268033536303e-06
8.45627639524687e-06
-2.35266009531679e-05
-1.5136898850404e-05
-7.84905756930708e-06
1.13589672162579e-05
-2.81333322673297e-05
-2.82216125271186e-05
-1.00034138970643e-06
-1.00891509773577e-05
-3.32340842128575e-05
-2.88332778972358e-05
-1.9944190699067e-05
-1.02229526021808e-05
-2.43740983320337e-05
1.63720411707451e-06
4.06495024762603e-06
1.43512962462763e-05
4.33539016735384e-06
1.29983957611816e-05
1.79969186483803e-05
6.59054306952071e-06
-1.18175556708632e-05
1.29662719417933e-06
6.87167034428307e-06
-6.6794512717218e-06
1.70789798640913e-05
4.86226721373055e-07
-2.37858773715765e-05
-2.17987519412875e-05
-4.05839469713575e-06
-6.42509350714841e-06
-5.21352146835054e-05
-4.0477891013898e-05
-1.53695353582824e-05
-1.20983549308293e-05
-1.73064752032936e-05
-2.32201093345493e-05
-2.51241282349253e-05
6.77766131875531e-06
-2.65156456442966e-05
-5.62237410317155e-06
2.49835362032737e-05
1.57776065370285e-05
-7.48781165408461e-06
-1.59172432231809e-05
-3.73629152722381e-06
1.80341627503813e-05
-1.66927355124848e-05
-4.45321857904423e-05
-7.81108662507723e-06
-1.73700380561112e-05
-2.80674018434904e-05
-2.89831273974655e-05
-3.33935382455643e-05
-2.88257144616921e-05
-1.20479345369689e-05
-2.63217118521759e-05
-1.77963888247952e-05
-7.52395814481498e-06
-2.35866389951854e-05
-4.65041468461424e-07
3.0225427411652e-06
-1.98649230784063e-05
7.51407472890919e-06
-3.80068232278311e-06
-4.84673977635584e-06
-9.24859041895914e-06
7.63491349361989e-06
-1.65248257066666e-05
-9.0109137933484e-06
-4.27464682560499e-05
-1.4313956402945e-05
-1.35320436037626e-05
-2.49092876423618e-05
-3.73222726169794e-05
-3.7163727986369e-05
3.3150014311076e-06
-2.8548574296927e-05
-1.70382948707509e-05
-1.14629501745272e-07
2.51446689658656e-05
-5.87275820611727e-07
-1.54769733334756e-05
2.64084548916367e-06
1.10502056881417e-05
1.56632179551127e-06
-2.35688988092197e-05
9.67780696433237e-06
9.7476873011411e-06
-2.137371793034e-05
-6.36616058814557e-05
-3.81355537875218e-06
-1.24024291294998e-05
-1.51277014197629e-05
-1.44082510815084e-05
-1.8705661568973e-05
-2.87220424222504e-05
-7.74712562993877e-06
-3.62971243548449e-05
-9.1629547646898e-06
1.85357026939067e-05
-1.23319217140291e-05
-6.95564221869285e-06
2.88929733948016e-05
1.86360904235927e-05
-2.39972884055433e-06
-2.68511857618981e-05
-1.14250558732179e-05
-8.19725864911659e-06
-1.17964994783104e-05
-2.54748236287193e-05
-7.79238024476759e-06
-3.47868484502314e-05
-4.4373044805841e-05
-5.04198502291277e-05
-2.09159020582457e-05
-7.03564363806005e-06
-2.1627277394507e-05
-9.81938048933009e-06
-8.95533657800688e-06
-2.41133981797227e-05
-1.4127678401485e-05
-6.13195629663277e-06
1.59904243412418e-06
-1.43048696356617e-05
-1.89235945882369e-05
9.3640390427437e-06
-1.02729986497539e-05
-4.97691133162269e-06
4.96461632388343e-06
-1.37896633261262e-05
-2.48002585201153e-06
-2.65680559906848e-05
-3.28177207536022e-05
-1.83235553941117e-05
-3.51435034329869e-05
-2.8624957525148e-05
1.64818800705564e-06
1.08827735417702e-05
-2.74241213001756e-05
-1.6923868818795e-05
-6.04052586076171e-06
-3.17733181316412e-06
-2.89978983260383e-05
-3.26241424521342e-05
9.86763239698388e-06
8.05859757982433e-07
-1.60802125789068e-05
-2.40256903876094e-05
5.05789882549349e-06
5.86532520951801e-06
-3.0554573719014e-05
-3.15896180383074e-05
1.28226601865395e-05
-1.03800587602363e-05
-3.53674159228739e-05
-5.0425345993002e-05
7.15056876882716e-06
1.17918160862985e-05
-4.06540405558434e-05
-1.74626838995116e-05
1.8509650074391e-06
3.84532410319652e-06
-1.20369131674671e-05
-1.34424794397176e-05
1.83426433849502e-05
1.45329250353105e-05
-2.44820200152103e-05
5.48814251514775e-07
1.71787961777574e-05
-1.31484753149247e-05
-1.36247915047519e-05
7.12925605493932e-06
3.42154943366793e-07
-3.35949655006329e-06
-1.70862308203733e-05
-2.72931338644584e-06
-1.94177567645359e-05
-7.22541434556854e-07
2.46693743114078e-06
-1.19423303394881e-05
-1.28563735076873e-05
-1.52161260440453e-05
-1.34835869225599e-05
6.05751344583817e-06
-1.03553342446261e-05
-4.95788956427369e-06
1.08051531266634e-05
4.12657136119118e-07
-2.05594843591762e-05
-3.93740009649953e-06
-8.75739179129954e-06
-1.17736433271004e-05
-2.55116087305028e-05
-2.82507805765928e-05
-1.10900352761077e-05
8.62877056620868e-07
-1.954567192932e-05
-3.32639182089098e-05
-2.50935702120769e-05
-8.58881984274171e-06
-1.96516938842037e-05
-2.02371067018954e-05
3.80051782234674e-06
2.15365971676687e-05
-2.36423488127397e-05
-3.13969877675449e-05
-1.51130131439574e-05
-1.51161116028391e-05
-1.98613515429504e-05
-3.03097556041032e-05
2.72533368980412e-06
-1.1211129488007e-07
-1.19598323798778e-05
-5.53052068379344e-05
-1.75021690129005e-05
-1.48587852643623e-05
-1.35010435820069e-05
-2.86212183070089e-05
-3.62331669513589e-05
-1.03687073239964e-05
-3.9401943706842e-05
-3.05290820149904e-05
-2.44333094657103e-05
-7.22180466513564e-06
-4.73042981893088e-06
-3.22419131157928e-05
-1.76252721437227e-06
1.17583776956457e-05
1.21237755842974e-05
-8.43718635216435e-06
-1.29905508947199e-05
-7.59704230910396e-06
-1.2285152365296e-05
-3.41764825645489e-05
-3.78641583226748e-05
-1.43580867896561e-05
-3.47628861764317e-06
-2.59818814856339e-05
-6.40446042685466e-06
-2.23512784216117e-05
-1.73564929427448e-05
2.66429573275722e-06
-2.27310037036523e-05
-1.15179122696788e-06
-1.81139080041278e-06
1.45474988827085e-05
-1.08012318672985e-05
-5.08753309416982e-05
-4.04583758214877e-06
2.18783762459053e-06
1.13345276276373e-05
-2.42774397220892e-05
-1.4676380982512e-05
-3.20522435680011e-06
-1.70954029115808e-05
-2.90129508420154e-05
-1.6818548204463e-05
-1.19652673526071e-05
-2.14816428182852e-05
-9.01534831441326e-06
-5.57994103114354e-06
-1.00118830097952e-05
1.66358476040511e-05
-3.32121194850851e-05
-1.69090323783557e-05
6.62805438695421e-06
2.27268489282107e-05
-4.50586662063146e-06
-7.95389315160234e-06
-1.81905451846824e-05
2.42121975822182e-05
-2.67054641282511e-05
-3.18425246530258e-05
-5.09817145451457e-08
8.36643165274415e-06
-1.58414767393212e-05
-2.08373583390141e-05
-1.25434562978613e-05
-3.03371564458015e-05
-8.53956981869904e-06
4.24397092927237e-07
-5.79172958519018e-06
-2.39595475189329e-06
-5.75799875499074e-06
-2.04524004375165e-05
-2.14049572013119e-05
-1.26027588651945e-05
-1.85038181308193e-05
-2.71353919877594e-06
-6.28861049884579e-06
-1.22445821066478e-05
9.97331263026664e-07
-1.49331058770166e-05
-3.35808784108138e-05
-1.37788578733828e-05
-1.38599265376763e-05
-2.89160660454163e-05
-3.46502511897645e-05
-3.04152080028727e-05
-1.02804381204494e-05
-3.53528732377455e-05
-3.63958619962694e-05
1.7345658877688e-05
-2.43776063237571e-05
-7.81110681236235e-06
-1.09430464405118e-05
-2.18379040431905e-06
-1.64770242207363e-05
-4.56573638632154e-08
-5.37475214163721e-06
-2.57458289201643e-06
3.16246538766512e-06
-5.05033918732656e-06
5.83123461157676e-06
-4.69154540441059e-06
-2.13651148468498e-05
-3.19107914835083e-05
-3.00221412926426e-05
-1.78409519652472e-05
-3.264243094608e-05
-1.42955990733533e-05
1.14364903386937e-07
-4.12510616451401e-05
-1.97049139477877e-05
-3.28795558474446e-06
1.69345887484771e-06
-2.55058477412209e-06
2.78385869842373e-06
1.73511542283063e-05
2.0975929327554e-05
5.61495908422513e-06
-4.95773247511666e-06
-1.6221795844222e-06
-1.60701778614067e-05
-3.23950515513626e-06
-1.41682306372572e-05
-1.82322595209086e-05
-1.4804320264871e-05
-3.42745721682238e-05
-2.44629137095486e-05
-1.9309901918542e-05
-2.87364237181925e-06
-1.83135740844883e-05
-4.12319112576505e-05
8.69311111172996e-07
4.64425558315994e-06
-1.99330309029874e-05
8.45746584906721e-07
1.92146605526885e-05
4.40412690332383e-06
5.05953288189202e-06
3.62668103543278e-06
3.41087798513568e-06
-6.34279852171407e-06
-4.51233349930791e-06
-2.54878977999955e-05
-2.6083522471813e-05
-1.32488699202428e-05
-4.18332843231155e-05
-2.22687608460634e-05
-2.05532515255125e-05
-3.1012783664924e-05
-1.03041034750425e-05
-2.32371371934627e-05
-2.2593721786559e-06
6.34709839607017e-06
1.04717164205227e-05
-1.03109671080994e-05
2.0990639962515e-05
4.1125717771707e-06
-2.63846288054882e-05
9.20790984439971e-06
2.36536751881586e-06
8.54881057280031e-06
-3.97828456633055e-06
-5.24634592308327e-06
-2.31826801946296e-05
-2.03606483272929e-05
-4.63032520837466e-05
-2.06749635041511e-05
-5.65615069708583e-06
-3.19118948988478e-05
-5.56543336514436e-05
-3.77313959695551e-05
-3.78373168474336e-05
-2.07129633057356e-05
-2.06450818465033e-05
-7.74404034342551e-06
-8.41350981173831e-06
1.41684462674492e-05
1.02541880741646e-05
9.73466149388143e-06
8.41137369303104e-06
2.63120402058027e-05
1.21366173186494e-05
-2.01055273228447e-05
-2.13069002595221e-05
-4.69071027338343e-06
-1.93105035120892e-05
-2.23780052247352e-05
-3.01300406920586e-05
-3.20967725797651e-05
-2.55949667438221e-05
-2.0077753654197e-05
-1.91857493514367e-05
-3.50017286288729e-05
-2.40115506643965e-05
3.77085020771155e-06
2.18327729442825e-05
-2.15985015630434e-06
1.97101826915729e-05
1.79819721169369e-05
4.0220697976883e-06
4.2296342561331e-06
1.44249197625504e-05
2.01478459496538e-05
2.43946150994846e-06
-1.96738828622427e-05
-2.20779577479024e-05
-2.19070223812852e-05
-2.07975704030817e-05
-2.14650745365166e-05
-4.91029701418546e-05
-3.60840370106494e-05
-2.25792641856267e-05
-3.96287410183842e-05
-9.14039832484506e-06
-5.35478644981833e-06
-4.86191951785876e-06
3.18904315725617e-06
-2.76917845213534e-06
-1.08652038380701e-05
1.28697572843622e-05
6.362242100959e-06
4.63894054632039e-06
1.03237525641852e-05
1.0561428698772e-05
5.49079575756337e-06
1.19076101872918e-06
-2.41300634100602e-05
-3.50484721110489e-05
-8.64732744373529e-06
-2.29908285604789e-05
-2.30341245632149e-05
-2.35061669468778e-05
-2.18352625178629e-05
-1.1247517246221e-05
-3.69200304679697e-05
-2.76245251403507e-05
-3.41740541061223e-05
-2.11805191987388e-05
-2.09497580947502e-05
-1.67371750641147e-05
-9.59732381762373e-06
-1.29142740740138e-05
-7.39981967776198e-06
1.06138843388155e-05
-2.18365185666259e-05
-2.19253362680151e-05
-1.88243446313302e-05
-2.22046978400114e-06
-1.91344490703343e-05
-2.95180247471573e-05
9.90617167867635e-06
-2.46983721333011e-05
-4.52275562202954e-05
-1.94173915255225e-05
-9.02787513358394e-06
-2.42520834707675e-05
-2.60859706635681e-05
-2.25022760188688e-05
-6.03318376392044e-06
-2.88816987466038e-05
-3.75864422428272e-05
1.52152914083741e-05
1.68173632119773e-05
-1.32840112240698e-05
-2.64576633597941e-05
1.75576034230454e-05
1.29996421703913e-05
6.21233489970146e-06
-1.75790519369447e-05
-8.42618822356292e-06
1.99806986338777e-05
-1.703510656745e-05
-3.19549439513876e-05
1.76129129086944e-05
-5.65809002461638e-06
-5.92412420446862e-06
-6.20400090275899e-07
-1.20651439473722e-06
-2.57894211259229e-05
-2.68194730415724e-05
-2.84429230187272e-05
-2.25760675539964e-05
-1.53275843399616e-05
-7.80745266228866e-06
3.3296847252041e-06
7.01677627062497e-06
9.62131461781679e-06
-1.65174630414338e-05
1.36159218221387e-05
6.87412100457495e-06
-5.52728905383835e-06
-1.77680431458058e-05
4.81239009186041e-06
-7.77550059976873e-06
-2.2426121119204e-06
-2.59890885325565e-05
-8.7687372870705e-06
7.10132043041116e-06
-5.12305771579714e-05
-3.94069916157106e-05
-5.92717606557158e-06
-2.46336352270257e-05
-3.9349779577536e-05
-3.78207103403143e-05
2.41692567196284e-05
2.17445000636428e-05
-1.44140097195729e-05
-1.18000082905283e-05
1.11077754983051e-05
1.42516129871532e-05
-4.06845576338733e-05
-2.15142914944945e-05
1.74257539518811e-05
-2.57896350030396e-05
-2.19040815103615e-05
-3.2391224484593e-05
9.89845980821136e-06
-2.38991557161831e-05
-4.13530233118688e-05
6.54186777256308e-06
-1.7946930927585e-05
-5.53433966300583e-05
-3.34021341592202e-05
7.58137699371551e-06
2.13416785348258e-06
-3.61662550984919e-05
-1.90337802953127e-05
5.00264543114632e-06
-6.27733080155287e-06
-4.03819935010678e-05
-1.78732071756607e-05
1.36220571996317e-05
-2.40684503867507e-06
-3.48735227130975e-05
-5.76274154316669e-06
1.04409442874688e-05
1.17516769186739e-06
-2.86305832472829e-05
-1.59838456242215e-05
5.21196037525244e-08
-8.11043922221557e-06
-3.01299950131802e-05
-2.45127926972633e-05
-1.29282023819958e-05
-3.53407513542828e-05
-5.6196510176399e-05
-3.78081624746395e-05
3.85625873997042e-06
-2.53135805691477e-05
-5.1508616343546e-05
2.20397612146125e-06
1.31196053423922e-05
-3.15258213410554e-05
-1.23760073545008e-05
4.57066836259451e-06
-5.27918206007229e-06
2.13152248832955e-06
-1.85177610088662e-06
7.54898026955835e-06
1.99516258625737e-05
3.29172031695556e-06
-1.61161665690159e-06
3.38504362820065e-06
-2.44314550010251e-05
-1.40570567980304e-05
-1.87212386599297e-05
1.49585282559756e-05
-7.07383213645265e-06
-9.17049380293692e-06
-1.34267523831624e-05
1.49233866694569e-06
-1.74957698116142e-05
-4.15812625166127e-05
-1.4138434923372e-05
-7.94455704201786e-06
-2.45729620063266e-05
-1.89149437159667e-05
-2.92661916381096e-05
-3.38147997366608e-07
1.62644474575603e-05
-2.21086316561793e-05
3.55202416562745e-06
1.70025487857214e-05
-8.43205400481954e-06
-1.80542905204095e-05
-3.76796017780079e-06
7.21081845624558e-06
-1.93935734312812e-05
9.16551654386919e-06
-1.40810112083053e-05
-2.23044088091799e-05
-3.42741658706147e-05
-8.06174322083616e-06
-1.64223304417951e-05
-7.41693288384119e-06
-2.36060441963076e-05
-3.08343959487229e-05
-1.68425052874412e-05
-6.59118714080212e-06
-1.81386496224745e-05
-2.67262553831578e-05
-1.93801152955194e-05
-1.4408820058675e-05
1.89305625645398e-06
-1.88858572720776e-06
-1.38265317821403e-05
-1.76439985548498e-05
-2.64192265114446e-05
-2.71909641369376e-05
-1.95623342458746e-06
5.53476635663907e-06
2.19564120268749e-06
-2.4166070753114e-05
-5.76280550201346e-06
-6.03519337710237e-06
-7.64401051747789e-06
-4.30430930891493e-05
-1.12781022082617e-05
-2.66896319680518e-05
-2.99852644707481e-05
-4.98547739751656e-05
-4.62385013892046e-05
6.98266484006884e-06
-2.4653808311961e-05
-3.24729859955686e-05
-3.73381298058249e-07
-3.65044791551438e-06
5.65109834097713e-06
-5.98351846658186e-06
-1.32309831001456e-05
-4.76088610003311e-06
-1.97842028856809e-06
1.74401148846983e-05
-6.56573331503388e-06
-2.5604122197175e-07
-4.60020492238295e-06
-2.00982753577965e-05
-1.44209824999349e-05
-1.04292042627698e-05
-2.62615832694193e-05
-9.9397168184846e-06
-1.50124869743181e-05
-2.64273206192649e-05
-8.55723453562617e-06
-2.50282295917612e-05
-1.40222255043906e-05
1.08262262424751e-06
-1.83741315890256e-05
2.04989772478722e-06
2.09948840319138e-05
-6.03024314085776e-06
-7.18152893406114e-06
-1.06727957473268e-05
1.91076429388014e-05
-1.76247450229825e-05
-2.26478200534978e-05
-1.73223684678259e-05
-4.52166585709066e-06
-4.69569595881256e-05
-2.68873038251718e-05
-1.33817985793658e-06
-3.85555417922234e-06
-2.69406475210628e-05
-2.52047828799039e-05
-1.34705523868183e-05
1.26933667528389e-05
-2.91992453122494e-05
-2.41445439811344e-05
1.6853462299608e-06
6.28351698994084e-06
-1.49518821323951e-05
6.09509116269482e-06
-1.70673565671855e-07
5.8029872341175e-06
-2.0880092597308e-05
-1.91400368740414e-05
1.3459646911595e-05
-2.13713855789426e-05
-3.3921023242702e-05
-1.48837917079954e-05
-1.59160155114424e-05
-3.95541840174332e-05
-5.49346570297957e-05
-1.57817518350125e-05
1.23689120876125e-05
-4.37689139660624e-05
-5.11003781716409e-05
5.17614419026652e-06
-8.16327730196324e-06
-9.73131882619352e-06
-4.84018759072662e-05
1.41364397380216e-05
2.40628213792902e-05
-3.30587926682047e-05
-1.61632334594762e-05
2.10113107335526e-05
4.16728245433911e-05
-2.25987597507726e-05
-3.18957957925905e-05
5.59768741107395e-06
7.96771932481086e-06
-4.21884245130415e-05
-2.13983870241285e-05
-6.30423586486068e-06
-3.30145216827967e-06
-4.41431138072814e-05
-5.21288584226115e-05
5.10196823807998e-06
5.84484554323342e-06
-5.80926782644919e-05
-2.11074598043294e-05
3.1671329305782e-05
2.5120131377605e-06
-2.41707212391189e-05
1.00155128764813e-05
2.85525054890859e-05
-7.25930308305931e-06
-1.18826693412724e-05
2.01600362893931e-07
2.35544053752964e-05
-1.93244904759708e-05
-1.44323353402527e-05
-2.60458366717014e-06
1.14042411608183e-05
-5.46734206466532e-05
-2.15410391155616e-05
1.14291402560064e-05
-9.63101126765863e-06
-4.41247393316961e-05
-2.8748877687642e-05
9.44806756528965e-06
-1.34072077653292e-05
-2.56473043801456e-05
-1.03519646945969e-05
2.94942858969729e-05
1.13113986726759e-05
-3.96799387556091e-05
-9.05019756507495e-07
3.56254832409125e-05
6.8244404820755e-06
-2.3775787954449e-05
8.18567058066772e-06
1.74871906282311e-05
5.80147309816944e-06
-5.82382404657569e-05
-2.73309236178375e-05
2.26020124828459e-05
-2.69678135993778e-05
-8.11016027543977e-05
-8.73936352958078e-06
7.32296508633558e-06
-1.949253334782e-05
-4.74025159156996e-05
-1.97878672106071e-05
3.36152594697995e-05
-1.82393314736096e-05
-3.48900259055859e-05
-1.88677990367137e-05
-6.34395143156755e-06
2.5076085638021e-05
1.57569802583115e-06
-3.72276788107191e-06
-2.01004971413146e-05
-1.28218438669228e-05
-1.25505392818027e-05
-1.79645080179556e-05
-1.78358195082973e-05
-1.78783440595417e-05
-3.55284479681274e-05
-7.98971667525497e-06
-5.44759510021296e-05
-3.89346705969609e-05
-3.42356602261396e-05
-2.59269317449475e-05
-2.06949760180305e-05
-1.39985920175506e-05
1.71235657112322e-05
2.48938196976741e-05
-5.7515368738291e-06
-1.18445502388276e-05
-4.26249976258608e-07
1.4123420275114e-05
-1.68530748917551e-05
-1.05030112556537e-05
2.47316895978982e-05
-1.45280373409183e-05
-2.58106582028571e-05
-4.11622354914155e-05
-2.20960945366686e-06
2.00918305045327e-06
-2.17480217926994e-05
-2.83201254611771e-05
1.12719086710109e-05
1.47899674764043e-05
-8.40831833250851e-06
-8.38325896086703e-06
-3.38187658606033e-06
9.1109893872396e-06
-1.04519200387857e-05
3.86356362835181e-06
-5.01375114176609e-06
2.04528406416841e-05
-1.34938314759557e-05
-2.07807616955471e-05
5.22067345595935e-06
-1.42898903462239e-05
-3.35644552748341e-05
1.30532379112718e-05
8.46933159872525e-06
-8.17518134354976e-06
-9.39530146293108e-06
-3.18559153491687e-06
-5.77209221411212e-06
-2.55381816714974e-05
-1.40664935606629e-05
2.64339609432784e-05
1.36630220548025e-05
1.98595623887666e-06
-1.0545278351171e-05
1.18055230280992e-05
1.51930489752672e-05
-1.93737210478516e-05
-1.77377840977384e-05
8.96861411619643e-06
-1.52500272843178e-05
-4.28934549742425e-05
-2.37086847375214e-05
-2.64450094902039e-05
-3.03126572090398e-05
-4.04797304962294e-05
-6.33659936928814e-06
8.11928257092684e-06
-3.95052391677372e-05
-5.31648378474937e-05
-1.32259722826895e-05
2.53745069092841e-05
-5.41040462897247e-06
-9.98568199279144e-06
-1.3019596757611e-05
2.90899489495673e-05
4.24429715874113e-07
-1.21372604294277e-05
3.14870790511921e-06
1.07089776975974e-05
-9.76512866417711e-06
-4.7163032377489e-05
-4.15721898411995e-05
-1.98033229807991e-08
-5.6561787876376e-05
-3.5833466427954e-05
-1.14108553702471e-05
-1.42829277841338e-05
-4.78754435602873e-05
-2.23674424093301e-05
6.51811793877841e-06
-2.5746299514306e-05
-2.18028248052105e-05
2.79993338198402e-06
1.99336882826871e-06
3.69437860718579e-06
-2.35933027307472e-07
-1.61172597704312e-06
2.33261588509818e-05
-1.86460265854751e-05
8.8811889629158e-07
2.95327977360369e-06
-2.70234251242978e-05
-2.03373520449733e-06
-3.80109417721551e-05
-3.13954092659616e-05
-2.36143724994445e-05
-1.51053465727497e-05
-4.88390622148076e-05
-1.71255549290636e-05
-4.14633095389544e-06
-3.21983071932149e-05
-2.28815594974211e-05
-5.48992462567691e-06
1.69921179793547e-05
-1.24359666910543e-05
1.86639006393428e-05
4.64237529331385e-05
1.15048184514284e-05
-1.16829063172959e-05
5.90493527219574e-06
9.0586618222301e-06
5.59751103101211e-06
-7.73271353475769e-06
-2.49754039083556e-05
-6.23143438723584e-06
-2.31859932499757e-05
-4.65344981574395e-05
-2.37833598579054e-05
-3.47993337996788e-05
-2.10322369640905e-05
-3.97649765246694e-05
-3.08730987061654e-05
-1.10393937733192e-05
-4.38474282701268e-06
4.46725156711111e-06
4.03767384858034e-06
7.5096231917417e-06
2.73680558349515e-06
-5.67925946715598e-06
2.0993964346419e-05
-1.45407996528885e-06
-6.25037574211972e-06
-1.67510079038866e-05
1.4182724941077e-05
1.45271543351346e-06
-5.21024257229448e-05
-3.19902402034075e-05
1.90705452579762e-05
-1.16287977081749e-05
-4.79954668957288e-05
-4.70892581181586e-05
-9.14487903007858e-06
4.8353722655701e-07
-3.13431394996086e-05
-3.34865878467342e-05
2.71772298154024e-05
1.92253221667948e-05
-2.65526102553279e-05
-8.8771906894936e-06
-5.36807726600362e-07
3.54081157394373e-05
-8.60943051205276e-06
-3.49992544543461e-05
-1.61374483133571e-05
-8.82480895835709e-06
-2.74921535992527e-05
-4.6072816104906e-05
-2.38099235644265e-05
-1.27830512757294e-05
-3.84930257987424e-05
-3.47263661474791e-05
-9.52768877618351e-06
-1.65899718806375e-05
-1.82162308753569e-05
-2.53983807773941e-05
-2.65534252654418e-05
-1.44699347470724e-05
-8.25158298183916e-06
1.13079923349321e-05
-1.54853168277642e-05
-6.14542447686535e-06
2.87147587486579e-05
4.8928588094423e-06
-1.10006468482811e-05
-2.53235009155489e-05
-1.07376718737292e-06
2.29458399348474e-05
-2.24656865016867e-05
-8.41060479385374e-06
-1.08911407748641e-06
-9.73518747158559e-06
-1.49854966290416e-05
-4.54650202376435e-05
-2.21748888377744e-05
1.30635360456787e-05
1.82991063422783e-06
-2.40114516062127e-05
-1.69021553763861e-05
-5.66563630637802e-06
1.59357051930356e-05
-2.46417380334266e-05
-1.84193294197177e-05
4.11817016243464e-06
-3.5438776633508e-06
-1.14101672561282e-05
-9.56098473508225e-06
-1.45660147838987e-05
-9.45012253010321e-06
-9.56317131012229e-06
3.21022235689691e-06
1.55225884075244e-06
-1.17388631732547e-05
1.06875898944883e-05
1.55774073028915e-05
-1.56188716138261e-05
-4.07845138623015e-06
-8.93248378165525e-06
-5.24794306316771e-06
-2.89415367123919e-05
-1.16565661430191e-06
-7.42153691994527e-06
-1.13758325619108e-05
-2.42606380257084e-05
1.45550680557781e-05
1.11171693476356e-05
2.18290009837743e-05
-3.13163006993831e-05
-9.50737038591638e-06
1.31907755961266e-06
-9.63866308121642e-06
-1.88619689172948e-05
-3.91374579019664e-05
-1.11184535243542e-05
6.87206102954976e-06
-3.28159372558833e-05
-2.92524368505742e-05
-1.56024696967592e-05
-6.80313092002765e-06
-1.37118682539082e-05
-2.83189028802346e-05
-8.50781175894871e-06
3.10732649329434e-06
-1.25159193493907e-05
-5.65433349371081e-06
6.55150390142621e-06
7.37596042028354e-06
-2.35983968637729e-05
-3.96016455694096e-05
-3.7527246014686e-06
1.44751009493798e-07
-2.86362695058999e-05
-2.37704555472437e-05
-5.86571215416516e-06
-8.57970464714737e-06
-2.21773462471998e-05
-5.7612942762189e-06
-3.22162240794113e-06
-2.34486908814263e-05
-2.13254005935864e-05
-5.87415306748655e-06
7.96955714035011e-06
1.16721455106765e-05
-2.42167738565491e-05
-1.37420016139004e-05
1.54990699931299e-05
-6.2476600878269e-06
-1.12660767412378e-05
-1.7061628745769e-05
-1.47052815000511e-05
-2.2415382150852e-06
-1.9093611360893e-05
-2.24312435625464e-05
-1.89160955306149e-05
-3.15409763665686e-05
1.96386444070203e-06
-3.21479280895507e-06
-5.83622795077643e-08
-1.30224794438529e-05
4.83077046240374e-06
7.3219313628149e-06
-1.08955374227431e-05
-9.81667463425879e-06
1.7516780969074e-05
-4.51778556980297e-06
-1.27114167648916e-05
-2.11604269367625e-05
-6.32721357850637e-07
1.23110283452434e-05
-2.66268452106019e-05
-2.61129273675614e-05
-2.14426664020656e-05
-2.4884268474851e-05
-2.10583183747933e-05
-2.86592836297381e-06
-1.89175465575807e-05
-1.35556190848687e-05
-1.80521273425177e-05
-1.27795536601786e-05
1.46216566963652e-05
2.00329634891794e-05
-3.15501074758783e-06
1.66610305275174e-07
2.79082877937726e-05
-9.88496176740493e-06
-4.36900971539378e-06
-2.87497672389694e-05
-5.45559977736527e-06
-3.01994469607103e-05
-3.76261853375531e-05
-2.47285990365783e-05
-2.71444328934e-05
-3.95804137169413e-05
-4.04283408921513e-05
-1.93454586795526e-05
-4.01270973250786e-05
-3.61556449036216e-05
-2.37376395283655e-05
-2.12480493415959e-05
-1.74663914101635e-05
-4.0464920956608e-07
1.11473518487761e-05
-4.42641771884606e-06
-1.18657661153369e-06
-6.10854780028926e-06
-5.57791799120513e-06
3.5652736496311e-06
1.67336128635452e-05
-5.0873055317394e-05
-3.7426374404017e-05
-4.13029771991791e-06
-3.73911502168764e-05
-3.69730808442673e-05
-4.62368087714081e-05
-2.5910711307088e-05
-1.28291548509971e-05
-2.01086313813579e-05
-1.72383658840926e-05
-5.84350079907263e-06
1.96485181699844e-05
-2.60280947496702e-05
-8.03517416472236e-06
1.43522033692118e-05
7.72740124973661e-06
2.39359809559328e-05
6.60170348819705e-06
4.43483250912629e-06
-8.34892320152179e-06
4.12542581118093e-06
-3.23808334535977e-06
-1.99231592157103e-05
-1.82042536600099e-05
-4.4242847055157e-05
-3.69170257425007e-05
-3.13052169523898e-05
-3.39598812018593e-05
-2.09526947340089e-05
-2.39694696563836e-05
-8.51129330010173e-06
-9.70885114635759e-06
-2.35155266995515e-06
1.98096329622173e-05
2.70722643076589e-06
1.75152435921152e-06
6.74335507309609e-06
-1.73484101914422e-06
6.33023173570852e-06
1.54564035716893e-06
-3.91344077959605e-06
-9.80959153203449e-06
8.01127693363004e-06
-6.19211134457905e-06
-2.7794428503588e-05
-1.29778600336795e-05
-2.06938249475738e-05
-3.25438825491264e-05
-3.48423981656647e-05
-3.08091469200716e-05
-1.384950214931e-05
-2.32199926736281e-05
-1.29643914580301e-05
1.00172534342887e-05
1.53132167756262e-05
-6.30996599192297e-06
-8.58484021625734e-06
5.82564581974517e-06
-7.94648796182067e-07
-1.97233648273586e-05
-6.80637949569466e-07
6.71119767790589e-06
4.17860860447099e-06
-3.64810673567169e-05
-1.20374596988918e-05
-3.37188515299656e-05
-4.30850721871127e-05
-3.84222771819244e-05
-3.28448524548504e-05
-4.19954516048957e-06
-2.95489191720961e-05
-1.86923696991594e-05
-1.77545195865575e-05
-4.36944985758439e-07
-8.18521728399892e-06
-7.98658408488381e-06
-6.38914845078155e-06
-9.15017322211853e-06
1.45386587518323e-05
1.91613829859171e-05
-3.76033412911446e-07
-2.09534764565011e-05
9.03195362905493e-06
-9.87532991591576e-06
-3.69026610987276e-05
-1.42209957036874e-05
-3.08120276614275e-05
-4.10333962502939e-05
-5.73155483897082e-07
-4.63458988550045e-05
-4.41897531249197e-05
-9.2583071276719e-06
-2.67199233618416e-05
-1.88705524685233e-05
-1.24974090941759e-05
-5.92147517348668e-06
1.57587182985337e-05
-5.44915858966888e-06
1.0952641991034e-06
1.04723381927112e-05
-3.7055693531605e-06
-5.46405816701798e-06
8.00309517278969e-06
3.88623732955997e-06
1.37169090519666e-05
-1.47983767185312e-05
-1.88889019673112e-05
-2.04138899446905e-05
-1.70289392553341e-05
-3.96064756185375e-06
-2.36527629710336e-05
-2.33318390559575e-05
-2.11288765042297e-05
-3.13635833280305e-05
-1.85988616677566e-05
-8.23249682665492e-06
6.3338610203532e-06
8.21225268010101e-06
-8.42759768403241e-06
-2.32596712490041e-05
-1.8718653019131e-06
5.93442612353691e-06
7.89361956285287e-06
6.0962783734209e-06
1.14559137036389e-05
-1.89262568835358e-06
-3.02022392526873e-05
-2.58217727684542e-05
-9.17364039357315e-06
-3.20980546424423e-05
-2.87142807022927e-05
-3.32281638434333e-05
-2.22146456064612e-05
-1.30955259856482e-05
-2.1117394275378e-05
-2.28512599231068e-05
-1.86696538183169e-05
3.67218478906264e-06
1.71444295442404e-05
4.88074656341443e-06
-2.39606717132151e-05
-5.14451974717393e-06
-1.7967221761497e-05
-7.02506851987376e-07
9.94144971767437e-07
-3.0614548578466e-05
7.38967651143813e-07
-2.1801872663031e-05
-3.93812459134515e-05
-3.46113602849475e-05
-1.11071417051952e-05
-3.02525699723435e-05
-2.14359123725709e-05
-3.97718745127138e-05
-1.15299928339046e-05
-3.1203267382202e-05
-2.22996472300413e-05
-1.3105620741133e-05
-1.75988479969197e-05
2.320317663407e-06
4.02980950895815e-06
-1.82787253133104e-05
-7.19743354853516e-06
6.84314152846354e-06
-4.2412067569458e-06
1.01568265795513e-06
-2.75661222622222e-05
-1.91872310648032e-05
8.22412974127994e-06
-3.1611312781244e-05
-2.20546921721909e-05
-1.88467357647215e-06
-2.86038182171661e-05
-1.31282312919196e-05
-3.87771019959083e-05
-3.91300406778558e-05
-1.0828643691855e-05
8.37953200142182e-07
-2.70634433389789e-05
-7.73780766877669e-07
1.92699082893139e-05
-1.5841329814455e-05
-1.91274991979333e-05
-1.70136883617828e-06
1.33614908480786e-05
-5.95887402642352e-06
9.42184282662846e-06
1.1791785161116e-05
1.46274565727789e-05
-1.01093308154213e-05
-3.02252322882844e-05
-2.30833536570186e-05
-1.97848551619441e-05
-1.69358107359655e-05
-3.39092738285906e-05
-1.55681477998578e-07
1.31858617505779e-05
-3.82350077596453e-05
-2.17326571501853e-05
1.36633568355061e-06
-4.73646398943044e-06
-1.62226186479728e-05
-4.46683502318072e-06
5.70677245998172e-06
1.56037115537347e-05
-2.67771089712003e-06
1.40973067754658e-06
-1.97318646476348e-05
-1.20781856382659e-05
-8.77106831888564e-06
-9.10871144626367e-06
-1.34945361596554e-05
-2.47839034817286e-05
4.3367780426124e-06
-2.06795580693745e-05
-7.43253625636477e-06
-2.4109499380701e-05
-1.85775208437508e-05
-7.66617919739108e-06
-1.71749830369691e-05
-1.34734561397264e-05
-6.65550391632085e-06
-1.60050947444884e-05
3.01008942808762e-06
-2.63637181219946e-05
-3.44528909126449e-06
3.52549914118275e-06
-1.40243208049787e-06
-2.05330597590097e-05
-2.96835437047115e-05
-2.09117164982325e-05
-7.55100664860673e-06
-1.561459259237e-05
-5.7682013178345e-06
-1.08524125329316e-05
-1.35329867342058e-05
-1.81413041135761e-05
-1.7957587147614e-05
-7.48237843426328e-06
-2.41072505186673e-06
-2.120435294113e-05
1.65785592830418e-06
6.31763963459141e-06
-3.20622092721169e-05
-2.86721228564722e-05
-1.93694374425489e-05
1.58434753103272e-06
-3.15870179402918e-05
9.04800316036443e-07
-1.94465254636931e-05
-1.02500529671339e-05
-1.51827749742562e-05
-2.51169675533997e-05
-7.60660778009378e-06
-3.08551516829625e-06
-2.69942209676657e-05
-2.96727595684768e-06
5.79039104275412e-06
-6.62671333593141e-07
1.09493376496205e-05
-1.21809772612357e-05
-1.45873510797754e-05
1.36972924921463e-05
4.98131611619786e-06
4.13257832478059e-07
-2.69706517455039e-06
-1.41575647314835e-05
7.6446718626663e-06
4.00950423199114e-06
-1.31393886524481e-05
-1.25017194011782e-05
-4.52154954581669e-05
-2.9636439746687e-05
-9.14851466238906e-06
-3.77345515525654e-05
-3.71882505543548e-05
-1.97112641120536e-05
2.57142678757102e-06
-3.05338435901759e-05
-7.6985212711175e-06
1.75408803152358e-05
-1.70074086835081e-05
1.14300144302831e-05
1.30457841820553e-06
2.29986931125381e-05
-5.41110252347462e-06
-1.34046027874757e-05
1.10328153212545e-05
3.53930950304924e-05
-2.79806990038786e-05
-2.43081911381702e-05
-1.04912523786477e-05
-1.70389901042532e-05
-2.03073128386418e-05
-4.15577010422449e-05
-1.37630270337714e-05
-1.17575987480465e-05
-2.02864938066947e-05
-3.48314150666438e-05
-2.44182159350142e-05
-2.337282493655e-05
-1.16282205095998e-05
-1.59495910297615e-05
-6.91967299052628e-07
-2.04993809419323e-06
-2.69441221452365e-06
-4.54934340646814e-06
-1.70886537956033e-05
-1.34938208271043e-06
-1.83619940472697e-05
-2.35942004861755e-05
-9.89439395515253e-06
-7.38291099893017e-06
-1.79580105368212e-06
-1.3401814960694e-05
-3.07781979372018e-05
-4.77438427157953e-05
-2.46108948184622e-05
-3.31823731650581e-05
-4.06403945176504e-05
-3.47309325312904e-05
