# Supplementary material for: Research on computational propagation and identification of mine microseismic signals based on deep learning
Source: PLoS One. 2025 Oct 22;20(10):e0334641. doi: 10.1371/journal.pone.0334641 (PMC12543183; doi:10.1371/journal.pone.0334641)
Supplement: S10 Data — (ZIP) [file pone.0334641.s010.zip › 000101100001530.xlsx_0.txt_24.txt.txt]

4.96379959191026e-06
2.02896037388065e-06
-2.56507111859576e-05
-4.34833502980184e-05
-5.93383170791851e-06
1.84039175496336e-06
-3.10128881524181e-05
-1.19684295959532e-05
-3.67401966051345e-06
-3.3739394662721e-07
-3.54155865036689e-05
-1.22360356380826e-05
5.68716508901768e-06
-5.36314876437129e-06
-2.25963791094446e-05
-2.42558846305453e-05
7.82841185917249e-06
9.27076332606595e-06
4.29687989508915e-06
-2.4914633219635e-06
-1.09276271227733e-05
-8.06693366037664e-06
-2.18745005557776e-05
-4.29108398290722e-06
6.9698810818667e-06
-1.17138725603021e-05
-3.55316052887636e-05
-3.76780105633476e-05
-1.7855480716299e-05
-3.99964694553121e-05
-2.80478391321928e-05
-1.60832934327407e-05
-7.53232942026423e-06
-1.51319703842467e-05
-2.68209057845889e-05
-1.57366554977977e-05
-1.73195325248659e-05
-1.02928472023622e-05
-2.17409062558842e-05
8.6082490444073e-06
1.9454882418654e-05
-2.51837312576943e-06
-6.41513348814507e-06
7.16911382269751e-06
2.00017706721814e-05
-1.68040059862529e-05
-3.90125915093721e-05
-1.15576732533019e-05
-1.3600160497787e-05
-2.60338270137071e-05
-1.8078286494685e-05
-2.11872994962262e-05
3.58417934622456e-07
-1.05272949345569e-05
-1.88711708532606e-05
-2.01833558108623e-06
2.17118440308797e-06
-3.31504233128171e-05
8.10403616208131e-07
-1.18666512921996e-05
3.31408221664555e-05
-9.86167445716593e-06
-1.03203515946114e-06
9.21272838780567e-06
1.08685345957491e-05
-1.26567739828865e-05
-2.39948035590139e-05
-1.70620041845122e-06
1.1471868580783e-05
-3.30436449157778e-05
-3.8877503089772e-05
-1.37751808645371e-05
-1.68718418544291e-06
-6.57302894019163e-06
-5.51197529307406e-05
-5.79033669197316e-06
2.30316892995678e-06
-1.31537246177274e-05
-1.80203212096741e-05
1.6955780084986e-05
-3.19566600851711e-06
-2.91526108330228e-05
1.64002973368555e-05
-4.53432954455376e-06
3.51398958891908e-06
-2.34332780293111e-05
-5.81489607013501e-06
6.20766163454511e-07
-2.06155001070153e-05
-2.60724667559019e-05
-5.70193878915468e-06
8.11114886716945e-06
-4.76231948427519e-05
-2.24162682679812e-05
-4.1333292052023e-06
-1.1049377188877e-05
-2.97657131226406e-05
-9.27428494204995e-06
1.39288648809034e-05
8.69056619464776e-06
-1.04863749543885e-05
-2.07355914799654e-05
1.82321948335688e-05
2.60617730670766e-05
-3.60465633003238e-05
-1.52831318671432e-05
-5.18233607807966e-06
1.20785385465758e-05
-3.29594750676202e-05
-4.44296397727381e-05
-8.85344627021813e-06
-7.13279832358995e-06
-5.51427018664391e-05
-5.58700321203696e-05
-3.31258538800236e-05
-1.75632764407731e-05
-4.2587334617179e-05
-2.70272082726949e-05
-2.52887169310364e-06
-1.2981078789302e-06
-2.87184408714207e-05
-2.22191966272005e-05
5.28691658714305e-06
7.48441946895229e-06
-2.49439536745564e-05
-7.61009803489691e-06
-5.8802354416928e-06
-2.08508766711082e-05
-1.59717861501958e-05
-1.97618706709075e-05
-1.81924811484177e-05
-2.66178607598983e-06
-1.00320686781928e-05
-2.24206820953267e-05
-5.47519345199215e-06
7.85380530892543e-07
-1.6419912516052e-06
-1.38075891133267e-05
-3.35934822288475e-06
1.21481581472702e-05
6.63936985523838e-06
-1.00186501509896e-05
-4.58824187361849e-06
1.35529368256537e-05
-7.54014283692305e-06
-9.60491725951555e-07
1.11770368698238e-05
-7.77383446479302e-06
-2.42829432072891e-05
-1.68086626888653e-05
-2.1682628735391e-05
-2.87974014713296e-05
-8.43132287721145e-06
-7.3750219894597e-06
-2.84537972144102e-05
6.03672204597641e-06
-3.21778563654978e-06
4.19214148410915e-06
-1.94826360745846e-05
-1.3241542715876e-05
7.49440136365013e-06
1.9200711324558e-05
-8.24321211121883e-07
-1.25635312348053e-05
1.91252260455291e-06
8.71426880003777e-06
4.5968510989723e-06
-1.81055520610156e-05
-7.58744345238871e-06
-3.79854352729736e-06
-3.05446920482245e-05
-3.838306938963e-05
-1.36003970768121e-05
-3.23997589538709e-05
-1.34873774247101e-05
-2.50116571621101e-05
-2.57190198467398e-05
-2.21670461083542e-05
-1.56126694513628e-05
-2.65290633440932e-05
-9.71650038093757e-06
-1.54150685954178e-05
-2.16792135639044e-06
1.62774714578753e-05
-7.47586381707166e-06
-1.69341605634258e-07
6.12528605917393e-07
-1.68345924710901e-05
-4.64589719948336e-06
-8.31201869978918e-06
-1.10977876681001e-05
-2.73918750433966e-05
-1.47552292945443e-05
-5.4700627132641e-06
-3.65143603319323e-05
-2.05862464926047e-05
-3.63190308626025e-05
-3.41820448680516e-05
-3.19151803866934e-05
4.83945457694591e-06
-2.9197212934072e-05
-1.38080211373202e-05
-1.99172787289277e-05
2.03551133976198e-06
-1.47394667572585e-05
-1.08797618091425e-05
1.47387834516832e-05
2.72228608500447e-05
7.44276521137461e-06
1.08140289213699e-05
1.00688017783682e-06
-4.3093628302907e-06
-5.74070033772586e-06
-8.30413343693719e-06
-4.46227652850177e-06
6.72217241563915e-06
-1.38190901179619e-05
-1.934816301101e-05
-6.85586958167194e-06
-1.16331787339754e-06
-8.88032356481383e-06
-2.29133298904622e-05
-6.65883830183044e-06
-1.98426640894809e-05
-2.73788533577086e-05
7.04062187589064e-06
-4.11149127400726e-06
3.23396436463771e-06
1.062899223563e-05
2.87047300090392e-05
2.1831947807787e-05
2.02047378463296e-05
-8.91956975246328e-06
-1.76248103693179e-05
-1.25697774582145e-05
-2.25365113127135e-05
-1.44992163705316e-05
-1.44845760742472e-05
-2.64026413371467e-05
-4.45303789211706e-05
-2.91978284577447e-07
-5.4490541881215e-06
-2.51938910834769e-05
-7.22177799306235e-06
-1.78269038402424e-06
-1.18792576205558e-05
-2.0436084131337e-05
1.0500005940665e-05
-6.43593563034159e-06
5.09316946975635e-06
-2.90957054837455e-06
-7.62640269548623e-06
1.42889385226867e-05
-6.31202229361859e-07
-1.3648894938778e-05
-2.13462453759516e-05
6.13679104889131e-06
-8.97658672395917e-06
-2.63778563462723e-05
-6.06181308201709e-05
-1.81902098404831e-05
-2.54206317523052e-05
-4.02613463360649e-05
-2.97771320946143e-05
-5.79358518526931e-06
-2.12278970252727e-05
-2.6824361946339e-05
-2.59193774290493e-05
-1.75644194916956e-05
6.9044104210607e-06
1.38598938906788e-05
-1.1607417099093e-05
1.2027464717403e-05
2.29917617678949e-05
-1.53805550351259e-05
-2.03698215391344e-05
-9.22075266286405e-06
2.21155997150369e-06
-1.89292985627161e-05
-8.31839339345325e-06
-3.09700141461407e-05
-2.03015805998134e-05
-5.47785927457432e-05
-7.86721141881391e-06
-3.3209923512688e-05
-2.80270632056557e-05
-9.70653815910416e-06
-9.02667299515818e-06
-9.36563673693082e-06
-6.16099871836398e-06
-4.88050491242915e-06
4.0691579997979e-06
2.34207508977243e-05
1.25116359695834e-05
-1.43543449109418e-05
1.79030541117325e-05
1.94301626920394e-05
-2.08185263239711e-05
-1.49445327726196e-05
6.34903654430251e-06
-6.75843536744193e-06
-1.36691045731785e-05
-1.66650340809517e-05
-4.17542231472981e-06
-2.03516968516309e-05
-3.31777114775175e-05
-1.94186152718167e-05
-1.06470667488869e-05
-2.87719691670871e-05
-3.08475279136552e-05
7.93614847877277e-06
-9.11024949468723e-06
1.32461106083989e-06
1.33215553628411e-06
6.9505478365266e-07
2.0567644640744e-05
2.11725393241239e-06
-1.18267001584013e-05
-1.05422281463234e-05
4.54698867725111e-06
1.91745125119e-05
-7.71829287832126e-06
-1.28900868868548e-05
6.42700935231595e-06
-1.60122524836175e-05
-2.00757221531256e-05
-8.73864428422037e-06
-2.08090147110149e-05
-1.37585771611858e-05
-1.90790899377248e-05
-2.03913677051596e-05
1.2196712139422e-06
-2.52743359748024e-05
-1.6481022669867e-05
-9.70605926013058e-06
-2.41155068779016e-05
-1.52013046187945e-05
-1.42749500950462e-06
-8.88548318556499e-06
-1.01224730768606e-05
2.47790291759015e-06
2.99571826685842e-06
-9.88713224249534e-06
-1.23593952830671e-05
-1.7918061027591e-05
-5.82625233939645e-06
-8.22068918442404e-06
-8.15080643488668e-06
5.61820351403462e-06
-1.95261185380247e-05
-2.20424118201693e-05
-1.338564177212e-05
-4.29572468334545e-05
-1.05282091900592e-05
-1.50160038926504e-05
-1.10454900586394e-05
-1.82861718427679e-05
-1.20994754355377e-07
-2.74553971118519e-05
-1.64981232518705e-05
-3.54987998886336e-06
-1.15493169726681e-06
-1.3635822128488e-06
5.58424738772115e-06
-3.10114960967283e-05
-1.91122439475596e-05
2.40313873670159e-06
3.63502520606008e-06
-6.25247069219366e-06
-1.1760914840208e-05
-9.80488701947875e-06
2.6617395044244e-05
-9.04583853056202e-06
-4.51147376229165e-05
-1.69816545566116e-05
-1.19314343776314e-05
-3.1414346694585e-05
-2.25580139741859e-05
-3.98561958609434e-06
8.64382850191916e-06
-1.5494798143058e-05
-4.42569356258182e-05
-1.22635592468369e-05
6.93597006731118e-06
-1.20995310704093e-06
1.58738182668525e-05
-3.61112506828339e-07
8.35035256067385e-06
5.07420831560086e-06
-1.98862553056847e-05
2.47991357692442e-05
9.11161888481687e-06
-1.34380579305763e-06
-1.68562146274511e-05
-4.61268390697309e-07
-6.67648153397293e-06
-2.21994785541691e-05
-4.39876304177233e-05
-2.77327667635862e-05
5.71822071379758e-06
-2.43335256404143e-05
-2.58612658482726e-05
-1.62518036357503e-05
-2.42688318622775e-05
-1.95396116475418e-05
4.29515126412558e-06
-5.8316190883602e-06
1.21044186039797e-05
1.3801036044995e-05
2.62262483095257e-05
-9.14264633207671e-06
-1.54748149151423e-05
1.25722074433542e-05
3.90780381975958e-05
6.18905132086104e-07
-8.0481004734256e-06
-1.78723262817414e-05
2.26432186058977e-05
-1.41788334352541e-05
-3.31030675261797e-05
-3.58798476724786e-05
-2.80511362528484e-05
-1.9803151673223e-05
-3.98268580491499e-05
-5.12059398718268e-05
-5.10932833937477e-06
-1.75029117354798e-05
-1.28466460972077e-05
-2.71879809796703e-05
-1.08454275158684e-05
-1.28826973989563e-06
-5.07310590655468e-06
-1.41783448569828e-05
1.39889666324786e-05
1.53239828107431e-06
1.62032548033023e-05
-8.45488467496108e-06
-7.88916195421024e-06
-1.30488117325701e-05
-2.08679306448472e-05
-2.35416858773675e-05
-9.49733072198588e-06
3.27829638933277e-06
-1.74501847353394e-05
-3.89274552835433e-05
1.91893036662094e-06
-1.55294987087412e-05
-2.75086673928505e-05
-2.46129410682404e-05
-8.12987179534335e-06
-1.3339149970897e-05
-1.38084350979126e-05
-9.13250742089267e-06
-2.91124926232254e-05
-3.46979443139777e-05
7.06634593905868e-06
-8.2851391674078e-06
-2.35084700100575e-05
-2.08942279433928e-05
4.82555033996631e-06
-1.54320825778271e-06
-1.49501749282506e-06
-8.47366405377196e-06
-4.37157916803124e-06
-3.28746613922265e-06
1.60999294371231e-05
-8.9557442010723e-06
-2.7771809955747e-05
1.91777485198497e-05
-1.65171610182162e-05
7.40357333643974e-06
-7.05251951393044e-06
-7.96568815121935e-06
7.26848799188207e-06
-3.85827481558097e-05
-3.83912283255828e-06
1.80334875173594e-05
-4.70174372077189e-05
-8.31608554776034e-06
1.30418415071291e-05
-1.61497065327811e-05
-3.24212575712013e-06
-2.8269365118318e-05
-2.73720657209569e-05
-2.04037923215633e-05
-2.31086425890337e-05
-7.2607784126081e-06
3.58868519434169e-06
2.50716003232253e-06
-4.28672853345554e-06
-1.29670544410972e-06
-1.96031099186082e-05
-7.15170116861808e-06
-1.73767289049056e-05
-7.06707560745872e-06
5.65617977695587e-06
-1.48083735526766e-05
-9.2101180618859e-06
-6.85405981955111e-06
8.73945617789266e-06
-1.92153684301805e-05
-9.96674887011424e-06
-4.42285463509708e-07
-2.39780386967189e-05
-1.60619057254853e-05
-1.15217749552811e-05
-2.17955904005225e-05
8.57802286570169e-06
-2.32371184316974e-05
-1.11423177266091e-05
-6.92860066881421e-06
1.01619044161265e-05
-2.3924689250255e-05
-3.6854664377297e-05
-2.44724131510883e-05
-1.02657091058226e-05
-3.08063919660173e-05
-5.03281696428589e-05
-8.85251041994201e-06
-1.16335379137803e-05
-5.46518856484979e-05
-3.47241074508995e-05
6.24676236163832e-06
-3.52807865530216e-06
-1.89530094738012e-05
-3.50604509962696e-05
-8.35213819574489e-07
3.83795273636474e-06
-1.57385063468077e-05
-1.76154824728356e-05
-1.73343168976984e-05
-3.55681418260397e-08
-4.18475996668177e-05
-1.82901522556375e-05
9.64095152750401e-06
3.6467554710814e-06
-7.35016761822698e-06
-4.11914850101967e-05
1.48713461807144e-06
-9.26757156855478e-06
-2.30937314180326e-05
-3.07834092257504e-05
-1.34689932208244e-05
-7.51169677725089e-06
-2.95120408111079e-05
4.01058387859534e-06
5.87140567950007e-08
-4.21394007097715e-06
-3.89517681321563e-06
1.207526276271e-05
2.93091785506806e-05
1.66557497600472e-05
-1.65533253999657e-05
-5.45966181095234e-06
-5.15250583158411e-06
-4.7731580590145e-05
-1.13953269918105e-05
1.38548970159959e-05
1.90156199268774e-06
-4.93883255922725e-05
-3.8095108134342e-05
1.80171051066686e-05
-1.62906477535417e-05
-5.31231838487241e-05
-2.48338089029064e-05
1.69626404540651e-05
2.24581945107115e-06
-5.81561545317151e-05
-1.02947514977055e-05
4.64416903524657e-05
-1.00966917826874e-05
-2.68667792439645e-05
-1.40853514825056e-05
4.15418424329293e-05
4.88169842541942e-06
-4.98224751834244e-05
-1.2853062811879e-05
4.6975512381255e-05
-4.95436789486642e-05
-4.96846552699225e-05
-2.18314087393557e-05
-1.69848905428155e-05
-2.64951271111248e-05
-4.09876120704764e-05
-1.44489142108392e-05
-1.76672075808263e-05
-2.77003212258643e-05
-4.39349570930104e-05
1.43264519760821e-05
2.71956925770532e-05
-5.71001510435157e-06
-2.60371000683852e-05
6.14224850581364e-06
2.16646683806649e-05
-3.490817835565e-06
-1.55235223531534e-05
8.13711799761687e-06
-2.351220310291e-05
-4.11222803398694e-05
-4.0417770200009e-05
-1.18974422948158e-05
-3.45244754044969e-05
-4.53566616420622e-05
-4.03236648630493e-05
-1.97471673579628e-05
-4.96946231757764e-05
-3.27544772619485e-05
-1.31521490428659e-05
1.9272089658663e-05
-3.84198878755808e-06
-2.30889562830945e-05
4.62146439375811e-07
1.88762902025001e-05
-2.58662817780254e-05
-3.22752820423138e-05
1.27994981438113e-05
5.48220909834834e-06
-6.35304604422493e-05
-1.20617423311341e-05
-2.48960950116495e-05
-7.35157134535073e-06
-3.46757995668302e-05
-3.3008845817226e-05
-2.06170011642568e-05
-2.29857697876743e-05
-2.85155808910139e-05
-4.21726773915882e-05
-4.94306392105836e-06
-1.96083252692185e-05
-1.90405268205686e-05
-5.87222620035393e-06
3.01453521622166e-05
6.62223083406795e-06
-2.93455570610561e-05
-4.07580075379938e-06
3.17912811481672e-05
5.01402573903639e-06
-1.70077622733308e-05
-1.68336898976299e-05
1.26455732107717e-05
-2.37088664715405e-05
-2.84296231930378e-05
1.50121313939308e-06
-1.52019768693315e-05
-2.64042628441434e-05
-4.95910636100442e-05
-3.1317073630202e-06
-2.05584848983711e-05
-2.60366489009313e-05
-3.3288826699316e-05
-1.17359489366075e-05
-5.1497685667774e-06
-1.53475182800224e-05
-8.41948602445322e-06
-5.30693514017343e-06
1.1875200047955e-05
-2.91554556550343e-07
6.81253247637236e-06
1.21197121527788e-05
4.45702337605735e-06
-8.01487064202951e-06
-1.85497098128912e-05
-9.35130075929899e-06
-2.67827819651188e-05
-2.39945573549086e-05
-2.03670652761884e-05
-4.08126370317871e-07
-5.49456811029069e-05
-3.62812089865867e-05
-3.47881149573272e-05
-1.94299608166401e-05
-2.94879967648149e-05
-1.47652652275993e-05
-2.20780063350287e-05
1.61934121656071e-05
-1.8161374915686e-05
-5.21607752054593e-06
-7.22313494177819e-06
1.89243522818994e-05
-1.45530814317791e-05
-1.10528740642559e-05
-1.54308625535768e-05
-4.22785287334658e-06
-1.6589599959786e-05
-2.55261628780664e-05
-1.98987757012646e-05
-3.09342263136994e-05
-2.6320924850734e-05
-3.37138217714697e-05
-1.98042634566149e-05
-1.55769923585479e-05
-2.64608752768967e-05
-4.85702204743835e-05
-1.66704569653199e-05
-1.22043013012905e-05
-4.48136808787022e-06
-1.58957197516495e-05
2.61941485869152e-06
2.743252334285e-05
1.33244984171389e-06
-3.68587210193281e-06
1.61532064589608e-05
3.32450129051025e-06
-9.02245006936724e-06
-2.47412675397128e-05
-1.50884840687776e-05
-7.16077659740512e-06
-4.09168693964895e-05
-1.55660254875101e-05
-2.55169694051463e-05
-4.36789633887486e-05
-1.96845473531788e-05
-3.11914366123799e-05
-1.18543894686273e-05
5.28855374962267e-06
3.59513450787178e-06
6.08103363910954e-06
1.53805948389946e-05
1.42005149779156e-05
3.91455698009026e-05
2.28395203441488e-05
6.48230560848228e-06
2.85587553481789e-06
6.32928611972342e-07
8.47671432399291e-06
3.87759489522109e-06
-2.36731906202727e-06
-1.66264548727267e-05
-2.12554058041896e-05
-3.66161142351118e-05
-3.15215967375866e-05
-4.61261359173354e-05
-1.93682815990521e-05
-3.50412113866493e-05
-3.17696214037096e-05
-2.50563173520252e-05
-3.00115491343988e-05
-2.11522046271607e-05
-5.07989135809263e-06
-6.41195814048026e-06
1.84422260863645e-06
1.37116323183207e-05
-1.81734251880113e-05
-8.82721341514628e-07
1.84424379535523e-05
1.8125156403897e-05
-7.13708814469818e-06
-2.03684283584791e-05
-2.22333673642628e-05
-2.17051897054054e-05
-2.95700850097539e-05
-2.42059008170415e-05
-3.08960192520559e-05
-2.75672076367172e-05
-4.16379075444507e-05
-4.41953833389274e-05
-1.42611630470657e-05
-4.50559496552526e-05
-4.63493972751369e-05
-1.16571691821682e-05
-8.86740447395637e-06
1.2980757271041e-05
-5.55589382869598e-06
9.7230590096466e-06
3.85105738690101e-06
-5.72417674636422e-06
-1.06802771698609e-05
-2.48478305821332e-05
-1.00061450080338e-05
-2.61466070707784e-05
-6.52953910483924e-06
-8.2595823449693e-06
-3.38594915069417e-05
-2.76179699861405e-07
-2.19848355480758e-05
-1.37882198583052e-05
1.32801327828277e-05
-3.4544341441565e-05
-2.66241002766356e-05
2.31165454150164e-05
-5.04629263086895e-08
-2.21184738507495e-05
-1.11853758010494e-05
2.42505785593387e-05
-5.01511449098798e-06
-2.24011398837299e-05
3.83488011477493e-06
1.6607783173753e-05
-2.70814245602918e-05
-3.79156328285139e-05
6.02353833278803e-07
1.33340957067798e-05
-3.47836810205359e-05
-4.34401036684813e-05
-1.52904956272396e-05
3.50142187948398e-06
-2.37125519920461e-05
-1.63563291610022e-06
5.61148462180495e-06
6.36382122186544e-06
-4.28883554429018e-05
-6.39008884992765e-06
-1.10635696760024e-05
1.59872061114192e-05
3.00566140032402e-06
-9.1968933276661e-06
-1.04101952189226e-05
-2.55358665845053e-05
-3.07554589859404e-05
-2.10199836515548e-05
-2.44095272747038e-05
-2.25062759443496e-05
-3.9700893995536e-05
-6.07031814402147e-06
1.27451048875925e-06
-4.19586876661757e-05
-4.66201677293863e-05
-1.9123638151648e-06
2.04427399982825e-05
-2.2506682049628e-05
-8.70509081856809e-06
1.56342694460213e-07
-5.65820198384224e-06
-1.66066159760678e-05
-2.95698161566616e-06
-4.86079456929439e-06
-7.27141617468934e-06
-2.63401781257286e-05
-3.86733947153773e-05
-9.91166586849171e-06
-3.99253278122359e-05
-2.77996414875893e-05
-4.10025610895339e-05
-8.08815038564838e-06
-1.73329198813914e-05
-1.81491563019428e-05
-2.64924385648128e-05
1.86852583967033e-05
2.06220633609897e-05
-4.43914647626225e-05
-1.34495336097378e-05
3.00476517643576e-06
-1.91240622131896e-05
-4.20062326361063e-05
-4.37439219012554e-07
1.12152781911316e-05
3.80093277529804e-07
-2.28090438253999e-05
-6.92384008973423e-06
7.63189882368322e-06
-2.87359289542807e-05
-2.21312510455193e-05
-2.61381871370069e-08
-3.03455932335237e-07
-3.01060837149645e-05
-2.094392019796e-05
-7.31312980785089e-06
-7.09469980894282e-06
-2.02467413786152e-05
-7.82057811710543e-06
8.46334434379207e-06
1.64544805682971e-05
-4.07521937913721e-05
-2.50421831810267e-05
2.25194419858415e-05
1.4494311711049e-05
-8.28153429837198e-06
-7.9594035415381e-06
8.14150252282272e-06
-1.6749631997662e-05
-2.11539343576892e-05
-3.04521214874714e-05
1.07001933899756e-05
3.64859750575249e-06
-2.84066365548755e-05
-1.46053337765753e-05
4.39156054002796e-06
-2.98838664305483e-05
-2.00059677383693e-05
-4.26804469898607e-07
2.24757235382626e-05
-8.12593558261846e-06
-1.12906963712122e-05
-4.21346983071973e-07
2.20273084954595e-05
-1.27048715457122e-05
-5.13054793110532e-06
2.68130956771881e-05
-2.72668718989725e-06
-1.77335067919826e-05
-9.8727521001233e-06
4.12993024751633e-06
-1.46472046478676e-05
-1.025962319753e-05
-3.56709929583859e-05
-2.4060122999617e-06
-3.19294045771942e-05
-2.8376665938971e-05
-7.83565992792257e-06
-2.72295353792487e-05
-2.37171205814684e-05
-5.42224247761701e-06
-2.49843968170904e-05
1.02173930819206e-05
-1.26095342123107e-05
-4.19224471332472e-05
-4.92571912613284e-06
-2.62429861236065e-05
-9.27814405199001e-06
-1.70857717226287e-05
5.55990220226665e-07
-7.82891855816123e-06
-2.6087206280107e-05
4.87817048882616e-07
-4.88023698571091e-06
-1.56913816012983e-05
-6.62664796711236e-05
-9.36444314155349e-06
1.29953486972976e-06
-2.12763424868516e-05
-4.08330347936155e-05
-9.74598776133944e-06
-1.30834595745369e-05
-3.79605561319057e-05
-1.20181290428145e-05
-1.70170620478916e-05
1.21744777952135e-07
-2.2635978612755e-05
-1.17299119373942e-05
5.85977481444187e-06
-1.72631748852606e-06
-2.18302083467193e-05
-1.53420267379838e-05
-1.65681973748792e-05
4.07258595487717e-08
-2.85583527056171e-07
6.94950394157912e-06
1.41707345596332e-06
5.91305062190671e-06
-1.23069782855528e-05
7.21229393661178e-07
9.32160816421072e-06
-2.4561528523839e-05
-2.77006723693052e-05
-6.46461859431789e-06
2.30553012232484e-05
-1.08102354249598e-06
-2.3563328366296e-05
-6.98535999758574e-06
-1.93899655783598e-05
-2.12700256643931e-05
-4.50244710539994e-06
1.98926276309079e-05
-1.89348085559566e-05
-1.3794102981908e-05
-4.51772230548005e-06
-3.82061755711882e-06
-2.13971391307632e-05
-1.17663858966172e-05
-1.16185414381246e-05
-5.72380046642899e-06
-1.04019722345765e-05
-2.69735091246388e-05
-3.40692818885241e-08
6.99839057537069e-06
6.80528550460937e-07
-1.33011108885374e-05
1.00978562551844e-05
1.06341413412442e-05
-2.14523268045344e-05
-1.30010212190997e-05
-3.17454056508705e-06
1.27799640640088e-06
-1.07409864570653e-05
-4.44126990658155e-05
-1.34323616862486e-05
-2.86871531174134e-05
-3.58876235643274e-05
-1.14312895550282e-05
-2.15134894948964e-05
-1.79418925284075e-05
-1.46313828196755e-05
-2.93115269566624e-06
-1.31616510965436e-05
-1.11396717763546e-05
-1.25242868646224e-05
-5.993343659175e-06
-1.00286942928266e-05
-2.29928049820172e-05
-4.58935137339909e-05
-1.25707695815128e-05
-6.99098947555079e-06
-3.43420994019919e-05
-2.38835286208454e-05
-2.08798398624496e-05
-9.13700054475173e-06
-2.62959414774975e-05
-1.93257151428901e-05
-6.96180905566614e-06
1.62399415849525e-06
-2.20383902977449e-05
-2.04654455257573e-05
-1.45246835929115e-05
-3.42874385972848e-06
-4.5900149239161e-06
-3.4285618193206e-05
1.00531746585641e-05
-8.59794762398074e-06
-2.35213673317641e-05
-1.94660199525207e-05
-2.06033111066308e-05
-1.9354193078594e-05
-3.4504236874464e-05
-3.4936140098001e-05
1.02371171214752e-05
-8.62878231997526e-06
-3.23572565404706e-05
-2.18845007239955e-05
2.05124705018805e-05
-1.62628958135789e-05
-1.79991094004032e-06
-1.20540727331053e-05
2.45795549224546e-05
1.39268465926711e-05
2.36930860500615e-06
9.15803026990609e-06
-1.00823594531102e-06
-8.96153769059018e-06
-1.2074841252951e-05
-5.72739591574188e-06
-1.28736117692569e-05
2.85724411766211e-06
-1.08596197887316e-05
-4.07728301239472e-06
-8.71141400188825e-06
-2.30400603811002e-05
-1.2635056251869e-05
-1.17013366678703e-05
-1.70193053156587e-05
-2.13551629382617e-05
-9.37664253499498e-06
-4.02781277506504e-06
-8.54278465419494e-06
-1.58196030330211e-05
1.88252247176678e-05
1.31867068368823e-05
-3.84587588266714e-05
3.69452417094382e-07
4.63410939160665e-05
6.95236510520745e-06
-2.29757695425569e-05
-1.21759724292127e-05
9.34403251697602e-06
-9.16176463375454e-07
-2.54657839552649e-05
-1.98920118882599e-05
-4.20979088004878e-06
-2.37498458304515e-05
-3.50188239173365e-05
-4.83741325327185e-05
2.91840517829727e-06
-1.86535745841563e-05
-4.49115052465051e-05
-2.52191968647448e-05
3.92010237590219e-06
1.9620341665088e-06
-3.43761564999235e-05
-1.03276747390983e-05
3.22946705731346e-05
-1.11159971992524e-05
-4.73708298805625e-06
-3.82366523770458e-06
-1.8945817804492e-05
-2.41037801521427e-05
-4.18401859545211e-05
-3.96416973993452e-05
-3.28472155008315e-05
-2.50193958376114e-05
-1.14316929977167e-05
-1.88348021143338e-05
-3.55789205352246e-05
-3.19480818225774e-05
5.37440260159429e-07
-2.52619111982379e-05
-1.27753263046416e-05
-1.54692605593003e-05
2.65920754130046e-05
2.22524541375748e-05
-1.83117438969771e-06
6.5698360309658e-07
1.73508893360888e-05
2.25283431714456e-05
-1.14312763742912e-05
-2.22219568429577e-05
3.44842756050103e-05
-1.11234999472256e-05
-4.318048467531e-05
-2.96965129320702e-05
-2.81555211688009e-05
-9.27297034593818e-06
-4.84631969047016e-05
-2.44133679631019e-05
2.03463731624218e-05
4.32278789355051e-06
-3.29859093995757e-07
-3.0375258463993e-05
-7.01222363899637e-06
3.15358617515679e-05
-4.49531158248353e-06
-9.53690990195797e-06
1.68802361272263e-05
1.5484715292787e-05
7.51114772884688e-06
-5.44366423060619e-06
1.09240006721091e-05
1.14151912152876e-05
-3.80999311695465e-05
-2.91983776863366e-05
6.48578054324133e-07
-1.47876948302353e-06
-3.72070130286039e-05
-2.05181467929439e-05
4.54337596244616e-06
-1.75588064910954e-05
-4.00668430971972e-05
-9.21311629727084e-06
8.912770306132e-08
1.27014915958003e-06
-4.42022625081772e-06
2.62783435267442e-05
4.92522349174972e-06
-1.60890982769381e-05
1.4967480785271e-06
1.83427710858226e-05
-1.98335712067137e-05
-3.77736238286571e-05
-2.66186453078567e-05
2.12166738450318e-06
-3.03347943503254e-05
-3.84563822427784e-05
-1.88169367112903e-05
-1.25015646493424e-05
-3.66958318683442e-05
-4.35881733680087e-05
-5.74781302197555e-06
2.49305933688202e-07
-3.49993417832881e-05
-2.67807894431859e-05
3.21141753302108e-05
1.30339422155819e-05
-2.49699661932757e-05
-2.06671779337523e-05
8.82200452210286e-06
3.0947222483477e-05
-4.23740775007824e-05
-5.64133936575446e-05
-6.79540129013403e-06
3.40295411854447e-06
-2.88458945506596e-05
-6.05273165084611e-05
-6.49848574834584e-06
2.31198996159997e-06
-5.71170719766287e-05
-5.67775324446535e-05
-1.10403197879062e-05
3.31724991476606e-06
-3.27379809997989e-05
-1.65456974801433e-05
1.21079724577775e-05
4.02865678587703e-05
-3.67597631259961e-06
-4.58740275253102e-06
1.18459964784101e-05
7.57250859877759e-06
-9.15265017744839e-06
-2.91982267554845e-05
1.97593093719111e-05
-3.28113358418139e-05
-3.1804175037211e-05
-1.80354686274565e-05
-9.738911150112e-06
-2.73678962072529e-05
-2.7677639408918e-05
-2.77296893913974e-05
-1.13186386012757e-05
-2.37485877423611e-05
-2.84685624692792e-05
4.49061474606215e-06
2.56724639719467e-05
-1.63530058968551e-05
-5.51804957329653e-06
1.33682271703133e-05
5.35946871053407e-06
4.2676356745154e-06
-8.52436831596167e-06
-2.09225378987397e-05
-8.70256479524212e-06
-1.31821642406862e-05
-3.30434347523577e-05
7.77056679143968e-06
-1.87851017454664e-05
-5.04879681236804e-05
-2.43292680974966e-05
5.62679048994569e-06
-1.01180451571452e-05
-6.07045087873928e-05
-4.67671151164757e-05
2.49778715640406e-05
-2.48211430623778e-06
-3.17971568180883e-05
-3.0689513498806e-06
3.22513917174583e-05
-3.48734123815959e-06
-2.27651751332969e-05
2.17456739411811e-06
1.16131531343323e-05
-2.03831995898846e-05
-2.48362970190256e-05
-3.57968512865313e-05
-2.20329381826908e-06
-4.04359769794234e-05
-5.40802814821502e-05
-3.18937439025303e-05
-4.70054102651894e-05
-6.35108793482027e-05
-1.876733669552e-05
-2.67760395972135e-05
-1.61745273881974e-05
-2.64832306550474e-05
-1.13117813419893e-05
-9.28745272847411e-06
3.8146503578537e-06
-1.3043304763672e-05
1.50301704613101e-05
7.98479082641994e-07
-1.78997384174935e-05
-2.62032657867447e-05
-2.47207695336359e-05
4.78851978054856e-06
-1.61529222757821e-05
-2.5257936141285e-05
-3.03214041382503e-05
-9.97301418294037e-06
-4.01744732277541e-05
-5.54002657319278e-05
-2.80264833324403e-05
-1.08694442998425e-05
-4.39038357350031e-05
-5.69912560742587e-05
-1.40046190178572e-05
-1.02608403582506e-05
-2.4194525566592e-05
6.59502018175899e-06
2.40560521557301e-05
1.236430814342e-05
-6.40209478182708e-06
-1.24721130452649e-05
-2.84685322233551e-06
3.19077628224123e-05
-1.67604861404134e-07
-1.80087837032463e-05
6.07194162929733e-06
3.83208431049708e-06
-3.68177924909348e-05
-3.87937810016687e-05
-1.52189863901277e-05
-1.57423002033443e-05
-4.92322235805292e-05
-1.78578529967827e-05
-6.61653128440682e-06
-9.28428195372001e-07
-3.27609721973277e-05
-2.67187018582764e-06
-2.95483474664665e-06
-7.45626917078689e-06
8.5011083281561e-06
8.76527711338627e-06
8.88496179677786e-07
6.34605309463711e-06
8.31158245092809e-06
-8.07151439633186e-06
7.95498214378669e-06
1.95660400356176e-06
-1.72411048495081e-05
-3.68726831671411e-05
-2.46322748718322e-05
-2.63099643346564e-05
-2.90929218982332e-05
-3.30697933843063e-05
-9.04700944505148e-06
-2.83410288575962e-05
-5.07955835298139e-05
-1.52214555142462e-05
1.42761276858996e-05
-6.87844956617448e-07
9.56905044546152e-06
-5.30267157690928e-06
-1.1372136906598e-05
-1.30275899122041e-05
-2.39722771958198e-06
-2.01443917799966e-05
9.59891451876903e-06
-1.59256660930686e-05
-4.70117277164852e-05
-5.8818115729757e-06
-8.21774938351652e-06
-4.57170345779586e-05
-5.96570642725835e-05
-2.38715427533029e-05
-1.09126485400451e-05
-4.16681478295019e-05
-2.11323139999404e-05
-4.0674466763023e-05
-5.73613774357236e-06
-2.32133803787104e-05
-1.19519822798566e-05
6.44367014401547e-06
-4.89920728253706e-06
-1.2340223373668e-05
-2.93792154646806e-05
2.16079158813381e-06
5.12358893426124e-06
1.26026863786452e-07
-1.34791933437943e-05
-1.81429531635187e-05
4.85988930042221e-06
-2.44717728151971e-05
-3.0456742416535e-05
-9.80463011790333e-06
-8.05628733909492e-06
-2.54669286332573e-05
-2.68218787994525e-05
-1.00941091608689e-06
-1.35141726755438e-05
-2.66445689205306e-05
-3.82777777596324e-06
-1.0183747035392e-05
-1.26379789030341e-05
-3.05840416703518e-05
1.82206354659971e-06
8.48418755533236e-06
-1.35576008398509e-05
-1.75890632164798e-05
2.24053638808714e-05
3.28558603468616e-06
-1.93920687413864e-05
-2.41625062533436e-05
-1.56408387565661e-05
-8.38809170784853e-07
-7.16655480211878e-06
-2.57343703439415e-05
-5.52368169759137e-06
-6.7771339016973e-06
-1.62242760493193e-05
-2.74024961244786e-05
4.94853651285286e-06
-2.10600251320146e-05
-1.75084624411136e-05
-1.92606258077422e-05
2.91706880603954e-05
8.77133827716129e-07
-2.23439542679185e-05
-9.48293356664363e-06
1.25259849015538e-05
-2.12846203206717e-06
-2.88384321558302e-05
-1.5155277253636e-06
1.47996038887832e-06
-1.34927272232495e-05
-4.25927331020899e-05
-7.08176373869917e-06
1.98089212030075e-05
-3.97036408284965e-05
-3.89100686553949e-05
-3.45171331411178e-06
-5.43160776271826e-06
-7.38228990259593e-06
-7.92995839732472e-06
1.66467297772283e-05
-4.5849475804935e-06
-3.0919917979421e-05
-1.10393292215088e-05
-2.25017684719064e-05
-3.4918650274117e-06
-4.32213445045846e-05
-2.64770419652912e-05
-4.45683818829866e-05
-3.33899070633349e-05
-3.40726235702345e-05
-5.7428439908341e-05
-8.54543018418005e-06
-2.39849901215456e-05
-3.90344664706932e-05
-1.25149479826001e-05
1.03610999978078e-05
-5.55413941816205e-06
-2.84949217024279e-05
1.67390749018523e-06
1.47988309840875e-06
6.58476219128068e-06
-1.7506358291264e-05
8.41546658767662e-06
5.95607320547804e-06
-2.52391634566736e-05
-1.54763351786797e-05
-1.86867586523152e-05
-6.05898817854947e-07
-2.57930682126366e-05
-1.31665811347715e-05
-1.60783174177491e-05
-2.21331445157018e-05
-3.2265115913241e-05
-3.20947026682739e-05
5.17611319056019e-06
-2.36835094494257e-05
-2.12790861088517e-05
-3.92418833408583e-06
-8.82764438358526e-06
3.14335839148388e-06
-4.26372010255087e-07
-1.93021696117245e-05
2.81839297262775e-05
-5.4610326300646e-06
-6.10558588148457e-06
1.39468100101759e-05
4.27030143299515e-06
-2.30798676494023e-06
-2.346834431907e-05
9.9080749060263e-07
-7.99219849031502e-06
-2.06892477628674e-05
-3.66141649117643e-05
-1.56040930575186e-05
-1.40803963405876e-05
-9.65498804508404e-06
-2.47068502550457e-05
-2.4868825409778e-05
-1.07051183829738e-05
6.17848691352436e-06
-1.72513269276993e-05
1.01097255497275e-05
-2.8894547274021e-06
-8.54815791113933e-06
-1.47610292226306e-05
3.43164974580844e-05
-1.22966057102679e-06
-2.38843919444543e-05
2.84088929492826e-06
3.43973590363524e-06
-2.40187121046065e-05
-2.00918934186416e-05
-1.82667132468667e-05
2.9103708251295e-06
-1.27792925631663e-05
-6.26482427659774e-06
5.04878380030391e-06
-1.29113146986513e-05
6.94136030233292e-07
-2.43333245858477e-05
-9.76056934299455e-06
-9.01134031301743e-06
-1.33951931645917e-05
-2.87203213038508e-05
1.62339771134816e-05
5.34494799953251e-06
-2.25653346427681e-05
-2.02414855683712e-05
-2.10548743732078e-05
-8.8625364954111e-06
-9.54390576216333e-06
-4.01615180949157e-05
2.0998104501207e-06
-1.6064187626725e-05
-4.26896593433296e-05
-3.08966855822413e-05
-2.1221174393599e-05
1.3152928093388e-06
-3.8946652916759e-05
-2.02802340332786e-05
-2.19562602184605e-05
-8.06684592491699e-06
-1.33904071398586e-05
-8.40639854989801e-06
8.98020254352114e-06
6.15731923394996e-06
-1.2669985829771e-05
3.63621920380478e-06
-1.16503507766556e-05
-1.30587335218217e-05
-1.3838950079115e-05
-5.46777652577695e-06
1.02341307591271e-05
-1.77190570934454e-05
-3.3271210617295e-05
-2.57540495984838e-05
-3.45036926146128e-06
-3.42016679045818e-05
-2.95893033868796e-05
-2.88592205227822e-06
-3.34277005060953e-05
-1.82788006266952e-05
-2.6286284465991e-05
-4.70822652473707e-06
-1.54406495046745e-05
8.00714281320937e-07
-1.14210201357118e-05
6.60511163474943e-06
-4.67976762826435e-06
-7.12120376998953e-06
1.75560851728394e-07
1.72816831294346e-06
-1.28341053284523e-05
2.45142454350548e-06
1.13769488656977e-05
1.16969790719325e-06
-2.29098624724902e-05
-1.22096008032072e-05
-4.74810222660658e-06
-3.0804522242977e-06
-1.83594048288618e-05
-3.41291178285968e-05
-1.34039055817585e-05
-1.66079625400472e-05
-1.24589138838664e-05
-3.43292444547135e-05
-1.50670434167884e-05
4.09636134370907e-06
-8.39404901443876e-06
-3.57770231289532e-05
1.05658810061372e-05
7.08311902766921e-06
-1.87647065206841e-05
-2.30873443564836e-05
1.17448112865679e-05
8.63937510651652e-06
-9.213075669131e-06
-1.99343506159039e-05
2.47189742662233e-06
-8.56800273059634e-06
-2.58195025629326e-05
-1.7180738475874e-06
-9.40609514142194e-06
-2.12234939915341e-05
-3.84813774365208e-05
-3.21522971746004e-05
5.80504693293404e-06
-1.59163175855245e-05
-3.37431587925265e-05
1.44817966333166e-07
-1.89712275236541e-05
-3.09241195656484e-05
-1.68751627995092e-05
-1.23465842831681e-05
-5.3148788269587e-07
-2.6420800155999e-05
-9.4839523748656e-06
1.52137305908655e-05
-2.66647828676124e-05
-1.94427161561044e-05
-3.56226277653271e-05
5.26313424011469e-06
-1.46769745799491e-05
-4.0761085196707e-05
3.76546987210349e-07
3.62904161635664e-06
-9.69370265400065e-06
-3.61446748481224e-05
1.35694201533106e-06
5.09082769222866e-06
-1.4787799526883e-05
-1.26695801307987e-05
-7.41164448880609e-06
-1.25746291222153e-05
-1.29164405747445e-05
-2.9223664652567e-05
9.90837689570766e-06
6.23158129018994e-06
-4.73453265139873e-06
-5.70145296151922e-05
-7.89160067828308e-06
-3.78674879684391e-06
-3.25659349949093e-05
-1.18290332617897e-05
1.18994789062732e-05
3.91634019850451e-06
-1.92876633925706e-05
-2.62998239913066e-05
-1.61206281049916e-05
-2.99425660695176e-06
4.96813527480002e-07
-1.83409660873989e-05
-1.84998855312772e-05
-4.52076321229342e-07
-5.11472091813682e-06
1.75160913459418e-05
-4.13364779266142e-05
-1.24359028071625e-06
-1.4693383749101e-06
6.06497288778594e-06
-1.2815675063589e-05
1.42918309969974e-05
-9.58756918784991e-06
5.18550530289461e-06
1.2224437388843e-06
-7.54843726045888e-06
-1.79848370179409e-05
6.07077568259368e-07
3.75349292428268e-06
-1.55318621947431e-05
-3.13708106332936e-05
1.38542165745387e-06
-1.5026349678649e-05
-2.77145891865722e-05
-4.71861881921819e-05
1.92532635045809e-06
-1.33102536688153e-05
-1.79797801291994e-05
-4.88124954217869e-05
-2.65025389485654e-05
1.06770796615731e-06
-2.75883961968783e-05
-3.69285903768431e-05
-2.02019950657048e-05
1.83889131566826e-06
-2.83427886965611e-05
-2.64068611365304e-05
-1.6229854495697e-05
-4.33966303259853e-06
-1.46071807825928e-05
-2.30202796659062e-05
-6.70001307570131e-06
-4.64970712507012e-06
-2.30919086784387e-05
-6.76974960125141e-06
-1.55053341383939e-05
-8.47207908747786e-06
-3.12978401241329e-05
-5.1325498673735e-06
-1.7657670476803e-05
-2.61131674025563e-05
-1.6200070666643e-05
-3.1239592337934e-05
-1.10387404650681e-05
-3.28200840035013e-05
-1.34173838087911e-05
-8.98679737767511e-06
7.1662878850782e-06
2.80863137206601e-06
-3.79880589351212e-05
-1.42704239203347e-05
-3.4561297826951e-06
-3.38336396783277e-05
-1.7658805038019e-05
2.25392501130036e-05
-8.37239978255693e-07
-2.43480219013318e-05
-2.76652617667744e-05
-3.55183934154789e-06
5.59537562256385e-06
-7.45860652651773e-06
-1.11887936631169e-05
1.52146195310899e-05
1.75983290189392e-05
-1.64216211454442e-05
-2.05698068910599e-05
-8.45528561006623e-07
-1.34560791359281e-05
-4.02365049227906e-05
-1.9299706882787e-05
4.00343032881239e-07
-2.53068734807484e-06
-2.35359335059064e-05
6.59103440013425e-06
-1.67518309136485e-05
-9.18988579010047e-06
6.81300861550154e-06
1.48484251127615e-05
-1.26968820583925e-05
-3.91749222301149e-06
-6.86940417985942e-06
3.0612952461697e-05
3.59311444143182e-06
-8.54665459290642e-06
1.39409521365107e-05
8.48114566291483e-06
-1.74969224945547e-05
-1.82991666333175e-05
-1.84684452418497e-05
-6.25997107184092e-07
-9.09497086381651e-06
-2.96199085490565e-05
-1.72728688158611e-05
1.38116643120444e-05
-3.3367035016258e-05
-3.56644262435896e-05
-2.27856268201366e-05
7.07656777464726e-06
-1.86831813662904e-05
-4.5449630547935e-05
-6.90213248392224e-06
9.62064190976472e-06
-7.64407125709915e-06
-1.88342358273044e-05
-4.96003043265373e-06
1.42331208955135e-05
-2.07189278016452e-05
-2.13090898792154e-05
-7.58045083705038e-06
-1.01978641342441e-05
-2.19640220325398e-06
-1.82441309613377e-05
-2.95031074915109e-05
-3.13217005026248e-05
-3.74118957965366e-05
-6.94456109708224e-06
-3.75407302990911e-05
-4.83154024134034e-05
-9.83942400630426e-06
-2.12877070206352e-05
-4.92892545483067e-06
-1.93564434343812e-05
-1.69560734735667e-05
-1.51340974456292e-05
-6.37246314346007e-06
-2.20432141779894e-05
1.18630985004191e-06
1.61758431964302e-05
4.0656621284315e-06
-1.92126628897104e-05
-1.35880977151604e-05
-3.50930921045002e-06
-3.20666731152849e-05
-2.72922043768178e-05
6.37868684688763e-06
-1.12184130075725e-05
-4.34812396166703e-05
-4.51764186499794e-05
-2.63454452557745e-05
3.23296107724351e-06
-1.89596956438421e-05
-1.97232428264554e-05
-9.78796750513281e-06
-9.80641249370276e-06
-4.8640898362518e-08
-3.30428977484767e-05
-1.09919311442878e-05
6.09270467000148e-06
-4.50004477617532e-06
-1.66049960810027e-05
-9.11287176438697e-07
-1.60727452112701e-06
-4.25226610527084e-06
-6.10574434870119e-06
7.5813798695964e-06
6.48633339115935e-06
-3.05209823965325e-05
-8.44493645784076e-06
-5.61198099859734e-07
-3.24809705755081e-05
-3.81867143628685e-05
-7.86554662198163e-06
1.25006451380725e-06
-2.19353357726168e-05
1.06134075625403e-05
-1.11648867497921e-06
-1.03761255331643e-05
-8.01061907323565e-06
-1.41157670681452e-05
9.67852143927159e-06
-6.36820134839761e-06
-1.00018725410809e-05
-1.8143014916404e-06
-2.93002346054842e-08
-3.76704812679568e-05
-2.70186792810446e-05
-3.11055957143592e-05
2.16346316821781e-06
1.4771597722894e-06
-2.70275174475289e-05
-7.36370897911523e-06
-2.02170313836129e-05
-4.61736837537826e-05
-2.31441916319919e-05
-2.62391356567491e-05
-2.71045941974528e-05
-2.50989215011555e-05
-2.20681571650971e-05
-1.01696332025951e-05
-7.95491504321532e-06
3.55884631160161e-06
-1.62925758357567e-05
-1.06370841125322e-05
3.95945487722476e-06
-2.99424632654745e-05
-3.12325304164398e-05
-3.4089284853621e-06
-1.40605980597526e-06
-3.5403031425242e-05
-2.41677191295325e-05
-1.272648125071e-05
-1.93437133407421e-05
-1.9311488798613e-05
-3.34279353999504e-05
5.34306244029884e-07
-2.77309406534152e-05
-2.8777471262602e-05
-3.44753575395065e-06
-2.55734056302454e-06
-2.6625637476383e-05
-3.70130278481212e-06
-7.05970037284188e-06
-1.80161163156144e-05
-1.45867342855196e-05
-2.65584131070902e-05
1.00555466787551e-05
-4.07725953867045e-06
-7.4303607673131e-06
-2.07594064599029e-05
3.4412467978828e-06
-2.21046790133899e-05
-1.73200866999475e-05
-1.62804723593199e-05
-1.1643894807805e-05
-2.34806095198596e-05
-2.24023821164187e-05
-1.69750459969303e-05
-1.63944646346316e-05
-1.38585650518369e-05
-1.66651345752955e-05
-4.96507212669799e-06
-2.20238255972076e-05
-7.39259903329282e-06
-2.46796165887431e-07
1.48744923966134e-06
4.12761568917842e-06
6.51003742460518e-07
1.88042634551073e-05
-1.10088436065378e-05
-1.59703750600695e-05
-7.33815148649923e-06
7.99816196706883e-06
1.8327997581944e-06
-3.80157735518514e-06
1.15450130611755e-05
-7.26376588980582e-06
-1.07830972657506e-05
-2.26176678173854e-05
-1.84009596574654e-05
-2.58247529909921e-06
-2.88936659048923e-05
-1.79289280188766e-05
1.44193176401755e-06
-1.96746355371394e-05
-1.85915255873076e-05
7.97917930248629e-07
-2.09656497911758e-05
-1.55552610306376e-05
3.95820327595056e-06
6.41885595179365e-06
-3.9946508419136e-06
-6.16136377266771e-06
-1.41188049992018e-05
-1.34133517065868e-05
-7.93189577273134e-06
-1.56885249550459e-05
-4.16582662381542e-05
-1.45497759341474e-05
-1.38354646861418e-05
-2.02345010368334e-05
-1.78027140485133e-05
-1.7616858252576e-05
-5.15912108510124e-06
1.01381493411233e-06
-1.58255759748587e-05
-2.47012540314385e-05
-1.64324006650479e-05
-1.8131996673204e-06
-4.37918422919532e-05
-2.42830287502878e-05
3.14674496783195e-07
5.51104114941107e-06
-3.35929902096392e-05
-1.56144866319517e-05
1.19493771955296e-05
-9.93661131181847e-06
-1.83397610546918e-05
-8.75871092902752e-06
-6.72963647593744e-06
7.4286610331895e-06
-2.74976882850836e-05
-3.34671750660943e-06
-1.00409490571362e-05
-4.83174763628812e-06
-7.47448035167088e-06
-3.57049405679884e-06
-3.233859641595e-05
2.04488690703511e-08
-1.19599118552108e-05
-1.92512124750779e-05
-3.42789777783603e-06
-2.04453763343548e-05
-1.40847549802494e-05
-4.3223888806349e-06
-2.69641469515632e-05
-3.51735992992893e-06
-1.82167229782741e-05
-1.59479562090529e-05
-2.25549969207e-05
1.18265948829764e-06
5.67524751423758e-06
3.99674830616922e-06
-4.64820009500272e-06
-2.16929435358464e-05
-7.68163626400695e-06
-5.41923108062116e-06
-1.86824892205683e-05
-6.05857258221121e-08
-1.15092152720429e-05
4.25183760613114e-06
-3.13911813970311e-05
-3.51151308529551e-05
-7.72725509969294e-06
-7.64146672049132e-06
-2.0690993093973e-05
-2.76323405296102e-05
2.54995537117235e-06
-2.00298102635924e-05
-1.40260654326808e-05
-4.05914476031579e-06
8.86050277919979e-06
-1.5670519583114e-05
-1.59406448255432e-05
-6.62671141769935e-06
7.77379405949298e-06
-4.49225029749609e-07
1.56979986198393e-06
1.15583029582701e-05
-6.83616260195844e-06
-1.44362961515271e-05
-3.57123090945657e-05
-2.07317971649834e-05
-8.16717225026537e-06
-3.59219301055799e-05
-9.71678926664222e-06
-1.99413808202406e-06
-2.73031016051958e-05
-2.71467878194587e-05
-2.39588106480052e-05
-1.18601683680165e-05
-3.95662742337042e-05
-1.65968456970383e-05
1.20006955427868e-05
-1.13370774218745e-05
-8.96902457545992e-06
-1.59873489737559e-05
1.14063062993606e-05
6.04951022895621e-06
-1.37408148198561e-05
-2.36272733668086e-05
1.14825291960553e-06
-4.29716834439973e-06
-3.5970321398858e-05
-2.26268075277138e-05
-3.37222107688411e-06
-2.45840621241386e-05
-3.73793829205507e-05
-1.96545894100291e-05
-1.05367369005839e-05
3.25982682903603e-06
-1.05820348921939e-05
-2.31961938160614e-05
-8.93995228874819e-06
-4.80689570840684e-06
-4.60550575391804e-05
-3.15075033599989e-05
1.69152439240608e-05
3.96041892928579e-06
-1.37250669769487e-05
-2.01274802946379e-05
-6.65569280681645e-07
-3.6043949768001e-07
-1.36201794100475e-05
-2.44896259813566e-05
-7.17745303107887e-06
3.65128952586138e-06
-1.71509592375556e-05
-9.95205993276412e-06
-1.04276357414992e-05
-2.9093742081967e-05
-3.85579306596996e-06
-2.75439430976702e-05
6.43780500662317e-06
-8.90527452242713e-06
-6.6637057975401e-06
5.24301782761673e-06
-1.54985896969443e-06
-3.85616720896477e-06
1.04187826707077e-06
-8.6475820734785e-06
-1.18142937071523e-05
-4.04548443635061e-06
-1.34539652958628e-05
-2.95666453801591e-06
-1.12442055425594e-05
-1.37430466998493e-05
-1.89444650106916e-05
-5.22083865723135e-06
-7.25927032786525e-06
-3.03296325718966e-05
1.65178447860325e-05
1.64790804312791e-05
-1.25747182117295e-05
-7.23807898472941e-06
-6.03251496645379e-06
2.56435578918148e-06
-1.51530196090302e-05
-2.44973152782073e-05
-2.34940636716452e-05
9.87861921003408e-06
-1.03038512905194e-05
-3.56619381025457e-05
-2.02481977579828e-05
-3.51989166719826e-06
-3.17981894431445e-05
-2.79845241232725e-05
-5.84237437692684e-06
-1.22117770090132e-05
-1.9597263380998e-05
-3.27162296345171e-05
-1.16707600530309e-05
-1.93922523365055e-05
-2.04002067525314e-05
-2.6429584704839e-05
-1.86213451708681e-06
-1.40662480139953e-05
-3.8060521551105e-05
-1.01655288394803e-05
-2.74009481887335e-05
-2.56507892507613e-05
-1.90897332310823e-05
-3.56607716985974e-05
-1.73211727691954e-05
-2.74881865732608e-05
-1.14434258076905e-05
2.21630091714806e-05
-2.01376523463565e-05
-1.50289028938452e-05
-1.14031767914961e-05
7.7283422504397e-06
9.59000518612019e-06
-1.24005100852582e-05
-1.30177316624461e-05
-3.1061238799714e-06
-2.04451739867659e-05
-2.81884602376331e-05
-4.36916274816758e-06
-3.89197874675215e-06
-3.11850459740248e-05
-3.24776716526139e-05
1.83046935015259e-06
4.0151139289643e-06
-1.69641342638674e-05
-1.02617631273431e-05
-9.20804370529511e-07
-2.23572813921247e-05
-1.20322950091285e-05
-7.18954481832812e-06
-5.71944548749115e-06
-9.71603223269121e-06
1.45577630465724e-06
-7.51334352087242e-06
-1.66339585295433e-05
-4.1041060942155e-06
1.08060147633473e-05
-3.33404405815737e-05
1.05075486300327e-05
-6.10168998978901e-06
-1.34581843615379e-05
-3.01913320343676e-05
-2.32276437074125e-05
-1.60859062672113e-05
-7.68837161765054e-06
-1.02446315862166e-05
2.41690221307612e-06
1.48218630495483e-05
3.98354565604426e-06
-2.32660278950737e-05
-1.61563329598433e-05
-6.83876076868555e-07
-1.39255216566751e-05
-2.01562458333446e-05
2.50232398991792e-06
-1.44030789219689e-05
-4.55144138086071e-06
-1.65574925390627e-05
-7.90036424743651e-06
-3.41563218224551e-07
-1.19790742780765e-06
-3.20350118714028e-05
-3.77013486469513e-06
-2.96801351236587e-05
-4.29162816241132e-05
-1.48510648902213e-05
-1.34253329506332e-05
-2.39127544414359e-05
-4.59100993372064e-05
-6.60214786973734e-06
1.44704873889299e-05
-1.61766809069699e-05
-3.59261791748512e-05
-1.20904536598743e-05
9.5257478174694e-06
-1.06811992566077e-05
-3.61931749586286e-05
-7.20896754143139e-06
6.24803528967378e-06
-2.03086228079411e-05
-3.67121641254193e-05
-1.16787672663131e-05
1.38829606727136e-06
-2.40626358420659e-05
-4.26038292665635e-05
-2.1362425134344e-05
-1.6820440334132e-05
-1.15151151539485e-05
-3.20019044958426e-05
-5.46639090735301e-06
1.37826349995071e-05
-1.44402043896195e-05
-1.97333567218377e-05
-1.86428750362774e-06
-1.17918716070581e-06
-1.68993715206201e-05
-1.43275108256483e-06
-9.99039185172051e-07
7.90382504276969e-06
-2.90643084823114e-06
-2.15775636224735e-05
-4.12050556125768e-06
-9.79303021490197e-06
-1.37816928073029e-05
-3.02586878278224e-06
9.89761995794278e-06
-2.70125285045109e-05
-2.93212413418501e-05
-6.84237738076902e-06
6.74460500580348e-06
-3.32477656753311e-05
-1.42341738888199e-05
-1.42258273004074e-06
6.08379941783798e-06
7.49178100823856e-07
-2.79234531519881e-05
-4.80090401064949e-06
5.70447086940122e-06
-1.9825518765436e-05
-3.8530024914646e-05
-5.58020881506421e-06
7.72622546224326e-06
-2.33591009087919e-05
-3.13422127501819e-05
-2.13219843684611e-06
6.94329291901909e-06
-3.19555553671311e-05
-1.23611190972816e-05
-7.69489729940488e-06
8.0916553846652e-06
-3.47474338432738e-05
-1.45408989727166e-05
2.5013435067166e-05
-4.19048431058329e-06
-3.11229097786204e-05
-1.23882249327414e-05
1.00991019575123e-05
-2.23239005694309e-06
-1.06524451650852e-05
-1.88828220574862e-05
7.35385574255748e-07
-3.89127145094721e-07
-1.78469748431397e-05
-1.60107093401244e-05
-1.38707893985761e-06
-3.1349647628877e-05
-1.28833948507683e-05
-1.33411607692165e-06
-2.52808076342617e-05
1.1518547079726e-05
-1.61171970871968e-05
1.72529686885994e-05
2.31212082940101e-05
-1.7252192504346e-05
-1.77908755163726e-05
-1.68085000922263e-05
-2.09734355771604e-05
-3.31468645474408e-05
-4.30245937995274e-05
-3.10107575351212e-05
-2.02228459601132e-05
-1.90790786322594e-05
-1.43776193057846e-05
-1.32504825332441e-05
-5.60427663265678e-05
-4.08473519554186e-05
-2.22141113222305e-05
-1.71171214051823e-05
-1.95417305654674e-05
-3.45874713342262e-05
6.55633230732234e-06
2.97547265731577e-05
1.31961492051831e-06
-1.07509637745943e-05
7.37955566515484e-06
4.61334805424223e-05
9.18243827507003e-06
1.34468599728876e-06
8.05758328682545e-06
6.88945301214398e-06
3.35589083089631e-06
-4.02001050802672e-05
-1.48088025647164e-05
2.62284511813805e-06
-2.30649511337481e-05
-1.53744546442305e-05
-3.89142283166231e-05
-9.26162507063364e-06
-2.58831803726204e-05
-3.53437911056344e-05
-1.60725942082647e-06
-6.52377739220165e-06
2.45239377413216e-06
-2.10656145543507e-06
3.66425625406334e-05
2.37909388357457e-05
-1.36729474531042e-06
7.87870289429822e-06
3.68123365168765e-05
-2.80461744989292e-05
-4.07991803229766e-06
-2.06466958704768e-05
-5.51751893661577e-06
-1.22325637375553e-05
-3.25567319097302e-05
-2.0889795851078e-05
-9.70713213971048e-06
-4.5347860416218e-05
-6.28188857532071e-05
-1.20606571583652e-05
-6.16372366613487e-06
8.33820575748235e-07
-2.61434903830323e-05
-8.34306448500212e-06
2.10922738882037e-05
-6.21337936886419e-06
-1.81953503070896e-05
9.52946802791339e-06
-3.97751349615241e-06
7.00706902294377e-07
-3.85129876895293e-06
-6.8761538136935e-06
7.28074237250325e-06
-2.91825939044828e-05
-3.97926406669638e-05
-3.62127067082307e-05
-2.48379244294326e-05
-3.84219825502981e-05
-5.25945864906083e-05
-1.61183940294248e-05
-1.8814406702743e-05
-2.16204867604403e-05
-2.8311561920387e-05
-4.41858842699091e-08
1.18248454094232e-08
-1.77900304307804e-05
-7.3257649858766e-06
1.65943764754722e-05
3.06464446579209e-06
-1.40030783971701e-05
-4.02298483723537e-06
-4.15280064500521e-06
-2.07965565186285e-05
-4.15463191293427e-05
-1.26268057820147e-05
2.49776660611798e-06
-1.68587012114113e-05
-1.2659118106469e-05
-1.43003376510992e-05
-2.17488659099637e-05
-2.08906754886841e-05
-1.99904936146434e-05
-1.18068979984585e-05
-1.58634783731166e-06
3.57590369807547e-06
1.23359716526592e-05
-5.28759530134758e-06
1.19479569777317e-05
2.62028484183384e-06
4.09424782864401e-06
2.05490451189201e-06
-1.12014024967365e-05
-1.87102536815887e-05
-1.63670558213181e-05
-1.35294555384365e-05
9.66467808477171e-06
-2.43116919953004e-05
-9.96815743383126e-06
-2.13844991285342e-05
-4.51959388173523e-06
-2.42457932130145e-05
-3.00596650463973e-05
-3.6440402261009e-05
-5.04049207157849e-06
-7.25057325218164e-06
-1.96611904667353e-05
-7.06872750717117e-06
5.96435090701548e-06
-2.72024085356439e-06
5.16623963081577e-06
-6.56747227156875e-06
9.25830558489036e-06
-5.12772453967978e-06
4.56757954080798e-06
-1.31873633478184e-05
-1.02868324568859e-05
4.48771926578895e-06
-2.81689535047834e-05
2.31807450989486e-06
-1.98407199598865e-05
-3.44173565158122e-05
-1.64758732195092e-05
-2.52361899983628e-05
-3.28537018176728e-05
-2.50710361975996e-05
-3.35938713796343e-06
-1.44932193649201e-05
-1.06136710531042e-05
3.52329617949002e-06
5.69493457971307e-06
-1.15880176861065e-05
1.12848354053677e-05
-1.36948559451398e-05
-1.08127698322572e-06
-4.14323261380322e-06
-2.80803977728582e-05
-4.30735981814737e-05
-3.0829957660223e-05
-1.62151454504768e-05
-4.86608663903355e-05
-4.31307584296527e-05
-1.83430907699132e-05
-1.54298456520807e-05
-3.93121085855844e-05
-3.85531029965371e-05
1.97189452444613e-06
2.35071012356167e-09
-1.08863382672631e-05
1.91947351067811e-06
-5.24550462483242e-06
-1.05766589367758e-05
-6.41310577462449e-06
-2.61731063211061e-06
-1.70163248274719e-06
1.52409779666243e-05
-3.85798580561506e-06
-2.84309945606107e-05
-2.77699005949618e-05
-3.23338207382775e-05
-4.3782164964913e-05
-3.86931286919353e-05
-1.48443883950506e-05
-7.54089726232941e-06
-1.8278581505768e-05
-3.55809985718623e-05
-5.79711889734662e-06
-1.43304400667825e-05
-5.93619738565011e-06
-1.29547888844973e-05
7.01625111097285e-06
2.50506651911431e-06
-6.52844024650016e-06
2.02921745178743e-05
6.92160815023575e-06
-7.38011084664884e-06
4.30485264264686e-06
1.15914602045855e-05
-1.48210682890399e-06
-5.25461764600332e-06
-4.77097042158301e-05
-9.60054104275912e-06
2.51778409182199e-06
-3.93925073950553e-05
-4.71867310623109e-05
-1.86692864668695e-05
-3.08649673368298e-06
-6.26586247533e-06
-2.08708327228784e-05
-1.01231837213708e-05
1.55627872886328e-05
-1.11650746479304e-05
1.11150561694304e-06
1.81355193073508e-05
2.35163632850652e-05
8.98783801441902e-07
-2.20261035923804e-05
1.46581945866077e-05
1.12309754132694e-05
1.47774755877658e-05
-3.9062835458718e-05
2.03838383589513e-08
-1.08351073977605e-05
-2.09893037138299e-05
-4.49704176662102e-05
-1.53390945907481e-05
-2.30107672989417e-05
-2.50271504651455e-05
-2.8690793142251e-05
-5.54622083449576e-07
-1.90464719176053e-05
-3.57569005394997e-05
1.8157359469504e-05
1.60549484695059e-05
2.52383552605926e-06
-3.8330508605775e-06
1.18745464100102e-05
2.10141727606357e-06
-1.19934538617621e-05
-2.34322269205724e-05
-3.56869622387218e-05
-2.21272017860159e-05
-4.44683285113901e-05
-3.72697719913317e-05
-2.46699569534252e-05
-5.28114701670083e-05
-5.1749966785558e-05
-3.17580191633428e-05
4.4886861610166e-06
-1.34450364680694e-05
-4.07596893855267e-05
-2.00219489840694e-05
-1.40152527357651e-05
6.57226004058913e-08
-1.1495337007792e-05
-8.97055335423209e-06
2.89660059206156e-05
3.94017749508868e-05
-1.55510201860789e-05
6.94124057327517e-06
2.30110750992111e-05
-1.36400476092581e-05
-2.8821477134575e-05
-1.86598861408205e-05
-1.01801986619717e-05
-2.75908703819363e-05
-5.22553311864775e-05
-4.22419332597042e-05
-3.67881900107762e-05
-2.77833000029098e-05
-1.73101002151463e-05
-1.07513968309705e-05
3.17186758474965e-06
-1.71499454812516e-06
-3.06948824423764e-06
2.1872620683743e-06
1.7336048149129e-05
2.31854931766283e-05
9.01420141786192e-06
1.16941344459409e-05
1.69217684265502e-05
1.07336099332874e-05
8.3708759536628e-06
4.81993959870715e-06
-2.26908909994176e-05
-2.64379777717105e-05
-3.90028814127575e-05
-4.48628536637501e-05
-4.28201972011481e-05
-3.21188247925258e-05
-2.53446351366817e-05
1.52063728949392e-05
-2.33535852164949e-05
-3.07128592080468e-05
3.23108889405603e-06
2.21016782192273e-05
1.14591757671699e-05
-1.54785719811689e-05
1.02862146711308e-05
4.42075750786385e-05
1.2959433502245e-05
-2.35364262686598e-05
2.5307709054557e-05
3.00255992584571e-05
-3.60164385916321e-05
-1.98580756643014e-05
-1.32622405793925e-05
-4.25691664407729e-06
-2.00908095185255e-05
-3.68632837377239e-05
-3.24245395790988e-05
1.95119495969087e-06
-2.6211862841806e-05
-2.74545631791557e-05
-1.11380110834512e-05
-2.22555600842745e-06
1.80753987692784e-05
3.64887241928404e-06
-1.25981572547854e-06
1.33873601240047e-05
-1.08218152011361e-05
5.05222785822132e-07
-7.85400917020975e-06
1.31699691808031e-05
-8.85765331804486e-06
-2.50552354209588e-05
-3.20391231540968e-05
-4.69231699701977e-06
-3.95802439824504e-05
-4.18016270693846e-05
-3.37257268017563e-05
-1.89877357959967e-05
-3.94588854501417e-05
-1.23592989512938e-05
-1.83040008439103e-05
-2.2851296793719e-05
-2.92654705463754e-05
-1.35603359428686e-05
8.38343984777614e-06
-4.84447960144762e-06
-2.07505811807457e-05
3.71835697706367e-06
1.16624844456634e-05
-1.42959917033298e-05
-1.573952521044e-05
-3.95582594607822e-06
-1.18806219851316e-05
-3.45646188829649e-05
-1.35709267534139e-05
-1.62299324553373e-05
-3.98972460164931e-05
-1.52077832425659e-05
-2.45580420769073e-05
-5.64229575625318e-06
-2.54262787341468e-05
-1.85171265946104e-05
-4.59538035987898e-06
5.3402011867725e-06
-1.36828815037215e-06
-1.56781900785823e-05
-7.13824062606973e-07
1.82863430970381e-05
6.29807994665768e-06
-1.30953804743598e-05
-8.07062375782554e-06
8.61883117639957e-06
-4.1181011077866e-06
-1.10627927927076e-05
-1.43721682230866e-05
-1.73368973398254e-05
-1.38183686799354e-05
-2.88862293762698e-05
-3.34216493589884e-05
-8.00253707135197e-06
-2.12036399891381e-05
-4.84049609787273e-05
-1.75153294881524e-05
1.09048373964716e-05
-7.1497876582443e-06
7.84852002544172e-06
6.31087141555611e-06
1.56139392649935e-06
-4.44643146819318e-07
1.66640095345437e-05
-1.21070719295375e-06
9.91519850492258e-06
-1.96370368324703e-05
-2.06128314288917e-05
-2.06662303487817e-05
-1.01565835177274e-05
-2.85930804540082e-05
-5.91386987977963e-06
-9.72703007340755e-06
-8.8340998924562e-06
-3.76040966963451e-05
-3.4509953220683e-05
-1.48940935189617e-05
-3.88505875692477e-05
-1.09319330680769e-05
-1.91278521083401e-05
-3.40348215855546e-06
-5.01918300547519e-06
-3.18111309815421e-06
-2.72827806678008e-06
7.86241496392555e-06
-2.21876684871569e-06
-3.89074799971705e-05
1.04722753557779e-05
8.78790359118427e-07
-3.54044788298201e-05
-4.73971370276223e-05
-2.31851521658527e-05
1.48354756931354e-05
-2.68102425673437e-05
-2.77220580219398e-05
-3.32440988832686e-05
-2.25242575945176e-06
-1.1819966722473e-05
-3.02417369297301e-05
-7.7926586771112e-06
-1.75021582184539e-06
-1.0477220464389e-06
-1.89003285392538e-05
3.08104834050246e-07
-6.1059865998393e-06
-1.019448128059e-07
-2.18678080967061e-05
-1.56615567325994e-05
-1.33996984268434e-05
-7.35226305693416e-06
-1.98286711131248e-05
-7.66650883763708e-06
-1.40372099956154e-05
-3.59879429604714e-05
-8.0310444726479e-06
-4.31878811275963e-06
-2.85929590681495e-05
-2.56059907410772e-05
-1.352774733772e-05
-3.17485787736025e-06
-5.54170174485124e-06
-1.19301247467163e-05
3.52250797699905e-06
-2.2509757823651e-06
1.245766181163e-05
3.9898761105553e-06
1.10990325406303e-05
8.69647270626774e-06
-1.4122648505678e-05
-2.78331705668382e-05
8.03755102185529e-06
-4.45641526115106e-07
-1.65482108016443e-05
-1.86194029679382e-05
-6.62682026421569e-06
-2.30696136829056e-06
-1.97834409576976e-05
-2.03272022872581e-05
-3.42923699516731e-05
-2.50370473657444e-05
-2.6730309161686e-07
-2.02153708262805e-05
1.9622443573044e-05
-5.27696417500083e-06
-1.76121548603949e-05
-3.41051471568689e-06
1.59457989419566e-05
2.03831913853798e-05
1.08977481954069e-05
-1.33817177432173e-05
2.04787704846126e-05
-3.56604057899318e-05
-1.78190043930562e-05
-1.74738108540807e-05
-1.99276767663317e-05
-1.36147876779032e-05
-3.28859617382141e-05
-1.43776557089642e-05
-7.3226739226842e-06
-2.84367876270251e-05
-5.37326371196635e-06
-2.9546284636503e-05
-1.09572040064357e-05
-1.86188868404207e-05
4.53445192012587e-06
1.24555815959215e-05
-1.00640324377203e-05
-5.50302717110621e-06
-1.07052596184557e-05
-8.10213827429179e-06
-9.13525804234494e-06
-6.24813680259656e-06
-1.99240697857671e-05
-1.47836149806586e-05
-7.79214963619725e-06
-1.33274290945267e-05
-2.62065792214538e-05
-2.60845907337236e-05
-1.86207317531235e-05
-1.83895823359981e-05
-3.71388108211391e-05
-2.04401726812628e-05
-1.0798711453268e-05
-3.01099413409306e-05
1.0160242359311e-05
-1.51093622853179e-05
9.87168663606534e-06
1.16441034566127e-05
-1.029729855604e-05
-2.9655654709234e-08
-2.39612598719298e-06
-1.87133131499667e-05
1.79606540945994e-06
-1.08608646415898e-05
-6.54101846704349e-06
-2.36709323474994e-05
-1.89526826932824e-05
-1.86378376875114e-05
-3.07464855501077e-05
8.5598162491801e-06
-1.03001844286758e-05
-3.9333354144129e-05
-2.25219372252825e-05
-2.65297606942505e-05
-3.73266880446409e-06
-2.30074197278593e-05
-1.91410902131599e-05
-1.12528748253724e-05
2.72212145722994e-05
2.23723478375499e-05
1.91383610419383e-06
3.9149368800145e-06
1.36099122674431e-05
-6.36871719550292e-06
-1.07592291555815e-05
-2.2684698410796e-05
-2.10765997270416e-06
1.31073012608329e-05
7.80294539308178e-06
-1.97165512621672e-06
-1.4417848393651e-06
-2.59354174561557e-05
-3.75691000305827e-05
-1.89089002441653e-05
-8.59683771386984e-06
-2.15836525204439e-05
-1.30887357834347e-05
-2.04188004534315e-05
-1.99206458655117e-05
3.98187894660245e-06
-2.81039697126478e-05
-3.9107819686384e-05
8.00321538753517e-06
5.84637272082094e-06
-4.59778111603379e-06
-2.19056122034232e-05
-1.638286070315e-05
-2.74730653194019e-05
-7.38392273521156e-07
-1.04284424280934e-05
-1.38982488829901e-05
-3.17856307646868e-05
-1.352552368238e-05
-1.53854775514045e-05
-2.75033647688511e-05
-1.66998758166469e-05
-1.96717878580637e-05
-2.88696398760985e-05
-1.30032021074807e-05
-1.06134379006698e-05
-2.25882893055417e-06
-5.71538578506406e-06
-4.35295246245323e-06
-1.67637226605022e-05
-1.07420979336731e-05
-2.18068806696279e-05
-4.17081630766065e-05
-3.44019941236686e-07
-1.88943285516382e-06
-6.46589473693488e-06
-1.43126992231741e-05
-2.11657692927658e-05
-1.88087094750022e-05
3.60316919233984e-06
1.13687041270007e-05
1.03493998761513e-05
-2.54856681903504e-05
-8.04372289457459e-06
-4.71341262316992e-06
-1.91249295867254e-06
-1.22538813929783e-05
-7.38333697179334e-06
6.72229357671837e-06
-1.79999213896081e-05
4.20378112402782e-06
-9.06399206025648e-06
1.60928093532001e-05
-1.2924114538885e-05
-9.59513497498721e-06
-2.81978708048309e-05
-2.53914989646215e-06
-1.94381091172731e-05
-1.91238425373019e-05
-4.26882083350036e-05
-3.62149827419012e-05
-8.70111913885603e-06
-5.48912267269384e-06
-1.14377687508131e-05
-2.05119577734524e-05
1.05800423132807e-05
-2.95430080824492e-07
2.32327936652543e-06
-7.92779409896467e-06
-6.78950242414489e-06
-2.87679807010675e-05
8.8173925016842e-07
-2.82924449351188e-05
-2.37642512262513e-05
-9.9325789115105e-06
-6.38766846121772e-06
-2.06908795687196e-05
-1.82901135365062e-05
5.6604882969141e-06
-4.45170431492438e-06
4.84026900921429e-06
-2.76348325351252e-05
1.23779807412848e-05
-1.11556318306585e-06
-2.3267899010894e-05
-2.91098338525075e-05
-5.82298012766592e-06
-2.15194244110652e-05
-8.90802690159273e-06
-1.76940922361751e-05
-2.46978565713527e-05
2.78312418771982e-06
6.32103712060013e-06
-4.24003352443901e-06
-9.1964871302963e-06
-9.35070912841396e-06
-9.40189716536582e-06
-5.88861371398369e-06
-1.68229778115177e-05
-1.09053210488763e-05
-1.41450900707795e-05
-2.54548759994735e-05
-3.01986540097041e-05
4.21677819483347e-06
-3.27619809881379e-05
-6.2481235839358e-06
-2.99853259578099e-05
-2.18595035804046e-05
-1.51349506432432e-05
-2.19150566565827e-05
-3.97034176586616e-05
-9.1750329471766e-06
-8.80167950531967e-06
2.20677781232312e-05
1.25545576817779e-05
-1.13526453261771e-05
-2.76775797263198e-05
9.65098900878491e-07
-9.39845020337697e-06
-4.21408271358497e-05
-9.33406422799853e-06
-1.70137356580089e-05
-1.04316088549219e-05
-2.74913363047903e-05
-2.38512711488647e-05
-1.55465281396624e-05
-1.07665693174469e-06
-3.13008088867829e-05
-2.41356491777179e-05
5.21978280008023e-06
-2.36247709837296e-05
-8.31464780375392e-06
1.04723014673436e-05
-2.89539911337651e-07
-1.95151865120035e-05
-1.4536674786677e-05
4.79191642634814e-06
3.65173257103623e-06
-4.47417293441331e-06
-4.75890805511082e-06
-8.72025942374092e-07
-1.10168667912804e-05
-1.61293140441333e-05
-6.29677476885773e-06
-1.90290201239707e-05
-2.8096270761358e-06
-2.42029697971626e-06
-1.30106092250013e-05
-1.06752820608612e-05
-1.74880071322442e-05
-1.37745477174201e-05
-1.18866512332549e-05
-8.23296001029918e-06
6.80469178316709e-07
8.03005364264608e-06
-2.33324539763754e-05
-1.59399719182322e-05
-1.37344415577457e-06
-1.84269452932384e-05
1.85527403527083e-05
-1.9093115406951e-05
-1.77988968915949e-05
-1.26250601507017e-05
-3.63137342959085e-08
-1.84937518600089e-05
-3.2092180075983e-05
-2.6257823703182e-05
8.3750787486642e-06
-1.78443349481619e-05
-4.27758406396384e-05
-1.36722173121006e-05
-1.00761907891593e-05
-6.58767972662327e-06
-1.30086465070037e-05
-1.03596084351774e-05
3.77845485559923e-06
-4.13252662865679e-06
-1.08345379147163e-05
-1.41956565216941e-05
2.77364116347877e-08
-3.63158028413633e-06
-2.73019958895934e-05
-2.38690156426974e-05
-8.39558511325367e-06
-3.01450295346001e-05
-3.4078046871754e-05
-2.81731797607359e-05
-2.60863248221595e-05
-3.48128241320926e-05
-1.2846119727748e-05
-5.3810026472289e-06
-1.44034613192916e-05
-2.01683542299679e-05
-1.52658740881542e-06
5.55834346539525e-06
-8.93034547666526e-06
-2.02844305144532e-05
-8.60374470620048e-06
-1.14008949786316e-05
-3.90987959250243e-05
-4.57025314361839e-06
9.97991235743445e-07
-1.00769100618877e-06
-1.1349828285285e-05
-3.22302552295246e-06
-1.38241244427209e-05
-1.14777272420544e-05
-1.30184576233063e-05
-2.38230891646238e-05
2.42196608624029e-06
-1.84084416220201e-06
-1.92437577912336e-05
-1.96005025571948e-05
-2.13719081404342e-06
-7.23411794032786e-06
-2.56449695244987e-05
1.35630347438706e-06
-4.65458916330956e-06
7.6544307115499e-06
6.46264773379229e-06
-1.70487896091594e-05
-3.23398825176616e-06
2.90051111301344e-06
-1.26622235355151e-05
3.76634809339572e-07
1.05644858011959e-05
-1.26528951619942e-06
-2.57395783715379e-05
-8.83287473633335e-06
1.43820001247869e-06
1.18771087163409e-05
-2.00971444218247e-05
1.2688123292293e-06
-8.74103376343808e-06
-1.71720915121541e-06
-6.52392995088481e-06
-2.01073904187252e-05
-1.75533203645566e-05
-5.66257214061321e-06
-2.37064422150939e-05
-2.10598464731905e-05
-1.95825583598181e-05
-3.24756837674372e-05
-3.84736346256562e-05
-5.51943320832075e-06
-1.6797639016947e-05
-1.57916036417939e-05
-1.78720757321369e-05
4.36741335627062e-06
1.17960392678664e-06
-3.35755885499189e-06
-2.29044659689799e-06
2.27025013267781e-06
1.24275422277784e-06
-4.1206888796529e-06
8.10843997950788e-06
-1.83397236317969e-06
1.66402219365279e-05
-3.49937723322654e-05
-2.96414505490757e-05
-1.48219165888884e-05
-3.10245819018515e-05
-1.11305517999539e-05
-2.1063194929665e-05
-2.13894982094779e-05
-2.69015441698864e-05
-4.37184087551554e-05
-3.57770090383266e-05
-5.38090247446247e-06
-1.81200200108927e-05
-2.27094014067552e-05
-4.4994762616514e-06
-8.38909748318342e-06
-1.18817898227986e-05
-1.36703118634743e-05
-1.37774433334342e-05
-2.12260878357488e-05
-1.64867024403548e-05
-1.65731660345725e-05
1.66879122807991e-06
-6.76029142067079e-06
-2.64065465422728e-05
-6.26084999825422e-06
-2.59686939611289e-05
-2.13788284882991e-05
-4.5725015968604e-05
-1.39525763020285e-05
-2.98166698819981e-05
-1.12651630526649e-05
-1.62724009900089e-05
-1.41208501995461e-05
1.42315454419502e-05
-2.58103322823353e-05
-8.65332784774208e-06
2.45355873699078e-06
-1.31176666608852e-05
1.28843603321072e-05
2.32945946001973e-05
1.11206887018978e-05
-5.87725534380201e-06
-1.07491503979777e-05
-9.895983566794e-06
-5.95486204282477e-06
-1.31198199515971e-05
-2.41034857223284e-05
-3.07531677636846e-05
-5.19099344231617e-06
-3.12429772204601e-06
-2.03983116197765e-05
1.1789341300321e-05
7.7025768192788e-07
6.232278294251e-06
1.58731702038616e-06
-2.74922331403642e-06
-3.81264169690276e-06
-1.7428760310448e-05
1.71505723431251e-06
-1.66698961929523e-05
6.31432169347366e-06
3.31482638520564e-06
-1.05269397882112e-05
-1.28376581713644e-05
-8.27483791006407e-06
-3.83306432373567e-06
-1.54767223355551e-05
-1.8994970145001e-05
-3.43540649199344e-06
-9.96930093415518e-06
4.25507379969534e-06
-1.54880408176126e-05
-1.92090286890782e-05
-1.56675381183043e-05
1.35214508806334e-05
-2.15637516973642e-05
-1.64360967285057e-05
1.80582856855421e-07
-2.32451189902271e-05
-1.26791196701401e-05
-3.36436706158876e-05
-1.81362107463589e-05
-2.62597518780891e-05
-4.09258894392462e-05
-1.53158964190024e-05
-1.6061160480694e-05
-1.98787158688918e-05
-4.76821425880076e-05
-3.68066843926273e-05
-2.09419059322858e-05
-3.71352600440389e-05
-1.74468665530065e-05
-2.18323665721383e-05
1.80439233093019e-05
-6.21123382303329e-06
-2.34736010927258e-05
8.66127679913284e-06
1.27697918398983e-05
-1.3503407291454e-05
-2.95305544098284e-05
-1.03196487092655e-05
-5.30662637459562e-06
-7.81801369451464e-06
-3.25037735423948e-05
-2.83217857247713e-05
-8.94432462563572e-06
-1.60134823812798e-05
-5.67924724735126e-05
-2.57539205464455e-05
-1.72669050952372e-05
-4.91186881409299e-05
-3.03027827114763e-05
-6.6149589188913e-06
4.13008690821619e-06
2.04487397714725e-05
1.96288874989536e-05
-2.41515150922649e-06
2.14506525774907e-05
1.33833384578498e-05
-3.63686207198141e-07
1.1520470186689e-05
-1.67159021090396e-05
1.01409970948437e-05
-1.01440918519034e-05
3.93489983409624e-06
-3.74920896918943e-05
-1.14412511672371e-05
-3.57350345045896e-05
-1.47847180998471e-05
-5.04560838080784e-05
-1.62031313901022e-05
-1.73996278517144e-05
-1.73086251589197e-05
-3.657117983739e-05
-1.76441341751827e-05
1.49920287566421e-06
1.1494942010752e-06
-1.32859904770845e-05
-6.27921651294655e-06
2.79317336428692e-05
2.78406430307975e-06
1.3771564706622e-06
-1.65197390168363e-05
1.25176560568733e-05
-1.87052240524969e-06
-3.77022837793772e-05
-3.85124005911145e-05
-1.21080536632116e-05
-7.45426037918421e-06
-3.1693101504426e-05
-3.79498035400573e-05
-1.0822887931532e-05
-2.14966301361251e-05
-5.30895399439925e-05
-4.58457470724792e-05
-2.49797220626718e-05
2.68738152252563e-06
-2.15122097679763e-05
-3.32762691984184e-05
9.72324933232213e-06
1.66067389490964e-06
2.0531749530837e-06
-6.34222971605412e-06
2.31117396634319e-05
-4.33190069642808e-06
-2.4097521791372e-05
-2.76988931591786e-05
-9.70180324390391e-06
-1.72018286094906e-05
-1.67222208620275e-05
-2.9941975510335e-05
-3.33821220291419e-05
-4.73247417356926e-05
-4.09421255738189e-05
-3.83481112660451e-05
-2.47789706711608e-05
-9.72956730289558e-06
-1.36916468522904e-05
-1.73576199609809e-05
-3.31969398085549e-06
6.84191848088123e-06
1.81195302750329e-05
-6.34468945336564e-06
-2.02380348140988e-06
-2.42790677430744e-05
3.49369664960913e-06
1.43023460896358e-05
-1.69398676971986e-05
-2.26549286640582e-05
-2.69764961713771e-05
-1.8096014614706e-05
-3.94582454010511e-05
-4.33023191912079e-05
-2.47583549428094e-05
-2.49570843216028e-05
-1.98373952425141e-05
-2.91139993026043e-05
-9.90166900388239e-06
9.56664839196947e-06
2.7289984650479e-06
2.02853539846832e-06
-7.26173921545973e-06
1.21850329002689e-05
6.46236558755118e-06
2.02511310524202e-05
1.06067118882263e-05
7.84530270295048e-06
6.85227860408323e-06
-2.24056391434886e-05
-6.59862346476325e-06
-1.80564922457194e-05
-1.17751420395032e-05
-3.54812512859632e-05
-2.54247257707125e-05
-2.60124031477328e-05
-2.1961631901699e-05
-3.55742107269429e-05
-1.74548983035044e-06
-1.82207813185605e-05
-2.85707832984334e-06
-8.86014636988555e-06
-5.36825950189844e-06
1.77443439958572e-05
3.07874538118496e-05
4.15388078095254e-06
9.52782700192077e-06
-8.35234815563557e-06
-7.67172249252353e-06
-3.82795742810641e-06
-1.27573768007604e-05
-2.74655025803247e-05
-2.97201263373304e-05
-3.70095608583132e-05
-1.24418679858845e-05
-3.59382792645935e-05
-4.29481746494966e-05
-2.5549375558794e-05
-4.24354489376887e-05
-3.35606312405251e-05
-4.35483011943898e-05
-6.40114525723104e-06
-8.4775799139507e-06
-1.36717335261065e-05
-2.54334335678035e-05
1.34892269079478e-05
2.76703080950344e-05
-4.66673343834671e-06
-3.67391102701903e-06
-2.07035337690716e-06
1.09693807558256e-05
-1.97516630919544e-05
-1.26193942150335e-05
-2.34363742370857e-05
-9.61480732020392e-06
-4.86025114491164e-05
-3.46736003090657e-05
-3.62361543834263e-05
-1.32181435251012e-05
-2.88164976465761e-05
-1.7193952861031e-05
-1.01617942371811e-05
5.42888533841631e-07
-2.68337240620154e-05
2.7840020145499e-06
1.12303398882662e-05
-1.13001289336232e-05
-1.1527430092652e-05
-2.08622013074169e-06
2.87636289766819e-05
3.85452569743531e-06
-1.96845065708086e-05
-2.27125632204538e-05
-3.19746595169002e-05
-1.93655107882738e-05
-1.89113806592091e-05
-2.49086438601897e-05
-3.01155225630035e-05
-1.04984842175619e-05
-1.00562438279289e-05
-2.14597333012455e-05
-1.04688585461803e-05
-2.24882701350478e-05
-5.74400399523362e-06
1.14514634615627e-05
2.28710395793848e-05
1.77498802476316e-07
3.29011863855813e-05
1.92310516121521e-05
3.72872371293835e-06
-7.80941725402733e-06
1.40617645985408e-05
-1.44913693285321e-05
-8.34210451031833e-06
-2.74866371731984e-05
-4.18712232142436e-05
-3.5648989678408e-07
-3.8568367414803e-05
-1.781840894367e-05
-1.99514179580201e-05
7.35449233516789e-06
-1.13494514503741e-05
-1.37897040495488e-05
-1.72000284812267e-06
9.31337903667025e-06
1.03799240154012e-05
-2.69575465525442e-06
1.4230441950815e-05
5.36326609674996e-06
1.31414707035359e-05
1.72446277698712e-05
1.25020541975268e-05
1.73937110381576e-05
-3.24149102367398e-05
-1.46669125934251e-05
-1.65677264158767e-05
-1.12069050188116e-05
-3.70126135653402e-05
-5.86501664249374e-05
-2.90306325913975e-05
-2.0486111472779e-05
-4.11921418852756e-05
-3.38932816992896e-05
-2.68788523059711e-05
-3.27391528718058e-06
-3.41780188099793e-05
-8.33763449935941e-06
3.03368744876101e-05
1.97926850539431e-05
-3.71207020475103e-06
8.45345356734861e-06
9.36814847434722e-06
1.3878467490346e-06
-1.14836346625271e-05
1.12504051748085e-05
7.065712820239e-06
-1.51944980483996e-05
-3.36867190438072e-05
-2.81791995435517e-05
-2.11035539217196e-05
-6.37065128723151e-05
-5.47383525132557e-05
-2.24384806774393e-05
-2.28798697196718e-05
-1.99167847743579e-05
-2.96207163995995e-05
-2.15862707802836e-06
-2.42199032464986e-06
-7.95486764979844e-06
9.28368981037942e-06
3.25913792620118e-05
3.88397950373485e-06
-1.26240088753439e-06
-3.56424301980699e-07
1.99714400659415e-05
-6.37890109319953e-06
-1.78269149615075e-05
-1.46481812421095e-05
-1.07626276401678e-05
-3.12150999755575e-05
-4.20321831501546e-05
-3.73490816287087e-05
-1.1843005291426e-05
-4.84088525978181e-05
-4.24498706433879e-05
-8.79013358205594e-06
-5.33208067704616e-06
-2.2706235245689e-05
-2.64072466992546e-05
2.60256445435288e-05
3.20221382847364e-05
1.33370724005661e-05
-8.34903792620293e-06
3.8799685946543e-06
4.61576160090164e-05
-1.4909570108796e-05
-2.90695628757161e-05
-1.05338737859763e-05
-1.07523275959867e-05
-2.44913955286998e-05
-2.96532182013824e-05
-1.17324299556534e-05
-5.24416289082027e-07
-4.44340993101619e-05
-4.68572353384621e-05
-3.09447828780595e-05
6.41694657801234e-07
-1.74897830523381e-05
-4.39025330753363e-05
-1.21245605229055e-05
-2.0701224939772e-06
8.93543069290837e-06
-1.85632182685736e-05
1.90862265223342e-05
2.6467771422501e-05
-3.36071583827391e-05
-6.57241065048006e-06
-6.47545007691772e-06
-4.80630221460871e-06
-1.55814091923827e-05
-3.05658956877537e-05
-3.69653589775886e-05
-4.38491101434768e-05
-3.97899488845354e-05
-3.56884441339347e-05
-5.10337649198935e-06
-4.58007067818379e-05
-5.349767866283e-05
-1.08647289909753e-05
4.8709878830065e-06
-2.26172674047389e-05
2.15738960985421e-06
1.32499417192808e-05
-2.33854982491302e-05
-2.29747701969644e-05
7.05604559875913e-06
2.96488110803754e-05
-1.22444013518204e-05
-2.93908499099409e-05
-1.82821826773428e-05
2.35941986180007e-05
-1.61041399061669e-05
-3.26160057654804e-05
-4.16163235821596e-05
-1.00855716173163e-05
-4.18002022199509e-05
-3.22776678805762e-05
-2.29517179488223e-05
-8.61473964369838e-06
-1.65125902239705e-05
-3.11841492224551e-05
-1.14830529974844e-05
-2.18411249515582e-06
6.54470369540826e-07
1.56957689706685e-06
-2.04359887659112e-05
6.07943270471432e-06
8.32745766714188e-06
-2.12807694042913e-05
-3.72299392031323e-05
-6.02622240497437e-06
-7.13900955592149e-06
-1.43658598997266e-05
-2.89584208010563e-05
-2.72477433514378e-08
-1.65458514922121e-05
-2.14802293880022e-05
-7.83660018402888e-06
-2.32897112900503e-05
-1.92456410704591e-05
7.15969887106325e-07
-9.76893118785584e-06
-9.77101363354102e-06
-2.05480284546701e-05
9.92351536997909e-06
-1.01847053657913e-05
9.06327962601603e-06
-1.97258828428189e-05
-8.85922206228751e-06
-8.01670705088351e-06
-2.59483627360174e-05
-2.98415811234727e-05
-1.88409824591558e-05
-6.33051096337001e-06
-3.69395397545233e-05
-3.95714996926054e-05
-1.18030855543743e-05
-1.53666663179e-05
-2.8345740055519e-05
-3.12006883693025e-05
-2.11380568952246e-05
-7.16877524076531e-06
9.56476817655815e-07
-2.36056474928979e-05
-2.78213812650868e-05
-1.18794126347117e-05
4.85600921965151e-06
-2.01327845024434e-05
-2.78036066707307e-05
-9.90743311978155e-06
-2.26541499285704e-05
-2.89891498445251e-05
-9.54988945414861e-06
-9.28423480642499e-07
-4.49040637478822e-05
-2.92164915559717e-05
-5.32832257661729e-06
-3.31020980781849e-05
-5.73094761993868e-06
-2.61853981618992e-05
-2.62354433147196e-05
-3.480269393898e-06
-1.27342503765894e-05
-3.18626334231937e-05
-1.40077180021472e-05
4.32771875177944e-06
2.74827742116296e-06
-1.75069503931546e-05
8.91243233016075e-06
-1.00812539213678e-05
-2.26975484843823e-05
-1.40223023718623e-05
-6.7954962503392e-06
-3.64731386277615e-05
-2.854475640434e-05
1.98103942017913e-07
-1.18359025743147e-05
-2.19906020689623e-05
-4.04341256001087e-05
-3.21507075290803e-05
3.33870214136521e-06
-2.37804607366342e-05
3.81405797077677e-06
9.25937647867294e-06
1.45437043189562e-05
-1.10679617179164e-05
2.41090132753672e-07
2.52561381442949e-05
8.1915072589537e-06
9.97666665118215e-07
-7.73841647521087e-07
-4.95188481366157e-06
-5.42584033174955e-06
-2.03137597225734e-05
-3.74514130356108e-05
-1.12645226109655e-05
-2.35473147262495e-06
-4.00325342053807e-05
-4.84872420782646e-05
-3.87441106601623e-05
-2.17311952603891e-05
-3.08237629734891e-05
-2.94431601033456e-05
5.65412447065454e-06
2.79977770209538e-05
4.47365708173325e-06
1.28754326242875e-06
8.49161027508296e-06
1.6838508439426e-05
6.08950306092008e-06
-1.91430569496837e-05
8.47679380738121e-06
-7.90448117087143e-06
-2.54253385831436e-05
-2.21103607281214e-05
-1.60153452550324e-05
-4.06920513177303e-05
-4.61674535709849e-05
-4.02769440752245e-05
-1.34632585623672e-05
-2.88149136900333e-05
-1.17808864251076e-05
-3.85293789095276e-06
-6.96425213844885e-06
-3.96655339698926e-05
-2.25593626700358e-06
1.90987947387541e-05
9.46881357736065e-06
-3.70614734429351e-09
5.39789871134651e-06
3.12481516206369e-05
5.47025688543363e-06
-4.62111178392577e-05
-3.10424005025828e-05
-2.61320367173083e-05
-2.21764825475711e-05
-4.1377825332215e-05
-6.26969914877028e-05
-7.32022856863996e-06
-5.01740323686155e-06
-5.57708512770906e-05
-4.39162853969344e-05
-1.70324674341178e-05
4.33041051229596e-06
-5.86405296451395e-06
-2.59790216454193e-05
8.72451743242507e-06
1.21033541690439e-05
-1.2558802418411e-06
-2.0373750603205e-05
1.68533603254794e-05
3.80663421755371e-06
4.16408525514471e-06
-2.41808627372687e-05
-7.53214691405262e-06
-1.74864266784863e-05
3.41714261563556e-06
-4.8998859346876e-05
-3.3756495996935e-05
-1.72630317046757e-05
-1.24728767149999e-05
-2.90197254799167e-05
-3.26291843294382e-05
-2.89493885671885e-05
1.8131358484194e-06
1.83480255333316e-06
-1.6896067980015e-05
-1.0534211129123e-05
6.28761907234041e-06
1.64597967468189e-05
2.03293931825022e-05
-3.10154435873456e-05
-1.43683694816353e-05
1.4051016152501e-05
-3.13861887192647e-05
-2.6031545612271e-05
1.31398453438166e-05
-1.25488657918083e-05
-1.59404861830739e-05
-1.67615923218992e-05
-1.56731170655423e-05
3.57471682007767e-07
-3.06090272884883e-06
-2.86895424808077e-05
-1.70523492565968e-05
-9.34088138322511e-07
-1.66868099078287e-05
-9.81456769745293e-06
-1.659863487247e-05
7.97651070308845e-06
7.70161095383616e-06
-2.10352682155013e-05
-4.83709290746e-06
8.89514975586546e-06
-1.19866833821943e-05
-1.53859508273227e-05
-1.48775386739937e-05
-2.01202518621752e-05
3.15743781834008e-06
-1.50420116162452e-05
4.84735012561032e-06
-1.35505007198473e-05
-2.2076662951181e-05
-3.97693870603312e-05
-2.5749296028483e-05
-1.30046725640021e-05
-1.4821070159358e-05
1.86058938223439e-05
8.07189377517207e-07
-5.1561134657943e-05
-2.49538595765759e-05
-8.48670476372801e-06
-1.64062684753992e-05
-5.83448033312906e-06
-2.57617698868137e-05
-1.04298476812006e-05
1.28616814221973e-05
-2.20275935032955e-05
-1.63376590161061e-05
-1.02300699772995e-05
-1.14969176937546e-05
-2.04928882518549e-05
-4.57367171574561e-05
-2.29934489199159e-05
-1.28206308935893e-05
-1.02302162537869e-05
-1.10257129296122e-05
-1.06978369675748e-05
1.56386340100811e-05
1.96784530391661e-06
-4.32024510201958e-05
-1.79438967472292e-05
-3.1332492166446e-06
-1.1168429427775e-05
-3.34571545536255e-05
-1.02730356057466e-05
1.24083804073031e-05
1.48817099549856e-05
-1.37211369468405e-05
-3.11080875323818e-05
-1.85130482179593e-05
-2.78454167598095e-05
-3.03139046737931e-05
-5.66459761648742e-06
1.52211869213867e-05
-1.84197701524605e-05
-2.27414168410228e-05
1.14640602457244e-05
-2.83850887366921e-05
1.13970528822049e-06
-8.40582380661217e-06
2.32876609400771e-06
3.57022821257316e-06
2.67686817573499e-06
-1.29711444393091e-05
-2.28529980003917e-05
-1.71688228729459e-05
-1.09198663977743e-05
-1.7639107760925e-05
-1.9927705386833e-05
-3.5105557825271e-06
-2.0967595942657e-05
-5.99217910134445e-06
-1.02850937620705e-05
-1.57071526840765e-05
-1.4864076357563e-05
1.87675972201306e-05
9.55000715481271e-06
-9.06489421505961e-06
-6.6145851427615e-06
-1.65695069774183e-05
6.49283681123767e-06
-1.3325384961203e-05
-2.33139048254543e-05
-1.42685663915011e-05
7.35452975508444e-07
3.97612354673665e-06
-1.61715325049862e-05
-1.31439225800598e-05
-1.19419386457275e-06
-2.35387144693015e-05
-4.69341106964745e-05
-1.05794242046665e-05
-9.03133313852592e-06
-4.14544980134793e-05
-3.46674042351101e-05
-2.57599196805991e-05
1.0745989871177e-05
-2.50576609073995e-05
-2.21046816112524e-05
-4.35026827831619e-06
1.22889087518584e-07
-3.70705417302288e-05
-2.55460204206806e-05
-7.63946506373682e-06
-1.31151203276578e-05
-3.53981311867672e-05
-2.29392176568024e-05
-3.83003450806927e-06
-1.15454369606799e-06
-2.22496611403919e-05
-2.83591716955172e-05
-3.14251455120127e-05
-9.45165027203517e-07
-6.22449040380849e-06
-1.73145942607388e-05
-8.24347333965309e-06
-8.56967129130133e-06
-2.73941891696768e-05
-2.87528283125858e-05
5.05853580611547e-06
-3.16122177851922e-06
-1.88775401015628e-05
-1.48470105371343e-05
1.36277627911272e-06
2.07168163842344e-07
-3.20678245076747e-05
-3.36753878241031e-05
-1.53081517713682e-06
-2.14559025735048e-05
-4.43580991064789e-05
-2.67073997382471e-05
-1.66625068864913e-05
-3.26241291007377e-05
-2.81548487290499e-05
6.49512896981339e-06
2.65281739000421e-05
-1.09484420383823e-05
-2.62616485101989e-05
1.18361869526902e-05
4.26564148861381e-05
-4.56839847452241e-06
-2.77615427204428e-05
2.68427395845304e-05
6.71250192289748e-06
-8.44596783568629e-06
9.20361782794195e-06
3.3078213592047e-06
-8.8708461001373e-06
-2.85316960525407e-05
-1.33294184465408e-05
-4.6806570557207e-06
-2.97536179565039e-05
-3.8099063259271e-05
-3.85909677817474e-05
-5.06237533392004e-06
-1.0849442887309e-05
-3.983930540272e-05
-1.06267042990562e-05
2.38301829101443e-05
-3.12283179614178e-06
-1.75159070446777e-05
4.01276844353545e-06
3.34247463554921e-05
-3.3089886518558e-06
-1.69033661239398e-05
1.84997898707094e-05
8.01997392897406e-06
-6.31954709153377e-06
-3.60455756647629e-05
-1.10091857851997e-06
7.2949042508142e-06
-4.03497157658163e-05
-2.54586563457017e-05
-3.47903129005714e-05
-9.33083165057013e-06
-2.12030715880404e-05
-4.01358930686672e-05
-1.23524738855152e-05
-7.34459293297484e-06
-1.74302443810036e-05
-2.84671228642839e-05
4.7014438239508e-06
3.58865185393168e-06
-1.76826986241325e-05
-2.34015381361111e-05
2.5317724043465e-05
-1.38948079397034e-07
-2.39984868150597e-05
-1.32162137514522e-05
-1.13389397641009e-06
-4.01381899426564e-05
-5.22099450045423e-05
-4.10166989854169e-05
-1.73917539858426e-05
-3.99992674643049e-05
-3.99988924669067e-05
-2.14466775852554e-05
-2.46172327285453e-05
-5.70153246973701e-06
-4.81182747325811e-05
-4.81201169731386e-06
2.02177230405873e-05
-4.32159676310123e-06
-1.6283801523642e-05
6.82791749732539e-06
1.01576225125105e-05
1.29164865102972e-05
-2.01509434031801e-05
1.3428176946596e-05
1.22037595663433e-05
-2.31180604477606e-06
-7.20811961900005e-06
-9.4223393402685e-06
6.91957796727629e-06
-2.4715950343284e-05
-3.61640687391901e-05
-1.8113944911062e-05
-8.36938487732443e-06
-3.07978510632251e-05
-2.38309478979006e-05
-1.59274883114381e-06
1.08203252557386e-05
7.29581435262428e-07
2.51413638779991e-06
1.12751996269497e-05
6.47326010534158e-06
6.17673842840896e-06
3.09326686898416e-05
4.24357413942515e-07
3.36359268036413e-06
1.54092644197543e-06
-2.72063048733579e-05
-7.62385077113805e-06
-6.22207612207853e-07
-2.56221932258344e-05
-2.03728108411495e-05
-1.67946100611589e-05
-3.78634951214169e-05
-2.29985076221694e-05
-1.85556443495773e-05
-2.50499691799933e-05
-1.42299058253841e-05
-5.18549474263049e-05
-1.8574386632168e-05
-5.18549953040601e-06
-1.14579930583171e-05
-4.51700709217457e-06
-1.5743645278839e-06
2.31755066952459e-05
-7.56697436848055e-06
2.61301988096602e-06
-2.57263434448893e-05
-8.4328732970951e-06
-2.12743724355995e-05
1.2407935223494e-05
-2.37895729549003e-05
-2.13631725119638e-05
-1.93030992730254e-05
-3.24482214205955e-05
-2.95156226605569e-05
-4.13871003112675e-05
-3.7051654706376e-05
-2.71103755765262e-05
-8.34261043392012e-06
1.23907646614281e-06
-1.14066074869773e-05
1.19451595033616e-05
-3.22647501206797e-06
4.29429058307079e-06
-1.37025909756137e-05
1.36740686245642e-06
-1.45030505132011e-05
2.46433395464991e-05
-1.23126702452442e-05
-3.02937346462712e-05
2.15769750736675e-05
-2.00424454542013e-05
-2.51326417629458e-05
-2.26947687621555e-05
-4.50247478617776e-05
-3.78939809303408e-05
-4.31013540337467e-05
-2.05448622088322e-05
-2.34219392477402e-05
-3.32680118046876e-05
-3.86715897836222e-05
-2.0628963149598e-05
1.09603998613572e-06
-6.00880447215738e-06
-4.18785060561173e-06
-4.33746304483028e-06
-8.63931306095982e-06
3.7715465771688e-06
-2.76624792281388e-05
-3.37384851549418e-06
1.14869323975334e-05
-2.69549668512145e-06
-7.36733451384359e-06
-1.10857680151973e-05
-1.06717376807875e-05
-2.46821958400017e-05
-3.68317217311858e-05
-2.13777626656811e-05
-7.08310766065679e-06
-2.58959996533936e-05
-2.2898713126423e-05
9.81979817232945e-08
-9.06742125273103e-06
-2.03297014646696e-05
1.92085880001797e-06
3.14753065186766e-06
1.82408211687915e-05
-5.88943312470269e-06
-6.11864425369097e-06
2.47980824269097e-05
-2.71562934810989e-05
-2.02033398179738e-05
-3.9157918674652e-06
2.56946055868954e-05
-2.42365952960344e-05
-1.9267194850541e-05
-3.26987725722036e-05
-4.06113082423174e-06
-4.56079550092151e-05
-4.90418145243907e-05
-4.36770606133766e-05
-2.75103324779331e-05
-1.45435369681142e-05
-1.89605138702019e-05
-1.54543103975272e-05
8.80663659492898e-06
1.3202181073229e-05
6.32055367051904e-06
-1.36547479868859e-05
-2.00351601918046e-06
-7.62080004431683e-06
-1.77926739907236e-05
-4.96998298987145e-06
1.32852255339871e-05
-2.63927452322306e-05
-1.23051454564594e-05
-2.12077026459415e-05
-9.17754769351538e-06
-3.98718765700291e-05
-2.75212431567819e-05
-2.62767732095446e-05
-2.09534744119329e-05
-3.30889240014699e-05
-3.33850935407661e-05
-2.30649372513461e-05
-4.01271643229297e-05
-2.38913945465198e-05
-2.22593976233192e-05
-6.78272980973941e-06
-1.74008086355264e-05
-1.18484863053091e-05
-2.97496601997441e-05
-4.25954222676181e-05
-1.31493616254455e-05
-1.16579533649776e-05
-1.67129435640469e-06
-4.59756783705384e-06
1.66313763674068e-06
-1.50156210034339e-05
-8.37310297194309e-06
6.55539496506451e-06
-1.77922742668582e-05
-1.27027355744253e-05
-2.30344925100968e-05
-1.27033513723313e-05
-2.85957541615359e-05
-1.34616468978504e-05
-1.09971532242356e-05
4.33397331636248e-06
-4.05282649628752e-05
2.30236400877944e-06
5.32461940249219e-06
-1.62472802110512e-05
2.1989105050562e-07
-1.54851292631356e-05
-2.84076340097864e-05
-3.01661678912522e-05
-3.40160159827892e-05
-1.38822529135187e-05
-7.34387189632454e-06
-1.20782320656031e-05
-1.3669987233148e-05
7.27302410990337e-06
-2.19787931970661e-05
-1.14483405942611e-05
2.94650331601642e-06
6.95442588319656e-06
8.59098852484498e-06
1.06921805607946e-05
1.72478887409099e-06
-1.24474972848639e-05
1.58130991908089e-06
9.50549544031754e-06
1.72646349232504e-06
-1.65107616810212e-05
-1.36337066482337e-05
-7.77727697527952e-06
-3.65749172711027e-05
-4.23843552330182e-05
-4.80978040232354e-05
-2.60385413421266e-05
-3.17189559936187e-05
-2.55759330555371e-05
-2.04038340002796e-05
-1.48095040629924e-05
-1.86857013552929e-05
-3.19221414944348e-05
-1.91383093444111e-05
-1.08188810740274e-05
2.22116625386645e-05
8.72251941466504e-06
-1.57111843104934e-05
1.5535105562969e-05
2.10953585248584e-05
-6.56622038890382e-06
-1.3738466541331e-05
1.26043338115873e-05
-1.08495756307894e-05
-2.99293022358587e-05
-4.01741532673708e-05
-1.07631302258861e-05
-3.56218163172378e-05
-3.4720226219652e-05
-3.80182992325997e-05
-2.22891586446314e-05
-2.0266542367244e-06
-2.78328075410846e-05
-3.44626296888514e-05
-7.06116285021871e-06
1.94842744878017e-05
9.37961721935806e-08
-3.00383506791891e-06
1.12993034949518e-05
1.00706584142672e-05
1.14977027795069e-05
7.89281419476912e-06
4.10966742136462e-06
1.70574340835768e-05
4.55669824348009e-06
-1.09929410691163e-05
-3.08371045771949e-05
-3.22903268927081e-05
-3.704757008305e-05
-1.87009786167664e-05
-1.23044462052316e-05
-3.38583028279269e-05
-2.5103379075957e-05
-3.28639861285841e-06
-1.92981346175841e-05
-1.78238069512209e-05
2.09848687087689e-05
1.53757474542458e-05
3.35425608352238e-06
-7.64918683025176e-06
1.98428998477515e-05
-1.0457914325143e-05
-8.38721921286847e-08
-1.57305118436114e-05
1.7496135812142e-05
-1.32810006211095e-05
-2.38397898559228e-05
-3.92625307284762e-05
-3.74623694312778e-05
-2.52145843399033e-05
-2.39968310654813e-05
-2.02808142965618e-05
-1.08749296394921e-05
-7.23198557572922e-06
-1.77907597638514e-05
-2.3499055903239e-05
1.99348968034098e-05
9.74641713988139e-06
2.33855784371132e-05
-8.72977145423231e-06
-7.32291217860416e-06
2.30455242259681e-05
1.2137918323151e-05
1.0974143402564e-05
1.15809978384653e-05
1.99534205755409e-05
-2.56642106326571e-05
-2.51829104127966e-05
-2.29276690090216e-05
-3.41601486938319e-05
-2.13279835056868e-05
-4.0915358615128e-05
-3.60373584563766e-05
-4.32409947735818e-05
-2.88531748557688e-05
-2.69975919008334e-05
-5.07717662829941e-06
-1.74852536298668e-05
-2.83305779835479e-05
1.24045815548248e-06
6.88118696556082e-06
-4.19250141811972e-06
7.07940599021016e-06
-5.49141930749704e-06
1.49253809001731e-05
-3.89188256905908e-05
-2.39271777660024e-05
1.88064464529036e-05
-2.96175767779271e-05
-3.78034639064171e-05
-3.32584820062059e-05
-3.81771956745751e-05
-2.99723711411302e-05
-6.04170053560164e-05
-4.44119592749271e-05
-5.75124387301324e-06
-1.47815967149987e-05
-2.71298384409777e-05
-1.30314858484256e-05
1.57938268928841e-05
-4.48653960673859e-06
-1.45537864290917e-05
-3.60184632991274e-06
1.16947260616972e-05
3.62655293323027e-07
-6.96948067666255e-06
-9.36069204622712e-06
-1.60631671972929e-05
-5.19002624942642e-07
-2.11756749663288e-05
-1.69697602495774e-05
-2.36077179235186e-05
-2.31138772468803e-05
-2.48812463884319e-05
-2.86440017659259e-05
-1.29344484293716e-05
-4.35164816370711e-05
-1.61935786724966e-05
-4.63432520405281e-06
7.99657621783583e-06
-1.70190155227599e-06
6.07264224394303e-06
9.44893865977875e-06
-5.20226756491587e-07
1.41890381599825e-05
-2.7466876349602e-06
1.64124232817705e-06
8.57900124434248e-06
-6.22072871964007e-06
4.45978259161752e-06
-1.46203979540119e-05
3.1389785559458e-06
-1.68289246015998e-05
-1.89617697990077e-05
-2.14627858151918e-05
-2.02386365098522e-05
-2.88498822308152e-05
-1.2550940973675e-05
-2.15617530500329e-05
-2.06794483757339e-05
-1.94755137804132e-05
-1.16900006299797e-05
1.65795974637872e-06
-1.53687566589484e-06
1.69189100031241e-05
-1.93294055955948e-05
2.11729702425351e-05
-1.1816136255394e-05
-2.95019321900612e-05
-5.46490134988474e-06
3.54091951576177e-06
-1.48524486396296e-05
-3.40576518148482e-05
-1.84516236701331e-05
-2.68358345563956e-05
-3.58199530483647e-05
-4.47145507357842e-05
-1.34650509525581e-05
-2.95022951869042e-05
-2.93237142109195e-05
-2.20142224401518e-05
-1.5267246950911e-05
7.11782005233186e-06
-2.55505362241572e-05
-6.53515635105913e-06
9.65437790503707e-06
-3.91179396622875e-07
1.06782869996978e-05
-1.19060809666144e-05
-6.12803781618836e-07
-1.71796593793428e-05
-7.31362481012779e-06
-1.91214383025985e-05
-1.00875362287503e-05
-4.27563915560695e-05
-7.75438261871358e-06
6.11462787780089e-06
-2.56014765009618e-05
-3.5321129732827e-05
-2.57120418810562e-05
-9.37282734558075e-06
-1.13584929529571e-05
-1.63816715793733e-05
-2.02264970204907e-05
8.67392827469624e-06
-1.50104185770139e-05
-4.3032231615976e-05
-1.80650323777078e-05
6.53452326934665e-06
4.22094209014122e-06
1.12865862229002e-07
-8.63957330274636e-06
-4.9585913783495e-06
-1.10476634007594e-05
-7.52938941991073e-06
-1.38420620647204e-05
-2.28120185367508e-05
5.80669763406915e-06
-3.07672866113229e-05
-3.90053147987976e-05
3.85921627769325e-07
1.1730797867436e-05
-2.94036401650682e-06
-3.59631355186113e-05
1.76370286356609e-06
-2.60062345361928e-05
-2.30874738445438e-05
3.4538749130584e-06
1.43746201320539e-05
4.17352688715397e-06
-1.20721532533411e-05
-2.13756519460982e-05
-1.39501889368904e-05
-8.91805402581912e-06
-1.65023436669999e-05
-6.16655899817278e-06
-2.08154402898599e-05
1.06889671358419e-05
-1.93513161645966e-05
-7.9598706526022e-06
9.55266287558332e-06
1.34191761278401e-05
2.89882447099272e-06
-2.02548514083232e-05
-1.0977375776527e-05
-1.03535664283967e-05
2.25780519151383e-07
1.30711854485618e-05
5.00005705210685e-06
-2.29217824037748e-05
-2.14862971715032e-05
1.54505272784807e-06
-1.11803851301053e-05
-3.24623186023493e-05
-2.98813923657319e-05
8.54687349630497e-06
-3.86942953048583e-05
-3.51887285566403e-05
-1.07866366919083e-05
-6.17299587764286e-06
-3.50192919097128e-05
-2.44032898194454e-05
-1.75774858115013e-06
-6.79455865530848e-06
-1.3123122975888e-05
-1.41794262508185e-05
6.78432191086528e-06
-5.38931100325523e-06
-3.50389233887836e-05
-2.7772774721289e-05
5.82818737040701e-06
1.03299053364288e-06
-2.9573632194949e-05
-2.91864409442905e-05
-4.18109814119712e-05
-2.60236782163049e-05
-1.10687033140843e-05
-1.30679104417155e-05
-2.471170123124e-05
-9.42496685792727e-06
-1.52695442291207e-05
1.05369442699735e-06
-3.15228914439028e-05
-2.95305903431819e-05
-2.96463189052253e-06
-5.8447243085218e-06
-3.50418994586819e-06
-1.38353660938018e-05
-8.71820926230023e-06
-1.11751467755154e-05
5.3060983722259e-06
-1.98894928963015e-06
-3.99571579354479e-05
-2.88916939650843e-05
2.24029575247885e-05
-2.04718664332693e-05
-2.21303013876216e-05
5.61654134765177e-06
-1.18275555572565e-05
-1.78450141577174e-05
-1.14817267355399e-05
-9.41519827236643e-06
-2.76844537507732e-06
-2.55848014402933e-05
-2.71562009794193e-05
-1.76156373879423e-05
1.41805863755372e-05
-1.56782833007198e-05
-7.81009659267278e-06
8.73897102107878e-06
1.83527666458917e-05
-2.33473413107116e-05
2.33921958534981e-06
-1.99090762547949e-06
1.8701146732592e-06
-1.12848499673119e-05
-2.86689350124262e-05
-9.76358773749235e-06
-1.30538289981507e-05
-3.55662619300924e-05
-1.66695137240898e-05
-1.72952994688546e-05
5.99175861758034e-06
-1.24138126817977e-05
-1.60205017728157e-05
1.28425955487563e-05
-3.55583181878019e-06
-1.73593731756641e-05
1.70919906737159e-05
-5.50675362909286e-06
-3.30656529859162e-05
-9.38176501996633e-06
-7.2180355230359e-06
1.31421842681454e-06
-2.01109710204994e-05
1.4150620662582e-06
-1.64224113955909e-05
-1.58330689266452e-05
-2.36405728893468e-05
-8.73490635289958e-06
-1.96325381379473e-05
-3.42871188355536e-05
-3.10424172719686e-05
-1.81510794925265e-05
-1.35876177143734e-05
-2.55247826264063e-05
-2.72916834271016e-05
-1.57814939855374e-05
-8.78603034360935e-06
-6.11349708631038e-06
-2.0512793273655e-05
3.06979634786475e-06
-5.28823854219264e-06
-1.75023245719294e-05
-1.84936954581669e-05
-2.7744369766632e-05
-7.59496591129432e-07
-3.50815012045396e-05
-2.49583919013371e-05
-2.34700280056078e-05
-1.04464520296564e-05
7.62048905467494e-06
-2.74176835273979e-05
-2.43934549910576e-05
-8.95197770651287e-07
-1.157728515178e-05
-2.79698832008793e-05
-2.80375803718439e-05
9.48114145660783e-06
-1.5614471431014e-05
-2.25502030683314e-05
1.27549726342623e-05
-4.59322156177016e-06
-5.00928699344097e-06
-6.42540365798687e-06
-6.17772802339227e-06
3.89340119448631e-06
1.49632176188597e-05
-2.8351907694662e-05
7.3726732768786e-06
1.17193666185726e-05
-1.79534177335309e-05
-1.27879145930137e-05
-1.62770261657706e-05
-1.60751958769593e-06
-2.81994300546075e-05
-2.34009378197998e-06
-2.34905917318133e-06
4.04089782273171e-06
-2.37631725903013e-06
7.22891948318402e-06
1.01626880755902e-06
-1.5420615273964e-06
-9.20158916463668e-06
-1.81030617426033e-05
-4.76994180026426e-06
-4.86648349343508e-07
-2.74545526141223e-05
-1.15780694125711e-05
1.76929870281012e-05
-9.47441304176166e-06
-3.0675481492571e-05
4.40098342284732e-06
1.07900687327708e-05
-3.19806656072755e-05
-3.89247128929885e-05
-5.72334642197082e-06
6.27455183605448e-07
-2.64736704997737e-05
-2.54602789472628e-05
-6.41258076029734e-06
5.59288862390971e-06
-1.53560124702543e-05
-2.3954057380653e-05
-2.57934789463179e-05
-1.72823041661146e-05
-1.8951808830125e-05
-2.23564351489596e-05
-1.57349089612238e-05
-3.93624152383826e-06
-3.26551634397932e-05
-3.9344876482688e-05
-1.2588989351953e-05
5.85345841673629e-06
-1.80286113757633e-05
-2.77272338051197e-05
-1.76261156890201e-05
6.63368912491706e-06
-1.48925519605454e-05
-2.63380047349209e-05
-2.54246212850464e-05
-2.84089481913242e-05
-1.32718523468865e-05
-2.28963666221095e-05
-2.4607288817263e-05
-2.67160706008302e-05
-1.54721768700341e-05
-1.99033622954617e-05
-2.01270637188167e-06
-2.04579921532216e-05
-1.38608612732322e-05
-6.54751662358989e-06
-1.18111497757456e-05
-1.46140213422024e-05
-6.32544959031217e-06
5.93630123028428e-06
8.68698839482421e-06
-6.2437568436569e-06
9.69621112282294e-06
-4.95263010425995e-06
4.21478736361845e-06
-2.42489940696417e-05
-1.35658932983077e-05
-1.28475358356641e-06
-4.44916562370888e-05
-2.47890958544224e-05
-1.62777276374394e-05
-2.43339975558728e-05
-2.43254153618276e-05
-2.37984675619131e-05
-1.78016099919896e-05
-1.01630687118502e-05
-2.12708104614403e-06
-2.69494110601614e-06
-1.09737833313449e-05
-1.26183765875815e-05
1.71463934043846e-05
1.95116571796155e-05
-1.6984292669736e-05
4.20409675709969e-06
2.07742646103362e-05
8.41533056470727e-06
1.37314146844118e-05
-2.08250084852241e-05
5.13602454611767e-06
-1.02353593646874e-05
-1.76483065073224e-05
-1.84741537157476e-05
-7.248886473067e-06
-1.80509339247242e-05
-2.25915606439055e-05
-9.81743867092963e-06
-2.329409774526e-05
-2.48771509969258e-05
-3.05725497246246e-06
-1.89754767416272e-05
-2.40560369733481e-05
-2.42743812452652e-06
-2.13545978584134e-05
-6.21330163715079e-08
2.56809404520098e-06
4.38513117569927e-06
2.6949459235889e-06
-1.21296023128069e-06
-6.73623189112736e-06
-2.1520027071062e-05
-2.56037402101486e-05
-2.78227769419326e-05
-1.54203732833739e-05
-2.6849789562908e-05
-3.25622105752852e-05
-4.74513650328407e-05
-3.34182432479529e-05
-3.21193400334408e-06
-3.59964946119095e-05
-2.72595256543485e-05
-2.22967607137236e-05
-1.83397862363306e-05
-3.31291063044627e-06
-7.43799493981128e-06
-1.19575058813688e-05
-5.18330186683066e-06
-3.84874159204261e-06
3.98822195086124e-06
1.26316093612627e-05
7.77943667941843e-06
-8.18957341224767e-06
-8.56479820090463e-06
3.49556603768915e-06
-5.50218040419302e-06
-7.25518133639983e-06
-2.39738183448445e-05
-3.26452462797334e-05
-3.14669639116685e-05
-3.20636245168785e-05
-1.29545045937751e-05
-2.08739749183381e-05
-2.72451344954681e-05
-6.87655190056983e-06
8.44163015035127e-06
-7.02496893476944e-06
-1.86596303715755e-06
1.17291953860973e-05
3.00627190435428e-05
7.11352026291712e-06
7.81823896733138e-06
1.005635753748e-05
5.93522738046532e-06
8.74781539474431e-06
-2.86096439895101e-05
-1.6586159932488e-05
-2.37297388975305e-05
-3.99617285385762e-05
-1.02309306059964e-05
-3.10512259075384e-05
-3.45655543667386e-05
-3.60732492235125e-05
-1.23623215259357e-05
-1.55557176993266e-05
-8.42145485983635e-06
-1.14022754773183e-05
5.21385300401161e-06
1.1130024781037e-05
1.94404977903178e-05
9.08021007676206e-06
7.93292577331982e-06
9.89692721409177e-06
-1.74736469205415e-05
-9.95371234257072e-06
-1.00663370116641e-05
-3.6269731910123e-06
-1.99186994715348e-05
-1.26021339069597e-05
-8.81980798492959e-06
-1.36409692261132e-05
-2.34872000536024e-05
-1.21993648672316e-05
-2.62970168720784e-05
-3.88238574696077e-05
-2.82139792009368e-05
-3.4634548600854e-05
-3.0868267086523e-05
-1.87515721966352e-05
3.68496254066567e-06
-1.59482217533206e-05
-1.06030534080226e-05
1.54251900712625e-06
3.20832262840875e-06
-1.70468357892396e-05
-5.07610173138929e-07
-4.16400647985809e-06
-1.52684461218618e-05
-1.76346974311212e-05
-3.02335392333585e-06
-8.77266815551279e-06
-3.08825305049608e-05
-9.40959822948645e-06
-2.75313837496644e-05
-4.4103776827866e-05
2.38041944836302e-06
-3.18334984968787e-05
-3.56793278015059e-05
-2.92452220362598e-05
-3.46981583622203e-05
-3.05091585879117e-05
-2.05507220584913e-05
-8.38376061081739e-06
-1.14307792655889e-07
-2.30453329970635e-05
-1.8643496092762e-05
2.14723253390084e-06
-1.50218231696821e-05
-2.31839091679425e-05
-1.94355940030408e-05
1.56197858159112e-06
-9.77931297532223e-06
-1.99223370916141e-05
-1.63340728855218e-05
-1.42313333492264e-05
-1.09768638689829e-05
-1.7725613499996e-05
-2.06860722617745e-05
-1.9735711859849e-05
2.46630460121181e-06
-2.24320523907067e-05
-5.19205266355709e-06
6.96275161045408e-07
-1.20053120968582e-05
-2.50838611744784e-05
-1.44059679315374e-05
-1.95718691021475e-06
-3.25976224844807e-06
-1.08623085639593e-05
7.29155260660211e-06
7.30463192734564e-06
3.21303619906162e-06
-7.58342377320332e-06
-7.3124742579413e-06
4.56022221399439e-07
-9.37254659978809e-06
-3.24745841761254e-05
-5.48148200300611e-07
-3.4522006256641e-05
-1.3184195693653e-05
-2.24809857821939e-05
-8.68042966101393e-06
6.9215226905852e-06
-1.03589008548185e-05
-1.3879822935484e-05
-2.42144406906083e-06
6.75580470672559e-06
3.25683095338362e-06
-2.55447354040327e-06
3.39017921189437e-06
-2.27455887866212e-05
-1.87388093525639e-06
1.05736664492142e-05
-8.09592848819548e-06
-2.43766095772567e-05
-2.81599395387597e-05
-3.18405878784753e-05
-3.00857524758022e-05
-3.89892960716107e-05
-7.41312177651601e-06
-3.31489617001947e-05
-2.19978691747763e-05
-2.09593092868969e-05
-7.87882028913989e-07
-1.03565509606625e-05
-1.72764183800766e-05
-2.10414253001289e-05
-1.36939387151497e-05
-1.53163383125651e-05
-9.20776791760994e-07
-2.77378164488239e-05
-1.72513954298918e-05
-1.37350997785704e-05
-2.85202223409756e-05
-1.3732370432369e-05
-2.37717115996093e-05
-1.9971234389125e-05
-3.17132298790101e-05
-3.4805003455662e-05
-2.33836911287538e-05
-1.56164048065128e-05
-3.15599566516098e-05
-4.25087349824275e-06
-1.13612612294146e-05
-1.74636149239519e-05
-1.10112933499052e-05
1.18340815105394e-05
6.94657283109647e-06
-1.68377843584484e-05
-1.01008164923114e-05
9.69669281814221e-06
2.99833052905695e-07
-9.2118565788076e-06
-3.0076801541221e-05
3.54425532856075e-06
-2.32611733318908e-05
-3.89846946683561e-05
-1.91609051172066e-05
-2.98168131364047e-06
-1.23653204761976e-05
-2.66430192810329e-05
-4.25018650630467e-06
-2.1808129308895e-05
-1.9927104725519e-05
-1.96858809645161e-05
-7.10939465672851e-06
3.85325256044075e-06
1.83077603214326e-08
1.27254338341383e-05
-4.15550325282744e-06
4.89238562531221e-06
1.84782975791229e-05
-1.05860401853836e-07
5.24498059887953e-06
1.69941385846156e-05
-1.90001827140035e-05
-2.22579912437701e-05
-1.16462806901856e-05
-2.41319876964587e-05
-1.09439561884588e-05
-3.90867963761587e-05
-8.9321486292193e-06
1.23342862780728e-06
-4.11546980872186e-05
-3.26224535390455e-06
2.94369211739699e-05
-1.48164852791069e-05
-8.22224459288472e-06
1.6280628230682e-05
1.42005116274971e-05
-2.8754797473722e-05
1.24369712170223e-05
-2.50846395684194e-05
-1.13797420566245e-05
-4.41319392629804e-06
-8.78942865128045e-06
-4.56386102218424e-05
-1.55400288103766e-05
-1.97601118590244e-05
-3.78225925572013e-05
-2.45851195263904e-05
-2.73813792579333e-05
-1.57840993496822e-05
-5.53681731371043e-05
2.94923710025059e-06
-3.63003329589262e-06
-2.34349534617378e-05
-3.01379215611495e-05
-2.95348604004495e-06
-1.40563904118447e-05
-4.37792695784154e-06
-1.60420847057167e-05
2.12319872457771e-06
1.14798984856288e-05
-8.54663974607157e-06
-3.62316328690189e-06
8.34602006871029e-06
-1.03987222230656e-05
-4.6919422209081e-05
-3.98867959704593e-05
6.08662340212817e-06
-2.57854997273985e-05
-4.51218422072182e-05
-6.10208478606076e-05
-3.7204600269896e-06
-4.00844552489052e-05
-3.03383929988336e-05
-1.2477017740453e-05
-1.77592899834874e-05
-3.49369572371933e-05
-1.19681546290235e-05
2.04140713451947e-05
2.10594501194587e-05
-3.0346519646792e-05
-1.36144260201533e-05
1.60460848505915e-06
8.72624052172204e-06
-3.10838267856109e-05
-3.42852397430778e-05
-1.5073872404709e-05
-3.45350416257484e-06
-3.28329563035189e-05
-3.86266549751777e-05
1.02853584808269e-05
9.47390896913389e-06
-4.59394981757198e-05
-2.99622943845627e-05
1.75665129980269e-05
-5.75570473073842e-06
-2.74131528461078e-05
-1.48828270578737e-05
2.3990859328458e-05
3.57189968644738e-06
-1.33054892008044e-05
1.70963017574405e-06
6.23626789272957e-06
3.2807880031641e-06
9.78941980163439e-06
6.10777583359286e-06
1.3663119762619e-05
-1.31838896273126e-05
-1.69186007752923e-05
-3.8125746920157e-05
-2.25654373097834e-05
-2.99385148231919e-05
-1.83013645487856e-05
-4.61500326440681e-05
-1.84485548621688e-05
-2.99025129386684e-05
-1.89571263031417e-05
-1.12447923084628e-05
1.51914229521215e-05
1.82162391716805e-06
3.54744179866412e-07
2.32386248954428e-05
-3.61975577481721e-06
-2.31594770322237e-06
-1.553182327069e-06
-5.41844169449675e-06
-1.42632414062312e-05
-2.46816733029652e-05
-2.2873030657064e-05
-1.5983959243955e-06
-3.59893529140009e-05
-4.85632212375218e-05
-3.11099044514565e-05
-3.50250668517551e-05
-7.69153303366357e-06
-2.85535989038292e-05
-1.40358856959887e-05
-2.96188265932745e-06
-2.77379583137269e-06
-6.03328991919818e-06
-4.76895872235806e-06
-7.14054586311846e-06
-3.94760889743024e-07
-1.93788745145688e-05
-1.65106734928299e-05
1.57777701545097e-05
-1.20528412094838e-05
-2.22968493966852e-05
-1.4795355608103e-05
-3.11085055175739e-05
-4.76096364772456e-05
-2.86907714201087e-05
-3.2241890796727e-05
-3.58871912547052e-05
-2.01214691299304e-05
-1.03716201970057e-05
-9.48581074033848e-06
-2.74747895231078e-05
-1.17102844216266e-05
-6.13812771609229e-06
1.05762931740975e-05
-1.04364966251758e-05
3.54656547473395e-06
1.05574123331971e-05
-5.97302930672535e-06
-1.55626185999685e-05
-2.13069154348278e-05
1.02718070958078e-05
6.9994803663206e-06
-1.23612832445057e-05
-3.5195403093583e-05
-2.52754182954899e-05
-1.65853359728285e-05
-1.31501669942478e-05
-2.69971289573148e-05
-1.7845594693777e-05
1.51334766108637e-05
-2.84820187113577e-05
-3.07656639129513e-05
-1.64047973649809e-05
1.94018050228318e-05
-1.46291103997229e-05
1.9140643940923e-05
-1.72867810161663e-05
1.73106155836921e-05
1.31890865793273e-05
4.64968053865426e-06
1.32503486412767e-05
4.31911962039834e-06
-1.49522623922302e-05
-1.47927922164396e-05
-2.17347780520562e-07
-1.4847313060446e-05
-2.05461056207145e-05
-2.52342421423469e-05
-1.09072641104633e-05
-3.1327255573136e-05
-4.34069892283132e-05
-2.37246974412707e-05
-3.43374595071118e-05
-2.29980255029893e-05
-1.03106282807022e-05
-1.1760048765054e-05
2.10695489761605e-05
1.89781390047883e-05
7.82090647412648e-06
7.16485479269518e-06
1.83660722433513e-05
-1.37983352981061e-06
-2.30391684090385e-05
-1.18440773212714e-05
3.3263070016588e-06
-3.75825059485752e-05
-2.13146712554176e-05
-4.72692625073445e-05
-3.45367062673671e-05
-3.9128299835823e-05
-3.20696623647569e-05
-4.81202544171176e-05
-3.20466611619844e-05
-9.71935006998934e-06
-2.02631837679818e-05
-2.40179021544803e-05
1.80077263508097e-08
-2.21870344531193e-05
6.07338008754104e-06
-6.62196365772819e-07
1.09247207318689e-05
9.20230312757465e-06
8.6929964562483e-06
1.56902583782098e-05
-1.60975995069345e-05
-1.10478153571748e-05
-3.87054988093677e-06
-7.36279447176257e-06
-2.10107286421948e-05
-6.62707281208941e-06
-2.78543666718552e-05
-3.83246341549111e-06
-3.0510863203838e-05
-2.2506585591388e-05
-1.03101724932266e-05
-2.57287389935512e-05
-2.80210159052221e-05
-2.84185764901845e-05
-1.09479820617731e-05
1.27651857326586e-05
-8.55055888301632e-06
-4.12668538941097e-06
1.12910136651773e-05
2.29549839222033e-05
-7.05362533753877e-06
-7.41249750718795e-06
3.5020727589286e-06
-1.20292761624785e-05
-4.73411615373555e-05
-4.85332769866395e-05
-3.75218561295843e-06
-4.93741206975075e-05
-3.61060071220881e-05
-3.62513519602627e-06
-5.99174516627426e-06
-2.89523227941441e-05
-2.84680797222731e-05
-8.22544844834383e-06
7.39796499687048e-06
-5.00501023336634e-06
2.57858043786319e-06
8.15110470815604e-06
7.20705474518811e-07
9.77926026257367e-07
1.47535011052375e-05
-7.90215270917953e-06
2.18605873511696e-05
-1.61114107554983e-05
-3.29805064984922e-05
-1.67507835701571e-05
-6.4232818629451e-06
-3.58076389199452e-05
-2.01815074511636e-05
-1.59231249172078e-05
-7.95021348276058e-06
-3.55900393702996e-05
-3.58246914798778e-05
-2.30016257005033e-05
-1.34028127891891e-06
-1.09731488845407e-05
-6.51796359475428e-06
-7.25341871629345e-06
-1.38440800397635e-05
-6.69641675278583e-06
-1.89238661135081e-05
2.01031062432616e-05
-2.70169153968796e-05
-3.12649524364308e-05
-2.64782181508413e-05
1.03420447741122e-05
-1.38404282424835e-05
-2.8015386005345e-05
-1.47630100471227e-05
-6.46721401973978e-06
-2.21434211432469e-05
-2.55185656430291e-05
1.03158147594316e-06
-2.19164356295853e-05
-3.56448497933714e-05
