# Supplementary material for: Research on computational propagation and identification of mine microseismic signals based on deep learning
Source: PLoS One. 2025 Oct 22;20(10):e0334641. doi: 10.1371/journal.pone.0334641 (PMC12543183; doi:10.1371/journal.pone.0334641)
Supplement: S10 Data — (ZIP) [file pone.0334641.s010.zip › 000101100001532.xlsx_0.txt_24.txt.txt]

-2.77569133343261e-05
3.89891441605428e-07
-1.82088401617102e-06
-1.60138252190485e-05
-3.15769583533785e-05
9.89867222983292e-06
1.22636415068004e-05
-1.77089174067052e-05
-3.05823793490259e-05
1.19643756249155e-06
1.85260540763618e-05
-4.64500920843765e-06
-2.93924362711835e-05
2.77459875351031e-06
-1.43300602226955e-05
-7.90317917106419e-06
-9.52640160375277e-06
-1.57135677348418e-05
-1.62601678799101e-05
-1.76875627169365e-05
-3.0170139435281e-05
6.01977859970467e-06
-1.57509587464578e-05
-3.19176402713714e-05
-1.67284130012439e-05
8.39703422927637e-07
-8.63058380972654e-07
-1.07485335576638e-05
-1.81968693690714e-05
1.50096302194298e-05
-6.65636944871888e-06
-1.89600967050625e-05
-2.76155340091212e-05
-2.41772446931101e-05
-2.34369597105348e-05
-2.17037990602748e-05
-3.40097659403784e-05
-2.3512043682189e-05
-3.02034710544834e-05
-3.76710006065017e-05
-3.99821549066537e-05
7.65060575951941e-07
-4.64695141797048e-05
-2.6275522672716e-05
-2.45393291020534e-05
-4.16477762801998e-05
-2.8850251514414e-05
-2.52841479523399e-05
-1.96298849995853e-07
-2.18389159929041e-05
-3.7651331353833e-05
-3.82197228123245e-06
-2.70414401019404e-05
-3.46868069362398e-05
-2.15976742946591e-05
-2.53997965440263e-05
-1.2520347816947e-05
-4.00766247194062e-05
-1.99893549945671e-05
1.07701692595096e-05
-6.94763748967957e-06
-2.89795355330802e-05
-1.62566546403511e-05
-8.44138602280626e-06
-4.52794268920002e-06
-1.4817984806702e-05
-3.04434047167995e-05
5.50783244764854e-07
-2.78225230203188e-06
-1.39637098935751e-05
-1.23346945341028e-05
-2.61791397705438e-05
5.72841000537178e-07
3.60090189891001e-06
-1.2311235245966e-05
-2.10287346116222e-05
-2.17946036426111e-05
-8.91000852302116e-07
-4.94316803260633e-05
-4.79065037363913e-05
-2.99083644354337e-05
-2.20273307769955e-05
-1.66196656029915e-05
-2.61323812739638e-05
9.20269615229486e-06
2.94886077517807e-06
-1.89592339668179e-05
-2.85107860291706e-07
2.43480860246103e-05
2.06892682874931e-05
-6.93927874476467e-06
-1.3869154689021e-06
-1.63110167046206e-05
1.18140501958507e-05
-1.74443529429279e-05
-4.20802412972341e-05
-2.97685834612139e-05
-2.92282948966277e-05
-4.2630276173261e-05
-5.59148554922863e-05
-3.74781999484316e-05
-2.0423801967775e-05
-2.75298707000429e-05
-4.07733230443793e-05
-4.34393881986062e-05
2.680530659254e-05
-1.05043813172093e-05
9.98772075713691e-07
5.76038114129879e-06
-8.15843007403948e-06
1.11864515809543e-05
2.57835011813621e-05
1.17330283858419e-05
6.72701240105042e-06
-2.04018554648712e-06
-1.78112913006321e-05
-4.38764798845874e-05
-5.02095096124521e-05
-2.85299857316499e-05
-2.21987358824736e-05
-4.35862582750777e-05
-6.07173549454674e-05
-4.84501485413014e-05
-3.59740214023323e-05
-4.0300139501431e-05
-4.62890911004578e-05
-1.88142781897623e-05
-2.42619920068793e-06
-1.96951906151917e-05
-7.81941692795694e-07
5.02933824916572e-06
2.52487331127564e-05
-1.45005210120249e-05
-1.14484480716263e-05
6.31307580103303e-06
1.69170004273991e-05
-2.93797756860424e-05
-1.4991412567221e-05
-4.42379747667613e-05
-5.72015749703197e-06
-3.72438752180859e-05
-4.90191400774357e-05
-5.74909282304796e-05
-3.6111588812297e-05
-6.06855600252208e-06
-2.62434973562621e-05
-2.29527142548703e-05
-4.28143246992621e-06
-1.18299518119354e-05
-6.66954115655551e-06
1.11356178050618e-05
-7.47048208507769e-06
3.01720394114904e-05
1.10501368679565e-05
1.48721568155367e-05
1.98056842450559e-05
7.68646326412103e-06
1.25434107801655e-05
1.80949162129296e-05
-4.03369225237691e-05
-5.02150306268628e-05
1.93158524440597e-05
-8.35500525963154e-06
-4.75828280787275e-05
-3.70044954060944e-05
-2.95306451656798e-05
-2.36674601733936e-05
-5.64206780031842e-05
-2.93926249446797e-05
7.17634575492572e-06
2.56053854445317e-05
-2.32786748472587e-05
9.22210993808616e-06
8.11376556567946e-06
2.91486877868422e-05
-8.03795822575891e-07
3.99110886505419e-06
2.04887973342129e-06
2.08011297443306e-05
-2.26455549036417e-05
-2.34589636488638e-05
-7.32822716219465e-07
1.07177932181807e-06
-2.59109328720257e-05
-2.83679749288214e-05
-3.75665130647389e-05
-2.43751010739185e-05
-4.98973529785956e-05
-5.27249633706231e-05
-3.93087880744905e-05
-2.41959834943844e-05
-4.25208878966613e-05
-4.34859609874327e-05
1.21304724596564e-05
1.36167996575618e-05
-1.18985929895192e-05
1.35536261300466e-05
-1.46417214916478e-05
-2.13554562416389e-05
1.59877855088119e-06
-2.60818400259805e-05
-2.40946115330557e-06
-4.6755064304081e-05
-2.28559697888882e-05
-3.71325504633891e-05
-2.57910314413279e-05
-4.67860281204681e-05
-4.04524396543551e-05
-3.57960842398762e-05
-2.11576432080277e-05
-1.35993805338802e-05
-1.18080436018353e-05
-2.34007142382171e-05
2.12243254635935e-06
-1.45836611632729e-05
-9.8962271459818e-06
1.32206218977104e-05
1.41411394191685e-06
1.18863504133914e-05
2.05526759272492e-05
-1.38876663058322e-05
3.51916043307864e-06
-1.48738239917855e-05
-2.93728637577642e-05
-1.23650060930661e-05
-2.61696539678456e-05
-1.89665931093205e-05
-1.2925620010792e-05
-1.86056296542989e-05
-6.53480428886807e-05
-4.53191184376611e-05
1.22730720405299e-05
-2.6074231620854e-05
-2.33754817146825e-05
5.25523925661919e-06
7.41540880042452e-06
-3.76185532678081e-07
-2.50840704513613e-05
-9.67877366392481e-06
1.23001106522725e-05
-2.61408158322358e-06
-1.99347550298032e-05
1.19623617692414e-05
-8.12751545195385e-06
-3.37485666193706e-05
-6.79695894349961e-06
-1.67061239412856e-05
-2.31829893191843e-05
-3.41127187052881e-05
-2.02155114432691e-05
-3.90322729308843e-05
-2.85924882818171e-05
-2.7847583025116e-05
-2.60878536457328e-05
-1.54179052524711e-05
-4.12711216167003e-06
-1.91718357522106e-05
-7.56562410845031e-06
-1.21968143501422e-06
-1.31647195636551e-05
-9.21932808006479e-06
-7.15857727169278e-07
-7.55404216517913e-06
-1.2316943510158e-05
-2.46693962918353e-05
-1.77769414585454e-05
-2.4038074119461e-05
-3.79311008186051e-05
-1.82231447811163e-05
-2.60511636623816e-05
-5.0765484638368e-05
-4.13329648957077e-05
1.30661370776579e-05
-1.60961765871299e-05
-4.38778064383744e-05
1.11350192986956e-05
-2.2032031808586e-06
-3.45285008242209e-06
-2.38819339822268e-05
-2.51894586925796e-05
-1.07267232785678e-05
-1.61802803608804e-05
3.00893659449517e-06
-1.78496571214624e-05
-1.58919593204235e-07
-2.53965663140345e-05
-3.80106741029961e-05
-2.98631072886929e-05
-1.42166866654251e-05
-7.451361339508e-06
-3.45918002044332e-05
-3.95496856472905e-07
-2.21289957063081e-05
-1.07520864008913e-05
-2.57661762950149e-05
1.64877255143887e-06
6.57777135845701e-06
-1.29073107632703e-05
-1.42641981712022e-05
-3.89081714040948e-06
-4.17114501398819e-05
-2.30851276399065e-05
-4.25707757459327e-06
-3.04896996592495e-05
9.72299119101519e-06
-4.44681685790189e-05
-3.83663515959898e-05
-1.45921078154745e-05
-2.68784171624636e-05
-2.09965928043477e-05
-2.19990186803941e-05
2.06514761612961e-05
-1.10658050865769e-05
-4.41131183889218e-05
1.8317638098696e-05
8.82141160071591e-06
8.4501858519445e-06
-4.62947955026278e-06
1.34907286403843e-05
-7.36375341608284e-06
-1.02089174567105e-05
-1.73662666486063e-05
8.81427758669621e-06
-2.36621753765492e-05
-3.97718238854947e-05
-3.69116912657507e-05
-2.79203244760094e-05
-2.86579160512472e-05
-3.75148724367323e-05
-3.64675547584393e-05
-1.314029337391e-05
-1.57207527900221e-05
-1.52667886125432e-05
-3.70700773659506e-05
-1.25049644466657e-05
6.73773998365048e-06
-6.49820728815196e-06
2.59253679306098e-06
5.01321488210235e-06
3.74061454961234e-06
1.01050687498477e-06
-2.64591521788664e-06
-1.28986741146272e-05
-1.68098684911678e-05
-2.17375200226388e-05
-2.53043378398541e-05
-2.04655959399238e-05
-4.62399336566273e-05
-5.25234284693629e-05
-2.27876124364827e-05
-3.21187555772323e-05
-2.85401654631304e-05
-5.51787024000568e-05
-4.71531342488922e-05
-3.61794063607454e-06
-3.36183698402859e-05
-3.41376745077375e-05
4.05519832401998e-06
-1.31221281111341e-05
-1.38207464781714e-05
2.06269049939729e-05
-1.13098944750628e-05
-4.2703142352443e-06
-6.88965864033645e-06
-1.417011220622e-05
7.97812378395722e-06
6.84040371550125e-06
-3.79041284761814e-05
-5.04664261797233e-05
-4.01919773757756e-05
-9.74287500610858e-06
-4.22620171086141e-05
-3.35109846906401e-05
-3.86524982698766e-05
-1.63194663369393e-05
-3.09219475590245e-05
-1.50906569135927e-05
1.98636986919377e-06
-1.247154565807e-05
9.3895548718661e-06
4.34160681194694e-06
-1.19207563418665e-05
1.92406954273553e-05
8.5794353213763e-06
-8.65538034495448e-06
2.18837359403535e-06
-8.86191028360297e-06
-8.88564350412489e-06
-9.26489493693846e-06
-5.40388219538385e-06
-2.75657071729462e-05
-5.03371084234519e-05
-1.97136528805496e-05
-9.43228502443128e-06
-2.57599150409707e-05
-4.12566155636271e-06
9.54496650666222e-07
-3.66017842274743e-05
-2.24048107792925e-05
2.89435401847672e-06
1.06940139975958e-05
-8.24171460578931e-06
1.24739371801756e-06
-6.64120548327233e-06
-1.04458275076393e-05
-5.77331782286736e-06
-4.08066220890347e-06
1.96093648432199e-05
-5.44931260662405e-06
-2.66942288205297e-05
-2.80852621482931e-05
-2.69265500107853e-05
-3.37184487440931e-05
-4.71488374241998e-06
-2.28808719873987e-05
-3.57950366512781e-05
-1.25229450734964e-05
-2.49338083898288e-05
-1.44298868992008e-05
-2.77801574317018e-05
-2.46517113636444e-05
-3.06566489404285e-06
-1.389017643316e-05
-9.5843213906208e-06
1.03068795413469e-05
7.30555279388372e-06
-8.5421213432175e-06
-2.29693895203973e-06
-1.63587137014378e-05
-7.11137598019493e-06
-5.94322484229648e-06
-3.96151764086464e-05
-3.57280137292997e-05
-1.24595036639084e-05
-1.60410181850299e-05
-4.11599523598578e-05
-2.94724652318577e-05
-2.81886808711791e-05
-3.44989748989164e-05
-3.10949326555312e-05
-4.26834874328068e-05
6.32608355103734e-06
-2.81434608773408e-05
-3.74500481131761e-05
-1.83420301883003e-05
2.60646757310139e-05
-2.07143926996836e-05
-1.75642741383863e-06
5.19723292230951e-06
-4.50225901647655e-06
-2.19353274480001e-05
-1.70036805249923e-05
-3.0000786008021e-05
-1.99546632417006e-05
-3.0726517368503e-05
-9.75167476816534e-06
-4.74369901453985e-06
-1.86983148901198e-05
-4.29342012059916e-05
-3.37410100023935e-05
6.28335115596594e-06
-1.68453950754861e-05
-2.97237227264546e-05
-3.30173795180403e-06
-4.1982907893772e-05
-9.52641139161684e-06
-9.392816372021e-06
9.70846696793965e-06
1.36946591200862e-06
-1.56317212137567e-05
3.35295957189237e-06
-5.41844733539108e-06
-1.31572924680262e-05
-1.56003407619889e-05
-2.1616627323419e-05
-1.19801970354832e-05
-1.44761185697782e-05
-4.49701032756839e-05
-8.71291657811574e-06
-1.50041687907252e-05
-3.34939655703938e-06
-1.50903122336529e-05
-6.4026791278014e-06
-6.49176758335293e-06
-1.53369257321399e-05
-2.15958529129835e-05
-7.41486657243001e-06
-8.87077869209635e-06
9.43485309690762e-06
5.14973357576296e-06
-1.45531854965823e-05
-3.47595898561809e-05
1.14820287016902e-06
-2.61837094474437e-05
-1.74828946544879e-05
-2.5124179892609e-05
6.31510773134822e-06
-1.09046607351193e-06
-1.84246162294957e-05
-5.02280734772067e-05
-2.04723332004675e-05
-5.50628107889121e-06
-9.29677530070423e-06
-3.33529894841082e-05
-2.88198826738771e-05
6.03010588990001e-06
9.32094901061477e-06
-2.91278989294997e-05
-1.94524805932707e-05
-6.45465439689541e-06
-2.22283392789867e-05
-2.40599234517092e-05
-5.04634555017192e-05
1.52751138578493e-05
-1.29869780918195e-05
-2.50740887614414e-05
-3.67630450317628e-05
-1.64063032216825e-05
-6.97523110433804e-07
-4.2978875957733e-05
-2.55913023033982e-05
1.20934465669121e-05
-1.25638472937404e-05
-3.17527287609389e-05
-2.28978704164237e-05
-1.59438261430511e-05
7.83318566273242e-06
-3.35817790518552e-05
-3.82862544104713e-05
-8.19055487668128e-06
-7.1387039126179e-06
-4.48369849988644e-05
-1.42899306646904e-05
-8.87098544318554e-06
-2.34554734053519e-05
-1.78500473772743e-05
-8.89058057622641e-06
-3.26527823523084e-05
-1.51106143629222e-05
-2.31292311691515e-05
-1.96959260142097e-05
-3.49932944977939e-05
-2.22507533538671e-05
-3.04525279127892e-05
4.5875682285437e-06
-1.3939271710216e-05
-2.89080869905042e-05
-1.684477762721e-05
-6.91758103191792e-06
-1.24670911264379e-05
-2.49736410174752e-05
1.5150878229879e-05
6.43633002957907e-06
-3.78405013746296e-05
-3.99102934896266e-05
-2.4795526566094e-06
-1.04493039843932e-05
-5.20767623152299e-05
-4.81145483831608e-05
-2.33240246859036e-05
-1.75554819917173e-06
-1.87112379000549e-05
-6.10772406593714e-06
-2.64410724611557e-07
8.25163643531289e-06
-2.91735320518362e-05
-1.0571861267895e-05
-1.36894488822233e-05
-1.64579261320528e-05
-1.15210459971878e-05
-1.45062889304001e-05
2.62846328977964e-06
-3.65072203545523e-06
4.21156549648086e-06
-5.09974865955219e-07
-1.56809567804908e-05
-1.4119366682389e-05
-4.57354613671122e-05
-2.76417870709526e-05
-1.96597424993828e-05
-3.3118207778001e-05
-4.85359451070555e-05
-1.89794529422837e-06
-3.97715168987703e-05
-1.60955665872884e-05
-6.0162558991967e-06
1.24686778192722e-06
-3.76107107697759e-05
-1.41875601592945e-05
-1.96150393481489e-05
-1.54718207167551e-06
-3.24958241786608e-06
-1.49961999557479e-05
-3.81238563589087e-06
-1.96039753055991e-05
-1.92106148954328e-06
-3.40860081561836e-05
-3.07241859881544e-05
-2.86955106658061e-05
-3.77560395774032e-05
-3.96641120532235e-05
-4.34601501439331e-05
-1.07919330310101e-05
6.69922456388894e-06
-1.14391384304176e-05
-1.64626202534112e-05
7.09711687651569e-06
1.26483284149586e-05
-1.10122210692237e-05
-2.01055232440381e-05
1.51543763428366e-05
-6.702162593262e-06
-1.29486810126687e-06
-1.58918790456408e-06
9.78000503576148e-06
-1.25235230845452e-05
-7.90337058139964e-06
-4.49351330507987e-05
-3.99824957390441e-06
-6.03545400286312e-06
-4.47571015123368e-05
-1.83313016890586e-05
-2.43579856985916e-05
-1.93035311563682e-05
-2.26599349850905e-05
-6.75921138015678e-05
-3.80676795851721e-06
-6.26279284573015e-06
-5.6486415225571e-07
8.07516634887426e-06
7.20081038641601e-06
1.86706478144608e-05
-9.01412541163729e-06
-6.90343478350588e-06
-9.89108177822225e-06
7.00072182087995e-06
1.41088877196185e-05
-5.16445367059854e-07
-2.7414129340415e-05
-1.21000014222226e-05
-1.77639079848512e-05
-2.10477347553711e-05
-2.53325381823163e-05
-4.34411214844861e-05
-2.45568743600074e-05
4.89389863028075e-06
-3.70973272556106e-05
-2.4775903568299e-05
-7.00353927032551e-06
-8.66717515141758e-06
-1.00603218684489e-05
-1.07583117553203e-05
-1.61609526256869e-05
3.19233948122081e-06
6.93576123916299e-07
-7.70650020716318e-06
-1.26625755539444e-05
-2.83185806172759e-05
-6.83881365676858e-06
-1.04427956208254e-05
-8.87892564343123e-06
6.81216815979868e-06
-4.22141095049353e-05
-3.30067334527945e-05
-2.14236553717651e-05
1.06174436777156e-05
-5.64582536551109e-06
-6.01255423703835e-05
-1.79711728622009e-05
-1.19085497191402e-05
-8.60831269656601e-06
-4.01661212060727e-05
-8.11739049804398e-06
-1.85238852318635e-07
-1.9568463948545e-05
-4.18382414853073e-06
-2.5009496530307e-05
-1.16222648913319e-05
-1.8222022844116e-05
-1.1816056334809e-05
-6.15473392798888e-06
-2.43421790077212e-05
-4.11638338297612e-05
-2.29314675202064e-05
-8.17273530362115e-06
-8.88505626031082e-06
-4.15403414736068e-05
1.60504883231368e-06
1.06947886088141e-05
-1.58497759766385e-05
-1.85178814322234e-05
-1.51215051711532e-05
-1.66621327982805e-07
-6.05659080798731e-06
-2.95876126331937e-05
-1.15628878728977e-05
1.81910822867332e-05
-6.03991538972359e-05
-2.32348971319706e-05
-1.13471792323071e-05
-9.60096522198038e-06
-2.03100304444611e-05
-2.97940449373879e-05
-2.35056808997661e-05
5.61924682615729e-06
-3.37972171329281e-05
-3.04745079002672e-05
-1.07014093261841e-05
-1.83871545132546e-05
-2.33062592554263e-05
-3.15220540336452e-05
1.8470841906768e-05
8.37779848273008e-06
-2.10372945219399e-05
6.83774236414399e-06
2.93860818547451e-05
-2.37445285269428e-05
-1.51794508818741e-05
2.51863687313371e-06
-6.43548066990486e-06
1.00547411774572e-05
-1.21847710195374e-05
1.1651732462213e-05
-2.72005101264094e-05
-2.92706591102184e-05
-1.7861244229323e-05
5.85076695728953e-06
-3.03391525720954e-05
-1.00981489067816e-05
-7.1011894481703e-06
-1.72715650880668e-05
-1.59534861454551e-05
-2.37508045599776e-05
-2.11574565917455e-05
2.4223905933987e-06
-4.14935103738369e-06
-1.67239403880851e-05
2.9739460400638e-06
-2.23950703665667e-06
-2.67998935994065e-05
-1.26701434867273e-05
-6.80236403278716e-06
1.39559328267514e-06
-2.17082255563441e-05
-3.92612119213917e-05
-1.89505334882523e-05
5.91505821823357e-06
-2.75418984582239e-05
-2.08585529047933e-05
-1.33276102629429e-05
2.98977325076394e-06
5.04867751914119e-07
-1.81441781071721e-05
-1.87632978924407e-05
1.5005588347152e-06
-2.8070426712456e-05
-3.85495955492627e-05
-4.94955061812804e-06
-2.78651170793085e-05
-3.08066179151495e-05
-4.78184215069022e-05
-2.9048227903092e-05
-1.52154026203834e-05
-1.99021786969291e-05
-3.82393149223485e-05
1.19245464027364e-06
-1.91457150197753e-05
-1.10787736581408e-05
-1.10640836623998e-05
-2.57927958644417e-05
-1.55802290137639e-05
-8.39720824988271e-08
-9.7791882690256e-06
-5.44372499405684e-06
5.33899519894965e-07
-2.75585020660171e-05
-2.54356331921261e-05
-9.38793967755987e-06
-3.08399792275272e-05
-3.62396229509013e-05
-4.47639994988041e-05
-3.33802159724884e-05
-3.39379160539457e-05
-5.13654859849795e-05
-5.16616745177932e-05
-3.74209766836974e-05
-6.64476901904056e-06
-6.38522173229915e-06
-1.61019325965495e-05
1.81408779714214e-05
8.11615952608685e-06
8.38489829157977e-06
-1.50261655130883e-05
3.69275873718486e-06
1.37334413032664e-06
-2.68635694338204e-06
1.18758670334643e-05
-4.73796653682156e-06
-2.82591962124125e-05
-1.12127161431094e-05
-2.94641410425301e-05
6.26840614919558e-06
-2.10462814039952e-05
-3.50841952333336e-05
-1.14037034626644e-05
-7.42698135525034e-07
-3.01930662487526e-05
-3.51291932946025e-05
8.66168285185753e-07
-1.38845543903006e-05
-2.69595536985357e-05
5.90590424695583e-06
4.34421418131363e-06
2.57155432437744e-05
5.75530388852899e-06
-1.02956843787267e-05
1.17755216072307e-05
-1.56327120414979e-06
-2.98291545841663e-05
-4.75345817335551e-05
-3.46505963499636e-06
-2.91034566472146e-05
-4.08690249303233e-05
-4.91542839684975e-05
-4.51823919207757e-05
-3.19049549594569e-05
-6.14667866155745e-05
-4.29701969108649e-05
-3.13299484363528e-05
-2.67188189039208e-05
-7.12129132458997e-06
-2.30604008376265e-05
-4.43117244762933e-07
-8.04346042557024e-06
-3.09294557192072e-06
5.16091790587049e-07
-1.55592601981911e-05
-1.61270792924101e-05
-2.0045653600511e-05
-1.90157543807198e-05
7.73303658771425e-06
-6.0470656334933e-06
-6.66912965045306e-05
-5.46986500769242e-05
-3.32206087070632e-05
-5.43095560238693e-05
-5.61885700052194e-05
-4.94741084376845e-05
-3.27158441013525e-06
-2.58536611305073e-05
-3.44810339239578e-05
2.45900628045996e-05
1.31423394859105e-05
1.28839207383686e-05
-1.86515887350668e-05
5.16976454227751e-06
4.16573738621762e-05
4.54493478057366e-06
-1.07034323055724e-06
-1.18021445989042e-05
-1.19791266670378e-05
-1.15836330083816e-05
-4.95420760101478e-05
-2.7091162964973e-05
-2.09781921673889e-05
-4.75057161087875e-05
-5.80580471302003e-05
-2.40426385844514e-05
-1.1060849739395e-05
-2.67774081030698e-05
-3.72582701710878e-05
-1.67735687420219e-05
-1.95384540242515e-05
-6.27080828857603e-06
-1.33983530752579e-06
1.52391209205327e-05
9.87829910466284e-06
-9.59709372968351e-06
-4.46724238533644e-06
-1.98258765509344e-06
4.68145759353633e-06
-5.37543295781926e-05
-1.66628937069321e-05
-2.19930865891996e-05
-1.30889981875991e-05
-4.46477258878158e-05
-3.57751120717725e-05
-1.5856515064059e-05
-4.58577693860638e-05
-5.74242850727641e-05
-1.76633990124058e-05
-3.86962522170456e-06
-2.10295739786398e-05
-2.63582326757652e-05
1.14329030424457e-05
1.58468193887637e-05
7.18437538177753e-06
1.10763955458969e-05
2.11044341913545e-05
1.14659454084509e-05
2.53471949623768e-05
-9.75581475306159e-06
2.69763356969522e-06
-1.28385932425053e-06
-1.8469578663472e-05
-3.6067575945541e-05
-4.61605699116006e-05
-2.61747669508232e-05
-5.10445853794848e-05
-3.44810286911946e-05
-2.64170301067813e-05
-4.26698919938905e-05
-3.47948600337834e-05
-3.79230191164179e-05
-8.40437862779579e-06
4.6482503608239e-06
-1.47469341364358e-05
-1.47793150687725e-05
-1.42199468169903e-08
-8.51370292866136e-06
1.75537832284155e-06
-7.11025094616942e-07
9.51977879331923e-06
-8.9573267051829e-06
-4.26519054022421e-05
-1.37480604297671e-05
-1.19792754241607e-05
-4.13312101010059e-05
-5.12991797090531e-05
-2.22760786348415e-05
-2.24126615204928e-05
-8.74923893647156e-07
-3.08346109013231e-05
-1.64791093555687e-05
-8.73854324134101e-06
-2.17757772721006e-05
-2.61846817132942e-05
1.9423917147906e-05
6.40468970231221e-06
-1.83822189561302e-05
-1.61307475244135e-05
1.81379514843453e-05
2.61232760944668e-05
-2.45411805930017e-05
-7.53120403361249e-06
-4.21621647732473e-05
-4.31233911101137e-06
-7.59531343896671e-06
-1.59808786747112e-05
-3.49474836754776e-05
-2.85051122037254e-05
-2.80835066985544e-05
-3.45081339693442e-05
-7.72350737288501e-06
7.91451115286114e-06
-4.13486425737666e-05
-1.99236636527923e-05
1.75440782190706e-05
1.88885866703275e-05
9.08011498838214e-06
1.7306264470895e-05
-4.89406549147662e-06
-6.50616584032479e-06
-3.89801963280613e-05
1.37214914090317e-05
-1.33813572948908e-05
-7.42394764678274e-06
-3.2914383960291e-05
-1.65482840585949e-05
-1.55269425938589e-05
-2.73109129151136e-05
-3.89340254853396e-05
-2.99953568185723e-05
-1.1920012791022e-05
-3.03387809096875e-05
-9.33600898277712e-06
8.69361050677552e-06
-7.16921972403055e-06
-8.14364920979021e-06
-1.02699784851437e-05
2.52571304448775e-05
8.89065647282603e-06
-1.16800691295048e-05
-2.72404576760997e-05
1.63662302615436e-05
-8.77316741122211e-06
-3.4236436634014e-05
-4.48358222257623e-05
-3.75440187080394e-05
-2.50083924383204e-05
-3.42739132578019e-05
-3.62309825461729e-05
-8.81239786196937e-06
-2.65369515547599e-05
-3.79320488762088e-05
-2.16064406440977e-05
-5.55515143255681e-06
-2.31860602738475e-05
-2.32207572687116e-05
-1.39953667277444e-05
-2.19287561308201e-05
-6.57640753532899e-06
8.36367684642528e-07
-1.58674191253842e-05
-3.12981539992317e-05
-3.49352068098114e-05
-1.62551580241983e-05
-1.91206824485022e-05
-3.98075447145973e-05
-2.62664232662306e-05
-1.60142969565768e-05
-4.42775446796312e-05
-3.23279520981504e-05
-1.8528879505417e-05
-3.36266267273637e-05
-2.01271562299043e-05
-1.40960264716891e-05
-1.07385733830567e-05
4.17573269196075e-06
-1.87353738299942e-06
-3.24574898232884e-05
7.39236658303133e-06
1.31401190873561e-05
2.43790134392266e-05
-4.30719014710495e-06
-3.89734802409878e-06
-1.42797268829086e-06
1.24510154164694e-05
-3.68950507442942e-05
-3.02951689440007e-05
-1.2763388836322e-05
-2.73403579098582e-05
-4.64114765974139e-05
-3.55087685502568e-05
-4.04041610306813e-05
-1.97654246906454e-05
1.7737495775872e-06
-1.04572320056628e-05
-1.75546843284863e-05
7.78397372805099e-06
2.112878861365e-05
-1.34919074806146e-05
1.8803449131894e-05
4.1389600961922e-05
4.95713359471991e-06
1.91729186864598e-06
-2.39136131832824e-05
-1.26028946094652e-05
-8.80614170601513e-06
-3.0084929482081e-05
-7.86688294383548e-05
-2.38174053002603e-05
-1.32583705463282e-05
-2.11023515310034e-05
-5.45883025160252e-05
-4.44315601497494e-05
-1.60771756901473e-05
-1.40493735122531e-05
-9.66311581829999e-06
-7.30377031596078e-06
2.46247035139941e-06
2.86188443701349e-06
-6.08433240083835e-06
1.59649671878499e-05
2.88662387583009e-05
2.04551038965493e-05
-1.60280230608919e-05
-2.04730997590115e-05
-4.26175817616097e-05
-1.261379312072e-05
-3.91709921082242e-05
-4.51825333568271e-05
-6.76465149180751e-06
-1.44231278394191e-05
-8.26465685964746e-05
-3.97804018318123e-05
-3.43337292822545e-05
-2.45870225271418e-05
-2.53874187315606e-05
-2.8098298371161e-05
1.36613054778749e-05
1.47237258235157e-05
1.2790463861381e-05
7.06736450084493e-06
1.75633034491376e-05
1.38105212625492e-06
-4.04600641188456e-06
1.06716530193899e-06
-1.00291954797565e-05
-1.78689806780495e-05
-2.9517709030362e-05
-3.82967229379576e-05
-3.87113468796094e-05
-6.23175578904551e-05
-1.87963242326647e-05
-4.84425585755495e-06
-4.93269291623161e-05
-3.59539108116308e-05
-3.80853565725744e-05
3.67905372072509e-07
-1.82630152348452e-05
-2.91523443148102e-05
9.76825324035221e-06
-9.32229434183691e-06
-3.27833531137191e-06
2.68602698001062e-05
-1.01673600668099e-05
2.67677253265866e-05
-1.39206247711018e-05
-9.49430208228044e-06
-2.8182532745108e-07
-3.40298275014485e-05
-8.89374578275709e-07
-2.58889439087948e-05
-3.98038629693991e-05
-3.90741587410217e-05
-3.18582501902223e-05
-3.61591880145077e-05
-3.24138466311762e-05
-2.94720941863021e-05
-1.68184394716649e-05
-3.92926791689592e-05
-6.67053533817083e-06
8.45926436609191e-06
-5.53159156508955e-06
2.16792482526947e-05
2.8077004358287e-05
3.76628264683407e-05
8.88471602463613e-07
-4.36834654488424e-06
1.16409832267078e-05
6.43004229647239e-06
-3.38046555185538e-05
-2.66684071167605e-05
-2.53984443594388e-05
-5.82493505666616e-05
-5.04162362194753e-05
-2.00285193491806e-05
-6.60405201931181e-05
-2.40651854950895e-05
-3.14406456339548e-05
-1.60759708401352e-05
-1.62747251577054e-05
-1.23947176094939e-05
-2.2022494715034e-05
7.32488015876119e-06
3.9864498722611e-05
2.98119466416136e-05
-8.92747399166038e-06
-1.50100218454277e-05
5.01369329066558e-06
-1.64609025271594e-05
-2.29744071700336e-05
-1.69556360755338e-05
-3.21384150108807e-05
-5.62884837861304e-05
-2.72328404746448e-05
-2.97578664704913e-05
-6.02833017017415e-05
-4.53733858779521e-05
-2.81617737019092e-05
-2.01529106435507e-05
-3.42873410562587e-05
5.22659425503337e-06
-1.22914574379358e-05
1.27021028505677e-05
-3.81831538500483e-05
-1.22042677226498e-05
7.8586221777696e-06
1.44554798762041e-05
-1.86380751891097e-05
-1.3952892836252e-05
-5.38719733672405e-05
-5.91192130916997e-06
-1.9682225819893e-05
-4.73896568645048e-05
-5.5504040477963e-05
-2.33922723607061e-05
-7.84522410682327e-06
-2.0763011447256e-05
-2.75745612928815e-05
2.1987204303209e-06
2.84598629848375e-05
-4.07851329894027e-06
-6.01104880030491e-06
-1.44383795082211e-06
1.10077308479638e-06
-1.85893316972118e-05
-1.69700293171723e-06
1.47004301659182e-05
2.90010579493801e-05
-2.14004538273098e-05
-1.5550949492925e-05
-7.59136387557551e-06
8.14864665006554e-06
-1.40525445697729e-05
-1.60733443327565e-05
-3.86465245439508e-05
-2.15376738971624e-05
-5.07098754527024e-05
-6.81291960416817e-06
-7.68255071747277e-06
-2.45968912104397e-05
-3.04020207447778e-05
5.91963321355854e-06
8.27775564019238e-06
-1.64089580065542e-05
-4.63629134120564e-06
1.09088884636539e-05
1.0526786875101e-05
-4.94709221734816e-05
-7.92253610859831e-06
9.21678858072899e-06
2.11318486263071e-06
-2.65395582342477e-05
-3.05831918854207e-07
1.85353774770493e-06
-6.9282363529209e-06
-3.11212495412881e-05
-2.91089501325862e-05
3.92575710622735e-06
-1.84988857251006e-05
-3.73254137763552e-05
-4.21630391673997e-05
1.45412338468538e-05
8.95393024595065e-06
-3.06354612084452e-05
-3.55367333683092e-05
7.78127767986856e-06
-4.3749677066031e-06
-2.21327956679492e-05
-2.19299707393811e-05
-4.12686690348348e-06
-3.92428171766461e-05
-3.82894222642711e-05
-7.46197976997417e-06
-2.54129181226859e-05
-2.30549761380789e-05
-4.73459292683146e-05
-3.0247475695156e-06
-1.38145169484871e-05
-2.47956053980315e-05
-3.20886253031885e-05
-1.46160202142344e-05
5.2161262249658e-06
-1.36883292372116e-05
-2.01161208135101e-05
-2.87566747471606e-05
-2.0196276931351e-06
3.421693463436e-06
-1.91034786434635e-05
-4.59565906626065e-05
7.80888556969548e-06
-3.59754070984188e-05
-3.42416015247569e-05
-1.94925530535532e-05
-3.18599629578642e-05
-4.3383743599518e-05
-4.25670908153064e-05
-5.60688967269061e-07
-6.66558867384247e-06
-1.01381046724098e-05
6.74928229409935e-06
-2.99124916011879e-06
-3.83779187455965e-06
-1.67098632863761e-06
-5.601740307571e-06
9.24905090027066e-06
-2.69288839440997e-06
-1.56111984725312e-05
-3.25461378695354e-06
-1.96338353674873e-05
-1.07159537330362e-07
-1.19337078035506e-05
-1.33657474927246e-05
-9.80560566173749e-06
1.24464334111448e-05
-3.5711559236074e-05
-2.98933860569068e-05
-2.37488595641898e-05
-2.93127268213357e-05
-6.34201528521221e-05
-1.50558605235228e-05
-1.65527134838363e-05
-3.89475832411673e-06
-3.35807775253148e-05
-2.06588601489086e-05
4.36072290840766e-05
-4.57732250422326e-06
-3.10090632568234e-05
7.72092429555877e-08
3.28713603493992e-05
-1.53626370388467e-05
-3.38467646363964e-05
-7.85896271851309e-06
1.99640636595203e-05
-2.70490688865658e-05
-5.99019845943721e-05
-6.69478094978845e-06
-5.37848650527197e-07
-5.34561916644436e-05
-3.46681946506393e-05
1.05305998796194e-05
-1.61519950068684e-05
-3.18634806728473e-05
-6.03142373476127e-06
1.64995915294489e-05
-7.61478591334671e-06
-2.06318602783422e-05
6.89118276998645e-08
-3.15029440491686e-06
-2.10890516184536e-05
1.5573280485268e-05
-1.11409085153982e-05
4.81592069519562e-06
-2.56480628220805e-05
-2.05081556722008e-05
-1.40980509606572e-05
-5.20232515349294e-06
-2.53884253179031e-05
-6.22657433679836e-05
-1.91868023000866e-05
-3.97798203599939e-05
-5.4614861049984e-05
-5.00296071535219e-05
-2.4543259399347e-05
-1.85837618511028e-05
-4.66784174229861e-05
-3.55558093847646e-05
5.95077989636312e-06
-1.33470075249402e-05
-1.60371235027179e-05
6.91163406258511e-06
1.33784986241075e-05
-1.17648702871506e-05
-1.48363397744251e-05
-3.5633311020125e-05
-1.43545158393177e-06
3.46425775618912e-06
-5.3507627024147e-05
-5.24891612522991e-05
1.21889979962504e-06
-5.01744272590062e-05
-4.66053781019564e-05
-3.02646583305399e-05
-2.14608263357626e-05
-1.73742881319866e-05
-2.71240854871643e-05
-1.14709782627418e-05
-5.81045874199618e-06
-2.71851100160033e-05
-7.69705669112843e-06
9.61225455700604e-06
1.98791645757391e-05
-2.61318901992523e-05
1.85950391162313e-05
-4.88310686624694e-06
2.84158731953003e-06
-8.64653652112795e-06
-7.19752966300456e-07
-1.09663033168509e-05
-8.11069893736064e-06
-2.05563845887385e-05
-8.23344483342638e-06
1.79884180833105e-05
-1.57234005563785e-05
-3.3777001483233e-05
-1.65629359464292e-05
-1.36957001106903e-05
-2.11172230423299e-05
-3.78406357962592e-05
1.36043208501471e-05
-7.30667760126181e-06
-3.40545586142081e-06
-3.34372118273459e-05
-2.11265929008659e-05
-5.76820719065684e-06
-3.90676744183862e-06
-2.49538378252108e-05
1.51704963746459e-05
1.41671840048225e-05
-9.0668370899468e-06
-3.66296193681318e-05
-2.30779344324904e-05
-1.44501401746546e-05
-3.7421529682752e-05
-6.58074002240776e-05
-6.53647551875762e-06
8.64770940449881e-06
-5.14991714052559e-05
-1.2514279942547e-05
2.04158204518795e-06
-1.10051471765511e-05
-2.83254739110206e-05
-2.49871328002569e-05
7.6887914616374e-06
-2.60581651605683e-07
-2.69156435858424e-05
-8.1365037389339e-06
3.55168766789613e-06
-1.21565145982298e-05
-2.27617116336083e-05
-1.17506445922966e-05
-1.1448231199635e-05
-1.71191475901994e-05
-3.22482613745144e-05
-2.7231087509419e-06
-2.9629846503587e-05
-3.12386536810445e-05
-3.25799532194453e-05
-6.68335871709677e-06
-6.40466273719169e-06
-3.02920064765989e-05
-1.87177387210945e-05
1.94770054070829e-06
-4.30903826960205e-05
-3.42608658881675e-05
2.75080412019899e-05
1.85559299453709e-05
-2.09611267901786e-05
-2.84051993060371e-05
-8.37153710267323e-06
8.89545970112897e-06
-6.96642398239148e-07
-5.04988540149583e-05
-1.97996375147384e-05
-2.10590691550936e-05
-2.30231765406848e-05
-3.64075453563249e-05
-4.39968561441414e-05
-3.14742462172274e-05
-2.3674183492672e-05
-1.11500828954794e-05
4.40376590921024e-08
-3.10399431361343e-06
4.52344955302278e-07
2.15081320293718e-06
1.06069857793574e-05
-9.73606801042753e-06
2.7933683696412e-06
-7.6812780280539e-06
1.84233961530115e-06
-1.97863006146259e-05
1.61275653220635e-05
-1.60044725395655e-05
-2.64689802535913e-05
-3.01002383367529e-05
-1.90531295339566e-05
-2.48807580218784e-05
-8.79420154780974e-06
-2.04156442003839e-05
-3.55008185915452e-05
1.21767917570236e-05
9.22106683076421e-06
-1.71608189489786e-05
5.62531032729309e-06
-2.61119287808806e-05
8.72880080241202e-06
-2.14464488274798e-05
-1.63382766917712e-05
-6.9754480054172e-06
-1.99584296763353e-05
-2.12002466654489e-05
-1.82829332555262e-05
-7.61283030030932e-06
-2.4134124130126e-05
-2.67429605260498e-05
-2.32921792000167e-05
-4.27601693725997e-05
-1.62392487336719e-05
-4.94205054186237e-06
1.38695522011885e-06
1.30302023957957e-06
-1.68849895231203e-05
-2.03424324792518e-05
-1.51464067799673e-05
-2.59692040970568e-05
-7.85329640863626e-06
-7.00521509232765e-06
-1.84063361109833e-05
-2.70511334232779e-05
-1.01698117263238e-06
-2.03231777534839e-05
-1.37606764882265e-05
-5.48586638905825e-05
-4.69913657430428e-05
-2.95223645396898e-05
-1.05463069368846e-05
-3.57164474291421e-05
-4.90150829135876e-05
-4.24305232804536e-05
-1.31061637072688e-05
-2.48003631688362e-05
-2.22091782185784e-05
1.87180309853971e-06
-2.20186076880381e-05
-3.1698580929431e-06
5.80852640827326e-06
1.63386031529042e-05
-2.50974694990465e-06
-5.85616726886188e-06
-1.24490120182962e-05
-5.98897921122131e-06
-1.59830606136109e-05
-2.88738028497877e-05
-2.85007579912811e-05
-2.789645365799e-05
-4.32840592105084e-05
-5.40530186060784e-05
-1.75105732526447e-05
-7.93422265485431e-06
-2.78466957548554e-05
-3.99183087992237e-05
1.4797722129214e-05
1.42689661876123e-05
-2.17716727601464e-06
5.02428838236252e-07
3.741138885782e-05
-2.90979396540773e-05
-2.04453885962119e-05
2.7388103206195e-06
1.98059358522077e-05
-9.09312604955601e-06
-1.23202046537865e-05
-1.80245963879137e-05
3.13470699818846e-06
-4.15437793392871e-05
-3.37714958403081e-05
-3.2133267254429e-05
-3.25009574691266e-05
-2.67735028580763e-05
-3.91040070391899e-05
-8.42540592180352e-06
-1.27005135093057e-05
-2.16640974225429e-05
-1.39413325136273e-05
-3.50857660304554e-05
1.80252103953888e-05
2.39824877513079e-06
6.83362809609757e-06
2.96064064397609e-06
2.65854072094658e-05
-7.01425892314466e-06
-1.1509461520281e-05
-2.0017351356745e-05
-8.86046955612131e-06
-2.9502464481812e-05
-4.37674404367057e-05
-1.08869625698342e-05
-2.68073586796446e-05
-4.58027667544115e-05
-2.52120382079162e-05
-1.98515708327425e-05
-3.43707830688034e-05
-4.40903978955128e-05
-2.80871080949902e-05
-1.80085748060722e-06
-2.44774313126577e-05
3.5768721280998e-06
-3.23277542734182e-06
8.54656388497448e-06
1.01690499523396e-05
-1.05066720795384e-05
-1.45817982144815e-06
2.01345667189557e-05
5.17667084357047e-06
-3.21684322663811e-05
-2.27660782732019e-05
1.22793978259408e-05
-8.73328791020803e-06
-3.89365430212474e-05
-2.88918918390148e-05
-2.26165223655664e-05
-4.06510284295223e-05
-5.68828669528176e-05
-2.29242878914561e-05
-2.9599755904226e-05
-4.66411915461179e-05
-4.26352383785243e-05
-2.08536211699937e-05
2.5381694353777e-05
2.02559523397111e-06
-1.16299987532272e-05
-2.00172771265672e-05
1.71381261826976e-05
3.99806062342016e-06
-1.3239317835333e-05
2.86285037772874e-05
-2.64534634912791e-06
-1.00249861985591e-05
-1.72232835834226e-05
-8.94851038564092e-06
-3.88422556635312e-05
-2.06994967417303e-05
-1.69572733219214e-05
-7.80166133835687e-06
-3.06623031666442e-05
-2.69372483757741e-05
5.52013728840662e-06
-1.87710345310707e-05
-1.90364022040075e-05
2.13785697949413e-05
-3.66492985382837e-06
1.82526055058859e-05
2.0293889446994e-05
-5.0665052557969e-06
-6.86802141444811e-07
2.20488214106771e-05
1.15944399996664e-05
-8.53602098257943e-06
-3.18096600737621e-06
-6.76613517854515e-06
-3.41948566647937e-05
-3.00273697678733e-05
-4.16902114105268e-05
-2.83397516886129e-05
-3.77612735802215e-05
-4.34964070972614e-05
-2.08971363082009e-05
-2.21443491210055e-05
-3.08176935070008e-05
-3.37260446287518e-05
-1.0431135140535e-05
1.22617524142982e-05
-1.22779842254073e-05
1.14851668428464e-06
1.38069205667355e-05
-1.00631850525411e-05
6.84006431005294e-06
1.86112547196659e-05
7.85345385864585e-06
1.12204155783369e-05
-1.39570241640167e-05
-1.83411203399151e-05
-5.36512265147687e-05
-4.46271376695882e-05
-2.51213857116121e-05
-2.41601490467139e-05
-3.08937669011811e-05
-2.87508264828251e-05
-1.69078273778996e-05
-2.25365682901073e-05
-3.91766310423466e-05
-2.78112085696381e-05
-1.95273847741833e-05
-9.97709307175408e-06
-3.84423168964956e-06
-2.54502580160011e-05
1.0287686141489e-05
1.68079936801274e-06
-1.5231525437806e-05
-2.33744618017152e-05
-3.75367450569021e-05
-3.33498946280848e-06
-2.38396439215736e-05
-3.02326989204129e-05
-5.42795297361274e-05
-3.60405847176733e-05
-5.56339617984414e-06
-3.63856933705012e-05
-1.63576956149358e-05
-2.43704633945911e-05
-3.45691155997979e-05
-1.0402417217827e-05
-3.49926421706557e-05
-3.56856583830201e-07
5.39579478273904e-06
8.39953046847255e-07
5.27288472112699e-07
8.54272527647275e-06
-6.14871339722751e-06
-1.2449126563084e-06
-2.60772080035145e-05
3.73300597320979e-05
-9.79513625006975e-06
-2.8453858801922e-05
-2.39382620061828e-05
-2.31164672814119e-05
-2.54126454708398e-05
-4.19911120727524e-05
-3.02432153619135e-05
2.02178818004837e-05
1.47173604093605e-06
-1.5425905900227e-05
-3.67166434765541e-05
3.83853934101095e-06
-1.09536538349588e-05
1.72999541085958e-05
1.15588693230791e-05
2.82367166759238e-06
1.27104213365353e-05
-1.19396070486354e-05
-1.42868378067665e-05
1.26545973317456e-05
1.22173965089056e-05
-1.13291135742371e-05
-3.20594050138968e-05
2.17923788231439e-05
-2.30612131588098e-06
-1.26062450538167e-05
-1.04277180961761e-05
-2.4530040325804e-05
-8.54811278657694e-06
-5.56911987842891e-06
-2.32685044372719e-05
-9.19606631355858e-06
-4.15572761088345e-05
-1.26817750140718e-05
-2.94631501147559e-05
-6.51783654137019e-06
-1.65826947770974e-05
-1.49950243589516e-05
2.78239755966714e-06
2.79492650016362e-06
3.52641028483911e-07
-7.14525144920449e-06
-4.08116121561695e-05
-2.38913969936014e-05
-3.94617468250528e-05
-1.48200788976201e-05
-1.33263193340665e-05
-3.90676243396028e-05
-2.92362790223316e-05
-6.99444797051053e-06
-2.74307177712365e-05
-1.92001137118324e-05
-2.60227446710461e-05
-1.89304687169992e-05
-4.45531978743724e-07
-2.82283145650444e-05
-1.81739903660773e-05
-6.03454732414525e-06
-2.5733060115215e-05
-4.70660108940417e-07
-4.13793511550791e-05
-2.66299707820188e-05
-1.70372263469637e-05
-1.65751130784333e-05
-2.13578827966336e-05
-2.37821405872719e-05
-1.53410051385008e-05
6.42047323129415e-06
-1.36601376348161e-05
-3.99916931826736e-05
-6.94000499096768e-06
3.84645916388588e-06
-9.07117233160701e-07
9.21952396471901e-06
2.50016427792335e-06
1.789407369806e-05
1.98594610646311e-06
-3.50542713016432e-05
-2.81583108649208e-05
-3.75103384821476e-06
-1.66233234224201e-05
-4.86732658125609e-05
-3.77705055228973e-06
1.35358458292208e-06
-2.83622176271473e-05
-4.41007262161503e-05
-1.99874379148929e-05
-3.84981640762461e-06
-3.56638340319359e-05
-3.14111780569992e-05
-2.34267372793687e-06
-1.66451546231712e-05
-1.34422715127008e-05
-9.5207529198895e-06
3.69785112163531e-05
7.9110480050056e-07
-6.18564958131655e-06
4.50300098077435e-06
9.6189625920366e-06
-2.89753704086912e-05
-1.11746850085753e-05
-1.57916911685412e-05
-1.79709140319244e-05
-3.75894072934781e-05
-3.77662560620318e-05
-2.01942847148829e-05
-2.55764027573231e-05
-3.4504658780722e-05
-2.84376122389871e-05
-1.41759966629686e-05
-1.45288883342477e-05
-1.07765661334222e-05
-2.79184808181758e-05
6.4823180781552e-06
5.40501524251966e-06
-1.10070713216204e-05
9.27802364412632e-06
-6.02309762171701e-06
-1.78583523871597e-05
-1.62103524012242e-05
-1.47641224375405e-05
2.52142846355664e-05
-1.792330994442e-05
-5.16377928730224e-05
-2.47757396309331e-05
-1.27934880512269e-05
-4.63408314277403e-05
-3.21456214775817e-05
-3.5946916536088e-05
-1.73926152960122e-05
-2.4140484917145e-05
-4.15872535982881e-05
-3.53302895040488e-05
-3.17890450445893e-05
-4.07369057876782e-06
-2.95405024514561e-07
-1.45254325895621e-05
3.54204798424058e-05
-4.08680214952348e-06
1.09738620144924e-05
-4.31673331284939e-06
-8.43721151177094e-06
2.91424060635104e-05
-1.95333540248167e-05
-3.68868653379316e-05
-2.34396292382591e-05
-2.39107594751385e-05
-2.36735380984914e-05
-3.10831559300193e-05
-5.04946131608994e-05
-4.02836733311511e-05
-3.11858264375885e-05
-6.07337019569417e-05
6.36750410607885e-06
-1.29864217633352e-05
-1.07294920917189e-05
1.54838606540947e-05
3.76658508308111e-05
-4.26030220810002e-06
1.31242223189552e-06
1.08517030262166e-05
1.38518076046102e-05
9.7973687034493e-06
1.20911342781642e-05
-1.63793382210839e-05
-2.95004932119862e-05
-1.12282414406075e-06
-1.72303140882364e-06
-1.46962993617432e-05
-5.37498369186472e-05
-3.81719809718883e-05
-2.9101797320099e-05
-1.47010590704e-05
-4.11395578079633e-05
-3.10802674740188e-05
-2.90006884492982e-05
7.09955979869813e-06
1.60537535410635e-05
-1.16791798210687e-05
-9.34452916601657e-07
2.15484659311763e-05
5.86492557946241e-06
1.39139885128892e-05
-5.91953949111551e-06
-3.60893332146736e-06
4.50254307872729e-06
-3.34080257582825e-05
-8.98394914273539e-06
-3.16969542418793e-05
-4.33523032181167e-06
-4.53456242679019e-05
-5.78903160673143e-05
-3.81968390009236e-05
-3.7235298330568e-05
-3.55754063439997e-05
-2.79505600872549e-05
-2.77655002960032e-05
-5.70588515954224e-08
-3.39971084186931e-05
-3.80777345356182e-05
6.31631664320745e-06
-2.2148937736289e-06
1.42813741983307e-06
-9.78493260214974e-06
-2.78743728415583e-05
1.05239246297968e-06
-1.30945089430435e-05
-1.85996692082714e-05
-1.67012288371378e-05
-4.20044801189495e-06
-2.53080588233329e-05
-3.06892001498479e-05
-1.04304800971408e-05
-1.52882109172029e-05
-3.59312291457929e-05
-2.14384318415257e-05
-3.62094631236056e-05
-3.19462273313609e-05
-3.02793090768996e-05
-3.68770161603721e-05
-1.09762882553246e-05
-1.82444468407369e-05
-2.9111771394449e-05
7.70983646523157e-06
1.45820541215761e-05
-2.95481428495376e-05
7.60316920400853e-06
1.11043681074631e-05
1.24311863478012e-05
-1.83061228604945e-05
-1.79769386607821e-05
2.37252019997605e-05
-1.12681061402159e-05
-3.38427946720956e-05
-3.11258024922088e-05
-2.23222524615269e-05
-2.02023360631619e-05
-1.6511419410471e-05
-2.3228638182996e-05
-3.54818396853118e-06
1.15138527076523e-05
-2.0128340644047e-05
-7.67448403861484e-06
-5.35250234466423e-06
-2.3773599786627e-05
-3.84008013586427e-05
2.33353089228244e-06
-8.54577061243735e-07
-7.56643903302617e-06
-2.21803898947714e-05
6.27587871800986e-06
-2.15989708458662e-05
-1.81834571920052e-05
-1.66825174807458e-05
-9.57240586633868e-06
1.4734242478106e-06
-4.16752861851561e-05
-1.9978145403116e-05
4.79928061827136e-07
-2.79681535065127e-05
-2.65583787261068e-05
-1.66035264000608e-05
1.89993885000755e-05
-1.95491910163255e-05
-2.87186575943658e-05
1.8685665529646e-05
1.40173381334145e-05
-2.24100513489264e-05
-3.97898493968258e-05
-2.42282415550534e-06
-1.12100141361304e-05
-3.94254138006055e-05
-2.80948267160992e-05
-1.41301234402939e-05
1.21174418423159e-05
-2.61920014349553e-05
-3.90999755066703e-05
-1.35576502588522e-06
1.54250496647853e-05
-2.643502716296e-05
-4.78403400854103e-05
-2.9780973188229e-05
-3.61960629046907e-06
-1.50848890505072e-05
-3.90882759874275e-05
-6.87038686723756e-06
1.25974265420785e-05
-2.28494359576186e-05
-3.48495858435638e-05
-1.76444503559997e-05
-6.14682299422612e-06
-2.35131117697554e-05
-1.4557217859851e-05
-3.09214003535127e-05
-1.31290469757664e-05
-3.46381200527838e-05
-3.6111521439099e-05
-2.93567187301205e-05
-3.55362811635168e-05
-1.9940536916446e-06
-1.75552826626142e-05
-2.14551541050235e-05
-1.5243303716953e-05
-1.99882891102192e-05
-1.39661412750652e-05
-3.18433136078133e-06
-1.25990942528406e-05
-1.83452854873502e-05
2.25972234392011e-06
-3.81945278234188e-05
-4.15964411377277e-05
-4.80045675325995e-05
-1.46466573052595e-06
2.97407430131388e-07
-3.2929251991849e-05
-4.31886104805712e-05
1.22061132337732e-05
-1.65353707966195e-05
-2.18241630304895e-05
-2.62266388830033e-06
1.9888500251532e-05
-1.05152253049966e-05
-7.51939750614667e-06
-1.97951000646421e-05
-1.03386335216844e-06
-7.0176982499298e-07
-4.15754649985745e-05
-2.9633740146675e-05
1.60368207959251e-06
1.65013713205927e-06
-3.71339741666031e-05
-3.88702313696039e-05
-1.98466220981959e-05
-7.58112715944934e-06
-4.88673519872887e-05
-2.33756908892506e-05
1.32877540963721e-06
-1.07307275599025e-05
-2.42754022593483e-05
-3.24553770992383e-05
-3.15028070588378e-06
-2.4384727067451e-05
-3.96500595515492e-05
-2.46447262455248e-05
5.10555579707437e-06
3.83224170335706e-05
-3.1190849965731e-05
2.91506931901933e-06
1.33079056774669e-06
-1.79256098551326e-05
-2.96881163498059e-05
-3.07614187326034e-05
-3.01302840589073e-05
-4.15146689301457e-05
-3.18613363033656e-05
-2.50331065298804e-05
-1.26356600338885e-05
-1.06376131909888e-05
-2.02723418961048e-05
-1.75897069943436e-05
9.36425256018716e-06
-1.70984514061544e-05
-1.04778185398144e-05
2.2526773046261e-05
5.47225387468041e-06
-7.45032922165984e-06
-6.7691979849293e-06
2.87041146422038e-06
-3.69547657584894e-05
-4.00662938520481e-05
-3.72261651566188e-05
-2.0106212814912e-05
-9.8732423407664e-06
-7.15244696699486e-05
-5.11793737612231e-05
-3.22424349550145e-05
-2.0668170846499e-05
-8.15475097612011e-05
-3.25877897576747e-05
1.46810878455764e-05
-2.26440861576051e-05
-6.27552705199488e-05
1.26696036286818e-05
3.67261514610753e-05
5.30142329194092e-06
-3.43714048119082e-05
5.64894984209144e-06
6.1367242116405e-06
-3.00010606894003e-06
-4.09482820827718e-05
-5.08751830731849e-06
-5.1101838692316e-07
-5.58176243296341e-05
-4.97919174107739e-05
-3.49791474335188e-07
-6.8952453360912e-06
-2.45091056157068e-05
-1.92707932679893e-05
-1.00969362179245e-05
-1.51434725825685e-05
-7.46445784865998e-05
-1.50251497458781e-05
2.72438526236765e-05
4.01500028452908e-05
-2.20796735992415e-05
-1.3931070897591e-05
5.62463200947263e-05
3.36248778435121e-05
-3.25075335157447e-05
2.9266293204502e-06
5.01580633384541e-06
3.75992158718617e-06
-5.13477676810628e-05
4.49617790111633e-06
2.39990619248249e-05
-2.18985623070827e-05
-4.5478734292437e-05
-1.6524506516334e-05
-6.59092770726824e-07
-4.23279902087604e-05
-4.01581349826042e-05
5.41121505824162e-06
-2.9715559161567e-06
-1.70087385609184e-05
-8.62270007329922e-06
2.11973783345885e-08
2.13362112216819e-05
-2.15009238253194e-05
1.91017454167782e-05
-8.0337588665576e-06
-6.09931481410928e-06
-3.22384796699621e-05
-3.46082931715471e-05
1.45693663008991e-05
-2.60076942779527e-05
-5.49890140621842e-05
-4.6557107847103e-05
1.16867714912337e-05
-2.78718300307617e-05
-8.5888886925518e-05
-4.86131823965974e-05
1.31096182968053e-05
-3.67563510386384e-05
-4.97513490793719e-05
-1.39621165082406e-05
9.79101046297269e-06
-1.55754007451512e-05
-3.73027983165474e-05
-1.00827531431638e-06
9.80179975420014e-06
-1.63944815844301e-05
-1.92442598911471e-05
1.10830095737324e-05
-8.64065063069022e-06
-2.60114810253844e-05
-5.92493032754819e-05
-3.60761634717878e-05
-1.37487358325657e-05
-4.01398192520275e-05
-4.1633045818716e-05
-1.08363426830322e-05
-3.09411473631572e-05
-2.819715936418e-05
-3.28527892994061e-05
-1.63109956767458e-05
2.50130840105405e-05
-2.76410775754144e-05
-3.62757460299313e-05
-3.49828782568524e-06
3.03429975607506e-06
-1.10955975951456e-05
-2.18444250173565e-05
-9.42197476072189e-06
2.01037756990033e-05
-2.15720815616984e-05
-2.01572228412068e-05
6.97917863225374e-06
-3.45657113237195e-05
-2.32843182902476e-05
-1.77937816342549e-05
-1.55929869392302e-05
-2.50316508287313e-05
-2.79931593408346e-06
1.15622568053115e-05
8.08283408786532e-06
-4.42097229202148e-05
-2.22212675616976e-05
2.43169473154294e-05
1.07748657996424e-05
-1.78797335238288e-05
-1.56796272594734e-05
3.69262805554634e-05
2.3116818611794e-05
-3.30294210856403e-05
1.24308055205221e-05
2.98894419871479e-05
-1.53459802741468e-05
-4.45246025826038e-05
-4.13498072872707e-05
9.12318827478368e-06
-3.79852653620557e-05
-5.51552570615852e-05
-3.44913240629913e-05
3.65630801995866e-06
1.12296349134087e-05
-2.91064935338945e-05
-2.87798311009647e-05
2.3889370551998e-05
-2.00315688500648e-05
-1.98097359514938e-05
3.24870911833483e-06
1.71804673868189e-05
-1.58116017560091e-06
-5.34449741448835e-06
-1.55978438657862e-05
7.50141298208636e-06
-2.41645665299113e-05
-3.60042917864161e-05
-2.12645435879746e-05
-2.16122162478249e-05
-2.52541654574121e-05
-5.38931379334683e-05
-5.11318116478119e-05
-2.98981607345802e-05
-2.17153350010027e-05
-3.60714090108872e-05
-1.5338921440181e-05
-2.88914483072238e-05
-2.67320978152973e-05
-8.71680477110375e-06
-8.9094083423733e-06
2.80527580212733e-05
-1.18761358626124e-06
1.53153186549309e-05
-2.32996704763317e-06
-1.43185176373936e-05
-1.76195178878685e-05
-1.30464242761593e-05
-2.18667066783608e-05
-3.61568441122821e-05
-3.99164931127876e-05
-3.11542658995123e-05
-2.30823957665929e-05
-5.24559315584878e-05
-4.62800386215789e-05
-2.16147123447519e-05
-1.86976643228423e-05
-1.41029931858339e-05
-3.33583738410542e-05
-2.73141749677676e-05
-8.39586128902418e-06
7.29454372373198e-06
-1.31147739363825e-05
1.17097524462621e-05
2.16648589237631e-06
2.01357658740372e-05
-2.20443861415213e-05
-1.02323662359473e-05
2.85929488447661e-05
-2.44717996438931e-07
-3.06474061445243e-05
-2.54069509908876e-05
-1.40057207461011e-05
-1.84143189073578e-06
-2.42264635220457e-05
-3.80116934010542e-05
-4.27272656167497e-05
-9.55069809723922e-06
-2.12039968669553e-05
-2.54142069896703e-05
-1.51008040395789e-06
5.57593451294606e-06
5.26884421654296e-06
-1.59319165769532e-05
1.76227375862343e-05
4.35442893234096e-05
-2.31724800576887e-06
-3.52173279835175e-05
9.74877612476103e-07
1.57250728604729e-05
-1.8675124115758e-05
-3.05490191608624e-05
-1.50298622243102e-05
-1.47724444785311e-05
-5.79076797038913e-05
-3.98453608124463e-05
-3.1301493121615e-05
-2.00373335721377e-05
-1.37020500468853e-05
-8.35282307679478e-06
3.10989388155531e-06
-1.73045741601125e-05
1.97536826131e-05
1.66764371342668e-05
-1.79976517496948e-05
-1.23236922701663e-05
4.65382116459813e-06
6.40756358457764e-07
-7.84907148854593e-06
-4.22857755177748e-05
-3.46315879191686e-05
1.2916668149634e-05
-2.80011655547647e-05
-2.85496434157076e-05
-5.03693673144363e-05
-1.46177743840755e-05
-1.49806130447582e-05
-3.93662701952564e-05
-4.01999331724938e-05
-1.97700615804731e-05
-2.69115483594417e-05
-4.55969080957397e-05
-6.36214962704833e-06
1.62976655539601e-05
1.00871092902429e-06
-2.28989630147888e-05
-1.49994006681681e-05
-3.71969611576919e-06
-9.02542337901578e-07
-1.95631549788969e-05
-3.12197192698739e-05
-5.77793842139387e-07
-8.18527884438529e-06
-3.58329042492391e-05
-3.70770985567039e-05
-3.26379971812786e-05
-3.54648844996453e-05
-2.94402701851352e-05
-3.21015997255394e-05
-1.82829475758085e-05
-1.10095012703337e-05
-1.57761265321813e-05
5.16886507985005e-06
-7.4842288661609e-06
-2.20888648993693e-05
-6.87444897286476e-06
-2.02856704317404e-05
2.24585176293681e-06
-1.87904667808119e-05
9.45476524314599e-06
-1.71257234868069e-05
-1.68641760233843e-05
-2.37658942412411e-05
-3.29210770992498e-05
-1.27290822453093e-05
-2.389381608219e-05
-4.21465844486253e-05
-2.66057635528992e-05
-4.28016450398521e-06
-5.55871704331805e-06
-4.49194168967304e-05
5.47319794865169e-06
7.51886073938737e-06
-4.11630087656878e-05
-1.1408910272566e-06
2.17846834928457e-06
-6.30653334732528e-06
-1.24108048991886e-06
-2.53455271105292e-05
1.99474919024942e-05
-1.03572461879976e-05
8.00539610776577e-06
-2.54551161457792e-05
-2.28856178000522e-05
5.11824517594848e-06
-3.28057023574672e-05
-3.49298667034376e-05
-2.53774758098428e-05
-8.59545252574299e-06
-3.38489093966186e-06
-3.6244124366061e-05
-2.86051144078611e-05
-6.91408441049023e-06
-3.87755582054444e-06
-1.51043747227145e-05
1.86606303732362e-05
1.36598720142804e-05
-2.59445914618538e-05
-1.02732473886227e-05
-3.69234787615417e-05
-3.02913191148312e-05
-6.30690471446376e-06
-1.00342194981343e-05
-1.6787217899706e-05
-3.78331417295654e-05
-2.55801723765825e-05
-6.29505578724352e-06
-1.24564866136531e-05
-2.27457911014e-05
-2.95018044662436e-05
-2.32659347245525e-05
-2.372219184287e-05
-2.61951812924212e-05
-1.39442569343118e-05
-4.65278338651594e-06
5.98740503808775e-06
-1.75255093588806e-05
-3.60850409819382e-05
1.12364826688136e-05
-5.93868288424749e-06
-2.70609298975215e-05
-2.75875261595712e-05
-1.07136294851296e-05
-1.78962404838295e-05
-4.279193563914e-05
-1.42998478599505e-05
2.05393191399983e-06
-1.18123067878422e-05
-1.33697366066885e-05
-1.06570111786727e-05
-1.59686641150402e-05
-1.81599075903735e-05
-2.92700562661346e-05
-4.23509465765848e-07
-1.72515351906845e-06
-6.56758655028682e-06
-1.82423850982949e-05
-9.69652850484307e-06
-1.55042729399822e-05
-2.26953651685021e-05
-6.44856751740596e-06
-1.70459411621458e-05
-1.80666524368231e-05
-1.19934775796214e-05
-3.89863580484742e-05
-2.3385347616944e-05
-4.70795584076751e-05
-2.79067607732945e-05
-3.59987235404592e-05
-2.20075431418692e-05
-1.19555442871616e-05
-3.07773853693631e-05
-1.11995114188412e-05
7.80715631265842e-06
-1.00169077623418e-05
-1.87269814573153e-05
-4.82627665084173e-06
2.172473404773e-05
-7.27074985838546e-06
-1.15522977032325e-05
-7.29947543719675e-07
5.91729463523045e-06
-2.07642341914996e-05
-1.36444161320537e-05
9.73322159374218e-07
-9.62656554444018e-06
-4.94771427001603e-05
-2.47523630276179e-05
8.25643537679873e-06
-8.58677777959436e-06
-3.16880918675568e-05
-3.61271188388025e-05
-1.7612334890005e-05
-3.83841565202264e-06
-2.93710802742795e-05
-4.87939141990749e-05
-1.84500176125706e-05
3.37224450772303e-06
2.32854588280989e-06
-3.32313348085558e-05
-1.47104666462818e-05
2.00499464408236e-05
-1.10426624100584e-05
-2.91417134662357e-05
7.32464442398656e-07
-1.62867307698715e-05
-1.0061603297977e-05
-2.3725054094861e-05
-2.92606155205423e-05
-1.15456210698084e-05
9.4419848251978e-07
-1.48585115774194e-05
-3.77047086636389e-05
-8.97199183889504e-06
-1.32965572674364e-05
-3.99734326887302e-06
-7.27924351621124e-06
-4.64508732140907e-05
1.10012317577618e-05
-3.73579826543581e-06
-1.95114573503789e-05
-3.53650732769131e-06
7.80631476113016e-07
-9.54923921164678e-06
-2.32216935693258e-05
-3.61484410500877e-05
-1.90061822176839e-06
-2.10352280324231e-05
-6.09720538695397e-05
-1.78654677466594e-06
-1.91504463169655e-05
-2.34899630946862e-05
-2.69886614804542e-05
-3.60089642744779e-05
-1.11094851060865e-05
-7.39147267255001e-06
-8.27196665677804e-06
-1.3944791532907e-05
-6.05131075288822e-06
-1.2572527872684e-05
5.50762192810789e-07
3.27392576597291e-06
-2.28385761037821e-06
-1.74122242243979e-06
1.44377968688236e-05
-2.52750679401054e-05
-1.26462180417865e-06
1.81792008228544e-05
1.30005023966663e-05
-2.12836309402314e-05
-1.23568199421487e-05
-1.9097863976142e-06
1.67755400144379e-05
-2.56984427531671e-05
-1.42269188664766e-05
-2.34012531689899e-06
3.85120797668183e-06
-4.20577303637754e-05
-3.81451766411589e-05
-5.48001399824013e-06
-2.12763911162235e-05
-4.56808932150683e-06
-3.1132390700311e-05
-1.39819007713558e-05
-5.0028178430296e-06
-1.97186886195954e-05
-1.6835883891885e-05
-3.21918323189805e-06
7.64048732089657e-06
6.92304851587215e-06
-1.21736281192201e-05
-1.83209717636139e-05
2.44057224526654e-05
-2.12822384862843e-05
-3.1859959862204e-05
-1.17993268521599e-05
-2.7872628717322e-05
-2.19611060237561e-05
-4.20990242257761e-06
-2.79075538145044e-05
-2.45169025251201e-05
-2.34527152137416e-05
-1.00518998452275e-05
-3.99346572221049e-05
-3.39327337325824e-05
8.51008718170432e-06
-1.61774866161461e-05
-2.82427327246277e-05
-5.51712429079217e-06
-1.58782573461147e-05
4.1538783807355e-06
-3.0238563166074e-05
-1.08617367890821e-05
-5.04112123050257e-06
7.11419865421276e-06
-2.30825995826285e-05
-3.58741941214184e-05
-1.04354454581516e-05
-1.91867946565084e-05
-7.30299025852454e-06
-2.97878582391039e-05
2.16362488479755e-06
5.56861770731878e-06
-4.6177117929772e-05
-3.73359730721872e-05
-2.66429623179654e-05
-2.41105493936147e-06
-3.15308262947363e-05
-3.85299671342738e-05
-1.89300128909303e-05
1.36050881226581e-05
-3.07148547913257e-05
-4.87939008918921e-05
-6.72197507494801e-06
-3.77090526801144e-06
-2.33201674497429e-05
-6.86536662158586e-06
-5.22570545376607e-07
5.87925902046225e-06
-1.49973230783056e-05
-3.59988524520907e-05
8.28875126447522e-06
3.92999310240926e-06
-3.18612483211958e-05
-7.62713838056487e-06
-1.72156588538198e-05
-2.14060314733544e-05
-9.5535989754751e-06
-3.4987427145603e-05
-2.72413815657848e-05
-2.93459742935999e-05
-4.01063900023221e-05
-4.3280954249502e-06
1.80522601794988e-05
-2.99818562230525e-05
-1.87660349148551e-05
1.4536555070063e-05
-5.71039365057705e-06
-1.48706931684794e-05
-2.35757423819002e-05
2.14403073569437e-05
-2.1047010910006e-05
-2.75866199531752e-05
-1.11773325520142e-06
3.22190907146294e-07
-1.78077069859783e-05
-3.33964994069951e-05
-3.6439648747204e-05
-8.95764458713259e-06
-3.34971349269711e-05
-1.45620179817741e-05
-2.93635139184973e-05
4.61470966080397e-06
4.31881411650283e-06
-3.19010858224172e-05
-3.33936021099941e-05
2.33143047308845e-05
-2.6115577757045e-05
-2.7211444757276e-05
9.51362918472735e-06
-1.00876060273077e-06
-5.72759182585591e-06
-2.50985453383505e-05
-3.62332058488552e-05
1.14693850332879e-05
1.94436255208472e-05
-5.53930896877081e-05
-2.79266068383485e-05
-1.46347773947714e-05
-2.75812235084139e-05
-1.50359852139001e-05
-3.85626495371019e-05
-2.84513154663263e-05
-8.73737440783599e-06
-7.90124682794645e-07
-1.02148527335851e-05
-3.94750511225271e-05
-1.50429522230518e-05
-1.60906753117059e-05
-1.10626615290395e-05
-2.00169786984525e-05
3.72779632330612e-06
-3.65318270320511e-07
-1.04668457718259e-05
-4.10027827598183e-05
-1.70778398843564e-05
-8.36455078709006e-06
-1.24363519649771e-05
-1.44591376114163e-05
-2.49484184502385e-05
6.32500891162984e-06
-2.03610051559746e-05
-3.10037825184851e-05
-1.4865630997557e-05
4.6161988176699e-06
6.716701307611e-06
-5.84894435426625e-05
-1.29399791029271e-05
2.41771992889272e-05
-9.888727281177e-06
-3.42223304821876e-05
-1.29861888006455e-05
1.52749101699887e-05
-1.12278331921727e-05
-1.72637200094279e-05
2.16995163281869e-06
4.5018810771356e-05
-1.25615045964947e-05
-3.53957398175632e-05
-8.88166099225591e-06
-7.78458825656432e-06
-1.64212574894699e-05
-9.08813371297984e-06
-2.89607887197029e-05
1.40330191254406e-05
-8.57870143636976e-06
-4.76382457593779e-05
-3.89240523020001e-05
-3.19526858249153e-06
-1.97328257641635e-05
-1.77859244135054e-05
-1.85508067100324e-05
-7.44339349057175e-06
1.09709508216654e-05
-2.47936170308804e-05
-1.41845677025806e-05
-1.91072817882207e-06
-1.2177200485577e-05
-4.51273078962525e-05
-2.42918043949188e-05
-1.19486564216731e-05
-1.95787549495337e-05
-2.0374980005874e-06
-1.97660893509515e-05
-2.79315989341146e-05
-4.09115332172782e-05
2.16938468472659e-06
-3.75116877055004e-05
-3.0859346488084e-05
6.14185596635477e-07
-5.55925727942611e-06
2.13138098692421e-06
-2.08361319541041e-05
-2.29382922418759e-05
-3.26873294373109e-05
-2.71240349130982e-05
-2.48074985841189e-05
-5.79020767935427e-07
3.85247924602866e-06
8.6213575310499e-06
-9.02349457256251e-06
-1.36085616699046e-05
-8.14979974285336e-06
-3.70089855634036e-06
-3.22714913586106e-05
-2.98071051418865e-05
-1.99369241493695e-05
-1.8698500536011e-05
-3.30185547505368e-05
-3.86400428836026e-05
-3.12928010854853e-05
-3.36299898042567e-06
-3.91733117476221e-05
2.32487989870715e-09
-2.74251928185112e-05
-1.48973423207832e-05
-2.54670560879526e-05
-8.72077778415981e-06
-1.04876577413266e-05
-2.84574402847921e-05
-1.8568567075093e-05
1.79874623938263e-05
8.21561127531492e-06
-3.46293357671401e-05
-1.42538339711758e-05
2.01771814547019e-05
-4.06967709484796e-05
-1.08222374762987e-05
-7.65701164597894e-06
-1.98056080818283e-05
-3.70327157372393e-05
-4.24406115533077e-05
-1.08675684216889e-05
-2.34200602827907e-05
-3.03980023339166e-05
-3.86646085198064e-06
-4.30063322329769e-06
-5.78376996869125e-06
-2.44396846454983e-06
-4.4905130810048e-05
-2.099769759179e-05
1.84576276986254e-06
-1.96416833424972e-05
-3.92659383661937e-05
-8.82742122717038e-06
5.07682538672843e-06
-1.74898218060853e-05
-5.24799061570744e-05
5.57050917111858e-06
7.33832652191494e-06
-2.69445045325316e-05
-3.03982927015542e-05
-1.28274450487734e-05
2.95008945605946e-06
-1.34355730724965e-05
-5.00573332729922e-05
1.2445100581922e-05
2.00674977866049e-05
-2.24312354258896e-05
-4.37878277537627e-05
8.9754972980677e-06
-2.48198001928625e-05
-4.96895576183772e-05
-2.86379598849943e-05
-7.61557310243742e-06
-4.01557598003614e-05
-8.94812749730973e-06
2.30970537957165e-06
-1.9257549653505e-05
-4.45050295428151e-05
-2.0560962731528e-05
-2.07064037190586e-05
-2.20942642853529e-05
-3.11380284533163e-05
9.55102209713826e-06
1.88813396815596e-05
-3.77079194791222e-05
5.30683422493876e-07
-1.99890560944518e-06
8.09366533589856e-06
-1.08465614280281e-05
-4.33448800536646e-05
-3.88126915694585e-05
-1.45713719778642e-06
-2.31662212851772e-05
-6.01535484511883e-05
-4.98584535891608e-05
-5.63448700927337e-06
-6.9043139080922e-05
-7.9314765788454e-05
-5.74635048162747e-05
-2.07651333942715e-05
-1.55582156486428e-05
-3.00758019109268e-05
-9.30500106402529e-06
5.6042153563903e-06
-1.4485773631701e-05
-2.02218583961655e-06
1.69520417617188e-05
6.87860954326501e-06
1.23156124169345e-05
-1.12894956534044e-05
-1.99366386091809e-05
-2.02827740883363e-06
-1.30822220946134e-05
-3.20754898061826e-05
-2.4381138684433e-05
-3.14950923573917e-05
-1.60135223308351e-05
-4.61216483644015e-05
-1.56132396043274e-06
-1.55827944232336e-05
-1.45844164674198e-05
-3.36706597370284e-05
3.18678740069758e-06
1.05917627414015e-06
-2.22265198569721e-05
1.61142740723476e-05
1.43942612837242e-05
-4.53157447981027e-06
-1.0047074015567e-05
6.78584595928778e-07
-8.82595563012184e-06
1.92982793693607e-06
4.83776324721581e-06
-1.82614370461143e-05
-3.10536788520754e-05
-4.30490218358754e-05
-3.30646967984066e-05
-2.84898826465304e-05
-4.06858476405503e-05
-2.6900463057302e-05
-4.25155101859078e-05
-3.25882866594928e-05
-8.61554683020472e-06
-3.84584103420565e-05
-4.07264819496678e-05
-1.33348148794506e-06
2.54733728541277e-05
-3.4383543054147e-06
1.65520690931816e-06
3.20208670714334e-05
2.30863308539151e-05
1.46370311243726e-05
-1.02652850126369e-05
-6.20587599914479e-06
3.89990233436461e-06
-2.15560295829687e-05
-1.21802215789659e-05
-2.00392880306754e-05
-2.88058497817563e-05
-3.9186196289243e-05
-1.87214703444e-05
-4.62314384317889e-05
-3.44574159707241e-05
-4.18796816876201e-05
-3.11028908118974e-06
-2.78839072155545e-05
-5.87150213396941e-06
-1.714227429746e-05
5.09784364197116e-06
-2.02604643683951e-05
-8.79974237987102e-06
1.05830985170064e-06
1.41800246464463e-05
1.17549635240603e-05
2.42069248558173e-05
1.17105020290967e-06
-2.65055082293049e-07
4.38369756556466e-06
-3.3088548030857e-05
-4.02257442749568e-05
-2.16448295060846e-05
-2.73561210167675e-05
-5.75778544960429e-05
-2.45102859351195e-05
-4.05114979384518e-05
-3.61816983499203e-05
-1.99118899461436e-05
-2.76487728181097e-05
8.52598667520058e-06
-1.56770859057268e-05
-3.03522200184999e-05
1.12233112882778e-05
1.00319845524228e-05
-7.28035784283517e-06
4.29248119872537e-06
-6.31201029591455e-06
-2.9023698381525e-05
-6.91917401939043e-06
-1.28224804615612e-05
-3.41757883638152e-05
-1.28517608862244e-05
-2.87458454675265e-06
-3.79014482602843e-05
-3.26678371837974e-05
-3.81403242266118e-06
-2.69113738653818e-05
-6.18219092880278e-05
-9.59568307388063e-06
-7.51300851493986e-06
-3.17060850808316e-05
-3.94638581874701e-05
6.97109743322034e-06
2.66787214518815e-05
1.25769587969252e-05
-1.70860233127601e-05
-7.85228851596441e-07
8.99245202415282e-06
-1.24928746822428e-05
-1.74637405726819e-05
-1.17466526743372e-05
-2.27696174040058e-05
-3.09675708302959e-05
-3.99913600478723e-05
2.38219109206714e-06
-1.62702340254226e-05
-1.6377197760126e-05
-1.8874592472093e-05
-2.02521883689146e-05
-3.53807853602074e-05
-1.47905213537375e-05
2.73049495036545e-05
4.24268740228981e-05
-3.3564593458216e-05
-1.5726215527117e-05
-2.02023127222352e-05
-1.89704346425324e-05
-1.40680774946096e-05
-1.83010347769897e-05
-5.37022885565949e-05
-1.76847714280607e-05
-3.34431545743105e-05
-3.95980311519483e-05
-1.90816216409451e-05
-2.36781851075533e-05
-4.87827973398298e-05
-1.12616645065002e-05
-2.73796871098871e-05
-3.39855903636163e-05
-4.22544704308371e-05
-3.93438781171641e-05
-2.3910234336084e-06
-4.32828308405266e-05
-3.53154219126322e-05
-2.25309647707732e-05
-1.05420601120378e-05
-2.14617397129304e-05
-1.49949337732193e-05
4.1965636040628e-06
5.57910922859123e-06
-2.80044045327218e-05
-9.12278556546786e-06
5.36451747744032e-06
-1.11957033925938e-05
2.09109224206559e-06
-2.5838818403628e-05
2.11689224962959e-06
1.28908681187859e-05
-3.28108379977625e-06
-2.96005475121109e-05
-3.84568392710372e-05
-4.14601414827513e-05
4.25330695071891e-06
-1.88695518527291e-05
-4.15978218243913e-05
-2.09191066594853e-05
9.30930797111819e-06
1.72356440430653e-05
-3.45586628559518e-05
-3.48167391958851e-06
1.36244747248612e-06
3.30213449014332e-05
-2.0014360688285e-05
-2.30296367637735e-05
-8.33492122073434e-08
3.08903656991001e-06
-2.41425390961367e-05
-1.19614654841192e-05
-2.23097845607642e-05
-6.97931906921603e-06
3.52473960293782e-06
-2.24271173900448e-05
-1.34084577141288e-05
-1.74045270467339e-06
9.37829894753807e-06
-2.63435696000222e-05
-2.66910981647961e-05
6.93825579895514e-06
1.22903692306478e-05
2.18216821988345e-06
-2.97305597991825e-05
-2.39795113196909e-05
1.17978088699186e-06
-1.98148534688241e-05
-3.00596998079464e-05
-3.15766700421114e-05
-2.12544358529918e-05
9.13491081019036e-06
-4.67670846047828e-05
-5.72465909545158e-06
-4.80109537570431e-06
-9.76366142952718e-06
-2.25835751095772e-05
-5.09666182212393e-07
-9.59844514596459e-06
-2.08128662389374e-05
-1.37675028936734e-05
8.90209605261865e-07
-1.56684957629356e-05
7.88947233018684e-06
5.64247285115487e-07
-1.50412661798694e-05
-2.09620603628022e-06
-1.95800916281399e-05
-2.36174838483052e-05
-3.24634801584713e-05
-3.64204595512925e-05
-6.44223882933679e-06
-2.95779248060029e-05
-4.98211189460966e-05
-2.15309834258163e-05
-2.99685196842034e-05
-2.24555797054767e-05
-3.02979899025523e-05
-6.04234943100373e-06
6.50925613566206e-06
-1.16617196733016e-05
-2.3721109833663e-06
-2.55808572972516e-05
-6.04838857653923e-06
1.16598583398722e-05
-2.80606245473583e-05
-4.06083641548979e-05
1.13518989249265e-05
-1.5695136849156e-05
-2.65528167499089e-05
-3.57346045409163e-05
-2.93839909538884e-05
-1.8025653193499e-05
-2.13563271095778e-05
-3.39665803379051e-05
-4.1098423139268e-05
-1.4852495686162e-05
-1.74758681960155e-05
-2.05850456754434e-05
-2.5220630518136e-05
1.80098353642483e-05
-2.63380191387549e-07
-1.05995262999766e-05
6.4260649941649e-07
1.16832143958363e-05
2.75678527596775e-06
-5.29215621008154e-07
-2.29256715200773e-05
-1.50715932157671e-05
-3.4986659917376e-06
-5.23379814556243e-06
-1.36502891037187e-05
-1.16804429069998e-05
2.35402679512384e-06
-5.78587516910044e-06
-3.4278511245758e-05
-1.30239302494254e-05
2.67449239565478e-05
-1.78196917719616e-06
-2.05040534823061e-05
-2.60030385797241e-06
-1.4829910457417e-07
9.59698451269629e-06
-2.31698292571461e-05
-7.92515094236903e-06
2.21893017703562e-05
-7.28493266010489e-06
-1.01283710019978e-05
-2.42121963296853e-05
-1.52142883668959e-05
-7.57759715655274e-06
-1.96566825639252e-05
-1.14342612069251e-05
-2.24313518109752e-05
-1.3037529450885e-05
-1.28577953343104e-05
-4.55368244377759e-05
-3.60112023224194e-05
-7.78278779789477e-06
8.557947182875e-07
-1.58023730950372e-05
-1.4813331924898e-05
-3.1562345026211e-05
-8.65873187932772e-06
-2.93144247298288e-05
-2.9615109262488e-05
-5.60309001583653e-09
-1.45681560144677e-05
-8.85159978922954e-06
-3.28053026704661e-05
-1.08696077255318e-05
-5.35006619515252e-06
-3.32763999480524e-05
-3.47694331888021e-05
-8.30955606164206e-06
-2.80527649942332e-05
-6.95112179719215e-07
-4.96437159407899e-05
-4.78366473580712e-05
-1.51121195362569e-05
-6.74652519210014e-06
-4.52156627012197e-06
-1.2059124179158e-05
6.96016588106049e-06
6.60474979865839e-07
1.143752528368e-06
-3.90606584693993e-05
-5.60541083710044e-06
-7.90427141774329e-07
-2.56996915826698e-05
-7.05975611028665e-07
-2.4676427441087e-05
-8.87024229917665e-06
-1.68769697011629e-05
-4.84078811620738e-05
-5.18232140814149e-05
-2.35674767914623e-05
-8.86857094333003e-06
7.17817631646083e-06
-1.821719342778e-05
1.35705767759976e-06
-4.5981170213849e-06
-1.54586855024903e-05
1.39742343265961e-05
-1.67256196568163e-06
-1.67276837329295e-05
-2.81547975837374e-06
-1.55687489009109e-05
-2.55051071263841e-06
2.10570165455068e-05
7.55669337802948e-07
-1.85077384400066e-05
-4.91828855176535e-06
-1.0535304460843e-05
-2.74833516208165e-05
-3.17995152916326e-05
-4.77312299222139e-05
5.48719114864331e-06
-7.4238456211021e-06
-9.39669115014946e-06
1.01161334096969e-07
-2.0229584476678e-05
-2.93518322700319e-05
-1.51072591043042e-05
-1.93681897170191e-05
-2.62692447369213e-05
-9.04768779321337e-06
1.43235056793562e-05
-1.99695632808129e-05
-2.97557835785581e-06
-2.68108143424959e-07
-9.36496103448922e-06
-1.1515383267801e-05
5.3772330800567e-07
-1.13550212697648e-05
-1.13500633423009e-05
-3.49829649064159e-05
-3.2086587925483e-05
-2.53392053483377e-05
-2.33976668239322e-05
-2.26551580896181e-05
3.56332080278707e-06
-4.02581201028674e-05
-4.10547767949239e-05
-2.86057113897906e-05
-1.60415952411205e-05
-3.82736560202039e-05
-2.87949733964171e-05
-2.13150804529597e-05
-1.27944698097777e-05
-2.02854823611452e-05
-1.25261338387341e-05
-3.29218948394496e-06
-1.68552679112061e-05
-1.99922246427178e-05
-8.66456233984013e-06
-1.51559873590662e-05
2.17627197101217e-05
-2.09466615817269e-05
-2.80738531317778e-05
-1.82497665344889e-05
-2.33252199052373e-05
-1.06857789604698e-05
-2.73979392503763e-05
-2.16051767621951e-05
-3.45282530264613e-05
-2.79457133098969e-05
-2.90306130678077e-05
-2.79682309988665e-05
-1.17541305653925e-06
-3.49538329103337e-05
-2.30939198626534e-05
3.0959221421409e-06
-2.40388909995322e-05
-1.7161024164831e-05
9.87321588055546e-07
-1.83021935059323e-05
1.75008605355817e-05
-1.26905264763917e-05
7.2472747743748e-07
-8.09440265382208e-06
-7.48481377089018e-07
-4.59936785003241e-05
8.5932895767923e-06
-1.11111639997612e-05
-2.9421142263082e-05
-2.32307130741527e-05
-1.12076094435165e-05
-3.69299191301951e-05
-4.39169102968541e-05
-1.4061663338102e-05
-8.82864463046604e-06
-2.86000493196781e-05
-3.60233769343533e-05
4.51134142289863e-06
-7.04101942092972e-06
-2.38688502710713e-05
-1.27762710694243e-05
1.16594861543159e-05
-1.08984811458774e-05
-3.8644862478701e-06
1.33915588669872e-05
-5.79652447764354e-06
-5.09193868921462e-06
-6.4518136878289e-08
-4.01367036312289e-05
-7.54481856549966e-06
-2.56652256487106e-05
-5.22552018403258e-05
-2.95850194451376e-05
-2.04989075271827e-05
-2.10032722317147e-05
-1.87986029212705e-05
-3.79370701336712e-05
-4.41625121705573e-05
-3.24410121239228e-05
2.61091779032528e-06
-1.4153641017123e-05
-1.19518811208957e-05
-8.81057542947342e-06
-8.863848510513e-06
6.6986401282556e-06
-1.04924484345683e-05
-1.47125480782452e-05
-1.68169941649133e-05
-7.04951988151354e-06
-3.46831485876315e-05
-2.72948012721924e-05
1.95271435700793e-05
-2.19733248478244e-05
-5.30904288175002e-05
-3.67682419404819e-05
-3.25463874769808e-05
-3.95633034994729e-05
-5.37259707308315e-05
-3.04982422804189e-05
-1.75506700675536e-05
-2.80419885654864e-05
-3.78409952402083e-05
-1.52923490363398e-05
-3.01557468843475e-05
3.89365515548475e-06
-1.06196595167001e-05
-1.72014422304173e-05
2.41990062244389e-06
2.40114340308881e-05
1.74490221679523e-05
7.36947970434686e-06
-1.9793862916994e-05
-4.96953676447432e-06
-1.36065898287805e-05
-5.34805173022331e-05
-5.01393317225841e-05
-7.90231654564568e-06
-4.19611764149367e-05
-4.78945815239506e-05
-3.41543765145605e-05
-4.73377436757912e-05
-2.675092330863e-05
-1.50322330126323e-05
-2.64583854470854e-05
-2.82268179545699e-05
-8.31161852472019e-07
-1.42566656745074e-05
-1.60510196920142e-05
7.52052912772075e-06
-7.19852870900455e-06
-9.73839067437706e-06
-1.5543625403679e-06
-3.86058099767582e-05
-1.69531278119863e-05
1.77009684237144e-05
-8.27841555229238e-06
-1.98904616630145e-05
-4.46123135442355e-06
-9.34760787534491e-06
-3.67398773851752e-05
-2.788948365244e-05
-3.85174166688915e-05
-1.5252594122749e-05
-4.32105084351204e-05
-2.55533519790329e-05
-2.98120035625737e-05
3.44356396705324e-06
1.67286683615093e-07
-2.63197638009042e-05
-8.95782928427687e-07
9.31117684134402e-06
6.21211544753415e-06
5.82196622415388e-06
-7.99844827050161e-06
-6.83448000669837e-06
1.84118874967889e-05
-2.53334841112106e-05
-2.69147129350311e-05
1.15007684039831e-05
6.47315427345696e-06
-4.07929545315495e-05
-2.48051148998076e-05
5.05140753725972e-06
-1.05408580924174e-05
-1.47415543887424e-05
-2.17848096432832e-05
-2.5464999691354e-05
-3.61934363505145e-05
-2.1453820529301e-05
-2.72885553585284e-05
-1.63101299162217e-05
-3.58114048210307e-05
1.05677175966107e-05
9.3150055451963e-06
-7.49926925932568e-07
-4.35058049428693e-05
1.09756502272806e-06
-1.47960457928655e-05
-4.12366675326376e-05
-2.22400746996715e-05
1.9088197413702e-06
-2.29678813997995e-05
-2.92005677751135e-05
-3.92592248788885e-05
-2.87893451490307e-05
-2.45163787453941e-05
-2.10403914083759e-05
-8.59083062097509e-06
-1.59227770434888e-05
2.30825673134581e-05
-2.43479440687995e-05
-1.4959981508627e-05
-2.14854779493527e-05
-1.85097962019346e-05
8.05208670858857e-06
-4.8151627562181e-06
-4.37528656132648e-06
9.40305870382177e-06
-1.39192014685286e-05
1.49106357556135e-05
-1.02846878325705e-05
-1.96084873260364e-05
-1.01288738175736e-05
-1.55336798874746e-05
-1.66651704391861e-05
-2.17821306889717e-05
-9.71745842510805e-06
-1.03157986462708e-05
-5.26853180947058e-05
-2.60003341391962e-05
-4.91284271377965e-06
-3.44996705555296e-05
-3.1462469884581e-05
-9.84268398701017e-06
-2.36915287308738e-05
6.407634525757e-06
-1.47694987021785e-05
-2.84629238948389e-05
-1.27399406427319e-05
2.99214221207198e-06
-3.28360280096267e-06
3.02440018701939e-06
-2.12021609564445e-05
1.06153306684244e-05
2.48244922060611e-06
-7.96520634974011e-06
-7.32642404153078e-06
-1.0384180662037e-05
-2.61840634105998e-05
-3.4436598827012e-05
-3.94687593764425e-05
-1.91260340260558e-05
-2.28387037282246e-05
-3.67547776546487e-05
-1.1424293076927e-05
-9.10433189297672e-06
-4.54197238362898e-06
-4.66635999304324e-05
-1.08407992088769e-05
2.12970444596276e-05
-1.53343779401696e-05
-4.62995433278317e-05
-8.49191576927144e-06
-1.18430523284242e-06
-3.17687994991191e-06
-3.21244438184504e-05
-2.38591208030957e-05
-1.21236076063779e-05
-1.09255783796861e-05
-1.57367290191451e-05
-4.17331677812805e-05
-1.41964372138909e-05
-4.95263682725429e-05
-2.83952334614983e-05
-4.1750496961381e-05
-5.26992213021907e-05
-1.75825255820297e-05
-2.17841307883349e-05
-1.47124316200164e-05
-1.10213268768796e-05
-2.15308218960196e-05
1.34973091493315e-06
-6.0882524525213e-06
-5.38904057543966e-06
-1.14155817416015e-05
-8.60614499886692e-06
-1.08186479438719e-05
-1.21275332457105e-05
-2.69242642288746e-05
-1.82134038911269e-05
-7.47344734076306e-06
-1.28774806178783e-05
-3.04108802178396e-05
-8.97858517439161e-06
-8.38882173774667e-06
-4.46086022265375e-05
-3.24493765087517e-05
-3.91545371085315e-05
-2.26705527519993e-05
-3.71953599185336e-05
-3.9368340906508e-05
6.76278661897673e-07
4.46731975947861e-06
-3.55951923510221e-06
-1.80680691571398e-05
3.77446224301737e-06
1.71895030638023e-05
1.00821522893513e-05
-3.66239409430619e-05
-1.44354261427041e-05
3.51676086227831e-05
4.35927881994748e-06
-1.99828128251184e-05
-1.60931600341558e-05
8.42460058041573e-08
1.62947040127281e-05
-3.65364938637437e-05
-1.91377924534199e-05
-1.43749591174848e-05
1.1756768442993e-05
-4.26053103382046e-05
-4.5831435790546e-05
-1.95385499154775e-05
-1.45747746877396e-05
-1.59921838067982e-05
-3.55776167694563e-05
-1.45102448644994e-05
8.69167649558185e-06
2.1219235058062e-06
-2.77922287461032e-05
-1.15448780698808e-05
-1.31775560015199e-05
-5.07527874170768e-06
-1.10771130009914e-05
-1.41923076150764e-05
-1.79088035556519e-05
-1.77300468749339e-05
-4.14015313337739e-05
-4.22990841081359e-05
-1.70761983499362e-05
-2.06837072438239e-05
-2.13112702084271e-05
-9.30958092019535e-06
-4.85036417481704e-05
-1.99969112085837e-05
-1.63011340721425e-05
-7.76538636361371e-06
-1.78474447820435e-05
9.00351381128318e-06
-2.72370632956929e-06
8.6501951227605e-07
-3.97454611118119e-05
3.25911873603575e-06
-4.37806552220795e-06
-1.94769307085165e-05
-7.19227596288143e-05
-3.08028569532586e-05
2.19374660526129e-05
-4.61442141457961e-05
-2.02238885747257e-05
1.35857697448666e-05
-3.32614965241745e-05
-4.08072748633677e-05
-2.70991249695701e-05
-3.73769827572499e-05
-7.06522513370628e-06
-1.23093001807235e-05
-1.7379840729767e-05
-1.86940678513128e-06
-1.80571846514691e-06
-1.42104743311189e-07
-1.07706786637485e-05
-3.021353952265e-05
1.64692621249252e-05
-1.11545816390096e-05
-2.01270288935058e-05
1.26256519332485e-05
-1.20191861938493e-05
-1.76256970366239e-05
-2.60113915809703e-05
-3.09560612579572e-05
-3.94787906533654e-05
-2.94231705532188e-05
-3.97830855090597e-05
-3.74088185683911e-05
-1.19436898046826e-05
-1.22325725556073e-05
-3.35603590526475e-05
-4.59327539160224e-05
1.73319375608623e-05
1.47602160373432e-05
1.87939778822895e-06
-9.74526600285752e-06
1.24543958004091e-05
3.41578617882147e-05
-1.65037048681562e-05
-1.29108070566113e-05
6.32313730557361e-06
1.53451514328152e-05
-1.11267703918054e-05
-1.17184442684347e-05
-6.73101260402858e-06
5.46342332761182e-06
-4.39260044948631e-05
-8.76537472812071e-06
-3.19547495201485e-05
-1.67595143605773e-05
-7.78162011041022e-06
-9.79925883005716e-06
-1.63185638094909e-05
8.93004880185314e-07
-1.35501433017772e-06
-1.91216944039706e-05
-1.65513134810299e-05
1.18776810038901e-05
-1.08257787938137e-05
1.06651975013008e-05
-1.23924650487844e-05
-8.25379837245826e-06
-4.14567088390595e-06
4.39816836257282e-06
-5.51004445060316e-05
-1.94156556965083e-05
-1.83129050881304e-05
-2.37657332614315e-05
-5.50587717415807e-05
-2.69737133902961e-05
1.95279293141593e-05
5.31651655264561e-07
-1.07275567029863e-05
-4.74986149320028e-05
-2.28290485933396e-06
-9.85985566415018e-06
-3.19785732484259e-05
-1.76034814215081e-05
8.6383685266765e-06
-1.88786983148487e-06
-3.17676761414952e-05
-7.68274240034666e-06
1.92053469226792e-05
-2.7749944422938e-05
-4.09961117384226e-05
-3.60877745374358e-05
1.01035556780026e-05
2.74879815243623e-06
-3.55946277587256e-05
-1.93187973868185e-05
-1.48176173580721e-05
-4.08667022951499e-05
-9.10250763909989e-06
-2.68074431018305e-05
-2.97919409212035e-05
1.98395707522418e-06
9.7077182556603e-06
-2.34635724277449e-05
-2.67826149127292e-05
-4.26172657644617e-06
2.96030968991911e-05
5.11292772386882e-06
-2.96798751853196e-05
-1.41742438442852e-05
-7.90574267864379e-06
-1.03053230443082e-05
-1.98592059879501e-05
-3.06234807701883e-05
1.22657482676258e-05
-2.15438413393382e-05
-3.90938255900434e-05
-5.13416130360504e-05
-9.47421261860595e-07
-6.45824637575407e-06
-4.55583335161522e-05
-3.83853169896638e-05
3.60636477915895e-06
5.77802806132166e-06
-5.22912668508007e-05
1.04667877742356e-05
-1.17656674714041e-05
-1.2528069290381e-05
7.59876062755088e-06
-1.23934823215126e-05
1.62866611109151e-05
7.34809130219108e-06
2.93405077824142e-05
-9.61639900516518e-06
-8.09713376639463e-06
-2.34723716880073e-05
-1.20461735607116e-05
-2.64315489568613e-05
-5.60712243004303e-06
-2.64549735218675e-05
1.52801983142508e-05
-2.75189341546592e-05
-2.1696737295939e-05
-6.81994792240964e-07
-5.30388658240701e-06
-3.14198353410536e-05
-5.18504936563862e-05
1.33926149010543e-05
-3.51936677813749e-07
-4.52995049652337e-05
-1.530850915706e-05
3.27060993632913e-06
-2.4699612704034e-05
-1.38018975219875e-05
-1.91607207378885e-05
-1.07448099209011e-05
1.21158214649159e-05
-8.54286714740948e-06
-6.59005708967494e-06
-1.90141686974672e-06
-1.73447423707167e-05
-3.04018480127236e-05
-4.57051172223497e-05
-3.98632422282495e-05
-4.2210389572326e-05
-2.95900909169243e-05
-3.452046363526e-05
-1.76271873312687e-05
-2.81733562107812e-05
-2.59163258675241e-05
2.28294747635489e-07
-3.47595960828261e-05
-9.57846568561436e-06
-1.72279466489269e-05
-3.01435027366936e-05
-1.13670393707093e-05
1.52478070550554e-05
8.33065939536316e-07
-2.99082603045562e-05
-1.9703151095704e-05
-1.89015754903948e-05
-3.748935814255e-05
-9.02656995504826e-06
-1.01742861800098e-05
-4.59966558638559e-05
-1.79897120198897e-05
-2.48311963041731e-06
-5.50855734298986e-06
-1.77465535530393e-05
-1.29446722072993e-05
3.38084482362379e-06
-3.25950299042384e-05
-2.35748427195023e-05
1.14869779023266e-05
8.79635315726448e-06
-2.68872931405248e-05
-1.7295720436403e-06
6.23682284619289e-06
2.20929729338145e-05
-1.4446702454219e-05
-2.67180391528812e-05
-8.17174111799592e-07
-1.97823958731375e-06
2.17561543409292e-05
-2.18125895483026e-05
-1.47538251173805e-05
-2.74856586697973e-05
-3.73783409897141e-06
-1.97590364698398e-05
-2.2870299145855e-05
-7.29263962431405e-06
6.48070555525047e-07
-2.13493408202606e-05
-1.03531729839438e-05
-1.9962147500823e-05
-1.39434513318064e-06
-2.4902203885183e-05
-7.94041700103038e-06
-1.97906305114812e-05
-3.91587070176069e-05
-5.96029824608542e-06
-7.65947492658835e-06
-2.14510832972273e-05
-4.3218488156972e-05
-7.96263233694311e-06
-8.57205418927919e-06
-3.89891344593329e-05
-1.20908046107314e-05
-1.55995123895654e-06
9.26487223218805e-06
-1.47492465991558e-05
-1.98931323180042e-05
1.9536816997262e-05
-4.2357775582881e-06
-4.24723926327495e-05
-3.50994632013799e-05
-1.35210063627784e-05
-4.18911454040389e-05
-3.69225768244416e-05
-6.75648462499486e-05
3.48146839987303e-07
-2.72560257538636e-05
-2.11563574439257e-05
-2.65450775464126e-05
2.99186762248333e-05
-2.19602603451725e-05
-4.19768831827113e-05
-2.42128434572571e-05
9.7520740551031e-06
1.26817390123282e-05
-4.64310438976594e-05
-2.73155730515744e-05
2.87773005842968e-05
-1.84342406903084e-05
-5.94797825609546e-05
-3.84213710184849e-05
6.34398722259828e-06
-4.68895919638962e-05
-4.69298045376137e-05
-1.24840706100767e-05
1.49843453508874e-05
-2.73859136847731e-05
-3.23711852782268e-05
1.1487977980113e-06
-2.46834034706324e-06
-9.28079843103711e-06
-9.14441352796993e-06
-2.5926623419358e-06
1.6912516699708e-06
-1.02931045712485e-05
-2.04941448990884e-05
7.41337337032023e-06
-4.36697669568331e-06
-1.75095320549516e-05
-2.21165637709496e-05
-2.55796832857351e-05
-5.20700219224108e-06
-5.04747041124789e-05
-4.84374785550621e-05
-1.31878403010939e-05
-2.81439147754608e-05
-2.51350726874578e-05
-1.50246919439853e-06
-6.0303742448525e-06
-1.6051055563099e-05
-2.64942559051073e-06
9.92145946639589e-06
-1.3730909104416e-05
-2.56786341324068e-06
1.15928427932776e-05
1.40057566093808e-06
-2.36844805384559e-05
-1.82587864221469e-05
-1.39733546605119e-05
1.501345573324e-06
-1.78393937293647e-05
-1.82537288218334e-05
5.89668209793652e-06
-2.86047540660535e-05
-2.24369159815059e-05
-8.07347912054868e-06
-4.37122635651643e-06
-2.23095342293149e-05
-8.46605707744615e-06
5.46715999615543e-06
1.02465277412476e-05
2.80183698474641e-06
-5.03484362037579e-06
-2.36586432222176e-05
-7.30711895572286e-07
-1.68283838294664e-05
1.33094406564163e-05
-1.50725743056519e-07
-1.38859349728574e-05
-5.62620913010581e-06
-2.34367295504227e-06
-1.53970023856512e-05
-3.83504170892106e-05
-1.35341885760956e-05
-5.12704857961301e-05
-3.94172853838043e-05
-3.20730168561257e-05
-2.3110197846097e-05
-2.72464021971959e-05
-1.11913742765266e-05
-3.94315058630364e-05
-1.84115221467869e-05
-1.89179242995913e-05
-1.73109932602776e-05
-2.81742533189739e-05
-4.18197677344871e-05
2.13383951807613e-05
6.4184025910918e-06
-2.87513258971039e-05
-2.11771427714369e-05
3.74042692431436e-06
-1.01468620476662e-05
-3.26724095473335e-05
-1.65589642111686e-05
-1.51691650341731e-05
1.03049605250905e-06
-4.28815667219131e-05
-4.78622166108075e-05
-1.90053565326623e-06
-2.91071166392438e-05
-4.86389618261958e-05
-3.27381108100011e-05
1.95539666212333e-05
-3.59214026513826e-06
-5.00085718436863e-05
-1.50099305972856e-05
3.50936051724311e-06
2.12190686084935e-05
-2.90292946291718e-05
-6.32751783972579e-06
1.30265859305696e-05
2.00010411628723e-05
-1.06528172497368e-06
-1.23547014692066e-05
-2.74698486616205e-06
-3.38641633290361e-05
-4.18651983224924e-05
-2.55748215942398e-05
-3.82074819617729e-06
-1.9481639450644e-05
-5.71842481770689e-05
-4.3778116017805e-06
-1.35579984089344e-05
-2.03948726982915e-05
-3.54636610147177e-06
9.631061126888e-06
-6.17693008295293e-06
-2.52674902941589e-05
-2.73376788535519e-06
9.52720695977785e-06
-1.04576462653837e-05
-2.25419767768377e-05
7.52753165379411e-06
2.13662767965397e-05
-3.9229206120157e-05
-1.54627558380285e-05
-7.87519799714538e-06
1.6406221788221e-05
-3.68572637858847e-05
-1.68074745460524e-05
-4.64551967345758e-08
-2.8677110010085e-05
-6.92453679232114e-05
-3.96524882503272e-05
-2.39117779809823e-05
-3.17532345221289e-06
-4.41493426150834e-05
-1.32229823980207e-05
1.42951203501651e-05
-2.07331496615889e-06
-6.09797035805418e-05
-1.65631317557831e-05
3.63559764750651e-06
-3.44463579570141e-06
-3.27076532796962e-05
-4.36452920145816e-05
1.3169840863204e-05
-2.75528514458692e-05
-6.23015569283936e-05
-2.2275426256088e-05
5.13340709206234e-06
-3.92117713605111e-05
-6.67125697514396e-05
-4.20406377918295e-05
-9.16939920570585e-06
-3.08327583452856e-05
-1.30784886300596e-05
-6.24541837459185e-06
-2.19641628612145e-05
-1.50299536547258e-05
-9.70161691694817e-06
-3.89182893333345e-05
-9.23745749648167e-07
-2.69281808276115e-07
-9.31062430520233e-06
-5.74702034963126e-06
-2.17318317861519e-05
-2.32623228241135e-05
-8.05971631670373e-06
-1.7923914925665e-07
6.58884828196086e-06
-1.28857671064807e-05
1.07175659676703e-06
-2.57121910942319e-06
-2.79920249108524e-05
-4.65682156202886e-05
-3.29189442862059e-06
-1.1658475714895e-05
-3.32519599992911e-05
-2.93966946628444e-05
-6.10918194603494e-06
3.24293734018362e-06
-3.47578613035818e-05
6.23150149267701e-07
1.30986856317566e-06
1.45888621096723e-05
-7.45074424244481e-06
-1.72000888328982e-05
-1.19557819573874e-05
-5.93541435566683e-06
-2.21324588403105e-05
-2.35590537439129e-05
-1.78856846959862e-06
-1.01288981360147e-05
-2.27575194327667e-05
-4.68378284057539e-05
-5.77762321574834e-06
-2.35745812939439e-05
-9.69725514178031e-06
-1.13723069136956e-05
-1.75028371339555e-05
-2.59165124170509e-05
5.25600172617637e-06
-1.00832919079361e-05
-1.53856539421185e-05
-1.98725109870765e-05
7.76268470846491e-06
-2.82771054337651e-05
-1.74355252379054e-05
-1.74530288894399e-05
5.92968282223775e-06
5.57789426894235e-06
-2.74700298118009e-05
-1.40114460477358e-06
1.64966541791971e-05
-1.3975623039933e-05
7.39205890225912e-06
-1.3335382176483e-05
-3.07282101502919e-05
-5.09304968262213e-06
1.59149969358355e-05
-2.76568083298248e-05
-1.15461789411981e-05
-2.23559053030378e-05
-1.8691233417953e-05
-2.08606661692002e-05
-2.81250610753393e-05
-2.25762834758652e-05
-3.36909255909721e-05
-5.59567413157902e-06
-6.05607724309036e-06
-2.35593304595185e-05
-1.88721024227343e-05
-2.68351621074955e-05
-1.38863559433372e-06
-5.35362605429883e-06
-3.52717843260567e-05
-1.04466919326662e-05
-1.53636795973329e-05
2.14042080257978e-05
-6.74778046200939e-06
-1.09751054723946e-05
-9.45452387034182e-06
-3.04915516704086e-05
-2.78346359485702e-05
-3.51033966649321e-05
-1.46087588372538e-05
-1.64113972175736e-05
-1.52586684767882e-05
-3.37130691148576e-05
-3.37733431571315e-05
-2.68651578545279e-05
-4.01045685473111e-05
-5.42442947662658e-05
-2.2071219812195e-05
-6.11618621914348e-06
8.81665488349614e-06
-2.715486916027e-05
-2.39807243008982e-05
1.61017919724637e-05
9.39468410200504e-06
6.99547804197463e-06
-1.42500285877643e-05
-2.73079360468729e-06
-3.03149000149802e-06
-9.40114862024326e-07
-2.86700604562009e-05
-5.48293182489882e-06
-2.54614514599236e-05
-3.20532897299194e-05
-2.82450313328148e-05
-4.87145446044149e-05
-1.11298372345306e-05
-4.19776371291927e-05
-1.41938007802895e-05
-8.05081661321797e-06
-3.34696449558065e-06
-1.07214779119267e-05
-2.27227723843154e-05
-6.60827862725858e-06
-1.96871309521065e-06
1.80415550896031e-05
-1.68485323287198e-05
-4.57639402128495e-07
-7.54861257030849e-06
3.53799525532459e-05
-1.98282879707841e-05
-2.08949581371975e-05
5.32199203792259e-07
-3.58683906427318e-05
-4.03650821601672e-05
-1.92311684015228e-05
-1.45356199970697e-05
-1.88805885692632e-05
-4.24235103346676e-05
-5.06633227664464e-05
-4.83748768185735e-05
-2.23186871498166e-05
-6.39639912383216e-05
-3.4144035714292e-05
-1.71604972818986e-05
-3.65995763609475e-05
-2.1113905806945e-05
-3.08135775792623e-05
-1.42600099716358e-05
1.90170367972446e-05
-2.47161179712007e-05
-3.52012086460252e-05
-2.76133824946055e-06
-1.12073671344324e-05
-3.50916884268517e-05
-1.48702717819462e-05
-1.33225509420502e-05
-2.53662339702791e-05
-2.16941159432004e-05
-2.00229360237918e-05
-1.92823013528018e-05
-2.38297688596267e-05
-1.33884677884868e-05
-5.6484590578601e-07
-2.40968206832711e-05
-4.68750275064358e-05
2.17623401360192e-06
-2.40393073862622e-05
-1.19293822383118e-05
-1.31255795262563e-05
2.92575741811536e-06
1.54215864926498e-05
-4.60782761669618e-06
-1.56303027167913e-05
-3.53621878997699e-05
-9.27987214790455e-06
-1.62350623364215e-05
-2.71633616689665e-05
1.56079435246474e-05
-1.81086615073634e-05
-2.71152994357192e-05
-2.71666299981735e-05
-1.72136111993019e-05
-1.76058535897549e-05
-4.92962281671904e-05
-8.34087244311074e-06
-6.35355189266166e-06
-1.37697048733017e-06
-4.10975606352327e-06
-1.25449718408713e-05
8.11556208550953e-06
1.88401133795905e-06
-2.08634895155051e-05
5.87806167588551e-06
-2.39012069465754e-05
7.46222063655546e-06
4.28973023821928e-06
1.87964393197123e-06
5.05093997013638e-06
2.23680322958327e-05
3.27078825355934e-06
-2.17042244417365e-05
-1.50486281455316e-05
-4.88802528937322e-06
-3.55209349573043e-06
-2.97031161160063e-05
-6.24214686437143e-05
-3.17901079763017e-06
-3.31259486418081e-05
-1.22202882328296e-06
-3.85627892406851e-05
-2.40018881813145e-05
3.45913746509197e-06
-1.15284886837236e-05
-4.99649839186138e-06
-5.76044771634052e-07
-6.07415538761677e-06
9.86455080390126e-06
-9.4189694723814e-06
-1.50713039575313e-05
-4.23168648413923e-05
-1.40503829374715e-05
-4.35259737185837e-05
-2.89185519829873e-05
-1.45539420439827e-05
-1.93880922808617e-05
-3.15749838176341e-05
-2.24602682805672e-05
-8.86790728912252e-06
-2.90438819919141e-05
-1.20795067975006e-05
-3.25340720897814e-05
-1.03091284676454e-05
-2.39914025362352e-05
-2.26813555024968e-05
7.64283491245489e-06
-3.08174489582191e-05
-4.15468299544122e-06
-2.98409845752337e-05
-5.03661722301605e-05
1.65673966122044e-06
3.64506176953407e-06
-5.53868264562649e-05
-5.5654160883269e-05
-3.49496134925934e-05
-2.04277083220472e-05
-3.85318053465216e-05
-1.732527641759e-05
-1.45373244462689e-05
-9.74595015294537e-06
-2.8161480621074e-05
-1.94742951301194e-05
-2.48853680562814e-05
-2.30331694905221e-05
-9.33434123644428e-06
4.34307222973578e-06
5.3102586900461e-06
-1.02253830514944e-05
-9.58140935599563e-06
3.79860975132759e-06
7.61876426017696e-06
-3.20049821887966e-06
-1.15699905193937e-05
-3.90192962824065e-05
-1.58315744206396e-05
-1.70422883715915e-05
-2.37077093063792e-05
-8.63134133326906e-06
-1.98954828138093e-05
-2.7958104136091e-05
-3.87120553065724e-05
7.18218611430712e-06
-2.31959525891812e-06
-1.88911053423015e-05
-2.96995499910167e-05
-1.97225730917022e-05
-1.36028059956506e-05
-1.41377214600989e-05
7.95674316228348e-06
2.45321185906051e-06
-1.97851101222402e-05
-9.02603516173466e-06
-3.86138988777092e-05
5.94513026207543e-07
3.7500347505317e-06
-3.83333573414123e-05
-3.34477684122192e-05
-3.55191670142445e-06
-4.25858709581779e-06
-3.23737014214875e-05
1.28873596987151e-05
-8.35599374759048e-06
-4.8905330248636e-05
-3.65936274672465e-05
2.83174011938622e-06
-6.06577887220903e-06
-3.61771616360227e-05
-2.12881094245509e-05
7.34667999648147e-06
1.23377391889962e-06
-2.94366838728261e-05
-2.50219508692166e-05
1.52568751900519e-05
-7.24697140135976e-06
-5.64670380825493e-05
-1.00284382805282e-05
1.40870504094146e-05
-2.55442382862306e-05
-4.90658533537623e-05
-2.33413071139945e-05
7.2722430638649e-06
-1.55014359619183e-05
-5.44137778256156e-05
-4.69933869932506e-06
2.21414653386433e-05
-7.27080068277565e-06
-4.54478449553558e-05
1.04952412894751e-05
-8.84960389813524e-06
-4.04786269208887e-05
-3.62220676610779e-05
1.36171370760355e-05
4.42888422999539e-06
-5.78481594026057e-05
-2.92124955243815e-05
7.93496751974142e-06
-2.11507111905641e-05
-3.61095604189778e-05
-5.05759065415769e-05
-1.77493602091479e-05
-6.45925290138488e-06
-4.22332613155206e-05
-1.01900269375955e-05
3.32784742139122e-05
-2.7232255056087e-05
-2.50533116723875e-05
7.88803122170845e-06
1.91884991066523e-05
-2.94517726629314e-05
-5.41538265012378e-05
1.20990706275498e-05
4.24077748779885e-05
-4.48933825074575e-05
-5.23609507492651e-05
-3.07498220561623e-05
2.2574319790314e-05
-5.81140983517232e-05
-4.19764419432615e-05
-8.85508716029821e-06
2.50682887947604e-06
-1.65950283626339e-05
-4.44813656995775e-05
7.84102193369444e-06
5.6143423755932e-05
-2.05284096558888e-05
-2.08994074709218e-05
2.19896748132035e-05
2.45444433779084e-05
-3.77453365643067e-05
-5.00143965953851e-06
1.75869020888038e-05
9.94576017386993e-06
-4.33256206365446e-05
-2.00772324595026e-05
-9.07719628381957e-06
-3.18696257923381e-05
-3.67091969079009e-05
-1.1566136503302e-05
-9.20008625265176e-06
-1.26245562635646e-05
-4.39299732060589e-05
-1.70648282729657e-05
1.57784474323664e-06
-9.38939377274909e-06
-3.00066629283362e-05
7.07535588821865e-07
2.83774211816214e-05
-1.44803624946824e-05
-2.50233315575159e-05
2.21271097105554e-05
2.53852118211681e-05
-3.08841937682577e-05
-3.32307762424953e-05
-2.14555366556107e-06
-2.3954890711822e-05
-5.49944782968797e-05
-3.59954859962923e-05
-3.37879712046204e-06
-2.25366410603096e-05
-8.80990804092021e-05
-2.66542945254115e-05
-1.88342505168535e-06
-1.44679855389889e-05
-7.99512663016042e-05
-2.3031940448974e-05
2.49530209509006e-05
-5.04266563804943e-06
-5.53382727289539e-05
-2.27681407770122e-06
4.93961546783636e-05
-3.07713242001626e-05
-7.65044199683415e-05
2.32189582901102e-06
4.79807596302207e-05
-2.88851392841173e-05
-7.15298152290583e-05
1.13418816967312e-05
9.77241084944419e-06
-5.24321818975435e-05
-4.71092452482828e-05
-2.31920106404386e-06
1.88288915801959e-06
-4.65378041110607e-05
-2.52319509193358e-05
-2.73414490380468e-06
2.27945413786537e-05
-2.02149222822762e-05
-6.40533460082483e-06
2.46609673614994e-05
2.8126361609887e-05
-3.01284267585118e-05
1.02566966327761e-07
1.70537021431503e-05
-9.62307679355895e-06
-3.50203786453519e-05
-6.27347069861585e-06
1.00200457159867e-05
-4.22395657948196e-05
-7.08964047384623e-05
1.79304578781876e-05
-1.94406557858422e-06
-3.98191803396316e-05
-3.63320163774724e-05
-1.98386975376165e-06
2.31087495699772e-05
-1.69371449512526e-05
-4.26999056671459e-05
1.52326756196847e-05
1.32911181463714e-05
-3.01909518331773e-05
-5.05822381551527e-06
8.02789383299951e-06
4.31277975447585e-06
-3.22647015409164e-05
-5.07497438401423e-05
1.85820455513249e-05
-1.20240828435271e-05
-5.20741676667618e-05
-1.8423712366165e-05
2.5577981785897e-05
-1.3779662547419e-05
-6.09087886693674e-05
-5.11410447289777e-05
1.01046044932045e-05
-1.49038528918322e-05
-2.38180769477592e-05
-8.80589749585084e-07
1.04289876581207e-06
-4.16591042785396e-06
-1.40034338535681e-05
1.01593000958029e-06
1.91253749829628e-06
3.53659013775817e-06
-2.95739446717808e-05
-2.19854213144881e-05
4.52835011008263e-06
-4.14173058310251e-05
-2.44143255447036e-05
-3.21085513152744e-05
-2.17384488982051e-05
-1.56304925388924e-05
-4.57657961977141e-05
-3.51383244091901e-06
-1.33336229554736e-05
-6.80372522101849e-05
-3.45252213367231e-05
-1.17641521100893e-05
-7.22687754668781e-06
-2.12667054170396e-05
-1.76218381012369e-05
7.43011444657155e-06
6.76292051746475e-07
3.1846337652421e-06
1.51455315156823e-06
1.32016291376503e-05
7.39363105487605e-06
-3.89351091796192e-05
-4.96190058311422e-05
-1.87023016468136e-05
-3.99496872986048e-05
-3.47721954615729e-05
-2.90300688534324e-05
1.46377149732443e-05
-2.57407019564291e-05
-5.76869323393678e-05
-9.33377342197695e-06
-1.2260728142095e-05
-3.03332714257528e-05
-1.10211502783149e-05
1.01655276048286e-05
-5.48158866909154e-06
3.40801906681846e-06
1.03859692101097e-05
4.36659519646552e-05
1.05466743723421e-05
-1.23469456527384e-05
-3.27464739566716e-05
2.02914802538646e-05
-2.50398600729698e-05
-1.31136266003062e-05
-3.60489028484648e-05
-7.02536467465233e-06
-4.29086259357991e-05
-4.4358130427377e-05
-3.69344015598287e-05
-7.88088345685377e-06
-2.76258160796543e-05
-3.38341825153553e-05
6.43722488295617e-06
1.05487291216474e-05
-1.48992947449877e-05
-3.57646661278554e-06
2.28073834900256e-05
-3.63054446204193e-07
2.91679262442743e-05
-1.88191203728885e-06
-1.2803445484491e-05
1.98521391205253e-05
-2.40386581547825e-05
-4.99310001425444e-05
-3.62236070152313e-05
-2.10024898969725e-06
-3.14058592150018e-05
-6.10738359954442e-05
-2.77050577415498e-05
-1.69174103913685e-05
-1.26406213388598e-05
-3.2976889011113e-05
-1.24566735308942e-05
-1.29539095569476e-05
-2.94046432469627e-05
-3.35461803778711e-05
-1.03589618073804e-05
3.13701308362566e-06
-2.42193570062966e-05
-1.60902012241665e-05
-1.33399234409482e-05
-2.24139733582997e-05
-4.5400816913865e-06
1.4203649598331e-05
2.95343396220497e-06
-1.96586300133586e-05
-5.49812937321946e-05
-3.86631378195956e-05
-1.46276624131718e-05
-2.32341594505657e-05
-5.20513430099126e-05
-2.40199153540683e-05
-6.28592389185404e-05
-4.21058479838628e-05
-4.64569132815721e-05
-8.21610686343145e-06
-2.23832726203865e-05
-1.962658532823e-05
-1.62476831101505e-05
6.3250322889344e-06
-2.16311140757399e-06
-2.30301659292541e-05
4.00996841067064e-06
6.25628597370358e-07
-1.38102864479951e-05
-1.24923575785345e-05
-1.81999732733106e-05
-7.6716642484741e-06
-2.84931077413109e-07
-5.72269789959748e-05
-2.23293104841467e-05
-4.12131145211374e-05
-1.80187824055283e-05
-1.23612158373496e-05
-3.90874900169119e-05
7.0241263165935e-06
1.24375611785675e-05
-2.20696557228416e-05
-3.20490406689233e-05
-1.74784861471486e-05
1.15943018615581e-05
-8.28698889966361e-06
4.4648097960281e-06
6.4206836512646e-06
-7.41044186468712e-06
1.17984434486606e-05
-1.95217330716767e-05
2.5373333960258e-06
2.32686893539306e-06
-2.15894448859253e-05
-6.37976072374283e-06
-1.4496143385605e-05
-4.53631186937914e-05
-2.00882763416971e-05
-2.87186547794464e-05
-2.92189882222522e-05
-1.56826788854626e-05
-3.97064458977948e-05
1.10989551747077e-05
-5.91299890516582e-06
-2.7125327890698e-05
-3.64431944417281e-06
4.31666824203064e-06
4.72549367772351e-06
-8.16544205791317e-06
-1.77737032425199e-05
7.63409179609548e-06
-7.31322831461328e-06
-2.83471095273997e-05
-1.33083532866012e-05
6.79612728382027e-06
3.36841301457088e-07
-2.49257492115004e-05
-3.59370864583195e-05
-8.76625242038663e-07
-3.05728040421377e-05
-4.10732795924742e-05
-2.9486671284101e-05
-1.89697117978811e-05
-5.82287202044505e-06
-1.55736668606415e-05
-2.1207258886493e-05
1.14820750521112e-05
-1.61106234307873e-05
-2.59854266132049e-05
-1.87184597625888e-05
-3.39195137700912e-05
-7.32050929690363e-06
-2.87103080484326e-05
-2.8831066823048e-05
-1.02771890030788e-05
-3.26513395475465e-05
-4.38171892490688e-05
-3.88917124138965e-05
-5.46239022238741e-06
-3.0856317045693e-05
6.70789239971498e-06
-5.68783660614875e-06
-1.06420434073577e-05
-1.48299056073237e-06
6.11896269474022e-06
-6.23294129265653e-06
3.75496083301364e-06
-2.8188119460988e-05
1.83354928193112e-05
6.38022249954673e-06
-1.2186462922712e-05
-3.55871746630691e-05
-3.57094482480237e-05
-2.89309349771476e-05
-2.69284039362002e-05
-3.4742724495274e-05
-2.66155458367371e-05
-6.42155285415713e-06
-8.91334700299055e-06
-2.81160010938662e-05
-1.00555491920492e-05
9.91110273133937e-06
-4.14593268903505e-06
-1.90596268740447e-05
3.03708221396453e-05
1.88083072629215e-05
1.25285105663645e-05
-1.29517810970436e-05
6.51431309328684e-06
-6.18605908542808e-06
-3.4448371970585e-05
-5.0190975735519e-05
-4.65594251727254e-05
-1.5174651795096e-05
-5.28021292244712e-05
-4.26747889740248e-05
-2.10764965170986e-05
3.81619162526238e-06
-3.23061695548279e-05
-3.23171800417191e-05
-2.52665168378296e-05
1.44696233844701e-05
-4.5602079128382e-06
-1.30448653219471e-05
1.84644330907614e-05
4.69818619556834e-07
8.82083100348971e-06
-1.68685961134946e-05
-6.65229472027308e-06
-5.88218901117463e-06
-3.60502246545124e-05
-1.9839181949849e-05
-2.33272376279109e-05
-1.74290798213653e-05
-4.61584758724066e-05
-8.78988924105182e-05
-2.94601794314267e-05
-2.81467323357807e-05
-3.80950319389616e-05
-5.76489981830084e-05
-2.2024775832877e-06
-2.9025427444617e-06
-3.76667770521282e-05
-1.96882047520725e-05
-1.59756563540728e-05
2.60567902983505e-05
-1.89445725816165e-05
-1.32938004298471e-05
1.8268815853698e-05
-1.91618992057971e-05
-1.11311819156188e-05
-1.2740896527329e-05
-5.33326983043503e-06
-1.23821985392127e-05
-5.53650720296973e-05
-5.10551747566764e-05
-2.28604994473915e-05
-5.65118195445619e-05
-7.9631660804663e-05
-5.35870212371851e-05
-3.48338203764917e-05
-4.94264842780325e-05
-2.47726580434781e-05
-7.65543632928011e-06
-1.01476900056967e-05
-4.96286227449091e-06
-2.80815171579894e-05
3.20988361596179e-05
1.52036738193045e-05
-2.92056066796032e-06
-6.55743666323648e-06
9.99371495421297e-06
-3.27981850437431e-07
8.10532281133606e-06
-3.76216057242719e-05
6.22912906845394e-06
-2.09903971378409e-05
-3.80794901483284e-05
-3.10184666652931e-05
-3.66928644626806e-05
-2.43584465898231e-05
-4.78319267052081e-05
-3.79671395410076e-05
-1.73741872489932e-05
-2.6498783976092e-05
-1.92919667481656e-05
1.86543259668556e-05
9.60829988213747e-06
-1.14446875017302e-05
-2.14187051623503e-05
2.65401424001761e-06
9.62323408638522e-06
-1.41218222795719e-05
-1.41222279400323e-05
3.41924624537924e-06
1.2060040246379e-05
-1.09503817099705e-05
-1.77232510870372e-05
-1.39535062823787e-05
-1.37868394689392e-05
-6.17694951693828e-05
-4.5855363577428e-05
-8.54721892023376e-06
-2.08842646408678e-05
-2.46460765318068e-05
-2.83434058826299e-05
-2.12299946630093e-05
-1.5936401960231e-05
-5.59183333154321e-05
-2.6593171459644e-05
2.16168670858196e-06
-1.22540065811442e-05
-1.37857393148838e-05
-1.97826580061428e-05
-2.1418877704869e-05
-2.96236859397614e-05
-4.76980810710977e-05
-7.80372031742932e-06
-1.71907643685627e-05
-1.12584704267862e-05
-1.79928772957008e-05
-8.08287094430704e-06
-2.51624750823206e-06
-4.27860357794569e-05
-4.63278529857024e-05
-1.24328497231262e-06
-2.58739190556383e-06
-5.54388625228217e-05
-3.16636002987304e-05
2.81806646763568e-05
3.72717321745895e-06
-6.18763529967606e-05
-2.52102232428749e-05
-2.84723006273541e-05
-2.26887361932221e-05
-3.182621806728e-05
-2.84562487055691e-05
9.41528193237295e-06
-1.02839439847434e-05
-2.42926861140514e-05
-2.13622594975405e-05
-1.8139585035863e-05
-5.1001475162163e-06
-4.60373130592213e-05
-9.95860305813538e-06
-1.01651781219571e-05
1.06869044621856e-05
-1.5800234710824e-05
-9.15319843500948e-06
2.01255230984952e-05
-1.88136797876581e-05
-4.11749181758246e-05
-1.91596743560586e-05
-7.20881644245841e-06
-3.00626780394472e-05
-3.63705461066923e-05
-9.77757055812325e-06
-6.64060581478569e-06
-1.48970111255063e-05
-1.85018267676321e-05
-1.28441612721066e-05
2.52102700031301e-05
-1.13427734943761e-05
2.08007328171282e-05
7.31524380282892e-06
-6.82023072101467e-06
-1.84763176126829e-05
-1.53186854749228e-05
2.58519284482695e-05
-6.96553036402311e-06
-4.96273748058683e-05
-2.28443406273526e-05
-1.19245679063758e-06
-8.72232686624232e-07
-5.10391533149731e-05
-2.6830863589946e-05
-6.16906693516169e-06
-3.86367279879777e-05
-4.10737521900386e-05
-3.50949632675658e-05
7.25059450205512e-07
-1.28588342218918e-05
-2.89998706683219e-05
6.40634095903815e-06
9.46611799910544e-06
-2.50051998603289e-05
-2.25608225494712e-05
1.81339954327459e-05
2.31075652533979e-05
-2.01711481566342e-05
-3.25734064559476e-05
2.41856523408656e-05
2.46253344886304e-05
-4.67372098515094e-05
-3.6893784279251e-05
-3.00723665797802e-05
-9.79697225973395e-06
-6.02258786096178e-05
-3.2203047484803e-05
-2.86599923721982e-05
-4.45403887749504e-05
-2.35096368724891e-05
-4.70325145407438e-05
-3.97545362593548e-05
-8.53238815617374e-06
-1.76867724609261e-05
-1.08059497013934e-05
3.42638875852193e-07
3.76962845331163e-06
1.06999211406428e-05
-6.04118677503925e-06
-9.09028755033712e-06
1.17181240945094e-05
-6.64643849073695e-06
-1.4549690395518e-06
-6.78259124024175e-06
-3.57280291498707e-05
-5.26144524314676e-05
-2.62776498056289e-05
-2.44462694202213e-05
-2.84427610555197e-05
-5.8112556217922e-05
-1.84286696428371e-05
-2.3207164984073e-05
-3.16869081160944e-05
-1.58801017537851e-05
5.14897233541947e-06
-1.76654531139446e-06
-1.26390071093511e-05
-2.11432115706583e-05
3.98691117073147e-05
2.27276531516122e-05
-1.04836256961948e-05
-2.39632517840318e-05
3.04797915444953e-05
1.1774625685601e-05
-1.86708876643773e-05
-1.65618638840733e-05
-8.13658903761992e-06
-1.88456681854462e-05
-3.8264536793635e-05
-4.9356097724011e-05
-2.24871808122193e-06
-4.26274230196182e-05
-4.57844109995978e-05
-3.04019996790356e-05
-2.21881033470807e-05
1.46452775868262e-05
-3.87020630386899e-05
-8.56444137029456e-06
-1.12478050779422e-05
-6.13509942415551e-06
9.78042765936568e-06
5.1539899315473e-06
-1.71450907163265e-06
2.44301786563516e-05
-3.65694411550983e-05
1.941688120673e-05
8.47149838972387e-06
-2.61154250363874e-05
-1.54009531094315e-05
-2.23752970108081e-05
-3.12300503487292e-05
-3.38182401138466e-05
-5.47772693421727e-05
-3.76281096564147e-05
-1.30585744257175e-05
-2.71352082584883e-05
-1.10535627407955e-05
-7.27518995507124e-06
1.69396460649266e-05
-1.03030869991358e-05
-3.65812237148775e-07
3.88667731535704e-05
5.46945807586371e-06
-6.77479212687976e-06
-1.72117175302758e-06
7.00636546158412e-06
-3.21315547552975e-05
-1.61849325920637e-05
-1.34562919970191e-05
-2.61322652529886e-05
-4.48887668973048e-05
-1.36166000988749e-05
-4.38640498561713e-05
-2.70039827320828e-05
-2.50342837395526e-05
-1.58273604998404e-05
-5.68615897599709e-06
-3.08190015092152e-06
-2.0116730303148e-05
-1.74941198885409e-05
1.4384856224089e-07
-1.86741218649689e-06
-6.79408284440231e-06
-1.26290508681237e-06
1.52109729881001e-06
1.58053900937338e-05
-2.18528527456938e-05
-2.88139003457132e-05
-3.19785832287895e-05
-3.44964014718201e-05
-3.99941021853601e-05
-3.86514121769485e-05
-3.60682420754412e-05
-2.22652222837272e-05
-5.90334298117648e-05
-1.77999221672868e-05
1.03034194965433e-05
-3.13838513577033e-05
-3.05850795415613e-05
7.62436366489579e-07
-3.31239875138693e-06
2.56694192909063e-05
-1.13691221506633e-05
6.18955902386696e-06
2.74154944843293e-05
1.09198831461475e-05
6.10228679405851e-06
-1.48886839143088e-05
-1.35488184334223e-05
-1.15615240394205e-05
-2.73060956724366e-05
-2.07213829782732e-06
-2.00953402043615e-05
-2.43297135014596e-05
-4.36181671423812e-05
-3.59210518125473e-06
-1.75543064937253e-05
-2.775034020374e-06
-3.27459833669221e-05
-1.77709866508962e-05
9.92071458160155e-06
1.14771617120764e-05
-4.02319068250626e-05
-6.26908018166212e-06
3.76031654654462e-05
-1.88689096787048e-05
-2.87620598856156e-05
-7.17287079810029e-06
-7.48642677628555e-06
-2.28742999413173e-05
-4.61122804948587e-05
-3.00366640785976e-05
-2.79598365827077e-05
-5.40640586903818e-05
-3.78413095742505e-05
-1.23104393385102e-05
-1.07535516124416e-05
-2.88433199468882e-05
-6.68434617709537e-06
2.2251349006978e-05
-4.87027058948656e-06
7.92885140002756e-06
-5.89143067564461e-06
1.34759297191698e-05
2.28240576739312e-05
-2.26160052383068e-05
1.22438884340383e-05
-7.0249041808006e-06
-1.55114532019114e-05
-9.85466398485478e-06
-3.5386911812635e-05
-3.55463798874349e-05
-3.2313769571982e-05
-5.36203843007442e-05
-4.31155227389188e-05
-5.9178097532943e-05
-1.82054520840677e-05
-3.45939940183774e-05
-2.75743930957231e-05
-1.24971799066003e-05
-1.71153499896282e-05
-6.50025033180855e-06
2.49490082602614e-05
2.38096993960083e-05
-6.38417281005963e-06
3.96041250885097e-07
-1.5329082654869e-05
-4.74348217758382e-06
-1.50088975932964e-05
-1.23598759448644e-05
-6.98367122779278e-06
-1.79782240835718e-05
-2.87245001640221e-05
-1.9142910273415e-05
-3.04180707301422e-05
-3.2858727864232e-05
-1.80668394047541e-06
-4.0563995741564e-05
-9.56367402823024e-06
-5.63854178690816e-05
-4.51952111794699e-05
2.13743080289244e-05
1.17887907819306e-06
-2.0183513435395e-05
-2.58794262339596e-05
1.42909294360435e-05
-7.54308869603918e-07
-4.73618207511749e-06
-6.0097163765562e-06
-3.68889062678509e-06
-4.7444597460331e-06
-5.57310664104557e-05
-2.5681526828246e-05
-4.89683158170334e-08
-2.73294718606754e-05
-2.64090339551046e-05
-8.27321729774343e-07
-7.59347536892092e-06
-5.69448139870677e-07
-3.48716495938559e-05
-6.07211676846912e-06
-4.6154064352826e-06
2.02685115660178e-05
-2.13353394060254e-05
-1.51149798210087e-05
1.17012934646003e-05
8.18772741087084e-06
5.42098798993844e-06
-5.68420656430935e-07
3.5081502762838e-06
-3.01924809475709e-05
-4.11641884319028e-05
-2.45521994884643e-05
-3.35396833407695e-05
-3.7573938812321e-05
-5.02531464992071e-05
-2.83747787137497e-05
-5.44612315778896e-05
-5.46755177032011e-05
-2.26660560077636e-05
-4.98519899069152e-06
3.35511396513284e-06
-1.83127717097354e-05
-2.04191453793479e-05
-1.49360053532278e-05
-1.31488749681366e-05
-3.65265656882065e-05
1.77937454745923e-05
-2.1922364802495e-05
-2.78576981478708e-05
-3.27767688837381e-05
-1.9735571881657e-05
-2.40764615502295e-05
-4.7238962352457e-05
-5.81774308510786e-05
-3.13269799594503e-05
