# Supplementary material for: Research on computational propagation and identification of mine microseismic signals based on deep learning
Source: PLoS One. 2025 Oct 22;20(10):e0334641. doi: 10.1371/journal.pone.0334641 (PMC12543183; doi:10.1371/journal.pone.0334641)
Supplement: S10 Data — (ZIP) [file pone.0334641.s010.zip › 000101100001533.xlsx_0.txt_24.txt.txt]

6.17233337523148e-06
1.17655171054655e-05
-3.94338907727743e-05
-2.37638276924645e-05
6.87832842520099e-06
-8.39715399717189e-06
-4.07588188289097e-05
-1.59891679033854e-05
-2.1270190631534e-05
-1.71384336205073e-05
-3.2237672556487e-05
-4.85273462552852e-05
-5.08366097130967e-06
-1.68585872247194e-05
-3.89325464952147e-05
-1.37827845076134e-05
6.27361363314198e-06
-5.87388196784392e-06
-5.53925165136467e-06
2.73990786015598e-05
2.11653398895035e-05
-8.57665916262951e-06
-3.11436998469161e-05
3.28577300266703e-06
1.5308396887425e-05
-1.26328164652213e-05
-3.1522227926269e-05
1.93150518816982e-06
-1.19801321377653e-05
-2.89712173878124e-05
-4.55829856233015e-05
-9.73627048271554e-06
-3.92092149633134e-05
-4.92435459978885e-05
-5.44944726424425e-05
8.63549611818208e-06
-2.85821129808678e-05
-3.46356653958823e-05
-2.12422253155094e-05
1.21354344403761e-05
9.85147906284917e-06
-2.23752157158089e-05
-1.92011374202108e-05
5.59686830223079e-06
-1.87973828069083e-05
-3.67955494972349e-05
-2.5477746967369e-05
-1.19601957770279e-06
-2.49567452842641e-05
-3.23311064542489e-05
-3.51999303015629e-05
-2.06702760856574e-05
-2.85904477597118e-05
-2.56583108059382e-05
-2.25065867976023e-05
-2.51192423266618e-05
-2.61302804931129e-05
-4.57947053137596e-06
5.07899545460058e-06
-2.18121609057391e-05
-1.28432911063295e-05
-2.8579072623285e-05
-7.76981120513406e-06
-9.98498359357017e-06
-2.99696753182459e-05
4.83623943422435e-06
3.17330399003345e-05
-2.82428945961438e-05
-4.74917509393859e-05
1.43877926375378e-05
1.55628155768451e-05
-1.77682305818279e-05
-4.53566208841357e-05
-1.15291670250656e-05
2.55768547797707e-05
-1.46725995032459e-05
-2.01823101125114e-05
2.66449589297343e-06
1.19214046818484e-05
-2.45143468429606e-05
-6.58493766765042e-06
1.05392561353534e-05
-2.59004643434002e-05
-1.08974187916728e-05
-2.28803572864276e-05
2.05015973813315e-05
-4.68530875304433e-06
-2.66032397711009e-05
-1.12121576843039e-05
-1.03465362249981e-05
-2.28761435653446e-05
-5.18240485270612e-05
-2.15838888399202e-05
-1.20543050960408e-05
7.73161096859549e-06
-3.43016026553352e-05
-6.67081772799386e-06
-2.44541459800765e-05
-1.91955769189736e-05
-3.74799372661381e-05
-2.87697115029026e-05
-3.21992126996339e-05
-1.10840565130875e-05
-1.80354809242943e-05
-1.39665985381311e-06
-9.15217532042545e-06
-2.15879866128733e-05
-1.8397881563597e-05
1.71523369143723e-05
1.58364144190332e-06
-3.75347839053894e-05
-5.03406665213708e-05
8.37979133418857e-06
-1.49050172192478e-05
-5.33448744935744e-05
3.90961914844748e-07
-1.00233228667643e-05
-2.72598767669708e-05
-6.40972426597417e-05
-5.66379516353956e-05
-1.23772899546467e-05
-2.01690996316204e-05
-4.58476003493538e-05
-2.77754950856929e-05
-1.02299971225347e-05
-4.14761744004863e-05
-4.25689474976823e-05
-3.95509781451917e-06
-6.93544603077884e-06
-1.81475940288322e-05
-3.57346388032271e-05
1.63428251379567e-05
2.02753445117979e-05
-1.18799316274583e-05
-2.08987258297705e-05
-2.54797339557641e-05
-1.09860152637333e-05
-2.1870844176623e-06
-2.60471086758227e-05
-3.00936657982667e-06
-6.57804781701463e-06
-3.84534221881956e-05
-2.3201279376095e-05
-2.99131765527775e-05
-8.91586129753113e-06
-3.83070419754939e-05
-3.24239662094184e-05
6.32409354594153e-06
-3.24574032520969e-05
-4.74535713348779e-05
-1.53908213429318e-05
-1.02326309407711e-05
-3.12544767027602e-06
-2.02831956212359e-05
-1.79515936679264e-05
1.6774184324647e-05
-5.85973855461238e-06
-1.47955940976212e-06
-4.62957623456953e-06
9.82332543659396e-06
6.9452764009423e-06
-3.81709384072073e-06
-1.71067017298407e-05
-1.18369425567551e-05
-1.85840317450488e-05
-2.90255935626142e-05
-3.54277932733036e-05
-3.36579913085107e-05
-1.67481488618341e-05
-2.52007650102337e-06
-3.3054515187764e-05
-1.66982371181212e-05
-1.42235006730896e-07
-5.41608446768671e-06
-3.42785380397453e-05
-2.43439190837725e-06
1.58116812029847e-06
1.40111504661657e-05
1.67956727754389e-05
1.05133757944619e-07
-1.67280877536647e-05
-6.11748748655579e-06
-4.83331353666466e-06
2.60902977600051e-06
-4.93513240237326e-05
-8.67820267165809e-06
-7.72135323430887e-06
-1.84803680348071e-05
-2.41983909494667e-05
-2.59406370949561e-05
-3.3311655951307e-05
-2.67509849856529e-05
-3.65819540272425e-05
-1.17741347224397e-05
-2.62136213317058e-05
-1.21956136974604e-05
-2.42893229440126e-05
2.89409349031864e-06
1.7726982622796e-05
-1.33643762152747e-06
3.5053412505802e-06
1.32398947803705e-05
-2.21583413602528e-05
-1.54693947424381e-05
-3.51468596352032e-05
-7.81597583830468e-06
1.38581758773972e-06
-2.11809974030521e-05
-3.5140711352362e-05
-3.92553721231132e-05
-5.17169002071322e-05
-2.47312218894167e-05
-4.86671057608122e-05
-4.55804033383554e-05
1.55575476595713e-06
-2.01539836144408e-05
-4.19801578058271e-05
-3.01334446397042e-05
-6.99879043851963e-06
-3.18236637051358e-06
-2.14063465142086e-05
-3.82379979602543e-05
1.02051200454076e-05
1.57671692109621e-07
-1.27765114109001e-05
-1.20196016158131e-05
1.65508971801364e-05
-3.62214068295204e-06
-1.60273732475466e-05
-3.38918554533955e-05
-1.90977316930381e-05
-2.27451016697207e-05
-3.39097723597947e-05
-2.56291655491497e-05
-1.40602267594014e-05
-1.98324681015682e-05
-1.47888795965481e-05
4.2745209101106e-06
-5.96143985769652e-06
-7.88738245548379e-06
1.62663585203014e-05
-2.0940658202129e-06
-6.57883091025263e-06
-2.02851901394895e-05
6.09298056842004e-06
1.76927766829592e-05
8.58563151654524e-06
-1.94458118204587e-05
1.25250890574282e-05
-1.57366301014428e-05
-1.55029771580481e-05
-4.35732290989974e-05
-2.6289433995628e-05
-1.11103775351637e-05
-4.53937398640708e-05
-4.02547610086836e-05
-8.01042539403187e-06
-2.58164471062967e-05
-3.05793832560144e-05
-1.70909549192643e-05
-2.59977684643635e-05
7.46224530287323e-06
-1.64259111764081e-06
-5.31236464607165e-06
3.74846438079437e-06
2.76787489014919e-05
-1.08945830855656e-05
-1.24801691282347e-05
2.27092818598579e-05
-7.50080745391523e-06
-2.24786356050726e-05
-4.68417089201792e-05
-3.82784805403663e-05
-1.17830855374674e-06
-4.79570805556351e-05
-4.66377301979436e-05
-3.55520690711927e-05
-1.81083460215609e-05
-4.80703445193202e-05
-3.1033991128287e-05
-1.38175611566744e-05
-1.17832473639663e-05
-1.44402899767244e-06
7.48554242269277e-06
-4.8387467365941e-06
1.72973991182574e-05
-9.17910635544485e-06
2.0897692910906e-06
-1.7561292610119e-07
-3.22532812601836e-05
-2.09136267324085e-05
-1.67837282258236e-05
-1.30821144479057e-05
-5.02463459099093e-05
-3.61315011586469e-05
-1.26620096010151e-06
-1.30325908421727e-05
-4.59511516988453e-05
-2.4198196554127e-05
-9.1322830182861e-06
-1.99702322859055e-05
-3.53154292261807e-05
-1.90419860814562e-05
-7.17556036016667e-06
-8.5786926046414e-07
-3.80056923010046e-05
4.00892065721846e-06
1.87640374081405e-05
-9.05558749993742e-06
-3.56523684885285e-05
-2.39514546667559e-05
-3.79680473159995e-06
-7.30185296664742e-06
-3.36908795234959e-05
-1.670349385996e-05
-2.61501056195427e-05
-2.21318285543451e-05
-2.8743447970397e-05
-2.60886743923263e-05
1.8806237795459e-06
4.91345815873802e-06
-2.57703410314564e-05
-9.53660566503264e-06
-4.78804985673653e-06
-2.41862234896649e-05
-2.9244912579346e-05
-1.56399379421168e-06
6.34564403082882e-06
-2.46858156778068e-05
-1.60170647833247e-05
-4.12344201749224e-06
7.40082400460603e-07
-3.56254301697082e-05
-1.46187433789659e-05
1.5907469482917e-05
-3.08955580965575e-05
-2.63998859638197e-05
-1.89793192352958e-05
-8.08567512818565e-07
-7.73764616520618e-06
-3.78611604671278e-05
-3.73634225451304e-05
-3.5257414175236e-05
-7.34123498162504e-06
-1.51451354345034e-05
-4.27866076544318e-06
1.56205801120842e-06
1.48773870692928e-05
-1.46620359876061e-05
8.96816001379886e-06
1.75329160502116e-05
-1.42654345416587e-05
-1.89153654804119e-05
-2.49730734754352e-05
-8.49366195716971e-06
-3.09576187681906e-05
-6.08734921272571e-05
3.12962771565448e-06
-7.11534452355688e-06
-5.46341945576673e-05
-4.21806553795472e-05
-3.39338318684985e-06
-9.8830438164753e-06
-4.41110555049414e-05
-1.38083468034499e-05
-2.98662079784883e-06
7.98411538619158e-06
-1.64483196588095e-05
-2.37168190794734e-06
1.46751064296344e-05
2.77166499389939e-06
-5.58319217380959e-05
-1.96938519325708e-05
7.58852921648485e-06
-3.46968583720092e-05
-3.39053439921405e-05
-3.05559333999072e-05
6.78628617086984e-07
-2.00193021071379e-06
-3.68312890204096e-05
1.6658031664319e-06
-2.88076046163015e-05
-3.87899543458002e-05
-1.35812775470486e-05
-5.43354167189951e-06
-1.12344478765914e-05
-3.72377572803613e-05
-3.99505587994397e-05
8.99664799154783e-06
7.9557702479229e-06
-4.10168017330409e-05
-2.78043564046071e-05
1.0737013001695e-06
6.2458514723731e-06
-2.24717719517483e-05
-2.50268335795706e-05
9.24389702957014e-06
-4.74567167540181e-06
-1.51158468732536e-05
-2.29941173942036e-05
3.78152086512198e-06
3.6890063687638e-06
-1.54589798599157e-05
-2.3455632453088e-05
2.28986627259746e-05
3.69854888889234e-06
-1.67607761548756e-05
-9.39772164739624e-06
1.2744154078757e-05
-1.69237145664648e-07
-1.24424797130083e-05
-1.92813723973411e-05
-2.22810330911923e-05
-7.65770868365823e-06
-5.09267969477169e-05
-2.75120964457558e-06
-1.98425093871484e-05
-3.96038017103226e-05
-3.04670106978312e-05
-1.95620644626726e-05
-1.91092068317082e-05
-2.03899579710531e-05
-2.61617592151664e-06
-9.23502520861375e-06
4.76436536654047e-07
-3.69362997061832e-05
-5.5301555453324e-06
2.96974454168596e-05
-4.42588049204486e-06
-1.33146514321487e-06
-8.50009388935391e-06
4.27016260250277e-06
-1.25775710738381e-05
-3.25425946312034e-05
-1.27537297136204e-05
-3.75043899283521e-06
6.92873870600164e-07
-3.80314057316442e-05
-3.02284255075078e-05
1.1083635491594e-05
-2.55400651044587e-05
-5.04056803989263e-05
-4.12058877772292e-05
-2.14146401093498e-05
-1.29974433035062e-05
-5.12544499686838e-05
-8.17881640239997e-06
3.10373309253852e-06
-3.09756564767676e-05
-3.16180000501843e-05
-3.22256333800068e-06
1.62994458794332e-07
5.18990520487369e-06
-3.29067703175873e-07
6.15009747473563e-06
5.44857556601679e-07
-5.13727702079304e-05
-2.79669351239648e-05
-1.31772182524195e-05
-1.5495895551786e-05
-3.21640835803e-05
-3.57672671031939e-05
-2.9442809741776e-06
-1.96538225321107e-05
-6.1800354679837e-05
-4.48953868895201e-05
6.53581327338156e-06
-3.91682417531365e-05
-3.33804186759804e-05
-3.92492638199133e-06
1.61337022613855e-05
2.40645229270546e-06
-1.06919979762527e-05
-8.23636749586683e-06
-1.37804169922534e-05
-2.67928953045144e-05
-4.30531471568959e-05
-1.0316702983328e-05
-2.58465908777272e-07
-8.30848541464901e-06
-5.15113862368519e-05
-1.99333859967819e-05
-1.34144393402473e-05
-1.01747949812854e-05
-3.20765948792015e-05
-8.39901778839641e-06
-8.82464451190551e-06
-2.29865679525933e-05
-6.76872506497477e-06
1.23563130472309e-05
2.09449551528383e-05
-1.49914383586791e-05
-2.05873098247468e-05
3.68692761479691e-06
2.67208610120379e-06
-2.66009267325526e-05
2.6727058117576e-06
3.85844956772618e-06
9.52173221306684e-06
-2.76909949167651e-05
-4.69461068894394e-05
-7.77324524736528e-06
-2.01794760826876e-05
-3.11192213891609e-05
-2.16517206482732e-05
-1.51348440732745e-05
-2.94123472780372e-05
-2.46864486422901e-05
-2.57991285194649e-05
1.06562260477893e-06
-1.49429386892532e-05
-2.22479883591436e-05
-1.89358245632311e-05
-1.36616790486651e-06
-1.58038161973771e-05
-3.5151909641527e-05
-1.1716258548902e-05
-1.99793872323144e-05
-2.23309892096536e-05
-4.49843866747079e-05
-2.7821374696709e-06
-3.42509725538876e-06
-1.78778980351505e-05
-4.69646353922014e-05
-1.28880756117897e-05
1.77956207347016e-06
-3.61646706308225e-05
-3.09910717478208e-05
-1.49741485380719e-05
1.56941403098193e-08
-1.90478407853197e-05
-2.97631882246084e-05
-9.56976247775575e-06
-6.41907226724674e-06
-1.10875769918068e-05
-8.71752349824675e-06
-2.44027773239772e-06
4.14040626696722e-06
-1.7916862506643e-05
-1.13925155782873e-05
-1.89277270718518e-05
7.30666956564518e-06
-2.40455851806005e-05
-2.30043370460683e-05
-4.15478653722581e-05
-3.24686090120618e-05
-3.01477566264556e-05
-3.56458840017519e-05
-1.60570668862914e-05
-1.88722033662836e-05
-1.59296905403124e-05
-8.11616951829197e-06
8.66118509696476e-06
-3.06311166442706e-06
1.26753907978593e-05
4.1120859688511e-06
-1.34615282301748e-05
-3.47825501242024e-06
-8.64604464814033e-06
-8.75137739474638e-06
1.09755702520056e-05
-1.20291432322593e-06
-1.70300495577935e-05
-6.29352963180427e-06
-2.9321610132198e-05
-2.48295484087001e-05
-3.25448163032813e-05
-9.82744953047641e-06
-3.17660268921636e-05
-5.30527114460814e-05
-8.81441464005715e-06
1.62657773661197e-05
-1.27611869310959e-05
-2.14475428778427e-05
-8.80648920771085e-06
9.85073635153726e-06
2.24673041490776e-06
3.14885921080524e-06
-1.62504060822311e-06
-8.44674262926973e-06
-9.22850823992206e-06
2.51224310121026e-07
-2.9951103046214e-05
-1.37133058478763e-05
-3.47112118856333e-06
-2.71086898100834e-05
-5.24762501391029e-05
-3.71351936350611e-05
-1.04010219612811e-05
-1.44942310266291e-05
-2.8756178889785e-05
-3.84541667251671e-05
-2.65674543801873e-05
-2.28245796283117e-05
-1.13567318202018e-05
4.51554922376718e-06
-1.79566703605799e-06
-2.56927755474713e-05
-1.6640676770776e-05
-2.65786533793905e-05
-2.21719172411971e-05
-1.25316459039537e-05
3.76726151865313e-06
-1.44270381950466e-05
-2.28712021067549e-06
-1.44085701027672e-05
-2.15023948975535e-05
-1.96705923473815e-05
-2.84650057936693e-05
-2.89383813727946e-05
-1.05540930757082e-06
-6.13164293884608e-06
-2.70349024316131e-05
2.09675440713524e-05
-3.53031142083979e-05
-9.66151930070152e-07
-1.33048317979667e-05
-6.6448801573481e-06
-9.36514313093118e-06
-2.58035175044241e-05
-2.42747185784445e-05
-8.12612178708465e-06
-2.32646370183911e-05
-2.3037425759098e-06
-1.52617705437278e-05
-2.09606309725097e-05
-7.80067611549547e-06
-9.96719940675325e-06
-2.97300077393551e-05
-1.82356838309884e-05
3.72400929983854e-06
-1.48361511564583e-05
-2.66203925732962e-05
-2.38900802395188e-05
-1.20904002875165e-05
-1.43838311425302e-05
-1.24185364932075e-05
-2.09421575438981e-05
-6.99437352744286e-06
-4.71227841699318e-06
3.1566378832858e-06
-2.21817284051418e-05
-2.35538442880052e-05
-4.56371158905825e-06
-9.04149719404649e-06
-8.69405266378375e-06
-1.41331946021343e-05
3.35806019194973e-06
2.82183568613295e-06
-4.80176243186404e-05
-1.04013048434223e-05
4.03570067165389e-06
-3.14984325617894e-05
-4.34440034402421e-05
-4.47165569814488e-05
-2.71948966640937e-05
-2.98603906589181e-05
-3.47515393871497e-05
-3.0780839873078e-05
-1.79593252692377e-05
-4.21209896835352e-07
6.12603135817562e-06
-3.01000587154437e-06
-2.31809592003887e-05
2.86829953393557e-06
-1.9883727395366e-05
4.65603910638863e-06
-2.41923158293569e-05
-3.96758794910137e-05
-8.68463094125336e-06
-1.17625813944444e-05
-4.96109046492887e-05
-1.50165654777744e-05
7.2837554075232e-06
-1.32072353575164e-05
-2.95156582082404e-05
-3.65367747132446e-05
-1.75313975010773e-05
-6.46231782360015e-06
-3.45772794413704e-05
-4.34685575318308e-05
-1.82606714779615e-05
6.29900997319027e-06
-2.01384340594061e-06
-4.31180193201844e-05
-2.83643073351332e-06
2.26707785443697e-06
-4.72164156524281e-06
-2.41092434785621e-05
-2.9419131653118e-05
-1.49397674666399e-05
-9.61656551220705e-06
-4.09837769715207e-05
-7.41696518046071e-06
-6.06918584496503e-06
-2.65584638721421e-05
-5.46214767942241e-05
-8.73113258729475e-06
6.03694157185728e-06
-2.61437525275289e-05
-2.70730855230722e-05
-1.95188356907792e-05
-3.96804837810313e-06
-3.11988612744395e-05
-8.36255851284867e-07
-3.28236283926363e-06
-1.32504043275485e-05
-4.6419861871871e-06
5.72650473454652e-06
-5.03113270769287e-06
-1.50388538252576e-05
-1.76086081541212e-05
2.36263875311094e-06
-8.03347820228441e-06
-1.93262093209365e-07
-2.41451075159392e-05
-9.45151408987545e-06
-9.114969072003e-06
-4.08823709835222e-05
-3.84239531098665e-05
5.44366014163752e-06
-6.14319110350151e-06
-4.37187693198389e-05
-2.97932411584477e-05
1.3062882639745e-05
-4.55405256460949e-07
-8.83815956631073e-06
-2.68508002157477e-05
-5.74642678179533e-06
7.71091292263442e-06
-3.17876916433567e-05
-1.71622956626198e-05
5.96087886099942e-06
-1.36019653607246e-05
-3.42043942944033e-05
1.8098680671426e-06
3.08885110300135e-05
-1.11474494743489e-05
-1.15614988145764e-05
1.04416939009055e-05
-1.18526346975271e-05
-2.4939237216552e-05
-2.34793755076208e-06
-3.55250874273159e-06
-3.96223601278772e-05
-1.18939820242174e-05
-1.02035096425079e-05
-1.87954390047541e-05
-2.8442359352119e-05
-2.64794927641324e-05
-3.3003356097096e-05
-4.513051977732e-05
-1.44322184537127e-05
-3.08018233358128e-05
-3.84572903978352e-05
-1.82066462238206e-05
-1.44127038360985e-05
-2.41241520750593e-05
-2.00220422056901e-05
-4.85274952232835e-06
-2.16638919025066e-05
-2.78694969480466e-06
-2.17306971655121e-05
-2.38133611541464e-05
1.15243500682114e-05
-3.40769600869337e-05
-2.08469342309603e-05
-4.89725880838444e-05
-3.19864834991831e-05
-2.91413594935199e-05
-1.38636072615978e-05
-1.61091445941391e-05
-3.88079307140285e-05
-2.86126523846403e-05
-1.37768587465024e-05
-1.35046227327544e-05
-3.37920537472069e-05
-1.46871431556084e-05
1.22090408310367e-06
-9.26276869048148e-06
-9.00082449953442e-06
4.51240530945037e-06
2.22882331255045e-05
-2.27728371038634e-05
-9.18053015761204e-06
-9.44339901636772e-06
-1.25949949001811e-05
-1.52631704110358e-05
-4.4154396959072e-05
-1.78499185200511e-05
-9.30729807438405e-06
-9.05911118604109e-06
-4.02865305021743e-05
-5.06963863812803e-05
7.92423663881357e-06
-1.38694189479554e-05
-1.15505510017897e-05
6.23349585165764e-06
-1.17137392651301e-05
-9.40079423350176e-07
-3.69142851044103e-05
-2.47946503111955e-06
1.26789068433163e-05
-8.93540301440907e-06
-2.17985144542371e-05
-3.16296350956014e-05
-3.48917493140009e-06
-1.11095017137526e-05
-2.65103830525449e-05
-3.89556043084839e-06
-1.02704900788031e-05
-2.49257776792903e-05
-2.12875703822243e-05
-6.78354519011564e-06
1.75235652183631e-05
-9.89822952119895e-06
-9.48661996789855e-06
-8.9218939503319e-06
1.77804365046285e-05
-2.18231005021573e-05
-1.04070939456397e-05
-2.20961310490341e-06
-2.57695909675916e-05
-4.46709916825231e-05
-1.87267634082213e-05
-2.3296611916777e-05
-4.2559130012881e-05
-4.11591131754979e-05
-2.22482650776088e-05
-9.38353357378505e-06
-4.1238112648831e-05
-4.39065881283284e-05
-1.61728483003846e-05
1.13828979136289e-05
-1.17032863798726e-05
-1.04279290374095e-05
2.67820537120412e-06
-1.52231408799949e-05
-1.00325448772772e-05
-3.20912335516611e-05
-1.88515794413607e-05
-2.99929797681722e-05
-1.43720531504214e-05
-2.80225121047708e-05
-5.1586761507309e-06
-2.68128112747743e-05
-3.80233780047912e-05
-3.11939043441644e-05
-2.32696435211993e-05
-1.46483533518615e-05
-2.59985392045295e-05
-4.62316125996241e-05
-1.85016694178365e-05
3.94957555603999e-06
-2.92885243592748e-05
-2.65589047597142e-05
1.73305622154932e-05
3.52666581777119e-06
-2.04823812780596e-05
1.45381353360238e-05
-1.32794274142437e-05
1.17543295322934e-05
-1.00467252901871e-05
-3.16875460580808e-05
1.12991018459117e-05
-7.19085480392796e-06
-1.2411152006452e-05
-3.97605041575956e-05
-7.31074143750081e-06
-2.5355970019692e-05
-4.6757431448042e-05
-1.98734184613386e-05
-3.29722563980282e-07
-1.4740467770453e-05
-2.94792408198501e-05
-2.85979085105062e-05
8.09817232305549e-06
-2.58764282892694e-06
1.6594746082582e-05
-1.554843720306e-05
1.26539732795714e-05
2.1813338132875e-06
-1.14628694293866e-06
7.18310129345305e-06
1.16639720106753e-05
-2.11060456709337e-06
-4.46253202342753e-05
-1.1862357866438e-06
-5.60360214403848e-06
-2.68847053547814e-05
-3.97224208227271e-05
-1.43745433853896e-05
5.38426623298453e-06
-1.14717882888908e-05
-4.88232925131518e-05
-5.51483743304687e-06
-4.67052590669574e-06
-8.95341464969521e-06
-3.16339904243062e-05
-3.1519536525917e-06
-1.38337931450193e-05
-2.6804429652681e-05
-1.77435922210692e-05
-6.51127685358729e-06
-1.41062262501923e-05
-2.59271924821052e-05
-6.36977104669324e-06
-1.40101179764818e-05
-2.59711424143654e-05
-9.86092354171717e-06
-1.04530467755028e-05
-2.10183308745803e-05
-1.57928809419468e-05
-1.27348575420623e-05
-1.69785755363272e-05
3.17370571643564e-07
-1.29339385729611e-05
-4.5426503869067e-06
-3.23481853816121e-06
3.56960802845586e-06
-1.16312367446993e-05
-2.56724928706426e-05
-4.24223420285902e-05
-5.67736572152656e-06
-4.91894802274352e-05
-4.17944322616318e-05
-2.18633874897631e-05
6.21364550360066e-06
-1.48613498540401e-05
-4.06756147522189e-05
3.04735689955368e-06
-4.04377539931477e-05
-1.91438242076399e-05
-1.81977281533355e-05
-3.937901095389e-05
8.55398613499435e-07
-1.79495729706944e-05
4.74321362613333e-06
-3.97968590179941e-06
1.82559435437152e-06
-3.84328595301075e-06
-1.8300259910803e-05
-1.30258512548858e-05
3.57268887545469e-06
-3.15536497831784e-06
-4.5859458175587e-05
-3.54697378765054e-05
4.4045253260774e-06
-7.11912261776715e-06
-3.07373056685229e-05
-3.54618360419842e-05
-2.86649304597038e-05
-2.13751458947019e-05
-4.03254246630707e-05
-2.52786539039239e-05
-2.42533601028575e-05
-5.5384841033461e-06
-8.54679407866411e-06
1.16673129472797e-05
6.19474710255812e-06
-2.82023690664888e-05
-3.35648845988071e-06
2.01246874383989e-05
1.1271668541799e-05
-1.80732362919119e-05
-1.52889298563509e-05
1.11604028688016e-05
-3.74794860351978e-06
-1.62733027015718e-05
9.95740412889844e-06
-2.29456598890397e-06
-3.43549695715399e-06
-2.70191551202544e-05
-1.29175442592961e-05
-1.25284284098902e-05
-4.13334759528791e-05
-2.39386121722322e-05
-2.22263127018803e-06
2.28889268641193e-06
-2.76167515525002e-05
-3.14966353243095e-05
1.98012776784584e-05
4.31157950311104e-06
-3.72913183730537e-05
-3.32008017748836e-05
1.27844091718062e-05
-1.60019997432696e-06
-4.27461421972096e-05
-2.16388446131775e-05
2.51034630372447e-05
1.98606350222373e-06
-3.37551947927068e-05
-4.65767506862897e-05
-1.39374847321336e-05
-1.50484176719754e-05
-3.25878730778948e-05
-5.41941245592531e-05
-3.41020852978439e-05
9.1725501769087e-07
-1.33418090030801e-05
-5.33517201331018e-05
-3.0785182623586e-05
-2.3745559590524e-05
-1.56068883002733e-05
-1.60058907345766e-06
1.6754521278081e-05
-3.3062668466311e-05
-1.72404245667381e-05
-6.18051170179651e-06
-7.08660897727244e-06
-2.13218575742589e-05
-1.98465426129208e-05
-2.90648056638804e-05
-3.419609307263e-06
-1.65482668003602e-05
-2.02642378394845e-05
7.25411828588297e-07
-3.08548557156061e-06
-4.68064280676838e-05
-1.16932157215185e-06
-1.47182833075601e-05
-2.44749097127858e-05
-4.5299386286894e-05
-2.73980894022849e-05
-7.47759518496974e-06
1.88783529537891e-06
-3.38981629561172e-05
-2.70736657080189e-05
-6.96264158158834e-06
-2.63894014922583e-05
7.08124025396765e-07
-3.77224698140864e-05
1.17173853884438e-05
-7.89911286429144e-06
-2.65748324143194e-05
-2.69730046868013e-05
1.15519578473164e-05
-7.77472621228251e-06
-1.37375013025896e-05
-4.74636645426675e-05
1.84578386712765e-05
1.69419427121479e-05
-4.03873721747308e-05
-6.83683135730387e-06
-7.38847984477131e-06
1.11229400567494e-05
-4.05012661145385e-05
-2.65724482907968e-05
-7.84875556425689e-06
-6.24961081725583e-06
-4.30206477957622e-05
-3.65901174120089e-05
-3.78473047504563e-06
-2.63649853846633e-05
-1.64508922399904e-05
-2.02859568690763e-05
9.06046877558833e-06
-4.7486910674479e-06
-1.9423645845714e-05
-4.45555519460015e-05
-1.20606173804501e-05
-1.51320854871436e-05
-1.96317296043097e-05
-1.58089931473135e-05
1.93070694480343e-06
-5.65754061760569e-07
-1.95524933492414e-05
-1.98378931457171e-05
-2.3250246892621e-05
-1.68237324740037e-05
-1.32549562190612e-06
-1.49425268935506e-05
-2.15728842827686e-05
-5.04720446556066e-05
4.03624300150983e-06
-1.44963483982568e-06
-2.16726362584921e-05
-3.91399062730613e-05
-7.65635068912665e-06
1.79055858419231e-05
-2.12395961285635e-05
-3.54440450863983e-05
-3.2929964317178e-05
-1.01793517653183e-05
-3.85169862459346e-05
-6.27840880252686e-05
-2.53385447276687e-05
2.15494714007038e-05
-3.39515538422802e-05
-6.72699642346543e-05
-1.21981118138143e-05
3.82847638309896e-06
-4.86180838944345e-05
-6.48359909765336e-05
-1.09872816782188e-05
-8.76241182645507e-06
-3.33912728826117e-05
-4.51331025944688e-05
-2.94784591740148e-05
-7.60337160657474e-06
-1.13979113855495e-05
-2.97638457810293e-05
-3.79601786274439e-06
1.40798175889671e-05
-3.25046903433813e-05
-2.75357794362461e-06
8.74123061270089e-06
-5.20968967500839e-06
-9.27633743834733e-06
-7.12046721103824e-06
-4.61070271250364e-05
-1.30347096015712e-05
-7.20163599995384e-07
-1.9259337692465e-05
-7.45361692844997e-06
-2.83441322091112e-05
-2.80678513826098e-05
-1.8787223133486e-05
-1.57236515932723e-05
-3.26036163159245e-05
-2.72767620557832e-05
-1.91654475378189e-05
-1.12711856085992e-05
-1.44245109892354e-05
-7.78579622264928e-06
-1.36344263989523e-05
-1.03409563216873e-05
5.42571975623153e-06
-4.21095180500991e-06
5.67978799887145e-06
1.60447201175672e-05
-2.69646633495051e-05
-2.64674878095307e-05
-1.38204822556986e-05
-2.98318796411657e-06
-4.67925627077375e-05
-7.82628560740403e-05
1.58067148890125e-05
-5.50983759293327e-06
-6.57435802601698e-05
-4.27013796359381e-05
1.40141984432508e-06
-1.02804207479717e-05
-4.08246732644883e-05
-7.48203021541816e-05
-3.85218373041253e-06
-7.58190508200518e-06
-6.85647407174089e-06
-7.57094511177621e-06
4.1847236207974e-05
3.71035961980865e-05
-1.47092869529108e-05
-4.80009476949649e-06
1.49333450446038e-05
-4.00295376211737e-06
-3.23526538552187e-05
-4.21622520400959e-05
-1.25485675009273e-05
-5.92174507287954e-06
-4.82350379136884e-05
-3.62734895905562e-05
-1.65959497502133e-05
-3.01615651913794e-05
-4.39903118159916e-05
-4.96833876113133e-05
6.46389318624328e-06
-4.25197662849413e-05
-3.58105252929709e-05
-1.72306891071869e-05
1.098309800729e-05
-1.26774297795144e-05
-5.14205199963985e-06
1.76749455057786e-05
3.5709524358556e-06
-9.40422713587142e-06
-5.10013471752996e-06
2.23430835455782e-05
-3.69324921875652e-06
-4.96091935855079e-05
-1.2219843478708e-05
-2.35081701797843e-05
-4.03446228922374e-05
-5.04047082548925e-05
-3.03526657242982e-05
9.64039759569453e-06
-2.58297449418091e-05
-4.87838181388283e-05
-1.26230710699102e-05
2.5137304194046e-07
-2.24913079700799e-05
-5.76826090083312e-05
-7.25842138084567e-06
1.88349905817477e-05
2.97865415505067e-06
-1.43049796033e-06
3.31614457304187e-08
2.19033292952854e-05
4.62227106090958e-06
-3.71947454885267e-05
3.84016683763777e-06
6.71178963094801e-06
-9.11472282331024e-06
-4.30694416256081e-05
-3.71374719104293e-05
-3.68824015096589e-05
-7.18349115605897e-05
-5.60191761302177e-05
-2.34401418990094e-05
5.44968087160635e-07
-2.77812579901417e-05
-2.46325464969962e-05
1.79546911409394e-05
3.20233023708506e-05
-1.79131952804404e-05
-1.71336270779353e-05
-7.31019405812986e-07
3.01531045045117e-05
-6.04657023085337e-06
-1.34198872754137e-05
7.36420427752041e-06
-3.86163251450035e-07
-4.5241235854233e-05
-2.31583229903704e-05
-2.05196385200796e-05
-2.33287521239132e-05
-4.98648811251855e-05
-4.117205735917e-05
-1.81348350896681e-05
-1.27792834332948e-05
-4.4674522286028e-05
-1.67305191128086e-05
-8.71382085046095e-06
-1.71325017100396e-05
-2.59932267369827e-05
1.48337168048038e-05
1.31975737804729e-05
1.79515674729918e-05
-1.36674216906011e-05
7.58158441371002e-06
1.71423365113281e-05
-8.87184658797929e-06
-2.94855578116529e-05
-1.03390428096066e-05
8.79262138538331e-06
-2.84049028267739e-05
-5.74949687405692e-05
7.24308093259853e-06
-4.41887265550731e-05
-6.95031747271696e-05
-6.39810618998691e-05
-2.19328732120805e-05
-2.86897646968367e-05
-3.61026295136521e-05
-2.33185943971656e-05
-2.83274736753969e-07
-2.20720423519597e-05
-3.79004285438512e-05
2.52626437633739e-05
-1.90906810318455e-05
-5.59733823446601e-06
3.80900395536901e-06
-1.11136706199983e-05
3.55078868097562e-05
-2.537520819117e-05
-5.4035319083439e-05
-1.92148663588693e-05
-2.61998926684728e-06
-3.4155006243717e-05
-3.75280432736505e-05
-2.31688663255812e-05
-7.54811828965985e-06
-4.06042799659029e-05
-5.96124565319689e-05
-3.02247149176625e-05
7.7218477876849e-06
2.79895302801297e-06
-2.36904535809257e-05
1.95718482721349e-06
1.83555195312893e-05
-1.33513629558859e-06
-3.02353053668198e-05
9.65762024039176e-06
3.17924469114196e-05
8.44137690872032e-06
8.97556408798181e-06
-7.9406089827404e-06
1.34604771433482e-05
-5.01812860051611e-05
-1.95676039677823e-05
-6.48241299984618e-06
-4.1976162872083e-05
-3.72255227552769e-05
-2.75404645208114e-05
-3.36454323082943e-06
-2.8390877014976e-05
-3.42793774211355e-05
-1.47751055944754e-05
4.95546386359412e-06
-3.37196565747161e-05
-1.05214423485047e-05
-3.14893911071734e-05
7.37716703114909e-07
1.30123679618224e-05
-3.53461733795979e-05
-9.05372728481051e-06
2.415454911349e-05
-3.85839620592963e-05
-2.76431574358037e-05
-2.38767033906789e-06
-6.44739806895715e-06
-3.64597051351435e-05
-4.54854927822068e-05
-1.31529664015375e-05
1.49060557683796e-05
-2.74473749861479e-05
-6.7914751676563e-05
-7.45223484582527e-06
7.73376537970685e-07
-3.37141838558917e-05
-3.3384364941196e-05
-1.14906929818542e-05
2.60971532254238e-05
-1.58304936698227e-05
-2.46576319646242e-05
-1.71690124184794e-07
7.6418320161323e-06
-2.11456854043575e-05
-2.80986965620328e-05
1.45041349281562e-05
-2.48188360453212e-05
-3.08013189219968e-05
-1.43386196433936e-05
7.56000112583615e-07
-1.79071314180117e-05
-3.31484468480329e-05
-2.68005959569573e-05
-2.97765849140543e-05
-1.37405437348769e-05
-3.39423566647562e-05
-1.13338662621677e-06
-5.57578736256058e-06
-3.14694728465549e-07
-1.25657582257037e-05
1.95082258159372e-05
1.15315174169335e-05
-2.05463165996422e-05
-2.35137244212199e-05
2.85594039420317e-05
-1.48029492371259e-05
-3.3411683398656e-05
-3.31822855450568e-05
-3.16102458481096e-05
-6.79179933409546e-07
-4.93606537603528e-05
-4.4196999922951e-05
-2.70460717322529e-05
1.9012686656169e-06
-5.02077912428323e-05
-4.06559172776514e-05
1.82722450794947e-05
1.07519695089226e-06
-2.19542700219073e-05
-3.15614348374807e-05
6.31191065187968e-06
7.40914771034338e-06
-2.43121727130327e-05
2.32997611268767e-05
4.76667917910341e-07
-8.66508830882209e-06
3.46244058292195e-06
-3.83962749649301e-06
2.6699779946622e-05
-3.23699978190346e-05
-2.20628296584628e-05
-2.20874705941974e-05
-4.48022794254047e-06
-2.47830991354495e-05
-6.76516787851988e-05
-2.3947643964914e-05
-1.95959858738831e-05
-3.18310094948209e-05
-1.67961395962969e-05
5.87542547396487e-06
2.06895050342115e-05
-9.86766811302218e-06
-3.24336112667214e-05
-8.84232346177586e-06
8.02426556844737e-07
-2.78250397968906e-05
-3.09593416177392e-05
-3.03784127194349e-05
1.3924747002543e-05
1.95732454213921e-06
-1.6328078622125e-05
-1.0862506535845e-05
-1.32115990227582e-05
-1.93238562534434e-05
-2.73795345361684e-05
-2.30792633976666e-05
-1.93921938961836e-05
-2.49457319158379e-05
-2.40194204632437e-05
2.49809773026643e-05
-1.36862941039299e-05
-1.60271051484924e-05
-1.2681592227793e-05
4.81792252290757e-06
-1.06310267260617e-05
-1.85192329363023e-05
-1.12215800483645e-05
-8.17991542157559e-06
-3.79446956009028e-05
-3.89311940183298e-05
-4.30127208339843e-05
-1.65965801357433e-05
-2.9397516911106e-05
-3.29498875867791e-05
4.11661813949156e-06
-7.18686347901222e-06
-2.74756805763856e-05
-4.87556672302126e-05
-1.23405718678091e-05
2.17352613962709e-05
-2.7158058147845e-05
3.31179839627291e-06
-2.31319407440469e-05
-1.4262081570862e-05
-1.05133931565831e-05
-3.35271496431014e-06
-3.40241461042037e-06
-3.67207803016503e-05
-5.15109714261518e-05
-4.67759218933525e-06
-2.6954077212881e-05
-3.19194076821681e-05
-1.90377836188996e-06
-4.6221444749268e-06
-3.96068978932431e-05
-3.47855789754108e-05
-4.71550417128608e-05
-2.03779191246528e-06
4.77711059244152e-06
-1.76650211605817e-05
-9.55974755980035e-06
-9.96555130990985e-06
1.6701206012929e-05
-9.93711915919524e-06
-1.55040799174776e-05
7.53786240039177e-06
2.87198287627137e-05
-2.78192549535829e-05
-2.02916620432422e-05
-6.40241670666482e-06
-2.81474815194515e-05
-1.11726856078698e-05
-1.17067374464013e-05
6.2635293044146e-06
-7.61374375546141e-06
-3.12741311874862e-05
-5.11495753928118e-05
-1.48213481641223e-05
3.61591905128157e-06
-5.64512728035055e-05
-2.61249727692947e-05
-2.39695926734409e-06
-3.473563736693e-05
-2.83207729985982e-05
-1.33184406964112e-05
-3.02659305186787e-05
1.34497938293911e-05
-5.38427610274636e-06
3.77083858829673e-06
3.07355699326944e-06
-3.39391981380792e-05
-2.90451933894848e-05
7.6180961688214e-07
-2.86775614111511e-05
-2.50699986547398e-05
-2.7698105531408e-05
3.58037510313263e-06
-2.18188278262391e-05
-3.67341278083525e-05
-2.40287651257813e-05
8.29972614532182e-06
-3.29045204026426e-05
-2.83127243219845e-05
-2.08121273967599e-05
1.09827618247114e-05
-1.22913367013276e-05
-4.67724144849901e-05
-7.54929749587144e-06
7.03508143167978e-06
-8.08674737073532e-06
-1.50871704779741e-05
-1.93862285424568e-05
-6.12910441157715e-06
-2.6154901183365e-05
-4.85113422975205e-05
-2.03224872245394e-05
-7.79759896231234e-06
-3.63108125356339e-05
-6.07299540866883e-05
-3.40366046940691e-05
-7.02905591982011e-06
2.88933410016798e-06
-2.78485278534713e-05
6.26918425033574e-06
1.90268795464519e-05
-8.28692054758265e-06
-2.97743344810939e-06
-1.32537487601524e-05
-6.45410331801171e-06
1.09395164969798e-05
-4.60211739184802e-06
-1.57313341127543e-05
-2.79835363927663e-05
-1.14653426038952e-05
-5.04396430698705e-05
-1.60130632207011e-05
-1.45959245090767e-06
-2.56207300927133e-05
-2.14225022044739e-05
-2.68530095497684e-06
-2.90013302634162e-05
-2.00074238338479e-05
5.34288028213264e-06
-6.63531253205324e-07
-2.08365294784049e-05
-1.63531532095785e-05
3.91123208880808e-05
1.07832092944569e-06
-7.37882352814673e-06
-2.59907434719106e-06
-8.60063744279329e-07
-4.97472903433887e-07
-3.51573667906613e-05
-4.43230799052155e-05
-7.81500956885963e-06
6.63591728741097e-08
-3.8805506930085e-05
-5.977168004659e-06
-8.42106006231072e-07
-9.87762864213263e-06
-1.90387756683578e-05
-1.33365354396722e-05
-1.61761019777441e-05
-1.99448421648839e-05
-2.67731227354576e-05
-1.5150128047677e-05
-1.00141226774116e-05
1.29049768232983e-05
-2.5010739238852e-05
-8.33246048424165e-06
-2.26323526237721e-05
-3.1390280891102e-05
-1.9390139179355e-05
-1.96965402839975e-05
-9.89553776641431e-06
-2.24798886990078e-05
-4.72686944856053e-05
-4.47165473819514e-05
-2.64985076255862e-05
-1.57197123062475e-05
-3.2204394309802e-05
-2.75331429863811e-05
-3.28095157678526e-05
-1.02911979643166e-05
-1.26529755263826e-05
-3.05048841852779e-05
-2.46441306296307e-05
-3.69722302098048e-05
1.93826142945993e-05
-1.85707703868522e-05
-3.10444565277552e-05
-1.2490346929905e-06
-1.11736265352398e-05
-1.90684084392475e-05
-3.47115146985635e-05
1.87483188877166e-06
2.21543246988909e-06
-2.50253985614764e-05
-3.27239874365524e-05
-1.86172701371261e-05
-2.27636696391883e-05
-5.07936757986736e-05
-3.87473814059769e-05
-3.86766066199007e-05
2.41082479926358e-05
-1.46318022336462e-05
-2.61344173538199e-05
-1.77269738694705e-05
3.09604122600948e-05
1.9177354811805e-05
1.09792093247567e-05
-7.03042673813478e-06
1.89834985484681e-05
1.70636604014069e-05
6.04627912163518e-07
-2.28066087044504e-05
-1.51711594859135e-05
-3.95094951442718e-05
1.71815678479244e-06
-3.46021142771661e-05
-3.77591977084517e-05
-2.52470187163124e-05
-9.06962950103147e-06
-2.43065308663359e-05
-3.78506249685494e-06
-1.50600875972432e-05
9.83031908207135e-06
9.34874824506605e-06
-8.89594240685152e-06
6.53316392439721e-06
8.66061250884523e-06
2.77905226317826e-05
-7.80437400552155e-07
-5.74762296735696e-06
1.40290009763305e-05
2.15349109293442e-05
-2.10202039275059e-05
-1.25387408680049e-05
-1.03913947997237e-05
-2.29319414337143e-05
-5.74640118252554e-05
-2.53227461870209e-05
-3.55062990387055e-06
-1.46591940102812e-05
-5.10150330008165e-05
-5.07928352810993e-05
-1.13656954178808e-05
-5.89122639451296e-06
-6.00687416552381e-06
-2.53104328855562e-05
1.23315979306089e-05
1.30634318100928e-05
-1.77727853379449e-05
-2.68667762236028e-05
2.45041897986849e-05
2.7322116418287e-06
-4.5349431305007e-05
-3.19251690092356e-05
9.43261808017635e-06
-1.63184825619523e-05
-7.57544966266248e-05
-4.81399689250153e-05
-1.41628714474501e-05
-3.1325334573232e-05
-5.4876918217775e-05
-2.82096924867001e-05
-8.71872097473197e-06
-2.66330759187286e-05
-1.48966261047752e-05
2.7544740310239e-07
-8.8288316275901e-06
-4.15006579289498e-05
-9.4605927130204e-06
-1.24240300100852e-05
-2.34529105194759e-05
-2.26859873403826e-05
-1.13686147112343e-05
9.74394246354569e-06
-2.00871898766701e-05
-3.35432216284651e-05
-1.34846431097069e-05
-2.54948208697141e-05
-3.17425682570958e-05
-4.65770573674534e-05
-3.31911035293718e-05
-2.49649475955957e-05
-4.10406535613886e-05
-4.27965648080095e-05
-1.57016164954359e-05
9.72888777090945e-06
-7.93765293154058e-07
2.76586713287953e-06
2.81704558014015e-05
3.07762674360279e-05
1.5702171124753e-05
2.65806713232331e-06
8.04967191029663e-06
2.07071760520695e-06
-2.9116667683162e-05
-3.66809648122852e-05
-6.31755603799962e-06
-1.80200577874307e-05
-5.40995833083377e-06
-4.93296465279879e-05
6.64953591005922e-06
-1.79704791222807e-05
-2.34009156361766e-05
-2.34334630386257e-05
3.77519204025888e-06
-1.24104678946266e-05
-2.27382213741223e-05
-7.35796689176567e-06
-5.09910986346987e-06
-8.31454048806781e-06
-2.16296388460386e-05
-1.01777545978181e-05
7.56816541348934e-06
-1.31995373957432e-05
-1.70802139856463e-05
-1.58222480349632e-05
-1.56623452485357e-05
-1.58479843194023e-05
-1.73836488178227e-05
-3.34807155959804e-05
-4.76845609271686e-06
-1.42111199797197e-05
-3.6766278857645e-05
-2.94210318370208e-05
-3.59715677833412e-05
-3.28461856154792e-05
-2.50636783597132e-05
-1.76926988450284e-05
-3.07113125185906e-05
-2.82732472929116e-05
-2.42080689443221e-05
-3.70851480817802e-06
-4.01134921531872e-07
-4.92615033019497e-05
-5.04947037849138e-05
1.22980445689782e-05
-1.40473917438514e-05
-4.12798169720004e-05
-1.05090226747844e-05
1.3590423520697e-05
-1.76658882462733e-06
-1.03207034476285e-05
-1.95676294993678e-06
-1.37439886685938e-05
-7.73619971370342e-06
-1.86392220792582e-05
-1.43399668886237e-05
-1.69751721073412e-05
-2.9492813392375e-05
-2.6786864636965e-05
6.64296001914503e-08
-3.3013870584386e-05
-2.36529010840907e-05
-7.53658901257109e-06
-1.04023821200754e-05
2.81609138215922e-06
-1.60882793495104e-06
-4.32708222456526e-05
-3.07022425979836e-06
-6.381091738636e-06
-2.32902462140345e-05
-4.39557764452342e-05
-3.40731913006545e-05
-1.02039098605142e-05
-1.33027545133191e-05
-2.11602325558169e-05
-2.37617790477566e-05
-5.57451494970584e-06
2.06514759251201e-07
-9.37917851630708e-06
3.72013399436903e-06
-7.52120003466242e-06
-1.18077992360323e-05
-8.75451155344129e-07
-2.33390932717814e-05
-3.50672772187535e-05
-1.11749227745489e-05
-2.53775256112465e-05
-2.99575906168487e-05
-3.57306867217727e-05
-1.33988910243952e-05
5.52885577451746e-06
-1.92109296655064e-05
-1.67630912847828e-05
-1.1027758474241e-05
-2.10945726601352e-05
-8.07306639441292e-06
-1.36190039607045e-05
-1.94152752561241e-05
-1.3930427813605e-06
6.59376320156148e-07
-3.1960661277132e-05
4.77758190601393e-06
-1.00274176510908e-05
-3.50283907166905e-05
-3.29016382771512e-05
-1.59889084507308e-05
-1.35921027437213e-05
-4.68862914409243e-05
-4.13159008425914e-05
1.35500756262379e-05
-3.03125426534484e-05
-3.66114120273656e-05
-4.95714379843675e-06
-1.6315623928729e-05
-1.8732979175823e-05
-2.07026520200827e-05
-9.14865268678454e-06
-2.02745087288531e-06
-7.10390525311212e-06
-1.20763348972184e-05
-4.83543195409451e-05
-1.18855627651264e-05
-5.47437396462161e-06
-1.59730374068099e-05
-4.089461582607e-05
-3.321291260102e-05
-1.23980259807103e-05
-4.19284249689881e-05
-2.85009501385719e-05
-8.28608316299788e-06
-4.7072340871365e-05
-2.12189972370671e-05
-2.00169702991093e-05
-2.92997931356025e-05
-3.58769856721185e-05
-2.54828336874701e-05
-4.10222165587583e-06
-9.21254972527168e-06
3.26952611740326e-05
1.23440159638325e-05
-2.46191839710715e-05
-3.66549770364789e-06
2.67699446785274e-06
-3.21756174111105e-05
-1.1515466721502e-05
6.61948004509745e-06
-7.38106966065568e-05
-3.89011112494753e-05
1.7562378898268e-05
8.90483977950058e-06
-6.42421258672796e-05
-1.43762160210769e-05
-1.28673667474585e-05
-2.56772656490939e-05
-3.93380354644335e-05
-1.66983353939784e-05
1.8488691518418e-05
-1.52196276652272e-06
-3.13945596787075e-05
1.75007258846011e-05
1.88283714525971e-05
-2.00271193214731e-05
-1.40409309483529e-05
-8.96493544907255e-06
3.00642301768983e-05
-1.57009773455488e-05
-2.34367379676883e-05
-1.13503292244908e-06
-5.64645523412722e-06
-3.97984034954923e-05
-3.01691056203093e-05
-3.09943538706865e-05
-3.00835458041544e-06
-4.46209807130411e-05
-2.20773588380471e-05
-2.8820695062466e-06
-9.72491750442026e-06
-4.89422519978132e-05
-1.92325481274544e-05
2.5476353309884e-06
-2.11766035582932e-06
-4.5209883913873e-06
1.68143469743044e-05
-2.84250592569756e-06
-4.8004202835495e-06
1.61812220524244e-06
-5.42226995330364e-07
1.01154252086723e-05
-1.12093430708303e-05
-3.67005064057108e-05
-2.32141530948884e-05
-2.52665089787008e-05
-3.24249383689092e-05
-6.34851646144391e-05
-2.63037146173376e-05
-8.20383959138813e-06
-2.8869152127986e-05
-2.7356995548921e-05
-3.20194845829647e-06
-1.14014632456756e-05
-2.73694888911876e-05
-3.93003638118667e-05
5.08323541705874e-06
1.95330216295869e-05
-1.62820755077732e-05
-1.73743595446196e-05
2.02929556019253e-05
1.9832428967777e-05
-3.21341327554159e-05
-5.44046736433173e-05
-4.8174296880092e-06
-1.9587033826029e-06
-4.66835454752828e-05
-8.03124937011646e-05
-2.7824931099852e-05
-1.93981045917866e-05
-3.42394241462372e-05
-1.11431556934006e-05
-3.17438863593155e-05
-9.09495576153949e-06
-1.31220906717461e-05
-1.80437034733246e-05
4.31831962038442e-06
-1.76166849298029e-05
-1.51609065679729e-05
-6.91099359348117e-06
-2.652243509397e-05
1.27560172757448e-06
-2.85046035546784e-05
-1.3100226332014e-05
4.21067226338458e-06
-2.87280334559585e-05
-4.80585962457381e-05
2.62826192466973e-06
-1.33703593074529e-08
-3.79329849038455e-05
-4.67155236631576e-05
1.79685226980287e-05
-2.11906994866304e-06
-5.04392360260385e-05
-3.02123013059783e-05
4.14794229443672e-05
9.29398047869553e-06
-2.26178679316832e-05
-6.56464707974857e-06
3.32946463630439e-05
1.75485378597482e-05
-2.81158175304503e-05
1.06147765838863e-05
-3.31684628387722e-06
1.28065045546154e-05
-2.08945958736397e-05
-1.21696707306142e-05
-1.41381632847662e-05
3.44931208757322e-06
-6.78953547912213e-05
-2.44917703111765e-05
6.83956575646113e-06
-1.58096258683846e-05
-1.85645475034447e-05
2.62106616350624e-06
1.84621498110897e-06
-3.09770963440561e-05
-2.30712204722579e-05
-2.4048748081123e-05
-3.02565900612768e-05
-2.18236862011566e-05
9.43683067175911e-06
3.81136333552581e-06
-1.22920076876535e-05
-6.59495419395235e-06
-2.34885638316005e-05
-9.26450333454909e-06
-1.14167197982935e-05
-3.8903239807489e-05
-9.90160946250818e-06
-6.75823383280532e-06
-3.79069614064526e-05
-5.71504096429559e-05
-1.56606081631553e-05
-3.05345514629916e-05
-3.50937016541077e-05
-3.92251455059888e-05
-1.81736295939776e-05
-2.89800154038315e-05
-3.60276940866075e-05
-2.07546699874295e-07
-8.0250420772013e-06
5.0151751633038e-06
-6.11820919742425e-06
-2.01023751985742e-05
2.28708324649299e-06
-2.82819278277117e-05
-3.88795143865527e-05
6.71040585110221e-06
-2.67808147232243e-05
-3.09162893482036e-05
-3.82691731769383e-05
-3.6232824110578e-05
-3.65082626068104e-05
-2.48692997062574e-05
-4.44589754711958e-05
5.36893534797385e-06
-2.24985827615676e-05
1.25045706845301e-06
1.41096351389994e-05
-2.13735588359499e-05
-2.24065687585221e-05
-2.15754568687002e-06
-8.61577538648786e-06
-6.2553833812589e-06
-1.6482349880548e-05
-9.20491172094123e-06
-8.38587030655591e-06
-5.52200120376549e-08
-2.22519975555238e-05
-3.00243631158963e-05
-2.10086089819784e-05
-2.42252811856851e-05
-1.77284124122737e-05
-2.91842327987876e-05
-3.3635887585433e-05
-1.16653557660732e-05
-2.03270624161792e-05
-3.05112857274963e-05
-1.55700203213992e-05
1.21120567026666e-05
2.33552469118463e-05
3.44230822848731e-06
-1.0201066684982e-05
1.40536169142427e-05
1.28021688645859e-06
-1.1487012894716e-05
-1.56712857071464e-05
-1.57366073650729e-06
3.81526920281429e-06
-2.87864613325028e-05
-2.44700435263936e-05
2.79244487406385e-06
1.48779757601442e-06
-3.98411694158218e-05
-1.4109892767856e-05
-2.17304385943339e-05
-3.14134367836055e-05
-6.32384147466597e-06
-5.02235049665342e-05
-1.40843186442865e-05
-2.40704109235261e-05
-1.76007623943601e-05
2.78121417827183e-06
7.12512504979574e-06
-2.80267375048338e-05
2.5407682028967e-06
-2.60460327606555e-06
-1.96343989329773e-05
6.72691860419042e-07
2.99665282145951e-06
-7.75945482989459e-08
-2.2930623576078e-05
-1.98966312637651e-05
-2.15932196204726e-05
-1.56399089342272e-05
-1.89525552140508e-05
-4.37661844352798e-05
-1.10871864773522e-05
-3.31715000680529e-05
-2.71327180797839e-05
-2.88465276567349e-05
-2.93545145835532e-05
-4.0038034535334e-05
-2.28151718238255e-05
-3.47016291784599e-05
-3.3274272932947e-05
-4.75670237796413e-06
-2.66047203221713e-05
-2.76430779219159e-05
-1.28678505657139e-05
-1.7886550172721e-05
-3.1036020888096e-06
-3.97966987039653e-05
-2.04486741373964e-05
6.15839628455663e-07
-2.3851462631093e-05
-3.66347695689552e-05
-2.2677387782714e-05
-8.87082024419316e-07
-3.94272722039614e-05
-5.00715237975002e-06
2.35236957110849e-06
-1.6416141187528e-05
-4.7017665852653e-06
-1.57496592804967e-05
-8.9616334970694e-06
-3.85355713180033e-06
-3.58723026644789e-05
-2.50476005197873e-05
-4.13291463645943e-06
1.01851046229179e-05
-2.50667395314457e-05
-3.04302520174896e-05
-9.08356000247082e-06
-2.41511357247115e-05
-1.50845189265046e-05
-1.7270703267997e-05
-1.79978589678379e-05
-2.33075469766924e-05
-2.38746143282404e-05
1.04912215887376e-05
8.86367122690904e-06
6.06955235235114e-06
-1.45405685494945e-05
-1.20531967807423e-05
-2.08461850164336e-05
-2.16539158117674e-05
-3.51418272918283e-05
-2.73291654067852e-05
-1.26459844301385e-06
-2.16109787522452e-05
-3.98424745209027e-05
-1.19848696942216e-05
-2.30454022627605e-05
-2.89146113411011e-05
-1.33783460690952e-05
-2.04968601273539e-05
-1.35100830411708e-06
-4.75888919050045e-06
-2.8854877787139e-05
-6.11756548395501e-06
1.07836003284849e-05
5.84393742991951e-06
1.20104035466018e-06
-1.31218262993824e-05
9.25375557673764e-06
-1.42350505146242e-05
-3.49691471161824e-05
-1.27480791064828e-05
-9.65677175984264e-06
-5.27983992316184e-06
-5.05534069233058e-05
-4.09794758625814e-05
-4.05320369409539e-06
-4.35125165424325e-05
-3.79343761044315e-05
-2.48044315935114e-05
-1.64045763449306e-06
-2.04056594173326e-05
-9.02314041179581e-06
-8.61250305943973e-06
1.18764864712723e-05
-3.35548078296405e-05
3.07546391779568e-05
1.11336791537302e-06
-1.73036638147117e-05
-3.02324352891241e-05
-1.04012828822327e-05
-2.41800407864876e-05
-3.08672858090482e-05
-2.84796264869265e-05
-1.45274118492772e-05
-2.2649890107352e-05
-1.5177594459766e-05
-1.96722951547625e-05
-4.6990789748913e-05
-2.67395213853198e-05
-1.71348457400941e-05
-1.68351885204098e-05
-2.78915667206066e-05
-2.88691150077052e-05
-4.03997107419181e-06
-9.11743633961331e-06
2.64501700532683e-05
2.95152688323043e-05
-3.84026873554803e-06
-2.45680208099447e-05
1.78098624840727e-06
1.96534108745639e-05
-1.57399900288412e-05
-4.5876788113017e-06
-6.08858386410284e-06
-2.5746330574805e-06
-1.06998617557349e-05
-2.21381149293598e-05
-2.08800257363997e-05
-7.64618661506454e-06
-2.47778222557123e-05
-1.31100238633348e-05
-7.06154326984188e-06
-3.19497485556423e-05
-3.3964538513586e-05
7.46670237209344e-06
-8.38427071154672e-06
-1.17340278641956e-05
-2.29893001675558e-05
6.76723197074859e-06
8.33600575675436e-06
-2.11042783559098e-06
-2.64116363046783e-05
1.22785353983786e-05
-6.63883115385449e-06
-2.08680845029343e-05
-9.14464897592336e-06
-1.46452719982349e-05
-6.21024075973503e-06
-3.79167308638018e-06
-3.28366374088367e-05
-1.20090927078083e-05
-5.94529375261438e-06
3.06859186884621e-06
-3.85289276649121e-05
-2.15324264223833e-05
-4.43755586808909e-05
-7.76019174370492e-06
-2.80549864848152e-05
-1.85115432431626e-05
1.79914397266965e-05
-1.7583720971914e-05
-2.98951853060927e-06
-1.87311818193841e-05
-3.80782472016595e-06
-4.00614867209988e-05
-2.56950555886687e-05
-7.07977159115114e-06
7.84944342152424e-06
-1.09326227496965e-05
-2.96706072916379e-05
-2.07954493734256e-05
-8.72929829688264e-06
3.41215788660249e-06
-6.58054042448517e-06
-4.08426761637015e-05
-1.5932685703682e-05
-1.77245472431482e-05
-4.67699216939619e-05
1.58561548812501e-05
-8.42615947824691e-06
-2.19042143139817e-05
-1.81109231254223e-05
-2.48290572466602e-05
-2.83979702431491e-05
-1.95103406651616e-05
-1.81969983669819e-05
-2.87194314971444e-05
-2.67055640086672e-05
-1.60849774688134e-05
1.8091923513156e-06
1.11128341219018e-05
-2.88160725734808e-05
-4.42498074160361e-05
-1.62610736238383e-05
-1.25075340539628e-05
-1.57246646308837e-05
-2.87917282878405e-05
-2.45017778800083e-05
-5.85254653206858e-06
-2.77912089750773e-05
-1.48051597266802e-05
-1.30231166483149e-05
-7.83681597985163e-06
-1.5555510114076e-05
2.95567238249702e-06
4.80746264988476e-06
2.70853289745513e-05
-1.76722672376884e-05
-3.25728156671155e-05
1.40277790743751e-05
-8.23896106498385e-06
-7.43440351514991e-06
-7.60520220260284e-06
4.22466085750665e-06
-1.68011163151121e-05
-4.05485208815745e-05
-2.70078707341577e-05
8.53444723399109e-06
-1.69318423882511e-05
-2.2861621228754e-05
8.20255543844448e-06
9.47634348450843e-06
1.01599192471842e-05
-3.21491310853109e-05
-2.19742316376509e-05
-1.51298489247208e-05
-1.74996166060589e-05
-1.51794369893269e-05
-1.41474288553131e-05
-9.94568741333887e-06
-3.99156855562388e-05
-2.91405210916828e-05
3.54116339925235e-06
-4.87454141377276e-06
-1.77165959436167e-05
5.76656860697152e-06
-1.00385658583461e-05
-1.19121364164468e-05
-2.66496871874824e-05
-2.96660278019416e-05
-1.68210090663987e-05
-2.44129732403529e-05
-3.1950987914577e-05
-2.56346728881818e-05
-2.61943933027204e-05
-2.83009837521492e-05
-4.35867084982381e-05
1.64010428137206e-06
1.0242599945336e-05
-3.29148173081649e-05
-1.94098267256438e-05
-7.999921654868e-06
-4.62609414040317e-06
-3.22329473127125e-05
-2.23800184904802e-05
-2.06530269192661e-05
1.80591305956297e-06
-2.38346444292146e-05
-3.20098718831691e-05
-1.28179138396764e-05
-3.20070013398438e-06
-3.07743409780524e-05
-6.82482453042285e-05
5.04334224470213e-06
-6.57390704986724e-06
-3.58258197848616e-05
-4.72919584662246e-05
-1.07129844656433e-05
-3.23208849264972e-06
-1.90440582945475e-05
-2.11747549181332e-05
-1.60111088913537e-06
-2.90954939558087e-05
5.65375629535427e-06
-1.27503035689553e-06
8.62494877948346e-06
-1.1203965902164e-06
-1.15795897982404e-05
1.45136811789401e-05
1.32135509614686e-05
-2.43537425096915e-05
-2.47007678726114e-05
-2.06191830721732e-05
-3.34355287682809e-06
-1.99053560290622e-05
-2.98493080605722e-05
-2.31209523069145e-05
-1.62521684707361e-05
-2.50259654067166e-05
-1.50247964580267e-05
-1.21670281670604e-05
-4.08369785500816e-06
-2.28019173869231e-05
-5.08140597501064e-06
9.11853736249396e-06
-1.7695400018661e-05
-6.09417685206373e-06
-6.78774813559591e-06
-2.92736941698594e-05
-1.78922422968339e-05
-1.22800343557623e-05
6.37191288600229e-06
1.36904415870937e-05
-4.11048118886965e-05
-3.00377094854248e-05
3.7854990333958e-06
-1.98806937269735e-05
-3.04334027643131e-05
-2.75078796561758e-05
-2.35246984287545e-05
-2.50160442038346e-06
-1.42048384021337e-05
-1.77164592650172e-05
3.79425197113592e-06
-9.28008060889432e-06
-3.14839702555832e-05
-1.86844775115083e-05
-1.62620793780555e-05
9.87003021260573e-06
-4.0825094793594e-06
-2.65714764657064e-05
-1.24509824714005e-05
1.19678903185356e-05
-1.83660531283667e-05
-1.76314815647497e-05
2.39402020740269e-06
-4.51953259872342e-06
-1.76043812719843e-05
-4.69385362633092e-05
-5.79997562223027e-06
-9.93492620526669e-06
-2.42682812740039e-05
-3.54069626570944e-05
-2.90127628878328e-05
-2.59228741347762e-05
-4.53475976738884e-05
-4.10390048955054e-05
2.73064221987126e-06
-1.42093322344917e-05
-1.7475992014173e-05
-2.27613951731758e-06
1.91716993527541e-05
-2.43638164052726e-05
-1.81061624113932e-05
3.13323167205637e-06
-6.68572414005631e-06
-1.60495750970553e-05
-3.93636591055867e-05
-2.87298789186102e-05
-1.37891323423071e-05
-2.28996275346831e-05
-2.19676535261847e-05
-8.92307186080301e-06
-1.28645513134263e-05
-4.39489500865633e-05
2.96966075637388e-06
-7.5270882662764e-06
-2.96151623927416e-05
-4.34205942143926e-05
-1.31584432226635e-05
3.03015045648582e-08
-2.49454141304638e-05
-4.553399345315e-05
4.60003688751901e-08
2.38846381060205e-05
-2.8089407033508e-05
-3.72053191744236e-05
-1.90929556555358e-05
-3.27871100394684e-05
-3.99685446883028e-05
-8.92908617658974e-06
-2.63538729763985e-06
3.37857341458509e-06
-1.19736467092065e-05
-1.13498833820763e-05
-2.54293039386683e-05
-2.27281042323751e-05
-1.22024715972126e-05
-1.54487411515681e-05
-1.47099149599712e-05
1.426447266138e-06
-4.37240016860515e-06
-1.18233431083827e-05
-1.6738599378523e-05
8.19534741459531e-06
-2.96145159571599e-05
-4.60658699571382e-06
-1.1685587021055e-05
-3.9400688939973e-06
-1.71124931945408e-05
-1.29596780508694e-05
-1.30491717244429e-05
-1.37399661617819e-05
-5.98621193071374e-06
-5.71515020689631e-06
-2.55586821632688e-05
-3.65316784129445e-05
-2.18836779786375e-05
-1.39430238359811e-05
-4.53762088278266e-05
-1.97079964471748e-05
-1.1470955664632e-06
7.98150890532973e-06
-2.60577254619062e-05
-4.41844591436783e-05
1.32738908211937e-05
-1.01401258293083e-06
-6.1989443729491e-05
-2.29553683828933e-05
1.2984556048235e-05
1.98493308307038e-05
-1.02811234955292e-05
-4.61795053516936e-05
1.31743718764357e-05
-5.53708782315301e-06
-5.64495630687677e-05
-4.08756223514898e-05
-3.72628064105238e-06
2.22481607382006e-06
-5.96761419965704e-05
-4.95547319367207e-05
9.11688408016027e-06
-8.20042647532449e-06
-5.80260978690242e-05
-1.56490836990316e-05
9.1599028467701e-06
-2.55885952908795e-05
-3.8732950895457e-05
9.71152557838118e-06
-7.6861528090778e-06
-5.67227913330547e-06
-2.67278374984812e-05
3.73906517294868e-06
-9.52329610473282e-06
-3.90606759115706e-05
-1.22425508851719e-05
-2.02195569887181e-05
1.05213939053978e-05
-5.24893029337603e-05
-8.93256660687589e-07
2.21877490107195e-05
-1.91721129950779e-05
-2.83616328934073e-05
-1.23262083835148e-06
2.02317964432504e-05
7.82122587896676e-07
-2.80752982118933e-05
-3.3576782165221e-05
1.17702051098635e-05
-5.25350597753315e-06
-5.62560841516301e-05
-6.91842678164494e-06
-9.85149082992552e-06
-6.47496379396173e-07
-3.80522278270012e-05
-3.97659316761827e-05
-8.14548482426204e-06
-3.6153178749444e-05
-4.54047350191457e-05
-3.34443122902503e-05
-1.60833282137416e-05
-8.32433791971052e-06
-1.12895433395713e-05
-1.7535726457688e-07
-1.22568542566441e-05
-1.9352479857082e-05
3.1498682103597e-06
1.84515872864055e-05
-1.13744123770906e-06
5.18345409705028e-06
-1.65078362253505e-06
6.48125450082441e-06
-1.46702532400452e-05
-2.66194902876952e-05
-1.415966883277e-05
-1.09350068147144e-05
-3.35677431459973e-05
-5.60040209558819e-05
-3.5107793537348e-05
-1.02217225817196e-05
-3.65869956907853e-05
-2.85102745074098e-05
-3.94549815116698e-05
2.1917674652436e-06
-4.04033864196058e-05
-1.10624714808759e-05
2.57733514309491e-05
2.04578805718271e-05
4.66563467293579e-06
-6.23462089714272e-06
-2.34028313885519e-06
-1.47991425301087e-05
-3.12362086437203e-05
-3.56311498569121e-06
-8.35040932500915e-06
-1.42704564748617e-05
-3.5365865028048e-05
-3.81518322550687e-05
-2.40251218629532e-05
-2.86339917376296e-05
-4.58900716665985e-05
-2.53213661127355e-05
-8.64686002611229e-06
-1.86181325214799e-05
-3.49110098646317e-05
-9.93253983057213e-06
1.51649904587214e-06
-7.39919822759673e-06
-2.2319120616307e-05
-6.84474307464533e-06
5.84229534706831e-06
-2.44049070120823e-05
-7.76886281073341e-06
1.64771172874822e-05
-2.33557109842646e-05
-2.80715030873778e-05
-4.8045116518725e-05
-1.83164548841688e-05
-3.95614643053588e-05
-5.67339836084979e-05
-1.43386850243908e-05
-3.28446453818076e-05
-2.58107324745994e-05
-2.86447869048095e-05
2.41026105732495e-06
3.12367807432747e-06
-2.21692897533818e-05
-1.21734848072547e-05
2.61470812446886e-05
2.46999643154725e-05
-2.42240859627713e-06
1.52714238732621e-05
-2.78255718413213e-05
1.5664174765039e-06
-1.32631834699905e-05
-4.50074039556474e-05
4.64422865534595e-07
-3.75421502917166e-05
-4.68379329546946e-05
-1.53901535082204e-05
-2.26414259936288e-05
-1.8419925971072e-05
-2.80500774896502e-05
-2.36765936328762e-05
-2.02442677671881e-06
-1.69220512139378e-05
-1.40277692251976e-05
-5.48318377934359e-06
-3.84494272676625e-06
-1.78738421893331e-05
-2.31166228240769e-06
-1.89011510143506e-05
2.36588190019064e-06
-2.55875891327581e-05
-2.98917244466043e-05
-1.62348497960253e-05
-2.89307277771116e-05
-3.76968296269611e-05
-3.50028694798914e-07
-3.18301672216495e-05
-1.86515496851751e-05
-4.39599079035965e-05
-3.16981101958434e-05
-2.57931187815216e-05
-4.23015834095196e-05
-5.67267797451303e-05
-3.25762784241294e-05
1.67042947990286e-06
-2.51070517946262e-05
-3.19039652308418e-05
-2.26736433349878e-05
7.68818423833869e-06
1.52660062908862e-05
-4.20485706025211e-05
-4.07854140587399e-06
6.1736235414238e-06
-3.6521469414378e-05
-3.29076608732744e-05
-3.92244036905e-06
-9.48954814331988e-06
-4.44155166421229e-05
-5.53209273288141e-05
-2.17560303976149e-05
-5.33896504813805e-06
-1.86524607650116e-05
-4.7329354295374e-05
-1.29855249892367e-05
-4.16423385427754e-05
2.17172498176528e-06
-2.1278839467161e-05
-1.01090055883195e-05
1.55683978670492e-05
-1.26537548460642e-05
-2.19972570794184e-05
-1.58897677070869e-05
5.81419573857908e-06
8.4441778580309e-06
-1.30681188143559e-05
-7.44212936740717e-05
-1.31412373100027e-05
5.84529121673564e-06
-8.21411300761991e-06
-3.71579135011438e-06
-1.57860439676496e-05
-2.31436625169569e-05
-4.61789706403374e-05
2.25837773047694e-06
-3.14577031815658e-05
-1.66469699359031e-05
1.41263820930387e-05
-1.06662778451934e-05
-1.13141845168783e-05
-2.46960330680103e-05
-1.70597255466395e-05
-3.04863730019948e-06
-1.88686525433163e-05
-6.42246758156574e-06
9.37047495176434e-06
-8.20626573896852e-06
-2.49678004397171e-05
-1.45825586302882e-05
1.42889341025746e-05
-2.55682734093985e-05
-2.55696764093068e-05
-3.96763290645036e-05
-6.91652538444853e-06
-1.70979115222495e-05
-3.56224767120289e-05
-1.49057950906948e-05
1.64489278325944e-05
-3.81916941976289e-05
-4.31358720207463e-05
-2.07158172823233e-05
9.58861494876939e-06
-6.31838445319016e-06
-2.42529885385742e-05
-1.0087820880595e-05
1.41138969737838e-05
-1.84716972863406e-05
-8.94376550059405e-06
4.26452870780026e-06
-2.91887868398372e-05
1.86844120328875e-06
-3.34604015414039e-05
-1.71736511548551e-05
-1.75727762753781e-05
-2.20258260052546e-05
-3.71533582183854e-05
-4.19449965354827e-05
-4.24826202802185e-05
-1.84863228132857e-05
-6.39857577371792e-06
-5.2343022435891e-06
-4.15165543451972e-05
-1.0025154982632e-05
-2.00592610439608e-05
-5.94927288224016e-06
-3.45571236682397e-05
-2.50986761108399e-05
-1.13570634405312e-05
-1.43969575857311e-05
-4.49723295341684e-05
1.82152059564642e-06
1.75730971305344e-05
-4.61743866712657e-06
-1.79870371721536e-05
-5.08901772459181e-05
-3.76916132174572e-06
-1.30360315553208e-05
-3.90788635766817e-05
-4.99108202794532e-05
-1.14498006883952e-05
-6.42646159650045e-06
3.532193903133e-06
-3.70834181092039e-05
-8.82633681510506e-06
-1.53836258514747e-05
2.71101370120947e-06
-1.93406686687941e-05
3.17041581369024e-06
1.36359499743481e-05
2.12902613946053e-05
-1.0241923839425e-05
-3.20352608188889e-05
1.45058254443811e-06
-1.01296600162107e-05
-3.31280489543597e-05
-4.26481135311041e-05
-2.38777469226532e-05
-1.65964429819827e-05
-1.38121745041913e-05
-1.84455879807966e-05
-4.55866310408405e-05
-1.18765263058704e-05
-6.55802599655904e-06
-3.00303600704462e-05
-1.95293237879277e-06
6.32794553198235e-06
-1.75528525239641e-05
-3.75369549205132e-06
-2.25777315051584e-05
-2.04984306481386e-05
-1.36913591597922e-07
-1.84436779234589e-05
-3.08349018462535e-05
-7.32481031057823e-06
-1.14116202787529e-05
-3.03666728739565e-05
-4.3466713251419e-05
-1.68646971537265e-05
3.57469422204359e-06
2.20046512764256e-05
-3.21119210138607e-05
-1.22360877969062e-05
1.69722081097743e-05
-1.92800989870699e-05
-1.90520632607715e-06
2.90208011712824e-06
2.96766518942128e-05
7.56705597821545e-06
-2.08155260097876e-05
-1.51654425040444e-06
-2.14145827462189e-05
-2.05197810146452e-05
-2.98040342038579e-05
-2.17674196453912e-05
-6.71802399513382e-05
-2.00954908232378e-06
-3.53832071049521e-05
-5.98920378462812e-05
-2.02080858743469e-05
-9.92104594448346e-06
-2.78030798139208e-05
-2.45190952343109e-05
-9.56038988461996e-06
-8.60223446224549e-06
-1.07192044072827e-05
1.60898186739869e-05
-2.53003734627774e-05
-4.66484712207612e-06
-2.05157962945585e-05
3.82518848068946e-07
-2.49846445045593e-05
-6.36864369874664e-06
-4.80623303641079e-06
-2.46300985439742e-05
-5.38094441401329e-05
-6.02784991984074e-05
-5.2107889495242e-05
-4.44511102123352e-05
-2.23243050289995e-05
-1.10881062853049e-05
-3.28485667749218e-05
-1.16508379992922e-06
-1.7159086952e-05
-1.33429621814851e-05
-1.55733453744195e-05
-1.19046069305096e-05
5.62146493814245e-07
-1.0107095368329e-06
1.38608938062974e-05
-3.81808906964625e-08
1.14881644103427e-05
-3.4058501138981e-05
-2.37353719559881e-05
-1.35498788419659e-05
-6.83368783172652e-06
-2.21900376809169e-05
-9.82512915952374e-06
7.9592325363661e-06
-1.88032498161125e-05
-2.69263716870033e-05
-9.88818249334086e-06
-7.45626141074339e-06
-1.28386745145368e-05
-3.26757453197178e-05
-3.90181346829259e-05
-2.36516639240487e-05
1.39127002458021e-06
-8.83032792582977e-06
-7.44257189498014e-06
1.04787798244539e-06
5.46828842548117e-06
-7.38576270794843e-06
-1.60167348404906e-05
-2.0465969211835e-06
-6.16106376425052e-06
-2.92164243644297e-05
-1.21134739701937e-05
3.17602209007815e-06
1.91820712325688e-06
-1.9190497073036e-05
-3.47653884341457e-05
-1.82303376939225e-05
-1.04154883133865e-05
-4.09934440121491e-05
-3.91981746184312e-05
-1.06617446915632e-05
-2.15349074844629e-05
-3.59325204458847e-05
-1.07013969983926e-05
-2.56199501340191e-05
-4.21004290919547e-05
-1.99020556071454e-05
-2.20510835412892e-05
-1.98203059571013e-05
-1.4413221202648e-05
-2.89515004369359e-05
1.69161996043796e-05
-8.87491156574108e-06
-4.83951151880401e-05
-2.47875235459805e-06
7.49863906172347e-06
-1.1841133264049e-05
-9.20867079550606e-06
-1.59992918246651e-05
-5.87244397277269e-07
-1.25782670905069e-05
-5.92397390331958e-05
-1.46524719590014e-05
1.42003187320842e-05
-4.31565619451955e-05
-3.59897746287743e-05
-3.01283987105182e-05
-2.80424887883159e-05
-2.66531400372061e-05
-3.91232280762557e-05
-2.76667822323794e-05
-4.09324476405023e-06
-2.34201571108703e-05
-7.17113914317849e-07
-9.6225431518374e-06
3.0594635152936e-05
-1.13814818025069e-05
-8.15135376767041e-06
-1.25659867329334e-06
3.06765119996906e-06
-1.87757748392979e-05
-1.19586731100266e-05
1.0178553385987e-06
-4.63175465995337e-06
-3.07009492758757e-05
-3.64163844590765e-05
4.52147627945495e-06
-4.327770179018e-05
-5.45791178552601e-05
-2.81973788152608e-05
-1.30694312380391e-05
-2.67144163622775e-05
-3.08135962986971e-05
1.51111026460379e-05
-8.0532639083675e-06
-4.69326082560017e-05
-8.49440089994222e-06
-1.52850986982287e-05
7.57906146145225e-06
-6.5289938222693e-06
-2.19445246396176e-05
1.05306972980957e-05
1.98510312427958e-05
-1.84044362424868e-05
-2.71967815931075e-05
-1.48137584501419e-05
-2.529871471253e-05
-2.26880355740467e-05
-4.89195036216685e-05
-2.36108728975727e-05
9.82175187888637e-07
-1.20254987108837e-05
-6.69117422116025e-06
-8.89284983984966e-07
1.49833776100363e-06
-2.95489610864949e-06
-7.24838659175083e-07
-1.41010810132241e-05
-1.92905443249241e-05
-1.26130260221422e-05
-9.23943015343706e-06
-4.21901456555192e-05
-3.39412889323734e-05
-4.52507287122657e-05
-5.34217162177685e-05
-1.52170360272285e-05
-4.74990007178753e-05
-4.21944692932917e-05
-3.23245614586756e-05
-2.45306583205983e-05
-3.75524035520725e-05
-3.34166377621987e-05
1.71031916668561e-07
-3.31017065977074e-06
-2.62744382770912e-05
-1.94334626928622e-05
1.0274274735913e-05
-9.29993174646822e-06
1.98632901527511e-06
-6.91087544022954e-06
-1.2496336628597e-05
3.90213867582644e-06
-1.49850263303563e-05
-3.30133833026742e-05
-2.04420933725193e-05
-4.89577153815728e-05
-2.06930695446282e-05
-5.65817412698503e-05
-3.46435346783924e-05
-2.05968164680549e-09
-2.07738230890309e-05
-3.96617477126049e-05
-1.11540033119624e-06
-4.42722751018315e-06
-5.85486683422206e-05
-2.06115256126512e-05
-6.00459332331772e-06
1.19513019361767e-05
-6.84137147052582e-06
-1.37582920734993e-05
1.45930519210583e-05
-1.99191998892952e-05
-2.06750710418357e-05
2.36788668567129e-06
4.33106680281541e-06
-1.89023442248865e-05
-2.94770906116224e-05
-3.3249849105642e-05
-3.36238926897696e-05
-2.76350853795263e-05
-4.84337392681507e-05
-1.51192762616467e-05
-2.10928970053217e-05
-2.28123918301006e-05
-1.69431660246078e-05
-9.00165435124566e-06
-7.08532915466796e-06
-1.87254190711104e-05
8.57029098583454e-06
-1.67165317822442e-05
-1.20272621780712e-05
5.06886814840329e-06
-1.48698117203285e-05
-1.08451795212932e-05
1.08514022301496e-05
-1.08129917993772e-05
-2.5565973741169e-05
-1.45665417591079e-05
-3.62696209924584e-06
-1.05063840408726e-05
-7.36998166535567e-06
-1.97929904166376e-05
-2.45354364683361e-05
-3.66203817918222e-05
-9.17139798590699e-06
5.0878169012027e-06
-2.10779815302256e-05
-2.58062635642704e-05
-3.23488557288587e-07
-1.22287160840385e-06
-3.20534606580238e-05
-7.01199056624334e-06
1.03535238221233e-05
-1.88123361236368e-05
-1.28325342887071e-05
-1.19693990155259e-05
-4.65505613677381e-06
7.34648085918882e-06
-1.87339766232285e-05
-2.97684282033688e-05
-1.68128573437584e-05
-2.45026973549958e-05
-3.9752937023061e-05
-8.60547243360514e-06
-1.84830982772448e-05
-2.63616482965965e-05
-7.30851028425019e-08
-3.32151903018191e-06
-1.27828908076047e-05
-9.97130281074039e-06
-2.37979675555185e-05
5.3127092984055e-06
-2.45252151008792e-06
-8.60082800279601e-06
-2.89485655039179e-05
-1.93170249857806e-05
1.00850517002883e-06
-2.03997947845869e-05
-3.17357366390272e-05
-1.16698077739546e-05
-6.51678247932156e-06
-3.60521246095796e-05
-3.36694118679975e-05
-1.95891984260207e-05
-3.38069745244543e-05
-4.83750191690512e-05
-1.47526644271513e-05
-1.69822141316391e-05
-4.07520890134932e-06
-2.38876392025917e-06
1.87377105540534e-05
-1.57774231524299e-05
1.93075781212102e-06
1.42183475326306e-05
-1.00550059304175e-05
-8.36853853767385e-06
-2.16945861116889e-05
1.24716831296885e-05
9.18921599567673e-06
-5.71146798045222e-06
-2.90240783412969e-05
-3.35743395957931e-05
-9.84988485591357e-06
5.15729738060901e-06
-1.79976646190416e-05
-2.67594604095409e-05
6.43041955376447e-06
1.70282473680031e-05
-1.87393141733841e-05
-3.17089778488969e-05
8.76002903375327e-06
-1.13786855661834e-05
-3.023849599704e-05
-4.06991859991469e-05
2.31500009281767e-05
-2.45040363590664e-06
-1.01243616855377e-05
-2.79265141461126e-05
-3.23287394259735e-07
5.32311294191414e-06
-3.72644019939317e-05
-2.25617133824271e-05
-2.0600941159398e-05
-2.41361457185905e-05
-2.21980413645071e-05
-1.06611039735611e-06
-1.1784937978557e-05
-2.51837834727155e-05
-3.54544719401132e-05
-1.3812287599198e-06
1.68549334744796e-06
-8.51634671557221e-06
-1.53469720522353e-06
2.67102101130246e-06
-1.4273640256065e-05
-4.63273888892715e-05
5.18692402188679e-06
5.31448386848852e-06
-4.0655527452634e-05
-3.51860253359146e-05
-4.09712234581753e-05
1.84468712818194e-06
-3.14204753837567e-05
-5.26153350414159e-05
-2.28424266167169e-05
1.19175905058809e-05
-4.78885958066169e-05
-6.70609452335634e-05
-9.45951388121311e-06
3.90959598818417e-05
-2.28495177605692e-05
-2.28428904533122e-05
-1.21256743796787e-05
2.28910219053393e-05
-4.51669645194079e-05
-4.89821492319564e-05
6.33541323689942e-06
2.1848356671585e-05
-3.78106590523158e-05
-4.86497980089868e-05
-2.28437348257993e-06
-1.57542461265778e-05
-9.45569956464184e-06
-3.47830130629125e-05
-4.12262586908617e-05
-2.23634426028282e-05
-4.74958416116212e-05
-1.86355243511655e-05
9.26837740489606e-07
-9.62060862541823e-06
-1.41778170505974e-05
-2.19806240554044e-05
4.81451868519165e-06
-4.99692051073964e-06
-2.78067571086302e-05
1.15005543482847e-05
3.53714485473578e-05
-1.78363971692315e-05
-1.05296348333596e-05
1.53182408156408e-05
1.00101964800938e-05
-2.00491147466535e-05
-3.37295747342595e-05
-1.60912642315116e-05
-5.34489892406143e-06
-1.42853610780556e-05
-2.83395627632553e-05
-2.08965559183309e-05
-2.83815744515064e-05
-2.94562796893239e-05
-3.23988310641484e-05
-1.47370950559828e-06
-4.50596486398459e-06
1.74093024261653e-06
-3.54640145777534e-05
-5.90376747386401e-06
1.62720251801321e-05
-1.35719499413152e-05
9.43221914670361e-06
1.04989027077839e-05
5.56497710075415e-06
-3.51746215230318e-05
-1.15998795992934e-05
6.97422552090925e-06
-2.41424587368463e-05
-4.46968365206611e-05
-2.21032609626331e-05
-1.1533103237738e-05
-3.74400874750557e-05
-6.2846265742515e-05
-3.91280414846807e-06
-1.00336841233057e-05
-2.99943298772437e-05
-1.38174197091749e-05
1.64906955532685e-05
-1.2610531253487e-05
-3.40794692673496e-05
2.22004958769054e-06
4.44272299072746e-06
-7.18820537641199e-06
-5.7212789897781e-05
1.70798437674407e-05
1.63070401413707e-06
-1.3222614113595e-06
-1.15061347101427e-05
-3.49744970293756e-05
-2.56612143778258e-05
-7.69858658383274e-05
-5.28854197178047e-05
-4.1530907648717e-06
-2.76132119348486e-05
-4.35345329087829e-05
-4.79960510961345e-05
-2.21350368010147e-06
-9.83754286237445e-06
-3.04021710498718e-05
-9.81099893091049e-06
2.73297618596548e-05
-8.20169072014243e-07
-8.70089670002613e-06
1.8179873748379e-05
4.1846833566817e-05
1.73124816387526e-06
-1.75475416645691e-05
-2.33459847666753e-05
8.07465598611965e-06
-4.19681255749589e-05
-4.99671427609104e-05
-1.34792620228171e-05
-5.25462892090073e-06
-5.82041833729005e-05
-6.16627324471172e-05
-2.36971522202915e-05
-3.89274455837114e-05
-4.48063448604959e-05
-3.13149163205216e-05
-1.02128497092286e-06
1.20390376460943e-05
-1.4515680329806e-05
5.9825342286685e-06
2.22647698768544e-05
1.8028598624673e-05
-2.44978351117325e-05
3.39250465232456e-05
6.87953498356872e-06
-1.02779299076685e-06
-1.02422931578069e-05
-2.24086341969313e-06
-2.25322373333199e-05
-4.37886066007644e-05
-4.64392738704219e-05
-2.27349160115388e-05
-4.43698380718276e-05
-4.69331875759061e-05
-1.66351434043538e-05
1.18833964765273e-05
-2.2241895322621e-05
-1.64183578548845e-05
-1.3840530201448e-05
7.91553764548018e-06
-1.28627532124366e-05
-3.21022914369959e-05
-3.25106839135429e-06
6.48244367195004e-06
1.33205522550112e-05
-2.64187382069602e-05
-1.23057402564373e-05
-1.19696351007991e-06
-1.49774364172959e-05
-4.97924354128096e-05
-2.6084779141205e-05
-1.39965989621923e-05
-3.09179310589756e-05
-4.84580807440352e-05
-3.98543403416937e-05
-3.31183173058387e-06
-2.40009275863392e-05
-2.98272528523082e-05
-2.835132233621e-05
-6.48104382889395e-06
-2.87910879325979e-05
-1.3103367294992e-06
-2.12858259478369e-05
-1.3473773196465e-05
-1.27684532083225e-05
2.95412089661121e-07
-9.63118261843759e-06
-2.20390711862357e-05
-2.36696650813868e-05
-1.86001036172381e-05
-3.51226925395321e-05
-3.05219515409833e-05
-3.09593190206089e-05
-3.25714573286604e-05
-3.68437557611512e-05
-2.78120264525237e-05
-4.18317958672639e-05
-1.29902791249996e-05
-2.78369694428346e-05
-2.82976095794522e-05
-2.43831319103693e-05
-2.91292560563371e-06
-2.31937996617279e-05
-1.00326045439869e-05
-1.96600990690416e-05
6.38981881848675e-06
8.12112120681633e-06
-2.83742626172073e-05
-1.30523666373234e-05
-1.46757503924373e-05
-2.68245225354233e-05
-2.31208844739248e-05
-2.55408151142594e-05
-2.73285351119476e-06
-1.50783902404139e-05
-3.98693137145503e-05
-2.41983840987843e-05
-1.18617487970011e-05
-3.387228604604e-05
-4.88586370853987e-06
-3.92329656354411e-06
1.77523277739739e-05
-1.05872016147732e-05
-3.13975503316826e-05
-1.16394989064528e-05
2.10359765069273e-05
-1.79023631715521e-05
2.17698591981357e-06
-4.58987175386621e-06
-2.33792473572683e-05
-2.52607912162545e-05
-2.55952294394988e-05
-4.51376108061038e-05
-2.6946959834138e-05
-2.86447650042396e-06
-2.88951893582291e-05
-1.35572054776138e-05
-2.4589429244074e-05
-7.20363285590513e-06
-1.17380629340995e-05
-2.28430522828541e-05
4.11507913661697e-06
-1.70722860152523e-05
-2.76123612018685e-05
-2.46202516958039e-05
-7.96248074909048e-07
-2.04518795999481e-05
1.2226423426143e-05
2.43059653099722e-05
-1.40894463320904e-05
-3.43093513951655e-05
-1.53663109471866e-06
-1.11388030961637e-05
-2.51675914457871e-05
-5.07524202722984e-05
-2.32129646672413e-05
-3.02966778226084e-05
-5.51555628482988e-05
-1.62911683906106e-05
-2.50476883695248e-05
-1.84506142585125e-05
-2.89337325093448e-05
-2.23964557756885e-05
-2.33019865096433e-05
-2.03691470156364e-05
-2.39554821682464e-05
-3.88509518467561e-05
-1.12484010058135e-05
2.12928143028258e-08
-1.90528576507948e-05
-2.48438846596102e-05
-8.17976010033326e-06
-1.39947237899778e-05
-1.24795964935826e-05
-3.6619824532837e-05
-3.27686695840809e-05
-2.9701740584099e-05
-1.96616042006232e-05
-3.97515236991269e-05
-2.00952920500695e-05
9.68258605657944e-06
-3.27803582001791e-05
-1.52561050529289e-05
-3.11485567810187e-05
-1.09072463136923e-05
-8.53272983436393e-07
-2.25065374779889e-06
5.71852369257234e-06
-1.79474381108664e-05
-1.71088046179159e-05
-2.23086144927444e-05
-1.49452341318156e-05
-1.03610478154512e-05
-1.05168755177371e-05
1.49085066013246e-06
-2.75548263594829e-05
-3.73028060145512e-05
-1.17979076898846e-05
-1.77417049786547e-05
-9.4859109002727e-07
-3.76516686399457e-05
-2.32164814007233e-05
-1.12687803685329e-05
-2.11345313061683e-05
-2.54053870391227e-05
1.76436328201474e-05
-1.00284397220047e-05
4.6988500868958e-06
-1.47762875899055e-05
2.01736653039666e-06
1.52702282540113e-05
1.35187173307971e-05
-1.05540278498344e-05
-1.31417880166142e-05
1.01252208082082e-05
-1.04746588680288e-05
-2.10519358665031e-05
-1.50578340868315e-05
-2.71724779095236e-05
-1.60364871882075e-05
-1.69815454135579e-05
-3.9478324664602e-05
1.2819729046971e-05
-2.8882984995851e-05
-1.49806229187686e-05
-2.77006843941823e-05
-3.15483257733438e-06
-7.45872011436642e-06
-1.20649084612473e-05
-3.74587540443984e-05
1.70450827270475e-06
-1.74864654631954e-05
-1.16576161262127e-05
-2.23627824641458e-05
-1.73408067243308e-05
1.21734460085528e-06
-1.61246951224698e-05
-1.06467433928473e-05
-2.54303321235895e-05
-3.63553424498349e-05
-2.65429101394667e-05
-2.7162158601217e-05
-2.65366195526976e-05
-3.54372895286925e-05
-1.60472216853721e-05
-1.39404472114239e-05
-3.8976398263524e-05
-2.78283829736791e-05
1.61780375157626e-05
-7.36428067912562e-06
-3.42350663592736e-05
-2.39182103737764e-05
-2.3058023024811e-05
-1.34575055532519e-05
-2.88318683835354e-05
6.73514025416556e-07
-7.19995712866589e-06
-1.73636375033543e-05
-3.05517548836018e-05
-2.33957677417787e-05
-2.10394229340944e-05
-1.58688385981441e-05
-1.50611625797445e-05
-9.93993303008082e-06
-3.1227223218865e-05
-3.72901485527547e-06
-1.84782277665742e-05
-1.42175871398657e-05
-5.1858976981967e-06
4.24273698056656e-06
5.68385970233429e-06
-3.30292695885035e-05
-7.35785639972524e-06
-2.2999423133123e-05
-1.20870776921392e-05
-3.50262976866418e-05
-1.05544996731132e-05
-9.34697971192166e-06
-3.00154804503132e-05
-2.38295213165089e-05
9.02152657250332e-06
5.94389359060704e-06
-1.12827593447475e-05
-8.42031594793754e-06
-1.20882535394298e-05
-3.97115539240521e-05
-7.59717262953569e-06
1.44188715636708e-05
-3.1182061487783e-05
-1.28566797181598e-05
-4.09813554764912e-06
1.24878071813011e-05
-2.46893430761552e-05
-2.54007831219747e-05
-4.13403032346695e-05
-1.45082393458381e-06
5.35767834793473e-06
-3.230945759474e-05
-7.72118460032359e-06
-1.44688518010102e-06
-2.57897009321448e-07
-2.00794048690817e-05
-1.8763087649923e-05
1.72793114774881e-05
-5.1559539131282e-06
2.04798522853025e-05
-5.46722136976461e-06
-1.63145677314223e-05
1.312102889915e-05
-6.87037646704317e-06
1.49060764712652e-05
-1.91339257236566e-06
-3.47995108778368e-05
-9.81009776069975e-06
-2.66720774031819e-05
-3.03548703563574e-05
-2.54003492213529e-05
-2.00074458912821e-05
1.39414293925236e-05
-1.04993776064381e-05
-6.63150572064314e-05
-3.76388215219535e-06
-2.9961635374693e-05
-4.91828559347333e-05
-2.16774841672272e-05
8.02889650251412e-06
2.07448591935575e-05
-2.13187258083673e-05
-3.80801625374753e-05
1.23375898757788e-05
3.25168474638162e-05
-3.70441773869316e-05
-3.16512965385947e-05
-1.10569817451427e-05
-2.15293149852636e-05
-5.53723347589956e-05
-1.46712971403666e-05
-1.45961146774644e-05
-3.77038698833572e-05
-5.7262699069898e-05
-4.29021791306237e-05
-1.49658943735353e-05
-2.9627175052352e-05
-3.45745880895197e-05
-1.27469005405731e-05
5.88323117188332e-06
-2.31162218416958e-05
-1.74659740704802e-05
-3.79987820207287e-05
6.91209005529393e-06
4.87129110904397e-06
-1.880593742456e-05
-1.56992045751289e-05
-3.60575815561527e-06
-3.16863603087914e-05
-3.09496614271138e-05
-2.19626476550532e-05
1.60609415953329e-06
-2.71637659131786e-05
-4.12414634435503e-05
-1.36608459846191e-05
4.1466612263822e-06
-2.38720928515877e-05
-3.35010514638909e-05
-1.2159328607627e-05
-2.57976365737488e-05
-1.48592570047971e-05
-1.77826912360742e-05
1.05478301545501e-05
-1.36213117448705e-05
9.52363256838192e-06
1.19890591615765e-05
2.03906864097805e-05
-2.39440327903205e-05
-2.08940137826003e-05
9.30559061071246e-06
-3.07280249714585e-06
-2.41301192211597e-05
-4.45332795188188e-05
-2.90724497102985e-06
6.18865924195632e-06
-8.22905434841171e-06
-3.55376576520967e-05
-4.15249591231421e-05
1.0921889955025e-05
-5.34379784064109e-05
-5.58636540371213e-05
-1.84049772148492e-05
7.27819499720793e-07
4.58393390892515e-06
-3.04074165544907e-06
2.91208928008882e-05
-1.14419786427991e-06
-3.57524232406584e-05
-3.44044024730746e-05
-2.4022395826599e-05
-7.73474873745071e-06
-1.83157281705401e-05
-3.04312287132909e-05
-1.94958662015492e-05
-1.05254624549725e-05
-4.38602407183308e-05
-2.86184731487846e-05
-2.30470372327354e-05
-1.43202256641094e-05
-2.47059033880061e-05
-1.99400242108125e-05
-1.30346833548947e-05
-5.0614488599156e-05
-2.23320550118643e-05
-1.15569601239815e-05
-2.70274354364462e-05
-2.01447988917111e-05
-1.68326042488094e-05
-7.11035860017864e-06
-7.80174170190977e-06
-2.51264860626824e-05
-9.8275919357955e-06
-1.81410829367884e-05
-1.33627803964464e-05
-2.80487991629778e-05
-1.92301402280707e-05
-1.94408443514554e-05
-1.73909524851322e-05
-2.07134438688521e-05
-2.46844624205417e-05
-2.48947520068248e-05
-7.27453406350533e-06
-1.85548607853854e-05
-6.30641284237721e-06
-1.31301568861289e-05
-2.35851407850281e-05
-2.63645124157943e-05
-1.49269848600473e-05
8.29345513156416e-06
-1.08990423730823e-05
-1.2790210615801e-05
-1.40896359328466e-05
-1.68628864913841e-05
-1.05060239860783e-05
-2.33443689730838e-05
-1.49904369621713e-05
-2.45700700645758e-05
-2.90545573578478e-05
-2.50066085119949e-05
-9.89863929739524e-06
-1.67422749798287e-05
-1.81436112466915e-06
1.01593241872963e-05
7.42072746617391e-06
7.0572731513766e-06
3.45369914509165e-06
-6.18931898390783e-06
-1.09869968902197e-05
-2.4991719501114e-05
-2.52828769593939e-05
-2.91177473581388e-05
-2.23279850013136e-05
-4.31678971902863e-05
-1.97444211448313e-05
-2.123551886077e-05
-1.65700752562121e-05
-2.43492129527497e-05
-1.88235643601196e-05
-4.08063691534044e-05
-3.61071526816245e-05
5.5223667496907e-06
-5.30746134553954e-06
-2.58947818953586e-05
-4.59930677421623e-05
7.31881785977476e-06
1.23913751552476e-05
-1.71592867197199e-05
-6.04059691241122e-06
1.6201869855921e-05
-2.04565552735362e-06
-6.01989115777353e-06
-1.11392322100732e-05
1.1895790802713e-06
-2.7376412886002e-05
-2.83199922777698e-05
-3.8897234149489e-05
-3.65464597980405e-05
-2.70582547159127e-05
-2.03200788382472e-05
-3.8555987207477e-05
-1.16671942952558e-05
-2.7601609193308e-05
-3.33983491180321e-05
-1.81490480621269e-05
-1.05574915417346e-05
-3.51304323194615e-05
-2.60127969151501e-06
-3.62841072309344e-06
-1.89841798218659e-05
-2.47048715879066e-05
-1.76847158134289e-05
8.35435528835839e-06
-4.64246308819664e-05
-2.91844818232934e-05
-3.47102332674085e-05
2.32879622287097e-05
-3.07526593891364e-05
-2.22793815504323e-05
-4.52693731043324e-05
-2.47376321349418e-05
-3.12764603565676e-05
-3.12024582219269e-05
-8.77098337327019e-06
-3.67058775591249e-06
-9.81708955440226e-06
-2.7046850115482e-05
5.04283266018009e-07
1.84452327710434e-05
-1.32566365625519e-06
-4.58090286384773e-06
-7.02643252590189e-06
1.32740319678925e-05
1.21979846053432e-05
-1.61198985470411e-06
1.72492150777582e-05
5.89034005727299e-06
-2.39148249793192e-05
-1.83229164414447e-05
-1.30280781533394e-05
5.84227770204202e-07
-2.7459135611564e-05
-3.544794065747e-05
-3.07392974979392e-05
-8.49891340253443e-06
-5.60990046563008e-07
-1.39176387520884e-05
-4.9786882896783e-05
5.65406006034573e-06
-3.04803584121598e-05
-3.28802467637173e-06
-6.78319626366334e-07
3.92167545302578e-06
2.05962349076893e-05
-5.01326507269578e-06
-9.99779146576348e-06
-1.98512983617489e-05
-1.35697408267801e-05
-5.08691499211291e-06
-8.73979273659426e-07
-3.93250927389739e-05
-4.36894821104804e-06
-2.09334841037366e-05
-3.69299424355934e-05
-2.20179014645314e-05
-4.23170480707823e-05
-2.8035214380705e-05
1.86570268051573e-07
-5.52582952635664e-06
-7.02612057396699e-06
-4.46715087673427e-06
-1.96705656591459e-05
-4.45246118147196e-06
1.34424244449447e-05
-1.70531813236063e-05
-2.563282578114e-05
-8.43284653435489e-06
-1.50442656789436e-05
-1.53839427903559e-05
-2.85620502251234e-05
-1.35416528110377e-05
-3.97033830050777e-05
-2.64784156429489e-05
-2.64358084920848e-05
-3.0440908095366e-05
-4.31289151314141e-05
-2.11951025969324e-05
-4.44841311111366e-05
-2.9617487781336e-05
-1.82744513096915e-05
-2.92007161393574e-05
9.62933985765705e-07
4.54748093125536e-06
-5.87549171999198e-06
-3.77215150540385e-06
1.09828435123024e-05
-9.94709838163266e-07
-1.93971181999915e-05
-1.53672625750682e-05
5.13063871484996e-06
-2.43533442444352e-05
-2.72759812941452e-05
-2.37937172989061e-05
-2.50214557849645e-05
-4.28634513112859e-06
-2.37721569623861e-05
-3.18749046259348e-05
-3.43794290656439e-05
-7.08950924249304e-06
-7.66694954694953e-06
-9.07737339269661e-06
2.26527490604327e-06
-2.74746229620998e-06
-2.17704013926408e-05
9.27126308693159e-06
1.29917924813871e-05
-1.58530803383047e-05
-5.124559733283e-06
-3.79035949849918e-06
-4.18194143459837e-05
9.79825239673677e-06
-1.38275413182873e-05
-2.33245015379775e-05
-2.40567262309964e-05
-6.06307229045611e-06
-1.04994726856719e-06
-5.77365999427724e-06
-2.7603103129754e-05
-2.26230987341239e-05
2.13103759073481e-06
-1.35433837409713e-06
4.35831806954285e-06
-9.8099551358323e-06
-3.51003465214201e-06
-3.3653394208099e-06
-1.9566642639187e-05
-2.70465365791334e-05
5.82089618124175e-06
-1.32943188283605e-05
-1.30603837864703e-05
-1.54603749553215e-06
-6.92924831464786e-06
-2.39555539557699e-05
-2.41116259923271e-05
-3.52631128384944e-05
-2.0066247239698e-05
-3.65836413920799e-05
-1.43575905296163e-05
-1.91973506135045e-05
-8.22169690328155e-06
-1.93843780598641e-06
-2.95617055762782e-07
-3.32765672575084e-05
2.04570893069289e-05
-2.62408814427402e-06
9.31977792357964e-06
-1.75596827189149e-05
2.53540812841877e-06
-2.44713788436144e-06
-2.75633035284246e-05
-1.94978297313992e-05
-3.56343611653906e-05
-3.71226342464383e-05
-2.96602738144183e-05
-1.93722234046087e-05
-3.5281790209354e-05
-4.50530555389472e-05
-5.27682348295846e-05
-3.03780675983363e-05
-2.21434200547216e-05
-1.43399087220621e-05
-3.78713608801145e-05
-2.74892884865238e-05
6.01718082713115e-06
-6.19600685812779e-07
3.27823749140172e-05
3.52933095799103e-06
1.3987628761776e-05
1.75775653695e-05
1.83188864997109e-05
8.88756087136897e-06
-1.78252891520639e-05
-2.26894504447483e-05
-4.73470616082139e-05
-2.34094973114017e-05
-5.71247326916676e-05
-3.73943488229133e-05
-4.50577300089178e-05
-1.88981170817122e-05
-2.11207305175026e-05
-3.4319619608436e-06
1.4723931084875e-06
-1.29325314313517e-06
-1.15744115793042e-05
1.23528359407854e-05
2.75048310705936e-05
8.62678402475034e-06
-7.49895613107204e-06
9.9823010376967e-06
-1.33845494761783e-05
3.93205758348709e-05
5.4042774210937e-07
-1.558368698992e-05
4.957785581053e-06
-3.15020833836545e-05
-4.12296374418481e-05
-3.8546689985044e-05
-3.10649140967456e-05
-4.71210731788522e-05
-4.26625074778593e-05
-1.09547922500693e-05
-2.14909498569895e-05
-2.54970115093602e-05
-4.06739994293278e-05
2.47977010232035e-05
-3.18192489546222e-06
-1.00254028254109e-06
6.11412968397225e-06
1.21412480767695e-05
-2.73999683351957e-05
-1.15637480635268e-05
1.45971030936001e-05
-7.00262869633367e-06
5.94650119904818e-07
-3.21693859104932e-05
-8.45468321270885e-06
-2.36474002402361e-05
-2.04381901900585e-05
-3.62818608249822e-05
-4.38018225849581e-05
-4.29672550120839e-05
-4.81381546141816e-05
-3.98145532428655e-05
-3.02439383889556e-05
-1.15776791131517e-05
-3.51956911459604e-05
-2.27351416574394e-05
1.85084299675145e-05
7.92953289749202e-06
-3.89305048339972e-06
3.20130495045345e-05
1.61993964750683e-05
-2.60728067185332e-05
-2.10458685613004e-05
-1.3021874192292e-05
-8.01339842284867e-06
-7.26605062307307e-05
-3.0711296300746e-05
-6.06678658418147e-05
-5.83168669622361e-05
-5.33149314427766e-05
-2.41673331709271e-05
-1.31239573396428e-05
-5.9744408842531e-05
-6.52533096661978e-05
9.6753983013546e-06
2.35829612105721e-05
-1.87171287701667e-05
-1.75632717653614e-05
1.42380202146414e-05
2.33453967590374e-05
7.48382181164644e-06
1.59766475544982e-05
-1.36528183691456e-05
3.74471457162786e-05
-1.02413433483921e-05
-1.63649671502285e-05
-1.39885745731832e-05
-1.05408613336832e-06
-2.80253391548237e-05
-5.13636824408211e-05
-3.79513091494532e-05
-3.06138039143145e-05
-3.46949601103402e-05
-3.99735539362599e-05
-3.6572476629966e-05
-4.09982667093084e-06
-2.46285320940131e-05
-1.38795097738307e-05
-5.98320613004223e-06
8.03965590552759e-06
9.11980796413005e-06
-2.31733105600284e-05
2.74748853544109e-05
3.96895071373488e-05
-1.11836289484777e-05
-1.12103033273379e-05
-2.86788295310527e-06
-1.75122790247392e-05
-1.7429148581812e-05
-3.45465201986841e-05
-7.25436658409774e-06
-2.65895906164556e-05
-2.6451304273716e-05
-3.27666028208395e-05
-3.26902825541347e-05
-6.7110975632267e-05
-3.37833794526983e-05
-1.31411472969449e-05
-2.25326468243875e-06
-1.03566398209474e-05
-2.24599113347808e-05
5.65646973170849e-06
-1.56651720077788e-05
6.20114346953526e-06
-1.90747323747391e-05
-1.16880705516223e-05
1.62682472168184e-05
-1.54450281403925e-05
-2.34359743601357e-06
-1.03708384928727e-05
-2.99071865600812e-05
-2.7212366575412e-05
-5.19979798494006e-05
-1.98778012028948e-05
-3.87748786276898e-05
-5.97383657485962e-05
-4.55876381322659e-05
-1.74689484698192e-05
-1.78718245404177e-05
-4.19391242773013e-05
-1.21515591053286e-05
2.0696883801684e-05
-3.60255307169988e-06
-1.03297698481506e-05
-2.11019679025505e-06
-1.46106832560179e-06
-1.88558470801706e-05
-1.81403271169989e-05
3.59721941958574e-06
-1.7211197555162e-05
-4.23825907792704e-05
-3.55332371949215e-05
-7.19502067108281e-06
-1.10038516578621e-05
-3.17022366531891e-05
-4.13845502314885e-06
-1.68825637895649e-05
-1.21603239847063e-05
-3.0775081866178e-05
-2.552325132725e-05
-3.96592982354432e-07
1.6156342264849e-05
-3.34539045963073e-05
5.27363655406195e-06
-1.17688438793308e-05
-2.43002262720509e-05
-1.2653730697007e-05
-6.05108384070436e-06
-2.40904858475282e-06
-2.40758668859821e-05
-5.14792916552448e-05
-8.31815675709983e-06
-8.84875509788099e-06
-5.04669011469399e-05
-5.43625980474649e-05
-4.58034371239958e-06
-3.14988777461485e-07
-2.96231559738379e-05
-6.9238378421063e-05
4.86226236386963e-06
1.40076305221149e-05
-2.8811328731774e-05
-3.95050670094857e-05
3.13375276600737e-05
1.73668833617656e-05
-7.09629698778059e-06
-1.73513813758598e-05
1.14121001953073e-05
9.84247884379836e-06
-2.33817904376604e-05
-1.87988484969132e-05
-6.74140949275221e-06
-2.91065666869943e-05
-3.73241029893335e-05
-3.29751413100034e-05
-1.9073267639665e-05
1.58029763333604e-06
-3.86608919489286e-06
2.90423524838176e-06
-2.58815977683914e-05
7.80736047657359e-07
3.16992242970318e-06
-8.10642864224251e-06
-8.91246934167104e-06
-2.45459787554878e-05
1.03988970367069e-06
2.87032008297112e-05
-1.01040335669759e-05
-7.55477496783472e-06
-3.80493381688083e-05
-3.51234844494073e-05
-1.37851022371064e-05
-5.21734304435472e-05
-4.61815027496365e-05
-1.70790617258062e-05
-4.26450864157395e-05
-6.692872174884e-05
-4.90960351139958e-05
1.0203577825675e-05
1.65210342992738e-05
-4.04913607508804e-05
-1.24423802108737e-05
1.16785195446257e-05
3.84862270771508e-06
-1.28318100169068e-05
1.40692988106047e-05
2.77068660611899e-05
9.49324308650238e-08
-3.17710620088524e-05
-9.52243415733746e-07
-2.59767174803046e-05
-5.21160899918229e-05
-4.46620634313127e-05
-1.77565636943937e-05
-4.99956749358449e-05
-4.55931877994872e-05
-3.32617242012493e-05
-4.38698453282603e-05
-4.96922957955977e-05
-4.60370101865352e-05
9.15582717529603e-06
5.27702232455327e-06
-2.13313584282594e-05
-1.12254567693299e-05
2.56530386105775e-05
1.93930935238282e-05
1.59323475765395e-05
1.22766886051961e-05
-7.4144213616654e-06
3.64537940151033e-05
-3.787563970711e-06
-3.24333201198937e-05
8.66240731687581e-07
4.92946493977334e-06
-3.97576701600419e-05
-7.00459981198845e-05
-3.1466218248364e-05
-1.99957664351658e-05
-4.76798134072456e-05
-3.54903056712313e-05
-4.07578666523897e-06
2.30439969266551e-05
-1.9447735464249e-05
-2.51268320012814e-05
1.12919353944652e-05
4.01705663861698e-05
-1.36515920207104e-05
1.20060692556366e-05
3.39668947415981e-05
2.27654013164018e-05
-2.02392052673233e-05
-9.42842717722193e-06
-6.12425584651654e-06
-3.5850816942335e-05
-3.41870923587839e-05
-3.59358719208038e-05
-2.24231526685524e-05
-5.86046112413082e-05
-2.82608644868995e-05
-3.04112190209003e-05
-1.80701621002892e-05
-5.03111233789207e-05
-3.61322907401688e-05
-1.61304582132327e-05
1.03442889106454e-08
-1.27852494376178e-05
-6.1345846640129e-07
2.78008697423038e-05
1.92217046665999e-05
1.17669436831914e-05
5.89328764719877e-06
2.03661169683752e-05
-7.17107336839404e-06
-3.03775935535756e-05
-3.42254801204886e-05
-2.14977292401254e-05
-2.64519222701906e-05
-4.72454890004062e-05
-4.39622047650422e-05
-3.60452435690822e-05
-5.22972836755879e-05
-4.88507198856676e-05
-3.74504507545696e-05
-1.10959510148646e-05
-3.76802291381195e-05
-2.24761212404116e-05
-3.95824448842511e-06
-7.07630217465019e-06
1.31667583970073e-06
7.01926874267118e-06
2.05767466483829e-05
-1.83192574290423e-05
2.16015906107757e-06
-1.57537551370317e-06
-1.87443505750035e-05
-1.85662299066315e-05
-2.88056996547831e-05
-4.73478607102813e-05
-4.12302186506685e-05
-3.53848268850563e-05
-5.29617892974974e-05
-4.8427982518658e-05
-2.78013703785673e-05
-2.7127023168821e-05
-2.11722293747165e-05
4.79962370551289e-06
1.19870428613742e-05
-1.01247988019269e-05
1.44953558520388e-05
1.81253967991154e-05
2.86325904113925e-05
2.37396237040681e-06
-2.40577736869278e-05
-1.39270379455507e-05
-2.14898332039782e-06
-4.58806358941332e-06
-4.33526288597122e-05
-4.68758076805946e-05
-1.00050685744829e-05
-4.195587153948e-05
-2.87358817244759e-05
-1.31726856040676e-05
-2.83559783258976e-05
-3.39394390636397e-05
-3.93939561722948e-05
3.58090893781434e-06
-7.83881398597174e-06
-2.18003844326447e-05
-3.03131083135442e-05
4.17220522574464e-05
1.77749545734092e-05
-3.25156729027949e-06
1.73582576531312e-06
-1.03046827545017e-05
4.44089559293202e-06
-1.82757165833145e-05
-4.07437161274842e-05
-2.74704526541413e-06
-1.07863167047674e-05
-4.09151656975565e-05
-2.13442617606611e-05
-4.73293601212883e-05
-8.53549861011122e-06
-3.05554623342817e-05
-1.8098880093912e-05
-1.28501752713072e-07
-1.15006763711602e-05
-3.54798085868274e-06
-1.08014708682751e-05
1.78936925630876e-06
-9.15677538309838e-06
-1.33302300802906e-05
-1.4570003385003e-05
3.31892275358912e-06
-7.09732286505043e-06
-4.09357844722465e-05
-1.74821566863571e-06
-2.70540893809345e-05
-1.87066335734326e-05
-3.46789412539907e-05
-4.39412510433608e-05
-1.60340438474787e-05
-7.66234077958901e-06
-3.6545951973254e-05
-3.16067579810689e-05
6.99986191844951e-06
4.02826446486278e-06
-2.06886743595128e-05
-2.40896983955809e-05
-9.23358783417393e-06
-1.78809573746181e-05
-1.37055023021529e-05
7.93486820399343e-06
-7.17242731133843e-06
5.96401305302395e-07
-1.75499242740113e-05
-3.18800340805089e-05
-2.69265521594266e-05
-5.03658025450324e-06
-4.99436118944864e-05
-1.76366752741721e-05
-1.82127264009286e-05
-1.9105935775383e-05
-3.02476263653271e-05
-2.24071136311226e-05
-1.08135768249425e-05
-3.72935314022245e-05
-4.45385311285021e-06
2.5029592727177e-05
2.75197529971134e-05
1.57555644105597e-05
-1.60626479230259e-05
-9.48957865433865e-06
2.53305076949189e-05
-1.39534480939249e-05
-4.04043481306583e-05
-2.22816140116508e-07
-1.68702728980361e-05
7.98995721922108e-06
-2.10371000088159e-05
-3.42381448806165e-05
-2.4671031702612e-05
-3.25859513877354e-05
-2.095115305351e-05
-8.72808537106107e-07
-3.45653236512141e-05
-1.63229061801724e-05
1.97167640252139e-07
-2.1755474977385e-05
4.11793899378258e-06
-1.45584808971823e-05
7.66879900641823e-06
1.12892127066265e-05
5.50275255464492e-06
-2.06052091722775e-06
-5.70414735706257e-06
2.1557132947677e-06
-9.10660499939372e-06
-4.25082170994851e-05
-3.58076472431553e-05
-3.92091039300693e-05
-4.34131395864774e-05
-4.74788765997119e-05
-2.86367235700212e-05
1.35787649764849e-05
-3.37207582555861e-05
-2.97158925778888e-05
-1.14212771626619e-05
2.1501158638492e-05
-1.08902097951635e-05
-2.22428020478164e-05
-1.84342850451599e-06
2.30611942189944e-05
-6.53218415962006e-06
-2.86607607373588e-05
3.19997819503779e-06
6.61574491847523e-06
-2.79242079288272e-05
-4.94784135822256e-05
-2.91315526319514e-05
-1.164195134806e-05
-5.40777690531094e-05
-5.48565433904686e-05
-4.36610668782446e-05
-2.69519495303345e-05
-5.714225634564e-05
-4.67722924554776e-05
-3.89267215262058e-05
6.19335698694958e-06
-2.32879526433949e-05
-2.32705529662999e-06
2.27464937139371e-05
3.8366133046188e-06
4.30265637451479e-06
-4.92010340436563e-06
2.79892210815445e-05
-1.73236586793971e-05
-4.15187204100803e-05
-4.96409632835476e-07
2.08351853465644e-05
-2.35001787584725e-05
-3.45638579836625e-05
-2.21182689871421e-05
-1.06644021588805e-05
-5.57358585373523e-05
-3.05427890278216e-05
-3.26774475417677e-06
-1.88461286498923e-05
-2.02378138812961e-05
-4.82212032944621e-05
-2.95194310893561e-06
-4.59320056660866e-06
-1.50333563873215e-05
-1.91483912319526e-05
9.95635029046736e-06
-3.29618118225534e-06
-1.58121111889783e-05
-8.4248167021884e-06
-2.34590559553633e-05
3.77209989302176e-06
-2.69171301641917e-05
-6.10051713241059e-06
1.03441919940653e-05
-6.07862538641215e-06
-5.97586372010198e-05
-4.05005272442944e-05
1.24955277123471e-05
1.2654480991535e-08
-4.09082079570042e-05
-1.62610792245927e-05
2.33103444659079e-05
1.3108182258473e-06
-3.81984009659442e-05
3.18469658118212e-06
2.76594315062823e-05
-5.75146742693267e-06
-4.39692931736823e-05
-4.80672548008951e-06
7.97470412793765e-06
-2.21648918808493e-05
-2.61091877700525e-05
-1.32411977000541e-05
-2.27468913758083e-05
-4.425953708032e-05
-6.74003848707795e-05
-2.81047788592899e-05
-1.32858272929142e-05
-1.92932459822209e-05
-1.99347860022103e-05
1.07424330078911e-05
-1.98907163804828e-06
-4.33895573007346e-05
-4.7087294051732e-05
9.47131899916227e-06
7.29764932603891e-06
-3.07390424583751e-05
-3.57849739495733e-05
-1.61327810513916e-06
-2.89051265574416e-05
-4.76275871989785e-05
-3.35144535397527e-05
-2.32956909112495e-05
-2.66496425517664e-05
-7.03582734304097e-05
-3.23661170126978e-05
-6.99695597825741e-06
-5.42106130694259e-05
-7.41499300528852e-05
-3.07049220544865e-05
-3.83767805935689e-05
-1.40416971799024e-05
-3.81106217591367e-05
6.83920525640976e-06
5.90150472003078e-05
-1.39687445080479e-05
-2.44782974202268e-06
3.95588406737341e-05
1.99315588887544e-05
-1.7589135711211e-06
-9.88391198018275e-06
1.09528511713486e-05
-5.18537240334667e-07
-4.92982052494749e-05
-5.19613877928839e-05
-2.93308299544139e-06
-4.50739137829854e-05
-6.08267325616891e-05
-3.52356958313537e-05
-1.8011302492634e-05
-2.76949013513233e-05
-3.24511502987709e-05
-7.85448072081459e-06
-5.37434018230209e-06
2.92897541408828e-05
-6.12306627470653e-06
8.32452329982878e-06
8.10559359228459e-06
1.72649805118237e-06
-2.76363827345094e-07
-1.28307209383454e-05
1.09358030199005e-05
-5.8484194567577e-06
-5.12600618005862e-05
-1.75478805594234e-05
3.52523974946899e-06
-7.97461238619174e-06
-4.95691583520167e-05
-4.0931915228411e-05
-3.04588582439197e-05
-1.69401793586534e-05
-3.18414207366968e-05
-9.26711879738096e-06
-1.19482307741871e-05
-3.10400211497977e-05
-1.99474075406905e-05
-1.88936117173179e-05
-3.3580648592751e-06
-2.56964826620376e-05
-1.14318148062803e-05
1.1564107615155e-05
7.81813413616344e-06
-3.63538139904018e-06
-3.6603059702847e-06
7.70842575978704e-06
-2.74453608727235e-05
-3.48191363135887e-05
-1.60014331195577e-05
-1.80622083852473e-05
-5.4623047191529e-05
-2.68204487931237e-05
-2.21696900292957e-05
-5.13549992063146e-06
-3.89768115284849e-05
-2.11959422527782e-05
-3.37096850201499e-06
-6.45309143726818e-06
-1.64200531709986e-05
-1.4282196819496e-06
3.03127025594371e-05
-7.39186017090325e-06
-2.85673743554234e-06
-1.4955762112668e-05
5.30205096015206e-06
-2.51585764268042e-05
-3.64036637145155e-05
-4.27895882081818e-05
-5.12530434385635e-07
-3.15551812637925e-05
-3.09034974472889e-05
-2.89020183455298e-05
-2.34666358601209e-05
-1.40756400445596e-05
-3.42652894894824e-05
-4.13214289038705e-05
4.24506656574256e-06
-1.20756419756804e-05
1.77518258901539e-06
6.37019323708734e-06
1.47110820822635e-05
-1.21427309901862e-06
1.510567246483e-05
1.83733458526572e-05
-4.51496839745956e-06
1.33476062582276e-05
6.35010227225184e-06
-3.14988587167866e-06
-2.40830634841472e-05
-2.78686312101794e-05
5.82840810094592e-06
-3.03496776644661e-05
-2.28284621106225e-05
-3.52022361225481e-05
-2.44001783765673e-05
-1.69334648015631e-05
-5.33834983228501e-05
-1.5942065094066e-05
-8.58647111776168e-06
-1.77787480363478e-05
-1.0639179389811e-05
-3.47286003453483e-07
2.44558630050137e-06
2.45191814194212e-05
-1.59051066858024e-05
1.51183196013536e-05
-1.96805661088666e-05
-8.51716242579219e-06
-3.10761137712381e-06
-7.27723124172265e-06
-1.08727796565762e-05
-2.38910925567598e-05
-4.05304376123404e-06
-9.25694825453873e-06
-2.25670343925828e-05
2.36011606373059e-07
1.2060088824917e-05
-3.8776516691943e-05
-1.61394405370089e-05
-3.03537118164735e-06
5.69189463115406e-06
-9.93235504954135e-06
-9.18607095266073e-06
1.83094658917435e-05
2.26370935740841e-05
-9.60217283206342e-06
2.62418528382837e-07
-2.03922588527727e-05
-1.44213084932513e-05
-2.84503994271377e-05
-5.59263458137437e-05
-2.06580125197263e-05
4.38490648662068e-06
-3.37657263496705e-05
-5.1191744532622e-05
-4.59168478764933e-06
-1.12203881721e-06
-1.99340725691301e-05
-4.06434209417231e-05
-4.14902924580724e-05
-2.85023409973745e-05
-1.14891204634911e-05
-1.97717168449423e-05
-1.45304631372292e-05
-7.08352763822564e-06
1.47077437444631e-05
-1.86571161271615e-05
-1.55747713990802e-05
-7.85543722259929e-06
-9.93199386716101e-06
-2.5541229683933e-05
-2.12140848731535e-05
-2.66872253590647e-05
-2.19853223975068e-05
-1.19703164293276e-05
-1.1102824059335e-05
-2.92653739661488e-05
2.33392921036892e-05
1.4343640443873e-05
-2.82551441484362e-05
-2.84680070223141e-05
8.57533333108676e-07
9.8754065760363e-06
-2.35663818636413e-05
-1.71072336805342e-05
-6.43700389119632e-06
3.63920056534176e-06
-1.16466870634451e-05
-4.00275496392974e-05
-1.66803184091068e-06
3.29787889579854e-06
-1.61643851071074e-05
-3.08942681923142e-05
-1.33100725916949e-05
-1.89812341940548e-05
8.6770864588965e-06
-1.04710728467352e-05
-3.91468516253428e-05
-3.04120378932487e-06
2.53778495680411e-06
-1.38977956031681e-05
-2.22968877237156e-05
-1.32396515629159e-05
1.94694097770244e-05
-1.62606732362871e-05
1.77070889485733e-06
-2.07317506309133e-05
1.38802641195137e-05
-3.27926996521654e-06
-2.77893758730938e-05
-7.45733552912283e-06
-2.43012978372494e-05
1.45191410665966e-06
-2.38268010809114e-05
3.07178447381446e-06
-5.41403714854484e-06
-1.35200174444654e-05
7.14132790893453e-06
-2.17232660516773e-05
-1.23638900799233e-05
-4.76239452853444e-06
-3.95561850015141e-06
9.88511950830418e-06
-2.07679900850036e-05
-2.8174423525006e-06
5.59996506862526e-06
-2.5466108665714e-05
-3.57801426433167e-05
-2.05307387568106e-05
-6.88529921859506e-06
-5.13175324047599e-05
-4.98454553585019e-05
-3.31616560341594e-05
-2.83180352092758e-05
-3.01673625407945e-05
-5.96383647242824e-05
-2.9422355237132e-05
-4.57388295974238e-05
-1.89725109203356e-05
-4.09503348486969e-05
1.45709207588175e-05
9.75641642026571e-06
-1.07426629510573e-05
-2.21295951155546e-05
1.29495887358697e-06
-1.45155012786099e-06
-1.71657770310306e-05
-1.44370256987001e-05
-2.61417692526952e-06
-1.66619336090813e-05
-3.31947950901473e-05
-3.93690742473168e-05
-4.26050609620089e-05
-3.66058705015766e-05
-3.69908107174982e-05
-4.55164053833704e-05
-3.66328275336186e-05
-7.26262277807206e-06
-1.30625842644527e-05
-4.49700815964122e-06
-1.52481547678775e-05
2.75740093219376e-06
-1.7614401732249e-05
-3.17759616942375e-05
5.83140617791032e-06
9.8576284992489e-06
2.91103765643108e-05
-1.49722569255019e-05
3.67723908085102e-06
1.92535960360563e-06
-1.81742775312351e-05
-2.28339615414932e-05
-1.0350128272465e-05
-2.30495504184399e-05
-2.67007318982068e-05
-3.11943060722407e-05
-3.79107187110036e-05
-3.31388296838942e-05
-4.71175958932237e-05
-6.15322827049455e-07
-2.17606475001313e-05
-3.55345845486365e-05
-2.45665877717206e-05
2.23368542819715e-05
-5.84029140213755e-06
-1.75576899058736e-05
-7.19180147676633e-06
3.87239561874516e-05
2.67556442915837e-05
-1.36722892256449e-05
1.18163136401901e-05
7.60967457722164e-06
1.16173218275968e-05
-4.64576337853982e-05
-2.56665452534694e-05
-2.11407165197428e-05
-5.58523453718414e-05
-5.37060743659541e-05
-4.3918592504906e-05
-2.07420912211105e-05
-2.609104457405e-05
-4.2483506479199e-05
-3.51475576269069e-06
5.44916050528774e-06
-6.94136331538426e-06
-3.90446760319262e-05
-5.2326656899463e-06
1.42027705769385e-05
3.19564523372345e-07
-8.5870300826917e-06
6.59274168611696e-07
5.45576732155118e-06
-2.26213981290392e-05
-2.7398873367231e-05
-9.83127197385757e-06
-3.76372015334442e-06
-3.43322045862468e-05
-5.20642184701126e-05
-3.01682713646478e-05
-4.43269231699115e-05
-6.32397516851335e-05
-4.88510355291558e-05
-3.78476808702418e-05
-1.70354266225274e-05
-5.3330958243017e-05
-2.23320670649331e-05
-2.44137974743064e-05
4.54531872191372e-07
-2.45055906297736e-07
-1.98509105536669e-09
5.46867941052831e-06
6.31445214292046e-06
-4.21116008207524e-06
-2.70635601354211e-05
7.45523078849358e-06
-1.59783957075407e-05
-1.75945725814667e-05
-4.35837646336041e-05
-2.23437557764571e-05
-1.34305898035593e-05
-4.48002216402238e-05
-6.59967093935271e-05
-8.85816740132989e-07
-1.99176382562721e-05
-2.8019980686026e-05
-1.38068995684333e-05
1.25245031605163e-05
4.76683436226832e-08
-2.9081559408149e-06
6.26329772645662e-06
7.2479878317476e-07
-1.89626163043376e-05
-1.87516801493681e-05
-1.21839480361012e-05
4.1773348722443e-06
-4.48060325569679e-05
-3.48364424707419e-05
-5.82815763373325e-06
-2.30059372450012e-05
-2.45631495787785e-05
-2.7768730755061e-05
-2.13048766642865e-05
-2.44162061301004e-05
-2.74622798601228e-05
-4.70910254956688e-05
-5.84177118991003e-06
7.73418268466485e-07
-2.39881718844911e-05
8.76806516642815e-06
1.81951361683659e-05
1.13573678063699e-05
-1.82262131534784e-05
1.15042358506981e-05
3.06699029563227e-05
2.88136477546974e-05
-8.1529266832343e-06
-1.00023196871654e-05
-1.41632976328701e-05
-3.07244708275354e-05
-3.3635795340079e-05
-1.11638603107178e-05
-2.41980777900293e-06
-5.0059849416263e-05
-3.6024487943038e-05
-2.06088927857665e-05
-3.38982565556576e-05
-3.49317209389666e-05
-7.73101159713452e-06
-7.42193595027734e-06
3.0063121395601e-06
-1.09564491539041e-05
-2.16544543500253e-05
-4.06487483083353e-06
-2.16429825044511e-05
1.66584158576681e-05
-1.35664368293274e-05
-7.37580466455398e-06
-2.09889942147687e-05
-2.35365369544021e-05
-2.98199749034418e-05
-3.5120624949144e-05
-2.02243219277433e-05
-2.41595906187342e-05
-5.23979307494379e-05
-5.1324033953884e-05
-1.71781806213581e-05
-4.4268208406823e-06
-3.14408931767229e-05
-2.36186164385216e-05
-9.7769810970177e-06
-7.93633726198368e-06
-1.97579451463177e-05
-1.59842519736608e-05
-1.05374072932583e-06
-1.49956595738443e-05
-2.08319215413464e-05
-4.71188955917288e-06
1.60840963554751e-05
5.47350967757402e-06
-2.73855893977239e-05
-2.9161703782276e-06
-7.246523942438e-07
-3.58635679244581e-05
-2.24319228505432e-05
-2.14360004456679e-05
-8.42151051379017e-06
-3.94868372041399e-05
-3.6860144595512e-05
-1.65499591809243e-05
-1.63883975276309e-05
-2.12858192005978e-05
-3.76878093879238e-06
-3.4868043453467e-06
1.93792063341992e-06
5.79923376209621e-06
1.76690813844085e-06
1.54679851600951e-05
-4.30759702379047e-06
9.45343214596726e-06
1.74420372986325e-06
-1.51293527389736e-05
7.5391083378711e-06
-2.20411708629656e-05
-4.35994313231983e-05
-2.56994119915105e-05
-4.91778872881703e-05
-2.12492075708571e-05
-3.07184088421064e-05
-2.46285658157928e-05
-7.6521941436362e-06
-1.5609360859553e-05
1.52211170198922e-05
1.12814057753555e-05
-4.93365191797351e-06
4.98095785805428e-07
1.9808425848944e-06
-1.36399242817792e-05
8.75537257158194e-06
1.8749430192399e-06
-2.16519305513149e-05
2.37558936886489e-06
-3.83534737991865e-05
-2.14004109811557e-05
-1.53518644641629e-05
-1.05803789607523e-05
-3.75904770514506e-05
-2.86907958431038e-05
-1.23120344902233e-05
-5.47157920288197e-05
-4.74682095702275e-05
-3.23741774741544e-05
-4.14776427497466e-05
-2.66193817137089e-05
-3.58586860778601e-05
-1.4834720755003e-05
-2.2178927233147e-05
-2.51377374711366e-05
-1.78691023183713e-05
-3.62193811340308e-05
1.22415508033636e-05
-1.92210234276169e-05
-2.22113150021704e-05
-2.02722464054916e-05
-5.14595939185188e-06
-2.32725008140026e-05
-3.80168558404688e-05
-4.4803318466076e-05
-1.18965372261425e-05
-4.8114768427477e-05
-1.21611588391059e-05
-3.83965082341564e-05
-2.98940274263684e-06
-1.49410502724886e-05
-1.68473759689334e-05
-4.45883545576455e-05
-2.58713443284176e-05
-1.33698202865549e-05
1.77449393886178e-05
-7.34648413949042e-06
-3.3198440686181e-06
-2.53381201844596e-05
1.00938063928055e-05
-6.30919421254613e-06
-2.34993583559434e-05
-2.87591573239658e-05
2.52339240308993e-06
-8.34743966346642e-06
-3.55103995031658e-05
-4.0754011068866e-05
9.06519673114993e-06
7.28842292108782e-06
-4.06242867705052e-05
-1.54608994646919e-05
-7.97758795234902e-06
-7.99470421287783e-07
-9.08637600771604e-06
-1.51462717035367e-05
1.26787153190956e-05
-2.24033904496961e-05
-2.31676519985227e-05
-1.24908513184432e-05
-2.44502669636891e-05
-1.20966321088569e-05
-3.58800357819832e-05
-1.95460188066757e-05
-1.42266856676781e-05
-2.16582724730647e-05
-1.11972924841668e-05
-2.13062210708075e-05
-2.05185383357152e-05
-9.56124482154895e-06
-3.02323719008602e-05
-8.54232899537893e-06
2.66890900522716e-06
-1.70330251015741e-06
-9.4620201461231e-06
1.53761095907262e-05
-9.23641273534331e-06
-1.07222827764582e-05
-1.71896376354746e-06
1.64165707839038e-05
4.47574472997077e-07
-4.82118878997018e-05
-5.78011054168593e-06
-8.8917873875478e-06
-2.32576040883722e-05
-4.26981248197217e-05
-2.51814234209252e-05
7.58407788016547e-06
-1.8490513427376e-06
-6.00946275879017e-05
-2.55641756918519e-05
6.29032926839332e-06
-1.57669629148753e-05
-3.75826024371701e-05
5.41187106291049e-07
9.99457797463274e-06
-1.4838528534053e-06
-1.55711318249492e-05
-8.91000612168223e-06
-1.85209548649018e-05
-8.66084508709905e-06
-2.04966509448031e-05
-1.00171779152228e-05
-2.74997618081682e-05
-4.87794847010749e-05
-1.78217878185038e-05
-3.75746464022199e-05
-5.58301143301241e-05
-2.3135454225329e-05
-3.21563601060551e-05
-4.10098200652376e-05
-3.40732055618828e-05
-2.03682826617683e-05
-2.00509962624562e-05
6.03206840522224e-06
1.61164289297834e-06
-8.35474443717457e-06
4.25292546298454e-06
1.14431393582987e-05
1.8172534254353e-05
-1.25961603930413e-05
1.18257491733607e-05
3.69342348314032e-07
-1.4120491016824e-05
-4.02129392687982e-06
-4.91288874523503e-05
-2.69556805091855e-05
-2.3427913783553e-05
-4.53015255840059e-05
-4.07255230175921e-05
-3.68605700272998e-05
-9.56039943376448e-06
-2.24851768501957e-05
-2.29853849846543e-05
9.63162021121401e-06
4.13892908147437e-06
-6.97605200624939e-07
9.32835700343541e-06
7.20714495394974e-06
2.80149814574608e-06
1.96390315087483e-05
8.60476575712694e-06
-1.42380614194753e-06
1.55679488234711e-05
-2.70824612987309e-05
-1.10326242291135e-05
-3.08318476143202e-06
-1.70921727508464e-05
-2.88427645850561e-05
-3.31472274605261e-05
-1.38896702470431e-05
-3.6767932332877e-05
-5.15018940971024e-05
-2.46641631678667e-05
-2.25692798856153e-05
-1.82969358727737e-05
-3.85013424849619e-05
-1.44421798908042e-05
8.51105662021167e-06
3.12010621464683e-06
-2.11169058056801e-05
4.12555956115966e-06
3.96094973745293e-05
7.09519084537116e-06
2.99111813273359e-06
-1.28267989690395e-05
-1.37945753232268e-05
-2.44207148630549e-05
-4.20516639525288e-05
-3.81093837522208e-06
-9.10943967659359e-06
-4.44330007389261e-05
-5.10916141027059e-05
-2.08286987762226e-05
-1.61423948847482e-05
