# Supplementary material for: Research on computational propagation and identification of mine microseismic signals based on deep learning
Source: PLoS One. 2025 Oct 22;20(10):e0334641. doi: 10.1371/journal.pone.0334641 (PMC12543183; doi:10.1371/journal.pone.0334641)
Supplement: S10 Data — (ZIP) [file pone.0334641.s010.zip › 000101100001535.xlsx_0.txt_24.txt.txt]

-5.81603811727277e-06
1.01934829510344e-05
-2.31632555026869e-05
-5.94338078729662e-06
-2.19986532589705e-05
2.56121899518197e-05
-3.4922963542497e-05
-3.59675666183685e-05
-2.15319516477283e-05
-2.62275505891846e-05
-5.6770636125995e-05
-4.85075285420235e-05
-4.50211757237381e-05
4.98420043745363e-06
-3.73409061140251e-05
-2.95573837659514e-05
2.48349185704464e-06
2.94061810632224e-06
-2.90517300712519e-05
-3.13070680832766e-05
4.1633020355156e-06
3.02923978554703e-06
-1.90223679534243e-05
1.31020053321067e-06
-8.67564331527509e-06
-2.2129136912419e-05
-4.01758321254333e-05
-3.57652798751459e-06
-1.77117274640107e-05
-7.95409831725331e-06
7.39225995246403e-07
-5.95232062340986e-05
-1.30227307475223e-05
-3.71429302870641e-05
-4.29966043725776e-05
-1.50281005411823e-05
-4.84120905793358e-05
-1.72718970022707e-05
-2.70425269471804e-05
-4.52820735372651e-05
-1.74287788392036e-05
-3.97777131353326e-05
-2.96559952100869e-05
-5.3062436891519e-05
-3.71093808042419e-06
-1.03687778071691e-05
-9.21745756335766e-06
6.71813251939147e-06
-8.19313573540094e-06
-2.61821450880251e-05
6.11545326841796e-06
-2.61591645761188e-05
6.66710574479449e-06
-2.35963842092033e-05
-1.47992412422092e-05
-4.18838711712718e-05
-3.53719567606963e-05
-4.66368473083276e-05
-4.56040720894029e-05
-3.0937793015423e-05
-3.00883682187617e-05
-3.63427870505282e-05
-4.64496272642497e-06
-2.14172806794052e-05
-2.95992509066023e-05
-3.57696048129714e-05
-2.92510922769461e-05
1.27981452668149e-06
5.34686996975297e-06
-5.24101813681584e-06
1.02555918678666e-05
-4.53240356312544e-06
-2.28896154862301e-05
-2.76565829156548e-05
-8.67574727142961e-06
-1.80824307070971e-05
-3.69452333510282e-05
-4.54863294334241e-05
-1.41370726166193e-05
-3.78717638468231e-05
-1.43279322285952e-05
-2.93923361412683e-05
2.38604584502396e-07
-3.52744335428852e-05
-3.40294095554935e-05
7.20719102601155e-07
-6.10331865560559e-06
-2.45909803361416e-05
-4.13682608195103e-05
-2.92230352327353e-05
1.34055956718489e-07
2.05492768663201e-05
-6.77654231259073e-05
-6.91103296944676e-06
1.32541454439035e-06
2.22832518247102e-05
-4.83597032598751e-05
-2.36854468681393e-05
-6.365165383306e-06
-5.48859433768273e-06
-2.37763018786838e-05
4.88027483803713e-06
-4.62689630151044e-05
-9.87838179962478e-06
-3.52408970954173e-05
-2.821020978747e-05
-1.91402673712705e-05
-3.81954371774097e-05
-4.89333333523101e-05
-5.36265090095388e-06
-2.12218948305325e-05
-6.45934746494375e-06
-1.57711307008417e-06
-8.55597802091911e-06
-2.3994966461175e-05
-3.36931484761823e-05
-4.32333120762617e-05
-4.15396492156474e-06
6.78764312606913e-06
-2.28711228371499e-05
-1.35565098737882e-05
-1.07488353113718e-05
-9.23936374129913e-06
-5.86390634556056e-05
-5.03854576408969e-05
-4.68933954173241e-05
-4.92316643290206e-05
-1.17581573949423e-05
-5.92155957454437e-05
2.73116830522342e-06
-1.2049308022943e-05
-5.04015516473311e-05
-5.4356279933674e-06
4.07674880966462e-06
4.36465625517372e-06
-2.08512630322441e-05
-1.97882553149883e-05
1.04475987237795e-06
-2.32621637545677e-05
-3.35006444897305e-05
-2.83466866806269e-06
-7.58790478084313e-07
9.75192949140481e-06
-5.12315848410513e-05
-2.54677061786203e-05
8.89917093925431e-07
-2.53765131307445e-05
-5.88746469918139e-05
-1.57859221752976e-05
-3.20597217340229e-05
-3.46863541802348e-05
-1.24207172274462e-05
-1.93114445228828e-05
-1.38112394718348e-05
-3.79375137226081e-05
5.36027635439701e-06
7.59764996779531e-06
-1.70467622605845e-05
-2.53719218300973e-05
-3.39202961929564e-05
2.05482859292068e-05
-6.14250303582519e-06
-5.54368792608435e-05
-3.32632477428922e-06
-7.27285089395693e-06
-2.2159837135439e-05
-3.60178512011923e-05
-6.86137830747894e-06
-2.49336357269682e-05
-5.81210495720676e-05
-1.41410358014317e-05
3.74503245774237e-06
-2.5073428931876e-05
-2.91072204001992e-05
-1.83222413665997e-05
1.37864467574451e-05
-9.03194432830434e-06
3.08852283180668e-06
-3.57972268725396e-06
-6.48109086477835e-06
-4.10038309764233e-06
-7.4669854670934e-06
-1.57773810741182e-06
-5.48588201526185e-06
2.61787896357142e-06
-2.38889047661955e-05
-2.10884938834352e-05
-2.74929145067477e-05
-2.74262772026899e-05
-4.48295910195751e-05
-1.22378935241512e-05
-4.22371356502165e-05
-4.67332861913711e-05
-4.6193232518632e-05
-2.25444047115131e-05
-2.02898939150212e-05
-2.03991411251127e-05
3.23382714553958e-06
6.33493228462176e-06
-1.75502837331303e-05
1.71435820815666e-06
-5.20367412498429e-06
-2.96807299767382e-05
1.05980634538412e-06
2.36465711781905e-07
-4.45621296641667e-05
-1.07144058421724e-05
-3.51495690151465e-05
-3.60905217353466e-05
-4.39544930538513e-05
-4.54260407654369e-05
-1.23801907822357e-05
-7.01607217479554e-05
-5.87536963578951e-05
-5.71693914399252e-05
-5.87368244673477e-05
-5.33390798983648e-05
-1.17433413381133e-05
9.77670392340412e-06
-1.43883498191023e-05
-1.81178641791586e-05
-3.12211604250031e-05
1.02782673207439e-05
-2.11411780703994e-06
4.26847702446457e-07
-8.10432941584982e-07
-2.82359872024649e-05
-1.73297435135171e-05
-1.47013144352968e-05
-2.48486316358892e-05
1.65836066370035e-05
-2.89344213867851e-05
-1.64756373667715e-05
-2.98531264076837e-05
-2.58773457486572e-05
-2.30894781604575e-05
-6.52582270609164e-05
-2.31458590287307e-05
-3.05655064974428e-05
-6.05553974171166e-06
-2.72274086720466e-05
-7.72885320490471e-06
7.90000317513982e-06
-9.01071923907946e-06
-2.69707348630682e-06
1.47200856985897e-05
1.98271675205407e-05
1.56606101307779e-07
1.21021608889565e-06
2.41240605089005e-05
-2.09546268772132e-05
1.54124445360725e-06
8.84334891575795e-06
-1.20589221834837e-05
-7.65460639926086e-06
-2.45902365238583e-05
-1.54015525261118e-05
-9.79177232172095e-06
-2.77676913494185e-05
-3.26744871178786e-06
-2.54807797370765e-05
2.76445051787136e-06
1.0330209080027e-05
-2.38580241886375e-07
-2.44489762309058e-05
-7.84454502489231e-06
-4.98579855464153e-06
-3.83552374613228e-05
6.17410594755488e-06
-6.1919898333348e-06
-9.10993262959012e-06
-2.31016079015672e-05
-4.06140520828462e-05
8.76070276993388e-06
-3.13408172408011e-05
-5.85497914176654e-05
-1.93867334190898e-05
-2.87710352781136e-05
-2.49245745722542e-05
-4.55536097034043e-05
-1.34522731184261e-05
-3.58443997412522e-05
-3.43573250774708e-05
-2.75437467851942e-05
1.10607850950537e-05
-3.57487211695427e-06
-3.32940840240932e-05
1.29065185054981e-05
-1.95655721483485e-05
-2.53532545300173e-05
-1.79799949672954e-05
-2.0973022048325e-05
-1.35141521974885e-06
-1.48783694773935e-05
-4.4479473339542e-05
-3.07804764610155e-05
-1.75388985514693e-05
-2.46924403310136e-05
-4.97631442861504e-05
-2.86402879247398e-05
-8.34228011221303e-06
-5.93654795489798e-05
-2.03070429645285e-05
1.44525225599045e-05
-1.53431398052865e-05
-7.6183236595992e-06
-1.26847364462196e-05
-6.82729347511621e-06
8.27304695150029e-06
-3.3250749498999e-05
-6.91367195353715e-06
-1.23391683128061e-06
1.8547720067391e-05
-2.5051173816119e-06
-3.576264114985e-05
-4.30818418206772e-05
-7.32109587863425e-06
-2.2333362679212e-05
-5.70579592564425e-05
-5.20608275590388e-06
3.61905726269946e-06
-4.74504063989469e-05
-2.68694656316305e-05
-9.11116912981613e-06
-1.78948035237326e-05
-2.05495764652779e-05
-1.50090918820067e-05
4.04072539352141e-06
1.51293188298223e-06
-2.57282462722728e-05
-1.357277404397e-05
-2.19325501689509e-05
-2.71060552449607e-05
-1.93850300520415e-05
-1.76720929695423e-05
1.48748445941939e-05
-3.94978323548096e-05
-1.91950357392032e-05
8.05242174008598e-07
-7.98048732394632e-06
-1.32109798487395e-05
-2.22965373057749e-05
1.06285418852992e-05
7.02750279724883e-06
-7.14035173129496e-06
-9.50174891105569e-07
1.58196996194635e-05
-4.87219954622779e-06
-1.34523380030743e-05
-2.96865641723335e-05
-3.16821348898601e-06
-3.49177682225349e-05
-2.28405583896487e-05
-3.87196430314855e-05
-3.02013567616856e-05
-2.54931231524034e-05
-2.41846399520733e-05
-1.74109953864712e-05
-4.10188341881416e-05
-2.87869640698267e-05
-3.9331585716072e-05
-1.31008142751547e-05
7.4763630663212e-06
-2.86933022381013e-05
1.17837106644654e-05
-3.48902819175349e-06
3.70933591012311e-06
-6.88120102982779e-06
-1.47081295727471e-05
-1.70495521139688e-05
-1.99156597080204e-05
-3.97753418924265e-05
-3.45800804390466e-05
-3.34810784688328e-05
-7.6504958836284e-05
-6.37482516911395e-05
-4.65633137140107e-05
-3.33330524936555e-05
-5.89703323362961e-05
-6.23301837306451e-05
-2.34092013073519e-05
-2.44688247682808e-06
-2.85259651309646e-05
-3.12487938687544e-05
-2.28738343716245e-05
-5.05997822231988e-06
-1.53054373124509e-05
1.32655132412602e-05
3.29002645777748e-06
1.60152459512554e-05
-2.47678706027471e-05
-3.89027661592704e-05
-1.62070747516737e-05
7.69318997849901e-06
-3.61741427966554e-05
-4.11776799700843e-05
-1.82358141132658e-05
-5.88274776071236e-05
-3.55906279877747e-05
-2.47609914728574e-05
-4.91711375861963e-05
-3.58968039666001e-05
-2.33392442480404e-05
-1.29175319167305e-05
-3.9725390013136e-05
3.24393872425889e-05
4.04825745731502e-06
1.33598881616177e-05
8.27801052328382e-06
-7.31504981580186e-06
1.49734442399871e-05
9.39730094915394e-06
-1.30401456474138e-05
1.39154475198693e-07
-4.6464215375764e-05
2.65873753680403e-05
-1.40101220627059e-05
-4.7484799775462e-05
-3.71533260019082e-05
-5.27156486021755e-05
-4.01516062643763e-05
-4.60483355896564e-05
-4.83355305832705e-05
-3.10152066833604e-05
-3.83405362368479e-05
-2.39700714690223e-06
-1.13837036983668e-05
-7.51089710942145e-06
2.45597630002358e-05
-5.00267009191803e-06
-3.20929422315538e-06
1.75978788042034e-05
-7.54936057698542e-06
-1.58509632556475e-05
1.37191277914686e-05
-4.20567340747071e-05
1.08207201134374e-06
1.31877562324554e-06
-3.5164009832514e-05
-3.49065881775311e-05
-1.68250661873143e-05
-3.6840656401401e-05
-8.72958899854579e-05
-6.37262379088446e-05
-4.69497097283077e-05
-4.09839045464538e-05
-7.24550936450596e-05
-3.28351523418991e-05
5.25892336725905e-06
1.0124536498446e-06
-1.05623860850734e-06
4.32135912600495e-06
2.20003554145921e-05
-1.93893072419348e-05
-4.36739030118874e-06
-7.02154372552069e-06
-4.18624175734997e-05
-3.49597283109719e-05
-2.37015587379516e-05
-4.20251992086235e-05
-4.46657371923853e-05
-4.04367135044283e-05
-2.52075162545509e-05
-5.32380627442401e-05
-5.91487031604136e-05
-5.19830344552685e-05
-4.95016668630559e-05
-5.13304194271087e-05
-1.87888823340764e-05
-8.27877220707936e-06
2.4848613023045e-05
-1.99293533232497e-05
9.71369136493425e-06
2.76434670580663e-05
-9.59941311782386e-06
-1.71127886856228e-05
3.13758964992549e-06
-2.83696875362607e-05
-2.00409116794023e-05
-1.29285350820714e-06
-1.78783659348091e-05
-3.65490059667274e-05
-5.5488991063702e-05
-5.02819980634603e-05
-3.63872056735243e-05
-4.10088881021204e-05
-2.75498758538741e-05
-2.09600063325879e-05
-2.5746831177629e-05
-2.9111103320953e-05
-1.16124479072835e-05
-2.6103972578027e-05
-2.04310133281496e-05
-8.31747417569249e-06
-4.45324747465566e-06
7.00576532799614e-06
4.32827063394642e-06
-2.49405063240254e-06
-1.58577559272981e-05
1.51073754093e-05
-8.16344793150869e-06
-4.55776280597279e-05
-1.77182242427746e-05
-1.99253695489967e-05
-3.16459970408637e-05
-1.48105734804743e-05
-4.34376162915646e-05
-9.30610638553692e-06
-6.64026650555036e-05
-2.45529230668168e-05
-3.90679711815671e-05
-1.77508465529627e-05
-4.56834210295106e-05
-2.17336017138138e-06
-4.36464243660973e-06
-1.95049102628425e-05
-1.40778606315374e-05
3.31261747319945e-08
-5.75864904790391e-06
-2.40246854553229e-05
-4.48629745912659e-05
-2.691573324303e-05
-2.49813116195345e-05
-2.73079537061824e-05
-3.23309890938389e-05
-1.82164854121622e-05
-7.24579123324079e-06
-5.20883782673097e-05
-2.01751656273572e-05
-2.37434465979542e-05
-6.94153649616962e-06
-9.73045341113953e-06
9.80921671588434e-06
1.922332046405e-05
-3.64727237768469e-06
-2.02806529299859e-05
-1.31014691030234e-06
3.14248583800204e-06
-3.75494141410301e-05
-2.38512246928086e-05
-1.4173461541969e-05
-2.95242819074345e-05
-4.46551943318e-05
-1.46625876624596e-05
-2.69094842843372e-05
-5.93174778834368e-05
-3.63169584084494e-05
-6.06942706978206e-05
-1.39041175020058e-05
-1.59215896522321e-05
-2.67291013998091e-05
-3.39782121838289e-06
-3.32880183986318e-05
-6.9875144310384e-06
6.364823967358e-06
4.0656268414745e-06
1.74102156735366e-05
-2.14241756991675e-06
-1.68194532127767e-05
-9.02101007251189e-06
2.49302317578687e-05
-1.50847853093835e-05
-4.47049702746549e-05
-3.42371713927523e-05
-3.0307379797937e-05
-2.94801475976577e-05
-2.04805684916163e-05
-3.88405234378298e-05
-3.36084634603253e-05
-2.63167235740313e-05
-2.34091388005058e-05
-1.88523781357005e-05
-2.4290044153715e-05
-2.22838668521712e-06
1.64429235874945e-06
1.31223097509281e-05
-1.2939406992e-05
4.82563193368115e-06
2.13613175185544e-05
7.02025450794173e-06
-1.78592211520687e-05
-1.44703473159045e-05
-2.98213123362542e-05
-1.08525825527269e-06
-1.47150741138225e-05
-3.02677334067045e-05
-4.2013934594915e-05
-3.08638218574245e-05
-4.50319549276886e-05
-3.72497480774655e-05
-3.58269351992817e-05
-4.29871846651694e-05
-1.9881875518285e-05
-3.29284399187407e-05
-1.20872952451073e-05
1.55206598645209e-05
1.82749571171359e-05
1.0526621673285e-05
-1.42517239939668e-05
1.21723469472299e-05
9.61669327242317e-07
-1.16879718559318e-05
-2.4523667568181e-05
-3.26615702991338e-05
-5.11781123317765e-05
-3.29631168407505e-05
-4.63610896217059e-05
-6.02875882030138e-05
-4.16255517133218e-05
-2.43717914443299e-05
-6.26276510672857e-06
-5.08435756939053e-05
-1.95414938185053e-05
-7.21166881929805e-06
-2.19843332118922e-06
-1.97010592254225e-05
-3.29925394385892e-05
6.96278567272867e-06
3.45218486173137e-06
-4.37221758225635e-06
1.17085519104298e-05
-3.606590993614e-06
-3.25616194182222e-05
-2.46621264100803e-05
-4.08277084770104e-05
-5.43027157650337e-05
-1.82343488035497e-05
-3.99938364468722e-05
-6.67312169053287e-05
-2.92431922439957e-05
-2.10324413197159e-05
-4.48497633106565e-05
-4.63558192084581e-05
-2.96010645844913e-05
-2.05852412413925e-05
-1.01126542382895e-05
-1.56721135543438e-05
-1.19932319554778e-05
-2.17034062381694e-05
1.30893933918902e-05
-2.68540443509835e-05
-2.71640478831327e-06
-5.95100229846972e-06
-6.79571868333514e-06
3.23043341344469e-05
-1.18615916840595e-05
-3.37824016463896e-05
3.16509399666225e-06
-2.08999443209653e-05
-5.0414890430926e-05
-6.67963767262811e-05
-4.4404829697532e-05
-1.11463557515923e-05
-4.42058044452568e-05
-4.81917572863911e-05
-2.74681038548699e-06
-1.1162063746767e-05
4.50634473987673e-06
8.65855468546974e-06
3.05628758004773e-06
2.65584258982699e-05
1.37099740309639e-05
5.60577597580872e-06
-2.06485607397883e-05
2.46112191067796e-07
1.04459888895967e-08
-5.28508502282427e-06
-3.88624021179524e-05
-2.47569732261935e-05
-7.30581286861136e-06
-3.82188132552511e-05
-2.76664150963387e-05
-6.98076219999788e-06
-1.07953681595975e-05
-5.92369570543941e-05
-1.72363094947025e-05
-8.80123386553151e-06
-1.80021042896039e-05
-5.11084717287268e-05
-1.0170483763371e-06
-7.01820961456839e-06
-1.26588697362559e-05
-1.95133597529739e-05
7.55811519481959e-07
-2.1400932821226e-05
-1.230485628249e-05
-4.54114723803094e-05
-6.65141209683141e-06
-2.88261886826083e-06
-6.34834550956157e-05
-2.09927509664931e-05
-4.10279997722367e-05
-6.13217375177547e-05
-6.31357186261703e-05
-2.8275816638491e-05
-3.98048135687853e-05
-2.50928728512613e-05
-5.37217408604289e-06
-1.66092336038052e-05
4.3352607025514e-06
1.86232835713203e-05
-2.33851718915658e-05
-4.41886654137863e-05
-2.3797037989475e-05
-3.5990936459379e-05
1.2645350829091e-06
5.28118146588986e-06
-3.06830088589054e-05
-3.59979022327133e-05
-4.43030504195289e-05
-3.95161309555704e-05
-9.8157819601606e-06
-6.06070644273533e-05
-4.36659870768309e-05
-4.82748105106786e-05
-5.99916020310047e-06
-5.64835466562927e-05
-2.15681176723894e-05
-5.9777782104652e-06
2.37764384344392e-05
8.49037444344957e-06
-6.4995928282306e-06
-8.32286585951645e-06
2.21129194380073e-05
5.68656152728671e-08
-9.76150871399872e-06
-4.28902016902766e-06
-3.60200773670222e-05
-3.24650216696399e-05
-4.57739039353893e-05
-4.1636291343443e-05
-1.86246096998565e-05
-4.5120752565147e-05
-5.50578709984263e-05
-3.36377385722213e-05
-2.74967721482597e-05
-2.33485275696711e-05
-2.32744499095443e-05
-7.6513618210242e-06
-9.02953260761802e-06
-9.65712673799583e-06
2.35281278840465e-05
-3.21445405765409e-06
-9.54694378408248e-06
1.25504408796428e-06
1.10187744512743e-05
-3.57255434074827e-05
-9.18001085109098e-06
-2.22145953403122e-05
-4.22925242625996e-05
-1.85651615213447e-05
-4.38194642709537e-05
-2.10166025469339e-05
-2.70308808702612e-05
-2.50499562018688e-05
-7.67472610716853e-05
-5.73089243983975e-05
-4.11305163045688e-05
-5.74893533118475e-05
-4.84937116776447e-05
-4.36486056609356e-05
-1.26930109278342e-05
1.27737374385481e-06
-1.29392472677108e-05
-1.34696762014985e-05
7.66178729447257e-06
1.64842333219691e-06
-2.24470506626995e-05
-1.61251668709449e-06
-3.28580263715069e-05
-2.3079078446507e-05
-4.14302178039934e-05
-5.22991533389977e-05
-3.3757302879107e-05
-2.4581678327404e-05
-4.78542139295013e-05
-5.72609693293514e-05
-5.22105930941393e-05
-2.4266190728455e-05
-2.75715010534435e-05
-8.0702043932932e-06
-1.67845908702718e-05
2.21622347875906e-05
3.43717577202536e-06
1.47925988086649e-05
2.35782669833149e-05
2.94815416450633e-07
-2.09342490398892e-05
-3.18603556670928e-05
-3.40026333924367e-05
-1.12187687029097e-05
-5.29357365525473e-05
-1.68882595845483e-05
-2.62065619233831e-05
-1.65921914406833e-05
-3.41435575284318e-05
-3.63021300648074e-05
-3.61550059080332e-05
-1.85822229082183e-05
-9.74159548368998e-06
-1.97366528598711e-05
-1.43746726236349e-05
-3.06575519375977e-05
-1.23803644445291e-05
1.2881236442386e-06
1.03002622794708e-05
-1.4805972003768e-05
-2.37905469323935e-05
-1.57009316409729e-06
-2.08366521626643e-05
-2.23917831447453e-05
-5.25619803314628e-05
-1.96474506885506e-05
-1.88091154722645e-06
-3.16653686001275e-05
-2.76823423282553e-05
-2.00261541804597e-05
-2.30892122666403e-05
-5.43780407393499e-05
-3.14171591545465e-05
-2.13745484380655e-05
-3.58147725440046e-05
-3.81725269399734e-05
-4.19958765271222e-05
3.39927467728101e-06
-3.71324010624518e-05
4.47477499687778e-06
-7.29680826307137e-06
-3.94339359521973e-06
4.79705239168808e-06
-2.03282699074658e-05
-2.67714263398609e-05
-9.19760062645579e-06
-1.84408943627174e-05
-5.34559650454703e-05
-2.69837023868892e-05
5.25066920139315e-06
1.64387767097655e-06
-2.5374843377203e-05
-2.93171946091626e-05
-6.98815944163823e-07
-2.85705152299667e-05
-6.93627138384806e-06
-4.11626279485148e-05
-1.91792464489003e-05
-5.5161857026595e-05
-3.47427206721372e-05
4.16801825035044e-06
-4.34251404435866e-05
-4.09566232982651e-05
-2.16995003613292e-05
-1.35260160902505e-05
5.24781889210639e-06
-4.72696010853963e-05
-1.7808139175299e-05
1.38615181624602e-05
-2.42271440737173e-05
-1.9892339147656e-05
1.12446772079775e-06
-1.60404542383684e-05
2.12627634743308e-06
-4.94617089012349e-05
-5.67659424660827e-05
-4.1158442318234e-05
-3.45282851333364e-05
-1.88923045980135e-05
-9.60708539266152e-06
-2.62321233864039e-05
-3.8406568812959e-06
-3.24949056575106e-05
-3.79877556081072e-05
-2.30706549954596e-05
-1.6139318164639e-05
-3.33996887199164e-05
-2.80688217453022e-05
5.16415306361495e-06
-4.82542354953281e-05
-1.59454362554287e-05
-2.01337671567375e-05
-5.05236221443705e-06
-3.04145927541617e-05
-1.95110109983931e-05
6.27141062938999e-06
-2.90157810090398e-05
-9.08283896014913e-06
-1.38918244831628e-06
-1.95588083691508e-05
-4.13080382317485e-05
-2.71029435254441e-05
-4.53440326861141e-05
-1.23225334579085e-05
-1.77783566346831e-05
-3.45448324351531e-05
-2.6641559510307e-05
-4.63633013087883e-05
-2.44021972561323e-05
-1.6895160906633e-05
-2.83185519919394e-05
1.38364086004204e-05
-3.12128846565618e-05
-7.31880481433353e-06
-8.10172093515841e-06
4.28230068581247e-05
2.22102449326846e-06
-3.4542575312788e-05
-2.25624322430063e-05
-7.41366390421626e-06
-1.40982917639697e-05
-6.48901063199826e-05
-2.90882244749739e-05
1.82827794991235e-05
-4.17130910313856e-05
-5.10047605911711e-05
-4.62056345968942e-05
-3.45360457130858e-05
-6.29782148405464e-05
-2.96967703281711e-05
-3.81494801825972e-05
-5.0594762330812e-06
-7.15780014910932e-06
-2.4396551358418e-05
-2.3761435862054e-05
-2.54083560934313e-05
6.79387845312442e-06
-3.35611650164661e-05
-2.3566283375414e-05
-2.73590864513548e-05
9.04707969660673e-06
-7.01397137477963e-06
-3.57327111265721e-05
-3.18757121566076e-05
-3.71723692651916e-05
-4.05230852839946e-05
-5.26447852595244e-05
-4.12443444495276e-05
-7.27278726982727e-05
-1.35332863775699e-05
-3.5532347098871e-05
-3.83017550367816e-05
4.29581890201092e-06
-2.85819130518973e-05
-2.74888570766334e-05
-6.2024323736247e-06
-1.26718052007829e-05
3.06981195064707e-05
-1.35617589190102e-05
-1.39197798557226e-05
3.83343707647297e-05
-1.75512595532571e-05
-3.31825525259999e-06
-2.96961659936246e-05
-2.76250858270363e-05
-3.55936911433514e-05
-3.20689828643101e-05
-7.57529084234451e-05
-4.98088047786336e-05
-5.38421560175715e-06
-4.54829452377681e-05
-4.12835247844796e-05
-2.97158994787981e-05
-2.30596795775358e-05
-3.02956818971024e-05
-6.9913610357375e-06
-1.84264529907509e-05
-2.84449657023886e-05
-1.36464866462768e-05
1.09585816839286e-05
-2.2884879227482e-07
1.80229497930394e-06
-1.64938176706276e-05
1.73912091236605e-05
8.07532740117306e-06
-9.28526337741828e-06
2.82253489162374e-05
-2.38467118761513e-05
-1.90493804451466e-05
-3.47489918477046e-05
-1.64555480794894e-05
-5.80707549196197e-05
-3.68175434656419e-05
-3.52786397670394e-05
-2.5188012210794e-05
-2.63533612511789e-05
-3.40485757862676e-05
-1.6624940378424e-05
-1.8244680494331e-05
-1.20485047252372e-05
-2.85987160171759e-06
-6.32881627688378e-06
7.44586586808287e-06
-2.36514762202038e-05
-7.26965086509153e-06
-3.66342114717951e-05
-1.11140052890703e-05
-8.49778101697888e-06
-3.74167702609484e-05
-3.91760119421714e-05
-3.51677719154423e-05
-2.63432445462442e-05
-2.5647142894639e-05
-4.55197132277955e-05
-6.17778279715504e-05
-2.52218397093503e-05
1.80396920697188e-05
-4.46567425997662e-05
-4.09042437876233e-05
6.6226811765577e-06
-3.79365329249807e-06
-1.90719661771102e-06
6.79187203956329e-07
6.7660049959085e-06
-1.67761948740337e-05
-6.79415227780443e-06
-3.5119188799668e-05
-2.33920040699954e-05
-9.9372222348568e-06
-4.30478128414564e-05
-5.22299067848124e-05
-3.22313872005918e-05
-4.3066893760341e-05
-3.87004601147376e-05
-5.78512935684907e-05
-3.58316968417375e-05
-2.18957563986321e-05
-4.26675832503787e-05
-4.19772654429613e-05
-2.16632567128035e-05
6.85195794583194e-06
-4.15737403818566e-05
4.50035704048751e-06
2.4725185527235e-05
-1.36824886879795e-05
-2.04447693560418e-05
-1.00709257334916e-05
-1.6388983046259e-05
-1.06646428654327e-05
-6.62338918556267e-06
9.40986969442796e-07
-8.3993152102538e-06
-3.12401709086659e-05
-2.94101197049546e-05
-2.02030494158e-05
-1.9323172225679e-05
-4.87140185733564e-05
-4.17358140529632e-05
-6.00571922075292e-05
-2.95477765605531e-06
-2.18250245704681e-05
-2.13779654784575e-05
1.28090010969313e-06
8.7860243727767e-06
-1.93229647954177e-05
1.88553224305761e-06
-1.40840459977935e-05
-8.98796200779861e-06
7.2595557331556e-06
-9.23426312238368e-06
7.64197085400954e-06
-6.16697953217261e-06
-2.8135151151457e-05
-6.08456832649833e-06
-1.32438070324361e-05
-2.75965853920266e-05
1.2826067985822e-06
-4.58938409751328e-06
-1.0999905775364e-05
-2.11380363193188e-05
-2.91063737796488e-05
-4.10728470222749e-05
-1.87312483103635e-05
-1.46443951500043e-05
-1.69618282822339e-05
-1.73297596769503e-05
-1.67224986498488e-05
-2.80589854835871e-05
-4.23397599242323e-05
-9.03052540848718e-06
1.04921582625471e-06
-4.10954482597133e-05
-4.05186845680008e-05
-8.43806544341771e-06
-1.13176020917412e-05
-4.86696115916342e-05
-5.66657580361489e-05
-1.15180190289576e-05
-2.44453340426527e-05
-3.81675333110166e-05
-3.33352561915339e-05
7.4986935579022e-06
2.45852752238259e-05
-1.84434618296636e-05
-2.39458352530104e-05
-6.77709307473649e-06
-1.39945733391985e-05
-5.804387764481e-05
-3.85561825336346e-06
-2.40743912678523e-05
-3.80279427768436e-05
-3.91153455522811e-05
-4.66307368080861e-05
-2.14923879892767e-06
-2.71008692793016e-05
-5.74910135400611e-05
-3.61110236943105e-05
-7.58335677580681e-07
-5.14731584485896e-06
8.84209669547959e-06
-8.7280532087064e-06
-2.17070381137989e-05
-2.9537518948155e-05
-8.52074679079861e-06
-1.3105160685977e-05
-5.23825557541416e-05
-1.55344674940496e-05
5.94972571141242e-06
8.90377835339018e-06
-6.72949859135364e-06
-2.43007321543326e-05
-4.72759560869057e-06
-1.96557038824048e-05
-1.81785727210308e-05
-2.16206405129316e-05
-5.12890557939285e-05
-1.76454112361788e-05
-1.45797058899586e-05
-4.71495297630839e-06
2.43162718985987e-05
-3.49931464331127e-05
-1.88121820490918e-05
-1.35855120809193e-05
5.74461076637654e-06
1.96440458808551e-05
-1.89319425327453e-05
-2.00018440352469e-05
-2.83130599914055e-05
-1.11849281178043e-05
4.19044083365385e-06
-1.73968005662418e-05
1.11887061359056e-05
-4.16745917901884e-05
-2.85275596636694e-05
-1.90515473984644e-05
-4.70036530806036e-05
-5.84716515473368e-05
-3.3954983907885e-05
-3.17282681185306e-05
-1.62507809604544e-05
-5.9491716524946e-06
-9.55862168829919e-06
-1.39374786388654e-05
5.34622023931012e-06
7.28858396207248e-06
-1.95642860671325e-05
-1.99731929739414e-05
-3.01202495438338e-06
-2.32299975436177e-05
-2.82581759762365e-05
5.53257944742858e-06
-2.54515192034372e-05
-3.08706936015287e-05
-4.98037683838576e-05
1.38825537086639e-07
-1.90718029264483e-05
-3.78608373203319e-05
-4.95388958603622e-05
-4.29161867310159e-05
-1.32128636012553e-05
-4.22392303644075e-05
-2.67545770605479e-05
-4.02609250280525e-05
-1.84607998904424e-05
-3.51856187746366e-05
-1.32525888946298e-05
5.38026113323616e-06
-1.73794119876517e-05
-1.34838531974487e-05
5.3701807971798e-06
-7.37919531954447e-06
-2.06245303958192e-06
-1.79104503380836e-05
-7.05124734966973e-06
-2.37208470246827e-05
-3.72637056536955e-05
-1.45468322256768e-05
-3.09843266791264e-05
-1.6079724699011e-05
-3.80608482999594e-05
-2.41426224720548e-05
-2.05251689281774e-05
-6.60822046181576e-05
-4.07460547683702e-05
-1.36863560412222e-05
-9.52654529913427e-07
-9.99849482111464e-06
-1.25452034565654e-05
-3.90013555597204e-05
-1.62262207163583e-05
-6.31005139962635e-06
-4.05738436484275e-06
1.60676354936729e-05
9.21373780600188e-07
-8.16671844994921e-07
-5.61868171594866e-06
-2.9939858580483e-05
-2.36616029175979e-05
-2.32592927258072e-05
-2.65950925877392e-05
-3.80814905898269e-05
-1.99172121426714e-05
-2.13465984370332e-05
-4.32199469452641e-05
-7.62543881948577e-06
6.74062935211434e-06
-2.12459861593776e-05
8.6148788068624e-07
-8.59562271388027e-06
-2.56108333817995e-05
5.87797696132899e-06
-2.88693125465357e-05
7.77576676127539e-06
3.59134246503285e-06
-1.28748127450757e-05
-1.5581770993583e-05
-4.31011446068503e-05
-2.76679728676433e-05
-3.87862593401071e-05
-2.49294572988775e-05
-2.54748485766984e-05
-4.31002366032141e-05
-5.35492888812916e-05
-2.03060937859295e-05
-1.95041805642344e-05
-4.18483957615888e-05
-3.23844103791931e-05
-2.19319730310448e-06
-3.85359327035051e-06
-4.03190674365683e-05
-1.03280515878865e-05
1.46057609761904e-05
-2.80592350474812e-05
-2.36122078652487e-05
-2.51915238163221e-05
-2.91872888405596e-05
-3.6563957697962e-05
-2.97345031510901e-05
-2.06354938025606e-05
-2.42310051616175e-05
-4.2282438442452e-05
-1.40577077114143e-05
-3.15409239116254e-05
-3.10972332831237e-05
-2.40810602047588e-05
-3.03981374939905e-05
-2.13874821527212e-05
1.49183463634419e-05
-4.84735831037882e-05
-1.43771995754227e-05
-2.13715561849306e-05
-2.3244126606796e-05
-1.45749096567963e-05
-2.19452168993727e-05
-2.60048013047083e-05
-6.0051830323162e-06
-2.83480624428678e-05
-5.08836563053426e-05
-1.96183454376641e-05
5.72071524955501e-07
-2.79774329612377e-05
-4.64815652214121e-05
-3.18048238686342e-05
-1.83352545549067e-05
-1.07907281056617e-05
-4.16188830540764e-05
-3.32059972589452e-05
6.42117292163873e-06
2.0682264376415e-06
1.51382401410363e-06
-1.8010173710143e-05
-1.72158540888284e-05
-6.47075793389033e-06
-2.92552081035521e-05
-7.70978348514255e-06
1.45019201052275e-05
8.11427786975671e-07
-4.13370988744922e-05
-4.1095495068841e-05
-2.61760189393262e-05
-5.82039481408724e-05
1.54952304770411e-05
-3.10785118241368e-05
1.23773854172832e-06
-3.38659171546549e-05
5.22645822284471e-06
3.30289146692871e-06
-3.75068945203055e-05
2.36694652097193e-06
1.17900267864089e-05
-9.61516255823653e-06
-2.05493732534091e-05
-2.51973609949726e-05
-4.90572646414495e-06
1.72955235801921e-05
-3.73599813730551e-05
-3.81809970412581e-05
1.57993822592268e-05
-2.61653042052774e-05
-3.45983024741266e-05
-5.56889465832743e-05
-1.8890244182757e-05
-1.91302476722675e-05
-3.59791126398648e-05
-2.92631088909474e-05
-2.60144557633955e-05
-9.63705531360329e-06
-1.97926071303818e-05
-3.15986711357217e-05
-1.06171426405247e-06
1.14604231827243e-06
-2.7553188778611e-05
9.2031538641868e-06
-1.83671461863772e-05
-4.77616164459173e-06
1.51886488587074e-05
-5.36596926065509e-05
1.71660838734483e-06
-2.56814301335614e-05
-2.57088588820091e-05
-3.23959833458818e-05
-3.1604404215554e-05
-4.2117895309245e-05
-3.68593751877259e-05
-7.5213638365698e-05
-2.55448681545465e-05
-5.54122870123381e-05
-9.90366581827564e-06
-4.38374144877402e-05
-2.84060420381812e-05
-3.17005754467488e-05
-3.13643585851524e-05
-5.96583661503055e-06
-2.04284467625661e-05
-2.8023182176291e-05
-1.01480452697549e-05
-1.40028619133414e-05
1.02175106809335e-05
-2.29434623984484e-05
-1.76219380646608e-05
-2.29754775958459e-05
-2.48818426596002e-05
-2.86646438389245e-05
-3.70173161212381e-05
-3.08356593259142e-05
-5.20476591855478e-05
-3.8545102025085e-05
-4.02442003529656e-05
-1.69059058927589e-05
-3.23326041215263e-05
-5.83315240236522e-05
-3.04765938860412e-05
5.84988150978554e-06
-7.42949974349974e-06
-1.08775681714502e-05
-1.61755204112376e-05
2.34381146002029e-05
2.5593088682075e-05
-2.45994370992354e-05
-1.74426621008123e-05
-3.24377886970501e-06
9.05432786283332e-06
-3.38965831024219e-05
-1.09525392908411e-05
-1.0086031992614e-05
-1.62102962841498e-05
-3.32859813332963e-05
-2.45605676135551e-05
-1.79088381844879e-05
-4.19152593573151e-05
-2.36843854463485e-05
-2.25127162326511e-05
-1.31861245789685e-05
1.02788128079899e-06
-1.19409347185573e-05
9.52492308174335e-07
1.12475001104079e-05
7.15137239059218e-06
-1.7866542902498e-05
-2.42504293243427e-05
2.76178194852116e-06
-3.15916020703305e-05
-4.57033763690957e-05
-1.89586927949548e-05
-1.03375082915454e-05
-2.21796449398219e-05
-8.35456945394793e-06
-1.84383171315058e-05
-1.97140104112591e-05
-2.45103030292624e-05
1.4093784810992e-06
-2.54134975788272e-05
-4.33753387589731e-05
-2.34924301864359e-06
-1.51338085729003e-05
4.70034246102006e-06
-3.75956556659265e-05
-4.69554066468837e-06
1.04825846319316e-06
-1.67261335871006e-05
-4.78986474113035e-05
-2.60429315297969e-05
2.71709591144906e-05
-1.36809029144633e-05
-3.61262166025328e-05
-3.35148018049679e-05
-2.59933496806415e-05
-2.34734125364181e-05
-3.81224226490278e-05
-3.87090875796242e-05
-1.96768720648745e-06
-4.45904518084734e-05
-4.55171230372178e-05
-2.91153991408064e-05
-1.10589559038438e-06
-4.85405574137799e-06
-4.27811112512595e-05
-4.15549022080937e-05
-7.73722996706345e-06
7.41062945871542e-06
-7.90003231948767e-06
7.88740825969838e-06
-1.10020978610201e-05
3.2162014903457e-06
-3.370438738786e-05
-2.50495099152593e-05
-1.9795068354689e-05
6.72402080698648e-07
-1.43196142801622e-05
-1.49598452241387e-05
-1.73709069813037e-05
-4.33928602538038e-05
-4.15789522160963e-05
-4.18189875014464e-05
-9.57926121225749e-06
-3.90643971674957e-05
-1.8059757194145e-05
4.61082946167025e-06
-9.15593192169599e-06
-1.15140798686913e-05
-3.05723974946228e-05
1.09286172008209e-05
-4.02480622732983e-05
-2.73095371151354e-05
1.82768103463841e-05
2.1307341790311e-05
-1.05001986341556e-05
-4.48297327388198e-05
-8.58934744525651e-06
5.5928904152418e-06
-2.31862078867438e-05
-2.24132092286459e-05
4.7690467783116e-07
4.701934803114e-06
-6.06701870724186e-06
-2.75059778753193e-05
6.05111165317441e-06
-1.2802722498041e-05
-2.87473661975269e-05
-6.15673132293552e-05
2.17708870791434e-05
-2.45172746212885e-05
-9.33829007484635e-06
-2.08114639862234e-05
-2.36537001703792e-05
2.92952578997188e-06
-9.20926822876791e-06
-5.01955790881012e-05
6.73415108982884e-06
3.63772298513246e-06
-1.88725324364551e-05
-1.69651496612441e-05
-6.70699302441955e-06
2.1446849431584e-05
-2.97427993497831e-05
-3.20040858573661e-05
1.20267616052566e-06
-1.19309037866909e-05
-2.36510349482127e-05
-6.80737146051049e-06
-3.71346152560166e-05
1.17927531767021e-05
-2.23437407972676e-05
-3.77265450502231e-05
-5.02181350617425e-06
-5.20665267403159e-05
-4.06343537657995e-05
-3.57536162357699e-05
-1.13979498177266e-05
-2.86404889278506e-05
-5.55250230483087e-05
-2.8420078634807e-05
-2.58414198207954e-05
-3.03750545967294e-05
-3.31976142386829e-05
-3.77733558068651e-06
-5.8173850902002e-07
-2.64539064569019e-05
-4.09438600285708e-05
-2.06282717047118e-06
-6.15994767304687e-06
-4.15362142863907e-05
-1.84693561021681e-05
-1.036851910657e-05
-3.38159605431819e-05
-1.82661045708408e-05
-3.91762937693221e-05
-3.7398466409774e-05
-3.25690846067305e-05
-1.99238437026699e-05
-1.98049065022878e-05
-2.35784944272462e-05
-1.55956619176375e-05
-1.41502029629615e-05
-4.28536133653781e-06
-3.51453003477974e-05
-1.36049157021897e-06
-5.27211152455142e-06
-7.3901959338058e-06
5.3623060377089e-06
-1.24062686858179e-05
-9.16663416393317e-06
3.87279292105205e-06
1.39696412697504e-05
-2.8658590726271e-05
7.36745787039297e-07
-2.30464099909503e-05
-2.14191816688498e-05
-1.30841237198633e-05
-3.92042805488245e-05
-1.78246513307117e-05
-1.46373407131373e-05
-4.35217740779554e-06
-6.14282644366463e-05
-2.38894937792004e-05
-1.48202588117326e-05
-1.95891586273584e-05
-4.13264158419129e-05
-1.35854943802696e-05
2.69423560470605e-05
-1.36348896521714e-05
5.53224547363637e-06
-7.31897374275257e-06
9.56151454126421e-06
-1.10488721596442e-05
-1.80525661109812e-05
4.88522655573954e-07
-1.9377405414779e-05
-3.3928233691735e-05
-6.74930508644426e-05
-2.09767218940672e-05
-3.34954740415679e-05
-3.26074219369699e-05
-3.44023531627846e-05
-4.83410228462379e-05
-4.01991473368001e-05
-1.1334669336066e-05
-2.83562930317904e-05
-3.63663952076472e-05
-2.66859263402097e-05
-1.54612549453735e-05
-3.8062289291172e-05
1.07815539056892e-05
-2.29136665223144e-05
-2.46985561017182e-05
-1.35413249032599e-05
7.35162911079753e-06
-1.52261196123625e-05
-1.43588134626564e-05
-2.33647438796906e-05
-2.96116441113649e-05
-4.11711840026643e-05
-4.43979542745255e-05
-2.67031000371001e-05
-5.7500050276098e-05
-3.69606904717115e-05
-4.9492439897629e-05
-5.19780078667147e-05
-5.34158202094115e-05
-3.87568266482054e-05
-9.70194067629617e-06
-1.68346350116681e-05
-6.71688236663245e-06
-1.59883545133718e-05
1.29594489486572e-05
1.49987108385719e-05
-5.52311707286421e-06
-2.26742678939407e-05
-2.30621667007225e-05
1.90193229014385e-05
-5.30444187075627e-05
-3.52248425121739e-05
-1.36068071511599e-05
-5.91311273633567e-06
-9.87012021809971e-06
-4.59306748350921e-05
-2.42231735759197e-05
-1.2968277501978e-05
-4.63528789805969e-05
-1.87790575560103e-05
-3.39521898126641e-05
-3.64512835994587e-06
-2.23228265751653e-05
-1.60756359409107e-05
1.8813625124864e-06
1.7562783689292e-05
-2.08195688794944e-05
-2.50924355189751e-05
6.2749385121746e-06
-1.82196514761734e-06
-3.53839606964825e-06
-1.36155422794185e-05
1.27678662386328e-05
-3.09551589664784e-05
-7.19803142580921e-05
-1.6468277505482e-05
-4.85140577850894e-05
-7.16116747281802e-05
-5.16014398620304e-05
-1.35944110954243e-05
-4.14755152381058e-05
-1.77141945037461e-05
-1.41774629899292e-05
1.69161357468732e-05
-9.19195024852764e-06
7.95748929756054e-06
-7.27391130816634e-07
1.95903461963898e-05
-2.05754796625477e-05
-2.41454580296835e-05
2.25094775837794e-06
-2.44968694058971e-06
-2.44903617329619e-05
-2.15029837809907e-05
-6.66020198408709e-05
-4.0551836883137e-05
-4.37191320296205e-05
-5.28023378068061e-05
-3.57351690743505e-05
-2.66049385688531e-05
-4.66609040953214e-05
-6.06252722534651e-05
-3.13198903343752e-05
-8.74205274613845e-06
-4.58757281481407e-05
-3.64753815443698e-05
1.63271978065086e-05
-1.0032954052782e-05
-2.59789788210711e-05
-2.47998225347249e-05
-8.23754027995137e-06
1.18449746596403e-05
-2.05591021389402e-05
-4.79358658079895e-05
-2.30968889778828e-05
-2.64423188899496e-05
-5.93440644666896e-05
-5.20482532657408e-05
-3.76175165290848e-05
-6.58172842287347e-05
-4.62526198423711e-05
-5.55833793586672e-05
-5.04558440897999e-05
-4.00639322582554e-05
-2.24986807676802e-05
-3.32736366743352e-05
1.56405913896424e-06
-5.09411292110007e-05
-3.87624614275406e-05
1.8068217148944e-05
3.57558941523512e-05
-4.49214171543392e-05
-2.41550170168903e-05
2.25865641033967e-06
3.05818956915355e-05
-5.69080885315166e-06
-4.63842117597032e-05
1.76532687276145e-05
-2.23604269453464e-05
-2.54637109815792e-05
-4.13674049839223e-05
-3.60774285954024e-05
-2.64525082544683e-05
-1.44740041060623e-05
-2.63865423285207e-05
-1.03657411581001e-05
-1.84023032076665e-05
-4.17915892528747e-05
-2.39730280636718e-05
4.82001895250438e-06
-1.564188116868e-05
-1.63508613016738e-05
-2.61399351436418e-05
1.84034020500915e-05
-6.85377430839634e-06
-1.64532599779834e-05
-2.18266837403589e-05
-2.10227428487074e-05
-4.74725997890076e-06
-3.89033196212213e-05
-4.95326660911821e-05
-3.09582392601533e-05
-3.82990094569895e-05
-2.32832876420461e-05
-4.12031095933053e-05
-1.44747539644222e-05
-1.86600590996702e-05
-3.02006603496876e-05
-2.81254833569966e-05
-4.770251305177e-06
-6.41659345852708e-06
-2.78693767335574e-05
-3.35347217727128e-05
-3.29441525621181e-05
-1.10962263650784e-05
-3.3815931661477e-05
-4.52839243466778e-05
-3.6491475156763e-05
-1.70452040457472e-05
-2.59818404202357e-05
-2.22529106410532e-05
-8.05825192860182e-06
-2.7729302469806e-05
-4.81843024748409e-05
-3.07759983063166e-05
-2.48196494651511e-05
-4.23218000676449e-05
-2.90577041732363e-05
5.63769801792523e-06
-1.35877917496994e-05
-2.92161337019839e-05
-3.3406080721229e-05
-1.97309439775257e-05
-5.48389598945065e-05
-4.40354248438749e-05
-3.15464158037525e-05
-1.97192127887388e-05
-3.30678676295056e-05
-6.49070326640462e-05
-1.00600764395769e-05
-8.23603961027353e-06
-4.09661818343871e-05
-7.20048939901924e-05
7.25455449242285e-06
-2.56324210928065e-05
-5.04619149636182e-05
-3.47446199342514e-05
-5.72040180223807e-06
-7.37634254075692e-06
-4.22786853993742e-05
-2.35512610983631e-05
-3.04112225294547e-05
-1.03303558232216e-05
-1.75531097177763e-06
-1.77673161396309e-05
-3.69458475432495e-05
-2.01101416214642e-05
-1.53185591139869e-05
-2.17923379411062e-05
-2.00975745292919e-05
3.31294541999478e-06
-3.9586534634885e-05
-3.4883732904167e-05
-3.36850169149999e-05
1.11161763392973e-05
-1.79977557744248e-05
-5.35696615316061e-05
-2.02442294034752e-05
-3.0736331109091e-05
1.0602132605028e-05
-2.98113016319197e-05
-9.39973183353632e-06
-4.83908905942332e-06
6.72905497801366e-06
-2.89985569168955e-05
-2.39416956345574e-05
-3.77281352592655e-05
-1.26738055513443e-05
7.7980222749368e-06
-2.29752226022163e-05
-2.96032771387229e-05
-3.53090965426311e-05
-1.45930606177613e-05
-2.12012979500507e-06
-2.91411386009826e-05
-4.55649500627504e-05
-1.40001895785671e-06
-1.26202242071679e-05
-3.32738362073348e-05
-1.20681352767071e-05
3.40543126596452e-05
2.06201997564306e-05
-3.34750677789834e-06
-2.88330872110854e-05
-2.99501105082752e-07
-2.44169820740611e-05
-3.35271663974979e-05
-1.4252530087895e-05
-9.3050876941932e-06
-5.05260022470475e-05
-3.66149386213877e-05
-4.64327631528194e-05
-5.94937729549542e-05
-3.819214858738e-05
-2.44389696793714e-05
-4.81144232904499e-05
-1.84891117042862e-05
-4.36609193284016e-05
-2.80337814165471e-05
-2.16310688042384e-05
1.3993278704186e-05
-1.34115845699462e-05
-3.79614368322955e-05
-7.21646705422473e-06
-1.34803463901699e-06
-9.63202459953044e-06
1.71952630348705e-07
-2.08139765599715e-05
-1.93484073486986e-05
-2.5249425187469e-05
-4.51190694273779e-05
-2.6250466246275e-05
-3.70055298297253e-05
-4.68142085948668e-05
-4.61394344203685e-05
-2.8566072646717e-05
-3.65913836910071e-05
-3.93975166595458e-05
-4.91122179445456e-05
-1.77839662356021e-05
9.67906696151444e-06
9.43319517248853e-06
-3.56083228634968e-05
3.90550782277207e-05
-1.80142575463108e-05
7.45211747550634e-06
-6.68766915167614e-06
3.93005101923307e-06
1.32295240767058e-05
-2.38204407880933e-05
-2.34594206267729e-05
-3.13046165478042e-05
-3.74238984028586e-05
-4.85607470644765e-05
-1.32903459510716e-05
-2.93810825397113e-05
-5.04593512656705e-05
-2.83787861945864e-05
-2.3924103000737e-05
-2.01356691589384e-05
-2.68190216273347e-05
-1.0823909675353e-05
1.28636302648327e-06
2.4684761052444e-05
-1.97865502421122e-05
7.90675448884041e-06
1.7520707672649e-05
4.07830005534614e-06
3.82336773408878e-06
-1.88236356785052e-05
-3.53125264391507e-05
-3.22655017266185e-05
-4.24443526098852e-05
-1.88606104380096e-05
-2.25075412342862e-05
-3.54218740530922e-05
-5.07949512236694e-05
-4.71851263692853e-05
-2.80835598019179e-05
-6.49691245575303e-05
-4.51921167535013e-05
-3.48274097163891e-05
-2.66949622049719e-05
3.20000377590929e-06
-1.43012763717941e-05
4.10111056367732e-06
-7.67770207411442e-06
3.63596801240779e-07
-1.11185042641344e-05
1.29646941097265e-05
-4.60090755965844e-06
-1.30607506276289e-05
-1.14448386827808e-05
-3.73746135960595e-05
-3.53305160630347e-05
-3.05489822963076e-05
-5.39512325574069e-05
-4.32872101984838e-05
-6.50646591590151e-05
-4.32026941725149e-05
-3.64662734207946e-05
-4.95123278659621e-05
-2.34211401691299e-05
9.12607741894024e-06
-3.08356256145553e-05
-6.11307181701306e-05
-1.80127946195591e-05
1.08046866301462e-05
-1.76129089993226e-05
-4.00314780654653e-05
-5.94899801798779e-06
-4.06553864606646e-06
-2.91171031831859e-05
-1.32055167482087e-06
5.9847874431655e-06
-1.22280852577418e-05
-2.20780341625697e-05
-2.24346319096115e-05
-3.0514817702242e-05
-3.93061499328571e-05
-2.97026211282141e-05
-3.42899361662293e-05
-3.01311709083648e-05
1.7442696333842e-06
-4.72853169916747e-05
-8.43023859745575e-06
-3.50641116666964e-05
4.63504292123084e-06
-1.88187214323958e-05
-2.26621135442963e-05
-4.61295323427078e-06
-4.34136430717168e-05
5.50293542254895e-07
1.58779286185982e-05
-3.25353758234711e-05
-2.43918529308477e-05
6.00394120908505e-06
-1.6649085493705e-06
3.21038134181423e-05
-2.02302400218376e-05
-8.07921968749063e-06
-3.25146482570939e-05
-2.94941612735427e-05
-1.31598906881826e-05
2.36929548957655e-05
1.3115067702834e-05
-2.89586972826511e-05
-3.95259631815033e-05
-3.22040262797816e-06
1.22495018650451e-06
-4.07844106990509e-05
-4.69438923648453e-05
-3.23319812859703e-05
-3.00564962634237e-05
-3.66478879118852e-05
-2.47369649324098e-05
-3.61364702118726e-05
1.62471652556926e-05
-1.15537153566122e-05
-1.56628750594766e-05
2.2991099329405e-06
-1.26732245114813e-05
-1.23128431274323e-05
1.5437668151977e-05
-1.32856450644074e-05
-1.56930028819565e-05
-1.74311341366562e-05
-3.21033961168774e-05
1.36230058457697e-06
-2.02397795183078e-05
-9.60027587287203e-06
-2.52110114673135e-05
-4.23067135355411e-05
-4.09915773378078e-05
-4.97634586511277e-05
-2.13510452341217e-05
-3.79100254380666e-05
-3.55226059571195e-05
-2.79282071348382e-05
-2.87868966693686e-05
-2.61598104581665e-05
-1.76946169282094e-05
-1.36555610035938e-05
-2.12213490948378e-06
-2.5755186107771e-06
-1.81186173924205e-05
-1.37835869343399e-05
2.09610110938074e-05
-1.91956857342811e-05
-4.75252817196446e-05
-3.179389606572e-05
1.00001678576026e-06
-4.57781165821801e-05
-3.39769410179797e-05
-5.23640783813527e-05
-4.0343580763176e-05
-8.28054690321393e-06
-1.2225905638056e-05
-4.90631326572254e-05
-2.52063369161498e-05
-1.23310311053347e-05
-1.91153898602344e-05
3.39066063245269e-06
-2.01961723652742e-05
6.63137766139966e-06
8.84761973033666e-06
-3.42234961246653e-05
-2.7602924633898e-05
-5.5946724288778e-06
-8.88212753510606e-06
-1.63285870966088e-05
-7.19887737547022e-06
-3.55863510242073e-05
-5.0113800646147e-05
-5.21105578092544e-05
-6.7751777434491e-05
-2.63381404392215e-05
-1.44274320739362e-05
-2.40330095909789e-05
-3.05539167655811e-05
-2.05671460477902e-05
-1.56536568103012e-05
-4.46487712011629e-05
4.49701833267002e-06
-8.24418484153091e-06
-6.8822252408522e-06
-2.93662577552762e-06
-2.14260449080492e-05
1.21247673407429e-05
-1.11373576085935e-05
-3.3844471225266e-05
-3.72586406238162e-06
-1.11638175220621e-05
-2.18395529701223e-05
-5.15887785376262e-05
-4.38752439562821e-05
-5.14185514758298e-05
-2.23125802668802e-05
-4.99770402057447e-05
-3.60754710684591e-05
-1.54849639581578e-05
-1.31921555637248e-05
-5.32299225880659e-05
-2.6340314510621e-05
-5.83123336628953e-08
4.23657293472534e-06
-1.61620460865994e-05
-7.77239400770818e-06
-1.1413759411846e-05
1.43343833580816e-05
-1.46898106041874e-05
-6.01565577106719e-06
-3.23602872495682e-05
-4.13502356207144e-05
5.4045103655605e-07
-2.42238250292343e-05
-3.88116092281206e-05
-2.99167985095742e-05
-2.33030680430094e-05
-1.8525302997231e-05
-6.08995240219486e-05
-7.21317461247091e-06
-3.20823733812962e-05
-1.00456839007911e-05
-3.56879643177976e-05
-1.17581058781662e-05
-9.86047794200925e-06
-1.81331916325111e-05
-4.6111545956187e-05
1.81791856476462e-06
-7.93675630322638e-06
-1.27783609620361e-05
-2.06745772080793e-05
-5.23337492675769e-05
-4.34646552648561e-06
-2.74721459195631e-05
-2.99776978363698e-05
-2.27326461273951e-05
-2.21112924482868e-05
-4.48076198311735e-05
-3.99624026258897e-05
-4.18977294644636e-05
-2.84548780211082e-05
-1.7713195472263e-05
-4.05092410129541e-05
-2.74622906694267e-05
-2.08625790911256e-05
-8.33430024108482e-06
-1.87556031155493e-05
-8.03764763177916e-06
-6.93217822321025e-06
-3.18732222913224e-05
1.07618641813002e-05
-1.17666867443735e-05
-2.10923306954303e-05
-2.3769779338106e-05
-1.8212391094591e-05
-3.30499973639912e-05
1.17838336411718e-05
-4.66191844016369e-05
-2.54460083166593e-05
-1.93606746282556e-05
-5.9379410538878e-05
-3.79222552599267e-05
-5.20046057449921e-05
1.98647979452347e-06
-1.80702319840179e-05
-4.39054228990442e-05
-1.47335541305081e-05
-2.49770667070194e-06
8.90310745877709e-06
-3.06711812797695e-05
1.27590863953309e-05
4.7001350465945e-06
-2.25559828805062e-05
-1.7312420420638e-05
-4.15303660212218e-05
-1.68825255559592e-05
-4.18911333375263e-05
-4.40162240926166e-05
-1.78240078748771e-05
-3.23641238957202e-05
-4.74030583255063e-05
-4.93681839171431e-05
-2.75365484094867e-05
-4.33030028042257e-05
-2.82978169732072e-05
-3.1682345428834e-05
-1.72087842715641e-05
-4.09350232046151e-05
-3.34539117623057e-05
-2.15290348805719e-05
-1.95748240603603e-05
7.37479622897834e-06
-4.07604628565703e-05
-3.511942550411e-05
-5.02947461698422e-06
-1.19487260849628e-05
-3.815917440246e-05
-3.67815929225615e-05
-2.0361205508056e-05
-3.13114603205008e-05
-3.34793214780773e-05
-3.78854688523985e-05
-2.3315669294919e-05
-4.45138851606489e-05
-1.11268895328977e-05
-1.90700287604299e-05
-4.49493954633389e-05
-2.02118334231996e-05
-3.88008762481815e-05
-1.37740953389096e-05
7.82566598040707e-06
-5.59959172034689e-05
-3.50588296220307e-05
-9.38743050576828e-06
-2.36502078150175e-05
-5.96498160620755e-05
-5.37236654756775e-05
-2.11397106892292e-05
-1.73710896753561e-05
-2.21424834858039e-05
-2.03804818123689e-05
-2.08404104229749e-05
-2.81698947570911e-05
-1.50807283208535e-05
-7.67597496206787e-05
-4.12862264245687e-05
2.75728745152528e-05
-7.68846794275126e-06
-7.80738786615123e-06
1.05409712229228e-05
-4.91085862570087e-06
-2.65364277328411e-06
-2.23702410781182e-05
-3.87483283804651e-05
-2.81027213817252e-05
-2.83573300720512e-05
-3.79996704111927e-05
-1.81472166127105e-05
-2.30143907874088e-05
-4.41353298564841e-05
-3.17572477298706e-05
-3.57630001698319e-05
-3.82537444703052e-05
-1.78029995984731e-05
-3.40677992832625e-05
9.54448579263839e-06
-1.51253276220423e-05
-1.20819699037169e-05
-6.93912035005001e-06
-3.36155106916474e-06
2.22336681993424e-05
6.24229245995437e-06
-1.39705821542674e-05
-2.46816976826278e-06
-1.26479571314545e-05
-4.35981707051631e-05
-1.36331926768029e-05
-4.37304903972275e-05
-3.52035230794654e-05
-4.01572231019391e-05
-4.222698538226e-05
-5.61582975849943e-05
-7.07034337130752e-05
-3.35718367414909e-05
-1.26206269998879e-06
-6.28447306053558e-05
-2.32146858958644e-05
-1.19464216661131e-05
-3.15663026786778e-05
-1.06948345250202e-05
1.43993487907204e-06
-4.08382448523553e-06
1.96252426934377e-06
-1.35660509298089e-05
-2.97898637445099e-05
-4.45990666183586e-05
1.70106354631574e-05
-2.74278249242525e-05
-5.36859632298069e-05
-4.24237460833723e-05
-3.58850210846812e-05
-3.53429293035677e-05
-3.04472929667252e-05
-7.26666061248764e-05
-2.73141874404159e-05
-3.70810855769614e-05
-5.80281804780825e-05
-3.14413840611593e-05
-1.41598697040399e-05
-6.9163010330863e-06
-1.00810169596839e-05
-4.58414280182946e-08
-1.96568835689893e-05
4.74589967860887e-05
-7.57126018549968e-06
-5.94131160049729e-06
2.29058144368079e-05
-2.28408195788166e-05
-2.67590776265609e-05
-2.49614621007005e-05
-2.48775604503671e-05
-6.11583870405792e-05
-4.96398564929605e-05
-8.64610801810149e-06
-2.23577138487994e-05
-6.43404853338426e-05
-2.47741538528081e-05
-3.61602164753194e-05
-3.79825524178805e-05
-1.8716810242633e-05
-1.15065264837949e-05
5.4810769316261e-06
8.45917958570033e-06
-5.20372846083275e-05
-7.03786831085088e-06
4.98927511936308e-06
1.36253161030135e-06
-4.28655297954717e-05
1.77641945604348e-05
2.2175285451593e-05
-3.86458582298141e-05
-5.39903725804314e-05
-1.80677602524619e-05
-3.80491213777396e-05
-7.05380322262251e-05
-6.56666539110142e-05
6.83936767248048e-09
-9.91692523324666e-06
-4.3486461469978e-05
-3.5412939860366e-05
-2.97558487323609e-06
-1.0081069343803e-06
-1.03939171504338e-05
-2.41683758357961e-05
2.6636990487845e-05
2.25915640939912e-05
-2.81387347072306e-05
-1.12261133075039e-06
-2.75431084594708e-05
1.73685994854903e-06
-2.96075885953023e-05
-5.23393442146551e-05
-8.60034098844262e-06
-4.61895873283151e-05
-4.91040144095056e-05
-3.43035992267028e-05
-1.9175956290307e-05
-6.48930946363465e-05
-6.88072804783981e-05
-7.52641297712955e-05
-4.97926440161031e-05
-5.03444037470208e-05
-3.77796121845608e-05
-1.86660177871435e-05
-6.91125486928788e-06
-3.3052186119247e-05
-1.26536811845497e-05
-1.85923563664929e-06
-3.4868877514656e-05
-1.42120060516435e-05
1.15707020622296e-05
-1.13747744844512e-05
-2.10453979065202e-05
1.03085484050001e-06
-4.99257260024432e-05
8.19604430691878e-06
-1.4643699135647e-05
-3.524727786685e-05
-3.94200984560745e-05
-3.14225797659147e-05
-1.3608437403481e-05
-5.1270019664402e-05
-4.46455592313941e-05
-2.01089901514575e-05
-5.84588589652209e-06
-7.20913071057724e-05
-4.6623098104492e-05
5.8244646768999e-05
2.06759004724358e-05
-5.59492469034897e-05
5.29244391389126e-07
2.97805157352497e-05
8.69063140268574e-06
-5.75950029970308e-05
-1.98756435382195e-05
-5.1213614153711e-06
-5.50531239211152e-05
-4.13081410846845e-05
-1.59104065382531e-05
-7.17341132892862e-06
-6.41265882876011e-05
-1.68031299231245e-05
-2.8191692296716e-05
-4.40303730093167e-06
-3.41165720485689e-05
-4.416718234488e-05
-1.47643234360425e-05
1.71759740497236e-05
-3.20640976301385e-05
-3.07090310889274e-05
-1.11687020653258e-05
-2.11439928484489e-05
-1.27799582926774e-05
-6.35132661205804e-06
-1.13719010444108e-05
1.2830328687419e-06
-4.8175221623977e-05
-3.53451246257859e-05
-1.01042233196799e-05
-1.6918466347008e-05
-4.7209484417028e-05
-6.53248406284514e-05
-2.82116990980333e-05
-4.87809190947139e-05
-2.65144171756529e-05
-3.57740034642207e-05
-2.53200036669949e-05
-2.90548347282634e-05
-4.69520908361205e-05
-3.35192121395789e-05
-1.29498865408654e-05
-5.20247300642271e-05
-6.70010431120571e-05
5.76001329623493e-06
-1.43144410879693e-05
-2.14233600447294e-05
-2.49266514705089e-05
-3.25628874442503e-05
-1.90193710941856e-05
-4.69584837498365e-05
-2.91248300624911e-05
-2.45686441596424e-05
-1.61892132736018e-05
-4.38012347628923e-05
-3.01751342540258e-05
-3.41510999806136e-05
-3.90061951168707e-05
-3.26528727932233e-05
-5.25821838921157e-05
-1.31874093536311e-05
-1.885846634621e-05
-3.94731163288212e-05
-2.48289246329337e-05
-8.00633259779666e-06
-5.62663686813739e-06
-3.1052311414155e-05
-3.52023566428903e-06
-1.97628078142906e-05
-9.66262573512683e-06
6.77033828236567e-06
-3.19971633673524e-05
-1.40405962443365e-05
2.70378352758924e-07
-2.55615108617166e-05
-5.76106673418288e-05
-2.04607407866697e-06
-2.90833387739182e-05
-2.9145607803491e-05
-2.20925413336987e-06
-1.2149008010754e-05
-4.10376964889599e-05
-1.22077664396084e-05
-1.87995443378545e-05
-3.49928868820825e-07
-5.19703632258649e-06
-8.86551572326141e-06
1.40442918942887e-06
-2.33724847883051e-05
-2.94530245019322e-05
-2.68472801514032e-05
2.50623522138747e-05
-2.34375148922832e-05
-2.09317601499621e-05
-1.10671625582448e-05
-2.38969990496763e-05
-3.29933387292945e-05
-3.13768335615542e-05
-1.06824094151953e-05
2.11843800160005e-05
5.0645409784069e-06
-2.48427039455493e-05
-2.47356411537614e-05
3.24847375951783e-06
-2.08940240152085e-05
-1.23060383587182e-05
-1.87310570045535e-05
5.0512634186357e-06
-2.06583461872546e-06
-5.46363125266989e-05
-3.22256070151679e-05
1.90490830302856e-06
-3.93398229525713e-05
-4.249112911363e-05
-1.02436741686199e-05
9.20557067178944e-06
-2.50998593506233e-05
-5.07329269163571e-05
-2.03889221521475e-05
5.71030410459394e-06
-2.67975992719572e-05
-5.12599389560515e-05
-5.59325937479434e-06
-2.16561972011486e-05
-2.3563879223405e-05
-5.87178440276395e-05
-3.29494250422179e-05
-3.59372883184519e-05
-1.63287568066151e-05
-2.01092541379525e-05
-1.61072831509085e-05
-4.72546454373186e-05
-2.72020138349981e-05
-1.77863389478916e-05
6.3193150283688e-07
-4.65523098959836e-05
-4.30122053691597e-05
-1.21462900021601e-05
-1.60549138747635e-06
-3.15541668537936e-05
-4.52740879059032e-05
-3.45648005394945e-05
-1.0376598047942e-05
-2.95267319964761e-05
-2.86361828840304e-05
-6.12389381487979e-06
-1.74922948035923e-05
-7.08587179331245e-06
-2.70731229212609e-05
-1.27888417990312e-05
1.00540339547318e-05
-2.26312705244624e-05
-1.93786405067228e-05
3.98426475280002e-06
-2.76248669761574e-05
-5.04812069463354e-05
-3.30246553623811e-05
8.20059426091648e-06
-7.3983277135807e-06
-5.71007385186233e-05
-5.4141447426402e-05
5.33808626944557e-07
3.27928640110264e-05
-4.2769401643166e-05
-1.65851081681409e-05
4.86190136882197e-06
2.25991545595216e-05
-1.70686151856513e-05
-4.60271369472956e-05
-4.05080553614162e-06
3.08898401943899e-07
2.38904084947864e-06
-2.65482725920638e-05
-1.86231052722591e-05
-1.98189793677951e-05
-3.02336631980625e-05
-6.61405524621305e-05
-3.61476338867756e-05
-2.1754979659585e-05
4.61093131874319e-06
-3.15793733964739e-06
-5.38424963493828e-05
-1.52515107297963e-05
-6.1565531090862e-06
-1.52802379538263e-05
8.20481727170082e-07
4.74480610170332e-07
4.3096321285685e-06
-9.56318465847693e-06
-1.89965764206535e-05
-2.27980522547127e-05
-1.88449911479201e-05
3.47996475403868e-06
-2.28869740518874e-05
-3.36874986250783e-05
-4.97952382276893e-05
-2.18793350561188e-05
-3.38563442909244e-05
-2.75365592668434e-05
-3.17661096358683e-05
-2.37663361437052e-05
-1.14260945576918e-05
-4.64943996056626e-05
-4.6612299993207e-05
-8.30765839407893e-06
-1.07428232602674e-05
-4.7039221173941e-05
-4.77471949733385e-05
1.30438311384634e-06
-3.65398783764071e-06
-3.55703615621433e-05
-5.99662476295974e-05
1.64131533945673e-05
-4.4313893859739e-06
-1.65182493432155e-05
-4.33214241153864e-05
-2.70848129540104e-05
-3.31737798402447e-05
-5.53256441232727e-05
-5.46271713071858e-05
-1.5448739138363e-05
2.41467386628482e-06
-2.72061524828638e-05
-3.22955430478272e-05
-9.02457748025045e-06
-1.58517858144928e-05
-3.66236630638253e-05
-2.70727217002747e-05
-3.97582118535255e-05
-3.96637137682034e-05
-1.63220436608794e-05
-6.18313759569655e-06
-4.76836517193304e-07
-1.18936986460542e-05
-1.76831820129255e-05
-3.02387006288051e-05
-1.18566732359891e-05
-3.61731073373323e-05
1.46116786472479e-06
-3.25875402261525e-05
-3.2783856153133e-05
-2.77410834265652e-05
-3.00843993484473e-06
-1.22227052877128e-05
-1.55019298347439e-05
-6.24309350019106e-06
1.14629712046107e-05
8.04900576736031e-07
1.80559947985062e-05
-1.19757320416594e-05
-4.38647050483988e-05
-9.79329918021575e-06
-1.58142571684562e-05
-4.51079879473026e-05
-4.0227713491049e-05
-2.01494776908983e-05
-3.86275258048518e-05
-3.65203189488306e-05
-2.2186797912312e-06
-2.71167790125845e-05
-2.12568644253614e-05
-4.3865385098082e-05
1.05388698988701e-06
6.54257496153343e-06
-3.16926242777537e-07
-2.18987402660365e-05
-1.55074698440733e-05
-2.79735382763528e-05
-2.58400112634964e-07
-3.26878931786847e-05
-1.31527454371401e-06
-7.1111965071957e-06
-2.35227081921881e-06
-1.36966300270371e-05
-2.80919044293452e-05
-1.83729760662003e-05
-5.04230375766431e-05
-1.75638443077951e-05
-2.81188007129388e-05
-1.64886887542058e-05
-4.30281079985901e-05
-5.04867123956618e-05
-4.70467504936641e-05
-3.02609308258882e-05
-2.35071665833532e-05
-2.59557490404183e-05
-1.98868792581318e-06
-3.11327260126374e-05
7.68232520401898e-07
-2.7515690046142e-05
-4.28276334808638e-06
-7.56042905246029e-06
-1.13981287710319e-05
-1.31955681456698e-05
-8.2535266265861e-06
-4.74677052973896e-05
-2.79656284227497e-05
4.04981951385756e-06
-4.5852547784254e-05
-4.04844595849717e-05
-1.18006816626125e-05
-1.58296223600849e-05
-1.72954030530033e-05
-4.33263368048692e-05
-2.84214794803882e-05
-8.12681977462617e-06
-1.99612755326288e-05
-1.94243261590417e-05
-1.49985547120944e-05
-1.8690814216278e-05
8.79051032601922e-06
-3.06000425099677e-05
-5.71921815794224e-06
-3.21306716641974e-05
-2.4638245428761e-05
1.29673449978695e-06
-4.14933821452929e-05
-7.41319285953719e-06
1.51855097106001e-05
-3.63508024429122e-05
-3.98318596528077e-05
-9.67795692554396e-06
6.31171081916318e-06
-2.07347498394389e-05
-4.63058949957907e-05
-8.64561414686647e-06
-1.44598256382615e-05
-6.83677099923005e-05
7.08123656647968e-06
2.61962105526952e-05
2.07150889746924e-05
-2.98137468574121e-05
-2.23649724750106e-05
4.75935579381275e-06
-4.64395918844822e-06
-4.5357373656633e-05
1.27985448712425e-05
1.31147135369956e-05
-1.54462640049124e-05
-3.07366196302554e-05
-5.18456474305984e-05
-1.32489534273884e-05
2.13802952029213e-05
-1.50466475439103e-05
-6.96516832992845e-05
-1.79146369191747e-07
-1.32782708228311e-05
-2.94284201228099e-05
-2.9449785394905e-05
-2.35175871911487e-05
-2.5260733924397e-07
-9.85030782269989e-06
-7.33391085621403e-06
1.84827771208083e-06
6.91623741661226e-06
-9.51903227029579e-06
-4.68435362023726e-05
-6.2998230910025e-06
-3.40417108710641e-05
-1.28844018970842e-05
-2.44655805983406e-05
9.21466240904875e-06
-3.77338039267751e-05
-1.66080936155794e-05
-2.57053961383145e-05
-1.6647961001196e-05
-2.89048636361279e-05
-5.27978846770665e-05
-1.82806997548277e-05
-1.43835079558813e-05
-3.83279505899444e-05
-5.27523485295173e-05
-1.54433623356247e-05
-1.36212991122259e-05
-5.87052884712814e-05
-2.9987993508459e-05
1.52406354514003e-05
-1.20688620173747e-05
-6.1737143892666e-05
-3.89896715622467e-05
1.79191345174683e-05
-2.79898588794899e-05
-5.04905073614845e-05
-1.49894785207764e-05
-8.33081365567e-06
-5.10047031168303e-05
-7.01791553920409e-05
-2.81507030301169e-05
1.34701825775089e-05
-6.59243424016543e-06
-4.45255058373496e-05
-1.22134116851415e-05
-1.7116506560378e-05
-1.69256203958024e-05
-6.3105172022547e-05
-1.62778325183176e-05
9.58586984185786e-06
-3.84742249548376e-05
-7.41787345357856e-05
-7.43181255555049e-06
-5.03509718217011e-06
-2.78585246356718e-05
-5.70258370326429e-05
-7.90311770395825e-06
-5.70311209088074e-06
-2.56424133155549e-05
-2.46327273494545e-05
-9.32062186000352e-06
2.31608373797799e-05
-2.23277960509098e-05
-1.57768458582959e-05
-1.22470121575422e-05
-1.52883303525954e-05
-3.21658487539192e-05
-2.40971202181213e-05
-7.6890609191028e-06
-1.51386816732013e-05
-3.40890316269297e-05
-1.76762970677598e-07
7.71390041269263e-06
-5.6572920358759e-05
-2.85021391884357e-05
-5.38115254794436e-06
-2.08324610756717e-05
-3.35975046453739e-05
-3.54793905701608e-05
3.25139807535995e-06
-1.76492738660705e-05
-1.83144385975645e-05
-9.88247677182888e-06
2.04277283125852e-05
-1.11804117247257e-05
-7.28040491488037e-05
2.70783601385988e-06
-3.40539335336022e-06
-3.1064424788726e-05
-2.295077075812e-05
-2.79643681258117e-05
-1.28051863727036e-05
-1.54074148102816e-05
-2.2224504270721e-05
-3.14070843922278e-05
-2.05727321177122e-05
-2.60457423828212e-05
-4.14260759238307e-05
-3.91573562334929e-05
4.06438189859153e-06
-4.21804457260559e-05
-1.10161960994856e-05
-1.51638106353718e-05
-3.78916687887724e-06
-9.75852657260938e-06
-1.62667900529656e-05
-2.19619826985696e-08
7.92599274152426e-06
-2.40677638967515e-05
-2.56883914247767e-05
-1.54431231731245e-05
-2.85652205027779e-05
-2.71179252433635e-05
-4.90618079061904e-05
-4.54218541623563e-05
-4.83480356289554e-05
-2.08245559116199e-05
-2.27389658977328e-05
6.12817652200099e-06
-1.49822123414037e-05
-4.62345667249788e-05
-1.05036153841829e-05
1.79681256814382e-05
-2.30972083316516e-05
-1.39191265410085e-05
-2.79250120983239e-05
-2.09271637792839e-05
-1.43932533569414e-05
-2.97437054434981e-05
-7.21145438956966e-06
-4.27959821582411e-05
-4.59989399598334e-05
-2.07556691740357e-05
-4.27910959830049e-05
-1.42580597102946e-05
-6.54669328570048e-05
-5.73955460075773e-05
3.79956815261457e-06
1.43379328150959e-05
-2.26137819194874e-05
-3.16095193546364e-05
2.11739164680954e-07
9.89500697602619e-06
-2.4816575475183e-06
-2.55088152332728e-05
-3.73958399926518e-06
1.18906191601191e-05
-2.99635251191001e-05
2.81830829192887e-06
-2.64073696641282e-05
-5.05511216674865e-06
-1.27579240849237e-05
-5.14838836926349e-05
1.17609930694552e-05
-3.3259294894032e-05
-2.83514852158686e-05
-4.69992883296187e-05
-1.85679873408287e-06
-2.33101416234896e-05
-2.14681589010081e-05
-2.80411916831031e-06
9.48105046800075e-07
-3.47941090848455e-05
-2.46909636237924e-05
-1.07888100926932e-05
-1.00915817411999e-05
-9.23890243963076e-06
-1.5782372639604e-05
6.94105581707551e-06
-4.77073980745957e-05
4.28983895937445e-06
-3.02003641530431e-05
-1.98734763954519e-05
-4.06374625059279e-05
-2.92814435461976e-05
-2.54373784582565e-05
-4.01780805279591e-05
-5.91244199431783e-05
-4.85450062736967e-05
-3.66870519954975e-05
-2.83836435438909e-05
-3.19365680427624e-05
-2.43660086373899e-05
-5.04771764977791e-05
-2.67755283040301e-05
-4.02368055675558e-05
-2.47158202689819e-05
-5.45564540303039e-06
-1.50305037906677e-05
-3.48782366117284e-05
-1.90332358322093e-05
-2.23588045993772e-05
-8.01884816182133e-06
-2.22290061537483e-05
-3.52846495314583e-06
9.92257864133724e-06
-2.92857406335826e-05
-5.40090158924444e-05
-5.48703029801601e-05
-1.94455836172907e-05
-4.05622322785099e-05
-5.28803427224754e-05
-3.03055601078243e-05
-1.81552946497917e-05
-2.34564962878274e-05
-5.47855100398647e-05
-2.90597352411793e-05
9.09619974943264e-07
-1.23705015533337e-05
-1.77988483206564e-05
-1.62808923408234e-05
9.38595415353569e-06
2.25063795813731e-05
-2.67051258685785e-05
-1.76227071331195e-05
-1.40752870592071e-05
-4.54617832265672e-05
-2.75481615346352e-05
-3.08860306053032e-05
-1.84683928863613e-05
-4.19839427433557e-05
-1.3744555850337e-05
-5.56256626967584e-05
-5.19675890848233e-05
-4.26873233852784e-05
-2.94498152273583e-05
-3.72585927333709e-05
-3.49830759931297e-05
-3.92151165824756e-05
-2.19361432775499e-05
2.85288781990786e-06
1.80903564540284e-05
-1.00242965116341e-05
5.13030035027968e-06
2.45079238803156e-05
2.06837690986097e-06
-3.74202138706787e-05
-8.28359345925296e-06
1.54323257885368e-05
-3.59686033827738e-05
-2.85197070466564e-05
1.81672108893467e-06
-1.78567945152795e-05
-4.45947520876838e-05
-5.19813656388878e-05
-1.89788250860375e-05
-3.5663475072116e-05
-3.20753368449949e-05
-2.85911429656749e-05
-1.32509816898202e-05
7.11414240359813e-06
-3.295109235533e-05
-3.2637007194849e-05
1.90463699648024e-05
1.26197043222255e-05
-1.89492228584733e-05
-2.30681711740028e-05
-2.36324753847849e-05
-1.08187571799433e-05
-3.62433863192323e-05
-4.99378479391159e-05
-6.79898373021963e-06
-1.91556443733475e-05
-4.38611765173569e-05
-5.79854660322604e-05
-2.94503171753042e-05
-2.35446293103018e-05
-4.0348484047416e-05
-4.46346722897511e-05
-2.4349033247738e-05
-3.06419640894047e-05
-3.93908431742564e-05
1.70967164816354e-05
-8.23546272931515e-06
-2.10755397586937e-05
-3.66445912065704e-05
-1.59336541559297e-05
1.48245519987908e-05
-2.48711437472601e-05
-2.10460288611754e-05
-5.24732587679939e-06
-2.68233779311742e-05
-4.05882193267518e-05
-1.6094526835635e-05
1.67339776152058e-05
1.11365295856802e-05
-6.40022735060247e-05
-4.94239791090427e-05
7.64338957377207e-06
1.07561898076559e-05
-3.99265454717225e-05
-4.30517880427586e-05
-9.33729513944519e-06
-1.32221153113535e-05
-1.6070940320989e-05
1.4447697620371e-06
-9.65997210723583e-07
1.03987398844748e-05
-1.72346358341773e-05
-4.9157565076151e-05
-2.72462607625008e-05
-5.3513456716844e-06
-2.6348043314184e-05
-4.60722875704647e-05
-1.03783377027944e-05
-1.98562701927773e-05
-7.70315250309669e-06
-1.37074990852936e-05
-1.48007283984402e-06
-8.28797261570692e-06
-3.95566912219385e-05
-1.47448245262997e-05
1.5491245651044e-05
-1.57909775099546e-05
-1.88027321551113e-05
3.10266212280083e-05
1.55175077388153e-05
-4.20433213358007e-05
-4.43028285380883e-05
9.10019567611585e-06
-1.01358142943454e-05
-1.75906880329782e-05
-2.16969616410922e-05
-3.74410973247407e-05
2.67130839232209e-07
-4.12763998384045e-05
-2.4341994471438e-05
-6.92910866125058e-07
-2.02732544799842e-05
-5.63034795662996e-05
-3.98640837228964e-05
-3.71611745237595e-06
-2.30791300569866e-05
-2.04056202091595e-05
-3.7830992556769e-05
1.88462517252839e-06
-1.35012918085823e-05
-1.52456957230601e-05
-2.8348288735128e-05
-3.85955838539261e-06
1.11117592209063e-05
-7.54879204518099e-05
-3.70718505157634e-05
-3.8308883941815e-06
-3.11752006110024e-05
-4.10528298481493e-05
-3.52067479565049e-05
-1.26450753582275e-05
-3.37157705948061e-05
-7.27389967796292e-05
-3.11435648625393e-05
3.17242208351393e-05
-2.03954410282553e-05
-5.51417577664062e-05
-1.12591382511062e-05
-1.31825473514581e-05
-6.18355968634723e-05
-4.39723526159664e-05
9.83566293914732e-06
-9.97091707934976e-06
-2.20639535686985e-05
-1.04241413456781e-05
-8.47541036390151e-06
-1.02023936234657e-05
-3.88157748646879e-05
-8.2877294223831e-07
-2.16678694623167e-05
-5.42392474279503e-05
-2.31576242673097e-05
-2.20635299616241e-05
6.74618339228064e-07
-2.18568024039019e-05
-7.33618354697732e-05
-1.36852378821182e-05
-1.83678063905364e-06
1.90539287191374e-06
-3.46309098318121e-05
-1.27704134151276e-05
-8.92017988176543e-06
-1.00056133231523e-05
-4.02470773027542e-05
-3.82022109057175e-06
1.86533470256655e-05
-3.41360685979297e-05
-5.32388823678852e-05
-1.99146501111322e-05
3.49475256691666e-05
-2.99743765759241e-05
-5.67432571096792e-05
-1.23893720731204e-05
3.66425043147982e-06
-2.00562638554538e-05
-2.11574846030967e-05
-1.84020485513587e-06
-6.79204334613415e-07
-1.81208885095807e-05
-2.03214931540009e-05
1.2466867004935e-05
1.1649559248953e-05
-2.72204558824996e-05
-3.81688232184874e-05
-9.31745332775713e-06
-8.53772894419379e-06
-1.22677228945921e-05
-1.38083375745813e-05
-8.80415677726554e-06
-5.33226512732064e-05
-3.01006869427663e-05
-1.7485544228592e-05
-5.74126198100472e-05
-5.10803805520066e-05
-3.13020196414148e-05
6.24527147904756e-06
-7.13476803807493e-05
-3.2881547280058e-05
-3.34066315993743e-05
-2.20461246966476e-05
-1.81608016486793e-05
-3.85908441755413e-05
-2.73687508923472e-05
2.41833290778398e-06
2.56480019299255e-07
-4.69027936911783e-05
-1.3136172547333e-05
8.91543465202979e-06
-4.14264916250431e-05
-1.95368117884103e-05
5.85598050115547e-06
-1.97387450384926e-05
-2.52439974424382e-06
-3.48151005935084e-05
-4.56176422991319e-05
-3.10833853892666e-06
-3.86355799467986e-05
-5.7180120033787e-05
-4.48136160079347e-05
-8.61368861041189e-06
-2.11393629889935e-05
-3.15968416203733e-05
-2.73067894432306e-05
-1.01441649680696e-05
-3.76180903059775e-06
-9.54470644610688e-07
-8.94729703277621e-06
-2.20824879959556e-05
-6.4352961535018e-06
-2.01385473528255e-05
-3.12760269822191e-05
-2.12950232872852e-05
-2.34069983833292e-05
-1.25497212103354e-07
-2.08681290678065e-05
-2.98672899083905e-05
-4.29152372950733e-05
-1.36548765148521e-06
-2.69446658041801e-05
-2.37781252303826e-05
-3.43016585628333e-05
-8.55038314309736e-06
1.77747625557138e-05
-7.63907514188919e-06
-2.84808977664414e-05
-1.94267834715946e-05
7.73786295571998e-07
-1.65179145077861e-07
-2.08716229322724e-05
-1.57417749274346e-05
4.78739630106552e-06
-2.50578294846718e-05
-1.48889101407584e-05
2.08175794318845e-06
7.04189644061091e-06
-4.72334064752514e-05
-3.64665600980695e-05
-2.68234989034987e-05
-8.81537572720427e-06
-8.5992768233517e-06
-5.59342450566803e-05
-7.54791908592097e-06
-4.12486801877317e-06
-1.34622836533127e-05
-3.63456265614916e-05
-2.32447798389854e-05
-5.50309649992208e-06
-3.43539021548325e-06
-3.44403679486897e-05
-1.7353175356841e-05
-3.76312921702258e-05
-4.31928456411566e-05
-5.17404510583188e-05
-4.21377997142937e-05
-3.75915823851042e-05
-2.30628982418675e-05
-1.82852696023317e-05
3.29638124838547e-06
-2.61294140816794e-05
-2.86974152044569e-05
-2.90762146504747e-05
-2.7169168205567e-05
-8.77989339941421e-06
-1.82993497140139e-05
-2.35308864471125e-05
-1.83115319314502e-05
-4.98277530119876e-05
-2.34302505101474e-05
-1.61942308285801e-05
-3.22055567078598e-05
2.7657663303148e-07
-1.07912701474133e-05
-2.69263017607651e-05
-1.04722929391287e-05
-2.8695656505712e-05
-1.224918857443e-05
-4.18523273475713e-05
3.94783423434126e-06
-2.54867121152603e-05
-4.68647630939188e-05
-1.25289138073762e-05
-3.47293929357884e-05
-2.79485148756303e-05
-3.59075681777513e-05
-1.93860851871433e-05
-3.71820212930595e-05
-2.2015700137348e-06
-1.51986709625268e-05
1.96927558542908e-06
-2.80659879492783e-05
-1.53542485788012e-05
-1.43628966486469e-05
-7.40105776882376e-06
-1.52265702865549e-05
-2.75084663262125e-05
-2.06970853888701e-05
-8.75998164752458e-06
1.09206978432477e-05
-1.89743888884521e-05
1.63310128692005e-06
9.57926226065383e-06
-4.69822043439431e-06
-2.96029821005802e-05
-1.88305038149362e-05
-6.53858000630272e-06
-1.75461250273966e-05
-2.3705824858975e-05
-1.78986182925887e-05
-3.22375476143379e-05
-2.19239561636328e-05
-4.51966259816653e-05
3.12401832287767e-06
-1.84314279317069e-05
-6.06014913609219e-05
-4.05640204902979e-05
-2.17286685113443e-05
-3.59531090162681e-06
-4.56709890371699e-05
-8.22663252933832e-06
-1.44885978204535e-05
6.14970795951447e-06
-2.42619907305063e-05
-2.06258254173736e-05
1.01978259394226e-05
-2.04555359226466e-05
-1.86053162141673e-05
-2.98097902713514e-05
6.24249544479717e-06
-1.69383632962815e-05
-2.23036806393948e-05
-2.70877038065259e-05
-1.15489786375387e-05
-1.32616203261197e-05
-2.64374536394263e-05
-5.09444290156366e-05
-3.2272553396102e-05
-2.54136511113447e-05
-2.52856782643638e-05
-3.48299132481786e-05
-7.98388576179993e-06
-5.50305187141239e-05
-1.73173883783595e-05
1.07658121414677e-05
-3.44918463066196e-05
-3.05974403784746e-05
-2.4500574405547e-05
-2.17087408842824e-05
-1.59153949790421e-05
-1.26881938901445e-07
-2.54134730087168e-06
6.39613150945895e-06
-3.79337703358816e-05
-3.58606112683768e-05
-1.81275606011527e-05
-2.52462990044016e-05
-2.05840110751032e-05
-2.62904856447197e-05
-2.13088067995621e-05
-4.26064107858907e-05
-1.58712091051385e-05
-3.5980862332579e-05
-2.77733122267747e-05
-1.51295863089979e-05
-1.30349442930238e-05
-3.63886003709544e-05
-4.28279832431355e-05
-1.53719070406033e-05
-3.40982545128814e-05
-2.9591254835703e-05
-1.2150238533993e-05
-6.13853750780377e-06
1.68289174741014e-06
-2.34309075190737e-05
1.70142465896901e-05
1.61325477171315e-05
9.16307854674874e-06
-5.6980554680544e-05
-5.6115805529563e-06
-1.50309664412782e-05
-1.47423038787007e-05
-4.7327736276784e-05
-3.53785447947952e-05
-3.60367431254102e-05
-7.76486400090302e-06
-3.2047853731569e-05
-3.84950964680558e-05
5.29687153198266e-06
-2.69177824150291e-05
-1.82837000026517e-05
-3.29591489956724e-05
-5.16901098494931e-06
1.57973970527329e-05
-2.06028448064164e-05
-1.42398133661892e-06
-1.06743313900746e-05
-3.44096360471067e-05
-8.24397276538616e-06
-3.74669459642711e-06
-3.41437811516713e-05
-5.75104345490232e-05
-3.47709124746099e-05
-2.68902369354544e-05
-2.50179237706329e-05
-1.8021151889161e-05
-7.27723391871109e-06
-2.27244233916347e-06
-2.92045396479434e-05
-4.0546058801841e-05
-5.99521575306669e-06
2.33544081976697e-05
-1.79924345881164e-05
-4.04626472412299e-05
4.58465858602578e-06
4.59499929232442e-05
-1.02232035035144e-06
-2.26161804181781e-05
-1.20840742435001e-05
-6.58758976308751e-06
-2.47721792856092e-05
-4.1282602218248e-05
-3.39160518047699e-05
-4.04668712885748e-05
-5.84610660168339e-05
-5.13721278203458e-05
-2.64687344491109e-05
-6.92860042807281e-05
-3.6430817874761e-05
-8.49576256220165e-05
-5.60367284354712e-06
-2.11358217870636e-05
-2.66409579629325e-05
-4.94444315499576e-05
-1.93848605604653e-05
-1.82691986061098e-05
-8.4009844383679e-06
-1.05535257316668e-05
-1.98714588031951e-06
-2.57743133807131e-05
-5.95861608657482e-05
-3.45879252697443e-05
-8.36042831186013e-06
-2.28347382738111e-05
-3.42506911250282e-05
-3.68901867245477e-05
-7.8872875720688e-06
-6.67911176107163e-05
-3.29322948918073e-05
-5.06716019252022e-05
-2.4176038147738e-05
-1.1860370722272e-05
-5.67958572710105e-05
-2.66310403303339e-06
2.04526674969878e-05
-1.96045703499719e-05
-2.41593227360601e-05
-1.91956297056877e-05
-2.47224749881763e-05
1.04017875260913e-05
-3.00610659846221e-05
7.78906615370581e-06
-3.02003347276958e-05
-2.72901754605924e-05
-2.66428686733969e-05
-1.17530270113022e-05
-1.06510332724839e-05
-4.46534398063485e-05
-4.36346207894577e-05
2.01846775360164e-05
-3.35408828758422e-05
-1.02417511074313e-05
-4.08481183056398e-05
1.30473733922212e-05
1.39779097449587e-05
-4.32795875123239e-05
-8.01918628036167e-06
-6.94888870191531e-06
-4.18629970138471e-05
-2.24116893989336e-05
7.68294270915652e-07
-1.58425838983115e-05
-4.0282743165104e-05
-1.32134806769716e-05
-2.63948379453834e-05
-3.31943537845079e-06
-2.75827405322617e-05
-2.94240805769481e-05
-1.92935123479826e-05
-5.52906271155294e-06
-1.40030413139605e-05
-3.67053559238807e-05
-1.22365472317531e-05
1.25382109860274e-06
-1.68876287574156e-05
-3.5578375266597e-05
-2.55023828937658e-05
-1.57509569425698e-05
-4.06687439451473e-05
-2.04543419045341e-05
1.24817508197792e-05
-1.92741003086642e-05
-6.63356237991271e-06
-1.30217183249016e-05
-2.06096505990156e-05
-1.83891343958539e-05
-1.89404187224818e-05
-4.64613942850138e-05
-3.03044180454982e-05
-1.17337403367082e-05
-3.94764928097425e-05
-3.24227442256788e-05
-1.93246520519472e-05
-2.4305615026265e-05
-4.18174329859606e-05
-3.54872961336296e-05
-1.02962308156966e-05
-1.65010892519584e-05
-1.35602479001318e-05
-3.67891673384062e-05
-2.72387552216531e-05
-7.46231937274107e-06
-4.09315118345879e-05
-7.58312493761044e-06
-1.88385307821642e-05
-2.42768239335097e-05
-4.15729979069207e-05
9.67108024911467e-07
-1.54965033107358e-05
-1.51600745337115e-05
-4.30303479512209e-05
-6.4654050524036e-06
2.09769347356159e-05
1.78177685402972e-05
-4.27639042764446e-05
-4.23965931016621e-05
5.31523895081944e-06
-5.08587450652553e-05
-4.85600142863422e-05
-2.20450469237341e-05
-3.21050215689119e-06
-4.80796852698331e-05
-3.52866550190102e-05
-2.13378212874148e-05
-2.93578728796508e-05
-3.55831097660662e-05
-1.21534454619846e-05
-3.68236514926373e-05
1.57320207320121e-05
1.79917146436584e-05
-1.52502764776062e-05
7.98012590735855e-06
-5.42154996009206e-06
-6.06828071398655e-06
-2.743437773725e-05
-2.39002126691098e-05
-1.07693456685029e-05
-2.46172085188669e-05
-2.00924857389246e-05
-3.0703023391161e-05
-2.24633223796049e-06
-2.56610642997016e-05
-4.76015177104413e-06
-4.42934486740818e-05
-2.88288448694702e-05
-2.56476189359677e-05
1.4565120038188e-07
-3.22790778521302e-05
-1.06702515624479e-05
-1.32503780369788e-05
-2.34548995216653e-05
-8.15268018188111e-06
-2.47379130320285e-05
-3.95152788753821e-05
-1.64860082732685e-06
-1.855334446939e-05
-1.33246463950335e-05
-4.86185837987952e-06
-3.19844170041679e-05
-2.38793965612865e-05
-4.47996179008869e-05
-2.35991558677151e-05
-2.84917531789505e-05
-6.49120888157246e-05
-4.22104565962944e-05
-1.59723291013857e-05
-1.13355630069605e-05
-2.1040822401578e-05
-6.15770303413179e-05
-2.70962579720829e-05
-9.44834337353403e-06
-4.17467965864874e-05
-5.04420588957977e-05
2.43269007773197e-05
-2.04746790664194e-05
2.02329325625596e-05
-1.2425643932916e-05
-1.9288935701252e-06
-7.3949709883453e-06
-5.9977679454968e-06
-3.0854965093239e-05
-4.68980608692833e-05
-6.07073823868605e-05
-2.47871469419533e-06
-5.52352881750889e-05
-3.77150708052308e-05
-5.30550831600934e-05
-3.74873237218296e-05
-1.16453090607333e-05
-3.44221381366178e-05
-2.02316682401294e-05
-2.69600277196763e-05
-1.48645339356818e-05
-6.73941502955722e-06
-3.40577851089166e-05
5.85438026236434e-06
-3.42495988236563e-05
-1.80131792983748e-05
2.23529600795429e-05
-2.73275684186062e-05
-1.17356144369688e-05
-1.06485294120808e-05
-5.05148431783648e-06
-1.16156887929918e-05
-2.07469640423011e-05
-1.98549504211029e-05
-3.83329066835158e-05
-2.28663988124854e-05
-3.25839379748231e-05
-2.38277344495215e-05
-2.30019402127206e-05
-1.81949574721642e-05
-9.79725637410018e-06
5.0135723329581e-06
-1.89999034291422e-05
-1.97549091207345e-05
-1.21554949539983e-05
5.57830127389761e-06
2.2161973308467e-05
-5.41343828756404e-06
6.74775698689966e-06
9.70463662609081e-06
-4.244705129408e-05
-2.15640059920368e-05
-1.40977213342475e-05
-1.08401493918571e-05
-1.74263366924641e-05
-4.13148615963667e-05
-1.26875474579172e-05
-5.80763693396204e-05
-3.80420700319627e-05
-3.30645837854408e-05
-4.47666537344657e-05
-5.4331367276264e-06
-9.24171688844537e-06
2.44755999535886e-06
-5.92242707658513e-06
-1.43839402841786e-05
3.53099831339063e-05
-2.14469734413945e-05
-2.09712166930304e-05
-3.18929083661843e-05
-2.64977110545305e-05
-1.8454414913409e-05
-4.11642066952674e-05
-1.0949674516646e-05
-4.73440122791191e-05
-5.48125231975405e-05
-3.55194741048211e-05
-3.56198847853359e-05
-3.81216190149013e-05
-4.17704732718466e-05
-4.37190943095527e-05
-3.22912260617446e-05
-6.2197649206913e-05
-1.16375151590396e-05
-5.07591209798048e-06
-3.62755999900581e-05
-1.51526803595829e-05
-1.11527148938024e-05
-1.19722338936465e-05
-1.53787233563726e-05
6.82398153669614e-06
-3.26129076785915e-05
-3.49384224568706e-05
-1.99452238802001e-05
-2.4368472920799e-05
-2.56580652518234e-05
-1.89915559035733e-06
-3.96518057107384e-05
-2.15270281224309e-05
-3.62249228498968e-05
-2.96749317666722e-05
-3.0583157344499e-05
-3.89289298610204e-05
-1.69792127217319e-05
-4.60077667514975e-05
-2.044309036747e-05
-1.34728354439923e-05
-2.39257895025938e-05
8.44702575438089e-06
-2.84330488337991e-05
-1.20361626399001e-05
-9.31829562041655e-06
-3.77476888630346e-05
-1.40753088832104e-05
1.93834909125854e-05
-1.04192376797396e-05
-1.60736620272912e-06
-1.49678262166505e-05
-4.42933756749549e-05
-3.57185436484922e-05
-3.28636852173697e-05
-3.43466238456431e-05
-4.16420931111546e-05
-1.2536046426321e-05
-2.73190315817574e-05
-2.92857775940105e-05
1.68257511341132e-05
-2.71846002981794e-05
-6.20600961549507e-06
-2.45537869102584e-05
-1.01446415354408e-05
5.54841168217157e-06
-1.80813669484287e-05
5.91972131001416e-06
2.97777172909667e-07
-3.43979761509693e-05
-1.55219770523616e-05
-1.87525222745081e-05
-4.14462315242048e-05
-2.19971277646572e-05
-3.36042742784249e-05
-2.87256009002275e-05
-4.66194267062589e-05
-3.4539967635038e-05
-1.0956088279072e-05
-2.03393974718267e-05
-2.21255459414675e-05
-1.59195132645872e-05
-4.13774278978716e-05
-7.92536574505228e-06
-3.55762888265543e-05
-4.4228626646524e-05
-1.07673530499412e-06
-3.61197869809507e-05
1.20114305451996e-05
-2.51849395800956e-05
-3.63327372140419e-06
-2.52734680590044e-05
-4.05346643019836e-05
-1.80942172748056e-05
-1.02571724398949e-05
-3.64762197598251e-05
-4.20808792843344e-05
-3.28957707812762e-05
-2.17574912591748e-05
-1.55708815043206e-05
-4.11945762718925e-05
-3.68826162017166e-05
-1.59982579011678e-05
-1.75808691769297e-05
1.74273879396973e-06
-2.99783950628892e-05
-3.4685545797918e-06
-4.65166809721102e-05
-1.63329502404377e-05
-2.56720245984611e-05
-3.83964906608535e-05
-4.56145059338438e-05
-2.2651078389022e-05
-2.82035383177914e-05
-4.09076245123984e-05
-1.40916002444489e-05
-1.63236150998958e-05
-1.28441197222034e-05
-1.64781691200701e-05
-2.62907452159348e-05
-2.29075316311457e-05
-3.2611759518321e-05
-3.37687488922637e-05
-1.13815673291152e-05
1.95486833366842e-06
-2.12866139936832e-05
-1.44904131448829e-05
-4.27657723187534e-05
-1.22645250284829e-05
-1.82684547479013e-05
-2.45075071754594e-05
-4.40143485949728e-05
-3.80478941928145e-05
-5.05786981304334e-06
-4.37471677048115e-05
-5.54684341179888e-05
-8.94914125697392e-06
-1.11047527387442e-05
-3.87029126289581e-05
-2.07886473336364e-05
-1.07947737438118e-05
-2.08583175475207e-05
-6.01244258498414e-06
-2.22579815385915e-05
6.8820724288156e-06
-1.08333969270051e-05
-1.02340044789464e-05
-2.08428056500916e-05
-3.61849285735396e-05
-1.27941667352753e-05
-3.97415133578361e-05
-2.93162546581807e-05
-3.01157952654402e-05
-8.93756578368963e-06
-2.93040510928633e-05
-3.36164524192028e-05
-3.90724785615197e-05
-4.71658402948931e-05
-2.03557108470991e-05
-3.62626043492135e-05
-1.23841564962791e-05
-1.00674592239901e-05
-5.83634673991844e-06
-1.95239241589191e-05
-1.56878211570063e-05
-1.92603356139764e-05
-4.7192072096327e-05
6.65160999328275e-06
-5.08858731430173e-05
-4.51971888180375e-05
-2.59912375247713e-05
-1.1202595196194e-05
-3.5957874959843e-05
-4.82903862035813e-05
-5.39114236395586e-05
-3.56873274124182e-05
-5.59990076065683e-06
-6.44741687500286e-05
-4.69901974690052e-05
-1.10910005041264e-05
-3.81937599016366e-05
-5.51646905458525e-05
-3.72501095005423e-05
-1.32358690053341e-06
-8.99303315352879e-06
-4.212234260732e-05
-1.23498318589405e-05
-1.29352630914595e-06
-2.56414605981399e-05
-1.82102833522571e-05
-1.36937099430748e-05
-1.9511514399235e-05
-2.8109255843495e-05
-5.48986524417444e-05
-1.86156629626352e-05
-9.60576481419998e-06
-3.8457538186231e-05
-6.47626912019705e-05
-5.48040044391081e-05
-3.71404058855161e-05
-6.16682303188147e-05
-4.8438117813726e-05
-1.09605843132323e-05
4.12662903490194e-06
-3.16648219092168e-05
-1.08467609577764e-05
2.40952250005556e-05
6.09312864696118e-06
1.1756579514028e-05
3.30369547007787e-06
-5.16118977624056e-06
-1.02105546217175e-05
-2.72743922709595e-05
-5.15710681812567e-05
-2.73938621813825e-05
-3.50137023438948e-05
-2.93159625348688e-05
-4.71407272468269e-05
-5.31927416825545e-05
-1.47300969252492e-05
-4.16307327684171e-05
-5.24853845159044e-05
-2.36318146180815e-05
-2.70125223251604e-05
-3.08665918113053e-05
-1.45811411579702e-05
1.34679470463937e-05
-3.28770804730094e-05
-2.14405636290401e-05
3.37261443201357e-05
-1.5358164182094e-05
-9.9063074342726e-06
-3.56943689808458e-08
5.74947066638324e-07
2.80514956430103e-06
-1.46600814670817e-05
-4.00103485640059e-05
-1.106752729086e-05
-4.84439155457815e-05
-2.87826777040344e-05
-2.27178586094013e-05
-2.14641991365303e-05
-2.76737492590615e-05
-6.322820975153e-05
-4.25132138533801e-05
-2.55559750529708e-05
-9.45080186187063e-06
-5.56102114675463e-05
-1.29218764116768e-05
1.60202744927849e-06
-6.48739127595753e-06
2.43710829128355e-05
1.26733672716687e-06
1.11113185331773e-05
-1.28204202521705e-05
-1.19187073816315e-05
-1.64427391574305e-05
-1.29430530487795e-05
-1.8943320328204e-05
-3.35967837988911e-05
-5.53564817795999e-05
-3.07151341746119e-05
-3.28946048789601e-05
-5.39183249172294e-05
-1.79193523500212e-05
-2.77545061705807e-05
-5.27531199484389e-05
-2.57657880092441e-05
-5.64154641689109e-06
-2.06759336536265e-05
-5.08101407433999e-05
-1.2626116513355e-05
-2.9669923530689e-06
6.42925279043051e-06
-5.72389772174103e-06
-5.68949546427844e-06
2.95370714190905e-06
-2.48880254293721e-05
-4.13055145177272e-05
-1.57530568110664e-05
-1.746396069718e-05
-3.81404589627877e-05
-5.48369816627221e-06
-4.54809250874963e-05
-4.49775019832856e-05
-3.50705403156645e-05
-4.86183401939136e-05
-3.71955531292504e-05
-3.14253424783264e-05
-3.33629726262988e-05
-1.59717695855703e-05
6.6176370171857e-06
-3.102496154579e-06
-1.88362419443149e-05
-1.07033012094901e-05
-2.55765369579067e-05
8.17412527469155e-06
6.18010419855323e-06
1.24695174163697e-05
-3.40707776691601e-05
-1.50588539768325e-05
-2.98333588924818e-05
-2.44817476664943e-05
-1.65093677718593e-05
-2.30469997853515e-05
-4.73555472565892e-05
-4.4416570416576e-05
-5.03089926509319e-05
-2.61560145902477e-05
-4.31163941515488e-05
-2.27120645335556e-05
-2.84666228751591e-05
-3.27722168662992e-05
-3.97988181118317e-05
-4.0202688179207e-05
-3.28053336805873e-05
4.74985047351196e-06
1.35021549008371e-05
-6.32280213095077e-06
-1.30088557021492e-06
-1.66880333904947e-05
-1.36814364303232e-05
-9.56167319241478e-06
-4.34552995052757e-05
-1.37204311468045e-05
-1.04589141425034e-05
-3.6523028585841e-05
-2.30432028146665e-05
-2.54984984580993e-05
7.67752721246914e-06
-3.77545832855621e-05
-4.67285095812276e-05
-1.78526394337902e-05
-3.15316456038889e-05
-4.31125315271513e-05
1.26970774440035e-06
-2.17488183273113e-05
-3.82983980827882e-05
-3.64624931546275e-05
2.28241598386314e-05
-2.94903648416643e-05
-1.10822485038125e-05
-2.97203894813868e-05
-1.92839614412536e-05
-2.58118489592803e-05
-3.77528769800895e-05
-3.48463041761631e-05
-1.19328683568292e-05
-2.85027702049258e-05
-3.70943223134521e-05
-3.42936488359599e-05
-4.89908465894323e-08
-2.12883812714921e-05
-3.29180092264875e-05
-3.35401174385618e-05
-3.69332825244497e-05
-5.93287021294323e-05
-1.71714182029004e-05
-6.77602996892526e-05
-5.18248944280571e-06
-2.36335329906561e-05
-2.69775483194324e-05
-2.14863398897873e-05
-1.90130412100012e-05
-2.04081394812937e-05
-7.21360776596314e-06
-8.47568528724923e-06
-3.0143291904987e-06
-1.818497484882e-06
-4.36719675844376e-05
-1.45732804764046e-05
-1.61128670717818e-05
-5.77943525113265e-05
-3.38816400297892e-06
-1.35264174553619e-05
-5.8513191289458e-05
-4.11938755292386e-05
-2.04639208987009e-05
-1.85653842231535e-05
-4.88549019368706e-05
-4.79029830528281e-05
1.96419511872434e-09
6.47312257160353e-06
-2.82842171090459e-05
-2.88340717598936e-05
-2.59442572450285e-05
-6.27569880245313e-06
-1.22078360727063e-05
-3.23055481800164e-05
-3.74636708756025e-05
-1.42313399187546e-05
-1.11972670447164e-05
-3.07117529269589e-05
-4.35693441131211e-05
-2.79002764823914e-06
-2.75363098867456e-05
-4.25873553229892e-05
-3.77492380817322e-05
-2.69101606898173e-05
-2.26944003186775e-05
-2.59273509792252e-05
-2.3617448233475e-05
-2.59612562938185e-05
-2.78511607414025e-05
-1.43039208889964e-05
-4.67288580009938e-05
-1.95359657868597e-05
-2.27302144849299e-05
-2.83643569925658e-05
-2.46655711829846e-05
-1.37286082484702e-05
-2.41900529613029e-05
-6.61777036712458e-06
-2.03703606069847e-05
-1.98973735256109e-05
-1.70086150074582e-05
1.85872833784302e-06
-2.58405669060788e-05
-4.84904494367057e-05
-3.09766935386342e-05
-7.65725338807941e-06
-2.71131462969453e-05
-4.68414843073915e-05
-6.0261324524408e-05
-1.34868192569759e-05
-3.65517478136622e-05
-4.83065825482482e-05
-2.51234710607447e-05
-4.27347094657942e-05
5.36772343487535e-06
-2.61536434405849e-05
-2.24032762744328e-05
8.42484597202422e-06
1.59548664681182e-05
-4.30850730183166e-05
-3.87626760607249e-05
1.79252565504032e-05
1.82093631334556e-05
-2.77876274312769e-05
-3.84563175251468e-05
-5.76709837725735e-06
-6.97099504591192e-06
-1.81858337406123e-05
-2.94283266745594e-05
-1.40264818189071e-05
-7.92473922545556e-06
-5.17952625240534e-05
-3.86526853402751e-06
-2.36177637800375e-05
7.53848025466317e-06
-9.23933400888808e-06
-3.04961056768866e-05
-1.73447792927239e-05
-1.65406235478048e-05
-3.26101161930626e-05
-1.17787377816502e-05
-3.47450792389e-06
6.02203159823226e-06
-2.6543122516613e-05
-2.13915072518255e-05
7.09983187456487e-06
-4.14153818705521e-05
-5.95680772819609e-05
-2.26747704467272e-05
-2.10806939346261e-05
-1.42405618501136e-05
8.35557722483609e-06
-2.10855490500365e-05
-2.38674377367411e-05
-2.17116585156207e-05
-4.55396678214062e-05
-1.06786407187879e-05
-3.50454597124373e-05
-4.28428492143648e-05
1.22363508446131e-07
-1.83272729170186e-05
-2.9957490027975e-05
-2.77309931990338e-05
-1.97041050926591e-05
2.70836342765407e-05
-2.27038221871734e-05
-1.17043531056114e-05
-2.79417484178258e-05
-1.56838529321844e-05
-1.55088709064578e-05
-4.19342142148212e-05
-3.49457809373766e-05
-2.08210816372643e-05
-3.19474684069634e-07
-4.02722860372401e-05
-4.21508236720298e-05
-2.20793268100382e-05
-1.45360456992888e-05
-5.07917272764565e-05
-3.43395596613033e-05
9.33865457363965e-06
-3.61103387767963e-05
-3.15796288914876e-05
-2.67208038712708e-05
4.42482353299271e-06
-1.4301614523751e-05
-2.94945048216145e-05
2.49349142072984e-06
7.95310570466738e-06
-1.91738617835294e-05
-1.52993875165715e-05
-2.00349047291341e-05
-4.90555406131461e-05
-2.16993116142544e-05
-9.34180978800893e-06
-4.95530839316667e-05
-3.34120174288107e-05
-9.39720982350134e-06
-2.24362004998829e-05
-2.44868610451333e-05
-2.47138730326546e-05
-1.52977515879227e-05
-1.20068071464035e-05
3.78619952708563e-06
-2.60896382534837e-05
-2.02850993498747e-05
-4.23460781634869e-05
-1.39878688036083e-05
-5.87078762332669e-06
-2.17590344471243e-05
-9.31197599086402e-06
-2.02933353193987e-05
9.31078655590333e-06
-1.46964368513524e-05
-5.36227431160845e-06
-1.46264731263829e-05
-2.82083054059523e-05
-5.01623355423885e-05
-1.22451518626189e-05
-3.40469055115347e-05
-9.07471161711401e-06
-3.08984893578503e-05
-1.64803600872628e-05
-1.68472764568626e-05
4.68306424986317e-06
-4.17474203346773e-05
-1.60652821761352e-05
3.33355633255575e-07
-1.34758954334108e-05
-2.37314628475344e-05
-1.80547042067209e-05
-1.69256919760697e-05
1.39219607241664e-05
-3.8963746662349e-05
-4.13348534811237e-05
-1.65983570597999e-05
-2.05876347305729e-05
-4.21506448951131e-05
-3.35722145715438e-05
-1.19034304414964e-05
-2.48444723404739e-05
-2.22311087620143e-05
-2.10775199000923e-05
-3.05531061982684e-05
-3.94696674992714e-05
-2.79115000830099e-05
-2.20387329797591e-05
-4.94626208887321e-05
7.97316108264631e-08
-2.40688328270725e-07
-1.4054857101275e-05
-4.58615814555604e-05
-1.28843890008033e-05
-1.92957293202689e-05
-1.97930303182166e-05
-2.93720092674878e-05
-1.90360312448825e-05
-1.61274137806652e-05
-1.56774919430631e-05
-3.46204823818795e-05
-1.98146575493652e-05
-9.32619350429167e-06
-1.48711483575561e-05
-4.67599171356424e-05
-2.11013579519776e-05
-2.81227996877196e-05
-3.27820436981188e-05
-3.85861487103886e-05
-7.29892317716019e-06
-2.68838976999906e-05
-2.95549063706773e-05
-3.05198363237799e-05
1.45767092732338e-05
-8.92698991841949e-06
-3.54501251256422e-05
-2.47303395127578e-06
-1.78447535470034e-05
-1.61318955263674e-05
-2.50593231407614e-05
-3.62921647516998e-05
-3.32752986146926e-06
-2.92738986356735e-05
-1.05565308252517e-05
-7.75170766134215e-06
-7.33596688302491e-06
-4.55190489244571e-09
-2.11305740300668e-05
-8.01904266893273e-06
-4.22335626301018e-05
-2.73883066157645e-05
-1.43851312392623e-05
-1.0355738586971e-05
-3.10463755591846e-05
-1.17520398817512e-05
1.88493768123848e-06
-4.23093179232164e-05
-3.70779634796648e-05
-3.8652093625795e-05
-5.3641149064367e-06
-5.9676595910108e-06
-2.2230839306191e-05
-1.10662522127251e-05
-5.18004368704546e-07
1.77644360166872e-06
-1.83763156347216e-05
-1.35782421332658e-05
-6.63207452982313e-06
-1.27558114045114e-05
-1.88303897822513e-05
-1.26040942984318e-05
-1.19129157533163e-05
-2.53072835514904e-05
-4.007945573395e-05
-8.4889533755744e-07
-2.13208536073635e-05
-3.30040966043493e-05
-4.58781148282325e-05
4.97105324719941e-06
1.58325247265925e-05
-3.45011918297788e-05
-2.60778490491271e-05
-1.43357026672243e-05
-5.25874669068134e-06
-2.76527569448582e-06
-2.93204716173456e-05
-1.44754379159562e-05
1.45899576203391e-06
-2.17690441333163e-05
-2.55204319492483e-05
-3.3324284329921e-05
-1.36326678700496e-05
-3.95570840027258e-05
-3.90222436341491e-05
-2.5614362897579e-05
-5.23165465774395e-05
-2.89309826107461e-05
-9.68856581336972e-06
-1.94308300016024e-05
-4.8471397374467e-05
-4.98146176985642e-05
-3.56481810988847e-05
-2.2486485678122e-05
-3.62697904550573e-05
-3.05780639457447e-05
6.92119476180652e-06
-8.14503586032295e-06
-1.65771513510031e-05
-1.55074349633896e-05
7.37089897501107e-06
-1.95171847104068e-05
-6.95460592427122e-05
-3.51486393915205e-05
-3.63485917594743e-05
-2.19241215770361e-05
-2.41034682822121e-05
-1.54133530274575e-05
-2.36842956297913e-05
-1.14017832772631e-05
-3.12728672810189e-05
-5.08287263811832e-05
1.91776013966853e-05
-1.22839928022876e-05
-1.72492338662976e-05
-9.34314712882824e-06
-1.43558511550401e-05
-2.03166464831305e-05
-1.70839489749927e-05
1.90453230471127e-06
-1.97377141483035e-06
-5.90283539630528e-07
-1.87934095444747e-05
-2.89213684499927e-06
-3.44515813280126e-05
-2.44085408108452e-05
-2.53023585065039e-05
7.74396576823524e-06
-2.09597140722953e-05
-2.4696986383685e-05
-3.04656014856187e-05
-9.53966091464589e-06
-4.52531376565081e-05
-2.3754375732231e-05
-1.14746744297926e-05
-3.2383152146419e-05
-3.34441320122809e-05
-2.61932297471912e-05
-2.10552851215287e-05
-7.67195822473948e-06
3.05589678625193e-05
1.10343206539815e-05
1.30481333998846e-05
8.89636837831486e-06
-2.53592363535083e-05
-3.04396222984778e-05
-1.57358979751049e-05
-1.12053867075171e-05
-1.45505441863606e-05
-4.31572233239943e-05
-4.2408329007384e-05
-1.73935537206713e-05
-2.76764440750176e-05
-5.11364592325876e-05
-2.79841303990028e-05
-2.37017644290402e-05
-4.66541285261843e-05
-2.12064487358438e-05
7.16304830815765e-06
-2.99779777308499e-05
-2.48805464506414e-05
-3.66982771330225e-05
-2.79631952593387e-05
6.21447944274223e-06
7.2130558240915e-06
-7.16007113462496e-06
8.01129847953998e-06
-1.41023123752803e-05
-8.47766439149116e-06
-2.48263038817185e-05
-4.50266638281327e-05
-2.17033550403752e-05
-4.99116129463146e-05
-2.19932084309814e-05
-3.91928129260254e-05
-3.85842619322408e-05
-3.54237647067231e-05
-4.5398354073347e-05
-2.74229738337595e-05
-3.44084156073301e-05
-5.94180957981235e-05
-8.5379767788863e-06
-3.23734365811242e-05
-1.18905549801296e-05
-1.05635495831828e-05
-3.69396632472478e-05
-1.30749986819218e-05
-1.36449312183775e-06
-1.8625768406423e-05
-1.55225782568633e-05
-2.39850818741342e-05
-3.11175938709043e-05
-1.44732297649496e-05
-2.38958154658463e-05
-2.87939385521138e-05
-4.24363267329046e-05
-3.38239818094149e-05
-3.67499951508205e-05
-4.62654752540988e-05
-2.91808718205238e-05
-9.52326165146818e-06
-2.30482518706091e-05
-4.18331014706654e-06
-2.00381831285427e-05
1.45645329319235e-05
-9.47942382291118e-06
-7.11035900799828e-06
-1.50642807504256e-05
-1.68027230857806e-05
-1.84127327166213e-05
-4.4657492410669e-05
4.990611363134e-06
-2.0961680961073e-05
-2.117008527916e-05
1.10085881143965e-05
8.40188106717466e-06
-2.86253063283117e-05
-3.09419442903663e-05
-2.85289543804416e-05
-2.88566878715884e-05
-3.88947696482072e-05
-2.69510887748054e-06
9.40745257017295e-07
-9.19088870813407e-06
-1.6383207083415e-05
1.19451089145483e-05
2.61726944741782e-07
-7.58673047203508e-06
1.66368990486133e-05
5.88717024014838e-06
-2.46441302305668e-05
-3.71982427272781e-05
6.14228976897427e-06
-4.32219692271249e-06
-1.57383795146461e-05
-5.41243394167553e-05
-3.90452453301343e-05
-1.1508196968115e-05
-3.53091866295581e-05
-3.13756731723865e-05
-8.22529328432654e-06
-2.0337250886594e-05
1.97477619642314e-06
-2.65562430859901e-05
-1.75151353751495e-05
7.45003880719129e-06
1.86211620903093e-05
-4.8360622950879e-05
-1.03509406112089e-05
2.20814831132357e-05
-1.14528930028739e-05
9.6225570260742e-06
-4.55817649244245e-05
3.15921929690866e-06
-3.26936709853658e-05
-6.97224138747308e-05
-6.59632162266162e-06
-4.36459722760645e-06
-2.91605008097e-05
-5.94454003191438e-05
-1.43399884542311e-05
5.6757057768161e-06
-3.50931034177263e-05
-5.01259399588815e-05
4.23864426846844e-07
-3.61861306115762e-05
-5.50423501137917e-05
-1.39150435498937e-05
9.25584680132493e-07
-1.92575508258818e-05
-4.38291498366286e-05
2.97922195556943e-06
-1.37470603829375e-05
-2.03246364798688e-05
-4.56483144376196e-05
-3.33230739167872e-05
-3.66047184183145e-06
-4.2754778083734e-05
-4.34933593753588e-05
-2.8671112555659e-05
-1.52988739219547e-05
-4.33382796306899e-05
-3.12178194693444e-05
-6.7471522003911e-06
-1.48817378009128e-05
-1.80871953304297e-05
-1.23516938571727e-05
5.87312632262419e-06
3.01640758725105e-05
-1.10878659982802e-05
-4.6093094780665e-05
-1.09352028185193e-05
-8.36319469101368e-06
-1.92577583546223e-05
-1.68831072560793e-05
-2.55292149266244e-05
-2.48255800542573e-06
-4.98093986337408e-05
-1.86777316624562e-05
-2.87840972715535e-05
3.69841575133919e-06
-3.27180162118232e-05
-2.78944974281112e-05
3.72732029922445e-06
4.68762281418167e-06
-1.41826531829974e-05
3.43860102901572e-06
1.37421573629244e-05
9.81916889410708e-06
-3.80298603571011e-06
5.88968101074155e-06
-1.56933169046108e-05
-2.7403413405938e-05
-3.12621159091255e-05
-2.03610361251233e-05
-1.91639735920946e-05
-4.01855253994976e-05
-5.017263797485e-05
-3.14319351776643e-05
-4.98896115760037e-05
-3.99204631197767e-05
-5.49927332262496e-05
-3.20678988022044e-05
1.40096703914384e-05
-2.83779127473594e-05
-2.61062994521594e-05
9.55119409971607e-06
2.59095563972564e-06
-2.45127313358062e-06
-4.22091364741386e-05
-6.14258464363502e-07
-2.87307886043896e-06
-1.55225451760431e-05
-1.48215614691988e-05
-4.56752179545916e-05
-4.42858410444636e-05
-5.46491038651816e-05
-3.12290941303289e-05
-2.10867234467283e-05
-1.8518436544287e-05
-4.10668651343935e-05
-3.94045801876055e-05
-1.03905867983952e-05
-3.44071882522273e-05
-6.38081111358511e-05
-1.19367460706801e-05
3.89769210380272e-06
-2.84369493002031e-05
-1.07796343862737e-05
-3.58565822555587e-06
1.95697927163871e-05
-1.07217845496943e-05
-6.30255840939639e-06
-6.36085700901209e-06
-1.03708267836042e-05
-2.31520930031944e-05
-2.22838321358819e-05
-2.4931120760911e-05
-2.22320326991104e-05
-3.31774922264716e-05
-7.56150799587182e-05
-1.40332100545869e-05
-5.89037099327188e-06
-1.90198156318446e-05
-1.27593055362369e-05
-8.27957231224588e-06
-1.25451030273864e-05
-1.4338322703635e-05
-2.23932590398518e-05
1.26739068266997e-05
-5.41907041198429e-07
-1.22440275756884e-06
-8.21799012985804e-06
-3.39839229907935e-06
6.03655519874421e-06
-1.48317346382712e-06
-4.93621423029713e-06
-4.05857586563536e-05
-3.208438652505e-05
-4.53981233736415e-05
-8.56027854705131e-06
-1.07654842571926e-05
-3.85967680012488e-05
-2.63674197667169e-05
-5.73746232211449e-05
-5.48515753036478e-05
-5.64720203365907e-05
-9.64021384699248e-06
2.80916126686342e-05
-2.71916436896435e-05
-1.9362912644748e-05
7.50849222416648e-06
-2.66737490159798e-06
-2.82124463757467e-05
-4.0133278172965e-05
-2.50962098318153e-05
-3.1397486928148e-07
-2.96359145355999e-05
-1.37159431831264e-05
-2.54812894751508e-05
-2.00353959799637e-07
-4.43446369451842e-05
-7.02069394642221e-05
-7.04776611787517e-05
-2.95769782408307e-05
-2.97416695653458e-05
-5.51656495490011e-05
-5.74462739922876e-05
-1.97697658948718e-05
-4.05337007008055e-05
-2.56593674574925e-05
-2.75692998678849e-05
-1.19289206951025e-05
9.37383012394789e-06
7.23053698467711e-06
-2.00819901794645e-05
-2.38508579492122e-05
-2.49829040252303e-05
-1.11210233834616e-05
-2.91418441112124e-05
-4.13374780176992e-05
-2.94351272957218e-05
-1.78536046271171e-05
-4.13565843644652e-05
-3.33359382116114e-05
-4.72486798423062e-06
-8.33052694166478e-06
-4.30077171030048e-05
-4.24672281154533e-05
7.03797363237702e-06
-3.64950921541993e-06
-3.99372456127219e-05
-7.21648992331601e-05
-2.41655926544975e-05
4.12327706668195e-06
-3.92180479431916e-05
-2.67345596671064e-05
-3.02682942497848e-05
-1.52672999057484e-05
-2.14603991763338e-05
-3.06955856316969e-05
-2.6603380057163e-05
7.69751280301102e-06
-4.17614699113857e-05
-1.2301556286835e-05
7.6933076752484e-08
-9.90345152092721e-06
-2.4302729382956e-05
-4.81027156265552e-05
-8.59286146861889e-06
-2.11836535633807e-05
1.49113504413856e-05
-1.5096085475602e-05
1.29812328591888e-05
-1.73203222892645e-05
-4.24786630554194e-05
-8.67785477792398e-06
-9.93890544915468e-06
-3.4511941114191e-05
-3.04701989534235e-05
-3.57484107657586e-05
-2.66861482215784e-05
-4.37493286455379e-05
-2.05654920100789e-05
1.64089793807254e-05
-2.39624371993837e-05
-3.50807464102226e-05
-2.38364992564204e-05
-3.63092266638686e-06
-3.08052621627675e-06
-2.3254031189861e-06
1.11317590823982e-05
-6.48816546037536e-06
-3.17702478673458e-05
-4.70610343551022e-05
-4.11349766900133e-06
-3.01196488175451e-05
-3.07455156304137e-05
-3.60777051188048e-05
-4.7828752495071e-05
-1.00305314185735e-05
-3.33691275230728e-05
-4.82664534970685e-05
-3.83052355799832e-05
-2.37134213815502e-05
-2.50223976853613e-05
-4.40782404512244e-05
-5.76112792977133e-06
-1.49755460166046e-05
-2.47958473557122e-05
-2.03957147347538e-05
-3.42636754771675e-05
-2.264139059148e-05
-3.78130556633767e-05
-2.92234225402451e-05
-4.84773679631114e-06
-6.58438660535649e-06
-5.01142661334156e-05
-1.12345946031608e-05
-4.11962728001198e-05
-4.90072962814019e-05
-4.43503870981009e-05
-4.98175674748576e-06
-4.41583133258143e-05
-3.89373344769509e-05
-4.04088429441969e-05
-7.69882940995626e-06
2.42628991996742e-05
-3.69550993184074e-05
-6.0212162597033e-05
-1.0211409528592e-05
-3.77348832210322e-06
-3.74823451741183e-05
2.25057595735948e-05
3.05257409343713e-05
9.69308926638429e-07
-2.29678730882494e-05
-2.41217933423746e-05
-1.13362814272473e-05
-1.93881281104964e-05
-6.08624816023303e-05
-1.99541989517935e-05
-8.650240491325e-06
-1.80589497350286e-05
-3.29144530326816e-05
-5.03318802850296e-05
-2.38450030004207e-05
-4.59111091187605e-05
-2.63403820827964e-05
9.322616671559e-06
-3.26414286462233e-05
-1.90507643204932e-05
-2.04907050537597e-05
8.80608294603645e-06
2.52883124891799e-05
5.18236622706064e-06
5.53529409042786e-07
-2.05998906318333e-06
-2.98360669106315e-05
-3.32588574146228e-05
-2.47659472471627e-05
-2.41753705527196e-05
-4.36300415862464e-05
-8.1694269824011e-06
-2.61579501825735e-05
-1.8472060277704e-05
-1.33450465039404e-05
-3.74607009213082e-05
-6.16139572576431e-05
-2.57442938746092e-05
-6.23626766245785e-06
-2.98335071015155e-05
-6.57612220403882e-06
2.89917495004105e-05
7.87497704178001e-06
-1.65137678526612e-05
-1.75942787310113e-05
-1.70015902111004e-06
-1.17547830178018e-05
-2.45064013580306e-05
-4.53887854715923e-05
-9.98807437593009e-06
-4.00585798519379e-05
-1.89615138861931e-05
-5.38966963396342e-05
-5.78583285889573e-05
-3.93270080202727e-05
-4.52934163164046e-05
-4.61362291603451e-05
-2.91462282185161e-05
-5.92649985962424e-05
-3.45320022777463e-05
-1.63070706020805e-05
-3.3970208238765e-05
-4.58115754406408e-06
-6.79604936932891e-07
1.08175205815885e-05
4.23932670842735e-06
1.00088713528657e-05
-1.5384608482246e-05
-8.74701599354301e-06
-2.74193743024331e-05
-2.34608252168616e-05
-2.36571060384399e-05
-4.07767642618138e-05
-6.04882990185779e-05
-4.21427317300986e-05
-2.86084054731572e-05
-3.2281521838812e-05
-2.80953495335043e-05
-5.1132425719334e-05
-5.95913211468575e-05
-4.5412255550827e-05
-7.53561355631714e-06
-2.5257155969983e-05
2.2977886841414e-05
5.49831719220357e-06
-1.13383057045589e-05
-2.79710735092396e-06
-4.1029266411477e-06
1.69391378303109e-07
2.54234875028197e-05
-2.54371628899257e-06
-1.56711481074624e-05
-8.16571007807795e-06
4.52172419666902e-06
-4.42303141299082e-05
-4.57099208008034e-05
-1.59619557563071e-05
-1.41113979427e-05
-3.08536866890997e-05
-3.77910184869301e-05
-3.86623135828584e-05
-2.61063745178261e-05
-1.80358538986858e-05
-3.12784503996595e-05
-2.69260541740153e-05
1.18323199681741e-07
3.14377803825004e-05
2.96505169932082e-05
-1.44687729440204e-05
1.27069886592698e-05
-3.03121923402779e-06
-1.94446086653673e-05
-2.34871858294142e-05
-3.33100782431852e-05
7.77173634871467e-07
5.93148723621688e-06
-4.85705011625935e-05
-1.79665251944161e-05
-1.47166784248081e-05
-2.73721200299047e-05
-4.39477667677564e-05
-3.02265032233726e-05
-4.25941534683721e-06
-4.69029185860248e-05
-5.84974672961804e-06
-5.4042966329061e-05
1.44862909184775e-05
-3.19073031175973e-05
-3.07353474647726e-05
-3.87235524449753e-05
-5.82639256620835e-06
-1.21205965293737e-05
-3.85779527505981e-05
-4.92958436609368e-05
-2.8603432312513e-05
-2.01638023928018e-05
-3.42138114131522e-05
-2.21685762349556e-05
-3.16695824787347e-05
-1.89637380874085e-05
-2.85830603819676e-05
-3.42171017499558e-05
-3.74926882511918e-05
-2.70822864466509e-06
-2.44028929068374e-05
-1.17214132933422e-05
-1.79792678462174e-05
-3.2113162288722e-05
-3.18252713681037e-05
-3.52247486856576e-05
-6.59664539781659e-05
-2.2003097858471e-05
3.77584390784013e-06
-2.70478285755637e-06
-4.4815737336808e-05
-4.38430758404075e-05
-2.15053914274466e-05
1.07706815339152e-05
-5.11279848231079e-05
-5.06038614942428e-05
-5.33380779203605e-06
-5.52885680911512e-07
-2.06690056791402e-05
-4.17658665272564e-05
3.63810824761147e-06
4.52938475155531e-05
-2.07121899881912e-05
-5.20450936319275e-05
-1.65469817715097e-05
4.08762873699851e-05
-3.81878324855971e-05
-6.17671521412326e-05
-3.0370088109351e-05
-5.39126100055406e-06
-4.66758270400827e-05
-7.57140009914905e-05
-2.84526842729861e-05
-9.27844472334947e-06
-1.7466374534769e-05
-3.04776805926509e-05
-3.06618159469362e-06
-3.48718699541569e-05
-8.52476462536782e-06
-2.58261950522409e-05
-8.12796420643472e-06
-4.46453330327651e-05
7.02473648237577e-06
-2.29388358929855e-05
-1.35031375294507e-05
-1.31849274310337e-05
-1.68234996735106e-05
-3.07072592772514e-05
-6.74279438049575e-06
-2.25459286155024e-05
-3.4616663224905e-05
-9.75993603605177e-06
1.42019240131766e-06
-2.21988273308569e-05
-8.04220271167693e-06
-2.70776649970107e-05
-4.24291689739199e-05
-2.20888015940371e-05
-4.25536035331025e-05
-2.5767531022456e-05
-1.46204756645898e-05
-4.03194613607693e-05
-4.28407333518144e-05
-4.05577663942383e-05
-1.04036673123641e-05
-1.83909442732763e-05
-3.82910842328555e-05
-2.43526924464592e-05
-1.36965914517632e-06
-3.94026707510775e-05
-3.25093102011464e-05
-4.12575561929931e-05
-4.75698207102696e-05
-4.84752328469979e-05
-3.88496779140413e-05
-2.98912595162754e-05
-2.82156903458851e-05
-5.27278739538356e-06
-7.16324561342342e-06
-6.89021201487049e-06
-3.06091813796756e-05
-2.29838177922e-05
-3.40124698868605e-05
-2.43836476431609e-05
-3.04626390680376e-05
-2.1323759385634e-05
-1.21777413317137e-05
-5.40772732721168e-05
-1.93470625190053e-05
-3.21740603545099e-05
-3.25248270677183e-05
-4.47408311060191e-05
-2.50879661324692e-05
1.70791002584565e-05
-3.23220185344405e-05
-4.80536517187274e-05
-5.10653450275633e-05
-2.88646033416243e-05
-3.84344863256453e-05
-3.84828188387477e-05
-1.98211309475539e-05
-1.07904876358536e-05
1.45071008925883e-05
-3.58353349623378e-05
-1.43785556321391e-05
-2.28081480839244e-05
7.48717549209827e-06
-1.4051001066749e-06
5.18228837471598e-06
-2.94129974088052e-05
3.88732468393896e-06
-1.94621848836301e-05
-4.29223463923737e-05
-3.55790156617646e-06
-1.71413737039154e-05
-1.42969460866395e-05
-9.67908584615604e-06
-2.07758047702652e-05
-1.81556929467222e-05
-9.28809922694103e-07
-2.47492154292681e-05
3.50406981168828e-06
-2.20257510126477e-05
-1.24615061363138e-05
-2.77074667815404e-06
-1.49563001395779e-05
-1.96798726818133e-05
-3.8787561993336e-05
-1.86668863916623e-05
-3.28877225253734e-05
-3.06290039493628e-05
-3.34351525860391e-05
-1.95133142341334e-05
-3.0713183231258e-05
-8.43544621631043e-06
-5.22558764292827e-06
-3.57258307026165e-05
-3.3408384009613e-05
-4.40854439113696e-05
-1.54730202187045e-05
-2.6746358324323e-05
-2.52794841816462e-06
-3.45481595328888e-05
-2.33342313879803e-05
-3.43465458266032e-05
-1.65304178857959e-05
5.75392156186191e-06
-1.14941422587423e-05
-3.38727413165334e-05
-3.05111195105159e-05
-3.01009419626255e-05
-4.00663179577333e-05
-4.6394538983801e-05
-2.54580851087296e-05
-1.22453813548806e-05
-3.33083286900548e-05
-3.32346812087768e-05
-1.77427789543536e-05
-1.16570788263698e-05
-1.77900413300219e-05
-3.56614459176789e-05
-1.4344114060858e-05
-3.85480291489936e-06
-3.0745575272174e-05
-1.94117116779222e-05
-2.33036675054769e-05
-1.86191664138317e-05
-2.72324570131862e-05
-2.52018230820612e-05
-2.3741469259528e-05
6.02478636431002e-06
-3.98084454809605e-05
-2.36150293109739e-05
-2.03904995686042e-05
-2.77664581582887e-06
-1.86679020816341e-05
-4.13037611161637e-06
-3.52737565527196e-05
-1.10262591896435e-05
-9.54712518805704e-06
-2.92442066196516e-05
-2.41333169427362e-05
-4.78199507363122e-05
-1.84725251825577e-05
-2.22250565982079e-05
-5.46392556688091e-06
-4.8652747257409e-05
-2.98683924700707e-05
-2.36027578605408e-05
-2.16443378246564e-05
-3.95862007102602e-06
-3.10514440522409e-05
-2.27998763254984e-05
-1.05646096793235e-05
-2.45361047308553e-05
-1.87933077056311e-05
-8.62345824329691e-06
-3.28397424008181e-05
-2.63179653882091e-05
-1.60219024732484e-05
-2.48542621832956e-05
-2.15010414334732e-06
-5.82237999571265e-06
-1.13304822283672e-05
1.18465262142542e-05
-2.16401264026232e-05
4.80988418890238e-06
-4.50380963882639e-05
-2.61142580891257e-05
-6.4543256030168e-06
-1.64749057242882e-05
-1.87494826324331e-05
-2.67115961703736e-05
-3.90991834787555e-05
-3.3301439485025e-05
-2.27581721993705e-05
-1.94447668762001e-05
-5.6643408927788e-05
-1.97390491821207e-05
-4.31931076252905e-05
-3.34287277247695e-05
-1.05212171803256e-05
-4.17531856412609e-05
