# Supplementary material for: Research on computational propagation and identification of mine microseismic signals based on deep learning
Source: PLoS One. 2025 Oct 22;20(10):e0334641. doi: 10.1371/journal.pone.0334641 (PMC12543183; doi:10.1371/journal.pone.0334641)
Supplement: S10 Data — (ZIP) [file pone.0334641.s010.zip › 000101100001536.xlsx_0.txt_24.txt.txt]

3.34026211903821e-06
-1.07561013341982e-05
2.3936350628153e-06
-6.84204740370124e-06
3.51430327190229e-05
-7.92218274390959e-06
-2.81266879642102e-05
9.80084388683446e-07
-1.20276076754816e-05
-3.55062535532326e-05
-2.4493654417627e-05
-1.41340893091542e-05
-5.2651637157017e-05
-4.74181906372046e-05
-2.49266160846909e-05
-2.50518948687575e-05
-1.80672376635821e-05
-4.93499929496949e-05
-1.60199546353736e-05
3.48638553125012e-06
-1.10522618212304e-05
2.19156947813116e-06
-1.10212182457335e-05
3.93518235245655e-05
7.03765989110826e-06
-4.55820896088306e-06
2.82348432499951e-05
7.93528181607597e-07
-3.65585815079414e-06
-2.75732831885823e-05
-4.71207947156005e-05
-3.2723289755056e-05
-5.17380176948553e-05
-6.54859868552935e-05
-4.08014120193786e-05
-4.15469680490948e-05
-7.74030200671501e-05
-7.48277695371625e-06
-2.26725475291593e-05
-5.77433461809669e-06
4.59220257017356e-07
4.74728487402689e-06
-1.9417609404464e-05
-3.09700303815918e-06
3.44299972334001e-06
2.49992981693903e-05
-1.81742048432694e-05
-9.09488458120083e-07
-3.80688409998425e-06
-5.57581883459684e-06
-2.01791680653094e-05
-6.48067263726593e-05
-6.07540381279111e-06
-3.78700673700273e-05
-4.64525830832837e-05
-3.98700556029152e-05
-7.11091919628241e-05
-4.36933026495142e-05
-4.33022552197158e-05
-5.75299033482481e-05
9.28821699210627e-06
-1.52263551469471e-05
8.98344314294107e-06
-1.31789616824049e-05
-7.72371433743515e-06
1.26686481675981e-05
1.91546374212162e-05
1.97613673753626e-05
-3.96795014426812e-06
8.81424995443859e-06
-6.16452041447015e-06
-2.66030354626713e-05
-1.7344110728661e-05
-4.82104941018029e-05
-5.12266991011902e-05
-5.1009402656839e-05
-4.10848824375829e-05
-4.52335376166449e-05
-5.895601858505e-05
-3.95899707891437e-05
-3.62007195371736e-05
-5.19432863477718e-06
-2.04618702607498e-05
-1.93928912631168e-06
8.3659987262063e-06
1.42697366312692e-05
1.63157448555165e-06
-6.97700030626296e-06
3.28412191844668e-05
-5.81752450051827e-06
1.26230879607603e-05
-2.25733921897922e-05
-3.50139588600611e-05
-3.5182319770611e-05
-2.18898690255144e-05
-3.85168052759244e-05
-3.36286574183622e-05
-3.69116333514559e-05
-3.27771736017801e-05
-6.41567731426394e-05
-5.04957276452066e-05
-4.29351246084603e-05
-1.69684572310786e-05
5.84005755839481e-06
-4.59795577253764e-06
-4.09606861291049e-06
1.62788425813017e-05
1.01420769393215e-05
-4.52367624228788e-06
-4.73434230451943e-07
1.14286221696443e-05
1.26912153673553e-06
-4.83838660921219e-05
-1.7347307748625e-05
-2.65545696929382e-05
-2.98537819021492e-05
-4.04356995054362e-05
-5.60404356251836e-05
-5.93805070427561e-05
-4.74493045228842e-05
-4.364400756877e-05
-5.58760918788652e-05
-1.76716435216318e-05
-9.03790884751227e-06
-2.33879621763624e-05
1.65332575657711e-05
6.62226939619858e-07
7.0939437122653e-06
-2.04701144324742e-06
6.45063254561472e-06
2.34247398585168e-05
-1.98919090487941e-06
2.76139899974605e-05
-2.31299281902025e-05
-1.203932693809e-05
-2.84188117700036e-05
-4.68879065268269e-05
-4.65519797898007e-05
-6.08560995097261e-05
-3.26453926116345e-05
-4.52215471022333e-05
-5.19886058133971e-05
-5.26668600404494e-05
-3.21013907952799e-05
-3.09237461260237e-05
-3.03583346550711e-05
-3.41456822664911e-05
-2.70974801964484e-05
5.48082450592434e-06
4.61074733417278e-06
-1.69099130054804e-05
2.47548865689795e-05
1.80218875693002e-05
-1.01381323821515e-05
-1.67870160780134e-05
-2.38457397165481e-05
6.57564560982695e-06
-2.0048834525443e-05
-3.66397909884496e-05
-3.56784456389441e-05
-5.05519374234329e-05
-3.0383853153374e-05
-2.69252865206838e-05
-2.49661414577605e-05
-7.51170125400591e-06
-2.92893332704562e-05
-2.98191479127698e-05
-1.01803453586898e-06
5.42702962249105e-06
-1.63772253401824e-05
-1.97173683257928e-05
-1.6368395068998e-05
1.05117333698023e-05
-4.24033218629916e-05
1.00881025249548e-06
-4.88454413424105e-06
-2.03270503366631e-05
-1.95003013467492e-05
6.32396647837127e-06
-3.06801897666911e-05
-1.07146880879982e-05
-3.6755951862421e-05
-5.17658362491317e-06
-1.14194260828908e-05
-3.81123900486346e-05
-2.88276145882393e-05
2.56349298276044e-05
-9.79517982730284e-06
-2.84580420479465e-05
-4.8932389543188e-05
1.60722157699972e-05
-1.91467728469558e-06
-5.00699083497079e-05
-2.77533063908985e-05
-8.80126697882274e-06
8.90615463041218e-06
-4.7227367449298e-05
-3.48038167856358e-05
1.08449801939784e-05
-2.33256598324196e-05
-3.4577777996987e-05
-3.71632902013458e-05
-2.30061329026888e-05
-4.29938210799853e-05
-5.61371467029896e-05
-2.46722084779517e-05
-1.64391518722378e-05
-3.00936803774816e-05
-2.62336085109139e-05
-6.58670032936618e-07
1.31833590074342e-05
-1.94465324189244e-05
-4.90402701171896e-05
-1.41197880971659e-05
8.03677688772548e-06
-1.72554453401496e-05
-4.11117737845709e-05
-3.2457653193894e-05
-3.05129610114876e-05
-3.52486548972856e-05
-6.14281266530685e-05
-9.35632732429623e-06
-1.74718899559623e-05
-4.42351474334209e-05
-2.81813796320735e-05
-1.61257236698945e-05
9.1356061235986e-06
-4.43126630979803e-05
-7.04834375835296e-06
-1.14859980665668e-05
-4.75675674036933e-05
-1.30916347757001e-05
2.2177562104751e-05
1.65411292085894e-05
-3.62531337470915e-05
-3.43813846669219e-05
1.22344484737311e-05
1.32490453757114e-05
-5.0341714265084e-05
-4.3151275885636e-05
-4.29678551731619e-05
1.94843207932882e-05
-2.32004112198235e-05
-3.75086189328736e-05
-1.44962193762929e-06
7.37243444890283e-06
-2.4450017912123e-05
-4.36614710012277e-05
2.07503330892817e-05
1.27224770179928e-05
-2.44147185584868e-05
-1.60243703570524e-05
2.48323620005751e-05
9.42782562971125e-07
-1.06773249040847e-05
-2.29203239960487e-05
7.44191165788746e-06
-1.84781017146282e-06
-4.37627606947706e-05
-3.54879170171719e-05
1.28771909830172e-05
-3.47853899602773e-05
-5.32966445171927e-05
-4.51006744085506e-05
-2.16223887881413e-05
-4.7955344671474e-05
-4.78260308764284e-05
1.34555927303442e-05
-5.38001265895052e-06
-2.33751087873565e-05
-7.35618823778734e-06
-7.40569805612998e-07
3.71039811639681e-06
-1.5056714338641e-06
-1.19909856680984e-05
-1.57931470436323e-05
-1.62903001396911e-05
-6.39360818202173e-06
-2.54754050143254e-05
-3.75735651322857e-05
-4.21690379057459e-06
-4.30207148221917e-05
-4.69971528580903e-05
-2.41870049118502e-05
-3.45346130308714e-05
-1.77004995162858e-05
-2.45428054386905e-05
-2.21181782911199e-05
-4.08952666055549e-06
-5.38889526568849e-05
-1.80941699512926e-05
2.31057667805957e-08
-8.65227147646022e-06
-1.63163903500521e-05
-4.05592155009776e-06
5.03185838511851e-06
-1.94820966179503e-05
-4.12274791127184e-05
1.83662447317347e-05
9.2271554034546e-06
-3.27626182272987e-05
-3.14537488920352e-05
-3.15820413432009e-05
-1.22018489610171e-05
-1.65076307803494e-05
-5.65209520362465e-05
-3.80231817620122e-05
-1.77146132785264e-05
-3.62213118837925e-05
-4.48389382717939e-05
-3.42696492752877e-05
-2.03483075507339e-05
-2.95805996964315e-05
-4.12451746507868e-05
-8.87369079522536e-06
1.03307047993237e-06
3.75349011607792e-06
-4.19682149612853e-06
-1.76914555302178e-05
-2.159889602465e-05
-2.07401175523932e-05
-4.42309795750044e-05
-1.50326099979401e-05
-1.50973362088933e-05
-4.10808638954827e-05
-1.84250140768008e-05
-3.10550752414965e-05
-3.984214022454e-05
-3.83576022416776e-05
-3.76402237385796e-05
-1.91273244913393e-05
-1.0943016184295e-05
-1.30151369421682e-05
-2.66117143684411e-05
-1.4312732562941e-05
1.04561274218507e-05
5.32259125457511e-06
-7.72900379429824e-06
-5.12608890028017e-06
1.32502893118003e-06
-1.59261562604269e-05
-3.18396254844674e-05
-1.07978052924848e-05
-1.64488303661094e-05
-3.75193485302544e-05
-5.05512279780322e-05
-5.19973767774786e-05
-4.12816529788018e-05
-1.83654853743835e-05
-4.16542544362535e-05
-2.84953340005978e-05
-1.64251024664296e-05
-5.89315878570345e-06
-1.23274409468459e-05
6.64549194136441e-06
-3.16089014664743e-05
9.93256042423211e-07
-1.61235076815341e-05
5.73489933983919e-07
-1.43965067086911e-05
3.26407470143343e-06
6.97868373858667e-07
-2.68190089162966e-05
-1.78639261187858e-05
-2.77876390549179e-05
-5.22654923442689e-05
-2.92310198776569e-05
-4.66533443698856e-05
-6.3191182641833e-05
-2.17548212956189e-05
-3.75700884015688e-06
-2.97300189765762e-05
-1.80792577752847e-05
-4.87637563275713e-05
-2.70428503203343e-05
-2.60491805715399e-05
-2.06208081389567e-05
-2.15144677161094e-05
-3.45466923137616e-05
-1.69733295998446e-05
-1.1395372979346e-05
-8.69029687817074e-06
-2.498474675671e-05
-2.86042617733876e-05
-4.85598598568023e-05
-2.04565780416539e-05
9.70507424451437e-06
-2.17977577755922e-05
-4.32878458552779e-05
-9.32542798887481e-06
-2.45101396133908e-05
-4.27288684823956e-05
-4.38410546207087e-05
-1.17621266908724e-05
-5.89949328754167e-06
-3.5589785637522e-05
-4.30446435146891e-05
1.8253243267177e-05
-1.73287325958602e-05
-3.31580543695092e-05
-1.81214187412242e-05
-6.99129873524394e-07
-1.04429514814619e-05
-1.98305021023128e-05
-2.16849570748351e-05
-1.7952130970362e-05
-5.38303556169024e-06
-2.80240265480525e-05
-1.98354287390377e-05
1.35702918608405e-05
-3.80512662371637e-05
-2.64597720545326e-05
-8.00483333037206e-06
-3.29542580327613e-05
-1.30908263046717e-05
-2.02601711958766e-05
-1.05356520455836e-05
-1.3134813435065e-05
-2.06592555925249e-05
-2.60307147460435e-05
-2.18695281838766e-05
-3.6547217189393e-06
-3.5089465544967e-05
-3.63852141483364e-05
2.44184923660755e-05
-3.51106359297928e-06
-1.01366705365195e-05
-2.19470161622742e-05
-2.30341388639451e-05
-9.69484778453346e-07
-2.45100626666707e-05
-3.45580383861974e-05
1.01412361031926e-05
-3.76791921538473e-05
-3.20485728746469e-05
-3.29785608454422e-05
2.16557815033732e-05
-1.55257459927532e-05
-5.47874229150845e-05
-4.16808763585909e-05
1.72585602455745e-05
-6.43374018239528e-06
-5.0413865470864e-05
-2.87270659880963e-06
1.04631035332696e-05
-2.73744933390305e-05
-6.34432860523008e-05
-2.71798431491021e-05
2.75408280344326e-06
-3.89831360852209e-05
-4.30908068254474e-05
-1.26324699327673e-05
-1.45980698211035e-05
-4.87427721382262e-05
-6.0844298583372e-05
2.57147256801447e-06
-2.17719131229149e-05
-3.72572850313148e-05
-5.0076419085169e-05
-3.37041406556691e-05
-2.69101886336073e-05
-7.17825149811966e-05
-5.51059301176494e-05
8.73984701826636e-06
-2.82505376062846e-05
-5.09902739110634e-05
-9.13632955014087e-06
-3.22783177082405e-06
-2.93551187386033e-05
-2.15325242034306e-05
9.27814557720796e-06
-1.0487211465948e-05
-2.11552169463534e-05
-3.1067517436281e-06
1.49021830273133e-05
-9.8406503238662e-06
-2.30394083817038e-05
-4.89700159281417e-05
-5.45579496358737e-06
-5.13321531763721e-06
-6.53510663670626e-05
-4.17437495291898e-05
-1.88229455786265e-06
-1.13398304573822e-05
-4.11686201573792e-05
-3.42323327551179e-05
-4.53932704918944e-05
-3.17521287229482e-05
-5.41159627221713e-05
-4.01704800299749e-05
1.98095843656618e-05
1.1741406388468e-05
-1.24769611380556e-05
4.66067187177147e-06
-1.07911247900338e-06
1.05185474923099e-05
-1.05918726894202e-05
-2.20210312882874e-05
5.12541544791806e-06
-4.52645926075737e-07
-3.34985262848863e-05
7.82628444855208e-06
9.1830051084711e-06
-2.22535541085494e-05
-4.02085394154289e-05
-3.69775031473776e-05
-4.06346159521886e-05
-3.75316874354865e-05
-1.79799139962195e-05
-3.28197099149776e-05
-4.91767503868607e-05
-7.4924812092511e-06
-3.35625738154311e-05
-1.65436239280552e-05
2.74707058093957e-05
-3.54718369082776e-05
-1.98738108402905e-05
-3.65805895151227e-05
-1.66930175495681e-05
-1.61203567418499e-05
-3.3371322973862e-05
-2.70920683100375e-05
-3.87893189426318e-05
-5.71407047946075e-05
-1.87666963220594e-05
-2.74311423059622e-05
-3.46230878497802e-05
-3.25136885366252e-05
-2.91381173053592e-05
-7.03737367718513e-06
-4.81563249251796e-06
-4.76107895947114e-05
-1.46922677574729e-05
-3.96451943337027e-05
-6.13463422222208e-06
-5.78068610628516e-06
-3.51659902149726e-06
-6.22344900284605e-06
-3.49749802422128e-05
-1.53136763820322e-05
-3.82108451649447e-05
-2.11155104732133e-05
-5.9835853777665e-05
-5.09964841636642e-05
-2.26291541227689e-05
-9.08603207617188e-06
-2.86725999717324e-05
-3.90296594334281e-05
-1.80631925046301e-05
3.29916594489282e-06
-4.25285939234192e-05
-1.04074143502714e-05
-1.10867151940834e-05
-1.35883131319071e-05
-1.28777963115536e-05
-8.63272615947212e-06
-2.28247539567169e-05
1.09263546474254e-06
-7.16551716888732e-06
-1.34598001734329e-05
-6.52344719694797e-06
-7.6274033561415e-07
-2.56667180792164e-06
-4.00973320165425e-05
-2.87798632145836e-05
-3.09880226881581e-05
-8.40647263710981e-06
-4.43316387457247e-05
-3.68354082238207e-05
-3.53586536510398e-05
-2.1477989768348e-05
-1.83167222340025e-05
-2.12682428579137e-05
-2.0371765993607e-05
-1.36642225291884e-06
-1.63765522284303e-05
-1.68478570376016e-06
-8.68365571774353e-06
-2.4718642676668e-06
8.93582241524786e-07
-2.02111408891475e-05
-1.10837981774454e-05
-8.23365261957777e-06
-8.5520661406092e-07
-4.64466916275365e-07
-1.01841619883519e-05
-1.52553856228388e-05
-9.13020340285302e-06
-4.70578214538278e-05
-1.12232755533609e-05
-2.27525043357746e-05
-2.03084765966717e-05
-4.62710257021302e-05
-1.22389848408401e-05
-3.6249125037233e-05
-1.60359052190615e-05
-2.89105469292861e-05
-4.39705134487718e-05
-1.39766534252689e-05
-1.47332698399502e-05
-1.02902243269863e-05
-1.86733725637463e-06
9.67470844350321e-06
2.58262894428013e-05
-3.81195062401008e-05
-4.25321254816131e-05
-3.25907793952456e-05
1.90535056515528e-06
-7.68701202472646e-06
-1.9909479315563e-05
-1.53469846901488e-05
-4.44043031625612e-05
-2.76840386366103e-05
-5.33740169443813e-05
-2.63532083095008e-05
-1.34781572026299e-05
-2.90195178986751e-05
-3.02447210840499e-05
-2.34757393366831e-05
-1.60489960852282e-05
-1.97848777140979e-05
-4.09460507955697e-05
-3.95533390631739e-05
-6.59776901014119e-06
-2.07503944066694e-05
-2.25994107104409e-05
-4.82995099268386e-05
-1.01517331866976e-05
-5.07272532122259e-05
-4.65166354301565e-05
-3.18535496938091e-05
-3.37459327694263e-05
-1.67552712256268e-05
-3.50883972482005e-05
-3.08106466456916e-05
-6.17028475841205e-05
-2.02736910010339e-05
-1.19804976625865e-05
-3.74068901880792e-05
-2.56213754980673e-05
-1.68592790997264e-05
-1.13356048964618e-05
-8.80183387368223e-06
-3.04978810912237e-05
-2.43305442820425e-05
-1.22542091560473e-05
-2.91879322161759e-05
-4.22728421975698e-05
-3.82858366734992e-05
-3.41368567396484e-05
-3.68033178389747e-05
-2.29877191567791e-05
-1.75078647527631e-05
-1.54813990301653e-05
-1.90786095621261e-05
-1.26855176572914e-05
-1.03736164685157e-05
-3.6557336513594e-05
-1.3964189334918e-05
-2.77759267415863e-05
-4.79792606559678e-05
-1.51102449658295e-05
-9.20168903983269e-07
-2.3850286608989e-05
-2.13203914520946e-06
-2.46371356856704e-05
1.57380477487809e-05
-4.48018861170345e-05
-2.75450857852307e-05
-2.53592344879938e-05
-2.42996600367348e-06
-3.17434268345714e-05
-3.05924659828728e-05
-4.38570652798846e-05
-8.42111516356646e-06
-3.15743320048188e-05
-1.41250864997748e-05
-2.10740769845594e-05
3.46257518192867e-06
3.96219916012399e-07
-9.70073419954982e-07
8.86176311191859e-06
-1.65645979614127e-05
9.11264311176232e-06
-3.15759022327801e-05
-3.15660629232155e-05
-7.25991915570043e-06
-1.50923266884163e-05
-3.03644876512024e-05
-2.3325982913567e-05
-3.20839873722178e-05
-2.03869592440264e-05
-1.17565236679265e-05
-4.70735079098822e-05
-2.6737946408788e-05
-2.69749126588402e-05
-4.29920740352543e-05
-3.2429220940894e-05
-2.49115798091107e-05
-1.97672123148864e-05
-1.37514014136399e-05
-2.65418626753586e-05
-1.70519892540691e-05
5.44298897033944e-06
7.32892977352361e-06
-2.91787565324844e-06
2.30402086284777e-06
-6.95711136894392e-06
1.1545203553204e-05
-8.96744900839202e-06
-5.79232247264457e-05
-2.14529138149758e-05
-3.12174035510707e-05
-2.74448121540286e-05
-3.46540773976671e-05
-3.59942043546461e-05
-2.8890015351413e-05
-2.81380084226858e-05
-2.37260179002634e-05
-1.00213026871458e-05
-2.38044359338998e-05
-2.47696110187325e-05
-3.0146623099888e-05
-1.94370725211307e-05
-1.71807685441281e-05
1.03939270288612e-06
-4.61977728392103e-06
6.24796714070198e-07
-9.11685785136278e-06
-5.75571636178256e-06
7.26849513243897e-06
-9.68893902926227e-07
-3.95652564310387e-05
-2.97242081612728e-05
-4.01727400746562e-05
-4.59764500154138e-05
-2.31556380354127e-05
-3.39742440689082e-05
-1.87367353844957e-05
-2.74732930988097e-05
-1.95518454259997e-05
-1.01114513916365e-05
-1.14099966777641e-05
-2.68449509642384e-07
1.90173519855404e-05
-5.44785851055818e-06
7.74523022446765e-06
-3.78397145374933e-05
-2.77626835618065e-05
4.61178019087921e-06
-2.52765697844701e-05
-2.19465209711771e-05
-1.9548860349681e-05
-2.58374688208982e-05
-3.32959614737519e-05
-3.14562512863342e-05
-4.27199300781038e-05
-2.16712296905778e-05
-4.52047424964069e-05
-1.87520784873941e-05
-2.14425836672172e-05
-3.77037185768249e-05
-2.38915220888195e-05
-2.34165428195344e-05
-1.88810788158481e-05
-5.21563857855654e-06
-1.80954880740629e-05
-5.64485678748263e-06
-4.08106494838245e-05
-3.72288444717048e-05
-1.48710230110629e-05
-3.5704169412097e-05
-3.72934494232198e-05
-4.58283773695606e-05
-5.05207034502486e-05
-1.70049635024904e-05
-5.57002782600847e-05
-3.96882339313203e-05
-3.69660602169631e-05
-3.836638649241e-05
-2.49447639624678e-05
-6.08973734261635e-05
-1.93628555192481e-05
-1.42317083378168e-05
-2.70059857501078e-05
-2.55051839523361e-05
1.47682094848618e-05
-2.70915441926614e-05
-1.33896852399191e-06
2.80892153424255e-06
-5.81344737698477e-06
-1.3454058613798e-05
-5.3660209302337e-05
-4.05600422624382e-05
-2.19298196221781e-05
-3.09796658058376e-05
-1.80326469971983e-05
-3.54098907882272e-05
-4.8934850732237e-05
-5.03538803634961e-05
-3.9214078455267e-05
-1.70116450574947e-05
-2.25147307551149e-05
-1.41741800401072e-05
-2.18809863708758e-05
2.26377405710343e-05
-2.92152873831332e-05
4.59142245187614e-06
3.25434852009384e-05
-2.04396790805322e-06
-9.79853148649402e-07
-7.35276862387032e-06
-2.13918670232336e-05
-2.26462249928024e-05
-2.39238494199956e-05
-4.67123331983128e-05
-1.55568106856417e-05
-3.53756765473522e-05
-2.74589683026408e-05
-2.86011243819617e-05
-5.64315049573525e-05
-2.17712756593945e-05
-2.49080017898823e-05
-3.47340763984287e-05
-4.59328272578468e-05
-4.4071010677151e-06
-1.35544963754709e-05
-1.93973206477973e-05
-8.52656823331484e-06
1.41828909639027e-05
-1.54583795636372e-05
5.92316290307298e-06
-1.35555946229516e-05
-2.29020235258576e-05
2.96089253695309e-06
-1.71550454394274e-05
-2.69439659064529e-05
-3.44781651878086e-05
-3.54110904589586e-05
-2.57713112833449e-05
-2.71035823934681e-05
-4.26309629247958e-05
-4.98543034740816e-05
8.66576191613819e-08
8.95297110395898e-07
-2.21063507660787e-05
-1.4333920263942e-05
-1.80013752484305e-05
-1.6191144203141e-06
-3.19175099167011e-05
-3.93441572158689e-05
1.17595663162395e-05
-2.92441599972473e-05
-4.05729819961609e-05
-4.24714017060982e-05
4.46089105672281e-06
-1.13418682143662e-05
-5.71855326513058e-05
-2.63163069468048e-05
-2.94594047723621e-05
-3.78133965181488e-05
-6.59494873398417e-05
-7.56384871741757e-05
-4.759616990905e-06
-1.45445494390858e-05
-5.69251903891066e-05
-4.18408260409168e-05
3.08372741867477e-06
-6.68469270475185e-06
-2.58983638527254e-05
-2.30715255998062e-05
-7.3635299436974e-07
-1.56779408855479e-05
-7.22724559662207e-07
-6.78722614488731e-06
-2.31111385323054e-05
-2.38417621705009e-06
-1.93218536240222e-05
-2.1309061059157e-05
-1.26367685453016e-05
-3.33031365241615e-05
-2.35732128872314e-05
-3.91498735671828e-05
-5.12050812789177e-05
-4.77676462658386e-05
-2.94222185838252e-05
-1.06649469623076e-05
-1.40351291709735e-05
-2.18333197632172e-05
5.48269153365804e-07
5.07153874012376e-06
-9.32031880179312e-06
-8.87552694290495e-06
-1.8365722732032e-06
-3.48036669529797e-06
-3.32044257621519e-05
-1.37534156763191e-05
-4.85791489090569e-06
1.07057880803984e-05
-2.09141388785374e-05
-3.90127921243286e-05
8.63974970173018e-06
1.01756955861608e-05
-2.26996046401687e-05
-3.48598814024059e-05
-2.69595225301611e-05
-3.88643215182099e-05
-3.75112652441722e-05
-1.16209736378788e-05
-1.83958870754783e-05
-2.55181410307702e-06
-2.16347359878682e-05
-1.59117724640031e-05
-5.38480565534736e-06
2.90480175223977e-06
-2.00288382115148e-05
-9.49379851921154e-06
-1.60193717713416e-05
9.69869064497209e-06
-5.35798855427428e-05
-8.45644968365059e-06
-3.96666202831271e-05
-1.29653294178617e-05
-1.13974466274332e-05
-2.59225317682096e-05
-3.05476267813861e-05
-4.20604520382474e-06
-5.17987641138988e-05
-2.75914171076906e-05
-4.35737912991596e-05
-1.65400792489085e-05
-9.50048744291873e-06
-3.00006325941758e-05
-3.87882744740065e-05
-1.91937028029313e-05
-1.69747340148587e-05
-1.13263395780093e-05
-3.72119883862677e-05
-2.8953983070867e-05
-2.20312902964731e-05
-2.2107234989835e-05
-3.37552779929517e-05
-4.63332228450425e-05
-2.83936392910447e-05
-1.02563788572932e-05
1.05848033729595e-05
-4.63977218810756e-05
1.7389474848862e-06
-1.58003082756933e-06
-3.25378274018196e-05
-5.14482227853956e-05
-5.13207270502104e-05
-4.12904920159901e-05
-2.06276749438065e-05
-1.86914546323199e-05
-6.60767570489744e-06
-1.39533905029204e-05
-6.59658153328646e-06
-1.44754131947171e-05
-2.32575391913995e-05
-2.00518330561845e-05
-1.28763338045611e-05
-3.36901565507626e-05
-3.38075526420735e-05
-6.9078806843331e-06
-4.59283700059978e-05
-2.13321171995898e-05
-9.89696041301261e-06
-7.06194839006033e-06
-4.45400363781176e-06
-5.32989936676305e-06
-2.42506988467638e-05
-1.59549172273119e-05
-7.29130223460414e-06
-2.32876380095648e-05
6.99760663854398e-06
-1.12689085593325e-05
1.49735810497359e-05
7.11585558270746e-06
-3.23658779227218e-05
-3.41869308562259e-05
-2.71455688644426e-06
-2.08266115837875e-05
-4.35571707022774e-05
-3.91683477419867e-05
-2.11837119270776e-05
-1.68761264310692e-05
-3.21524082931426e-05
-2.4744572820511e-05
-1.25297713108956e-05
-1.22502456769426e-05
-2.76667620591682e-05
-2.57813825478472e-05
-1.76215532830482e-05
1.5693815610503e-06
-1.70008202456234e-05
-1.95345308393211e-05
-2.32582556633109e-05
-4.59747616380071e-06
-3.60231853824122e-06
-3.25518307971329e-05
6.28266063386229e-06
-4.46385896139883e-05
-1.29548552682157e-05
-1.95245542118072e-05
-2.57053429073286e-05
-4.46808052014219e-05
-3.48946477492878e-05
-4.92614413439731e-05
-2.99540834851647e-05
-2.27501931608232e-06
-2.27174437236984e-05
-3.27476681601706e-05
-7.78252870603809e-06
-3.54576069748879e-05
-9.00084746150536e-06
1.1700294938526e-05
-1.07092427160731e-05
-1.88752747516778e-05
2.69348870517429e-06
-2.50638003349898e-05
-2.31519308366272e-05
-1.27876195386866e-05
-4.88421276754903e-05
-5.00676175190161e-06
-4.18023675669965e-05
-7.7217853935194e-05
-2.84797323795839e-05
-1.71871792749072e-05
-3.06203652220665e-05
-4.38745913527582e-05
-3.56570872249454e-05
-4.62330487583226e-06
-7.85479152758644e-06
-4.34138926601917e-05
-2.50946663278031e-05
3.11355252741531e-06
-4.35149838786008e-05
-3.03033735605028e-06
-7.18458522895168e-06
5.44031742032807e-06
-2.56108364724429e-05
-2.72566446197422e-05
-2.76753049340143e-05
-1.89313527399655e-05
-3.86136850152666e-06
-3.72608362290139e-05
-6.17345242983372e-05
-3.90995410361753e-05
-6.15244192692611e-05
-6.12182882596371e-05
-4.18762273193444e-05
-2.06456128352823e-05
-4.82418961725079e-05
-1.36855067559016e-05
-8.11755472923812e-06
-2.39563251328031e-05
-2.35066323637831e-05
1.8605165577826e-05
1.5661054428939e-05
-1.51049956263942e-06
2.6179101872533e-06
4.51034313125666e-06
9.11094087959984e-06
-1.34448817414906e-05
-4.34010631804968e-05
1.04397417592629e-05
-1.76140647867994e-05
-3.10708460618625e-05
-6.91414073086988e-05
-1.25633295549236e-05
-1.69500279324348e-05
-4.92790949693928e-05
-5.79444011595605e-05
-1.42122563575859e-05
4.58635756389822e-06
-4.92464393616374e-05
-1.52411063334215e-05
-1.84426992086119e-05
1.37964100219919e-05
-2.43079443104784e-05
-1.49986723468611e-05
-6.91914001292751e-06
-1.73836646678317e-05
-2.53155006433068e-05
-1.38313581743441e-05
-4.54508067335886e-06
-2.64242616273197e-05
-3.26699587319109e-05
-2.43370192106833e-05
-4.17552698550865e-05
-3.03998595426253e-05
-2.78185562271029e-05
-3.29320351989113e-05
2.14717600185444e-05
-4.30779093609452e-05
-2.49316855201372e-05
-1.21691153918715e-05
-2.18282656428867e-05
-7.79713719752874e-06
-4.05462697159481e-05
-8.31184894754646e-06
-2.54729916386625e-06
-4.42838505132723e-05
-3.85105539506363e-08
3.80954391062526e-05
-2.33927172778028e-05
-4.23646010808226e-05
9.75025333973949e-06
1.85666751465717e-05
-6.59539390383464e-05
-3.91860871853185e-05
-1.41041221281903e-05
-8.24077492726371e-06
-3.29898960148058e-05
-5.38799805227809e-05
-2.53092640351743e-05
-5.35475679651963e-06
-3.86707560897866e-05
-3.67107597655025e-05
-2.04687013043772e-05
-9.04509853704618e-07
-9.55600246100911e-06
-1.09516392153335e-05
-2.25973110061007e-06
-1.13910868241355e-05
-1.2925739820626e-05
-8.23041303980929e-06
-3.53927834180941e-06
-8.51022078297196e-06
-2.55763882281023e-05
-9.93608014695515e-06
-2.76884095869592e-05
-4.17621701219559e-05
-2.308583429975e-05
-3.47852406346698e-05
-4.35218477057749e-06
-3.03262053161076e-05
-3.4391338660279e-05
6.0695141713893e-06
-1.75994736867174e-05
-3.88900314806983e-05
-2.70246729343184e-05
4.25502862955948e-06
-1.36962748670474e-05
-2.4942793380193e-05
-2.04791378890663e-05
4.47098262963991e-06
-1.34734279577781e-05
-3.07704234852346e-05
-1.45302217644404e-05
-4.29012106442433e-05
-4.02855234233098e-05
-3.42082855622246e-05
-4.35904075389055e-05
-1.34430538536171e-05
-1.46016248950833e-05
-5.80836474790821e-05
-6.68686488538667e-05
-4.8493864000141e-05
-1.09892956664745e-05
-1.65809308681475e-05
-3.6486850295713e-05
-1.35697627537164e-05
-2.33008637343382e-05
-1.01989487739131e-05
-2.02760975880921e-05
-2.46183257054837e-05
-1.96028520960651e-05
-2.36547801209765e-05
-1.65058556140583e-05
1.24122434445436e-06
-4.61003762146283e-05
-1.486426130101e-05
-8.0747447740148e-06
-4.81685170373523e-05
-2.47441979416111e-05
-2.43063037291403e-05
-2.27421929877111e-05
-3.10823615874754e-05
-2.14717363189664e-05
-5.09676544629878e-06
-2.20646025128035e-05
-1.87251848501982e-05
-3.02963249159045e-05
-3.20208358945257e-05
-6.68382221246731e-06
-4.14749366434783e-05
-3.43866848157511e-05
7.08856671306537e-06
-1.59663685270052e-05
-2.52385234926085e-05
-1.81905266502442e-05
-1.00817409593347e-05
-2.9389800712854e-05
-2.91194362735025e-05
-1.53624724479306e-05
-1.6328271834583e-05
-2.65935427088401e-05
-3.42214845837075e-05
-3.43400002912007e-06
-2.40724390405393e-05
-2.97661584202218e-05
7.44575423241781e-07
-2.75018414541147e-05
-1.54683749443734e-05
-2.34146304798549e-05
-4.29514446056667e-05
-2.0000509291877e-05
-1.70078007361285e-05
-3.94585885879607e-05
1.59439849906779e-05
-1.15468443088381e-05
-3.86370840202872e-05
-5.21542046626817e-06
-5.83830589347013e-06
-9.4738898793235e-06
-5.7885170366763e-05
-2.63952247824968e-05
-9.64166139158293e-06
-2.20607698531801e-05
-4.28431066979853e-05
-2.63808253634504e-05
-8.50248168559084e-06
-5.93782431994783e-06
-2.63192960708321e-05
-4.10588384201915e-06
-7.99958210729177e-07
-1.51699287581523e-05
-1.46411288301783e-05
5.80672033091403e-06
2.32307339276375e-05
-3.31251048392153e-05
-2.19118115256583e-05
-3.91425909527108e-06
-3.36641223217342e-05
-3.26114786922745e-05
-1.73404237563757e-05
-2.13203211133865e-05
-3.31560782640417e-05
-2.77480872998928e-05
-7.64836678263089e-06
-5.14963252030988e-06
-2.8002561759831e-05
-5.63729475416147e-05
-1.43632132358566e-05
-1.84923560495814e-05
-1.08689332693788e-05
-3.51031420420801e-05
-5.0488827537587e-05
-2.31986969570553e-05
-1.53851174501877e-05
-3.88837026338157e-05
-3.07181120397778e-05
-2.24904290774816e-05
-1.0701695618213e-05
-1.25678621069822e-05
-1.77782368235362e-05
-3.96608084773533e-05
-2.98569033123239e-05
-2.49917380094956e-05
-3.55327432460959e-05
1.75909825706819e-05
-2.45442606969889e-05
-1.55167581346544e-05
-8.97213740829136e-06
-2.81665471389247e-05
-2.0920582493613e-05
-2.28087465336725e-05
-1.7089374460713e-05
-2.08670334673487e-05
-1.45462739220841e-05
-3.06083968307457e-05
-9.25499023983455e-06
-1.80897537996247e-05
-6.26580480967518e-05
-1.22246291670091e-05
-1.52430183879237e-05
-1.15220429309387e-05
-3.10483179039752e-05
2.95519238937219e-06
6.47851654949124e-06
-1.99780777257162e-05
-2.31696086402709e-05
3.18547355564416e-05
-2.23670640542914e-05
-2.99640088676153e-05
-1.60452056235554e-05
8.34813654564568e-06
-9.73100294676095e-07
-1.83476666690245e-05
5.33211121073487e-06
1.75988518903583e-05
-2.28019534890447e-05
-3.51353658908352e-05
-2.35863909555912e-06
-9.52472336501514e-06
-2.15667546192079e-05
-1.86712654137175e-05
-4.4661650980139e-05
-2.18282698943508e-05
-2.4264794316571e-05
5.83646655840144e-06
1.28214844979348e-06
-2.2631613209012e-05
-5.78416593221832e-06
-1.46483537141414e-06
-3.04717211974297e-06
-2.07467278749155e-05
-2.50825324097557e-05
-2.38099967545213e-05
-2.90145565344794e-05
-1.04424645277141e-05
-3.05175217407476e-05
-3.23992469739063e-05
-1.17399419608507e-05
-3.41977009496812e-05
-2.77094947995873e-05
-2.5384522831063e-05
-5.25578315389766e-06
-3.67437712322388e-05
-4.02255127869523e-05
-2.15426201422458e-05
-1.41022548066472e-05
-2.80831526754764e-05
-2.62699666538966e-05
-3.52428895567852e-05
-1.84336686831293e-05
-5.05644840807873e-05
-3.16962113252847e-05
-1.75612880221999e-05
-4.55773839550741e-06
-2.06446734284077e-05
-4.44281773297205e-05
-3.92097288844954e-05
-1.3904734410474e-05
-2.23703138710336e-05
-4.40529841764572e-05
-3.28983432623106e-05
-2.12511823569002e-05
-2.82450664307806e-05
-5.05957532327396e-05
-3.41262097505184e-06
-1.21767787894271e-05
-2.81915944323451e-06
-3.76839944757113e-05
-1.80210676046079e-05
-2.61067824138477e-05
-1.01924745617244e-05
-6.9542468787974e-06
-1.19099017529449e-05
-1.82957490870455e-05
-2.49911689228989e-05
-3.41935803122561e-05
-1.24901998290644e-05
-2.14886333355598e-05
-3.00116734737556e-05
-6.88694889395719e-06
-4.79052630639887e-06
-2.47596152378756e-05
-4.11015828964064e-06
-1.00730424831984e-05
-3.03191912778366e-05
-1.84784149566315e-05
-9.67387346780841e-07
-3.14533402214968e-05
-7.42636586738298e-06
-2.73552654546446e-05
-4.68348527401284e-06
7.03427552328008e-06
-1.35918388801722e-05
-3.41088691950686e-05
-4.59720180124444e-06
9.77853318200153e-07
-1.99991058483129e-05
-5.04358939470661e-05
-2.4899811797215e-05
-1.07344058826965e-05
-1.95074226414438e-05
-2.02382923097265e-05
-1.83515694613613e-05
-4.37943438058221e-06
-2.03850726660437e-06
-2.50871063227529e-05
-2.82788155179329e-05
-3.34468122435272e-05
-1.15237559539713e-05
-2.7042870096154e-05
-1.58122449944713e-05
-2.75822758094951e-05
-3.58467013770309e-07
-3.62440373941166e-05
-3.11678438043516e-05
-3.10723823166025e-05
-1.12801098708831e-05
-1.71810389581451e-05
-2.08070642695233e-05
-2.68040883070832e-05
-1.33489678886849e-05
-2.55400553744245e-05
1.46009260383873e-05
-1.9563945705016e-05
-2.18065840917174e-05
-1.64872021359343e-05
-3.67833645343532e-05
-3.94812683338253e-05
-4.14864562980682e-05
1.13057947913691e-05
-1.4727429985647e-05
-3.24604386196457e-05
-4.32318128280432e-05
-1.40939733743985e-06
-3.68360795749948e-05
-6.15962794082698e-05
-3.46472491677068e-05
-5.12099955716584e-05
-2.8585617504851e-05
-3.78889026031251e-05
-5.81565879430402e-05
-1.824935739262e-05
-4.61827192900299e-05
-1.73711372463442e-05
-4.46909714508879e-06
-2.59007436051416e-05
6.37236490530791e-06
-7.08445341201794e-06
-2.83209169609148e-05
-3.02091272992501e-05
-9.66572918329985e-06
-2.42723823080808e-05
-2.98151971025986e-05
-5.49485860947736e-05
-1.2217758226034e-05
-2.86289129809156e-05
-3.03405133336994e-05
-3.99230310733348e-05
-1.99356900028045e-05
-2.70517529637582e-05
7.73867386996018e-06
2.30284946833181e-07
-8.54545236652664e-06
-2.11150445021411e-05
-1.96055580997715e-05
-1.77982588891982e-05
-1.79459750990642e-05
-9.43957380712935e-06
-2.13665002260599e-05
-3.96406609765231e-05
-2.65859463993883e-06
-1.24043667268046e-05
-2.6444961212146e-05
-2.66069551994434e-05
-1.96199370325628e-05
-2.54771000826006e-05
-2.78110011744406e-05
-4.29292978551392e-05
-5.84380489535559e-06
-2.28821337996738e-05
-2.73148453680078e-05
-3.24044352777782e-05
-3.61013210349178e-05
-2.43663225932519e-05
-2.28917716171973e-05
-1.53236325003076e-05
-2.18659434322262e-05
5.5045825982288e-06
5.40102934238853e-06
3.71288508109549e-06
-1.66128806542572e-05
-1.04088659648221e-05
-1.39961992716826e-05
-2.05078822193234e-05
-4.56314176755961e-05
-2.61462363512605e-05
-1.94037917979962e-05
-3.61882127629442e-05
-5.66864198592826e-05
-1.71102228602644e-05
-3.15242590526705e-05
-3.29119891407098e-05
-1.02260324559174e-05
-3.66039087589773e-05
-2.26654847250462e-05
-1.7963235670375e-05
-9.8559348868107e-06
6.07854954510758e-07
-3.34353387731132e-05
9.14511986919726e-06
-1.41603580677896e-05
-2.94564047659499e-05
-4.91936671403605e-05
-1.41340669359931e-05
-2.09187631001957e-05
-2.50560013471045e-05
-5.23090810961079e-05
-1.53795549209719e-05
-3.21729763690895e-05
-2.44089033413087e-05
-2.51543660705904e-05
-1.69212401925987e-05
-9.84366277417712e-06
-2.32867007429372e-05
-2.73143933081534e-05
-1.80642958806098e-05
8.53672758923838e-06
-3.0739439959077e-05
-1.38683804860665e-05
-1.5037819360988e-05
-1.78923227393175e-05
-3.36934307291884e-05
-2.86438109565836e-05
-3.01967789852025e-05
-1.42006010437242e-05
-1.23529666239626e-05
-2.11902254618231e-05
-3.76026431700589e-05
-3.16048125391088e-05
-1.02258052626755e-05
-2.18172533076246e-05
-2.71690377978929e-05
-2.23304438119665e-05
-2.27244297929633e-05
-2.90769884701755e-05
-1.43021417185923e-05
-1.88354494770856e-05
-5.92578151689896e-06
-1.46379758420486e-05
-2.98395722701357e-05
-8.48372619055825e-06
1.75086789616598e-05
9.42876369499157e-06
-3.4299017176675e-05
-1.10849066121994e-05
-7.05792085188273e-06
-1.61290964776654e-05
-2.99981020405065e-05
-2.70742071438403e-05
9.91946062881301e-06
4.96023675653205e-06
-1.59928793696279e-05
-4.94961879282526e-05
-1.93823097631122e-05
-1.11779928384653e-05
-1.98790020759021e-05
-2.18381657526724e-05
-2.73602147350563e-05
1.9687890476711e-05
-3.3042798921674e-05
-3.95234817081253e-05
-7.45867970309356e-07
2.57045478295835e-06
-2.69095691992143e-05
-1.755727622882e-05
6.58496388250525e-06
-3.30908660165667e-05
-4.10806998624639e-05
-2.32256248982928e-05
-1.38339167842796e-05
-1.8419983443832e-05
-4.19990470068657e-05
-3.82448739231103e-05
-1.59590958981895e-05
-5.44617411486839e-05
-3.09662470227953e-05
-1.92759543096008e-05
-4.04231217762017e-05
-2.51929086052863e-05
-2.84944993900041e-05
-1.86263980311377e-05
-5.07769567171264e-05
-1.6999327746187e-05
-2.780791534577e-05
-2.95227952297648e-05
-8.81684295636659e-06
-2.55481056997273e-05
-1.39164202751734e-05
1.39479007568546e-05
-5.40861797577753e-05
-5.4130028853059e-05
-2.01756659338233e-05
-1.42439047747946e-05
-2.90827263650392e-05
-1.27730225778291e-05
1.85634901833025e-07
9.1168981829831e-07
-2.83057321460846e-05
-4.99421117742781e-05
-2.06381034195312e-05
8.12084218660934e-07
-2.69627600620721e-05
-3.44540596626856e-05
-1.14071441201859e-05
-8.78382896983513e-06
-1.53600620704758e-05
-2.47625968603596e-05
-5.49740262582707e-06
5.42391108502931e-06
-2.12617182074905e-05
1.29852984693999e-05
-4.26981891850306e-05
-1.3497985578752e-05
-3.87933345185199e-06
-1.61769744152189e-05
-1.77085266683321e-05
-2.65573656999863e-05
-2.91465452850189e-05
2.49217185941697e-06
1.86125372593333e-06
-2.2786161383789e-05
-8.7840507327547e-06
-3.03138155383799e-05
6.98647207969325e-07
1.23843771207595e-05
-3.25299120441342e-05
-3.12374695867902e-06
-9.79082256266458e-06
-1.71496394507504e-05
-2.18278592889376e-05
-7.22970178402197e-06
-2.83672329372282e-05
-1.97777256181131e-05
-3.16340385250614e-05
-1.86156956962474e-05
-2.85533299960065e-05
-2.15700144216193e-05
-2.38321189382837e-05
-8.28985286217341e-07
-2.47863396901806e-05
-1.11702603989614e-05
-1.99880197389907e-05
-3.92033032274915e-05
1.05266057897603e-05
-1.8451873678505e-05
-3.08956568807088e-05
-1.51468128042353e-05
-6.15116864321916e-06
-3.89583968714481e-05
-3.85482521244142e-05
-3.14909891307041e-05
-3.80155285994163e-05
-6.71989856078553e-06
-1.89603036117559e-05
-2.81858949304418e-05
-2.45520676112415e-05
-2.1860179694698e-05
-2.2398388349545e-05
-2.71027975553671e-05
-4.73878349256009e-05
-1.88930237072422e-05
-9.30037709097433e-06
-3.73280679422699e-05
-3.6298163947919e-05
-8.0658845447899e-06
-3.95536753482857e-05
-3.19503447175582e-06
-2.71166467353332e-05
-3.30813927065638e-05
-1.01716388852227e-05
-1.94513246489513e-05
-6.59524513043182e-07
-2.46344922972501e-05
-5.03980140278948e-06
-1.97567371865216e-05
-3.95345096777644e-05
-3.26245196170873e-05
-3.85458557236636e-05
-3.14075852369707e-05
-2.02360675739036e-05
-1.44637976693318e-05
-2.84902259354737e-06
-1.6485533697389e-05
-3.61996779561597e-05
-1.53206231288817e-05
-2.20549918543842e-05
-1.45976289710803e-05
-2.73561989194047e-05
-2.21503243716551e-05
-1.13874624881787e-05
-2.13777140528051e-05
-3.97332765175152e-05
-3.54751883500224e-05
-1.69531366840852e-05
-1.26087057728162e-05
-3.03067260613116e-05
-1.29893935606019e-05
-7.65819094194878e-06
-4.35107481771129e-05
-2.13256187324091e-05
-1.00678248371125e-05
-9.99143476136662e-06
-5.73348414716351e-06
-1.71732700981664e-05
8.74666898212934e-06
-2.69400542567909e-05
-9.1650001361038e-06
-6.97865196036924e-06
-3.00024890540755e-05
-2.95308001540237e-05
-3.68257645402557e-05
-3.23177931407979e-05
-1.73181258879806e-05
-3.22350465483417e-05
-3.99276186648687e-05
-3.44026536728302e-05
-1.83237774118363e-05
3.5097156997223e-06
-3.5908663839761e-05
-2.42621477492868e-05
-1.17881777747167e-05
1.11552400174688e-05
-3.00908790852332e-06
-1.36046495760925e-06
-1.58013334130263e-05
1.23152994435337e-05
-2.35028896879043e-05
-3.07359538596356e-05
-3.14252490443272e-05
-1.80339077435615e-05
-2.2423827955221e-05
-4.14834558137009e-05
-3.51860375941863e-05
-1.19876291313904e-05
-1.22410252762781e-05
-1.96303872944674e-05
-3.79223306480574e-05
-1.48664059895513e-05
-1.966159644564e-05
-3.53881804033388e-05
-1.12000370218227e-05
-1.11523310462335e-05
-1.84119947073213e-05
-3.38667556400499e-06
-1.41991095648535e-05
-2.92916281913963e-05
-3.63094401185709e-05
-2.98620723673436e-05
-4.00979980133638e-06
-3.79576497735431e-05
-2.70549979127722e-05
-2.37030775093615e-05
-4.5811977021883e-05
-3.92274277103944e-05
-1.84839653984661e-05
-1.54165948091904e-05
-2.79697365845934e-05
-1.93614417053567e-05
-1.05410204098043e-06
-2.30526096810661e-05
4.8990964052506e-06
-7.36142292490908e-06
-3.32592168977344e-05
-5.93350187674093e-06
-2.05344109002801e-05
-8.84459308729292e-06
-1.92973860869569e-05
-2.12158117982758e-05
-2.11659139900401e-05
-2.49992718852723e-05
-2.01491334389471e-05
-2.40189850555309e-05
-2.82376286796664e-05
-2.6574858782351e-05
-2.67231593683545e-05
-2.55141668996045e-05
-3.47655872577738e-05
-9.36018811319475e-06
-1.55207747899952e-05
-2.84480838614873e-06
-1.88031499693618e-05
-3.03838780525346e-05
-3.12452816757754e-06
8.42098425709927e-06
2.85632900036867e-05
-1.18783706802638e-05
-1.43549824918225e-05
-2.97869898813683e-05
-2.84905415958734e-05
7.50638812062103e-06
-3.12176264821829e-05
-1.86541687122814e-05
-1.97800902251078e-05
-2.04892981976836e-05
-1.23689683382791e-05
-1.31366650368902e-05
-1.31432146865815e-05
-1.89591668059966e-05
-1.94349880693925e-05
3.68080562082393e-06
-1.12975690083712e-05
1.49752719285565e-05
1.18677425592454e-05
5.66795769052796e-06
1.14741556723197e-05
-8.07061175304915e-06
5.33962664225951e-07
-1.39865457316182e-05
-3.147588404098e-05
-2.75818666950901e-05
-3.88886757236197e-05
-3.63306358705784e-05
-4.36320205720114e-05
-1.87705092550928e-05
-2.60508454001435e-05
-6.62747967335875e-05
-4.66955129399618e-05
-1.98889507733115e-05
-2.10868082445251e-05
-2.87969274003928e-05
-4.73286190020337e-05
-1.86519575788655e-06
-3.06793237288346e-05
-2.89123945137965e-05
-5.12101137422198e-06
3.02289033620564e-05
-3.53211849301466e-05
-7.76333232605597e-06
-2.04025224206264e-05
-2.78311988064993e-05
-2.26587854231854e-05
-5.34845424163341e-05
-3.1645868411558e-05
-4.3487144318169e-05
-1.02143972529071e-05
-2.96282811796177e-05
-5.51867776055495e-05
-3.65299716590472e-05
-3.00419887691418e-05
-1.77866013799312e-05
-2.59342756628703e-05
-4.19853974965223e-05
-1.67157320721675e-05
-2.14810134609307e-05
-7.75265825225289e-07
-1.42921971271816e-05
-1.90566532467492e-05
-3.00194224223334e-06
5.90185556318578e-06
-5.92114486538342e-06
-3.46507715573149e-07
-2.03927933009095e-05
-5.47234269213675e-05
-4.43525740176927e-05
-5.08018470849664e-05
-2.65839994502289e-05
-2.23076552424823e-05
-1.51992274842206e-05
-1.2873379444822e-05
7.98377828887019e-06
-2.3808381414669e-05
-5.12922239416708e-05
-3.24243586463048e-05
-1.58681537064022e-05
4.49941546924973e-05
8.70587346117958e-06
7.62326527232949e-06
-7.53732300709468e-06
1.65484904023993e-05
-1.38992939507693e-05
4.45664820636172e-06
-2.4256217060602e-05
-3.0186327325582e-06
-1.72147773309093e-05
-2.89765623843701e-05
-2.62907015691895e-05
-3.40447907684943e-05
-1.75301070785669e-05
-2.29820048699279e-05
-4.04505281989021e-05
-2.9081024235604e-05
-3.73550313687195e-05
-1.31175513906764e-05
-2.97513720450878e-05
-2.2574605886174e-05
-1.43187994619402e-05
-5.50033897526637e-06
-1.8185651660131e-05
-2.9198784814872e-05
-2.340174679737e-05
-2.06121909990332e-05
-1.52047351106187e-05
-1.80358878988489e-05
-1.25325192057021e-05
-2.10053204117352e-05
-4.67548518516779e-05
-8.01702792286021e-06
-1.92906373989685e-05
5.63981450272403e-06
-6.51711888925338e-05
-4.1492208238636e-05
-4.24145163912583e-05
-1.48846486113963e-05
-2.4033851256983e-05
-2.40033692694286e-05
-2.9989253721483e-05
-1.14181494778295e-05
-2.57168482942782e-05
-3.45905684666393e-05
-2.84086492602486e-05
-1.00837910754287e-05
-1.72775191612179e-05
-3.07465853678803e-05
-2.6778282000547e-05
-1.02209033993257e-05
-1.47012852307863e-05
-5.42296885317935e-05
-1.51803115066733e-05
-5.49603310685559e-06
-8.23005116297625e-06
-2.82057467559036e-06
8.76920779127629e-06
-2.30525742189176e-05
-3.55286413519531e-05
-2.95067805979025e-05
-3.31504932721585e-05
-2.90052516873022e-05
-7.58399069426738e-06
-2.78548716140526e-05
-4.59051848135999e-05
-9.38817908443629e-06
-5.86867278574603e-06
-7.01442514995971e-06
-2.21296728987941e-05
-4.6797739781066e-06
-1.45739723530914e-05
-2.15158130954174e-05
-2.44278825190505e-05
2.28361454310011e-06
-4.87385465034661e-06
-2.03427277904804e-05
-3.01415286990863e-05
-2.35185755404452e-05
-1.67786423043177e-05
-3.37201312969833e-06
-4.85340480201957e-05
-2.49220463980939e-06
-1.59606300266504e-05
-3.25786728583398e-05
-1.73679652683452e-05
-1.93199417786896e-06
-1.44984015983323e-05
-1.62523044399179e-05
-2.38751751220611e-05
-1.61777949927189e-05
-4.02633320294085e-05
-3.7608420478674e-05
-3.23442217140079e-06
-1.15116835459108e-05
-2.44434714076853e-05
-5.1448305180674e-06
1.0077933761832e-05
-1.23594750484628e-05
-1.1120589888114e-05
-2.42743391780288e-05
-1.90674127211982e-05
-1.96874794812483e-05
-2.72042581234037e-05
-1.18267919298848e-05
-3.71655802069977e-05
-3.56604838551074e-05
-2.86903247935533e-05
-3.04177793945779e-05
-2.22822710477396e-05
-5.30711969455948e-05
-3.5057660587459e-05
-3.13730457169294e-05
-6.7681781549414e-06
-1.89954779308939e-05
-4.79484679228056e-05
-1.35615808138396e-05
-2.16384595977845e-05
-2.219786255647e-05
-1.78653216250902e-05
-2.4798298593613e-05
-1.257268516198e-05
-2.50848669554762e-05
-1.82277656038216e-07
-3.38241182233499e-05
-4.31395944317445e-05
-2.12070654113281e-05
-2.86154785202826e-05
-2.96084195775762e-05
-3.00738304639173e-05
-3.99659976907438e-05
1.00617895179604e-05
-3.04955599779529e-05
-5.40705186478493e-05
-2.54417645643896e-05
-2.32133453346828e-05
-3.40354581002018e-05
-2.13222122387688e-05
-4.77688217796208e-05
-3.15588536676219e-05
-1.29783171046849e-05
-1.78775687566463e-05
-8.46891922268921e-07
1.62612554991487e-05
9.69239974522626e-06
-1.05690771566193e-05
1.21868008412424e-05
1.19017150983734e-05
-3.73500153574464e-05
-5.05951542368805e-05
-5.49135573869706e-05
-1.56509951250028e-05
-1.80828383042191e-05
-1.792327519604e-05
-4.32208353805457e-05
-3.39845319325557e-05
-1.50831644275103e-05
-2.36929273926024e-05
-4.44407988732887e-05
-3.62907041542639e-05
-2.83189659840175e-05
-7.37370371673684e-06
8.44868407074851e-06
4.72844639755289e-06
3.20959781517215e-05
-5.65250689696029e-06
5.39656791931408e-06
-6.53573484787601e-06
8.52222564582353e-07
-1.83024821573589e-05
-1.594105019809e-05
-2.47631001048483e-05
-3.19488467720901e-05
-3.44922271690809e-05
-5.30402179439917e-06
-5.54876274208699e-05
-4.28014550469651e-05
-4.7243508300713e-05
-2.58709373546196e-05
-9.72740106665161e-06
-5.2726292418785e-05
-6.65428657977591e-07
-4.50173845153816e-05
-1.33811310382948e-05
-1.87893930297115e-05
-9.39650525398142e-06
-2.08841856356279e-05
5.88148931979377e-06
-1.0667491635751e-05
-1.51851874043041e-05
1.05579337846884e-05
-2.42060472588134e-05
-2.97066081304012e-05
-3.37100748874635e-05
-6.0618936419e-05
-3.89410427307764e-05
-4.95607330197217e-05
-5.88584668646874e-06
-2.09020897492371e-05
-4.46560454479305e-05
-6.14078947165289e-05
-4.11143913612307e-05
-3.5058013168086e-05
-7.63219760924884e-06
-4.43354904150241e-06
3.33165946032969e-06
-1.96675178146354e-05
-2.85639973819466e-06
-6.26002114052175e-06
-3.05130532774984e-05
-8.45275224398633e-06
-5.76650399346027e-06
-1.49528152366831e-05
-2.80785761211352e-05
-1.57689094099083e-05
-3.59108001943115e-05
-2.17959038995413e-05
-4.71181191202608e-05
-6.29421025897314e-05
-2.9280820462655e-05
-4.04093505874482e-05
-4.31226135306385e-05
-4.69135294987986e-05
-1.19503640547147e-05
6.87760422496044e-06
-5.14046067028346e-05
-9.54499805038984e-06
-2.35895201237835e-05
5.63489928278339e-06
-3.01670752220123e-05
-2.43523898698248e-05
-1.51570275502591e-05
-2.88924471039676e-06
-4.06627804721613e-05
-2.45283519332526e-05
-1.55574806840168e-05
-5.99009757212956e-05
-4.92251846462088e-05
-3.45114081608881e-05
-5.19472946498795e-05
-4.80186110476142e-05
-3.66253924584804e-05
-3.10255492687216e-05
-1.39001089261505e-05
-2.67396510999127e-05
-3.69763090945185e-05
2.89812116288101e-06
-1.27360351860805e-05
-1.64230392230444e-05
-1.14590677308714e-06
-1.06484819287922e-05
-5.20665308595365e-06
-1.22543162058092e-05
-3.91206557611868e-05
-1.29551927486796e-05
5.21480545076194e-06
-4.23686949964949e-05
-2.97703506780046e-05
-4.36966119211503e-06
-3.41592125531268e-05
-6.23747354117752e-05
-4.05183779684079e-05
-2.61750150136705e-05
-3.99813111930773e-05
-4.34944911159245e-05
-3.30683925653498e-05
-2.96302704025154e-05
-2.8895455278001e-05
-3.02227623881313e-05
-2.55869262561075e-05
-1.41941242359283e-05
-1.28647934542524e-05
-1.82425180330851e-05
9.5103210589975e-06
-9.93842073357767e-06
5.8242574955229e-06
-6.0867738404537e-06
-3.65815730921431e-05
-3.66674255670691e-05
-3.18123860746244e-05
-2.07718798551675e-05
-2.90714479295277e-05
-3.09550862780834e-05
-4.20907301089902e-05
-2.00998384526358e-05
-4.30927912454965e-05
-4.63131865296673e-05
-2.99006519760967e-05
-1.85742522346357e-05
-1.15493533689692e-05
-1.60377621110654e-05
-8.48083912990248e-06
-4.38368064927394e-07
-1.81971808031776e-05
-2.4032989122332e-05
7.46721633896216e-06
-3.20636121200049e-05
-1.0848274038596e-05
4.91475474936319e-06
-1.2772669028072e-05
-4.4866981307438e-05
-4.49526255192256e-05
-5.27621831428054e-05
-2.99695928521779e-05
-7.42305418528058e-06
-3.13194546396659e-05
-2.57541815558904e-05
-1.34816782581463e-05
-3.44070795923232e-05
-1.19987644010204e-05
2.59749646830142e-05
-3.12797924620724e-05
-2.77529869813312e-05
-1.09475868014842e-05
-2.20293010593347e-05
-1.05727813885011e-05
-2.20499018011968e-07
-1.17822504936243e-05
-1.36864426143957e-05
-1.53938921294808e-05
-4.29149809595204e-06
-1.03463694868859e-05
-1.57189544001192e-05
-3.51406559365194e-06
-5.01564587718352e-05
-3.14349111268543e-05
-2.84560512254669e-05
-5.47885796391323e-05
-3.46979537074967e-07
-4.73179982433731e-05
-1.31767938408713e-05
-7.87182721275134e-06
-1.1711044088335e-05
-9.16015243601157e-06
-2.27079804694412e-05
-1.25022239340048e-05
-2.14925858081123e-05
-1.65168459883095e-05
-1.3479707521294e-05
-3.18667362643503e-07
-4.04015677535107e-05
-6.40096514002115e-05
-4.16118390669333e-05
-2.71020206645008e-05
-9.71822216103202e-06
-1.10649025753715e-05
-2.11367669029502e-05
-2.96409437581766e-05
-3.28063653951097e-05
-1.58147470889259e-05
-3.73825615601462e-05
-1.85108247086588e-05
-3.42668765337466e-05
-3.85211430517244e-05
1.33317848017184e-05
1.3597475370536e-05
-5.2308490167144e-05
-2.99656308870485e-05
-7.48278530303268e-06
-3.22823595348268e-05
-4.15299966036484e-05
-3.54992277612432e-05
-1.66587327248535e-05
-2.27513719183395e-05
-5.68197295463838e-05
-1.76979558038404e-05
-6.39658565684149e-06
-5.25876369430139e-05
-3.41182578375105e-05
3.02330874855086e-06
-2.91449781304499e-06
-1.89657100680651e-05
-4.23185000375161e-05
-1.87197801881703e-06
-2.21336534132404e-05
-2.8172627831499e-05
7.33311164402171e-06
-2.61226256253005e-05
-1.59037688644224e-05
-3.51076728576449e-05
-4.60285582405396e-05
-4.53332865771749e-05
-1.88891076660073e-05
-4.45978616524251e-05
-3.09965353117599e-05
-2.56443592717732e-05
-2.45598409146484e-05
-3.79590033797799e-05
-4.63340329223381e-05
-3.9439785654496e-05
7.21776004893684e-06
-2.52998187752448e-05
2.02097108304354e-06
1.42749876449885e-05
-2.34279269788651e-05
-7.56261557726806e-06
3.63374989509468e-06
-6.1247992848746e-06
-1.09089626392078e-05
-3.43880181674352e-05
-2.24700897457284e-05
-2.21500619934445e-05
-3.07537196736382e-05
-2.39929348856575e-05
-2.5017608619997e-05
-2.91440518321221e-05
-5.18533442258087e-05
-1.13351292485154e-05
-1.42895269490333e-05
-2.51361160692294e-05
-3.61048257593087e-05
-2.39182228961447e-05
1.05489044035569e-05
-1.67921716665628e-05
-1.50307564499429e-05
1.08248477116915e-05
3.71174614519839e-06
-1.713649025159e-05
-1.91002638607602e-05
-3.26630004213543e-05
-1.26741760786579e-05
-1.95455378209488e-05
-4.74560942065551e-05
-1.53017877925782e-05
-1.08301621665572e-05
-4.79430226811142e-05
-5.12101174809357e-05
-2.89411513162023e-05
-8.78314691005552e-06
-4.66175394237494e-05
-3.02584630544428e-05
-5.92273786059532e-06
6.11816808592348e-06
2.19461997721616e-06
9.28749603388566e-07
-1.86536666186053e-05
5.25319501899559e-06
-1.11130170282319e-05
-1.98983868092442e-05
1.08581118342714e-06
-1.83302241011411e-05
1.73618175576878e-05
-5.33292860379466e-05
-4.84009803413642e-05
-3.1468529882465e-05
-1.51173543462157e-05
-3.19664667548092e-05
-7.14130613132054e-05
-1.01930737608653e-05
-3.61098905013199e-05
-2.84722616923608e-05
-2.40485778273051e-05
-2.18607672725389e-05
7.27752368029517e-07
7.22547743352888e-07
2.75499900236641e-06
1.47000910835884e-05
6.04940460341922e-06
7.68237827053772e-06
2.56083221932273e-05
-2.38864582173975e-05
-6.87462047155727e-06
-9.97182907202586e-06
-4.6360603428898e-05
-4.40673791172215e-05
-9.28157196514179e-05
-2.22063437009955e-05
-3.68688670379168e-05
-7.80932703342534e-05
-3.57786387721339e-05
-3.53604214887678e-05
-3.55350747275881e-05
-4.14010355508796e-05
-1.46872681567359e-05
5.83190709560408e-06
-3.3144598941545e-06
-1.95822992718896e-05
-3.86883857952064e-06
1.87279094395957e-06
3.72837214496442e-05
3.58545731553834e-05
2.98345635295344e-05
1.03559302384546e-05
-1.28767839062169e-05
-2.10470388964104e-05
-5.49445646998567e-05
-3.09395152195516e-05
-1.81575668773887e-05
-4.17547523969731e-05
-2.2796990042452e-05
-3.98691135254006e-05
-4.25687885980896e-05
-4.95680734523831e-05
-3.42429347406892e-05
-2.61285568482221e-06
-2.70778545233371e-05
-5.94079721821194e-06
-3.15524396700769e-05
6.79903128595664e-06
2.94447317792326e-05
-2.48841729734331e-05
-4.87669194610075e-06
1.51936689426661e-06
1.12501326842164e-05
-1.68474782175935e-07
-7.42048653624549e-06
-1.01150916600743e-05
-4.6833129869948e-05
-4.95763047524327e-05
-4.60764015516002e-05
-6.58311969725052e-05
-4.89646119877065e-05
-4.9942515951612e-05
-4.76833752412186e-05
-6.10448683248272e-05
-4.36462310358001e-05
-2.96995110044899e-05
-2.49210058347009e-05
-2.49548762028782e-05
-3.06209647130952e-05
-2.46033340476765e-06
1.60182002336261e-06
-1.03227901616892e-05
-2.71872640005904e-05
1.44429031386698e-05
-7.19247752541993e-06
-3.70724021324309e-06
-3.35981755757727e-05
-3.20127723572775e-05
-2.31064335357715e-05
-1.35382902507745e-05
-2.31448998548662e-05
-5.04267537908511e-05
-4.81764781008435e-05
-2.97549533357637e-05
-6.18392540034117e-05
-3.62952545900859e-05
-2.39631183271338e-05
-4.34708243729752e-05
-1.91689484571232e-05
-1.5306323325213e-05
-2.05741352124353e-05
2.60602366334695e-06
1.15366304603447e-05
-6.81439895998525e-06
7.4276426365192e-06
1.04933929683769e-06
-2.55884173366683e-05
-1.72958364720479e-05
-4.9157544989535e-06
-2.84718879982001e-05
-6.75951619319722e-05
-4.43688966290765e-05
-6.64455958191401e-06
-1.48989438350322e-05
-4.54190856764243e-05
-3.38760272603778e-05
-4.38556259256982e-05
-1.42179660171736e-05
-3.43351795655706e-05
-1.84110625777642e-05
-1.72254393950452e-05
1.05964780907385e-06
-1.13837493939207e-05
-1.32542599222731e-05
8.34644935528295e-06
-8.01409251029324e-06
6.74872662062171e-06
-1.69729821875997e-05
-1.83746186623428e-05
-3.24780437663189e-05
-3.59358805306677e-05
-1.96177825143656e-05
-1.24236329131324e-05
-2.87228399839473e-05
-3.54392131759428e-05
-2.19293659993927e-05
-4.88969339613985e-05
-3.48658010652602e-06
-1.85331292924581e-05
-3.8741052687138e-05
-2.47726442361171e-05
-5.5470260200494e-05
-1.57061205364024e-05
-3.04870992318644e-06
-2.87434125679492e-05
-1.45334823240922e-05
-1.72485659510834e-05
-1.72733851599936e-05
1.06624169300102e-06
-2.19348114635476e-05
-8.65358808097797e-06
-3.89182050128592e-05
-1.46575891822708e-06
-7.10850242157765e-08
-4.27202047431521e-05
-1.15301498255456e-05
-1.68995723964998e-05
-3.86761452716843e-05
-2.60588128215998e-05
-3.74126936430636e-05
-2.77118645731075e-05
-2.43563546173761e-05
-2.53487734829963e-05
-2.43352693864607e-05
-3.3264157606879e-05
-2.83133204510603e-05
-2.19358109097322e-05
-4.96094215923098e-05
-3.64305856860441e-05
-2.53350535593757e-05
-3.37772935200689e-05
-3.1590831738096e-05
-3.78502723962249e-05
-2.88538013201253e-05
-1.73970378021012e-05
-2.99320030721272e-05
-3.98162902009146e-05
-2.84975946478917e-05
-9.47173849701799e-06
-5.32296803300584e-05
-1.02907227166362e-05
-9.35419316161553e-06
-1.56303808940018e-05
-7.49767313140588e-06
-1.41961865978074e-05
-4.0126626371307e-05
-9.40001199922207e-06
-4.17768583622904e-05
-4.31865163411706e-05
-3.46085913500704e-06
-1.27427744484552e-05
-2.43015538878105e-05
-2.12815302052876e-05
-1.88672884194446e-06
-7.56291445399784e-06
-2.19695518699546e-05
7.40816631030553e-06
4.66126047060794e-06
-2.59557843537628e-05
-1.53512743074992e-05
-3.09258827651666e-05
-6.96927149554194e-06
2.46581653745376e-06
-1.93283084437213e-05
-4.3505224193828e-05
-3.10611647788327e-05
-1.2700561439555e-05
-2.18477777092394e-05
-3.93005777796821e-05
-9.5272036883762e-06
-2.18862022543302e-05
-1.23332268667762e-05
2.17372175847607e-06
-1.78602960349037e-05
-3.90402476116354e-05
-4.72176191495306e-06
-4.47789472120897e-05
-2.22607509773118e-05
-3.52115549345264e-05
-2.76969626634018e-05
-5.47494108427695e-06
-1.2600723191247e-05
-1.25130883295409e-05
-3.50969559946674e-05
3.01731139738017e-05
6.04234146508923e-06
-2.08537999335858e-05
-2.81022500175878e-05
5.31615526687182e-06
-1.08798712022562e-06
-2.20871022859462e-05
-3.87362640130983e-05
-3.16038401214702e-05
-5.2109955033745e-05
-5.80234002952122e-05
-2.82055713665934e-05
-2.81337860724773e-05
-6.54464265665309e-05
-3.92852836307657e-05
-5.69328550115798e-05
-2.96317202734554e-05
-1.97997281186545e-05
-4.11754860375126e-05
-1.91265282048167e-05
-9.92805602030094e-06
8.22628919026173e-06
-2.46351156181922e-05
-1.96299221586312e-06
1.37614829348802e-06
-1.69870620825111e-05
-1.62772419580207e-05
-2.27980266196989e-05
-1.98482038328976e-06
-3.97442496843725e-05
-4.4701969337756e-05
-5.39928250237848e-05
-2.26116800662167e-05
-3.58896595891843e-05
-1.4362685548771e-05
-1.95539049680813e-05
-2.870231990142e-05
-3.66311181725269e-05
-2.30351879654002e-05
3.84688105211504e-05
1.1193459748885e-05
-2.45675294154092e-06
7.7631236586103e-07
-3.97684550711176e-07
5.89657136005496e-06
-2.6486573807314e-05
-1.01558140328916e-05
7.34841785359948e-06
-2.05582956076272e-05
-1.1947776661151e-05
-2.02492894424129e-05
-2.15068087032746e-05
-3.89751370597441e-05
-5.09890833027271e-05
-4.65591583673397e-05
-2.92253223381013e-05
-4.34389869370841e-05
-4.00370022134346e-05
-2.23586323184923e-05
1.76576426942956e-05
1.87123577481232e-06
-1.6616354914808e-05
-1.53324381791196e-05
9.58790738375076e-06
6.63735282844415e-06
-6.01258589636687e-07
9.65759251211449e-06
2.66389320195833e-05
-8.81307258691636e-06
-8.97229177612592e-06
-5.62407467397548e-05
-7.30730099673837e-06
-5.53053107861481e-05
-7.21947246375353e-05
-4.02799710581963e-05
-3.26861447782015e-05
-4.30529185430819e-05
-5.67747520049285e-05
-3.89534710441623e-05
-3.98392344686987e-05
-2.66858599803616e-05
-3.88002858782827e-05
2.28328570097178e-05
-6.96926569420024e-06
-1.54500806538133e-05
1.37018944889086e-05
6.72413173570726e-06
-2.50720112528381e-05
9.03328123866155e-06
-3.9943607984855e-05
2.04992825803461e-06
-5.37439931958273e-05
-5.03449352197515e-05
-5.42872132965531e-06
-3.62816100118021e-05
-3.31482264376285e-05
-5.39084604377663e-05
-4.79446853784245e-05
-2.27421678416889e-05
-5.80058120150457e-05
-4.56256144980684e-05
-1.21570155033457e-05
-5.04898425014125e-06
7.68884387933036e-06
-1.63058448817192e-05
-1.3092631087379e-06
9.74545741744159e-06
6.51209863641888e-06
-3.39765545826357e-05
1.52715171188534e-06
-1.38839928407989e-05
-1.90526008452365e-05
-3.38831922950408e-05
-1.79596382696148e-05
-1.37280013959914e-05
-3.55693613415329e-05
-4.32329545204134e-05
-1.37993746634986e-05
-1.00064838710315e-05
-5.97389813924855e-05
-4.95573841131766e-05
-2.97402122643594e-06
-2.94480239307595e-05
-3.04296052528006e-05
-2.38823069371853e-05
2.91970347735532e-05
2.80430931572417e-06
-2.82331281210951e-05
-1.0568926808129e-06
1.54033186232031e-05
-1.58102022385029e-05
-2.64126152492842e-05
9.91812321949442e-06
-5.05386594975196e-06
-6.86276627062982e-05
-3.31091704487061e-05
6.79326751726274e-06
-3.70916476405565e-05
-5.31602623100841e-05
-3.35771363450779e-05
6.01909598946204e-06
-3.24883175242529e-05
-3.64459921769205e-05
-5.58691951142295e-05
-1.33669219734367e-05
3.58659941960845e-05
-2.29170934855653e-05
-1.13988967538123e-05
-1.61201694857618e-05
7.74933576929533e-06
-4.53566059905639e-05
-2.70139878480678e-05
-1.20871278310944e-05
1.08767429762744e-05
-3.78720860934572e-05
-5.30486800301288e-05
-7.38366876222524e-06
-3.91902408799482e-05
-4.85560614341737e-05
-4.27952996726308e-05
-2.35397547763644e-05
-3.52727097063881e-05
-6.3806157404666e-05
-4.03913759444025e-05
3.27172229603418e-06
-3.54053881353504e-05
-4.21542766495126e-05
-2.32217422530335e-05
2.46282289964579e-07
-1.22052729086919e-05
-3.16547339805095e-05
5.00780294363935e-06
3.66338447201793e-06
-3.10194359960528e-05
-2.35432695691625e-05
-5.97714677198811e-06
-4.27748380309319e-05
-3.24966356635996e-05
-9.63534416884211e-06
1.07370097510317e-06
-5.25339225155636e-05
-3.91367556353665e-05
-2.53670151194497e-05
-1.0535570319904e-05
-7.95822155847647e-06
-6.92954763653802e-05
-2.22178017781785e-05
2.15455649193417e-05
-2.60655997743929e-06
-3.45042048134156e-05
-2.40750525386262e-05
1.26961118977598e-05
-1.10875424007951e-05
-9.95600594651024e-06
-1.43858104365412e-05
-2.87235170203479e-06
5.47489537706399e-06
-5.3841596791824e-05
-3.86113565133288e-05
-2.78447695710661e-07
-2.55900334347508e-05
-4.61246369696349e-05
-5.02203460894771e-05
-2.22095812116451e-05
-5.82414194754469e-06
-2.2308117727136e-05
-1.54740357562791e-05
3.79980848399682e-06
2.25751483153672e-06
-2.41525405487562e-05
-9.00317055592553e-07
-1.09051224709619e-05
-5.30898724326419e-06
1.83110575182024e-05
-1.51358606827924e-05
-6.82468974825811e-06
-1.60518180881503e-05
-1.43066204760348e-06
-6.41830521427498e-06
-3.0646431914612e-05
-3.20135149931055e-05
-3.13761404069328e-05
-3.70136187527585e-05
-2.85379939835139e-05
-1.67722378890824e-05
-7.77061745400353e-06
-7.6365810319398e-06
-1.4544509589449e-05
-3.81170802000776e-06
5.47938578188931e-06
-1.61930842006215e-05
-2.70852391711804e-05
-7.90313682996618e-06
2.29202485490569e-06
-1.39150941625119e-06
-3.20963627128611e-05
-1.7026404266507e-05
-1.30340753847727e-05
5.29687083352703e-06
-1.50371879169029e-05
-3.92041266344985e-05
-1.90882571503658e-05
-2.13784121885026e-05
-4.45014385240005e-05
-3.70486126700848e-05
-2.55379456712247e-05
-3.31121974055045e-05
-1.60936563182055e-05
-1.1697742450911e-05
-3.34699237215881e-05
2.09669617154251e-05
-7.84318505114757e-06
-2.33004312243496e-05
-9.71526989092116e-06
-9.15047971023354e-06
-1.43250990869754e-05
3.11616896692804e-06
-2.65945293531794e-05
-3.77784310368309e-05
-4.33863891219802e-05
-8.25699550435887e-06
-1.5180777934334e-05
-5.48315631338347e-05
-5.39607818709901e-05
-2.61455166329489e-05
-5.52068837973763e-05
-1.19664063216961e-06
-1.44435085938627e-05
-3.15047994770049e-05
-6.74259961800783e-06
-1.27273999660718e-05
-1.37673383848373e-05
-1.4713255063246e-05
-1.32431713569826e-05
-5.18836692252925e-06
-6.53994073965962e-06
1.20898912441295e-05
-4.29502559549706e-06
-2.51285806949082e-05
-7.94647649220172e-06
-1.11494221169086e-05
-1.61654711759364e-05
-1.32452329418222e-05
-5.25767388565193e-05
-3.39957377062693e-05
-4.57689899082452e-05
-2.69022164452708e-05
-2.94447364005464e-05
4.02944163306734e-06
-6.46534845664997e-06
-2.58027911890097e-05
-1.49405431603497e-05
2.97614267206332e-07
1.20651468364023e-05
-1.04526876314109e-05
3.87917484183119e-05
1.60612733030886e-05
2.50988704718177e-05
4.59045046038557e-06
-2.90736265163249e-05
-3.96321980780023e-06
-2.6310799534057e-05
-4.52631358858879e-05
-1.70982395589302e-05
-2.39664381358462e-05
-7.42580691809323e-06
-3.43016572394245e-05
-2.91638927837559e-05
-7.13680871304493e-06
-2.33009752558225e-05
-5.85827593972601e-06
-1.05861722852532e-05
-6.40610069357943e-07
-3.08703024302302e-05
2.18237700750542e-05
-1.64158388717442e-05
-1.52984778851765e-06
-5.95027006798227e-06
-1.00403472030447e-05
-6.010015228947e-06
3.26646176490159e-06
2.31876387996555e-06
-7.47725783098108e-06
-3.941888827697e-05
-2.90044977344802e-05
-3.63068529558688e-05
-2.24057814461887e-05
-4.62545514804992e-05
-5.23097106839515e-05
-5.64819228756722e-05
-4.16151780723695e-05
-1.63651106599944e-05
-1.87123111574385e-05
-3.35255024784858e-05
-9.77007825137486e-06
-4.82838976254257e-06
7.10684674114296e-07
6.94079749936802e-06
2.94606540728619e-06
5.03636701584574e-06
-7.05504224302004e-06
-2.84139490830827e-05
-2.84789214419118e-05
-3.55457338585381e-05
-3.57901489115877e-05
-2.84067646965409e-05
-3.95438294027548e-05
-6.15356501478861e-06
-2.48358334957359e-05
-2.7979051569364e-05
-1.88248256508926e-05
-9.0126132910228e-06
-3.97991215662351e-05
-1.44964093694082e-05
-2.40051945997129e-05
-9.68063583139521e-06
-1.01328048432041e-05
-1.25329603581077e-05
-6.94697509698524e-06
1.22458462869125e-05
-1.05091626698911e-05
1.53024624337606e-05
-1.25020000673559e-05
-1.79193196135261e-06
-1.42519959602365e-05
-4.20890159774749e-05
-2.74362845653989e-05
-2.4363323191555e-05
-3.32292684305862e-05
1.0135021562167e-05
-2.11322463772735e-05
-1.48633908322461e-05
-3.57770986686231e-05
2.43333139463539e-05
-1.02669868113044e-05
-2.78251203674177e-05
-4.18156710298772e-06
7.63592948356823e-06
2.67008921256398e-06
-5.91278678013854e-06
-2.09273734302916e-05
1.90407546099006e-06
9.07186025898809e-06
-2.94276764821865e-05
-9.34175933733929e-06
-2.02678006390332e-05
1.19515824221482e-05
-1.33359188833843e-05
-2.97388341889077e-05
-1.33419717253065e-05
-3.25818156090286e-05
-2.04223362035027e-05
-3.51860597002076e-05
-1.45594441202142e-05
-1.90429253997875e-05
-2.30647184907127e-05
-2.58944105119612e-05
-3.20355790523166e-06
-1.89287400634902e-05
1.5610026054133e-05
-4.78872429092635e-06
8.43088861840333e-06
2.62089389044756e-05
-3.83876770725752e-06
-1.17582518463076e-05
-2.83514178917211e-05
-2.93520087053077e-05
-2.44758695281072e-05
-4.64892015813556e-05
-2.15826242723596e-05
-4.07473813923054e-05
-2.97961469319347e-05
-4.41605096789852e-05
-2.09041134584728e-05
-2.88141926861665e-05
-4.39929043945186e-05
-3.6495076818388e-05
-9.45916241711004e-06
-2.04820771730507e-05
-1.92696377622555e-05
1.95841129914699e-06
5.71672172305874e-06
-2.47129373660871e-05
-1.90363292318414e-05
-1.71786194570941e-05
1.51047378604263e-05
-2.74616235093939e-06
-5.3522530126601e-05
-4.02806886064772e-05
-1.38187536568846e-05
-9.5429399821836e-06
-2.28040484480778e-05
-3.16037399421926e-05
1.19971491223318e-05
-2.39297812160934e-05
-2.46481729349323e-05
1.60864308070886e-05
-6.78899899351741e-06
-4.20412564711613e-06
-1.29039618086369e-05
-1.8081584321643e-05
-2.41100814645337e-05
-1.18215167312212e-05
-3.22626293067859e-05
-1.33833675005707e-05
-7.21875552331648e-06
-2.37080387752395e-06
-1.9265538553295e-05
-1.0472984732475e-05
-5.03307989182609e-06
-1.84034856516216e-05
6.95471284482592e-06
-3.50952429960517e-05
5.75190745835011e-07
1.05221981473926e-05
-3.97524537115776e-05
-1.44073274510169e-05
-1.48757382464137e-05
-1.21833791906551e-05
-1.29733525396916e-05
-2.64995508690869e-05
4.15224195530563e-06
4.41801588895835e-06
-3.89772066122973e-06
-1.21829800222217e-05
-1.29102369472642e-05
-5.07598632020319e-05
-1.22959753771535e-05
4.12292373759056e-06
8.16133135196316e-06
-5.17600489425404e-05
-5.27459356500541e-05
-1.28716786539563e-05
5.42461485013294e-06
-2.59359544403248e-05
-5.08437147880446e-05
5.16867506609097e-06
1.17503523856095e-05
-3.45934392009145e-05
-2.39255774381424e-05
1.22467988057295e-05
-1.54376256718315e-05
-1.4597398206114e-05
-1.8862158913845e-05
2.45394201422017e-05
7.85296411903128e-06
-3.61995004813645e-05
-3.29200197434698e-05
1.48848879927884e-05
9.80252735956482e-07
-6.09934785594638e-06
-8.23774504866036e-06
-2.02073707237398e-05
5.21810496070516e-06
-4.57375602636586e-05
-3.84122026400098e-05
-1.88884384179299e-05
-3.05646371316301e-05
-2.99046545750028e-05
-4.86753939893739e-06
-6.76659120435253e-06
-1.68748345596487e-05
-1.8828214834533e-05
-1.72205125232651e-05
-1.14730114033374e-05
-2.23048689584073e-05
-3.49992020158449e-05
-1.15486641380534e-05
9.4966457288347e-07
-1.52896598330595e-05
-3.06615096049037e-05
-5.79637558955255e-06
-3.50739446701885e-05
-3.67184293762911e-05
-4.71486751858638e-05
-1.3953233766417e-05
-1.38625332218215e-05
-3.18634460132099e-05
-1.10381350228838e-05
1.29008923773903e-05
-1.61849741381911e-05
-9.74085010277585e-06
-8.94547252096562e-06
1.13279611763631e-05
8.60221378177658e-06
-6.85413468760903e-06
3.2707619751285e-06
1.54438577203014e-05
-1.12540680756265e-05
-3.54747005737628e-05
-3.2596181707626e-05
1.51049291266315e-05
-1.7518258346578e-05
-2.90688801318733e-05
-2.33519160192556e-05
4.47441964791065e-06
1.92378493899664e-06
-4.82535770901855e-05
-3.0523828371345e-05
6.39680647784382e-06
-2.42274276011289e-05
-1.52424947172478e-05
-1.35129306510136e-05
4.55903998716794e-06
-1.63057979382718e-05
-3.36301277806437e-05
-1.45773525976237e-05
3.23011279908577e-06
-9.0892761981374e-06
-8.19218510656481e-06
-1.03239217547137e-05
-2.17825441236482e-05
-1.09794258332088e-05
-2.16595582552972e-05
-2.41683027337826e-05
-3.78475299170299e-05
-4.68026918875187e-05
-1.35487153029684e-05
-3.65609366544242e-05
-3.9736956585386e-05
-5.22346085607646e-05
-2.99192421381615e-06
-2.44252264068926e-05
-1.92743593226915e-05
-2.58711958809438e-05
1.79738253738616e-06
-1.77865586231862e-05
-3.25301799692289e-05
-2.79322592586809e-05
9.15796010887551e-06
1.40142903962546e-05
-1.74781262452743e-05
-1.39538474419816e-05
1.54388156586417e-05
1.75442579819713e-05
-2.46169137091693e-05
-2.95326782828458e-05
-2.59323883355425e-05
-4.69495153778287e-06
-5.11458854876661e-05
-5.23709983593179e-05
-1.08541412546477e-05
-2.64416622558944e-05
-3.5180415013396e-05
-5.6356576456212e-05
-1.48179373103248e-05
-3.36285344102422e-05
-3.07176087601481e-05
-2.58521198767309e-06
7.69328696357392e-06
2.05693513400697e-05
-2.68639156205721e-05
-1.51453685795775e-06
6.41091791847664e-06
-2.08861558135936e-05
1.06321640508141e-05
-4.49916523238182e-06
-2.89106224303312e-05
-2.4649894948345e-05
-2.2791920399904e-05
-2.50446553107835e-06
-2.93317666618755e-05
-4.7298605642248e-05
-4.57207053382274e-06
-1.24073874536394e-05
-2.73401635091614e-05
-4.10361016004011e-05
-3.13805932244907e-05
-1.07212407229756e-06
-7.90574966317839e-06
-2.68284338253666e-05
-1.82887995427112e-05
-3.61367310742602e-06
1.93855311414937e-05
-3.14310168140332e-05
-2.19608774483038e-06
1.55261394214206e-05
-1.78717907303819e-05
-2.4993390314874e-05
7.06063047380821e-06
-5.93448093294657e-06
1.17364620485848e-05
-2.34559485525579e-05
-2.94794426103198e-05
2.39492522645501e-05
-2.5502543673906e-05
-4.50727795446409e-05
-2.13568677666829e-05
-2.41259192120863e-05
6.15939736611059e-06
-2.99837794842443e-05
-2.42454907337034e-05
-8.2871628896124e-06
1.86810176900675e-05
-1.52451063729353e-05
-1.58464515413826e-05
-1.41312678794476e-06
-4.80262557769929e-06
-1.61865953552474e-05
-3.46075444482884e-05
-5.79122232173052e-07
-1.568635561209e-06
-5.16232559137532e-05
-3.69879590497316e-05
-1.46752677075856e-05
-4.12034158162503e-05
-4.98598871509596e-05
-2.94574794715965e-05
-1.93369318760247e-05
-2.36952409111969e-05
-2.76007574951022e-05
-1.43757980011383e-05
-2.68891215809875e-05
-4.10716851346554e-05
-5.48163685765593e-06
-1.82898806438558e-05
1.42727921579865e-05
-1.06014657657181e-05
-2.03679090214259e-06
1.36191348309942e-06
-2.94827654974282e-05
-3.26070118721342e-05
-1.62492250114837e-05
1.78359592842771e-05
-3.76675935681749e-05
-2.78664613075882e-05
-3.48930159548496e-05
-2.67611846300833e-05
-3.48678689497288e-05
-4.78949937362127e-05
-2.7322128664869e-05
-3.28434460114527e-05
-4.80514821780485e-05
-2.14302644242025e-05
-5.66488918997953e-06
-1.35751762303027e-05
-4.20233537249989e-05
-6.99744656830367e-06
-2.34214303544906e-06
-7.81331140229086e-06
-1.96678518420473e-05
7.45649323889378e-06
3.56644552288355e-05
4.09928534106745e-06
-1.50753790069825e-05
-5.81670362373937e-06
1.14924229859423e-05
2.81564742565919e-05
-3.67599290472206e-05
-3.4590607693449e-05
-2.28059562980613e-05
7.49004565365594e-06
-2.35804975022354e-05
-5.18535609520504e-05
-1.66116947891184e-05
-1.7001390585696e-05
-3.3621366824489e-05
-4.10736622806796e-05
-2.23589498812603e-05
-7.65002812308661e-06
-2.58887347573348e-05
-8.39032625327182e-06
-6.62691451566641e-07
1.45061070824022e-05
2.85869894225642e-06
-7.79726045798236e-06
2.8214514910535e-05
1.30421830681736e-05
-2.05201179092828e-05
-1.72206950199043e-05
1.12283857547047e-05
-2.1525229541687e-05
-4.26319437978469e-05
3.95844809151741e-06
3.84673484953215e-06
-2.64421403521875e-06
-6.06718159121024e-05
-1.65866259820958e-05
-5.3825387262912e-06
-1.28824742336589e-05
-3.36805365796919e-05
1.33610695068965e-05
-2.53432239166857e-05
-2.44650014331831e-05
-3.06616315887234e-05
2.15522253000195e-06
-3.98381646545927e-05
-3.10284886880745e-05
-9.11258899883966e-06
-1.6013526197404e-05
1.21822224967347e-05
-3.63649127894967e-05
-2.13193350148715e-05
-1.5380343687714e-05
-4.81879425033574e-06
-3.43876270073529e-05
-1.39198085432596e-05
1.1636537808117e-05
-3.82824693724132e-06
-2.98524459092465e-05
-8.19413283940264e-06
-1.41520742011708e-05
-4.0908585753924e-05
-4.35650875086469e-05
-2.38066457340669e-05
1.49798733873308e-05
3.13065740493966e-06
-3.4857193380482e-05
-1.8595336908674e-05
1.32373811389235e-05
-1.3896928536582e-05
-2.51803807654243e-05
-2.22789766339882e-05
-1.74505143046246e-05
-6.18613884444731e-06
-3.9158956998608e-05
-4.96519112788881e-05
2.10624248692567e-06
-2.86669146077143e-05
-3.20018532198363e-05
-2.44564389819161e-05
-1.42678218253844e-05
-1.38334477903544e-05
-3.1620836557918e-05
-2.2109353176406e-05
1.09263172192107e-05
-3.17608715899148e-05
-3.73152917275253e-05
-1.25922917507997e-05
-2.90422286619842e-05
-3.0778574310757e-05
6.21209122796719e-06
1.90998066347159e-05
-4.24763650855144e-05
-1.35979383049135e-05
-2.6391188319877e-05
-4.00702817443909e-06
-5.79411024055831e-06
3.28045069063457e-06
-2.0097349664632e-05
-2.41933803086109e-05
-9.50449215207643e-06
-1.80810158664405e-05
-8.29218323109376e-06
-1.43382043994897e-05
-2.71046991122382e-05
-3.68309733810347e-05
-2.11207730217082e-05
2.05692566951627e-05
-1.66071084139778e-05
-7.57301838980995e-05
-1.00976959367487e-05
-8.45897213195276e-06
-3.20458826275367e-05
-5.51005955204207e-05
-2.76328737956867e-05
1.90666910149641e-05
-1.06039365044068e-05
-5.26602343408631e-05
3.99823424977302e-06
-4.20792751180575e-06
-1.60295290583679e-05
-3.63574071869656e-05
-3.23859108684579e-05
1.19375260024258e-05
-3.3032465402306e-05
-3.53310982593755e-05
-1.16536305626568e-05
-2.8556105168222e-05
-4.51190685772664e-05
-6.85726299786525e-06
-2.43134971109225e-05
-2.96929924788281e-05
-4.42245958234336e-05
-3.1863090804995e-05
1.59435558465e-08
-2.71515939750037e-05
-4.40681499094284e-05
-1.09213869581601e-05
-2.74116674835485e-05
-2.63869025261428e-05
-2.2652297420029e-05
-1.05337662674901e-05
-3.63320657772282e-06
-3.70551949806562e-05
-3.17324918204117e-05
-1.15044638235614e-05
-2.61573790718574e-05
-4.6311096095272e-05
-3.52074170005764e-05
-3.20745036444971e-05
-2.10032783416354e-05
-2.96738183086802e-05
-6.06870847311845e-05
-1.08107335314581e-05
-2.77289411455884e-05
-3.59541725073443e-05
-1.90235269558072e-05
-1.26315701587643e-05
-3.04267025963896e-05
-2.60504917442477e-05
-3.41074803630245e-05
-4.5547305266189e-06
-3.09134285385467e-05
-1.94738879353451e-05
-2.74391022516762e-05
-1.50208799389573e-05
1.36475541167827e-05
4.14245428694688e-06
-6.88888436897392e-06
6.64872961856952e-06
-6.32930648207241e-06
-3.27437158363029e-05
-2.51019489050051e-05
-4.44344976744892e-06
-3.83906391435924e-05
-3.29514206164048e-06
-2.1526052925904e-05
-1.04043499873231e-05
-2.10331924060469e-05
-9.80077140230882e-06
9.58247253037456e-06
-1.49880083320835e-05
-1.3082473738749e-05
-3.55173803672923e-05
2.90673781540861e-06
1.39722147420079e-05
-2.12068655755807e-05
-7.95260940294555e-06
-9.89546545153664e-06
-2.76808818248909e-05
-2.31735970049355e-05
-2.97999120856896e-05
-3.20888222808818e-06
-4.11164820828638e-05
-2.90078360650328e-05
-3.57910770134566e-05
4.92607793937317e-06
-1.4305919165052e-05
-4.08003567766636e-05
-3.98454844748423e-05
-2.3009121763151e-05
-2.35128184945831e-05
-3.99904347820639e-05
1.28730543573319e-05
2.44526753397237e-06
-2.25723234009711e-05
-1.90088464131228e-05
-2.54542891828737e-05
2.36391882221038e-05
-2.77621647163694e-05
-3.12932674552266e-05
-9.77290214495656e-06
6.27078104604891e-06
-3.36784914585803e-05
-3.53523713105639e-05
-1.5395627766077e-05
-3.08316341432107e-05
-2.600512016438e-05
-4.24360587198653e-06
4.19764871601384e-06
-2.79398732183025e-05
-1.82269869128976e-05
4.98408333719313e-06
-1.45061568156997e-05
-4.31834384981889e-05
-1.03876866215744e-05
3.82300175182573e-06
-2.77480259426544e-06
-3.22424224666921e-05
-9.81978088728907e-06
1.81845183530073e-05
-1.65835123829716e-05
-1.81182766034586e-05
-3.09933149693312e-05
-9.6536442179197e-06
1.09282919233281e-05
-2.57988474720431e-05
9.37209983532113e-06
2.56810881824352e-06
-3.24411067698185e-05
-4.87922433247711e-05
-8.37587788799658e-06
-3.01268002789314e-05
-6.8431944779717e-05
-3.66285772077207e-05
-3.74103744588276e-06
5.32187806302507e-06
-3.80063957325651e-05
-6.99930825882153e-06
-3.11365821087344e-06
4.06960821638554e-06
-5.06440863760447e-06
-6.95744561404065e-06
9.18190181364668e-06
3.69800975267112e-05
1.12674425174406e-05
-2.08814672527375e-05
-1.4740908980104e-05
6.86854398637721e-06
-1.43340256186959e-05
-2.90886907828304e-05
-4.11071205708761e-06
-3.33814531935756e-05
-5.06917902558337e-05
-3.67940465627134e-05
-6.64449053803049e-06
-8.88229263503528e-06
-3.02587882383181e-05
-1.66614900432561e-05
-1.45104859072398e-05
6.21176564100129e-07
-1.25526709587275e-05
3.17605987586625e-06
2.14529897139663e-05
2.13308577249825e-05
-1.80985256623128e-05
1.0799576979368e-05
5.63392394529372e-06
-7.04111339409732e-06
1.82297936735053e-05
3.38153746195569e-06
-5.68254607892794e-06
-3.38741524432527e-05
-4.0854738687977e-05
-3.55806193705272e-06
-2.52153396720201e-05
-6.5540135041789e-05
-1.64824831423369e-05
-2.30413663877716e-05
-4.22493991150267e-05
-6.19196124283756e-05
3.70648567539605e-06
1.64422208425519e-05
-1.55132323760341e-05
-4.08314747060629e-05
-1.06212772017066e-06
3.01369225070678e-05
-7.85476630317845e-06
-4.40118469520945e-05
2.58124913453043e-05
2.27917058491061e-05
-3.09492737501128e-05
-6.21205408256187e-05
-3.37632659865673e-06
1.57523313085668e-05
-2.21555572719367e-05
-7.68233824960356e-05
-1.7764798830331e-05
2.30523797250397e-05
-4.83245070889017e-05
-7.05023010700506e-05
-1.83610985596226e-06
1.34248684972776e-05
-3.67011750897354e-05
-2.92760131937087e-05
1.07198026329044e-05
2.25066316918435e-05
-2.36970537698425e-05
1.11827899574425e-05
8.92243267508623e-07
1.29814011917681e-05
-2.27991889993691e-05
-2.23205384619102e-05
-8.43291520696336e-06
-5.60521439511583e-05
4.98652941402803e-08
-1.84458899007013e-05
-3.27610206756633e-05
-1.63170381978898e-05
-3.33803511677108e-06
-2.89330430314534e-05
-1.44111074102677e-05
-3.59980134700921e-05
-1.70538198228679e-05
1.23530440671709e-05
2.90806786605068e-07
-3.29296572067784e-06
-1.1841933582761e-05
2.13483729257955e-05
1.08533651242203e-05
-3.18758797305891e-05
-2.22188910372948e-05
2.23306649871898e-05
-2.85262196581807e-05
-7.3169716935467e-05
-4.74827159559918e-05
5.31708347078881e-06
-2.28760761529367e-05
-5.57075252596759e-05
-4.7874378353693e-05
-9.54333495487093e-06
4.36092667850681e-06
-7.86966554068718e-05
-9.84684740289256e-06
2.61130732602444e-05
3.37992672296273e-06
-2.27995380103484e-05
-3.35605783845719e-05
1.6882755901492e-05
9.67185837298643e-06
-1.49010691224472e-05
-9.69526276411324e-06
2.70575543733174e-06
5.00129898324806e-06
-3.91152738481392e-05
-4.05391331085521e-05
2.85745887268413e-06
-4.45823854733496e-05
-5.50370436578532e-05
-3.12908637385731e-05
-5.95652922806288e-05
-3.31505948005006e-05
-2.45110501956339e-05
1.93044690270821e-06
-3.45530915040422e-05
-3.18035640174527e-05
1.02093339336728e-05
8.12877820769195e-07
-8.47067922429325e-06
-3.27049418809285e-05
-7.47078502826059e-06
9.96199840170942e-06
-3.88196219819442e-06
-1.56839229599751e-05
5.04566847265754e-06
9.13494241968612e-06
-1.5240786756784e-05
-3.63875369955817e-05
-1.68267855381318e-06
1.78743520838425e-05
-3.18921776162462e-05
-3.64924975873028e-05
5.18088164733708e-06
5.69125384785218e-06
-2.60323291599141e-05
-2.61195623938697e-05
1.86086604766557e-05
-1.04204527508064e-05
-1.90492987571764e-05
-1.43144481657084e-05
1.66579118790367e-05
2.59894175758625e-05
-2.22984091943897e-05
-3.78668535394339e-05
2.39413258121135e-05
-1.36117889258005e-05
-4.5608043521384e-05
-4.24695068402106e-05
-1.23346299533567e-05
-8.39084730435428e-06
-2.98561714056126e-05
-4.34095816944849e-05
-2.59591095683787e-05
8.80045182495671e-06
-1.21910479459045e-05
-4.86765487818783e-05
6.64804045201582e-06
-1.93120125792874e-05
-2.37161243494447e-05
-2.84938997675027e-05
2.27296831928927e-05
-1.4101428906746e-05
1.33068458439698e-05
-4.34462809864113e-06
-2.52232236918431e-05
-1.64467435826503e-05
-3.35472236836372e-06
-2.76511750550822e-05
-2.8139768076037e-05
-3.99719140869291e-05
-2.81165249404495e-05
-1.90137136950389e-05
-2.05984636864621e-05
-2.51074939287265e-05
-4.05349918951145e-05
-1.40532718482878e-05
-8.50281857079336e-06
-2.36560920942377e-05
-3.26841817902969e-05
6.46597630420173e-06
-3.51477394745129e-05
-2.73601231783462e-05
-7.13943501559506e-06
2.45161856780967e-05
4.1301288334225e-05
-1.42644137974078e-05
-8.2323871227154e-06
1.78761057531384e-05
-3.73595669153317e-05
-4.51080004559748e-05
-2.79273969278999e-05
-9.82360641072283e-06
-1.83215289857282e-05
-5.6358976755928e-05
-3.23070594373932e-05
2.00947136840959e-06
-2.3347651584039e-05
-3.82010475855277e-05
-5.79415663207283e-05
5.86697522403097e-06
-2.21992763048574e-05
-5.01660835103833e-05
-2.73421117804444e-05
8.7953900642086e-06
-1.67136032690054e-05
-1.04591713364748e-05
-3.73973430612413e-05
2.3554740818831e-05
-9.05103752273162e-06
-2.1208238071256e-05
-4.84981023875469e-05
-2.39397741834674e-05
-5.2802766061471e-05
-1.82534922931643e-05
-2.76370671414673e-05
-3.65018819211853e-05
-2.01693520653177e-05
-2.35116786124809e-05
-3.5022909650921e-05
-9.73903054988494e-06
-3.47303780248893e-05
1.49381211944748e-05
8.30155685116368e-06
2.16081960737998e-05
5.98051353957651e-07
-7.31177312968392e-06
-1.49303314464841e-05
-1.9099439652916e-06
-7.77030686676417e-06
-4.93744565511453e-05
-1.82862148871852e-05
-1.24977537620664e-05
-2.95257937983171e-05
-1.17373820640595e-05
-1.36670342593758e-05
-3.2021458826002e-05
-3.46889357519197e-05
-1.62047629541057e-05
-1.12441707983281e-05
-1.74691037653989e-05
8.25105859459267e-06
-9.71313765027688e-06
2.95104272436958e-05
2.61714511619082e-05
-4.18139837122597e-06
3.06331101512886e-05
3.26464459587076e-07
-1.21190756640486e-05
-1.61811539634124e-05
-1.27565715283408e-05
6.5445032406603e-06
-3.08076124479838e-05
-3.16908941891008e-05
-3.58953700930488e-05
-2.5530287371325e-05
-2.44427075507573e-05
-4.41741213203472e-05
-1.09976928430535e-05
-5.1452682771368e-05
-2.82700236023114e-05
-2.04546490765355e-05
-1.67830222477331e-05
2.02658508455858e-05
-2.89598449676975e-06
-2.29962345094574e-05
-2.1539448421003e-05
2.18028232346137e-06
-1.47771191736994e-05
-2.16173745695792e-05
-2.50776757730584e-05
2.02135780645276e-06
-4.12902761240357e-05
-4.39479903677933e-05
-3.01218601278782e-05
-3.15599931956063e-05
-5.09814908558209e-05
-7.04417279439478e-05
-1.85446339206607e-05
-1.60568756945101e-05
-3.91271507979355e-05
-1.73857066277428e-05
-4.74679731157167e-06
5.14313700138602e-07
1.18160368283364e-05
1.89378515572565e-05
-5.55508025228646e-06
-2.88509704894593e-05
7.6752347328484e-06
-1.01340079615221e-05
2.93550819602882e-05
-1.85285100607897e-05
-1.4344274705169e-05
-1.6163917508972e-05
-2.93089585657289e-05
-5.73880207769507e-05
-3.87802826085359e-05
-4.78324379680119e-05
-2.76432705135193e-05
-3.7765341509323e-05
-3.63385800261736e-05
-2.09989078386637e-05
5.34939657524828e-06
-1.72284330678048e-05
1.11839109456385e-06
1.34720408109729e-05
3.12586396214587e-05
-6.60755690316866e-06
-3.31956720969252e-06
3.09597656724912e-05
-4.31476589068435e-06
-2.08790723586633e-05
-2.24338589784236e-05
-5.25418133523779e-06
-4.14530405683934e-05
-3.38541423580947e-05
-3.44324911652762e-05
-9.6739955717788e-06
-4.02954478707512e-05
-5.94417700968263e-05
-1.56052397726808e-05
-1.30850677321756e-05
-2.4713990779072e-05
-5.88030801937774e-05
-1.05569483182242e-07
3.04855199902864e-05
-1.01445064215296e-05
1.21439901650421e-05
2.8996561234815e-05
1.64146973763172e-05
1.6926910990125e-06
-1.72817100060432e-05
2.62567277149043e-05
1.72566439150557e-05
-3.57923457113175e-05
-2.29489889104603e-05
-2.51213479743098e-05
-1.3230514853547e-05
-4.33267168684659e-05
-4.52516151912186e-05
-1.44908747169004e-05
-2.33370610914563e-05
-4.22508273549825e-05
-1.82702664238764e-05
-8.53100793021501e-06
-7.78290204521736e-06
-1.92731386191178e-05
-2.62959168712835e-05
9.44684433585359e-06
2.09277775369871e-06
-1.69260253510152e-05
-1.4375349850697e-05
1.41280026662916e-05
1.31812567837632e-05
-3.284060168702e-05
-1.57954386064091e-05
-3.2609321540839e-05
-8.0704899864846e-06
-3.7559123575421e-05
-4.23483841999361e-05
-3.00824785693597e-05
-3.75073260825413e-05
-5.40610047602946e-05
-2.25355091565699e-05
-1.90301547204465e-05
-2.14906117458756e-05
-1.83285062238716e-05
-4.15482788208866e-06
4.20220729918635e-06
-5.92046407298891e-06
-6.27439210387998e-06
9.95057816709326e-06
1.79291481592124e-06
-4.21998611211747e-05
-3.76647897692228e-05
1.97729771658864e-07
-6.62186420097646e-06
-3.26367707498363e-05
-6.10641784606709e-06
-3.31409978437989e-05
-1.69992631591158e-06
-6.14383535805775e-05
-4.01006643622563e-05
-1.34960745371099e-05
-2.98740500467053e-05
-1.94309092759199e-05
-4.18907031350027e-06
6.79928238515496e-06
-5.53582000793059e-06
-2.41772276241938e-05
8.4093295642095e-06
1.09284234987702e-05
-9.2188174776961e-06
-2.89969858769838e-05
3.40386072439163e-06
1.72096414221735e-05
-6.48472966880119e-07
-3.37643506842138e-05
-1.68482868563068e-05
-6.10993691598589e-06
-1.88906478921078e-05
4.49746651831243e-07
-1.55300194747208e-05
-4.2661432664611e-05
-1.28717678045841e-05
-3.61583785275941e-05
-3.87934877589624e-05
6.72460904854199e-06
-1.88090928105576e-05
-2.20403803195572e-05
-4.36892171196335e-05
-1.78400995641126e-05
1.85523505883527e-05
1.46907563367854e-05
-1.37549147489659e-05
-1.15628219798215e-06
6.86834037873799e-07
-2.82613537423912e-05
4.64325337155863e-06
-9.30641741306016e-06
-1.80912305654307e-05
-1.61952363863715e-05
-1.55109769070525e-05
-1.9160733568263e-05
-2.53162137441348e-05
-2.09903072739704e-05
-5.58468262081162e-05
-4.83760442300223e-05
-2.07578627174608e-05
-1.49007002715512e-05
-2.91016956010021e-05
-1.20794581821283e-05
-1.20993956234068e-05
1.04871125896395e-05
-1.59958476058712e-05
-2.4112339547409e-05
-1.07540300385567e-05
-3.67020585870014e-06
-6.47243601598674e-06
-3.00888737081996e-05
-2.54129003902842e-05
-9.1170345449803e-06
-1.3850010635177e-05
-4.52236316180612e-05
-1.88694817452252e-05
1.02071590728469e-05
-3.81263005729021e-05
-3.30102037551596e-06
-3.01772025389551e-05
-3.8341310899314e-05
4.45735621673422e-06
-2.07896551488677e-05
-2.11053124813932e-05
-3.54917351531322e-05
-1.1354889517788e-05
1.42638827903787e-05
-2.55648139168882e-06
-8.12338562280559e-06
-1.90781414212814e-05
-8.45709525834155e-06
-2.00624386178478e-05
-4.02671933505062e-05
-2.11710540717364e-05
-3.89127957393178e-05
-3.7877156539289e-05
-2.43891118353738e-05
-2.09007028636588e-05
-1.51966872281453e-05
-2.14249166041173e-05
-3.20283498402359e-05
-1.25235725239751e-05
-6.32698683849067e-06
-9.03470801402207e-06
-3.11994199510481e-06
-4.5601797581013e-06
1.44940054430649e-05
6.53711118429413e-07
-3.54291868309163e-05
-1.57407148555689e-05
-1.62432787422176e-05
-3.1669625202704e-05
-3.61382779235643e-05
-4.30859201763466e-05
-9.32355461904595e-06
-8.53111316713421e-06
-4.25218890846857e-05
-3.09658631059809e-05
-2.03809158466596e-05
-2.84461440775441e-05
-2.54288960128856e-05
-3.91191598311607e-05
-1.33802576847395e-05
-8.52808557514634e-06
-2.01708000725064e-05
-2.67863537149785e-05
-8.57212767350226e-06
-5.26290523785033e-05
-5.63790767973802e-06
-2.54223418715182e-05
-3.18620873867675e-05
-8.78523826764881e-06
-9.37533543919784e-06
-8.29040469466769e-06
-2.45215950856793e-05
-6.89470593378666e-06
-5.68511370346789e-06
-1.20246261196266e-05
-7.05362760314446e-06
-3.80538562048402e-05
-2.8795749209388e-05
-2.23203183523964e-05
-2.47626813333677e-05
-3.85218758266683e-06
-6.46061323180437e-06
-3.07646686959611e-05
-4.13028561588839e-05
-1.38427916111623e-05
1.17575869994484e-05
-2.20207537980707e-05
-2.64738363108774e-05
-3.4997390919141e-05
-6.42781353330451e-06
-2.44981110873532e-05
-3.06337950001737e-05
-3.26889598284099e-05
-2.47609080159713e-05
-3.98166430124246e-05
-4.6763205335622e-05
-2.16589723452977e-05
-2.51042400709547e-05
-3.43857742405067e-05
-1.33153996976993e-05
-7.60248531994265e-06
-1.3668324356775e-05
-4.22992233637464e-05
-1.7687337723714e-05
-1.18697344771423e-05
2.22845365826151e-06
-3.59212429737493e-05
4.05722540173971e-07
-2.41030772302366e-05
-1.23117712670716e-05
-2.44992162182998e-05
-4.66340851487354e-05
-1.27153194095275e-05
-2.50371752349569e-05
-3.77627706825299e-05
-7.57461693786081e-06
-1.27671550868921e-05
-1.460168205539e-05
-2.95128987530875e-05
-5.073840209438e-06
5.48131925941864e-06
-2.27662356989218e-05
-1.99735430896241e-05
-1.17308121830285e-05
7.00594670935958e-06
-9.73840824297621e-06
-8.62211624528529e-06
-1.17072635651564e-05
2.68780637294941e-06
1.28644206189031e-05
-2.93342445226998e-05
-1.66046674055809e-05
-2.09441582183349e-06
-2.66115921068467e-05
-1.7066220163253e-05
-2.12123675284787e-05
-2.7742186747461e-05
3.37339360463777e-06
4.0261343507116e-06
-4.33398542446118e-05
-3.3660467115518e-05
-1.95560767451949e-05
-1.57499274214828e-05
-1.34471614121252e-05
-2.04642567157709e-05
-1.98846317408666e-05
2.03772719676922e-05
-1.27715745420109e-05
-7.21769452537168e-06
1.37964629635054e-05
2.07804885461932e-06
-1.17975435625045e-05
-3.99167408355699e-05
-3.7062411101613e-05
4.36018707347445e-06
-2.77184238847488e-05
5.22911199153496e-06
-4.16993013082137e-05
-3.73041740654152e-05
-2.0944648268865e-05
-2.18396296714528e-05
-3.89853507132322e-05
-3.93958451145809e-05
-1.3067996870039e-05
-1.79703100852918e-05
-2.34576423281512e-05
3.36808755982652e-06
-3.21290600033819e-05
-2.04359535139936e-05
-4.8336703476898e-05
-2.6777235634912e-05
1.90342585871905e-05
3.22883518844682e-07
-2.0763799284933e-05
-2.56174437394123e-05
-4.93208347747892e-06
-2.12140907373092e-05
-1.2727287145386e-05
-1.68138485319035e-05
-2.59103202051771e-05
-2.81244633334345e-05
-2.37185253707273e-05
-1.80348801192752e-05
-2.28033682648314e-05
-8.67433149017681e-06
-1.41548552909243e-05
-1.11165583005412e-05
5.12734048169461e-06
7.27341652735426e-06
-1.97381812055073e-05
-1.12805041487296e-05
-1.54242487580721e-05
-9.49259994217158e-06
-4.34141765592985e-05
-4.11516558987542e-05
-4.48002692846213e-05
-2.6777103297963e-05
-7.5701300543466e-07
5.28881263965451e-06
-6.29653577176368e-06
-2.01805861973796e-05
-3.25537503791004e-06
-1.6043359447091e-05
-3.26092869230147e-05
-4.34176963106322e-05
-2.02128057617986e-07
2.2854440026119e-05
-5.12124809215374e-07
-1.98428873773034e-05
1.24192202718643e-05
2.3533908355496e-05
-1.25858206232776e-05
-1.99593510776276e-05
-1.85140808544615e-05
-4.98381373861143e-06
2.01981073322001e-05
-1.33638130916271e-05
-1.3457906734715e-05
-3.62657651388847e-05
-1.82983937340901e-05
-1.04589776880248e-05
-2.73872424522927e-05
-2.93103090175979e-05
-1.14667698145271e-05
-3.51492267663467e-05
-3.9787726754446e-05
-2.10877317194682e-05
-1.17706339925978e-05
-1.04994148545048e-05
-2.2661968656163e-05
-1.83535169957727e-05
-1.64794958174277e-05
-1.77956723946965e-05
1.22335090963615e-05
2.62548100691141e-06
-4.5175423703898e-05
-2.17929481049191e-05
-5.83286738121003e-06
-5.48806173152305e-05
-3.60617976041349e-05
-2.31544354894319e-05
-1.27462124916831e-05
-3.86065081349756e-05
-3.15731470043885e-05
-3.70742843250184e-05
-2.10644336026547e-05
-3.45913209966156e-05
-4.23022954958151e-05
-3.99485057948763e-05
-4.13784791249114e-05
-2.70446951505162e-05
-2.86694367912116e-05
-8.35531324668853e-06
6.74240338708715e-06
-5.46246434043787e-06
-2.61778708468115e-05
-6.94000769315461e-06
1.43987500685614e-05
-2.63897812288468e-05
-2.54451333800679e-05
-3.47200086972222e-05
-4.60004529249092e-05
-1.12920601190545e-06
-2.30380046318964e-05
-4.61799698526633e-05
-5.76802071362789e-05
-3.53320495758858e-05
-2.5845769438477e-05
-8.43654042544795e-06
-3.11732867317729e-05
-1.68438293983077e-05
7.39248485694307e-06
-1.04602434477096e-05
-3.95077447277745e-05
3.04064301474256e-05
1.69580369495465e-05
1.04095225295698e-05
-7.68330319717544e-06
2.91984037826831e-05
-5.09689155761108e-06
7.43473813571029e-06
-6.26545000216869e-06
1.040352405809e-05
3.8763441803014e-07
-2.4304457630265e-05
-2.75275488110917e-05
-2.41799817453858e-05
-1.35976531356481e-05
-1.389178486592e-05
-2.0272108478525e-05
-1.74288190403733e-05
-2.54603354179455e-05
5.78700776562127e-06
-1.27216348667557e-05
1.19084375486877e-05
2.90707480904598e-05
-2.61304118834872e-06
-1.91208264703504e-05
-1.81397523481243e-05
1.86411492574066e-05
9.37129968898964e-06
-1.74655334120006e-05
-3.34307897815118e-06
1.97260431066926e-06
-2.00005942249287e-05
-4.7951634733328e-05
-9.10933986703935e-06
-4.9228233324373e-05
-1.13007244357045e-05
-2.42859143326835e-05
-4.80061681417323e-05
6.81390572527545e-06
1.47226200072259e-05
-3.62351248969527e-05
-1.76397879060747e-05
-3.94111157487837e-05
2.53368237120051e-06
8.35034686610819e-07
-5.78150891630508e-06
-1.67065617410053e-05
-3.72140388373939e-05
-3.13182920405333e-05
-2.50264098755541e-05
-3.66874759296907e-05
-2.88248676854944e-05
-4.53681292849592e-06
-2.07286562404793e-05
-3.31334101515857e-05
-1.07188573889271e-05
-3.49487756172413e-05
-3.10159177859767e-05
-3.05605854801133e-05
-1.23869576224445e-05
-2.58039599418627e-05
-1.34700043606951e-05
-8.31828519505317e-06
-2.28106720754433e-05
-4.67995566216266e-06
6.01525777073401e-06
-6.82319075145243e-07
-2.83973652385072e-05
-4.09511554689801e-05
-2.32307885766339e-05
-6.48245894977409e-06
-3.60686940909745e-05
-1.61829925840098e-06
1.10442429932599e-06
-6.68689021296236e-05
-2.81163540257625e-05
-1.55549433033681e-05
-7.1959412076061e-06
-3.0573531101198e-05
-1.51302642306173e-06
-1.05475230043703e-05
2.02764685041583e-06
5.39081215040189e-06
-2.12870875914196e-05
-8.51052646340371e-06
3.2270126300081e-05
4.84493906081684e-06
1.37272651007618e-06
-1.59338012302532e-05
-2.9980174457576e-05
-3.50404442217707e-05
-3.18936851593397e-05
-1.17577135555173e-05
-1.96734841117895e-05
-1.03434110943377e-05
-1.76795339171439e-05
-1.43901923619696e-05
-1.02382481115401e-05
-2.05079628356278e-05
-3.04568506236693e-05
-4.42398178139268e-06
1.63148096510483e-05
-1.58132260837982e-06
-2.83884537682224e-05
-1.46053790220425e-05
-5.25062437065725e-06
4.04372125424734e-06
-1.58596139724097e-05
-7.53143071347471e-06
-1.6976889936608e-05
-1.5477336235191e-05
9.28835188294928e-06
-3.34309926010736e-05
-3.47020089654445e-05
-5.54269625425411e-05
-5.79664929193344e-05
-4.32364100346464e-05
-3.37095027431712e-05
-1.97914883677692e-05
-1.76420108817958e-05
-8.33060055816933e-06
-2.71985360863008e-05
-2.46004954902576e-05
-6.11023803125456e-06
-9.66452909754671e-06
-2.95723009633626e-05
-2.30200859146522e-05
1.39064761247135e-05
7.99372025089783e-06
-1.75987147591714e-05
-3.14371060836247e-05
-2.8790167458872e-05
-1.3756210942061e-05
-2.81738675857911e-05
-8.65186184397001e-06
1.999459133264e-05
-1.35809365949205e-05
-7.54201419317119e-06
-2.45806176109851e-05
-2.59526178199089e-05
1.43418364245848e-05
-2.90630746758784e-05
-1.64040012589292e-05
-4.94216448477027e-06
1.57683096454314e-05
-3.52870777699023e-05
-3.04338413009026e-05
-2.29358872040065e-05
-1.78656593058526e-05
-1.3713518685283e-07
-3.71089459947815e-05
-2.66993892824711e-05
-2.29322236353971e-05
-2.82324536906876e-05
-2.10919647116642e-05
-1.67232559041678e-05
-3.50623783386451e-05
-3.84861125613993e-06
-1.14302746827988e-05
-6.2881952227948e-06
-2.81812787318784e-05
7.20222385978944e-06
7.60060065798716e-06
6.65459964863723e-06
-3.23209964531229e-05
-1.9818554692351e-05
-1.79911810338103e-06
-1.12813246486307e-05
-1.27105432650108e-05
3.28873712236831e-06
6.42381860827279e-06
-1.90006812742337e-05
-1.5460319742056e-05
-2.79285464345541e-05
-8.23653848279749e-06
-4.75065195787256e-05
-4.15363042468444e-05
-8.03464253628923e-06
-2.34891124097489e-05
-2.52910972951003e-05
-7.41060599378413e-06
-5.39081789279914e-06
-2.24781504441105e-05
-1.23947781925524e-05
1.9999188322546e-05
6.98199117869017e-06
-8.64120471763023e-06
3.86718992774074e-06
3.09154025730571e-06
-2.06302957087356e-06
-2.45765518200952e-06
1.65544583668358e-05
-3.06621871640575e-05
-2.79790589317457e-05
-4.04599337108559e-05
-2.17375036261174e-05
-4.0570622870459e-05
-5.00884236674999e-05
-5.29836584954752e-05
-4.08810301109755e-05
-2.34663374903554e-05
-4.61660494303761e-05
-2.45253979569055e-05
-1.40749993368897e-05
-3.46586296227149e-05
1.43873404163906e-05
-1.40747839907663e-05
-6.4836320169854e-06
-2.85927282765633e-05
-3.59261777506888e-06
-1.79288515248327e-05
2.35871942535362e-05
1.27258308071615e-05
-4.3920803036534e-05
3.65768192342691e-06
-1.81229656733106e-06
-6.71662060981872e-05
-4.94824954977515e-05
-4.59841972918737e-05
-3.49000313139048e-05
-3.83979769810883e-05
-4.26337586658434e-05
-2.99219100191778e-05
-3.95836415856367e-05
-3.33821163240916e-05
-4.54894433466751e-05
3.21775149238157e-05
-1.60086975835084e-05
-1.69312829016684e-05
4.33948696647053e-06
2.81512934586819e-05
-7.88891647150176e-06
-6.65462148246712e-06
2.35800074786251e-06
-1.99745005261791e-05
-2.4799904629886e-06
-2.39134314650811e-05
-2.23358559200161e-05
-1.35998668777201e-05
-6.1176703538186e-05
-5.61164047686522e-05
-1.28369036506122e-05
-3.41167680334151e-05
-2.10847259086586e-05
5.69279120563774e-07
-2.56594807108299e-05
2.45176732229276e-06
8.17703108602774e-06
-3.18976053833807e-06
2.91524893879325e-06
1.6117812832655e-06
-1.16860696208995e-05
1.73919368517837e-05
-1.93653372795465e-05
3.44994456136751e-05
4.08250724984005e-06
-2.99457873202947e-05
-1.18187346149915e-05
-4.87386086758075e-05
-4.58826102914779e-05
-2.38251005500234e-05
-2.81908984931469e-05
-4.83251313808065e-05
-4.68606387844799e-05
-4.90624164554839e-05
-2.74742494748805e-05
-2.22567309962213e-05
-5.40395239279065e-06
-8.83840647841848e-06
-6.86730762278084e-06
-1.70315308254492e-05
4.49536031809718e-06
3.48533452993246e-05
-1.43469814320649e-05
-2.86327743738682e-05
-1.72825412862038e-05
3.94932062439374e-06
6.42000772533035e-06
-2.56198134648696e-05
-4.59866817714686e-05
-1.7371594726559e-05
-5.94614738181524e-05
-3.14365358173849e-05
-4.2192664486981e-05
-4.06084164537615e-05
-7.18289231335285e-05
-4.49144645960347e-05
-2.73108112264092e-05
2.56833814481659e-05
-8.86716184045625e-06
4.1801487414862e-06
-1.76235662529945e-05
-1.89046582158794e-05
4.48932431438909e-07
8.37269897127439e-06
1.25385343361773e-05
-4.32495067710658e-06
-2.40351877271521e-05
1.04448071044106e-05
-1.62543074930155e-05
-5.92556965303764e-06
-2.33352396552933e-05
-2.8158014996145e-05
-7.1339480600598e-06
-3.40259709384028e-05
-2.77471644401806e-05
-2.02468258970308e-05
-5.71031171132558e-05
-2.07077865800277e-05
-3.11501768160964e-05
-2.66758754053734e-05
2.2801731376733e-05
-7.18000127592707e-07
-6.47444498388202e-06
-6.97961896797728e-06
-3.97908794029834e-06
-2.03665981508084e-06
1.85748667276432e-05
1.42556124314024e-05
-7.02461481336348e-06
-2.21887686106381e-05
-2.54497165171431e-05
-6.26136426391478e-06
-1.42034840761752e-05
-5.08711396854916e-05
-1.59847831774097e-05
-2.68692494913473e-05
-2.64765053150067e-05
-3.49135210517867e-06
-2.17303217322528e-05
-2.17367621702941e-05
-2.24283896115128e-05
-3.85650052882306e-05
4.10168189048595e-07
-3.85207719865473e-06
-1.30668976096921e-05
5.37120604039704e-06
3.86292909595555e-05
5.87870612065979e-06
-2.0444697150139e-05
-1.77024222629091e-05
1.70047427734399e-06
1.98679090550569e-05
-2.43931681710467e-05
-4.08914720636437e-05
-5.13599579198597e-06
-3.04498953486543e-05
-3.07627678594022e-05
-3.88186529610597e-05
1.47101796370587e-05
1.31185339453808e-05
-3.86873832169547e-05
-9.92400472159558e-06
-6.33464178695733e-06
-7.83652756698571e-06
1.08858400107408e-05
-1.11042497617275e-05
-6.53190824274707e-06
-2.36156124973241e-05
-2.9357702727054e-05
-2.07794895532321e-05
-8.9783195094533e-06
-1.61049250717085e-05
-2.83879830843927e-05
-1.92216690223228e-05
-4.07608714943262e-05
-1.52855765507151e-05
-3.65783989310217e-05
7.42274097429442e-06
-3.03353326094261e-05
-4.61821968432059e-05
-2.83681326581697e-05
-8.63601779048714e-07
-3.67410034223261e-05
-2.86469518681249e-05
-2.51932468445412e-06
-2.33620819810828e-05
-1.6532006746902e-05
-1.37864062170478e-05
-4.28055396885871e-05
-1.08979789993426e-05
-9.88602726648119e-06
-2.03381661014926e-05
-1.65351071216383e-05
-1.07964927223719e-05
-1.01455969855201e-05
-2.89393650832504e-05
-2.75441429236509e-05
6.19954810248064e-06
-3.78479520642941e-05
-2.03777125043072e-05
-8.84471379536983e-06
-1.75563215178991e-05
-3.68412522903669e-05
4.32227392051657e-06
1.38456432860573e-05
-2.59072670094757e-05
-2.55865220678333e-05
-1.16272946150554e-05
-2.15869019486509e-05
-4.36422953867731e-05
-5.57775345628525e-06
-2.14522746443071e-05
-1.84833359931749e-05
-1.9548190432639e-05
-3.44160947127744e-05
-1.15341736504331e-05
-2.52799780045154e-05
-4.08651490510071e-05
-2.91673083723167e-05
1.43034008281384e-05
-6.23023273557235e-06
2.72763957168245e-05
1.79301252148234e-05
-2.27498903077118e-06
1.70380447126721e-05
7.37750312334911e-06
-1.62772119457384e-05
-1.56603871425928e-05
-1.93172416512185e-05
-1.82634727579936e-05
-1.12110152902523e-05
-2.82316650936666e-05
-1.80270791788464e-05
-4.83542405274565e-05
-1.84840012118677e-05
-1.95949107229527e-05
-3.27385745540507e-06
-1.92457068412143e-05
-3.61816530018113e-05
9.09629208442339e-07
-1.60219893046029e-05
-2.27465850779895e-06
1.70407178208841e-05
1.57774996457083e-05
-1.34626143853015e-05
-1.84921451433653e-05
1.15107003683682e-05
2.06521241930082e-05
-3.66928111263454e-05
-1.51898521599327e-06
-8.18203229696965e-06
-1.30540732183126e-05
-3.63396925220703e-05
-6.86444513381046e-07
-4.69534941122894e-07
-4.11744632657801e-05
-6.30317926708245e-05
-4.57915389874792e-05
-2.30493004640012e-05
-4.45545052888143e-05
-5.11568872720256e-05
-1.50832466393721e-05
-3.49967645754588e-05
-2.75120299940929e-05
-3.0258967536805e-05
1.37753147085152e-06
-1.57775761535696e-05
-1.30790278405773e-05
-8.10622371302898e-06
-1.61961725793413e-05
4.023410040627e-06
-1.12734698801297e-05
-2.1125482870341e-05
9.46959187168878e-07
-3.78598975913588e-05
-2.07387839580587e-05
-3.37400067040664e-05
-2.37213636404854e-05
-2.00839876226855e-05
-2.66425288210271e-05
-3.91988778611135e-05
-3.74752232962751e-06
-2.30843974738634e-05
-1.2792537699624e-05
-1.31223191738087e-05
9.19349106536392e-06
-2.61023616653683e-06
-2.76702971333691e-05
-3.14750868186458e-05
-8.45599969298083e-06
-7.98104909352361e-06
-1.78391280490058e-05
-1.14142582380678e-05
-1.2980507006932e-05
-4.35139111342759e-05
-2.49850029264853e-05
-6.77712762335384e-06
-1.30863943943952e-05
-3.93898633466686e-05
-1.97662621336389e-05
-7.20491814084651e-06
-2.27296260913269e-05
-6.1549464235444e-06
-3.92933093557489e-05
-5.91686812337565e-06
-3.25730069482616e-06
-2.12269117511027e-05
-3.30970273409478e-07
6.19832200231745e-06
1.24200504963309e-05
2.15248599492441e-05
-2.5641507000234e-05
-7.46880074175178e-06
-2.20151404342688e-06
-7.86867314294065e-06
-1.06365200766868e-05
-3.78615949774264e-06
-1.2170964450996e-05
-2.90925853970108e-05
-1.82088149298897e-05
-5.26019387086524e-05
-3.38968241473116e-05
-7.25222020159575e-07
-5.37492227416038e-06
-2.0439204342702e-05
-3.21003125563552e-05
-5.98255032636312e-06
-7.99381426272702e-06
-2.98578806491949e-05
7.18234283413485e-06
-2.08845877245023e-05
1.87245225699937e-05
-2.19858843268553e-05
-3.15405436100092e-05
-3.12190161600931e-05
3.44055000591011e-06
-2.57763608005736e-05
-3.57354951000121e-05
4.93133505162121e-06
1.265787625613e-05
-2.39145163125781e-05
-5.79300146097919e-05
-2.49488666349945e-05
1.4017724065621e-06
-6.08844612655858e-06
-4.66930901421745e-05
7.31740430931841e-06
-1.71942089432881e-06
-2.26989473826289e-05
-4.71018831339724e-05
-3.96927470341001e-05
9.98097806711913e-06
-1.65391969413458e-05
-4.59191009899167e-05
-1.66609468289749e-05
8.08509759676956e-06
-1.30517639828885e-06
-1.70882820550664e-05
-1.67292219876564e-05
1.13256225201866e-05
-7.43218929383732e-09
7.20827505076428e-06
-1.73600898768494e-05
-1.28447804986107e-05
-1.78054561406158e-05
7.36230701085086e-06
-2.50640407321828e-05
-2.63277824801002e-05
-2.33672669401339e-05
1.01403081336741e-05
-1.77303103759238e-05
-2.64814858700152e-05
2.80284004127774e-05
-1.19093662379297e-05
-2.18069179012889e-05
-2.18079612582437e-05
-2.7148623811521e-07
1.21055439666075e-05
-1.53181884478708e-05
-2.50471487582612e-05
-5.55711726503963e-06
1.49184660215378e-05
-1.27297992502481e-05
-2.32273061518695e-05
-1.5025445242681e-05
-1.77591525063449e-05
-3.22352502212872e-06
-1.97246587647884e-05
-3.32891792476612e-05
-7.15931955274046e-06
2.44431569509998e-06
6.65295374443964e-06
-1.40618313753008e-05
2.13019868308063e-05
2.40368705130311e-05
-1.77875546015308e-05
1.64147049976881e-07
-2.5734805738648e-05
6.18157847704986e-06
-3.44859537157531e-05
-3.65126438390444e-05
-5.58074999977836e-06
-1.40869526689084e-05
-6.61380232824072e-06
-3.19547068570962e-05
-2.14257361756266e-05
-2.12343878908709e-05
-7.02690841539612e-06
-9.34982415872318e-06
-3.43260532139317e-05
-3.37073116373854e-05
-1.15540214869988e-05
-6.36051461741485e-06
-1.80420187169766e-05
-3.20735393520995e-05
-9.70822346476531e-06
-2.73486588657196e-05
-2.52959323942943e-05
-4.20176954940606e-05
4.00603666316376e-06
-3.46390704396933e-05
-3.71629906525675e-05
-3.18416634111418e-05
-2.68530850720508e-05
-2.98524633235769e-05
-2.89803144671648e-05
-3.61011441990434e-05
-1.39034330134659e-05
-2.33588195930156e-05
-2.1331739964131e-05
-2.58730803951927e-05
-2.06014476769248e-05
-1.10900989990092e-05
-2.33067760869831e-05
-1.65191616532322e-05
-1.29269823208263e-05
-2.00359718450034e-05
-3.19899001417281e-05
-2.98121294392097e-05
-2.24646638342079e-05
-9.42967864628375e-07
-4.75121236870085e-06
-2.93278071700688e-05
-1.70405869725661e-05
-4.19471162192774e-06
-2.13577554163528e-05
-9.94080139788374e-06
-2.53929852752058e-05
-8.3942342397121e-06
-3.57930531700304e-05
-2.49399387915733e-05
-9.26203711603207e-06
8.64166245744181e-06
-9.42033495972019e-06
2.69401951939187e-06
2.04365988713297e-05
-2.72025306915187e-05
-8.14304725499568e-07
-3.09712655229195e-05
-7.90488448489708e-06
-5.92394782399547e-06
1.81084482023023e-06
-7.77202760396048e-06
-3.3177426725459e-05
-1.44021054113617e-05
3.24288529210708e-06
-3.01135214873298e-06
1.69519998744709e-05
-2.52922642439242e-05
-3.65622335233126e-05
-1.35112781028531e-05
-1.39231506564838e-05
-2.83700071239522e-05
-2.71013051846723e-05
-1.79446696087156e-05
1.72243284097218e-05
-1.06302400049255e-05
-3.14937058128523e-05
2.90594059345423e-06
-2.24793053184793e-05
-5.5074551557577e-06
-1.13162051539557e-05
-2.43279212925304e-05
-7.0272520299287e-06
-2.24690673514171e-05
-5.27171777137533e-05
-2.32048615433628e-05
-2.12961448959828e-05
-2.94051347470272e-05
-2.55320158204952e-05
-3.41172925966075e-05
-3.24248554376273e-05
-5.58810639579576e-05
-5.07553262227086e-05
-3.63752806710495e-05
-4.4343731410116e-05
-3.93491673683253e-05
-5.36871703252153e-05
-1.76416223899449e-05
-1.66946215326792e-05
4.06979361952e-06
1.92037235472763e-05
2.25575296133996e-05
-4.27563132936676e-06
-1.90675814286772e-05
-1.76697194896511e-05
-1.89101657596517e-05
-1.60851378404645e-05
-1.57629442940104e-05
-2.41908347145153e-05
-2.63328415190652e-05
-4.07933300758828e-05
-1.89874688965765e-05
-2.31488600106558e-05
-3.17748977764056e-05
-3.21761490846825e-05
-3.71354241867047e-05
-1.32193126950023e-05
-4.9947324168503e-05
-1.83771612495071e-05
-9.69796360825081e-06
-1.23259935298919e-05
-1.04944400049248e-05
-3.76086312025717e-07
2.46999074209689e-06
3.46759599870877e-07
7.6506587397411e-06
2.13733159403613e-05
-1.7999771792031e-06
-1.02184984006796e-05
-5.24920822268675e-06
-6.17968147864468e-06
-2.63483348116745e-05
1.29739727081344e-05
-2.64073914138993e-05
-3.34573810251798e-06
-4.19462221755534e-05
-2.9313911566725e-05
-2.87289927551792e-05
-2.51919280111851e-05
-3.28974907474531e-05
-2.32637998108811e-05
-7.69016982981999e-06
-6.05101335860216e-06
5.3212554098424e-06
-1.27606384873327e-05
2.54925185911748e-05
-2.25375933096818e-06
-2.1418677475653e-05
-1.62025120100692e-05
-3.80692230656885e-06
-3.43210912648448e-05
-2.14383860864469e-05
-3.46559943022876e-06
6.38895310469876e-07
-1.78385918692735e-05
-1.93937586082093e-05
-5.56352939331311e-05
-1.87429257197475e-05
-2.44759315695919e-05
-4.72327388724659e-05
-6.45052566492275e-05
-1.32285628684727e-05
-1.8508746127682e-05
-4.46997345540248e-05
1.27739910611272e-06
-1.38562188721885e-05
-1.64179001772334e-05
-1.53917752214465e-05
-1.82712128148887e-05
1.16072947956187e-05
-1.86042320308614e-05
-3.79983966792211e-05
-2.33483117453487e-05
-4.47264269100965e-05
-1.7857194538963e-05
-1.49228705481573e-05
-6.42865754101714e-05
-5.02398457143613e-05
-5.4694791561245e-05
-4.4719284595801e-05
-2.67426213083317e-05
-5.00389760335193e-05
-1.26464049982919e-05
-2.72472203366119e-06
-1.61024580604791e-05
-3.13351583019057e-05
4.32002621659233e-06
1.95951015121581e-06
7.5005636989455e-06
1.76192933833132e-05
-1.31762668340252e-05
-2.44531601922881e-06
-1.1072785726711e-05
-5.89583104457804e-06
-1.9539234116325e-05
-3.40179269139068e-05
-3.25566420423489e-05
-3.91185910821814e-05
-4.01490124142787e-05
-4.14996654812424e-05
-1.05902263984775e-05
-3.09982650606506e-05
-3.24743864604149e-05
-9.40839074369483e-06
-1.15772856573699e-05
-8.12251959295087e-06
-2.76522248125364e-05
-9.02235042404065e-06
1.0431805604258e-05
-7.00946613831255e-06
-3.3417966791012e-05
-5.38227436095592e-06
-1.57422034393088e-05
4.92418549306233e-06
-1.37794190562463e-05
-1.42031211836657e-05
-2.1718111621446e-05
-2.13453575577438e-06
-1.22776632482125e-05
-2.99221503180572e-05
-3.10197527560411e-05
-2.63555469773485e-05
-3.40697150483324e-05
1.31998788302438e-05
-3.47056906496569e-07
-1.37623618739392e-05
2.13303991489294e-05
8.65941754606531e-06
-1.14386598946337e-05
-1.74861843572251e-05
-9.37179632445984e-06
-1.57324676354065e-05
-1.78121503752151e-06
-1.92206032459724e-05
-2.75414338553762e-05
-2.26926960336317e-05
2.18653994099819e-06
-4.12350554609778e-05
-3.41262842437057e-05
-8.1634191111149e-06
-2.94639024067293e-05
-1.05784410114172e-05
-2.22606123151442e-05
-2.40708359069833e-05
-1.14410593045397e-05
-3.10856632932273e-05
