# Supplementary material for: Research on computational propagation and identification of mine microseismic signals based on deep learning
Source: PLoS One. 2025 Oct 22;20(10):e0334641. doi: 10.1371/journal.pone.0334641 (PMC12543183; doi:10.1371/journal.pone.0334641)
Supplement: S10 Data — (ZIP) [file pone.0334641.s010.zip › 000101100001538.xlsx_0.txt_24.txt.txt]

-5.68748165731944e-06
-4.61416384803187e-05
-1.20327344631723e-05
-4.42592991666133e-06
-2.62244568794368e-05
-3.64213815130565e-05
-6.76089598574281e-06
-2.50714583022922e-07
-9.41734150704552e-06
-1.9054429209313e-05
7.44073683628175e-06
6.53678607579543e-06
-5.90880150333563e-06
-1.35713175830206e-05
-7.78485607814033e-06
1.10424669896491e-05
-4.10556823314905e-05
-3.71404259595963e-05
-2.3940690176033e-05
-1.46789785095872e-05
-1.51022954486183e-05
-3.62226184868076e-05
3.99120907416241e-06
-2.97041609176215e-05
-2.67713405280945e-05
-3.27467877970203e-05
3.08160897985336e-06
1.87726250251031e-05
-1.03680888262086e-05
-2.72962947566179e-05
-6.14308375346578e-06
-1.18300322978712e-05
-2.4969449224682e-05
-1.04568931191362e-05
-1.17751283599839e-05
5.67054521490865e-06
-1.90540785908868e-05
-4.77535333214786e-05
-2.66355815065415e-05
-2.36372920622265e-05
-4.89802508453655e-05
-2.2940399207866e-05
-9.87032581190515e-08
-1.87434263899118e-05
-5.41919738029998e-05
-1.92783829490747e-05
9.32088428554372e-06
-2.05571583755866e-05
-3.30424862429291e-05
1.26745231654343e-05
-1.1267490436394e-05
-4.63009325437082e-05
-2.91180604248311e-05
1.46653959514313e-05
-2.44095003679536e-05
-4.12158290700056e-05
-4.17511458534114e-06
-1.68939145371323e-05
-1.24557716948853e-05
-2.64343533309584e-05
-1.77156477285967e-05
-1.20361749886714e-05
-2.4930001112025e-05
-3.06080240623723e-05
-1.65461040434717e-05
-5.63062680696479e-06
-4.49840788943275e-07
-2.34326508917039e-05
-2.78399954141822e-05
-3.19600876187202e-06
-6.89987085969782e-06
-2.93370872931247e-05
-1.35929894457771e-05
-1.65684757633129e-05
-1.43153174416693e-05
1.74416112196114e-06
-1.76797138011063e-05
-7.34295557873392e-07
-2.65645439649311e-05
-4.93082711480067e-07
-4.20114154775667e-05
-4.96111744020345e-05
-4.26379925239173e-06
1.43821925570803e-05
-2.66294439214413e-05
-2.04384229825204e-05
2.04957770884089e-06
1.36523677623087e-05
-3.48878226647573e-05
-2.38268935271964e-05
2.14848010112005e-05
6.02142186867637e-06
-2.07996632964485e-05
-2.48838010743821e-05
-4.33670817483708e-06
4.44125909061809e-06
-7.7725789860107e-06
-3.52220021570887e-05
-1.44437541801973e-05
1.14452822604445e-05
-1.84279746389964e-05
-2.03225290619155e-05
-1.80340891657787e-05
9.29197726034341e-06
-1.87900239613594e-05
-5.22727473525356e-05
4.75759249104684e-07
7.84666344124053e-07
-2.62737817600737e-05
-2.12856202652867e-05
-1.67098220326055e-07
4.08755004398961e-06
1.21608036758279e-05
-9.79095748903769e-06
-3.32824589929466e-06
3.69581456456223e-06
-4.40041079916004e-06
-1.85478361242603e-05
-8.88639502074285e-06
1.62897641788548e-05
-3.55966395387823e-05
-2.2830987715432e-05
-3.41990755405065e-05
-1.17008170568857e-05
-5.06403724816111e-05
-1.53392530439889e-05
-3.25117357686741e-05
-2.20926529058597e-05
-1.25430702034231e-05
-2.29598416407944e-05
-1.28059209998451e-05
-2.67541500647416e-05
-3.44984957118856e-06
1.51384460204767e-05
-3.40163198393838e-05
-2.30169021156513e-05
4.73974332695715e-06
-1.29856984720596e-05
-3.49399720183194e-05
-3.01343707571742e-05
-9.93102293611425e-06
2.84115023158482e-06
-1.95055352862009e-06
-4.92985147956565e-05
-3.31661389564401e-05
-4.31714360965794e-06
-2.8346257909167e-05
-1.40757510111417e-05
-2.49958204743398e-05
1.5055418493868e-05
-1.26482486958878e-05
-4.73139407708086e-05
7.24846179081546e-06
3.71681159390378e-06
-8.28068373626011e-06
-2.78083121152298e-05
-1.87735442905881e-05
5.27001245656229e-06
-1.3635280695465e-05
-1.71633808499855e-05
-1.59997768767196e-05
3.29167870697386e-07
8.76790475110487e-06
-4.1304724651002e-05
-1.90732095739305e-05
-4.48936573612379e-06
-2.71548277337529e-05
-4.42635550405238e-05
6.72866381261383e-07
-2.46919888775927e-05
-2.37411043787888e-05
-9.28591480820862e-07
-1.14120739502811e-06
-3.69991075647756e-07
-7.04076053660592e-06
1.75556001846195e-05
1.40289338837538e-05
-1.65072033479485e-05
-1.20491450637717e-05
2.89024686350665e-06
7.12559601642184e-06
-4.28754030177563e-05
-3.10254480115391e-05
-1.36991056451862e-05
-5.79875347801847e-06
-3.25542423857096e-07
-5.47953955110352e-05
-2.94127849974438e-05
-1.51841386020151e-05
-2.6180064405389e-05
-4.64423303304166e-05
-2.43719139935132e-05
-9.55881286868909e-07
3.93209289994226e-06
-5.74342845321484e-06
-2.51404548746515e-06
3.12391555281383e-05
-1.88321488224123e-05
-1.80338578088617e-05
3.36576874969825e-06
1.68855306890459e-05
-3.18609177047281e-05
-3.72629427767417e-05
2.04952402045761e-05
-4.72358344206618e-05
-5.38903360369e-05
-1.75330732645157e-05
-4.11958531225283e-05
-4.03084918316385e-05
-4.75910021444558e-05
-2.02425410644835e-05
-3.47226390396502e-05
-2.8493025137976e-05
-3.44894847610413e-05
1.45664591069988e-05
-8.05853271175114e-06
-3.37338224241713e-05
-1.34564641351287e-05
1.60819899067645e-05
-3.10471644233279e-05
-4.38965924654681e-05
3.84983117602029e-06
1.20211495368182e-05
-3.9419185430592e-07
-4.20790975531626e-05
-5.50984543590681e-06
-4.65311733208975e-06
5.72586584219695e-07
-4.46332691716064e-05
-1.78745787355863e-05
-1.41309264631024e-05
-3.4667340643632e-05
-3.4908771186151e-05
-2.97750806871103e-05
-1.52961482838885e-05
-4.97936885166181e-05
-4.58323425905194e-05
-8.58301148207904e-06
3.01184600378138e-05
-2.52237884334877e-05
-3.1187317972941e-05
1.70578095013706e-05
-2.03537677230485e-06
-1.329756073386e-05
1.04368518851587e-05
-5.43144792799342e-06
2.10917077621715e-08
-2.43825528891196e-05
-2.0798818538709e-05
1.27976236170651e-05
6.17761807026265e-06
-3.00736569143782e-05
-1.0286997636405e-05
-1.35720428705427e-05
-2.08604082995307e-05
-4.95805532302646e-05
4.15900328282192e-07
2.52544879862679e-06
-2.80658420893618e-05
-1.73919144403622e-05
2.8630348438656e-05
9.15460618968967e-06
-1.58644252141266e-05
-2.24859941230278e-05
-2.46796494530972e-05
4.09679865955662e-06
-1.72970392755602e-05
2.57870364291506e-06
1.86245833192847e-05
-1.77098672587125e-05
-2.37080284370686e-05
-4.79375447919241e-06
-7.75210278498681e-06
-8.47664474185846e-06
-1.4918740379015e-05
-3.35568990521348e-05
-2.53917416730063e-05
-1.50424762178805e-05
-3.52265565647022e-05
-3.24442782432572e-05
5.45456726835926e-08
-8.19268831245803e-06
-1.2778692838492e-05
-1.65860070429936e-05
-6.05965146922652e-06
-3.21433720010481e-05
-1.56215101870676e-05
-2.89565494357868e-05
-1.30867499840527e-05
-1.12212044928657e-05
-2.22630307959779e-05
-1.11872694607747e-05
-2.49713444939054e-06
-1.93206650735351e-05
-1.41222500230212e-05
-3.18895345206819e-05
-1.57013351223645e-05
-1.29453938102758e-05
-2.64589186594294e-05
-2.32848493170633e-05
-2.65417036407211e-05
-3.17114469212036e-05
-3.69220249909783e-05
-4.35454580690829e-05
-2.54673412583403e-05
-4.3065207961935e-05
-1.61665193302238e-05
1.1566839460764e-05
-6.82445137534008e-06
-1.64252000108086e-05
-1.09748405398679e-05
-2.66317713022334e-05
4.34649177578676e-06
-2.46197553621354e-06
-1.06771941230531e-05
-1.92648485911093e-05
-4.40304686912922e-06
-6.52186883542459e-06
-2.68913452229616e-05
-2.61260386756054e-05
-1.74384352234813e-05
-1.81231409801948e-05
-2.80415891897394e-06
-2.60991748533215e-05
-1.65692604214299e-05
-7.47423029941304e-06
-3.74881854028078e-05
-9.5579577099648e-06
1.38360825400916e-05
-2.47249527550639e-05
-2.43002890799553e-05
-5.63963427485079e-06
7.45464717857159e-07
3.7969254645464e-06
3.75224471479513e-06
2.39973468880345e-06
-2.3683930139523e-05
-1.10389826470329e-05
-1.04748142849353e-05
-2.10043802983471e-05
-1.03375942651514e-05
-1.73453632375505e-06
-1.57237428936447e-05
-2.92846292783833e-05
3.19967553644075e-06
-3.33002174581637e-05
-9.96599272075629e-06
-1.21586378144459e-05
-3.1722657587489e-05
-2.57859980043246e-05
4.70661740783232e-06
4.16341718810139e-06
-3.13238696607878e-05
-3.51000584751805e-05
-1.47314263912211e-05
-1.16153862263716e-05
-2.4189430114478e-05
-2.49096596538658e-05
9.06262778404824e-06
2.39257356309417e-05
-1.93902281991651e-05
-8.68571580698112e-06
-1.27132792321476e-05
-9.80150810796618e-06
-5.51662848767475e-05
-5.39124188923917e-05
8.19270578708467e-08
-2.78884651125437e-05
-3.31298507811489e-05
-1.76266102400001e-05
-4.24866895702197e-06
-7.28488622509403e-06
-2.03437450982251e-05
-1.44824580562664e-05
-6.81908562324247e-06
-1.27616357982845e-05
-4.73922764101633e-05
-2.19248421065034e-05
-1.0354086274302e-05
5.6264325092348e-06
-1.60973103548568e-05
-1.14609435990796e-05
-6.31708578269069e-06
-2.92555295270131e-06
-2.13918368892722e-05
-3.31950817289027e-05
2.37615698236989e-06
-1.38920117793585e-05
-2.86776394328503e-05
-3.1511690931367e-05
-8.96845200861315e-06
-6.73229427306976e-06
-2.02547097272462e-05
-1.63402608289288e-05
-1.74906208857811e-06
-3.07147678904875e-05
-2.7173637115316e-06
1.6168370279448e-05
-5.67223620296091e-06
-2.25173813216789e-05
-9.9407047128656e-07
-3.03190935346894e-06
-3.25372793059245e-06
-3.00440415267582e-05
-1.41329698098305e-05
-1.25148371431389e-05
-1.06156079048288e-05
-5.89564042160762e-05
-2.33539911263077e-05
1.0505107005027e-05
-3.26257007224472e-05
-5.77018043490774e-05
6.07633330713719e-07
4.68975455885508e-06
-1.32516971795403e-05
-3.21599955506268e-05
-9.50006231618992e-06
-1.01196856906554e-05
-1.66764400048273e-06
-6.44352984359566e-05
-1.54548178104808e-05
2.86701068284305e-05
-6.7221524476063e-06
-1.55658571315115e-05
-2.40689040240268e-05
-1.00753438787493e-05
-1.5783120115197e-05
-7.48948969248352e-06
-1.95219346103812e-05
-9.83035948260894e-06
-2.01517277099792e-05
-4.73870561144231e-05
-1.63247586103687e-05
-1.51061939870838e-05
-9.12510161233349e-06
-1.30548988740191e-05
-1.94602420592332e-06
-7.78579667944213e-06
-3.63546957315227e-05
-5.17514674358658e-05
-2.55895961417491e-05
-3.42290731988161e-05
-3.39059101521557e-05
-8.55857796812652e-06
-1.0124012255387e-05
-3.68190330789722e-05
-1.28839971679314e-05
-1.76053208514098e-06
-1.50478979645525e-05
-2.24792838555022e-05
-5.0072659815904e-05
6.85741895310075e-07
1.39540152681105e-05
-4.35379922211391e-05
-9.37268446448662e-06
1.66058927044583e-05
-2.40702412202046e-05
-3.94323165072633e-05
-2.68754981942792e-05
-2.33355125542679e-05
1.34652946986592e-07
-3.54126338464664e-05
-2.82524723237194e-05
-2.89477379737559e-05
-3.84498988671593e-05
-2.26701875631027e-05
-2.18765617251857e-05
7.48638679656786e-06
-2.82956635380745e-05
-2.7102396729002e-05
1.57220634191905e-06
-8.84943875558009e-06
-3.08021343367351e-05
-3.11167758590863e-05
-1.16751913514856e-05
-1.46389884454086e-05
-2.04677930785883e-05
-8.15889286391507e-06
2.52873794862112e-06
-4.5537318381879e-06
-2.47330977826538e-05
-3.09590013827016e-05
6.32669588782016e-06
-2.5256694978229e-06
-2.79176262867074e-05
-4.37545091263639e-05
-9.27193623493711e-06
-2.32666021683527e-05
-1.5680786118408e-05
-1.93525705345199e-05
7.80891486027393e-06
-2.32663676488847e-05
-1.56363454408654e-05
-6.19610032085894e-06
9.20652453876754e-06
-1.20098011522012e-05
-1.48132805450505e-05
-3.83241776312387e-05
-2.15071716298237e-06
-3.6027911654519e-06
5.58595974781211e-07
-6.0424571425993e-06
-3.49899717653327e-05
-1.54776494213837e-05
-9.97669120914189e-06
-6.15855836744744e-06
-7.91217306385479e-06
-3.12746804314643e-05
-2.0458376941086e-05
-1.38586510385708e-05
-1.34973527648765e-05
-3.54292591225449e-05
-3.50313347653365e-05
-2.7381033901843e-05
-1.44565934240857e-05
-3.69369792690026e-05
-3.3985284279501e-05
-7.27395153640948e-07
-4.29536092998523e-05
-4.96345434926934e-06
7.16339145660671e-06
-1.79793667679607e-06
-2.39170472089371e-06
-5.69160089850666e-06
-1.16852684338996e-05
-1.54495900381596e-05
-4.72583448508426e-07
-2.22673247169199e-05
-3.39648408352446e-05
-4.50594876380356e-06
-7.30273310110113e-06
-2.47949840090597e-05
-2.27140678587359e-05
-3.54739186626672e-05
-3.76980111888454e-05
-5.14064280492853e-05
-4.508864657612e-05
-2.17861566763608e-05
-2.34470062284112e-05
-1.88622687979624e-05
2.17847772663853e-06
2.24973756025047e-06
4.0320665004634e-06
4.55747979929619e-06
4.00462385249549e-06
1.25218889875568e-05
-5.40835275200162e-06
-2.22196192263759e-05
-5.80637247672327e-06
-9.61968070721155e-06
-2.25177063897437e-05
-5.1197330363421e-05
-1.17133119206115e-05
-2.07076494043442e-05
-4.22491038177309e-05
-1.8459601701432e-05
-1.50055620903517e-05
-1.46332883502387e-06
-5.48582464854042e-05
-1.32407317624261e-05
-1.23481104909714e-06
-2.00495901126804e-05
-2.38733899316229e-05
4.80908419846604e-06
1.31005314203044e-05
2.19320281862093e-05
1.12481210112869e-05
2.72263575979062e-05
1.7156853024619e-05
-3.42398852545949e-06
7.91341525686725e-06
-4.09183715370388e-06
1.50176092795062e-05
-9.95332166737782e-06
-9.10436009440603e-06
-3.35167385414139e-05
-3.67273427546383e-05
-3.52535589303201e-05
-3.02168878082819e-05
-4.35371175911304e-05
1.48623615457505e-05
-3.21200627304055e-05
-2.75356142813507e-05
6.09473656340992e-06
2.16292064514304e-05
9.33141579930681e-06
2.00072749009523e-06
1.09787979169089e-05
3.68169344003462e-05
-3.25522478225407e-05
-1.39264849911746e-06
1.26110292187274e-05
-9.3838643429486e-07
-2.50413408963364e-05
-5.66223633141689e-05
-1.93719898378491e-05
-2.2739130055765e-05
-6.62553079983685e-05
-4.33747803676522e-05
-1.50185795757604e-05
-2.46729925599815e-06
-5.90929161294603e-05
-7.61350134815325e-06
-8.43434404347665e-06
-1.02733228800245e-05
-2.23451156370354e-05
1.08292683936318e-05
-1.06313738092411e-05
8.31162078312121e-06
-2.26318722569367e-05
6.24642744624608e-06
1.04682086016722e-05
-3.72946597947498e-06
-2.8989782468794e-05
-2.38674831867336e-05
-1.85963926336454e-05
-3.07151057738054e-05
-7.62986173105703e-05
-3.25836832375195e-05
-1.559394575758e-05
-5.55586168202217e-05
-5.57273891194447e-05
-7.51772085932192e-06
-2.93525225134371e-05
-4.03093723366352e-05
-3.96490784073776e-05
-1.06590123458593e-05
1.58426050964593e-05
-2.67032701168814e-05
-1.35335949472807e-05
1.93715847910706e-05
3.02451759367236e-05
5.38948215919652e-06
1.763941638607e-05
-1.33818867089249e-05
2.14431971150387e-05
-4.67754916022805e-05
-2.7928334740181e-05
-2.1853705229912e-06
-5.04032935934272e-05
-5.724917683621e-05
-4.38265980742213e-05
-2.87717390874966e-05
-1.95499204229597e-05
-3.78988646996189e-05
-3.36668166137621e-05
1.18179795079164e-06
1.42585349024153e-06
-1.52763960274906e-05
3.95446214331543e-06
2.91233315991335e-05
3.14749529253005e-06
-8.41783098349942e-06
-6.94571721579961e-06
9.52135198675445e-06
1.85106678166159e-06
-3.27335154456387e-05
-3.31838632995218e-05
-4.76377730260296e-06
-5.20211873993228e-05
-3.83863635471856e-05
-2.53094108504694e-05
-2.35635721101792e-05
-5.6521479945867e-05
-3.04417089135949e-05
-2.37642368389526e-05
-1.84639933477979e-05
-1.77831892108439e-05
-2.28780658991119e-05
-4.99657738286884e-06
-6.75622906739612e-06
-2.00901905156722e-05
-5.5418483922714e-06
1.46746456927828e-06
-5.09902399719786e-06
1.11851320139997e-05
1.20253856278222e-05
-2.59509997750577e-05
-3.99347419756319e-05
-1.90253366950071e-05
-3.16198614046546e-05
-1.24160449695307e-05
-2.56706584000173e-05
-5.07758667719e-05
-2.75292542743538e-05
-4.3274889961268e-05
-3.88527008287484e-05
-4.47609452802596e-05
-2.39397522476426e-05
-7.96569844687832e-06
6.48012705487861e-06
-9.33028770382512e-06
5.44863790963845e-06
8.47778158020913e-07
-5.99939019984299e-06
-4.12914071028036e-05
7.99553117655919e-06
1.31824876805766e-05
-6.29118469906537e-07
-4.58014117607163e-05
-1.9496806137073e-05
-4.01493273835504e-05
-3.40940108311585e-05
-3.71569161606406e-05
-4.52122687384269e-06
-2.17773740959825e-05
-2.57360552719445e-05
-3.98841015591463e-05
9.3058381059858e-06
-4.02121507275069e-05
-3.51529338384e-05
-1.31319844106143e-06
4.03019831758391e-06
-9.96334760675822e-06
-4.28766389404037e-06
-1.18003384661204e-05
-1.46559223333697e-05
-1.93630659976863e-05
-4.57052283242353e-05
-4.52530530698166e-05
-7.06706913133691e-06
-3.46699747902268e-05
-2.91397650102753e-05
-4.50306821204108e-05
-1.98390287736845e-05
-3.73626611264349e-05
-3.92942201319078e-05
-1.36152639806003e-05
-6.48355829468192e-07
5.92435781316759e-07
-4.59317110523677e-07
1.95059337501343e-05
3.12303356961021e-05
1.21795972121326e-05
2.34207482893103e-05
3.57218980816879e-05
-7.62472109010694e-06
-2.54014553390536e-05
-2.12877870530301e-05
2.55931593322922e-07
-3.45332406641762e-05
-2.41525435199755e-05
-2.53151249481254e-05
-2.36143812501407e-05
-4.77684785531729e-06
-5.84718271082237e-05
-2.12453831498659e-05
2.44636685456003e-06
-1.44865683716894e-05
-4.17360412982618e-05
1.53520617120973e-05
1.7196387278721e-05
-1.9685914584976e-05
8.90484626833488e-06
2.81147698772065e-05
1.90485188374264e-05
4.1895594120159e-06
-3.53915686616155e-05
-1.62606435773473e-05
-1.99416374313928e-05
-4.63133576554358e-05
-2.9000096049375e-05
-2.77119453810959e-05
-4.68867533729348e-05
-5.34683947138001e-05
-6.11090889635504e-05
-3.16132190831671e-06
-9.35349465571285e-07
-3.71664040829617e-05
-9.95719897172684e-06
1.90076951133842e-05
2.18636585079169e-05
-2.14841750778766e-05
3.04667224735032e-06
-2.09719523078057e-06
-2.44197884378408e-05
-3.14998845325938e-06
-2.12125730159284e-05
5.8416613502174e-06
1.21233717581046e-06
-4.99793712742474e-05
-3.20630496013551e-05
-2.5146530516178e-05
-3.44462668997437e-05
-4.3608810473266e-05
-2.70820682021763e-05
-4.21529006202634e-05
-3.80629647723814e-05
-3.64623778669833e-05
-3.95565521939473e-05
-5.26373117198228e-07
-2.15826851174398e-05
-2.26119520110791e-05
1.56727865979607e-05
3.87508854663005e-05
-1.37836027516921e-05
2.79790194013305e-05
-4.6575467648112e-06
8.59425801191866e-06
-2.84581123132332e-05
-6.08664729022334e-06
-1.605945935912e-05
4.65502625852919e-06
-5.82732136717022e-05
-2.44981466582879e-05
-2.33346056162047e-05
-4.27596718988897e-05
-3.24920901664046e-05
-4.23231409145073e-05
-1.08712045950009e-05
-1.87048725455633e-05
-1.16929303199352e-05
1.64200267144953e-05
1.86332993019851e-06
4.89462872279407e-06
7.32389357870954e-06
3.12722822276036e-05
2.72155456071486e-05
7.98589902287204e-06
-9.9157977675981e-06
7.89589456420904e-06
3.32661554090269e-06
-2.13762630383775e-05
-4.04612581342541e-05
-1.64535123207536e-05
-4.00008454281395e-05
-5.27305314164034e-05
-5.37652548439924e-05
-3.71594485724555e-05
-2.22995339472896e-05
-4.76879693150203e-05
-2.11843034457669e-05
-1.13782935286566e-05
-9.42216145007275e-06
-1.4824420748966e-05
-7.09868650673468e-06
2.20033700697353e-05
1.72412528393524e-05
-2.53424910521063e-05
3.28206006974871e-05
3.34318607222553e-06
2.07773117595193e-05
-3.06619225174724e-05
-1.65242283798718e-05
-6.81687426552808e-06
-3.73193782344895e-05
-4.64164626893345e-05
-3.04175489589677e-05
-3.87214223737875e-05
-5.21681183954594e-05
-5.62922338054707e-05
-3.95206294547814e-05
-4.61861175960665e-05
-3.22259496960701e-05
-3.30982411390916e-05
1.60713378928539e-06
-1.4249805877745e-05
-3.30081356995138e-05
7.92230402320743e-06
1.81788178258912e-05
1.22528587223033e-05
-1.52680250665895e-05
9.27546616082788e-06
-1.00163116643658e-05
-7.76912051037938e-06
6.11096707759352e-06
-1.8538412403336e-05
-2.52778073285621e-05
-3.77056924813895e-05
-6.14273340091739e-05
-4.24549366319552e-05
-1.43817020152823e-05
-6.84856888007998e-05
-3.98344817382837e-05
-2.04079514823433e-05
-8.21748208776791e-06
-1.69707803210507e-05
-1.04485671402257e-05
6.99677481108231e-06
2.11948770244622e-05
2.50628399082432e-06
2.1486664747367e-05
1.53120297939009e-05
-1.13736351654081e-05
-3.7671701108716e-06
4.7378556239748e-06
1.24301595952242e-05
-2.00630516761457e-05
-2.96276588980714e-05
-1.52223056440237e-05
-1.74656808697643e-05
-7.10294252588658e-06
-4.82011184116887e-05
-2.51148537434875e-05
-9.86067604458306e-06
-4.14158359708171e-05
-2.84900469377807e-05
-7.83118345825409e-06
1.24139724732272e-06
-1.53283082799059e-05
-1.24758666595917e-05
1.55409067018261e-05
-1.40500197380457e-05
-9.56420766629472e-06
1.81735118457906e-05
1.73759751502828e-05
-1.9699573336701e-05
-9.29128674677976e-06
-8.68916306187957e-06
-4.91990589898801e-06
-1.50523830808256e-05
-4.35202653521803e-05
-2.72360164322779e-05
-3.63439748895422e-05
-5.53573722299873e-05
-4.50300109587608e-05
-3.18537504730473e-05
-1.48601176074676e-05
-3.06958268936181e-05
-4.14247194861169e-05
-3.11780132411935e-06
4.58941146273521e-06
-5.41019355486899e-06
-1.14384064742602e-05
-1.08558717775381e-05
-9.36387336335082e-06
3.16675179395521e-06
-4.45836768952266e-06
-1.08747974580323e-05
-4.685237615402e-06
-2.36567389178573e-05
-2.52193677536709e-05
-1.96439960480193e-05
-4.77086169001628e-05
-5.00368071498903e-05
-7.5798757155321e-05
-2.41479406118465e-05
-4.33621274439841e-05
-4.45310820706615e-05
-3.06234465441979e-05
-2.11042869304981e-05
-3.42546039186843e-05
-1.9268579744117e-05
-6.73271215372183e-06
-4.46432595774297e-06
-2.69655465137949e-05
-1.59407566211766e-05
1.73283139676525e-05
6.97710984645171e-06
-1.14659217668802e-05
-3.90120394058088e-05
-1.11735254958634e-05
3.50580948090754e-06
-2.07569832727141e-05
-6.68849087179353e-05
-3.5185052491809e-05
7.56037892126804e-07
-3.44768185937142e-05
-7.1117425826909e-05
-3.26235460894651e-05
1.09437972635142e-05
-1.71719061678244e-05
-3.25235900265856e-05
1.03806343688315e-06
6.66756143607517e-06
2.30191761801065e-06
-3.75928523580263e-05
-1.58796380372181e-05
-1.17937656670941e-05
-2.55705979910665e-06
-3.02944799239983e-05
-1.37276916567933e-05
3.38401073937725e-06
-8.95681504348786e-06
-6.35102110545802e-06
-3.38186296515144e-05
1.10769812132936e-05
-1.0699643929606e-05
-1.8511198767976e-05
3.57138553487656e-06
-5.90166948302632e-06
-1.02996958484823e-05
-4.64082424116026e-06
1.35791333848508e-05
2.01594710996392e-05
-1.23277729794228e-05
-8.96605801002816e-06
-5.80281041577833e-06
7.48531384220685e-06
-3.16490298731691e-05
-3.88167989580821e-05
-1.88310722291984e-05
-1.72904647346242e-05
-1.58131488271892e-05
-2.79100728015908e-05
-1.20636518222589e-05
-1.95298183449474e-05
-2.24040631787608e-05
-3.21171330454951e-05
1.08581569111263e-05
4.9230907863119e-06
-3.21042155257874e-05
-1.66574597184028e-05
4.13899464104688e-05
-4.28041106234261e-06
-3.10442894514528e-05
-1.74308965439845e-05
-1.16192618721879e-05
-1.17804475687669e-05
-2.80920457473269e-05
-1.45388329034293e-05
-4.89728792832575e-05
-3.56667237204799e-05
-3.68648841941184e-05
-4.4316726165227e-05
-3.15288719682414e-05
-3.86043373714215e-05
-2.57055722495068e-05
-2.11060869603255e-05
-2.4149495179506e-05
2.00327109543658e-06
-3.69106985711995e-05
7.32144014814756e-06
1.00771101882719e-05
-1.08276145227184e-05
-1.37988930473097e-05
-8.71816712915688e-06
-5.68508080604626e-06
-1.8451689188213e-05
-1.53080760729671e-05
-2.68359217658806e-05
-4.25923857242975e-05
-2.39740468936663e-05
-3.61328237236041e-05
-2.1784223167558e-05
-4.45949803753825e-05
-1.80689027329028e-05
-1.77397766734466e-05
-2.63454599324316e-06
-3.34267943066314e-06
-2.99151662956133e-05
-5.86246036590307e-06
1.89515727167279e-06
1.95209297037927e-05
-3.80106771469511e-05
9.27971567882396e-06
3.19014172411952e-05
-9.04238155673284e-06
-3.18987896926313e-05
-9.84258947482673e-06
7.09825011301477e-06
-1.88538563428399e-05
-4.37620336317196e-05
-3.8988591885628e-05
-2.16124449361302e-05
-1.27107618800832e-05
-1.59655456774702e-05
-1.78434015642328e-05
-1.32067167823276e-05
-1.58772982539644e-05
-2.23567388615405e-05
1.447074910959e-05
1.27363343614948e-05
-2.18215059652454e-05
-2.19716275598002e-05
-8.02821385422456e-06
-8.5015166683719e-07
6.46403618972637e-07
1.19583230848202e-05
1.35805980172409e-05
-5.89268619226283e-06
-6.67078068784794e-06
-5.02013291704175e-05
-4.212880305337e-05
-4.65652659265565e-05
-2.1640795008111e-05
-2.64854643985809e-05
-8.60297770003845e-06
-4.22196855543497e-05
-2.82228895251395e-05
-1.50870326654634e-05
-7.6575623556658e-06
-6.99659209353168e-06
-1.91047393416934e-05
2.37725417670291e-05
8.53082372068e-07
-1.94169938375917e-05
-1.3026480744175e-05
-2.90802828550055e-06
-6.45884452902443e-06
-3.93043232951034e-05
-4.26505296711119e-05
-3.35659901047013e-05
-1.45362189074465e-05
-4.17924793624728e-05
-2.4628090643324e-05
-1.2586873061562e-05
-3.81929302354791e-05
-3.8359992570502e-05
-3.86164060718866e-05
-4.82258715970537e-05
-2.00672477524972e-05
-3.83076931218406e-05
-1.97196825807362e-05
-3.18140591438069e-05
-2.00780228645179e-05
-3.20894429754899e-05
-1.78125785957878e-06
-5.44160963313687e-06
-1.01321743832596e-05
-1.48293793354565e-05
-7.84056219196657e-06
-2.95574126318136e-05
-3.14805264926609e-05
-2.53334372565791e-05
-4.31798380401496e-06
-3.47206396780713e-05
-4.56932802778093e-05
-1.3297015623869e-05
-1.9375207391025e-05
2.64212688705986e-06
-4.17910742422116e-06
-3.58878998980065e-05
-1.07119194166817e-05
6.38418103752533e-06
-4.6336864537638e-07
-2.75685449515397e-05
1.80749676033433e-06
-7.18800125449259e-06
-3.32146246908557e-05
-5.51983108564192e-06
-2.36645716648569e-06
-5.63359500322757e-06
-2.80829436138998e-05
8.79542443609651e-06
9.79501583465136e-06
-3.30152160446886e-05
-3.71965166442637e-05
-2.24945287886625e-05
-1.14776607390154e-05
-4.72151591714455e-05
-3.30515202596189e-05
-3.35943757802195e-06
-1.73273431663839e-05
-2.18801436420978e-05
-1.46494092882939e-05
-4.8848965343431e-06
9.45330479620026e-06
5.64048627971019e-06
-2.81442052072813e-05
-2.49773974250935e-05
-6.57084630918937e-07
-1.73794109009972e-05
-1.72241019598402e-05
1.33648607949986e-05
5.63799476125238e-07
-3.87165560007602e-05
-4.89473033454107e-05
-3.35670570473751e-06
-2.24857134189139e-05
-3.89962947916277e-05
-4.91822647494216e-05
-2.35906303918348e-05
-1.34708223015978e-05
-3.93456995415792e-05
-2.56393402013268e-05
-9.29290715782548e-06
-9.49278920407742e-06
-3.5559211070324e-05
1.84458305824924e-05
3.39345026155331e-06
-3.11258084375961e-05
-3.18818118089474e-05
1.10204209202667e-06
-7.58675102252489e-06
-5.33161495256703e-05
-5.43973117697152e-05
-1.94473309395195e-05
-2.19973352349433e-05
-3.81741769068039e-05
-4.43473199250575e-05
-1.60153273213045e-05
2.51922586182812e-06
-5.58347976783184e-05
-2.99619373373088e-05
-1.13245468503455e-06
-2.74764942925955e-05
-4.48790822630914e-05
-2.58770699023616e-06
2.55328610075457e-05
1.79475263094544e-05
-4.29344698728454e-05
-2.45675157996582e-05
-7.36999259458167e-06
1.15431722149167e-05
-3.48611897420413e-05
-3.94372824437966e-05
-4.58890122127045e-07
-1.04973439579661e-05
-4.03484760462758e-05
-2.39147352211317e-05
-1.42981612800153e-05
-9.92857129903679e-06
-3.08209878691121e-05
-1.40586364747529e-05
-4.77812841860517e-06
-3.78007683094631e-05
-2.33176372025257e-05
9.30219922645005e-07
-5.08759723129504e-06
-5.45641735597199e-06
-1.0759104413683e-05
5.15903540119634e-06
-1.21689528673551e-05
-3.55071952535926e-05
-1.41397868768997e-05
3.01873501025218e-05
-7.01733037558214e-06
-4.6240191347762e-05
-1.08628215005703e-05
3.81656189799892e-05
-2.52904507700547e-05
-5.87777575097397e-05
4.78486397533086e-06
-1.56531073387379e-06
2.25272745413942e-06
-3.27416041274507e-05
8.62246036202918e-06
1.5553612277547e-05
7.40803942948918e-06
-4.14309377012398e-06
1.71021427819253e-05
7.57284624071483e-06
-2.23667617688272e-05
-2.50765496996088e-05
-3.68090456492259e-05
1.14198044296292e-05
-2.49442526166865e-05
-4.9077500146919e-05
-1.49216361106402e-05
-7.17116276263586e-06
-2.8363667716071e-05
-5.25198680589255e-05
1.00825512408284e-05
1.43861285475168e-05
-2.91638551076831e-05
-3.90632095835245e-05
7.39644122261937e-06
3.61772582947802e-06
-4.68751606783964e-05
-1.92780195712494e-05
5.34379293943405e-06
1.07639337638078e-05
-2.22985803858071e-05
-5.30149213842844e-06
-7.04468544989835e-06
-2.32053005231017e-05
-1.89220288379098e-05
-1.91238849069796e-05
-1.39993727513186e-05
-3.12760529568077e-05
-5.38150188755403e-05
-3.85621845878723e-05
-2.35485619243476e-05
-4.09490635079701e-05
-2.55990472609988e-05
-3.16812340202245e-05
1.27606214715502e-05
-2.47610201158696e-05
-7.88285032048497e-06
3.42305414463714e-06
3.05673652650336e-05
-2.28772123196411e-05
-2.75286394339817e-05
6.69399122110024e-07
-1.54750979640123e-06
-3.49078488489753e-05
-2.24861764227617e-05
-1.28174333913959e-05
-1.32328542825992e-05
-2.97071058716515e-05
-6.76382227068951e-05
-2.53688322383709e-06
-3.11585097032983e-06
-5.05601527368772e-05
-2.19061735092047e-05
1.10040668174198e-06
-2.47800598187738e-05
-1.18482501129681e-05
2.1311374879034e-05
-3.37176122553535e-06
-2.44196300302977e-07
-9.6451404333125e-06
2.19907794653005e-05
1.98052274555741e-05
1.0527848573962e-05
-1.69690437440688e-05
-1.76953345676375e-05
-9.12925535805302e-06
-2.78148571799964e-05
-4.85623544097663e-05
-8.86978524382103e-06
-3.07532022149688e-05
-2.02608047397936e-05
-3.09161660396468e-05
-1.95741648218841e-05
-2.17123819862914e-05
-1.98110685944862e-05
3.63775066216509e-06
1.62427173119767e-05
-4.49582847712204e-08
-5.95870040752569e-06
4.74766311506424e-06
2.48859727492756e-05
1.60906299501413e-05
-1.2451493774317e-05
2.75410600555439e-06
-1.53120159241459e-06
-2.19463840414081e-06
-3.37397992285579e-05
-1.54126727827554e-05
-3.31945581404246e-05
-5.45978657622727e-05
-3.00578196424076e-05
-4.34266606485357e-05
-4.68496195453027e-05
-4.76019906479446e-05
-2.23642784165419e-05
-2.77038992017071e-05
-2.19988257830692e-05
-2.22971692819165e-05
1.21416389013014e-05
1.34661697846098e-05
2.29148374872762e-05
5.06717808787472e-06
-1.57146589815164e-06
2.06048154823277e-05
2.74637295892606e-05
-1.78505443641015e-05
-2.75967724275279e-05
1.41406028908914e-05
-7.99978249057444e-06
-5.15170176289336e-05
-5.78135815055873e-05
-1.49962819725454e-05
-2.20249524259773e-05
-3.82020438565335e-05
-6.17825865182903e-05
-2.00460672050137e-05
7.99927169939925e-06
-3.80129799242254e-05
-2.97216145735265e-05
-3.06636414804612e-05
1.39575738381947e-05
-1.26292235251529e-05
-4.73158008344894e-05
1.09607369057609e-05
2.11216575806369e-05
-2.18508061273972e-05
-1.13715781005042e-05
4.67489879947231e-07
-2.78941620124533e-06
-1.31113191723326e-05
-3.95532474776148e-05
-1.40791973739833e-05
-1.68974403621941e-05
-2.02472931225025e-05
-4.31848539600338e-05
2.05874546033406e-05
-1.96851079785561e-05
-1.90081903164242e-05
-3.99949807297588e-05
-7.54839093140203e-06
-1.099831459281e-05
-1.99674201207762e-05
-2.93313855782936e-06
-1.34890496895559e-05
-1.93715649482083e-05
1.4200987545275e-05
-4.96473524082303e-06
-1.42641607543761e-05
-1.73593065414296e-05
3.87109995974461e-09
-9.32523511012983e-06
-1.34278683360392e-05
-4.69791081795633e-05
-3.38995744754921e-05
-1.15665614888409e-05
-3.66318105231588e-05
-4.08320284853277e-05
-2.01202121543407e-06
7.1478126303197e-06
-4.31278350790933e-05
-3.67694838868082e-05
2.48779621548449e-05
1.83383857234146e-05
-7.44680732000092e-06
-3.99801168190911e-05
-1.48322726368706e-05
2.94091023906693e-06
-1.08626853917069e-05
-3.38834444484883e-05
-1.9695656690448e-05
-1.4356845267326e-05
-3.98640866462746e-05
-5.71647444285287e-05
-2.46734387713649e-05
-5.42418479812132e-06
-5.35322414321766e-05
-5.63045056176833e-05
-1.12863166196245e-05
-6.8498390697094e-06
-1.42594791412941e-05
-2.91584857079186e-05
-2.0236087303186e-05
1.23023583254952e-05
-2.1851617221805e-05
1.01924520333669e-06
3.86194852969232e-06
1.50569329344291e-06
8.48054735935834e-06
-2.12234750663692e-05
-3.2098423758104e-06
-2.97208897302134e-05
-9.98691870537166e-06
-1.52891357279867e-05
-1.76269758808862e-05
-2.37578140232973e-05
-2.78014901107646e-05
-3.48540957067801e-05
-1.02219906713084e-05
-4.00620312865333e-05
-2.91458288552062e-05
-2.29010474502363e-05
8.47111547267573e-07
-1.78762463008649e-05
-4.38283242827103e-05
6.62396855973662e-06
1.5003655357657e-05
-2.48487173203726e-05
-1.28864549205758e-05
-2.35744467761484e-05
6.69089146868262e-06
-7.59104139091349e-06
-4.02600307229988e-05
5.77978009077819e-06
-4.75513651744183e-06
-3.17526283126285e-05
-4.21384469685757e-05
-2.28295268796658e-05
-3.41935092863684e-05
-2.55533070746966e-05
-4.15263110066553e-05
-2.10606558025893e-05
-1.52437239672834e-05
-4.43599627839395e-05
-1.79110535083375e-05
-4.28249155124729e-06
-2.39908466291893e-05
-1.91804820615691e-05
-1.00851387622107e-05
-5.18542112059291e-06
-2.24659668121143e-05
-1.82419446832708e-05
-1.07890535562932e-05
4.12119628324821e-06
-8.48978341490815e-06
-1.69990371421862e-05
-2.02446904342265e-05
-1.65351885684191e-05
-4.37850348409671e-05
-2.1805610784692e-05
-3.28711632939369e-05
-1.96780263379635e-05
-3.06742110045469e-05
-3.44661524476263e-05
-1.30741134960281e-05
-2.21471688148477e-05
-4.10382819607616e-05
-2.39644784021475e-05
7.24156625131249e-06
-1.30923286950828e-05
-1.4158188710382e-05
-2.5114271392505e-05
-2.46499220903087e-05
1.83224184426814e-05
-4.02195852530471e-05
-2.05848617845218e-05
-1.7720011802527e-05
-2.89534796396128e-05
-4.92361636635116e-05
-2.80979578560288e-05
-4.78082072583031e-05
-2.51266955977959e-05
-5.4084789255694e-05
-2.01008610806289e-05
-2.37026612990526e-05
-3.15532609626208e-05
5.44894011018339e-07
-2.7139684241363e-05
1.15337427572518e-05
1.15461021797199e-05
-1.65585217391037e-05
-1.72129289060807e-06
-3.63038358437661e-06
-1.90310375679086e-05
-4.20219415244515e-05
-3.30346512362009e-05
-3.56556741682797e-05
-3.05761495723448e-05
-4.48688252825422e-05
-3.87864145691536e-05
-1.74450310770432e-05
-5.09824145845505e-05
-4.81524796174542e-05
-1.47607395963714e-05
2.81325227647121e-06
-1.98538144310353e-05
2.72249214913638e-06
-4.25322064383227e-07
-4.65198363388701e-06
7.41184947457531e-06
7.02586006585187e-06
6.36271140904584e-06
1.45997263589357e-05
-5.14361825640898e-07
-1.2823991370944e-05
-7.38870974842513e-06
-2.43724252314853e-05
-4.07868438964863e-05
-2.33748043943358e-05
-5.12705941892922e-06
-2.51298443282791e-05
-5.65170709222243e-05
-3.42538922342901e-05
-9.60798114708651e-07
-2.26626435957356e-05
-1.23874470542137e-05
1.05342042322766e-05
1.29091845773057e-05
-1.21374258627996e-06
-8.92540785118128e-06
3.46121115707046e-06
1.99874568084336e-05
2.88067066874283e-05
4.46808111893981e-06
9.53709932528138e-06
-3.61939028285631e-06
-1.24277732594044e-05
-3.85717779223565e-05
-1.94653053590801e-05
-4.72749029927453e-05
-3.47571588875249e-05
-5.40967491796467e-05
-3.62489213989407e-05
-3.08762294990577e-05
-3.53616093525355e-05
-2.82778676892924e-05
-1.90344231087432e-05
3.20477556549855e-06
-1.30104145559674e-05
-3.2275540993916e-06
1.71907702963898e-05
1.77900124461059e-05
9.1618160800165e-06
-6.69808391811721e-06
1.45141909140662e-05
5.70829477536891e-06
-5.2364952132272e-06
-1.53062062746226e-05
-1.53147895381149e-05
-3.38790764529251e-05
-3.98846428421959e-05
-2.25113047255333e-05
-2.6199956425577e-05
-5.30666200691268e-05
-4.87021484232348e-05
-3.66578314892627e-05
-4.66246422137101e-05
-1.95564837851224e-05
-4.43961015251386e-05
6.11716366164304e-06
2.68756740955373e-06
-1.92620432253619e-05
3.0324745189161e-06
4.75767807012076e-05
1.85211296393663e-05
7.56161688750428e-06
8.13493568125008e-06
1.12727208413772e-05
6.55570085292154e-06
-2.82171651418657e-05
-2.76165543655975e-05
-1.33686971783289e-05
-2.41393869680092e-05
-5.02573415047443e-05
-3.25090248948075e-05
-7.07513183409298e-05
-3.60757537678137e-05
-4.22227946928256e-05
-3.74283569877322e-05
-2.28138450327307e-05
-8.41424598382116e-06
-1.69436551880907e-05
-9.22440684864669e-07
2.08841803892757e-05
8.7270702661566e-06
2.15132785993013e-05
1.08186100003562e-05
2.31049923883148e-05
-8.05250416853453e-06
-2.27659220782045e-06
-1.63807879870602e-06
-4.5581277821309e-05
-2.24199937540297e-05
-1.79169494485237e-05
-2.91681341453523e-05
-4.0373027165724e-05
-2.05993406509251e-05
-3.23788798164188e-05
-1.63555114012687e-05
-2.51734716418909e-05
-1.02018051811467e-05
-2.89557848086138e-06
7.81376502597697e-06
1.05251336091716e-05
-2.65796521917184e-06
3.8628279741019e-06
9.61698537592944e-06
1.7834825680917e-05
-1.85896716306081e-05
-1.32013288345691e-05
7.24114235775307e-06
-2.93924403495086e-05
-2.30133345323008e-05
-3.40166244914213e-05
-4.69112694980052e-05
-3.18828772781246e-05
-3.75733620222202e-05
-2.25341928274895e-05
-3.91093442266037e-05
-1.45895042411045e-05
-9.48711673711017e-06
-2.89443146534454e-06
-2.63107295700576e-05
-1.27555954900059e-05
-9.84676317690693e-06
9.73768729414162e-06
-7.55099894494868e-06
-2.16231931921246e-05
2.1777872287733e-05
6.99540136266499e-06
-2.46655964158146e-05
-2.62399033813254e-05
-2.13706387355477e-05
-3.07500324965709e-05
-4.72872218464147e-05
-6.70556552097435e-05
-1.16917214674906e-05
-1.49467150533865e-05
-7.19204546519155e-05
-3.59377986362899e-05
-1.53518851091462e-05
-2.69372423583222e-05
-4.32209577287528e-05
-1.77975271692643e-05
9.70981095385885e-06
2.30772493122405e-06
-1.4806753389429e-05
-1.06257811378562e-05
9.8138549213923e-06
-1.44565400361372e-05
-2.50972822488947e-05
-3.11063061166502e-07
-1.02006454638532e-05
-1.36296746170563e-05
-1.75939322899201e-05
-5.11620090560836e-05
-2.32487994925607e-05
-2.03877195371864e-06
-1.49643471561646e-05
-3.90829547736389e-05
-3.46057097009413e-05
-2.64922155410969e-05
-1.59728686913566e-05
1.5132152357127e-05
-7.52225892956228e-06
-4.22988568120065e-06
-1.11670970950327e-05
-2.0289793512284e-05
-1.23902831010171e-05
-2.3722209022404e-05
-7.66961937823301e-07
1.38234330515642e-05
6.02501314202741e-06
-1.55919603847928e-05
-6.04159717523633e-06
1.61447807355582e-05
3.51901744019855e-06
-2.73728953295289e-05
-4.8719242332212e-05
1.71203968451865e-05
-2.31899703238742e-05
-5.44181709661064e-05
-5.060449550247e-06
8.75290624820402e-07
-3.53112665529122e-05
-4.15026463255113e-05
-2.18747981066386e-05
2.09204548829842e-05
-1.31987524011618e-05
-2.30884119982754e-05
2.53198106170076e-06
4.09118970551579e-05
7.31210504674322e-06
-3.20866667830427e-05
2.57137167546115e-05
-6.83610779391765e-07
-1.95043536124848e-05
-2.4348303620916e-05
-3.94287568351654e-06
-2.96872437729813e-05
-1.5558625916156e-05
-4.77578668091235e-05
-2.26678549408572e-05
-3.89775267273762e-05
-3.30849126399563e-05
-1.23334785470937e-05
-8.96662147527973e-06
-1.54833772807639e-05
-3.83926307943334e-05
4.78210370307104e-06
6.92283361126508e-06
-2.47637490631423e-05
-2.60534087128344e-05
-4.0958137442517e-06
-1.3920539957132e-05
-3.40835762643825e-05
-2.82582818991074e-05
-2.94312627713816e-05
-2.31739733553896e-05
-3.40720823143732e-05
-4.32031438693949e-05
-2.07369489639251e-05
-6.49103628277383e-06
-4.27558957258849e-05
-4.02531973236163e-05
-1.37537353863538e-05
6.90791160130621e-06
-4.61579372439957e-06
1.04382150623116e-07
2.5549775496461e-06
-3.0719056233271e-05
7.37991624340504e-07
1.99628759326085e-05
-2.45880557601831e-05
-9.35131900337293e-06
1.23651582854342e-05
-3.00452826522112e-05
-2.51294907974745e-05
-1.88242976298713e-05
-2.81676381664695e-05
-6.72008035370837e-05
-2.15468063535123e-05
-3.31053059803116e-05
-2.61780230302375e-05
-2.43447064974902e-05
-9.89017670809007e-06
-2.44581425289178e-05
-1.28311850728143e-05
-4.29703916875779e-06
4.22533446274875e-06
1.53125273333828e-05
3.98586345785846e-05
-1.43244312917298e-05
1.68522269771056e-05
6.41657740248627e-06
-2.17305510191876e-05
-1.51195488897889e-05
-2.30693485774067e-05
-3.40437962044902e-05
-2.4604553231595e-06
-1.10536184206692e-05
-2.96615688819515e-05
-2.88729584939118e-05
-2.05472055368671e-05
-3.01403060186988e-05
-5.16133140732497e-05
-4.64400942974276e-05
2.69157158159996e-05
-1.44098970894818e-05
-2.86991315120757e-05
-2.10401585444058e-05
2.52747876439091e-05
-2.28408877756158e-06
7.51480740135076e-07
-5.31645017138457e-06
-7.02752940806258e-07
-1.62910965824073e-05
-4.62742783925646e-05
-3.67232792511784e-07
-1.28944011372261e-05
-3.44402063437259e-05
-3.7059421269852e-05
-2.52352009790362e-06
-3.87974696908776e-05
-2.89474557057422e-05
-8.31564854551995e-06
-3.91747631918914e-05
-3.66052469127847e-05
-2.68207861032201e-05
-2.25795601990416e-05
-2.91342435832819e-05
-2.05574247988621e-05
2.33090409843635e-07
-1.45315900084582e-05
-1.29544365463416e-05
-5.19276820601723e-06
-1.32872214486694e-06
-2.69712689573112e-05
-8.49524220697004e-06
-1.84727832591693e-05
-3.31215587528722e-05
-5.0660578665689e-05
-3.66736500692394e-05
-4.96366987028448e-05
-2.23250841130975e-05
-4.60547224501443e-05
-7.37449435772506e-06
-1.53476656827931e-05
2.07618810549459e-05
-1.56555911821245e-05
-2.123567224073e-05
6.85980803538781e-06
1.28070576663723e-05
-5.69584635127673e-06
2.44456139790724e-05
3.50987895548217e-06
-4.07887489996692e-06
-2.89038043399202e-05
-3.80183803731583e-05
2.29023380964927e-05
1.41608685521254e-05
-1.18773319646576e-05
-3.14844782547722e-05
-1.13001419754907e-05
-2.41110678470892e-05
-3.84670640105557e-05
-6.185603530661e-05
-3.71275043038893e-05
-2.01900075961565e-05
-1.5458669650181e-05
2.20801429905655e-05
2.48012032023761e-05
1.95837845695971e-05
4.99744652838959e-06
1.770023972539e-05
7.2352374493125e-06
-1.43051962421405e-05
-1.94185430978505e-05
-7.05997933168817e-06
1.70129959455594e-05
-2.46189834412151e-05
-3.55832365332213e-05
-2.23015434479151e-05
-2.20097388425445e-05
-4.43855395738268e-05
-3.21050338816682e-05
4.74711298519719e-06
-1.86291552294946e-05
-4.4008168141073e-05
-3.36712374402521e-06
-1.0095895102317e-05
-1.04542987294071e-05
1.74797423385715e-06
-1.84543395793956e-05
-3.35556548351313e-05
7.81847062014393e-06
-2.51821292047734e-05
-9.02964677118459e-06
4.34767096659937e-07
7.37912335707719e-06
-1.43543235147419e-05
-3.06206041524565e-05
-1.31452088221646e-05
-3.71836756157238e-05
-6.73118834218429e-05
-3.54945922843172e-05
-9.82769484850366e-06
-3.67541440320034e-05
-3.40844080429754e-05
-1.67647591464584e-05
1.50049130419607e-05
-4.40221201184753e-05
-4.02919957349638e-05
9.06298881153354e-06
7.8614145716119e-06
-1.85097629020024e-05
-2.67474166064067e-06
1.46100553887306e-05
8.595264833556e-06
-1.61308211328351e-05
-1.23641464284259e-05
6.64695165546706e-06
-3.92540635983654e-06
-3.48839236149784e-05
-4.89687110452213e-05
-5.20071539623719e-05
-2.79195193349748e-05
-2.07027621292434e-05
-3.82168087969846e-05
-2.39202012021972e-05
-1.1163841058109e-05
-2.52440998222325e-05
-2.0232313387326e-06
-1.40626791707348e-05
-1.46690384907235e-05
-2.72223597329891e-07
-1.22185851408994e-05
1.47720698334319e-05
-5.93581996830621e-06
-3.49316667526085e-05
-1.88106234629709e-05
3.23922388471858e-07
-1.7752801691543e-05
-6.05940931104592e-05
-2.93954391995009e-05
-4.33695312641724e-06
-3.12213838207573e-05
-4.85592996818717e-05
-8.9874543216191e-08
-7.39941497460724e-06
-4.07224456164698e-05
-1.395183738417e-05
-1.03977370328972e-05
1.17048383755285e-05
-1.4205607316794e-05
2.41188920275782e-06
-8.50627567241038e-06
-5.49271254218014e-06
-2.59014989564662e-05
-3.98914857191404e-05
-1.62354672185041e-05
2.10212346112083e-05
-8.57667368039401e-06
-6.24917624008464e-06
7.91513320154193e-06
-3.71277250978235e-05
-2.90571146831937e-05
-8.90807263732556e-06
-2.78876963879371e-05
-1.24285044173896e-05
-2.94171157179873e-05
-7.4956942311612e-06
1.19079322203936e-05
-2.65831108433585e-05
-3.51871728852802e-05
-1.44834101835214e-05
2.31811976214003e-05
-9.63373881092361e-06
-1.90982995950985e-05
8.53352154696817e-07
1.73657366026262e-05
-3.39956954117231e-05
-3.43499674023397e-05
5.06960573455408e-06
-1.00239533175778e-05
-4.31056027833216e-05
-4.34977857978168e-05
-8.27407630851426e-07
-1.36027147057193e-05
-3.65084962116179e-05
-8.71736941248286e-06
1.49113065059295e-05
-5.04212890281778e-05
-4.26613520279726e-05
-3.22606704598705e-05
-5.75958912497063e-06
-2.47633063572725e-05
-1.94903678641857e-05
-1.49563322576888e-05
1.63475110686989e-07
-4.79908852181067e-05
-3.00954709838483e-05
-1.41027237364337e-05
-2.3932193042046e-05
-1.97156948075373e-05
-4.40244796203137e-05
-1.99176390351263e-05
-2.08119209311865e-05
-3.55188310707693e-05
-2.29897500888913e-05
1.32199493133586e-05
-9.1121576808064e-07
-5.72725636575157e-05
-1.46605922373404e-05
-1.87098508226487e-06
-1.18497277239082e-05
-2.9526929062962e-05
-3.38075651676246e-06
9.37387976377615e-06
-1.11761386839167e-05
-2.41486867427189e-05
2.64534947328453e-06
-5.71740415898353e-06
-1.67546467475121e-05
-3.18910302184614e-05
-1.04995600002136e-05
-2.91590647632605e-07
-1.25712923956985e-05
-3.92863449521075e-05
-1.76623523333185e-05
-1.115146198177e-05
-2.77019893429073e-05
-1.53615221128994e-05
-2.75752438637259e-06
-9.28264523809544e-06
-1.65437576765712e-05
-2.03767902554969e-05
6.18988318910015e-07
4.77562102956657e-05
-9.69449520177044e-06
5.4662432992181e-06
-7.04780415383246e-06
1.62579150767576e-05
-3.13275578401285e-05
-1.10746378480467e-05
-1.03383957711951e-05
-2.89424625169303e-05
-1.07546335613049e-05
-2.56609122352612e-05
-1.76395643165343e-05
-3.00438761325808e-05
-2.05672787151512e-05
-2.08744733709577e-06
-1.84386629199302e-05
-3.84098024681674e-05
-3.24864898031497e-06
1.00104549201308e-06
-2.53866664613123e-05
-1.43478638752566e-05
-7.34176662230744e-06
4.62538557534388e-06
1.43870468403087e-05
-2.26773066371109e-05
-4.77678414211424e-06
1.78862972010632e-05
-1.34777767950481e-05
-1.14134413254405e-05
-2.94155522775057e-05
-1.89371625818906e-05
-3.41546969999705e-05
-4.68943242894927e-05
-2.30384327614611e-05
-2.14641993287683e-05
-3.88344141771069e-05
-2.46264154495838e-05
-5.46368669567052e-05
-5.91126608421186e-06
-9.31441853283812e-06
4.51968154055027e-06
3.20103351084684e-05
-1.28423121904391e-05
3.3509990332939e-06
9.39511392531937e-06
9.49611812082138e-06
-1.12865347583751e-05
-3.5893746474818e-06
-3.34459280895726e-06
-7.66119467033381e-06
-3.51869935506112e-05
-3.62512731191758e-05
-3.13858790748718e-05
-3.49379364085934e-05
-4.17957364218731e-05
-1.9822797688718e-05
-3.02418857440946e-05
-3.19760712395848e-05
-2.88561353017932e-05
-4.53548877626005e-05
-1.40813149465606e-06
-1.99325575731967e-05
-1.77633852593229e-06
-3.05720927561938e-06
2.12327658894462e-05
6.54415928414783e-06
-1.34218179122399e-06
-2.16430107683823e-05
4.03250852971702e-06
-1.34819194102489e-05
-3.04566565674583e-05
-3.01635396344881e-05
-7.07914445381344e-06
-8.47128378570059e-06
-3.71324206630145e-05
-3.8737736875772e-05
-1.87559710861853e-05
-2.22250798834983e-05
-4.62083726877008e-05
-2.09841924896882e-05
-2.42384618810527e-05
-1.07537554276141e-05
-1.62775015893968e-05
1.55044880233576e-05
1.07723917882385e-06
2.30123035932168e-05
4.01513657229453e-06
9.2023968117451e-07
-1.05092669545766e-05
4.22885201124555e-06
-9.49799777293884e-06
4.61815764513168e-06
-2.677371242411e-05
-5.06701297020569e-05
-3.64508794434951e-05
-4.78758501054103e-05
-3.56061995229701e-05
-2.23713015843525e-05
-1.90170778186847e-05
7.75604821120177e-06
-4.10759002473104e-05
-3.05731280697749e-05
1.06908396625975e-05
1.67163452084759e-05
-2.11983426436745e-05
-2.75850839881512e-05
5.71325542128828e-06
-2.15629265560209e-05
-4.20233194902201e-05
-1.55412154477197e-05
-1.53202589477679e-05
-1.68567191728138e-05
-3.57732492899229e-05
-2.60253549918616e-05
-2.96626616375676e-05
-2.71239065568466e-05
-5.95100140173484e-05
-4.28362365403195e-05
5.02030585112476e-06
-3.03611853118041e-05
-2.68928743226431e-05
-2.26676784582112e-05
-1.1116062513205e-05
-1.32907579329328e-05
-1.08148903490972e-05
2.17702356319296e-05
2.32598352365623e-05
1.50586922492219e-05
9.59396392519207e-07
-1.04576397099923e-05
-6.77293267604639e-06
-2.85814321264583e-05
-2.72412197249263e-05
-2.1914788329694e-05
-3.56993070123744e-05
-3.11722351013866e-05
-1.05467451840725e-05
-4.0373136740133e-05
-2.71022306922712e-05
-1.508171113868e-05
-4.77623769452299e-05
-1.50041289777015e-06
-1.48537629733328e-05
9.17699086076734e-06
4.62917410648523e-06
-1.80490493792568e-06
-1.39281224900211e-06
-2.43591162129906e-05
1.95324245678347e-05
2.42184464186936e-06
-9.43987661057151e-06
-4.10379286348127e-06
2.94962892924579e-05
-1.95507545499546e-05
-9.20790523624975e-06
-7.28983198331901e-05
-5.23197643410452e-05
-4.0444271488581e-05
-2.52605433625664e-05
-3.22829626247544e-05
-1.44975112468759e-05
-2.05327313938577e-05
-3.10772661996558e-05
1.04635989326879e-05
7.29774032581038e-06
6.62024186224781e-06
-1.52511812553326e-06
-9.27858627720172e-06
1.76129806214108e-05
-3.84731432305628e-06
-2.42208564180775e-05
-4.12730964367516e-06
1.52853593680182e-05
-4.79055140380747e-05
-4.79912679534307e-05
-1.03677851717807e-05
-1.58428991974677e-05
-2.41881609430038e-05
-4.10395918567672e-05
-3.73191685893746e-05
-1.8746171268469e-05
-1.74528605453274e-06
-1.7202169438921e-05
-6.15716745259403e-06
-2.63611118538125e-06
-2.00405847641492e-05
7.91493866206281e-06
2.9591795025172e-06
-3.03357685418604e-06
-1.59847082167564e-05
-4.8540993097405e-05
-1.2899152031896e-05
-1.8936536345849e-05
-2.96092366013796e-05
-5.29406472361563e-05
-7.32670388265167e-06
-3.56472876815858e-05
-2.21458934466857e-05
-2.93566542760406e-05
-9.97283446177676e-06
-2.34453635946677e-05
-4.67123546779626e-05
-1.28996493936888e-05
-3.21126773297379e-05
-2.20162876130527e-05
-2.70822830789421e-05
1.8487727701324e-05
2.15126858653682e-05
-8.35404957043934e-06
-1.43115439197776e-05
-2.92069869568649e-06
-2.45498026591079e-06
-2.1499740729641e-05
-2.15879571101523e-05
-9.5031346711641e-06
-1.47668555874021e-06
-1.97448397323727e-05
-4.3770049722841e-05
-1.01283850983706e-05
-2.38260001671979e-05
-3.65783935961241e-05
-5.08610821201903e-05
-1.71516955002295e-05
-4.66530977421168e-06
-1.36136117331524e-05
-1.38278434839764e-05
2.37882406897594e-07
-6.97732517116101e-06
1.80312442575308e-05
-1.10008024393572e-05
1.55097964127777e-05
-1.96899296136975e-06
-4.14234657541774e-06
-5.5115593683471e-06
-1.82629979714534e-05
-2.51209974840699e-05
-1.38693243370656e-05
-3.68745795353676e-05
-2.23857953669474e-05
-9.2241163232587e-07
-2.43721742749819e-05
-3.09517890856947e-05
-1.28721400618627e-05
-8.75815461890594e-06
-2.05202107191892e-05
-1.0355491086347e-05
-1.13410950175196e-05
-1.01855001446308e-05
5.43170360716944e-06
1.74402121239407e-05
6.84480426073242e-06
-1.79719230392543e-05
1.70997082889721e-06
8.33872578386099e-06
-2.13287615685869e-05
-1.98180323824152e-05
-3.44728827976774e-05
-1.31575814752979e-05
-7.82399425954382e-06
-3.83118666248272e-05
-2.347377514604e-05
-1.9521810269319e-05
-1.99143869427051e-05
-4.72010049164627e-05
-2.03340493382197e-05
-3.17636870227049e-05
-3.55682130202972e-05
-2.47775249877793e-05
-1.62975792818483e-05
-1.94356448290813e-05
-2.86394792601795e-05
-6.14073902345616e-06
-2.92278709825612e-05
-3.24573938163435e-05
-3.08127643437246e-05
-2.82131128446602e-05
-1.07830442719112e-07
-2.2702094797458e-05
-4.78096722680524e-05
-4.52111405943559e-05
-4.80097041561375e-05
-5.0992243371841e-05
-4.85199082501159e-05
-1.6404790435718e-05
-3.12187103217793e-05
-1.91636703638533e-05
-3.61209374528168e-05
3.15902527840876e-06
-8.22976449004507e-06
-2.76682445177219e-05
-4.65473481340684e-06
-5.64988734378384e-06
-3.44291473115466e-05
-2.06829189041066e-05
1.06415372318773e-05
3.19819592762727e-05
-2.3878138147553e-05
-4.44225634656492e-05
3.19742159989344e-06
-9.86028546439572e-06
-2.00663758071256e-05
-3.72964842548826e-05
-1.83457761031286e-05
-2.63437002311107e-06
-4.15893727400557e-05
-4.56666097406031e-05
-3.79198439116254e-05
3.8694663285369e-06
2.08756547184523e-05
-2.61994419436632e-05
2.86048460644058e-06
1.51903033841494e-05
1.40903363341014e-05
-2.33391441866485e-05
4.82922331624395e-06
3.97317028346712e-05
-6.23751443077772e-06
-2.11079983292543e-05
-2.3671798344982e-05
-5.90610437018263e-06
7.40088797014638e-06
-2.66651784908576e-05
-3.38254889141936e-05
-2.92100992191795e-05
-1.80679061853476e-05
-1.75402684424981e-05
-1.48156492709992e-05
5.52889639974515e-06
-2.9069980225965e-05
-9.79102838889903e-06
-2.97192785034348e-05
-4.28085334862994e-06
1.49938371786362e-05
7.28304722425411e-06
-2.64010459668041e-06
-1.41696262944676e-05
2.59442290086609e-05
-1.14933007010741e-05
-2.51530968477243e-05
-2.89408635099264e-05
-3.01415733611893e-05
-2.58280128799242e-05
-5.98305670180811e-05
-4.08538796133256e-05
-2.48408361352931e-05
-4.35643778231157e-05
-4.88226982377197e-05
-3.16335638621613e-05
-2.03084418224975e-05
8.68489918504019e-06
-4.1675987868984e-05
-2.97128464081023e-05
-5.51712159091759e-06
2.09576067430199e-06
-4.22139448308784e-06
1.90865995600926e-05
-5.1109183856738e-06
-2.68945380191743e-06
-2.07221147628168e-05
6.96641262563665e-06
-2.1606563261899e-05
-4.45491532020741e-05
-2.95403540423134e-06
-2.92477849357947e-05
-3.16660190631692e-05
-5.9013572714876e-05
-2.64418055915891e-05
-4.07243888907339e-05
-3.36118121764239e-05
-4.81966987418473e-05
-2.99968317519906e-05
-7.14262963140246e-06
-2.7144615823465e-05
3.24210307102292e-06
2.35085832492611e-05
-3.1650278579349e-05
5.43316979642768e-07
-2.60103160727704e-05
-2.3177302687756e-05
-1.12080771105376e-05
-2.55568894900738e-05
-3.77521633328689e-05
6.1747046563731e-06
-1.11760865246856e-05
-3.72657796027788e-05
-1.32568739430519e-05
-1.29654899398393e-05
-2.86782435562317e-06
-5.7146977795603e-05
7.30829972957594e-07
-7.12620518025181e-06
-1.50469634236967e-06
-1.17303386171427e-05
1.41629251681971e-05
1.65667299218066e-05
1.35493020501266e-05
9.01300290704352e-06
5.10902638196808e-06
2.3630861656527e-05
2.09833408323389e-06
-2.15762974612485e-05
-3.3880568351553e-05
-1.396460600836e-05
-2.69686881357626e-05
-6.14384866098509e-05
-4.50896790147115e-05
-2.03820968923959e-05
-3.25655812893314e-05
-2.65458415550212e-05
-1.37448357440315e-05
-3.22615526994244e-05
-2.91656623590235e-05
-8.90504892131778e-06
1.6988500058056e-05
-3.6785837352064e-07
-1.03799019304319e-05
-2.49378375317042e-05
5.48690599436772e-06
-2.34773436720001e-06
-2.35009824713084e-05
-1.86801171442576e-05
-1.12039814131975e-05
1.94064025785841e-05
-7.53330643102733e-05
-4.10555158695279e-05
1.23761444927857e-06
-2.3555874648828e-05
-5.88967721516447e-05
-3.88662774761787e-05
1.24689724789054e-05
-6.26169230857714e-07
-4.52044576246474e-05
-7.23166615144808e-05
1.91433154236289e-05
1.50987615283771e-05
-4.48386366761483e-05
-2.02902361637874e-05
3.82435248051186e-05
2.67158665862803e-05
-3.70130002261567e-05
-1.30705402192363e-05
2.55313808117239e-06
-1.57911928459415e-05
-1.32449588943477e-05
-3.92872043098406e-05
-4.56137775280775e-05
-3.73706171956498e-05
-5.1839554965215e-05
-3.91913346622663e-05
-1.40689709627189e-05
-3.92954463558229e-05
-3.15958511593692e-05
-1.57544077335229e-05
-4.69032051991186e-06
4.42837089053854e-06
4.66110618888385e-06
2.74067627464586e-05
-1.34079805013214e-05
1.25781144708541e-05
8.37214035375479e-06
-1.22979047325891e-05
-2.39660606643772e-06
-6.64924321267904e-06
-2.00396856769226e-05
-1.24489160388391e-05
-3.15382949783583e-05
-4.42967787322158e-05
-1.58303173630791e-05
-4.14727006791438e-05
-1.55631256849304e-05
-2.64013311657534e-05
-1.07332147257379e-05
-6.6891273472964e-06
-1.30299535685332e-05
-3.80325657379072e-05
-6.32359008436194e-06
-1.30191365012894e-07
-1.48397936197488e-05
1.75396469678917e-06
-3.93863601905338e-06
2.28909172302295e-05
5.55303958410621e-06
-1.33391114140375e-05
-1.16785088158749e-06
-5.14095199264623e-07
-1.57028602890284e-05
-2.78030737050175e-05
-3.37170576830417e-05
-9.92604570666785e-06
-1.48729637165827e-05
-2.53223163650189e-05
-2.32687770845006e-05
6.71646539614821e-06
-1.3989694750533e-05
-3.05943988909905e-05
-1.77008403029897e-05
-2.47947461514895e-06
-9.55574027291707e-07
-8.28830662274062e-06
-2.13495507315737e-05
1.35690431753219e-05
-8.81097463202986e-06
-1.26039938331399e-05
7.88949935427145e-07
-1.87175590324727e-05
-1.9413647466733e-05
-2.89203852152114e-06
-1.11478612606628e-05
-1.25272251985895e-05
-4.94339549849799e-05
-2.03428604185562e-05
-5.34566246811013e-06
-1.62342058929296e-05
-3.42722190200407e-05
-3.12732849624918e-05
-1.23567161611938e-05
-2.59931741331778e-05
-2.47815666973511e-05
-1.32222399107063e-05
2.28597696261914e-06
-3.04144251415971e-05
-1.78604482104271e-05
-1.01615524540833e-05
3.2130731836358e-06
-1.80500328335789e-05
-7.51622926468331e-06
-8.59120496694227e-06
-3.86819336777704e-06
-3.51732341528638e-05
-3.28860218880083e-05
-1.5552020693797e-05
-4.94633903631304e-06
-5.35108485596848e-05
-2.4056460552871e-05
-2.13381146160438e-05
9.3850096981137e-06
-2.38629773943409e-05
-2.89790283381718e-05
-9.02963528110474e-06
-2.06798934039994e-05
-4.54197975372663e-05
-1.90947336149474e-05
4.18059523569835e-06
1.06900574893405e-05
-9.92763291554174e-06
-1.23612363383119e-06
3.06017128983212e-05
8.30195325121725e-06
5.44511258279326e-06
-1.28087900016838e-05
-1.08700570386064e-05
-8.91486606512279e-06
-3.24604451853229e-05
-1.73363071248718e-05
-1.81566569666144e-05
-2.06927627148446e-05
-3.46983882825459e-05
-3.69818685531002e-05
-2.98748009969738e-05
-9.06108703924127e-06
-7.02215705472905e-06
-6.10622878895301e-05
1.245926767729e-05
1.33548119209897e-05
-1.814198047221e-05
5.03992237768321e-06
1.88703520310498e-05
-2.34034792551194e-05
-1.1080405518212e-05
-3.77818786913201e-05
4.28260989468696e-06
-2.18931102406684e-05
-5.41246799131696e-05
-1.79034199666779e-06
1.17731316839991e-05
-9.38624184431731e-06
-4.23911333758096e-05
-1.48387754395445e-05
-1.84002833153938e-05
-4.97339593180924e-05
-5.12987160248769e-05
4.47094319552303e-06
-1.16429786991457e-05
-3.95562528147467e-05
-1.55933457751924e-05
-3.0586553500571e-06
-3.45381102357565e-06
-4.39956540864482e-05
-9.50249068183002e-06
-1.51661608971809e-05
4.38401547433429e-06
-6.5037623676016e-05
-8.3213356752921e-06
-1.80075183364476e-05
-2.27992644965118e-05
-2.78311473065568e-05
-1.25035192360223e-05
1.66183386357182e-05
-3.03060469814635e-05
-2.24671464959016e-05
-1.32767856962448e-05
1.77510540765173e-06
-1.85509714262967e-05
-3.65381067198012e-05
-7.04883343056196e-06
-1.55710805008431e-05
-2.74123113574927e-05
-2.88228764656774e-05
-1.2658562963062e-05
-3.40912392502008e-05
-4.44297143650283e-05
-1.43310586303238e-05
-2.58139524466738e-05
-1.28455831948824e-05
-2.41009715207674e-05
-5.0627204396706e-05
8.27731682806901e-06
-1.54380853439872e-05
-1.52635905488358e-05
-6.54432526723704e-06
-4.46466115616374e-06
-1.36052717845835e-06
-4.02700600951052e-06
-9.1446105584765e-06
2.75662924139001e-05
-2.3948238521399e-05
-2.49960285687929e-05
-1.38035208962984e-05
6.00835559993528e-06
-3.25102113119692e-05
-3.13277223097953e-05
-1.86224253438516e-05
-1.80044443486783e-05
-2.38092509718546e-05
-5.01616060169796e-06
-3.77544417579191e-05
-1.04738517368372e-05
-7.73894376592164e-07
-2.16970948243979e-05
-1.85198804379482e-05
-1.46033959466722e-05
1.59639467813647e-05
-1.38028456482019e-05
-1.56422063831674e-05
-3.52495982207991e-05
-6.59834378313254e-06
8.19437957593043e-06
-8.72805860514791e-06
2.79811372955387e-06
-3.3394617957577e-05
-2.06189794282735e-05
-1.32323808535603e-05
-2.78161068663973e-05
-2.3488428998751e-05
-2.53187037657407e-05
-2.35121425392517e-05
-6.21683900809315e-06
-6.93948235732472e-06
-1.40302808786867e-05
1.58204945601166e-07
-5.83143114082186e-06
-7.62272348246249e-06
1.11187162253919e-05
7.55497279091202e-06
-2.17613193907127e-05
-1.18833271217613e-05
4.24120914271832e-06
-8.08692114655821e-06
-2.16883148477287e-05
-3.0058882375562e-06
-2.39084548697303e-05
-2.67798060598847e-05
-5.01686658360291e-05
-2.47132540338216e-05
-2.26693316704273e-05
-3.9513170197749e-05
-2.33904695468216e-05
-1.32556721522766e-05
-3.40772616205746e-05
-4.18443070202684e-05
-3.47527597503392e-05
-1.24238871947929e-05
-3.93586205072161e-06
-2.69569888384198e-05
-2.21080798823078e-05
-7.41719688003344e-06
-1.0134262526463e-05
-4.74898923936729e-06
-1.80730407824887e-05
-2.03298848962601e-05
-1.17116451676327e-05
3.7909972578941e-06
-2.73197543379441e-05
-2.12192494687625e-05
-7.74404257197407e-06
-4.81644357423023e-05
-1.35104078494436e-05
-2.30912148412154e-05
-2.86912713263053e-05
-2.73161974187119e-05
-1.87597771332175e-05
-1.38844189708567e-05
-2.63258134821804e-05
-3.3523521789741e-05
-5.32028413705901e-06
-7.92052866686645e-06
2.30756399478792e-05
-1.32935987699009e-06
-3.09292265123031e-05
4.38902183159424e-06
-2.71075311761575e-05
-4.74537218888015e-06
-1.06519047867715e-05
-5.95557949544241e-06
-3.66631999764515e-05
-5.8050943677641e-06
-3.23268646608611e-05
-4.35805568959485e-05
-1.73232331207438e-05
-2.46570358224966e-05
-2.03949469948079e-05
-1.93151490498017e-05
-2.41965602003981e-05
-6.93057756298848e-06
-1.82237822351819e-05
-1.57083710852314e-05
-1.97597163211616e-05
2.11358803551506e-06
-1.08083238602062e-05
-1.32503849822922e-08
9.15072507184386e-06
1.21860953719645e-05
-1.67355515190964e-05
-3.4664713807333e-05
5.17208303777976e-06
-5.88527039148539e-06
-2.31370245638764e-05
-1.3161722153088e-05
-1.97658484397101e-05
1.61022999510467e-05
6.3578454706229e-06
-1.09288423621408e-05
-8.22962941657669e-06
-3.62597741657703e-05
-3.21405108750443e-05
-1.50531608902836e-05
-2.22588790305466e-05
-4.04124575293706e-05
-8.66534867496454e-06
-3.87995846637718e-05
-3.99595289234251e-05
-2.01832983144544e-05
-1.30772839613924e-05
-1.44153558054066e-05
-2.343731733766e-05
5.68984998763468e-06
-1.0901711932296e-05
-5.50857938146957e-06
-1.18011163083933e-05
-5.17736357849717e-06
6.87031545270159e-06
-1.33514054369005e-05
-2.33465835286105e-05
-2.7921144345552e-10
-1.76734010638416e-05
-1.68237824817212e-05
-2.72492401421655e-05
-2.67932658869126e-05
-6.58051496743529e-06
-3.37415771996089e-05
-3.73294714276558e-05
-2.04879736186254e-05
-2.11039566179733e-05
-1.66833434769364e-05
-1.55746924178673e-05
-1.23415997736916e-05
-1.33512714431649e-05
-3.69682038617351e-05
-1.76759630362331e-05
-2.38322664754303e-05
-1.102342957084e-05
-1.98495175975922e-05
-2.10541375778644e-05
-2.16660211363191e-06
-1.00804717750158e-05
-2.81239929359902e-05
1.74494465634284e-06
-1.66845794478299e-05
-2.69285555656342e-05
-2.41039912874516e-05
-9.55999335331915e-06
-1.42730075060694e-05
-3.28288846013746e-05
-3.551617585289e-05
-1.07335392156545e-05
-1.41586989486293e-05
5.04319032726381e-06
-2.57403770188243e-05
-1.19468606924107e-05
-1.5091742155682e-05
-2.30328377075682e-05
-2.90030411624025e-06
2.14666204154441e-05
-1.14419009289053e-05
3.88377819755101e-06
-1.30181299108959e-07
-2.51948955078904e-07
-1.57646019889647e-05
-3.72155179541223e-05
-1.19906802981549e-05
-2.46165470379591e-05
-9.77675831721695e-06
-4.40293624208595e-05
-3.33059559292187e-05
-2.44694705570816e-05
-1.41297993850272e-05
-4.18196246895088e-05
-2.71313614807768e-05
-1.19311829988834e-05
-1.35329393091779e-05
-2.74253265243347e-05
-6.5159978006127e-06
-1.76396052286571e-05
-1.94588977500644e-05
-5.54903521769266e-06
-2.75376303491128e-05
1.55973821367112e-05
-6.4996373695411e-07
-2.40139555938571e-05
9.4688617030448e-06
-2.85858905842129e-06
-3.05192343690145e-05
-2.22319810785146e-05
-1.91737580499039e-07
-1.16359726775798e-05
-4.97802481831859e-05
-3.97576888640888e-05
-2.23374201601312e-05
-2.53462122838332e-05
-6.25761203874075e-05
-5.26219461694886e-05
-8.98155137423056e-06
-3.24731220033456e-05
-2.45269423318449e-05
3.52760946307479e-06
2.71496603632657e-06
-1.86412972651121e-05
-1.63826364736613e-05
1.01416635234102e-05
1.82721203873537e-06
-9.09433179240278e-07
-1.38188535726152e-05
1.24156662954821e-05
-5.05890542162137e-06
-1.59733178009381e-05
-1.29112000775274e-05
-3.39042361962823e-05
-8.27613275101715e-06
-3.90333197901172e-05
-4.62488376666237e-05
-4.29414206387429e-05
-2.72522418114975e-05
-5.96932101913309e-05
-5.20821675368583e-05
-1.21007559776306e-05
6.76589255308278e-07
-3.70836274434863e-05
-3.29000505072118e-05
2.00606473111842e-05
2.7565622431109e-05
-1.7908981552972e-05
1.18152449845362e-06
4.63813787616339e-05
1.9157944860107e-05
-3.00695944153779e-05
-2.00455397219017e-05
1.71325698616848e-05
-9.73928180422633e-06
-2.8846375874828e-05
-4.37463756636517e-06
-2.1022002051776e-06
-1.26528119330496e-05
-5.187841815648e-05
-3.56041799523086e-05
6.17036397421804e-06
-4.23749048759423e-05
-4.81272888616311e-05
-3.38813395896407e-05
1.09878781995725e-05
-2.02207597253792e-05
-1.45238564229289e-05
7.8001026859526e-06
1.6044914015513e-05
2.51572577490701e-05
-1.05363353338813e-05
-9.08354649641584e-06
1.57273669088291e-05
-4.09347359450475e-06
-4.72686182736365e-05
-2.85922034484025e-05
-2.5090121915535e-05
-1.50100885230829e-05
-6.00893343492442e-05
-5.10731638289085e-05
-1.38280612896751e-05
-4.85391658908973e-05
-7.12780103466137e-05
-8.59324842400937e-06
2.0679662605321e-06
-5.45348343863963e-07
-4.65032968667099e-06
-7.03013109187602e-06
4.4858020010238e-06
-8.31440890227186e-06
1.9356343464853e-06
1.93895800588892e-05
-1.52499183138349e-05
-1.95512210366524e-05
-8.17349774868892e-06
-1.23622165251225e-05
-2.60979677235486e-05
-3.12718804401147e-05
-4.33341778615185e-05
-1.94403917710388e-05
-3.33890204011284e-05
-5.04716771617432e-05
-3.18968077019191e-05
-3.3521266234119e-05
-2.34477908675585e-05
-4.96620837220983e-05
-2.13150674557764e-05
-8.93419157444871e-06
-1.53319942237808e-05
-1.35740509765092e-05
-1.24305840049603e-05
3.09266876235679e-05
-2.02916229164539e-06
-9.19527508595475e-07
1.15238747018593e-05
9.44430048668972e-06
-4.87700500881879e-06
-2.81564615979922e-05
-2.74440315437352e-05
-1.80698983348652e-05
-1.18366381570406e-05
-2.74526089144971e-05
-2.43996338002295e-05
-2.55472924835741e-05
-2.05653750683298e-05
-5.6816278190269e-05
-2.73287649247893e-05
-1.26584340066031e-05
-2.94338383272243e-05
-4.04254652224467e-05
6.60914801559394e-06
-4.96467643852969e-06
-1.15913290692607e-05
-1.90517104547863e-05
1.93239460922391e-05
-1.83924500610735e-05
-1.6369570851134e-05
-1.54788239522192e-05
-6.10961834698139e-06
-1.71402608325386e-05
-3.31575772195356e-05
-1.2241587317355e-06
-1.52688243139355e-06
-3.87050623992237e-05
-2.37908615171957e-05
-3.30877956076382e-05
-4.74311569233484e-05
5.94842850113023e-06
-3.83484607768469e-06
-1.47417437086161e-05
-3.44815443707894e-06
-5.61622418633654e-06
-3.06647865108839e-05
-2.38145296261162e-05
-1.58834706581618e-05
-1.513821108472e-05
-2.46356926954874e-05
-1.73586070099321e-05
-2.14685043114372e-05
-3.54416240953357e-05
4.94115757534642e-06
-1.36316678486013e-05
-1.29868354648759e-05
-3.8679484759576e-05
-2.36247324141988e-05
-2.46982273195019e-05
7.64691533462766e-06
-3.11715147104361e-05
-2.47834769713257e-05
4.05242765569763e-06
-1.35293457084143e-05
-1.15544642994173e-05
4.20945024966509e-06
-2.01339737117705e-06
-2.82962379017488e-05
-1.01435820980114e-05
-4.55988821419058e-05
-1.59381895100191e-05
-3.75215404132019e-05
-3.65306987375272e-05
-3.51795470691806e-05
-7.96738225663392e-06
-9.85495084140972e-06
-2.14138571819005e-05
-9.25847349174589e-06
-3.23438646571289e-05
-2.44024198947555e-05
-2.56910843414164e-05
-1.32771278040741e-06
1.84869595842936e-06
-2.31933748006712e-05
3.45205805547054e-07
-3.68344543135995e-07
5.90664088280335e-06
1.55952649825273e-06
-2.07886866552277e-05
-3.17595301061269e-05
-1.26923441108714e-05
-7.86180300549915e-06
-7.66708992169495e-06
-2.28981284633417e-05
-2.19388788049389e-05
-3.80276309951658e-05
-2.51478081558513e-05
-1.00853742184155e-05
1.90023019152055e-05
-3.19714384603762e-05
1.04008503585568e-05
3.33206578278177e-06
3.03765061265826e-06
1.22312810853999e-05
-1.5877711444924e-05
1.56177034282451e-06
3.29508498664791e-06
-1.13714349163619e-05
5.08195878662978e-07
8.37939795357058e-06
1.94361190372397e-06
-2.67581753993998e-05
-1.72280103158328e-05
2.69142149923731e-05
-3.59918433877167e-05
-1.33817698500882e-05
-1.30058068284543e-05
-2.63399485567276e-05
-3.05959541094688e-05
-1.7545150197852e-05
-3.50784558757171e-05
-2.92288130881491e-05
-1.80237385219422e-05
-9.05941643079631e-06
5.34993776330382e-06
-1.25758076477103e-05
-1.67322786077854e-06
1.45286250715261e-05
1.18027447292147e-05
-1.81550540976248e-05
-1.60932619315962e-05
-7.04827995883564e-06
-1.44885946383701e-06
-4.01236594713882e-06
-3.65224465667582e-05
-4.91290695384368e-05
-1.72657936428103e-05
-3.6581424676605e-05
-5.06603936775726e-05
-1.46637571983283e-05
-1.28142965057222e-05
-1.56679162339889e-05
-3.81776314983104e-05
-3.69531857286371e-05
-2.80239827835939e-05
-4.02352883490752e-05
-2.73899354562513e-05
-1.65106635036244e-05
-1.53764348222613e-05
-2.14855554734679e-05
-1.96849641115866e-05
2.49537014439476e-06
9.60247731418105e-06
-4.04348321673344e-05
2.07359726036065e-07
6.36004140982266e-06
-8.03971476580449e-06
-1.68458708623692e-05
-4.1902917004758e-05
-2.43076315845676e-06
-3.3540438134248e-05
-4.63902172092446e-05
-6.17066435836797e-06
-3.80618710661106e-05
-3.72264650101367e-05
-7.04087690233956e-06
-5.91490144673427e-06
7.48350422203916e-06
-1.71681436179e-05
-2.69666517009099e-05
-2.46376725214484e-05
-1.28422452267322e-05
-1.66950522424912e-05
-2.07207215100849e-05
2.63839226070601e-06
7.81879023549934e-07
-1.33682254760468e-05
1.54615700734385e-05
-7.81449666153036e-06
4.07931346603499e-06
1.81061266765116e-06
-8.6405244307536e-06
-1.96409947858354e-05
-4.64169798608846e-05
-1.57518582121417e-05
-2.58749098581574e-05
3.50604161217576e-06
-3.57286304073556e-06
-2.58057056568512e-05
5.06286968475177e-06
-1.28416210329664e-05
-2.95307135137733e-05
-4.71683037553003e-06
-1.17812192144115e-05
5.37986743342488e-06
-6.26676815201962e-06
-1.68736638829687e-05
2.02346834692442e-05
-4.10322389237401e-05
-1.89023351586874e-05
-6.7989854469349e-06
-1.52388037649237e-05
-3.50737260774935e-05
-4.96344730313413e-05
-1.12472826491614e-05
-1.17784303555301e-05
-2.52438909305552e-05
-2.8240206432089e-05
-2.53839977140981e-05
-2.68188614695576e-05
-3.77114970279114e-06
-8.94204224725389e-06
-1.68803319471494e-05
-7.88438235990227e-06
-7.15545721098061e-06
-2.74409828255434e-05
-2.03255726005331e-05
-7.54771724124672e-06
-2.56413188542689e-05
-6.02193187823538e-05
-2.09364049306771e-05
-2.65916370486338e-05
-2.73857382829492e-05
-1.26088097737016e-05
-1.60994378679795e-05
-3.70288563560298e-05
-3.04256245466115e-05
-2.8611400914561e-05
-1.59791594997756e-05
-6.76740459160763e-05
-2.42664163808817e-05
-2.6902526184936e-05
-1.64580178141585e-05
-2.97657896664659e-05
-2.33420682266387e-05
7.51540096211073e-06
7.89583081218943e-06
-3.0189482818046e-05
-9.5315412713569e-06
-1.99485209790635e-05
-1.3748143392945e-05
-9.41961952862166e-06
-2.31432874147019e-05
-1.04458283848249e-05
-2.0655599279168e-05
-3.20261683310029e-05
-1.07254087644226e-05
-1.52615547891753e-05
-1.87881890916928e-06
8.46789051999217e-06
-5.57395386733064e-06
-1.40438252193011e-05
4.51408709203945e-06
-1.45287166797224e-05
-2.04298875933087e-05
-1.79046914467704e-06
-3.08276440462507e-05
-1.82492305438334e-05
-1.17283739932505e-05
4.78427870667988e-06
-9.49874032788422e-06
-3.00555629038304e-05
2.43367103728474e-05
-1.69232721266778e-05
-2.19529134373309e-05
-1.16930405068721e-05
-4.45097995103423e-05
-2.92158305666904e-05
-1.58870709041667e-05
-1.7353105018632e-05
-8.16710876137411e-06
-1.82214557799603e-05
-1.93537617139632e-05
-1.97007916430794e-05
-5.73506287386389e-06
-2.49179810632284e-05
-1.88840002539612e-05
1.43912906454575e-05
-1.16551097400415e-05
-2.04074122988942e-05
-2.17380001920757e-05
1.71297147831634e-06
-2.54541498922332e-05
-5.21839633130399e-05
-5.67247302959921e-05
-3.15822903731966e-05
-3.79242749891391e-05
-1.75672122718841e-05
-2.62245177039403e-05
-1.58850340133662e-07
-4.20087797005883e-05
1.27000464578248e-06
5.05976301926347e-06
-3.59804310689903e-05
-4.63625042477304e-06
-2.34099416916776e-05
3.21345419465118e-06
8.40077320117212e-06
-8.71757132823959e-06
-2.41892253085342e-05
-7.66877489157084e-06
-2.15520528944834e-05
-2.43128437941631e-05
-3.81993937411615e-05
-8.28715432789407e-06
-4.75438509651527e-05
-1.60077113508406e-05
-3.05083304822666e-05
-1.16062526063878e-05
-3.48306809142825e-05
-4.05649088067749e-05
-1.08046974068179e-05
-3.47275731735346e-05
6.0313061853402e-07
-1.56809495866624e-06
-3.15562516604519e-05
-1.51889260783255e-05
1.05193010274278e-05
-4.20192929129584e-05
-3.35105121299029e-05
-1.20465643411025e-05
-9.70379528220369e-06
-1.43981148782244e-05
-2.77086083872619e-06
-3.22410021818945e-05
6.72839869441665e-06
-1.80668592910392e-05
-2.22827255250364e-05
-1.68210981668211e-06
-4.11939337247191e-05
-3.11826025521925e-05
-2.88485028025491e-06
-3.06303742600552e-05
-2.86957404165437e-05
-2.95599176435209e-05
-2.51896599410398e-06
-2.7394328608062e-05
-8.54534201423379e-07
-3.37432835260811e-05
-1.6876509004922e-05
-1.6831740813466e-05
-7.47497491664069e-06
-2.18244955934013e-05
-2.91256140404086e-06
-2.57704802085415e-05
1.63014116829069e-05
-3.45699169180512e-05
-8.31869345455045e-06
-1.58355344761032e-05
-4.04497315281416e-05
-1.78557538406551e-05
-5.40614506357034e-06
-1.61381357836012e-05
-2.79447391521274e-05
-2.34314949746627e-05
-1.9766429122232e-05
-1.98391627184481e-05
-2.06695136659449e-05
-2.77189486462616e-05
4.11753343558778e-06
-8.10351018551866e-06
4.9910248729535e-06
-1.67206431836869e-05
-1.98037066655677e-05
-1.34838347561276e-05
-2.57653854642354e-05
2.17159016368464e-05
-3.58099510541994e-05
-1.17458178119706e-05
1.74008237874617e-06
-4.58107396983742e-06
-3.35306162377272e-05
-1.53283303053753e-05
-2.26297875178192e-05
-2.12561419895692e-05
-2.7803187486908e-05
-1.38295886390588e-05
-4.02276609257776e-05
-1.08750258263305e-05
-5.14933853079069e-05
-1.55955915361785e-05
7.95580025951623e-06
-2.52284810351098e-05
-2.99495972195744e-05
-3.80530863793241e-05
-7.57876609973286e-06
-3.19208105844632e-06
-1.34129991117694e-05
3.37749349669857e-06
3.57730503505758e-06
-8.6102039733315e-06
-2.52360192398744e-05
-1.60136439741381e-05
-3.4941097398897e-05
-2.42940993527567e-05
-2.87096760496013e-05
-4.74534295090804e-05
-1.60434035517364e-05
-1.93984770092417e-05
-2.09347814548236e-05
-4.61141840585313e-05
-3.12330683481266e-05
-3.06893558335082e-06
-3.06232490003601e-07
-8.38200197880685e-06
5.65529156995655e-06
-7.89982291063271e-06
1.07821253265861e-05
-1.51450104682927e-05
-2.35572214211278e-05
6.36435823717062e-07
3.60610537616111e-06
-1.46388963395554e-05
-2.3367591760128e-05
-8.8870203725789e-07
-6.41445752046778e-06
-2.3173461243719e-05
-1.09092795884571e-05
-2.66758205828464e-05
-8.3513110157152e-06
1.49767068161175e-05
-3.777941633196e-06
-6.6678193904278e-06
-1.80228940732999e-05
-2.63836521154715e-05
-5.10654307305959e-06
-3.05825022069625e-05
-2.39659378840193e-06
-1.68280881120387e-05
-8.14442083419828e-06
-1.38772826519755e-05
-3.04689451230023e-05
2.64008538711597e-08
-1.76728693934989e-05
-1.54518812137484e-05
-9.45372350712698e-06
-7.55560557010309e-06
-8.90805499318823e-06
-3.07774507181997e-05
-2.08389717851912e-05
-1.48411305770393e-05
-2.48748543772604e-05
-5.52874535536657e-05
-1.62776867616424e-05
-1.64055966490607e-05
-2.92904161526635e-05
-1.87290984020141e-06
-4.32521641237157e-06
-1.56618207797052e-05
-7.09556237089038e-06
8.72808129639085e-06
-7.78311993390458e-06
-2.35216639898194e-05
-3.71232736946779e-05
-3.82485693787905e-05
-3.63052628611671e-05
-1.23371950150421e-05
-2.24407702728038e-05
-1.32317001066645e-05
-3.99063276392093e-05
-5.30503371388658e-05
2.14712980087066e-06
-2.54455920593402e-05
-3.19978681599523e-05
4.35350336356745e-06
-2.0958247971114e-05
-2.96169234101262e-05
-2.22208238822742e-05
-2.05504120498405e-05
-1.36043926558058e-05
-1.42525725821352e-05
-2.76904231656933e-05
-8.46943581104853e-06
-5.36131512357208e-05
-2.13774015610096e-05
6.81113556916195e-06
-1.38535940762583e-05
-2.57385944062553e-05
-2.7834679714861e-05
1.71555503351291e-06
8.06548222923298e-06
-1.83434121813565e-05
-3.48538765230752e-05
-8.54867345152357e-06
5.9144165700483e-07
-3.19390192739889e-05
-2.49931986419333e-05
-2.1603622208213e-05
-1.28108275879302e-06
-2.10423055805591e-05
-1.65404159793592e-05
-7.85714700060495e-06
1.04913578294373e-07
-1.45029707219132e-05
-4.96620289244574e-05
5.08180658894632e-07
7.7909618523703e-06
-8.53299244540398e-06
-3.20492651773792e-05
6.27994430469429e-06
5.66899716200436e-06
-3.77402842185025e-05
1.17674774459749e-05
-1.70444155670343e-05
1.56822991141804e-05
-2.21770847843132e-05
-1.23834585740635e-05
7.1583638436159e-06
8.39495621901151e-06
-2.48160618981834e-05
-1.0403942988605e-05
-2.18450580326618e-05
-2.91746242636619e-05
-2.16027511019288e-05
-4.44618484692666e-05
-1.87338452106346e-05
-2.28669759892113e-05
-2.76839795135167e-05
-6.30717119029819e-06
-1.8776424232434e-05
-1.40418445549507e-05
1.37283304794068e-05
1.16534875273437e-05
1.24849077569376e-05
-3.01761607479056e-05
7.23591349812354e-06
1.19832692538269e-05
-2.44235564831393e-05
-3.62767648466628e-05
3.8629714964532e-06
1.79369752678344e-05
1.99469097630901e-05
-1.42573787199371e-05
-2.32812762609521e-05
-1.56428940293761e-06
-4.14039826328814e-05
-6.79609616616132e-05
-4.72129447411575e-05
-1.26459100351191e-05
-3.80610006924016e-05
-4.69659126610711e-05
-2.97008803019673e-05
-1.70455829382742e-05
-2.59647442628923e-05
-3.04672960478339e-05
-2.53786209417274e-05
2.41579491409489e-05
-2.07465005986279e-05
-4.80749348086293e-05
4.00579464341133e-06
-7.20970772253659e-06
6.63959142607006e-06
-3.04589823839793e-05
-1.05416436649177e-05
-4.22455668328993e-06
-3.90203720239134e-05
-3.09547944455429e-05
-4.59587347457482e-05
-3.80833549502872e-05
-3.68753760153789e-05
-4.006879080373e-05
-3.67271845449912e-05
-2.89917386861439e-05
-4.05953147036875e-05
-2.86086569121564e-05
-5.93229351134774e-06
4.13045595073126e-06
-9.08626287326377e-06
-8.17155659360859e-06
2.18193844758027e-05
1.15410365512237e-05
-9.73116606636637e-06
1.63139126138987e-06
8.24338846297884e-07
1.80635463261647e-05
-3.74150186160411e-05
-2.17268812211802e-05
-1.13268989376288e-06
-3.41816176069553e-05
-2.74266835071614e-05
-1.99245325084177e-05
-2.77209811387056e-05
-4.52360202405779e-05
-1.37565712283899e-05
-6.53082128164696e-06
1.16162008408113e-05
-3.99013176612559e-06
-7.16486281527847e-07
2.85727267706617e-05
2.50317566001731e-05
-2.82216195977577e-05
4.33905309562646e-06
1.2641783366135e-05
-7.10139936965667e-06
-1.84835750955873e-05
-1.10621886099638e-05
-7.21392625170545e-06
-1.30809045985834e-05
-4.67983622287832e-05
-5.33034135970126e-05
-2.47406107242213e-05
-2.38170511368117e-05
-4.86652075275139e-05
-4.06883655595544e-05
-1.51332268879795e-05
-4.36934264681373e-06
-2.42482941342476e-05
-9.84287915804157e-06
7.69153054050714e-06
-1.87595240508433e-05
-1.43463437200161e-05
1.48728323183912e-06
1.39833582642464e-05
-2.85468264629507e-05
-3.55780739439616e-05
-1.72354957420569e-05
3.49889907359682e-06
-3.1621516360721e-05
-3.04288082135393e-05
-1.72810831367093e-05
-1.98437363778291e-05
-1.94099167501047e-05
-7.72136935743209e-05
-3.87817777339945e-05
-3.50433533624987e-05
-3.71353312682331e-05
-5.36220268364544e-05
1.6196360821515e-06
-2.13257120184008e-05
-3.31300578955907e-05
-2.61286950232493e-05
8.50173744035406e-06
-1.9542066170488e-05
9.33180994843881e-06
2.17624411317844e-05
-9.25570829755247e-06
-1.39078763234058e-05
-1.70506932605674e-05
-4.84273352713251e-07
-5.82260760397928e-06
-1.266464062891e-05
-3.98773628721263e-05
-1.75079914383462e-05
8.88810788974781e-06
-2.97138150489765e-05
-2.09800504329943e-05
-5.81111739481473e-05
-2.97620172286529e-05
-3.12239643482912e-05
-2.65235948885863e-05
-2.14213535547353e-06
-1.01959475301811e-05
-7.30448659244403e-06
-8.57702789122655e-06
-1.11571957621967e-05
1.54754482323982e-05
-2.64517709691088e-05
-1.97546520107452e-05
-7.69298141605658e-06
1.03386342738585e-05
-3.86082467022733e-05
-1.11557779763934e-05
-4.21386245520488e-06
-1.38122941301354e-05
-2.39483556825024e-05
-2.33689122251414e-05
-4.24998844038692e-06
-1.95960089743039e-05
-3.16356871665154e-05
-2.25289612328428e-06
1.70745508780538e-05
1.14044909881166e-05
-4.32341209039663e-05
9.45357830436483e-06
1.55337247650539e-05
-1.18205865797709e-05
-1.54620181637199e-05
3.47896169595749e-06
-3.76405565856891e-06
8.93921034476923e-07
-5.16577578879429e-05
-2.29101688891549e-05
1.17182920648431e-05
-1.83384130807753e-05
-4.17619293351745e-05
-4.24404403781337e-05
-1.76671814735548e-05
-3.1164362312993e-05
-2.18998393636717e-05
-1.63416285377959e-05
-7.87389593419553e-06
-3.10504546083119e-05
-5.95015124900027e-06
-1.39871313538983e-05
-1.36644439041724e-05
-1.97648698379109e-05
-2.68256904578519e-05
-2.6532141941962e-05
-2.41039225915959e-05
-2.37078387746995e-05
4.27910844184349e-06
-1.5353340579088e-05
-5.77997780836386e-05
-3.14833255570638e-05
-2.09658347593975e-05
-2.67889944710863e-05
-4.6876372139775e-05
-2.868062600863e-05
-2.12694017146396e-08
-9.28072224917139e-06
-6.86289134428846e-06
-1.17842379233391e-05
2.50002173108269e-05
1.3384845266238e-05
-4.58000773162398e-05
-9.01179432533037e-06
-8.57237661803116e-06
-3.92982998040612e-05
-3.62617631327868e-05
-1.63376581562018e-05
-5.93134757391335e-06
-2.43948363930648e-05
-3.54705681615675e-05
-3.01002044362896e-05
3.23395849773676e-06
-2.49383802051168e-05
-1.92986138262667e-05
-1.7214844324233e-05
9.59445596187192e-06
-2.79112018453927e-05
-3.76186619834119e-05
-1.39565905776754e-05
-2.49813975941381e-05
3.05881713140465e-05
-3.08404117839277e-05
-2.14534987133011e-05
-1.30440944785199e-06
6.52729328942484e-06
-1.07492113206918e-05
-2.71762184591656e-05
4.95137847096297e-06
-9.67819897912992e-06
-2.32477542086708e-05
6.52225494395286e-06
-5.66664906047742e-06
-2.38576644233362e-05
1.11413755922012e-05
-1.70635756391829e-05
-2.15638170525947e-05
-7.55712775539758e-06
-9.27322126358353e-06
-5.55382859967993e-06
7.19706110838515e-07
-5.7990096664351e-06
-4.69137339229655e-06
-4.92434151533241e-06
-6.64774996167536e-06
-7.70196868622666e-06
-3.95791857839084e-05
9.97054021747942e-06
-2.67155632208814e-05
-5.13155508284168e-05
-2.82120924886065e-05
-1.36330975411465e-05
-2.57547953262116e-05
-3.77805710351072e-05
-4.41785882249748e-05
-1.89030709442198e-05
-1.68411015202197e-05
-7.42412958393797e-06
-1.31358700395951e-05
-1.48203876804379e-05
4.85049467278915e-06
-1.53922160424577e-05
7.51541068166854e-06
1.99400950379105e-05
-1.75480933855879e-05
-3.49370641910819e-05
-2.17897991790908e-05
-2.228128030127e-05
-2.21447672813044e-05
-4.25565441519692e-05
-1.45540369101737e-05
-9.50654706709234e-06
-3.00173598739196e-05
-1.58832325559102e-05
-3.41878020053023e-05
-5.17621844920524e-05
-2.12477711843471e-05
-1.92654689725394e-05
-1.41196629725649e-05
-2.30477857234638e-05
-1.22984774079612e-05
-2.41770999349814e-06
-8.16573055457678e-06
-8.61210662507295e-06
-1.15704594658877e-06
4.1864389494793e-06
4.83392899223641e-06
-3.67918802086985e-05
-3.96628767172125e-05
-1.45511409323114e-05
-9.70493282269351e-06
-3.90119117498078e-05
-3.07032146079234e-05
-4.26513968177913e-05
-1.58877078021954e-05
-1.58664101761891e-05
-5.7596632401009e-05
-4.19406885489264e-06
-2.68695563713639e-05
-1.77655766878729e-05
-3.99729559942365e-05
-2.23401157337295e-06
3.78692791831577e-06
-1.51142556983327e-05
-5.9083328963792e-06
5.28707334236072e-07
1.69214044876135e-05
-2.1516617689699e-05
-1.15733491524921e-05
4.24090634695175e-06
-2.23348339890797e-05
-4.33714185645327e-05
-1.51654452226727e-05
-4.06906857567456e-06
-1.8342196754979e-05
-1.42006227719793e-05
-2.56557716192854e-05
-8.83208204752892e-06
-2.3022698831054e-05
-1.20859299518088e-05
-1.85266229914613e-05
-1.86445402608445e-05
-1.04099302831269e-05
2.2288111529352e-06
8.03182287018899e-06
2.43551123988958e-05
2.97387983093513e-05
-9.11551069181159e-06
-4.45866639309972e-07
2.34403136513046e-05
-3.89936953082428e-05
-2.51738350540321e-05
-2.1362022554864e-05
-2.63178137999345e-05
-1.31848676941852e-05
-3.60744788315478e-05
-4.13706619181906e-05
-3.12338620973772e-05
-3.03581599649234e-05
-4.87465338628354e-05
-1.10780258932003e-05
-5.90975971595397e-06
-6.20144262466107e-05
-1.87302532516377e-05
1.75028496508133e-05
7.81776837380714e-06
-3.37996657456822e-05
-2.05510529208271e-07
2.67945679521792e-08
-2.01523298182267e-06
-2.09918256554555e-06
-1.86640772573768e-05
-1.45416658603989e-05
-3.30792752965018e-05
-3.33711636822754e-05
-3.88567314402692e-05
-9.56546812834923e-06
-4.45208567069507e-05
-5.87941169420459e-05
-2.16334906606414e-05
-1.62867646911583e-05
-2.60543888998867e-05
-3.01833472910444e-05
-5.24849632045612e-06
-4.21928639159923e-05
-1.07435044805265e-05
2.10053710261721e-06
4.06324297018173e-06
3.37956423425422e-06
-2.81504398206877e-05
-4.14232101290593e-06
-7.94451623647813e-07
7.70047187094087e-06
-3.3229368167611e-05
-7.70039566258021e-06
-1.66751263803725e-05
-1.63450941200897e-05
-5.10642472221415e-05
-3.11781856294834e-05
-7.69304493248417e-06
-3.0139064148583e-05
-4.37217330116094e-05
-1.35574720247631e-05
1.18782550247083e-06
9.45140199636592e-07
-2.33128515077402e-05
1.5854076927265e-06
2.73731261276331e-05
3.91213800622687e-06
-7.34437084587431e-07
1.18863726801939e-05
1.50098010954157e-05
-6.46098934286368e-07
-6.90007296827729e-06
3.2896470937282e-06
-2.29702934084305e-05
-2.2753404053277e-05
-1.91715248742437e-05
-4.15514681885775e-06
-3.80917340235995e-05
-2.1070596157171e-05
-2.80046601664435e-05
-2.88893234032848e-05
-3.66695712445157e-05
-2.46549660370268e-05
-2.56270278796075e-05
-1.65563033023173e-05
-6.8118664028474e-06
1.4760093965949e-05
1.86987856342743e-05
-6.61129460991865e-06
6.94591533121466e-06
1.75028114862546e-05
-6.11067465586402e-06
-2.05357211489537e-05
-5.86085208838413e-06
-1.16357751456679e-05
-3.7346354802535e-05
-1.63486298475642e-05
3.64478145054639e-06
-4.86547886607177e-05
-4.31424468832069e-05
-2.97962693298127e-05
-2.0788336506066e-05
-4.46524020850071e-05
-3.03863570261428e-05
-1.58659537927262e-05
-1.57253921296151e-05
-2.3562998623385e-05
-1.65982267173276e-05
1.42349617809013e-05
1.84225060842065e-05
-3.67973554812817e-05
-1.22449805946777e-05
-5.17439851407117e-06
-3.05151855723775e-06
-1.82929493293613e-05
-1.72862880407667e-06
-3.40116191969647e-06
-3.73025746214776e-07
-2.30896698505276e-05
-3.48150987417818e-05
-2.16023931224214e-05
-4.84748649922731e-05
-3.41503311889056e-05
-4.8530281596008e-05
-3.44070419888442e-05
-1.53735224183163e-05
-3.74663683775574e-05
3.20054709764758e-06
-3.09146418573476e-05
-1.04553804393984e-05
1.13636924811228e-05
3.48285641147495e-06
9.18966037228008e-06
3.32423889927684e-06
6.53188328593822e-06
-8.08338482150641e-06
-4.79440590274179e-06
-2.71056365599539e-05
6.98470790894166e-06
-1.00414139096447e-05
-1.8553470774307e-06
-5.13348845522534e-05
-1.62855872385141e-05
-6.70007609501071e-06
-2.31224771075375e-05
-5.65200734443886e-06
-1.02188675928244e-05
-1.88743029445514e-05
3.14801365639419e-06
-5.18077970615649e-06
1.36186698312156e-06
2.40509684852378e-06
5.12091440507051e-06
-1.37335916917582e-05
-6.79199740478331e-07
-3.959678186524e-05
-1.30635742602508e-05
-2.95364923356953e-05
-2.39527801020182e-05
-8.76470806774677e-06
-2.55953016859926e-05
-2.91846758447784e-05
-2.95325586728547e-05
-3.71070280765553e-05
-1.48301907821445e-05
-1.96889858353556e-05
-1.66081919681443e-05
-4.7987759210619e-05
-3.09277306865025e-05
7.10892546758922e-06
2.63384079358636e-06
-1.51835873602763e-05
9.81942770719287e-06
2.72861372442855e-06
-7.73320157378899e-06
-1.32798131460328e-05
-2.96165053364307e-05
-1.75542685951329e-05
1.02958214659384e-05
-4.53155397613372e-05
-4.08181865219099e-05
-3.66740253122028e-05
-3.59660201531377e-05
-3.94371704806855e-05
-2.38873456877191e-05
-2.80988361589373e-05
-3.55044271453262e-05
-1.03645375573028e-05
-3.0508326814626e-05
-1.18755513026245e-05
1.70852012025367e-05
1.75192080203052e-06
-3.6921179042242e-05
-3.62830175015163e-06
-4.33234842318734e-06
-3.66805344951742e-06
-8.77383825026682e-06
-4.59184078916912e-05
-1.84480117145097e-05
-9.96726597426287e-06
-3.73002096444664e-05
-2.26139679678919e-05
-8.47317367884502e-06
-1.88931682103346e-05
-3.1404352129218e-05
-1.69777845533714e-05
-2.38645779236916e-05
-1.4836508938883e-05
-4.75444047484732e-05
-2.52498359037383e-05
-1.0418671307955e-05
1.18243194505954e-05
-3.72232020667471e-06
-2.73983456761986e-05
-8.49652679434608e-06
-3.84791906942932e-07
-4.38535095313675e-06
-3.1244624724928e-05
-3.18692256878646e-06
-3.10391089224936e-05
-1.60245687836391e-05
3.49276831894263e-06
-1.27504838518717e-05
4.0332270631349e-06
-1.23979477415217e-05
-1.44917824543331e-05
-9.47244495727615e-06
-2.70840301252487e-05
-3.47704922543227e-05
-1.16432433627e-05
-1.70440741325044e-05
1.56139700172933e-05
-7.11354535977722e-06
-1.67895021105044e-05
1.70216624785757e-06
-1.03655538579789e-05
-1.46631051680122e-05
-9.76340970942708e-06
-2.78170205602515e-05
-2.23076311384307e-05
1.51360420583267e-06
2.77468631544177e-06
-6.92913558160053e-06
3.07095097249078e-07
-2.79188415670057e-05
-1.41368120693766e-05
-2.56847718653718e-05
-1.28252410988887e-05
6.45201551732851e-06
-1.18543630995727e-05
-1.49813169798645e-05
-4.56927682172019e-07
-2.92391323101086e-05
4.92809969315576e-06
-4.26735681585028e-06
-6.71590065472965e-08
-1.34632852874755e-05
-6.52243536122585e-06
-1.51441646758692e-05
-4.27273137976079e-05
-1.52749044075851e-05
-3.4508902336099e-05
-2.15416162078215e-05
-4.32600337405916e-05
-2.63525137893246e-05
-2.37822554034475e-05
-1.67415998391219e-05
-9.22428315573683e-06
-2.83016669057732e-05
-1.17228302353634e-05
-9.2250784238693e-06
-2.78537024844784e-05
-1.24955336454799e-05
-1.6862730811477e-05
-5.72395113961254e-06
-9.42303922494832e-07
-6.14385668860641e-06
1.57140895533881e-05
-1.92391926632011e-05
-6.877400091362e-06
-5.70001090231668e-06
-9.29969290643686e-06
-4.20076105559906e-05
-4.08031364608686e-05
-1.87129257138109e-05
-9.48590108871813e-06
-1.08862013476943e-05
-1.9674334062283e-05
-2.00390843565223e-05
-1.50455760140629e-05
-1.68190716154802e-05
-1.34659303934241e-05
-8.6312405900745e-06
3.13406533281595e-06
-1.5296896488788e-06
3.06953387119702e-06
-6.28719178992482e-06
-2.15922156189631e-05
-1.58753700978099e-05
-4.40274305285588e-06
7.02984328872417e-06
-5.127085048847e-06
-3.17527385630469e-05
-3.29809138999193e-05
-1.07437990139789e-05
1.84123181081841e-06
-2.46720019878697e-05
-6.93020969922505e-06
1.14432527455508e-05
-7.70460177294669e-06
2.32009236405856e-06
-4.19643100535771e-06
-1.44986546537425e-06
8.71264709737571e-06
4.96077927769501e-06
-1.55401336132211e-06
8.7281048076038e-06
-7.30036355794536e-06
-2.28139432462472e-05
-3.82575989991385e-05
2.11323292070406e-05
-3.00581215573737e-05
-4.85057445607176e-05
-3.25055472660109e-05
-2.24872715594109e-05
-4.47635355372087e-05
-5.13673115753133e-05
-4.13353173339975e-05
1.94962868536748e-05
-1.42372336264827e-05
-2.33970753344892e-05
-2.65578316479446e-05
-1.70096628272628e-05
-1.75087484646302e-05
-2.90122244999621e-05
9.86690237795518e-06
1.08847431930762e-05
1.13419879302768e-05
-1.68405031797556e-05
-2.31093798471541e-05
-7.34823717450314e-06
-2.65779605471806e-05
-9.19064963474321e-06
-1.14636403622326e-05
-5.98645472558677e-05
-2.97147732605457e-05
-4.03446725652326e-05
-1.21446109142821e-05
-2.58385869235014e-05
-3.82745600060844e-05
-3.6722202488269e-05
-1.33479427358996e-05
-1.44407489652674e-05
-1.97922815631823e-05
1.06716660842755e-06
-1.36983675785831e-05
-3.96484386682229e-05
-1.54443483386774e-05
2.80694674382999e-06
2.0191760144029e-05
2.62570586630645e-06
-2.37079328887673e-06
-8.9985105579519e-06
-3.58318529374129e-06
-3.69819699126369e-05
-4.13288636180281e-05
-9.92831038950673e-06
-2.8175466591968e-05
-5.69701039642653e-05
-2.37041144773074e-05
-9.08016563895276e-06
-1.49438463606134e-05
-5.12896901893445e-05
-3.84503762808185e-05
-1.28302108627918e-05
-9.35695025025536e-06
-1.29285699825182e-05
-7.5042784548165e-06
7.01948831841201e-06
5.98190999591946e-06
4.46035624116592e-06
-5.06747761453648e-06
8.9877049794865e-07
-5.21242926117389e-06
-1.88312601071416e-05
-1.04976776990052e-05
-2.04054390722551e-05
-4.08432439195329e-05
-1.26186696216014e-05
-1.59119356377481e-05
-3.84852060500396e-05
-5.30219517937268e-05
-1.49332859432759e-05
-9.79603957292341e-06
-1.24785685577146e-05
-1.52774066293106e-05
-2.03793409014184e-06
-2.65472072738876e-06
-1.16265792736978e-05
-2.12668662236794e-05
4.01930656811685e-06
1.05412497413069e-05
-1.02783236657182e-06
-2.2781598955218e-05
-1.25575439392847e-05
1.69464154746686e-05
-2.97546095934848e-05
-2.74424300691541e-05
-3.84583826977815e-05
-8.93278518349973e-06
-1.46343722885472e-05
-4.88094387522459e-05
-3.53997582891528e-05
-3.63333751119582e-05
-3.28374835385331e-05
-1.51301772763135e-05
-3.13678283183029e-05
-2.82910549529723e-06
-2.08568477221612e-05
-2.57080024328766e-05
-2.28251977137647e-07
3.75217446182718e-05
-2.73649532095441e-05
-2.58785197189184e-05
4.53059863073133e-06
1.64999557565798e-05
-1.52424443212514e-05
-4.77847305626262e-05
-1.04601430745283e-05
2.7714009142744e-06
-1.92893459233512e-05
-2.49994490553684e-05
-3.41432342144514e-05
-1.01374323176087e-05
-5.36962156957842e-05
-1.83080578091155e-05
-3.01046729171929e-05
-4.47577975340727e-05
-2.64867990472595e-05
-2.91497869868056e-05
-2.67297001375062e-05
-3.45805522992729e-05
-2.80600708780398e-06
1.0990594504451e-05
2.08362528184471e-07
-1.4785376921328e-05
-3.13688465884099e-06
1.32557697112393e-05
-3.59228948491667e-05
-5.94653056794477e-05
-1.07629846299399e-05
-1.48632142792225e-05
-1.58100085738526e-06
-3.85368822793807e-05
-4.2186826198609e-05
-8.09791806929597e-06
-2.78392533096486e-05
-4.57967462155302e-05
-8.58745026367077e-06
-8.09065859538499e-06
-1.025074092338e-05
-3.13909986114687e-05
1.29443176315897e-06
-1.40876163074449e-06
7.9420808426697e-06
-1.07850709339757e-05
-7.67744915329962e-06
-8.19965657303594e-06
-6.81615878707433e-06
-2.6868073187835e-05
-3.05700773330067e-05
-2.26835445297482e-06
-5.30209942633974e-06
-2.02287160743378e-05
-8.03405554536404e-06
-1.54930099254521e-05
-1.48046293387057e-05
-3.53842389751948e-05
-2.55854491171274e-05
-3.49828142873134e-05
-2.4291834094655e-05
-5.77381531937778e-06
-3.91999764149596e-06
3.11715253524869e-06
-1.0277278910361e-05
8.44298219197511e-06
-5.14604538943306e-06
-8.7131016507674e-06
-1.26047388549353e-05
1.61922941739655e-05
-1.80455623209423e-06
-9.14687510075264e-06
-3.56080370593461e-05
-2.98400841780847e-05
-1.29830499477835e-05
-1.3855022152719e-05
-1.96970119683993e-05
-2.56452210795443e-05
-2.31447179568103e-05
-1.62727653598704e-05
-2.96424806585374e-05
-2.03796190835378e-05
-4.75410698862941e-05
-1.90929228326575e-05
-2.90757875310187e-05
-3.68476534555316e-05
-4.75569111826508e-06
-2.14516443048874e-05
-4.13319905024945e-05
-1.87670354141516e-05
-2.0599697470586e-05
-2.23908714463299e-05
-2.88707903476008e-05
-7.34980029487479e-06
-1.15591405957626e-06
-8.03467698557168e-06
-1.45136884435704e-05
-9.89443508679126e-06
-1.11828488734359e-05
-3.38670147192704e-05
-2.72619855306231e-05
6.09981056549966e-06
-6.24079733153148e-06
-2.56249943783324e-05
-1.23352340636134e-05
-4.03117259978421e-06
-3.50416727361578e-05
-3.6839611802244e-05
-1.27136426352421e-05
-3.52490218709937e-05
-1.9907817712045e-05
-3.02258758273994e-05
-5.30623336511495e-05
-3.39895019562496e-05
-1.41903617803226e-05
-2.20649926115658e-05
1.26084781497715e-05
-6.53657252014068e-06
-1.34636632607302e-05
-1.09719605364912e-05
-7.83794265529283e-06
-1.36971493405795e-05
1.00883017730872e-05
-7.22899218067268e-06
-2.3038287706073e-06
-2.52392465269512e-05
-2.08893443223474e-06
-5.20129113056472e-06
1.85577116550052e-06
-1.30263628854549e-05
-3.40542702274765e-05
4.30230604800138e-06
2.00383094382871e-05
-4.70926499408831e-05
-3.82696260124538e-05
1.07695923916332e-05
-1.64602830135606e-05
-9.23855679540275e-06
-1.47926123269793e-05
-4.76943764541777e-06
1.06897594593814e-05
-1.11011147142386e-05
-1.61384476948028e-05
-8.40458050872616e-06
6.92062233092778e-06
1.41557759882583e-05
2.6483735211835e-05
6.39784185958832e-06
-3.88966423005192e-06
-2.82208886515305e-05
-2.58243535231557e-05
-3.66210742600511e-05
-1.1230786365043e-06
-4.04642234544762e-05
-4.19366568682726e-05
-2.8601366314018e-05
3.41649514130633e-08
-1.76417614634781e-05
-4.71530952457275e-05
-3.9914883214392e-05
-5.46180342942202e-06
-2.28776740033593e-05
-1.64156248847751e-05
-5.09784684936592e-06
6.40182446019186e-06
-1.09429994689632e-06
-2.65311386631994e-05
-5.84183081961838e-06
-7.42940630844481e-06
-1.89761518556495e-05
-2.28525693439055e-05
-1.92653815958e-05
-2.27234183781911e-05
-3.65162888318727e-05
-3.9674790246464e-05
-3.44169189531079e-05
-2.50795914272899e-05
-2.08487907561789e-05
-3.60723257878592e-05
-1.73032229770554e-05
-2.41629725270635e-05
6.03628799090695e-06
-3.98249505323254e-05
-4.2324536196975e-06
-3.42456161757918e-05
-1.93171980965038e-05
-7.3425580813168e-06
1.87822865076832e-05
-2.00341894262203e-05
-1.7496135641543e-05
-6.9975772122519e-06
1.11614173463943e-05
-2.39675384493099e-05
-1.64222612364163e-05
-2.53495095532357e-05
-2.26977502639147e-05
-6.12252954495253e-05
-1.49120902253244e-05
-1.12355419269792e-05
-1.00737450469452e-05
-1.57881530700767e-05
-1.79232899330487e-05
-2.18339085442709e-05
-1.04854420153203e-05
-1.12395499119492e-05
-2.36536212816314e-05
8.98785824230956e-06
9.62145269431488e-06
-5.28202493780475e-06
-2.29576847437999e-05
-1.41326263491965e-06
1.11999348721388e-05
-1.10392947334408e-05
-2.82317135821447e-05
-1.40499496014503e-05
-2.53010841841472e-05
-4.51325127833961e-05
-3.23671646178401e-05
-2.66832898996342e-05
-3.11418144936823e-05
-5.44315727809395e-05
-2.55470341208863e-05
-3.42691522400279e-05
-1.96450234587578e-05
-1.53612404619431e-05
7.10869582537221e-06
5.80690339877423e-06
8.73094747566132e-06
-6.64195681332958e-06
-2.80806746822937e-05
6.23618507119468e-07
3.52351207526561e-06
-8.64062913110699e-06
-3.72214535129888e-05
-2.76149796666381e-05
-2.7483272118326e-05
-3.66855021993069e-05
-1.12905665332063e-05
-4.70893028583888e-05
-4.18544479317172e-05
-4.96597223354174e-05
2.23654131257447e-06
-1.419769109224e-07
-3.39968425164321e-05
-3.87876764469308e-05
4.94792193964394e-06
4.76297833019108e-06
-3.30362961054135e-05
-2.69623342499446e-05
6.7234691745299e-06
2.40375238867666e-05
-2.77771358877581e-05
-1.61479114319377e-05
4.70394022030549e-06
-2.08211608951025e-06
-2.78089441347795e-05
-4.31812073602673e-05
-1.91844842098329e-07
-6.93084119459303e-06
-6.44076514923584e-05
-6.8047168635387e-05
-3.20717243928996e-05
-8.74787627923076e-06
-5.65851995937671e-05
-5.18267257761971e-05
-2.35926449992675e-05
1.53708340000009e-05
-2.1638455376143e-05
-1.81926706739102e-05
7.14733979462924e-06
1.57813282879916e-05
-7.45230584488256e-06
9.21731592001022e-06
-9.99712168106148e-06
-9.53112772413353e-06
-8.6588623429318e-06
-2.95596586987998e-05
-9.90523797534684e-06
-1.7532760433214e-05
-2.57222590936781e-05
4.37860904516426e-06
-4.07814744579837e-05
-1.90088715939408e-05
1.773225354711e-05
2.46356509411293e-06
-1.85321919487096e-05
-2.81345692381107e-05
-4.32667101330526e-06
1.07895145145112e-05
-9.99757735294e-06
-1.2324352962988e-05
-1.25885810216874e-06
6.22514783746139e-06
-2.96132821077718e-06
-3.18204039449927e-05
1.03428207598185e-05
-4.762852098623e-06
-2.59939781450468e-05
-4.19306887531137e-05
-4.91417933998796e-06
-3.558711195684e-07
7.54694688160519e-07
-4.19250306556613e-05
-1.72688849011572e-05
1.09393401665334e-05
-3.39837517731066e-05
-1.50221186885143e-05
4.1914111826336e-06
1.56755499261984e-05
-3.39560875887628e-05
-7.60423656210063e-06
-1.23586828235769e-05
1.08370771516224e-05
-1.26891458684893e-06
2.99432323073193e-07
-1.79651796673102e-05
1.89295403087236e-05
4.09004916833165e-06
-2.43847646404713e-05
-3.09594194775048e-05
-3.91637218831018e-05
-2.39404473631019e-05
-2.27584828814055e-05
-2.58908734441246e-05
-4.54734997794523e-05
-5.94479244230003e-06
-1.84705004739377e-05
-2.44375317915247e-05
-4.06611001185924e-05
4.20578660743428e-06
-5.64427735196537e-06
-2.63901937135227e-05
-3.44829454219779e-05
4.17964584303073e-06
6.11870264794815e-06
-2.18195060268233e-05
-3.8291084392649e-05
1.00051790479847e-05
6.76939347700369e-06
-7.49255827689189e-06
-2.34758879897997e-05
5.0948184169425e-06
5.733061529391e-06
-3.0804012311087e-05
-5.46841850623218e-05
-5.49375572979113e-05
-2.72510037609254e-06
-1.2282848391768e-05
-1.65002408695039e-05
-1.87198883603063e-05
-1.42349713016245e-05
-8.96526283683941e-06
2.04195767358262e-07
5.24957878003906e-06
8.16900154036399e-06
5.66746558259478e-06
-2.05591218070855e-05
7.10567254527098e-07
-2.25299512217184e-05
-5.27443594311531e-06
-9.43134701457295e-06
-4.00332570903828e-05
-2.72111640786841e-05
-2.92250490626891e-05
-1.082817566519e-05
-4.07685949688245e-05
-4.42895655314322e-05
-9.95014111421698e-06
-7.06612321131077e-06
-1.38190656774665e-05
-2.35354522458525e-05
5.00503282203129e-06
3.01990977548495e-06
-9.61158956080308e-06
-1.20144894943534e-05
2.59924508865284e-05
1.18366817640846e-05
-1.22523093649996e-05
-1.6786987795653e-06
1.21602625836293e-05
9.71960731903372e-06
-1.3598198962131e-05
-2.27070170733965e-05
-8.73109883984878e-06
-8.34599278741701e-06
-4.73209541604826e-05
-2.39789398596077e-05
-1.83506613193148e-05
-1.1151936143367e-05
-3.83075390509059e-05
-2.29209199407466e-05
-1.40583221572006e-05
-2.12628860011763e-05
-1.62107121559036e-05
-2.68901485733116e-05
-1.00481641333124e-07
-8.09095987358901e-06
1.53135336211234e-05
-8.17651505127211e-06
8.6567574066968e-07
-1.26970257230963e-05
-2.69311906503607e-05
-1.98964669809403e-05
-1.55359817386148e-05
-2.43059240324161e-05
-4.12428082008864e-05
-1.71428674893339e-05
-3.49681831153294e-05
-5.05782680455673e-05
-2.37749123905305e-05
-2.1038719465617e-05
-2.0566111010761e-05
-4.37379477886522e-05
-4.70611465701544e-05
-1.00592941376675e-05
-4.08540507542981e-05
-1.63294081501652e-05
-2.55949256846198e-05
1.3269491956394e-06
6.81784249679358e-06
-3.52612490245763e-05
8.79178702844141e-06
1.39000678044268e-05
-9.04807477843141e-06
-3.47536366019773e-05
-4.9700127441533e-06
-1.94208918208891e-05
-4.26225342891021e-05
-7.34033691145982e-05
-4.3057662713686e-05
-2.85952591837383e-05
-1.58045294435447e-05
-2.51440513806399e-05
-1.50146029989386e-06
-1.97343264248025e-05
-4.27567974702249e-05
-3.27020861627227e-05
-2.98083693922862e-05
3.29563849386243e-06
-4.81151067776828e-06
-1.52528009916563e-05
-4.53056937399794e-05
-1.70513876965101e-06
8.97091443191338e-06
-2.25203550765987e-05
-9.36494973075157e-06
-1.69851439288862e-05
-2.9018814055671e-05
-1.39171473785367e-06
-1.89446149844053e-05
-2.38376793650407e-05
-3.3767418612409e-05
-3.04946328563212e-05
-1.69801941610768e-05
-8.67278076998254e-06
-1.74440255335278e-05
-2.84500740932459e-05
-1.64456907209881e-05
-7.70750583317999e-06
-4.66839297543601e-07
-1.93859037579676e-05
1.15881047386501e-06
1.46245225012169e-05
-2.04790222418875e-05
5.65056074331029e-06
-1.31899514326853e-05
-2.82355265992727e-06
-4.03276053732835e-06
-1.51856742579248e-05
-2.04395912376519e-06
-1.51404648080117e-05
-9.62545534429583e-06
-2.52169244088892e-05
-4.50238519255105e-05
-2.76004499589429e-05
-4.07404357710268e-05
-1.2504183541646e-05
-1.23950790182458e-05
-1.86483940780435e-05
-1.16744879454772e-05
-2.46810626549365e-05
-3.06648462450535e-05
-4.15941139128434e-05
-1.13680167889119e-05
-2.69934031761828e-07
-1.86411982632644e-05
-1.93341065804411e-05
-1.29150404255122e-05
-1.37886132288825e-05
-1.63496873328842e-05
-1.98004173800958e-05
-1.06979661849976e-05
-4.09731536809293e-05
-3.9713382648627e-05
-4.11100763937046e-05
-1.68854374373009e-05
-3.52338852847473e-05
-5.02585966242453e-05
-4.08976756649835e-05
-1.76515497171835e-05
-2.57423140935769e-05
-1.73711745226431e-05
-2.36870837588731e-05
-2.827540597515e-05
3.31577290328152e-06
-1.00453539600635e-05
-2.1099751308909e-05
-1.13980911697882e-05
-2.76484142572863e-06
-3.07091351268158e-06
7.15307370908707e-06
-6.75624968742218e-06
1.3557815209583e-05
-5.82751365954778e-06
-2.14993841837637e-05
-2.5966831093553e-05
-1.95566674585389e-05
-3.41047967865058e-07
-1.23403297747453e-05
-3.49295276772719e-05
-4.15145686644294e-06
-1.97464421126581e-05
-2.79084620668384e-05
-1.58376031176126e-05
-1.05647725120953e-05
-1.58086095810343e-05
-2.61093702835974e-05
-1.93136725964537e-05
2.82796659778914e-06
-5.31140565818383e-06
-1.45439890718757e-05
-3.23150234005287e-06
-3.73756808138887e-05
-1.32197100333326e-05
7.6625070375695e-06
1.17384181269773e-05
-3.24339226144886e-05
-9.58401678748678e-06
-1.3180527791272e-06
-2.35331917517429e-05
1.72947512925159e-06
-1.64471486911313e-05
-2.99682743617748e-05
1.21545734249317e-05
-2.26647366833407e-05
-2.40227214959721e-05
-4.1941116076398e-05
-3.30119970571364e-05
-5.23222481770587e-06
-6.05349640663788e-06
-3.72931242261519e-05
-3.21480711610251e-05
-7.40618363679208e-06
-1.71992605542723e-05
-2.13758575641047e-05
5.29705821378446e-06
-1.17576365692819e-05
-2.67182055798348e-05
-9.93359970952982e-06
1.02128839169258e-05
1.88362840009106e-05
5.39448561562878e-06
-1.37503374428246e-05
1.65210680398611e-07
-1.37795907574088e-06
-2.6008817791915e-05
-3.67752631966591e-05
-3.78163474141453e-05
-2.05552093023296e-05
-5.03499220921158e-05
-2.06361005506687e-05
-4.85608889142741e-05
-1.64760180737017e-05
-3.52784573807123e-05
-2.51267111435717e-05
-1.14024095129954e-05
-1.6147876166512e-05
-2.00626945193497e-05
-2.70713052258879e-06
-8.84037914431005e-06
-1.23486245877515e-05
-1.06731097212542e-05
1.33669611306589e-05
1.94578674131079e-05
-2.43878355275163e-05
-2.8824074295589e-05
-2.27525421259518e-05
-2.08393955890718e-05
-2.05396845518365e-05
-2.15076947195089e-05
-1.76611933137028e-05
-2.03249868780333e-05
-5.45679070389913e-05
-4.9706532314567e-05
-2.5214138622754e-05
-2.32360475034632e-05
-5.58508974660999e-05
-1.11491827317249e-05
7.7686718161483e-06
-4.64197620298677e-08
-3.56940541715689e-05
2.95348555447365e-06
2.36655613432201e-05
-3.39152408426296e-06
-5.59637869716456e-06
1.72954941213941e-05
2.04412225495133e-05
2.79252756720243e-05
-2.9608151533396e-05
-2.11845137719682e-05
-2.3566050214516e-05
-1.91651189588483e-05
-2.47032998677818e-05
-2.27010277567344e-05
-9.22255846681356e-06
-1.25427083840515e-05
-5.31045249142399e-05
-3.17892757847145e-05
1.5112539415153e-07
-1.31612612377305e-05
-3.30284366551612e-05
-1.1324641991739e-05
8.37284327410758e-06
1.01677121330961e-06
1.37012193374531e-05
1.62034292794454e-06
2.8353058552591e-05
1.22463547481616e-06
-1.95984920605111e-07
-8.81993859535409e-06
-9.91302415486422e-07
-2.31088330145328e-05
-1.15845815565105e-06
-4.86115348242352e-06
-2.60748473061093e-05
-1.52379564127181e-05
-2.00268004514189e-05
-2.04132238722245e-05
-4.55279473276074e-05
-3.13942361430439e-05
-4.88680628834033e-06
-9.09443238748226e-06
-2.49481155906006e-05
-3.64942530015598e-05
-3.45619962168106e-05
-3.25054590633296e-06
-4.09627998486743e-05
-2.25970220734428e-05
-4.47454718501658e-06
-4.89381169705361e-06
-4.13915039027768e-05
-1.07572955350676e-05
-1.10502258989e-06
-9.81263423979445e-06
-1.15746711540997e-05
-3.24293910882447e-05
4.46215041241312e-06
-1.95720856270881e-05
-4.41602345541136e-05
-5.72422971354487e-05
1.07160517462202e-05
-3.88278443064043e-05
-5.23286921116235e-05
-4.34351158480911e-05
-6.50287753870151e-06
1.16690655104033e-07
-3.59811470719173e-05
9.69775992185135e-07
2.49546483081223e-06
-1.34400937356679e-05
-2.03248256345271e-05
-3.84368553470881e-06
3.21890852720006e-06
-1.50329378296183e-05
-4.2228592719153e-05
-8.3418057152809e-06
-8.8650141224626e-06
-4.15177006774312e-05
-2.89328838365951e-05
-1.9910277604051e-05
-4.36963626519004e-05
-7.06768757810457e-05
-1.59263306124826e-05
-1.47283278511111e-05
-8.43927699499062e-06
-3.55834609267395e-05
-8.44197000892835e-06
-2.00157139396074e-05
5.33276446917314e-06
-1.18432432645802e-05
4.29911115663663e-05
4.11214151440866e-05
-1.06872316048232e-05
-1.99445092270087e-05
-4.45180336038655e-06
3.45639312275824e-05
-2.08673737490409e-05
-1.68730144387666e-05
8.50159509588588e-06
5.94481178429042e-06
-3.49018499388089e-05
-2.67719903094913e-05
-1.27446699459113e-05
7.19401411080081e-06
-5.64792321300671e-05
-2.20332593586893e-05
-3.89882533889854e-05
-1.41614182603886e-05
-2.54958302751358e-05
-1.21984775734897e-05
1.68158866606564e-05
9.43187106446292e-06
-1.86910790704197e-05
-1.08559980458198e-05
-7.29051341703781e-06
1.29406933660681e-05
-1.42957499839923e-05
-3.45133144109109e-05
-4.20165748537414e-06
-2.12410596588363e-05
-3.94580839169457e-05
-1.97433264940988e-05
-3.32791716760184e-05
-9.39767080854058e-06
-3.09598454467198e-05
-1.86443919242742e-05
-2.43128410747026e-05
-3.93538321106746e-05
-4.40407859103925e-05
-2.68474634470908e-05
-2.79084509669646e-05
-1.18132428578856e-05
4.3361704440875e-06
-1.55671928775516e-05
4.32852157547897e-06
-6.25532177429189e-06
-7.12357725239869e-06
-1.90586529585712e-05
-1.13013794378439e-06
-1.93057482898802e-05
-6.69270153230853e-06
2.19631062534663e-06
-4.95083834442801e-06
-2.73754350317704e-05
-6.26823110528063e-06
-2.87887446640659e-05
-1.7251639178714e-05
-3.88169784695333e-05
-1.64282465001446e-05
-1.33867549906648e-05
-1.19091598348315e-05
-3.21306902793958e-05
-1.12131689213664e-05
-1.09607077105651e-05
-1.01114108910146e-05
-1.98836050511475e-06
-5.87042503059037e-06
-1.12919973848305e-05
-1.73094644121675e-05
-6.58854889984489e-06
-1.59057666533019e-05
-6.87315215295528e-06
-8.19143208301507e-06
1.09322620811156e-05
-2.75508572738196e-05
-1.54081966880625e-05
-1.63732430188181e-05
-8.79078842296171e-06
-5.12986678147515e-05
-2.46855988002433e-05
-3.48920164419956e-05
-2.48237471477848e-05
-1.5205198989449e-05
-1.67106669968027e-05
-1.93253871975977e-05
-1.65049334270158e-05
-6.77413253469265e-06
-1.00427004060713e-05
-2.64843886628607e-05
-5.04495962135753e-07
-1.03118587519139e-05
4.74733393261949e-06
-1.24386231674995e-05
3.20362478445571e-05
-6.19862351082699e-06
-3.48088451156646e-06
-5.27934533376971e-06
-2.73578816645232e-05
-1.19626406475257e-05
-2.02301183324653e-06
-2.77984845993252e-05
-2.58443192814692e-05
-4.02956907641458e-05
-1.80984951365545e-05
-3.68624313731178e-05
