# Supplementary material for: Research on computational propagation and identification of mine microseismic signals based on deep learning
Source: PLoS One. 2025 Oct 22;20(10):e0334641. doi: 10.1371/journal.pone.0334641 (PMC12543183; doi:10.1371/journal.pone.0334641)
Supplement: S10 Data — (ZIP) [file pone.0334641.s010.zip › 000101100001539.xlsx_0.txt_24.txt.txt]

-3.47501122614837e-05
-8.10149621921595e-06
-4.74840454615049e-06
-1.82442435228906e-06
-1.07360619849876e-05
-3.5867030202749e-06
2.31780501849227e-05
1.10474022461766e-05
-3.36138655662863e-05
-2.17024845691317e-05
1.97328694683057e-05
1.37245504809317e-05
-1.6076764080545e-05
-1.68304129480334e-05
8.87094922217208e-09
-1.7735373149321e-05
-2.47432968274452e-05
-3.14420017610324e-05
-6.38398673176387e-06
-2.53941484772114e-05
-8.12818856943523e-06
-2.69986359576744e-05
-2.21763275419169e-05
-2.35461024436277e-05
-1.99743966862794e-05
-4.30154640263803e-06
-4.30804314440772e-05
-5.8378855800282e-05
-1.34426167785707e-05
-2.53879684070481e-05
-1.85819165807949e-05
-1.21974054656204e-05
-9.34644454003616e-06
-1.07452379058552e-05
-3.47882147176199e-05
-2.76980178331713e-05
-4.21055170419141e-06
-8.97707016321366e-06
-4.65367181840062e-05
-4.13917571214749e-05
-1.88579789976524e-05
1.076916938705e-05
-3.00675618836056e-05
-3.97324187608525e-05
-2.07547816461213e-05
1.61723621460515e-05
-4.15695971054584e-05
-6.18204627016762e-05
-2.37232546216637e-05
-1.1364418168477e-05
-4.64175380119715e-05
-3.65547190432791e-05
-3.84150346116373e-05
-1.77578869956136e-05
-3.80159276384303e-05
-4.12429292343767e-05
-4.71899544057799e-06
9.22199110614621e-06
-9.86156756007297e-06
-1.43143731599156e-05
-9.10384635565179e-06
-2.95206101836211e-05
-4.91647267683512e-05
-2.90649625830748e-05
-1.10912451778523e-05
-3.04724667860063e-05
-3.25968473896089e-05
-1.38130579897905e-05
-2.71220479519397e-05
-2.24445831213927e-05
-3.67079920566155e-05
-3.43910135049006e-05
-5.25893102539955e-05
-3.35271189280787e-05
-5.53079866198483e-05
-1.71040667407692e-06
-2.9263858174987e-05
-4.06900091163651e-05
-2.61463343043217e-05
-9.1909817648598e-06
-1.44985514104891e-06
-3.30169236225086e-05
-3.62939889346259e-05
1.42027080884166e-05
1.95623743811414e-05
-3.82714477040818e-05
-2.66556405629784e-05
1.53668724495331e-05
1.81223808941947e-05
-1.66280845011977e-05
-2.40155384425502e-05
-3.74241244633071e-05
4.29940365980233e-08
-4.04628847832992e-05
-3.77592076020815e-05
-1.43468583735716e-05
-1.76620462907722e-05
-3.29588525902031e-05
-4.66950015947937e-05
-2.17993805615015e-05
-1.83052585043608e-05
1.63537199613303e-05
4.12072391747323e-06
1.65320977381068e-05
1.80878792590362e-06
2.64147956210799e-06
9.70624988724197e-06
-2.64368311850649e-05
-2.34898158846112e-05
1.17707166127067e-05
-2.0719405448433e-05
-3.65628279259876e-05
-5.92226028617877e-05
-1.7707922620438e-05
-1.01043997379378e-06
-4.60241853120971e-05
-4.365102110857e-05
-1.1370096694353e-05
-1.38379247941029e-05
-4.63489513400501e-05
-4.50202367154064e-05
-3.95002489756778e-06
-2.8539947983496e-05
-3.34329908588166e-06
-1.84954061412576e-05
-3.05008477855554e-06
1.29443601790781e-05
-9.05306828774702e-06
4.42755895889864e-06
-4.55529507668502e-06
-4.53417162739926e-05
-4.46516903056748e-05
-2.12266632930689e-06
-4.34766503482933e-05
-4.78690039676828e-05
-3.2811117542017e-05
-2.06152320040631e-05
-2.71439889752965e-05
-5.51353394108733e-05
-1.11975140947914e-05
-3.1758744378036e-05
-2.10344289987711e-05
-3.82860135675385e-05
-3.3695106881542e-06
-1.74704639390863e-05
-1.74683304575851e-05
-3.3906230208599e-05
-1.79874640944894e-06
2.2372935924008e-05
-5.88407962379648e-05
-4.98858907464524e-05
1.31536440089888e-06
-2.06779727703548e-06
-4.04915865147049e-05
-5.12419492074431e-05
1.16674011893265e-06
5.1240546688378e-06
-3.80142249687357e-05
-3.21689834484581e-05
-3.07693671791742e-05
-2.49904670836536e-05
-5.46482404612673e-05
-2.13765853034172e-05
2.27110925517982e-05
8.35300833353355e-06
-2.31148836392483e-05
-2.44878453698936e-05
-1.63935073186393e-06
-1.51046883696314e-05
-8.28220057429859e-06
-2.57069756020632e-05
6.65674174169534e-06
2.68797785399074e-05
-5.39151271942731e-07
-1.52139256453549e-05
-1.59286197577138e-05
-1.25167243922735e-05
-5.19672317688842e-06
5.54349967698269e-06
-9.24640380230214e-06
-2.93712126746561e-06
-2.03855141276307e-05
-1.4870872025171e-05
-3.4932610507972e-05
-3.59755658432883e-05
-1.6412226288861e-05
-5.7293681541233e-06
-2.2153673621577e-05
-2.28419107307125e-05
8.38787140016486e-06
-1.46677104651598e-05
-1.80545406684752e-05
-1.3491753198214e-05
-1.46441442664711e-05
-6.74056154013829e-06
-6.89632752899104e-06
-2.49762870469429e-05
-3.620996830548e-05
2.51879362809711e-05
-4.35798961293399e-06
-3.94961845260148e-05
-3.17406611788202e-05
-2.89831976759004e-05
-2.61174129407004e-05
-4.17372707275779e-05
-2.80346033527417e-05
1.51098630815575e-05
-2.58747439906192e-05
-1.5724248015077e-05
-2.43734434144113e-05
-3.48371083230132e-05
-1.56452070465091e-05
-3.0403918826582e-05
-1.25086649355027e-05
-1.04034477903177e-05
-2.71063506707136e-05
-2.07982670369659e-05
-3.4742476238239e-05
-4.44902027148283e-05
-4.93530495326615e-05
-2.15098872362392e-05
-2.29191166158663e-05
-3.04520614564873e-05
-2.96172347515325e-05
-1.03773803412358e-05
-6.11588293733405e-06
4.02074017642196e-06
-6.48850565564306e-06
-1.10863948488294e-05
-5.79060845638972e-06
-2.30877753849809e-05
-3.04417354595038e-05
3.3636005937474e-06
-2.87069964244825e-05
-5.15574970487224e-05
-5.18094751912905e-05
-3.43827515056658e-05
-1.55010035527661e-05
-1.99431240109398e-05
-2.4684712468119e-05
-6.52851845301101e-06
1.35044939423609e-05
-1.07967910013041e-05
-2.57360177975251e-05
2.00983793137299e-05
-4.59037510289645e-06
-4.44103329970668e-05
-5.81704610187978e-06
-5.95844777870033e-06
-1.30889779141953e-05
-5.63787396580043e-05
-1.71955381108274e-06
-7.53923011512835e-06
-3.53532678414214e-05
-3.12638061982699e-05
2.27713059618817e-06
-1.8936539008442e-05
-2.93334578546971e-05
-1.79092411123392e-05
-2.99944468157197e-05
-1.27626590670382e-05
-1.29015962351829e-05
2.97277074560152e-06
-4.07281747325463e-06
-1.45948718561231e-05
-5.2527060832594e-05
3.76469303718321e-06
1.86848610259262e-05
-7.99634719789745e-06
-4.01708547281278e-05
8.63525504069929e-06
-1.24367138161515e-05
1.15996612700111e-05
1.49351681545245e-06
-2.09127980554577e-05
-2.17745867097373e-05
-2.63966067956539e-05
-2.09428659981825e-05
-1.42575896765037e-05
-3.85758914023534e-05
-2.0251233875928e-05
-3.35174607127302e-05
-2.79873139438624e-05
-4.73682195550244e-05
-1.85270955658031e-05
-2.43860477905075e-05
1.26578064877644e-05
-1.99826287022774e-05
-1.84174596809383e-05
1.28161929786836e-05
-1.16444252583124e-05
-2.73477285401084e-05
-7.60961566564265e-06
-1.75004538706909e-05
-3.77049996603794e-05
-3.20654259477464e-05
-6.39767678845198e-06
9.99525566228378e-06
-4.04351535401748e-06
1.02285565267411e-05
-2.25755745699627e-05
-4.08268257220748e-05
-2.05173108872804e-05
-2.03631369840945e-05
-4.45074444053623e-05
-3.39799075406135e-05
-3.04157525500729e-05
-3.98619945524573e-05
-2.18495075077592e-05
9.66102746629229e-06
-1.50512199233595e-05
7.55052987267377e-06
-1.46318472920183e-05
-1.42020769270091e-05
-1.43578501220527e-05
-1.79100508850519e-05
-3.91242071416048e-05
-9.17847112277313e-06
-2.82131208263866e-05
-2.56336200000792e-05
-4.02655837548645e-05
-1.97663704506601e-05
-1.01742205209352e-05
-3.77233113205104e-06
-3.11597843457521e-05
-4.05167660666353e-05
4.39385754669616e-06
-2.47265786485457e-05
-2.52230909711334e-05
-1.60511526590447e-05
2.27166372558261e-05
-2.36397812469038e-05
-4.06881579553926e-05
-1.11568196683474e-05
2.15976059053598e-05
1.19736001892953e-05
1.27695916487557e-05
-3.26036938853399e-05
-3.44639605998755e-05
-1.10745337474914e-05
-1.23888435037893e-05
-6.84445315547218e-06
-6.25203519449981e-05
-1.31357651719421e-05
-1.92710366794728e-05
-3.10278941574224e-05
-1.33569160436466e-05
-3.49370551753708e-05
7.14102785187855e-06
-1.87130946155924e-06
-1.99598176705259e-05
-2.2613120135759e-05
3.82505394231964e-06
-1.96142217715175e-05
-3.19462402571441e-06
-4.87801580036632e-05
-2.6959620505887e-05
-6.3845082603091e-07
-3.87073041303121e-05
-1.64333387025666e-05
-3.2936616187843e-05
-2.89954627548633e-06
-2.84675929250539e-05
-7.06078018583442e-05
-3.83678654234567e-05
-3.04691659577826e-05
-3.84537140076421e-05
-3.42483514293596e-05
-2.5683419625363e-05
-8.87275313951339e-06
-2.92742687566341e-05
-3.85908958970327e-05
-1.73907326218333e-05
-3.57885684243214e-05
-1.48650353616527e-05
-3.62825585863984e-05
-2.69679172240356e-05
-1.51189820166407e-05
-2.08948502877785e-05
-5.09378418260059e-05
-3.79255543247714e-05
-1.81402675268465e-05
-2.26208922368475e-05
-3.08601678745535e-05
-1.57864696381993e-05
-1.50803239721981e-05
-2.29702264523536e-05
-6.26761248124203e-06
-2.54734043216356e-05
1.0427165281374e-05
-1.22244017379852e-05
-4.88722896492286e-05
-2.32659072647964e-05
-1.05138807789616e-05
-1.47987389933979e-05
-3.1002238655926e-05
-3.35816285882542e-05
-1.35799708614061e-05
-1.31624766835919e-05
-5.19119825571568e-05
-2.5713797956403e-05
-2.03264857123067e-05
-2.33027636366695e-05
-4.57197160690333e-05
-1.10699667493617e-05
-1.35548720998706e-05
-3.10606980124899e-05
-1.73534356925152e-05
7.95098487936889e-06
-1.6481189757194e-06
-9.84454073740165e-06
3.62520684269678e-06
1.14711237741673e-05
-1.05493334021737e-05
2.94927394041629e-05
1.03295584397e-05
8.29828341594126e-06
-3.15591455201015e-05
-2.7497341867481e-05
8.10678448368098e-06
-2.49955744629267e-05
-2.76983034887683e-05
-1.20808200245411e-05
-1.64115846659572e-05
-3.84047878715786e-05
-3.98430113862321e-05
-3.11766955570239e-05
-1.06563667786577e-05
-5.62733383781923e-06
-1.87396766681296e-05
-1.7173112726001e-05
-1.31449676805452e-05
-1.11671852433795e-05
-4.66416937149147e-05
-1.9667439729195e-05
-2.0886863786339e-05
-2.3766278323698e-05
-1.59116156917461e-05
-1.14147085038493e-06
-2.5869077040942e-05
-7.93123740284455e-06
-1.93951980470733e-05
-5.43094487314992e-05
-5.3868060919671e-05
-2.25597274403716e-05
-5.43520548678933e-05
-3.8109419607469e-05
-1.99921778160753e-05
-2.69767617557977e-05
-7.43173072249492e-06
-4.54137022752834e-06
-2.63885832477655e-05
-3.44826171002728e-05
-4.7493997417024e-05
-2.02771867499244e-06
-1.42495424143774e-05
-1.53682288873589e-05
9.52699950839618e-06
-1.56015866458722e-05
-1.66227194316049e-05
-4.43542939022408e-05
-3.9166534846371e-05
-4.21440213357018e-05
-2.98754170788491e-05
-6.65933782512068e-05
-3.91147055014446e-05
-1.28481045064783e-05
-4.38292785208361e-05
-3.29024419255877e-05
-5.50196761965994e-05
-1.27473525005968e-05
-2.14055308533463e-05
-2.61491885282064e-05
-7.11176607210325e-06
-3.6963803631333e-06
-1.33118681300123e-05
-2.06403358705069e-05
-9.19508046102934e-06
-1.75738113839725e-05
-5.03025339111628e-05
-2.48942689203121e-05
-2.29274440329452e-05
-1.52557204499858e-05
-1.85919381062385e-05
-2.02940887943685e-05
3.0465410659702e-05
-3.66719286452508e-06
-3.27898936476693e-05
-2.55728939013631e-05
-2.55835193411342e-05
-2.20153067843213e-05
-3.51627787618804e-05
-7.94938909898785e-06
-1.70367906787463e-05
-2.85618045700229e-05
-1.34101101086098e-06
-2.14593315985654e-05
7.03052451156452e-06
-1.21212687489366e-05
5.096640802803e-06
8.44185415746261e-06
-4.11156991905229e-07
-2.23333273608898e-05
1.16438205657917e-05
1.32521652782666e-05
-2.67724395483537e-05
-1.80966624371015e-05
2.53406006245517e-06
-8.50847528141952e-06
-4.75241368296093e-05
-4.77900577178362e-06
-5.54059215003764e-06
-2.66966971422854e-05
-2.30605017669529e-05
-2.44926527973307e-05
-3.13573502345601e-05
-2.65591102616796e-05
-8.54925045464942e-06
-1.00150311032207e-05
-2.07502057748331e-05
-1.09796063477638e-05
-2.34563419055581e-05
-4.02190265184866e-05
-3.46011652968491e-05
-2.58620315973649e-05
-6.74762591121049e-05
-3.05003266747705e-05
5.03817452019263e-06
-2.34768405784471e-05
-4.72691165438275e-05
-1.64926023753793e-05
-4.57417210658661e-05
3.30627317399108e-06
-5.50449120265548e-05
-3.38837939127213e-05
-2.318013672894e-05
-3.38282866687853e-05
-6.04163442458049e-06
-2.81797430464512e-05
-1.04976959657016e-05
-9.95368373561121e-06
-2.6372451525302e-05
-3.01816657823459e-05
-1.89247722112176e-05
-4.50381735406663e-05
-9.50463361236204e-06
-8.31750853306419e-06
-3.3595053407622e-05
-2.46084905231943e-05
-1.12827474452893e-05
-2.61706748577972e-05
-6.70349955912306e-06
-2.28695514160058e-05
-1.60630183244893e-05
-4.51796020062607e-05
-2.86401508550916e-05
-3.37715480833728e-05
-3.49461720808815e-06
-2.70059807518001e-05
-1.61911971711895e-05
-1.84848646570983e-05
-2.48856446289124e-05
-1.09677378129294e-05
-1.93905053086949e-05
2.12580051955403e-05
-2.84427029499214e-05
-2.34215459237366e-05
9.47966279256253e-06
-1.51913025271273e-05
-1.54807989034697e-05
1.02241553910187e-06
-2.68423375469071e-05
-2.21560307744892e-05
-1.69643680431085e-06
-4.7628498845659e-06
-3.86030473448357e-05
3.98307906092314e-06
1.73422887225903e-06
-3.0036261696085e-06
-2.40192202206099e-05
1.37550078078817e-06
-1.48808322901511e-05
-2.63769190920495e-05
3.10986643816324e-06
1.26177176772168e-06
-3.3564826807032e-05
-3.06343554098256e-05
-2.38700378591275e-05
-1.54609669315972e-05
-1.14489602280324e-05
-1.46807310365087e-05
-5.00911832828371e-05
-3.14284175690201e-05
-3.05705830817079e-06
-3.48048630155185e-05
-1.84710013128262e-05
-2.94097668802815e-05
-2.69923277921846e-05
-2.89100862930596e-05
-1.79397341180497e-05
-3.09811987924017e-05
-3.14613800634205e-05
-1.32305987929912e-05
-2.16673929033237e-05
-2.00431468606482e-05
-2.60032395779869e-05
2.31521319978274e-06
-3.8882675950924e-05
-2.10859448308856e-05
-2.98993627151147e-06
-3.58952044424429e-06
-1.7251667532943e-05
-1.94015714501283e-05
-2.27559398608356e-05
-1.13920161503786e-05
-4.49915007237545e-05
-2.77980448089147e-05
-4.29377065580463e-05
-2.85673207716106e-05
-5.06638169847279e-05
-1.77799538969486e-05
-2.38090196237231e-05
-2.1610008997885e-05
-1.26727828790582e-05
-1.06145847778648e-05
-3.39266885993047e-05
-1.9143371569399e-05
5.29142958909783e-06
-2.11388756385409e-05
-3.94191275489534e-05
-2.34012117223243e-05
-1.84006894808762e-05
8.14362959224708e-06
-2.62281554682821e-05
-3.12130163857527e-05
-3.73135310685412e-05
-3.64816618340268e-05
-1.46872793258516e-05
-1.2940974851914e-05
-3.03207649860738e-05
-2.79578323080391e-05
-1.92006400489456e-05
-2.72474460191274e-05
5.12997987090442e-06
-1.47146875060137e-05
-1.76505401165299e-05
-2.84051614986953e-05
-2.96749716037945e-05
9.56728278924808e-06
1.65393963113238e-05
-2.00715858851866e-05
-1.65711780174023e-05
3.18421776735642e-06
-1.51768555100613e-06
-2.15743367840382e-06
-3.32738564060395e-05
-3.71999842647843e-05
-3.50460127197503e-05
-2.45934461954927e-06
-3.06540423293926e-05
-4.41036724909396e-05
-1.97628808058443e-07
-1.28803827807154e-05
-1.78202230456668e-05
-2.62378382230499e-05
1.33669841738524e-05
-8.23915383331718e-08
2.86446133668881e-06
2.74434723000091e-06
2.30932885382356e-05
-3.295250020018e-06
-2.65184926479172e-05
-1.67738852185275e-05
-5.06380042240373e-06
-4.19075912531476e-05
-5.65969768185212e-05
-8.73394082450952e-06
-6.50211807934131e-06
-3.39936860057749e-05
-4.34748800847911e-05
-2.37563646779219e-06
-2.19173520397218e-05
-5.37694910437135e-05
2.89990411351576e-06
-1.5343607393053e-05
-2.24267658050777e-05
-4.01754326507405e-05
2.47679576711734e-06
4.37665352645919e-06
-1.78050412291409e-05
-1.79053528481996e-05
-1.28080396929089e-05
1.30591760673296e-05
-1.27971466580192e-05
-2.49756005669868e-05
-2.61277388655204e-05
-2.6407832030969e-05
-3.65035947686096e-05
-3.35318420813561e-05
-4.47678962157092e-05
1.54889788596937e-05
-5.18303070786484e-05
-4.83447124354309e-05
-3.21637781804818e-05
1.13729177501403e-05
-2.02129013278115e-05
-4.09860917816054e-05
-1.53806542093599e-06
3.57762768316572e-06
-1.04697528861156e-05
-2.94259694354999e-05
-3.8736099889896e-05
1.91280806807592e-06
-1.88715308030928e-05
-1.85619777756288e-05
8.12276976664323e-06
5.91461785141629e-06
-2.62362184253442e-05
-5.33124870376901e-05
7.70294330408571e-07
-9.04222216140219e-06
-3.05388617284323e-05
-2.27760083998792e-05
-6.38397868361336e-06
-1.54088222174701e-05
-4.21346650489584e-05
-3.51395486694081e-06
-6.10984115416621e-06
-2.23531044816504e-06
-2.22453071031241e-05
-7.57905449581432e-06
3.53541207511781e-05
-1.87292195337786e-05
-3.59238757989784e-05
9.86506890003741e-06
8.28778549851192e-06
-2.88966219791176e-05
-1.71052243160091e-05
-7.87786255739053e-06
4.55192487443588e-07
-6.87549805546357e-06
-3.60975467506596e-05
-2.00666302836889e-05
-1.06253592637072e-06
-3.70924500834409e-05
-3.63210235351525e-05
-6.40969634135076e-06
4.57293998830351e-06
-5.0125298913112e-06
-1.51568869699052e-05
-2.15636172602017e-05
1.15064001156228e-05
-9.43639085941826e-06
1.95089683293189e-06
1.02788561309234e-06
-1.78822891531915e-05
-2.10794688180123e-05
-2.11364074336419e-05
-3.77999545277089e-05
8.395812651563e-06
-3.29300357891256e-05
-8.66133507383455e-06
-1.35756486395794e-05
-2.35090646192099e-05
-3.03535746003949e-05
-3.81972423175798e-05
-1.68989073761938e-05
-1.91079423536548e-05
-3.62271066098949e-05
-2.67019051102486e-05
-1.27685244403171e-05
-4.44087593064662e-05
-3.21575878668027e-05
-1.13487899917332e-05
-8.13351264436001e-06
-7.1001398437332e-06
-1.98988626862475e-05
-1.95527085252974e-05
7.16477579584196e-06
-3.59687452916351e-05
-4.2897128883655e-05
-1.04249728343065e-05
1.55000336936856e-05
-1.46203630034113e-05
-4.45818707815725e-05
-1.26363420332777e-05
-2.06816834608458e-05
-3.39180972642453e-05
-3.59601940349935e-05
-7.53843886686771e-06
-4.50422905076661e-05
-2.44745552919606e-05
-1.04039826869309e-05
-5.04398949484329e-06
-3.24796526711964e-05
-2.13098651950097e-05
-2.72331291690843e-05
-9.79178000783919e-07
-1.19535893810507e-05
-4.53459142829086e-05
-3.78325822663028e-06
-3.18983700136788e-05
-1.74960233553234e-05
-2.02492440496095e-05
1.39158102983935e-06
1.11327056125286e-05
-3.61757726965856e-05
-1.12625444685392e-05
1.12186358367698e-05
-8.80923774196765e-06
-1.43946335501868e-05
-5.55847077075709e-06
-2.54994362946979e-05
6.09964082047209e-07
-1.97796917209458e-05
-6.73632985398695e-06
-1.40693882562395e-05
-3.65181625943457e-05
-1.43962083518141e-05
1.70458648411747e-06
-5.03548045122197e-05
-1.89407402591534e-05
-1.2962626086984e-05
-3.43447062582535e-05
-5.73006952351756e-06
-3.31257469763111e-06
-1.74404226741652e-05
-2.41694926745543e-05
5.57347041571972e-06
-7.89633567059918e-06
-2.92134868088816e-05
-5.41243799636943e-05
1.310820994318e-05
-1.6635010445169e-05
-3.82181969727854e-05
-1.22315048074232e-05
-1.3675332505882e-05
-7.95305982418307e-06
-4.37981998695209e-05
-2.85242580461665e-05
-3.09047444770693e-05
-4.39832060474133e-05
-4.34700390172372e-05
-4.30926407405781e-05
-1.72868358085831e-05
-2.14537163216281e-05
-4.50847452486241e-05
-2.95037129077179e-05
-9.19107877820571e-06
5.42852915297443e-08
-1.452596679745e-05
-5.04863545576866e-06
-2.07250395007773e-06
-3.41641222459265e-06
-3.9974996030104e-05
-3.00266602477382e-06
-1.08233622705483e-05
-2.99491250422267e-05
-3.66277916864281e-05
-5.76710092672237e-05
-2.91498593460602e-05
-1.2690662076813e-05
-3.80949731086853e-05
-2.45737191539146e-05
-3.47724818520744e-05
-8.68571865580584e-06
-1.31804971726649e-05
-3.28876981284953e-05
-6.30792842239609e-06
-1.05274797701246e-05
-1.44615286632607e-06
-3.22026958441584e-06
-1.63746481522049e-05
-1.0447980212199e-05
-5.1536117317943e-06
9.25342085183831e-06
-3.74884743070117e-05
-2.66256366425632e-05
-3.10221689404178e-05
2.63360592831617e-05
-5.48786471077248e-05
-2.41168401614432e-05
-2.22508083566925e-05
-5.07516745770742e-05
-3.81531063114749e-05
-3.21660978521475e-05
-2.9030596618455e-05
-1.60378401038002e-05
-2.21133809034678e-05
-1.71337482744861e-05
-2.94166253037378e-05
1.76311256297944e-05
-2.44164795609705e-06
2.06766316288671e-05
-2.53985878985842e-06
-3.57979510578542e-06
1.28133922030057e-05
-2.45168279235448e-05
4.98693693458723e-06
8.25207426882993e-07
-1.83696081336734e-05
-4.3213722656702e-05
-3.97035194794431e-05
-2.49975050166629e-05
-2.3740531792216e-05
-5.05544704278675e-05
-1.57878117048023e-05
-1.99751847766327e-05
-2.5599255553107e-05
-2.75531460210746e-05
-2.20554918276639e-05
-1.42583408615028e-05
1.68415142403333e-06
-1.64869769003074e-05
-1.65401471907882e-06
3.37417918021395e-06
8.93932937432608e-06
-6.16871053566555e-06
-1.38482885199805e-05
-1.29980124072325e-05
1.9216217786711e-05
1.17415239297199e-05
-7.351250819037e-05
-6.89331930781898e-06
-4.97627002685144e-05
-3.72652365524609e-05
-5.03946499747356e-05
-2.61877033149751e-05
-5.07373051402447e-05
-5.46303876498781e-05
-1.92859347369293e-05
-9.89762904362333e-06
-1.88106957012116e-05
-7.65143026138986e-06
7.50868448669162e-06
-4.24936952902151e-06
1.56945413559316e-06
-2.42538444337857e-05
1.56206224674525e-05
-1.42770777451852e-05
-1.93450737066826e-05
-1.98921838099613e-05
-1.21502751705848e-05
-3.16421869888311e-05
-3.47703122965119e-05
-2.9035938194145e-05
-1.82867334175244e-05
-6.20792601267293e-05
-7.04344362895175e-05
-3.01778864990352e-05
-2.64673803840142e-05
-2.11172843787606e-05
-1.97983978665474e-05
-3.72477573687339e-05
-5.93982654434537e-06
-3.17033129475012e-05
-5.20273514851115e-06
-3.91981545741816e-06
2.57467372589008e-05
1.48264931207686e-05
-1.52047498534505e-05
-1.5833910433178e-05
1.45638479880137e-05
-2.05960573309342e-05
-4.10956374457941e-05
-2.24666951973989e-05
1.18218109327942e-05
-2.4054443463444e-05
-3.27434966073074e-05
-4.64941869922249e-05
3.59976607170102e-06
-1.03393809458194e-05
-3.95388918070805e-05
-1.96081426217196e-05
1.26903063521878e-05
-7.93597657170622e-06
-4.84826019054192e-05
-8.47771390296937e-07
2.34039760016559e-05
-1.81322427441808e-05
-3.75394778254046e-05
-1.05835172409702e-05
2.51117323732771e-05
8.62948629587044e-06
-2.45345866025728e-05
-2.94284710507149e-05
-1.59971055466958e-05
-8.79564805406597e-06
-4.57150207358571e-05
-1.98890734819546e-05
-3.5814586009906e-05
-3.83672334438671e-05
-1.82603919458311e-05
-2.75732476822717e-05
-2.07064765782114e-05
-3.70522699146821e-05
-4.64587764537719e-05
-2.26970169784889e-05
-1.92365780162176e-05
-1.93869488053091e-05
-1.65630381523023e-05
-5.10245629207334e-06
-7.92757710856892e-06
-3.37220724139774e-06
-2.79741964794943e-05
-1.92502288031681e-05
-3.04399304809361e-05
-2.86225729774485e-05
-8.32608142636931e-06
-5.31773476260633e-05
-3.61014033519213e-05
-3.55211361286503e-05
-1.58485863914008e-05
-4.001817677919e-05
-3.295830313456e-05
1.49271948031626e-05
4.63044060182208e-06
-3.3625534785249e-05
-1.38155942293465e-05
-1.46992844113664e-05
5.42650640249025e-06
-1.89872784371246e-05
-3.55741306931302e-05
-3.30477197831878e-06
-7.11303811533405e-06
-4.52982439034659e-05
-4.4647438617352e-05
-5.47240830406287e-05
-5.08748083550766e-05
-5.09656002523527e-05
-2.20186232247269e-05
-6.3741529346475e-05
-1.09172266796323e-05
-1.53230819733861e-05
-3.98997233251604e-05
-1.27935231265139e-05
7.330005410242e-06
2.90671183763154e-06
-4.26870505539233e-06
1.66932050656284e-05
3.24136671533515e-06
8.35019092886964e-06
-1.09211595092545e-06
1.29133333575413e-05
2.03423270565651e-06
-3.98291543754296e-05
-2.15913271334832e-05
-7.46025400071124e-06
-4.63950314859044e-05
-3.70623343627752e-05
-3.68201764310979e-05
-3.72698769397706e-05
-4.33889810087912e-05
-4.10838363455975e-05
-1.30138735296462e-05
-8.76186902194658e-06
-1.22790835598822e-05
-8.80940737617083e-06
-4.39233318198217e-06
1.9557431530343e-05
1.69173863633509e-05
-1.51020115383183e-05
3.18356282366168e-05
2.7138818072479e-06
-3.74227452751426e-05
-7.56218974024909e-06
-4.36531605539708e-05
-1.99608562308377e-05
-3.81280150974597e-05
-7.96732030927961e-05
-3.5581218148022e-05
-5.94357763022267e-06
-5.02243805264086e-05
-3.39504173254388e-05
-9.79486227163195e-06
5.17517076321434e-07
-5.11962840079699e-05
-3.25641594329469e-05
1.04610020599209e-05
-1.33556612337281e-05
-4.29779733426607e-06
1.68725382845375e-06
2.1674095281049e-05
1.72497456134971e-06
-1.96223120724217e-05
3.37790061189632e-06
7.84258698987112e-06
-4.65332064910362e-05
-2.98942773979217e-05
-3.13265183216054e-05
-5.92806712424574e-05
-2.78924535705176e-05
-5.16084378718139e-05
-2.74174175601283e-05
-4.83338049152308e-05
-7.67986311683489e-05
-1.11496674758028e-05
-9.18466989375186e-06
-2.67188347603043e-05
-1.88551385094174e-05
-8.50479303455489e-06
-3.70996539795116e-06
-3.28892657865833e-05
-1.89028892754241e-05
-3.51700420794084e-05
1.62030849721605e-05
-2.34121405338377e-05
-4.3377665077913e-06
4.50307826354676e-06
-3.49706040540896e-05
-6.52924201734731e-05
-6.3909036574947e-05
-4.39917701210539e-05
-3.33319837633679e-05
-2.18277025992202e-05
-4.86253319055292e-05
-6.14038868551051e-06
4.13228093624569e-05
-1.9675894835602e-05
-4.99556392750367e-05
-2.15731533930686e-06
4.0562606230361e-05
-1.47617817927447e-05
-1.84553581222563e-05
3.78845001356969e-05
1.18307747055546e-05
-2.08783471159217e-05
-2.6710383554013e-05
-1.00328735561329e-05
-5.34462775400828e-06
-4.36652840575767e-05
-1.95757670093448e-05
1.14251447931843e-06
-2.28344583961645e-05
-4.99670515805558e-05
-1.36734407453111e-05
-2.54732222661246e-05
-4.4610882790619e-06
-2.55653160568842e-05
1.13806646509035e-05
-1.25245544113229e-06
-9.13310440393692e-07
-7.63980491102415e-06
-3.54377203926846e-07
1.91590662441379e-05
3.22248858978448e-06
-2.52933498376327e-05
-1.22765469398307e-05
3.21417216303104e-06
-2.02812691251209e-05
-2.15763602230722e-05
-5.16363595187328e-05
-3.08320816877042e-05
-2.08039551777052e-05
-5.18320178696099e-05
-5.24536553139948e-05
-2.40483594085863e-05
-8.7647482583454e-06
-1.21397488362901e-05
-1.8582454947613e-05
-1.65495305052878e-05
1.36941396600904e-06
-5.13299715843603e-07
4.85302036394419e-06
1.1358710621902e-05
-1.58534368769027e-05
5.52624321707338e-06
5.88860057549708e-06
-1.98086956984637e-05
-2.25069641004048e-05
-1.7556239891573e-05
-2.14951520106721e-05
-5.70426758406469e-05
-3.88037702244823e-05
-3.28423277441787e-05
-3.87713594379389e-05
-6.4662702425415e-05
-3.99254083080843e-05
-1.41544504759412e-05
-1.32681494113593e-05
-3.53393003970988e-05
-5.45696797398318e-05
-2.2457889469804e-05
1.25063061455654e-05
-1.36585309292706e-05
-2.91801041602641e-05
-2.64989594979755e-05
1.42710128444187e-05
6.99748004099629e-06
-4.18447843714243e-05
-4.16962373091396e-05
4.67568987600177e-06
-2.05489798583663e-05
-2.68863640906783e-05
-3.52973434877135e-05
-9.35531393850636e-06
-7.4417968475876e-06
-7.9844643027877e-05
-2.86104593028206e-05
-1.01926796904584e-05
-5.19854636403538e-05
-8.4348571840744e-06
1.6127403747087e-05
-4.06187314100749e-07
-7.14076457506277e-06
-8.24437845552905e-06
-7.14501974308331e-06
-2.55122899042672e-05
-3.2126914494592e-05
-2.39999287350655e-05
-1.76613349686731e-05
-9.48892387852598e-06
-5.29352958926262e-05
-1.4116496133348e-05
-2.22821887948746e-05
-2.19852232052233e-05
-4.71684340139824e-05
-1.327448481476e-05
9.33714907357287e-06
-9.04407719358255e-06
-2.87584270379641e-05
3.19043513261092e-07
7.77624173956892e-07
-1.50813410233797e-05
-2.78224992797297e-05
1.69917520717243e-05
2.70652533130847e-06
-3.41033976115929e-05
-1.89560699727644e-05
9.83168639276361e-06
-8.35636878253709e-06
-4.31757693662023e-05
-3.11081912754715e-05
-1.43844782164096e-05
-2.07356144948699e-05
-4.7680676458648e-05
-1.49484575773588e-05
-2.14697878285972e-05
-3.52550180471164e-05
-5.46735034512158e-05
-4.02316684792094e-05
6.33329052999025e-06
-5.8253618620785e-06
-6.30186795603071e-06
-1.61189699952137e-05
-6.32690500770374e-06
9.87789664970718e-06
-5.11736302686902e-05
2.98139639330045e-05
-1.07959921741098e-05
-2.77060981087626e-05
-2.40387526277737e-05
-2.58700913220964e-05
-1.23446405652125e-05
-1.64065345106673e-05
-4.1377025836398e-05
-3.22142178481386e-05
-5.2286230207508e-05
-3.00524503172967e-05
-4.9520069204317e-05
-4.47489422589633e-05
-2.137655852558e-05
-2.69271999016785e-05
6.32278596116014e-07
-8.80154061550175e-06
-2.80060058954407e-05
4.75398257883992e-06
7.1551125747215e-06
1.06833731399274e-05
-2.14857806629029e-05
-1.74775103119502e-05
-1.26343529214558e-05
-2.03221184698776e-05
-1.00446244307731e-05
-2.35623644384621e-05
-2.81588672892836e-05
-2.76123398224702e-07
-4.86248365018865e-05
-2.91857151338989e-05
-2.62442961060657e-05
-3.91262654071251e-05
-4.24807073396213e-05
-3.12224555682828e-05
-3.9837870064117e-05
5.14353608088616e-07
3.21252509113282e-06
-6.9396709965541e-06
-1.72519757816382e-05
9.08093508229431e-06
-1.59213841899857e-05
-9.55499704262679e-06
2.47592196797048e-05
-1.01528607982245e-05
-2.36974543634145e-05
-3.47161587869549e-05
-1.0790131104372e-05
-3.21441715639918e-06
-4.38118880090466e-05
-3.4750393465134e-05
-3.7218256663613e-05
-2.42759922526766e-05
-1.27920945729511e-05
-3.84781939192145e-05
-9.22194135058919e-06
-2.47793088870894e-05
-1.26635280958553e-05
-1.86404939917477e-05
-7.96744600192143e-06
8.53880314766721e-06
2.48940101183786e-05
-5.79185533642933e-07
-4.98986215110669e-06
-4.25732512064958e-06
-9.49573853228572e-06
-1.66182520070141e-05
-1.98933127644632e-05
-2.69344036100792e-05
-4.59768821998681e-05
-4.9026982392729e-05
-3.27061655219166e-05
-4.22297821139234e-05
-4.10395776687183e-05
-3.31667979012614e-05
-2.30541679340632e-05
-1.91946347903311e-05
-2.60329153922358e-05
-1.77059071247527e-05
-3.47909138515664e-06
-2.03494477019418e-05
-1.23424736316634e-05
4.41736880134041e-06
5.14916393106842e-06
-3.10646741645864e-05
-2.15694338344088e-07
-2.27789867137571e-06
-1.61072542695848e-05
-1.83110826501618e-05
-1.96090334798834e-05
-3.59426432357483e-05
-5.98068965839395e-05
-5.4944122782389e-05
-5.061320699975e-05
-4.02169762785794e-05
-5.07005508462175e-05
-3.49194604935496e-05
-3.18995806517565e-05
-6.48692155584946e-06
-1.01044576320343e-05
2.01559280107779e-05
-2.03028949064521e-05
8.88063182947441e-06
-2.27154629049582e-06
3.39390886495459e-06
7.70917223334665e-06
8.98412644860994e-06
1.09202821362795e-05
-9.41644403577549e-06
-4.40700713654872e-05
-8.44788984775473e-06
-3.28915264913237e-05
-4.33030117834985e-05
-5.65394134397147e-05
-3.47867697947697e-05
-3.83501921127579e-05
8.22645819852835e-06
-2.16210929256519e-05
-3.83623771649285e-05
1.24744208473203e-06
-2.78715590562611e-06
-7.66526772169867e-06
-1.37946587598252e-06
4.52776680720092e-06
1.32078767611913e-05
-6.23799998785937e-06
-1.79266552990423e-06
-3.86050546292408e-06
-2.95464978242806e-05
1.19565383714134e-05
-1.35414081929191e-05
-6.04662190814068e-06
-3.811244716063e-05
-2.84988087261019e-05
-2.61471011258654e-05
-3.51256059251388e-05
-3.08470212705695e-05
-1.65836096850738e-06
-3.89326619182752e-06
-3.58894779603841e-05
-5.96415584215351e-06
4.57853131340716e-06
-4.52316193571897e-06
-2.04019808564275e-05
-4.74899602587634e-06
1.12288366462619e-05
5.07944880067253e-06
-2.59014725013955e-05
6.92157158525752e-06
-1.14761572553035e-05
-2.93637233660658e-05
-3.69120671180017e-05
-3.93275661611887e-05
8.46015711149794e-06
-2.05955280848296e-05
-5.22223461668405e-05
-4.50698778014573e-05
-1.9397059048455e-05
-4.47101592273254e-05
-6.001506431135e-05
-5.29353133200095e-05
-1.14924123947883e-05
-2.08121402748352e-05
-5.31044714993856e-05
-1.49252620716616e-05
3.78509532264699e-07
-9.5611124178505e-06
-2.03834527035982e-05
-1.10686003715893e-05
-1.18432300964926e-05
-7.14951067732955e-06
-4.44562220004389e-05
-4.62132831122872e-05
-1.07115684463708e-05
1.67031979665178e-06
-3.51979061038369e-05
-4.67774865643409e-05
-3.88974841453866e-05
-2.78966004515581e-05
-1.20444955691625e-05
-4.4158762382503e-05
-1.43440077934269e-05
-3.86023487480126e-05
-2.75098773885056e-06
-1.80280374742884e-05
-2.11203268800063e-05
5.39417126926301e-06
-8.68506354229743e-06
-2.71579393447415e-06
-1.1197712892896e-05
-2.82766354393709e-05
-2.20269570055719e-05
1.75334118402946e-05
-9.96348078653974e-06
-3.6570591097171e-05
-4.85343008517633e-06
8.66533909844445e-06
6.03708153476193e-06
-3.25107705835182e-05
-1.76091809714582e-05
-8.75642954783858e-07
-1.17392754364073e-05
-2.48150656699822e-05
-8.95232464737895e-06
-8.21008075589723e-06
-8.39530866467727e-06
-3.75255513062307e-05
-1.03398393951978e-05
-2.89420038644304e-05
-2.95306312368135e-05
-6.20962170847877e-06
4.44625020992247e-06
3.17310653219991e-05
-2.00553380853343e-05
-1.4311143318613e-05
-3.31073267721097e-06
1.00210962793447e-05
-2.82448283398819e-05
-3.99919467841393e-05
-1.21390178593666e-05
1.33349443819796e-05
2.03522351235247e-06
-1.32059476590398e-05
-1.41951669543315e-05
-9.46933280635172e-06
-1.38473460823529e-05
-2.55477247706945e-05
-2.5752595048618e-05
-2.75047133656778e-05
-3.67607655711121e-05
-4.50227594208585e-05
-2.17553764792956e-05
-2.34207739975011e-05
-2.69921527469473e-05
-1.33895518139195e-05
3.78442984467867e-06
-4.10458988182771e-06
-4.38918679750327e-05
-7.78686837705334e-06
1.01848100925208e-06
-2.73006913375379e-05
-3.48152472119202e-05
-1.52778681819148e-05
-1.50043681549463e-05
-2.19283718113547e-05
-2.5369949562291e-05
-5.3359918216973e-05
-3.46383694740007e-05
-2.4017849643218e-05
-4.67995411812361e-05
-1.97528982400048e-05
-1.77983811373647e-05
-4.02941281674033e-05
-6.59191670262476e-05
-2.34826085455992e-05
-5.42516220193739e-06
-3.03366325812212e-05
-2.30670017046703e-05
-1.09183049835281e-05
-1.38370718306697e-05
-2.7650444989602e-05
-2.58563658032338e-05
-1.02085989169097e-05
-6.43496564230368e-06
-1.71709846416039e-05
-9.38999617228568e-06
-3.08091951428059e-05
-3.0049859152749e-05
-3.64508912251508e-05
-1.40475551578872e-05
-2.20580689751972e-05
-1.61695133610242e-05
-3.35097779368414e-05
-1.97601293945569e-05
-4.21593913535907e-05
-2.78762301209711e-07
-5.57906843232619e-06
-1.9174530107429e-05
-6.51314842424181e-06
-7.02363302958906e-06
-1.86788547713597e-05
1.39497983283725e-06
-1.56702146446907e-05
-7.85001965422222e-06
-1.37007781189799e-05
-1.89572325560729e-05
-7.85317787238673e-06
-1.16901370354763e-05
-2.83647843338032e-05
-2.75382208197956e-05
-1.30082165201651e-05
-4.31413406937253e-05
-3.86058382799027e-05
-2.59604152290495e-05
-2.73091048624336e-05
-3.5447454871357e-05
-3.90957300311371e-05
-2.38242836917024e-05
-1.04287379387174e-05
-8.97868380173498e-07
-6.08423133492238e-06
-1.56589093449082e-05
-1.23825815501905e-05
-2.90259093696347e-05
-2.99082251197619e-05
-3.52235145394705e-05
-1.37154070920622e-05
-1.36217131191208e-05
-3.69096898477902e-05
-2.41639074743206e-05
-2.77154467471122e-05
-3.71351986577788e-05
-1.63172639312117e-05
-3.14827958331324e-05
-2.94683788024324e-05
-7.48445665139465e-06
-2.06970093008399e-05
-4.40754402510232e-05
-2.1768814333913e-05
-2.03556119940519e-05
7.83856796992577e-06
-4.02060655123636e-05
-3.01952302075811e-05
-1.54857396604463e-05
-1.07957588910375e-05
1.79615861753115e-05
-1.97777649233226e-05
-1.20924592133049e-05
-1.74686750161535e-05
-4.03202769687928e-06
-2.91764232123814e-07
-5.60728766838781e-05
-3.52254109623147e-05
-4.02514321182715e-05
-7.03291135802082e-05
-3.81340034434659e-05
-1.05290023582038e-05
-1.98285080574504e-05
-3.74015337042874e-05
-5.85741707219416e-05
4.44900406054382e-06
-1.68539314620021e-05
-1.95265215402098e-05
-3.91928093908436e-05
-6.18680566347985e-06
-2.2993357448374e-05
-3.25339654907059e-06
2.25283829020422e-05
4.22833032343091e-06
2.72574677972744e-06
3.7590184689605e-06
-9.26643521280175e-06
-5.19700086622113e-05
-2.69279783594513e-05
-8.98088856235911e-06
-2.06633965655765e-05
-7.14387139517097e-06
-1.26468529352576e-05
-4.01959528546429e-05
-3.92893306370057e-05
-4.71841447310418e-05
-3.13368826032933e-05
-4.11809490533879e-05
-1.48848624453357e-06
-7.89247296325666e-06
-2.58208390633413e-05
-6.4562930937865e-06
1.05509487012476e-06
-2.34609307629928e-05
-2.22690598718738e-05
-1.61155138445183e-05
-1.24231805865322e-05
1.08769935970588e-05
-2.54177426948857e-05
-1.78064705027323e-05
7.34089589568591e-07
6.53016194128265e-06
-4.09982692237846e-05
-1.71047768221858e-05
-4.08282834530441e-05
-1.94220587188508e-05
-2.07169191549007e-05
-3.3231883667893e-05
-2.13173025806273e-05
-4.36081908548485e-05
-3.31666821120484e-05
-4.59741060904837e-05
4.49221333187799e-07
-1.95675201511649e-05
-4.7894749876698e-06
-8.47199254815726e-06
-7.20925252445453e-06
-1.67950384886828e-05
3.47393303926553e-07
-3.97046621013631e-05
-2.05110734622365e-05
-1.94182625082377e-05
-2.50181898593175e-05
-2.12847681701747e-05
-2.57895756881205e-05
-5.41491333691136e-05
-5.82963273429196e-06
-4.89864184577619e-05
-2.42906365332009e-05
-3.76394331180009e-05
-1.60138210173334e-05
-5.94207087081502e-05
-1.64669245352757e-05
-2.29481655455628e-05
-5.88694671614878e-05
-3.23660149560784e-05
-2.44195951311533e-05
-2.63525537782508e-05
-2.89631805587905e-05
-3.81029182132041e-05
-1.78767473035609e-05
-3.43310823053791e-05
-1.67977545780835e-05
-6.56244499082507e-06
-1.04776655011823e-05
-2.60259674712388e-05
-8.61615384441781e-06
-8.07002276513667e-06
-1.3411623891816e-05
-2.51797852316336e-05
-6.35489327202481e-06
-1.72435085234039e-05
-4.58888338556483e-06
-2.28380371296624e-05
-2.99832480216806e-05
-3.60004078093224e-05
-2.05150843074133e-05
-1.13783638798159e-05
-3.89453263566142e-05
-1.80808051703319e-05
7.89060933063828e-06
-2.28036676685782e-05
-4.40262105656025e-05
-2.16892271826139e-05
-1.04191844426916e-05
-1.16312245955324e-06
-2.15238631435842e-05
-2.08695761111886e-05
-5.93634854107858e-06
-8.57620125577029e-06
-4.11557864587251e-05
-4.23303666007918e-06
2.32538887823337e-06
-3.26146253480438e-05
-4.18940579877747e-05
1.22727339017453e-05
-7.99882186982885e-07
-2.66962051714973e-05
6.30678776305484e-06
-7.9811343753326e-06
-4.0801483102124e-05
-1.56357195304843e-05
-2.59687723715549e-05
-3.45163564551883e-05
-2.3614868181675e-05
-1.90674380697423e-05
-2.35185910515422e-05
-2.69285763966461e-07
-1.51863533149999e-05
-4.28271232727689e-05
-2.30640852541501e-05
-2.24436431629003e-05
-4.06019783032374e-05
-4.49919515077034e-05
-3.0769127541955e-06
3.56575906412979e-05
-3.89599014561516e-05
-1.90586603998475e-05
-2.11565722408513e-05
-2.71978582801319e-05
-4.84063814409262e-05
-5.61816232888705e-05
-3.73925149134198e-05
-1.19820019633248e-05
-3.25744862655518e-05
-6.29251576644377e-05
-1.44605127061449e-05
4.6136662684055e-06
-3.73168144700016e-05
-3.24616337634297e-05
-1.49684873236957e-05
-7.0422651660297e-06
-3.53313663284354e-05
-1.21806719385001e-05
5.81608823864058e-06
-2.31632323227627e-05
-3.39686163966415e-05
-2.40277290698553e-05
2.40762103969137e-05
-4.31989877616626e-05
-4.198081956743e-05
-3.11310121920289e-05
1.16189323532898e-06
-2.66085259297324e-05
-4.58956844274906e-05
-1.67164842768507e-05
-1.14482148418695e-05
-5.32648356888618e-05
-4.96109637857518e-05
-2.79571339786814e-06
1.06922240752508e-06
-5.21464506258698e-05
-3.73642002840064e-05
2.58618810542076e-05
-1.14957325399354e-05
-5.27516448241497e-05
-1.12542398047461e-05
3.10022486784569e-05
-1.9801360511484e-06
-2.56100336632984e-05
-3.93638830676806e-05
1.30375052265892e-05
8.7269317795288e-06
-4.52096930549792e-05
-2.18833263323938e-05
1.51359938970503e-05
-2.35125376931258e-05
-2.25844496732654e-05
-5.63534939408187e-06
-6.61085806275003e-06
-3.37967761176874e-05
-3.18978977577826e-05
-4.32097401998983e-05
-1.94345469751286e-05
-3.61417879214529e-05
-1.17408231798142e-05
-1.62449542273621e-06
-1.02875852101568e-05
-4.91370258624662e-06
2.10611299705939e-05
4.07792141104179e-06
-2.24227828919531e-05
-3.22502808552341e-05
3.79763855951411e-06
4.48155454548987e-06
-2.81791442057117e-05
-3.78704805043601e-05
-3.20287171459418e-05
4.48292521351901e-06
-3.46297630867403e-05
-5.32441250658882e-05
-2.32045100400972e-05
-9.96587536749658e-06
-2.61338047483691e-05
-3.62560776658633e-05
-1.39885905363336e-05
1.01669771393627e-05
-1.72997980321951e-05
-1.98771837909131e-05
7.64436206735645e-06
9.58907419057605e-06
-1.02366448476666e-05
-3.26268346336413e-05
-3.51101936040023e-05
3.91110772457937e-05
-7.43320781747891e-06
-5.41035749382748e-05
-3.80021174139169e-05
-1.20117223364598e-05
-4.34280778350932e-05
-5.51371171023769e-05
-3.72868582817852e-05
-5.0499355426349e-05
-3.95319148906632e-05
-3.944705119105e-05
-1.58968077580491e-05
-1.86139366458793e-05
-8.86320854970968e-06
-3.25215561833933e-06
-1.17780932220516e-05
-1.28632165703688e-05
-1.80724653762913e-05
-1.72401412192814e-05
-3.92231586692438e-05
-4.13287991486528e-05
-3.72434311625153e-05
-3.68628289177717e-05
-1.02715431459328e-05
2.07323814454926e-05
-5.0748541072049e-05
-1.72531529235231e-05
-3.76493512544887e-05
-4.20221631552052e-05
-2.77845081429806e-05
-1.43955463888878e-05
-1.50437427313292e-05
-8.88405443311224e-06
-2.55681980535694e-05
-4.19130894052916e-05
-4.42407620157586e-06
1.95396568009051e-05
-4.4959351557667e-06
1.88187176012345e-05
-1.76210286226369e-05
-1.71990301187082e-05
-1.23403458367549e-05
-2.78785210952605e-05
2.69648128796545e-06
-5.59822687984703e-05
-4.65202650103502e-05
-2.62158501287139e-05
-3.68255302148386e-05
-3.25375557523579e-05
-2.67258943042041e-05
-4.13590064215924e-05
-3.722372180872e-05
-4.26220210858495e-05
-3.35434714866425e-05
-1.42150317919952e-05
-1.00179061450901e-06
-1.2357804094996e-05
-1.98958773886509e-05
-1.42821431575827e-05
-6.93124828471532e-06
-1.70717718104233e-05
-1.05590514108264e-05
-2.93685071942905e-05
6.17581907826652e-06
1.3531133508445e-06
-3.93250568829881e-05
-2.65518309227928e-05
-1.7273259192114e-05
-5.16859490121151e-05
-1.34277203145609e-05
-6.77793906305865e-05
-1.89747465482291e-05
-2.36117700341113e-05
1.36010119335698e-06
-4.30562489945153e-05
-1.10929040979118e-05
-5.00630476774015e-06
1.36479989563377e-05
-3.75023202320576e-06
-5.14131768285492e-06
1.35118606550255e-05
4.50800215880771e-07
-8.49005520742357e-06
1.05295597413107e-05
-2.60502307667023e-05
-3.24621874563836e-05
-1.41179543384517e-05
-2.14433634291573e-05
-1.78997314480853e-05
-3.79756931178945e-05
-5.05170809906727e-05
-4.80742214257523e-05
-6.8296337649439e-05
-6.26602964110544e-05
-2.78610872983626e-05
-3.89725391439988e-05
-5.96175741936687e-05
-2.84962939689361e-05
-2.619240976483e-05
-8.30584673401044e-07
-2.6594190808127e-05
5.77344747935149e-06
1.51751889709575e-05
-8.34081880812904e-06
-2.82144691098508e-05
-2.10309745675558e-05
6.28703877201992e-08
-2.03136628772428e-05
-2.41150958046464e-05
-1.76463825976683e-05
-1.91793529155086e-05
-2.29252670722731e-05
-1.7468551848663e-05
-6.15721132501867e-05
-4.5628530363029e-05
-3.80100297405062e-05
-3.48025676545935e-05
-4.22567163641031e-05
-1.21233730968054e-05
-2.50984705985548e-05
7.74179421543512e-06
3.6897111131698e-06
-4.94486903035076e-07
-8.61744895370409e-06
1.05329741666202e-05
-1.31797533269239e-05
-1.37656424293957e-05
2.31259552950584e-05
7.58039523948208e-06
-2.85033448387186e-05
-3.54608527166471e-05
-9.63975761804361e-06
-1.203292140699e-05
-3.50624299242095e-05
-4.86859122729247e-05
-2.66495887207855e-05
-1.87799110260967e-05
-3.07622552077231e-05
-3.33227494259129e-05
-1.85106004062391e-05
-2.62280899898017e-05
-4.00163806050911e-06
-1.9185917667362e-05
-2.67873432613886e-05
-2.80220493202744e-06
-2.94646859779641e-06
-2.51112283311023e-05
-8.75758125933076e-06
2.54051022148732e-05
5.0758136185419e-06
-2.66045164979298e-05
-3.79031285894351e-05
-1.87627633992643e-05
1.2337729467003e-05
-6.00853961262962e-05
-3.10651690901817e-05
-8.52176815980167e-06
-1.40674517107996e-05
-4.08033470731054e-05
-3.93852176922819e-05
-4.36031611703614e-05
-1.32044134409114e-05
-3.58854527430889e-05
-1.66535761715426e-05
-2.99201230557789e-05
-4.77002325295656e-05
-1.12932341417364e-05
-6.35918396608509e-06
-1.01955165300657e-05
-4.09105609020171e-06
-1.06027897334007e-05
-8.88681677701211e-06
-7.39339349494267e-06
-1.04790443716055e-06
-2.06783745753822e-05
-9.73977169668913e-06
-3.0081706264148e-05
-5.57076839553633e-05
-2.89880476086443e-05
-1.97625902572526e-05
-1.11308076971453e-05
-4.47302798543063e-05
-2.86968537220159e-05
-5.87222403802617e-06
-3.49920206278715e-05
-6.75935516745427e-06
-3.26019275609999e-05
-1.49125575013993e-05
-1.81998643001493e-05
-3.77247299801342e-05
2.0510789754262e-06
2.44181300169461e-05
5.08816895686877e-06
-2.31193493852041e-05
-1.06212813647192e-05
1.51124651232298e-05
5.96379422267147e-06
-3.32507318879428e-05
-1.70253371895296e-05
-1.17401273070558e-05
-2.18469310641245e-05
-3.81349749837051e-05
-4.28919515478145e-05
-3.19208016652154e-05
-2.57594536952967e-05
-3.7408961574226e-05
-1.48358363036818e-05
-2.17902219163227e-05
-5.66372433501409e-06
-2.57285924747441e-05
-2.50480699093503e-05
-1.42086414448343e-05
-1.45561675685623e-05
1.11642251211586e-06
-1.06634503718137e-05
3.06820125275822e-05
5.95273524408476e-06
-2.13694985317941e-05
1.64731872498221e-06
1.3075685774315e-05
-3.78552801355848e-05
-5.68065763086168e-06
-6.22880295303756e-06
-5.18431389531455e-05
-2.80707940117108e-05
-3.2061117618362e-05
-3.1647647634901e-05
-1.60803043862938e-05
-1.41516790536039e-05
-7.96941736910973e-06
-1.84453281694523e-06
-1.99262090776652e-05
-2.71671160747786e-05
-5.45517936769564e-06
-2.54888630078321e-05
-1.91471287735919e-05
-2.88930233948389e-05
-1.72181079290038e-05
-2.44747410940841e-05
-2.34290276579476e-05
-3.75945818729665e-05
-1.31079701884793e-05
-1.18859424310035e-05
-6.24226029455103e-05
1.43387047508429e-05
-1.53397017711584e-06
-1.16271383027517e-05
-3.50685271555769e-05
-7.60624764433258e-06
7.05984919888104e-06
-1.649027015828e-05
-4.91734177632721e-05
-1.15906665597552e-06
-4.73715520694426e-05
-2.42555977557593e-05
-1.90237993169321e-05
-4.77595297330692e-05
-2.32698033489003e-05
-4.01122856339341e-05
-5.85958364402636e-05
-4.34497436999176e-06
-1.73051985502811e-06
-1.29976605958763e-05
-4.92540763322405e-05
-1.16997632580837e-05
-1.31937242624737e-05
7.10874440608157e-06
-3.62317167283843e-05
-3.23666716555457e-05
1.45310593131508e-05
1.68411731620693e-07
-6.36125437566122e-06
1.60922595287349e-05
-1.46025486310382e-05
-1.69694008184449e-05
-2.70531247990297e-05
-2.85562505469001e-05
-3.70953478448928e-05
-4.44197169652101e-05
-2.23140944042825e-05
-1.5538749116322e-05
-8.47626263255105e-06
-2.93324263265398e-05
-4.31653111594977e-05
-2.35499664091019e-06
-5.15009186349582e-06
-1.18547019714828e-05
-7.31744845197358e-08
1.90496592797544e-06
-6.21892953365399e-06
-1.90047341213446e-05
1.62645085271047e-05
-9.21488980959576e-06
-3.14289847849453e-05
-1.78403003687169e-05
-8.06830406153558e-06
-2.06290409638204e-05
-1.4477519380626e-05
-3.10785774107306e-05
-1.67622391012925e-05
-1.87216392901663e-05
-2.58125534627621e-05
-6.64750159927009e-05
-3.09690708643992e-05
-1.48257863153861e-05
-1.80622036797336e-05
-3.2124232418007e-05
1.19766867891573e-05
-5.66983049411934e-07
1.03739066874732e-06
8.662968881667e-06
5.2287820274256e-06
-8.15169944507537e-06
1.70181586008052e-05
-1.66412439191538e-05
3.65052529858403e-06
-1.24273441084359e-05
-3.17578540384116e-05
-4.12596799108923e-05
-2.59386133944638e-05
-1.79310139485897e-05
-3.77165343659933e-05
-3.14469245431511e-05
-4.83008133179732e-05
-1.23172277082926e-05
-3.56971313068422e-05
-3.50235400913857e-05
-2.92382646977352e-05
2.24477858986635e-06
-1.11183638096851e-05
3.7767260103188e-05
-1.48742630994466e-05
2.82425091749421e-05
1.13931578430213e-05
2.25390720727345e-06
-2.79832122581563e-05
-2.54802350838667e-05
-4.89004081038491e-06
-4.45916981657006e-06
-4.31629816170566e-05
-4.98585123054589e-05
-2.43181503262359e-05
-3.41049311855579e-05
-5.24760498490389e-05
-3.10611081348429e-05
-1.27511381719355e-05
-1.78153213698965e-05
-6.00821778783028e-05
-2.39488851700275e-05
-4.76887183980643e-06
1.00843005896546e-05
-1.63162212279401e-05
-1.64694293406646e-05
6.25452140830454e-06
1.87384343360581e-06
-1.19981497195699e-05
-1.41226025981758e-05
-2.76310084699043e-05
-4.12203374251622e-06
-3.73620076058031e-06
6.35161354844672e-06
-1.35601567333407e-05
-3.26900372287386e-05
-1.31280579132288e-05
-3.19612896039806e-05
-5.08809876351545e-05
-4.58192044944809e-05
-2.28138040838317e-05
-1.83241549392016e-05
-4.65568702342428e-05
-1.83927381246463e-05
-1.68755503330722e-05
-2.67794948030288e-06
-5.43135785987487e-06
-1.71648335968246e-05
1.96552758840396e-05
-1.36012692053483e-05
-3.97376059588468e-06
-1.44195676724136e-05
7.82203809731637e-06
-2.12294383780017e-05
-2.80750200647986e-05
-5.17702740895738e-05
-1.97220304041812e-05
-6.72465241123586e-06
-3.79756053582791e-05
-5.53537951917484e-05
-2.2149707241128e-05
-1.37779573810272e-05
-5.51214348898743e-05
-3.37513425223005e-05
-4.80071966932596e-05
-2.6920181073805e-05
-1.23004204275188e-05
-1.62187080694735e-05
-1.70979682129705e-06
-2.39678809974474e-05
-3.49732562614929e-05
1.70330778967978e-06
1.80283376304102e-05
-6.98073021766325e-06
-1.3883698575281e-05
1.43894723348846e-05
-1.19040757644181e-05
-3.1423930331949e-05
-3.42203375291678e-05
-6.14797833669923e-06
-3.57131784959389e-05
-4.39774021812494e-05
-4.15198582578539e-05
-4.45487775535855e-05
-4.19378302388813e-05
-4.64187930283121e-05
-3.74682760414415e-05
-2.88364105979905e-05
-2.08415429009641e-05
-1.34096617784299e-05
-3.84690060582809e-05
-1.40066726039328e-05
-1.44290839691523e-05
-1.02114147700269e-05
-1.24564801359113e-05
-1.75760058827014e-05
1.19270404802722e-05
-2.49735501320941e-05
3.46819723657778e-06
1.03503144295482e-05
-1.73299273240638e-05
-3.27247908799261e-05
-3.39626568230138e-05
-3.19317333429056e-05
-2.37526015051323e-05
-3.47313515161741e-05
-5.32118548294584e-05
-3.34912425022319e-05
-2.30489946758711e-05
-2.23562052930658e-05
-4.21772614959225e-05
1.04200148775653e-05
-4.95651945463595e-05
-8.96344676823754e-06
9.95797719128895e-06
-3.98786543903718e-05
6.6193767290944e-06
3.85434582131131e-06
3.22493865891167e-05
4.12501549389814e-06
-4.82849361041858e-06
8.74948279085678e-07
-2.2729000033898e-05
-2.39527845553396e-05
-3.02941156797928e-05
-2.59633749736706e-05
-2.49324895853196e-05
-3.63470923773081e-05
-1.65781273462424e-05
-4.4296957188203e-07
-9.68083897821578e-06
-2.89845514786823e-05
-1.95421747222917e-05
-1.83973608971634e-05
-1.4621518444008e-05
-2.3064986128029e-07
-1.93514024688184e-05
1.25067381030455e-05
1.34132274541153e-05
-1.94388661555698e-05
-3.14915043145059e-05
6.89692641626425e-06
6.52467086240916e-06
-4.76742796136961e-05
-2.32910637050523e-05
-1.4442610100818e-05
-1.85168438466041e-05
-4.97216759402065e-05
-5.33782407694732e-05
-5.13730018868972e-05
-1.94470820167537e-05
-6.50222326890877e-05
-3.38355419328665e-05
-2.78344230510093e-05
-9.15919453372812e-06
-1.35893697738285e-05
-1.50497610024146e-06
-1.74770959027636e-05
-2.23691037707032e-05
5.67681490624708e-06
5.34065033475348e-06
-2.51705684336719e-06
-2.31980725358181e-06
9.39163657373266e-07
-2.24922570856615e-05
-4.4059990883187e-05
-3.7449537477334e-05
-5.40451653618201e-06
-1.67487118006597e-05
-4.60535299757851e-05
-5.39969274556966e-05
-2.8645477805258e-05
-2.42527753241731e-05
-4.31231367716693e-05
-8.41940980675584e-06
-3.99453086924768e-05
-2.24534400387519e-05
-4.7729609104548e-05
-2.1720928317798e-05
7.84509441995943e-06
-1.62328248455232e-05
5.17830867953812e-06
-2.5074656221686e-05
-8.73536429165289e-06
-1.08790997969382e-05
-1.50676163755137e-05
-1.89929184246429e-05
-2.06002511542999e-05
-2.92984111549999e-06
-4.45739654213598e-06
-6.43913332484349e-06
-1.61466641973432e-05
9.04454607832914e-06
-1.44992311214377e-05
1.36590826886714e-05
-3.79366568745806e-05
-3.60946939810677e-05
-1.87533885508439e-05
-2.91671999446242e-05
-3.53916782388751e-05
-1.83604278790846e-05
-2.19484929327419e-05
3.45505853631153e-07
-3.43383698606341e-05
-1.22160950847083e-05
-2.28188160136083e-05
-9.19949974520236e-06
-3.72632138801882e-05
-9.91786977226575e-06
6.94557356709563e-06
-5.04057009995619e-06
-1.18168206668784e-05
-1.94102864712315e-05
8.2420006583862e-06
-1.36178324857819e-05
-1.16958399433583e-05
2.3206569389555e-06
-1.09140134424598e-05
-2.60725551037447e-05
-2.53633389915965e-05
-2.24194410303894e-05
-2.67564493483087e-05
7.24906151239693e-06
-3.88855996494624e-05
-9.54207804777538e-06
-2.16740117743516e-05
-3.54730204905786e-05
-3.1801437894309e-06
-5.58924577942489e-06
-1.42387023254183e-06
-3.7165322629099e-05
-2.87194526309555e-05
-1.51645862776004e-05
-4.26005514484565e-05
-2.10236228255771e-05
-3.49591845783466e-05
-2.00655149115075e-05
-2.75021198680164e-05
-8.11189517573618e-06
-3.39917879802337e-05
-1.96774159144218e-05
-2.44665142571457e-05
-2.45790471239502e-05
2.67949847192713e-06
-2.78852275927682e-05
-4.87821204657349e-05
-3.26200396446094e-05
-5.8117067161302e-06
-3.78180285790862e-05
1.51840605413959e-05
-3.88203480923875e-05
-4.60515098238527e-05
1.34476978232281e-05
-1.84774663476986e-05
-2.6791240996976e-05
-1.28105323707611e-05
-1.68081940509973e-05
1.01418382609099e-05
-1.26329426207584e-05
-2.83731192869552e-05
-1.79614065374334e-05
-2.21306704514438e-05
-2.62218175014206e-05
-1.13594548384547e-05
-1.07776793353098e-05
-3.20498733588969e-05
-4.283864152798e-05
-2.18117433287271e-05
-4.00586713559908e-06
-4.44237199115983e-05
-3.74484427748105e-05
7.06059132016874e-06
1.89987381711234e-05
-1.74701628569906e-05
-2.58140075644202e-06
-9.07883175874565e-06
-6.64882726721015e-06
-1.92679410292172e-05
-2.59716461233253e-05
1.06663698738038e-05
-5.06521596818947e-06
-2.91125318004769e-05
5.54340096259306e-06
1.04341273339809e-05
-4.24248769348779e-05
-1.44997397647877e-05
6.45608693414155e-06
-3.82016928795203e-05
-1.53494928441224e-05
-2.40740881637142e-05
-2.91338234897384e-05
-1.58500743975508e-05
-2.20041534782154e-05
-4.20747691757888e-05
-4.13771269147647e-06
1.32822506853776e-05
-4.19714166039946e-05
-1.05378737899264e-05
-8.22437857468196e-06
-2.73292696517042e-05
-1.70704986053417e-05
-8.86201085646571e-06
-1.30060921111418e-05
-2.4143074642082e-05
-2.22163806044918e-05
-1.25759537886514e-05
2.07669105742254e-06
-1.64128208072145e-05
-5.98232743267633e-05
-5.24779351961532e-06
-1.67243970002912e-05
-2.90803337795379e-05
-1.68425358398051e-05
-1.928994533359e-05
-2.27734709885909e-05
-5.52731509334718e-06
-2.53048681557825e-05
7.38160928017355e-06
-2.81109041086321e-05
-1.26432166337383e-05
-5.80322975492541e-05
-5.07841921861925e-06
-2.32549957927639e-05
-6.11703343969663e-05
-4.26414628539185e-05
-2.44660808318519e-05
-4.78424349420506e-05
-4.09239848628507e-05
-2.06011442214383e-05
4.90363372837521e-06
-1.25665794343535e-05
-1.77669352221333e-05
-6.57473422733134e-06
-1.901466259982e-05
-2.97860598899186e-05
-1.12131349742773e-05
-4.58845189630826e-06
-1.43896989077949e-05
-1.84514536530699e-05
-4.77484440995505e-06
-3.16483591120497e-05
-3.3238663066424e-05
-4.87188835404369e-05
-4.8905691902922e-05
4.48014948378322e-06
-1.36605453329337e-05
-1.55074720614852e-05
-2.03651094247219e-05
1.01616676045531e-05
4.43878858930827e-07
-2.41944372565775e-05
-3.99657911465365e-05
-3.21189754773967e-06
-6.48678364492789e-06
-1.06687109846433e-05
-6.46981277996168e-06
2.76575080861766e-06
-5.53272299321848e-06
-2.92635801443678e-05
-5.45631168244487e-05
-2.09436519763654e-05
-1.70072151676557e-05
-2.18885832821425e-05
-3.74375864074146e-05
-4.12437755391342e-05
-2.04196106768109e-05
-2.97816794612727e-05
-2.88803732789697e-05
-8.93429774934641e-06
-3.11144829644527e-05
-1.43217775651677e-05
-1.96229712985436e-05
-1.72646844532221e-05
-1.86920322745887e-05
-1.3228194933655e-05
1.14575081643469e-05
-2.01709813832545e-05
-1.17410498591756e-05
-9.96432585552233e-06
-4.07975054211322e-06
-4.37869154248499e-05
-1.42333253171568e-05
-2.05755201824608e-05
-6.65388109821069e-05
-3.39152193678951e-05
-3.33424322375642e-05
-3.57235133040549e-05
-2.44671163937026e-05
-2.65030640906278e-05
-5.70080218627519e-05
-2.36409618828746e-05
-2.8209027538299e-05
-1.87327508365549e-05
-3.67366669770007e-05
-1.19540551296497e-05
-1.94561939533439e-05
4.73626347912086e-06
-2.59775730513044e-05
-3.28464641119329e-05
-1.17750751723695e-05
-2.39015052811802e-05
-2.86298974531291e-05
-2.2934796102156e-05
-6.8736607026739e-06
4.87108816197745e-06
-3.34638119307458e-05
-3.55012250076657e-05
-1.89221778024482e-05
-2.24857384248431e-05
-5.99271189282319e-05
-1.88861101555007e-05
-2.89343573839943e-05
-4.29029144413751e-05
-3.93044385232304e-05
2.66554224320487e-05
-1.82331617260078e-05
-2.22781957675015e-05
-1.00129951102921e-05
-3.50149904817691e-05
-6.99727027924244e-06
2.98808520998556e-05
-1.25312101028083e-05
-5.93754700484805e-05
-2.61721898075997e-05
-5.37338190159814e-06
-2.32609140587011e-05
-4.96361632527011e-05
-1.75215749549024e-05
-2.83477681985128e-05
-3.32871535186921e-05
-7.66508267184163e-06
1.49017290421881e-05
-2.58701634963704e-05
-2.42757038263488e-05
-1.12993906934466e-05
-4.95301539989836e-07
-1.8840758108527e-05
-1.29203504561458e-05
-1.06563696565686e-05
3.05310239938269e-07
9.75835322460213e-07
-7.0813132132177e-06
-7.20530440957539e-06
-5.31419551350058e-06
-2.48545938119075e-05
-1.86199326757467e-05
-6.38084267059066e-06
-3.75510260864017e-05
-3.65522929774069e-05
-3.46200941184233e-05
-3.09658334747358e-05
-1.18484579781078e-05
-3.54095412417509e-05
-1.70683964920371e-05
-1.56387225569931e-05
-1.81858212419376e-05
4.64079230350309e-08
-1.99579831897557e-05
-6.02536308645105e-06
-1.33156487428791e-07
-4.28456959697107e-06
-1.79698996501714e-05
3.12630974980045e-05
-2.10088421427022e-05
-2.12135577355958e-05
-2.75232217758391e-06
1.3466770124518e-05
-7.72474139289861e-06
-5.09037098385339e-05
-2.65300662270767e-05
-1.30762285990007e-05
-1.53354028759317e-05
-4.49004996627421e-05
-3.67227378427737e-05
-2.51191314216083e-05
-3.1138422994919e-05
-4.55038223559787e-05
-2.95210922331049e-05
-2.00109584712103e-05
-6.14455870807363e-06
-2.61906385327074e-05
-1.83440184020544e-05
-8.398474893705e-06
-1.28647608237542e-05
-2.3419803009618e-05
-9.33028481892959e-06
-3.11761872670713e-05
-3.12740256824089e-05
-2.21255385907899e-05
-1.15815490287009e-05
-2.16725904849901e-06
-8.26721107721194e-06
2.68789764699198e-07
-6.4478104270506e-06
-4.24059258309239e-05
-4.26604496904196e-05
-2.31446462958804e-05
-3.99275633821176e-05
-2.80001878548066e-05
-2.35007305305428e-05
-1.15903903737287e-05
-5.16318157722243e-06
-2.18573681838759e-06
-6.80966745905673e-06
-3.13960596867057e-05
-2.65038961291735e-05
-4.68138438589872e-05
-3.16841545203032e-05
-9.92002545866624e-06
-9.0861783764515e-06
-2.19525074284089e-05
-1.6538909310875e-05
8.45867643383969e-06
5.98834640508392e-06
-3.99710473430661e-05
-2.00997156726651e-05
-4.25766959601038e-05
1.95992625751966e-05
5.56697465101609e-06
-3.16075322368982e-05
-9.44634048338088e-07
-2.1540993122812e-05
-3.6178231123358e-06
-3.95116132788762e-06
-2.27014601962729e-05
-6.59299261095566e-06
-1.41379210314778e-05
-6.46998971303021e-06
-1.68793788641111e-05
-2.15581013398229e-05
-2.49321637183431e-05
-1.23781467239506e-05
-4.19348107701633e-05
-4.65050194606516e-05
-1.50009781241819e-05
-1.80694266825981e-05
-1.51133922451241e-05
-3.85064975998097e-05
-1.11307014395895e-05
-7.69485877794787e-06
-2.45615106399059e-05
-2.53843062596015e-05
-2.16778317464936e-05
8.508976037608e-06
-1.6119884974444e-05
-3.18627705486572e-05
1.82270195745247e-05
-1.03862789151235e-05
-2.14214373867133e-05
-2.14794190141642e-05
-4.11479123042057e-05
-1.77364741592172e-05
-1.09767762737114e-05
-3.96126265257343e-05
-2.16522371146651e-05
-2.14790601294456e-05
-1.52722876850604e-05
-2.23625588651127e-05
-2.59709875132159e-05
-1.13178040247988e-05
-3.7716039073291e-05
-2.47605667521254e-05
-1.28818198843722e-05
-2.21482172979166e-05
-2.23481560416568e-05
-1.74445888783405e-05
-3.28382481244045e-05
-3.48362706371994e-05
-2.98117975443082e-05
9.28649117480823e-06
-4.43533243824577e-05
-1.32654151118508e-05
-1.07470578014714e-05
-1.59482881992496e-05
-2.31270459992194e-05
-2.77395481134404e-05
-2.06809466151586e-05
-2.44758942294169e-05
1.81485448467454e-05
-1.21579620684033e-05
-1.33577968151629e-05
2.14699217256493e-05
-2.75867815464657e-05
-2.71796607777634e-05
-2.01470672376853e-05
8.03270455592929e-07
-1.18296780432446e-05
-2.6853516482177e-05
-4.82798915537493e-06
3.63457479758607e-06
-1.9772427637756e-05
-2.36273881407904e-05
-1.55704524039821e-05
-1.54995530459709e-05
-4.64602957015298e-05
-4.52540379874966e-05
-3.31454005052087e-05
-3.72274156625293e-05
-2.49222215458909e-05
-2.6895192422546e-05
-2.50948941485244e-05
-1.70919983185382e-05
-2.98112526815461e-05
-7.87789174039194e-06
1.12651497901764e-05
-8.76700515360791e-06
-3.46390764826458e-05
-2.84677409725396e-05
8.5624081899146e-06
-2.68597414316901e-05
-6.32858523960355e-05
-1.8741362051773e-05
5.18450694595861e-06
-2.13768484013521e-05
-1.52232568823637e-05
-3.51523858017391e-05
1.33750792618229e-05
-2.47553859302571e-05
-5.03411983148959e-05
-1.87815686082148e-05
-2.66593642388002e-05
-1.09596559693635e-05
-5.62457224421951e-05
-1.02678860552473e-05
1.74875311268841e-05
-3.46615628394375e-06
-2.3610608656065e-05
-8.7108730668366e-06
1.58611548073893e-05
-3.87221845788899e-05
-3.05558729357757e-05
2.72620342778747e-06
1.65446291790342e-05
-5.03808266300932e-05
-3.96673708775382e-05
-5.70712318902929e-06
-5.23378518718396e-06
-5.4676103708887e-05
-3.27216844090016e-05
5.26926829094582e-06
-2.25397821296911e-05
-5.54727380396442e-05
-5.73468800970144e-05
-2.60460046619428e-05
-2.03998346298017e-05
-4.40880316554819e-05
-5.32202059355217e-05
-1.40385992979e-05
-2.83527649452119e-05
-3.16440361603614e-05
-7.10233883006386e-06
-7.08776390591256e-07
-7.45030409677492e-06
-3.22581379101877e-05
-1.79675099735438e-05
-1.66047902814918e-05
-3.65587533148386e-05
2.80630236631163e-06
2.8699542288272e-06
-3.11993474974633e-05
-9.75812457030637e-06
-1.95574512491835e-05
6.23441470745972e-06
-1.59428859689142e-05
-1.54043041478758e-05
-1.4796748966636e-05
-3.41660289418827e-05
-4.35167353829978e-05
3.41650539527237e-06
-2.21709216527799e-05
-1.11858015105875e-05
-2.64853844609239e-05
-2.43804345744778e-05
-1.7685740345801e-05
-2.14828719635529e-05
-9.65502282701439e-06
-4.28381406096072e-05
-7.79595275787396e-06
1.33266429758949e-05
7.76263079337069e-06
-1.95295242775862e-05
-2.12423390403098e-05
2.31858289614286e-06
-1.83219161580013e-05
-2.44910807417682e-05
-2.27549240161333e-05
-6.8153066297873e-06
-9.50966509301312e-06
-1.19512557775022e-05
-3.93875868569701e-05
-3.70918458608954e-05
-1.55802654888445e-05
-3.77038527857341e-05
-3.13803883256559e-05
-1.91690772362708e-05
-8.08817857514365e-06
-1.47960934097853e-05
-1.79897803163722e-05
-4.57052453053638e-05
-3.65921235314919e-05
-1.14193563392859e-05
-2.32956178234785e-05
-2.23801665734597e-05
-1.86385028745332e-05
1.17874241221042e-05
-3.36579286782834e-05
-3.01375829133462e-05
-3.15928525154115e-05
-2.86238448601528e-05
-2.09721397508023e-05
-3.08650651261568e-05
-3.05780828257199e-05
-6.19139762515528e-06
6.69261957448283e-07
-4.04691258821945e-05
-2.04872736185777e-05
-3.37785426272708e-05
-2.77596719999328e-05
4.03169525046526e-06
-5.30681505984287e-05
-6.83998908465371e-06
-3.00556436515634e-05
-3.95152999822424e-05
-2.8845942546897e-05
-1.32760595391178e-05
-7.53973633315261e-06
-1.92993467040903e-05
-2.29841882103638e-05
9.35686331082498e-06
-1.33567119527904e-05
-3.59970073366489e-05
-6.01630529477494e-06
-1.97894235496361e-05
-3.48557376064359e-05
-2.91536884178732e-05
-5.735821168381e-06
-3.47400503369698e-05
-3.41027610880164e-05
-5.92733004876832e-06
-3.75891973342592e-05
-6.64379589139324e-06
-2.55260797099728e-05
-1.05132441506989e-05
-1.58989076388465e-05
-1.84260192594897e-05
-1.65564440270148e-05
-4.74737764572793e-06
-2.15858444244946e-06
-2.79387186516031e-05
1.4596284595827e-05
-3.16172809441849e-06
1.42437839208501e-05
-6.24464615180255e-06
-1.03691318250457e-05
-2.56175718479288e-05
-5.09384780260319e-05
-4.2149588679951e-05
-4.51304789361487e-05
-3.33897423046348e-05
-3.16885801785664e-05
-8.31224339788286e-06
-2.12731413516474e-05
-2.48935334624306e-05
7.63079096076596e-06
4.80859449213574e-06
-2.52116676273785e-05
-1.59547033382184e-06
4.97931456975661e-06
-4.3814812322593e-06
-1.5348172217397e-05
3.3101136341215e-06
1.79573220089158e-05
-1.48855566729206e-06
-3.07447530279017e-05
-1.86278738180042e-05
-1.64061206202717e-05
-3.18802305563008e-05
-4.35120434938069e-07
-6.48961259791939e-05
-1.45061657512763e-05
-3.92069379168714e-05
-4.17141816999416e-05
-1.95815955609573e-05
-2.86245578808944e-05
-3.71459919616124e-05
-9.61612184368256e-06
-2.05620483322327e-05
-3.02093629056423e-05
-3.59074182678858e-05
2.26385062944787e-05
-2.07751905246763e-05
1.19843233920202e-05
-2.11770185863123e-05
-3.38700645712152e-05
-3.25007587714079e-06
-3.67452221014244e-05
-3.33576835013246e-05
-1.30867603906089e-05
-4.89190355580175e-05
-2.37680756724627e-05
-4.96505530531217e-05
-1.3578955388617e-05
-2.61877737422612e-05
-2.9581239662991e-05
-1.63822425576723e-05
-3.13341063272939e-05
-9.77913989571788e-06
-2.39464640472444e-05
-3.7851586318173e-05
-4.5921304147411e-05
-1.68329604593086e-05
-3.01257367013923e-05
-2.45602759211337e-05
-2.33350316012882e-05
-5.61103545326139e-06
-6.5919332162194e-06
-3.36079207135891e-05
1.92497578311603e-07
1.67864162286384e-06
-3.38034107292635e-05
-2.50967399568881e-05
-3.88389715438869e-05
9.71899401236316e-07
-1.19252483499399e-05
-4.11218918041069e-05
-2.07157203101849e-05
-3.93711941647283e-05
-1.13172394861099e-05
-1.83269294322581e-05
-9.18295037426394e-06
-6.48006902352718e-06
-1.97210263402677e-05
-9.6881173552027e-06
-1.77425917955457e-05
-3.7136464201704e-06
-4.96330659415858e-06
1.52979111858855e-05
-3.1010909761638e-05
9.28515389750195e-06
-2.05793588242545e-05
3.16222620951746e-06
-1.08757029990765e-05
-1.10458040345745e-05
-3.21418648431124e-05
-2.24342643606748e-05
-2.87921285573125e-05
-2.74638028883564e-05
-3.06314038197492e-05
-1.24535756600711e-06
-1.63313769220141e-05
-1.80044271219444e-05
-2.87751698395958e-05
-3.01150453353451e-06
-2.08337581693178e-06
-1.07666269151534e-05
-3.70798054767822e-05
-1.48011172373454e-05
7.19959028963784e-06
-2.10354290806276e-06
-5.65822481861077e-05
-4.27746421099526e-05
-2.66771415597672e-05
-4.18014949979316e-06
-3.82273100423006e-05
-5.95488537814304e-05
6.95236852436574e-06
-8.2590905066606e-06
-4.21903115157999e-05
-4.77343452074149e-05
1.01837097994996e-05
-3.27023444649726e-05
-3.75509124344899e-05
-5.4018027125348e-05
-1.504121722646e-05
-1.58373784897977e-05
-3.96434128413187e-05
3.51084491058632e-06
4.91181024229687e-06
-2.26454911456516e-05
-1.96253483495779e-05
-1.52844885102708e-05
-6.69022518236532e-06
-3.58257337833632e-05
-3.70242529874891e-05
-7.97473251112848e-06
-2.7061231014014e-05
-2.20676238041242e-05
-2.38005852906479e-05
-3.07554201056032e-05
-3.96083095330682e-05
-7.55603866498878e-06
-1.9316782988381e-05
-2.78299141727168e-05
-2.59783256521542e-05
-1.24498078234941e-05
-7.48809768389243e-06
-8.12864299190034e-06
-2.91618640265328e-05
1.28116841791197e-05
2.31499180194566e-05
5.96414065764939e-06
-1.05546077234956e-05
-1.07864399278275e-05
1.59630930410223e-05
-9.55174659551677e-06
-1.28927340389214e-05
-2.25419187808129e-05
-2.63881442767614e-06
6.59201710789336e-06
-3.3512379502929e-05
-1.57920321660818e-05
1.35697166939066e-05
-5.14235067613204e-06
-4.67337876839433e-05
-3.71253738769758e-05
-4.3582924912932e-06
-1.847561966695e-05
-4.0319323226713e-05
-3.87474904427112e-05
-5.86604791541997e-06
-6.1657145742208e-06
-1.55770385577074e-05
-1.43819587561147e-05
-2.57297459294897e-05
2.01299921185292e-05
9.1153288907973e-06
-1.8673988154487e-05
-2.69003356828918e-05
-1.64880149152808e-06
-1.71903161245407e-06
-1.54922365989018e-05
-3.55104775412879e-05
-4.06090952026611e-05
1.72154051881399e-05
-1.81303194490576e-05
-2.43267523875533e-05
-1.98716835279777e-05
-3.61565078840979e-05
1.13493178485422e-05
-2.93090048594345e-05
-1.56403131704878e-05
-2.53182848758268e-05
-1.23214348991564e-05
-1.45647907947477e-05
-1.7236653055067e-05
8.85025048599612e-06
-4.90532007091747e-06
-2.07069693506378e-05
-1.81362083707261e-05
-5.38751854588732e-06
-5.01311898777449e-06
-6.31330798469456e-06
-4.05195891735038e-05
-2.73941060067568e-05
3.48877109486183e-07
-4.10024104028971e-05
-4.0539244702572e-05
-4.39532257291087e-05
-1.35280200181557e-05
-2.35636716461146e-05
-3.9187231417519e-05
-2.85502408452802e-05
-1.39609315566705e-05
-7.8325273465516e-06
-2.24720516196066e-05
-2.6411994436205e-05
-1.98610006027161e-05
-6.807996662258e-05
-5.46978163598121e-05
-2.29845899991102e-05
-2.97378265176956e-05
-2.20245550448893e-05
7.63165035444107e-06
-3.57104344869211e-05
-4.05167643621723e-05
-1.46563323248412e-05
1.4793396592549e-06
-2.32762991773771e-05
-1.54442347649784e-05
-1.96927387641624e-05
-2.63015593904509e-05
-2.84645492056399e-05
-4.59645073594314e-05
-2.85405922131311e-06
3.58914730583261e-06
-1.68091336111981e-05
-2.74706413481195e-05
-3.04246578255686e-05
-2.96973336170392e-05
-2.17244781615413e-05
-4.11924164329656e-05
-2.34265562597762e-05
-2.2133612185845e-06
-1.87058324858342e-05
-1.88769613789482e-05
-3.1634433510663e-06
8.28840738721447e-06
-1.46341400194686e-05
-1.41647173306785e-05
-9.32651868170778e-07
7.9920298283343e-06
-1.9016607815092e-05
-3.23686246928817e-05
-2.62016232865434e-05
1.11432817003292e-05
4.18163214258454e-06
-1.93801412649196e-05
-4.58730742221623e-05
-2.46734211788039e-05
-1.90108809011004e-05
-1.30646775771558e-05
-3.93523602156387e-05
-2.16130932893475e-05
-1.68254211295304e-05
-2.88955400083743e-05
-2.93121558571809e-05
1.63565334410132e-06
-1.00294997999645e-06
-5.95874183030129e-06
-4.48526477016595e-06
-8.99443265088552e-06
-1.32689674545708e-05
-6.39504699058966e-06
-8.60421304558758e-06
-1.93254603072511e-05
-1.85537650344569e-05
5.22882110470963e-06
-1.95375182936583e-05
-2.81390697841031e-05
-2.86675736941306e-05
-3.77655617489224e-05
-6.40549642545052e-05
-5.05857964920384e-05
-5.48665900932296e-05
-3.45321867448227e-05
-2.46767070835876e-05
-1.91632044331935e-05
-6.6083563934391e-05
-2.37325655133406e-05
-1.0471797985684e-05
1.15674751004394e-05
-4.1868723050619e-05
-2.64916898396547e-05
1.72681564749985e-05
-2.70857020363233e-05
-3.56024086922324e-05
-7.79346272759692e-06
-2.08486184032769e-05
-1.69764472200951e-05
-1.68225921482622e-05
-2.6671956152908e-05
-3.18045852049847e-05
-1.12295398499077e-05
-3.19303087395331e-05
-1.81993384409355e-05
-4.47635679787896e-05
-2.13938061447652e-06
-4.91033796727164e-05
-2.54860756398355e-05
-5.91195735202522e-06
-3.3944110916161e-05
-1.09428682682833e-05
-1.30215036413365e-05
-2.35385172158197e-05
-2.68105455605303e-05
-5.72062601924294e-06
-1.75301174505875e-06
-9.01348584921856e-06
2.59821829626161e-05
-2.91772422948473e-05
3.13048974072173e-06
-2.46099056347879e-05
-1.86032645577586e-05
-2.28618327760109e-05
-2.92166725626642e-05
-1.8728987019315e-05
-8.68321183351777e-06
2.82984379057062e-06
-3.17559325554823e-06
-1.55164757388849e-05
-1.86167448015568e-05
-2.0911006492025e-05
-9.54308431618415e-06
-2.69222642856006e-05
1.05659514087115e-05
5.04395331358737e-06
-1.78778599230593e-05
-2.450536093429e-05
-6.00058391735123e-06
3.65976364529884e-05
-2.37788100969849e-05
-1.2394188030248e-05
-4.04637691691388e-06
-1.48455079299513e-05
-1.23184840213205e-05
-3.64005817650865e-05
-4.1696626424138e-05
-9.57892411538919e-06
-2.40610677618151e-05
-2.26424459357626e-05
-3.80426617221545e-05
-3.38181200630665e-05
-1.58791917546956e-05
-4.92297213158205e-06
-1.0748232354324e-05
-2.78541991455095e-05
-1.47168359083235e-05
6.91845800308105e-06
-2.01577575342153e-05
-1.97435597007544e-05
-1.39334731700339e-06
-5.15064018431959e-06
-4.12327759284098e-05
-2.42101339631482e-05
-1.96413506432624e-05
-3.17008310069209e-05
-4.54967647136423e-05
-2.67067266994544e-05
-4.78216474393367e-05
-4.15625576597791e-05
-4.03141008867085e-05
-2.1323236421951e-05
-2.50402436323904e-05
3.79482476595198e-06
-9.16231109400767e-06
-1.65259997773536e-05
-2.47945431610837e-05
2.46059280018148e-05
4.37165298637579e-06
-3.81217919492454e-07
-6.93364808787561e-06
-4.80297307418291e-06
-9.48612510549823e-06
-3.15152240343801e-05
-4.5138050848229e-05
-1.37127687184508e-05
-2.682367788081e-05
-2.40662432659654e-05
-4.38704633909131e-05
-3.65088229665944e-05
-1.81258772777615e-05
-2.96977860048636e-05
-1.71545596004614e-05
1.30221706466268e-05
-3.80351878093824e-05
-7.87191222288473e-06
-2.41330395039154e-05
-1.50125608538341e-05
-8.34460926696742e-06
-7.52739535722637e-06
1.86923766872663e-05
-2.26105034516457e-05
-3.27800322650254e-05
-2.11920373022462e-05
6.7857765279534e-06
-2.41422951775434e-05
-6.0279877831676e-05
-4.71984592351199e-05
-1.57444006590636e-06
-2.25256933212459e-05
-5.53130362755546e-05
-2.50004717181217e-05
2.38425565127593e-06
6.83167511456569e-06
-2.94368936929431e-05
-4.97130976701816e-06
2.71464336315765e-06
2.81342392374808e-05
3.27951959810537e-06
-1.82346888078587e-05
-2.77827927405321e-05
-2.70174823223103e-05
-2.40597491929565e-05
-4.98754186656814e-06
-1.49770154824641e-05
-2.76318783605553e-06
-1.55036627812307e-05
-1.23490578214653e-05
-1.95148328852256e-05
-2.62801385177494e-05
-1.24458602321749e-06
-4.2831460667485e-05
-2.4935047706876e-05
-2.30966331634826e-05
-7.92973194268528e-06
-2.49867942037334e-05
-3.68475825827193e-05
-4.96943551842628e-06
4.78648763568448e-06
-2.79170244748625e-05
-2.88279472318401e-05
-3.18449368143603e-06
-7.51299291820098e-06
-4.98650575258541e-05
-2.57683235546293e-05
-5.32704207877804e-05
-2.01376198055737e-05
-5.23702784044954e-05
-3.74891174603147e-05
-2.81674877881268e-05
-1.52452340752014e-05
-2.64848320102708e-05
-3.78391072664494e-05
-4.66560187298234e-05
-5.37712065676936e-06
-3.89789650798208e-05
-9.8959355954617e-06
-3.99172603577285e-05
6.37343485565396e-06
4.57006546812421e-06
1.83911715967945e-05
-2.70290497067344e-05
3.04772036897372e-06
-1.87101786874001e-05
-1.31687077166926e-07
-2.28438831215533e-05
-4.12813618426993e-05
-3.55498612428302e-05
-1.32268464619293e-05
-3.23821385289712e-05
-5.12457210252807e-05
-2.49468464186803e-05
-2.83700961165469e-05
-3.69192249897429e-05
-1.14656244679943e-05
-1.51417418942752e-05
-4.79647164312384e-06
1.32779067558411e-05
-1.11741957148752e-05
1.81446735706048e-05
2.41685874201276e-05
1.34701632766166e-05
-2.10012769753792e-05
-2.07822720186274e-05
2.79730990707999e-05
1.38473103848952e-05
-2.40403563906182e-05
-3.78654104024584e-05
-5.40038245124456e-06
-1.20842689234682e-05
-6.37721062620134e-05
-2.94452533123858e-05
-2.94199298842005e-05
-5.04870187881763e-05
-5.78583903237934e-05
-2.84473719783347e-05
-1.74260853632817e-05
-1.98842569431157e-05
-1.14490429234344e-05
-8.53653749759911e-06
2.01790805745055e-05
-9.21618038597504e-06
5.64319609426729e-06
3.8223409553863e-06
4.01232794408023e-07
-4.27480422354325e-06
-6.06923514974941e-06
-7.26273089002645e-06
-4.52985082077521e-06
-1.24528835973378e-05
-4.14132123548976e-05
-4.24418031596584e-05
-3.20720686409818e-05
-4.94598809846166e-05
-3.90749227282124e-05
-1.8625678919574e-05
-3.272936089064e-05
-4.50326080157038e-06
-4.01697201807761e-05
-3.18493151547548e-05
-1.84117615433896e-05
-1.74176969580611e-06
-3.11778814527141e-06
-7.59044203719878e-06
-1.16448572622456e-05
-6.48704262401155e-06
-8.30643580205657e-06
-1.60861720298391e-05
-3.84703497666057e-05
-3.39102072144544e-05
-3.77105325134078e-05
-3.42088108292651e-05
-4.33242523054981e-05
-3.53278234980613e-05
-5.70015571453076e-05
-5.6888456998469e-05
-3.8267135297713e-05
-4.74973398867973e-05
-2.68044836237745e-05
-2.07144004188261e-05
-2.87340363345525e-05
-1.72724925672866e-05
-4.88011900959324e-06
3.18612550179764e-06
-7.69669648259336e-06
-1.84567070910042e-05
1.25029307598367e-05
-1.15070072659595e-05
-1.26061629127155e-05
2.50605805207705e-06
-4.12696641279114e-05
-3.56667073271949e-05
-8.17118835170369e-06
-3.03616570287724e-05
-4.14704208392712e-05
-1.88681625911789e-05
-1.3365753681854e-05
-1.55197962670975e-05
-7.62286255116263e-06
-8.59422957311319e-06
-2.80616891668534e-05
-1.0222411709156e-05
-1.01262594880331e-05
7.65617548726293e-06
1.95563026310804e-05
-7.06660534795105e-06
-1.01293312788295e-05
6.03717624898817e-06
-7.91643235037095e-06
-4.56148873627793e-05
-2.82401425242772e-05
-1.12688132328299e-05
-4.01082954431539e-06
-3.60268736331698e-05
-2.97107031671858e-05
-6.99724929862279e-06
-9.65424153841608e-09
-2.28236835026485e-05
-1.7221253321986e-05
-9.26253834688816e-06
-8.07450322481454e-07
-2.08064762902285e-05
-2.50888990066691e-05
-1.8733725230003e-06
1.61243455597581e-05
-1.62897461298686e-05
-1.18592105995307e-05
1.73686620765854e-05
-1.23317192311586e-06
-1.80286131962978e-06
-2.88592181386664e-05
-3.33578974543159e-05
-1.62331395915065e-05
-5.49373028794138e-05
-4.79796028535657e-05
-1.38150931193327e-05
-2.52735506607444e-05
-1.31795364418639e-05
-3.3129548030914e-05
-4.66557137945205e-06
-5.06323119034348e-06
-4.7721267250508e-05
-1.6238145806702e-05
1.9391563267063e-05
-7.11758870488371e-06
-1.52048256399547e-05
1.35851769133338e-05
2.07201513270279e-05
-1.92228631100459e-05
-3.60891617042589e-05
-3.80853114160557e-06
-1.75166760725331e-05
-4.97569299126187e-05
-2.21077881230074e-05
-1.6611215757444e-05
-6.2101189944809e-05
-6.25208838468631e-05
-4.03276334670337e-05
-1.62756995627755e-05
-3.07586119442415e-05
-3.7929447254539e-05
-6.47712527009197e-06
-5.47978545555611e-06
-1.21257872133524e-05
-3.41455438798981e-05
2.27505794564091e-05
-2.31266416654217e-06
1.7511395867585e-05
-1.10817566315469e-05
1.24434913411605e-05
4.89499072957883e-06
-2.84728168934499e-05
-5.88350375980216e-05
-1.90046041606891e-05
7.16082170003959e-06
-5.11408713715333e-05
-4.56535028116787e-05
-1.69265660573447e-05
-1.37617565259529e-05
-3.32656879638754e-05
-5.54504533907537e-05
5.17881275497257e-06
8.57902873642824e-06
-3.65974024319197e-05
-1.88741287633589e-06
-1.73615635961709e-05
7.01896078399299e-06
2.51628599090033e-06
-1.67782674931702e-05
-1.59699666937344e-05
8.07592565118782e-07
4.08065606822954e-06
-1.2007209844821e-05
2.04551824484297e-05
-3.70929289823359e-05
-3.97095045707655e-05
-3.79914736273471e-05
-4.30128849949748e-05
-3.65342921073961e-05
-2.45923399614627e-05
-5.79160326157727e-05
-5.33639780848291e-07
-5.95836609460898e-05
-2.4918308236146e-05
-1.2843680725357e-05
2.2450287888711e-05
-1.61520756705062e-05
-1.93704550329314e-05
9.66524000824219e-06
5.53654702861411e-06
-3.79304657087362e-05
5.05345548772531e-07
-1.67761685146588e-05
1.06421530714323e-05
-4.97502419552307e-05
-3.24962823718899e-05
-1.08492769122021e-05
-7.34683215367e-06
-6.91777217914692e-05
-4.83995415807703e-05
-2.85914156217975e-05
-2.13845636327055e-05
-5.23732608200144e-05
-4.35789331345075e-05
-3.56878110626977e-05
-1.87426964826913e-05
-5.64782661476676e-05
-3.30649847813682e-05
-3.8284144976108e-06
1.52293302209328e-05
-1.71846903399518e-05
-1.58113787953477e-05
2.9849031513208e-05
-2.0744217575776e-05
-4.35769186836979e-05
-1.5449067342994e-05
-1.70495809149842e-05
1.36782581942086e-06
-2.65712350164214e-05
-1.34618593983353e-05
8.49701797911232e-07
-2.65575912992089e-05
-3.69781449372018e-05
2.47469835940028e-06
-1.98742961502153e-05
-4.36703663727135e-05
-9.94612323948783e-06
-1.88737001515112e-06
-7.32607340060589e-06
-3.8102423879626e-05
-1.33650383068486e-05
-1.09039610847581e-05
1.0518360244573e-05
-1.8421831885588e-05
-3.48189943273309e-05
1.28822097112861e-06
1.04146749781884e-05
-3.88510526172759e-05
-1.86925296071037e-05
-2.06445232396437e-05
-3.17185988595543e-06
-3.35330881748386e-05
-4.53122584707784e-05
-3.09758949159861e-06
-1.74757390654854e-05
-4.81499341532378e-05
-2.37973691618102e-05
1.85624355804849e-05
-3.11865056664886e-05
-3.30946714553599e-05
-2.11697064817877e-05
-1.13062141248105e-05
-3.32181643774705e-05
-2.67139547436685e-05
-1.62249730707988e-05
-2.31122309779026e-05
-5.0884790385092e-06
-6.16588309238125e-06
-1.67746659595741e-05
-3.63304566909863e-05
-1.49828111068906e-05
5.19529271661426e-06
-1.60937783503285e-05
-2.55927631592085e-05
2.54174342876867e-06
1.27425367392945e-06
-1.90019139958564e-06
-4.79547386449925e-05
-2.44740243075549e-05
4.38002470769153e-06
-3.28762429443062e-05
-2.11135888202456e-05
-4.25293875185688e-05
-2.56589882820116e-05
2.97472732659734e-06
-2.07259884998197e-05
-3.70863633847949e-05
-3.12745409623565e-05
-9.43103275142878e-06
-4.22805320264672e-05
-3.6826440147845e-05
-2.07062064312568e-05
-1.87334034307244e-05
-2.32883025589386e-05
-1.45611588959608e-05
-1.59740333308774e-05
-1.73036050389679e-06
-2.43150838567065e-05
-3.75326014531962e-05
-3.62082557511926e-05
4.1137648112815e-07
-1.59500876862699e-05
-5.6996187214257e-06
-3.95068309258805e-06
-2.41507963580596e-05
-1.80796187864091e-05
-2.56999407498536e-05
-1.26591703508198e-05
-2.96948158319398e-05
-3.46398266681962e-05
-3.45078460059489e-05
-2.48196213354385e-05
-2.70971558173093e-05
-1.9124280276499e-05
2.33394146738388e-05
-7.87437644165748e-06
-4.16730445185822e-05
1.15176623360996e-05
-5.79465034163253e-06
-3.46551984694521e-05
-1.69757621156676e-05
1.05406367545297e-06
-8.06994758417903e-06
-1.60563289540314e-05
-2.81320228364429e-05
-7.33008071471131e-06
-4.37055833187613e-05
-3.32117900037312e-05
-3.13417503955074e-05
-2.36229371053681e-07
-3.69321508219668e-05
-2.27489885232418e-05
-2.97632112568944e-05
-8.51744127078502e-06
-2.91751299330727e-05
-1.1562226040102e-05
-1.44944657692345e-05
1.24975444258053e-05
7.48075156982104e-06
-7.06926833867761e-06
-1.6352783498534e-05
6.56850040907507e-06
-1.57280108089039e-06
-1.56948033120825e-05
-4.43908863468342e-06
8.4861335602045e-06
-4.13438787249899e-06
-3.56433997344181e-07
-3.03803488647617e-05
-3.23602010736848e-05
1.66662078455142e-06
-3.98634251013623e-05
-1.91042911891588e-05
-2.53534888422693e-05
-9.51643412663527e-06
-4.82361831689046e-05
-1.563742291579e-05
-1.96637523574373e-05
-2.07415314715766e-05
-4.48364339167526e-05
-1.21328028698884e-05
-2.5346565239966e-05
-1.59437642735223e-05
-2.91370937905599e-05
-1.7940972921935e-05
-4.55513523244469e-05
-2.12374397126705e-05
-1.22058892364514e-05
-5.84557844090089e-06
-3.58663552851945e-05
-2.56060334525792e-05
-5.1724127644799e-05
-4.67128156383349e-06
-4.06126612587734e-05
-3.59776870233739e-05
-3.90070403514529e-05
-6.01560014597187e-05
-2.58103874831329e-05
-4.94167748994226e-05
-9.88390638720156e-06
-4.89260441936555e-06
-1.35286669785841e-05
-2.23439486545072e-05
-2.51334070730861e-05
6.10051524754141e-07
7.09044519756823e-06
2.19300196538818e-05
9.83165395393985e-06
1.93352756427455e-06
1.83333912308581e-06
-2.33200767914828e-06
-4.17730287450272e-05
-4.31382389609855e-06
-5.11262147340816e-05
-1.65072170440617e-05
-1.53894764508693e-05
-2.55208772521597e-05
-5.10163130652438e-05
-1.94223303297229e-05
-2.02647986578841e-05
-2.2214074922214e-05
-2.46761672752668e-05
-3.15244309302498e-05
3.17736552613377e-06
-3.23986381275316e-07
-3.87259065805276e-05
-1.79631824958518e-05
9.45555473988694e-06
-1.56112749364102e-05
-1.91144435627609e-05
-4.09855088025797e-06
1.03405173895292e-05
-1.42469791570523e-05
2.28766215501324e-06
4.35025724458425e-06
2.68731662951966e-06
-3.04329766980584e-06
-1.96905183134863e-05
-2.27564060801411e-05
-9.26250178955816e-06
-3.95227373740626e-05
-1.8606435585683e-05
-3.40279840226483e-05
-3.793303166061e-05
-2.22044374985855e-05
-4.63966244427881e-05
-2.50075406591393e-05
-8.14543342634335e-06
-9.96366331548808e-06
-1.95116062897109e-05
-1.80996021626389e-05
-2.06724093002099e-05
3.00719969605344e-05
6.23978260052403e-06
-3.21512014600293e-05
-2.12785475205482e-06
-1.00420807448253e-05
-1.59576584181904e-05
5.1043680524549e-06
-4.44253426688714e-06
-1.69429297594923e-05
-3.74346440539092e-05
-1.62004145643753e-05
6.83292172942785e-06
-3.43200765637502e-05
-2.29753939687305e-05
-1.97452187136754e-05
-2.48771543462106e-05
-2.27859260363515e-05
-5.01451151632121e-05
-2.35011952896639e-05
-5.03668562104184e-05
-4.32782279502323e-05
-7.34358528218626e-06
-6.46377899469679e-07
-1.12488321734342e-07
-4.06565000159734e-05
1.747564584968e-05
-2.10215911680018e-05
5.60087956200496e-06
-1.46943868334027e-05
-1.23778083511802e-05
-2.06635242712537e-05
-2.23212341503361e-05
-3.75326344525366e-05
-3.31593726208018e-05
-1.63537258333363e-05
-3.70168747845803e-05
-4.73915509566881e-05
-3.3163446540266e-05
-2.89667775073621e-05
-2.6604242483174e-05
-6.99292413516418e-05
-1.97784520844695e-05
-2.61798757762295e-06
-3.28651323896102e-05
-1.44888100996372e-05
-2.8656204464226e-05
-1.4114199194184e-05
-1.86763736174796e-05
-2.05336378253973e-05
1.67925261108243e-05
-2.68539193085025e-06
-8.60424171255163e-06
9.60715722063526e-06
2.58617692397121e-07
-5.8620900490913e-05
-6.32457592022806e-05
6.45249942129587e-06
-1.3385884960904e-05
-4.23312464498674e-05
-6.90273545699625e-05
3.90536815566983e-06
-3.6233689462986e-05
-4.97649823003476e-05
-1.75721721013853e-05
4.30108059114955e-06
-6.06117401009144e-06
-2.83467170134114e-05
-1.05056118576652e-05
2.09304898446204e-05
2.16835612055835e-05
-3.10256778892097e-05
-2.91785798330939e-05
3.27154095669995e-05
-1.56541718762613e-05
-1.83595192375968e-05
-3.40571582195096e-05
1.40810366903011e-05
-3.08844305335523e-05
-4.65894321871061e-05
-1.70435033703069e-05
1.10749394405603e-05
1.29326214605757e-06
-8.52802269758842e-05
-3.95540409547626e-06
7.44757583348441e-06
-2.03074211087966e-05
-2.35260591157368e-05
1.10518494718517e-05
2.3332586966682e-05
-1.49538314562836e-05
-3.18691115900261e-05
-6.38502470448899e-06
1.95463206747454e-05
2.01829239701006e-06
-1.9749232664593e-05
-3.08163997406246e-06
1.6379366274002e-06
-2.8981474942137e-05
-1.98767518120797e-05
-3.96683284686756e-05
-4.99003856053147e-05
-4.2551176933056e-05
-3.69270496884096e-05
-3.60982247410978e-05
-4.28630253059238e-05
-5.39460568327139e-05
-1.86537768022419e-05
1.9631926709052e-05
-4.67884339708344e-05
-1.65964236712362e-05
2.21408933996567e-05
-2.2724878381866e-05
-7.30258462592454e-06
-2.49293573574591e-05
-1.4510809316263e-06
-1.70295183428061e-06
-3.21990557644404e-05
-3.7708129712342e-05
5.7285767891418e-06
-2.24277949902036e-05
-4.13757303996381e-05
-4.46018154558421e-05
-4.08295017999842e-05
-3.43054780697838e-05
-3.92559436215262e-05
-1.61257241073097e-05
-2.03834316230232e-05
-1.34702389381107e-05
-3.8726974869314e-05
-2.73349926859785e-05
-1.14665391128944e-05
-6.2003347501631e-07
-3.6129500072185e-05
-2.32886938929022e-05
-5.29591237907039e-05
-1.41012315013195e-05
4.83958559595667e-07
7.0541025294016e-07
-1.84371160797918e-05
-2.47199677445166e-05
-9.52709481582719e-06
-3.84965011818367e-05
4.74346157770006e-06
-5.59486427708568e-05
-1.68435810527161e-05
-1.17101791937691e-05
-3.45676910377364e-05
-3.79793996866413e-05
1.41850998007779e-05
-7.56970980272137e-06
-2.19557026179461e-05
-3.56539662467206e-05
8.47557046552436e-06
6.35554862610165e-06
-1.23193635273545e-05
-7.27892627697246e-06
-5.24764454464773e-06
1.03943282517056e-05
-1.28867690810874e-05
-1.94113181757239e-05
-1.15625341206463e-05
-8.32327441400991e-07
-1.82425278591117e-05
-2.77882375195924e-05
-3.01971566678563e-05
-8.68524790555199e-06
-6.33127353420192e-06
-4.20383059183368e-05
-2.98836492121611e-05
-6.80630574064983e-06
-1.66073722445973e-05
-1.49299127097504e-05
-4.45819872126335e-05
9.87417715184853e-07
-3.16547867034937e-05
-3.54882637662243e-05
-1.87668915081469e-05
-3.37462149577134e-05
-1.71507807133408e-06
-1.74899892072012e-05
-9.56080665227476e-06
-2.90233772906141e-05
-2.140592421263e-05
-1.74185784238902e-05
-4.19939840297221e-05
-3.56717696510229e-05
-1.97301749134313e-05
-4.6165615680427e-06
-2.03048430590698e-06
-2.63944912114974e-05
-5.19375174733539e-05
-2.92780120410216e-06
-2.77372198946862e-05
-4.42229352986131e-05
-2.31915878598552e-05
-4.2429134733572e-05
-7.30885277481222e-06
3.2279798708381e-06
-4.10642527575678e-05
5.06776428667576e-06
-2.77440937638906e-06
-2.42177766000645e-05
-6.18149059876582e-06
1.81664063153509e-05
-5.95115971887733e-06
1.82680955980654e-06
-1.20658219603201e-06
9.62360165152036e-07
6.97423932924336e-06
-3.02005537471296e-05
-3.46339748262962e-05
-2.39073420340527e-05
-4.30256515464255e-05
-3.92670856788299e-05
-4.06922919641737e-05
-4.68949207136908e-05
-3.29830945653094e-05
-2.01395087499844e-05
-2.64019374103668e-05
-4.01822271084814e-05
-2.79893608464677e-05
-2.54526307823075e-05
-1.68901187689468e-05
-2.52136648478874e-05
1.94574120468984e-05
1.68751092142276e-05
4.79807108656425e-06
-6.94600298659401e-07
8.24384304805625e-06
-7.49070205768239e-08
-3.78744646950063e-05
-1.25011207193855e-05
-3.37968506750026e-05
-1.10053689763179e-05
1.07554676855526e-06
-2.60570726874178e-05
-4.22734440098396e-05
-1.17046107932907e-05
-2.6120461235386e-05
-3.50988799746253e-05
-5.80831758380054e-05
-2.32273889548818e-05
-1.36572262210241e-05
-1.75528712261562e-05
-9.80567122574086e-06
-8.51804878891696e-06
-1.43512323925466e-05
-1.60141179938945e-06
-8.87156928499423e-06
-1.19762972068109e-05
-7.12224445551127e-06
-2.66768365240668e-05
-3.62960210700597e-05
-2.15864793580267e-05
-5.19709853985267e-05
-2.04657349092082e-05
-3.13175581457588e-05
-3.03772587269048e-05
-2.40741657906457e-05
-3.25694344232161e-05
-3.87554345458312e-05
-4.24733187655964e-05
-2.66664438673078e-05
-1.78999306417758e-05
-2.80643659854239e-05
8.05315192264671e-06
2.43318135713865e-06
-2.09438406721634e-05
-3.13810725008574e-05
-3.90035727993528e-05
8.52131513016546e-06
-6.72994760743079e-06
-1.64090667120098e-05
-2.21953997731998e-05
-3.09276486006798e-05
-3.4628509552404e-05
-4.11090314062352e-05
-5.04166270198446e-05
-3.80316446852728e-05
-4.92869414598895e-05
-2.99522671151866e-05
-1.96180234830138e-05
-4.07049843166274e-05
-1.44293752254887e-05
-2.34650558559114e-06
-1.76036498560738e-05
-3.33555468130861e-05
-7.75881983061331e-06
7.54722044353212e-06
-1.11066651577507e-05
6.90304134126942e-06
-1.7644231779005e-05
-2.92683079427394e-05
1.15254048849488e-05
-1.05898521771472e-05
-4.27899820125687e-06
-1.30034225500226e-05
-1.263599048947e-05
-3.645844126664e-05
-2.13962153195974e-05
-4.51364595719893e-05
-3.91295951120521e-05
-4.06135844890583e-05
-3.35727111232086e-05
-1.35064638113462e-05
-1.90016677150737e-05
-3.10908420553615e-05
-2.15729224005451e-06
-7.60387452915193e-06
2.59307630817822e-06
6.19044746935169e-06
-2.71854670130347e-05
-1.97336791473402e-05
9.71155076705109e-06
-1.39413081840827e-05
3.25622800544522e-06
-2.75494101254971e-05
8.79670423533685e-06
-3.79382710229663e-05
-3.74414350557137e-05
-2.15112785577562e-05
-3.54875414928614e-05
-4.89227595524041e-05
-3.59912753609992e-05
-5.1755356822639e-05
-8.15822747319406e-06
-3.15771922155198e-05
-1.04507467006385e-05
-1.70034553104282e-05
-8.36288691202165e-06
-1.49649543077372e-05
-1.4726493272605e-05
-8.34781644198086e-06
-1.93488568008584e-05
-1.40925715440559e-05
-2.77430849358962e-05
-9.32499776316994e-06
-1.73079644170325e-05
-2.07076956325933e-05
-4.14211368955997e-05
-3.1018678417038e-05
-2.16650869179702e-05
-5.39166812262129e-05
-2.57713262432176e-05
-1.57987130955134e-05
-4.80991301821802e-05
-8.09602693085668e-06
-2.32887205530826e-05
-1.81895070834036e-05
-5.51218526182494e-05
-1.90789227342521e-05
-2.00966819582491e-05
-5.87845485803155e-06
-3.74331365529632e-06
-1.3658771501899e-05
2.65213349689167e-06
-4.1046831655191e-06
-3.34206147580593e-05
4.52646973240372e-06
-7.04726505314683e-06
-3.096363550803e-05
-4.1291304469873e-05
-1.88861875880963e-05
-2.105984835026e-05
-3.83888866265918e-05
-5.17530497852664e-05
-1.65282369685852e-05
-2.35764631084397e-05
-3.28612234818798e-05
-2.59658391361851e-05
-1.59972951288992e-05
-9.73805671907549e-06
-2.74215198010046e-05
-1.40213933874487e-05
-3.38023460722033e-06
-2.41841873542186e-05
-9.89483316898432e-06
-9.0716326808758e-06
-1.58021545307636e-05
-6.40891740742169e-06
-1.79657486984623e-05
2.26272959197183e-06
1.36793249185442e-05
-4.32823891287835e-05
-5.08662611119311e-05
-2.43593184891223e-05
-3.88471006593396e-05
-3.25615361970716e-05
-4.65163361354906e-05
-4.68201120939906e-05
-3.01087689391522e-05
-4.84469635093953e-05
2.33806746755029e-06
-3.07156431303509e-05
-7.83779616422002e-06
-7.83951787495015e-06
-1.45616475992688e-05
4.06840612944463e-06
2.03517226334534e-05
-9.10635095878535e-06
-2.3540578189784e-05
2.3640875591263e-05
-1.04740181047655e-05
-4.4665029185395e-06
-5.24203356954855e-05
-6.37510019923838e-06
-1.21362761945711e-05
-1.54225564276212e-05
-4.11089765043322e-05
-3.1163127092583e-05
-2.69583370546054e-05
-3.73861559084948e-05
-6.01159052903616e-05
-2.74426630065427e-05
-2.89996567295014e-05
-3.59199533373307e-05
-4.01163881659813e-05
-1.10681040597477e-05
-4.99431314283242e-07
-9.56305720092832e-06
-3.1681628709353e-05
-3.6436399449507e-05
-1.16737974476195e-05
-2.81647211945368e-05
-9.4138440548094e-06
1.05745389617247e-05
-1.79792641697186e-05
-4.45705530246302e-05
-4.75703175905793e-08
-2.93827404983317e-05
-3.89476714774772e-05
-6.53965577276946e-05
3.96927828236073e-07
-9.30897079124742e-06
-4.09324731692976e-05
-4.8714151935141e-05
1.67349688348225e-06
-4.01883925382931e-06
-1.36827206208378e-05
-1.81049667715032e-05
-7.47901994321292e-07
-1.14039451273771e-05
-1.64309387128037e-05
-2.05997635039199e-05
-4.02438305070444e-05
7.97820796847572e-06
-4.25487768873148e-05
-4.91597839718824e-05
1.29335158196102e-05
-3.08205617898778e-05
-2.53652067446704e-05
-3.02730771592705e-05
-8.75213332829512e-06
-7.08390897404689e-06
-3.6267902096262e-05
-1.81695918603828e-05
-9.36948347671352e-06
-2.38313256735741e-05
-4.23046081592281e-05
-3.15093885539755e-05
6.19551069437534e-06
1.41738624946279e-05
-2.94537671809583e-05
-5.22067086574137e-05
1.40474825689748e-05
-2.28151183855964e-06
-3.00860243827407e-05
-1.48104584712134e-05
2.49114105449869e-05
-2.08310817248849e-05
-3.19664179022518e-05
-5.51800817554253e-06
-7.55478437784196e-06
-1.92718975959178e-05
-1.76976947727589e-05
-3.43350414410816e-05
3.9886934714249e-06
-1.95899453640831e-05
-5.35513359599578e-05
-1.12267780147283e-05
-9.70780655656213e-06
-2.04424606010902e-05
-1.7986957940354e-05
8.20815497879679e-06
2.89303377547654e-05
-5.03074599162355e-05
-3.73258479014629e-05
1.53003261731101e-05
-2.96873836915692e-06
-5.34245087860632e-05
-4.0512742176294e-05
-1.85388276379286e-05
-2.66164527730019e-05
-5.82146285258981e-05
-1.92868832790895e-05
4.5231608102937e-06
-2.29121817609379e-05
-3.40303684160173e-05
-3.43460735692193e-05
1.48439653128254e-05
1.67692528939114e-05
-3.77871846879719e-05
-6.82971689976272e-05
1.16962443996603e-05
-2.2598134821707e-05
-5.1526087187018e-05
-4.38473368397637e-05
3.059862624687e-06
2.4357491762373e-06
-5.46322968877662e-05
-1.23168763204923e-05
1.29287491201663e-05
-1.19510316713138e-05
-1.76648179826177e-05
-3.79969000726216e-05
1.49716551301843e-05
-3.10115747341711e-05
-2.20289495520832e-05
-1.29891248741591e-06
-1.79534345408618e-05
-9.78114668920754e-06
-2.40668612714888e-05
-1.58801669166402e-05
2.41784807413461e-06
-2.50926473216062e-05
-3.87228612630021e-05
-2.30792993134719e-05
-3.37520233628764e-05
-5.46588104031114e-05
1.07654137201582e-05
-2.16001458161934e-05
-3.33024297083798e-05
-3.21232455922958e-05
-4.18840354407494e-05
-3.53416365895034e-05
-3.6286221361123e-05
-2.64719581359192e-05
-2.06711391079378e-05
1.97714690374952e-06
-1.53678965148467e-05
-1.25492252964886e-05
-3.10526581034151e-05
1.79439589417249e-05
-1.03668978027366e-07
-2.77953431984466e-05
1.61618638148443e-05
5.96804604812499e-06
-1.05496881950459e-05
-2.56882999887878e-05
-1.2371478141808e-05
-2.80286014920871e-05
-3.07862173712227e-05
-4.50059813580194e-05
-2.65827056847572e-05
-7.79253101632875e-06
-1.92969166192107e-05
-3.27297487774284e-05
-1.95696570907967e-05
-5.48789607221558e-06
-2.87994114111763e-05
-2.25861167252316e-05
1.26110252564958e-05
2.32112989989612e-05
1.13542571529147e-05
3.37438984466138e-06
-9.73172231331364e-06
-2.09955494599064e-05
-2.21995044663238e-05
1.06918109450977e-05
-5.56870620011916e-06
-1.72434063965138e-05
-3.8838672619317e-05
9.74586473560384e-06
-2.26993390132911e-05
-3.57859854120372e-05
-1.05034033044533e-05
-2.3182213791201e-05
-1.43056440362188e-05
-1.84418493216325e-05
-3.75033987532164e-05
5.77463539234966e-06
-3.42566371322379e-06
-2.49377573723229e-05
1.52305014972967e-05
2.43050791987611e-05
-7.96538427355569e-06
-6.52483808592648e-06
-1.0515095353779e-06
1.68643379356352e-05
-5.40367784040467e-06
-4.88726827655988e-05
-8.0457367851135e-06
-6.32187036328173e-06
-6.10096073078209e-06
-5.78123821488115e-05
-5.80911116295e-05
-3.14515000056958e-05
-3.26878442224639e-05
-3.80937468065918e-05
-4.12522694203172e-05
-3.84779241972781e-05
-9.37168950006679e-06
-4.16947174130226e-05
-3.91727437214545e-05
-8.86156334605519e-06
-6.58506680951377e-07
-2.81645697579805e-05
-4.91474288413818e-06
1.86518498047432e-05
-3.49103688884473e-06
6.5370075352488e-06
-1.14355775343507e-05
-4.50197629393584e-05
-3.23944517430526e-05
-3.50263378956626e-05
-1.27380408460136e-05
-2.56482005391742e-05
-2.30500897373239e-05
-1.35498475744846e-05
-4.17512275186421e-05
-3.18252364046434e-05
-3.91098327256802e-05
-1.82695847207024e-05
-9.61141988943322e-06
-3.35473001954916e-05
-7.26470670636982e-06
-1.69035872443321e-05
3.33057800273131e-05
-3.14960331763669e-06
-3.34183576180701e-06
-6.5277646723447e-06
2.76255467157398e-05
-2.72865411823824e-05
-9.01595645857282e-06
-1.58241443719856e-05
-2.78317910660533e-05
-1.20559721792e-05
-5.52459513408488e-05
-5.70758472348065e-05
-2.37287376491901e-05
-1.61280578855394e-05
-1.9808579171911e-05
-5.52987681301366e-05
-3.67280995761819e-05
2.01603021735175e-05
-3.06305500866002e-05
-2.64863244151414e-05
-1.04477812762098e-05
1.83090460020597e-05
-1.79686279526828e-05
-3.94459368400283e-06
2.06644379476114e-05
1.99434269695766e-05
-7.13913470319734e-06
-5.30944754420581e-06
-1.61685000709232e-05
-4.77249013670607e-05
-2.58212089438994e-05
-2.92729391126789e-05
-2.94021017031862e-05
-6.57088145424963e-05
-4.93284475291545e-05
-3.05427068276894e-05
-3.18370409260513e-05
-3.90347431845237e-05
-2.46909175773017e-05
1.53514422881262e-05
-2.2928364852587e-05
-2.52644021187197e-05
1.32185308161739e-06
1.73593125497536e-06
1.31826305222114e-05
-5.81999378002282e-06
-1.37840547387715e-05
-6.84254525559584e-06
-5.52454260042435e-06
-2.63359200203609e-05
-3.08791526184497e-05
-6.08388549672192e-06
-3.34997130939304e-05
-4.09541423249367e-05
-5.08749181944581e-05
-3.30003051955591e-05
-5.27990739198696e-05
-5.26027210845354e-05
-5.21994996567139e-05
-3.74185774537587e-05
-2.10308459817623e-05
-5.13199128118027e-05
-5.14168670021577e-06
8.04835203779401e-06
-1.74433329241499e-05
-7.55653816878265e-06
-8.19073167205491e-06
-9.54198336248687e-06
-1.27608288019007e-05
-7.80533283763845e-06
9.18435268258578e-06
-9.94743348993946e-06
5.05752859984787e-06
-1.07165379388267e-05
-4.16498304649701e-05
-2.12329384765894e-05
-6.59722329016095e-05
-3.74351776899175e-05
-3.12585280396779e-05
-1.18945137156802e-05
-5.55925077181282e-05
-3.53554905013692e-05
4.36926685610411e-06
-2.03436569500244e-05
-1.36741166549431e-05
5.32842043984615e-06
2.38914751998075e-05
1.66001641434326e-05
-4.85755872884457e-06
-1.77213792814787e-05
4.77234886824444e-06
1.24187860024369e-05
-2.54602294149031e-05
-1.87521812718508e-05
-1.85475857533704e-05
-2.98645058599727e-05
-4.21220386889079e-05
-3.37369827342069e-05
-3.7142897514228e-05
-5.56651019009243e-05
-5.73112266278507e-05
-2.73274713927317e-05
-4.27471685656508e-05
-1.99380337136657e-05
-4.77384122868706e-06
-1.14994029541318e-05
-2.59819151352265e-05
-1.05086762539282e-05
-1.82487676744103e-05
2.04087472593796e-05
-1.83663710939008e-05
-3.47922582901833e-05
-4.07013771616609e-06
1.77053452830095e-06
-6.0963824125519e-05
-5.65301335084092e-05
-3.2586161169894e-05
-5.62246229862302e-06
-6.56187502321386e-05
-3.69291685739117e-05
2.37400967921548e-05
6.67278449009689e-06
-4.98738634025796e-05
-1.82598828170319e-05
2.23777495125762e-06
-5.12214340122443e-06
-3.29415326963919e-05
1.3693967716668e-06
-8.01898014381881e-06
-4.95730201507416e-06
-1.63357417865789e-05
-3.24379054363946e-05
-1.62362380723919e-06
-6.24989629950349e-06
-2.40276333604587e-05
-4.56863377154902e-05
-3.12796786926586e-05
-1.99714428692546e-05
-4.80233833589662e-05
-3.66655220380901e-05
-1.35519903592605e-05
-1.08760377578719e-05
-1.68349012003655e-05
-3.24489624746141e-05
8.18329275065758e-07
-2.69148437839183e-06
-1.50241566499983e-05
-3.0636348586111e-05
1.07300704995083e-05
-1.19807775589435e-05
-9.49275314838823e-06
-2.93893002447132e-05
-1.19142817212094e-05
-3.39955243325694e-05
-2.24624344010268e-05
5.25787510334791e-06
-5.77009877484138e-05
-5.58817736559657e-05
-4.01702454611812e-05
-1.82442826200576e-05
-1.42859779393525e-05
-4.58048831318038e-05
-2.19331184582868e-05
1.60376737646371e-05
-1.03831368088408e-05
-4.39211113269504e-05
-1.61155164730122e-05
1.3556598800996e-05
3.80630518567951e-06
-2.12921234364697e-05
-1.91106674316766e-05
-2.65209686113937e-06
-5.5065940146048e-07
-1.1616041959957e-05
-3.36468317067433e-05
-1.73246830709657e-06
-1.14468594009188e-05
-2.53846946029306e-05
-3.34778042788241e-05
-2.12580739659512e-06
-3.59173833512674e-05
-3.44559641703254e-05
-2.03690833151459e-05
-2.26906526061751e-05
-1.60770603307136e-05
-1.45517569165899e-05
-7.11146438187336e-06
-2.3277674282419e-05
4.30795854843542e-06
-1.37743379526293e-05
-7.52564252218095e-06
-3.22376361539493e-05
-2.29122834354124e-05
-1.71702748552958e-05
-1.34647046665104e-05
-2.11235871940069e-05
-2.99390338342073e-05
-2.26728620926041e-05
-5.07992421401553e-05
-2.17539323298641e-05
-3.49923998821151e-05
-4.65423461644484e-05
-1.96511834694056e-05
-3.11225764000998e-05
3.1433155385712e-08
-2.84243646441456e-06
-1.41267137268142e-05
-1.72022004681333e-05
5.23891173780826e-06
1.23852081169857e-07
-1.1310919260016e-05
-3.310147526254e-05
-2.78703688656702e-05
7.4651531765312e-06
-1.17574393905648e-05
-6.8993186049495e-05
-3.8629721673957e-05
-3.02107239925738e-05
-3.79534377713775e-05
-4.26446293635169e-05
-2.54054073414438e-05
-2.94000159300551e-05
-4.36003607921466e-05
-2.76843565208242e-05
-3.73561987045043e-05
-1.08301839581054e-05
-1.357945942097e-05
-4.94903761859465e-05
-8.90244027866025e-06
-3.19156083206204e-06
3.44333227790966e-06
-1.46026344426023e-05
-5.58753944340121e-06
1.04435827541269e-06
6.93423528657095e-06
-1.95555360786074e-05
-1.82662141232425e-06
-3.19206798391275e-05
-2.43213237443508e-05
-3.60702626118129e-05
-2.21675746654683e-05
-2.46959360147846e-05
-5.15271367871674e-05
-3.95831331308589e-05
-1.19074527437322e-05
-1.66138684007065e-05
-1.40994158602526e-05
-2.29769398050308e-05
3.6391676672361e-06
-1.26090663073773e-05
-6.2600550308927e-06
1.682399312115e-05
1.70515969105346e-05
3.02235023537362e-06
-2.21922223986132e-07
-1.61760364225646e-06
1.7882078174399e-05
-3.81869118643056e-06
-4.59149859078578e-05
-2.97770572812944e-05
-7.98994283352625e-06
-2.13860001486297e-05
-5.52634164346243e-05
-1.48867874251735e-05
8.85178933483563e-06
-3.48530166010107e-05
7.73794741980605e-06
-1.03752556464335e-05
-1.28448656220722e-05
-2.37150517356659e-05
-2.94804529553356e-05
2.98541371501717e-06
1.25670284315927e-05
-5.25792157433258e-05
-7.30522253420991e-05
-1.62616766578813e-05
-1.73776722463841e-05
-1.57292830650037e-05
-1.81349495875906e-05
-2.35198042682946e-05
-2.6342704028453e-05
-2.52183090501561e-05
-3.30830802132914e-05
-1.1149462784377e-05
-1.16976253860242e-05
-2.00306538581651e-05
-3.08008016172598e-05
-2.22027979862453e-05
-3.53015509049353e-05
-4.97761982303884e-05
-3.5735488668854e-05
-1.75067682363121e-05
-2.28855509469373e-05
-2.56518279409231e-05
-3.78670809137835e-06
-6.35588059572342e-06
1.27656649989029e-05
-5.61819101297125e-05
-4.2873754773122e-05
-1.61593180693055e-05
1.90314812881164e-07
-3.1477737642297e-05
-5.51861342115884e-05
-1.29995925290267e-05
5.1377100497122e-06
-3.76251558084956e-05
-4.70153731972293e-05
-2.67002880104034e-05
-2.84673455811835e-05
-3.36371919230102e-05
-4.99478091604426e-06
-9.94461675274366e-06
1.70690726884096e-06
-7.61818541089588e-06
-2.75658894477516e-05
2.63403948793734e-06
-6.09883148418991e-06
-2.83909143531131e-05
-4.46805791521153e-06
2.7876459947778e-06
-2.34743157749666e-05
-1.81501780060349e-05
-2.73650508571807e-05
-1.92575115426011e-05
-3.08986894279406e-05
-4.31778127489397e-05
-4.36301394758582e-05
-2.16372246406621e-06
-2.60969429207296e-05
-4.34488507285809e-05
-1.35412073081688e-05
-2.2298622914002e-05
-1.99672770361539e-05
-3.06525008608239e-05
-2.74195701870821e-05
1.40890869101835e-05
-2.91427735152349e-05
-3.81104952592786e-06
-9.71566170039514e-06
5.49816489684362e-07
-2.4542893106453e-05
-2.33425101045417e-05
1.08731021026933e-05
-2.65229275463747e-05
-4.43966515560331e-05
-4.52507874156351e-05
-1.14219155134324e-05
-1.33705897106848e-05
-7.48840887716781e-05
5.97682919641881e-07
-6.10515394792083e-06
-4.68339159835151e-05
-6.30386301500838e-05
-2.46028991927726e-05
2.3402819836887e-07
-5.14552817782679e-05
-5.5407291966221e-05
-1.10543938553227e-05
1.29157634049531e-06
-4.16609431586827e-05
-4.36661729131393e-05
-2.19335980005929e-05
1.89877533014521e-06
-6.12354291909023e-05
-2.57352218726188e-05
7.14977002759871e-06
-1.86674038866849e-05
-3.76315712243989e-05
-2.12159331821241e-05
-4.13987459219257e-06
6.07709316667023e-06
-6.27253159070962e-05
-2.46530109777011e-05
2.20392390816167e-05
-1.62877436902331e-05
-2.17137493489441e-05
-2.61548718230704e-05
9.55528619761066e-06
-1.15513274139708e-05
-1.9090819442389e-05
-2.5804773168938e-05
-4.71185729800671e-06
-4.99709432766113e-05
-2.32290550599404e-05
5.66440046105343e-06
-8.74550778830296e-06
-3.64428467089172e-05
-3.72000596022033e-05
1.45240252241041e-05
-2.51494851343664e-05
-3.20513849282123e-05
-1.41587692312415e-05
1.41750929608581e-06
1.01349730121555e-05
-4.209726125715e-05
-1.6231836298279e-05
2.91399204102992e-06
-2.850328128096e-05
-3.87321132472582e-05
-2.75432751800372e-05
-1.81845194350882e-05
-3.29215519352337e-05
-2.63055589621962e-05
-2.26884587995751e-05
1.03550184614909e-05
-2.7249166199664e-06
-1.02851010691439e-05
-4.68940167700707e-05
1.80143254881376e-05
-1.96265014289783e-05
-1.56796593195032e-05
-5.09104160678887e-05
-3.95701607296062e-05
-1.82002864225615e-05
-6.63441096940775e-06
-3.6609765150616e-05
-8.70070092704593e-06
-2.79706014792048e-05
-8.04356809386683e-06
-6.27961434212099e-06
-3.00762267188803e-05
-1.52785221883876e-05
-1.84910526280739e-05
-1.02747471384071e-06
-2.60528590498273e-05
-4.19023027053919e-05
-3.56052080542888e-05
-4.60279449001432e-05
-3.15494934242858e-06
-1.13460520195503e-05
-3.82620334270334e-05
1.32204012896235e-05
-3.15594053921238e-07
-3.00002631667653e-05
-1.16834621914004e-05
1.44195388482146e-06
-2.78449767339364e-05
-3.81567188595917e-05
-5.27112564834594e-05
-1.23685937717901e-05
-3.78921793721603e-05
-3.67072894333046e-05
-2.61370413239085e-05
-3.4981438906835e-05
-4.27271808330681e-05
-2.47510745314626e-05
-2.91870059430571e-05
-1.85143766588898e-05
-4.7502570035516e-05
-1.01685559642676e-05
-1.57718639063542e-06
1.13450102096622e-05
8.10433127903054e-06
-3.411565765707e-05
-1.85520339512049e-05
-8.51417404737354e-06
-3.61626423080247e-05
-4.17147666340355e-05
-1.75356584240912e-05
-2.36612707043263e-05
-3.16707214511061e-05
-3.348102522394e-05
-1.83668023238426e-05
-1.55637379670551e-05
-2.62655979151485e-05
-3.65727538146114e-05
-4.23533872230121e-06
-2.31860960746984e-05
-2.08498845133665e-05
-1.28885731182019e-05
-1.1346641735727e-05
-1.25957947568598e-05
-1.77657308367139e-05
-8.63399215539872e-07
8.95763547660701e-07
-1.37923014347674e-05
-8.66751062374683e-06
-6.674437380068e-06
2.3315771386384e-05
-1.80084621606075e-05
-5.22419771016502e-06
-2.81505690966966e-05
-5.04977824307355e-05
-3.12465215273173e-05
-3.61113355431718e-05
-1.76939894159168e-05
-3.57037026154632e-05
-2.2354713748498e-05
-2.59616671013762e-05
-8.94660454078788e-07
-2.27346752133088e-05
-1.41239237960656e-05
-3.51937015889927e-05
1.86846461799392e-06
-8.82100704913717e-06
-1.86438538914767e-05
-2.40214067191787e-06
-5.43807158587965e-06
-1.33415418331284e-05
-2.97755796893285e-05
-6.49783429917871e-06
-3.66547307821523e-05
-3.90482494900214e-06
-1.6418136225389e-05
-4.63160721635956e-05
-3.55025170681232e-05
-3.63104806813385e-05
-2.41028463858895e-05
-1.34528937430872e-05
-2.50122722575344e-05
-2.88957333516689e-05
-1.74931709941548e-05
-2.7338472509141e-05
-9.35699656583027e-06
-3.58293055889357e-05
-2.19117776548958e-05
-2.64484900773901e-05
-7.99790224737041e-06
8.35429947465706e-07
-3.21876766302467e-05
-2.88110502085788e-05
-1.11829942624639e-05
-8.66600016952826e-06
-3.00661478548237e-05
-4.92404236307533e-05
-3.04713572351571e-05
-5.66573611381589e-05
-2.3045478335396e-05
-2.87353019775016e-05
-1.98261102268146e-05
-1.20251228868017e-07
-6.57965783723475e-06
-3.34628538558601e-05
-4.31103439160223e-05
5.91256875653005e-06
-2.0747835165696e-05
3.19814057299214e-05
-4.9850044478591e-05
-3.89397445177116e-05
7.20646091542581e-06
-1.94936241179316e-05
-2.32038434326357e-05
-1.34080454682175e-05
-3.14498056673149e-05
-1.27398271495749e-06
-8.12494152027117e-06
-6.34355332357253e-05
-5.64620206179094e-05
2.14985678659138e-05
-1.45887859011993e-05
-3.99661356378912e-05
1.08417272312006e-05
1.30802566543276e-05
-1.13993706208011e-05
-1.72554069559142e-05
-4.26906391501995e-06
-1.02856252836841e-06
2.49057763946102e-06
-4.71816303138606e-05
1.34162392385763e-05
5.75123302653636e-07
-6.10483620102241e-05
-5.67937916599096e-05
-3.21114788403135e-05
-3.29160647511665e-05
-3.51190696686823e-05
-4.5814430551179e-05
-8.36530771102402e-06
1.04705945698895e-05
-4.58944814314601e-05
-4.29413496359386e-05
3.63825704957649e-05
-2.9786227381131e-06
-9.61335867669715e-06
3.55369533555381e-07
3.91145868486844e-05
4.72719232472879e-06
8.9192052167274e-06
3.03189854126099e-05
-1.5884154364288e-05
-2.74055621018279e-05
-4.88292179069032e-05
-1.43406274533389e-05
-4.37269741634201e-05
-6.29176774831231e-05
-5.7867416396087e-05
-4.8402463961201e-05
