# Supplementary material for: Research on computational propagation and identification of mine microseismic signals based on deep learning
Source: PLoS One. 2025 Oct 22;20(10):e0334641. doi: 10.1371/journal.pone.0334641 (PMC12543183; doi:10.1371/journal.pone.0334641)
Supplement: S10 Data — (ZIP) [file pone.0334641.s010.zip › 000101100001542.xlsx_0.txt_24.txt.txt]

-2.49737164498198e-05
-3.01742023711406e-05
-1.54876929292526e-05
-1.12485344207021e-05
-3.06847047914135e-05
-1.80920158769682e-05
-9.27660119999105e-06
-8.29113706950367e-06
-1.27451526680165e-05
-7.0291469732834e-06
-1.81360280782481e-05
1.60488901275964e-05
-1.5980207908137e-05
-3.53585073258575e-07
8.0693859644345e-06
-1.44096733099774e-05
-1.78757778526429e-05
-2.13971991226084e-05
1.77701933842556e-05
-7.96842785869908e-06
-2.25294878914204e-05
-1.45188617810335e-05
-7.5909087381037e-06
-4.58886286332591e-05
-2.74249388754394e-05
-2.84095907370876e-05
-3.71705196584275e-05
-9.28694219269099e-06
-1.62957460411176e-05
-1.63399717978823e-05
-1.26240877517238e-05
1.18018027660212e-06
-1.79305989841831e-05
-1.76936945050918e-05
-4.02897871421647e-06
7.96504615674626e-06
-1.69289020318397e-05
-2.74361245770111e-05
2.80213725920683e-06
8.91202513661863e-06
-2.9876127406614e-05
-4.40712357852639e-05
7.73130940686913e-06
-9.8437898507384e-06
-3.04133827746513e-05
-1.75079530215129e-05
-2.12181113940628e-05
-4.2739796508432e-05
9.92569914629176e-06
-2.59096240920344e-05
-1.21351809549352e-05
-3.83153871686376e-05
-9.92348534653902e-06
1.39316374996156e-05
-3.51423849060389e-05
-4.88249654767156e-05
1.11128165721585e-05
-1.68619200304043e-05
-2.6206230116071e-05
-3.2848342087229e-05
-2.23341071499147e-05
-1.25622027804169e-05
-1.23121895124852e-05
-3.10206483209272e-05
-1.2595825526295e-05
-1.17979805215587e-05
-2.1624776760136e-05
-1.75857472575722e-05
-3.16383734966316e-05
9.13561287716209e-06
-1.0999384370789e-06
-4.58589261161154e-05
-4.08005538053084e-05
-1.85412933918547e-05
-1.50138723304316e-05
-4.0872743716701e-05
-3.55771837496208e-06
7.1049782644483e-06
-1.0094326649384e-06
-2.35785983257403e-05
-1.3836699197497e-05
1.26117244443286e-05
-1.70664295836027e-05
-1.69561889166715e-05
2.49687626086832e-05
5.82399874726612e-06
2.23423172875196e-05
-1.12508807637242e-05
1.26647057270325e-05
-2.35004432271369e-05
-2.80769639893126e-05
-3.12711066693282e-06
-6.42017956357942e-06
-3.10619106564037e-05
-2.22349103873764e-05
-1.47136408137039e-05
7.30747520168825e-06
-2.095181412421e-05
-1.62351243928159e-05
1.95947007881459e-05
-1.47693072320282e-05
-1.91230459346125e-05
-1.37688460143443e-05
1.84619277912714e-05
1.49267470685201e-05
-1.39939257372809e-05
-5.32918930231451e-06
5.30552031435236e-06
1.02564174175343e-05
-4.1386159179179e-05
-1.98018780342403e-05
1.10066565734114e-05
-2.08862490854244e-05
-6.10907039639555e-05
-9.53010670328181e-05
-3.26854273530931e-05
-2.24671422476517e-05
-6.00463954323757e-05
-4.76297348973828e-05
-1.37399622274414e-05
-1.93193509942993e-05
-3.14346314816598e-05
-1.34384394632345e-05
8.00043975345242e-06
-5.37190906861596e-06
-2.48235933967762e-05
-6.43822019534559e-06
2.64704656888521e-05
2.92696666078637e-06
-6.94718124923656e-06
-1.25173237609194e-05
2.37954592965441e-05
-7.46144609114809e-07
-2.00154663338847e-05
-3.7661577635429e-05
-3.14728164865804e-05
-2.50928572501902e-05
-5.4867345197206e-05
-3.92215735794631e-05
-2.77211062286235e-05
-5.94868068996947e-05
-5.46429338369143e-05
-3.54428365860968e-05
-3.16834214692342e-06
-2.3599951317894e-05
-1.73667821974235e-05
-2.81279251443751e-06
1.711517363776e-05
3.29873283933623e-06
-1.97118105187719e-05
-1.92563882837497e-05
8.98139289411026e-06
2.74668934374813e-06
-2.60816574835191e-05
-7.87602612892354e-06
-1.77044631376378e-05
-2.65648811662715e-05
-2.43499314452178e-05
-4.93625139180451e-06
-9.94309258973692e-06
-4.1565961199201e-05
-1.63823422275947e-05
-2.35090395723478e-05
-3.42393344363942e-05
-2.98072757727889e-05
-3.15097361918672e-05
-1.04914885297319e-05
-1.76803682014806e-05
-1.57313675065954e-06
-1.61543403412411e-05
-1.95742230777609e-05
-4.57719588202371e-06
1.12003789488075e-05
9.70225720097743e-06
2.35892043178081e-05
-1.55619714920103e-05
-5.75912479392081e-07
-6.05173443457925e-06
-8.01260630058744e-06
-4.52606767019847e-05
-3.27984910246748e-05
-4.21442328780287e-06
-2.59297816141475e-05
-3.18784870881806e-05
-1.64412745553892e-05
-1.40688978154138e-05
-1.80046257864147e-05
-1.89868950404363e-05
-5.78388332664157e-06
-2.1211968213776e-05
9.50482333682899e-06
-2.70740265087325e-05
1.30019800608492e-06
4.60159801050469e-06
-1.70280930096834e-05
-2.4681445833199e-05
1.4454500295349e-05
-4.32489384555229e-07
-1.21699838270284e-05
-3.18706132668397e-05
-9.229700744118e-06
-8.072101431361e-06
-1.22093868871681e-05
-2.30264685606501e-05
-1.03529065988201e-05
3.56800995928571e-06
-2.72497281846286e-05
1.0218736550433e-06
-7.24924582945361e-06
-1.38991323372104e-05
2.5994131593671e-06
-2.76463441207571e-05
-2.06791312090438e-05
-2.42987711225499e-06
-7.75945264752311e-06
-2.04763104200184e-05
-4.86906347780271e-05
-4.22705865876215e-05
6.56556926975376e-07
-1.98573174968046e-05
-1.37194109599049e-05
-8.12808375437111e-06
-1.83499781694569e-05
-1.63284190669255e-05
-3.49094114739448e-05
-3.61545046056884e-05
-1.00803165078347e-05
-2.28081558856776e-05
-4.72286943671093e-05
-4.13508849329222e-05
-7.70782181219313e-06
-1.09496441842497e-05
-2.42678199412335e-05
-4.33657423478339e-05
1.59338201462124e-05
-1.70116426240664e-05
-1.36369520463331e-05
7.29542994542549e-06
-2.30194401244101e-06
6.20654775354273e-06
1.64038084431367e-05
-1.90660287069863e-06
5.70887453831339e-07
-7.22148108047996e-06
-7.72316620327199e-06
4.07312534331919e-06
-1.23209661807398e-05
4.45086936241522e-06
-2.53210260339543e-05
9.48348497849107e-06
-1.78001282946124e-05
-3.94878722633086e-06
7.9198637850502e-06
-2.59344052938261e-05
-4.38626731750524e-05
-1.2255307317576e-05
1.12798992607611e-06
-2.42832818143796e-05
-1.70425417118873e-05
-1.72929585652971e-05
1.07404121251466e-05
-1.06084951854014e-05
-3.18934530907475e-05
5.2466978327981e-07
-2.15990308950188e-06
-1.27418839433332e-05
7.40412670775128e-07
-2.76228275460768e-05
-1.50003493218299e-05
6.54944556701961e-06
-2.04772101621081e-05
-2.6470919854469e-05
-1.66096173028785e-05
6.32864939991973e-07
-1.2416219965846e-05
-2.30878015884608e-05
-3.46193307624071e-05
7.37423595189058e-06
-2.16874398823852e-05
-4.62238561237914e-05
-1.70614331553829e-05
7.6389972668177e-06
-2.22466718120459e-05
-2.96922418758311e-05
-2.12398269828623e-05
-2.28753208710479e-05
-4.18942492795529e-05
-3.04020501126336e-05
-3.57197106426303e-05
-1.08700888910201e-05
-6.85760637905429e-06
-2.27205896086201e-05
8.82132090327221e-06
-1.41520781683562e-05
-1.84670466977936e-05
-1.51638479580591e-05
-3.06462285722557e-05
-2.87253170012086e-05
-1.48693910959185e-05
-2.23702366314555e-05
-3.25344023593471e-05
-1.5941723232407e-05
-8.1901457939079e-06
-1.09282785147581e-05
-1.51242707414922e-05
-4.40514918686075e-05
-9.84435851560545e-06
-1.62618409424697e-05
-4.0104767425677e-06
-2.6746671805175e-05
-2.84965718447894e-05
-1.1481437879659e-05
-1.3172892422371e-05
-3.19253020557549e-05
-3.43329397265212e-05
-6.39467151808228e-06
-4.92732839655734e-06
-4.4471700797998e-05
-3.01984118042197e-05
1.62588305250688e-05
-1.72629942543545e-05
-4.40565546794548e-05
-1.16710248724835e-05
-9.85548716390725e-07
-1.084075902052e-05
-3.83256683350206e-05
-1.04544781281672e-05
1.23469084790062e-05
-1.79282626279033e-05
-3.72721630147555e-05
-1.69503210757262e-05
2.16868739707967e-07
-8.63491860914063e-06
-2.88825147798422e-05
-1.92187295569137e-06
-7.95472004010451e-06
1.17899518678023e-05
-2.18820139787216e-05
-4.00232927448184e-05
-1.99385929433468e-05
4.57566385735582e-06
-1.72817147378358e-05
-1.1641055026908e-05
-1.47399921281695e-05
-3.5971896877034e-05
-3.53932184635161e-05
6.52260619855825e-06
1.24072761371184e-05
-2.3724001270902e-05
-1.38516863418021e-05
2.0340417389335e-05
-8.310025734271e-06
-2.65569123380878e-05
-1.44318013547273e-05
1.77230337747203e-05
-2.14453858441796e-05
-1.89335374264045e-05
-2.14344208822956e-05
-2.25909296013746e-05
-7.65894421001347e-06
-3.15376762605491e-05
-3.97460909966117e-05
-1.12602287071818e-05
-4.05934386855391e-05
-4.86995467003534e-05
-2.25432228237778e-05
4.81294368613466e-06
-1.11564045831668e-05
-3.09039726122776e-05
-2.53328477348754e-05
-1.37328106173018e-05
-2.10538745817122e-06
-1.89466478901333e-05
-8.41028847009022e-07
-3.60993972422367e-06
-7.29537560205297e-06
-6.62778662938947e-06
-2.31684128960226e-05
-2.00118415652636e-05
-1.13777086765817e-05
-3.27341470980644e-05
-1.55563444563806e-05
-1.86356376239157e-05
-1.79586362669654e-05
-1.95092278984203e-05
-3.59031392308194e-05
-2.45168546228882e-05
-3.59397644402768e-05
-3.3953798243986e-05
-3.5061363624978e-05
-2.86318768516277e-05
-4.56139899005635e-06
3.07311566986012e-06
4.18860084366734e-07
-2.19814967081496e-05
-1.60926802249914e-05
-1.23198514756795e-05
-6.52314834138024e-06
-9.73693386370742e-06
-4.17617116562361e-06
-7.84988484187397e-06
-1.3469826202051e-05
-2.67645332109671e-06
-1.39778147956367e-05
-2.23306230321665e-05
-5.4072695159209e-06
-1.32838389285679e-05
-5.64700525982687e-06
1.38641841669532e-05
-2.91021029976697e-05
-2.34936046963869e-05
-3.09379619505834e-05
-2.02865461695114e-05
-3.54532091986562e-05
-3.76711387542891e-05
-1.9967579602641e-05
-3.61616505448847e-06
1.12420690670172e-05
-5.5155464096283e-06
-3.92333190023856e-06
1.57936507822488e-05
1.40508654019863e-05
-1.19026618682659e-05
-8.13372415606456e-06
-5.43179459464091e-06
8.32129355091203e-06
-5.40967953979603e-06
-2.83643220917201e-05
-2.07626963400697e-06
-2.99537641053971e-06
-1.8919492978865e-05
-1.55872782975638e-05
-2.09532518420113e-05
-1.08517254756891e-05
-1.52856669903175e-05
-3.32155849113085e-05
-4.16061607859875e-05
-1.9022623867581e-05
-9.8072948776017e-06
-2.53348194022622e-05
-3.14022313810476e-05
-1.32216157340064e-05
3.88183364419903e-06
-1.2502381138903e-05
-1.36893133769769e-05
8.32386681256383e-06
-4.43634774220818e-06
-1.75204719111821e-05
-1.14247552107896e-07
-2.67032828771031e-05
-4.56271525267004e-06
-2.58351241927207e-05
-2.59294595558477e-05
-3.46122346318461e-05
-1.79399274676275e-05
-3.47222011348698e-06
-1.84522644914074e-05
-5.77015348868282e-05
-4.54141129573427e-05
-3.72826895553519e-05
-2.33840320168608e-05
-3.51053784220891e-05
-2.61471494780143e-05
-1.4615550391629e-05
2.09495828171873e-05
2.05339571704941e-05
1.37814373384953e-06
-5.17179963526842e-06
-1.53646634469759e-05
-8.59026458572932e-07
-5.79290876854095e-06
-2.48459589085146e-05
1.0260119928888e-05
-3.99867655539637e-05
-3.42753127112959e-05
-2.05483663465107e-05
-3.77700517259334e-05
-4.46640899371341e-05
-1.27171438490785e-05
-2.18780989225017e-05
-2.56571291179292e-06
-2.04605453700349e-05
-8.78101913203792e-06
-8.58986842305387e-06
-5.80698162591375e-07
5.71664864536094e-06
-1.29513773744971e-05
3.18907251841135e-05
6.89069083415088e-06
1.42151055979633e-05
-1.61434924139057e-05
-1.08784456916139e-05
2.11235217441394e-05
-8.99122879697811e-06
-1.00526699263047e-05
-1.0028135312143e-05
-2.64047030607218e-05
-9.01952331260067e-06
-3.45005412154768e-05
-4.49042743887668e-05
-1.94760966284283e-05
-3.79217394686746e-05
-1.45091950158712e-05
-2.35263166613927e-05
-2.99645586178652e-05
-7.33934821910322e-06
-1.18917469587081e-05
-1.35163056314808e-05
-7.09058482964706e-06
3.9578926565241e-06
3.78616296951139e-05
-2.79499084421445e-06
7.1784643008143e-06
-1.02299596537795e-05
-1.90850934599984e-05
-3.11994252619023e-05
-3.329652893634e-06
-1.02020890606443e-05
-2.78807111784534e-05
-3.49714071035572e-05
-4.35746681424823e-05
-3.19423129304881e-05
-9.85985974422285e-06
-6.40984159289269e-05
-4.22351537160047e-05
-1.91860780877842e-05
-2.67308915209904e-05
-1.52136332799279e-05
-1.47805124687443e-05
-7.91835893852386e-06
-1.29975375714042e-05
-1.54819672343465e-05
4.69383095230528e-06
9.4677220791988e-06
-6.82780810403167e-06
-8.70054337765599e-06
-7.21186653430997e-06
-1.32605402792636e-05
-1.48117196731117e-05
-2.41217183279117e-06
-4.65125331447279e-05
3.8970408336585e-06
-3.23601869835801e-05
-4.2533680555388e-05
-2.69044087092107e-05
-1.75721319102722e-06
-2.80495449292783e-05
-2.26418026173129e-05
-3.16796975784646e-05
-2.09798994500511e-05
-1.88751948764207e-05
-2.16495198903895e-05
1.67619148591399e-06
1.21048190226972e-06
-4.47820657756594e-07
7.62680272919099e-06
-1.06458381553833e-05
-2.88306007205945e-05
-1.09837240896761e-05
-2.60548966333169e-05
2.68655290185084e-05
-2.96038898435248e-05
-2.78110860343557e-05
-1.76670917679448e-05
4.99231259652181e-06
-2.66847205362115e-05
-2.44980194155403e-05
-1.9340463608907e-05
-2.11276301341295e-05
-3.17942415266309e-05
-2.41962158066487e-05
-1.53222917669092e-05
-1.10474283912251e-05
-8.04587028972056e-07
9.95094772432685e-06
-3.20150816011688e-08
-1.40973252035327e-05
1.29900660493687e-05
5.61087365420353e-06
1.02797889691081e-05
-6.49712808730078e-07
-1.91607477378799e-05
-2.17084530518804e-05
-1.3839168574781e-05
-1.13239941566272e-05
-2.50263343325779e-05
-3.24517114020576e-05
-2.48105729332624e-05
-1.42014022158597e-05
-3.82722760244371e-05
-1.97921302140351e-05
-1.25276753295182e-05
-1.40303104724821e-05
-2.82510469293152e-05
-7.03192638749387e-06
8.46357597897377e-06
-1.65414754089329e-05
-2.24292022636067e-05
-2.58088202295269e-05
1.57437615723435e-05
-5.03343498741619e-05
-4.7932903173843e-05
-9.3776846321921e-06
-2.26225747422412e-06
-2.74616663771961e-05
-3.2604362798901e-05
-2.05195757831275e-05
3.82650086629539e-06
-1.21851681701531e-05
-2.95979999011883e-05
-1.64338799774796e-05
1.87460664141343e-07
-2.88221341124782e-05
-3.50856867286352e-05
-2.444038325959e-05
1.28508208336116e-05
-2.04547099861879e-05
-8.64851518050359e-06
-2.42467465857172e-05
-3.24938519376147e-05
-1.64586886453864e-05
-4.60895218095957e-05
-1.78091582928886e-05
-2.48070135933007e-05
-3.55855820531712e-05
-2.52157943292458e-05
-6.21960792349796e-06
-2.63573048331342e-05
-2.55445536994535e-05
-8.35685620411042e-06
-9.02977670311902e-06
2.08306936746722e-06
-1.06110360676053e-05
-1.53198773741253e-05
-1.7252420244774e-05
-2.57902571665178e-05
-2.81075706656381e-05
-8.73906634990362e-06
-3.05809729702616e-05
-2.54838088272709e-05
-3.59681852701399e-05
-2.34294004199424e-05
-7.5562500121893e-07
-4.1630736315806e-05
-3.91800328715277e-05
-2.1611508185795e-05
4.89553956451474e-06
-1.19716786339991e-05
-2.70980872946309e-05
-1.70460275912644e-05
1.27526724248911e-05
-2.07345232712601e-05
6.22196516640405e-06
-9.71744282240922e-06
3.81954315317454e-05
-5.71726109695065e-06
-5.57737316513645e-06
-1.15170460319498e-06
1.61027638034968e-05
-2.08420254445506e-06
-2.97310220091122e-05
-6.41234772190645e-06
5.4840918512923e-07
4.96643677755973e-06
-8.75557183838823e-06
-8.25977874403644e-06
-3.31866852234452e-05
-4.27698367209723e-05
-2.25653827758864e-05
1.79064314877724e-05
-4.32641209420906e-05
-2.02663289318255e-05
-2.91401366816297e-05
-1.69167044423727e-05
-1.72572724144907e-05
4.88326421288669e-06
2.14602512698302e-05
-3.07652083708167e-05
-3.68708726280721e-05
-1.30358389564859e-06
-2.55352261065893e-05
-1.83298420421771e-05
-3.65431955237245e-05
-8.6047514971316e-06
-1.90413608978832e-05
-6.80873910288736e-05
-3.44755340242091e-05
-2.18399178515634e-05
-2.44208195792797e-05
-2.69731601360484e-05
-4.50990791018942e-05
-8.28778999830489e-06
5.49105774253563e-07
1.77822059370543e-05
-2.18253530221708e-05
-1.41794114163404e-05
1.61313246955139e-05
1.20025969627398e-06
-3.5361464743107e-06
-2.16198095612513e-05
-2.6029548336599e-05
-1.59359495073975e-05
-2.07755680339361e-05
-4.48350357134215e-05
-3.13118711289905e-05
-1.00499220900318e-05
-1.11604692071817e-05
-3.7525267241137e-05
-5.11736927798757e-05
-3.2733519446395e-05
-9.05919032763982e-06
-3.52835122293941e-05
6.67430770580374e-06
6.62389948742248e-06
1.30642927603127e-05
-1.5962888809145e-05
-1.01244148183595e-05
2.81781727161866e-05
2.71268053915601e-05
9.58045142329764e-06
1.13413750308889e-06
1.35339711623432e-05
8.49284082720722e-06
-2.41295196822161e-05
-2.57764984228254e-05
-2.88633017861022e-05
-2.85795954131313e-05
-4.24625940368961e-05
-4.36480565232599e-05
-1.49983087865454e-05
-1.81991122002015e-05
-6.19509381318618e-05
-4.04634751174586e-05
2.03860859331992e-05
-4.0409286000526e-06
4.83383276056605e-06
5.41792684080199e-06
9.72652365182909e-06
1.87625232127427e-05
1.64991902784469e-05
1.15522864557306e-05
7.86976772565787e-06
-1.1976475563819e-06
-2.50074821336148e-05
-2.57244168346193e-05
-4.61149090733756e-05
-3.86211267698852e-05
-3.83716831703482e-05
-5.65654780831822e-05
-6.15628844619782e-05
-3.99276310873839e-05
-3.37654953860172e-05
-2.85216249007638e-05
-1.71260687351531e-05
-5.599420163922e-06
-1.73278840712041e-06
-7.16873520511945e-06
-1.42696078868323e-05
1.65504812498884e-05
1.95062943785587e-06
5.71447191015737e-06
3.67711011267647e-06
1.2843986888177e-05
-1.41290389144438e-05
1.92261868608126e-05
-1.35398173543918e-05
-3.08128130806005e-05
-3.22228776820148e-05
-2.23345972895733e-05
-5.56376491527531e-05
-4.08327338474261e-05
-4.34420075297137e-05
-4.73526574441032e-05
-3.97345415309806e-05
-3.84431776814597e-05
-4.54929544015304e-05
-1.61099633921378e-05
-4.69599074166353e-06
-1.92892878657989e-05
3.79507989283359e-06
2.0582047999967e-05
2.93738806283333e-05
-2.98679884608024e-05
-7.94521773971282e-06
-6.79506569277721e-06
8.70541334913278e-06
-2.96846130333317e-05
-3.68609016556318e-05
-9.60627658312803e-06
-2.07465999422511e-05
-2.33911983061517e-05
-3.80065614067735e-05
-2.74985903113926e-05
-4.01455626409889e-05
-3.11863164634161e-05
-1.97924974701332e-05
-2.50968510633094e-05
-1.62175222255067e-05
-1.64446117907121e-05
-2.38398643730153e-05
-8.21386904571977e-07
1.56646693521951e-05
1.66460978560321e-05
4.17453789991085e-06
1.33942024816632e-06
1.51708694443234e-05
-1.69608674255237e-05
1.09423788136995e-05
-3.59600424095352e-05
-2.59505783841898e-05
5.8376445912042e-06
-2.06506716228751e-05
-6.21744292555382e-05
-3.25633803885577e-05
-2.38935829049811e-05
-5.08764259211103e-05
-4.76874557634064e-05
-3.62386432691241e-05
-3.29652013531456e-05
3.04765503404816e-05
1.17179811283756e-05
1.29607565805742e-06
2.79951259566567e-05
1.07639022775217e-05
1.08669902945649e-05
2.70835745188802e-06
-2.04275080862052e-05
2.09446006552674e-05
-7.98431420742362e-08
-3.14686977510553e-05
-1.61821962432183e-05
-5.2989150825802e-06
-3.77888862713781e-05
-5.51694472369307e-05
-3.82626419512299e-05
-3.76348906987718e-05
-3.78474619092087e-05
-4.11460761956111e-05
-2.18882907713761e-05
-1.26370992689242e-05
-1.62980210989698e-05
-1.5639427244872e-06
-1.81492684373586e-05
-9.76556822490625e-06
-7.74055102123369e-06
8.69590042903911e-06
-1.01559238510323e-05
-4.98725469224573e-06
5.15212850113452e-06
-1.86126403554543e-05
-2.30937761830877e-05
-2.47005366309129e-05
-8.11302700480483e-06
-1.94386275237452e-05
-5.71586013593142e-05
-4.28569969451502e-05
-2.06054772404235e-05
-3.26326655744672e-05
-4.6251116054831e-05
-1.75854535270129e-05
-4.44035379825469e-06
-2.45183607654584e-05
-1.15340178648762e-05
-4.05427086591681e-06
2.03772062535923e-05
2.9567099693597e-06
-7.77773423796328e-06
5.2713826180105e-06
-2.29792152239084e-05
-2.13684724392786e-05
2.35490724128074e-06
1.01890880720054e-05
-2.2852339980752e-05
-3.00654601010444e-05
-2.75939226466022e-05
-2.21281442767193e-05
-5.30548817918939e-05
-3.26963080586062e-05
-9.22305580079348e-06
5.12497282591472e-06
1.40093958415685e-06
-2.09275343668025e-05
-9.09798651437652e-06
1.365375194058e-05
-2.85514808793038e-05
1.26496619253404e-05
1.10641817924764e-05
3.16690192770353e-05
-9.86338289405685e-07
9.43386037489037e-06
2.58557094417522e-05
2.91852486217133e-06
-3.62139578239764e-05
-3.95150995138923e-05
-7.39455506759268e-06
7.13584479901076e-06
-6.52973806217437e-05
-5.38685204411883e-05
-3.27980851290729e-06
-1.25739796535695e-05
-3.78114397282032e-05
-3.71615635222262e-05
-1.54552977353413e-06
-1.75741386330339e-05
-2.78012702728008e-05
-7.82372055609561e-06
4.32349935712615e-05
-8.36658558833357e-07
-4.39360163977274e-05
-6.44696037616344e-06
2.63483448287236e-05
-2.08411427175427e-05
-1.26594467345832e-05
-8.14611517765951e-06
-2.13267131701406e-05
-2.70110930910194e-05
-3.88618027522211e-05
-9.02987070911593e-06
-4.14794856078813e-05
-4.32814623864477e-05
-3.6168442445442e-05
-3.82108939526984e-05
-1.74103077348283e-05
-3.99990602536318e-05
-3.1900414809844e-05
1.78861350594324e-05
-9.08480531597434e-07
-4.3497774935261e-05
-5.08545402933239e-06
1.75584460736463e-05
-3.42691069640826e-06
-1.30213305414832e-05
-2.01216898170818e-05
-1.1791584932189e-06
-2.87662758599326e-05
-4.06754652840914e-05
-4.66855306539833e-05
2.91023712169757e-06
-2.26353094873371e-05
-4.8866051495524e-05
-5.391902917468e-05
1.07307715969578e-05
-2.70227803488445e-05
-4.72043343669918e-05
-2.53410880307249e-05
-4.5756383899032e-06
-2.57208985459588e-05
-2.66520000583229e-05
1.34164196686738e-05
-9.29555635065184e-06
1.9271593745196e-06
-2.42619179986758e-05
-4.94106754754063e-06
2.19797861492097e-05
-1.54412059344523e-05
-3.30403665011756e-06
-1.27702962967528e-05
-1.31726688745207e-05
-1.69305181694802e-05
-5.18207013289741e-05
-3.75403627346287e-06
-3.13522930747213e-05
-4.30028268683278e-05
-1.55798268200881e-05
1.30131469521591e-05
-2.69355496336467e-06
-3.822194132836e-05
-1.29942233408503e-06
1.7956565340918e-05
-3.32530346204878e-05
-1.57074610427716e-05
-7.19309577001654e-06
1.11145153474258e-05
6.19189651047289e-06
-3.91174107664892e-05
-6.70335572638599e-06
1.95251914644591e-05
-3.14332218397398e-05
-4.00567205817431e-05
-1.11603051359036e-05
-6.02127741574652e-06
-2.41079780017184e-05
-2.55165906276694e-05
-1.01248595136315e-05
-2.68812503249571e-05
-3.70117134001049e-05
-3.14468387761536e-05
-2.50409233881722e-06
6.87369831937619e-06
-1.46351044621837e-05
-9.62918565253631e-06
1.19256391432453e-05
1.13075882080943e-05
-2.92361900823877e-05
5.74115338456807e-06
6.03770931656903e-06
-1.62533985471051e-05
-2.34807838654857e-05
-1.30074046690252e-05
-1.16391978431021e-05
-4.3017226785516e-05
-2.46095636481349e-05
-1.28752621848395e-05
-2.35909157408649e-05
-2.98418947904733e-05
-3.93089664108957e-05
-1.54716430441337e-05
-5.12805414353646e-05
-2.44918209820338e-05
-2.92077621576935e-05
-7.39198950897356e-06
-2.28328553191342e-05
-1.85765386009348e-05
-1.65687584427807e-05
-1.47530585635444e-05
-1.98644817192087e-05
-1.34455915713245e-05
-5.14858300323003e-06
2.82683979649018e-06
-1.3062353672402e-05
-4.49796175987167e-05
-1.68744293367251e-05
1.53801821634971e-05
-2.11532423110102e-05
-3.35507037908733e-05
-2.6172419932077e-05
-1.19027041229313e-06
-1.07397935135059e-05
-5.56333762037309e-05
-3.64711748274952e-05
4.19946745977377e-06
-3.85017147394864e-05
-2.17940825485661e-05
-2.36101176607245e-05
-3.19881374863946e-05
-2.26496897531703e-06
-2.50260688536724e-05
5.5133465111676e-06
-5.92347965242804e-06
1.94152850704653e-05
1.29218266130985e-05
-1.97598515089834e-06
-5.13122017352949e-07
3.52717947280061e-06
-1.11307929049095e-05
2.65752812004747e-06
-1.4583727065562e-05
-7.7505863615828e-06
-2.11906295826691e-05
-4.84933940326077e-05
-3.92809498078024e-05
-2.40006721420644e-05
-3.54573865366312e-05
-1.76567190186976e-05
1.25792067646684e-05
-1.51961371938352e-05
-1.75866489095118e-05
1.67624275842226e-05
-7.05563181123645e-06
-1.96318522408487e-06
-2.87512915710435e-05
4.152979324704e-07
-1.60303967247437e-05
-1.80998078227222e-05
-1.20303480226067e-05
1.79463369777402e-05
-3.50049204163699e-05
-1.44631546548625e-05
-1.75728054839747e-05
1.60061066502355e-06
1.42292341441269e-06
-4.47979258453515e-05
-3.00072655569014e-05
3.68057175389702e-06
-4.56009584978587e-05
-3.99822649369356e-05
-2.80750415999036e-05
-3.14615807162616e-05
-5.08925580798451e-05
-5.31771761305707e-05
-2.02904483522309e-05
9.21858986693518e-06
-3.27621147862515e-05
-2.76991986003626e-05
2.49014356420549e-06
1.38844137456066e-05
-6.69415434597775e-06
-4.04110041774903e-05
1.01326660588944e-05
1.27399964181618e-05
-8.4265947752596e-06
-5.44731338902003e-05
-1.03109876459241e-05
-1.07484567305006e-05
-2.01841025159921e-05
-4.16279711262246e-05
-1.77902124183663e-05
-3.58920257263829e-05
-4.06607953018191e-05
-2.52865212954255e-05
-1.78771600586061e-05
-7.27763766446908e-06
-6.70220488884307e-05
-2.23840949100008e-05
2.01094573547887e-05
-1.78210816532742e-05
-3.11796989651894e-05
2.7101087558448e-07
9.84976524840781e-06
-1.15716691242546e-05
-4.989306272623e-05
-1.82031670214858e-05
2.37531629455016e-05
-2.42480445251384e-05
-3.59917234436738e-05
-1.11998911110856e-05
-1.07385007888465e-05
-2.86158895454634e-05
-3.99380198981418e-05
-1.55592862934166e-05
3.97135658248223e-06
-3.2776892252922e-05
-2.02532766301743e-05
7.03080068059352e-07
1.47238423297179e-05
6.40125654866231e-06
-2.87070812145529e-05
-1.17914158924855e-05
1.39863538821204e-05
-1.18233501067665e-05
-2.04706190068989e-06
2.01715545109928e-05
-1.44820034668051e-05
-1.11179217013922e-05
-9.5816992373566e-06
-7.05942718163875e-06
-1.69037122085239e-05
-5.82861753941478e-05
-1.26524485628794e-05
-1.2455495995897e-05
-5.84943889190348e-05
-1.83853263155731e-05
1.88382714072629e-05
1.52819776298089e-06
-2.11262589037443e-05
-1.08476935450753e-05
2.47084445470665e-05
-6.18818813061503e-06
-3.88560162223136e-06
-1.52392409161616e-05
1.80175805790274e-05
1.47085454998121e-05
5.78667354337784e-06
5.11214689936132e-06
-1.03851099969769e-05
5.1017487298915e-06
-4.18509388252824e-05
-3.12395025632833e-05
-1.68188676476907e-05
-1.52775641430813e-05
-5.1679742275421e-05
-2.9546999505623e-05
-1.94731768921888e-05
-1.44776128098433e-05
-4.8878634644902e-05
-1.32781015600984e-05
1.03408822422708e-05
1.80139878671184e-06
-2.51607630121122e-06
-2.1584790130932e-05
2.45597142766232e-05
1.91980983098194e-06
-4.73142465270761e-05
-2.64463578437439e-05
-2.04931282857414e-05
-2.62416618239475e-05
-2.27613358075546e-05
-2.06371435157051e-05
-6.40555595822447e-05
-2.90383706826689e-05
-3.85143155851309e-05
-4.83413780668774e-05
-3.29606262334652e-05
-1.71553306133519e-05
-1.08343960643223e-05
-9.58367495909751e-06
-2.63156904774721e-05
-2.32501661730455e-05
1.21302922004075e-07
5.4508007974914e-06
-1.07699418096949e-05
-7.50308651140427e-06
3.08816908100752e-05
-2.92202544074039e-05
-9.18621328042997e-06
-1.71762211265485e-05
-5.57331354323367e-07
-1.97080611378087e-06
-3.78117731019294e-05
-3.12629535316446e-05
-2.00233881089247e-05
-3.09452935360124e-05
-3.04543528901354e-05
-5.76857028894236e-05
-1.06379274404153e-05
-5.10148320598421e-06
-4.3103038664715e-05
-3.3325190134614e-05
2.16269859554037e-07
3.98637764907173e-06
-3.86308428621761e-05
-4.17667576558262e-05
3.36254377903704e-05
1.65734023513732e-05
1.315538946635e-05
-8.65412247650375e-06
9.45788830614526e-06
2.06621084333187e-05
-4.80286901816262e-06
-3.80312694430335e-05
-1.26690629294643e-05
-4.33392777053337e-06
-3.87864961761061e-05
-6.5089695491338e-05
-1.097963063555e-05
-1.28411189145075e-05
-2.32128188624197e-05
-2.1661214834841e-05
-1.31013411341933e-06
-5.54302061988625e-06
-8.40805612002113e-06
-4.06007117793957e-05
-3.06533132429764e-05
-1.169959674586e-05
6.22901964006534e-06
9.29375267995603e-06
-2.29869699101634e-05
-1.96636838107192e-05
-1.841956583082e-05
-4.84282718680413e-06
-1.87572489792969e-05
-3.1489361454572e-05
-2.88153488620192e-05
-8.57823343931263e-06
-1.18948545669178e-05
-4.30781029833032e-05
-4.07816668548026e-05
-8.50332953872145e-06
-7.77214258581326e-06
-2.23269786611584e-05
-3.03464649900915e-05
-3.86964585741512e-06
-1.66124701008246e-05
-2.8785828525013e-05
-1.07945994922181e-05
9.75833525821343e-06
-4.16593620351369e-06
-1.92772884189292e-05
-4.6612775286062e-06
-2.09096016723668e-06
-2.01436561211914e-05
-3.62420253970596e-05
-3.90726752412117e-05
-1.40252675928452e-05
-2.94853775384891e-05
-3.40401029568122e-05
-1.69845121816705e-05
2.57544007116118e-06
-3.1099478312518e-06
-2.53281536349265e-05
-2.28400248440609e-05
4.1710389902799e-06
9.59121175569628e-06
-2.34084475577447e-05
-1.71837478998701e-05
-3.51755403718632e-05
-1.26529213192813e-05
-2.64802295095473e-05
-1.88416179776597e-05
1.17388114444577e-05
-2.03530703351084e-05
-1.80851406837471e-05
-5.12017998422473e-05
-2.88836003985931e-05
-3.54537314586813e-05
-4.07718912786841e-05
-5.20810428172146e-05
-1.20070337493901e-05
-2.46064762169525e-05
-2.63816571267368e-05
-1.69982468654929e-06
5.80985218449564e-06
2.62346554865072e-06
-2.42467444350739e-05
-1.11026357895897e-05
2.4669420946978e-05
-2.58359198232544e-06
-1.9052032290333e-05
2.34666461198389e-05
-3.26059454397483e-06
-5.61522952323989e-05
-2.7949053084788e-05
-1.65279209254007e-05
-3.47570417426351e-05
-4.05797339930961e-05
-3.66023362579829e-05
-1.4406590682369e-05
-3.34518052352903e-05
-3.11157581060599e-05
-2.66485831198952e-05
-8.9501280980685e-07
1.09208965042883e-05
-2.21213882677304e-05
-2.01709704187955e-05
1.25470500995286e-05
1.32323880318705e-05
-3.23582935505507e-05
-1.58721308108805e-05
6.67237904469284e-06
1.73162121899042e-07
-2.45166878909663e-05
-4.21226614389356e-05
-7.61133881828236e-06
-4.70699131193702e-05
-6.26978082035325e-05
-1.9520793030837e-05
5.94561360889389e-06
-4.99511222645356e-05
-4.83781117102751e-05
-1.91305069260662e-05
-1.22602253519675e-05
-2.12357407797452e-05
-3.14811427968134e-05
-5.05197697827729e-06
-1.27439662464935e-05
1.1662905938257e-05
-3.18231373036944e-06
2.16986857831937e-05
2.30198280817195e-05
7.40493049775938e-06
-1.04672421058805e-05
-8.97453761640822e-06
2.98527345656279e-06
-2.68686471273544e-05
-5.11171283209615e-05
-3.33490490960387e-05
-8.01301648324594e-06
-5.60059953703867e-05
-4.98641856361516e-05
-9.22783961435322e-07
-2.37452905105523e-05
-4.39992686871373e-05
-6.24965578546072e-07
2.48423289303334e-05
2.85497695745244e-06
-1.10132193957714e-05
1.06538299391206e-05
2.95905240398291e-05
-2.4803820450394e-06
-3.55715106231608e-05
2.93587448488549e-05
4.14548169907875e-06
-2.65154565109376e-05
-4.03954482228693e-05
-1.70425566693683e-05
1.53166234037182e-05
-5.54490666296244e-05
-5.84406923643691e-05
4.2439618977266e-06
-4.4304408406778e-05
-5.50682456865622e-05
-5.81043328897598e-05
-7.30895294716851e-06
2.26027912724356e-06
-2.35452827283105e-05
-9.80388115793918e-06
3.44027800000644e-05
1.45291404012913e-05
-1.19434607166541e-06
2.18327638509289e-05
5.30406384624222e-05
1.47472342074711e-05
-1.89866710806212e-05
-5.87074333910334e-06
7.4578799639193e-06
-2.52201178761357e-05
-4.56644122802713e-05
-1.76050864558163e-05
-1.63879939861756e-05
-2.03251113150008e-05
-7.77299987089952e-05
-1.99587939396982e-05
-9.33477197516709e-06
-2.85506842746684e-05
-4.56692632568145e-05
-1.02807933430596e-05
1.01340269766412e-05
-1.94624937860265e-05
-4.60698018500781e-06
1.83987269589166e-06
2.58441934574869e-06
4.91802726243428e-06
9.35127946421353e-06
-1.39311579143695e-05
1.48204718768539e-05
-4.07915954223118e-05
-1.02535588547076e-05
-3.77436480235411e-05
-2.24643389481266e-05
-2.24563452984893e-05
-5.40912939651667e-05
-3.64915791167983e-05
-4.41209711402137e-05
-4.37903002646022e-05
-3.97539747099186e-05
-6.19659370435985e-06
-1.93793285455385e-05
-2.23084280299821e-05
2.10172446580041e-05
3.02707448469712e-05
2.30961669035922e-06
-7.11287920460616e-06
1.77622776632521e-05
2.36645746586969e-05
1.67789082153258e-05
-3.54590451593701e-05
6.05363210190914e-06
8.09732512484851e-06
-3.77920547737804e-05
-3.52101941410373e-05
-5.82642589823161e-05
-1.68060009919645e-05
-1.98349686964228e-05
-5.21046508689377e-05
-5.0725944977017e-05
2.26128941216358e-06
-5.54595160300514e-05
-3.11722373366196e-05
3.40290451966236e-05
-4.0456825798073e-07
1.20721687078098e-05
4.28545324930812e-06
5.42527196952202e-05
4.01045520172643e-05
2.34295104624395e-06
-1.80579584519295e-06
-9.95579916966181e-06
9.90032832838546e-06
-2.47351634183184e-05
-2.07229923643401e-05
-3.40789895111492e-05
-4.10834218724591e-05
-4.37071168456766e-05
-3.94113781972235e-05
-4.69991654795256e-05
-2.47657433460276e-05
-3.94348425181716e-05
-2.71023491703426e-05
-6.81609526438115e-06
-2.9245454974409e-05
-1.21733692390434e-05
-4.52858693592415e-06
1.96093700517223e-05
2.48671255208024e-05
-7.65298667827659e-06
9.51626666930216e-06
1.2356064827391e-05
-2.21359826978014e-05
-8.5667663946264e-06
8.15071769303336e-06
-2.15277317352297e-05
-1.95628582405124e-05
-3.94134082379473e-05
-3.94511726727913e-05
-3.22809230637665e-05
-5.37612250739818e-05
-3.55793877399805e-05
-3.97928867026158e-05
-3.13647633156876e-05
-5.01675530917183e-05
-1.73295598053342e-05
-5.67522303347851e-06
-8.24800005050534e-06
-1.3716801257649e-05
7.80659762811494e-06
3.08167087407773e-05
2.38360663526705e-05
-1.47525796061672e-06
1.30557772363911e-05
-1.43819130181709e-05
-4.10355950708323e-06
-1.63205400939575e-05
-4.69003331458402e-05
-1.9992050629336e-05
-2.31858663955474e-05
-3.85894463302913e-05
-4.16464551168816e-05
-4.3072546618316e-05
-3.59615103292053e-05
-1.60859035965869e-05
-2.41075443476435e-05
-2.74207337345512e-05
-1.77322440801383e-05
-4.48350709637216e-06
-1.22619947593094e-05
1.09528278208138e-05
-1.78881547693978e-05
-5.52807822014489e-06
-1.65236129748853e-06
-9.85901006361697e-06
-2.98428482525967e-06
3.69160002420522e-07
-3.34305453747083e-05
-2.13761606130198e-05
-3.07234591521739e-05
-2.77686481523507e-05
-5.18025311189992e-05
-4.12321155011468e-05
-4.83629094504034e-05
-2.13121221072526e-05
-2.01436068064587e-05
-5.3584014308067e-06
-1.59635205415892e-05
4.05844898590953e-06
1.40579600564984e-05
1.25081704001734e-06
1.20471383638486e-05
-1.4191703004029e-05
-6.9681059243333e-06
7.28255821271816e-06
-7.58075725598769e-06
-1.50656172998242e-05
6.05869793849826e-06
-4.03792108329507e-06
-1.57609654801672e-05
-1.53895416492945e-05
-6.60101958992082e-07
-2.64490542254682e-05
-3.35788939757209e-05
-2.82771644243473e-05
-1.53208480630916e-05
-4.1172716318751e-05
-2.6202693971309e-05
-4.95164920733496e-06
-7.46552596722105e-06
-2.61921154631143e-06
-9.76157175474078e-06
4.61298815798265e-06
-3.21969750753373e-06
1.18405006163212e-05
-2.86792439145754e-06
-2.22870756513367e-05
-3.48694379031226e-05
1.46301955710697e-05
-8.29290363989757e-06
-3.34549377881513e-05
-3.51370196442673e-05
-1.25749828067402e-05
-1.09252815001977e-05
-2.61262706797602e-05
-5.18439158413105e-05
-2.87974501356766e-05
-4.01719319029462e-05
-2.91913252548824e-05
-3.03543377924765e-05
-4.75387430658323e-06
9.19563999632168e-06
-3.3516690598959e-05
-3.10378584720163e-06
3.68800826865035e-06
-1.26178221847249e-05
-2.33671789405826e-05
-2.52663451087075e-05
1.85141354421423e-06
-1.28419856801923e-05
-1.5770930530786e-05
-3.1278148451634e-05
-3.69260353469703e-05
-1.62210151594862e-05
-4.65185084557435e-05
-4.08458406396489e-05
-1.03188551398017e-05
-2.85771992917078e-05
-2.27138672750876e-05
-1.28018345375278e-05
-1.70382389175303e-05
-2.86088303903132e-05
-2.56572951940554e-05
2.45136785830235e-05
1.29456929561073e-05
6.66409058286403e-06
-1.29322708142995e-05
1.95398850409762e-05
-5.09693492111593e-05
-1.89158455557757e-05
-3.25595332649287e-05
-8.36630480919197e-06
-6.12890644743874e-06
-2.90578113276006e-05
-7.10719572821748e-06
2.13652898263683e-07
-4.44406197289921e-05
-4.8065034178749e-05
-9.81189107572368e-06
-3.55860084040291e-05
-2.3235276721501e-05
-1.81906319762801e-05
-6.50738163379626e-06
-1.26867636674661e-05
1.53584830064871e-05
-1.94307520890478e-05
2.95046760098915e-05
2.86806858292383e-05
-4.33694144049328e-05
-1.04184808056431e-05
-7.7829648500884e-06
-4.0530857422262e-07
-1.84505068784335e-05
3.27434025233407e-06
-2.64458639763358e-06
-8.32599564891442e-06
-2.71581277918037e-05
-2.25918499893684e-05
-1.49725313090831e-05
-4.66253186273218e-05
-3.58524489579579e-05
-3.21236102452868e-05
2.81644922567937e-06
-3.56002921223562e-06
-1.32384180917767e-05
-3.3890155941125e-05
-7.24620027211342e-06
-2.69160100486763e-05
-4.29351666612491e-06
-1.24668206453759e-07
7.37145761660183e-06
-1.65349537119791e-05
-1.50445342459207e-05
-2.69040717675233e-05
-1.42830434484064e-05
-2.107063362026e-05
-2.20096312987303e-05
-7.41873199864343e-06
-8.89185635875235e-06
-2.84403983949076e-05
-3.3888730809581e-05
-2.49835562929217e-05
-2.39230321592952e-05
-1.53754134297579e-05
-5.04719550345263e-05
-1.55411568105532e-05
-2.5433495650472e-05
-2.6555451658405e-05
-2.01921701296744e-05
-3.76736289812519e-06
3.04190660529817e-07
-2.77186817337826e-05
-7.60234262225782e-06
-1.3831154160138e-05
-2.43680608856286e-05
-1.70580289391739e-05
-3.77445993296047e-05
-2.93022316241698e-05
-2.18298665918547e-05
-9.77478053015387e-06
-1.46225631973574e-05
-9.24472094224775e-06
-2.10970150304127e-05
-3.30730431499334e-05
-5.68019613682109e-06
-3.36023627898919e-05
1.06896938233224e-05
-1.35046854079037e-05
-1.48241291911187e-05
-1.10931241661305e-06
-1.4230428027695e-05
-1.03046205831425e-05
-9.86041382507831e-06
-1.95292701307502e-05
-2.87688878211615e-05
-9.27184416789117e-06
-1.61580544166656e-05
-2.72621113758416e-05
-2.29282942430545e-05
-1.24048933002295e-05
-1.11831551363673e-05
-5.47963204461957e-05
-2.8267787694846e-05
-1.54216544311668e-06
-3.18122617605482e-06
-4.62780987671963e-06
-3.56959889792984e-05
-3.3913468122438e-06
-9.47259070859099e-06
-2.36037511000814e-05
-4.97506686062726e-07
1.23663686868559e-05
-1.6133919950682e-08
-5.52982073655569e-06
-2.82345192636383e-05
-1.11610804482106e-05
-5.42318158842406e-05
-1.72942041624419e-05
-4.96120621732014e-05
-1.12611857795168e-05
-1.34935345348886e-05
-2.84886857283799e-05
4.78458029820776e-06
-1.73640622639439e-05
-1.82495532992775e-05
-2.3143448704618e-05
4.55196885576437e-06
-2.09137368939821e-05
-3.5937518536347e-05
-2.03089633455625e-05
-5.46421020399253e-07
1.17700555074977e-05
-3.07925034730602e-05
-8.54682108797274e-06
-1.85155734205324e-05
-6.42891636196999e-06
-2.48002547025563e-05
-1.46727867132263e-05
8.72717763933614e-06
-2.04478274328617e-05
-3.41592022890626e-05
-3.48497369967845e-05
-1.61160372272575e-05
-1.39615514204337e-05
-3.7522144196876e-05
-6.12874797460791e-06
-9.12534036360199e-06
-1.21604687917095e-05
-1.9316847825321e-05
-7.97036638964309e-07
-1.49880004696856e-05
7.64995305090694e-06
-2.16336969749579e-05
-1.258411688147e-05
-3.52782185245689e-05
-1.75214112212245e-05
-1.31979807862533e-05
-1.53845271065182e-05
-4.11901091686664e-05
-1.74123832731004e-05
6.35232151249834e-06
-2.31596279421579e-05
-1.77803754810664e-05
-1.2110728880903e-05
-1.77986570278628e-05
-1.09370957913053e-05
-2.39831193959597e-05
7.76546888628616e-06
-4.97017378188948e-06
-4.17529650019425e-06
6.07568369776509e-06
-3.25933635885725e-05
1.78776833381602e-05
-9.66153608709371e-07
-1.75253783607633e-06
-2.88262112800674e-05
-2.28921922059768e-05
-2.02767869005868e-05
-3.02255606033964e-05
-1.881925910884e-05
-2.74416432994763e-05
-2.95923356102854e-05
-2.55530196527626e-05
-2.12807688364295e-05
-8.0748773474521e-07
-1.08037643628041e-05
2.02554533628312e-06
2.25588435732957e-06
-1.52014260015302e-05
4.5131704383017e-06
5.02305900612878e-06
-1.75907398763744e-05
-9.68862740750028e-07
-1.83147929885104e-05
1.33282797883614e-05
-5.69837616828136e-06
-7.73791948399445e-06
-8.22451294131007e-06
-3.4449620091263e-05
-1.99532283305359e-05
-3.25628368975578e-05
-4.01494311865386e-05
-2.13970199450379e-05
-2.47682332376654e-05
-1.01594532999084e-05
-1.94049021073414e-05
-5.11796885006801e-06
-5.72667019652684e-07
-2.96877718157136e-05
-2.76983830793057e-05
2.46066247246625e-06
-8.43740308455904e-06
-2.0788624158262e-05
-2.46981051163799e-05
4.8474992026944e-06
1.73446897178481e-06
-1.76730876633764e-05
-1.65953398178725e-05
-1.23081320861664e-05
-1.16310313931143e-05
-3.8317004618471e-05
-2.80812226740662e-05
-2.37662650214308e-05
7.60340455243516e-06
-2.00545812841839e-05
-2.43448425635661e-05
-2.93114383158483e-06
-3.43507958383986e-05
-4.37951298150941e-05
-8.13931207718615e-06
8.51742068124545e-06
-1.49866157531509e-05
5.3364982940598e-07
-5.7036200738318e-06
-1.66654302073274e-05
1.43813223743242e-05
-3.69465530961513e-05
-5.97346831488019e-06
-7.58194879685324e-06
-1.81638488830161e-05
-3.95085431144781e-05
-3.5735161932367e-05
-3.31577879508688e-05
-3.6860158981374e-05
-3.80389028860924e-05
-2.46912068325342e-05
-2.10596795936118e-05
-2.59227658226915e-05
-6.85354500094989e-06
5.38666555709823e-06
-3.82728473405767e-06
-2.52797910196377e-05
4.88998362088404e-06
1.27941979671052e-05
-3.71097794658886e-05
-2.28525738508083e-05
3.51282266631664e-06
-1.20363284076616e-05
1.23842127844435e-05
-2.72876506255649e-05
1.67711582512071e-07
2.43885715983003e-06
-4.66422494550897e-05
-1.76588559246212e-05
-3.68622895198387e-06
1.33495084345842e-05
-3.88163836864149e-05
-2.45586272512242e-05
-1.8040614897028e-05
-1.49901470596015e-05
-2.00266757354914e-05
-1.1763100954269e-05
-4.75567978152969e-06
-7.16832082630037e-06
-1.51242177890561e-05
-1.87539226836229e-05
1.25908326597454e-06
1.24095220749946e-06
-6.75447427400744e-06
-2.12626425760254e-05
2.03729338709252e-05
-1.39575731128662e-05
-2.04347416280914e-05
-4.86854235869156e-06
-1.31564578742681e-05
-1.54501834147854e-05
-3.42209880512709e-05
-1.63642996936532e-05
-3.13381004874578e-05
-1.63776640514988e-05
-1.15714723125586e-05
-2.04558006208456e-05
-2.74231900574654e-05
-2.45698622660341e-05
-3.98559305392849e-05
-1.67261129047422e-05
-1.09711816935156e-05
-2.59911687862171e-05
-2.61185782938667e-05
-7.01996340234681e-06
3.32426383168301e-06
-4.28081137921843e-05
-1.78359240810741e-05
-3.16793008007235e-06
-8.344981072395e-06
-2.69576915797282e-05
-5.28306946566745e-05
-9.42088252578947e-06
2.65561135497019e-06
-2.94266630302924e-05
-2.14734963463035e-05
-2.29856045385973e-06
-2.71582587566741e-05
-2.10489879053874e-05
-3.64549103159612e-05
-8.26975920634838e-06
4.4735932351379e-06
-1.19129609848747e-05
-2.13272363533819e-05
-2.12067336010499e-05
-2.02908583944497e-05
-1.00903873544052e-05
-2.82794091268467e-05
-1.87435053839261e-05
-2.7515250047714e-05
-1.77770692386263e-06
-2.96403821350171e-05
-1.48991435648168e-05
-6.51675308247004e-06
-1.0226472982168e-05
1.37333389303054e-06
6.86621012256946e-06
-8.68938005970317e-07
1.74772972312493e-05
-2.66956976390658e-05
2.01088742177026e-05
-1.06332547887319e-05
-5.0423936277703e-06
-2.05512217719727e-05
-2.1251515880756e-05
-4.3258004031617e-06
-6.10404209273675e-06
-1.59276849714138e-05
2.14726985242561e-06
-1.57510817546025e-05
-2.39635240748926e-05
3.73475289434944e-06
-2.88318644518436e-05
-1.03051576803023e-05
3.88226721931158e-07
-6.54775303245349e-06
-1.2789572062515e-05
-1.53388807856291e-05
-3.18742954814226e-05
1.63213675371833e-06
1.28209838038516e-05
-1.42553058215116e-05
-1.33689947176583e-05
-1.50100447638694e-05
3.98635618156468e-06
-2.85509026011697e-05
-2.1457022042206e-05
1.05785787470548e-06
-7.56948177565886e-06
-5.96933613192273e-06
-8.28767942631633e-06
5.85983703843285e-06
4.50145524633736e-06
-3.02087971067481e-05
-1.63834997519038e-05
-3.03314360606642e-06
-1.11028601456977e-05
-2.28160938959002e-05
-2.95633023527617e-05
4.6153962238654e-06
-1.44892646330079e-05
-1.52843291298347e-05
-2.12697930798787e-05
-2.27272722946663e-06
-9.57855762549199e-06
-3.24537953002148e-05
-1.81802464729484e-05
-2.32796862846431e-05
-3.46737448526967e-05
-2.78187363600644e-05
-4.6338173005436e-06
-4.06079229316573e-05
-1.20699544496488e-05
-1.54819877756318e-05
-1.24601282816969e-05
3.3313803459292e-07
-3.85303529343067e-05
-2.23685697523019e-05
-1.39612004086534e-05
-3.17036355407658e-06
-2.30415728718006e-05
-7.39868098237497e-06
4.06138293884487e-06
9.80304332640194e-06
2.07862161535939e-06
-3.5319285592633e-05
1.03199681053101e-05
-1.62387774229231e-05
-4.00113845027044e-05
-1.36322672188377e-05
-4.15801985545615e-06
-2.02812105190651e-05
-3.93232542875164e-05
-2.25286694680603e-05
-2.48912511595931e-05
-3.48411365373319e-05
-3.2965536724746e-05
-5.40127353237402e-06
-5.21481020514094e-06
-1.46284686577997e-05
-1.85099154921565e-05
2.16940622956139e-06
4.22161581609965e-06
-1.65330230177698e-05
-2.87292340594397e-06
1.73597307523532e-06
-1.06144543458011e-05
-6.1711643159878e-06
-2.47784083659107e-05
-2.57492958490525e-05
-8.79833267396155e-06
-4.30759182615792e-05
-1.51773793992296e-05
-3.43951160254239e-05
-2.42210302765982e-05
-4.04219049673428e-05
-2.00440163005706e-05
-1.05136480996876e-05
-3.4876543350177e-05
-8.05001189119078e-06
8.78452653973113e-06
-2.85701113076499e-05
-5.27324145456723e-06
-2.12451516542404e-06
-2.52002779209897e-05
-1.23499014860431e-05
-5.0361699344012e-06
1.00747515624315e-06
3.51986493769153e-07
-4.58593207785339e-06
-1.68655998335704e-05
-1.89507175401857e-05
-3.26398060627493e-05
-3.01471444376661e-06
-4.22977049004879e-05
-4.16846916378561e-05
-1.58204511338579e-05
-4.83705394945625e-05
-3.49579210375961e-05
-1.90326871626447e-05
-3.02472374981016e-05
-2.93280268776382e-05
-3.69553491458008e-05
-3.21610866053813e-05
2.63442245025584e-06
-9.15427457668761e-06
-1.37032265344636e-05
-2.90960591149407e-05
2.76741048157648e-06
-3.60609876606921e-05
-2.66286927420799e-05
7.48204035579735e-06
-5.62716324636005e-06
-3.35134946259483e-05
-3.61857616280347e-05
-2.36578068624742e-05
-1.88231878904226e-05
-2.30209466249697e-05
3.05571569256976e-07
-2.74570084696099e-06
-2.62377753679723e-06
-3.23158416598192e-07
-2.03642987411112e-05
-1.10518170349658e-05
-8.5650821332466e-06
-3.88147327654114e-07
-4.08491443187989e-06
-1.17985864114894e-05
1.63618490551883e-05
1.09019899747237e-06
-2.67658201529873e-05
-1.6515414984076e-05
-9.10897630817803e-06
-2.33799437194392e-05
-1.31914220925496e-05
-3.38340385146327e-05
-2.65986310500394e-05
-4.62963348272255e-06
-9.5252208029636e-07
-1.67808047638791e-05
-9.89659956376273e-07
6.61178651943599e-06
-1.6824292690869e-05
-9.51646320760644e-06
9.72510489482368e-06
9.28528847596524e-06
-1.94095183166696e-05
-3.99936237415855e-05
-7.97189410942159e-06
-1.16288980620031e-05
-1.71831447476872e-05
-4.48136317504717e-06
-3.11582166211109e-05
-1.62259406690437e-05
-1.30520419276872e-05
-5.18281706171669e-06
9.54667664535743e-06
-3.6605708318547e-05
-2.07691634704295e-05
-1.42340227293788e-05
-2.80921399270748e-05
-1.9942945639711e-05
-1.36062265490867e-05
-2.62586135188612e-05
-2.93268973447632e-05
-1.63939225694983e-05
5.38245062742151e-06
-1.79439864379248e-05
4.48480088417666e-06
-2.5709830788451e-05
-4.40785309129039e-06
6.91226985420134e-06
-3.50465995772305e-05
-4.04452306221804e-06
1.65300792289909e-06
-9.16372204135903e-06
-2.55568883809838e-05
-6.08356227483573e-06
-1.22671062085794e-05
-7.89026409763871e-06
-2.54475839023147e-05
-1.34648071518966e-05
-3.97235689769376e-05
-1.46687273684799e-05
3.65492990355354e-06
-1.18982917406404e-05
-1.24405049683004e-05
1.63155021103043e-06
-4.48399410632338e-05
-1.66000208033602e-05
1.24671946948024e-06
-1.6534367777218e-05
-2.45991820381353e-05
-2.39253672341701e-05
-1.77968024934412e-05
-1.45842335066698e-05
-1.42977366766946e-05
-2.95696119331387e-05
1.85848478138744e-06
-2.02068064526645e-05
-5.17842149043096e-05
-4.35710376845738e-05
-1.27836483581698e-05
-3.02806496266893e-06
-1.05043935781861e-05
1.41117910638251e-05
3.21737222656463e-05
3.0582133869741e-05
-2.14675803777304e-05
-4.66363875698147e-05
3.59002013417225e-06
1.73815102442123e-05
-1.26799262730016e-05
-3.26805293616403e-05
-2.39465570017548e-05
-1.33234937996312e-05
-2.06284292510248e-05
-3.37731567292775e-05
-2.40345242574008e-05
2.24836737584904e-06
-1.79214170061722e-05
-2.80587039040492e-05
-7.2580291186608e-06
-1.2196368422357e-05
1.30382845367596e-05
9.14367584088542e-06
1.43014551053178e-06
2.00240802727665e-05
-1.63088767029257e-05
-1.47674281283582e-05
-1.81251243848416e-05
-1.42989631307341e-05
-1.53559940621998e-05
-1.53872069479455e-05
-4.9598283848224e-06
-2.49266510546185e-05
-8.65973607692011e-06
-2.44663900570489e-05
-2.90948660740888e-05
-3.6794520525103e-05
-5.06760240025514e-05
-1.58411138366667e-05
2.0528212626e-05
-1.98694454623087e-05
-6.66847024190405e-06
-1.3477340724712e-05
-1.98115786767034e-07
2.65165411356132e-06
-6.94034814130832e-06
-8.71774176051754e-06
4.24063061286084e-06
3.41931685869669e-06
-2.81699737236313e-05
6.82631951087201e-07
8.36537141362954e-10
-1.04613590910033e-05
-2.58128630926154e-05
-1.89754016181496e-05
-1.58436236582513e-05
-3.51747210291881e-05
-4.06734261782253e-05
-2.28988780981686e-05
-2.43415670295363e-05
-2.40279343620906e-05
-2.36738311965266e-05
-2.69911347841291e-06
7.37261086759604e-06
-1.35329659385954e-05
-9.7007093978306e-06
-3.34062516313847e-06
4.8430223609234e-06
-2.36050434795087e-05
-4.44530596016059e-05
-1.04181505885971e-05
-2.24541364712069e-05
-2.34017187194501e-05
-3.00524695652945e-05
-1.95907851814407e-05
-2.47309267502951e-05
-2.85940941021949e-05
-1.65159528981708e-05
-4.60447646547555e-05
-2.77954190603143e-05
1.38301219744467e-06
-2.52650899468797e-05
-9.32061264902596e-06
-8.57396220941213e-06
-1.92632224791648e-05
1.30256871271835e-05
-1.58337607212156e-05
-5.20908091156729e-06
-1.2238783899865e-06
8.07590505784686e-06
-7.16086367254992e-06
-1.70982113193242e-05
-9.41489394777011e-06
4.06921297918136e-06
-5.14822451822517e-05
-4.42499913057706e-05
-9.98705649186585e-06
-1.66872345260245e-06
-3.52778715806639e-05
-2.13945340671809e-05
-3.88522561530918e-05
-7.21760301363145e-06
-4.05453728631585e-06
-5.99291873420132e-06
-1.91427412384581e-06
7.97823310847677e-06
-2.16403065107245e-06
-2.29086456835773e-05
1.54365400286764e-07
1.5274271501289e-05
1.62713115200344e-06
-1.72358297760087e-05
-9.92216305765598e-06
-2.5009583975087e-05
-3.48756270024346e-05
-5.58189310504178e-05
-2.72932419921968e-05
-2.78605459528045e-05
2.98509901024547e-06
-2.51082524235505e-05
-2.76268068995317e-05
-2.36270431350136e-05
-5.01645524031912e-07
-6.08175962989454e-06
-1.19138392958393e-05
7.74242268079868e-07
6.26811805703998e-07
-3.09479667862199e-07
-1.53216689922216e-05
-2.19352795607293e-05
-2.72815525713799e-05
1.77153853146728e-06
-2.67706760771975e-05
-4.44447883306319e-05
-4.26095166755342e-05
-2.76305540771259e-05
1.63790120856075e-06
-6.23228108044931e-05
-3.03144563175586e-05
-2.11467718275557e-05
-3.84063471079603e-05
-4.44378394948848e-05
-1.04312253211522e-05
1.51373648298588e-06
-1.28028501692512e-05
-1.91766785997719e-05
-1.63949898832122e-05
6.67698233291619e-06
-5.98465780566288e-06
-2.53785688011132e-05
-1.67306580050576e-05
-1.49294262672202e-05
-1.33840068211532e-05
-4.05025906039476e-05
-1.2466571872534e-05
-1.44649011445787e-05
-1.60901955246926e-05
-2.82449594687661e-05
-3.1429490325436e-05
-2.37148703790515e-05
-4.25906246481612e-05
-3.43896672384468e-05
-4.50059400579764e-05
2.10590388248656e-05
-1.22991878386296e-05
-2.35970979933614e-05
3.22637749556545e-05
3.19978820676411e-06
-1.57214728200482e-05
-1.62701037862165e-05
1.92577239856144e-06
3.10157083051645e-06
-1.27464537835439e-05
-2.07622716441147e-05
1.01394704330334e-05
-2.7277388163117e-05
-4.25125698314781e-05
-3.67129096488094e-05
-1.23220324590169e-05
8.17209867524248e-06
-2.46588219590521e-05
-2.82428013892495e-05
-7.43544058889806e-06
-1.32892723787436e-08
-1.64576996326544e-06
-3.07830424674164e-05
-7.94049566421154e-06
-1.3102270415997e-05
-2.24745838746696e-05
2.97146012466972e-05
-4.31585659251333e-06
5.31206909515591e-06
-3.01956302347755e-05
6.60420132006866e-06
3.5742740335196e-05
-1.21487243720956e-05
-1.13577643820524e-05
-2.81307740346929e-05
-8.77150595635427e-06
-2.40860581064626e-05
-4.41349911808966e-05
-1.13258370026128e-05
-3.19035132324046e-06
-3.3319074230793e-05
-2.2611140757079e-05
2.46737258533782e-05
-1.15661442643399e-05
-2.54327226078311e-06
-1.02627240819067e-05
1.95606798282304e-05
-7.01657415767219e-06
-2.9661167082732e-05
2.03161656574917e-05
-1.78247891768867e-05
-3.04585177394031e-05
-3.928715566849e-05
-1.2084398855092e-05
-9.00738463187521e-06
-3.53504726569803e-05
-2.27612326808663e-05
-3.17194087445456e-06
-4.46099416766277e-05
-3.83592033343805e-05
-4.96281300182094e-05
-4.29338702844235e-06
-4.45710327360651e-05
-3.88084063143831e-05
-4.11930084640205e-06
-9.31140055935324e-06
-5.43038836739908e-06
-1.33214065225137e-05
1.53954980348785e-06
-2.36632461007004e-05
-7.61467285847743e-06
-2.42612500814476e-05
-4.18534365066984e-05
-5.25892555911411e-06
-1.46586287629156e-05
-1.93219804803744e-05
-4.48973465862719e-05
-1.85112306643146e-05
-1.43647615646318e-05
-2.40344054853394e-05
-2.31458375918181e-05
-9.37027669028242e-07
-4.55081632712466e-06
-3.35333733881501e-05
1.79380669803434e-06
-9.72327885032234e-06
-4.94880902529043e-06
-4.45722864423081e-07
3.9719251308725e-05
-2.43168012522834e-05
-1.32945266215223e-05
9.24800196272739e-07
3.57665545509233e-05
-5.91949990304382e-05
-2.96345479626395e-05
-1.91671768506045e-05
-2.94251757746171e-06
-1.45298999560092e-07
-3.84080652613823e-05
-5.24355721210708e-05
1.15231807127661e-05
-3.58763712653312e-05
-3.51997019348596e-05
-9.8928343570269e-06
-1.82666393676636e-05
-5.27244570437073e-06
-1.88503533313364e-05
5.75823579602685e-06
2.23787589897679e-05
-4.30131760543872e-06
2.85365284783984e-05
3.21372797689675e-05
-1.77560032760555e-05
9.21419496000608e-07
1.91226197467364e-06
-1.6732082664454e-05
-2.82413428870325e-05
-2.83451897666647e-05
-2.20236032554591e-05
-3.80758210126114e-05
-3.31806489518553e-05
-2.48046114539321e-05
-1.40435463288134e-05
-2.79686076582505e-05
-2.28393797554455e-05
-6.89316665001708e-06
-1.89010606129655e-05
5.90955509614236e-06
6.48038219891703e-06
4.08857095876742e-05
3.31559103763357e-06
1.06156095811141e-05
1.0241941729137e-06
1.13258411615121e-05
-7.41235775815419e-06
-7.41222249795709e-06
-1.80380320216004e-05
-2.62021616738223e-05
-2.65859975924888e-05
-3.68269153756061e-05
-8.43934050320038e-05
-7.53660431569923e-05
-5.26047470444883e-05
-4.26547206326347e-05
-5.04466248504353e-05
-1.18448976662244e-05
-2.35681207191192e-05
-4.16034014642965e-05
-2.95962281037689e-05
-3.24326446318737e-06
1.05168528729664e-05
5.9578323772002e-07
5.59344675905999e-06
-1.2942590723621e-05
2.06659153309484e-05
-1.65532167296849e-06
-1.51709542854472e-05
-2.986028776457e-07
-3.51571745832223e-05
-2.53839302290229e-05
-5.37446041564378e-05
-4.85220105287215e-05
-5.91365347558168e-05
-3.63747824969654e-05
-1.83239941499795e-05
-4.73421400359107e-05
-2.74402430042462e-05
-1.93279022952011e-05
1.84119018523236e-05
-1.49537039601333e-05
-2.29364881207846e-05
3.65346184744219e-05
3.92604702056561e-05
2.61915382647726e-05
1.78192743187872e-05
3.17045935391905e-05
1.44350687872712e-05
9.2153566098525e-06
-2.54650096093666e-05
-6.32144430505053e-06
1.55196740143484e-05
-1.8725364043879e-05
-4.25920354104898e-05
-3.04481510557325e-05
-6.22347668419672e-06
-1.05444100870084e-05
-6.05484107960311e-06
-2.27597378292511e-05
-3.50722471396053e-05
1.45804477871775e-05
-2.29557441637586e-05
-1.73721394482753e-05
7.10520162693819e-06
2.6151948860133e-05
3.63425442779999e-07
1.80996982693363e-05
-7.13717760742049e-06
-3.21331703208188e-05
-2.64274145463217e-05
-7.04239300591627e-06
-1.70818069880709e-05
-5.38103954798005e-05
-2.96168820299006e-05
-2.74148355201026e-05
-4.29653727367932e-05
-5.86939988601406e-05
-2.22469058751099e-05
-2.25483877540656e-05
-1.97775439066766e-05
-1.81022586951116e-05
1.48186916767186e-05
-2.06263923985969e-05
-2.73472640285564e-05
4.62826723697128e-06
1.0610213199297e-05
5.81129063141267e-06
-7.6096252911666e-06
-2.10234128783513e-05
-1.51486007575332e-05
-3.28026598093243e-05
-2.03798514800205e-05
-1.64785194972113e-05
-4.55634768118708e-05
-4.74490124837326e-05
-4.29766138331451e-05
-3.38584768257824e-05
-3.65889140220605e-05
-2.73026021896152e-05
-2.42872705954058e-05
-3.62975186778133e-05
-2.5350675143149e-05
2.0617793374714e-05
-8.3266791772723e-06
9.81233292193075e-06
1.69823116388481e-05
2.21340880778337e-05
6.77083472554589e-06
-5.01108935200631e-06
-1.0346249638404e-05
6.57201955923904e-06
-1.14760395906623e-05
-2.59856887956045e-05
-1.52755600041674e-05
-6.99847952070449e-05
-4.23338153736265e-05
-4.35672105784552e-05
-5.38338095996262e-05
-4.53670716033279e-05
-1.97361754234728e-05
-3.39680981251654e-05
-4.04620455466008e-05
-1.17541913956855e-05
1.2800400546135e-05
-7.90746138319838e-06
-1.30732633067519e-05
1.26082232576175e-05
3.19718642434689e-05
-8.38668455054871e-06
1.48401879893754e-05
-1.46779017872231e-06
2.79761093255652e-06
-1.68624555220486e-05
-1.83784830508794e-05
3.78058662967786e-06
-2.41476090534884e-05
-1.25117489085596e-05
-4.32927993717728e-05
-2.71159460476908e-05
-3.35312773045026e-05
-4.75193009676119e-05
-2.43463101823429e-05
-4.85455348030759e-06
-1.37919882644743e-05
-3.86828106505098e-05
-1.73109954274389e-05
2.23337788262336e-05
1.47707539277903e-05
2.39767908099416e-06
3.93638130711787e-05
3.10221633168632e-05
1.82053010728697e-05
-2.8635476902333e-05
-8.6842940693791e-06
-5.13392950897746e-07
-4.7696557005205e-05
-2.02103332795561e-05
-2.27711895535287e-06
-7.41567820133386e-06
-3.87589716663905e-05
-5.43702981111878e-05
-2.773853701767e-05
4.95803409142129e-06
-4.57006669091322e-05
-1.34480614931215e-05
-5.26834529133398e-06
-1.60635838147906e-05
-9.66076086013818e-06
1.7343879823353e-05
4.18666283121873e-05
6.69182815845284e-06
-2.34131185921445e-05
-1.30212134273852e-05
-3.76083035829207e-06
-1.56849134465187e-05
-3.52505821943056e-05
-2.54726400048782e-05
1.10136113992281e-05
-2.96900847461577e-05
-5.88554353772315e-05
-2.79927069614177e-05
-4.2943434247322e-05
-4.50590225137222e-05
-4.32294481119512e-05
-7.08976769778847e-06
8.2424472600513e-06
-4.37435033250143e-05
-2.48658153748715e-05
-8.33670553922865e-06
2.52638876862484e-05
-2.21749248993213e-05
5.59353033578048e-06
8.27905509416417e-06
2.2799018989443e-05
5.33965716690484e-06
-1.87537104588511e-05
1.13232632663022e-07
-9.58974973691101e-06
-2.37101477012207e-05
-2.49769648460938e-05
-3.77962271893325e-05
-2.89061289884163e-05
-3.17635348271239e-05
-8.96924584069295e-06
-3.00145101862842e-05
-2.96797884849451e-05
-3.6003534624565e-05
-3.63809928565789e-05
7.52838840010893e-07
-2.6953854584082e-05
-3.02678844978426e-05
4.17478768478352e-06
1.07074102520939e-05
-6.6120454727258e-06
-1.75879054726822e-05
1.37819715331673e-05
4.73510753427101e-06
-5.90620073789746e-06
-5.03790333416914e-06
1.01199948538324e-05
-2.51341361034887e-05
-3.26790208012958e-05
-2.03843313623463e-05
-1.34110417796461e-05
-1.73661295136648e-05
-4.19476337832332e-05
-5.14595446470427e-05
1.66545542861275e-05
-7.47487082220418e-06
-1.96609510180078e-05
-3.03502787744895e-05
-8.6378863040685e-06
1.46002022040814e-05
-1.7141542651992e-05
-2.93619425968758e-05
-1.01013234532349e-05
2.76584826047945e-06
-1.00546182599281e-05
-1.83690005541284e-05
-3.01286602163173e-06
1.31444532636498e-05
-1.4903683331162e-05
-2.67784240555283e-05
-1.78391168628763e-05
-2.40277723420161e-05
-9.1676126338739e-06
-2.32846808873165e-05
-2.28584918501075e-05
-4.66734474413572e-05
-3.58692341190119e-05
-2.23698314311947e-05
-2.73675542606901e-05
-2.49436983843721e-05
-1.62705844443366e-05
3.97974854905317e-06
-2.25836988552599e-05
-2.38567813457049e-05
-2.21837991843606e-06
-1.41846689899902e-05
-2.69789052332858e-05
-5.08177031422912e-05
-3.83628025188957e-05
-2.36248914435448e-05
-1.22759614834715e-05
-3.60764888477959e-05
-1.01547567615356e-05
-1.08467264481715e-05
-1.93126749324044e-05
-3.44154609412391e-05
-2.30378228190485e-05
1.60543504851637e-05
2.18833070047443e-05
-4.61727397454778e-06
-2.5718606292102e-05
-1.35895375204668e-05
-1.16006239860103e-05
-1.2151033978444e-05
-1.15997357830551e-05
6.7943598234911e-06
-1.6853244748995e-05
-2.79503232578292e-05
-2.78992911015144e-05
1.49591366177772e-05
-3.85559373412306e-05
-1.98714929811275e-05
-2.80173512418495e-05
-1.66480604325564e-05
-1.03992765252129e-05
-1.99242339093522e-05
7.68207904894644e-06
4.23490858618795e-06
-2.95283901989821e-06
-3.97585977887995e-06
3.14882867275366e-06
-1.53303269009183e-06
-4.74692571927587e-07
-1.96274645694681e-06
-1.95339657866062e-05
-7.05502722242464e-07
-5.64184464249402e-06
-2.359802568299e-05
-2.38580062306639e-05
-4.32457292065976e-06
-1.46307541125443e-05
-1.51015466935687e-05
-3.35621671544231e-06
1.17818882709594e-07
8.98352110691482e-07
-1.44657867077571e-05
4.70829007597446e-06
-1.18320062814824e-05
-8.91155072149371e-06
1.03576036125226e-05
-3.49558176664515e-06
-3.64821678801456e-06
-9.47355416688163e-06
-2.31753399217074e-05
-3.09814737120526e-05
-3.11977448265764e-05
-4.87079063238516e-05
-4.67081302131844e-05
-3.04137224469029e-05
-2.53738412162215e-05
-2.21816979211078e-05
-2.63163189047136e-05
-9.39021320638852e-06
-3.48525605654322e-05
-3.42278785004665e-05
-1.62661840801149e-05
1.18216008176209e-05
-7.18509111660843e-08
2.36145080847943e-06
-2.15627442051561e-06
1.55979416995835e-05
2.43517411418055e-05
1.5685238899918e-05
-6.97767089866363e-06
8.73513951306164e-06
-2.02027593092906e-05
-2.70035641698863e-05
-3.41035720696683e-05
-2.89843827674034e-05
-2.4876354925559e-05
-4.42584813485082e-05
-3.28261070666356e-05
-2.05828923520947e-05
-6.18118623595006e-05
-6.35807979952167e-05
-4.16625615148034e-05
3.25749402970803e-06
-3.33240814461043e-06
-2.92644664917942e-05
1.57171582540311e-05
2.53095880481046e-05
-4.06383535706001e-06
1.23504938493543e-05
6.75267781642611e-06
2.21027648940584e-05
-6.61590008171763e-06
-1.44100385659261e-05
-3.10840552929355e-05
-9.91474594494573e-06
-2.81218528283757e-05
-3.20775554699212e-05
-4.91776936728681e-05
-4.66620802880113e-05
-4.17871415597976e-05
-3.5557868028374e-05
-1.72460470718653e-05
-2.44313517298735e-05
-8.5821407502342e-06
-3.14866976765911e-05
-5.03341912936621e-07
1.02542554793208e-07
3.57790808624169e-06
3.72609403230757e-06
2.37618737556477e-05
3.89691324160525e-05
1.85551358549125e-05
-6.34048000458569e-06
-1.03593111511205e-05
1.19718917142399e-05
-2.82733267073229e-05
-1.87563502462774e-07
-8.66978496385495e-06
-3.91238526755472e-05
-3.47132676762113e-05
-1.46008910333682e-05
-2.90251991986842e-05
-5.38456877942824e-05
-4.82383827579756e-05
-2.27216841688721e-05
-1.64556219271545e-05
-1.96387172315212e-05
-8.85315130135776e-06
1.7426648980872e-05
2.63238559724213e-05
-1.87319234465546e-05
-1.15966013077263e-05
2.05114337211479e-06
-1.19490823282746e-05
-1.63031912449771e-05
-1.53293358847812e-05
-7.47466342297769e-07
-1.74535010606535e-05
-3.82259873692462e-05
-1.37916903170218e-05
-3.60459442340484e-05
-5.10852657095191e-05
-4.19851181260906e-05
-5.92503212104249e-05
-3.72086320558027e-05
-1.87427370710728e-05
-2.64958937717223e-05
-2.57879713160993e-06
-4.02506534805378e-07
-2.592445354347e-05
-1.28031781504388e-05
1.85031093239169e-05
-3.95705907469098e-06
-1.24716016622462e-07
-1.51979797224962e-05
-3.7678834609008e-05
-7.8010030052074e-06
-1.26092150134703e-05
-1.21781801759088e-05
-3.38344476742235e-05
-1.60001293649618e-05
-5.62032882537936e-05
-8.2981978421047e-06
-3.71686946077616e-05
-3.00268637454895e-05
-3.9452767641228e-05
-3.84405777102813e-05
-2.01090512328499e-05
-8.05087921739926e-06
-2.22209791753293e-05
-9.59493179803262e-06
-3.06549804760817e-06
1.30878374646333e-05
-3.82418891606017e-06
7.60132059063419e-06
1.37349244013858e-05
-7.65914553456712e-06
-1.51430619683698e-05
9.23400535311662e-07
1.1029742859485e-05
-7.35487181224116e-06
-1.69801470549302e-05
1.49915917033734e-05
-2.28178864520335e-05
-3.92440838375122e-05
-3.05541899230167e-05
-1.58115223363704e-05
-5.40146859292189e-05
-4.47858881763925e-05
-3.51338723837586e-05
-2.00229356838626e-05
2.48234402682813e-06
-4.7769135776905e-05
9.45677817629744e-06
4.68090297325608e-06
-2.09898507489525e-05
2.86764952813427e-06
-2.77999583937105e-06
-2.04648494748034e-06
-1.70356194707842e-05
-1.48520458839347e-05
1.49255990121563e-05
-2.55354168408301e-05
8.82323301236905e-06
-1.30877155871133e-05
-1.64793984174428e-05
-1.79021624269106e-05
-3.38241989066465e-05
-2.64860659152785e-05
-2.36119470184487e-05
-6.47893874284686e-06
-2.07475215458834e-05
3.52271377229431e-06
-1.02516442514179e-06
-3.06689125518456e-05
-3.31809377870598e-05
-2.39719491346202e-05
-2.59104608152126e-05
-1.31131278748572e-05
1.03608586675903e-06
-1.88055954091861e-05
-2.73311393394147e-05
-1.16782264496105e-05
-1.5209414396131e-05
-1.46384432754861e-05
-1.57225277551093e-05
-2.82280883961171e-05
-1.69652486240885e-05
-1.1341977895619e-05
-6.5563580343462e-06
-1.6400107860487e-05
-8.14294212301318e-06
7.92424932954219e-07
-3.24764165159498e-05
-2.36483056580636e-05
-1.58455953195562e-05
-8.01050763098004e-06
-2.33585720310325e-05
-2.27434279892999e-05
-1.73483033453002e-05
-4.6161010580035e-06
-1.3593001382946e-05
-3.29461431975902e-05
-4.34706340641754e-05
-3.53531304156911e-05
-2.19073512015038e-05
-1.47863975799589e-05
-2.31847904719312e-05
-1.39902765983983e-05
-4.05766399352831e-05
-1.94664948119612e-05
3.58969586404976e-06
-1.08855628425519e-05
8.35976450528643e-08
2.05479183195984e-05
6.56662165581327e-06
1.44557741788161e-05
-1.40728999607916e-05
-5.1891440996176e-06
-8.93142736607312e-06
5.59174341732356e-06
-2.10004025032014e-05
-9.19368050595428e-06
-6.56549862630569e-06
-1.23600912136246e-05
-2.3667410298749e-05
-2.17372849017401e-05
-2.74711581355535e-05
-1.89271483588912e-05
-4.15451821758226e-05
-3.90492113360705e-05
1.03626726253822e-05
-2.57890731254266e-05
-1.21548942491761e-06
-4.98057048200011e-06
-9.43412406191202e-07
4.86221395906428e-06
-1.78354757863914e-05
6.42340385240769e-06
-7.44226168301633e-06
-2.40741777789069e-05
-9.45352592534744e-09
-2.38611153546685e-05
-7.52242489028436e-06
-3.17886392940229e-05
-3.22537719281401e-05
-1.34686083565232e-05
-4.49253747355303e-06
-3.52444953927067e-05
-1.00434358906964e-05
-8.98237957108572e-06
-1.86230035418538e-05
-3.47374278496301e-05
-8.05733663912745e-07
6.56813940453e-06
-1.18991172757136e-05
-3.51472794552243e-05
-5.32474236088241e-06
-7.05355146621852e-06
-2.96746739349084e-05
-2.56177439266541e-05
-7.62241189429068e-06
-2.13532579552079e-05
-1.39968180079169e-05
-2.22669428816312e-05
-8.74753913376613e-06
-1.74076461872942e-05
-1.45507693672055e-05
-5.07295493983153e-05
5.01768048722784e-06
1.29990355450664e-07
-3.66998180704366e-05
-2.75400934262815e-05
1.18732547343588e-05
2.60731257337224e-05
6.84103998533197e-06
-3.16926950875403e-05
-1.0753905810008e-06
1.25213193411498e-05
-1.75168915453395e-05
-5.22295507910422e-05
3.75651909570065e-06
-3.29328394384126e-05
-3.08045102334919e-05
-3.31741704849446e-05
-2.4642219140722e-05
-3.32779074145628e-05
-4.08155596380406e-05
-2.84871362843294e-05
-2.97984517885884e-05
-8.23674162034522e-07
-3.40669648645135e-05
-2.02907649947289e-05
1.25793690279933e-05
1.88798441072893e-05
-1.60782721068015e-05
-1.41124634741681e-05
1.95085358993832e-05
2.90185750871601e-05
4.08687047509275e-06
-9.12440758851754e-06
1.83018793375929e-05
3.99976815435368e-06
-7.66161143652329e-06
-4.86698918172032e-05
2.07289060716714e-06
-3.26443974947102e-05
-4.88021400606789e-05
-1.93179585145664e-05
-2.2602800495073e-05
-3.5670246241339e-05
-1.57199729811447e-05
-2.15883474175443e-05
2.67230445042e-06
-1.52365469999793e-05
-1.00920680037387e-05
8.4521137732875e-07
1.60242066043871e-05
1.60505974465899e-05
-3.01032889071734e-05
-6.00947327487289e-06
2.48798503402562e-05
-6.81479472248516e-06
-3.03500532290428e-05
2.41027645587126e-05
-4.99415428213174e-06
-4.49830852699165e-05
-2.72839452433804e-05
1.46234575317036e-05
-2.27332079225684e-05
-3.61219120994252e-05
-2.59753175712248e-05
-3.34478660099524e-06
-3.490784733261e-05
-4.70365340061425e-05
-1.88504933794338e-05
1.68018844267911e-05
-3.13800288736056e-05
-2.70227145051577e-05
2.46338087059006e-05
3.94849246095356e-06
-1.32841042324054e-05
-3.04418056756138e-05
-2.43581962363575e-05
5.83765307106814e-06
-5.29792322621501e-05
-2.03773765200396e-05
-3.07873064639887e-05
-4.14009831350752e-05
-4.81270526280457e-05
-2.64193081568152e-05
-2.16944461686709e-05
-2.95427982255307e-05
-1.9309180115561e-05
-1.80346904912997e-07
-3.1721794288617e-05
1.11417980452361e-05
-4.37514099332297e-06
-6.4128956596552e-07
1.0351782213339e-05
2.64384446053036e-06
5.74925166659955e-06
-1.20850306755596e-05
-1.09658178719872e-05
1.20166911151402e-06
-8.32477570005855e-06
-2.05188694770485e-05
-1.65932172980276e-05
-5.66696731025958e-05
-3.57791186278839e-05
-2.87845960165994e-05
-4.59758525443346e-05
-2.60153994773619e-05
-2.28213686601946e-05
-2.06382699658921e-06
-7.59843019756563e-06
1.2677161882977e-05
6.89212323839548e-06
-1.80123457634841e-05
9.47368995715137e-06
-2.81069550838695e-05
1.26333171510431e-05
7.42089106699011e-06
-1.34831147205318e-05
-2.65328545475098e-05
-1.20346634167122e-05
-1.6313977395268e-05
-2.24054732332779e-05
-5.23371317381997e-05
-2.47049117122363e-05
-2.62816139383425e-05
4.63811185341218e-07
-2.98880150986056e-05
-4.87209900232737e-06
-5.09569805668452e-06
1.69128649421421e-05
-1.11810279347502e-05
-1.47768802356647e-05
-1.12273203755751e-05
1.15320866075239e-06
3.86013147564926e-06
1.9236573833142e-05
9.08743327204511e-06
7.22262745619347e-06
-1.84476440129546e-05
-3.30981496544929e-05
-2.49717318155478e-05
-4.05825381771348e-05
-2.61233355352244e-05
-3.65581226065675e-05
-2.37057034004092e-05
-2.18048390198206e-05
-1.09892662385347e-05
-2.85066156506241e-05
-1.05126303188733e-05
1.30562360624868e-05
-2.39477844260562e-05
-5.13012266327434e-06
-2.31079855601071e-05
1.67012080213302e-05
-1.13117946537899e-05
-4.35962526159034e-05
-1.14813031183445e-05
2.59160359622273e-05
-1.86788700478112e-05
-5.39406382381477e-05
-2.0237662863969e-05
-4.09311861153374e-05
-3.51728700980447e-05
-3.64211020829923e-05
-1.9774297600452e-05
-1.28467403960326e-05
-4.18245497553809e-05
-6.08487645589067e-05
-1.93679385771367e-05
2.79921496130939e-06
-5.02107989379367e-05
-1.9223347726393e-05
1.86240171460082e-05
-6.75993200523401e-06
-2.09851251355383e-05
-2.54546654921374e-05
-2.17749526398823e-05
2.11677672902991e-05
-3.93234354806256e-05
1.45329620122089e-06
1.16014377406978e-05
-1.51978907440563e-05
-3.00222952657699e-05
-1.97418752988362e-05
-8.7520487625993e-06
-3.80025452341652e-05
-4.24184344110782e-05
3.17094059680904e-06
-3.27946342104156e-05
-8.05137964924391e-06
-1.40258097215741e-05
9.87715800331673e-06
4.78594273277052e-06
-2.18906482967547e-05
-5.79851284967662e-06
2.37096510069712e-05
1.57164064468022e-05
-2.01973061382586e-05
-7.4312768702708e-06
1.85474075577337e-05
-1.66411995420386e-05
-3.1685327146848e-05
-3.49876713044562e-05
1.5811743548045e-05
-2.03065552167793e-05
-5.89161682548747e-05
-2.79545545474156e-05
-1.28633037702282e-05
-4.09601288340803e-05
-3.77899822763853e-05
-4.54656505125916e-06
-5.63279295002285e-06
-3.90549907868566e-05
-4.25423645715906e-05
-1.67726327467316e-05
2.07706552871162e-05
-1.87158384213376e-06
-4.59574251926657e-06
-2.30837348811395e-05
4.34161535194037e-05
-1.18671318138647e-05
-3.22918368982125e-05
-3.34452180091204e-06
-1.24257392663629e-05
-5.55024119935302e-05
-7.55161600817297e-05
-8.26645477043707e-06
-2.15765667630365e-05
-5.3003790438226e-05
-3.1215186978855e-05
-4.30722410338355e-05
-4.09958084086651e-05
-4.60942502593611e-05
-1.76235363891751e-05
-9.23952403230616e-07
-5.80441780294414e-06
1.15301574612416e-07
-1.36473838577449e-05
4.79532090136093e-05
1.07153174723845e-05
-3.21926077176882e-05
-1.37055237541542e-05
2.36883711639773e-06
-1.92701293282727e-05
-4.303008920161e-05
-4.03367778052796e-05
-2.04921200103595e-05
-2.45362489695616e-05
-3.70392713795203e-05
-2.1645087518256e-05
1.28641771098186e-06
-3.98427189181833e-05
-3.6645826025991e-05
2.3608014397283e-06
-2.8647438457433e-05
-1.73105987866838e-05
-1.56924959774933e-05
-1.03393469326769e-05
6.40157466299612e-06
-7.33622491389818e-06
1.89965419816607e-05
1.15524830640033e-05
9.20978542057568e-06
7.03991248095737e-06
-1.7771728309772e-05
-1.41044162771278e-06
-1.54294158221115e-05
-2.83540075411223e-05
-4.23564746529083e-05
-1.28590373278873e-05
-2.15141281356383e-05
-4.83635703082454e-05
-2.88544140877914e-05
5.65660579483957e-06
-1.38784475086829e-05
1.34289025374095e-07
1.31929208870846e-06
1.5683877234525e-05
-7.39466336309471e-06
-3.73236475743944e-05
4.41350155429511e-06
1.49592561400113e-05
-5.8521278873304e-06
-2.48464126469074e-05
-2.0410990199392e-06
1.52421001183242e-05
-4.93684699525092e-05
-3.25643936632793e-05
1.65463150183738e-05
-2.3492532145203e-06
-4.40176319590676e-05
-3.09387073356499e-05
-1.47963123921144e-05
-9.52256368971133e-06
-2.93817898967741e-05
5.48112707743344e-06
4.00510008869498e-06
4.16177097669627e-06
-3.37452110860646e-06
-6.10278927007764e-06
-1.3149804713502e-05
1.30770163066825e-05
2.77209426837047e-06
-9.8191650007139e-07
1.04026207477611e-05
-8.83656325997317e-06
-3.31729832719973e-06
-1.17875947892285e-05
-3.97198862643919e-05
-1.89500467936021e-05
-4.68407901225485e-05
-3.3271708060529e-05
-4.89118304389997e-05
-3.49658304113027e-05
-3.6071774843712e-05
-2.01164205905812e-05
-5.84356837167259e-05
-6.14027533156028e-05
-3.44727980579429e-05
1.71088652901967e-06
-8.17337438343622e-06
1.78205457066488e-06
3.05474626717353e-06
1.18552320648267e-06
-5.40686035783724e-06
-9.40439931829922e-06
-2.70161009886985e-05
-1.69813272978778e-05
-4.86164082705232e-05
-4.3260799568371e-05
-2.3629897944443e-05
-2.25055919485214e-05
-3.69712191467766e-05
-5.29010097669098e-05
-4.77410061861259e-05
-4.8354022232122e-05
-4.49345760532397e-05
-4.39691143993901e-06
9.61842391669217e-06
-9.88655151328152e-08
-3.66083104063556e-05
1.90816161624261e-05
2.39463923816944e-05
-5.02231040118037e-06
1.23530891599386e-05
2.83296909304808e-05
1.09145158169484e-05
-2.95581877514719e-05
-5.54597550065391e-06
-6.89246751417237e-06
-5.68090724242239e-05
-1.25488793497493e-05
-3.5891349314242e-05
-4.15169947398464e-05
-5.50112474562215e-05
-2.76387024555642e-05
3.23101557524452e-05
-1.15717005603542e-05
-9.90401787308593e-06
3.29919896680594e-06
-1.05361458933692e-05
-6.14784353068008e-06
2.07217086270841e-05
-1.60306340845823e-05
2.19012239022296e-07
2.11968634713444e-05
2.86799977898206e-05
-1.33450494944303e-05
1.23466883053887e-05
1.15205106575053e-05
-2.20437708419097e-05
-2.8031347406566e-05
-1.45068142735584e-05
8.57714800661833e-07
-7.97104596442527e-06
-3.82480005215614e-05
-2.41182769397634e-05
-6.36410717885767e-06
-1.65657289326261e-05
-4.62122885274433e-05
-3.73792694271092e-06
-2.82703518637675e-05
-6.06093319107742e-06
-2.47836599939195e-05
2.26847527256857e-05
-5.84471801383766e-06
-3.86724561082788e-06
6.72486170843483e-06
8.53268850851403e-06
-1.65725827705315e-05
-4.71562665905803e-06
-3.37374730330073e-05
-2.86199102184269e-05
-2.75794783757143e-05
-5.00949319113181e-06
-2.27805407032577e-05
-2.56471611953773e-05
-9.04543473982578e-06
-4.70120796014589e-05
-3.94552359619552e-05
-2.74995384618652e-05
-3.00349172011642e-05
-3.92225862886399e-05
-1.96239665831747e-05
-5.43344664383489e-06
7.3864558207418e-06
-1.9016321798366e-05
1.15409075891623e-05
-2.44300108470331e-05
-3.73624703736709e-07
8.82315254740589e-06
-1.16119275856532e-05
-3.08840756530256e-05
-3.99548464504844e-05
-1.80696215711557e-05
-1.62415467109219e-05
-2.05894056926183e-06
-2.39500472241766e-05
1.58120878806361e-06
1.34014339751533e-05
-3.24018053738886e-05
-1.75614037143672e-05
-3.19887788939398e-06
-3.8876600768458e-05
-1.32481537968376e-05
-1.77503017046787e-06
7.95010647461318e-07
7.18225202897232e-06
4.70659134305519e-06
-2.03605059089357e-05
-1.69079025673083e-05
-5.16716176913708e-06
1.05563751491245e-05
3.86432845466273e-06
-2.0567907483272e-05
-2.68658963269105e-05
-2.45590607486009e-06
-2.12425943084677e-07
-2.77550662776038e-05
-2.54665913518673e-05
-5.84999070852511e-06
-5.7736134214942e-06
-2.95333832073262e-05
9.60223951712394e-06
-8.00709829654279e-06
-4.35143360773832e-05
-3.93838381297704e-05
-1.44735015521334e-05
8.70290928206885e-06
-7.47238239287806e-06
-7.29846613215138e-06
-3.13064931289849e-05
5.82323313905559e-06
-3.30648852265603e-05
-1.60111860495701e-05
-9.25293408952277e-06
-2.36193437530525e-06
-2.56162168483965e-05
-1.8471003785645e-05
-1.88533059158411e-05
-1.47426477363348e-05
7.02338752106559e-06
-1.75920987308837e-05
-1.45918665194375e-05
5.56065900664824e-06
-8.1830037602757e-06
-1.89958842239132e-05
-3.03354721313821e-05
-1.53751274088027e-05
-2.98666931165916e-05
-3.12016083885221e-05
-3.35487455401211e-05
-3.80045044196835e-05
-4.15946833053412e-05
-3.31073782124855e-05
-2.20569907192563e-05
-3.05179915509152e-05
-4.05414186436912e-05
-2.09601793426575e-05
-2.95941686528453e-05
-2.38745050241919e-05
2.45655160565285e-06
9.51157327974985e-06
-4.14897948851281e-05
-1.7260943077218e-05
-1.33641751955752e-05
1.67913695776664e-05
-1.36420281647532e-05
-7.40598292535453e-06
8.85042544009764e-06
-2.74528128027508e-05
-5.83577655627174e-06
-2.79880414112608e-05
-8.17878090859399e-06
-4.68170135144374e-05
-4.29061732566872e-05
-2.67438280775377e-05
-1.7649847005076e-05
-4.22513137933402e-06
-3.79167322164161e-05
-3.18214009747607e-05
-1.86262658263997e-05
-1.85957315951303e-05
2.00274537320966e-05
-3.09978089244031e-06
-1.24039532228033e-06
7.46045752571573e-06
1.47359014335289e-05
1.48898936319223e-06
-1.07568689796208e-05
-1.22245181516377e-05
-6.62897098432734e-06
-2.12271868949092e-05
-5.44938997251169e-06
-8.51654053091831e-06
1.1207211406283e-05
-3.76344102961876e-05
-2.60849613670267e-05
8.76038492227065e-07
-6.65246237936051e-06
-4.31149674468643e-05
-2.66641936708408e-05
-2.2648179226792e-05
-1.26548450399483e-05
-2.52507677298138e-05
-5.13559791484455e-06
-3.63195639410169e-05
1.37193069032254e-06
-2.37835100645456e-05
-8.65215860204992e-06
4.93752010318512e-06
1.26538054783257e-05
-1.23822466732358e-05
6.83343377414633e-06
-1.30181170892818e-05
1.04608803474836e-06
2.79005858841942e-06
-2.12873135350752e-05
-3.79045050053535e-05
-1.00699126485841e-05
-1.01133410419602e-05
-2.73775135489544e-05
-1.30247132726953e-05
-2.53701648526758e-05
-8.84554846762057e-06
-3.63435149469879e-06
-2.9150236136261e-05
6.99776939025786e-07
-1.43712520348485e-05
-2.76317191442053e-06
-1.85037025825127e-05
-4.10555172757207e-05
-3.60353778909891e-05
8.46717095455367e-07
-2.11002060374313e-05
-4.33050545005036e-05
-2.89900294456224e-06
4.05612738361294e-06
-3.79063975486539e-05
-4.95198973109731e-05
-2.92713092185108e-05
-6.89340540195054e-06
-1.49998466954261e-05
-5.2328722095005e-05
-2.00224783062059e-05
1.59900889430923e-05
-1.98693907141562e-05
-5.08097323405515e-05
-2.22384205822867e-05
-1.39192756852845e-05
-1.85054392520771e-05
-3.54712743327846e-05
-7.25617391937011e-06
2.17206655076998e-05
-8.39209653153591e-06
-4.01586702588204e-05
-7.47067208142897e-06
1.0606183408449e-05
-4.28684096281206e-06
-2.05435558215347e-05
-6.05860873956394e-06
2.09081610198649e-06
-9.2605109002379e-06
-3.88880076607342e-05
-4.53093737642848e-05
-2.79164890455593e-05
-2.56200162703339e-05
-1.74308360479886e-05
-2.06061653638542e-06
-1.1507440038808e-05
-4.1765412824598e-05
-9.11889360757224e-06
-1.07505840707723e-05
3.89716831067387e-06
-2.59273077802213e-05
-1.02565493286692e-05
-1.20689126791463e-05
-2.48179443990515e-05
5.47774329988179e-06
3.17690864683045e-05
-1.64956781167691e-06
-1.07181452412279e-05
-1.42791471770735e-05
-1.48552404664915e-05
-4.26289119298979e-06
-4.23100786689761e-05
-5.32663023728011e-06
-2.4485442886786e-05
-1.59003478503395e-05
-3.14182180543863e-05
-4.03474880225765e-05
-3.11501520615025e-06
-2.05471332753145e-05
-2.14865554155308e-05
-2.92823088343507e-05
2.3547482869844e-05
8.62669955673634e-06
-3.74342686781849e-05
-9.81206848233919e-06
2.16324989786856e-05
-1.80723776299611e-05
-5.37697680295898e-06
-3.19179483725725e-05
9.41433485769348e-06
-1.7422053836046e-05
2.50567662265562e-06
-1.90120395555563e-05
8.1245861147423e-06
-2.61804580101132e-06
-8.63126222045286e-06
-3.01447137096604e-05
1.2205119753258e-05
-7.78420812980963e-06
-3.15908934187234e-05
-1.92787410122314e-05
-5.51415483134714e-06
-3.41555575968003e-05
-2.97556713122366e-05
-1.49601743039426e-05
-3.04474376821018e-05
-2.84408819232815e-05
-4.21675565133482e-05
-1.73311696670254e-05
-4.03079970150617e-05
-3.19152919746546e-05
-1.17942296212884e-05
-3.44397088428893e-06
-1.84346216286794e-05
-2.05250334553256e-05
-1.16574624350776e-05
2.6750684864057e-05
-1.16752214007959e-05
-2.53895172541312e-05
7.43250333556577e-07
-5.30425099703451e-06
-3.87573932576117e-05
-3.25756585759089e-05
-2.12942785940204e-05
-9.73781886778813e-06
-3.95884561630547e-05
-3.18469360052311e-05
-2.52515636858375e-05
-4.74945625791768e-06
-1.53435105375069e-05
-5.5176399317868e-06
-7.79446957628527e-06
-2.05960698093252e-05
-4.65243272596705e-06
-1.51157927301046e-05
-1.78362787526689e-05
3.34803917765184e-05
-8.1433451286519e-06
-6.34386949729778e-06
1.35787529578815e-05
-2.35850472839206e-05
-3.99736154424808e-05
-1.71563419035584e-05
1.36101779338871e-05
-1.53211267149168e-05
-3.05395434792708e-05
-5.14074338001207e-05
-8.61872479195448e-06
-3.13573899880466e-05
-4.73280355173249e-05
-2.29429577837793e-05
1.26490026026951e-05
-3.48763821064116e-06
-7.53826695109399e-06
-9.67017852642058e-06
2.79871578460635e-05
-9.23802808206891e-06
1.78205856034833e-06
-1.12440460582576e-06
-8.87048993226664e-06
7.70750857686239e-06
-2.52816343518102e-05
2.75665202821553e-06
-1.21246837923596e-05
-1.73087480487566e-05
-2.72885722969933e-05
-2.66964568122764e-05
-5.05241421486126e-05
-2.3185184671177e-05
-2.09352128553832e-05
-3.64414870831524e-05
-2.95794802332151e-05
-4.6295465415982e-05
-1.83024028815281e-05
-2.28610084974938e-05
-2.06121908296225e-05
4.02404600815368e-07
6.38026780081756e-07
2.74277144545712e-05
-6.94821747585586e-06
5.67465365945369e-06
-5.58967004763507e-06
-4.80337153672064e-06
-2.67529724701556e-05
-1.83178932390137e-05
-3.09033897324528e-06
-5.50753171616039e-06
-3.46965075599935e-05
-6.22914470435615e-05
-3.29949846355055e-05
-2.79516871456625e-05
-3.68942291336782e-05
-3.99185402075722e-05
-2.93782274597587e-05
-2.28701965146511e-05
1.81871884317451e-06
-2.7661312383723e-05
-3.14013404444641e-05
1.73100564554305e-05
-1.07430407044512e-05
-2.7608151321253e-05
-8.915932134695e-06
-1.09077043986019e-06
8.29216841961126e-06
-2.4084419933328e-05
-1.84804191503617e-05
-9.18077691358754e-07
-4.34679923419022e-05
-2.71451832395228e-05
-5.51108305445089e-05
-9.51462391995404e-06
-2.41702751033975e-05
-2.78897606082166e-05
-1.35779063917861e-05
-6.81577366906767e-06
1.68784468553356e-06
-1.4664501949799e-05
-2.87712234651091e-07
-2.33911346864879e-06
-1.06599632070489e-06
9.54189492691097e-06
3.92029862322761e-06
-8.79794174768178e-06
8.14434537662415e-06
-1.06351875797384e-06
1.0774019619849e-05
-1.25997510127174e-06
-2.68641039114982e-05
-9.97165662104792e-06
-2.11395275823424e-05
-3.89935760275728e-05
-2.55762315943581e-05
-3.38871680156297e-05
-2.67160508828942e-05
-2.47408922605188e-05
-2.92424821058957e-05
4.12063475436717e-06
1.77156878464292e-05
2.45204544707709e-06
4.00656135326488e-06
-1.71971188334583e-05
1.08285709975844e-05
-5.4679566316187e-06
9.60439335940559e-06
-6.13965538572419e-06
-2.97921683522317e-05
-1.74967185727428e-05
-1.85446973621555e-05
-3.36751633082742e-05
-2.10539207199985e-05
-2.01410924132218e-05
-4.18579912129858e-05
-2.74275680245102e-05
-2.68337552921156e-05
-1.7249353113329e-05
-2.38353210196628e-05
-3.2842131663469e-05
-9.56410687552982e-06
1.14179066719535e-06
-1.40680557207342e-05
4.15944230348477e-06
3.64378538597678e-06
-1.67531004301008e-05
-2.52912093740895e-05
-1.82697103099741e-05
-3.10116402207033e-06
-1.35084666085318e-05
-4.29625833623582e-05
-3.13183868005183e-05
-2.88882495370863e-05
-3.92010967336033e-05
-1.78389616398149e-05
-4.93562430021109e-05
-2.43763154537766e-05
-3.41033069616307e-05
-3.46080164533609e-05
-3.26024594279208e-05
-2.27508970539945e-05
-1.38411983291874e-05
-2.78698249604552e-05
-1.62319615222725e-05
-1.38480630595474e-05
1.09766339804076e-05
1.10847074032826e-05
-2.63597728049138e-05
-1.09931452851874e-05
2.91556274250714e-07
-1.37624671203918e-05
-2.56668417391865e-05
-1.5438858403504e-05
-1.61194477825976e-05
-1.93119894318218e-05
-4.51141407955298e-05
-3.11375304501545e-05
-2.77203321519355e-05
-3.8128054464113e-05
-3.49415808239673e-05
-2.34098998813909e-05
-9.251428018849e-06
-3.6817223491318e-05
-1.02449953619627e-06
2.53892766384072e-06
-1.82201335047743e-05
-4.36696572799141e-06
2.38943007878839e-05
4.12678225232366e-05
-3.09580912437298e-05
5.24040295912787e-06
2.87366521789409e-05
-6.72353406010316e-06
-2.09431979040854e-05
-1.71244302247316e-05
-2.93355972233407e-05
-1.05085685015475e-05
-1.77668183657208e-05
-3.42141449145542e-05
-1.45385359243333e-07
-2.84899090906544e-05
-2.77084055474966e-05
-5.36342739153928e-05
1.06356302935325e-05
9.62677146558541e-06
-4.28405528617742e-05
-1.54620835512724e-05
2.33683425662906e-06
-1.01003095364735e-05
8.08843826685117e-06
-1.03997612274168e-05
1.34611683194134e-05
-8.45872417205932e-06
-4.33890878469677e-05
-1.80293124183204e-05
-1.9641304819655e-05
-3.82414678004703e-05
-4.07908109929622e-05
2.36747809449309e-07
-2.99387393701268e-05
-4.19827235433122e-05
-6.78754473887304e-06
-3.14316870039774e-05
-9.64578016955785e-06
1.37630268249099e-05
-6.02546377223534e-06
9.30677008458241e-07
-5.54087535876678e-06
-3.08534340699486e-05
-2.26127648275189e-05
5.74777688347732e-06
1.78486650644468e-05
-4.06359798445507e-05
-1.52397881821552e-05
9.81976377154863e-06
-1.02711588089448e-05
-3.39774699267926e-05
-1.72155290528446e-05
8.37697789885146e-06
-3.08117396353929e-05
-6.34090522090404e-05
-3.45225874408976e-05
-1.25016264697891e-05
-3.91966045283068e-05
-2.69578051304491e-05
-2.66607772281348e-05
3.50234972751374e-06
2.15789687367562e-05
-3.5665925275632e-05
-1.25329642868482e-05
2.5592765023959e-05
-2.21579455547762e-06
-3.96787290519191e-05
-7.84859457361666e-06
1.24300722824258e-06
-4.49901889317683e-05
-7.12583111563307e-06
-2.7741543296022e-06
-1.36974706507973e-05
-2.66822506492203e-05
-3.85283872049603e-05
1.73705446829183e-06
-2.05893989922021e-05
-4.29567441402837e-05
-2.17289347043319e-05
-1.58017148893287e-05
-2.93807930500849e-05
-2.69293490222606e-05
6.45013499046659e-06
3.40873522272268e-05
-1.68530460267545e-05
-3.54729838600852e-05
1.70387964073529e-05
1.71546917071356e-05
-2.6530507968366e-07
-2.3803321127903e-05
-3.39239039629424e-05
3.1539913774393e-06
-1.22629558424336e-05
-6.78075230699713e-05
-5.60432449417257e-06
6.44243039128167e-06
-3.48789480754422e-05
-6.43565154314453e-05
-3.60772598619368e-06
-1.99244283482935e-05
-3.83717796429892e-05
-1.68132013981873e-05
-1.0588811829955e-05
7.99153153929968e-07
-3.25366611428887e-05
-2.569833273229e-05
-1.2600682984439e-05
6.42068561401459e-06
1.07678099307117e-05
-2.49869629530912e-05
9.04750170454241e-06
4.8420028676458e-06
-1.52047999031635e-05
-3.55503605296137e-05
-2.9638400849459e-05
-2.38722005034018e-05
-3.98615933335951e-05
-4.28359336418668e-05
-1.98677122974108e-05
-3.67041605719153e-05
-1.37098867933397e-05
-7.92001530846907e-06
-3.402589949105e-05
1.6654132111713e-06
-2.83044392390048e-05
1.00623541693989e-05
-1.4309244081114e-05
-1.527166219302e-05
-7.54889838708624e-06
1.54474450616996e-05
3.837692561718e-06
-1.69496178602849e-05
-6.18229500487858e-06
-1.90916609228459e-05
4.20552934801432e-06
-2.54493011312064e-05
-4.12078238622286e-05
-1.65907774517423e-05
-1.73581691100521e-05
-3.35951258223204e-05
-3.36738982204384e-05
-8.67455279634235e-06
-2.05999518065914e-05
-2.91740813488773e-05
-7.72353709984649e-06
2.46740927026249e-05
1.95823759558736e-05
-1.04446992857427e-05
-1.87320899723949e-05
5.21206683727743e-06
1.1635015106303e-05
-1.34553936516907e-05
-2.60132659595571e-05
-1.31252452578521e-05
-3.39994898579168e-05
-3.9893022379426e-05
-3.08602340598113e-05
-3.01297493340956e-05
-2.52853859684813e-05
-2.13104194904682e-05
-3.13120613834024e-05
-3.3537947660272e-05
1.45102970425592e-06
1.80441328878268e-05
-4.95349520310596e-06
1.06928759804152e-05
2.54804410782189e-05
6.63745238477264e-06
2.03177928235492e-05
-2.27862892276029e-05
1.06659445365202e-05
5.1247493012265e-06
-1.69768761289943e-05
-5.46681980914079e-06
-3.01672256546184e-06
-4.7642184580138e-05
-3.90349331092779e-05
-3.07080862300663e-05
-2.93872280259576e-05
-2.41716581737891e-05
-2.23108456274523e-05
-2.59504052298904e-05
-3.16335672008238e-05
-7.78190297227222e-06
3.80297481572661e-06
-3.37116365958573e-06
-3.33710639196489e-06
-1.76483245675816e-05
3.8434773483699e-06
-1.16838501453044e-05
-1.4822939233556e-05
-2.4661215224896e-05
1.76575298215091e-05
-4.19459027984365e-06
-1.78740498194909e-05
-2.42189536924743e-05
-1.84853839783117e-05
-1.17930151142455e-07
-4.76858052428604e-05
-4.56429503096605e-05
-4.6339526378058e-05
-5.42600741170796e-05
-6.25505606825779e-05
-4.75611420992103e-05
-2.06393621508293e-05
-2.29619190914757e-05
-7.04439907258359e-06
-2.15149815071063e-05
3.36011959587109e-06
1.96919447405784e-05
-8.68196364950785e-06
-2.07058654412174e-05
1.27002119532486e-06
3.97562249549464e-06
-6.5962947524043e-06
-2.39589613783827e-06
-1.81600569267121e-05
-2.23758118190018e-05
-5.54568240066591e-05
-5.81982697762927e-05
-1.1884624329621e-05
-2.02724480644206e-05
-4.35634353578369e-05
-2.76191134145327e-05
-4.56989508094431e-05
-3.35279827133422e-05
-2.48796368000644e-05
-2.13782792289848e-05
-3.0208616132545e-05
-3.4019262303044e-06
-1.17922216468864e-06
1.38767835759652e-05
6.19965458180182e-06
-1.58820572098595e-05
1.11306815827208e-05
2.81704870285723e-05
-9.23246903020253e-06
-3.82209229153431e-05
-8.55883226724108e-06
-3.24240227546564e-05
-2.59108658637839e-05
-5.78078982451338e-05
-4.09263377473534e-05
-2.45362452871426e-05
-2.80014531186102e-06
-3.84116869562701e-05
-1.53640382574424e-05
1.52502515005611e-05
-8.15183479338121e-06
-3.17977415877228e-05
-2.14087633004368e-05
-2.62318155644837e-06
-7.1820354278205e-06
1.57606604733566e-05
3.33996477023545e-06
-1.72308495166378e-05
2.73411578248474e-06
-1.39127711216892e-05
-1.63647600723981e-05
-1.43392773336604e-06
-2.41607711831986e-05
-6.45430395538053e-05
-2.93814576863899e-05
-2.60442137304888e-05
-4.51431213655352e-05
-1.30757447739055e-05
-1.30753180278496e-06
-4.17194737787464e-05
-3.88713086821249e-05
-6.70481105338725e-06
2.3358776608383e-06
9.6637627075268e-06
-2.11264387550392e-05
3.33234716514184e-06
1.19740685436975e-05
-2.40610951366592e-05
-4.31018480749244e-05
-1.76326688591685e-05
1.35052214454302e-05
-4.04939531220376e-05
-4.52668737539136e-05
-1.21207584925572e-06
-1.52042185769606e-05
-4.9219662364091e-05
-5.72450441398603e-05
-3.33311201488602e-05
-9.3790302442351e-06
-4.59640072098263e-05
-5.10559457726772e-05
-5.44178289283569e-06
-1.23773972670088e-05
-3.67947436607778e-05
-2.47493881765816e-05
8.91027454260907e-06
-1.14728681711748e-05
-2.08441223427551e-05
-1.64307219657505e-05
-1.95461000153375e-06
-1.66290524130275e-06
-4.21619850302045e-05
-1.84266624369955e-05
-2.11669088516415e-05
-2.32867505291798e-05
-3.65343901292171e-05
-3.39361086779759e-05
-1.86898511886426e-05
-4.33912899634857e-05
-3.9155764698649e-05
-2.15572592230502e-05
4.84718494606556e-06
-2.52003269062091e-05
-4.15799605429502e-05
3.54932732471644e-05
3.59221917551737e-05
-3.63204325700305e-05
-1.58639861113589e-05
9.2390186746337e-06
2.13613345720448e-05
-4.5688801470573e-05
-3.35526148717769e-05
7.32738731540611e-06
-1.38747641063925e-05
-4.40042086993628e-05
-4.29541585494078e-05
-1.88868159521217e-05
-1.69713361845835e-05
-5.66834266079662e-05
-4.56595725044895e-05
1.44510839836156e-06
-1.9721476370423e-05
-1.97411735359045e-05
-1.34900444240811e-05
1.29519249206382e-05
2.3293303851661e-05
-7.51692424434626e-06
-4.77807540824311e-06
-1.60149330485526e-05
-2.8708972390419e-06
-7.15274417531412e-06
-7.3812732403909e-06
-6.68387530270718e-06
-1.51786791119647e-06
-3.54390361139179e-05
-4.23712376511724e-05
-3.33257422854637e-05
-2.80002266477044e-05
-2.85928187583755e-05
-3.12607884322392e-05
-2.0016422285066e-05
-1.95219148181032e-05
-2.77179559606685e-05
-2.75898708683047e-05
1.91480122101136e-05
-1.82412263296998e-05
-1.82258539935407e-05
8.92379369437896e-06
1.10387155089646e-05
-5.36219146321259e-06
-7.62658852292851e-06
-1.22422418674879e-05
-1.05335735703308e-05
-1.9091392442325e-05
-2.57823323150746e-05
-4.48548513614034e-05
-4.27916679608997e-05
-2.81620965212346e-05
-3.85410421310972e-05
-2.68519775210155e-05
-3.87740570972756e-05
-3.02561756455742e-05
-3.90726118374892e-06
2.34146757837019e-05
6.16609625863866e-06
-6.10952766222223e-06
3.53360876017643e-07
1.0432176282122e-05
7.19860606394095e-06
-3.81873227740249e-05
-2.73609511766615e-06
1.76781278625776e-05
-3.74714815763795e-05
-9.54529652731089e-06
-2.26003534390179e-05
-1.1533900965758e-05
-3.29415835719047e-05
-4.34064528156118e-05
-2.013020785978e-05
-7.89710856068421e-06
1.31226711473402e-05
-1.00865964720529e-05
-1.02144115831553e-05
-5.2582555009194e-05
6.53320839093532e-06
4.11995030723341e-06
8.76394553628381e-06
1.70451319854953e-05
2.56420241347434e-05
1.23233431730244e-05
1.58000189975677e-05
2.07055683249992e-05
5.46895876691343e-06
-4.40746380804103e-06
-3.28672862250924e-05
9.72110196531613e-06
-1.62376080634683e-05
-1.89082174968222e-05
-3.87830400476363e-05
-2.27768067063638e-05
-5.72921708883108e-05
-3.1783749578492e-05
-2.13423351458867e-05
-2.87036243341225e-05
-1.45169120290827e-05
-1.80509379965468e-05
1.9095656472146e-05
-8.54888872073878e-06
-3.93839370568713e-06
-2.63402991563347e-05
-1.86317026960607e-06
2.10976269000715e-05
-1.78076096386209e-05
1.09752025544449e-06
-1.96968647872598e-05
-9.84796073611023e-07
-1.58909659642876e-05
-2.02459927069168e-05
-6.45205139140227e-06
-3.27425338210052e-05
-2.82909094359859e-05
-5.42923140386121e-05
-2.19658260840433e-05
-2.79528094211031e-05
-3.17785682188128e-05
-3.88544812451117e-05
-2.44953415763998e-05
-3.62156846190321e-05
-4.88308329864537e-05
-2.08655477376099e-05
-7.52253841272862e-06
-3.10426609958908e-06
-5.84465772407562e-06
-9.95903221243184e-06
2.25855468859511e-05
-2.73292734911035e-06
-5.09091383443185e-05
-4.84838948101593e-06
1.93245960331751e-05
-1.91731529132749e-05
-3.62045189315176e-05
-2.68956970016632e-05
-9.18765254094947e-06
-4.14200026578757e-05
-2.97608185283511e-05
-2.66015603273897e-05
-2.57527149419829e-05
-2.11317712642349e-05
-8.96915625295804e-06
-3.48466907348426e-05
-9.51411300968814e-06
-3.19531283651828e-05
-1.23230264810838e-05
4.17198980410238e-06
-1.53733769306391e-05
8.58341800031067e-06
1.38692370235397e-05
7.77242582794383e-06
-2.92893883657013e-06
-1.663975136839e-05
9.70610504945876e-06
5.07937361210001e-06
-2.85774303383223e-05
-4.76356553947229e-05
-2.41999654305073e-05
9.65433164155249e-07
-2.89810833834752e-05
-4.51532365126242e-05
-2.97684001173421e-05
-2.27423575873593e-05
-3.87000272044769e-05
-2.1626500980813e-05
9.73866802068245e-06
1.55976629687265e-06
-2.23113392909512e-05
-1.26473473228824e-05
1.75585216248438e-05
8.14277901995462e-06
-2.47891322358821e-05
6.29288969513733e-06
1.43578031110339e-05
1.21481092286034e-05
-1.10719895825548e-05
-1.62607435844067e-05
1.19253641776572e-05
-8.69187972980433e-06
-5.37211529021014e-05
-2.11960811175736e-05
-1.62274896281146e-05
-1.92173151829495e-05
-3.33555516252788e-05
8.33377665529155e-06
-1.21697269789318e-05
-2.86833122563284e-05
-2.64392812398224e-05
1.16926097231157e-05
2.13603001436437e-05
-1.15734123303998e-05
-1.81589468461578e-05
7.689905215118e-06
4.9885206760278e-06
-3.24802285035319e-05
7.14426248236306e-08
8.77316845544289e-06
2.19545910641353e-06
-4.83341820624699e-05
-2.36717157006203e-05
-6.57646089025052e-06
-1.14848546988623e-05
-3.82962569509528e-05
-3.84453132842307e-05
-1.17203798161405e-05
-1.13180737169144e-05
-3.39378602001921e-05
-3.51118452463426e-05
1.03903555864007e-05
-1.35665965835762e-05
-1.97848585410833e-05
-2.38761808150601e-05
-1.25727556266134e-05
-6.36824640396379e-06
-2.51275075209982e-05
-2.78438298536401e-06
2.22524980725732e-05
-1.53918284110981e-05
-5.58848386574037e-06
-2.04524206522119e-07
-1.34167259832878e-05
-2.99661106623704e-05
-3.01655359138739e-05
-1.00197965026948e-05
-3.77446296483238e-05
-1.73752218151825e-05
-4.87858814066395e-06
-1.49333411795783e-05
-3.52427504308372e-05
-4.00785373471319e-05
-3.25749396421111e-06
-1.21770279765625e-05
-6.06235253748646e-06
-2.6113378815626e-05
-3.86833223270811e-05
-3.48898013139406e-07
-8.93812431863465e-06
-1.31681782249023e-05
-2.50187544224762e-06
8.79782265495326e-06
-1.06040278812648e-05
-3.03789939754395e-05
-9.13942661059669e-06
-5.90101778459609e-06
-1.06856498998789e-05
-3.45590212978311e-05
1.24683713444043e-06
5.94762291996911e-06
-3.51896845548083e-06
-4.93168798927378e-05
-1.98274803128413e-05
-2.14801247420499e-06
-2.63876631582754e-05
-5.09064124868482e-05
-1.05573657465027e-05
-3.19497841945596e-05
-1.52099458891362e-05
2.68587321655553e-06
7.98374880063717e-06
-7.54033355839053e-06
-1.60018131021264e-05
-1.95728017623801e-05
-1.79781415682951e-06
1.43940914013209e-05
-3.1746172528716e-05
-9.92058904689124e-06
7.20453180888038e-07
-7.55229592980223e-06
-8.60961046985645e-06
-3.03628843827962e-05
1.20983122195581e-07
-2.74644465876226e-05
-3.56722378581907e-05
-2.93355647932165e-05
-2.95931268427915e-05
-2.22199511937967e-05
-1.07362097429972e-05
-1.79906722750121e-05
-3.7577248969817e-05
-2.42523578766773e-05
-2.72625177865238e-05
1.10134950509516e-05
-7.1676286026669e-06
-1.34086452276484e-06
-3.96422187644504e-06
-1.54203794687784e-05
3.21668809294663e-06
-2.06610384801131e-05
-2.9636527116288e-05
-9.85079033063409e-06
-2.17141256146103e-05
-3.20380259012285e-05
-3.94888889469914e-05
-2.36613878493052e-05
-2.64198503767427e-05
-2.65534835591764e-05
-2.86611591691561e-05
-1.98865314453181e-05
-3.6939691998149e-05
-3.63501602414313e-05
-2.97712432296599e-05
-9.34955325672236e-06
-2.66560265302685e-05
3.3562956565247e-06
-2.31687521002151e-05
-3.24792713254584e-06
2.29768950086986e-05
1.60557367065482e-07
-1.49250241974793e-05
1.93448600161739e-05
3.78256988034196e-06
-1.55565198872124e-05
-1.86052619536698e-05
-3.23515248725928e-05
5.71233465649427e-06
-6.23280375871784e-05
-7.8625519779898e-05
-2.9042366635173e-05
-2.20558493191042e-05
-4.37615106576169e-05
-2.40205372473768e-05
-2.33509492421106e-05
-1.87908922039755e-05
-1.1609118075543e-05
2.37800858968728e-06
6.58903535476904e-07
1.94169896328219e-05
1.22312468922843e-05
-2.49213485358281e-05
-1.48405082617427e-05
1.54320789735346e-05
-3.01065206716441e-05
6.81480748006439e-07
2.17107410605811e-05
6.91797910631211e-07
-1.59370674430586e-05
-3.84593662955541e-05
1.37688981556465e-06
-5.43643609279897e-05
-1.74295629064515e-05
-1.12884777450339e-05
-2.36634925421137e-05
-5.06398115210909e-05
-1.31468387593191e-05
-2.93139031941895e-06
8.57414126055506e-07
-1.39466189511203e-05
-1.10918110787587e-05
8.07508797997764e-06
4.67894417532301e-05
-1.85890105265091e-05
-4.84157339062282e-05
6.71190593297871e-06
2.33377627888307e-05
-3.40314534634379e-05
-3.44596993411128e-05
-2.22933951851769e-05
1.37372996238098e-05
-3.7276689984818e-05
-3.73120077282344e-05
-2.33569785407219e-05
-6.91465379276905e-06
-5.37072347181561e-05
-5.10123258827585e-05
-3.11039967326093e-05
-1.72999115216535e-05
-2.43138783367016e-05
-2.13110896470807e-05
-1.0747387791805e-05
2.30231549953497e-05
6.15508582162107e-06
-1.00320989093729e-05
1.01329307540838e-05
-7.31603937364322e-07
-3.60406129606131e-05
-1.48877384291519e-05
1.7540719305982e-05
2.83904464737271e-06
-4.35257466754025e-05
-4.37279415707744e-05
-1.82396447518928e-05
-3.65547303417327e-05
-5.15878521972837e-05
-8.08962171032438e-06
-4.29417452986508e-05
-3.76520612623914e-05
-1.8098375263322e-05
1.87502784270245e-05
-1.33244802821549e-06
-1.3181351460976e-05
-1.95602367853182e-05
2.28571483286971e-05
2.43365295212005e-05
-2.27446592620916e-05
2.42679061948021e-06
4.36895252681617e-06
6.20510503471629e-06
-3.93795957878097e-05
-4.82585451587629e-05
2.47133325423324e-05
6.19945732085712e-06
-5.38217800161908e-05
-4.07949131566697e-05
2.089178977474e-05
1.36476724417583e-05
-3.7308267446134e-05
-2.04473852711352e-05
-5.71385019511453e-06
-7.95413928714929e-06
-2.46096154693962e-05
-3.07591382273516e-05
1.10687766917451e-06
3.74379340313571e-06
-8.72475012035117e-06
5.33734401723486e-06
2.53771611785129e-05
2.96631957229672e-06
-1.12560990991101e-05
2.36379531979468e-06
-3.36055618336904e-06
-3.12220310188148e-05
-2.78859040155542e-05
-1.22404339684639e-05
-1.20723951092943e-05
-3.69182487950197e-05
-3.53226177828505e-05
1.96348054655509e-05
-1.91241413379797e-05
-4.06680709851283e-05
-1.46672464782463e-05
-1.36008676227784e-06
-2.62251241413355e-06
-1.25039569624968e-05
3.92793816431519e-07
1.37462983273742e-05
-6.97736459656065e-07
-7.05448931269114e-06
-3.33315674708928e-05
-8.67005207363523e-06
-7.98062416026093e-06
-2.26044943980458e-05
-4.01908004629046e-05
3.39120259060071e-06
-1.20069486748733e-05
-4.12821343160632e-05
-2.46476633900201e-05
-2.33910368781021e-05
-2.8175884199411e-05
-2.97119910362296e-05
-2.62148605458662e-05
-2.58853058183877e-07
-5.13891087434829e-05
-2.1566524766191e-05
-1.09779093274418e-05
-7.70528450027976e-06
-6.50509399335113e-05
-3.46953859997324e-05
-1.08675850805677e-05
-1.59133072755913e-05
-5.53944442419389e-05
-7.29712287179129e-06
-1.288991025352e-05
-2.48026960280929e-05
-2.96938408072865e-05
-3.06731920117766e-05
-6.01268581016549e-06
-2.57550374201038e-05
-3.47472986092083e-05
-8.48116602310379e-06
1.34385349129192e-05
3.74045364802304e-06
1.10556217811066e-06
4.65494964454988e-06
-9.20461770675257e-06
-1.60215120713432e-05
-2.1095288410775e-05
4.16439949312809e-06
-1.80477062462376e-05
8.75551188593757e-06
-3.31277585598474e-05
-4.49388848459102e-06
-2.45855495938025e-05
-3.53529508061119e-05
2.86358844889283e-07
-2.61860543965857e-05
-1.84646387602047e-05
5.83662787099069e-06
-1.40484499058201e-05
-5.78399561982432e-06
-3.53992544629778e-06
-3.21568155866973e-06
-1.1256617648482e-05
1.28340347646946e-05
1.68001644695114e-05
-1.5657865403565e-05
1.44361501199653e-06
-1.4382673740214e-05
5.12927139231224e-06
-1.2154351978253e-05
-1.92834762071753e-05
-1.44282243308445e-05
-2.58205928617085e-05
-5.7451924127983e-05
-3.94398860044103e-05
-1.59279954289471e-05
-3.59534592480738e-05
-1.88508021596068e-05
7.3040826036859e-06
-5.10912372217828e-06
-2.29574382280348e-05
-4.36049674950553e-05
-1.0823240644724e-06
2.45236512904705e-05
9.39731623028157e-06
-8.42963170160907e-06
-4.28660292856232e-06
8.58412638109246e-06
-2.12447010206098e-05
-1.5565041485149e-05
-2.62108848071406e-05
-1.24408537053693e-05
-4.358292719612e-05
-3.29506700420129e-05
-4.48085935334468e-05
-5.41047914259705e-05
-2.8404375210886e-05
-2.01384201440035e-05
-4.32765417341347e-05
-6.81695117100512e-06
-2.78195664961783e-05
-1.49431689184251e-05
-1.34939301525724e-05
-1.28208046909441e-05
6.64886366852866e-06
-1.78584713738841e-05
2.23670119366112e-05
-2.81454292472985e-05
-7.10397166186483e-06
9.54727386352366e-06
-5.06050687775065e-06
-1.10007392056622e-05
-2.11638061240037e-05
-2.38091841711433e-05
-4.60138108971754e-05
-6.02173529333676e-05
-2.34879327023028e-05
-3.86176897982598e-05
-3.09332389866538e-05
-3.85498391230094e-05
-1.51091194123105e-05
-2.22755682516672e-05
-1.32983788589769e-05
3.29453477958326e-05
1.35720078516137e-05
-1.23744952870688e-05
-6.35729310758261e-06
-1.38085554574964e-05
1.32546667601794e-05
-7.55680923057067e-06
3.07281429966063e-07
5.80866705191493e-06
-2.71226772123914e-05
-3.91748082807021e-06
-1.41550468378405e-05
-4.38017504409099e-05
-5.82686464960629e-05
-3.93904422859498e-05
-2.40366804924278e-05
-3.5740835126642e-05
-4.29063588954375e-05
-3.7655020891279e-05
-2.77454311017976e-05
-3.81367953849179e-05
9.63002177059412e-06
-1.53784444524483e-05
3.19971493050616e-07
3.21924130036247e-05
1.48381968563565e-05
1.96765708656959e-05
2.03267534051001e-05
5.77281420399575e-06
-4.66483025720057e-06
-2.29977221669826e-05
-2.00217899971484e-05
6.10644597597566e-06
-3.14313769882207e-05
-4.09259091890354e-05
3.18090766383762e-06
-2.37151330649095e-06
-3.69541297019484e-05
-4.39604721078076e-05
-4.17101648528377e-05
-4.08792401178726e-05
-3.34062717656429e-05
-1.88947423445249e-05
-5.07753092302359e-06
-7.85880964038926e-06
-1.73798847224394e-05
-2.36964792773533e-05
-1.5059808250559e-05
3.30344535564168e-05
-3.58127843730281e-05
-7.37153072831512e-06
-3.85063278438614e-06
8.34731000460911e-06
-3.77147976845293e-06
-3.62218266535084e-05
-2.13828360238284e-05
-3.41477285351832e-05
-4.50906032201635e-05
-2.92976015229189e-05
-3.0766271816958e-05
-5.20596533164229e-05
-5.61872912143769e-05
-2.13928899855654e-05
-2.54227219090132e-05
-2.8195679114855e-05
-1.42707475010036e-07
-1.0579503101192e-05
8.61737174153217e-06
-2.72363267381788e-06
-1.14062466435738e-05
1.40864743199426e-05
5.65200931716705e-06
-4.08763477485798e-05
-1.64841330708303e-05
-8.28604159312462e-06
-3.82288838689437e-05
-4.79073592604883e-05
-4.37797383509199e-05
-1.87717350684703e-06
-2.54315021707658e-05
-4.68632242722426e-05
8.55002594203804e-06
1.40705030291526e-05
-1.57060458177722e-05
-3.06178786394377e-05
2.26524850032864e-05
-2.91685570388401e-06
-1.54406173668309e-05
-3.37997130415373e-05
-8.03622125839787e-07
3.85633415053834e-05
4.15820813636926e-05
-1.20138857394649e-05
3.7530193524559e-07
-5.35054910665295e-06
-6.09049435952244e-05
-3.31293017858654e-05
-2.77556349664995e-05
-3.61279693398189e-05
-3.61224921079883e-05
-5.58803291845826e-05
-5.36955553730007e-05
-2.12397460083621e-05
-4.7765255550449e-05
1.97524775771707e-05
1.4247215864943e-05
-3.31895069900436e-06
-2.71674611935082e-05
1.87033040400194e-06
9.14566888915083e-06
1.73960118084667e-05
4.39300818812911e-07
-9.10687699261752e-06
-1.09973462545966e-05
-1.67732944988834e-05
-3.56364853861824e-05
-2.36659641127136e-05
-3.69686074165311e-05
-5.97133363929676e-05
-4.8390506821331e-05
-2.01064803370876e-05
-2.9565857569473e-05
-2.15491933353421e-05
-2.68030962337538e-05
1.8431297823509e-05
-3.31843793994398e-05
-4.53817018437676e-05
-1.33304378102462e-05
2.79428376407953e-05
3.24962394946445e-06
-4.44724173670077e-05
-1.5571096677932e-05
-3.25858108281509e-06
3.86122727276737e-06
-1.99969671664281e-05
-2.49540413765399e-05
2.27315952789286e-05
-9.7333635427237e-06
-2.25013363280963e-05
-4.58377863544436e-05
-5.59235989134501e-06
-3.86105789876921e-05
-2.72144266418949e-05
-4.62785233700178e-05
-1.502372809931e-05
-1.24834674831935e-05
-9.52071391656121e-06
-1.43392813155002e-05
1.42836443166949e-05
-4.53549975515066e-06
-3.42544457840938e-05
-1.14127470691376e-05
-4.68596084520091e-06
1.13475079953208e-06
-1.28294794193229e-05
-3.04478425797035e-05
3.23123955324394e-06
-1.08885560955342e-05
-4.14381667541762e-05
-2.56786939585089e-05
-1.96251811246642e-05
-2.04852207634408e-05
-2.06336553619271e-05
4.12230001436354e-06
-1.58491738800799e-05
-3.05567520585328e-05
-8.99149854559557e-06
-1.42095164584798e-05
7.96513632666675e-06
-1.76979155456114e-05
1.03125298510097e-05
-4.87372584674429e-06
2.47158193553092e-06
-2.533173272868e-05
-1.62204350215258e-05
2.1221268139957e-05
-2.40440264641943e-05
-6.61834244291992e-05
-3.08108770160723e-05
2.77804074141399e-06
-3.49349938756497e-05
-4.20741297347043e-05
-1.27043994150087e-05
-6.93059680833765e-06
-2.42296766230619e-05
-2.16380050963324e-05
4.98644791243268e-06
5.87752918507515e-07
-3.50531473309431e-05
9.97938440811054e-06
9.58496211256485e-06
-5.36802852317796e-07
-8.18555819592673e-06
-3.45311273776463e-05
6.03363878193619e-06
-6.83479556584146e-07
-2.24595603115406e-05
-4.9931097146135e-05
-3.82222247304353e-05
-1.47361114002022e-06
-6.70953428594407e-06
-5.82416898531807e-05
-2.35420869994976e-05
-4.01037831097297e-05
-5.35721212407243e-05
-3.02595508556875e-05
-4.69396626034269e-05
1.90906794392467e-05
-6.04318413587681e-06
-1.61676707422714e-05
8.35182687422089e-06
1.23532176519739e-05
5.85060513358618e-06
-1.96750539741059e-05
-1.48329322830421e-05
-1.88715471978359e-06
-7.96402117014052e-06
-1.5898841240151e-05
-3.50554347580185e-05
-1.95493746519693e-05
-3.14431537040356e-05
-6.19679512640314e-05
-3.57639436747296e-05
-4.26949812085473e-05
-5.74350582630077e-05
-2.80712624839743e-05
-1.81012276172307e-05
1.93118090694945e-05
-3.18617874478368e-05
-1.78541229106174e-05
2.7449590249427e-06
1.32811558088768e-05
-2.46425508327273e-06
-1.39285010790241e-05
1.89718227878856e-05
1.06632776023141e-05
-3.41480908681183e-05
-2.67392574447484e-05
9.51424006638856e-06
-1.92621730244302e-05
-7.70626155730603e-05
-2.91347936518655e-05
-1.83025308348161e-05
-4.36602191027456e-05
-7.32324733198689e-05
-2.99361101267187e-05
3.78128347145721e-06
-3.80562116198614e-05
-2.31647935437798e-05
4.83861662916866e-06
3.56116441136999e-05
3.45390542738091e-06
-1.17815594198557e-05
1.45092076804028e-05
4.69172132420766e-05
3.47380319080929e-06
8.04236275341947e-06
1.42603726479687e-05
1.0651723184606e-05
-1.71461448032273e-06
-4.8287460630403e-05
-1.60160550254332e-05
-1.17681858610654e-05
-1.29621268876287e-05
-6.39205094409392e-05
-3.52533782443689e-05
-2.69388655447942e-05
-4.08113747287247e-05
-5.2527392422518e-05
-4.13922811591247e-05
7.19292087776252e-06
7.95305995187889e-06
-4.25954328011097e-06
7.25785239104358e-06
1.81043079780866e-05
-1.97157193600291e-05
1.33820080425627e-05
-3.52187958130113e-06
-6.66892806678365e-06
-1.72453089753418e-05
-2.16004876455619e-05
-1.57303519027164e-05
-3.06824565632038e-05
-5.79826871836996e-05
-3.26051419691806e-05
-4.81821952117224e-05
-6.69361922473879e-05
-4.27205890493365e-05
