# Supplementary material for: Research on computational propagation and identification of mine microseismic signals based on deep learning
Source: PLoS One. 2025 Oct 22;20(10):e0334641. doi: 10.1371/journal.pone.0334641 (PMC12543183; doi:10.1371/journal.pone.0334641)
Supplement: S10 Data — (ZIP) [file pone.0334641.s010.zip › 000101100001544.xlsx_0.txt_24.txt.txt]

-1.51277026645928e-05
-6.1927847584174e-06
-1.46516328268201e-05
-1.78450819382367e-05
-5.23459582938188e-06
1.07714838278223e-05
-9.5838180814364e-06
-5.41397343699849e-07
2.1362599837087e-05
-1.14450910252317e-06
-7.8113905244549e-06
1.13585612262707e-05
7.43245807770041e-06
-2.87972014814588e-05
-2.24484825629278e-05
-4.67673246399191e-06
-1.40825601214348e-05
-2.4116969999728e-05
-3.0083072709146e-05
-3.4532203970735e-05
-2.84039218397331e-06
-2.64568751490066e-05
-3.86789616790655e-05
-9.87231310661521e-06
-5.59241973315009e-06
-2.14200216757413e-05
-2.51456030188534e-05
-2.32481804795855e-05
9.20170819519089e-07
-2.04474347142983e-06
-3.37405428457178e-05
1.44185523961014e-05
1.39840920920405e-05
5.46019250426392e-06
-1.41396404503828e-06
-1.00398474707572e-05
-2.08685397889502e-05
-2.65225248333504e-05
-4.74181989054959e-05
-2.59145597433059e-05
-2.73209292385207e-05
-5.643076264817e-05
-6.42560831750694e-05
-3.21239101186484e-05
-3.9992084911288e-05
-2.06800849398135e-05
-2.31126317819676e-05
-1.26977576741353e-05
-4.3429456542871e-05
-1.80263059075552e-05
-1.32162494492953e-05
-2.89037164773161e-06
4.22298151928637e-06
-1.66126836119584e-05
1.7812471876525e-07
1.14150080690444e-05
-2.63774332669874e-05
-2.82516773812929e-05
-9.44526197149594e-06
-1.26376871412373e-05
-1.884608862737e-05
-5.96381425185133e-06
-2.92699647492655e-05
-1.33352780936866e-05
-1.80682214728099e-05
-2.09943049742134e-05
-2.3782546778558e-06
-7.90031721160053e-06
-1.4287681992345e-05
-2.33780282638345e-05
-1.64784042307355e-05
-1.66106160692558e-06
1.29830178230731e-05
-1.10419058434919e-05
5.42646428348299e-06
1.25970221194441e-05
-1.703331229855e-05
3.75189639173113e-06
-1.24202537696308e-05
-9.08195075438635e-06
-1.67757079082372e-05
-3.52971422833055e-05
-2.27576585814378e-05
-5.00424123487608e-05
-1.8758807636441e-05
5.67651340794406e-06
-2.1171528674681e-05
-2.80146169587081e-05
-2.24893987014857e-05
-1.21846637315679e-06
6.55374844187516e-07
-2.95712054084107e-06
4.44339666577028e-06
3.40402044261507e-06
1.28929657203346e-05
1.01112639844626e-05
-1.13398199818648e-05
-7.92459409364877e-06
-3.84825795592362e-06
-1.11519606081882e-05
-4.90104678472433e-05
-3.27854329698322e-05
-1.85987841417124e-05
-5.16023783808899e-05
-4.40327896990129e-05
-3.84869576980676e-05
1.20168761238908e-05
-2.17550350603619e-05
-3.50907867353151e-05
-1.85833736086241e-05
-1.90911977247893e-05
-4.80240642860511e-06
-1.11965273579587e-05
5.06327400290996e-08
7.0168325362422e-07
-3.22671244749293e-05
-2.18327206730745e-05
1.20831460945386e-05
3.04425299450863e-06
-1.65214302201963e-05
-1.36312000193839e-05
-9.98807828033316e-06
-4.2604947422763e-06
3.33857193247331e-06
-2.83337428842729e-05
-1.73936492987268e-05
-3.08048310653132e-05
-2.80409817578712e-05
-1.9357792430536e-05
-2.42292728554615e-05
-3.96554590156281e-05
-4.15597830030315e-05
-1.44597929391031e-05
-2.33267980572081e-05
-2.62809133045585e-05
9.68051402630729e-06
-1.56893008053372e-05
-1.15334185395947e-05
-2.12162495666526e-05
-5.56612136599358e-06
-7.60990994769777e-06
-1.35794349076894e-05
-3.84476058586722e-05
-5.09453980204796e-06
-1.26457108012466e-06
-1.86707764826903e-05
-2.10183151435788e-05
-7.02049174026865e-06
-5.9123545345763e-06
-1.89095868513842e-06
-2.65631685402853e-05
-3.87757369232822e-05
-1.23886431677185e-05
-1.44797966150534e-05
-1.30006456298647e-05
8.15732203735331e-08
-1.23702571717619e-05
3.23675342467878e-06
-1.96278391715741e-05
-3.64026878545295e-05
8.86614210136082e-07
4.30707598312591e-06
-1.01973606501897e-05
-4.4999559058743e-05
-4.50305459130462e-05
1.11838914812295e-05
-5.43636321237464e-06
-3.49969933159815e-05
2.93550829620275e-06
-5.85465951226909e-07
-6.1669147518139e-06
-9.27542434753891e-06
-2.07156030261988e-05
7.54802246682086e-06
-6.72385473178577e-08
-2.86028631021291e-05
-1.53844065446467e-05
-1.31089144767567e-05
-2.57030766828762e-05
-1.95957095566365e-05
-2.32612659912235e-05
1.61485899034007e-05
-1.8882987763085e-05
-3.4246924650999e-05
-1.33329036339158e-05
4.45537561120053e-06
-1.81454629786147e-05
-7.34019808551938e-06
7.46638871668346e-06
-1.41681095796337e-05
-9.90511002484657e-06
-2.15661710620095e-05
-1.14283049746797e-05
-1.08413953207096e-05
-4.67090985643534e-05
-1.00359976078762e-05
3.94434050290101e-06
-1.83310689722709e-05
-4.80678216288673e-05
-3.43127782502125e-05
2.86925790090474e-06
-1.41544101008658e-05
-5.16519653239914e-05
-1.53465496819534e-05
1.55781208968967e-05
-4.7823473590079e-05
-6.03103706281945e-05
-1.84837290721498e-06
8.32418872212663e-06
-1.68008306056102e-05
-4.80930933967979e-05
-7.89400184470857e-07
1.14382903536076e-05
-3.84085652809743e-05
-1.84542597430813e-05
1.12263968942925e-05
-3.52321195129689e-06
-3.29964113703337e-05
-4.64068265227125e-05
-1.51387423061142e-05
4.09221024445948e-06
-1.49769504991481e-05
-4.26022433446719e-05
1.83906290930918e-06
-1.6993730715543e-05
-4.66043906440213e-06
-2.37809066799955e-05
-1.86362590398633e-05
2.33672081937203e-06
-1.23354266200319e-05
-3.32149306274626e-05
-3.04131005808973e-05
4.42517609351865e-06
-2.01020756926416e-06
-1.36992268417304e-05
-1.7040978213477e-05
-4.79673448052243e-06
-1.27729243299405e-05
1.04546052530523e-05
-2.77908476034535e-05
-1.12964679619996e-05
-1.12259942452756e-05
-2.34594011953505e-07
-2.42539439684556e-06
-2.0882644393352e-05
-2.35369202445619e-05
4.64617355568736e-06
-3.1540829247069e-06
-2.94641403249989e-05
-2.0843737336418e-05
1.84442457194273e-05
-1.66146561195889e-05
-3.14305838954426e-06
-9.19415351286296e-06
-7.70413390042594e-06
-8.08904467954239e-06
-2.84134036185151e-05
-2.69891567410101e-05
-3.78646771438379e-07
1.20160415706886e-05
-1.76488644307375e-05
-6.11919305181748e-06
5.80806492150268e-06
-1.03284994384944e-05
-2.42612919961796e-05
-3.65582494616808e-05
-3.12558388265614e-05
9.11105248886763e-06
-1.92313437915876e-05
-3.35859447059641e-05
-5.47170148269954e-06
9.22130957128134e-06
-1.23387145110247e-05
-2.26795349157582e-05
-2.18831128756726e-05
-2.51866266569409e-05
-3.44038913223033e-05
-3.29073028844363e-05
-3.36308753669188e-05
-1.80075631834315e-05
-9.57392082288462e-06
-1.40600127680851e-05
-2.92134507733946e-05
-3.84536390767297e-05
-1.42827038953677e-05
2.10618691403166e-05
-3.25409065799157e-05
-3.06550504950693e-05
-5.99828602243318e-06
3.83736360589246e-07
-3.64375320996981e-05
-4.9272112671755e-05
2.00666340512893e-06
-1.01168406348483e-06
-2.14382507247123e-05
-4.83571261910396e-05
-1.98680671980424e-05
-1.98126476401464e-05
-2.24096016117584e-05
-2.14037218795069e-05
2.00026996908331e-05
1.19796984739999e-05
-1.07847493912923e-05
9.38939096727312e-07
-1.85666981808537e-05
-9.16013273087711e-06
-2.17670715714866e-05
1.8773908074814e-06
-6.21729956481006e-06
-6.96524791604645e-06
-1.64274940017114e-06
-2.40302456793533e-05
-1.30148429826952e-05
-1.13271729007399e-05
-6.40469230425458e-06
-2.09283783444065e-05
-1.47345609602083e-05
-3.11170953136036e-05
-2.3673939137996e-05
-2.80047068157628e-05
-1.68720995686292e-05
-1.74329185979995e-05
-1.6597482959193e-05
-5.84838408515974e-06
-1.04811279745065e-05
-1.89992596444442e-05
1.26866604572646e-05
4.67902070004177e-06
1.61513761594794e-05
-6.01504779203454e-06
1.60207418203489e-05
1.47169308926817e-05
-1.27665301275364e-05
-1.34278995821444e-05
-2.41572955602473e-05
-1.08436417930011e-05
-3.23164598082044e-05
-1.01136202667893e-05
-6.93292690141816e-06
-1.40653039750206e-05
-4.78361757257765e-05
-2.19825016068126e-05
-1.99689347708486e-05
-5.95363211141983e-06
-2.22930621563414e-05
-8.40347041611901e-06
-2.03392598719195e-05
3.86819617688624e-06
-4.80847232355421e-06
1.16353616672827e-06
-1.05758383358942e-05
4.97365725922618e-06
-6.6738536431264e-07
-2.79207570422573e-05
-1.84977579841563e-05
-4.98542301838381e-05
-3.60798848479619e-05
-3.56861148850355e-05
-3.73123333493311e-05
-4.83337273627728e-05
-6.03264338909248e-05
-2.28051996670124e-05
2.5464592229621e-06
-2.83636811279547e-05
-2.07866976284416e-05
9.04798888118499e-06
-5.31213246366873e-06
-2.45417636930509e-05
-1.10204310304346e-05
-1.07317112216372e-06
-1.05047727095549e-05
7.41525344688396e-07
3.9921012117444e-07
-9.79689081731272e-06
-3.95007634065495e-05
-5.48188919189522e-06
-1.27242360362964e-05
-2.34665402264235e-05
-1.14407709675573e-07
-1.59036201076341e-05
-2.28721297256323e-05
-2.64248653684376e-05
-1.50080870511213e-05
-2.71415038817102e-05
-3.85721702778521e-05
-6.09493982605052e-06
-6.0398221576531e-06
-2.48566246114093e-05
-2.58231966564504e-05
1.81814378891184e-05
4.97666523374819e-06
-7.80033206626743e-07
8.53429432280261e-06
-8.17085871633015e-06
-1.54855206758329e-05
-1.35922478616596e-05
-4.42553908177683e-06
-2.67109078764287e-05
-2.26643544765667e-05
5.60722873143142e-07
-1.01258494214294e-05
-2.38903120107727e-05
-2.64099084910544e-05
-1.28923329500514e-05
-3.2276852903032e-05
-1.88010777783747e-05
-1.96671709316377e-05
-5.97378733843431e-06
-2.31563383423601e-05
5.99672418374385e-06
-1.42690954134201e-05
1.80154024957386e-05
-1.76802101273341e-05
-2.05955316841689e-06
-3.09104137958259e-05
1.41210805801962e-05
-4.07102810064149e-06
-1.93735592595841e-05
-1.3942346631252e-05
-2.16211070145622e-05
1.20272694752309e-05
-6.76063535317123e-06
-2.78126259518899e-05
-3.66474556016206e-05
-2.42470830494355e-05
-1.53013546951402e-05
9.67238208298533e-06
-2.51939368832606e-05
-3.40785983349838e-05
1.90339307279526e-05
-5.27276745008562e-06
-1.48134401478523e-05
-3.63024439386115e-05
-1.00812199066897e-06
-1.71191325054935e-05
-1.05809205413511e-05
-2.33132063925556e-05
1.7961318567393e-06
-7.86769089245174e-06
-3.5759205288688e-05
-2.74996534895981e-05
-7.32624347378928e-06
-2.9601895417746e-05
-3.7638109679169e-05
-1.38474536205636e-05
4.30980451310841e-06
-2.95294544266697e-05
-2.09925062274866e-05
-1.22049047280175e-05
-2.20571091323324e-05
-3.15421296915705e-05
-3.81406389274882e-05
-2.35578240188387e-05
-3.80616630454921e-05
-3.43573430406297e-05
-1.20483597589153e-05
-1.70081714871044e-05
-3.61944643986297e-05
-1.84748688841885e-05
-2.76218371373634e-05
-2.4292329174234e-05
2.09807296522345e-05
-1.92111397502585e-05
-1.37264790361021e-05
-2.93920751112494e-05
-1.81399714683224e-05
-1.88286608135159e-06
-3.05543603400394e-06
-2.56103177267336e-05
-7.57730970401689e-06
-8.49121939845486e-06
-3.51201493258985e-05
-3.49280748909532e-05
-3.2389216794512e-05
5.0123960156887e-06
-1.53505852627418e-05
-5.20278435670301e-06
-2.15171368628424e-05
-5.05979325768031e-06
-1.94273114742423e-06
-2.86767523228012e-05
-1.04125799661295e-05
-8.39950305145801e-06
-2.84706324471621e-06
2.02539743724878e-05
-1.11836540616086e-05
-9.11130711824639e-06
-1.27100688891373e-05
-1.22192999789016e-06
-2.0277833127355e-05
-1.95108314330759e-05
-5.05956078892248e-05
-1.15984903613626e-06
-6.50037910982266e-06
-4.68425466762011e-05
4.56034547275463e-06
-1.12435653027692e-05
-2.74324631683874e-05
-1.54874652482114e-05
-6.06719761030359e-06
-2.805726002344e-07
-2.10373020738019e-05
-2.85886723538945e-05
-1.9473571070935e-05
-9.29262823472001e-06
-2.81997640302758e-05
-6.80947530297094e-06
-2.04157516090675e-05
1.80610122247701e-06
-2.77679544988584e-05
-1.74052274128991e-05
-4.64434205819781e-05
-1.2630673435667e-05
-1.35418814834292e-06
-3.99309761824216e-05
-1.98382052952251e-05
-4.9971787637608e-06
-1.95458331631315e-05
-1.14580374999287e-05
-7.40030051417185e-06
-5.26069857582654e-05
-2.42613276643335e-06
-3.22212193438046e-05
-2.09871331954512e-05
-1.03140621171165e-05
-3.83693152316145e-05
5.3072008499236e-06
-1.305242664556e-05
-2.10894526539601e-05
-2.08988320085724e-05
-2.73220359977406e-05
-3.09554943817669e-05
-1.84424686710323e-05
-2.06938161559239e-05
-3.28112523099702e-05
-2.91689815710638e-05
-2.04984454780158e-05
-3.84874035491466e-05
1.07271811314098e-06
-2.0837180524302e-05
-1.72457703745784e-05
-3.02298985245988e-05
-4.0006305591007e-05
-2.53560160985031e-05
-4.26601314087091e-05
-9.81747596749953e-06
-1.38144279087349e-05
-2.07969539875179e-05
-2.01987221367522e-05
-1.36844804621993e-05
1.53684975250414e-05
-1.13718260413593e-05
-1.6520192082298e-05
-4.55377325592727e-06
-9.50713738867402e-07
8.76716495711395e-08
-2.56989483236233e-05
-3.82746785882302e-05
-1.90808366426382e-07
-6.90996092141265e-06
-1.6097856031889e-05
-7.02127001486792e-06
-1.48048451207886e-05
-1.86204569833408e-05
-3.0017215003135e-05
-1.37985095480933e-05
8.26644473903198e-06
-7.58703792702227e-06
-1.95060761076325e-05
-3.7917057805263e-05
-8.21244530502247e-06
-2.15268040569368e-05
-1.36299466051902e-05
-6.74246795040823e-06
-7.60867683441125e-06
6.21579588249418e-06
-8.83875092227623e-06
-2.10896943841255e-05
-2.67097837463062e-05
-7.54432266011801e-06
-3.48107254478949e-05
-3.97207888498968e-05
1.33134576256592e-05
-2.0821669126504e-05
-2.93625273098575e-05
-3.55129557764618e-05
-5.53494195515431e-06
-2.54158109327017e-05
-1.41349157631555e-05
-8.09841736628148e-06
-7.0444298641081e-06
-1.93538437116669e-05
-2.84723293248271e-05
-4.09957672757084e-05
-3.45392631747965e-05
-3.3958279925535e-06
-2.58173758288607e-05
-3.13371645055749e-05
-2.81990670672397e-05
-3.14527672018906e-05
-2.23634932752377e-05
-5.49551223711546e-05
-2.09673254867719e-05
-3.03840165240372e-05
-4.55303841437695e-06
-3.90656553778718e-06
-1.93864349062581e-05
-1.09303314236717e-05
-4.82791285065452e-06
2.99388077835202e-06
-3.54530139972963e-05
3.32778926251286e-06
-7.59143937479956e-06
-1.47930794799732e-05
-2.90985998485438e-05
-5.73533666136941e-06
-2.21372762754223e-05
-1.72592708556799e-05
-1.95440303683296e-05
-3.88788571122654e-05
-3.37034341048587e-05
-3.31427158089429e-05
-3.12294224763784e-05
-3.48746822573775e-05
-3.13594698366594e-06
-4.31017237402145e-06
-1.29800710341887e-05
-3.29411374941203e-05
1.93812831748899e-06
-1.45919806676609e-06
-1.2865310010523e-05
-1.93151518625104e-05
-2.59978546537209e-06
-6.54910154436282e-08
-1.43032458333534e-05
-1.31805655215882e-05
-8.56258889122249e-06
-3.21133773056278e-05
-6.51537254512228e-06
-1.71148062081352e-05
-2.80630371504649e-05
-1.97715225340962e-05
-2.87339587597924e-05
-1.92579911182029e-05
-3.15923471194381e-05
-2.04070694407354e-06
3.54651648395301e-06
-2.54549186799386e-05
-2.08802419629294e-05
-8.58283328864223e-06
1.18833736501933e-06
3.48937991664499e-05
7.33252286278584e-06
1.18806620365251e-05
5.46589213191404e-06
1.64948097282278e-05
-1.78393303706301e-05
-4.16348915432988e-05
-2.62512725329883e-05
-1.78583390901794e-05
-2.16930780228131e-05
-3.38517648538979e-05
-8.18741681701269e-06
-1.9676637358845e-05
-4.78541644984056e-05
-9.7251338769197e-06
-2.25631181448743e-05
-6.7585765371092e-06
-1.8047259571017e-05
-2.29197674019295e-05
3.50368694259346e-05
1.93443198904504e-05
-8.36077618775258e-07
-1.36035641302229e-05
-6.82750224162948e-06
5.71290834748139e-06
-1.27191621088757e-06
-9.73980589267943e-06
-3.53385257014138e-05
-5.42743942281044e-05
-2.71816990979266e-05
-2.04921189935474e-05
-5.68081445492704e-05
-4.05538825725173e-05
-3.04217213166723e-05
-3.97366904543002e-05
-3.05687176139219e-05
-3.65970305521505e-05
-7.91452420834569e-07
-2.81696629037842e-05
-1.41419310141548e-05
-1.41813833587297e-05
-2.49123292849688e-06
-3.73215541379461e-06
-4.91251137697489e-06
-2.05834224241151e-06
-2.19228189824685e-05
-1.52944923339472e-05
-3.46882395636327e-05
-3.6958017759815e-05
-3.59283509428063e-05
-2.44032286577491e-05
-3.43336446830361e-05
-4.18334503151186e-05
-1.50033147809944e-05
-3.62120330955462e-05
-3.70411280851092e-05
-1.71159432110676e-05
-3.04156215640983e-05
-3.18502143191656e-06
-1.5472381777246e-05
-2.10344287305997e-06
1.16203940797081e-05
-1.43212655159804e-05
-1.27148784601554e-05
1.29315719512849e-05
1.3997735871582e-05
3.26834477538684e-06
-6.70402788052372e-06
-4.88398109782832e-06
-1.95251729088587e-05
-1.25154555434017e-05
-9.99327885322045e-06
-6.20182512521513e-06
-2.98630195001174e-05
-4.41500076945385e-05
-1.268337018116e-05
-2.41562957468343e-06
-2.41020458354526e-05
-1.3308715112837e-05
-1.82079269532215e-05
7.1927081264983e-06
-2.20938686092613e-05
-8.1014580115082e-06
-1.43138720190054e-05
-6.3112962293044e-06
-1.15641502499153e-05
4.18154512978074e-06
-1.40609531616968e-05
-1.48254770260591e-05
-2.36369613972495e-05
-3.75578160632946e-05
-2.49102396711931e-05
-1.33916725200218e-05
-4.40322671872561e-05
-6.44356903829641e-05
-2.19280793485304e-05
4.91025166770034e-06
-8.45675893986444e-05
-5.48057383304322e-05
-9.48043630323189e-06
-2.9736986259129e-05
-2.27503984674348e-05
-1.79463298655914e-05
8.57188946662984e-06
-5.69517552731467e-06
-2.71689976954447e-05
-1.37106277138959e-05
-3.45324708963594e-07
-2.1309116170885e-05
-2.5579358890323e-05
1.12482836685052e-05
-6.17050470694046e-06
-2.69400429290355e-05
-1.76106274346845e-05
-1.87695648712428e-05
-4.13694146363426e-05
-2.28301879288501e-05
-4.10244702549468e-05
-3.47546232176645e-05
-1.47279754530624e-05
-1.45429911950432e-05
-8.88416369429406e-06
-5.94455941608066e-06
-1.65867866764816e-05
-7.52521502342593e-06
-2.4295906561548e-05
1.52877001143692e-05
6.14486887542397e-06
1.03670273205337e-05
8.8706503005939e-06
-1.49915405706725e-05
-3.98101909130166e-05
-8.29218101370582e-06
-3.23644739207202e-05
-1.56067157445239e-05
-3.59141095616122e-05
-5.15833375644328e-05
-3.00720767979819e-05
-2.31957239162499e-05
-4.04113799615319e-05
-2.64575217578034e-05
-9.48384545120524e-06
-2.47793063861427e-06
-3.39704603393606e-05
-3.09379738912512e-07
3.94679057506134e-05
4.194826595571e-05
-1.66368682009706e-05
-1.26725411241479e-05
2.7799419177084e-05
-2.72155299934302e-05
-3.44743865237617e-05
1.35504672165444e-05
-3.93607937984096e-06
-2.20756687548171e-05
-3.13229299183268e-05
1.83746596105963e-06
-2.32645390227671e-05
-2.16736939522825e-05
-4.94041878181568e-05
-2.16590445725011e-05
4.67334109735721e-06
-2.20653416723834e-05
-1.04778384085831e-05
-1.6302434339097e-06
1.45019570488073e-05
1.06801842507181e-05
-5.38650007516908e-06
-3.11925355242428e-05
1.83767567367134e-06
-2.10960953233239e-06
-3.10825446308421e-05
-3.68876463362907e-05
-4.32583297311e-06
-1.53879035931473e-05
-4.54917828724369e-05
-4.03082480281229e-05
-5.3316822089884e-05
-3.05689064298348e-05
-2.42813359495781e-05
-7.29151465673612e-06
-4.12010849112237e-05
-2.04157237619305e-05
-1.58914685090872e-05
-3.1215450024329e-05
-1.16271322927512e-05
3.05014171660685e-06
-7.52791099664606e-06
-6.52375547329989e-07
-8.31573908190415e-06
-1.49239809899131e-05
-1.70927846294635e-06
-3.60077367491491e-05
-2.95060317059347e-05
-2.47195853337902e-05
-6.026933544404e-05
-4.44490229126779e-05
-6.04498677251201e-05
-4.06146266071072e-05
-3.63634114088586e-05
-1.87935862566612e-05
-1.68713136260315e-05
-1.2831889504953e-05
-5.21803292773957e-06
8.6548102001747e-06
1.6773106941382e-05
-3.12469753639017e-05
7.44717152454512e-07
8.34966787069407e-06
3.80287984768277e-05
-1.92596957248721e-06
2.82322166352263e-06
-7.00764697349399e-06
-1.83370881165945e-05
-2.55629397369074e-05
-4.73960491385814e-05
-4.77454615765051e-05
-4.30147812796561e-05
-3.62623039041772e-05
-5.12790411439614e-05
-2.90231771895019e-05
-3.09926717415081e-05
-3.65527936021282e-05
-3.49416434202204e-05
-7.77519829991623e-07
1.50962133113983e-05
1.56864173510991e-05
1.25010509427961e-05
2.51618215281089e-05
1.64451839865977e-05
2.39944523425374e-05
8.72065279489343e-06
1.28341243215107e-05
1.39116371958501e-05
-1.33709239585044e-05
-3.30896848461529e-05
-5.25830218085536e-06
-4.12748814436179e-05
-3.54056332587568e-05
-4.06019444812695e-05
-3.16390121709258e-05
-7.97361761142855e-06
-4.9408487549399e-05
-2.88885511995245e-05
-2.21361634465298e-05
5.30459610266029e-06
6.91356356371224e-06
2.87223431888041e-06
1.73211699381953e-05
2.0367533274359e-05
-1.02090150300472e-05
1.81245898657132e-05
1.222601645969e-05
1.09436565078255e-05
8.99394762984217e-06
3.72317641478008e-06
-2.69797066827393e-05
-1.29388254199736e-05
-4.74317489859619e-05
-2.87786839563857e-05
-4.44806258824767e-05
-4.29440011011329e-05
-3.85846440059694e-05
-4.90844632688391e-05
-6.60777327214602e-05
-4.53589245813666e-05
-1.62027761681056e-05
2.82864209394576e-06
-9.05927996385536e-06
-3.23260267814745e-05
-1.5757507828595e-06
5.13975273247872e-06
1.21059025544126e-05
-1.99588492048211e-05
-1.31031327059841e-05
8.80355313495649e-06
-6.35632036000002e-06
-3.67581112799023e-05
-4.09525558965603e-05
-1.87000912996938e-05
-5.4042159060852e-05
-3.91531877606474e-05
-1.4936564762925e-05
-4.80390567614531e-05
-3.32167793943945e-05
-4.82128092013e-05
-2.26828561691226e-05
-1.72071157163157e-05
-2.50625036640311e-05
-1.83154884861351e-05
6.16637959472847e-06
2.06065967648203e-05
-9.42342525736577e-06
3.86470999160201e-06
1.74455209540796e-05
1.42537861161848e-05
6.74759824851864e-06
2.96008163485748e-05
-1.49629984957428e-05
-2.49981513412779e-05
-2.72235549953874e-05
-1.24160374196527e-05
-3.52528188450382e-05
-4.37220119788121e-05
-2.57301984042513e-05
-3.5805475818513e-05
-1.946504701872e-05
-2.86511213599587e-05
-1.98211536472699e-05
1.38983624535685e-05
5.07623751215763e-06
-2.1365714722741e-05
1.21378620691989e-05
3.18667750839777e-05
7.59750992108898e-06
1.10227097573076e-05
9.24363445346389e-06
-2.86972338852111e-06
-2.80015734406736e-06
-2.98887590431728e-05
-4.67263557599005e-06
-3.16373624396911e-05
-1.72448761763513e-05
-2.24272334922258e-05
-2.18718515676851e-05
-4.34022645634642e-05
-3.27602565881201e-05
-3.02328666027262e-05
-1.72181294840692e-05
-1.9017093250043e-05
-3.66274378487652e-05
-2.31314877686541e-05
1.02218920525061e-05
3.09696005924136e-05
5.39574990176212e-06
-2.85048654931965e-06
-4.73691217793734e-06
-1.18443961719401e-05
-2.28739253643499e-05
-3.81497627369857e-05
-1.93102371178617e-05
-3.11932027370268e-05
-3.69389419740947e-05
-1.38930372744609e-05
-5.26103534939871e-05
-3.60978956940033e-05
-2.46764433280043e-05
-3.49721774158056e-05
-2.75202079113163e-05
-7.75132688451259e-06
-9.97076446862632e-06
-2.11196327822635e-05
-1.59937284527018e-05
-5.77363811435474e-06
-1.79615568776759e-06
1.3297259077708e-05
-1.8034989657229e-05
-1.18609864654668e-05
-5.30811354598777e-06
1.04680458967564e-05
-2.76189879619008e-05
-3.00444622949796e-05
-3.08632775947033e-05
-2.61170412379187e-05
-6.44784799329771e-05
-4.62483850024795e-05
-3.80026991346502e-05
-3.06118440433904e-05
-3.26725757424553e-05
-5.53854358860513e-05
-1.96498788607095e-05
-3.09780783528319e-06
-1.86322047681484e-05
-1.77783633110552e-05
-4.38245819603261e-06
2.49773333223952e-05
-4.89743854082493e-06
-1.7669819733782e-06
1.95271932963763e-05
8.64337079246102e-06
-1.2115074168466e-07
-2.19634848478616e-06
-1.0798126328772e-05
-1.83889944860537e-05
-4.41109187156558e-05
-1.52798206922635e-05
-2.24448648882535e-05
-2.5136742716647e-05
-1.845424850523e-05
-1.99854711124951e-05
-4.422129251644e-05
-3.05670586873131e-05
-1.09323911268199e-05
-1.28632639963779e-05
-1.8791351272077e-05
1.90179398024521e-05
8.01058642290713e-06
7.28951608388267e-07
3.83066461581909e-06
-1.17110106289205e-05
1.19202727978144e-05
-2.98660087580179e-06
-1.23829189194836e-05
-2.41885001625443e-05
-2.71594875297266e-05
-3.64319525670383e-05
-1.23595642346328e-05
-2.88425133944779e-05
-4.01902469656081e-05
-3.93402857380196e-05
-2.66480648536275e-05
-1.68473687997363e-05
-2.33398030100336e-05
3.64524661759559e-07
-1.92603467529844e-05
-4.05323668514396e-05
-2.65091747252483e-05
1.05866848973204e-06
4.8095835714149e-06
5.96419957801933e-06
1.63779822939259e-05
-8.49045938043926e-06
-1.76818658369615e-05
-1.18162622981555e-05
-2.31242674513182e-05
-1.2679626699198e-05
-2.48649752590038e-05
-2.44158371707131e-05
-2.72906517948422e-05
-1.90756319427884e-05
-2.41713769075429e-05
-3.26069787854618e-05
-1.82048927049196e-05
-3.2503674825474e-05
-6.88091241913403e-06
-2.99947782696733e-05
-3.69192823056802e-05
-1.52228935664244e-05
-5.40771349612912e-09
-1.7962494735042e-05
-5.37688603407194e-06
-1.91574363590086e-06
-6.56296124933808e-06
-3.15443437797062e-05
-2.19326101334249e-05
2.42417737344195e-05
-7.52483829590229e-06
-1.98611855057475e-05
-1.82717526612628e-05
-8.28046808519927e-06
-6.64926162207825e-06
-1.87479373648212e-05
-2.94206818235656e-05
-1.04478588728432e-05
-1.35568057304652e-05
-3.15105714593319e-05
-5.41139636164839e-06
-2.14717868674028e-05
-2.88728212310279e-05
-2.35987698968879e-05
7.88084298570555e-07
-3.26748096167484e-05
-1.35967459567518e-05
-2.34729688032011e-05
-1.09926788104987e-05
-1.01785019283826e-05
-1.5120773157324e-05
-1.13916948824458e-05
-2.59640156890646e-05
-7.79514180680088e-06
-3.09542520605512e-05
-1.57474762746979e-05
-1.87032883719447e-05
-1.54833702828545e-05
-3.02184935236494e-05
-4.05006874206758e-05
-1.59927739913786e-05
-1.11535410593145e-05
-3.20976301317401e-05
-6.84221847725299e-06
1.03443080950953e-06
-3.13887551727388e-05
-7.10590396407742e-06
1.03982669321233e-05
5.4118734607111e-06
-2.16926669792249e-05
-3.84923032515099e-05
-6.04165481127799e-06
4.21117703665975e-06
-2.6778649206922e-05
-2.23825667517816e-05
-1.98872334302791e-05
3.44951311834487e-06
-2.20775571930565e-05
-4.7668564308208e-05
3.11059736546633e-06
-9.43210630792087e-06
-8.52183743582087e-06
-3.18909220418832e-05
7.01636525115033e-06
-4.61851678868059e-06
-2.98449007938939e-05
-4.39920825721463e-05
-2.54670804219954e-05
-1.34673096558743e-05
-1.07448683367546e-05
-2.51352326681283e-05
-1.12712839446541e-05
7.14488936657358e-07
-3.35599852179906e-05
-1.49168938348972e-05
-1.78535104378847e-05
-3.11412129782148e-05
-8.75515930170239e-06
-3.11998350632261e-05
-2.80173977610198e-05
-3.01573838912442e-05
-1.49069395423864e-05
3.05183617548072e-06
-1.7191553062155e-05
-2.14625059430792e-05
-4.43433979510354e-07
-7.31082433350822e-07
-1.94590828188469e-05
-1.86533664110688e-05
-1.37893312190115e-05
-2.60712769990248e-05
-4.05343508711374e-05
-2.78482653056465e-05
-8.17628427909916e-06
-5.69272414595102e-06
-1.06818965104412e-05
-4.32911967221246e-05
-2.86197347016485e-05
4.64316399812198e-07
-1.30224956925301e-05
-2.81648431066951e-05
4.54642363329167e-06
-1.81395849369236e-05
-5.54022378599364e-07
-1.89705236773883e-05
7.85886858502635e-06
8.6963496686971e-06
-4.01667917286308e-06
-4.38837291301146e-06
8.56750037319191e-06
-1.89579836742991e-05
-2.70956755119148e-05
-2.14031570622104e-05
-1.97266774134601e-05
-3.81567782719712e-05
-2.05686508346423e-05
-2.7653680686756e-05
-1.58406045994424e-05
-2.18205259627264e-06
-1.11521336892762e-05
-5.10146141250844e-06
4.01712055100789e-06
-1.95597510818976e-05
-5.4672376764995e-06
-6.31046789224586e-06
3.3681728127719e-05
-3.88563122101481e-06
-1.35101645023482e-05
-4.39012597488732e-06
-8.73621514704597e-06
-2.61283092736501e-05
-1.16128224083336e-05
1.90832558386381e-06
1.39675081568116e-05
-3.60496399055957e-05
-4.54727251901462e-05
-6.23250987889847e-06
-2.46525833465569e-05
-3.54617073548353e-05
-3.61488015259739e-05
-2.23681150876886e-05
-1.42238887438597e-05
-1.72975397767265e-05
-7.79837946778667e-06
-9.94833353671253e-06
-1.24221718299356e-05
-1.08212588153098e-05
-3.075967291326e-07
-4.5798769202858e-06
-2.26028670475802e-05
-2.76923692829836e-05
-2.57641728647781e-05
2.30826242361658e-06
-1.65483784165673e-05
-4.03704227533499e-05
-3.0936624647047e-05
-1.60436912708149e-05
-4.78376986063084e-05
-2.10820371354144e-05
-2.83758769827531e-05
-4.08137619032686e-05
-2.85724688481881e-05
-5.00306776078585e-05
2.03844609256786e-05
-9.85281491558656e-06
-2.17878111490261e-05
-1.72316172386927e-06
-6.85047114482606e-06
2.78019747628415e-05
3.01478049960508e-06
7.6332825233942e-06
2.73787128805502e-05
-2.18875052518864e-05
-3.7381254699732e-05
-1.11458826664794e-05
-2.74648339314512e-05
-8.90653740929536e-06
-2.79310736680912e-05
-3.53254094714369e-05
-1.377976082863e-05
-3.36131668879124e-05
-2.63003099563047e-05
-2.95633472027816e-05
-5.64308616695348e-06
-2.21600561121514e-05
-3.59848676802078e-06
-9.16129795902094e-06
9.121939560737e-07
-7.443488531535e-06
-1.71086719818985e-05
8.4801825336324e-06
3.03737591818224e-05
9.13896140955173e-06
-4.21662909784593e-05
-5.74656017390155e-06
-3.13902667475398e-06
-5.04205829323041e-06
-1.86526296743524e-05
-3.45302535892218e-05
-2.9474688447344e-05
-1.12912213417038e-05
-2.48682242343614e-05
-3.81058008823657e-05
-1.39929562202363e-05
2.74552233538203e-06
-1.42224811767027e-05
-5.10732346890653e-06
4.62256198220017e-06
-1.65046103458735e-05
-1.0284287512596e-05
-4.73472595386238e-06
-2.0674805200337e-06
-1.5159734137841e-05
-1.26431224546122e-05
-2.63740053411751e-07
-1.17681376804945e-06
-1.77305003767521e-05
-3.77834280765579e-06
-6.91899850167154e-06
-3.72162632800191e-05
-3.47827294519869e-05
-2.17482578209425e-05
-2.34472084054185e-05
-2.12695923128807e-05
-3.03179079054174e-05
-4.54135191173831e-07
-1.22247868704405e-06
-4.37490873428655e-05
-2.62690494504905e-05
-1.13308290767635e-06
-3.48902825127731e-05
-3.30508930031255e-05
-1.81805526199552e-05
-7.05031095997754e-06
1.32643066770339e-05
-1.47705583691952e-05
-5.25859005968959e-07
-2.19868187491878e-05
-1.71958067206366e-05
-2.27252823160605e-05
-5.18433603150255e-06
-2.15577184353342e-05
-2.1566935320068e-05
-2.16065175832086e-05
-2.89866776332112e-05
-2.99977618617924e-05
2.35807196547022e-06
-2.25412035850696e-05
-3.44943156062352e-05
-4.42785520105256e-05
-2.37961201463169e-05
-2.97171077122005e-06
2.67118611958416e-06
-4.61556493597709e-05
-1.64873631220645e-05
-2.19345600018919e-06
-1.2475198865192e-05
-1.43633704245926e-05
-2.99922629396918e-05
2.01658080240862e-05
-9.99546633827779e-06
-2.24482634871579e-05
-3.65741520948478e-05
-2.00262375242312e-05
3.86106396936069e-06
-8.31522119384669e-06
-1.48048347430088e-05
3.24876155729792e-06
-3.26048087582689e-05
-3.18224926278795e-05
-3.06704963801973e-05
1.09374377137181e-05
-3.97676515082485e-05
-4.09779869950738e-05
-7.9967552691766e-06
-3.47326511278486e-06
-8.325601194944e-06
2.02711428105494e-06
-3.52359572308524e-06
5.84113315001516e-06
-1.76003644442411e-05
-1.33013087189934e-06
-1.82072461102597e-05
-3.26976303844562e-05
-2.3686813755093e-05
-2.05422390533265e-05
-2.54177865029422e-05
-1.93529173386242e-05
-3.92551135781781e-05
-1.58606115934051e-05
9.9578722111586e-08
-2.42308837387789e-05
-2.73145190211132e-05
-1.85531032653583e-05
2.05985927247494e-06
-2.76086639290743e-05
-1.88087326554104e-05
-1.44702623665609e-05
2.27308302627166e-06
-6.19562199170593e-06
4.21299105597475e-06
5.145167859155e-06
-2.32384473012162e-06
5.84423843519481e-06
-6.10886867129911e-06
-3.78560367193836e-05
-1.60698340000461e-05
-1.44448673762719e-05
-1.31193694024384e-05
-2.88557992871046e-05
-2.833592455464e-06
-8.37873851288896e-06
-6.21448477373489e-05
-3.69565158172026e-05
-2.37979433015558e-05
-3.95731315847997e-05
-2.78396863989234e-05
-1.49276304113569e-05
-7.18703452334626e-06
-1.80242209931081e-05
-1.88411708145612e-05
8.71905092987737e-07
-1.13441993695506e-05
-1.39724198488517e-05
5.00603075786536e-06
-1.39434033196448e-05
-1.12761428042815e-05
-2.65208544260847e-05
-3.01083460505088e-05
-1.69959795216193e-05
-1.99646025422479e-05
-6.64971308444944e-06
-1.98054730974708e-05
-8.67224997996359e-06
-3.25781615414338e-05
-4.09117140836148e-05
-3.33150977123433e-05
-3.15253753574902e-05
-3.5448403777293e-05
-4.30108352610575e-05
-3.16882007057316e-05
-2.29511711340193e-05
2.0516999516076e-05
-2.27146850687331e-05
-2.97844097147919e-05
-4.10516682799711e-06
6.52779716410392e-06
-2.17640074849015e-05
-2.36527681116138e-05
1.87590869767144e-05
2.19030090673606e-06
-3.90988881133116e-05
-1.61845122952808e-05
-7.51620729295201e-07
2.68937518694961e-05
-2.41866683503275e-05
-1.00355500079383e-05
2.87616161682787e-06
-2.08492179166029e-05
-1.19581372104219e-05
3.89392035452576e-06
-3.0865878878163e-06
-1.94078311326806e-05
-3.29498004897163e-05
-2.63854584079695e-05
-2.04306712382815e-05
-2.64643485813975e-05
1.07478121013735e-05
-1.29584735454886e-05
2.02017040634285e-05
-1.99334870154232e-05
1.54815865167901e-05
-2.1695161221487e-05
-1.00317067659004e-05
4.18355795402265e-06
1.21212114376027e-06
3.88908023967754e-06
-5.3881972575986e-06
-3.01554879043767e-05
-2.13367635343101e-05
-3.0794695986289e-05
-1.40866531068936e-05
-4.84961858851172e-05
-8.96836040829988e-06
7.70265948422839e-06
-4.56998608993099e-05
-3.6420406412668e-05
-1.74012867004963e-05
1.15430311117333e-05
2.0161521541112e-06
-4.05111485460522e-05
-1.15782092137138e-05
2.43810530692983e-05
-2.17601243577143e-05
-9.65155483244179e-06
-4.75655876265362e-06
-1.88793231640018e-06
-3.51022015078651e-05
-5.00682096755896e-05
-5.38381234428829e-06
-1.35389964747168e-05
-5.26975680606483e-05
-3.40825205063918e-05
-2.33166645229683e-05
-1.81593821004265e-05
-3.78259169647319e-05
-5.04608032371543e-05
-1.8475596388821e-05
-2.00498874189599e-05
-5.19488537744162e-05
-9.96907729288232e-06
-8.65776352046665e-06
5.50762401342421e-06
5.18214565488169e-07
3.44788651750628e-05
2.8837078405161e-05
1.3114947871529e-05
-1.89668962763723e-05
-6.94590177094106e-06
-1.83953478668623e-05
-3.23683569990812e-05
-3.06692748564452e-05
-3.71238329392578e-05
-1.22802795348983e-05
-2.83742519991183e-05
-3.40537495303768e-05
-1.62697025914265e-05
-1.17120986780324e-05
-3.54382718849044e-05
-2.68211462050777e-05
2.73619135063798e-05
2.58820364227207e-05
2.24236859231073e-05
-2.09007205996701e-06
2.63010998798415e-05
1.8416381519726e-05
-2.29972242013282e-05
8.51736000637783e-06
9.40516956706102e-06
-2.04941835527137e-05
-2.08368307806145e-05
-1.25135633668799e-05
-2.06590878089029e-05
-3.05500494117374e-05
-5.74440152868449e-05
-3.59474987726279e-05
-4.60465742471834e-05
-3.6754363343052e-05
-3.43200835681642e-05
-1.3059901635135e-05
-1.59304776902036e-05
-3.90449072207789e-05
8.26860697748479e-06
-1.15157210211949e-05
-2.75122540322999e-06
5.51929619025578e-06
-1.05729921132801e-05
3.90405747145262e-06
-7.28793923049183e-06
1.18763266078304e-05
8.68259409968263e-06
-1.01960397638969e-05
2.54262376757752e-06
-1.58902900518269e-05
-1.97056008999895e-05
-3.30244772983193e-05
-3.75845184148867e-05
-4.78592991824799e-05
-1.89886913322202e-05
-3.62904616645476e-05
-3.32074003291525e-05
-4.48158663380521e-05
-3.61164521201493e-06
1.81808590201178e-05
-3.56045973096291e-05
-1.47326937622415e-05
1.06653445656712e-05
2.50259545599421e-05
-2.58518249548971e-05
-3.47593477714753e-05
-2.30728152270257e-06
-4.20340124808688e-06
-1.22107896999148e-05
-2.65624380282141e-05
-1.64746817888605e-05
-1.96579388721017e-07
-2.88712552631143e-05
-2.53573673968625e-05
-1.37927040910981e-05
-4.22242416869383e-05
-8.32327987715789e-06
-5.50429901130625e-05
-8.7332637646495e-06
-3.7364611825525e-06
-2.20037500873959e-05
-2.21201128032171e-05
2.51794209793954e-05
2.22456541004353e-05
-2.73310820639145e-05
-3.87745844288678e-06
3.10176757594152e-06
2.79835388530175e-06
-5.94902396166374e-06
-7.81395150848721e-06
-6.59607603783529e-06
-4.43208442773436e-05
-2.03396292029851e-05
-1.34213685209127e-05
-2.81205915615076e-05
-2.76884688552127e-05
-2.57154888582097e-05
-2.10763204573048e-05
-2.360101332131e-05
-3.22947870222551e-05
-4.36200579051392e-05
3.72030065785622e-06
-3.36034529724767e-07
1.99062121436216e-05
-6.98760320908041e-06
1.75853508586983e-05
1.4505578216213e-05
-3.0238740787795e-05
1.16637735777862e-05
7.85802559087227e-07
-6.57459473741947e-06
-3.67961583760133e-05
-3.242329272972e-05
-1.43678765085706e-05
-4.14476483978999e-05
-3.88262050581045e-05
-1.40869804142446e-05
-1.01826679613966e-05
-1.31307063717017e-05
-2.4809404848503e-05
-2.16204608734568e-05
-1.13719021773475e-05
-1.59362369105868e-05
-2.013468623078e-06
3.98310553734154e-05
-1.35189117286719e-06
4.0101615875962e-06
-2.67310273479779e-05
1.03865880866238e-05
4.00608922313392e-05
-4.03553461760358e-05
-4.25893272398546e-05
1.62645612639875e-05
-7.86422285560766e-06
-6.61271189250806e-05
-2.17234302607259e-05
7.96099033551583e-06
-2.795654980467e-05
-6.98675148314873e-05
-3.73662454297457e-05
1.57688756453345e-06
-4.03962742607662e-05
-4.85891700609669e-05
-1.54097016632378e-05
1.80320917132121e-05
-7.66781494596145e-06
-2.64001571716739e-05
1.23813208045705e-05
1.28329058018754e-05
-3.91584252616511e-05
-2.7632139160252e-05
2.80067856837232e-06
2.09919938259845e-05
-2.04960534951212e-05
-6.05933989333256e-05
1.26213315699865e-05
-1.31428831864196e-05
-5.69643102418726e-05
-4.35137874553409e-05
5.57042609293591e-06
-5.78095789347544e-06
-4.00572436067991e-05
-3.93165278735047e-05
-1.98629215993615e-06
1.54956594880052e-05
-3.68877363517654e-05
-1.60613733162218e-05
-2.53034059327686e-05
-1.9467517309982e-05
-3.42142451165718e-05
-1.39942752063218e-06
-1.07028317076522e-05
-4.39432486505471e-06
-1.40815087357271e-05
-2.75518777746418e-05
5.11254379034765e-06
-4.24763785340986e-05
-1.02224362929147e-05
1.29223685601254e-05
-1.64180908288076e-05
-3.43649774182263e-05
-1.5355710211249e-05
-9.7204859069196e-06
3.39347622408524e-05
-3.06007302488425e-05
-1.82957280101424e-05
1.49566748566869e-05
1.16119034588222e-06
-2.20102508050496e-05
-2.9248335489616e-05
2.09697272275348e-05
-7.11531641831325e-06
-2.45199529953421e-05
-1.00621882285718e-05
-1.81435450077584e-05
-4.32626946924856e-05
-1.09892448018714e-05
-3.74196077327682e-05
3.98513971624065e-06
-1.66410812955986e-05
-1.24289906466821e-05
-1.20617001828625e-05
-1.41658608954535e-05
-3.10073587861606e-05
-2.02117948142075e-05
-1.63163984949445e-05
2.44901569446651e-05
-1.32064249844933e-05
-2.82569534408524e-05
4.46814945514243e-06
-3.70978986326536e-06
-3.26474552576643e-05
-1.54522984274422e-05
-2.34175000287385e-05
-2.10488183316177e-05
-2.49379743603574e-05
-4.40062932518901e-05
1.3024058244301e-05
-5.14817213234565e-05
-2.05028536974671e-05
-2.72688424198783e-05
-1.10694059989699e-05
-1.69189478930744e-05
-9.7852001327594e-06
-3.18302621372661e-05
1.85549446802829e-05
-6.47412457104801e-06
-3.06428982254152e-05
-4.64398458056981e-05
1.11287673512576e-05
-1.37519167453822e-05
-4.34175895352085e-05
-6.12844413618584e-06
-1.48920115843049e-05
-3.05866388692239e-05
-2.55232569850309e-05
-1.01275062189536e-05
-2.03307034700983e-05
-3.39446504877962e-05
-5.16527709104851e-05
-3.38000978852423e-05
-2.17666912270774e-05
-1.69205586071936e-05
8.8739289036793e-06
9.022791022332e-06
4.93491301823497e-06
-6.96070046597006e-06
-4.89212093361042e-06
1.48751348965358e-05
4.0755326544237e-06
7.01889168867929e-06
2.40453903258434e-06
-1.35330731984521e-05
-8.50019389999527e-06
-2.47477880462756e-05
-2.46015795229218e-05
-2.36385418605683e-05
-4.73877331663562e-05
-2.71289007291255e-05
-6.881861428547e-06
-2.45052873286209e-05
-2.91380826141077e-05
-3.32817069162814e-05
2.47635163512626e-06
1.03343462793754e-05
-1.83188137723347e-05
2.56028108770353e-06
2.04215572118619e-05
4.93664879790393e-06
-1.78119432623516e-05
-2.87906672259246e-05
1.75758999327163e-06
-1.7650498504627e-05
-1.90775186960774e-05
-6.54931968905679e-06
5.1732667527773e-06
-1.35751176103905e-05
-6.52781828311225e-05
-4.0623618045786e-05
-1.48333690564591e-05
-2.60018068787287e-05
-1.8616566758547e-05
-1.18701733946112e-06
-2.34270551529115e-05
-3.4410638438356e-05
-1.89182017463177e-05
2.49411632526556e-06
2.1178111820011e-05
1.99349420948834e-06
-2.42357032939272e-05
1.00609946415718e-05
8.93274760449189e-06
-2.17968283391324e-05
-1.62834273481288e-05
7.36737017431574e-06
-2.01011521839928e-05
-1.98512824015656e-05
-2.82951489609798e-05
-2.36767303157024e-05
-1.70126659959837e-05
-3.40242550552833e-05
-5.08600296223703e-05
-3.89057650108786e-05
-2.26732615039606e-05
-4.51230338174179e-05
-2.27404917354216e-05
-1.92080197843505e-05
-1.90092955921564e-05
-1.98600716209975e-05
-1.8820405098173e-05
-9.34598099486826e-07
1.6320524599576e-06
-2.7593516285753e-05
1.19948309161213e-06
1.15405676780522e-05
-1.14444197533121e-05
-3.45955954007965e-05
1.05931738689887e-05
7.52166711354745e-06
-2.49808355402075e-05
-4.06333860705205e-05
-6.98538390424392e-06
-3.42957296682031e-05
-5.43953727358189e-05
-2.74848748887847e-05
-1.93657953402642e-05
-2.13933379405365e-05
-1.83301812090727e-05
-2.34134257457401e-05
-7.23310912029566e-06
8.74575116541756e-06
-1.42710670740536e-05
-1.30814248175349e-05
2.52607235223842e-06
1.42451227323305e-05
-1.51223678144561e-05
-1.00982491910052e-05
1.00885977394525e-05
-1.21490987738715e-05
-4.16872948357236e-05
-5.12089287989488e-06
6.03158455025333e-06
-1.52523430230801e-05
-3.05142099154642e-05
-2.42789484260649e-05
5.79832401902388e-06
-1.98990186509469e-05
-3.28682412851348e-05
-2.2849114867256e-05
1.43173227537786e-05
-1.01009591031684e-05
-2.5835161078496e-05
-8.15598213397532e-06
1.01915202041356e-05
1.09015109377819e-05
6.82920621056726e-07
-7.23036034835857e-06
1.97175800008014e-06
-2.06902747871244e-05
-1.00182863288674e-05
1.13303525660747e-05
-2.13238524177409e-05
-5.61975273072995e-05
-2.4931265576769e-05
-2.85576632754981e-05
-2.46525695009139e-05
-3.43272586389374e-05
-3.70128464515552e-05
1.6245425661177e-05
-1.53372836120347e-05
-2.50785041379578e-05
1.12888575483435e-05
-4.3203199263301e-06
3.5415967548463e-07
-5.95341004021656e-06
9.89867469993528e-06
-5.20533859105234e-06
-2.40567663188222e-06
3.67621520576055e-06
-3.02879281419516e-05
-2.44332232391335e-05
-1.25433577801406e-05
-5.41656849634175e-05
-1.32464657406864e-05
-1.34509902912158e-05
-4.8509938198609e-05
-3.38203673746972e-05
-4.71116555000197e-05
-1.1886700006428e-05
-1.55627981426211e-05
-4.41878610030362e-05
-1.595344386844e-05
-8.06389878687762e-06
-2.45337178359398e-05
8.10563544427849e-06
2.33350079678345e-05
-1.1472546167072e-05
-3.55909739413488e-06
2.15427247671863e-05
-2.29639153811734e-05
-1.14039626925668e-05
-8.95501199983718e-06
-1.13744888715127e-05
-3.86247853899178e-05
-5.07997680071081e-05
-3.75912709965752e-05
-2.10328475004432e-05
-2.03176213965851e-05
-5.55645733246366e-05
-4.23467326535491e-05
-2.65175719454595e-05
-1.79170127266952e-05
-5.07614443799784e-06
-8.76225417572277e-06
3.52147995084333e-05
1.36246989003921e-05
2.14572280470359e-05
2.55171367562497e-06
1.11721015910356e-05
2.97576495765528e-05
-1.11956306126179e-05
-5.74230859866081e-05
-2.95684864574898e-06
-1.96027246790666e-05
-3.18495666327742e-05
-4.21603154182729e-05
-2.49572741283786e-05
4.06914303095244e-06
-5.20105952418488e-05
-4.59327963387195e-06
-2.78542342286948e-06
5.16274224737733e-06
-3.54200385797137e-05
-2.00019086555081e-05
4.09713346484907e-05
3.15479161417856e-05
-2.96754073936703e-05
-2.51417978261744e-05
3.83033721518746e-06
1.50502570480634e-06
-7.04835915040408e-06
-3.73176451213928e-05
1.92636079551315e-06
-1.4313539562028e-05
-6.18744637044862e-05
-5.07343723514098e-05
-4.06823875697422e-05
-2.38114460230349e-05
-4.22302145743974e-05
-3.87661973159412e-05
-9.76795656803435e-06
6.8982336685005e-06
-2.09458733513286e-05
-3.97336606478318e-05
1.69590356569889e-05
1.50127539112687e-05
-9.22590407151503e-06
2.82215954873585e-06
3.10821539409207e-06
7.23864359247088e-07
-9.3979333341882e-06
-8.2621048517217e-06
-2.20785620956241e-05
-1.86150827250313e-05
-4.24134491344493e-05
-4.87280265098106e-05
-1.96541041951571e-05
-4.5712361840132e-05
-3.84746984989283e-05
-1.10812755301584e-05
-2.60657037452308e-05
-3.30365049634122e-05
-3.3980938207295e-05
-9.81349057301297e-06
-2.18579442591375e-05
-4.61673601704271e-05
1.10032994629297e-05
2.89514421644412e-06
1.51875788425127e-05
-2.77385021990259e-05
1.02005977354658e-05
5.51271065259176e-05
9.81152093223583e-06
-2.80426252088707e-05
-3.38338722310794e-05
1.28123338244802e-05
-1.20876406058298e-05
-5.58156788614892e-05
-3.83320904943708e-05
1.31582502859333e-05
-1.33485185773605e-06
-6.65067278942908e-05
-3.93170867413624e-05
1.31516683487458e-05
1.27160500983216e-05
-2.61740094430103e-05
-2.93827540741745e-05
4.44821161205747e-06
1.41165596328714e-06
-2.37759463720864e-05
-2.11454746120436e-05
1.75611092280368e-05
6.38841582922481e-06
-4.83898468627197e-06
1.30243246162917e-05
1.66546466754533e-05
1.70148399484765e-05
-3.09984335803091e-05
5.1689522608612e-06
-4.36794461006892e-06
-2.31720646666277e-05
-5.12780822596971e-05
-6.56270349414664e-07
-3.68936315206028e-05
-2.36838640462487e-05
-2.28759317863556e-05
-8.60184796502593e-06
-3.68776239320149e-05
-1.26147733758535e-06
1.91456608482952e-05
1.4639140941051e-05
-4.95786345750509e-05
1.07533103470445e-06
1.21757246876115e-05
1.63619204815163e-05
-1.70727920404697e-05
-3.05443337187632e-05
-2.80292958645708e-05
-5.01760716531508e-06
-2.94058953286201e-05
-4.16235434566482e-05
-4.00967009634947e-05
2.03411877402612e-05
-5.5328088048195e-05
-5.45505006114593e-05
6.88784084868529e-06
-4.85023064076341e-06
-3.77721326011784e-05
-4.51609859375302e-05
6.73571207660685e-06
1.78979447997608e-05
-5.41168055374657e-05
-3.73715656511598e-05
-1.93889424538635e-06
5.62161495556528e-06
-4.88229910941024e-05
-3.41837452091481e-05
-1.46831607878012e-05
-8.35597969022349e-06
-3.24372997701633e-05
-3.33997586486717e-05
-1.74343946767515e-05
-4.24500275425253e-06
-7.554964508264e-06
-3.20199661595687e-05
-2.82788516726709e-05
-1.93289706521456e-05
-3.33897265600492e-06
-3.44899137397793e-05
-2.3659273868039e-05
-5.57299340476468e-06
-1.00153006628155e-05
9.02732146690303e-06
1.87835381018817e-05
-1.4239559083278e-05
-1.63293851246576e-05
1.01387149041762e-05
-1.74330975705491e-05
-1.20434849184654e-05
-3.72909157959552e-05
-3.44606021414724e-06
-9.91474509278661e-06
-3.06265483849939e-05
-2.93770065725057e-06
-6.88540569775295e-06
-1.93460576017718e-05
-9.05253703514986e-06
-2.74017759210819e-06
1.15336103027218e-05
-4.66229404917184e-07
-1.85608247658468e-05
-3.6383657065896e-05
1.54984893522269e-05
-1.39655837197236e-05
-2.78802443187312e-05
-2.31045642657806e-05
5.4461359968424e-06
-4.32286661635448e-06
-2.87995733407913e-05
-1.84979488130101e-05
-9.96630027279947e-06
-2.36098808899837e-05
-2.59685882499094e-05
-2.45629856551118e-06
1.20031472709752e-05
-3.35371937574609e-05
-5.57187491715822e-05
-3.8012965939446e-06
8.22002953389863e-06
4.04565888812661e-08
-2.20123478042564e-05
1.192506871668e-05
-2.35729374800844e-06
-9.70791566624424e-06
-2.0927104317441e-05
-9.4581961190938e-07
4.16214561093312e-06
5.37553434178078e-06
-2.09837048454515e-05
-1.32703394230825e-05
-8.95402553686437e-06
-2.68749452952318e-05
-3.34865790141318e-05
-4.51814818610019e-05
-3.03682866077017e-05
-2.55754662723018e-05
-4.23263443483697e-05
-3.68264983313023e-05
4.27252128325345e-06
-1.50999652107778e-06
-2.60817102562508e-05
-1.18296714260967e-05
-4.73242875754497e-06
-2.77947120200842e-05
-2.27399733888736e-05
-1.46309856126874e-06
3.86482345703311e-06
-3.5689810425794e-05
-8.03089979866568e-06
-2.85890499908738e-07
-3.51658159289561e-05
-3.90598225543251e-05
-5.04792904044426e-05
-4.42694081899198e-05
-3.65180780456444e-05
-4.50253745878428e-05
-6.18632681581251e-05
-3.38221759652237e-05
-1.84742102016969e-05
-8.15046123579318e-06
4.83863905914971e-06
1.11240966916429e-05
2.13483028546333e-05
-1.02160119650407e-05
8.43127617515379e-06
1.14297643543615e-05
1.41763719191214e-05
-2.55559382056472e-05
2.7374314430548e-06
1.75332312124923e-05
-2.83604759172963e-05
-3.57957070780944e-05
-1.13160529612786e-05
-2.23123283915027e-05
-2.91748272246894e-05
-4.30182271919723e-05
-1.18352972759526e-06
-2.00111771116058e-05
-5.00659517937752e-05
-2.00778429381845e-05
1.03284246734963e-06
-1.00597127623919e-05
1.07481914237475e-05
-9.71827093160247e-06
2.03052974947614e-05
2.61284875268222e-05
-7.0515184691224e-06
-1.32297906213644e-05
-4.0413361992983e-06
2.60743036334074e-06
-9.53271686480447e-06
-3.01279773391104e-05
-1.1632346041522e-05
-8.26211203384904e-06
-5.14910620633397e-05
-2.5458334705291e-05
-1.44143277361117e-05
-3.40281056254055e-05
-3.67970297157782e-05
-3.14170578814159e-05
-1.2285109330397e-05
-1.93438672158107e-05
-3.26622008481946e-05
-1.36242001602444e-05
1.84192396258199e-05
9.95840686492778e-06
-3.39273882855448e-06
2.68019789474896e-05
2.47614850496714e-05
-5.13985317070801e-06
-8.64260103424869e-07
1.03646230515768e-05
-1.91546777385758e-05
-5.03651677760284e-05
-6.92328982775608e-05
-1.15596146919795e-05
-4.06051753891654e-05
-4.70082880570621e-05
-5.4076822457918e-05
-2.47823891532855e-05
-3.67272648814017e-05
-4.9400813407281e-05
-1.99121587553806e-05
-5.70577699441896e-07
-1.73672582751778e-05
-5.72549402748944e-06
5.58542914279424e-07
1.57111292768252e-05
4.39721604296567e-06
-3.37457201921588e-05
-1.40819407740435e-05
-3.36766380188121e-06
3.7561772981906e-06
-2.58676396148036e-05
-2.37688048294389e-05
6.99146010311182e-06
-1.75256371036606e-05
-4.93667174120676e-05
-3.59441560422261e-05
-3.80390725591998e-05
-5.35511583165271e-05
-3.19485789551862e-05
-1.40850914050839e-05
-5.257427580356e-06
-4.17763378138352e-05
-2.42367059449407e-05
-2.65534557592945e-07
-6.9722420086648e-06
-1.0981535133855e-05
6.82843076785578e-06
9.18328780053954e-06
1.73683297763343e-05
1.78169068177574e-05
1.13550131805373e-05
1.2352563349197e-05
-2.44737792231239e-05
-1.32421473138407e-05
-3.78242205706781e-05
-1.69896574884243e-05
-3.72890609759174e-05
-4.31350291160011e-05
-2.99920791436321e-05
-2.42100667631474e-05
-4.90196160787446e-05
-3.84432466479001e-05
2.50116925489526e-06
-5.52340070966972e-06
-1.05408376279324e-05
-2.22903457878364e-05
2.87092223937061e-05
2.20031001815204e-05
2.63295487960089e-05
3.2239102565345e-06
1.81277671625964e-05
1.91287847694361e-06
-2.71781591923566e-05
-2.74527435581051e-05
1.02539630975886e-06
-4.47195070789379e-07
-2.95488457835067e-05
-4.36101617646911e-05
-1.26367847823592e-05
-7.89133139329014e-06
-2.60586333082859e-05
-3.04773474341405e-05
-8.90092969232522e-06
-1.69958016914009e-05
-1.44090365530341e-05
1.03049436976457e-05
-9.86327999631055e-06
1.10159719401136e-05
-1.06536417518796e-05
5.53145700646088e-06
-1.28561344542739e-06
-2.56110909868647e-05
-6.42193023072567e-06
-6.46118644548582e-06
-2.54798345682918e-05
-1.68334675551539e-05
-2.53220711730342e-05
-4.60290359553788e-05
-3.23083122775194e-05
-4.3299112048461e-05
-2.70207244413559e-05
-1.24875681865939e-05
-4.93526740552232e-05
-1.49334705078501e-05
-1.03283127864938e-06
6.01719815113669e-06
4.46431453731542e-07
-9.45102892004959e-06
-1.57277907088903e-05
-9.40010203336333e-06
-1.67147322506409e-05
-9.82848024352906e-06
-8.65664446213416e-06
-6.77516435989402e-06
-4.29488630835369e-05
-3.23431705184059e-05
-3.19599315542247e-05
-4.21271856891257e-05
-2.61988037641764e-05
-3.53779325141328e-05
-4.77463838995874e-05
-2.25318641032896e-05
-1.63687352773635e-05
-2.19737897922823e-05
-6.04761680735782e-06
-3.85741695446188e-05
2.58125776479902e-06
-1.39830869076474e-06
1.42428792345223e-06
-5.28008979730551e-06
1.76996124839254e-05
2.85654976703648e-06
1.37255051662996e-05
-1.74955379750841e-05
-2.50566930021964e-05
-3.80435891899869e-07
-1.02548896042588e-05
-3.07509676698546e-05
-2.1647800775304e-05
-3.48513272210915e-05
-2.58126830713102e-05
-3.33176498241131e-05
-2.67269535287559e-05
2.63303709266737e-06
-2.49778017143905e-05
-2.05123745282798e-05
-1.52468924085033e-05
-7.30564906052793e-06
-1.81020698738759e-05
1.12610473538904e-06
1.4600615016281e-05
3.50321882019078e-05
1.48650406960604e-05
-1.0735385737657e-05
-1.23433635824744e-05
-6.40426374936483e-07
-1.70162129220139e-05
-6.07088464300861e-05
-1.38265987508984e-05
-1.21165829514408e-05
-2.73552064926025e-05
-4.68235533728056e-05
-2.99641179914826e-05
-1.48350091641625e-05
-2.05736436083115e-05
-5.76483254939785e-06
-5.65911820759733e-06
-9.51943809759767e-06
-1.83051712529812e-05
3.95760657459329e-06
5.13339769915128e-06
-2.8316178983004e-05
1.02082789321566e-05
-4.47397203777944e-06
1.17945932008601e-05
-6.02922704476523e-06
-3.62704765960774e-05
-5.06905646802317e-06
-2.02262844170111e-05
-1.42777145703134e-05
-5.1213269289661e-05
-3.64786754181128e-05
7.16829817274996e-06
-4.19807533438445e-05
-4.88941241055814e-05
-2.82354006898434e-05
-1.61212030366016e-06
-1.14653854911148e-05
-5.85571608341585e-05
-1.32792300867307e-05
1.49028508560957e-06
-2.36396156200389e-05
-2.60872456313647e-05
2.16664305244919e-05
-1.462997556712e-06
-1.36814798687956e-06
-3.27141252197174e-05
-3.0988328069326e-06
2.27933208481717e-06
-3.38853172788279e-05
-5.61537852246104e-05
-4.78516835847415e-06
-2.7556943461588e-05
-3.69087266291306e-05
-4.70464074439331e-05
-2.7928924826758e-06
-3.52592377912362e-05
-4.87584111217714e-07
-8.64354687588191e-06
-5.13143327126153e-06
-5.36324335062418e-06
6.71441607860011e-06
-1.81086865257835e-05
1.21913522096921e-05
-1.75829026241511e-05
-1.47570577162976e-05
5.84258475233424e-06
-9.54173380709221e-06
-7.74860652706649e-06
-5.63979540542509e-06
-2.08204265159492e-05
6.09853211702696e-06
-3.29406395301035e-05
-5.68334415578854e-06
-3.3216553244103e-05
-1.06961840233715e-05
-3.16124060486362e-05
-1.40920598649474e-05
1.32670793598839e-05
-1.68386103504742e-05
-3.67231667955206e-05
8.94135370796153e-07
8.01384136329118e-06
-1.69824297450411e-05
-1.31792035723878e-05
-1.14996477662908e-06
9.63074794676135e-06
-3.11018653306153e-05
-3.67602848684486e-05
-2.18087963893183e-05
-1.35630764293777e-05
-5.23243420794134e-05
-3.03663133181445e-05
-4.625840029996e-05
-4.11083992924875e-05
-1.48593899310796e-05
-2.27349007341905e-05
-2.00868333914314e-05
6.3824341245512e-06
-1.75112005217294e-05
-2.30884416397197e-05
-1.34152013427001e-05
-1.5438431683676e-05
-7.9667712890127e-06
-9.76437580128681e-06
-2.63054621000223e-06
-1.21656438869261e-05
-2.2847531457926e-05
-3.5156536077435e-05
1.27684683891435e-06
-1.85007933141955e-05
-2.58170722030796e-05
-7.27418901119444e-06
-1.30790215221213e-05
-5.13244266732782e-05
-5.19249155483392e-05
-8.58250337363099e-06
2.80448543903233e-07
-3.18078274884952e-05
-3.15353881451906e-05
-2.06717184130145e-05
-1.63834088304382e-05
-1.8767700020625e-05
-9.98561430986652e-06
-1.3728467167479e-05
-7.88465732223031e-07
-1.34822727144943e-05
-2.98561702667016e-05
-1.70438758017592e-06
-1.11030143741951e-05
-4.16694942168379e-05
-2.47675461565908e-05
-2.12338802465167e-05
-1.31031556119192e-05
-3.66708207929695e-05
-3.068544217192e-05
-2.40038076623178e-05
-3.91555536259326e-05
-1.3038018965922e-05
-2.27323986876844e-05
1.28200007212352e-05
-1.30823897159419e-05
4.68681903142024e-06
-3.02482080237949e-05
4.55806641178591e-06
5.27737559357181e-07
-1.07492460777181e-05
-1.14142398766838e-05
-1.39406762803235e-05
-2.02037192508553e-05
-4.38012546627709e-05
-3.4608226383652e-05
-2.16187433241921e-05
-1.07411000608219e-05
-2.45590948526563e-05
-2.35415627766611e-05
-1.0507441190011e-05
-9.7005495858781e-06
-1.48892205633171e-05
1.50066854778974e-05
9.16403802659487e-07
1.0637335757466e-05
-1.57118411247112e-05
-5.94228669323684e-06
7.18262638387563e-06
-2.00177921606058e-05
-1.48378425222551e-05
-4.95328696810379e-06
-1.52013106600484e-05
-3.66159295269376e-05
-2.92768710607898e-05
-1.37823106540982e-05
-2.81078428483881e-05
-4.23678853165938e-05
-3.97616519206057e-05
-3.98847074715634e-05
-1.59895656457824e-05
-5.26216089363638e-05
-4.74895988193642e-05
-2.18870567028427e-05
1.17035775146109e-05
8.7277046505653e-07
-1.04351905263313e-05
-1.42303154084492e-05
6.79138769317378e-07
1.97697929250016e-05
-1.30742233449727e-06
-8.65297880230976e-06
-8.86068102672687e-06
-2.25879903234404e-05
-2.8920447907621e-05
-3.01562760632288e-05
-4.36768678317916e-05
-2.45354077077121e-05
-2.22088992309988e-05
-2.69531336874693e-05
-1.09161480941452e-05
-4.57950456145375e-05
-7.65346648193677e-06
-4.95999618869527e-06
-1.77460837897376e-05
-1.73521876960331e-05
-8.41419869408331e-06
-7.43012044505273e-06
-1.63382112999564e-05
-2.47991516436442e-06
1.75989407291423e-05
-6.00023552502827e-06
-1.68167618876567e-05
2.01041674542758e-06
-7.08082839008555e-06
-1.80034031404324e-05
-2.54283459489385e-05
-2.71021382105712e-05
-1.87306240845073e-05
-3.40492547758614e-05
-3.26660399294441e-05
-4.76069393233369e-05
-1.34870345137879e-05
-1.99684911392852e-05
-1.62894631730918e-05
-2.79953790830328e-05
-2.78407556324565e-06
7.77704419601503e-06
3.48789049319726e-05
-1.3079590407112e-06
-5.66510177342281e-06
7.15130190816619e-06
7.61796246979096e-06
-1.01269662416592e-05
-1.81497119388353e-05
7.59682962626053e-06
4.63227166679766e-07
-1.23794259830555e-05
-3.4669501180062e-05
-2.16294296189476e-05
-1.80153925747112e-05
-2.36433435451013e-05
-1.22682220310797e-05
-2.83053315376658e-05
-2.5467308069465e-06
-2.23993074410906e-05
-3.3810514687521e-05
8.79271805508271e-06
-1.48773845821191e-05
-1.89464837112138e-05
-3.22580372206744e-06
-6.69409601910685e-06
1.8724964632296e-05
-1.15566555051107e-05
5.87235905675462e-07
6.8277334674108e-06
-1.40004650781781e-05
-4.44134090649104e-05
9.29390668366994e-06
-2.14525497268427e-05
-8.15762304256461e-06
-2.43449854496464e-05
-3.35092996923863e-05
-3.0303035593031e-05
-3.16433454050186e-05
-1.83473201251708e-05
4.82417608998184e-06
-1.45219435744312e-05
-1.94640892681465e-05
-1.66861338203805e-05
4.20962761195863e-06
4.28765535427867e-06
-2.06785014538183e-05
-1.75588573297981e-05
1.81620914905708e-05
-1.01807183051595e-06
1.21736755106548e-05
-1.60299609955939e-05
-1.28987720590424e-05
-2.85515078114203e-05
3.71549027561504e-06
-3.06874793505983e-05
-2.50453228161453e-05
5.65440270457145e-06
-2.17070569524418e-05
-2.59726770930055e-05
-5.00151189826098e-06
-4.22795529469447e-06
-2.93095426985774e-05
-3.82256113718064e-05
1.34470558453979e-05
-2.16614953728993e-05
-2.66133029069707e-05
-2.309658830423e-05
-1.38545877562839e-06
-2.30067860992017e-06
-3.06497814094766e-05
-1.17451049675325e-05
-6.39819822333018e-06
-2.43338079765057e-05
-1.53101993981361e-05
6.51391590247859e-06
-3.47712375489336e-05
-2.14205063117211e-05
-4.62557748819248e-05
-1.80502691728343e-05
1.14076492697101e-06
-1.8444787424127e-05
-1.47188570216809e-05
-2.49336722971233e-05
-1.17514621350764e-05
-4.99939184055845e-06
-6.38139756969531e-06
1.29325908312517e-06
-1.83414654737383e-05
-1.22270760373051e-05
-4.8804547935765e-06
-2.59859425402873e-05
-4.64479019201355e-06
5.0344992979268e-06
1.20889661664238e-05
-6.63702972188607e-06
-1.27911919239721e-05
-1.26676617342134e-05
-1.45495119729386e-05
-5.62991602266834e-06
-3.30312207997298e-05
-2.04792831667609e-05
-2.80843778928893e-05
6.3940965491515e-06
3.31407695656947e-06
-3.83391749265163e-05
-3.03651588236216e-06
-1.38060759036704e-05
1.34867031176826e-06
-4.33110819261089e-05
-3.19168165162297e-05
-3.5726390225413e-06
-1.26998505619736e-05
-5.16132139752073e-05
9.14874772768851e-06
-8.05926029054935e-06
-2.85983167188941e-05
-5.02893642761379e-05
-1.98941996548023e-05
-9.61604242264546e-06
-1.90203809392789e-05
-2.33209177334134e-05
1.79392146462212e-05
-9.9347914447166e-06
-2.25099008794972e-05
-4.23004832275832e-05
-1.14956155656299e-05
9.25424611830902e-06
-1.30996057693652e-05
-3.41426969870758e-05
-2.10393317491531e-05
-4.38519107318946e-06
-3.82893929318164e-05
-2.80528358069007e-05
-3.91557541504613e-06
-1.4501782062237e-05
-2.1483175018874e-05
-3.39941879806809e-05
-1.62553685820582e-06
-3.40636677159782e-06
-2.78262535325406e-05
-1.16255365040448e-05
-4.23915490774003e-06
-1.21972138417995e-05
-1.55181068540192e-05
-1.3960652806104e-05
7.56106331171643e-06
-8.48523109887223e-06
-7.04086479402283e-06
-2.3231894767093e-05
5.31504962184946e-06
-3.01211346496601e-05
-3.60262608496978e-05
-1.89194519274508e-05
-1.72766358536024e-06
-2.3144571088124e-05
-5.03096803844005e-05
-1.49841079012427e-05
8.19702848010609e-06
-3.02614150236037e-05
-2.68926129401842e-05
-1.91512707268434e-06
3.04450824293223e-06
-3.16641603424317e-05
-3.4690528305868e-05
4.00516782622878e-06
-2.17558516298046e-06
-2.6885440601807e-05
-5.06004625124651e-06
-5.09244712791968e-06
-1.27658001349106e-05
-2.34429914567205e-05
-1.97781429515199e-05
2.9880284427384e-06
-1.67902921760478e-05
-3.56142969444373e-05
-4.96922314556242e-05
-1.59559380467654e-05
-2.29435181883575e-05
-1.85588945478662e-05
-3.30973754604735e-05
-9.21146091073234e-06
5.57893402567342e-06
-4.71807589736624e-05
-2.9434814186335e-05
9.65624109923821e-06
-1.22848026058629e-05
-3.28178703027131e-05
-1.17026476407972e-06
2.37855063773351e-05
-2.5509568936405e-05
-2.39401636553759e-05
-5.89705547064718e-06
-9.43160907785938e-07
-2.4642156143982e-05
-4.08983549818045e-05
-2.90043649322069e-05
-3.49256454826645e-05
-3.7982275435978e-05
-3.32383291711025e-05
-7.85579750612309e-06
-1.23899236303202e-06
-3.33374528291144e-05
-2.51791036813213e-05
-3.19028609971623e-06
-9.83716794110099e-06
-3.02642306368229e-06
-1.07775268785006e-05
1.07382008129473e-05
-4.410103833511e-06
-3.39196436272554e-05
-1.97306441481751e-05
7.31529317578801e-06
-1.19609171050036e-05
-5.01069339240985e-05
-3.79565625476993e-05
-2.28517590086532e-05
-3.24961173439417e-05
-3.89805095585716e-05
-1.65127193814891e-05
-1.30584500181965e-05
-4.06480394269878e-05
-5.76969941969791e-05
-2.26874312181342e-05
-1.15346135269289e-05
1.47253819088721e-05
-1.54710794524707e-05
-2.67379540597297e-05
-8.20189051677471e-06
-2.56310827636449e-06
-2.49330606972022e-05
-4.49813765830373e-07
-6.40306098162511e-06
-2.13097754882974e-05
3.571185749394e-06
2.59685844514692e-06
-5.02847743774383e-06
-3.10849290175643e-05
-1.34369939204887e-05
-3.16938393824141e-05
-3.3489242298174e-05
-1.04550888290595e-05
-1.36907398307911e-05
-2.08432410681921e-05
-2.59975902148929e-05
-3.93473964101057e-06
-1.95182214688183e-05
-1.14933711437567e-05
-3.19964773008441e-05
-1.39496599923293e-05
9.29540125074931e-06
1.57301820457222e-05
3.17218126803503e-06
-2.26210074348769e-05
-1.11239821684149e-05
1.32883247776624e-05
-2.92372787194279e-05
-8.41569131361811e-06
3.48126247723023e-06
-3.58773790424379e-06
-2.05407666864393e-05
-1.53662381033143e-05
-2.35695414941796e-05
-3.26967663090686e-05
-2.12079683194134e-05
-1.00540718339383e-05
-2.12604536953765e-06
-8.7941411553492e-06
-1.93588400671958e-05
7.64773733766763e-06
-1.84360318276875e-05
8.36198489801722e-06
8.34134875071317e-06
-4.89331188814517e-06
-3.4002492313867e-05
4.61412181529824e-06
-8.37776940018461e-06
-6.84171901250566e-06
-1.70331132832266e-05
-7.14951732936132e-06
-2.96437417113923e-05
-3.7550930513268e-05
-2.41184748179071e-05
-3.62536622734385e-05
-3.10367541248139e-05
-1.25135578441023e-05
-2.24300731596115e-05
2.27214587423861e-06
-1.60377708869852e-05
-8.94141345319628e-06
-9.98153508373317e-06
-9.77556846370211e-06
-1.7091660120907e-05
-1.50359605001849e-05
3.61795887297429e-07
-5.36348848346786e-06
-1.92786755077906e-05
-3.1292360826485e-05
1.07341242189417e-05
-2.45524627298394e-05
7.73707763181671e-07
-2.90670283915747e-05
-4.83127460113986e-06
-1.89313878521482e-05
-2.08414040226773e-05
-2.28317975509817e-05
-7.76872733821765e-06
-1.76966268264172e-05
-2.63147282344066e-05
-2.44856875669999e-05
-3.48410027458108e-05
-1.46755882756318e-05
-7.73797325009827e-06
-3.4716073914113e-06
-9.35415427481753e-06
-1.42984826003129e-05
-1.44350720517664e-05
3.98994994519039e-06
-1.19430457596775e-05
-1.06896522536036e-05
1.0427972066878e-05
-1.91506274229165e-06
-3.34835102023141e-06
-1.61181920173531e-05
-4.17602769236989e-05
-4.29392554708966e-06
-6.36995593089852e-06
6.43172175511228e-06
-1.57282596529252e-05
-9.78791472547501e-06
-1.64190161687432e-05
-1.06096428990214e-05
-6.53126554483526e-06
-5.28682716114338e-06
-3.50521551193281e-05
5.19876662114018e-06
1.08114123230608e-05
-2.19047515830732e-05
-7.79190629903058e-06
-3.44756687284434e-05
7.85416618313428e-06
-4.84413813868851e-06
-1.47773769859644e-05
2.48852753240566e-06
1.25879745935008e-06
-1.79109844470147e-05
-4.42378976947298e-06
-2.48006360384264e-05
-4.49230048015586e-06
-2.2051416613655e-05
-2.0677343726751e-05
-1.81219125099176e-05
-1.62310380136904e-05
-1.49983583289063e-05
-6.77920117268245e-06
-6.25518782058759e-06
-1.4172384653909e-05
-2.15456752307153e-05
-2.96302945734306e-05
-3.74602425125099e-05
-4.02829413225097e-05
-2.62769537466827e-05
-3.04179386846761e-05
-1.23393253004446e-05
6.9961821052464e-06
-1.83906853573326e-05
-1.81837278864696e-05
-3.27118746603493e-05
-5.91637077510644e-06
-1.92131330780629e-05
-2.60876915318944e-05
-2.52737919203784e-05
1.28792802495934e-05
6.43627933046448e-06
-2.01973475674684e-05
7.64691493599534e-06
-1.39197947867152e-05
-2.42220611395545e-05
-1.75212817355563e-05
-1.46817797330333e-05
-2.08236488100352e-05
-4.02344304069241e-05
-2.27991710505281e-05
-2.18096028671091e-05
-8.53489599113134e-06
-4.04290909999404e-05
-2.8087480012954e-05
-9.22552865493349e-06
3.71211885469844e-06
-9.48040186403885e-06
-8.23966855605762e-06
9.75494353132464e-06
-2.38561632556121e-05
-1.30473439987126e-05
-2.17815059518984e-05
1.16446236818348e-05
-6.17043324599335e-06
-1.03076124094012e-05
-3.60793920316714e-05
-9.7246124338869e-06
1.1115639413224e-07
-3.49802601284546e-05
-4.09973938938398e-05
6.16299080850815e-06
-2.93257895006948e-05
-1.32041829894815e-05
-4.00356945038936e-05
1.84380042730486e-06
2.1098820481417e-06
-3.82095188261909e-05
2.28201148242027e-06
-9.22344789204621e-06
1.86140476111288e-05
-1.41931493415705e-05
1.29215946899514e-05
-2.95670124110355e-06
2.28006184228964e-06
-4.07609776591906e-05
1.1543742950369e-05
4.42328081622847e-06
-1.62665821685789e-05
-1.14014530938674e-05
-9.824322778489e-06
-3.95481207638028e-05
-3.00065373473248e-05
-4.18103372332161e-05
-1.30810272616937e-05
-3.02565442608424e-05
-3.14590916517437e-05
-2.57163082213948e-05
-3.58112340747227e-05
-4.26899421117598e-06
-3.03865599309461e-05
-6.56121217768936e-06
6.71809770204305e-07
-4.85724063034156e-08
1.20757780118851e-05
1.97432178822542e-06
-1.44919026953818e-05
-2.03438566992668e-05
-1.04494845582366e-05
-3.61179220348534e-05
2.05579108924272e-06
-2.51594956803513e-06
-4.31928423399864e-05
-3.12688531181895e-05
-3.84137999683749e-05
-1.639323020514e-05
-4.58911313688079e-05
-5.13591440284563e-05
-1.54032747879133e-05
-2.68622316318531e-05
-3.21208183883858e-05
-2.65267530162088e-05
-3.33132606232756e-05
-1.39832910704969e-05
-3.55559999367895e-06
1.21542333471903e-05
-1.7078826398733e-05
-4.1043327809668e-05
-1.23456880082331e-05
1.04967211385279e-05
2.58743613920865e-06
-2.8854068558386e-05
-1.42438954759701e-05
-1.81623580353207e-05
-1.88199129486356e-05
-4.30130511602306e-05
-1.36361541576943e-05
-1.05283466052302e-06
-3.68340748394176e-05
-4.94257845742016e-05
-3.02482691448349e-05
-2.27010052579789e-05
-3.57811666662568e-05
-3.02160411693358e-05
2.71559638811305e-06
-2.13380469693425e-06
-4.92931104532851e-06
-1.36064126376226e-05
-1.23669618792116e-05
2.85228806032874e-05
1.23601243258672e-05
1.21784817509272e-05
-5.77396912926587e-06
2.0220485829803e-05
-2.25428348300187e-05
-3.8351043067994e-05
-3.09946331667707e-05
-2.31149554833423e-05
-4.12840584915458e-05
1.37294616388988e-05
-1.72580491579313e-05
-9.55019040706872e-06
-2.44362524150781e-05
-3.75515281656062e-05
-1.10165225630794e-05
-8.08377076942149e-06
-3.70769900530806e-05
-1.87760761239122e-06
1.17134968151594e-05
8.62198725652077e-06
-4.48618396779445e-06
7.71399850614752e-06
3.30442284765237e-05
2.11668760498489e-05
6.21536470241058e-07
-2.49940416546555e-05
7.9202581601716e-06
-1.69815838111988e-05
-2.20873549957388e-05
-1.45959024277213e-05
-2.93628748962343e-05
-2.70739885327422e-05
-2.18313111876331e-05
-3.21574041927044e-05
-5.68677553555973e-06
-2.46033237639975e-05
-3.39782814849997e-05
-3.48998462033906e-06
1.32786993257251e-05
-3.25816991881173e-05
-2.7249442667125e-05
9.32726193835856e-06
1.76435738347515e-06
-3.23575774783069e-05
-1.05577245261971e-05
-1.08582386330978e-05
4.86898842402109e-06
-1.37647383402008e-05
1.69005070340622e-05
-2.25944827310539e-06
-1.49742122744457e-05
-4.5692293453818e-05
-2.94110809136339e-05
-4.32442120940909e-05
-2.20746474940125e-05
-4.05029135013859e-05
-1.75768158802405e-05
1.39021671276699e-05
-2.01816449511866e-05
-3.18826934999851e-06
1.04855648470721e-05
9.49709516395681e-06
-1.17117423941711e-05
-1.55764408993369e-05
1.68236486075413e-05
1.38594588587265e-05
-2.45810065969221e-05
-1.09417478478372e-05
-1.07595190791055e-05
4.36325730620517e-06
-1.49835138695321e-05
-3.80591737871982e-05
-3.04429055168177e-05
-1.48401388048573e-05
-2.6088246410906e-05
-4.30954150923625e-05
-9.10848573346666e-06
-7.20975932389996e-06
-1.75255058627622e-05
-7.68958137861368e-08
-1.24048874032443e-05
-3.02352051612474e-06
-2.693007245259e-06
-7.05900320589151e-07
8.67934206288069e-06
1.46772749056416e-05
-1.00226356209819e-05
-8.14845363226295e-06
-1.73084089760113e-05
1.92599040302734e-07
-5.00895518973201e-06
-2.80443823752704e-05
-3.61106947998199e-05
-5.52631525483043e-05
7.13883227262005e-06
-2.51947060701091e-05
-2.8944255440426e-05
-3.66642776925089e-05
-1.01530419430457e-05
-2.19085504092805e-05
-8.78422130432996e-06
-2.9648057986399e-05
-7.38031922610431e-06
2.77671520944738e-05
-1.75108465673665e-05
-1.71853328875382e-05
1.70205786172603e-05
8.41941018194004e-06
-2.66370910660821e-05
-2.72107848748493e-05
-5.11954824262655e-06
6.34079452649313e-06
-1.00023091285342e-05
-2.49924734930213e-05
-3.02270318789907e-05
-3.2822056783299e-05
-4.1239548864991e-05
-2.35437990887368e-05
-1.58551885275017e-05
-3.46548285468242e-05
-2.27615271380576e-05
-3.8915507849003e-05
-5.62788677283647e-06
-1.61493553802332e-05
5.69766305412064e-06
-1.99540442113108e-05
1.11516751575158e-05
-1.9630798353872e-05
1.56147301298004e-05
4.10082379170303e-06
-2.40310297922264e-05
-7.66087957779666e-06
-4.92413594458108e-06
-3.26461856592668e-05
-3.93057170750578e-05
-3.4062517331358e-05
-1.87020505017787e-05
-9.97187047143687e-06
-1.14894190245201e-05
-3.94907179215708e-05
-1.27032916182294e-05
-1.14544396642988e-05
-1.8913955432977e-05
-1.73014573081148e-05
-2.17118084713775e-05
4.14271904382883e-06
-9.14192986231666e-06
-1.5166312926936e-05
1.94408484141881e-05
1.22587547682335e-05
-2.71889243632515e-05
-2.38395713479885e-05
-1.74992621712087e-06
-5.07396005089683e-06
-1.84637173998458e-05
-3.9111904061609e-05
-2.60178958566701e-05
1.59558368324441e-06
-3.24303465094311e-05
-6.96885143037883e-06
-1.58054694144715e-05
-4.11266854532405e-06
-2.87005345285884e-05
-6.40248183139164e-06
-2.06803314327777e-05
7.90217686302228e-06
1.61230546079078e-05
3.25559756057549e-06
-2.66558799464562e-06
8.00286484631737e-06
4.92430822265616e-05
3.75636603883287e-06
-2.60070426124412e-06
9.76375370574898e-06
-1.18766152467344e-05
-1.24139705693435e-05
-3.10123132142094e-05
-3.01329867344749e-06
-1.59512205961175e-05
-2.94990782709521e-05
-1.98547426998175e-05
-3.20166564673249e-06
-8.21219114686114e-06
-1.93193685540941e-05
-1.57671923773016e-05
-2.24463079227605e-05
8.59852002425758e-06
-4.66424942687926e-06
-4.3131194738147e-06
-2.35939770994522e-06
-1.5110501143296e-05
-1.76863722644737e-05
-1.80944109400718e-05
7.11763964682582e-08
-3.67662405796003e-05
-5.73148222034397e-05
-3.35233481769417e-05
-1.21402337156745e-05
-1.63517178435623e-06
-3.02693792749071e-05
-2.96493987325693e-05
-2.05449545241955e-05
-6.86744595764998e-06
-2.18333511436054e-05
-1.52787704010245e-05
-4.12198812684294e-06
-1.97257186805039e-05
-7.50676107114503e-06
2.66991945274477e-06
-2.55504801312294e-05
-1.27526794020607e-05
-1.71617686162938e-05
-1.43255703711164e-05
-5.77647720602815e-06
-1.98446657562526e-05
-2.35370909229105e-05
-1.46301943161734e-05
-3.57417360916135e-05
-3.06953196701468e-05
-4.87474854532628e-06
-1.56281462701116e-05
-2.29238478747435e-05
-1.89285799856716e-05
1.31302020250482e-05
1.02389423838818e-05
-1.28851594176329e-05
-9.73930238207229e-06
-8.47814654615413e-06
3.71823904487084e-07
1.55097129899435e-06
-4.2025684258579e-06
-1.57455460245196e-05
9.38188444123407e-09
-1.12219071698057e-05
-2.05050360504057e-05
-2.97593771725203e-05
-2.35699135121741e-06
-7.73117552758405e-06
-1.9092892077105e-05
-3.09949409780498e-05
-1.76611311320772e-05
-2.14885110876797e-05
-2.50000697157212e-05
-5.05898895963586e-07
-3.48872845659538e-05
-1.68867571375785e-05
-1.20152560235214e-05
-5.85778751122125e-06
1.86468725526024e-05
-9.61145888870619e-06
-5.09221010216612e-07
-7.15813886637299e-06
7.60418037530028e-06
-1.87112699591844e-05
-3.47285576179585e-06
-1.43858594078178e-05
-2.16394707167567e-05
-2.5860063443922e-05
-2.21166795704273e-05
-2.07054638719754e-05
-8.83057939840315e-06
-2.1761929014839e-05
-1.23199112280979e-05
-1.76658056013293e-05
-3.15385475498879e-05
-2.5526165962549e-06
-4.42038527162874e-06
-2.04076107198148e-05
-1.26827258592457e-05
1.37253979536136e-06
-1.494538458925e-05
-1.26604360581786e-05
-1.18675462883177e-05
-3.42568163021766e-05
-9.48070829489467e-06
-1.76541978799311e-05
-2.08719119727668e-05
-8.9335995565776e-06
-1.89143875127076e-05
-3.0426708671247e-05
-1.94503923263836e-05
-2.37578983530712e-05
-1.66310167023097e-05
-2.64696236815121e-05
-3.57375550019506e-05
-1.48141676488062e-05
-8.12587823988388e-06
-2.56386896391514e-05
-1.92898275438933e-05
-1.58941005845453e-05
-1.44871720693832e-06
-2.91155404185752e-06
-8.03224319981471e-06
-1.14565915425066e-05
-4.79156291449149e-06
4.7887644506756e-06
-1.71552783562899e-06
-1.71318829035217e-05
-1.06042320128763e-05
-9.21880905287925e-06
-3.90416948779738e-05
-2.48119174817177e-05
-1.87608352976185e-05
-6.23589135252571e-05
-4.34821673397346e-05
-9.18481001644879e-06
-3.11803384411629e-06
-2.0451893839934e-05
7.00918125592578e-06
7.22504271276765e-06
-5.07507472768791e-06
1.33954318290759e-05
4.09059042665722e-06
1.66614778961648e-05
-1.64365255718657e-05
8.26509501128413e-06
-1.49765737152726e-05
1.0634476082838e-06
-2.9437195517851e-05
-8.43657304623772e-06
-1.53476615551706e-05
-3.87193397510341e-05
-3.75187142879709e-05
-3.69456595875901e-05
-8.33058061034293e-06
-3.633444349312e-05
-3.8011974943504e-06
-3.07516307591277e-06
-3.50041341984981e-05
1.00141032515679e-05
-3.51645145899757e-05
-1.05746056421012e-05
2.00253385007971e-06
3.01370412483679e-06
9.65527182534916e-06
-1.75279196538488e-05
-8.29486471998612e-06
-3.71380854219408e-06
-1.78008423845103e-05
3.76109357465037e-06
2.91781475872935e-06
-1.82543879569735e-05
-2.17896113935718e-06
-3.75482121309294e-05
-8.5056938527927e-06
-4.60794102710833e-06
-3.73363726787631e-05
-2.18589923936802e-05
-4.29992818726447e-05
4.15577469081668e-07
-1.31738764309376e-05
-2.10074048163642e-05
-1.46963166523753e-05
-1.26382538294042e-05
-1.71405402543333e-05
-3.7458999656688e-05
-3.4061980253033e-06
1.05656755596702e-05
4.32542199862246e-06
-1.7305256080867e-05
-3.76454714992075e-05
-1.64918483894369e-05
-5.08141090803369e-05
-3.41421212467065e-05
-3.7393815723831e-05
-1.72045374624954e-05
-4.55664000377735e-05
-1.2019473238316e-05
-5.41790737200235e-06
-1.39811219049374e-05
-3.9334724726728e-05
-6.69669960883325e-06
-2.92542086652687e-06
-1.69807650108956e-05
-1.95940722915629e-05
6.92946616636351e-06
3.28100097814343e-06
-2.10303020963104e-05
-7.58773565245322e-06
-1.8449406479162e-05
2.3693075277193e-06
-6.85714992094247e-06
-4.93368034390862e-05
-2.65353555656823e-05
-1.58060193208257e-05
-2.94701726398725e-05
-2.77816045916882e-05
-2.15724819896789e-05
-1.65260219001313e-05
-1.84832969997478e-05
-3.67620151523452e-05
-1.73559741171464e-05
5.70573752464792e-06
-2.38556584726403e-05
-2.04984353594525e-05
3.81823989921878e-07
2.10615123450461e-05
4.58855700027063e-06
-8.21782545816424e-06
-1.10171200793832e-05
1.27857447895012e-05
-2.68295934545284e-05
-7.50856983291339e-06
-1.10890259800146e-05
-1.55494907178489e-05
-1.88194701016316e-05
-2.69114174824816e-05
1.74478555393908e-06
-2.80748324551304e-05
-2.98256119966723e-05
-2.9025407785774e-05
-1.62370930376391e-05
2.09073639404304e-05
-2.32883828555683e-05
-2.35896343735126e-06
3.19372491820789e-05
-2.94104394040366e-05
-9.65861992354346e-06
-1.92228460674799e-05
6.90217178335116e-06
-1.42161767758497e-05
-3.45827893389507e-05
5.82092155177774e-06
8.40590706452818e-06
-1.18476730209988e-05
-2.79814049724202e-05
-2.90914931337336e-06
-9.6641001117333e-06
-3.32473960471114e-05
-4.31239034554792e-05
-1.46969436028576e-05
-2.55750822352181e-06
-2.59098237746661e-05
-3.56166132894056e-05
1.36281542326398e-05
9.83538056503394e-06
-3.38072347176394e-05
-5.15533748202549e-05
6.69892551165409e-06
2.24342565592744e-05
-4.56581104464563e-05
-3.99368054609369e-05
7.02134511129819e-07
-4.12324897243814e-06
-3.67577356360488e-05
-1.21516129771692e-05
-7.01746841371391e-06
-3.44135192344231e-05
-6.00626365351852e-05
-8.85918871429372e-06
-2.91355483986791e-05
-2.66987957148632e-05
-2.40265219412269e-05
-1.41928441560068e-05
-2.97138603420476e-05
-1.14406918581488e-05
-2.98990504694466e-05
-1.37360477423866e-05
-4.84928569971243e-06
-4.42030096951522e-05
-3.72032203247318e-05
-1.56765286116706e-05
-6.05723212215158e-06
-2.06990850425904e-05
-1.68369665138286e-05
1.98632808486194e-06
-3.29321670794825e-06
-4.33584862576865e-05
-1.57693506728038e-05
-3.38684916577441e-06
2.68703698724683e-06
-3.31400963694697e-05
-1.95056034267443e-05
2.53842103902103e-06
5.74903621077845e-06
-1.18858580371963e-05
-2.15113024932526e-07
-5.21657109884226e-06
-1.02990915668131e-05
-2.67048933321561e-05
-9.64917348691113e-06
9.04210735587322e-06
-1.48588487511376e-05
-4.01406081138371e-05
-2.81718295646554e-05
-1.08916169712968e-05
-1.96907777839612e-05
-1.51882521402003e-05
1.70660288567015e-05
4.99689162464381e-07
-1.21926942236339e-05
-1.88211418088059e-05
4.92571373623114e-06
-2.22068903450748e-06
-1.90635439276391e-06
-3.90425586617665e-05
-1.63549002013443e-07
-2.03045114853092e-05
-2.65087123982797e-05
3.17536578129089e-06
3.38761972238821e-06
-2.64322921138581e-05
-4.00786436057893e-05
-2.81377804136124e-05
5.4247126562236e-06
-1.01783345875266e-05
-2.13436934903461e-05
-1.67950875816892e-05
-2.75601489682485e-06
-2.05650556304348e-05
-7.03439241450224e-06
-9.28936344711031e-06
9.69363356631211e-06
-3.57326980374394e-05
-1.72134344984118e-05
-1.11959853680836e-05
-2.39975291706557e-05
-1.07238934299082e-05
-3.23065263585033e-05
-1.55342398282784e-05
-6.82977349331299e-06
-2.20830862785889e-05
-2.7082901869683e-06
-2.32148518168849e-05
-2.28748104112843e-05
-4.05590197687793e-05
-2.45408027811389e-05
-8.46677415031914e-06
-1.72734461949115e-05
-3.01617396338664e-05
-1.66165965898203e-05
-1.63108058603724e-05
-2.42760677713169e-05
-4.02571771508023e-05
-2.63293667616967e-05
1.12680324028523e-05
-3.03901653859126e-05
-1.79311791630695e-05
-3.21240919223146e-05
-3.36965880617416e-06
-5.25202189357442e-05
-3.5726553059108e-05
-1.25671009831087e-05
-1.20814462048112e-05
-2.32174201246981e-05
-3.44674549099559e-05
-1.4176545580875e-05
-3.52833211732081e-06
-2.42460294532865e-05
-1.84425895088741e-05
-3.26018978059295e-05
1.72399521972925e-05
-1.85821876625895e-05
-1.80892823162894e-05
1.49299725239398e-05
4.69936355217642e-06
-1.38126300048377e-05
-1.91937266111987e-06
-1.89229543759987e-05
5.18003436658389e-06
3.59870534860209e-07
-1.64632478923198e-05
-6.92799734569546e-06
-5.96508906204723e-06
-3.15226952749124e-05
-4.38732264617411e-06
-5.61681167891147e-06
-1.50349920938067e-05
-2.05381540457435e-05
-1.46551298328612e-05
-6.73734319623152e-06
2.92347454032734e-06
7.12201575193544e-06
5.49642903975819e-06
-2.14267080313646e-05
-7.8509223351567e-06
-2.13463265761735e-05
-2.39210225410353e-05
-4.57017628459354e-07
-5.48155657691932e-06
-1.07550048176688e-05
-3.41421353975156e-05
-1.66028698789384e-06
-1.54149258546604e-05
-2.44892013968807e-05
-1.96137613240731e-05
-2.28824150098594e-05
-5.50636388982667e-05
-2.76784866760948e-05
-1.31683225170682e-05
-2.24631489244003e-05
-2.69968385472684e-05
-2.41508714617738e-05
-1.02289755077039e-05
1.29124370268393e-06
-1.74382257906305e-05
-2.56601351142722e-05
1.06406895784894e-05
1.10091399343429e-05
-3.1815684813311e-06
-3.56387457487947e-05
-8.87898678439304e-06
-1.26192840063491e-05
-3.74421610919971e-05
-2.95052535063566e-05
-1.25878618596903e-05
-2.88547884978464e-05
-2.80538550297851e-05
-5.07901194803892e-05
-1.65778599343147e-05
-2.34655186488798e-05
-3.05156171606015e-05
-3.96055020055638e-05
-2.96599411799531e-05
9.04973788441736e-06
1.03864800494662e-07
-1.34774155078342e-05
-1.01327796906245e-05
-5.87238968167788e-06
-6.37907473958427e-06
-1.14810338708218e-05
-1.5357705834536e-05
-3.04160688897546e-06
-2.32705139912258e-05
-2.11993851765327e-05
-6.09468009161e-06
-4.31410612142816e-06
-3.54229175584773e-05
-1.33067453399781e-05
5.36555787418163e-06
-3.08145602823982e-05
-3.692675817986e-05
-2.43377521850083e-05
-1.32396881388555e-05
-1.66459074995108e-05
-9.06084955257178e-06
-1.59563358736972e-05
-1.47822609450831e-05
-1.28413571077878e-05
1.37294249714752e-05
2.59831677660703e-05
1.08917177905461e-05
-2.18834413389326e-05
2.07524913821299e-05
1.55768067927203e-05
-2.29065924877189e-05
-8.3692616824349e-06
7.36249281913838e-07
5.94557039691922e-06
-3.02337566266487e-05
6.14392180032328e-06
-5.09337928202393e-06
-2.31378238058243e-06
-1.28735892856861e-05
-3.58234361576747e-05
-5.72550461253819e-06
9.98623368650151e-06
-2.07599688750634e-06
-3.29923918535534e-05
-1.33045009098961e-05
7.64647774759479e-06
-2.89820322172855e-05
-3.15568326417798e-05
-1.28158204474215e-05
-1.42839486656813e-05
-4.01849834246661e-05
-3.42614043891986e-05
-2.82639021663369e-05
-1.18543721356765e-05
-8.09192216312668e-06
-4.53714099308618e-05
-1.38698536075831e-05
-1.66947794248013e-05
1.79304812851445e-05
2.20833027951167e-06
-8.72744778107229e-06
-2.80856888789875e-05
-8.12412972897348e-07
-2.39272594517255e-05
-1.08558333292926e-05
-5.39164021661058e-06
5.05683459852842e-06
-4.79413538284319e-06
-1.13415720851352e-05
4.0174765205814e-06
-1.28221165081158e-05
-6.39314633264645e-06
-1.95285612401531e-05
9.25346027264678e-07
-5.73355967406631e-06
-4.25797261671847e-05
-8.30860246961228e-06
-3.93912494934177e-05
-2.71128113932325e-05
-2.76449498868773e-06
1.38536068458583e-05
-1.94715870160845e-05
-2.78925270374722e-05
-2.13158142742325e-05
-1.21400952430625e-06
-9.88292462850445e-06
-2.1481566147917e-05
-2.45992639531095e-05
1.79595685892674e-05
5.84364678414695e-06
-7.06863756505154e-06
-3.77767420322106e-05
-8.26841192480976e-06
-1.01613382558068e-05
-3.31440785896059e-05
-2.79067866611663e-05
3.96670581710184e-07
-2.32589253129395e-05
-3.27769379884136e-05
-2.83743866921098e-05
-2.11169971547089e-05
-1.65319632265295e-05
-3.7191051800783e-05
-7.81340248944941e-06
1.26113794432858e-05
-7.93210337128801e-06
-4.84130287119019e-07
-1.01355667904856e-05
5.73134428709597e-06
-1.13211966504927e-05
-2.52081749808969e-05
6.02472910980468e-06
-6.89161468087495e-06
-4.76855042421399e-06
-1.04720668019353e-05
-2.60642992324105e-05
-1.85491296929018e-07
-3.56164010674911e-05
-3.49057375104559e-05
-2.07010159649898e-05
-1.75169562918416e-05
-3.69336177208093e-05
-2.45607252899288e-05
-8.38371081640131e-07
7.43641785436124e-06
-3.20643801921854e-05
3.51641722559491e-05
6.07188167805089e-06
-2.83955593179252e-05
-2.59211816935082e-05
-1.87634258872316e-06
1.58810968818521e-05
-3.15187039301267e-05
-3.41065472274511e-05
-3.03201232227318e-05
3.66225803116193e-06
-4.04548700613394e-05
-1.77130337523229e-05
-1.76870356416556e-06
-3.71850394321326e-06
-3.78526624935225e-05
-4.96623748578112e-05
-3.9943341388212e-05
3.02449351534407e-06
-1.4763900012339e-05
-1.92115089208124e-05
-9.39532874746355e-06
4.31381237876902e-06
-2.5561540673765e-05
-3.40674607076147e-05
-1.16644435808116e-05
-6.61834329926521e-06
-2.02871094577701e-05
-2.81509684720705e-05
-8.6652288434697e-06
-1.14986567431121e-05
-2.15934352217816e-05
-4.37886737414094e-05
-2.50389199343364e-05
-2.86728014618446e-05
-3.13429580962944e-05
-2.40272480479486e-05
-2.75336240597452e-05
3.15763056865762e-06
-3.55654262996281e-05
-3.10615724133275e-05
-2.62408447385184e-05
-3.37173065791063e-05
-6.36014279088934e-07
-6.70762124133439e-06
-6.69119226234201e-07
-3.40202626319793e-06
-2.30682423654849e-05
-1.41796549211648e-05
-1.44004201891059e-05
-2.11063625983911e-05
-1.58249512152184e-05
-1.46955208404267e-05
1.15251307006474e-05
-3.88629235116211e-05
-1.09285918578374e-05
-2.89416894482586e-06
-8.95210104285491e-06
-1.87531419496405e-05
-1.96783053120836e-05
6.40126341903315e-06
-2.467074774837e-05
-3.23033786927487e-05
4.1432575554818e-06
3.66598966464158e-05
-2.72534609039205e-05
-1.75760104888148e-05
-9.69321201734719e-06
3.68426541218432e-05
-3.4335668395393e-06
-3.99674477636345e-05
-6.2366219445816e-06
9.86664666312629e-06
-2.81098121650482e-05
-2.63965380408363e-05
-1.66203330720684e-05
-1.4960328758275e-05
-1.5575014924666e-05
-2.10639169432934e-05
6.14918907762824e-06
-8.24770685850183e-06
-1.05965278766711e-05
-2.47310360824582e-05
6.72991806323408e-06
-5.64564834228682e-06
-2.73297754374344e-05
-2.03006133821524e-05
-1.43313943720998e-05
-3.54844734945986e-05
-3.19718376596476e-05
-1.49090312904177e-05
-2.09436104431188e-05
-2.3571699434185e-05
-2.43886967597567e-05
-1.05169023302587e-06
-2.87331069776058e-05
-1.71147192326584e-05
-6.12207711957108e-08
-1.15046616730055e-05
-2.078808559051e-05
-5.52197919099981e-05
-3.45835395354063e-05
-1.02483098153223e-05
-2.02677406836188e-05
-4.01450425203736e-05
-2.30875079657272e-05
-1.93132529963978e-05
-2.47563070912366e-05
-2.28217002317432e-05
-3.24869353546144e-05
-3.01062818893183e-05
-1.1561947425382e-05
-1.08407557888019e-05
-1.60414033135716e-05
-8.74056265024164e-06
-2.85003779902437e-05
-1.0395205592538e-05
-3.78902529604148e-05
-1.20713591403572e-05
-8.71044907581557e-06
-4.05007017030511e-05
-3.15749618090297e-05
-2.27724065216444e-05
-1.72561135180026e-05
-3.21130049250069e-05
-1.57448515926697e-05
-2.37618691652159e-05
-1.83963766072347e-05
8.81282193743606e-08
-1.99376311642774e-05
5.24598251597891e-06
-3.19415882837504e-05
-1.26814014281875e-05
-6.99433262321051e-06
-3.61329146898199e-05
-3.3827128427904e-05
8.81665559577641e-06
-2.32241080151066e-05
-1.37324926268921e-05
-3.6399351382333e-05
-4.32095503208358e-06
-1.28607573234575e-05
-2.43252166086348e-05
-8.78018071203755e-06
-2.39735602711314e-05
-1.34538732922371e-06
-2.92612105510499e-05
4.14385281775479e-06
2.96673273838206e-06
-1.69669506287487e-06
1.24340049365025e-06
2.68841654875325e-06
-3.15535513486045e-05
3.86541987711206e-06
-4.25317864929127e-05
-3.27056238942131e-05
-1.83464943393337e-05
-5.65792025573755e-06
-8.94446790774383e-06
-1.20546144483503e-05
6.08745590560216e-06
-1.32714567511496e-05
3.39836607061433e-06
-5.328910173992e-06
-6.34966368136663e-07
-2.09030642881989e-05
-1.62965123350318e-05
2.19933779860909e-06
-1.2544573064377e-05
-1.39453186384936e-05
-1.49703057974547e-05
-1.87655683975397e-05
-1.91363436777358e-05
-2.68997049220353e-05
-2.71436725755899e-05
-3.20878893250477e-05
-1.68949632980871e-05
-1.66129245664678e-05
-1.36327721380492e-05
-2.83995076719498e-05
-3.00805035242215e-05
-2.01282535417807e-05
-6.15097288043191e-07
-2.02267309649304e-05
-1.54288010692532e-05
-2.2212336709251e-05
-4.51052656691813e-06
-1.23161584942014e-05
-1.8787282468741e-05
-1.27863934185262e-05
6.77468042321791e-06
-1.38770282054734e-05
-1.96941231715213e-05
-1.9390416281484e-05
-8.12690734003332e-06
-3.88538567020563e-05
-2.35023483675977e-05
-1.19524934365813e-05
-1.58859209239677e-05
-3.06522884887733e-05
-2.03930615240671e-05
-5.41897845269716e-05
-2.81052901916223e-06
-1.7587851457062e-05
-1.41063029807929e-05
-8.58018722089944e-06
-2.39255041433107e-05
-1.13380574691288e-06
-1.81702917853874e-05
-2.59646230405546e-06
-2.4583005089767e-05
6.00273650193764e-06
-6.17716677395113e-06
2.46274383448933e-05
-1.81062040950448e-05
-1.50043301406093e-05
9.4985349574453e-06
-2.02210797336688e-05
-2.88964912676587e-05
-1.90406301697999e-05
-2.91088955862025e-05
-1.51296998146087e-05
-3.07643007709728e-05
-7.26943401840767e-07
-5.88042356428572e-06
-2.95434685071918e-05
-2.50901894142482e-05
-9.86140943679566e-06
1.0706871231806e-05
-8.02669164097777e-06
-3.10067369287803e-05
-2.88941423179039e-06
6.4450890236089e-07
-2.79755669695529e-05
1.17529025589818e-05
2.13538343407593e-06
-1.06299982650042e-05
-2.49510470369053e-05
-2.87053205061293e-05
-1.76264893710088e-05
-9.25540489908139e-06
1.06736591486549e-05
-2.49016825298711e-05
-3.34040019157329e-05
-3.28544917197696e-05
-3.4026294366498e-05
-2.49001078204394e-05
-3.38565670403122e-05
-2.77128070774155e-05
1.41436112494511e-05
-2.70771993839375e-05
-3.51525793489271e-05
1.95423562842297e-05
1.26655303484052e-06
-1.15083444293904e-05
-1.08249987968648e-05
-2.69074827377111e-05
-2.78154509981701e-05
-1.97933942761661e-05
-3.55311644131044e-05
-2.38698882021138e-05
-2.25214125344113e-05
-2.85421093585171e-05
-1.75381785829463e-05
-5.57711579088111e-05
-4.4902232688521e-05
-9.18644025542032e-06
-2.15680623945083e-05
-2.06271693453116e-05
-4.08324567775517e-05
-6.33966834418894e-06
-1.32943100457453e-05
-2.14380545442117e-07
-1.79040302352462e-05
-2.10885618017054e-05
2.15628634621453e-05
-3.05493361103774e-05
-1.44473181007975e-05
-1.50664133752444e-05
-1.57214187937683e-05
-2.31032384793916e-05
-2.06138424028318e-05
1.51223602625133e-05
-1.60551501053462e-05
-4.0713179278284e-05
-1.04373462101581e-05
-6.97357444486523e-06
-6.4473860301279e-06
-2.39765784685332e-05
-1.70671763204555e-05
-4.75079264712651e-06
-1.36750835730603e-05
-3.76182465077174e-05
-2.0787567722668e-05
9.00830312632472e-06
7.47946557275768e-06
1.66112325253767e-07
-2.82454313174334e-05
-1.275656263077e-05
-2.84687529581581e-05
-3.16689772669239e-05
-1.30216211388741e-05
-2.8260623551537e-05
6.98096510306825e-06
-2.03685321893211e-05
-1.73634575844433e-06
-6.10557639287204e-06
-2.07915872710671e-05
-3.05904460045686e-06
-1.73912620887316e-06
-2.56366385171989e-05
-1.14278844587765e-05
-8.50159922155534e-06
-6.14618635365968e-06
-1.69968600504253e-05
-1.7127179116342e-05
-1.13698041904604e-05
-1.28315619504359e-05
-2.34629536729457e-06
1.80239724832188e-06
-1.32600881219554e-05
-6.05330607504224e-06
-1.32843569071522e-05
-4.04179914657283e-06
-5.1959074950694e-06
-1.33968415085253e-05
-2.56149357419315e-05
-6.70535430689133e-06
-1.34193384330412e-06
-6.20040306025715e-06
-2.58689362792485e-05
-3.69537509685844e-05
7.01249988444339e-06
-2.25184595014758e-06
-1.93709205893044e-05
-1.9573159865938e-05
-1.15191882939414e-05
-3.10552778725903e-05
-3.22544053330072e-05
-2.33166344318187e-05
-1.37662888207619e-05
-3.81505184942901e-06
-1.07122377614141e-05
-3.02851040019425e-05
-1.33300356701039e-05
-1.34498038849793e-05
-2.13352868664112e-05
-2.45144159802495e-05
1.35201761214795e-06
-1.94460863733948e-05
-3.43848102492149e-05
-3.71344849041809e-05
-6.20136228805182e-07
-1.53220860275335e-05
-5.70679989603488e-06
-8.50289160810022e-06
-9.87344555791781e-06
-6.52216806899951e-06
-3.20660180053731e-05
-1.26559827146927e-05
-3.38975943239023e-05
-3.1492921624334e-05
-1.05875498036309e-05
1.52497605702875e-06
-3.05306780197235e-05
-2.62105330067123e-05
2.74276822007436e-06
1.16946317280476e-05
-1.32545452513343e-05
-4.31952134190125e-05
-8.58968444177791e-07
-1.11520602581523e-06
-2.16401252560577e-05
-4.02718773823451e-05
1.01435647986287e-05
1.14328571300408e-05
-2.95540125565968e-05
-2.59524051897966e-05
4.62707448102798e-08
3.16136413141844e-06
-1.43661120696092e-07
-3.16404650339227e-05
-2.28994581061462e-05
1.49048399956081e-06
-9.0744980548762e-06
-3.15247707509392e-05
-2.55888102472001e-05
-8.45111134676152e-06
-1.83611208166782e-05
-3.47602937457988e-05
-1.15415839872968e-05
-1.330497470131e-05
-3.41849263393259e-06
-2.69332259557296e-05
-2.20656337614994e-05
-2.29202600559902e-05
3.12978565160453e-06
-5.28295625209006e-06
-1.89464092616926e-05
-2.1099556554682e-05
-5.47219519129299e-06
1.08494571322817e-05
-1.63964590733503e-05
-3.11441357137942e-05
-1.59658704142741e-05
-1.16467610145054e-05
-1.75547185158665e-05
-4.45364300795997e-05
-5.73396052363566e-07
-9.04114217579708e-06
-3.20989919137546e-05
-5.99766882937827e-05
-1.89109319668825e-05
-5.06493393953678e-06
-3.73903055384123e-05
-3.40178918786257e-05
-1.49750092982977e-05
2.05671298668868e-07
-4.46676901768882e-05
-7.72478367948109e-06
1.81543785185326e-05
-5.65695543710881e-06
-1.37805584346699e-05
-3.27410893371127e-05
2.1525177803439e-06
-2.23944616641947e-05
-3.23959225262952e-05
-1.7049981747587e-05
-1.80102301876997e-05
-9.46941433130024e-06
-2.70575761712149e-05
-4.76951161439931e-05
-5.89562805398724e-05
-1.50336895298908e-05
-3.05413569962466e-06
-3.70300006496494e-05
-3.48535478797785e-05
-3.34090878083903e-06
-2.56399378314577e-05
-2.49992107879836e-06
4.9049469125689e-06
-6.05777247435079e-06
-1.1020139415426e-05
-9.23309657052787e-07
-1.76830003917199e-05
-2.29008727501142e-05
-2.50739779323083e-06
-4.90590921195203e-06
3.75902243943229e-07
-4.18981877356074e-05
-2.56426744928895e-05
6.30363124674099e-07
-7.64852032083832e-06
-4.18197795950958e-05
-2.34438952805751e-05
8.09607969290826e-06
-1.01489508620693e-05
-2.64554769411926e-05
-3.06226250925597e-05
-3.69666622606662e-07
-1.70830900710606e-05
-2.38819281681167e-05
-6.00698968304791e-06
2.67130468853228e-05
-6.33467116154656e-06
-1.79156000210211e-05
-1.30174277402765e-05
1.55589365277256e-05
9.46647591823412e-06
-2.80131629120937e-05
-2.50359842517281e-05
-8.72035697782718e-07
3.23538781752329e-06
-4.82037389972587e-05
-4.77023724430061e-05
-7.25983299803453e-06
-1.6437077259411e-05
-3.72566691637345e-05
-2.18475818008961e-05
1.2020427150177e-05
9.97919721604229e-06
-3.20031323258869e-05
-9.27722286419063e-06
2.18139539237218e-05
2.77744519258997e-06
-4.47914478020311e-05
-4.31735271737099e-06
2.69019950278566e-05
-2.35060033582032e-05
-2.16653965180041e-05
-7.68587568255284e-06
-2.02000973894879e-06
-3.47528489061628e-05
-3.1246935927881e-05
-3.24292771990142e-05
-3.52736085534821e-05
-3.1689112082992e-05
-3.88456452989449e-05
-2.00737783618309e-06
-1.59368559645454e-05
-6.89349523521919e-05
-2.00776634352494e-05
1.54099604207321e-05
-3.2855210146792e-05
-2.79630885510921e-05
-2.78308633087888e-05
2.00247934891629e-05
-1.10393052924577e-05
-3.16384319106014e-05
-1.10484856012546e-05
2.57168025278743e-05
-1.33702363830231e-05
-2.37982822444722e-05
-1.60073065335088e-05
9.82140204409937e-06
-6.00771374037738e-06
-4.4345551385978e-05
-2.11485005158844e-05
-1.16876313446255e-05
-3.95135275323615e-05
-1.56281371828579e-05
-1.7701303577458e-05
-8.60570333643808e-06
-4.05676238880403e-05
-4.12531882228444e-05
-2.25306430273284e-05
-3.42996280943097e-05
5.66853427925214e-06
-8.7237186434551e-06
-3.72522257426591e-06
-1.33143349316355e-05
-6.19635320692616e-06
-1.50296071191738e-05
1.70268420729537e-05
-1.13324546318013e-05
-2.8473296456466e-05
2.51015914057339e-06
2.53654900692459e-06
7.71737526250987e-06
-2.11921189739922e-05
-4.76982114923575e-06
9.13690291889539e-07
-3.19390982572432e-05
-5.05886278270948e-05
-3.44188609388752e-05
-2.36670468494033e-05
-7.7693555209372e-06
-1.99719012561644e-05
-4.56509312015757e-05
1.77745257768174e-05
-1.91007565976895e-05
-2.78883175349067e-05
-2.57698026458541e-07
2.28329609509602e-05
-2.48289424816555e-06
-1.56081358100537e-05
-9.00023121748648e-06
2.80135782089635e-05
-9.40888734418324e-06
-1.28459938204689e-05
-6.35224976378756e-06
-2.09188776807293e-06
-1.85794274543459e-05
-4.22201997406593e-05
-5.5518421245432e-06
1.48783992959906e-05
-1.59666437958986e-05
-3.72543816614153e-05
-9.27524747346889e-06
1.05079501837266e-05
-2.39093254181028e-05
-3.25192051310608e-05
1.01827065982293e-06
6.19610423326811e-07
-2.99161546899078e-05
7.15198018548255e-06
6.14889017976141e-06
-3.1128691701089e-05
-3.43849895657771e-05
-4.76093529805835e-06
5.12533759312625e-06
-1.23635271639661e-05
-8.09068292510642e-06
-9.46632737399226e-06
-1.14020749630225e-05
-3.35175257263746e-05
-3.77594784229014e-05
-1.66972885391571e-05
-1.21144333988659e-05
-2.5338709583658e-05
-3.02342745958787e-05
-2.93220339833714e-05
-8.17226802984921e-06
-4.62632940699315e-05
-4.73190171136913e-05
-2.08166285602145e-06
4.70982477302797e-06
-3.17893252342343e-05
-3.79901939976959e-05
-2.09271381417422e-06
-3.07286328695623e-06
-2.60162897583961e-05
-6.12455236407295e-06
9.18941763107092e-06
1.2316048718768e-05
-8.95768181909632e-06
-3.88140408873956e-05
2.58028689239447e-05
8.56081161109889e-06
-2.35793463046911e-05
-2.84016221845333e-05
7.42354978568091e-06
-9.65590250343294e-06
-2.76543154741114e-05
-3.34321760021308e-05
-3.65235422463139e-05
-8.0420506894642e-06
-3.62502320307934e-05
-3.53537726006904e-05
-2.53166401190379e-06
1.28691258701288e-05
-2.13471727677922e-05
-1.23657683346906e-05
1.56398402188798e-05
-1.30123064215463e-05
-5.0773376358873e-06
2.33659676127118e-05
-1.62827552668262e-05
-1.76750458906335e-05
-1.80173137129216e-05
-2.63287227627928e-05
-1.3246415101571e-05
-1.66939730877563e-06
-3.03396145873647e-05
-1.11363985654216e-05
-2.27217825438438e-05
-4.93505257153428e-05
-6.40181188661501e-08
-1.18933956976849e-05
4.77770780781298e-06
-2.64183655292068e-05
-1.59976864344082e-05
-1.79168799139749e-05
-1.12282380520071e-05
-4.29107757074327e-06
-1.23071491654815e-06
7.33150860026636e-06
-5.20890757832304e-06
-3.12888939768464e-05
-3.17068909319424e-05
9.1630802751505e-06
6.14536866924371e-06
1.06842976527169e-06
-3.16951048450004e-05
9.67761983473812e-06
-1.62827024174933e-05
-4.62395343191674e-05
-3.53118709572258e-05
-9.15688895711746e-06
-3.05974678868415e-05
-4.24207542418901e-05
-5.67940301008984e-05
-2.3788577097326e-05
-1.40317624965042e-05
-1.80140330673509e-05
-9.30529104710809e-06
-3.53894844587463e-05
7.16240474827667e-06
-2.94900516099742e-06
-2.13738723170426e-05
1.04750759494381e-05
-1.79003899170543e-06
-7.6136325152912e-06
-1.09592975292094e-05
-6.42580268951306e-06
-1.85138377373531e-05
-2.98000151082869e-05
-1.78643927022701e-05
-1.92544863402726e-05
-5.09197907328431e-05
-5.24651073659013e-05
-2.49101730142321e-05
-4.56037822036673e-05
-3.07318784246848e-05
-3.14704766309291e-05
-3.32684673037339e-05
3.91822258955259e-06
-2.52868889878086e-05
-1.16914378745662e-05
1.46115143535345e-07
-1.98655431525389e-05
-1.31498212106969e-05
1.14194822269741e-06
9.76154831204197e-06
2.71765601286768e-05
-7.15883508494974e-06
1.26486928612603e-05
4.06576992584461e-05
1.15000771259861e-05
-2.19301444017757e-05
-5.04454665758707e-05
1.39913523853502e-05
-2.90273155690291e-05
-6.86010519989597e-05
-3.61681207947578e-05
-5.18855435376802e-06
-1.44386713888402e-06
-5.27129543150407e-05
-1.73060939903705e-05
-9.62423211898025e-06
-1.00886269325496e-05
-1.34149976596068e-05
1.09728824114944e-05
3.23257348874637e-05
7.62099012243396e-06
-3.54989045564389e-06
3.01416134176362e-05
2.24610174916902e-05
-1.75908162552042e-05
1.0015658200036e-05
-1.70069366123921e-06
-2.27634123112538e-05
-4.81348206447527e-05
-5.91854340820532e-05
-2.78908089229033e-05
-4.8626011993561e-05
-3.35791675105634e-05
-3.60474775632783e-05
-4.01078290362367e-05
-2.92881965034894e-05
-2.39436711087031e-05
-2.9692949803137e-05
-3.77125041846855e-05
-1.51341158905025e-05
-9.1582083873422e-06
-1.23674611960324e-06
-9.7858242251096e-06
9.13184433091473e-06
-1.62617332082868e-05
7.02982001091694e-06
5.8802588819829e-06
-1.32135323955056e-05
-1.96534680394776e-05
-1.56438799795122e-05
-1.74398912507315e-05
-3.77978814659009e-05
-6.29842330263603e-05
-2.76186717323033e-05
-4.06093634157281e-05
-3.92920855417975e-05
-4.18992368911188e-05
-2.8064878133471e-05
2.15995708800554e-06
-1.6760329320001e-05
-2.35116458516062e-05
-1.2828963132772e-05
1.41742891612514e-05
-1.51706473113224e-05
-1.07122010784813e-05
-7.44669440627457e-06
7.87739161930167e-06
-2.26694469129941e-05
-3.73951927867022e-05
-3.82524645728275e-06
-1.00527173956312e-05
-3.48875562788289e-05
-1.65203956612709e-05
-1.96454234003813e-05
-2.54134240604403e-06
-4.56966353290189e-05
-5.42728183197324e-05
-1.19184102986128e-05
-1.64392995616987e-05
-4.32236899370597e-05
-2.17360940778062e-05
7.22483596984695e-06
9.36772437381965e-06
-3.25958729590577e-05
-2.14215133246704e-05
2.06043548169793e-05
3.58266938987503e-06
-3.60025506849609e-05
2.35738890485936e-06
1.02821182112785e-06
-9.90949512764668e-06
-1.83244533818265e-05
-7.83976209274217e-07
8.41355594897449e-06
-1.69596282665593e-05
-3.6479365941557e-05
-1.80153053068867e-06
-8.70739224042266e-06
-1.81029101128661e-05
-2.32715619863037e-05
-2.62754597992257e-05
-1.46120796210587e-05
-1.35857964339552e-05
-2.36052885895451e-05
-3.80518918673712e-05
3.91982889366718e-06
-8.71800440042506e-06
-1.2285316361788e-05
-8.56431610350792e-06
-6.51592515426079e-08
-6.82354862108166e-06
-9.62992180134286e-06
-8.50512976048118e-07
-6.81990439206933e-06
-3.27554902733861e-05
-1.37410746851091e-05
-2.02347949442707e-05
-1.27682833748131e-06
-1.89114460360367e-05
-4.20026427822688e-05
2.4829154882295e-06
-1.47586307695838e-05
-4.86140636230332e-05
-1.70891507266578e-05
-2.6028975924439e-05
-2.06350796107996e-05
-4.41149983022404e-05
-1.69018760599192e-05
-1.30551642416977e-07
-1.99602875508408e-05
-5.10466988871893e-05
-1.36527197348921e-05
8.98568513519117e-06
-6.19085734988911e-06
-2.21925168896908e-05
-2.52558187029604e-05
-1.0193438453624e-05
-1.01912856208967e-05
-5.46667685700106e-05
5.36637797321175e-06
-2.65084467408917e-05
-2.66921331989696e-05
-4.97208097225261e-05
-5.91641796282816e-05
-4.90869476484436e-06
-3.49101756320554e-05
-4.219519752327e-05
-2.53600782849638e-05
-6.59359331970316e-06
-3.35314042420275e-05
-2.79879831543187e-05
-1.27225089184545e-05
1.2158042794155e-07
1.12637112205326e-06
-1.14638271216137e-05
1.50327007311035e-05
1.89213785058824e-05
-3.45741711289818e-05
-4.7924080088052e-06
1.08284573121122e-05
-2.6068657106285e-05
4.98820946621811e-06
-7.96163971995378e-06
-1.50748273097846e-05
-4.02364465317799e-06
-1.54688627834029e-05
-2.35002113547933e-05
-2.36170205469145e-05
-3.95003813077487e-06
-1.20540919615973e-05
-2.31373381472048e-05
-9.88699202203627e-06
-1.02087926696559e-06
-3.37317844505292e-05
-5.09548246655372e-06
2.67115223193378e-05
-2.5741820286398e-05
-1.54784542022537e-05
8.9933621985851e-07
3.35701133090911e-05
-3.99469087391313e-05
-1.50844332714982e-05
2.67651193183896e-05
3.18177875608742e-06
-3.14542648755457e-05
-7.52084693324611e-06
8.43262353375908e-07
-1.37766263092622e-05
-4.06809054484984e-05
-4.37994251488701e-05
-1.90771381208237e-05
-2.48945184790888e-05
-4.13100318617613e-05
-3.0521475990666e-05
-2.84095241794533e-06
1.40052139076364e-05
-3.54775620162222e-05
-4.81894656824988e-06
9.20299605394771e-06
-3.33655109969671e-05
-5.39956968186532e-05
4.30475607237979e-06
2.99549675732567e-05
-6.39835412358357e-06
-2.68108838662741e-05
3.72972603779948e-06
-7.81606663580182e-06
-3.11585434877641e-05
-5.67405781175741e-05
-4.35724990988783e-05
-4.65753251605747e-06
-4.95981940029675e-05
-4.45532875232628e-05
-1.01351576314554e-05
-4.86174278202168e-05
-2.91730506046254e-05
-2.33122472712613e-05
-7.119377778702e-06
-1.90818248038559e-06
-4.77925043045033e-05
-6.91754340247844e-06
2.94175405948523e-06
2.8069868565932e-06
-2.14501649315506e-05
6.04800806556505e-07
-1.71597178065584e-05
-3.46974895279326e-06
-4.83822627033478e-05
-1.56752316159518e-05
6.67341162021272e-06
-1.93733031454231e-05
-4.79331085141174e-05
-1.99472140295864e-05
-2.80416206342794e-05
-2.92514762608766e-05
-3.47925365380307e-05
-3.21584630217966e-05
7.0244250247618e-06
-2.55462251527141e-06
-3.59886640364114e-05
-3.03661436405848e-05
3.3739811275917e-06
8.74335354568183e-06
-2.48339138177167e-05
-2.04410750790176e-05
1.89631428260563e-05
-1.88945158379904e-06
-1.94458099826137e-05
1.2595204520539e-05
5.54965476232264e-06
-1.24725142325995e-05
-3.4725882779102e-05
2.10166331908947e-06
-2.06691506666804e-05
-2.83170992179992e-05
-2.33717355732611e-05
5.40921649552689e-06
-3.21778500583904e-05
-1.92369349348361e-05
-7.24463668612141e-06
-4.64426972791185e-06
-2.93592388599563e-05
-6.81061120036479e-06
9.53996615392472e-06
2.26156272543602e-05
-1.02840807294787e-05
-3.09044839093435e-05
7.47343965537277e-06
1.73692376561904e-05
-1.87077266546672e-05
-1.03669760863586e-05
3.22197691032682e-05
-8.18676173654745e-06
-3.90806535118365e-05
-6.39263496597897e-05
-1.55388059835713e-05
-2.63455610969327e-06
-2.39636746580271e-05
-2.86442394036946e-05
-2.9759988057384e-05
-1.39245408294721e-05
-1.65607379716698e-05
-3.55607283456105e-05
-7.60173216037213e-06
7.01161824790766e-06
-1.93092607947965e-05
-3.08852032335511e-05
-5.92107566038697e-06
1.89076266786056e-05
-8.87619635349385e-06
-3.11483099729031e-05
-2.31508045620321e-05
7.82122732275904e-06
-1.28717145153479e-05
-4.63689017573806e-05
-4.17354728848475e-05
-1.87485818556526e-05
-3.40904167855409e-05
-3.231304813378e-05
-1.63201788481717e-05
-2.83506774798182e-05
-2.1930966249241e-05
-2.83257878426687e-05
-3.84611451616903e-05
-8.57773568522143e-06
2.64612619116383e-06
5.34189652022972e-06
-1.2769982439154e-05
-5.99960684518671e-06
-1.25038287391665e-05
-3.65893303023977e-06
-1.9131911370728e-05
-1.11606294761352e-05
-7.39936786874307e-06
-3.55344275239838e-05
-3.35251183532494e-05
-2.72642648635982e-05
-2.74731168733316e-05
-4.04473964305192e-05
-7.32636741019735e-06
-4.35561052313692e-05
-1.62609003740113e-05
-2.41060885537038e-05
-2.70690982932702e-06
-2.29451627451817e-05
-1.52877350978403e-05
-1.72957499696058e-05
-1.9478958009991e-05
-1.13357628621608e-05
-1.37426345351963e-07
-2.1251483872294e-05
-8.53321486996545e-06
1.40671658345236e-05
1.0672484982674e-05
9.2139925276155e-06
-9.1162680011174e-06
-2.14176161741296e-06
-2.72657522483669e-05
-3.4719554633257e-05
6.07153966438346e-06
-1.07405080309482e-05
-3.20143952902296e-05
-3.07812303305612e-05
-2.17101691341594e-05
-2.25224698185191e-06
-6.90286750118069e-06
-1.564081521934e-05
1.04174971733643e-05
-1.57256777369109e-05
-7.14961028220946e-06
-9.76431251052255e-06
-1.26019784015002e-06
-6.8546715678423e-06
-1.22202508933759e-05
-7.42035860034942e-06
-3.70618902661468e-06
-6.6558456767306e-06
-4.7596965832599e-05
6.47419557701488e-06
-8.30068842075785e-06
-3.25597582605564e-05
-2.11352432763029e-05
-1.47662740587515e-05
-2.79017936129075e-05
-1.53141014788896e-05
-5.27666656661859e-06
2.4099731919862e-06
1.65094075737749e-06
-2.87431611173211e-05
-1.82197121911153e-07
-1.95329694707367e-05
-2.27175521747466e-05
-5.80822583661451e-05
-3.22272494638976e-05
-3.2683904182505e-05
-3.01278414320514e-05
-1.99862950272333e-05
-2.35579469306178e-05
-3.500538910347e-06
-2.39614574167955e-05
-1.56206303203214e-05
-3.03922025846738e-05
-1.70299861233924e-05
-2.09933506295262e-06
-1.74756940415352e-05
-3.24614813348129e-05
-1.49079236469131e-05
-8.61017574556768e-06
-4.12492886202624e-05
-4.59330619768869e-06
1.31644124710405e-07
5.14774607065023e-07
-4.08332752528308e-05
-9.94239712004366e-06
3.39076277408307e-08
-3.78535048450495e-05
-4.37662456653235e-05
1.91354239712444e-06
-3.05642354124273e-05
-3.19537285540272e-05
-1.23493264321887e-05
1.19533670254034e-05
-1.94615333777204e-05
-2.53016416489331e-05
-3.16625009157504e-05
1.09622762778263e-05
1.27809368502061e-05
-5.2017972976776e-05
-1.05907984517158e-05
7.64263051391703e-06
1.43729831248706e-05
-2.56440528281865e-05
-8.78802408667977e-06
1.94372325835081e-06
-1.3915810783526e-05
-2.68093430650371e-05
-2.6911276900943e-05
-1.65553804703114e-05
-3.50937666125261e-05
-5.45721923374861e-05
-1.4682836307867e-05
-1.54001041509784e-05
-2.02233468999403e-05
-2.11264953131516e-07
-1.29446331147512e-06
-1.29311295915037e-05
-1.17128499142936e-05
-5.08871921832659e-06
3.47692261965954e-06
-1.58212605645683e-05
-2.10068627912495e-05
3.71768485857662e-06
4.43644900124409e-06
-2.07032425322711e-05
-4.04681994183683e-05
-2.38499132034508e-05
-3.23701456325767e-05
-1.80376256847072e-05
-2.13960526528971e-05
-3.53682263398172e-05
-1.88816134558796e-05
1.3538063712367e-06
-1.17940828275735e-05
-3.23861862904431e-05
6.86835543824778e-06
-1.61526210721422e-05
4.72818770596399e-06
1.30448689045691e-05
5.84361418499781e-06
-1.42773022600706e-05
-7.60587456995451e-06
-5.3047889496989e-06
3.60681634379577e-06
-1.11457898784594e-05
-3.82527015740598e-05
-9.46940322299849e-06
-2.74930410977842e-05
-3.74713933563716e-05
-4.30512433761385e-05
-4.63717060473578e-05
-2.30539124323069e-05
-6.06951120954248e-05
-3.34362029641737e-05
-2.90030181260551e-05
-1.84623776344771e-05
-1.66930691167256e-05
-1.34836641035444e-05
1.11939070484858e-05
1.5349947952364e-05
-1.55854386848025e-05
-3.11691922311984e-06
1.3879970144917e-05
5.72011234797533e-06
-1.08425676390686e-05
-6.28833092376778e-06
-1.77014503394465e-05
-3.19254872407457e-05
-5.23262365912155e-05
-7.53593668657263e-05
-2.80304104305173e-05
-7.05924937761193e-06
-4.60482531911278e-05
-4.57559836368444e-05
-1.40601614534186e-05
-1.62999961092676e-05
-2.41012049244262e-05
-1.4020136374705e-05
4.60509036949501e-06
1.70464389533877e-05
-9.35191136715455e-06
6.04877114118971e-06
2.44011697680813e-05
1.8144418477906e-05
4.42032307503647e-06
-9.12645754689798e-06
-8.68329280453629e-06
1.29537645429834e-05
-3.44152780819071e-05
-3.46319511338791e-05
-2.2555493408442e-05
-3.72397423957856e-05
-4.15484511302548e-05
-3.9625541966521e-05
-3.62038414441155e-05
-2.72992616858362e-05
-6.31095575968919e-05
-2.24946016434086e-05
-7.84462799624419e-06
-1.19890287694337e-05
5.86527414058576e-06
1.2100613659018e-06
4.16938879404622e-06
-4.37957659214367e-07
3.96502055333457e-06
1.22528489176399e-05
6.6779981196032e-06
-1.95772820136258e-05
-2.03933923803363e-05
2.25438078924981e-06
-1.36492805393586e-05
-5.89737343146996e-05
-6.5183800654348e-05
-6.96611072106603e-06
-2.97476956514875e-05
-6.93040896505867e-05
-4.47192324390551e-05
-2.64184272080937e-05
-1.49738352413117e-05
