# Supplementary material for: Research on computational propagation and identification of mine microseismic signals based on deep learning
Source: PLoS One. 2025 Oct 22;20(10):e0334641. doi: 10.1371/journal.pone.0334641 (PMC12543183; doi:10.1371/journal.pone.0334641)
Supplement: S10 Data — (ZIP) [file pone.0334641.s010.zip › 000101100001546.xlsx_0.txt_24.txt.txt]

-1.34984844167555e-05
-2.44809255867978e-05
9.66645834801999e-06
-1.12706837100092e-05
-1.55229340443772e-05
-1.47264978984659e-05
-8.0136368174322e-06
1.22867489081416e-05
-1.80371416248336e-05
-3.10885784638595e-05
-8.10892312562786e-06
-1.13373327760327e-06
-1.63519408751114e-05
-9.21798081828442e-06
3.44819157304681e-06
1.92141065093815e-05
-2.32342058180388e-05
-8.09606707287333e-06
-1.39141252592625e-05
-1.20145185742428e-05
-5.84465731793145e-06
-3.13571065607118e-05
-2.96224489734723e-05
-2.41272704900817e-05
-1.79520295893767e-05
-3.05930970526091e-05
-4.79615135820017e-05
-1.45574093687832e-05
-2.09691707627202e-05
-2.81245744122018e-05
-4.43939401231507e-05
-6.86812262020322e-06
1.83910719109244e-05
-2.37478987753857e-05
-3.54159114101272e-05
2.08094171728267e-06
-9.33234731145903e-06
-9.60244660428943e-06
-3.52841398105664e-05
-3.73208877005586e-05
-9.45349428182726e-06
-1.6657009121322e-05
-4.09472150173926e-05
-5.42698290018195e-05
-2.70046606966595e-05
-4.05959636440444e-05
-5.40768618551643e-05
-3.27929266263384e-05
-5.35787430511677e-05
-3.48780918203067e-05
-1.95682110193363e-05
-2.74950756973929e-05
-8.87299873269462e-06
-2.7345440769972e-05
-2.36368981290594e-05
-5.25278220022142e-06
3.07290597027061e-05
-1.93501162259931e-05
1.13878461199431e-05
4.24802187969231e-06
-1.65117735608104e-06
-1.87577815591042e-05
-2.72170766202366e-05
-6.33114857364819e-06
-2.72115957914159e-05
-4.34569392080004e-05
-6.61726936782997e-06
-2.32021441470639e-05
-3.50367562509286e-05
-4.32228458385629e-05
-3.0590579096852e-05
-2.30129906088029e-05
-2.91275780628849e-05
3.0208664060829e-06
-2.60410127316212e-06
4.55988706997355e-06
-1.62751048689539e-05
-5.64102685921675e-06
2.36479982359637e-05
2.49138075024051e-05
-1.23603346395293e-05
-2.0412639395322e-05
-1.45911046742612e-05
-9.5832726307539e-06
-6.26343367540909e-05
-7.43277745330665e-05
-9.35246714725881e-06
-4.65480824845229e-06
-4.10568983601414e-05
-3.16718879415924e-05
-5.3621263431259e-06
1.91575591348356e-05
-4.93545877196057e-05
-3.48201768402154e-05
1.7517415407327e-05
1.97696109804411e-05
-2.82075685593253e-05
-1.63530000194436e-05
1.56283046192402e-05
1.47369812118444e-05
-4.22490075941851e-05
-4.57833604326394e-06
-9.23788238407145e-06
-6.12853570278257e-06
-2.90263025687108e-05
-3.57114428722947e-05
-1.72838873160089e-05
-1.23447159378262e-05
-4.14395067877989e-05
-4.46356252185069e-05
-4.1314112813324e-05
-3.34490165621884e-05
-4.85436499857507e-05
-3.56027922535069e-05
-1.21256279710412e-05
-2.78124606603412e-05
-4.13204512928302e-06
2.06112720967835e-05
-3.82994231189911e-06
-1.81713575393398e-05
-7.31590092237087e-06
7.37614925346012e-06
-1.39197417803697e-05
-3.20425628229928e-05
-2.67858009026028e-05
9.04127625672568e-07
-4.82284173652827e-05
-4.40968062905657e-05
-3.37263968188165e-06
-1.92339811998124e-05
-4.31433404826535e-05
-5.95945729035956e-05
-2.53816298893977e-05
-2.00505733039641e-07
1.37982077103103e-05
-5.22323609056645e-05
-1.9806727069684e-05
-5.61374161997357e-06
-2.90832251262812e-05
-3.78274306395248e-05
-3.67837954668169e-05
2.20752203716916e-05
-4.29356577839754e-06
-1.86431545775104e-05
-6.57969524249735e-06
-1.56329223643373e-06
-6.25372496247725e-06
-1.4410286785088e-05
-1.93476433387528e-05
-1.16344881699008e-05
-3.18681025567672e-05
-5.16791164843293e-05
-3.09829089665995e-05
-9.40337426612978e-06
-5.16282291685843e-06
2.09463362259104e-06
-1.67171096687284e-05
1.31213335544031e-05
4.71455690458497e-06
-1.56473598685872e-06
3.76349308117732e-06
-1.39619512200937e-05
-3.82279401685936e-06
-5.56491303351296e-06
-2.2009340150032e-05
-3.48226089424852e-05
-2.56810483558111e-05
-2.73020315500441e-05
-1.45355119564034e-05
-2.57398762094449e-05
-1.26572931772027e-05
-1.84478496579995e-05
-1.77227387590473e-06
-1.77262147091211e-05
-3.19202055074916e-05
1.24358920225163e-05
1.1847473821985e-05
-6.03270061077417e-06
-3.30294692253384e-05
-1.85051713666749e-05
1.85303685853425e-05
1.34572890701642e-05
-1.62760167426199e-05
1.91957914184982e-05
-4.46471898190125e-06
-1.37758479111178e-05
-3.12605297745068e-05
-3.32408925402554e-05
-2.26393479759246e-05
-2.33829715738631e-05
-3.79696913987124e-05
-2.63027952861668e-05
-7.31757401663596e-06
-3.07029793392749e-05
-4.74973355092925e-05
-9.13217441929382e-06
-2.56842417624964e-06
-2.51335822146006e-06
-1.98074565248915e-05
-1.58254012004325e-05
-2.09920480684724e-06
-1.76552747004189e-05
-5.43599309053573e-05
-7.58679191153243e-07
-3.30432528686261e-05
-3.12563856431131e-05
-5.34543001977225e-05
-1.68836122224188e-05
-2.04812099730302e-05
-3.50286887693178e-05
-2.23607978196097e-05
-1.47844414405785e-05
-3.45035722678878e-05
-2.16972292270191e-05
-3.22621699388502e-05
-2.18641680751027e-05
-3.49872772621244e-05
-8.3133781770304e-06
-8.16892445160463e-07
6.94662835370379e-06
-1.21853600336013e-05
-1.82010413562851e-05
-3.6623736103962e-06
-7.76287966450326e-07
-3.61907438336334e-06
-2.19277843121878e-07
-6.33783957943602e-06
-2.52163069899982e-05
-3.74534283831212e-05
-4.23050131935608e-05
4.40878070954622e-06
-1.1862562247198e-05
-1.86257855039461e-06
-3.16584135022027e-05
-3.14708420235198e-05
-1.90302881842684e-05
-2.82906707168973e-05
-3.96372265399656e-06
-8.62401869465138e-06
4.99233197990381e-06
-2.46157778798884e-05
2.06106140728178e-05
-1.38891670997313e-05
-2.97025457876511e-06
-3.44165602307102e-06
7.28764786016422e-06
1.88240354707138e-05
-3.03445825889853e-05
-3.99074349374861e-05
-1.36258887331977e-05
-3.86189445411723e-05
-1.22335737193226e-05
-4.72182433445349e-05
-2.40873574275977e-05
-1.94935742331239e-05
-5.85138730927379e-05
-5.83902526286463e-05
-2.00095495886041e-05
-1.79353498372041e-06
-3.80307925366836e-05
-1.14510282489466e-05
-5.95923086508303e-06
2.23782599441871e-06
-1.31509463455036e-05
1.24109128047735e-05
-3.16523604844668e-06
2.09047078355175e-06
-2.42871050524957e-05
-5.97589273975638e-06
7.7698026586546e-06
1.02006304701969e-05
-2.75681504967569e-05
-2.74691894190331e-05
-3.38308324063618e-05
-3.86644295537167e-05
-3.59303729476882e-05
-2.76347381685935e-05
-4.73808274324077e-05
-1.19564419387333e-05
-2.03665781238909e-05
-2.16170884581814e-05
-3.18934065241503e-05
-3.68443207089611e-05
-2.84480161148075e-05
-8.0846741903797e-06
1.46694993315444e-05
8.50477246927661e-06
7.05909679610879e-06
1.03461791722396e-06
-7.10041827157669e-07
-2.49194025417846e-05
-2.38537641589303e-05
-5.16728959866469e-05
-3.51312758012182e-05
-2.09941176697098e-05
-2.94129925335537e-05
-1.14950119066988e-05
-4.18788110136812e-05
-4.6068691226168e-05
-4.44842122631061e-06
-4.89520659660453e-05
-3.2112037322618e-05
-1.33268208751776e-05
7.99643338022292e-06
3.33011861623299e-06
-3.81476936808281e-05
1.0161268322305e-05
8.73932598339978e-06
2.42960282387524e-05
-5.73209357215693e-06
-1.50571807558115e-05
8.64911329268653e-06
6.89864167946507e-06
-1.32276114922992e-05
-1.80055779762449e-05
-5.28716051278414e-05
6.84937502308579e-07
-6.10844228137114e-06
-3.66371946681692e-05
-2.20387797173565e-06
-1.0314463703236e-05
-1.41499077467038e-06
-2.12820105318852e-05
-3.68743207614194e-06
3.1051610871002e-06
-1.10865768111695e-05
-2.72818354514943e-05
1.43974484026773e-05
3.53320180356514e-06
6.85375518650968e-06
-2.54158902914261e-05
-3.27856519301281e-06
-9.17165762294168e-06
-1.79540583627731e-05
-2.56888388469172e-05
-4.64778001716837e-06
-5.69744201356549e-05
-2.510874793838e-05
-1.624565225099e-06
-3.01988109237416e-05
-3.59472556639344e-05
-3.44505007221041e-05
-2.0062160923622e-05
-1.6970777286967e-05
-4.70286786484833e-05
-1.71546506855565e-05
1.75626758980139e-05
-4.16495960147225e-06
-1.42767144245434e-05
-1.5223650438193e-05
-3.56444277341457e-05
1.14429411618815e-05
-1.67962380444523e-05
-3.52646095251941e-05
-1.72991009277692e-05
-1.9457679455066e-05
-1.86161776910431e-05
-3.77717412314392e-05
-4.38152644513392e-05
-3.35397296291744e-05
-2.94754205281956e-05
-6.84974100781103e-05
2.69161165627417e-06
6.11539571575621e-07
-4.6072221606052e-05
-4.71567913796755e-05
-3.79919093840733e-06
2.50244193623076e-05
-3.64985159244665e-06
-2.85908756072187e-05
1.22354787929346e-06
9.80163421867132e-06
-2.08488854883069e-06
-3.33105858752454e-05
6.0518022140216e-06
-2.06228593700919e-05
3.8859790147186e-06
-4.36609447105934e-05
-2.91960988584697e-05
-1.75905714694337e-05
-4.19758491498228e-05
-3.67534681191508e-05
-1.28813135464623e-05
-1.51806510855829e-05
-1.88273166985296e-05
-6.25195184620689e-06
3.32643273027652e-06
1.20506035537592e-05
-6.58352908857356e-06
-8.96803417901543e-06
9.268794578315e-06
1.52197090225322e-05
-1.51527263977975e-06
-2.54226564455479e-05
-1.90443644343605e-05
-9.16009169171306e-06
-3.57499933376656e-05
-3.11489553918524e-05
-3.09159386845768e-05
-2.58240055560927e-05
-5.25980190957907e-05
-1.90351439326186e-05
-9.43724807348096e-06
-2.28546892438269e-05
-3.65759252617514e-06
3.52078396191435e-05
-1.24672171139289e-05
-2.19520900212319e-05
-1.63822165423522e-05
5.84964292997434e-06
1.02070014437899e-05
-1.37904566196143e-05
-8.45562133892691e-06
-7.91036630999035e-06
-9.02172165821237e-06
-3.49901936385992e-05
-2.9046917035635e-05
-3.16110665988863e-05
-3.21909770069257e-05
-5.59422937048379e-05
-3.00850382519254e-05
-3.73068373088885e-05
1.25709543234543e-05
-1.09257805988466e-05
-8.9685626427625e-06
-1.53704947708526e-06
1.02286394886383e-05
-1.89176221962077e-05
-3.20219051999527e-05
7.29971301087586e-06
-9.91677582724904e-07
-1.42994604013069e-05
-5.16798880828181e-06
7.74486189378209e-06
-3.3975242974011e-05
-3.70284566726791e-05
-4.91275617538773e-05
-3.54242518207975e-05
-3.95824264850852e-05
-1.48457695130967e-05
-4.31460661428095e-05
-4.05773384598166e-05
-3.935464520491e-05
-1.23525875714964e-05
-2.20492196505332e-05
-3.35354881194489e-05
-1.8260089017339e-05
-1.19486961058069e-05
-1.28678403835524e-05
1.59639177428936e-05
1.30796112038314e-05
9.75753942873007e-06
7.3571501425219e-06
-5.39317464564548e-06
-8.53781894996899e-06
-2.79851672650156e-05
-8.42211591663389e-06
-1.83876810682193e-05
-4.29406399163472e-05
-4.88290498457935e-05
-2.62345797337589e-05
-1.50715173261385e-05
-3.20092443614502e-05
-4.46105835573524e-05
-3.12441392926338e-05
-7.58765282711201e-06
-4.88200257142717e-06
-1.18946299223534e-05
7.18076527060958e-06
-2.00009334478427e-07
1.55151051415157e-05
1.77070170702099e-05
4.75378397800834e-06
7.39558787667505e-06
1.0829028819163e-05
-3.39126292989677e-05
4.59495124123173e-06
1.15138827782752e-05
-1.74556743373816e-05
-1.68325090313078e-05
-2.65336203236638e-05
-1.12346180720309e-05
-2.31237868136721e-05
-2.65521458053581e-05
-3.84713960611947e-05
-2.20940494001744e-05
-2.69049493393867e-05
-8.31863954117669e-06
-3.35234884616115e-05
-6.4204821027496e-06
-7.24389394146725e-07
1.04934195626699e-05
9.64697384585974e-07
1.43483988032667e-05
6.37117918660802e-06
4.45531122641871e-06
2.84165145420103e-05
-2.92635444264166e-05
-2.98091481564663e-05
-1.71803569213541e-05
-3.94825453704445e-05
-5.61263996477762e-05
-3.61226207813073e-05
-1.51421628169966e-05
-2.72188467702208e-05
-3.57580858525452e-05
-8.00736432321488e-06
3.69215148315446e-06
-1.35915416510385e-05
-1.91438600536889e-05
-1.24648615024155e-05
1.08427366107967e-05
-8.42722680922569e-06
-3.96052954201042e-06
3.65624299582503e-05
-1.24835941443188e-06
1.26616796946604e-05
-2.25951527159008e-05
-2.38650708965799e-05
-1.36886783715258e-05
-7.18881212865114e-06
-1.01536746008411e-05
-1.6871102528279e-05
-4.05519985626991e-05
-3.0671036830326e-05
-4.64391940592953e-05
-3.92802697488345e-05
-2.30596520976133e-05
-9.82567945723933e-07
1.19401893435176e-06
-1.95303932619678e-05
-2.25322842438417e-05
-8.1467991668175e-06
-1.51467665848959e-06
5.44346771371828e-06
-7.46147429962624e-06
-1.2807399541145e-05
2.8445281604483e-05
-2.03945832535166e-05
-8.92336236174257e-06
-1.16438754251024e-05
-1.90215611134635e-05
-2.48495578332186e-05
-3.26841429004583e-05
-3.74057604695872e-05
-1.31758601566028e-05
2.67237351660463e-06
-1.09288087652185e-05
-4.58028389595426e-05
-4.19295785433012e-05
-5.07608976771424e-06
-1.23538535657419e-05
-1.63177067842555e-05
4.16574931931241e-06
1.71086298517133e-05
2.16449718112828e-06
-2.60048827992842e-05
1.41258420531649e-05
1.03726839660073e-05
4.53076562856682e-06
-1.61390578838137e-05
-2.75404814233335e-05
8.41813616520992e-06
-5.32383228504103e-06
-3.9627573872289e-05
-3.01066587188224e-05
5.93527980979508e-06
-2.88076987316582e-05
-4.07171233733692e-05
-2.57816984299878e-05
-4.56593742045377e-06
-3.21784684177709e-05
-2.99792008205514e-05
4.92220654077387e-06
-9.2878144247992e-06
-1.70801417467002e-05
-1.02157201996647e-05
-1.9799851505717e-05
-2.4771429361392e-05
-3.18585477979638e-05
1.42563296511707e-05
-2.15184860988508e-05
-1.67144720579149e-06
-1.31472304846684e-05
2.7836265644747e-06
-2.30529783275702e-05
-1.97739328525908e-05
-2.74453242576039e-05
-2.51886029694059e-05
-3.14368124098782e-05
-4.88528774308332e-05
-2.67636326152973e-05
-6.38974077479081e-06
-3.96995490441403e-05
-2.1180743784113e-05
-2.75722067233545e-05
7.5548490061464e-06
-2.27432909700286e-05
-4.44140551260113e-05
8.27342483997999e-06
-1.66061749731733e-05
2.52821028757793e-06
-3.0785844217822e-05
-2.38929549047171e-05
-6.47974107723593e-06
-1.88214902385005e-05
-3.6897362246469e-05
-2.67586194014274e-05
-1.12377290673737e-05
-2.28681318171041e-05
-4.20121919960091e-05
-4.38975321188824e-05
-6.33413307110457e-06
-6.95098059388642e-06
-3.2212261271848e-05
-5.2623225667377e-06
-1.96448868859018e-05
1.13217528538065e-05
2.93236088379333e-06
2.44622850905709e-06
-1.9062418839171e-05
1.32120311834823e-05
1.47165070045466e-05
-5.04693701171377e-06
-2.19830146191218e-05
-2.15430548128964e-05
1.75651326302867e-05
1.36367997985192e-05
-5.72871402686564e-05
-1.58336838601949e-05
1.75655984517009e-05
-3.51850315714242e-05
-4.59033529699602e-05
-4.00095716530178e-05
-4.35301129617614e-06
-2.09231249567131e-05
-4.65701095268833e-05
-1.60932715430632e-05
-1.80235383746316e-05
1.04451048018634e-05
-2.78975767809902e-05
-4.07842732025545e-05
-4.55362873389944e-06
-2.76575317013806e-06
-1.49233595827184e-05
-1.708108988359e-05
-1.35913971676187e-05
4.92371150687297e-06
-4.09397309357724e-05
-2.8549643165422e-05
1.29060454049949e-05
-1.52142101624125e-05
-2.10893038537196e-06
-1.34485059354902e-05
-2.98371071424389e-05
-1.31761763766028e-06
-3.93248443763284e-05
-1.61622220201975e-05
-3.10069778384586e-05
-2.37290094309493e-05
1.46580608230022e-06
5.31965150448991e-07
-2.75450566837605e-06
5.81917928397805e-06
7.93842119848203e-06
-3.54330138943727e-05
-2.56614845576006e-05
-1.22988352104722e-05
-1.85840132574414e-05
-3.25390335587199e-05
-4.67218807433546e-05
-2.7043352455224e-05
8.72847237144349e-06
-1.20982695942197e-05
-3.07915556784862e-05
-2.71631703199923e-05
-2.63200429098788e-05
1.4632236200757e-05
-2.5031004901136e-05
-4.42125996727455e-05
-2.37832873306305e-06
-1.01109599392064e-05
-3.07653315365402e-05
-3.75882439083574e-05
-2.2975829113819e-05
-3.21648689120226e-05
-2.51006185532647e-05
-1.93411181467822e-05
-1.51830532439369e-05
-1.61960565946288e-05
-3.34406318192152e-05
-3.97826309166554e-05
-1.86524154113914e-05
-1.05644200274009e-05
-2.05532266392181e-05
-3.30194277790852e-05
-1.87933070183052e-05
-9.13329622435593e-06
-1.87441399480581e-05
-2.52932142031475e-05
-6.59875209241109e-07
-5.99826296224723e-06
4.97336354209165e-06
-5.51486669095189e-06
-5.97253792475039e-06
4.57483093913532e-07
2.29325757655493e-06
-1.54853940536416e-05
-2.52076134356022e-05
-2.03349188282953e-05
-1.08443115719009e-05
-1.68723405942595e-05
-3.27317458142899e-05
-1.4385825340431e-05
-6.76777930604736e-06
-8.47336277104035e-06
-4.61271833212561e-05
-1.00119033785468e-05
-7.23377252464248e-06
1.24663111150575e-05
4.01928684622707e-06
8.98726640118576e-06
-9.92339825745022e-06
-8.66826332035287e-06
-1.45094254132896e-05
-3.89050508295301e-05
-3.826317564853e-05
-3.81576273620679e-05
-1.60775174202404e-05
-1.86919335862179e-05
-1.83200535886955e-05
-4.73142587889042e-05
-3.18349152443718e-05
-7.96827246955705e-06
-1.51517324561188e-05
-4.51830716206523e-05
-6.51264320338239e-06
-3.15327979008918e-05
-4.46885204095282e-05
-1.95171565115004e-05
1.33799883154322e-05
-1.71104342362704e-05
-1.98481070267264e-05
-1.46673940393068e-05
-2.06695845585203e-05
-3.32810657510255e-05
-1.02196583076896e-05
3.32678339824334e-06
-1.45332225781578e-05
-1.60582387966179e-05
-4.35325435638373e-05
-5.01947430845591e-05
-5.56958574537082e-05
-5.26898100925977e-05
-2.43647899450128e-05
-2.12409887284398e-05
-1.85295279499028e-05
-1.14471075254549e-05
-9.10961133207649e-06
-5.618700378255e-05
-9.7956009339476e-06
9.21021102758417e-06
-3.12858597596727e-05
-2.49521795295736e-05
-1.88029746637787e-05
-4.81540369305781e-06
-3.40181695974954e-05
-3.66100920294372e-05
-8.50902157484074e-06
-1.36428322614555e-05
4.13722935267025e-06
-1.91569343399159e-05
-3.05583612652059e-05
-2.6538129360406e-05
-3.57214957406728e-05
-3.12083103922637e-05
-1.67709358086802e-05
-2.99078237376926e-05
-4.16602241936166e-05
4.37055496517234e-06
-1.67759449870979e-06
-3.57331621012907e-05
-3.08840451170158e-05
-4.05258300521545e-06
-4.45152454409641e-07
8.0184213183112e-06
-3.81853174496984e-06
-2.61413590934551e-05
-1.00743586468996e-05
-3.46977878784947e-05
-2.55442683081669e-05
-1.99140535396785e-07
-2.7317636561153e-05
-3.48544331134956e-05
-2.08553819924247e-05
-7.92755719806135e-06
-2.17912767638684e-05
-1.77235585907687e-05
1.45481981055323e-06
-3.10052224909407e-05
-1.89544996694385e-05
4.29635084308254e-06
-7.06145937723149e-06
-1.88917293236834e-05
-4.01480740066879e-05
-2.54666680044719e-05
-4.47327713265716e-06
-1.51431174825596e-05
-5.43107349989807e-06
-1.92858181747491e-05
2.94453132854766e-06
-4.44859872691278e-06
-2.73846334328437e-06
1.30796084697293e-06
-2.51839313543724e-05
-3.80639745033897e-05
-2.14682195645128e-05
2.91919839549203e-06
-1.65081373306253e-05
-1.82335915549175e-05
-6.04348583323142e-06
-3.49125965009902e-07
-1.94007649618982e-05
-1.38008078837633e-05
-2.00875304256341e-05
-3.00157887422852e-05
-1.64858536785791e-05
-2.72575486684275e-05
-2.36587804603865e-05
3.14327389118463e-06
-2.68894202897455e-05
-2.57719097951653e-05
-1.2650110301414e-05
-2.70982514706157e-05
-2.20736805275105e-05
-2.75570063957369e-05
1.24320568499611e-06
-4.14305193684061e-05
-3.36545018567191e-05
-3.6023172222476e-05
-1.45458395369015e-05
-2.57421474749971e-05
-2.54080292725781e-05
-4.25253750294553e-05
7.06861926243194e-06
-1.14453689502873e-05
-2.98982088880236e-05
-3.6024542175622e-05
-1.02692426720788e-05
-4.17784820025169e-06
-1.48222194437053e-05
-1.48425003029639e-06
-6.19785379513596e-06
-1.94373089445234e-05
-1.4877845720934e-05
5.0610349724091e-07
-3.16535688121311e-05
-2.55312895951972e-05
-6.2582004084835e-06
-2.11517525783178e-05
-2.75861896705089e-05
-4.5917882480065e-05
2.42385523572541e-06
-2.21108713391934e-05
-2.82090609659097e-05
-2.19241347566985e-05
-2.80847291967047e-05
-1.11067028537722e-05
-1.11423820584112e-05
-2.60244981688138e-05
5.17829559109128e-06
-2.4523821098659e-05
-2.84641514790523e-05
-1.42266201553749e-05
-7.1489339798029e-06
6.01636515837192e-07
2.51359908839006e-06
-1.41431717493655e-05
-9.16912256154963e-06
9.51474064486511e-06
-2.83612969840083e-05
-1.03418900194382e-05
-2.42241004049284e-05
-2.84336431256188e-05
-4.68207385916909e-05
-5.05819018074357e-05
-2.47560985586924e-05
-5.08112386399875e-06
-7.65337197907066e-06
-1.9608689718125e-07
-1.26251102172649e-05
-2.6259421613891e-05
-1.33313511078616e-05
-2.47695388701789e-06
1.08307359644505e-05
-2.80394833838882e-05
-2.13686795062106e-05
-1.43119325877077e-05
2.70154973061955e-05
-2.39215488874529e-05
-2.98548023697027e-05
1.03019052983998e-05
-2.8159541411423e-05
-3.07162825451617e-05
-2.05398859557815e-05
-3.44292478673767e-05
-2.04461797165206e-05
-4.86427387074462e-05
-3.91892425684609e-05
-2.51904338648495e-05
9.49695964983336e-06
-3.17546213846907e-05
-3.52177815537443e-05
7.57254286860314e-06
1.4799336466074e-05
-5.06050007782058e-05
-1.29638143222743e-05
-1.26791412105143e-06
-6.09412259238278e-06
-3.28037635714476e-05
-1.714521193246e-05
-5.78692419467818e-06
-2.40479228116253e-05
-5.84353802387041e-05
-4.05356541860572e-05
3.55783637894295e-06
-9.51322624179831e-06
-3.94928594673953e-05
-2.57408495825981e-05
2.39666192675577e-05
-3.55019997836162e-05
-5.37668388211702e-05
-1.19058946549809e-05
-4.0289546206984e-06
-4.77880890188745e-06
-2.18619603184077e-05
6.22912340054515e-06
1.17568732371562e-05
-3.58320521601769e-05
-4.0478037465408e-05
1.16233265608094e-05
7.27839355568482e-06
-5.60093030689685e-05
-5.22771197193048e-05
-2.93553014798987e-05
-6.17832398122529e-07
-6.71171093754365e-05
-2.69103942657229e-05
1.77010647284538e-05
-2.28207326846969e-05
-4.06847784247045e-05
-2.85174485770854e-05
8.16357024252237e-07
1.73724617125103e-05
-2.00584712375402e-05
-1.91864682478316e-05
2.89460035839391e-06
-5.12583607994246e-06
-1.20944822396706e-05
7.20651848669335e-06
7.60925384095611e-06
-9.37554829776238e-06
-3.20116531870279e-05
6.56564112535919e-08
-2.22151115191531e-05
-2.9937513010125e-05
-6.21533843747143e-05
-3.70466824221399e-05
-1.82710760823866e-05
-2.81172633155859e-05
-6.64736198417951e-05
-1.72696588624244e-05
-8.19204612328255e-06
-1.12238605958787e-05
-2.58668565921688e-05
2.77014427167611e-05
2.83227216071318e-05
-3.47448567536997e-05
-2.63876201571819e-05
3.15881323097373e-05
-1.90957172929901e-06
-2.67497228320165e-05
-2.29306804550304e-05
2.87496556719791e-05
-2.97253562699098e-05
-5.34280702711172e-05
-3.2345443162225e-05
-3.96404330533019e-06
-4.47193621367421e-05
-4.752610965315e-05
-1.53147644247683e-05
-2.29317318497667e-05
-1.14502284075937e-05
-3.81241599687022e-05
1.78018968939604e-06
1.71206042597668e-05
-1.72529748004832e-05
-4.47963129632167e-05
-2.77711051250311e-05
-4.07782480544336e-06
-3.88212338943395e-05
-2.25168743815631e-05
-1.7894587711776e-05
-2.2705905129682e-06
-9.09110110773781e-06
-2.85625343222932e-05
-1.09099446501956e-05
-3.1873624507511e-05
-5.7318961076292e-05
-3.57432092655556e-05
1.38851158140242e-05
-4.10410967673861e-05
-3.2543591696872e-05
-7.27726720024014e-06
7.28985784930423e-06
-2.71780739618365e-05
-2.05981623720974e-05
4.27696836827325e-06
1.55702110105126e-05
-2.95539140562955e-05
-5.30681303677805e-06
1.38306172222274e-05
6.79995022068679e-06
-2.2454864482414e-05
-1.33461754997951e-05
-3.68804547187306e-06
-7.79194581512669e-06
-4.79450960892352e-05
-6.53946013303319e-05
-2.14415832660337e-05
-1.07933773656306e-05
-4.09814424163375e-05
-1.57155246362587e-05
-3.09472066550808e-05
-1.40658148810806e-05
-3.45893369913782e-05
-1.78670851297466e-05
1.11635233243386e-05
-1.24580080819321e-05
-1.7594178606399e-05
-2.01794393562698e-05
3.20100600449395e-07
-9.20295087761184e-06
-3.17191738113884e-05
-2.44667703268858e-05
1.70049385095109e-05
-3.32046005513827e-05
-4.34878929214764e-05
-4.48693660033281e-06
-2.99207110363405e-05
-8.98733049289519e-06
-2.11983753427378e-05
-2.27773340661662e-05
-2.20160734193407e-05
-4.13355151603956e-05
-1.31461943400565e-05
-4.73479015247417e-05
-1.97237584226702e-05
-2.60511155768643e-05
1.31210518133451e-05
-4.43488994338148e-06
-1.73111550276048e-05
-3.05779379335979e-05
-2.96591000583393e-06
2.45616097244612e-06
8.22040553924489e-06
-3.62608748942459e-05
-3.41416223661184e-05
-1.40977434694631e-05
-1.83692531339311e-05
-4.69327936626589e-05
1.62352309153281e-06
-4.27960076075867e-05
-1.75311204308876e-05
-5.15090176135394e-05
-1.59976177074202e-05
-2.24192555688886e-05
-2.20863156895621e-05
-3.19343607876193e-05
-2.66077933833302e-05
5.04086393926817e-07
-9.89152920367467e-06
-3.09461832433001e-05
-7.62857705522361e-06
-3.30807806659144e-06
-1.69736074397723e-05
3.23094065143137e-06
-2.60123925404842e-05
3.30920735602918e-06
1.13710712372948e-05
-2.28516864137691e-05
-9.665777643503e-06
-1.8648746184785e-05
-8.9767210369581e-07
-7.9554732408852e-06
1.60715505066606e-06
-1.84019588929191e-05
-3.07302211908996e-05
-9.25966591476298e-06
-1.71080455365583e-05
-4.36051283951582e-06
-2.43031861325171e-05
-2.71581866551128e-05
-3.46895087096321e-05
4.58064441074334e-06
-1.33562147631387e-05
-2.66525704379996e-06
-1.59516177820919e-05
-7.46798494639167e-06
2.3819609670457e-06
2.79257237757609e-06
-2.93564261220046e-05
2.78081515979083e-06
-1.30696169363562e-06
-1.25919681383769e-05
-3.85940230389596e-06
-4.3593738625136e-05
-1.2712178627638e-05
1.87746982682061e-06
-2.50706326902195e-05
-7.17414588606692e-06
-3.83025307886714e-05
-1.03221358425651e-05
2.25351555905205e-06
-1.34899839055838e-05
-2.40038338011897e-06
-2.25296764972706e-05
-3.58245985009356e-05
-1.04645752044626e-05
-1.17357932902585e-05
-5.38156507832787e-06
-2.731243356705e-05
-2.39911363019314e-05
5.11990476981914e-06
-3.06092755582962e-05
1.96124656507962e-05
-2.61490026118026e-05
-6.315156954183e-06
-4.62485533121816e-05
-1.74801862295051e-05
-1.98127427410052e-05
-2.58448039154981e-05
-2.92058411726708e-05
-4.26307578522709e-05
8.76649182499599e-06
-6.15951754321112e-06
-3.1880511463161e-05
-3.01966037093826e-05
-2.13315114036575e-05
-2.46448639505908e-05
-3.2442112376002e-05
-3.32698049470505e-05
-6.00925914682244e-06
-4.80609228168219e-05
-4.84802344831695e-05
-2.18494386041132e-05
-5.64347722345726e-06
-2.73585547898119e-05
-2.20401694186292e-05
-3.02710765368209e-05
-1.37323207734756e-06
-1.97161427418279e-05
-2.90226342401083e-05
-1.40546164662908e-05
-2.64710625848657e-06
1.03459481403637e-05
-2.59317688129409e-05
-3.70561159457635e-05
-8.11210568099484e-06
-1.35579918936668e-05
-4.33153027074259e-05
-2.33534785424331e-05
-3.61513410677438e-05
-2.36569686483662e-05
1.23875231711794e-05
-1.41205976706877e-05
-2.25414446691443e-05
1.04879527969074e-05
-2.36110360333106e-05
-3.22650004195658e-05
8.67728013737068e-06
1.23018490067293e-05
-1.40271488614014e-05
-4.37587973224815e-06
2.48660061735096e-06
1.43256562838252e-05
1.62648991516907e-07
-7.80266646871972e-06
-2.07939466810265e-05
-3.92569858048178e-06
-1.42078594600018e-05
-1.64833408270737e-05
-1.99791145371225e-05
-3.09244481598383e-05
-3.59177009371106e-06
-1.08494740246998e-05
-2.31834033910255e-05
-1.21410414980529e-05
-1.93198956250594e-05
-1.37636733513827e-05
8.05849379999171e-07
-3.57212244601685e-06
-6.3765884145226e-06
-2.99036802431174e-06
1.01478814512707e-07
-4.76671725031158e-06
-4.14145035962845e-06
-2.40212828836707e-05
-7.36154286940507e-06
-1.91421996444183e-05
-1.20425826017656e-05
-1.34752492623679e-05
2.25092925940815e-05
-2.66711362572224e-05
-5.57654546516687e-05
-1.41066167393673e-05
-2.92319360376413e-05
-5.88907648906177e-07
-4.30382461104461e-05
-5.52215095932063e-05
1.00925196359303e-06
-4.51242489334153e-06
-8.59844990378383e-06
2.59902280425319e-05
-5.66690056201055e-06
-5.37208503288829e-06
-2.83475317391214e-05
1.68752842155633e-06
-3.58435488654936e-05
-3.31621634872973e-05
-1.13226500413426e-05
-3.18798130260698e-05
-2.64392114687965e-05
-2.07271947797955e-05
-2.03482748522758e-05
-4.35429734027094e-05
-3.24841569455315e-05
-5.86511894948542e-05
-2.64197921155758e-05
-2.77845823197352e-05
-2.33346950596741e-05
-1.03706837266091e-06
-2.77345548217792e-05
-1.39321632145043e-05
-2.08663257078936e-05
-1.57757267518405e-05
-1.36283230043315e-05
5.46892648136179e-06
1.0978494733549e-05
-9.31982868880313e-06
-8.92565588028883e-06
2.42080433116382e-06
-3.65521894876329e-06
-4.89250635414629e-05
-4.43493847827909e-07
8.41537000437659e-06
-3.57660771282959e-05
-3.16590513842171e-05
-2.32573403115161e-05
-1.21973966240429e-05
-2.9354822990695e-05
-2.98380997275768e-05
-2.04370750920483e-05
-1.57596644740812e-05
-2.5076156201132e-05
-1.36940372043458e-05
2.06771707920783e-05
1.49355137239724e-05
-9.59186159558258e-06
1.25433387594903e-06
8.94533633397197e-07
-1.88637890549586e-06
-1.76322163964058e-05
-2.55117363829145e-05
-4.6775564727868e-06
-1.17285581853077e-05
-2.28288817776517e-05
-2.30789430534501e-05
-2.83280005293866e-05
-8.71845637743564e-06
-1.75159972368263e-05
-4.07675643613666e-05
-3.27495596776184e-05
1.10421000712903e-05
-9.39792508082252e-06
-2.62919507421402e-05
-4.24521718866414e-06
-1.33211766363717e-05
-2.64701678439456e-06
-1.60818648657535e-05
-1.49441696651426e-05
2.80090709927804e-06
-3.27756380549702e-05
-7.84246911043552e-08
-4.74466229206728e-08
-2.33394267367554e-05
-2.87374192308377e-05
-5.08232803572275e-06
-1.30510946868494e-05
1.20823721287467e-05
-3.83322944229453e-05
3.7111545358563e-06
-8.01015221876668e-06
-2.22927394365455e-05
-5.0670537892522e-05
-1.94172187402112e-05
-1.53785724500968e-05
-3.35431318318579e-05
-2.16418204621477e-05
-2.21968783984824e-05
-1.39433801677131e-05
-5.44152507427702e-06
-2.68828962358756e-05
-9.73623826755414e-06
-1.68431761421956e-05
-3.35362441631647e-05
-4.72145617178274e-06
-3.5648906662038e-05
-1.57944044815082e-05
-3.75967060995793e-06
-2.40755398944602e-05
-3.51404267067576e-06
-1.5261932012686e-05
-4.15812572589171e-05
-2.429242741266e-05
-1.66102008557087e-05
1.33718406254383e-05
-3.7976969900979e-05
-1.43252625294188e-05
-2.2407843258544e-05
-8.66868229884024e-06
-2.67292196353809e-05
-3.13326348180381e-05
-9.83405612566317e-06
-1.5383851050963e-05
-3.509736183688e-06
-1.40420145413049e-05
1.74555713864093e-06
-1.19844778534607e-05
-1.00311067390072e-05
-1.54361109490422e-06
6.27558060049717e-06
-3.50510729580671e-05
-1.74742910575283e-06
-5.14089866780485e-06
-7.79602003691057e-06
-2.85573084903255e-05
1.1225379036098e-05
-6.29171046588404e-06
-4.4980497960074e-05
-3.81041021004074e-05
9.45145120766169e-06
-5.36154590662295e-05
-1.4468758816288e-05
-1.98459506535156e-05
4.77410814678601e-06
-2.61314605750312e-05
-1.37808685872148e-05
-5.40706116523585e-06
9.40231264878796e-06
6.03660911274609e-08
-1.82194294933671e-05
-1.06864250970559e-05
-3.97334426278931e-06
4.2835986201463e-06
7.46465704379975e-07
-1.83994476748821e-05
-1.30547086775182e-05
1.24202340350777e-06
-2.10603542090932e-05
-4.16768084222984e-05
-4.00559825861941e-05
-2.65706198350015e-05
-2.75430944282685e-05
-5.33769851749528e-05
-1.26176851319821e-05
-6.37435143830181e-06
-2.13712639547903e-05
-3.68162829803117e-05
1.18248445175718e-05
-2.20051022480999e-06
7.80222486486396e-06
7.577216181885e-06
5.34221749784102e-06
-9.74423317449244e-06
8.79032429429937e-06
-1.0559228769089e-05
1.65025169398288e-06
-2.53045561635481e-05
-1.70000570757565e-05
-3.35242093492594e-05
-4.71313213962132e-05
-2.93239668273775e-05
-4.97478044879876e-05
-6.02329474278387e-05
-2.57205704528769e-05
-1.83318246191879e-05
-2.89543063672434e-05
-3.82343593121954e-05
-3.68260774918787e-05
-6.13901918843727e-06
-2.32748690794304e-05
-1.82914189959031e-05
-1.59685512919248e-06
-2.14788213703357e-05
-1.85960710961408e-05
1.36561284575198e-05
7.58756837165473e-06
-3.62423927849578e-07
8.4351588865965e-06
-1.86323553658819e-05
1.21351822584012e-06
-1.59445383744208e-05
-5.1320838197076e-05
-1.05546106861952e-05
-6.36850302775986e-06
-1.73381537214427e-05
-3.40074565841552e-05
-2.31716796888979e-05
-2.20132480206644e-05
1.53010287524954e-05
-2.50912344190513e-05
-1.37302707220475e-05
5.01272879357664e-06
2.54812132857426e-05
-1.62631639280945e-06
4.93235641132199e-07
7.22266861570762e-06
-1.41517468370083e-05
-2.96985054964619e-05
-2.52907767111538e-05
-2.21820883098821e-05
-1.56720201412497e-05
-2.39333097588812e-05
-3.06903029753343e-05
-1.80829481884591e-05
-2.70813356569454e-05
-2.83713551190744e-05
2.50431392780192e-06
-8.79202792349131e-06
-2.60773458917212e-05
1.91179647119661e-05
-3.93022356951074e-06
-1.37070003648271e-05
-2.13607934763436e-05
2.71018852015509e-05
5.31527138564631e-06
-7.27536043346422e-06
5.19694826352607e-06
3.38902741831475e-06
-6.28883494309154e-07
-6.18233671142076e-06
-1.42074813189422e-05
-8.16379376972426e-06
-1.72393303561369e-05
-3.12982966966921e-05
-2.52988303555178e-05
-3.44197364186209e-05
-4.51355244550431e-05
-2.70862693012338e-05
-5.83010196358628e-06
1.30920009068969e-06
-1.63941567153723e-05
-4.37190289834442e-06
-9.94756520820053e-06
-2.3643051743487e-05
-1.39704256989528e-05
-2.03553046902729e-05
1.38811614162766e-05
2.65908668467667e-06
1.44409918698498e-05
-1.61360029878336e-05
-2.72250953217314e-05
-2.95530270803875e-05
-3.76318527168957e-05
-2.48856235415632e-05
-3.40015053597983e-05
-3.10373274674256e-05
-3.26543160284896e-05
-4.56300922330977e-05
-7.85788351706708e-06
-1.54879133914301e-06
-2.65434203278586e-05
-3.80847937922566e-05
-2.67808731555889e-05
2.04364729404616e-05
-4.85331699437284e-05
-2.81783417945477e-05
9.90512606983278e-06
-2.29865194567038e-05
-3.42852407522907e-05
4.31290241952224e-06
-3.16077659686904e-05
-9.2819236042718e-06
-4.38782459090548e-05
-2.60942123958304e-05
9.64051763401874e-06
-1.73477923515532e-05
-3.18102975702465e-05
-1.32953196347446e-05
-3.79123524280376e-05
-2.58661759589165e-05
-1.25148473785823e-05
-2.40307439531377e-05
-6.79582135119726e-06
-8.75527302766746e-06
-2.7500463654847e-05
-1.66581809481195e-05
-4.22776386705485e-05
-1.75095055174073e-05
-8.48872929221167e-06
-1.6600763208632e-05
-3.48694645290523e-05
-1.88306142332849e-05
-2.40072476590718e-05
-1.26508387835283e-05
-4.2306114430093e-05
-3.81620014219158e-05
-8.04249475882914e-06
-1.08170067504888e-05
-1.81987196598305e-05
-1.41716253335564e-05
-1.20121048029433e-05
9.53764422204475e-06
-2.22909644473169e-05
-1.11831461360527e-06
-2.49831128500914e-05
-7.26829665815748e-07
-4.07155924368371e-05
1.61102055446619e-05
5.0623037316236e-06
-8.99400064770548e-06
-2.77194751166296e-05
-2.10864345334274e-05
-1.07588461594081e-05
-3.51152647616157e-05
-2.77400035372283e-05
-3.30387160682368e-05
-8.4770321047352e-06
-1.50212702805099e-05
-1.16924138978534e-05
-3.11984065172558e-05
-1.05374107627392e-05
-1.94715681146484e-05
-3.71443847933166e-05
-2.81120497803026e-05
-1.12988569464733e-06
-2.43085040301437e-05
-1.11707050556924e-05
-1.59273129123853e-05
-2.47943944646123e-05
-2.43299906308492e-05
-1.75072692352341e-05
-3.17741364092801e-05
-1.67087976901444e-05
-3.0749381759244e-05
-2.16859601872105e-05
-3.6093263063952e-05
-5.9720431602855e-05
-7.34589640047786e-07
-4.17835885417683e-05
-2.39811152380791e-05
-4.35617235443029e-06
-3.65462720058055e-05
-2.60924103084845e-05
4.65203862574522e-06
4.49366700633572e-06
-2.28496436224502e-05
8.69180332890193e-07
-1.77641208500571e-05
-1.92529367019648e-05
-1.54516972331983e-05
-1.26328862149419e-05
-1.64293313076129e-05
-1.15480295197865e-05
-2.74054027416793e-05
-3.8029275321192e-05
-2.63122332341145e-05
-4.34521486372033e-05
-7.65805643132347e-06
-1.04583238865361e-05
-1.28096382189541e-05
-1.0082444783122e-05
-2.27328157219635e-05
1.27545462776453e-06
3.92715412775057e-06
1.5782515055573e-06
5.23680748087195e-07
2.58826557035822e-05
-1.95905690260875e-05
-5.7220535479855e-06
3.02685110789202e-06
-4.52980679097034e-06
-4.09548844128609e-06
-5.4886534740563e-06
-1.12137906555282e-05
-1.60734133876195e-05
-1.48368448662367e-05
-2.07193489381613e-05
-3.42817876235344e-05
-1.33365797912865e-05
-2.46688663579995e-05
-1.87401279899786e-05
-1.88061976215084e-05
-3.06081461213764e-06
-1.65040029370503e-05
-4.93121943626468e-05
-5.73324092766805e-06
1.87030065210091e-06
-2.38164221325704e-05
-1.1136942511477e-06
2.16147396391092e-05
1.70465161213485e-06
-1.03093812836544e-05
-2.55069721013649e-05
-8.89670408779205e-06
-3.11371225671923e-05
-4.78487882086293e-05
3.95327895340678e-06
-4.7230255435326e-06
-1.30658408693987e-05
-3.78032133083861e-05
-8.04127625891292e-06
-2.44961277438178e-05
-1.11293380251296e-05
-1.85339495150637e-05
-3.47908988975249e-05
-5.4277366259495e-06
-4.06536274904112e-05
-2.19811011982814e-05
-2.45124351282146e-05
-2.23041293776794e-07
6.76832554548902e-06
-3.16488584324576e-06
-1.98127817777019e-05
-2.56386851971656e-05
-1.08837892636241e-05
-2.22685163748512e-05
-2.66636924954976e-05
-6.58355920218463e-06
-3.74162615260733e-05
-1.74415937585395e-05
-1.35143390021837e-05
-2.14095081162268e-05
-3.05577650263951e-05
-3.21968203660534e-05
6.81527530319191e-06
-2.30709217028305e-05
-3.58737604776293e-05
-3.14650372867076e-05
3.19202898531285e-05
-2.12684172195698e-05
-2.58090993023761e-05
9.22596095152065e-06
-2.0786442996277e-06
-2.35899502105399e-05
-3.87106788807194e-06
-4.13928964780649e-06
7.81097223026914e-06
-9.60051229198095e-06
-2.28536800819931e-05
1.33554216621274e-06
-2.49980153548444e-05
-3.3837852294566e-05
8.85947909320846e-07
-2.75310743181758e-05
-3.02581401053892e-06
-4.35964426755043e-06
-6.74762454285096e-06
-2.04633977663043e-05
-3.91594369378271e-06
1.99857992109499e-05
1.67706330421543e-05
3.82019542728144e-06
-1.07096443006343e-05
-1.151749146943e-05
-9.08502874745076e-06
-2.08869784521028e-06
-2.42205502347589e-06
-3.50285277399689e-05
1.49272858920068e-05
-1.42459074933242e-05
-1.65922443502869e-05
-3.1357649056952e-05
-6.0772955837665e-06
-3.27769252787437e-05
-2.35166472072339e-05
1.39480270137771e-05
-5.09391099847095e-05
-1.32854495381356e-05
-2.12840058300575e-05
-2.70629890607872e-05
8.38669441402408e-06
-6.3937560424502e-06
-3.93956887865459e-05
-8.86075645909525e-06
1.85028747915635e-05
1.48617346782411e-05
-3.12626400330215e-05
-3.15311598083836e-05
-1.77406589541019e-05
-2.90922839652701e-05
-3.65892782161601e-05
-2.31833716676126e-05
-1.50055544243225e-05
-2.68924248909829e-05
-3.84339587230397e-05
-4.82797278312702e-05
-2.37866426589915e-05
-1.65749053308244e-05
-3.1185947514061e-05
-1.88784012230185e-05
-1.58005062582002e-05
-7.72651424337582e-06
-2.7832039878742e-05
-1.22734164803625e-06
-2.10078704143261e-05
-2.10578677564834e-05
1.84510894399832e-05
-2.05769557271424e-05
-2.62064496689896e-05
-1.175866176145e-05
-3.07878703425674e-05
-5.86360690633204e-06
2.90022964947009e-06
-1.18249631638418e-05
-2.13378463622083e-05
2.36633622671803e-05
-3.43422114210326e-05
-2.51473233544293e-05
-1.47847544626578e-05
6.51951437982418e-06
-2.85460383868105e-05
-3.83652851331794e-05
-1.73673390568695e-06
2.78222845231158e-06
-2.76762136785869e-05
-4.03003651857399e-05
-4.3378333353766e-06
3.13390416624584e-06
-4.30459382313383e-05
-3.83487655836346e-05
-2.86051038555343e-05
9.12081871931876e-06
-5.25445938343715e-06
-2.346872148606e-05
-6.46988662866238e-06
1.37834930541128e-05
-1.89317287513617e-05
-4.09546351630073e-05
-1.98311438376564e-05
-3.70530450490657e-06
1.33221109297773e-06
-3.19715300495884e-05
-4.19442960987872e-05
3.96895888251758e-06
-3.55969304371195e-06
-5.10501227853504e-05
5.85175640900625e-06
5.1070212931124e-05
9.48386394628287e-06
-3.60506123615641e-05
-3.22777598664924e-06
1.11237524217046e-05
-1.06832265802102e-05
-8.91270793263955e-05
-2.81623962162535e-05
1.08311048188555e-05
-4.01500504988698e-05
-4.760142415052e-05
-8.57860927081279e-06
1.2023945358221e-05
-4.21699855744076e-05
-1.27675475816806e-05
1.06303887508046e-05
-1.66711614222385e-05
-3.35865886098926e-05
-3.69478162105236e-05
-3.98805366344503e-06
3.56004473385678e-06
-3.21189533169042e-05
-1.19173233543202e-05
2.83133581314318e-05
-4.16822144456629e-05
-1.852243838755e-05
-2.43867522729718e-05
-4.40296321597778e-06
-9.27791439729918e-06
-4.09731805565555e-05
-1.94436206585699e-05
8.65168186531009e-06
-3.23306860026803e-05
-2.76974525682878e-05
-1.23989495824961e-05
4.95425348236729e-06
-3.69512905915926e-05
-5.18195629154513e-05
-1.17656007240163e-05
2.5883780244545e-05
-3.90917292729598e-05
-6.66679168090832e-05
-1.00518669638932e-05
1.66118411008448e-05
-3.87901357673545e-05
-7.01170686984763e-05
1.72271530689762e-05
1.77328075442725e-05
-4.94751411502652e-05
-5.41731876500813e-05
1.51174113170276e-05
1.27441226185471e-05
-4.12920943849082e-05
-5.13777611712665e-05
5.08782317667172e-06
1.92028792762494e-05
-4.23050883055417e-05
-2.85416244235578e-06
-1.36570049669227e-05
-4.84506244663655e-06
-5.07373081875595e-05
-3.10830094341634e-05
2.05377811964922e-05
-1.97868307141779e-05
-4.39966589212283e-05
-3.94285408863636e-06
-1.08263099928994e-05
-3.5389833882502e-05
-3.21118688809266e-05
-1.76744377075488e-05
-5.90412323543192e-06
-2.41579423672292e-05
-2.59319322061435e-05
2.61014196020128e-05
5.65247719775763e-06
-1.92089398478174e-05
-3.34204714327007e-05
1.08526332629312e-05
2.55942306183639e-05
-1.22609693256011e-05
-4.75081664508638e-05
6.56745333241139e-06
5.88984409879752e-06
-1.38264237091803e-05
-4.57211015634813e-05
-7.72150975844609e-06
3.09150418389778e-06
-3.6973584588054e-05
-2.87989853010438e-05
4.26931330244799e-06
-4.48870325797915e-06
-4.1280789346753e-05
-1.65000264060627e-05
4.66924087419919e-06
1.9543576094876e-07
-5.73018719488292e-05
-2.57382154194704e-05
2.26971447595345e-06
-2.46677234262009e-05
-3.76972678284819e-05
-1.40596620260675e-05
-1.87052185256089e-05
-1.82292209676598e-05
-9.83233769344438e-07
-2.09496953439674e-05
-2.0917026811428e-05
-2.99256122206732e-05
-4.39484060735154e-05
-1.09955660247352e-05
-1.22418713632939e-05
-2.03179009394474e-05
-3.03553922063056e-05
3.99558081093203e-06
-1.85737062817218e-05
-4.38439196615335e-05
-1.54031354508302e-05
-8.07424790583216e-06
-1.66725125933932e-05
-3.78861647686477e-05
-1.14362509800671e-05
2.54367805808317e-06
-2.76309148790736e-05
-3.91159367519152e-05
1.05173465479306e-05
-1.4808989245348e-05
-2.23086429657879e-05
-5.37332923255065e-05
1.91577463036592e-06
-5.98011207983213e-06
4.30119462501725e-06
-4.99271603488764e-05
-2.34715631530596e-05
3.38009161637339e-05
-2.61135034261795e-05
-2.86228710922323e-05
3.42864309131363e-06
1.70775760194433e-05
-4.21232145597088e-05
-6.41255201020776e-05
2.50736768177003e-06
2.49973098890892e-05
-4.78277698973262e-05
-4.25584382823945e-05
1.88715022124753e-06
-8.26659099767906e-06
-3.5788383979834e-05
-2.41584217401457e-05
-1.14896668307362e-05
6.10249494113169e-06
-7.67645350409694e-06
-2.43379125617407e-05
2.43861367569667e-06
-3.62521623459402e-05
-2.19695566720618e-05
-9.10224893803676e-06
-3.66040374429804e-06
-1.96248318992006e-05
-2.40042010667044e-05
-1.8607841069016e-05
-6.77126308711951e-07
-1.53769930093395e-05
-1.7389121512853e-05
6.90024326638648e-07
-2.54296850666539e-07
-1.33377923474665e-05
-3.02411165199461e-05
-2.2246568118778e-05
1.62255336139691e-05
-1.86103933879851e-05
-2.77196943172826e-05
-9.4910453570512e-06
-7.59398739283182e-06
-2.10229170513481e-05
-4.14574548403261e-05
1.99555847885282e-06
3.61601990065055e-06
-4.24857538880997e-05
-3.5765700334193e-05
-6.31075828435415e-06
-2.37522902823902e-05
-4.62475652082488e-05
-3.71584964169026e-05
-1.42786385422283e-06
-2.18183312417769e-05
3.46598986603839e-06
-1.72434846025846e-05
-1.39908646472971e-05
-1.74308068258576e-05
-1.73407514880482e-05
-2.8732982200938e-05
-1.51348283586343e-05
-3.92431382555154e-05
1.86357095329685e-06
-1.35076394576975e-05
-3.04415507367676e-05
-2.69396176889612e-05
3.66755672101069e-06
-9.00901737798801e-06
-3.83778405774403e-05
-6.84936845329677e-06
-1.50246402681994e-05
-2.85686494088784e-05
-1.14121948464308e-05
1.28951045063642e-05
-4.53453685943618e-06
-2.50195279349419e-05
-2.93138859870981e-05
-5.53708899628075e-05
-6.38243165443818e-07
-1.09056659026841e-05
-9.9078356882383e-06
-3.6212911184274e-05
-2.74622158890002e-05
-3.1112075027513e-05
1.32665165280288e-06
1.76175330992905e-06
-3.6290760208939e-05
-3.00316209654685e-05
-1.39775360786143e-05
-1.8423490652617e-05
-2.43532980645199e-05
5.23087734836555e-06
-2.63517593448071e-05
-2.78318886221e-05
-3.3804122550614e-05
-1.20571744127903e-05
4.58398928735356e-06
-1.73271607601252e-05
-3.8529027988152e-05
1.55367149121807e-06
1.88471902600884e-05
4.93875768400838e-07
-9.68133819771729e-06
1.24916868714415e-05
2.26513903396788e-05
7.20314330910765e-06
-1.22034982524095e-05
-2.36939069970165e-05
-2.18375049316071e-05
-1.32156441852463e-05
-1.66380542599778e-05
-2.34331924209487e-05
-1.4944977771114e-05
-4.96383472194095e-05
-6.75014075281027e-06
-2.02607278000606e-05
-1.33420583017949e-05
-3.07505587889411e-05
-1.55436163950631e-05
-1.36261645089682e-05
-7.13196504579471e-06
-1.6448299838889e-05
-3.00246664304149e-05
-6.45612069347067e-06
-4.54193146527075e-06
-2.6241764673205e-05
-5.39563208475761e-06
-5.40789362623946e-06
-4.05630270474946e-05
-3.18353176127198e-05
-1.58574469567193e-05
-9.10866463273228e-06
-3.01431570139241e-05
-3.26453386227529e-05
-1.51284133048862e-05
-7.15622713039194e-06
-3.98400875448645e-05
-3.2790054725984e-05
-3.08759983176508e-05
5.94564098733944e-06
-4.32577844670498e-05
-3.67939829561288e-05
-4.72737883822791e-05
-3.18375828831456e-06
-3.53093935397684e-05
-2.10607596576832e-05
-6.3476651784566e-06
-2.05231977338253e-05
-9.49304578800745e-06
-1.54750970045872e-05
-3.2136145441122e-05
-4.2073357898831e-06
-1.57038370927338e-05
-2.13107284187245e-05
-8.53815080640872e-06
-4.06011679916513e-05
-4.85679156956313e-05
-2.21246073582352e-05
-4.39946492752211e-05
-4.00605376257442e-06
-5.03781655864659e-05
-7.55047185235378e-05
-5.62509113927194e-05
-3.26896779456332e-05
-1.59587575059634e-05
-6.48466286704986e-06
2.82168772660966e-06
-2.59999604519138e-05
-1.95682156093474e-05
-2.57312744758888e-05
2.1099355842402e-05
1.46809733746612e-05
1.52699915876722e-05
1.94729294788571e-05
-8.24911347384905e-06
1.33112069253467e-05
-1.75789121320044e-05
1.39999898305546e-05
4.43017936294692e-06
-4.61480484311133e-05
-4.03283193276907e-05
-1.87557971503687e-05
-1.7499233070285e-05
-4.38710737002951e-05
-3.94669788534224e-05
2.20379606515645e-06
-2.00366388576386e-05
-3.1161268238478e-05
-2.70476385489398e-05
-1.24434892443645e-05
-1.21430684781119e-05
1.50239949270749e-06
-2.82121506016507e-05
-1.36369432450152e-05
1.89689339647099e-06
1.33695985299861e-06
-9.4414887609485e-06
-1.07859233407377e-05
3.59833932061259e-06
-8.8622305369449e-06
-2.09415412780309e-05
-6.20699480926438e-06
1.71468600330295e-05
-1.18357686569333e-05
-1.79546967389989e-05
-2.63097597162092e-05
-3.07555192865068e-05
-4.99876815514174e-06
1.95344483764739e-06
-1.48351469772988e-05
-1.01255956333954e-05
-3.27451170753804e-05
-1.95839966626894e-05
7.82690904391562e-06
-1.7624133991162e-06
-1.33576714360511e-05
-1.09960150819693e-05
-2.27495147324537e-05
-1.33616892469544e-05
-2.0415334384222e-05
-1.5968254131506e-05
-2.35685139012533e-05
-1.50830812246068e-05
-2.11241247826269e-05
-1.02405127665879e-05
-1.63350571630962e-05
-4.24616394143206e-05
-3.5916724648379e-05
-2.58168876569833e-05
-2.56967030580972e-05
-9.99027622828172e-06
3.53509753369624e-06
-2.26331352700507e-05
1.03942421728707e-05
8.1956913666336e-07
6.13377057619577e-06
-2.03382259985904e-05
-1.83114848699223e-05
-7.28269975275804e-06
-1.95269121644851e-05
-3.33007063107498e-05
-5.57762580324188e-06
-7.84603773283677e-06
-2.14905800015154e-05
-6.11145348236961e-06
-2.10658881044356e-05
-1.8490697681889e-05
-3.02356986341741e-05
-2.50875550136774e-05
-2.63431406806258e-05
-3.70594435294975e-05
-1.83708777000694e-05
2.20596380542856e-06
-7.78196815898863e-06
-2.23812121360699e-05
-1.55383642911723e-05
-1.02046574616406e-05
-1.77127029055556e-05
-2.6814410722987e-05
1.20064754550828e-05
-7.42398925137257e-06
-6.48156092269942e-06
3.26293442983905e-06
3.79555571922671e-06
-7.38160062771855e-06
-4.06315612799828e-06
-1.09273863887298e-05
1.49032878809781e-06
6.76145654690919e-06
-2.06712019993347e-06
3.06103156631012e-06
1.09120088893146e-05
-9.39582551413899e-07
-3.23276076043921e-05
-3.11156530432113e-05
-9.16788318366571e-06
-2.89306660308357e-06
-2.54167938249615e-05
-4.69427017721748e-05
-8.53008689328939e-06
-8.53192750389566e-06
-2.18552052348689e-05
-4.99497029962145e-05
-3.26346633861719e-05
-2.96177519525657e-05
-1.47338753541094e-05
-2.34384599499831e-05
-4.772800471835e-06
-1.22646960288098e-05
-1.24417517167953e-05
-2.2121753871439e-05
-1.58909636381288e-05
2.99302081066175e-08
-7.04680951098049e-06
-2.49326515370811e-05
-5.66841559284714e-06
-1.68957395180507e-05
-3.72057380665379e-05
-2.488722221961e-05
-2.15341893335191e-05
-2.92786053020097e-05
-2.56357108741804e-05
-2.57677284044186e-05
-2.42013845457795e-05
-2.11835990874576e-05
-3.42761068033976e-05
-2.30980287486078e-05
-3.70337096287538e-05
1.78366652245893e-05
1.62538348336502e-05
-2.96365912653458e-05
-3.08603609509836e-05
-1.36711127972966e-05
1.92913272240874e-05
6.24557066457317e-06
-2.66612632012269e-06
-3.50087581854883e-05
-3.19019721832375e-05
-2.12247970853249e-05
-3.30624687020878e-05
-1.14110491048237e-05
-5.58953014848597e-06
-1.1127929102452e-05
-4.52090419494467e-05
2.56870453550456e-06
-2.49062217384383e-05
-3.40677622896695e-05
-1.36178397148308e-05
-3.24581497874513e-05
-3.87714909686529e-05
1.07416744581845e-05
8.10250204108107e-07
-1.91929502867034e-05
3.41163950770683e-06
-9.19971429197039e-06
-1.47806480603957e-05
-1.51986273033551e-06
1.29882524845589e-05
3.28570387104666e-06
-2.77306033970863e-05
-3.28408041934438e-05
-2.76987978917359e-05
2.43261672663959e-06
-4.62025046315879e-05
-4.83667713894534e-05
-4.3489417445185e-06
4.04584397663753e-07
-1.82807073984089e-05
-3.7425956461092e-05
-8.60613872313909e-06
1.20007508178173e-05
-1.42625676728293e-05
-9.61339705120247e-06
2.01174769338674e-05
2.77265824611397e-05
-1.3581493270701e-06
-1.48410673473863e-05
-1.04802201955394e-05
1.26065358898281e-06
-2.53993004694372e-05
-6.33046893146283e-06
-2.90651573398519e-05
-5.51021013355293e-05
-2.32460580141749e-05
-3.21917945818576e-05
-7.63092018783209e-06
-5.43508383412576e-06
-5.02680200007398e-05
-1.42632500065309e-05
-1.85785902906518e-05
-2.8117327044766e-05
-1.67317314258932e-05
-2.33799275258683e-05
4.81222911864444e-07
1.72737875443203e-05
1.62414174735307e-06
-3.70541327133112e-06
1.45021754615034e-05
-1.16206804964721e-06
-1.66945257151695e-05
-1.41416166840188e-05
-1.3665816146994e-05
-3.36369565482629e-05
-3.1747892791889e-05
-2.93829864388129e-05
-1.79760053341945e-05
-6.23735532240248e-05
-2.43811304559879e-05
-2.88233902449194e-05
-3.78707998264207e-05
-4.33943987758728e-05
-2.23377548252885e-05
-2.61504003911822e-06
-3.10231599325949e-05
-3.06902130423452e-05
-1.97615313535469e-05
-2.97303322056773e-07
9.74072060048926e-06
-2.42045954360986e-06
-2.03413189925865e-05
-1.39181020115321e-05
-1.14033140410727e-05
3.12123599046143e-06
-7.61855691464043e-06
-3.42377654532063e-05
-1.2306979919507e-06
-3.43934044745509e-06
-1.0066977409457e-05
-3.09671632342625e-05
-1.51253802983827e-05
-2.18616479154349e-05
-1.29766203304461e-05
-5.46230716776742e-05
-6.39003046665712e-05
-1.1301881188148e-05
-1.2989804335167e-05
-3.26807081510996e-05
-1.02631014648011e-05
1.92075843158929e-05
-2.18654160651881e-05
-3.09794788566063e-05
-1.20644741117735e-05
1.37913043092147e-05
-5.83219378581107e-06
-1.82178928068589e-05
-1.45208067075602e-05
-4.77728743842896e-06
2.9927451810222e-06
-4.00668565716884e-05
-4.11051421158843e-05
-6.08961880038503e-06
-2.99871633675274e-06
-1.47016198125205e-05
-1.69564591386651e-05
-1.66857493884498e-06
-2.72838270812719e-05
-2.32220697132047e-05
5.38341323297259e-06
5.23796917118144e-06
-1.87263089328634e-05
-2.49368531932646e-05
3.35921176428827e-06
-1.6875036406854e-05
-4.6859527291524e-05
-1.94156074141492e-05
-3.02518887538357e-05
-3.26161936253854e-05
-3.71229187353359e-05
-3.84590530197564e-05
-2.00852458152135e-05
-2.42244852893008e-05
-3.92293038693309e-05
-4.20970916299457e-05
-1.61892995219365e-05
-4.55260798595639e-05
-4.99454939939219e-05
-1.85119922001229e-05
-1.26238493743564e-05
-2.5999851676481e-05
-2.00899326641432e-05
-3.39805140906292e-05
-7.9079794573209e-06
-1.96380846311415e-05
-1.4195399513213e-05
6.51301166415763e-06
4.38689080689294e-06
-2.2456519310456e-05
-2.79504866275173e-05
-1.15228142112578e-05
-1.0156615326569e-05
-3.7116805528151e-05
-2.89828678958973e-05
-1.54814394984993e-05
-1.96111710247048e-05
-4.83469987201643e-05
-1.76663169704773e-05
-3.5478904631225e-06
-1.87195922357023e-05
-4.5609799018104e-05
-4.64245738989244e-06
1.43340851148304e-05
-1.30831116747415e-05
-2.2787635362202e-05
-2.22528204736232e-05
1.46873084188767e-05
-1.50674419816065e-05
-9.11857613805947e-06
-1.87448149235726e-05
4.09043836919e-06
-1.54566155607611e-05
-6.37146067614044e-06
1.40348004400195e-05
-2.21522848679131e-05
-4.58590500599918e-05
-3.76506874659568e-05
-5.26610374508244e-06
-9.29462544573018e-06
-2.58591795659114e-05
-2.27908152637018e-05
-9.08688861646358e-06
-8.35563503877193e-06
1.43039891819641e-05
1.91760824895118e-06
-9.56701445683263e-06
-2.54220174510307e-06
-1.07943683434537e-05
-4.14858256134747e-05
3.97102429296482e-06
8.80382941329377e-06
-1.38633556572622e-05
-2.80976928487148e-05
2.78298260238441e-05
1.56567601056207e-05
-3.32009330687298e-05
-3.91891238181426e-06
-7.32543474683439e-06
1.86338212373339e-05
-3.7621858149176e-05
-2.82289106107761e-05
-8.96292531879743e-06
-1.89637010212139e-05
-4.41505492022197e-05
-9.08655320872026e-06
-8.63632761437268e-06
-4.93061987204936e-05
-2.63655744838672e-05
-1.5060051020388e-05
-8.29040521131663e-06
-1.68680052865736e-05
-4.39123380565398e-05
-1.65513573739671e-06
-1.40636888800808e-05
-9.88152552573374e-06
8.67830741219619e-06
6.61064809701314e-06
3.81479086943159e-06
-2.0502325892455e-05
-2.52597460958586e-05
-1.54759854046055e-05
-1.99373820613248e-05
-3.25163536304382e-05
-4.53666032674692e-05
2.08784941972161e-05
-1.72720581613705e-05
-3.62590484834969e-05
-2.36213159111668e-05
-5.17648082902356e-05
-1.17776769130917e-05
-2.56903411775098e-05
-2.30246472009832e-05
-2.25014356407194e-05
-2.45997843556327e-05
-3.58790397672963e-05
-1.99016255232348e-05
-3.63548976806493e-06
-9.27218917645459e-06
-3.30840108081759e-05
-1.15972617261875e-06
-1.21708518497537e-05
-1.72365567551354e-05
-1.6467677237464e-05
1.17986959596169e-06
-1.26978331362383e-05
-1.61142660361063e-05
8.09179625835561e-06
-3.73442207507769e-06
-3.69985226938842e-05
-3.27442301323115e-05
-6.7901694292368e-06
-1.77412396680649e-05
-1.22979466853636e-05
-2.80692796473368e-05
-2.57047836270433e-05
-6.11148664869463e-06
-1.35079924511266e-05
-2.45758408437784e-05
-1.8515542729985e-05
-5.36304363609229e-06
8.37093342344723e-06
6.78284051130565e-06
1.72695537337892e-06
-3.24644644650337e-05
1.76389510288878e-05
-6.4666070592699e-06
-5.50593719337371e-05
-1.77814561249908e-05
-1.30028208464717e-06
-2.13400816189291e-05
-1.83907182275286e-05
-1.70993013373808e-05
5.90017052778185e-07
-1.85832350052238e-05
-2.8028277100094e-05
-3.65706607557289e-05
-2.788395718604e-05
-2.16205323430349e-05
7.84685031278042e-06
-1.55638548612991e-05
8.29585180433263e-06
-3.20637257168671e-06
1.24379818447873e-05
-6.53212893673145e-06
-1.73365879300101e-05
-1.32404305276245e-05
-2.3642349653623e-05
-1.89685843880255e-05
-1.88186052939248e-05
1.11913558691495e-05
-3.99958364519154e-05
-8.53381338584924e-06
-3.18577070239898e-05
-4.21790567104643e-05
-2.82475391527354e-05
-4.25271375055904e-05
-2.58731257665119e-05
-2.26769819128956e-05
-2.51144515076568e-05
-1.45473157902976e-05
-1.88107736601654e-05
-3.48457944676241e-05
-2.81059497247814e-05
-5.60158342671594e-06
-1.26318802247604e-05
9.72888896267628e-06
2.01728291889491e-05
-2.40908823290899e-05
-4.66611130819158e-06
-2.49004896608037e-05
-2.52970967957557e-05
-1.70783475846534e-05
-6.82724901858663e-06
-3.50584700688031e-05
-2.87347451766524e-05
-3.14039814925983e-05
-2.36496673889244e-05
-1.47514364574457e-05
-2.18976959110255e-05
-4.22591864744519e-05
-1.49766122471702e-05
-2.04920710693455e-05
-4.93094702850289e-05
-2.98772878604775e-05
-5.40419613891157e-06
-2.07728141326263e-05
-9.20643516661118e-06
-8.3796243952441e-06
-2.49242325015552e-06
6.29837211316629e-07
-4.26878865456339e-06
9.3663510337448e-06
1.09168365194569e-05
-2.369794236268e-05
4.76499985375301e-06
5.89079177537373e-06
-3.02074232770034e-05
-3.77442059947373e-05
-2.72982464614717e-05
3.15182719754152e-06
-2.96797386238549e-05
-4.94440378538475e-05
-3.55466542172823e-05
-3.45370096447155e-05
-3.12858528840165e-05
-8.77893757364059e-06
-3.07753150807943e-05
-1.51230701954015e-05
-1.35476992818255e-05
-3.53541201593596e-06
-1.03328817502366e-06
1.47272504249989e-05
-5.73814175681359e-06
1.17845752596152e-05
3.38559787662152e-07
-2.1029027628993e-05
-2.84957603329669e-05
2.10636766535551e-05
-1.24351374603384e-05
-7.82520123297817e-06
-8.45716947802366e-06
-2.78678304629526e-05
-2.03660972300433e-05
-3.8620275768633e-05
-2.82799228606079e-05
-1.25027677936745e-05
-6.34329131478831e-06
-4.741748614005e-05
-2.9594870763511e-05
-8.45437835725013e-06
-2.17177826541432e-05
-2.66115500632462e-05
-5.94547397141864e-05
-2.57095211287423e-05
-6.36071528244656e-06
-1.96770273555122e-05
-1.28725008112892e-05
-2.25810507839086e-06
-1.43133620961048e-05
-1.31791572658292e-05
-2.40249787507674e-05
-1.42690606192004e-05
-5.65559569151482e-05
-3.44655373559686e-05
-1.31243397771904e-05
-2.40475334559853e-05
-2.15887305513363e-05
-4.0268019436103e-05
-6.48926839133363e-06
-2.13391175499547e-05
-4.17178725593038e-05
-2.63285697376926e-05
3.56550731535551e-06
-3.52335040608346e-05
-4.15204539715067e-05
-3.25473896517322e-05
-1.0501351712382e-05
-1.64868218728575e-05
-3.61771214971027e-05
-1.58174654083559e-05
-2.96468142860841e-05
-1.53378849615737e-05
-2.52911883613662e-05
-3.06606762514267e-06
1.22111728768242e-06
-1.78606319838226e-05
-2.465855369065e-05
-1.86431209821215e-05
-4.76490373924223e-06
-2.31130420487677e-05
-4.25010208783304e-05
-1.83974540613617e-05
-3.01493031162361e-05
-3.08308627488707e-05
-5.29620167417304e-05
-2.95017938066302e-05
-2.01499868583472e-05
-9.18669769190921e-08
-1.12961474559352e-05
1.47844867854882e-05
-1.67091188025097e-05
-2.46553247360336e-05
1.75796654963585e-05
-5.62838869387519e-07
1.8169721732808e-05
-7.1601450709407e-06
5.8620748135574e-07
1.09292504314347e-05
-2.4983192364604e-05
-1.29112364850058e-07
6.88910976398986e-06
-2.52752714127088e-05
-1.84833762147786e-05
-4.53494313196179e-06
-6.30513112575615e-06
-3.03846728941854e-05
-2.47106025695449e-05
-3.00985440662543e-06
-6.2640919085073e-07
-2.72538898686021e-05
-3.54649820834582e-05
-2.50834694121332e-05
-3.70349623888638e-05
3.25674615806683e-06
-8.39794429151572e-06
-4.83983744135893e-06
2.57329204084119e-05
-1.73207312183485e-05
-2.24955064041603e-05
-2.18570003866792e-05
-1.04629522123614e-05
5.90529275799327e-06
-3.49729145992764e-05
-2.94348594505185e-05
-3.7133538747484e-05
-5.12415068816633e-06
-6.47522595350522e-05
-4.596964346551e-05
-5.97131534971588e-06
-2.61975301998537e-05
-2.50066328760649e-05
-2.13166974079704e-05
-2.60713642223159e-05
-9.74642868959606e-06
-3.78863060853052e-05
-4.24923659883915e-06
-7.65970450606127e-06
-4.64945343664078e-05
-2.82881215259706e-05
-1.18802240706473e-05
-2.52297397530773e-05
-1.82667445685648e-05
-2.8578007417076e-05
3.47058189135373e-06
-8.21466953519992e-06
-4.29545363236901e-05
6.30855405546261e-09
-2.30708236890291e-05
-4.29051142537656e-05
-3.29193106750442e-05
-2.518155417481e-06
8.82612027188434e-06
-3.83117899954427e-05
-4.02713647779106e-05
-2.06627534253512e-05
-1.02064311972305e-05
-2.26501170108984e-05
-1.59569068231614e-05
-1.44360705504417e-05
1.24882042308191e-05
-2.55019303659447e-05
-1.91021945146071e-05
-2.0055476736706e-05
2.62850576529847e-05
-1.83573730087379e-05
-4.46523341421095e-05
-1.81174979613807e-05
3.2722135524229e-05
3.62170735849198e-07
-4.57691038348538e-05
3.88298674352397e-06
4.73316552132889e-06
-9.51183527628254e-06
-3.70878385022926e-05
-3.47962261295872e-05
-2.10251551897413e-05
-1.38366127591339e-05
-6.31284782566054e-05
-1.13819945738066e-05
-2.11274031000562e-06
-4.36617709572375e-05
-2.1517015894449e-05
-7.48461971250372e-06
7.01805522929515e-06
-1.81938289419847e-05
-6.68495081872486e-06
-9.30649596890465e-06
8.78388752766499e-06
-3.68227974313141e-05
5.85965251105649e-06
-5.71481992242802e-06
2.57581931469641e-05
-5.85845291876592e-06
-1.18688828359707e-05
-1.67480101064083e-05
-6.07413332133099e-06
-7.86796784411591e-06
-1.62619008712998e-05
-2.34145797980594e-05
-3.21452404507901e-05
-4.57601788372789e-05
-5.95086900728216e-05
5.3677180615282e-07
-2.39545383781916e-05
-4.81615813843475e-05
3.38633587228889e-06
-1.34196043417207e-05
-8.35808256131834e-06
-4.19287090185664e-05
-1.45947688160233e-05
2.21388586665942e-06
-3.20606899382757e-05
-1.58217299771437e-05
-4.48064157906912e-06
1.02661150025915e-05
-4.56487548121881e-05
-3.6860952948448e-05
-1.35545833644887e-05
-5.11402935309216e-06
-4.13523503946263e-05
-3.84135538495207e-05
-3.59001619532339e-07
-1.70967401177825e-05
-2.85764385721302e-05
-2.57830210394653e-05
-4.56380944656098e-06
-2.35012754721499e-05
-1.87983627458861e-05
-1.40421018278043e-05
-1.24925870725715e-05
-3.4291526692015e-06
-2.97910036289757e-05
-7.87327581904923e-06
9.50930063890293e-06
-3.88917167351301e-06
5.62968900032856e-06
-8.910977046068e-06
-4.50012210673998e-06
1.39238837674911e-06
-9.12422237937826e-07
-3.59148194356531e-05
-2.61907889460295e-05
-2.0195129371359e-05
-4.18022624295165e-05
-3.21068737591332e-05
-1.59083536120993e-05
-3.16581928408512e-05
-3.45676433848996e-05
5.18397882015743e-06
1.76328601165859e-05
-9.04268832823342e-06
-5.39675181134289e-06
2.51778328444193e-05
2.07882960577568e-05
-2.55143363566095e-05
-1.29754111494193e-05
1.74776939371132e-05
-1.2151461328134e-05
-5.8914189121915e-06
-1.35360778000124e-07
-1.1802143447391e-05
-2.41504434284839e-07
-1.84560525871879e-05
-2.32966178258127e-05
-1.43424190566718e-05
-3.4268051726355e-06
-2.31928283902318e-05
-2.09605042057675e-06
-2.40858921341911e-05
-3.31935412966032e-05
-4.66811025596716e-05
-1.83176418541797e-05
-1.08428212461582e-05
-1.22573860964048e-05
8.47479889637745e-06
-1.03862979969667e-05
-2.160771067107e-05
-1.47515130186651e-06
-1.06707204563367e-05
7.70673848883849e-06
-8.5686602196327e-06
-3.31955665338806e-05
-1.11396397360386e-05
-1.35058426763115e-05
-2.5693979441275e-05
-1.36204263283353e-05
-2.90290178801819e-05
-5.02385247241201e-05
-9.86851139220384e-06
-3.77936536716828e-05
-3.91509690551639e-05
-2.92885698811193e-05
-3.32329518051826e-05
-3.5405100772222e-05
-1.32324853589259e-05
1.78438912572044e-06
-2.90834715032623e-06
-1.30517192946843e-05
1.98894032736834e-05
5.3363159263802e-06
-1.97951032063996e-05
-6.20791054627638e-06
-2.01416739205435e-05
4.52399902030347e-06
-5.03853351314783e-06
-1.69777880839043e-05
-2.60331756758764e-05
-3.03488078677028e-05
-2.69738504963722e-05
-4.2993791358874e-05
-4.72176879444895e-05
-4.9577720259725e-05
-3.15683903215678e-05
-4.30746024981552e-05
-3.12049729382469e-05
-2.86207346017877e-05
-1.11285791753522e-05
-1.64443924746452e-05
-2.10357033501166e-05
1.74651192279337e-06
-7.60266396564948e-06
2.69853672153533e-05
-2.99797341114155e-06
-2.46428522664555e-05
4.43628678832179e-06
1.76717164515725e-05
3.5639812531659e-06
-2.14548037580529e-05
-1.41088044118123e-05
-2.25039480457084e-06
6.67534480314084e-06
-3.00016783709219e-05
-2.39069805913693e-05
-2.10419734514852e-05
-8.36912902253544e-06
-5.62056566669121e-05
-3.48626686688053e-05
-3.13227325701971e-05
-1.74666223777997e-05
-4.07980035049373e-05
-2.37002219506037e-05
8.98978503120887e-06
-1.85419983153299e-05
-6.26361844039012e-06
-1.57815601629806e-05
1.95673284839814e-05
1.30137811875073e-05
1.01036359283307e-05
-2.08824020618523e-05
-1.89946966387383e-05
-7.6929452146191e-06
-1.04653258823301e-05
-1.441973367709e-06
-1.81045423078836e-05
-2.3924693262666e-05
-8.22019434416204e-06
-9.44303466914607e-06
-4.69937906844055e-05
-2.09207804054626e-05
-2.92000327844625e-05
-2.65659881681013e-05
-4.79334389667602e-05
-3.01105793142844e-05
-7.82486659863304e-06
-1.97379264902068e-05
-2.09873690477773e-05
-8.83003080601805e-06
1.54904698559187e-05
2.80918164163426e-06
-2.13655645775921e-05
-6.18209985561487e-06
-3.49731412058512e-06
-1.02375812644698e-05
-2.11251857176804e-05
-3.63460280670801e-05
-1.69976689604355e-05
-2.61562173418781e-05
-3.73584971094469e-06
-6.90535563496899e-06
-2.80165080938518e-05
-1.68731428331815e-05
-3.39210571989791e-05
-1.95082482292434e-05
-3.65355924885615e-05
-4.35062027081019e-05
-2.8239071105614e-05
-1.59473510415018e-05
-2.39328842137772e-05
-1.73521313018505e-05
-7.62475016984215e-06
-1.30304409932693e-06
-2.28800578509195e-05
-2.74269474786618e-05
6.12481115118441e-06
-2.78925478871476e-06
-6.20689096792635e-06
-1.50106922150625e-05
3.37145715678224e-06
-2.19699296098695e-05
-2.14914285942289e-05
-5.71108242087861e-05
-1.40434928598711e-05
-1.78560164233571e-05
-1.67797585075299e-05
-2.86776722453592e-05
-3.11414229937883e-05
-1.26038983197856e-05
-3.93684562253973e-06
-2.53372514085072e-05
1.70554503292934e-06
-1.94538057746975e-05
-5.77401657847405e-07
-3.11181665023324e-06
6.37084322331568e-07
-7.68889494269068e-06
-7.41877806845563e-06
2.47979027058789e-05
1.35438104463952e-05
-2.61634395108373e-05
3.08516450093307e-08
-1.15111752769078e-06
-2.4294771852556e-05
-2.95216988326917e-05
-1.98275371348082e-05
-3.02163513326893e-05
-2.62817944024109e-05
-3.21688647800248e-05
-3.67967557302026e-05
-1.76185118968254e-06
-5.89102475631426e-06
-3.31522712671558e-05
-9.09809970987932e-06
4.6855604524352e-06
-3.29255451753076e-05
-2.78237465291022e-05
-3.2622452228568e-05
1.03096152469845e-05
7.45909787415186e-06
-3.99624289975157e-05
-1.16510996100509e-05
1.38463408011192e-06
-3.65435028398978e-05
-3.37275725531693e-05
-2.30520450605576e-05
-9.69950377819778e-06
-2.25723781469684e-05
-2.72917551087236e-05
-3.02482131871115e-05
-8.71562666274242e-06
-5.11957168906788e-05
-2.52492333248721e-05
-2.39527536626262e-05
3.1475699080985e-06
-3.30137137020424e-05
-3.81819131940936e-05
-6.08530602872417e-06
-3.0924153034149e-05
-1.77745291587436e-05
-7.32758077102276e-06
1.38725668626223e-05
6.46288283725398e-06
-2.17775040513347e-05
-5.55315298612945e-06
-2.69687687340191e-06
-2.48024485800109e-05
-2.17173630925655e-05
-3.05791462649017e-05
-1.43499032288914e-05
-2.89063880150347e-05
-4.64539935505207e-05
-4.25057561494915e-05
-1.70902089932376e-05
-3.71948452539745e-05
-2.51119639972026e-05
-1.96456830508917e-05
-1.24427769935952e-05
1.06472742554989e-05
-2.65764715539497e-05
-1.62313053630138e-05
-5.80131616900985e-06
1.51970612985514e-05
-1.19385909150691e-05
3.55211042397547e-06
8.71491773405923e-06
-2.20901973809598e-05
-5.36250804896658e-06
-4.72631015470079e-06
9.75969672026913e-06
-2.14440975451519e-05
-3.52460853421935e-05
-1.73614707266722e-05
-4.50084279317745e-06
-3.72855397287682e-05
-3.38164215764128e-05
-1.92326213382926e-05
-2.01752939963812e-05
-4.66560965059925e-05
-2.52200522345368e-05
-1.17741230694852e-06
-3.26670927249973e-05
-1.39505345093723e-05
-5.72947365774903e-06
1.29304224211895e-06
1.76867080035237e-05
3.48577695374048e-06
1.05824325725784e-05
-6.89797775982232e-06
-2.11333567868998e-05
-1.50624475025071e-05
-3.29967184935205e-05
-1.39690518534979e-05
6.10237738797187e-06
-3.76514804443647e-05
-3.06120680271961e-05
-2.56336166475779e-05
-1.16388698094717e-05
-3.29829662404836e-05
-1.53011618976285e-05
-3.39332270982925e-05
-1.90042379508594e-05
-2.12756770110346e-05
-2.94598417239703e-05
1.25763028704453e-05
-3.84230772217062e-05
-1.00472022395405e-06
1.85296720396762e-06
9.19446137650175e-06
-5.65999208938022e-06
-2.00044093219279e-05
-1.5309826283916e-05
-1.97586789637079e-05
-1.78792121983656e-05
-5.01014489452413e-05
-4.69703804935909e-05
-1.52634714178173e-05
-4.24220451528679e-05
-6.73218242103491e-05
-4.84282688309896e-05
-2.45033626712787e-05
-7.76034537003414e-06
-4.09251695250902e-05
2.61265763842166e-06
1.45933533438158e-07
-7.59851287580492e-06
-2.77327278592958e-05
-2.60066704696517e-06
1.33067647203261e-05
-2.99631439508226e-05
-1.78686139140194e-05
-2.15959737173405e-05
-1.06321828745409e-05
5.31789474436959e-06
5.65030264601156e-06
-3.85087180331135e-05
-3.55151436952835e-05
-1.63140774937081e-05
-3.55993403292068e-05
-2.93920963350813e-05
-2.92191001617134e-05
-3.07214909398066e-05
2.18017473355548e-06
-3.05257349110892e-05
-3.24452022669236e-05
-2.71877303368519e-05
-3.77517903879322e-05
-4.25173564184797e-06
-2.42862011986263e-05
-1.03516392024523e-05
1.37046095171984e-06
1.10359926345891e-05
3.44988286391294e-06
-8.0485785041447e-06
-6.85738264562479e-06
1.67122082509655e-05
-8.17988697035059e-06
-1.34694355724218e-05
-1.97769432027161e-05
-1.27531252502831e-05
-1.99923685485276e-05
-2.28320458066955e-05
-3.29645288358396e-05
-6.14022193852675e-06
-2.87434358724798e-05
-4.92438445101722e-05
-3.08038834761388e-05
-9.59247325054342e-06
-9.61488516382142e-06
1.43664544709422e-05
-1.61839045162646e-05
4.83031780204055e-06
1.07505952133162e-05
6.66927415501841e-07
-2.49507525654316e-05
9.69327637201853e-06
5.69980223244297e-06
-3.51064726118142e-05
-1.86185958664025e-05
-3.63015285006805e-05
-1.67872165674958e-05
-2.82261661039774e-05
-3.05299474376955e-05
-2.63370737569741e-07
-2.12137724467172e-05
-4.57206025103431e-05
-2.17587218477779e-05
-3.13256550965795e-05
-1.89105447946182e-05
-2.75442722309346e-05
-1.60468466954975e-05
-1.25134654082621e-05
-1.7021612846201e-05
-1.60438527801309e-05
-3.72505030242223e-06
-1.02526267774763e-05
8.47006729732662e-06
-1.16967709145782e-05
-2.00762573948728e-05
-2.78273686960564e-05
9.66582623589965e-07
-2.56853400586117e-05
-2.3028960623654e-05
-3.00027893403983e-05
-5.47780758020774e-05
2.17201192420703e-06
-8.75992406359313e-06
-2.70214456128555e-05
-3.17385678753298e-05
-1.25725548357803e-05
-5.17903458682164e-06
-5.42548838518559e-05
-2.51168743717975e-05
8.55176880758523e-06
-8.74253251540122e-06
-1.07136174650166e-06
-1.77401253787773e-05
-3.03237858188193e-05
3.70964268318628e-06
-2.4661436130403e-05
-1.89338013765264e-05
-3.16132121300965e-08
1.57721364401338e-05
-1.44171024304607e-05
-3.05363091651862e-05
-1.92319381960902e-05
-4.11565695338368e-05
-4.96781488207556e-05
-2.85085128830452e-05
-4.74341651777279e-05
2.63124302478873e-06
-1.6128969082214e-05
-1.50917056370088e-05
-2.03428466555483e-05
-1.40858661840116e-05
-2.93536956392661e-05
1.16560275929761e-05
-4.56316038253457e-06
6.55444237425652e-06
-5.29149873534922e-06
-6.71733237954939e-06
-3.18721232980045e-06
-2.22199756053015e-05
-4.26002774266122e-05
-1.64713350940866e-05
-2.04234726915444e-05
-2.22661767250698e-05
-2.05983798460492e-06
-3.78585711628704e-05
-3.83148998151172e-05
-4.69064726239825e-05
1.54311382281407e-07
-1.80784788499148e-05
-3.75630115084042e-05
-1.67250100944875e-05
-8.61173040223692e-06
-2.71828186760465e-06
-7.75381631834365e-06
-2.24292202097812e-05
2.93980189131797e-06
-1.11071781398356e-05
-9.08585272105087e-06
-4.10109151318661e-06
-2.21744258624008e-05
-1.74046858178736e-05
-1.17876838781851e-05
-1.89844696422196e-05
-9.73773936663936e-06
-2.86048064029235e-05
-1.16767521995065e-05
-2.55438746566318e-05
-3.47030198623301e-05
-1.3619380077872e-05
-1.21021547885972e-05
-2.02155931701704e-05
-4.06077522584505e-05
-3.20288930551344e-05
-1.28723357860659e-05
4.62907157201674e-06
-1.49718412861616e-05
-3.23783428661438e-05
-4.13833706478143e-05
-1.61046533566763e-05
-9.87791586689193e-06
-3.45024514880586e-05
-3.63212635903828e-05
1.07948222852624e-05
-1.61697685280248e-05
-3.68807805215663e-05
-4.93799674961924e-05
1.65429878336565e-05
-2.44660608092322e-05
-3.77878127840489e-05
-2.9712257934914e-05
-2.35781574974642e-06
-2.75160721546473e-05
-3.87550636928041e-05
-8.45964718239284e-06
5.69661929712164e-06
-3.63059960332644e-06
-2.4912849866451e-05
-2.81323907065185e-06
-9.83763949391188e-06
-6.66755667804998e-06
-1.79345914635871e-05
3.52798047131581e-06
-1.28754481120752e-05
-3.98009126027274e-05
-1.62205200305427e-05
-1.73719779944594e-05
-4.46284682490734e-06
-6.13889457146515e-06
-1.50025831747326e-05
2.59555434308251e-05
-4.63895081421305e-06
-1.54830038049732e-05
-4.92034402151196e-06
9.43548605263882e-06
-6.41392861519069e-07
-3.57045383424276e-05
-9.88439938144036e-06
9.64093687181675e-06
7.90849201019967e-06
-2.98610210328063e-05
-3.929464569431e-05
6.35402882193673e-06
-2.15924692520118e-05
-4.18452105859764e-05
-1.98165551709481e-05
-3.19745532794845e-06
-1.73083188714073e-05
-4.06975173187978e-05
-2.78709075029071e-06
3.94109571591473e-05
4.24111960721157e-06
-3.39925842070382e-05
-1.65858295966625e-05
-1.48572836522446e-05
-1.88978444929613e-05
-2.20930436010283e-05
-3.18271807116361e-05
1.6448457388665e-05
-1.82088117366017e-05
-1.80770665131721e-05
-1.52829725050563e-05
-1.084613046493e-05
-1.28133165225701e-05
-4.63490100208151e-05
-3.6275316956689e-05
-3.08400987172428e-05
-3.93491424285103e-05
-2.05120803402183e-05
-3.64668943247774e-05
-3.92066450328815e-05
-2.08398609513316e-05
-1.3426210140564e-05
3.5437629062129e-06
-3.49752058960024e-05
-3.07290061447439e-05
6.99089292052021e-07
-9.06089630953026e-06
-2.25052175570773e-05
-3.9980699139595e-05
-2.31071766851426e-05
-1.91641768120599e-06
-4.39590392572721e-05
-4.04174014960247e-05
-1.00176664330264e-05
-1.63974210690363e-05
-9.1603293982667e-06
-5.51470680528076e-05
6.45266695636661e-06
-3.01536199081635e-05
-5.68362189584949e-05
-2.76989302741637e-05
-1.09176796863043e-05
2.04541545958159e-07
-3.16467812138886e-05
-3.01813367466574e-05
2.95360874330003e-06
7.41496424248714e-06
-2.96603429618577e-05
-1.12266444138787e-05
-2.13291956051374e-05
1.68608859029943e-05
-5.86239541493171e-06
-3.61530696357862e-05
1.06680350793004e-05
1.41872400082308e-05
-3.15745185192848e-05
-2.70737020886049e-05
-1.74106029917641e-05
-8.11720187043354e-06
-2.19628885493472e-05
-1.08615311659125e-05
-2.73813594992979e-05
-1.42028523997123e-05
-1.87048120078644e-05
-9.84112905394808e-06
-2.86613711838276e-05
2.42104002978139e-06
-2.63802962798128e-05
8.78417998167535e-06
-5.59260305777602e-06
-4.00012383373658e-05
2.91254576548539e-06
-6.29923078968226e-06
1.32683243348151e-06
-2.76016542919774e-05
-2.34507411967468e-05
4.79667894349076e-06
-1.09138929067835e-05
-2.4586365959676e-05
-1.49831758618206e-05
-8.3570267409959e-06
-2.48493807528942e-05
-1.26063953346568e-05
-1.57515582450194e-05
2.24930258879443e-05
-2.98032794206956e-05
-3.21983544078173e-05
-2.41520536087704e-05
-1.09205637735902e-05
3.48628204667943e-07
-1.81907682503774e-05
-1.17287517705514e-05
-7.30480797272871e-06
-9.82054559271607e-06
-2.25856100564986e-05
-1.7307433817933e-05
-1.01916644993824e-05
-2.25576631232679e-05
-1.82039061491768e-05
-2.38076932680027e-05
-3.83446255539669e-09
-4.78200474999532e-05
-1.52059797252802e-05
-4.02948981019272e-05
-2.94822312623291e-05
-8.36734191594712e-06
-2.94711934972817e-05
-1.98892597843331e-05
-3.40025650615278e-05
-3.12778331951433e-05
-2.14187159144222e-05
-3.04863141186859e-05
-2.52683044333031e-05
-1.64536747000303e-05
-2.3145869783269e-05
-2.42245203486835e-05
-1.84256891393915e-05
-1.42812707900911e-05
7.08623150538412e-06
7.28165111179685e-06
8.1661053636647e-06
-6.83125021853421e-06
-1.13946429598926e-05
1.91307165879201e-05
-6.96341018096062e-06
-4.79424565225911e-05
-3.14545490848798e-05
-7.44472161574749e-06
-2.48148364193338e-05
-2.30684642844881e-05
-1.54646527354304e-05
-1.71998664538644e-05
-2.16669695714057e-05
-2.72966710648492e-05
-3.71622524084349e-05
-2.78682691701151e-06
-3.80068607901486e-06
-1.19355538142343e-05
-1.02458521077456e-05
-5.5431478552134e-06
1.08767798469529e-05
1.05427875424637e-05
-1.49833104567124e-05
-1.4121915040975e-05
1.16186813502387e-05
-8.04192520393947e-06
-9.61656785472913e-06
-7.7380458898045e-06
-8.60637404847856e-07
-1.39574017444988e-05
-4.18071525039429e-05
2.82446377823364e-06
-2.76507884714845e-05
-3.98148496012993e-05
-3.9513938134997e-05
-5.02512481646985e-05
2.52625995860173e-06
-2.53724483082356e-05
-6.02250758504971e-06
-1.53403981531564e-05
5.29296997806517e-07
-2.05032274676237e-05
-4.00927898412879e-06
-2.73310773397279e-05
-3.28332933819902e-05
2.17229810893937e-05
2.08078032387603e-05
-1.92843295040957e-05
-8.77685087778798e-06
-7.08017016640231e-06
-3.7998481114056e-06
-2.04797097114177e-05
-2.20434918283403e-05
-1.78656956769233e-05
-2.80699549149182e-05
-2.81127775003416e-05
-1.53981691411345e-05
-2.54653764382226e-05
-5.59851875695892e-07
-3.15203151005019e-05
-4.443257111168e-05
-2.51616292636352e-05
-4.65996140558387e-07
-2.11942972667762e-05
-6.20593340484355e-05
-1.24339366055473e-05
1.4214243086509e-05
-8.94880644256154e-06
-1.67458037123979e-05
-1.94301119174562e-05
-1.2633744994624e-05
-2.80843861552701e-05
-1.95663905540504e-05
-2.56208600680522e-05
-3.44901708619939e-05
-3.50418096257322e-05
-3.28902334608729e-05
2.39405405105362e-06
-5.43192077809058e-05
-4.99346510467169e-05
-2.87738580300461e-05
-1.37025113671782e-05
-4.97064381224237e-05
-3.85855831143087e-05
-3.92193342612285e-07
-8.60013659551062e-06
-2.85796382345934e-06
-2.29761181611611e-05
2.50600363594053e-05
-1.80851385208154e-05
-2.84506024583233e-05
-1.93146608450235e-05
7.67816132323241e-06
-1.36662842755457e-05
-8.30541884918444e-06
-1.85993309669936e-05
2.39276552178373e-06
-1.45553552423685e-05
-5.86704466941081e-05
-2.69080811957381e-05
-1.60833133225399e-05
-1.04479018496845e-05
-5.29152774434736e-05
-3.00478065487225e-05
8.11961861043863e-06
-9.77842915113622e-06
-9.40986301108174e-06
-6.05100324740185e-06
1.16586640183605e-05
4.1851530202661e-05
-1.6369406217594e-06
1.26151407635832e-05
3.46324743950281e-05
2.55344315926664e-05
-3.80415331904455e-05
-2.23069137804644e-05
4.34111188122898e-06
9.14939996881742e-06
-4.28545273234957e-05
-4.58679833363973e-05
-2.03316045008613e-05
-2.00654968134535e-05
-5.78864426892348e-05
-3.77932699059052e-05
-4.78518370024808e-05
-2.55308454038309e-05
-2.06761665840448e-05
-1.15880093033136e-05
-2.28316407058898e-05
6.95297950781022e-06
2.1459459814781e-06
3.45755612081718e-05
-2.43824118997448e-08
1.45444568300201e-05
2.23187567611965e-05
4.55074039793304e-06
-3.54379655256815e-05
-3.47307241162184e-05
-2.36794800349415e-05
-2.72071531150982e-05
-4.99754869514665e-05
-4.24677882823744e-05
-3.79980424256087e-05
-4.75824812716556e-05
-4.71816646698348e-05
-2.84130463379775e-05
-3.10099137111831e-05
-1.94215640942461e-05
-9.52176606840236e-06
-7.68809558567874e-06
-1.2590621042242e-05
2.85683875491748e-05
2.13942426530762e-06
-2.03979768673382e-05
-1.6569160845154e-05
3.94655492692846e-05
1.38853789788694e-05
-6.29022391941691e-06
-9.45714291749761e-06
6.16554121651975e-06
-2.09016413178845e-05
-5.79905855922144e-05
-3.4222479146844e-05
-3.80492356912278e-05
-2.90115407945668e-05
-4.14984426564724e-05
-3.25790774752118e-05
-2.56900437624692e-05
-3.92593220692785e-05
-3.7803740077852e-05
-7.7857749140741e-06
2.37247882988835e-06
1.12932204774496e-05
-4.03186465077795e-06
1.00691291081678e-05
3.96320897921507e-05
6.94610255038141e-06
-7.38284250992777e-06
-6.82966655132005e-06
8.65888799368723e-06
-2.01950532449946e-05
-4.9917349423293e-05
-3.86053526690965e-05
-1.39700195225144e-05
-3.34289049465519e-05
-3.38418187718986e-05
-2.5133191249731e-05
-2.75023697554795e-05
-1.95082675241916e-05
-1.63246240345938e-05
4.6801440178893e-06
-3.92034595456725e-05
-2.99080315933091e-05
2.80289431595153e-05
-9.06715505739182e-07
-3.77476786582571e-06
-2.9708268575705e-06
2.35915921089333e-05
-5.21779611784931e-06
5.4554933541612e-06
-3.56979717946101e-05
-7.52313371029114e-06
-1.45427769011065e-05
-2.80426176647991e-05
-2.33133124903066e-05
-3.11479957734472e-05
-1.26340143951653e-06
-3.78217742887699e-05
-1.95649538815054e-05
-1.81589785484507e-05
-1.96288560996478e-05
-2.86365722850009e-05
-4.65974979670565e-06
-5.98969049876989e-06
1.47341926933843e-05
-2.25104200982968e-05
-8.58794741087434e-06
-2.35401995460446e-05
5.36544950162037e-06
-1.50360324514132e-05
-2.5050424399699e-05
-7.57771617799607e-06
-1.01379504437187e-05
-5.48738792703364e-05
-4.07950938295334e-05
-3.87547347905998e-05
-7.59731772805396e-05
-3.87812471484583e-05
-1.92757361762238e-05
-3.05726298666017e-05
-5.18845143912044e-05
-5.76610170353044e-05
-4.19694151447593e-05
9.99235814576068e-06
-1.01005878391435e-06
-2.61690370762659e-05
5.51321572308035e-06
1.61658284097003e-05
-3.03189783035617e-05
-2.87624443035185e-05
-9.17229931437508e-06
-5.62818918948646e-06
-1.82983013217536e-05
-2.56757222915176e-05
-2.14572158309596e-06
8.91064840882809e-06
-5.20649583812857e-05
-3.93800676981659e-05
-2.26869441950323e-06
1.88755702927866e-06
-3.06919064866776e-05
-1.48074641567876e-05
2.90491322574891e-06
-2.38591893119064e-05
-3.11214423119448e-05
-2.00212377275191e-05
8.25734762045257e-07
7.20719134478628e-06
2.11534385767867e-06
2.67080764183957e-06
2.80643944523878e-05
1.23414804542074e-05
-4.10024310483187e-05
-3.91225209977224e-06
1.33128173651805e-05
-2.23144130296077e-05
-2.54619953619051e-05
-2.3652070125823e-05
-5.74777347123722e-07
-2.75126924025134e-05
-3.43772720989745e-05
-1.70417440633286e-06
-4.91364148438973e-06
-2.77611507415634e-05
-2.99570017569582e-07
1.18774774300071e-05
1.62325673524233e-05
1.12882288538258e-05
-1.6012518585041e-05
1.53622313669594e-05
-2.95376514968365e-05
1.40620498893313e-06
-3.29881808696446e-05
1.15087564115951e-05
-1.73206538957009e-05
-5.09253373656193e-05
-3.42496898692206e-05
-2.41891995367564e-05
-2.82366024242184e-05
-4.72453218326925e-05
-3.20473623916957e-05
1.42170976487472e-05
-5.55958898545034e-06
-5.492655106766e-05
2.27087395892781e-06
-1.36474987374641e-05
-2.96045704332038e-05
-2.60849779596198e-05
-5.2488761433342e-07
2.73511776886781e-06
-1.92925870443292e-05
-3.6071159537017e-05
-1.49657847302044e-06
-1.46144081978968e-05
-3.62326442994764e-05
-4.93752054780512e-05
-3.09483134754004e-05
-3.00505354734196e-05
-3.18357409127045e-05
-3.10329278669231e-05
-3.60902519342534e-05
-3.02016234734432e-05
-3.01902697275503e-05
-1.84523857997629e-05
-6.65289746053123e-06
-3.81040409718959e-06
-7.06414546726695e-06
-2.87203718368013e-06
-1.98935595002865e-05
-1.16349824514792e-05
-1.4887841298579e-05
-1.8504444504573e-05
-7.00845667884866e-06
4.93209888728726e-06
-1.53579947119535e-05
-4.49607314586302e-05
-8.61070082756169e-06
-3.34600389120342e-05
-5.91914067443549e-05
-3.37884981544377e-05
-1.58865302847505e-05
2.50262418555642e-06
-5.44839128870699e-05
-1.22899645173315e-05
4.05270591775562e-05
-1.29257267710954e-05
-5.55573513344789e-05
1.162787006546e-05
3.2012565010141e-05
2.30681614521641e-05
-3.27940914921922e-05
2.09832798516355e-05
5.79431494847468e-05
-2.16838578799572e-05
-4.90894588179563e-05
-1.25261920426885e-05
-8.10818321253787e-06
-2.15250907868937e-05
-5.6458741825458e-05
-4.14327747869519e-05
-2.44087105609805e-05
-3.02713799194615e-05
-6.42437841439544e-05
-1.51055240113674e-05
-5.82050102231076e-06
-1.17940609858319e-05
-1.55775979472937e-05
-1.01391306800243e-05
1.33840240928851e-05
1.54638428687661e-05
-2.18857426784505e-05
5.56975148250902e-06
2.48720203979169e-05
-2.81325470749266e-05
-2.5508702115684e-06
5.60741539436589e-06
-1.83890054099141e-05
-2.99835962594731e-05
-2.43284079211113e-05
-3.32516501172709e-05
-5.47889435998913e-05
-5.09393442790634e-05
-9.61840392586708e-06
-1.74717426534832e-05
-2.8206284248174e-05
-4.69635565193714e-05
-1.83633190771892e-06
1.66744990482687e-05
-4.08469560094259e-05
-1.20498627142695e-05
7.25713194820716e-06
1.46963966821716e-05
-4.18205621820495e-05
-1.84200777797088e-05
2.28232471950833e-05
2.0314827208784e-05
-2.16346026938782e-05
-4.70267087815571e-05
7.90811412828369e-06
-6.005679797337e-06
-5.96304656597518e-05
-2.74658467234526e-05
-1.40719796595329e-05
-3.69549081747883e-05
-4.81697913766733e-05
-3.17952311573503e-05
-3.87976513531945e-05
-1.57850157285967e-05
-3.16127744249768e-05
-2.98972623443407e-05
1.15356950065276e-06
5.96753002943665e-06
-8.3241084057348e-06
-3.04335686154863e-05
-1.85726942482046e-05
1.13449415274191e-05
-1.36477253928517e-05
-1.50344221938192e-05
8.19221260439495e-06
-1.67917334012205e-05
7.1570081927769e-06
-1.4561658100436e-05
-1.2260019526161e-05
-5.12398472373635e-05
-3.1641698320144e-05
6.20234115167103e-06
-3.36773222130848e-05
-2.87709077455298e-05
-3.35702964969772e-05
1.07440842290146e-05
-2.1341789370303e-05
-4.83440211685456e-05
-1.58696675899317e-05
5.54526554670117e-06
-2.66454944565952e-05
-3.99394655801705e-05
-1.69986374534109e-05
8.25457944523483e-06
-3.37938946384196e-07
-7.27536398236785e-06
-6.22692109327022e-06
2.06898492934626e-05
-1.11448864166823e-05
-3.0095181415947e-05
-9.66843331507093e-06
-3.29440604956647e-06
-1.67164106433239e-05
-1.06320133882903e-05
-2.4906805210303e-06
-1.71341802833079e-05
-1.24701590597197e-05
-9.07308687294871e-06
-3.95947953503743e-06
-1.22219864771557e-05
-6.3164006651588e-06
-2.98369747435657e-05
-2.04065394490817e-06
-2.5851098798943e-05
-1.07266505602593e-05
-2.41381621802367e-05
-2.18214370195215e-05
-2.6817760033967e-05
-3.84655989512918e-05
8.91158681312398e-06
-3.10596692423468e-05
-1.16686414392309e-05
-2.76145984651644e-05
-9.88058027105729e-06
-1.77890471607928e-05
-4.26144167627039e-05
-2.69785353946269e-05
-1.57034177931849e-05
-1.95109473852897e-05
-6.15095280300031e-05
-3.24498349450429e-05
-2.56184565699731e-05
-1.61505117987024e-05
3.96627347843803e-06
-2.70424757131274e-05
-3.60446573560499e-05
-3.76509244464281e-06
-1.18700499122001e-05
-3.45857974881856e-05
-4.71331343437665e-05
-2.28479755994735e-05
-2.43650225647497e-05
-1.91116846860214e-05
-2.5909516091456e-05
-2.04603227260403e-06
-3.76702459432477e-05
-3.10942226690704e-05
-1.91176271152218e-05
-1.65232917370786e-05
4.98854613414011e-07
-6.88327950618443e-06
-3.20903277799517e-05
-1.67091050360653e-05
-3.91152040907316e-06
9.07509756945299e-06
-2.80677618692747e-05
-1.35424696126892e-05
7.81779354704053e-06
-2.16685180041212e-05
-3.9413341530357e-05
-4.82552950838322e-05
-1.11862999414108e-05
-8.22495381741954e-06
-2.14650592170436e-05
-2.7718537207998e-05
1.694542949812e-06
-2.57005792239696e-06
-7.64767867939621e-06
-3.22614796639265e-06
2.40665783441016e-05
2.85975026210021e-06
-1.63834099474071e-05
-1.52560931544825e-05
-6.61498418864894e-06
2.61092725909978e-05
-2.48646142688653e-05
-5.06333574618521e-06
1.95596738604826e-05
-1.52728163134124e-05
-5.28314020525148e-05
-4.02235375248415e-05
-6.57046478689177e-06
-2.64819525085318e-05
-4.81268595067175e-05
-3.35890047404272e-05
2.38717592999729e-07
-2.2453365892102e-05
-3.11423789578277e-05
4.60794668165516e-06
-9.88864585847884e-07
1.83005400890646e-05
6.5939105850935e-06
5.50072860009565e-06
-2.75387454853648e-06
6.75911241237684e-06
-2.20895179564308e-05
-3.10215855733838e-06
-1.0132063710032e-05
-1.90836540611986e-05
-1.23484648007862e-06
-1.9400859875751e-05
-4.80189054409289e-05
-4.05791675363793e-05
-4.46497371247262e-05
-1.85324119354861e-05
-3.76655971490775e-05
-4.95360127489053e-05
-1.47915417659258e-05
-3.41436237400199e-05
-1.82567019256206e-05
-2.32183348587592e-05
-1.111244171558e-05
9.84930307967769e-06
-2.35369150071282e-05
-1.970276430467e-05
1.03611150320238e-05
4.00375292529825e-06
-1.97449559611963e-05
-5.9741493720384e-06
-1.12713577358785e-05
-2.19995585316763e-05
-4.08816767841233e-05
-3.3278194726527e-05
-2.24026703506704e-05
-1.85712164848743e-05
-2.60069485869907e-05
-3.96943994045929e-05
-6.96416587742228e-06
-2.87596697115276e-05
-3.79594614063789e-05
-1.36427526414625e-05
4.93912921783125e-06
8.89422001169847e-06
-2.81769537306269e-06
8.21651622370346e-06
1.3942397899371e-05
9.03435008505288e-06
-1.39738575218879e-05
-2.46402732729441e-06
1.34287248122759e-05
9.33890264902426e-06
-2.50178379427255e-05
-1.66710274990106e-05
-1.17084854801429e-05
-3.75800393275756e-05
-2.69882437516565e-05
-2.68080294210665e-05
-2.34401979898649e-05
-1.11108359009e-05
-2.38773937229628e-05
-2.35505265530187e-05
-1.38209912256163e-05
-1.05316887803164e-05
-2.71121004280282e-06
-7.75182699538559e-06
7.45545281489366e-06
4.72572866361494e-07
6.86891319511173e-06
2.8325201956401e-06
1.70957726056379e-06
-1.97254054826482e-05
-6.87443643576962e-06
1.29300394111766e-05
-1.92173758198304e-05
-9.49279998301263e-06
-2.2836142609413e-05
-3.01451548319126e-05
-2.6252772955681e-05
-2.62950947117288e-05
-1.61142814550381e-05
-1.66224937711584e-05
-3.28121442171766e-05
-7.60950830074444e-06
2.74316109831206e-06
-2.63410549017441e-05
-2.85453973100163e-05
-1.67222362671001e-05
5.3700070733315e-06
5.64662370878433e-06
-6.91368203117608e-06
-1.71548089421973e-05
2.3652037119105e-05
-2.0525757503221e-05
-5.75418573829726e-06
-4.31914883674818e-06
-1.4676633797419e-05
-1.13014424108842e-05
-1.91944011768525e-05
6.06329208501662e-06
-4.06485713648371e-05
-4.66787906368782e-05
-2.53945209708955e-05
-3.29935423958886e-05
-1.7101486451585e-05
-5.33579738970839e-05
-2.07541739897914e-05
-1.75090228607313e-05
4.96050983427402e-06
-4.29264867867073e-05
-2.75081931613474e-05
1.21174364916979e-05
1.89810682973847e-05
-3.3837791618604e-05
-1.77982110597047e-05
2.88100160683735e-05
-8.01489934056035e-06
-2.60522398109191e-05
-3.01105311161606e-05
-1.17600171121292e-05
4.26154457314176e-06
-8.13438759898704e-06
-2.19104871262516e-05
-7.15146294854354e-06
-2.26202647887e-05
-6.13302716599063e-05
-3.57225766630952e-05
-1.2374155740147e-07
-2.37525595965238e-05
-5.30989310588301e-05
-2.26705834855308e-05
-5.72884743853769e-06
-1.07507950332815e-05
-2.00718362157777e-05
-1.32689012828786e-05
1.52695319904781e-05
1.88674941998173e-05
-1.57009957878909e-05
-2.31716044167954e-05
1.23787835002244e-05
1.6243550890413e-05
-1.25737964654412e-05
3.4137735382864e-06
1.76071670608252e-05
1.15032690966097e-05
-2.24448468508981e-05
-2.47860512607464e-05
5.00672554112668e-05
-3.8831389077492e-05
-1.6431971133023e-05
2.6535986110585e-06
-4.63541776808229e-05
-1.17103934602115e-05
2.95376771426834e-06
-3.75180718563411e-08
-2.04338117624639e-05
-4.77738908938925e-05
-1.43973964400638e-05
-6.37135470946113e-06
-4.85301428288942e-05
-3.82701284091704e-05
2.2400711475706e-06
7.78227678091062e-06
-2.85093856946734e-06
-3.32851127023182e-05
1.97629892515602e-06
-9.67820668921642e-06
1.13449117767679e-06
-1.13629046339547e-05
-2.88735054169204e-05
-1.28811221225106e-05
-3.2942772120187e-05
-4.10081829461889e-05
-2.81145646569458e-05
-3.09678265667073e-05
-1.68599042725816e-05
-2.25771938417235e-05
-3.19790855034663e-05
1.95747496021542e-06
-1.20648151033943e-05
-2.32731592130308e-05
-3.15604584729457e-05
-1.55469428080537e-05
7.53812245004908e-06
-4.76644400372158e-05
-2.31246197778388e-05
1.74223884385862e-06
-3.43221131192125e-05
-2.09553184222397e-05
-2.70160512306286e-05
-7.22787024752653e-06
-2.32514747697583e-05
-2.56232455970226e-05
-4.02464341642146e-06
-1.91730724690546e-05
-3.14512402876136e-05
-2.24422524381914e-05
-2.33558816427207e-05
-2.31413946922493e-05
-1.9861953480374e-05
-1.11508405243534e-05
-3.05654430456507e-05
-1.25370647835679e-05
-2.28040894093097e-05
-1.78306829355747e-06
-4.56838337027032e-06
-2.34108906619168e-05
-5.15740853866355e-07
-2.48456758841826e-05
-1.91837806813154e-05
-1.10630142713668e-05
-4.69235361149372e-06
-2.49675350621126e-05
-3.64543179581726e-06
-2.3061441862807e-05
-9.25188273580004e-06
-2.10939422631315e-05
-3.07072259589179e-05
-4.06637389982536e-05
-1.45682819804649e-05
-1.86666709471303e-05
5.95280681790359e-06
-2.7293974175635e-05
-1.1731705416457e-05
-9.73975708089644e-06
4.80459969320587e-07
4.51732571002062e-06
-1.4141150551667e-07
9.45184916165474e-06
-7.89599331654945e-06
1.90072487243647e-06
-3.1051711009235e-05
7.1149990034153e-06
2.58589267947098e-06
3.12261857568207e-06
-2.3145044414977e-05
-3.21670343395564e-05
-2.14307880366547e-05
-2.10655484304624e-05
-1.96791836081282e-05
-1.54134910658919e-05
-2.42170285411665e-05
-4.03777843033929e-05
-1.92385699078894e-05
-2.21085464385032e-05
-1.15591632205977e-05
-1.82624025938053e-05
5.05301118867449e-06
7.36606538898844e-06
-1.54121212134552e-06
9.12092733714595e-06
4.02704485626913e-06
1.50707448631117e-05
4.42036929651213e-06
-2.95167255821344e-05
-1.12648464950935e-05
-4.38650127779701e-05
-4.22607701865363e-05
-6.24820336416126e-05
-4.50536821375446e-05
-3.64490273373324e-05
-4.57875178976357e-05
-4.01968343493862e-05
-3.54777516067915e-05
-4.81273668743574e-05
-3.15384651624977e-05
-1.97467482860823e-05
-3.14353622992569e-05
-2.81546905637334e-05
-1.99910663439425e-05
-1.16573585183062e-05
-3.43204586001799e-06
-9.31998207796123e-06
2.25564817798142e-05
7.7439519418518e-06
-3.68359607036017e-05
-8.10242060875467e-06
-1.74245938924254e-05
-1.38890389818364e-05
-4.62947072162402e-05
-3.00992022962825e-05
-2.2543917476171e-05
-2.27229983025234e-05
-4.50332587374948e-05
-1.81755156552684e-05
2.74274060594505e-06
-2.95318741830059e-05
-2.08707874884899e-05
3.38555068293234e-06
7.53972626378402e-07
2.97272269069918e-06
4.44851636966438e-10
-1.66537165418157e-05
7.25310194759221e-06
-2.15749402943259e-05
-8.71854823632104e-07
-1.52937637318934e-05
-3.55677668476233e-06
-1.07142778775684e-05
-2.80531871692084e-05
-9.85236426573209e-06
-2.85847560057808e-05
-3.51472976391469e-05
-1.9395415632929e-05
-1.47596861150813e-05
-3.99612582583855e-05
-4.88059591233272e-05
1.30829096555376e-05
1.84163773972895e-05
-4.74392514123141e-06
-1.18777254817135e-05
1.00525448751243e-05
-1.06919610959844e-05
8.68875804817337e-06
-3.59992902825498e-06
1.3660659841132e-05
1.41246139075999e-05
-3.46053907088068e-06
-2.3114438843693e-05
-1.08446394318083e-05
-1.35054483225067e-05
-3.71206649374771e-05
-4.96952951164928e-05
-3.65634177490657e-05
-2.20902304926656e-05
-3.34532810608652e-05
-3.127584175965e-05
-2.52128639344167e-05
-4.00765962678465e-05
-2.6202700303249e-05
-2.42464789135725e-05
7.53608142460584e-06
1.9749900161664e-05
-1.7178926652133e-05
-1.12841810839459e-05
1.37539980021319e-05
2.64093155225977e-05
1.23245287670583e-05
-2.8802579099454e-05
-1.63358526790788e-05
-1.52570082239469e-06
-2.85332842755606e-05
-1.89608317496673e-05
-3.36862062287661e-05
-4.28792031560041e-05
-5.45237179810839e-05
-3.15916492550692e-05
-2.92138982484086e-05
-3.80594487818618e-05
-6.13121655936014e-05
-2.80231805592813e-05
-3.15882291610301e-05
-1.31596520348662e-05
-2.94237682694292e-05
1.21230312119408e-05
3.31168841852977e-05
-4.80677253405563e-06
-1.67729038768917e-06
-9.20466089923094e-06
-1.53809396017405e-05
-5.32806088470703e-05
-2.07601117701253e-05
-1.89173548807284e-05
-9.80893039943634e-06
-2.80350755609189e-05
-3.3382862483055e-05
1.07967404345372e-05
-7.5652097108552e-06
-4.83860979626286e-05
-2.26065738696438e-05
-2.18656974329454e-05
-7.93158301698463e-06
-2.81919030369583e-05
3.5661673944163e-06
1.48771624739036e-05
1.84859988879079e-05
-1.21438336658837e-05
1.11263970937606e-05
9.23440006430353e-06
-6.41754738740757e-06
-2.2346401771326e-05
-1.92402900653728e-05
-6.481764220079e-06
-1.97889404555359e-06
-4.45117879367628e-05
-5.28246332762374e-06
-3.02578930755521e-05
-1.65253111810778e-05
-1.54675395321156e-05
-1.81058161677008e-05
-2.98343690697288e-05
-2.85175104547545e-05
-4.76250069111404e-06
-2.25608348058972e-05
-1.34047850527912e-05
1.18483554916051e-05
-1.12216069889716e-05
-3.68612559017173e-05
5.16062815581842e-06
1.19557861448993e-05
2.29451436985367e-06
-6.25098074123378e-07
-4.2583833588323e-05
-2.67656072881676e-05
-1.12939732209107e-05
-3.12848988572873e-05
-1.04679926294876e-05
-3.94140311964994e-05
-2.28597203338781e-05
-3.3743902313964e-05
-1.10615598116564e-05
-3.65244097382674e-05
-2.6161645770298e-05
2.53085474362308e-06
-3.76717909425701e-05
-1.99885753271429e-05
-8.45570735977087e-06
-2.01388629955136e-05
-1.10575258695392e-06
2.58596441090114e-06
-1.9397107532665e-05
1.4863857748155e-05
-3.84388011235909e-06
-2.8245775387949e-05
-2.70566526152469e-05
-1.78230649863739e-05
-2.715687153512e-05
-3.50168272790836e-05
-2.40363987165724e-05
-2.10642063472232e-05
-4.69295648241645e-05
-5.31281255547885e-05
-3.77856212707641e-05
-5.00255294653498e-06
-1.14798463751422e-05
-2.10240774587059e-05
-2.03407446684834e-05
6.20041209140865e-06
-3.5004535999633e-05
-7.5603263953043e-06
-1.79328451406688e-05
-1.06043959020195e-05
-2.89938390618567e-05
-1.77421183590808e-05
1.22473392863935e-05
3.47995271178113e-06
-1.68576904750077e-05
-3.41943146386022e-05
-8.03039787151776e-06
-4.63209637093369e-05
-9.12625160516176e-06
-3.38484983425457e-05
-5.68961596786961e-07
-1.43391991419317e-05
-2.78202140667992e-05
-2.92116074447428e-05
-9.05184831644726e-06
-5.5860038211254e-06
-7.33393948489708e-07
1.98390859233384e-05
6.76419413849918e-06
4.31386091588848e-06
-7.86592642894617e-06
-1.05650414552704e-06
-1.71926961978231e-05
-2.37027472423641e-05
1.47263376113754e-06
-2.59084452115844e-05
-1.5746793629855e-05
-2.89803893519107e-05
-1.53850134594139e-05
-4.78021334912627e-05
-2.47276574206647e-05
-2.35148172815477e-05
-8.20228743047277e-06
-7.92138698591881e-06
-2.65985552498906e-05
-2.34748499858625e-05
-1.511907335517e-05
1.58505069758762e-05
4.69721403902027e-06
-2.92089589538606e-05
-2.18318037317498e-05
3.1477729986198e-05
8.61155143167302e-06
-3.96973539652048e-06
-1.73877896917856e-05
4.04539370457265e-06
-1.30433652897664e-05
-5.04261018565211e-05
-2.24309360327594e-05
-2.79870546935939e-05
-3.39849167000395e-05
-4.75262830121187e-05
-3.19008590324701e-05
-2.60620069094793e-05
-4.04252501358379e-05
-3.76434624909999e-05
-1.86635420780328e-05
1.48801371149347e-05
-9.95273259149583e-06
-4.69859418283506e-06
-2.57154438032617e-05
2.935649320445e-06
-1.438742895901e-05
-1.49564870795079e-05
-8.05628887798283e-06
1.93254364505135e-05
-1.37390402182878e-05
-3.67468146490319e-06
-1.95269579051555e-05
-1.9909875175602e-05
-3.44164583726069e-05
-3.56283478460625e-05
-1.42200379127861e-05
-2.25072921581698e-05
-4.32782121906073e-05
-3.34055789670224e-05
1.32485985891951e-06
-2.2598419642349e-05
-1.98507210590914e-05
-9.85057961046021e-06
2.23578060461984e-05
-6.29514268348452e-07
-2.7942803077137e-05
-9.11376321874608e-06
3.03538506211287e-05
-1.82758247984429e-05
-4.52421813442357e-05
-2.5619922496888e-05
1.44962497827091e-05
-2.42562251623112e-05
-6.20428358865479e-05
-1.30289565238907e-05
-1.75343105649648e-05
-5.57772501189791e-05
-3.97001138694346e-05
6.64473061047775e-06
-4.45396969385284e-06
-3.34020508166675e-05
-2.82088388792173e-05
-1.86589351641608e-06
1.08091038624517e-05
-2.24475330396616e-05
-4.36007779762115e-06
2.56424746304068e-05
1.58772602939328e-05
-3.6166830454161e-05
-2.8399875034511e-05
3.07357824674784e-06
3.28724706006996e-06
-3.05538428987392e-05
-4.04349255456082e-05
4.24904328252758e-06
-5.32738901908782e-06
-3.84398376139141e-05
-4.71197934443615e-05
-1.26447683321635e-05
-2.59057215444405e-05
-5.32076222062223e-05
-3.03007734131338e-05
3.16329760179922e-06
-2.86443327701711e-05
-1.60632874196153e-05
-2.0936747638739e-06
1.45205041091536e-05
1.13753837316207e-06
-3.1218785279188e-05
-1.28187282266859e-05
2.21441837793395e-05
-1.49123445831367e-05
-3.69454548823974e-05
-4.88577382361759e-07
-4.05988660153695e-05
-3.3645266080263e-05
-6.25927891374048e-05
-1.52917276498335e-05
-1.86801040155236e-05
-3.87143278985404e-05
-3.73862972419246e-05
3.09456458604878e-06
-6.30486594828115e-06
-1.57949536454473e-05
-2.23390231512955e-05
1.3057931650559e-05
3.55393632732334e-07
-9.37544006331989e-06
-1.93334500791666e-05
2.40795061847879e-06
-9.29807678400229e-08
-3.88397101323429e-05
-3.31211763424494e-05
9.89667737072012e-06
-1.05173212923737e-05
-6.24744122632191e-05
-4.46270681294794e-05
-2.55326286658066e-05
-2.38805956995378e-05
-7.08924989214373e-05
-2.91996618809234e-05
-5.24513152980739e-06
-6.92269907309244e-06
-3.8037677857952e-05
-2.78380919794981e-06
1.76738925435113e-06
-3.34178481967969e-05
-4.57919332275795e-06
3.65906642427764e-06
1.29748164498156e-05
-1.79428764690901e-05
-6.61738690693826e-07
1.68266123335546e-05
3.65168019175795e-05
7.11185290426298e-06
-3.12211713638058e-05
-6.35403240009787e-06
-1.22200430868934e-05
-5.98051916073427e-05
-4.81582409761158e-05
-3.72904940335446e-05
-3.22221555989728e-05
-4.6309365818753e-05
-5.72791329906047e-05
-1.20598363140429e-05
9.78471564885857e-06
-1.27229966703053e-05
1.10293758047845e-05
3.40159343476218e-05
3.45989128440719e-05
9.60182975835984e-06
3.92833547312529e-06
1.94470843621e-05
-1.56406392325125e-05
-3.25198073490165e-05
-5.36307858644314e-05
-3.53332557498385e-06
-5.07788243954405e-05
-6.1167147003861e-05
-4.45896280174841e-05
-1.84644722594128e-05
-5.01804881660924e-05
-3.15630876157073e-05
-6.18801454794323e-06
-1.03409657654438e-05
-1.54911816895367e-05
-1.38140224607077e-05
1.28342944636212e-05
3.6149384887499e-05
-3.13867708398318e-06
-1.8478637267604e-06
2.76713293044522e-05
1.10027218847816e-05
6.36279262188341e-06
9.6773982258124e-06
-2.33295816480609e-05
-1.27013038331684e-05
-3.46602263084771e-05
-3.08942324277886e-05
-3.88304401748713e-05
-4.54233012107772e-05
-4.79038509517207e-05
-3.56147886373965e-05
-3.59290860987214e-05
-3.90374973257422e-05
-1.67110894765816e-05
-1.59814705332912e-05
-1.17854904075737e-05
-7.53487796061658e-06
-3.962128694757e-05
3.58164264393801e-05
2.59621371285033e-05
-2.81670277510476e-06
6.53985456199685e-06
9.29496763453447e-06
5.18527305850251e-06
-2.313343145125e-05
-4.22757924485954e-05
4.33152502633235e-06
-3.15699137839396e-05
-7.77187654917383e-05
-3.86291259681335e-05
-2.85103603550064e-05
-3.40923761779455e-05
-4.85839457047412e-05
-3.85483771012745e-05
1.55208600791447e-05
-1.10776033549675e-05
-4.33895726230475e-05
-1.20802023504983e-05
-1.55640766725772e-07
3.22831710874557e-06
1.39716404885534e-05
7.75772299404504e-06
3.592694099436e-05
2.41217384311486e-05
-4.62439267189948e-05
7.82110409928212e-06
1.38804131076625e-05
-1.00942297957662e-05
-4.28800213738403e-05
-3.83007365852597e-05
-1.55829100312682e-05
-1.30420092462835e-05
-4.64244930099266e-05
-2.80850861714957e-05
-4.42858483945902e-05
-1.43830027644205e-05
-2.85667148438691e-05
-3.0820303378324e-05
2.26015244818019e-05
1.37643265212962e-05
-1.7994884538666e-05
2.01316998889764e-05
2.81286160877187e-05
1.26793582150685e-05
-6.33428099256079e-06
-2.39795606158941e-07
-3.70637005204177e-05
-9.77644264669084e-06
-1.5593252968425e-05
-2.3615273169085e-05
-4.14689809493494e-05
-2.96334710310626e-05
-2.56123346495283e-05
-4.52820779427588e-05
-4.70861577098074e-05
-2.50962974007957e-05
-2.79809143892826e-05
-6.01248903682357e-05
-8.96350327182923e-06
9.79577907752328e-06
-2.41095594174695e-06
-6.02716088843775e-06
4.71932117179298e-05
4.03139072573536e-06
-2.89338725095861e-05
1.82779556060535e-05
-4.07353950645556e-06
1.06754589906561e-06
-3.16304710071564e-05
-3.83283205072011e-05
-1.46323317047197e-05
-2.72554426197656e-05
-4.23463446418335e-05
6.94309330028216e-06
-3.0987220799152e-05
-5.85021180460592e-05
-2.38862802910248e-05
-2.37655316317087e-05
-3.01168767252565e-05
-3.91779528440916e-05
1.79365242626266e-06
3.65768280644702e-05
-2.35770766360327e-05
-2.99502093403518e-05
1.71705013887305e-05
-9.23451574748058e-06
-1.65198375991818e-05
-2.47256752748746e-05
1.14254363227568e-05
1.82057549229147e-05
4.01433157397251e-06
-1.9572769911193e-05
-2.55995583658522e-05
-3.20175784289625e-05
-2.15713473357583e-05
-3.01868514925235e-05
-4.09595805455076e-05
-2.51481500969587e-05
-3.1856843233904e-05
-1.16559931277296e-05
-8.14206668066449e-06
-1.21817731703243e-05
-2.5959783826205e-05
-7.07301740875059e-06
5.65898451752117e-06
-5.05477185208681e-06
-8.68171313945609e-06
2.93611446777951e-06
4.13539109990833e-05
-1.96083176387427e-05
3.72451567714069e-06
-8.30109899503223e-06
-2.24835354001599e-05
-2.77190116577587e-05
-1.44925410435329e-05
-8.19826164479528e-06
-6.37106442746972e-06
-3.92655218032933e-05
-3.74512238457327e-05
-1.41007850407299e-05
1.87434314606842e-06
-3.93205988495005e-05
-5.44935692938935e-05
1.3027964349007e-05
-1.22364475861732e-06
-3.37850731352463e-05
4.38869141601626e-06
3.25698325814853e-06
7.73147378240518e-06
-1.96233988380027e-05
-2.70164092606765e-05
-1.15825286485957e-07
1.52807601530621e-05
6.71819446892826e-06
-4.2339124794762e-05
2.83267064036013e-06
-8.35486802842745e-06
-2.51623173088278e-05
-4.49175214425021e-05
-1.65550486616366e-05
-2.19995906624658e-05
-4.8432174740911e-05
-4.42607249810827e-05
-2.64464091047197e-05
-5.09586048369256e-05
-2.56307118473656e-05
-3.87833032873327e-05
-8.91077453074901e-06
-6.12454834534665e-06
-2.43568830370573e-05
-1.86533155088563e-05
-5.84821097802145e-06
9.26195704199078e-06
-3.35760789422193e-05
-1.85991545629376e-05
5.93188132865356e-06
-2.70148304071005e-05
-3.69452194000119e-05
-2.69293461179479e-05
-2.82132152683319e-05
-3.84169185990962e-05
-4.63237161946341e-05
-9.10481704847576e-06
1.10082970298055e-05
-3.72399426359539e-05
-1.72319254876267e-05
2.40193895135651e-05
1.902280152519e-05
-5.53090857481152e-05
-1.56021947030787e-05
5.01133832903423e-05
-3.43965425010432e-06
-6.08249873162095e-05
-4.90172226626006e-06
3.51968642779261e-05
-1.58681651744218e-05
-6.77517277858798e-05
-3.43295119453959e-05
1.43111687625008e-05
-1.62868548930042e-05
-4.57289326477269e-05
-1.98080336025295e-05
8.74055047824235e-06
-4.33612586208783e-05
-4.12855841903878e-05
8.57060358218484e-07
3.1498584518308e-05
-3.72089283559483e-05
8.89261704127954e-07
2.56895882437534e-05
3.58289699028417e-05
-2.28990404646519e-05
-1.84149178301414e-05
6.53704449871627e-07
2.45092908837042e-05
-3.85765225358621e-05
-3.71733297840659e-05
-1.69445538192834e-06
-3.46897056269441e-06
-5.56141194248295e-05
-5.69777955386862e-05
2.00041148723772e-05
-2.59608653040808e-07
-3.10780394244028e-05
-2.65762724523306e-05
1.05437271977261e-05
6.80310951121917e-06
-2.24832375869981e-05
-3.31883255756134e-05
1.18758167523905e-05
8.51013089571579e-06
-3.33350634140381e-05
-2.54265485250394e-05
-2.02653938503228e-05
4.16880722278781e-06
-5.64002048909179e-06
-1.47492043319996e-05
-1.55083225770238e-06
-2.15695185631531e-05
-2.27483712280051e-05
-2.30174735277719e-05
-2.65835574063278e-05
-2.88031744609007e-05
-4.55212028037149e-05
-9.78044807156887e-06
1.4619475176464e-05
-3.56747767881322e-05
-3.03265074707982e-05
6.33785953827702e-06
-3.79424295783842e-07
-4.54291977175041e-05
-2.02318175392341e-05
6.44658431125578e-06
-1.07343601280543e-05
-2.58342148064789e-05
-3.91553217527916e-05
-2.03856109289001e-05
-3.06768222958935e-06
-3.05305372437578e-05
-1.41983157764999e-05
-3.00968751807802e-05
-1.45887170124414e-05
-1.12309786533505e-05
-2.64587717953557e-05
-9.54759665774963e-06
-2.40944200308956e-05
-3.11980871191026e-05
-2.96703569279195e-05
5.1494064756443e-07
-4.9401379594978e-06
-2.14460466709041e-05
1.20310825180548e-05
1.19669637354629e-05
-1.72814521085377e-05
-3.53187368485701e-05
5.87033680306223e-07
-1.58101097257509e-05
-4.43768362728637e-05
-2.49004608789041e-05
1.74750787156106e-05
9.91809562826644e-06
-3.61935952987778e-05
-2.45824075962891e-05
-1.5864003709566e-05
-1.26577503571504e-05
-7.29898248130436e-06
-1.03968893104634e-05
5.24632545400134e-06
-1.63526433696418e-05
-9.87113801000475e-06
-1.37766717836174e-05
4.98908674084427e-06
2.46734886962299e-06
-2.64581417919078e-05
8.75236140515577e-06
-1.90211864891807e-05
-3.57271958910479e-05
-1.50932436509004e-05
-1.85486198282296e-06
4.74946255094103e-06
-1.52261157964576e-05
-2.43409880029125e-05
-1.87411877165571e-05
-2.19916619456834e-05
-7.42502465533333e-06
-2.51285964819371e-05
-3.73474407417021e-06
-2.48884118274125e-05
-3.07179748288219e-05
-1.74452352799552e-05
-9.33524402117133e-06
-1.89001436141664e-05
-1.8691296248373e-05
-1.3962022123703e-05
-2.43602369923363e-05
3.81483385624076e-06
-4.47149398203472e-05
1.81774276339014e-05
-4.66797941150226e-06
-5.38141702995135e-05
-2.53552118206476e-05
-1.09898613418762e-05
-1.39311958406017e-05
-1.39739600225435e-05
-5.35830335190682e-05
-6.33828384946026e-06
-2.66444901985155e-05
-2.57909216007223e-05
1.97220213200455e-06
-1.56925399512097e-05
1.37531981357258e-05
-1.55086432817179e-05
-2.80964545179038e-05
-3.21688974765901e-05
-1.36380057507469e-05
-3.19014970322631e-05
-4.57338429412122e-05
1.36467514405691e-07
-1.27788519505533e-05
-9.71339479251012e-06
-5.73090647510947e-06
-2.32725353389517e-05
-2.67054620622135e-05
-2.71930751049213e-05
-1.86044030971842e-06
-1.07041342556381e-05
-3.7102913421562e-05
-4.14487792219961e-06
1.20572497683369e-05
-1.85771864908018e-05
-1.66322185837314e-05
-2.23444145289327e-05
-2.82440707117058e-05
-2.55820302025754e-05
-3.62514575408632e-05
-2.08914611712663e-05
-3.45045584426255e-06
-1.46176870999907e-05
-8.35677129795827e-06
-2.30504046456717e-05
-8.80202083019604e-06
-3.75351493943177e-06
-1.28992427370034e-05
-1.37545861335735e-05
2.01219812325926e-06
1.73080777154137e-05
5.14600211924648e-06
-3.32331042174521e-05
-1.09287441479405e-05
-1.26827654812211e-05
-1.99031034713163e-05
2.1987226009192e-07
-3.09552895685467e-05
-2.860044765377e-07
-5.52603177162018e-06
-1.94152889856561e-05
6.81761668031489e-06
-1.48043487617924e-05
-3.10189964196466e-05
-2.3815728237671e-05
-3.53918224064628e-05
8.38763989665002e-06
-1.31326630119634e-05
-1.87704683267077e-05
2.6238115544193e-05
-5.17300044459957e-06
-2.95785021408445e-05
-2.3688942288866e-05
1.58002509089424e-06
-1.57351824266493e-05
-2.04884490894429e-05
-2.47724638034076e-05
-1.51873229288378e-06
-1.21963692188743e-05
-9.1060614779501e-06
-4.27242383247649e-05
-2.16791408841531e-05
-8.7713383737822e-06
-8.16276233665818e-06
-4.71773714303856e-05
-2.08952741096256e-05
3.65347271223561e-06
-1.80256651959822e-05
-1.76714736793278e-05
-4.10249855485915e-06
-5.14185167254521e-06
-2.87682530797835e-05
-1.19330475069294e-05
-1.35766498471545e-06
-4.57151921136205e-06
-3.879247842665e-05
-2.0322983563431e-05
-2.48701253509612e-05
-7.42439224867086e-06
-4.47406454642078e-05
-2.58306604069047e-05
-2.30620478236015e-05
