# Supplementary material for: Research on computational propagation and identification of mine microseismic signals based on deep learning
Source: PLoS One. 2025 Oct 22;20(10):e0334641. doi: 10.1371/journal.pone.0334641 (PMC12543183; doi:10.1371/journal.pone.0334641)
Supplement: S10 Data — (ZIP) [file pone.0334641.s010.zip › 000101100001550.xlsx_0.txt_24.txt.txt]

-2.37743067072879e-05
-2.61804908021848e-05
-2.92125777174005e-05
-1.69980065785521e-05
-2.02233334512858e-05
-3.60419645304313e-05
-5.73367528276756e-06
-2.6252028129187e-05
-6.52897173861725e-06
4.71172130732709e-06
-2.26806804997681e-05
3.92598119279415e-07
-2.57644319224444e-05
-6.32948273500972e-05
-3.22603156132101e-05
-1.89009316750817e-06
-3.50213046722878e-05
-4.779507838589e-05
-1.87579872345122e-05
-1.58648275271834e-05
-2.7265652414795e-05
-3.17513347569528e-05
-3.96616069307952e-05
-2.27666862303773e-05
-2.39299365296492e-05
-1.89215635373389e-05
-1.47045176126562e-05
-1.92831695336383e-05
-1.11866568242039e-05
-1.04368519507046e-05
-1.17816527585698e-05
-2.26580344380836e-05
1.34696278287393e-05
-8.77330603530527e-06
-1.874107341039e-05
-2.96451931926224e-06
-2.22373978013814e-05
-2.08838186747565e-05
-2.71842005643755e-05
-3.39534946940549e-05
-1.03869554779556e-05
-5.67681516771918e-06
6.00491642812034e-07
-2.23337011535022e-05
-7.17196151971081e-06
-4.43476805593586e-06
-1.39357226752681e-06
-1.0829619730022e-05
1.04267458703476e-06
-7.87999270853959e-06
-1.70680836965381e-05
-1.32211509018452e-05
1.00783427514746e-05
-3.4177670132373e-06
9.86891246184407e-06
-2.38972721817017e-05
-1.03699092318443e-05
1.4211345686133e-05
-1.22917895326594e-05
-1.98701309054994e-05
-1.79531878775073e-05
-9.62129437070765e-06
-1.43847976376113e-05
-2.76338153206952e-05
-2.32186920102639e-05
-9.24111100859383e-06
-8.68740116064194e-06
-1.5862686875004e-05
-7.92938604090839e-06
-2.75975510206021e-05
1.14523359913765e-05
9.72133658399333e-06
1.63894743527536e-05
9.54532150265225e-06
1.12602527067525e-07
-5.92829780518239e-06
-1.00834192229497e-05
1.28382300404832e-05
-1.28958795389994e-05
-3.03496854596612e-05
-2.73955966760429e-05
-2.13876393165852e-05
-5.27802948638419e-05
-2.80803147210949e-05
7.12594308805545e-06
-2.44182179496448e-05
-3.0300443045195e-05
-2.81768728337251e-05
-1.82698466056366e-05
-1.96761433047888e-05
-6.91363528727043e-05
-2.7995441548003e-05
-1.62184106173704e-05
-2.33244817732657e-05
-2.91826706000191e-05
-2.8228408281432e-05
1.16868039605046e-05
-1.4293677970028e-05
-7.51524571666784e-06
-3.0494067070424e-05
-2.94829290621932e-05
1.30058941339562e-06
-3.98466837660129e-06
-1.47340987286249e-05
-3.14968931786031e-05
-1.61039658830013e-05
-2.00330101378536e-05
-2.18032095690945e-05
-1.69919162311884e-05
-1.02121764558455e-05
-6.5463986734964e-05
-2.2466607947663e-05
-1.44321656827607e-05
-3.52020525944972e-05
1.29862996840486e-06
-8.06901725537275e-06
-2.18514058143194e-05
-1.54065658708104e-05
2.8818822724844e-06
-3.73724141608396e-06
-1.82936780976246e-05
-7.69866593187471e-06
6.00524841600289e-06
-4.00371063582479e-06
1.64375465929966e-05
-2.85269717405143e-05
-2.5219993107811e-05
1.03738718790427e-05
3.49657446089593e-06
-6.29090440310772e-06
-2.08519544910477e-05
-1.7737587580859e-05
-7.6316333065274e-07
-3.93771099939831e-05
-1.15057076064538e-05
-4.89800031543472e-06
-8.39058275322514e-06
-1.06480729028498e-05
-1.06024640213536e-05
-1.13158808937979e-06
6.17250121663748e-06
-5.25542657324251e-06
-1.14321488386011e-07
-1.42637447333693e-05
8.46842657204998e-06
-3.07518058480171e-05
-4.81547018271836e-05
-8.07002423849576e-06
-1.53441258282661e-05
-5.10932137486429e-06
-2.11842175426152e-05
-7.95267774400645e-06
-1.42519259147339e-05
-5.51553983896523e-06
-7.28682169683113e-06
-4.81551238867646e-06
-1.8500502484302e-05
-2.90335424388554e-05
-1.18556053580185e-05
-4.68870629764662e-05
-4.32700768320892e-05
-1.93056367323768e-05
2.21982352232117e-06
-1.85759345395511e-05
-2.8269944760139e-05
-1.43071721117848e-05
-1.93263546573623e-05
-1.88621233445574e-05
-4.33750137009091e-05
-1.80664785587932e-05
-9.82170166895276e-06
-1.31031774182341e-05
-3.80531357242195e-05
-3.15988288825115e-05
-5.71930419974733e-06
-1.59460981614709e-05
-4.81198390272859e-05
4.0923825296418e-06
1.71672439677284e-05
-3.64056657931527e-05
-5.599351858142e-05
8.31457138404218e-06
-7.57970272056296e-06
-1.9185907240432e-05
-4.06810669461603e-05
5.51917371965022e-06
-1.24016991218707e-05
-3.13431444834772e-05
-3.83136930788521e-05
3.69580026046564e-06
1.03737353340478e-05
-1.65777698673542e-05
-2.49227885319559e-05
-2.03720813267218e-05
-5.87826013430263e-06
-2.78057514534215e-05
-2.67752381606768e-05
-3.8539579717149e-05
-1.91579811930619e-05
-3.93692548306804e-05
-8.29414641560969e-06
9.08160129713042e-06
7.52988165187582e-06
1.52646778180633e-06
-2.1442887771271e-05
1.17377505436015e-07
-1.45786580382473e-05
-1.27592860562722e-05
2.95304205906107e-06
-1.44236439951584e-05
-1.41843412370158e-05
-8.07734300979921e-06
4.08046747836136e-06
-2.78997904122812e-05
-3.91587669016763e-05
1.26448610673319e-05
-1.85790881864678e-05
-2.32418240762022e-05
-4.5416196949862e-05
-2.58698596901448e-06
-8.07305544346665e-06
-1.96117322655944e-05
-4.24394734151821e-05
-2.69512015943207e-05
-8.86257019489907e-06
-1.07463002392918e-05
-1.05527106713572e-05
-2.14746260083759e-05
1.59793401873107e-05
-1.07571114429211e-05
-3.35722118165871e-05
-1.28648958873953e-05
-2.75183862362526e-06
-9.70091541920693e-06
-2.25976736571896e-05
-1.12175283655744e-05
-5.8298195878027e-06
1.00446398507367e-06
-1.73157363700276e-05
-1.64265910245303e-05
-3.87915348035593e-06
-1.71797435456793e-05
-6.51652594522956e-05
-1.84944368007853e-05
-2.18310978558776e-05
-8.64306814176493e-06
-4.09171282631205e-05
-2.03868453536955e-05
-3.38289417942716e-05
-1.72894183659047e-05
-4.41207957309548e-05
-7.77342293436547e-06
-3.15855651222884e-05
-3.57312819068675e-06
-2.75798435399546e-05
-2.38096013927901e-05
-2.75751670007941e-05
-1.44510962899305e-05
5.15818483323003e-06
-2.42308557649946e-05
-2.24888418665498e-05
-2.95251006970954e-05
-9.42227318642064e-06
-3.74563918820825e-05
-3.53788452735791e-05
-1.46580833174809e-05
-1.67494465741757e-05
-2.70769846839454e-05
-4.47364605295539e-05
-2.4836181166258e-05
-1.5618583209745e-05
-4.89719189658962e-05
-4.51358823900562e-05
-1.95870270840901e-05
-1.03631124028919e-05
-3.76253253184233e-05
-2.08707266661733e-05
-1.15202040366179e-05
5.48554471597463e-06
-6.41235742301944e-06
1.81782309534517e-05
1.23739824234889e-07
1.61073832770998e-05
-2.26770549781771e-05
-3.12225456538435e-05
2.71799820835305e-06
-1.70768795633812e-05
-4.02560773918028e-05
-2.14729185469092e-05
-2.18984675915097e-05
-2.77474505963415e-05
-1.52329729799087e-05
-4.60865369833938e-05
-1.39471468799571e-05
-9.1875798829925e-06
-2.70085918614609e-05
-2.511086613948e-05
-1.64169990539998e-05
-2.16527106393658e-05
-2.26218600944816e-06
1.04124385401956e-05
1.46653217593475e-05
6.35291173865096e-06
-1.61548248821496e-06
-6.26933382821132e-06
-7.51111517941833e-06
-1.44679784168653e-05
-1.90505030562009e-05
-1.75702909378503e-05
-2.27477201160603e-05
-2.96305731570477e-05
-1.6107275412541e-05
-1.75558336895692e-06
-3.13156436220053e-05
-3.24738927196047e-05
-2.90977436474381e-05
1.0604305545403e-05
-7.75852194852825e-06
-3.22706918645205e-05
-1.42497519438871e-05
4.15371434473558e-06
-1.11647225685491e-05
8.76181427338772e-07
-1.18211123640056e-05
1.35741794976594e-05
-2.21524369503347e-05
-2.26350903207713e-05
4.28871693150862e-06
2.0739683562376e-07
-3.26434565651008e-05
-3.63750274343458e-05
1.84996728038165e-05
-3.2182515465467e-05
-5.80264353838226e-05
-3.12839939861517e-05
7.36351395386877e-08
-4.87596708257157e-05
-4.1089437500968e-05
-1.3261173442819e-05
7.29787464580826e-06
-2.35568519368591e-05
-3.74306211737751e-05
1.45228563365778e-05
-7.53956660452905e-06
-1.09071025268228e-05
-9.66195184343538e-06
-2.93784200973917e-06
4.47514298952746e-05
-4.46286580165079e-05
-3.97631649445283e-05
-1.25297876654058e-05
-1.24599274323609e-05
-3.47444582426253e-05
-2.05711620833507e-05
-2.05148980190544e-05
-1.44187929043446e-05
-2.31387914143152e-05
-3.16874547638524e-05
-1.65007360591136e-05
-2.02970975996198e-05
-7.748329214108e-06
-3.61980002098804e-05
-8.19629667170402e-06
-1.39523366898036e-05
-1.14692817726172e-05
-3.63876779560887e-06
-2.16369778070441e-06
-5.57248196448135e-06
-1.15087982676623e-05
1.70902457962695e-05
-8.28957297069462e-06
-1.91684162289506e-05
-1.65141339570522e-05
2.80005395657427e-06
4.62104371213756e-06
-3.27836434058987e-05
-1.44326057908811e-05
-6.01961085492657e-06
-5.46215077961394e-06
-2.75079815811704e-05
-1.67483807781487e-05
-1.51348081917322e-05
-2.22126498444558e-05
-2.87628404371987e-05
-2.2246268141177e-05
-2.31877989276408e-05
-1.63654048065118e-05
-1.23621368074563e-05
1.13737183195316e-05
-5.11436790844532e-06
1.05331597333846e-05
-1.63239847468589e-05
-6.69330684827832e-06
-1.22083430775131e-05
-3.05158921766122e-06
-1.16205472654101e-05
-2.4662933505594e-05
3.56199751716014e-07
-2.85256652402675e-05
-3.29606053851964e-05
-1.4382881030868e-05
-1.80412751550878e-05
-3.55174491658894e-05
-1.88265785187888e-05
-7.39593394121487e-06
-2.10672039524505e-05
-2.48246559183074e-05
-3.58507805921822e-05
-2.60270432664863e-05
-1.57471282985336e-05
-3.82669180745194e-05
9.85333631943642e-07
1.05603526199809e-05
-2.092048461748e-05
-9.24301809923798e-06
-2.81394517143222e-05
5.95067534832324e-06
-3.50698625535839e-05
-3.97818953490806e-05
-4.87279932926834e-06
-2.60694123599768e-05
-3.76561271663061e-05
-6.12417881165806e-05
-4.10933713258318e-05
1.12791691500295e-06
-3.37650840466771e-05
-3.23863887956237e-05
-1.4371292300438e-05
-2.61176432955517e-05
-3.28685019429443e-05
-8.38652681464296e-06
-3.08127820472101e-05
7.35812853890079e-06
1.43863117081725e-05
-1.50384579876047e-05
2.07108407138456e-05
-1.89986633221703e-05
-2.07202988953794e-05
-6.71492989269748e-06
7.10314762199534e-06
-7.09573314840985e-06
-3.53289252948223e-05
-2.85829573401966e-05
4.25193593392084e-08
-1.2644137816813e-05
-5.8608793088619e-06
-8.06740277795292e-06
-8.41918797246323e-06
-8.13893426678728e-06
-2.21024570325209e-05
-2.60995895962684e-06
-8.89962514734411e-06
-2.40363398966499e-05
-1.13209880609855e-05
-8.5028284238091e-06
-1.08491153963275e-05
1.10052414560166e-05
1.0802907497575e-05
1.28241285932597e-05
-1.02607078915119e-06
-4.06245220439968e-06
1.17076393567427e-05
2.76206106860677e-05
-5.35542026839138e-06
-2.79166952445645e-05
-1.45860344268628e-05
-1.97102260832291e-06
-9.82948590823101e-06
-2.13845770440078e-05
-6.046133280377e-06
-6.49239930359048e-06
-4.25712855413031e-05
-3.50590195825866e-05
-4.73743024592146e-05
-3.8191457160996e-05
-3.88814474693696e-05
-2.7375826261885e-05
-2.31466628842511e-05
-9.11330364047819e-06
4.93802729818812e-06
-3.6155656501418e-05
1.3028762849196e-05
1.65419603990217e-05
7.89194838556395e-06
-7.72992883347835e-06
4.24258693241186e-06
1.40150492667166e-06
-1.22035759175453e-05
-3.66413898543547e-05
-1.06307659308111e-05
-2.27810599556346e-05
-5.70197023495164e-05
-4.67827805830653e-05
-1.93525846176792e-05
-5.43922410788749e-05
-5.89105172309699e-05
-2.85814013155951e-05
-8.74264911306645e-06
-1.89827483382437e-05
-3.23452996898721e-05
-1.40779606927878e-05
-7.05989998989077e-06
5.04888572674937e-06
3.84326919434948e-06
1.46679704493524e-05
1.82400159759072e-05
1.86260828666359e-07
-2.1326687304591e-05
-4.88403394479704e-06
-3.10120987308335e-05
-1.69705506446048e-05
-5.34673832846848e-06
-3.36947469180922e-05
-3.9900022395606e-05
-2.71982468911361e-05
-2.49300237442591e-05
-2.96378075302753e-05
-4.00817979453744e-05
-1.05710794064927e-05
-1.0909877699573e-05
-1.30625826702601e-05
1.06842519778467e-05
-1.42061100102302e-06
1.47454223314301e-05
1.9796100268066e-05
4.99113410014321e-05
1.58134917210667e-05
1.29970165639195e-05
-6.78729934057245e-07
2.55613365932604e-05
1.50835981213197e-05
-5.49529926719379e-06
-4.43721538182401e-06
-3.82892532604091e-06
-3.94190857218834e-05
-2.68833630868486e-05
-3.08756419225524e-05
-2.45603640299111e-05
-4.22268232186981e-05
-2.41720978711594e-05
-2.78525104652663e-05
-9.23434725433518e-06
-3.32136730252724e-07
1.7357456567522e-05
-3.52220268469152e-06
3.03154108177431e-05
9.61580818766977e-06
1.83262207255125e-05
-2.9241876768684e-05
5.79077263368265e-06
-1.14497929392681e-05
4.22860851751666e-06
8.638188900395e-06
1.11445460580299e-05
-2.96649481480818e-05
-4.1859925972547e-05
-4.03438015253382e-05
-3.32545912423952e-05
-6.85853034031163e-05
-7.92000614853471e-05
-5.17669219902705e-05
-4.23125942929421e-05
-5.07760921839394e-05
-4.87836484836111e-05
1.32473949702549e-05
-1.65837281376941e-05
-1.6784082728825e-05
-2.35859598795949e-06
8.55674046026362e-06
1.17230910738572e-05
4.78606230455662e-06
-8.40496443670282e-06
1.12734574947411e-05
-1.61376981973728e-05
-3.65942618052288e-05
-2.35520372872626e-05
-2.03479216981793e-05
-3.22530077784216e-05
-1.43526196791836e-05
-2.18789037258587e-05
-5.74560857527847e-05
-4.80034384483381e-05
-5.20861011314255e-05
-3.18943325110275e-05
-5.71206863578973e-05
-3.04683967714147e-05
-2.51399390465133e-05
-1.4316370608189e-05
1.10640111352654e-05
-3.98327824357549e-06
-1.12878143602086e-05
1.12879309414275e-05
1.56706556468156e-05
9.81779530954173e-06
1.38569260027478e-05
2.07187376216805e-05
-3.18207458862323e-05
-3.61789614071689e-05
-3.57137919977412e-05
3.75632324659453e-06
-3.12768290312327e-05
-5.33083430042965e-05
-3.12594649340521e-05
-2.07413663451149e-05
-1.22383668566809e-05
-2.59880854949106e-05
-5.34958710616525e-05
-3.21899771805877e-05
-2.03964643212292e-05
-1.54148517232884e-05
-5.39510768628551e-06
-1.8344456729624e-06
-1.42792288133925e-05
-1.18562816004092e-05
-1.62188341054564e-05
1.08187541826211e-05
-7.25186345527078e-06
6.36498901813097e-07
-3.60958519814639e-06
-9.50711422887455e-06
-1.55442600458597e-05
-1.05219940313541e-05
-1.90890426506237e-05
-3.82259282092978e-05
-2.97234097670791e-05
-1.07041868003358e-05
-3.58892441163106e-05
-3.91248513350909e-05
-2.74434126004851e-05
-2.87999093638452e-05
-2.60823936423928e-05
-4.34513403848272e-05
-5.14468480883641e-06
1.41015654915944e-05
-6.77431353574219e-06
-1.08883069947879e-05
-7.9005036422012e-06
-3.08489773077525e-06
1.75625244428332e-05
-3.05868175835439e-05
-1.10553434065468e-05
-3.34302392662062e-06
-1.32154724980232e-05
-1.86399079405454e-05
-9.01865176734622e-06
-9.33892634857531e-06
-5.38465201425812e-06
-9.28885022607697e-06
-4.24633652418408e-05
-2.10709468350629e-05
-3.13114716453845e-05
-4.75395038534485e-05
-6.11969293394216e-05
-6.10377787636366e-06
-3.70756320472749e-05
-2.48501980642999e-05
-2.05279492943353e-05
1.28218262342331e-05
-2.52991582304086e-05
-1.08116231064979e-05
-1.56484947710315e-05
-1.40519738251928e-05
-6.05336007126757e-06
-1.64571470681453e-05
-2.48597425090332e-05
-1.73515266915617e-05
-4.61525740121086e-05
-3.3974379498653e-05
-3.54867025863204e-05
-4.36214382129795e-05
-1.89708345504488e-05
-2.97753001614821e-05
-1.31687755341584e-05
-2.18216867823541e-05
-1.45851410865647e-05
-2.63924972356385e-05
-2.95775263969801e-05
-3.82139164747017e-07
-6.9287818932524e-06
-1.33768774496554e-05
-1.40473680789362e-06
1.95879618180779e-05
-4.26018644726285e-08
1.64479579450709e-06
2.07349918192215e-05
-1.84312066485952e-05
-9.42131642341954e-06
-1.70916941992249e-05
-1.13549414717727e-05
2.27782173694267e-06
-4.5838019766039e-05
-1.97413389999527e-05
-1.52734191787125e-05
-3.97210302963379e-05
-4.14245816828972e-05
-1.1511259189977e-05
-2.84264265655381e-06
-2.22583953106257e-05
-1.45975009765281e-05
4.99606256977062e-06
-2.31468249998684e-06
-1.18562105250299e-05
-3.32304549921931e-06
2.81352197118702e-05
2.3953064180822e-06
-3.13912589005947e-05
-6.82106757607384e-06
4.08417017844951e-05
-2.17871844957587e-05
-3.01109901523434e-05
-4.51713770882114e-06
-5.00540914808162e-06
-2.84801307405567e-05
-5.05659349228541e-05
-3.26579241500962e-05
-2.31731948585098e-05
-1.44565190815819e-05
-8.67644936496058e-05
-3.23159941009345e-05
-3.11529315876838e-06
-3.20887773257222e-05
-3.65996317252957e-05
-2.77158236053138e-05
1.8554114883995e-05
-4.26333369354517e-05
-1.60841025085824e-05
-2.37012112056904e-06
1.58506576582722e-05
-7.55232035324479e-06
-4.32878535312626e-05
7.41233871877518e-06
-1.47674388415743e-05
-4.55376774817167e-05
1.89913840811406e-05
-1.05441409982895e-05
-1.15502294740797e-05
-2.78390352123008e-05
-1.46443360004809e-05
-1.75816182389999e-05
-2.81950291531901e-05
-1.76779768270847e-05
-1.0474788721276e-05
-1.83395446044652e-05
-4.13723124993091e-05
-2.08653872547504e-05
1.36918777857919e-05
-9.9886962210479e-06
-3.04511998281579e-05
-1.94963819685385e-05
1.49333431789871e-05
-5.98367935311751e-06
-2.46076731774919e-05
-2.57698415068138e-05
8.22787676158821e-06
-1.39074318741691e-05
-6.45481271262811e-05
-1.73483268710451e-05
-5.30986552479618e-06
-2.31684832618558e-05
-4.85924898049541e-05
-2.60157000315245e-05
-1.52561779276e-05
-1.56170931876891e-05
-4.96541344729934e-05
-1.64986999126772e-05
6.3556782272029e-06
-2.32678791451289e-05
-3.71331773540307e-05
5.71013611359315e-06
1.04470062712769e-05
-1.25588798263581e-05
-3.33658224309367e-05
-2.21670437458835e-05
2.68132412867731e-05
4.89773988226928e-06
-1.64866969502633e-05
2.73298845976407e-06
2.10388293259791e-05
-2.76028357747869e-05
-1.90155982967853e-05
5.78043716733279e-07
-1.12374476609857e-05
-3.93125428550918e-05
-1.83522752834567e-05
-8.10875779353084e-06
-1.18915493414586e-05
-3.3279467783846e-05
-1.95469727037468e-05
-9.18053977598592e-06
-1.11318014496694e-05
-2.42948668316433e-05
-1.6932971697602e-05
2.46835034298721e-06
3.36126972140363e-07
-9.06767037485893e-06
-1.14440833589209e-05
2.10609988953604e-05
-6.53447014988575e-06
-2.05678978026253e-05
1.07288882826838e-05
8.95952949282905e-07
-4.94210401275786e-05
-1.8365974766286e-05
1.56380645579227e-05
-2.18019497514948e-05
-6.28321071244378e-05
-5.674690120606e-05
-1.18530781573208e-05
-1.46611932690907e-05
-5.99807601757898e-05
-1.43897510058066e-05
-1.45622391195875e-05
9.63739405428234e-07
-1.60351805098911e-05
-5.6544748393569e-05
-1.83090198135638e-06
-6.84784213667305e-06
-5.81526658440347e-05
-5.44461171146633e-06
-6.18051401671536e-06
2.81688111080187e-05
-1.03369383539521e-05
-3.86288298254372e-05
2.67692225678809e-05
6.74188141018638e-06
-1.73725935241168e-05
-4.26889781192337e-05
-1.73970945151915e-05
1.94529510972353e-06
-1.65203869781409e-05
-3.53901103367887e-05
-4.15090762231093e-05
-6.50612372338568e-06
-1.57829912390901e-05
-2.26761289176841e-05
-5.76140779636018e-05
-1.3787889764513e-05
1.63749955404648e-05
7.65727191776018e-06
-2.36889311934961e-05
2.37745685625482e-05
3.26608265818646e-05
1.14690556366549e-05
-4.02558431638507e-05
-6.17956254199347e-06
1.09663914249202e-05
7.94220773789192e-06
-2.36490006238499e-05
-4.46286818567034e-05
-1.78964927480641e-05
1.51065202451446e-05
-3.24165548613155e-05
-4.40826765167112e-05
4.07907965770551e-06
3.62389329059218e-06
-2.69225727389594e-05
-8.20654636666767e-05
-9.11856008899123e-06
2.05682296682818e-05
-7.06816126136141e-06
-6.97054234410144e-06
-3.80601736318329e-05
6.04004190866603e-05
-1.43756367552724e-05
-2.92790523876558e-05
-1.01909893158504e-05
1.69432896625588e-05
-2.0670583712788e-05
-3.40820530679172e-05
-1.6402855760759e-05
-7.1613653762279e-06
-5.252375447159e-06
-4.71483944719706e-05
-1.5607390000246e-05
5.65339386989423e-06
-6.50656179126128e-06
-2.95460716357343e-05
-3.01276738137384e-05
-2.07008479259159e-06
-2.36402949901026e-05
-2.2185023874967e-05
-3.75318754535246e-05
1.05626103086014e-05
-3.83665514666615e-06
-3.57716911209179e-05
-2.88357398506704e-05
1.50444042574875e-05
8.1330949874675e-06
-3.39550405669656e-05
-4.65380945844625e-05
-2.77555852799856e-05
-2.24686790386329e-05
-2.29599913322741e-05
-2.8076127817309e-05
-4.16175149231385e-05
-1.61366013579189e-05
-2.89180182742354e-05
-3.48192361678669e-05
-4.72140257170084e-05
-1.05519744471237e-05
-2.73251825346329e-05
-3.09878838749754e-05
-2.3602531560599e-05
-2.97915330281837e-06
-1.170518717569e-05
1.25232467206822e-05
-3.43008960367394e-05
-1.72357988531736e-05
-3.09224571460472e-07
-7.1218678261857e-06
-2.3463464338357e-06
-1.11236660303004e-05
7.32991650013998e-06
-2.5275869664073e-05
-4.20850951430856e-05
-2.36589017478535e-05
-4.76944962957593e-07
-4.25699843715004e-05
-3.00861721292667e-05
-2.17771091173954e-05
-2.57510970935202e-05
-2.46625018766932e-05
-3.51505840311622e-05
-2.01516695183631e-05
9.66912592159334e-06
-1.22211845180684e-06
-1.72855534016698e-05
1.80578327591986e-05
2.07476736041583e-05
-2.3359394622506e-05
-7.81849071636567e-06
-2.42304558534785e-05
-5.48413631857175e-06
2.21886419609056e-06
-1.53814854206307e-05
-2.57448190609454e-05
-1.89450152639589e-05
9.36474217112931e-06
-1.80013803092956e-05
-3.52741214908433e-05
-2.33664659512489e-05
-2.45187195024751e-05
-4.77684260322702e-05
-3.21159340460789e-05
-1.54884793363176e-05
-3.97430725475225e-06
-3.14848798505488e-05
-2.07052776213666e-05
-1.22465064076966e-05
-1.5287248464145e-05
-1.08386909800064e-05
1.10110162352445e-05
-1.63321753941518e-05
-1.45741711081314e-05
8.13668937080098e-06
-1.31486375508057e-05
-2.63200195080393e-05
-3.32319716880475e-06
-2.91548737609063e-05
-1.24815073710605e-05
-3.0197894586488e-05
-8.91584312646692e-06
-2.5668273531686e-05
-3.05897994699601e-05
-4.07847807168365e-05
-1.56003393061542e-05
-1.00358091390082e-05
-1.10513167608919e-05
-3.24333816365878e-05
-2.99125136516954e-05
1.69080392031206e-05
-2.82434120137943e-05
-2.69946257723507e-05
7.29137975482132e-06
1.29408323245733e-06
-3.35005746991931e-05
-3.68012898889735e-05
-2.19683892830044e-05
5.49449268236566e-06
-1.12263246175401e-05
-3.83054927982476e-05
-3.82122609099023e-05
-3.15930351886265e-05
-2.99033121429302e-05
-5.44829115411652e-05
-4.51273285277552e-05
-3.82364196646973e-05
-5.58980274122747e-05
-1.35729265511582e-05
-2.24988773469167e-05
-9.24856056509887e-06
-3.87288439669858e-05
-3.81154156657098e-05
-5.14178364497904e-05
7.2607159451592e-06
-2.54274352519974e-05
-3.44590747568455e-05
-3.73169283387583e-06
-2.68694684095362e-06
-5.6367306943343e-06
-7.94562462737084e-06
-7.74386086783526e-06
-2.04852853266019e-05
-1.72855747626786e-05
2.88938924720285e-06
-2.44640300286457e-05
-2.49978549497387e-05
-2.35050236676226e-05
-2.42004209131469e-05
-5.42762517960757e-05
-4.75668519674041e-05
-1.39888998510105e-05
-2.06884990198375e-05
7.33223593260346e-07
-1.51710274105989e-05
-4.59994750805251e-06
-2.84910004940274e-05
-1.2772841545386e-05
-1.5280186379193e-05
6.33140694108327e-06
-2.16331590453135e-06
-3.24030172513958e-06
-1.45214375179245e-05
2.60217046530071e-06
3.22831672121193e-06
1.0570119650952e-05
-1.40696449350326e-05
-2.2283745513085e-05
-2.01711606304422e-05
-2.07286549737419e-08
-3.51532199892859e-05
-1.91892803016792e-05
-1.6567445571779e-05
-2.02775056853087e-05
-3.50717469902668e-05
-3.38905961908363e-05
-2.52274321457911e-05
5.20968726838965e-06
-4.29091681246478e-05
-4.78806063890194e-05
-1.2162060080293e-05
-2.4843621752983e-05
-1.45743913861515e-05
-2.03587959246774e-05
-9.46822950728785e-06
-6.18377351530263e-07
2.6882145398504e-06
-2.75769402733209e-05
-2.16874309666843e-05
-1.38858548260938e-05
-2.6752485454651e-05
-2.03176876791534e-05
-3.67950875642991e-05
-1.39366573515525e-05
-3.89721795517458e-05
-4.26111524006224e-05
-2.20451515710637e-05
1.7110397235762e-05
-2.497501881141e-05
-2.79272496272825e-05
-4.12798519304192e-05
-1.35173612570588e-05
-1.32359574496576e-05
-1.65251215385642e-05
1.21469379115503e-06
-3.48553344447013e-05
-5.10047561140931e-05
-1.83469379914718e-05
-1.46124493954908e-05
-8.57358647888233e-06
-5.06995213029808e-06
-1.04014669491946e-05
-1.45780854293541e-05
-2.70282564748554e-05
-3.22916926442157e-05
-9.03664698241519e-06
-9.36707605926078e-06
-4.62466781075236e-05
-7.35558370806864e-06
-2.73007723237079e-06
-9.38745280308452e-06
-2.67512287783669e-05
-1.76921467568041e-05
1.16556488787227e-05
5.94417601123828e-06
-2.95804002248703e-05
-2.84340599345317e-05
6.46044581628233e-07
-2.81347057177975e-05
-2.6040968030627e-05
-2.62808854027615e-05
8.13404682995582e-06
3.37545350802891e-06
-4.94639097102714e-06
-4.04522563094618e-05
-5.91032437514496e-06
-4.78678617491936e-06
-3.18125895599316e-05
-3.79674463294938e-05
1.5945915433993e-05
-9.8064975687232e-06
-2.26869138555244e-05
-2.23492606729609e-05
-1.39706062023481e-05
-7.10552969212132e-06
-4.04271600329936e-05
-1.25952948727601e-05
-1.834674145788e-05
-9.98029672319688e-06
-2.56589450485156e-05
-2.4461450911502e-05
-2.76784769764096e-05
3.16647458035799e-07
-2.80649559763703e-06
-1.31087992858959e-05
-1.52987316281086e-05
-1.71947052752844e-07
2.92895265337003e-06
-7.77831953452394e-06
-1.79076113933288e-05
-1.59850744796369e-05
-1.79780235823731e-05
-2.57420874527948e-05
-1.30535431140691e-05
-1.24908994171767e-05
-3.53220544766039e-05
-4.43587610446419e-05
-3.17992447525774e-05
-2.3380494867261e-05
-1.37104809477527e-05
-6.79840486373606e-06
1.52552583834735e-06
-3.50140160202858e-05
-3.24088768728916e-05
-4.14909520161024e-05
-2.92891478180251e-05
-3.55169641507571e-05
-2.4222260011505e-05
-1.3511911518919e-05
1.83385453644693e-06
-3.86785970931003e-05
-2.19928510721052e-05
-2.8923386703482e-05
-3.88596638058937e-06
-1.48903040144742e-05
-1.99308879528045e-05
-8.08738768786001e-06
1.91133335948709e-07
4.36242398639724e-06
-3.14303043881108e-05
-2.54448300400878e-05
-2.48632694677473e-05
-2.54819896775601e-05
-1.50877876082816e-05
-1.25431662612792e-05
-7.87783105075662e-06
-1.75004414947113e-05
-1.93463863297294e-05
-2.11675157067771e-05
-1.36197154277198e-05
-3.22158195827683e-06
-4.49693197142838e-06
-7.63420047588178e-06
-2.84071526131912e-05
-1.83485937675777e-05
-3.28058867040719e-05
-1.07794131340425e-05
6.02067040092577e-06
-2.01848001741951e-05
1.99976718735064e-05
-2.29871433679344e-05
-1.43297028279915e-06
-2.04728831677876e-05
3.77527307126388e-06
-1.42375882806811e-05
-2.87396051911521e-06
7.54175194653302e-06
-2.57858383401466e-05
-1.6381280342745e-05
-1.45637559095469e-05
-1.61050517980963e-05
-3.49625981251456e-07
-7.31498897788916e-06
-3.67308682058443e-05
-1.80817165630997e-06
-1.65252081318646e-06
-1.30001311847635e-05
-1.46474417050574e-05
-2.388625295933e-05
-1.07781731422461e-05
-2.24213951661382e-05
-2.04551891137824e-05
-1.72862248414216e-05
-1.04021709801941e-05
-1.7688166467597e-05
-1.90256217000251e-05
-2.23165756817097e-05
-1.02011765314419e-05
-2.46455810536917e-05
-1.51481764576011e-05
-3.01380546242717e-05
-2.21912723518775e-05
-1.37243881385275e-05
-2.17025635058182e-05
-1.0375128099567e-05
-3.80151524325421e-06
-4.93071432307859e-05
-2.18727880762654e-05
-1.88255974723483e-05
-2.20865043905269e-05
-2.01336333790857e-05
-2.16457111207391e-05
2.63690603972011e-07
-2.9388680565126e-05
-2.97195770135923e-05
-1.91238437971735e-05
-4.93200071672651e-05
-1.64092996066899e-05
-1.61117581107686e-05
-4.11695473010533e-05
-2.07162090078013e-05
2.15976965644473e-06
-2.84571952762887e-05
-3.25063549314077e-05
-4.69803145771519e-06
-5.15022531756031e-06
-2.8508493242144e-05
4.6468549918209e-06
4.6815424573125e-06
-2.34811680817471e-05
-9.65390169690218e-06
-6.56595400747633e-06
-2.65980007935415e-05
-3.53027972061774e-05
-6.91814386918989e-06
-2.36992446364074e-05
-2.96021998395417e-05
-4.93287685943086e-05
-2.85794400209122e-06
-3.07663958792865e-05
-4.23136123451467e-05
-2.68692072873727e-05
3.83818851275346e-06
-4.25722053896079e-06
-8.43293119585746e-06
-2.23967616603734e-05
-2.45847101776892e-05
-2.24115076491747e-05
-2.31604004090875e-05
-1.46061424256237e-05
-8.46830403237218e-06
6.24184676052374e-07
-1.7235491089583e-06
-2.7402989861325e-05
7.36834137974503e-06
-1.87115556078904e-07
-6.88830553531685e-06
2.66751686235247e-06
-2.13232808873233e-05
-1.55093216968504e-05
-3.77859303203827e-05
-3.22253407291194e-05
-1.18500709202801e-05
-1.70314119995606e-05
-1.2425403173031e-05
-2.80280310693678e-05
-2.18748916950321e-05
-5.92955007557126e-06
-2.63846553646832e-05
-4.14676483395225e-05
-9.27956362579756e-06
-1.61789922282377e-05
-2.71350581855156e-05
-2.47683059190518e-05
-2.78730798839995e-05
-3.37770890516945e-05
-4.00487737717039e-06
-3.32551698154163e-06
-1.29657177061337e-06
-2.71835074293866e-05
-1.89363700563441e-05
-7.02827923540254e-06
-1.84655872907223e-05
-1.70578067210232e-05
-3.18102802111338e-05
-3.87849791784432e-06
-1.60897265720255e-05
-5.37751234472359e-06
-2.81401015908497e-05
-1.70182282317096e-05
-4.7094879027347e-05
-3.67368892043157e-05
-3.48091769867823e-05
-2.67098606021226e-05
-2.23048347587017e-05
-3.47666463394852e-06
-3.50416241034945e-05
-1.95146293065859e-05
-3.30116881508322e-05
-1.22363058417592e-05
-7.72647876451774e-06
-2.20319706458694e-05
-1.4614309878125e-05
1.27872876283074e-06
3.27566492975507e-06
-2.21183485321871e-05
-1.80053232751345e-05
-1.84528811835306e-05
-1.22163439656429e-05
-4.27359765458583e-05
-1.21514053778062e-05
8.62507360279806e-06
-6.36597720670895e-06
-3.08701089210159e-05
-2.88093361701006e-05
-4.23309901703197e-06
-6.52016734035285e-06
-1.51528492682817e-05
-1.33083199176382e-05
1.36628393980574e-05
-1.42219220855832e-05
-9.17868713441283e-06
-1.61765741614617e-05
3.22091188418633e-06
2.74449695583133e-05
-2.79311082713341e-05
-2.38981744285288e-05
1.36951631814086e-05
9.22105481644546e-06
-2.11732174612301e-05
8.17639122636842e-07
1.01278092255996e-05
-7.82002345629391e-08
6.27551658718258e-07
-2.59779245570641e-05
-1.03087942126506e-05
-3.53815869142933e-06
-2.63167383901742e-05
-3.73112373283287e-05
8.79415897221916e-06
-7.26575498539543e-06
-1.27471053498729e-06
-1.69806266451785e-05
-1.66287877357843e-06
4.84818085448447e-06
-8.45215759489305e-06
-1.11241093571051e-05
-5.77289246366621e-06
-1.72081576559085e-05
1.60626963844389e-05
-2.92375784320363e-05
-1.5068613653104e-05
-9.46234602639702e-06
-1.50695297364227e-05
-6.34302706372888e-06
-9.06759414001211e-06
-4.14617058835393e-05
-4.07848207450786e-05
-6.2528062757626e-06
-8.57111609410898e-06
-9.07815113173447e-06
-1.99131516332625e-05
-5.00748260062044e-06
3.53203600102527e-06
-3.06007706103003e-05
-1.56997602063043e-05
1.0853380131861e-05
-1.15005398500368e-05
-2.39892124752093e-05
3.21807881694883e-06
-1.61067492704954e-05
-3.97117171459974e-05
-3.75891083252455e-05
-2.52427653249904e-06
-1.54926079685322e-05
-3.96971818266737e-05
-3.67223429717078e-05
4.3761204698319e-06
-3.23774628263236e-05
-2.39505729518865e-05
-1.88240407291214e-05
-2.17356030676403e-05
-1.37625070353982e-05
7.20043826100933e-06
-2.19153422636239e-05
-1.77000578794137e-05
1.54400870303321e-05
1.47423235798092e-05
-2.08178746563508e-05
2.06773319407203e-06
-3.72541663047181e-06
-4.89771234279597e-06
-1.42274504271613e-06
-9.58921534008076e-06
-1.08951848037896e-05
-2.78494019138174e-05
-5.48514266620671e-05
-1.78394625813794e-05
-3.72035063849362e-05
-3.16870775780032e-05
-2.27544501599434e-05
-3.95223790978695e-05
-3.23058845507369e-05
5.22376874627128e-06
-1.1342771104248e-05
-1.78235387740017e-05
-7.59166648362237e-06
-1.21118381565451e-05
1.37151940442051e-06
3.72151219921317e-06
1.01736862817078e-05
-6.66036294229204e-06
4.37125235239159e-06
2.05314696082301e-05
-8.02110953470659e-06
-2.22260604538028e-05
-1.30674451026271e-05
-4.11027016525228e-05
1.6526858442637e-07
-2.44899799268007e-05
-3.12016397646181e-05
-1.79921820717572e-05
-3.10740097602249e-05
-5.28528850681832e-05
-1.64760602160013e-05
-2.29245884179945e-05
-2.50922329854532e-05
-1.98063450602848e-05
-2.87415165612858e-05
-1.55582997839202e-05
-1.79508606092955e-05
-1.51337612272183e-05
-2.49621719227141e-05
-6.41843160454611e-06
-5.36559161161659e-06
-3.17180304807056e-05
-1.53707779167722e-05
5.4662419151813e-06
-4.02476704873727e-05
-1.80145650155704e-05
-2.33940000724271e-05
-2.27141268559038e-05
-1.25102417757778e-05
-5.74236895183933e-05
-7.66336933327421e-06
-2.137851650933e-05
-2.83085956127258e-05
-3.06370739289121e-05
-1.86788673075494e-05
-3.64994147998951e-05
5.0557305930294e-07
-1.72775058030511e-05
-4.11175913622715e-06
-2.46949341612561e-05
-1.32050973219422e-05
-2.87385074917406e-05
-3.23009082860042e-05
-1.64061989802384e-05
-2.43047514870706e-05
-1.71937526363344e-05
-2.35945556570698e-05
-2.88491316592351e-05
-2.58342555967394e-05
-2.58752702946344e-05
-1.62922980596947e-05
-1.56830700074657e-05
-4.53666469941292e-05
-2.81655817002174e-05
1.5867795000027e-05
-8.43137826467885e-07
4.28986851676531e-07
-2.2675876826939e-05
3.6683739641037e-06
-4.28796736298869e-06
-2.63425048029175e-05
-6.02499992464182e-06
1.22569034364574e-06
-8.36458702437883e-06
-1.11252389064246e-05
-3.2725078943822e-05
-1.36800918612179e-05
-5.22798905962475e-06
-1.24877875307022e-05
-5.32088493436056e-06
-1.66740172953866e-05
-2.6562450054884e-05
-3.65439980864513e-05
-2.43056101495478e-05
-2.23966700872931e-05
-2.70092486979054e-05
-1.76725387249443e-05
1.62249257431563e-05
-1.78206925739627e-05
-1.70732886998912e-05
-2.31768228098782e-05
5.6808936679207e-06
-1.67579634443871e-05
-3.66076278705709e-05
5.30946084401242e-06
3.85289881802671e-06
-2.16055749824763e-05
-3.92697706978693e-05
-9.03119984188461e-06
-2.81091111463211e-06
-2.07905323952939e-05
-3.40957283064038e-05
-2.30661378520204e-05
-2.77663502233364e-05
-3.53538295449149e-05
-3.33542384084536e-05
-2.33742371460319e-05
-8.41207757182726e-06
-9.30518595007665e-06
-2.22233789812114e-05
-1.03310036702948e-06
-1.88016162502232e-05
-4.0209586907924e-05
-3.84100734470178e-05
-2.41099350800125e-05
7.07556151085874e-07
-3.27483113245889e-05
-2.79911100675024e-05
5.86237150587421e-06
-1.09864418551244e-05
-3.67819953329705e-05
-1.82642816189308e-05
1.28251959976003e-05
-3.0853725246326e-05
-3.12775007483936e-05
-2.49535397388053e-05
-8.10767304812251e-06
-6.77176334791156e-06
-3.47519785132132e-05
-2.88769034329185e-07
-3.45601407484617e-05
-3.30628721981553e-05
-1.70401904621195e-05
-1.74969574318479e-05
-3.64665553271586e-05
-1.10361325684728e-05
-1.12889582217378e-05
4.02660521634271e-06
-1.55344348838719e-05
-1.43040754045988e-05
-2.16505496460489e-06
-1.08025167076532e-05
-7.24060932756683e-06
-1.26898457182114e-05
-1.58446852949624e-05
-9.86056556760018e-06
1.44556569384607e-06
-6.72762653744546e-06
-2.79545900853245e-05
-1.02381581062188e-05
-3.0663104322141e-05
-2.9977687484098e-05
8.50500970468302e-07
2.12461870696612e-06
-4.22595991520198e-05
-1.96282800783376e-05
-1.71638136274377e-05
-1.7481319456151e-05
-1.9530582258072e-05
-2.27697903953574e-05
-2.12363617611668e-05
-9.70215854680522e-06
-1.03604802308561e-05
-1.36351951206142e-06
1.24871920533534e-06
-9.66500044107904e-07
-1.48779658099916e-05
-2.86970480501685e-06
-3.77404536772094e-06
-2.43383571199751e-05
-2.92673111511798e-05
1.14883867660772e-05
-2.38963377622937e-05
-3.26239310461769e-05
-9.51971617931542e-06
9.38396237148724e-07
-2.300541385146e-05
-4.15125277416046e-05
-3.20483812338305e-06
-2.80000078782463e-05
-3.97084320145139e-05
-2.43861159640745e-05
5.47703394125061e-06
-4.31331633288302e-06
-4.60498473043453e-05
-2.47915312828232e-05
7.3505171753302e-06
-8.80371331053407e-06
-4.2915181334937e-06
1.63101536864774e-06
2.52824905633797e-05
6.9991995224625e-06
5.66733773393911e-06
-1.16514439241205e-05
-1.2674319401413e-05
-2.50675470993874e-05
-2.50443841683569e-05
-6.30745675541873e-05
-3.14537337942312e-05
-1.26460552746618e-05
-6.11221020120667e-05
-4.48129411230377e-05
-2.50384679618845e-05
-1.18499095387781e-05
-3.63218356056092e-05
-4.4543398135301e-05
6.31065239605955e-06
-9.28080138180683e-06
-1.72865581227577e-05
2.10301966012919e-07
1.71616135020176e-05
-4.49738246590586e-07
-9.6658686905371e-06
-3.10168779664113e-06
1.30217821889708e-05
-3.00259311936905e-05
-3.22074565141026e-05
-2.31006731461153e-05
-2.09922874677579e-05
-5.13285796117626e-05
-3.61826602461677e-05
-3.14005807951505e-05
-2.59920419535329e-05
-4.30632298116644e-05
-3.86570868527443e-05
-1.61741323068648e-05
-4.56203230376119e-05
-5.1745502844668e-05
3.91746458481519e-06
2.5517044421871e-05
-2.56124981660552e-06
-1.31775114089899e-05
-1.83861096952639e-06
2.28450303386718e-05
-4.62087209283738e-06
-1.07491693161263e-05
1.60423044460209e-05
4.34437795916934e-06
-7.64872799034676e-06
-6.90156350034324e-07
-2.88765472755745e-05
-5.12946505583601e-06
-7.99884057654925e-06
-3.20557465479187e-05
-2.8105860097956e-05
-1.17237813100253e-05
-2.18972178990739e-05
-4.09806893759774e-05
-2.54044722711074e-05
-4.25354811418324e-06
-1.72773248567055e-05
-3.63538487545198e-06
1.33212618144424e-05
2.13688317563451e-05
2.82575897551673e-06
-5.93404555589457e-07
1.30728264791608e-06
1.30808977945707e-05
-3.89732171277083e-05
-4.48185515259121e-06
1.29160484870965e-06
-3.19593279409883e-05
-3.78659084914469e-05
-5.72294510585867e-05
-1.44418908158344e-05
-4.9220328989742e-05
-2.24333694088325e-05
-1.02449794998791e-05
-1.73002248757299e-05
-2.67257812020523e-05
-7.10365388062614e-06
8.66162760773999e-06
-7.44634230308616e-06
1.36230224619674e-06
-2.20721536173489e-05
-2.72051934527853e-05
-4.44248314977146e-06
-2.94809613767324e-05
-1.96054949363481e-05
5.10350737497078e-06
-4.32707774788763e-06
-2.75957464530231e-05
-1.8614472921325e-05
-2.64834785442814e-07
-1.20132497347957e-05
-6.31464058162584e-05
-5.4643019421899e-05
-1.32575357836158e-07
-2.30309085303937e-05
-2.55051144882707e-05
-1.13692020103792e-05
-2.05886093053899e-05
1.00378903049597e-05
-9.89393784998896e-06
-1.16004292922919e-05
-6.79351501803675e-06
1.60231733263908e-06
-1.49314168772213e-05
-8.99022581652615e-06
-6.24008511951081e-06
-9.59571779048332e-06
-4.72373088939367e-05
-1.63223121337248e-05
-2.93735768511396e-05
-1.75501358099574e-05
-3.61363731009001e-05
-4.98854249614935e-05
-1.41235690860339e-05
-8.835766117695e-06
-4.62845529725754e-05
-2.26371542566152e-05
-2.9531447941868e-05
-3.0024707986639e-05
-1.25029530639987e-05
1.31553643773101e-06
-1.18216009597992e-05
-5.91979599903866e-06
8.64990805168193e-06
8.257006814278e-06
6.61643208921222e-07
4.14770908870381e-06
-2.40916621320298e-05
-3.24334736023791e-05
-1.80659425954391e-05
-2.11754075115112e-05
1.15392933032522e-06
-1.94279118679622e-05
-7.14836006806155e-06
-3.1332529435236e-05
-1.96262135241331e-05
-1.53708078634154e-05
-2.77059647181205e-05
-3.18894866348249e-05
-6.08088565420366e-06
-4.40477899883499e-05
-5.98828209439388e-07
-3.45488461326727e-05
-1.12894689781661e-05
-1.6137499307924e-05
1.80100425772895e-05
-1.05046817377957e-05
-3.18806549991222e-05
-9.70693227713003e-06
-4.84332757484552e-06
-3.29619421570968e-05
-1.77971484320968e-05
-1.61308783402554e-05
-2.89594905423969e-05
-2.21939149773618e-05
-2.13823119208269e-05
4.48871788353696e-06
-1.13998780494661e-06
-1.10640172995466e-05
-1.55225155089632e-05
-2.07991714684709e-05
1.50707744266654e-05
-2.59285013707889e-05
-2.72072491454166e-05
-4.28780868647142e-06
1.1751797210843e-05
-3.15101710046689e-05
-1.4565926720694e-05
-3.58875805009786e-05
-2.25654039419558e-05
-2.50425331110918e-05
-3.18196192347037e-05
-9.54448726864861e-06
-2.96005794346773e-05
-2.74790042428991e-05
-2.2458859393033e-05
-2.51414403784645e-05
-3.02763225464709e-05
-3.05213350559502e-05
-1.50701419035841e-06
1.53067632326005e-05
-1.48952985472976e-05
-3.72178789800398e-06
-1.25846698160097e-05
-7.704427895878e-06
-3.52183236064526e-05
-3.33400342466135e-06
-2.72360634526408e-05
-1.59967401231628e-05
-4.74816986222065e-05
-2.58671725377341e-05
-3.69609628155677e-05
-2.06614971839702e-05
-2.43892749696549e-05
-4.77458924237271e-05
8.34768987027204e-06
-3.32781985389488e-06
-3.76691361435789e-05
-2.60077919172781e-05
-7.76133967233729e-06
-4.09335249688516e-06
6.88507033825142e-07
-3.88051770940776e-06
2.27025295020297e-05
-1.8027170126803e-05
-2.81923163117528e-05
-1.68429175761974e-05
8.0876408899958e-06
-2.47475794754862e-05
-2.14209300794916e-05
-4.024867426737e-05
-1.10286528322846e-05
-1.32981637738617e-05
-2.9933167894961e-05
2.3778932709607e-06
1.66985319533574e-05
-1.96997196326094e-05
-1.81588355581639e-05
1.74671811859698e-05
-1.05133398786281e-05
1.56299688612915e-05
7.27903658899955e-06
-4.92715233871583e-06
3.41281656319934e-06
-5.39322143969624e-06
-3.40507019937405e-05
-1.78825235420017e-05
-6.36125261778459e-07
-1.08568260753448e-05
-4.28074517945454e-05
-3.60341637027076e-05
-3.39562384217329e-06
-2.22912194212798e-05
-3.22010985443191e-05
-2.69037194598465e-05
-3.07504279695688e-05
-3.80122589483948e-06
-4.06567808637671e-05
1.30175009147504e-05
2.55013300230545e-06
-3.2193149051683e-05
-2.68767817209508e-05
1.58794542939192e-05
1.48046434781059e-06
-4.17111604771787e-06
-3.10503104752901e-06
1.24533880497702e-05
-1.979830927717e-05
-4.26111477469345e-05
-2.98814938323788e-05
-1.12368830471421e-05
-4.51641478425027e-05
-3.53329007432043e-05
-2.99482098023038e-05
-2.6919406901921e-05
-3.63708064298417e-05
-3.52915961701119e-05
-2.64802554618382e-05
-1.72561754674154e-05
-2.38485786679564e-05
-3.96803368911884e-05
1.33971162288483e-05
1.22803401248518e-05
-3.85540935327453e-05
1.90422615456648e-05
6.22647964545298e-06
-2.887650982031e-06
-2.31020277824959e-05
-1.82456557780071e-05
-9.57682069213034e-06
-1.30274020638383e-05
-6.7404289511933e-06
-2.30846505102228e-05
-2.99376193863645e-05
-2.45606258447418e-05
-4.19228536107762e-05
-1.16096019343382e-05
-2.18983068395914e-05
-3.46294802674504e-05
-4.22733027633735e-05
-2.07268999215159e-05
4.15179912277676e-06
1.68963333875622e-05
5.19351378245036e-06
-4.21613994780354e-06
4.56488097792745e-06
-4.82682760350688e-06
-3.37582562273221e-06
-7.92234514769101e-07
-1.45143666963823e-05
-2.32174841029115e-05
-1.09986937280312e-05
-1.91288270913928e-05
-8.45852625829549e-06
-3.21977170945671e-05
-4.19536394572137e-05
-5.07973553062023e-05
-2.07853385322069e-05
-3.44893096074652e-05
-1.36366933509071e-05
1.53150208635366e-06
-1.62856352079536e-05
-2.66156709745054e-05
-3.00312328001639e-05
3.00991109211806e-06
-1.79056099609686e-05
-1.06912646567368e-05
-2.02350753901859e-06
-1.66391571892058e-05
-1.34348470163468e-05
6.46487305602578e-06
-2.23237825982183e-05
-2.74991855527545e-05
1.33474213589994e-05
-1.8682674939139e-05
-3.71819309473741e-05
-1.48679498041523e-05
-3.44509272216437e-05
-1.91896800745659e-05
-2.70273279012779e-05
-4.31359901932079e-05
-3.20507587682892e-05
-3.51848395857214e-05
-2.79433225960734e-05
-2.1365749845409e-05
-1.28144952649585e-05
-1.97140552766838e-05
-2.85943235815535e-05
-3.00190583724436e-06
-3.23119735561145e-05
-6.79115362867837e-06
-1.01301782160985e-05
1.68405185050553e-05
4.04723169109458e-06
-1.65417646831504e-05
4.34854619953777e-07
-2.09763712160099e-05
-3.9337258432749e-05
-1.67388244635963e-05
-1.07734860546389e-05
-1.84028975498853e-05
-3.71574825139163e-05
-2.06360963501417e-05
-6.55320215969175e-07
-1.37958975114418e-05
-1.31732399729911e-05
-7.69181980005042e-06
-1.38821471839704e-05
-3.51933056436357e-06
-1.19365418727845e-05
-1.59829162947978e-05
-1.16246066755605e-05
-8.64183066777338e-06
-2.58956160708952e-05
-1.79600503349545e-05
-1.59330804618797e-06
-1.43810310605287e-05
-3.81125721323384e-05
-1.67916381397347e-05
-9.68331585514014e-06
1.35239477102267e-05
-4.05700537049583e-05
-4.82008624481171e-05
3.07166398426667e-06
-1.56987064921454e-05
-1.85100208180556e-05
-1.51814341467386e-05
-4.83944694687189e-06
-3.67845869545939e-05
-1.34091449513403e-05
-1.03235609614584e-05
-6.76971257105789e-06
7.19398677264756e-06
-8.620645644653e-06
-3.00772906551329e-05
5.88262693839502e-06
-1.75968478798292e-06
-2.23777897694344e-05
-4.78803802613108e-05
-9.16033162202307e-06
-1.53759626990185e-05
-9.73263735604149e-06
-3.05017471087098e-05
9.97151290239815e-07
-1.62382068032886e-05
-6.10998598590285e-06
-3.4965881055389e-06
-2.65171015977145e-05
-1.50099553621687e-05
-3.82658144388897e-05
-1.89817454505538e-05
-2.52191116051227e-05
-1.37516023330807e-05
-5.23696909700045e-05
-3.65111596781046e-05
-7.40531924710692e-07
6.49674727114521e-07
-9.74514250905217e-06
-5.15699727012821e-05
-1.95526370074307e-05
2.61405590502051e-05
-5.5702934958319e-05
-6.63157189685127e-05
-2.90955145268745e-05
-6.46293858708175e-06
-2.75355139195896e-05
-2.22018709990384e-05
-1.97740584348999e-05
1.78269119153881e-05
3.65966339068991e-06
-2.19942658875707e-05
-1.78840587099986e-05
-6.65165941164292e-06
1.46480448174955e-05
-4.19502351932719e-05
-4.22719410871401e-05
-2.9839285738427e-05
-1.10088293755213e-05
-3.71811334819875e-05
-5.17151437276307e-05
-2.51074353650759e-05
-9.36039407604167e-06
-2.68886619342067e-05
-3.08456968211306e-05
-1.23053129174351e-05
9.81478507043475e-06
-1.63631795810722e-05
-4.41259983535286e-05
-3.27649652417579e-06
1.37032508479988e-05
-3.13962774571898e-07
-1.68447118693314e-05
7.83664365985585e-07
1.2402509125221e-05
-8.71390778778572e-06
-2.98996328674636e-05
-4.39648103273226e-05
-1.12608377693267e-05
-3.25932791967624e-05
-3.57650231940173e-05
-4.25774404957041e-05
-1.26361423271391e-05
-1.39879018385025e-05
-1.96001811015122e-05
-1.45447049053331e-05
-1.64197622637976e-05
-3.81663789338875e-06
-2.5897975776608e-05
-1.88605699570617e-05
-1.67338723261253e-05
2.6578451624206e-05
6.55124370275898e-06
-2.13273390457148e-05
-4.23367458072363e-06
2.02510625740596e-05
3.7115602498995e-05
-7.03601962400678e-06
-4.05989137894551e-05
-3.27762418989094e-05
-3.0507191823376e-05
-5.61796353711148e-05
-6.63503278970441e-05
3.62612360050044e-06
-1.93666887272515e-05
-2.76723808111519e-05
-4.15274478294477e-05
6.9534946706027e-06
-1.06229301393903e-05
-1.24878547638784e-05
-2.22870295825684e-05
1.89557995356082e-05
1.36449593738167e-05
-1.08216307347926e-05
-1.99865803973081e-05
-6.48204086645642e-06
-2.11369153893527e-05
7.5764569533418e-06
2.67805328240483e-06
-2.31233678709187e-06
-3.23628472712064e-05
-1.85471121214556e-05
-2.60086846591633e-05
-3.84620669221595e-05
-3.53582740648086e-05
1.2070242570792e-05
-3.94150794819458e-05
-2.80451446289369e-05
-2.40397772087284e-05
5.64575404900536e-06
-1.85753191543997e-05
-1.42440405463702e-05
2.21412964441589e-06
1.84277247981365e-05
-3.34169270969382e-05
-1.42681962670732e-05
-2.6451222377335e-05
3.6033746932012e-06
-1.0938332696254e-05
-4.17157331571274e-05
-2.87629238270791e-05
-1.68453688900751e-05
-2.07043007361632e-05
-2.62144667976624e-05
-2.7007345320064e-05
-3.31277045462251e-05
-2.08968207531941e-05
-1.94286515225319e-05
-4.67838160596562e-05
-1.61799442468092e-05
-3.57672270351993e-06
-3.307214126764e-05
-2.52863262893248e-05
9.89051300183928e-06
3.41960053386871e-06
-2.0922805963039e-05
7.72439388382863e-06
8.65300315203516e-06
-1.82747218060567e-05
-1.95492715354406e-05
-1.68605298253255e-05
-3.80946717525654e-06
-1.89235973891435e-05
-2.52339168022728e-05
-1.8823177213085e-05
-2.94656245024135e-05
-1.15399250399935e-05
-2.63708108678436e-05
-3.01870072654992e-05
-4.30307636946821e-05
-6.118996943659e-06
1.206717009891e-05
-1.37209378886142e-05
-3.04142657302952e-05
-8.23543337726047e-06
9.79536448092907e-06
-6.01874660947503e-06
-1.90687427532466e-05
-2.18167958781622e-05
-2.82016106663875e-06
1.52912401367872e-05
-1.17605204914998e-05
-2.57182685069948e-06
-1.17298460478286e-05
-1.92638953571172e-05
-1.09441070019326e-05
-4.09800471842692e-05
-1.65430013859296e-05
-2.78473359861622e-06
2.62382157638477e-06
-2.71672467491259e-05
-2.21320217600537e-05
-6.89843423564155e-06
-3.20727254551433e-05
-2.22588583719403e-05
-3.85207063549631e-05
9.28856185815827e-06
-1.29558070296982e-05
-8.70220577907082e-06
-3.41688062318829e-07
-1.78842742546052e-05
-1.06787722027487e-05
-2.17026984824286e-05
-2.16671940577838e-05
-1.45815867827784e-05
-2.70260481111596e-05
-2.87190247149898e-05
-4.65783586545145e-05
-3.84602193509059e-05
-2.92891698756411e-05
-2.54115570001732e-06
-2.8168669901975e-06
-2.81685911146526e-05
-3.2777069569605e-05
-2.06961829372819e-05
-3.34691713668532e-05
-2.00355622180053e-05
-2.16593159637843e-05
-2.55931660164483e-05
1.1334438706122e-05
4.92028858090225e-06
-2.54031398349531e-05
-2.08278499832728e-05
-7.38975510694221e-06
-1.97212375837003e-05
-3.72391574710577e-05
-3.84507354189754e-06
-3.68146064046902e-06
-3.25840325566367e-05
-2.78139748721601e-05
-3.03397081725986e-05
-3.26043159515223e-05
-1.23234133508897e-05
-2.06237938098841e-05
5.92834548409956e-07
-1.44504669776309e-05
-5.29910721693632e-06
9.94418708345965e-07
-2.7976835320272e-05
-1.0872986368056e-05
-2.13830480264494e-05
6.49871725183882e-06
-2.19864637964629e-05
-1.3533023667996e-05
-3.99346097110293e-06
-9.70061179084521e-06
-7.86996667581343e-06
-2.01216567993891e-05
-1.57457815834213e-05
-1.66446410175626e-05
-2.51764493878121e-05
-4.57731414568305e-05
-1.85754573041804e-05
2.56581650431891e-06
-3.26847117794307e-05
-3.46787888381302e-08
-1.16983924544316e-05
-3.87685492529452e-05
-7.08312205345831e-06
1.10739403992485e-05
-5.21361362947963e-06
-1.7633539086589e-05
6.49529774534329e-06
-1.43073975754488e-05
-2.23584636558538e-05
-6.41306595953993e-06
-2.72340228094949e-05
-2.23210739329862e-05
-2.3031009222059e-05
-3.45336948854166e-05
-2.21034464188371e-05
-9.96709959977035e-06
-4.77122862284254e-05
-3.38516107112434e-05
1.5653673484192e-05
3.01967324018756e-06
2.1207496619183e-06
-3.1724470373296e-05
-4.56851185164196e-06
1.17358584975642e-05
-3.78771480637794e-05
-1.96332147748336e-05
2.37809071151509e-05
-2.15637189356949e-05
-1.73726424760618e-05
-2.13162470296773e-05
-1.18083689415165e-05
-1.85307106028031e-05
-3.94267192952197e-05
-2.4761159833105e-05
-7.63303618852007e-06
-2.15522092822342e-05
-7.13020362595737e-05
-1.25510118632378e-05
-3.47983467105057e-05
-5.29679234895728e-07
1.38717083818152e-06
-1.39185340698113e-05
-1.1317761707914e-05
6.70667179354477e-06
3.17051652981471e-06
4.49221745866815e-06
-1.35487115638578e-05
-3.26029339757207e-05
-1.96622351362088e-05
1.06975761826267e-05
-1.64701667745474e-05
-3.25162264501583e-05
-9.82217845357291e-06
-3.04621879094648e-05
-4.11293251188339e-05
-3.95645945527379e-05
-3.26665913723126e-05
-3.12860759940482e-05
-2.21268788822561e-05
-1.5111206700783e-05
-2.88507819043082e-05
1.29669409480773e-05
-5.37570343262955e-06
-3.31157410735923e-05
-9.62615760709218e-06
-3.51376892794063e-05
-8.38232028811548e-06
-2.64316651009308e-06
-1.24804496182791e-05
1.06597163382065e-05
-5.60426337464329e-06
-2.59652943316333e-05
2.37432705946124e-06
-2.96870795351693e-06
-2.17910053779866e-05
-1.18483203267947e-05
1.74221933036443e-07
-8.10173355362232e-06
-5.51782073402099e-06
-4.9440949356582e-05
-2.42594403481354e-05
-2.05054153988634e-05
-4.27501315547649e-05
-2.86110984732452e-05
-6.56926125144142e-06
-2.29730555201361e-05
-3.82516049747601e-05
-9.18958658665872e-06
-2.13783237372841e-07
-1.05868760332553e-05
-2.33605938236601e-05
-2.19051119871669e-06
-6.6169637042669e-07
-1.49973721991354e-05
-5.90960621216113e-05
-3.28589548662769e-05
-9.55363998123091e-06
-1.64469106415005e-05
-4.38999643934691e-05
-3.63896365014145e-05
-2.23285018697906e-05
-9.76248184554387e-06
-2.49521233608665e-05
-3.42361311423294e-05
-1.73618323241809e-05
-7.84342858348966e-06
-9.24749769558384e-06
-1.7191944604876e-06
-4.80501875471649e-06
-1.21767467673609e-05
-9.03670440143674e-07
1.22854602997379e-05
-1.35320018739548e-05
-2.12784050624602e-05
-1.41946720874187e-05
-2.68599189078874e-05
-3.95788669276045e-05
-2.28833563791056e-05
-3.49668536540048e-05
-7.03298063170262e-06
-2.29227046261275e-05
-4.88886865930831e-05
-3.04172686074215e-05
-1.51726141795071e-05
-2.0181178852765e-05
-3.46571946660945e-05
-1.4707077888819e-05
-1.90875417410492e-06
-1.33901073949363e-05
-1.72534785790718e-05
1.63954673453551e-05
7.42637552283217e-06
-3.06317523317589e-05
-2.96476740633526e-05
-2.2529911054517e-05
-3.74953839586303e-05
-1.64789176486683e-05
-4.6231070113768e-05
-5.27469270911245e-06
-1.26184094231683e-05
-3.33560713180402e-05
1.80574341771917e-06
-2.63928325050231e-05
-2.30641854596457e-05
-5.11209864602014e-05
-2.43914982477837e-05
1.25867137579587e-05
1.43054222838841e-06
-4.04882478350372e-06
1.48932799937116e-05
7.52667583622246e-06
6.22494851187153e-06
-4.28099644813086e-06
-9.40266569630509e-06
2.17850530357591e-06
-3.34740719174201e-05
-9.46084532747514e-06
-1.50655439239523e-05
4.91544458783781e-06
-1.65692974401732e-05
-1.29118669576277e-05
8.48954810185053e-06
-1.98353614881384e-05
-3.02519124770362e-05
-4.08555166757105e-06
-4.04942303182592e-06
-3.68154164781923e-05
-2.47158680435406e-05
-2.03732793070958e-06
1.81751057340518e-06
-1.89622299057508e-05
-1.04683010175811e-05
-1.8673933580023e-05
-2.42860915696238e-05
-2.49198330230224e-05
-2.78198839114393e-05
-1.91945007256553e-05
2.76097695331633e-06
-3.2732083206902e-05
-6.43283952337982e-06
-2.06946482916883e-05
-1.97340438639214e-05
-1.9496149284013e-05
-1.50967094783014e-05
-1.18093455897531e-06
1.72781452304751e-05
-3.03463796612939e-05
-2.09768631984968e-05
4.89151622410829e-06
-1.59556713504857e-05
-1.82536457099868e-05
-1.4902834787079e-05
-1.26784529437303e-05
-1.76095213661832e-05
-2.51981820663295e-06
-2.25536656669346e-05
-3.43142602094499e-05
-2.87459889301697e-05
-2.38167807161961e-05
-3.31635771358268e-05
-2.49322219589994e-05
-1.71913325896903e-05
-1.03743641646341e-05
-2.26268865362497e-05
-1.53001453190428e-05
-2.39282506659428e-05
1.17781397344609e-06
-1.39848151175499e-05
-4.0575570492254e-05
-3.9097531631355e-05
-5.19578480746465e-06
-1.25298500449091e-05
-3.98283299951001e-05
-1.5294783907796e-05
3.22625433894697e-06
-1.75547634773884e-05
-4.63738019702535e-05
-2.33774601398784e-05
-1.74064728577609e-06
-4.24270135344242e-05
-2.13221137956585e-05
-1.12341059501695e-05
-2.36836414326428e-05
-4.75510133092119e-06
-2.0959424093275e-05
-5.89615078666399e-06
-2.54371422480786e-05
-3.28353936215496e-05
-2.64860586382432e-05
-1.42351007506894e-05
-1.01733618800151e-05
2.86344632691004e-06
-4.24087882283397e-06
-8.76187591067428e-06
6.34208302012422e-06
-1.42657750494441e-05
-2.52432398949399e-05
-9.38200570335552e-06
-8.89253238809575e-06
-2.98648719290872e-06
-2.83646037145657e-05
-9.36422609332444e-06
-4.5453754593338e-06
-1.41557321304965e-05
-2.4482983670782e-05
-3.21542926714219e-05
6.40262535596159e-06
-2.26148596615195e-05
2.037818867186e-06
-2.73126310569339e-06
-1.97306337562864e-05
-1.93678222729608e-05
1.50915001947673e-05
1.54985013453579e-05
-2.09778755962262e-06
-1.21933991475199e-05
-1.64834784400493e-05
-1.00310922741066e-05
-3.50151677533442e-05
-1.83907574152957e-05
-1.16051946819968e-05
-5.66561411638492e-05
-5.21419436004075e-06
-1.24409776402222e-06
-4.11669685416338e-05
-3.066729476147e-05
-2.20997942322435e-05
-1.65368801156668e-06
-3.2816851172344e-05
-1.85632518274939e-05
-3.35051634783844e-06
1.78612560253963e-07
-1.13640576977142e-05
-2.7676434196303e-05
-7.37574052720604e-06
-9.33159929398464e-06
-3.80990161481042e-05
-3.74896595525542e-05
-1.26987341855782e-06
-4.12591665677423e-05
-4.94269361101463e-05
-2.16564692498762e-05
-1.00414775750694e-05
-1.84922299889556e-05
-2.98200353932279e-05
-4.03701948991487e-05
-1.7163533275308e-05
-3.03207210918014e-05
-3.7420290376421e-06
-1.40065587395713e-05
-2.65443958460648e-05
-1.48233404279943e-05
3.88583653666347e-06
1.05922705585911e-05
-8.68204197552318e-06
-1.82548269578001e-06
1.17153806381487e-05
-9.04031186493312e-06
-4.04638595026775e-06
-2.83437689907233e-05
4.35038006003816e-06
-3.06574640202334e-05
-2.11502445170819e-05
-3.70217634380616e-05
-2.15474726963106e-05
-2.80964336698681e-05
-1.4982720882042e-05
-1.62188819390991e-05
-1.71015365984495e-05
-1.21763883888304e-05
5.04222875185168e-06
-2.09492709411293e-05
2.05330402330027e-05
1.88151293747568e-05
-1.31115683993155e-05
-6.92212167461591e-06
-1.95553527744066e-05
-3.89899225226329e-06
1.1736244298165e-05
-2.46393931283099e-05
-3.07215290331483e-05
-1.15803965612664e-05
-2.04392833903346e-05
9.92264096982141e-07
-2.30043126655039e-05
-3.13197199146964e-06
-1.59558174748447e-05
-8.76856558771574e-06
-2.26585513956625e-05
-2.81517545068019e-05
-2.50881120321322e-05
-3.02385963886764e-05
-1.34945931562994e-07
-2.49212159993467e-05
-3.17106516368761e-05
-6.8965716031891e-06
-7.93274944757519e-06
-2.57606145607568e-05
-2.48681138415772e-05
-4.47198272873934e-06
-1.2444064868693e-05
-2.45205574996017e-05
-2.31639734465251e-05
-1.23502576364655e-05
-6.61213562103599e-06
-1.56237259473058e-05
-2.34561629914396e-05
-4.55109571600103e-06
-3.86996084448721e-05
-5.33390381458343e-05
-3.03711351790117e-05
-2.80503369873712e-05
-1.98415155158513e-05
-4.31489265047767e-05
-1.34526514117289e-05
8.54634620194631e-08
1.35675528121191e-07
-4.02170813894504e-05
-1.61870578536337e-05
6.64965850534248e-06
-2.17870546639196e-05
-1.62459715135455e-05
-9.27003008147423e-06
-4.87542420871153e-07
-3.97898592381215e-05
-1.6949297370407e-05
-3.22448483649958e-05
-3.07822833971328e-05
-4.25639033527529e-05
-3.35612883792602e-05
-3.35227347542918e-05
-2.91439371719099e-05
9.92122833411001e-07
-3.50886345969794e-05
-2.10361965818158e-05
6.94880021924943e-06
-9.74766295208382e-06
-2.69975527753606e-06
1.71838987488997e-05
5.96507623780344e-06
-2.04531189322064e-05
-1.83896152014609e-05
-2.07772467743245e-05
-2.52617211543555e-05
-1.13503854181347e-05
-8.15660039533734e-06
-2.91009251991772e-05
-3.35039378399415e-05
-2.74745703662311e-05
-1.75680586251812e-05
-6.83985105676531e-06
-3.20202051248709e-05
-5.21199191488524e-05
-2.76431503020679e-05
-2.26418314173917e-05
-1.31833024098646e-05
-3.12120376737003e-05
3.71915844428373e-06
-8.0036988087652e-06
-1.39307036497352e-05
-1.11147355452692e-06
3.01970131913087e-05
6.61776708178159e-06
-2.58114584152059e-05
3.85920237318351e-06
-1.96640162668791e-05
-8.44955513153957e-06
-3.30875338887998e-05
-2.24824723570498e-05
-2.25223594600122e-05
-4.49989634491837e-05
-1.57682541245524e-05
-2.10673455458207e-05
-2.32610544895367e-05
-1.0282313207161e-06
-8.71150921314869e-06
-2.73860420331651e-05
-2.27419289539703e-05
-1.57027276108912e-05
-1.80800122580085e-05
-8.5383327916737e-06
1.32326953024049e-05
-3.04734467353622e-05
-5.6528952031837e-06
2.58051442481317e-05
-1.43568487636043e-06
-2.50566666235068e-05
-3.20213765908174e-05
-4.11714176838632e-06
-4.40997245851129e-05
-5.24558964927231e-05
-2.31525434774232e-05
-1.06785341729841e-05
-3.01244129955217e-05
-5.36173185453256e-05
-2.35256730905719e-05
-2.00844437200293e-05
-3.76494867584742e-05
-8.53471539767732e-06
1.29803396840761e-06
-8.35828516711053e-06
-2.34728858877887e-05
-2.44936626274741e-05
-1.43814548896611e-05
2.06580289206537e-05
-3.50546876640509e-05
-2.90134190907156e-05
-2.96458929024223e-05
-1.42898722545988e-06
-3.38418351335569e-05
-3.99236851783295e-05
-2.64111889683411e-05
-3.01976010362889e-06
-2.83785867504812e-05
-3.50278985167848e-05
-1.22210970078935e-05
1.6552381708148e-06
-7.0619394483981e-06
-2.88684745305912e-05
-5.72840748763391e-06
2.67271884741166e-05
-8.94291174752188e-06
-2.30668095840897e-05
-8.12343414997093e-06
4.88815574954788e-06
-3.09654910541877e-05
-3.47820907803326e-05
-4.66770138159592e-06
-1.09224380208658e-05
-3.52192088298199e-05
-5.11611128504272e-06
1.78439688813922e-05
-6.63767297222166e-06
-2.7023127593489e-05
7.06719841093832e-06
2.51765171166429e-05
-3.8877927621635e-05
-2.71541105782045e-05
1.08017179843198e-05
-1.33166395377296e-05
-2.53301685525247e-05
-2.57785548030056e-05
1.63489110152792e-05
1.20617224909647e-05
-3.62691688466635e-05
-2.93611732015083e-05
9.17290830800705e-06
1.23268762569885e-05
-2.00261455286364e-05
-3.46683091327832e-05
1.54681547885449e-05
2.51345025994266e-05
-2.55821367226837e-05
-2.81023645759076e-05
1.55315302456657e-05
8.34232317314494e-06
-2.70105130260008e-05
-6.67090292230192e-06
-4.54283539691404e-06
-2.06950234189682e-06
-4.66781595007295e-05
-1.50229225982086e-05
1.79496650743609e-05
-1.05539176008052e-05
-3.83485015813644e-05
-3.83479772287433e-05
-1.53723218882613e-05
-1.40175077887562e-05
-1.56630582728953e-05
-2.54162438015425e-05
-1.70444490754317e-05
-1.68247371944919e-05
-7.7915093884895e-06
-2.82743962518973e-05
-2.38088985555631e-05
-8.47219529277706e-06
4.10406139066157e-06
1.24339709040085e-06
-4.83827726653391e-06
-5.10475355135741e-10
-3.65812578669268e-06
-1.38507058677362e-05
-1.66001845477816e-05
-2.7420915686537e-05
-3.05019808098745e-05
-2.29662949924566e-05
-1.76344427302945e-05
-3.9206963057682e-05
-2.49204944423112e-05
7.22461889162446e-06
-1.67100435518536e-05
-1.63559342499553e-05
-1.57033484615339e-05
-2.70132176421735e-05
-1.70336465586783e-05
-5.59398434779951e-05
-2.67186411080422e-05
-1.00739752589655e-05
-1.04373872511809e-05
-2.28875790092373e-05
-1.89728638615734e-05
-3.21834911310477e-06
-3.0122888836143e-05
-4.19086059217198e-05
-7.39963725149541e-06
2.25007713991219e-05
2.01153013747056e-06
-1.32613795111127e-05
-3.72543567857508e-05
3.31086358461761e-05
-2.82110853661055e-06
-1.83358616758208e-05
-1.33726549758507e-05
8.6255380622418e-06
-5.50844667841529e-06
-2.34839577122126e-05
-1.75794954248963e-06
7.34621205273552e-06
3.67155026408174e-06
-3.25294848214436e-05
-1.07369745478944e-05
-2.58759791779527e-05
-1.52642594339251e-05
-7.95520041204244e-06
-4.04749234775655e-07
-7.34535047101298e-06
-3.0995842954781e-05
6.90989186392414e-06
-2.22072108846097e-05
-2.19465071396329e-05
-2.69816411181788e-05
-1.27190107304096e-05
-9.04947502115573e-06
-3.502405470077e-05
-9.83437754804535e-06
2.79242811218992e-05
-1.36794823013383e-05
-2.90130434714313e-05
-1.19265006944255e-05
1.18990959109715e-05
-2.29273239686283e-06
-6.32460202173563e-05
-2.55256368860616e-05
-9.88051976782737e-06
-2.26851187945986e-05
-4.90919130369737e-05
-6.503730433854e-05
-3.00459831076887e-05
-4.29707974441683e-05
-4.7975570219571e-05
-4.74783452798341e-05
3.91542747978387e-06
-4.01965172820671e-06
-1.88905429978111e-05
5.08339688518639e-06
-3.82703226179203e-05
-1.24163839731509e-05
-3.60809205403065e-05
-2.91580069971694e-05
-2.27481853352731e-05
-2.61738369722074e-05
-3.46671727023073e-05
-5.76884721789033e-06
-2.2461081883408e-05
-3.21056909755645e-05
-1.61439452331466e-05
-1.05727553273084e-05
-3.15185059072789e-05
-3.80463864949721e-05
-2.35917089083181e-05
-1.28374079227635e-05
-2.24422208107055e-05
-1.13581873291884e-05
1.25160886254589e-05
2.22036214050945e-06
-3.03670409967338e-05
-9.2342173844051e-06
-7.3505231611758e-06
1.04972333888863e-05
1.81342731548273e-05
-4.2572433565048e-05
-3.01671799480359e-05
-1.46891316053119e-05
-3.73263369248282e-05
-4.016346690835e-05
-2.34916103148976e-05
-1.6038641566195e-05
-7.26464500146628e-06
-2.8221218165731e-05
5.75239363369626e-06
1.76157875216821e-06
-2.08503442826853e-05
-6.00031858531264e-06
-3.29828592981648e-05
-9.31992453733963e-06
5.16523908609782e-06
-1.89420309326472e-05
-2.56338689836798e-05
2.26696204096018e-06
-2.58804859844985e-05
-1.41073488244363e-05
-3.17135712995773e-05
9.56651286903813e-06
-2.03923597954316e-06
-5.1540908466557e-06
-3.31044262466093e-05
-4.94222088650359e-06
-2.33689732445112e-05
-2.41670530472048e-05
-1.33598387783208e-05
-3.10952126216375e-05
2.3764943269551e-06
-3.40639877446533e-05
-1.11978474538187e-05
-6.12018554254003e-06
-8.70310045899471e-06
-8.42400055669155e-06
-2.08402132381585e-05
-3.03100322205366e-06
-2.15761400488885e-05
-6.50968093397848e-07
1.01454896575543e-06
7.08949189397872e-06
-1.34398643475985e-05
-4.25916630619239e-05
-4.03152633375364e-05
-1.13704293511567e-05
-1.51362308971628e-05
-4.72561041429144e-05
1.11731218160604e-06
-3.16786762715728e-05
-6.78343637532758e-05
-4.9571521626999e-05
1.04219921755256e-05
-1.54985579504459e-05
-4.14014990873091e-05
-2.60868419113207e-05
-1.02847502086508e-06
1.81854422621793e-05
-4.78194393323474e-05
-2.59509784321243e-05
9.59210155193622e-06
-2.2905874694407e-06
-3.57816100238474e-05
-1.17630847373154e-05
3.7517824413543e-06
-3.33995722218482e-06
-3.91470180215639e-05
-2.8044568860301e-05
-8.08957928749266e-06
-5.37433361386468e-06
-3.73433674078438e-05
-4.33851545907176e-05
-5.4651615001814e-06
-2.3480035440115e-05
-3.96838243696384e-05
-3.17060193404544e-05
-2.07492298824508e-05
-3.83412007672603e-05
-1.25983966275314e-05
-8.16055683224524e-06
-2.11446851123852e-05
-2.97764303991032e-06
-4.66642363494079e-06
-1.43445749244648e-05
2.84241907267085e-06
-4.20546409657799e-05
-2.43413776694907e-05
-4.70413389531013e-06
-3.15693395951439e-05
-2.08898065765549e-05
-1.8303094586495e-05
5.35249601672349e-06
-2.86486053340264e-05
-3.71985785614583e-05
1.27595642055703e-05
1.61552347299514e-08
-1.61653261876716e-05
-5.0260832473986e-05
-2.92194942358282e-06
2.60794043790142e-05
-4.36907254837213e-05
-5.97334498676156e-06
2.2696155566768e-05
8.55943411531597e-06
-6.43659844331854e-06
-3.39635962902604e-05
-1.97040990720514e-05
-1.3323406741185e-05
-1.85408191836849e-05
-4.2576600365288e-05
-1.80512007188626e-05
2.79078450366084e-06
-1.84519315394558e-05
-3.40500668873783e-05
-1.08553677441446e-05
-2.46741719999238e-05
-2.75701060008867e-05
-1.57416729685537e-05
-8.32246973318555e-07
-6.57953706779644e-06
-1.32305969719755e-05
-1.26337850038828e-05
-1.57422308308777e-05
-3.57731082790743e-05
-2.02634422665133e-05
-1.19433385548847e-05
-3.9041190222855e-06
-8.19999685937145e-06
-8.2583452394612e-06
-4.39760268516059e-05
-1.99021404679666e-05
-3.21009047814223e-05
-4.76916364299403e-05
-1.63374379024894e-05
-1.64407613694871e-05
-1.38920095253294e-05
-4.89886018885962e-05
3.39897495542158e-06
-1.20727687234279e-05
-2.6368921248594e-05
-4.04868548263575e-05
-1.36342079255581e-05
-2.87792676212444e-05
-5.84966729553588e-05
-1.52990623617874e-05
1.63791460147657e-06
-2.06156589395102e-06
-3.81763904346559e-05
-2.66719660674553e-05
1.1530802167102e-06
-1.92519719468733e-05
-2.83772666844546e-05
-6.14625794896756e-06
-2.19343295979144e-06
-7.53490570649581e-06
-5.79632990677029e-05
-1.81224365909086e-05
7.06355028214843e-06
-4.72905778109672e-05
-5.89255185809031e-05
-3.91117305161881e-05
-5.70197161414192e-06
-2.75967360102765e-05
-2.06423199500376e-05
-3.05218982645778e-05
-2.18047098480686e-05
-8.42409605859423e-06
-2.96800638284134e-05
-1.29324370472026e-05
-1.25360181780118e-06
1.54479445002683e-06
-1.5533235531571e-05
-1.34866715383609e-05
-1.45520197598027e-05
-4.1147122018285e-05
-1.72551527648024e-05
-1.9663419290949e-05
-2.07310974891046e-05
-1.16458329953691e-05
2.66211257097894e-06
-2.09854956769302e-05
-3.16549355982002e-05
-2.99509569207377e-05
-3.11573996144671e-06
2.68899862663313e-05
-1.81147721498073e-06
-1.15846118041707e-05
-1.26887114319153e-05
-1.9070899918274e-05
-3.36762713402172e-06
-4.57048742706673e-05
-2.8565627470682e-06
-1.48543952220324e-05
-3.01955659224919e-05
-4.30896236425407e-06
-1.80489650785797e-05
8.70594589840835e-06
-2.34931247933955e-05
-3.65774452144328e-05
-2.06461539613928e-06
-2.99683503209492e-05
-2.50129932712152e-05
-2.26563808355828e-05
7.7186984029274e-06
5.97951453501031e-07
-4.67867030551305e-05
-7.12987371823322e-06
-1.19403517066485e-06
-3.58360594426e-05
-3.01982768520256e-05
-2.28055122006154e-06
-6.15498669374325e-06
-1.50272956026967e-05
-2.18802589820922e-05
-8.58460547651263e-06
1.42988871544657e-06
-1.05094609755055e-05
-3.77140322979889e-05
-3.21635672882004e-06
-2.23747688248534e-06
-1.99885447799767e-05
-2.05150013113567e-05
-2.09405991652783e-05
-3.38504236414459e-05
-8.36094692059501e-06
-1.32356611810417e-05
-2.76056839641451e-05
-1.49718818423059e-05
-5.56827306483582e-05
6.23928004044298e-06
-1.25066735752114e-05
-2.68140635581987e-05
-2.71829294919079e-05
-1.38256724101779e-05
-2.13028534594151e-05
-1.4563733039629e-05
-2.9345926965276e-06
-2.32749338295641e-05
-1.35845868494304e-05
2.2432901731088e-05
-3.28242123358029e-05
-7.725897775591e-07
1.13555239696988e-05
-1.45834185323763e-05
1.53599203449233e-06
-3.42051028394802e-05
-5.85589186814956e-07
-2.78509473270057e-05
-9.49353582004271e-06
-7.06653491104917e-06
-2.8628361799764e-05
-1.9125624077259e-05
-1.84941635730431e-05
3.94154614566769e-06
-1.91082300005312e-05
-2.08343034749227e-06
-7.99659769106573e-06
3.66572509875801e-05
-1.80861043709324e-05
-1.32231018183702e-05
-4.94624413187597e-06
-2.34264977441325e-05
-1.23585435303544e-05
-1.23418357913111e-05
-9.94411922617709e-06
1.60272562752746e-05
-3.86752733336368e-06
-1.99555440183273e-05
-8.42878018600698e-06
-3.44373452919586e-05
1.67060812653817e-06
-4.16370245776735e-05
-3.39847039223302e-05
-4.01876572304374e-06
-2.75306953478762e-05
-2.62425907545412e-05
-1.35642578747214e-05
3.67863187725817e-06
8.88842195602273e-06
9.08553819718704e-06
1.21986211502564e-05
-1.505016338229e-05
-5.7804418380165e-06
-5.19325875707216e-06
-1.07441767671424e-05
-1.99767732365025e-05
-7.6397220487468e-06
-3.79183443510642e-05
-2.49067207355259e-05
-3.48694215832037e-05
-2.90955603737453e-05
-5.72963753838105e-06
-4.93022796173379e-05
-4.39878515755913e-05
-1.92192604092723e-05
-4.31551175972596e-05
-5.04139185459189e-05
-2.30913207613275e-05
1.73320804259563e-06
-1.96685793601258e-05
-3.21414968257826e-05
-2.37706834961531e-05
6.55946203617841e-06
-7.779956089696e-06
-3.07348123395342e-06
-1.38576474283097e-05
4.7243762510531e-06
-1.11950565869765e-05
-2.46696812716401e-05
-1.23897345030704e-05
-2.6629020635394e-06
-4.82896220458993e-05
-2.83793945978515e-06
-2.13229911567992e-05
-3.84010235372236e-05
-2.03119323629e-05
-2.1262028590664e-05
-7.18926610937319e-06
-2.66688890453973e-05
3.75346381884119e-07
-5.93279384665322e-06
5.82668220199495e-06
-3.30489692435833e-05
-7.89920429417336e-07
3.19711056082157e-05
-4.30822574461911e-06
-2.2109298413193e-05
-2.68523685555609e-05
-1.26540737954928e-05
-1.01961456352747e-05
-4.25009625509415e-05
-3.85373554329115e-05
-2.45477475525006e-06
1.64379075180825e-06
-3.08962130746532e-05
-4.77458585231263e-05
-1.23848313777549e-05
1.69157658968301e-06
-1.97134070162635e-05
-6.9678471053315e-06
1.97134014391299e-05
3.21668773294298e-05
-1.85666343224638e-06
-9.73685926351848e-06
2.64908716228987e-05
1.90461768359113e-05
-1.96258682044409e-05
-1.41488810718983e-05
7.27576444940667e-06
-1.45257324024172e-05
-1.35835002829547e-05
-3.65922480533658e-05
-6.05385641590799e-05
-1.78290066255139e-05
-1.22600984375506e-05
-2.87656125301242e-05
-4.16286485067644e-05
-3.56900206482633e-05
-9.65732906074125e-06
1.33877678889924e-05
-1.40878745029837e-05
-1.56051230947343e-05
-3.91680025696419e-07
-7.86658677622735e-08
-9.92657774990169e-06
-1.70000100830522e-05
2.49007397879757e-06
1.41425381372657e-05
-1.72657807787578e-05
-3.69677637968182e-05
-3.32349245973615e-05
1.31974215200176e-05
-5.44470293498034e-05
-8.2958757637589e-05
-5.70695733648456e-05
-2.19284492828608e-05
-2.44210182584607e-05
-4.87484064653618e-05
-4.36289039607646e-05
1.35770260839226e-05
-1.49729374134669e-05
-5.12352534799006e-05
-9.02871266486516e-06
4.60002652560495e-05
9.06361196596313e-06
-1.58221527362984e-05
4.12523626243662e-06
3.11396004523283e-05
-8.70606552538788e-06
-1.85797688774662e-05
-2.78948390456511e-05
5.52847804801414e-06
-2.8357798131742e-05
-3.96590403922736e-05
-6.4326608650023e-05
-9.04675566246542e-06
-1.41320061174814e-05
-4.15787061282028e-05
-1.71830120490311e-05
-3.47376613518722e-05
-2.46039348615578e-05
7.11062336654647e-06
3.61147945088486e-05
4.96110178857845e-06
1.88372086650411e-05
2.6512375300701e-05
3.16053552078753e-05
-8.58031309667447e-06
-8.38653992111072e-06
2.21561842959611e-05
4.76022362263305e-06
-3.25933277946078e-05
2.78694011582419e-06
8.34361113710152e-06
-1.92322253958695e-05
-3.62447167623861e-05
-2.0628530528639e-05
9.00043624418451e-07
-7.9886700772931e-06
-3.25324962247821e-05
-1.37170690139834e-05
-1.05193927852035e-06
9.59887171149152e-06
-3.21238746153177e-07
8.85756180038472e-06
1.61619497865834e-05
2.63406296819817e-05
-1.46572909148073e-05
1.42274919379494e-05
2.14589516284406e-05
1.84872727389468e-05
-3.40106221003732e-05
-4.68942751334074e-05
-3.08977286466679e-05
3.90080429241619e-06
-3.72763005365452e-05
-4.54501141158365e-05
6.18374397369285e-06
-1.76015009462165e-05
-3.80854241127734e-05
-4.20796822170719e-05
-2.61347450168197e-05
-7.37071597863869e-06
-3.32994773781644e-05
-2.02981170623607e-05
1.22185432099428e-05
3.92049515444218e-06
-9.06101628709886e-06
3.87494293992503e-06
-1.8926769083414e-05
2.54801864381736e-07
-2.80424921863399e-05
-3.18388161726861e-05
-2.93682340378505e-06
1.21102204717645e-06
-3.27262961508025e-05
-5.29341590028577e-05
-4.36043503615343e-05
-4.51468316941286e-05
-2.82151150283376e-05
-4.79154052315239e-05
-4.39226563771796e-05
-2.80261551905925e-05
-2.17796121899908e-05
-2.08144840209507e-06
-1.65550220585294e-05
-1.41012197699938e-05
-1.63385047917047e-05
3.01617288262015e-05
4.03442442046191e-06
4.10418693328735e-07
-1.2546553906647e-06
-5.6918184147288e-06
-1.10922905359697e-05
-3.35240313840852e-05
-2.36235787557928e-05
-1.35805067268765e-05
-2.18742325981286e-05
-3.63966564311861e-05
-1.83565377902069e-05
-1.65784957290753e-05
-2.73116474800944e-05
-6.51412308225511e-05
-7.2985216474226e-06
5.79351298652385e-07
-2.31212242415573e-06
-1.83709903510113e-06
-7.86547915204037e-06
2.28284237701619e-05
-8.04337387721359e-06
-1.20433622475608e-05
2.06087905455173e-05
9.11311454240167e-06
-1.14791273165111e-05
-6.48150281336749e-05
-1.44318268961511e-05
1.61303563849967e-05
-2.61750802908066e-05
-4.48157852838778e-05
-1.13059146807644e-05
-4.73813284208006e-05
-3.27438800961842e-05
-7.33769485171618e-05
-3.99043658066843e-06
6.4979328132128e-06
-4.9482593390234e-05
-2.49644530122196e-05
2.09684726549731e-05
-1.73589714283415e-05
-1.48530275708387e-05
-5.37190824478553e-06
4.69590548980949e-06
9.51026924248258e-07
-1.82702379817273e-05
3.2323748188661e-05
-9.5533517907676e-06
7.24364719954045e-06
-3.96807235829524e-05
-3.07281777416447e-05
-3.1583362276655e-05
-1.58348548118406e-05
-1.18568297843444e-05
-2.64760592274041e-05
-2.81636310519957e-05
-5.89959434577121e-05
-6.60257723571711e-05
8.30950811733379e-06
-1.42804269756993e-05
-5.13005251079919e-05
-1.0181516998789e-05
9.96297238692638e-06
-1.04686349739482e-05
-2.74423205420526e-06
-1.55999504643443e-06
-1.2387303167818e-05
-6.94668634191493e-06
-2.91917108206788e-05
-1.75731766838675e-05
1.77018622208387e-05
-3.51522496914216e-05
-4.69539525639148e-05
-4.89467452202263e-05
-2.66123595891347e-05
-4.23904672222171e-05
-4.10858980327329e-05
-2.49491489947422e-05
-2.9329155749289e-05
-3.52629357618002e-05
-3.21644541337371e-05
-1.8003114919699e-05
1.27103579205875e-05
-8.43838840002342e-06
-3.14617151108121e-06
-2.03158652090687e-05
-6.06330562151197e-06
-2.24751628900025e-05
-1.34132897457859e-05
2.21100609016656e-05
1.72612133152579e-05
-4.00721974583119e-05
-3.15991826749126e-05
-3.82871878619032e-05
-1.21252327558779e-05
-1.99542185677762e-05
-3.30123192650879e-05
-4.9343183206096e-06
-3.02878902591853e-05
-8.58683820048351e-06
-1.59156776092591e-05
-1.27943956972325e-05
-1.53507160825002e-05
-5.37180995973161e-05
-3.50111391492208e-06
1.28266988037491e-05
-1.81509948452956e-05
-5.30552177783692e-06
1.04123742523154e-05
1.5809483157922e-05
-3.9648528649987e-05
-4.97570449632083e-06
1.75036357946083e-05
-1.97532302833225e-05
-3.85479887917907e-05
-4.22909121736216e-05
-1.03172397752724e-05
-3.03722483032071e-05
-3.66004298249853e-05
-4.19887068499337e-05
-1.58044884086242e-06
-1.84311000338968e-05
-5.804265928922e-05
3.66265996771801e-06
2.47821514708075e-05
-3.26315740964414e-05
-3.40614175399694e-05
8.76160676121677e-06
1.41884763870891e-05
-4.95408136502187e-05
2.40495611645731e-06
1.89544800100187e-06
-9.78068997881203e-06
-4.6425038989411e-05
-2.69273311243047e-05
1.176228553459e-05
-4.23538639153435e-06
-3.99927521453326e-05
-2.97569325970647e-05
-3.27692676388839e-05
-3.3181985113236e-05
-3.71092274689121e-05
-2.66223592420203e-05
4.6715688297125e-06
-2.44404397709642e-05
-3.24454008024514e-05
-8.5534176453854e-06
-9.58643220969561e-06
-1.83776743938945e-06
-2.92849465791396e-05
-1.30381512644478e-05
1.5769224898583e-05
-2.29652486182577e-05
-3.75924176627196e-05
-1.82718674158066e-05
-3.45434773561027e-05
-2.48118821009369e-05
-3.24086126090014e-05
-8.62935173969416e-06
-1.0860737813515e-05
-4.81933601012837e-05
-2.63870793098884e-05
4.47717000846028e-06
-3.14651059313716e-05
-7.14041122535028e-06
-8.40472369433924e-06
2.58383907105389e-05
2.69423898876365e-06
-2.2616589688521e-05
1.70827274608801e-05
2.06991724324297e-06
-4.34213146818722e-05
-5.57008904626334e-05
-1.77871535270727e-05
3.17355221142235e-06
-3.75270190236341e-05
-6.93611890024935e-05
-9.80766774600885e-06
-1.06381295800754e-05
-4.28464311004794e-05
-5.01641135166631e-05
2.15687316167568e-05
1.85446188494419e-05
-1.65971423876098e-05
-4.2207606683694e-05
8.48871177053289e-06
3.94379338225379e-05
-2.07569691730034e-05
-3.58937217915785e-05
-1.53719990121033e-05
1.18783772922522e-05
-2.35417183572341e-05
-2.19830756859329e-05
9.47517596178636e-06
1.84347950661238e-05
-4.05294772080121e-06
-4.30329146192822e-05
-1.21785956405551e-05
-1.139444074659e-06
-3.26920666133096e-05
-4.06493840540622e-05
-3.00069503536554e-05
-1.02339010158194e-05
-4.19317341186677e-05
-4.32505644498436e-05
-2.87525951090192e-05
-6.62920170310705e-06
-2.76981603469404e-05
-2.76799779372886e-06
-1.01547705186581e-05
-3.9450438454551e-05
-3.02558962546746e-05
2.70346960054355e-05
8.06998186191938e-06
-4.95160054227414e-05
-2.90613547625545e-05
8.1960446470393e-06
-2.79450292060463e-05
-3.43749747069894e-05
-1.87371995728955e-05
-2.57565985052859e-05
-1.10366683872125e-05
-2.85205883389969e-05
-4.30728654985361e-05
1.80527624240803e-05
-8.36452035071792e-06
-5.85574768357388e-05
-5.39465329774725e-05
1.10364602000763e-05
2.60453885812271e-05
-3.89173527802606e-05
-5.84332984647362e-06
1.58999887560723e-05
2.55317760230719e-05
-1.97974765286256e-05
-3.89818966812371e-05
3.2550835717041e-06
6.17965344350797e-06
-3.43946383370559e-05
-3.5454899441974e-05
-3.07160151039626e-05
-1.53518573645333e-05
-3.76857805919323e-05
-4.46404047288361e-05
-1.15122341598747e-06
2.12326600868264e-06
-2.99571550645192e-05
-7.84207588003733e-06
-2.39980727096643e-05
-6.29814310570115e-06
-2.41725950988539e-05
-1.57266022329073e-05
-1.95913555455526e-05
1.74505978623048e-05
-1.97645098084496e-05
-1.26779082170428e-05
-1.29635333767371e-06
-1.70617222181181e-05
-1.02818589161689e-05
-1.21919024023989e-05
-4.77731654127375e-05
-4.01088308975309e-05
-1.99015391911472e-05
-1.6070973790884e-05
-1.58110159363836e-05
-3.60980364390915e-05
-2.33214882365399e-05
-1.48880737059658e-05
-3.16282907475903e-05
-1.84487383815552e-06
-6.0271442180402e-06
-1.45089665857009e-05
4.02664792105271e-06
-1.13285872404529e-05
-1.0517317603852e-05
6.44980399227887e-06
-8.44486472279632e-07
-1.72759855478738e-05
-1.05121713847344e-05
-1.22621711591352e-06
-1.16021179941933e-05
-3.73788333528969e-05
-4.48884424535019e-06
-1.57723838165805e-06
-2.26351232892213e-05
-1.21777165107119e-05
-3.0325960482695e-05
-2.34679927959803e-05
-2.40310512766182e-05
-3.33612707473767e-05
-1.09926070412824e-05
-1.1003235263231e-07
-1.07495522028972e-05
-1.44267623404959e-05
-2.09223015902796e-05
1.23529763768175e-05
-1.06275941242156e-05
1.25194910717318e-05
-2.23168152812712e-05
-9.94841208775175e-06
-1.86045027673107e-05
-1.82479255980744e-05
-2.15571509123339e-05
-1.67759327507179e-05
-3.39610390841499e-05
-2.87460544473161e-05
-1.80958699013166e-05
-2.26609809337448e-05
-1.8286352245524e-05
-3.57058776421686e-05
-2.16860461362441e-05
7.35774258490945e-06
-3.89716019265789e-05
-1.87726778911267e-05
-2.40574970665533e-05
2.07825996786255e-06
-2.6882946266669e-06
-1.78188865168219e-05
2.47848753460255e-06
3.51980189325184e-06
-1.03464414104011e-05
-3.84595535558519e-05
-3.8654392950813e-06
-7.74796414032587e-06
-3.43602966641969e-05
-2.2278075553016e-05
-3.33863689070102e-05
-8.4283938944466e-07
-1.12712781231569e-05
3.63145933228517e-06
-2.6629022436144e-05
3.14836719138927e-06
-2.70391114336428e-05
-4.00255894401862e-05
-9.79273977156532e-06
-1.36660440005665e-05
-2.84680481745367e-06
-1.4702594189522e-05
1.43610206295871e-05
3.9816721312778e-07
-4.14218094376949e-05
-9.64355385200782e-06
-1.02061225768773e-05
-5.37099382690343e-06
-2.51912854594957e-05
-2.466729357255e-05
-1.64163442954471e-05
-9.12078021660662e-06
-2.40112049503886e-05
-9.65319261141472e-06
-1.80016212654967e-05
-2.52065043498881e-05
1.08827220510238e-06
-1.98483321142174e-05
-3.56524175141458e-05
-1.38461559723126e-05
-4.7580489928503e-06
-1.66838243595615e-05
-1.50708460074195e-05
-8.68647144955449e-06
-1.35993894502318e-05
-5.84878497723678e-06
-2.11180370829153e-05
-2.89903088092549e-05
-4.53832068812053e-06
6.89509654311874e-06
8.74980687336498e-06
-1.28096435519613e-05
-2.43497681212343e-05
-1.85297798474827e-05
-1.42278668963123e-05
-2.70039762722414e-05
3.35504943007739e-06
-2.78247259750399e-05
-2.11121011596391e-05
-4.22631982401796e-05
-2.81364903754239e-05
-2.76783808105192e-05
-4.55032996371714e-05
-2.94656195513501e-05
-1.66590167618543e-05
-3.44568858521555e-05
-1.99633349745883e-05
-2.59239794680311e-05
1.14381576058027e-06
-3.74834231969837e-05
-3.37476850823964e-05
-1.97837383269789e-05
2.49322791724303e-06
-1.42175829924799e-05
-2.37445530209844e-05
2.04518970385682e-05
-2.52057127255714e-05
-2.37384735107039e-05
-7.74308756495269e-06
-3.77807359701861e-05
-3.36072584477624e-05
-2.59890939918183e-05
-3.74605529955905e-05
-3.82876016544312e-05
-2.19364872127647e-05
-4.354742571562e-06
-5.9268900003808e-05
-3.74425109257106e-05
-1.0983117346512e-05
-3.91871367343012e-05
-2.11204126242176e-05
1.05429817105541e-05
-5.66639241739345e-06
-4.91387383641631e-06
7.64360885397831e-06
3.56634549918068e-05
-1.95976107579764e-05
-2.62016787264848e-05
-1.19895898507784e-05
5.50507716698983e-06
-1.3077661229836e-05
-1.39806147241767e-05
-5.81953662867281e-06
7.0199755758298e-07
-2.67819108560586e-05
-2.96281246213026e-05
-6.25761114482403e-06
-3.39784071446943e-05
-3.91621652111036e-05
-3.93853143659896e-05
6.97191708421467e-08
6.3882303810081e-06
-5.85540379951358e-06
-3.83795162773604e-05
1.78268702073643e-05
-7.89021490649597e-06
-1.5132897893423e-05
-3.2746297124627e-06
-7.96079761901793e-06
5.99733356615562e-07
-5.46601983685977e-06
-2.6967644123001e-05
1.4192728928008e-06
3.80185779524922e-06
-2.5088456203233e-05
-2.18024505751668e-05
-5.18128686280949e-06
-1.8564135945223e-05
-3.51625967587637e-05
-3.42096778416251e-05
4.87871501088515e-06
-5.24988609074681e-06
-2.75175078558673e-05
-2.42139263512317e-05
-6.08176348997158e-06
1.19506728022769e-06
-3.87944964043546e-05
-1.16335938478751e-05
1.45183307935982e-05
-5.33002140201543e-06
-1.26984199035971e-05
-1.17188922803351e-06
1.66169955724471e-05
5.14681467700695e-06
-4.18910915694079e-05
-5.29245992616387e-06
2.11724077211229e-05
-4.22017753089852e-05
-6.69873144500875e-05
-1.51667936744079e-05
-7.98096586885418e-06
-6.29268996065531e-05
-4.68536174859085e-05
-2.13651797414628e-05
-1.1020354072954e-05
-3.1099959080883e-05
-4.11886841247844e-05
-2.02238379932087e-05
-1.37348998083198e-05
-2.30142961391498e-05
-4.43566344360342e-06
2.11662684755822e-06
-1.29776453036545e-05
-4.34218499525976e-05
-3.48288415080544e-05
1.64454347970321e-05
-2.44094074792975e-05
-5.43704520093578e-05
-3.32332625057693e-05
-1.26962700107486e-06
-4.42641927811117e-05
-5.51868163074091e-05
-7.55861633211741e-06
-1.40283260063239e-05
-4.11336178129273e-05
-3.1120005915373e-05
-5.15427527502321e-06
1.03460967467766e-05
-8.98314792963998e-06
-1.0148064780185e-05
2.09413760723975e-05
1.70807895112722e-05
-9.71860725556711e-06
-5.78704081368881e-06
1.71996765778004e-05
-2.33304326242806e-05
-2.87867420695091e-05
-1.0926558458912e-05
-3.85782578233142e-06
-2.03784714582611e-05
-6.67586954516777e-05
-1.95962732147433e-05
-1.4916270862513e-05
-2.26230536252905e-05
-6.30103464852959e-05
-1.54081457756062e-05
2.98947862638073e-05
-1.47131361058322e-05
-2.65359753629637e-05
1.01052368332122e-05
1.17286707719974e-05
5.03782933971178e-06
-2.6804376810423e-05
-1.94813340612566e-05
2.22252029397326e-05
-4.20525853455864e-05
-1.10552760392495e-05
-1.03341781286323e-05
1.24561572163818e-05
-2.19913350622723e-05
-5.2603785466205e-05
-4.63729589884014e-05
-1.15729876154383e-05
-5.13467481764991e-05
-1.72469378927794e-05
-3.24980440044963e-05
-9.83176543848209e-06
-2.32030803156866e-05
-4.00176622536051e-05
2.27024969823455e-05
-3.46924664165413e-07
-3.79528764203699e-05
-9.39800276402788e-06
-1.94183934745052e-06
4.22495527449608e-06
-2.12354501835774e-05
-4.55158358468706e-06
-3.40700495020075e-06
-2.10204101614944e-05
-2.20864142692611e-05
-3.50883324499589e-06
-2.01928209254453e-05
-3.12902257802869e-05
-4.06462278160608e-05
-2.97565542622827e-05
-3.99037203772981e-05
-4.90191158192672e-05
-3.99982896967166e-05
-1.79158915572493e-05
8.83224288466731e-06
-3.58758845172799e-05
-1.82480212908481e-05
1.06617742111277e-05
8.09656076714313e-07
-1.18231632770913e-05
-1.77772102417822e-05
1.40217477190412e-05
2.85217360719732e-06
-4.83051624140423e-05
-3.28511389547221e-05
2.16385454906024e-05
-8.63413475680794e-07
-6.34019510747611e-05
-5.11448247333859e-05
-2.96875608009387e-05
-2.98529304748983e-05
-5.82974834891655e-05
-4.01870473449821e-05
-5.58352209338972e-07
-1.41896836083047e-06
-2.27474801964879e-05
-1.19733478174427e-05
1.13872221331598e-05
-3.10116223301244e-06
3.02083534670106e-06
2.71892157729517e-05
2.63766883708962e-05
-1.35995086325984e-05
-2.45939309518517e-05
1.24259478440954e-05
-3.37772041829012e-05
-3.82968754436383e-05
-1.82569592411994e-05
-6.38038663756602e-06
-3.50125805421161e-05
-4.44616249676935e-05
-9.82141749771801e-06
-9.38806154386873e-06
-1.75905027315754e-05
-1.70413136292973e-05
-1.06586259090551e-05
-1.20840573035842e-05
-1.81908733998366e-05
-7.01476554999171e-06
1.40058234785533e-05
1.84728412051596e-05
-1.06090620589486e-05
-1.70679420951211e-05
1.1324143969869e-05
-3.39088245934968e-06
-2.98373323398747e-05
-3.18370753480895e-05
-1.92425446409473e-05
-1.43217296269508e-05
-3.13717293072533e-05
-4.34333102202595e-05
-2.41583137845707e-05
-3.52824804327231e-05
-3.48901716124857e-05
-4.16336310970251e-05
-1.15478314072442e-05
-1.4523592402409e-05
-1.71417296628855e-05
-2.30751926796834e-05
-1.4392430468641e-05
2.61187611208647e-06
2.25563281609462e-05
4.23550845010559e-06
-2.17498449116941e-05
2.45245644682928e-05
-1.21386439241018e-05
-3.52453165336867e-05
-1.74252926786674e-05
-3.33913232588129e-05
-4.17872128519198e-05
-2.33325707454866e-05
-6.60094765333602e-05
-5.27373236553406e-05
-5.00818966265562e-05
-4.2716197098671e-05
-1.87207778169665e-05
-2.47858312028661e-05
-1.79067822542587e-05
-1.06393071408761e-05
2.38555114172314e-05
4.94992600776153e-06
-5.64321037525986e-06
6.24639120380858e-06
1.37948008217081e-05
1.9863179436015e-05
2.25191322382463e-06
9.62512980336684e-06
-1.07006747563718e-05
-3.91027476943233e-05
-3.61040380995473e-05
-2.53198803775806e-05
-2.5079029997489e-05
-3.06437291863164e-05
-5.64134661693807e-05
-2.69123149287853e-05
-4.81937976865597e-05
-4.0891425400284e-05
-2.36206841257935e-05
-1.0860400940414e-05
3.34391368377158e-06
9.27285949250125e-07
-1.48480705373375e-06
2.05179949451083e-05
9.61604529328281e-06
3.04185511847576e-05
1.06817498590982e-05
8.47118040290572e-06
6.18831680240149e-06
-1.30868300065354e-05
8.19049424066283e-06
-3.5863900020852e-05
1.03014355070859e-06
-4.62544136016921e-05
-3.1582459935013e-05
-3.73149282176188e-05
-3.11911591716912e-05
-4.7302301466798e-05
-2.48950035873557e-05
-1.43816385305304e-05
1.16792623912748e-05
-1.08158317940719e-05
1.68321608983799e-05
1.74956697267089e-05
1.5556599506285e-05
-3.18691028237798e-07
-9.50905541104046e-06
1.60782482900414e-05
-9.78211004017684e-06
-2.55605337332126e-05
-2.70249208861576e-05
7.3960516649915e-06
-3.49319638132731e-05
-1.68413130356505e-05
-6.25668352942915e-05
-5.97437281843572e-05
-4.58549594795519e-05
-5.2627389244361e-05
-3.65383899158008e-05
-1.93848580490115e-05
-1.64889567879919e-05
-2.65989192729e-05
-3.79859612639856e-05
-2.3991215630688e-05
3.21883506970662e-07
1.1935993440094e-05
-1.91118522889276e-06
1.4226225807973e-05
1.76803710129266e-05
8.16718241806826e-06
-1.303798529892e-05
-2.13225775925988e-05
-3.12590876375868e-05
-4.68072553432828e-05
-4.66998400337616e-05
-4.87665528588349e-05
-5.24977347827402e-05
-2.83577327505919e-05
-2.85528630541397e-05
-4.24925760449674e-05
-2.69963490975334e-05
-7.16803816842236e-06
-6.38480120458208e-06
-1.21511129983686e-05
-1.58239274533545e-05
3.74898858209223e-06
3.32845760377098e-05
4.01463749408356e-05
-1.06754566120527e-05
6.25359486645888e-06
6.78062878587472e-06
-6.679190920188e-06
-5.09918078741836e-05
2.14296335280924e-07
-1.82795204365735e-05
-3.97901208853261e-05
-3.7805860200656e-05
-4.33349511468224e-05
-1.34182767118031e-05
-3.27951652375625e-05
-4.47598260288222e-05
-3.45953993957442e-05
1.14474149435629e-05
1.02832043736037e-05
4.98966264609364e-06
1.88856880567231e-05
4.96718373140515e-05
1.78096720119306e-05
2.47499158582359e-05
1.54255984138189e-05
1.69706904980288e-05
-3.73220463404049e-06
-1.95384852403004e-05
-8.54238953357954e-06
-1.15731308051597e-05
-1.16344510344609e-05
-3.76061367947912e-05
-5.73951151211653e-05
-2.64476968540491e-05
-4.08702863107928e-05
-5.16255497192372e-05
-5.04677948358953e-05
-3.55503390481917e-05
-1.12123963532015e-05
-1.79677786488535e-05
1.2963270514696e-05
8.06469467857291e-06
1.37130956839621e-05
2.46569284207775e-05
4.7558843996766e-06
1.43474415209403e-05
3.66124600595644e-06
9.06037679040082e-06
-5.62124066555975e-07
-1.75428399150574e-05
-1.89538081435028e-05
-1.87453117216783e-05
-4.03326817686326e-05
-6.12675490387504e-05
-3.7745420118964e-05
-3.54581396230395e-05
-2.42050349198092e-05
-5.48383115845223e-05
-6.08844704010031e-05
-1.44341279046729e-05
-9.13434868421069e-06
-3.83853312542372e-05
-1.33711332796324e-05
2.18511167019205e-05
3.88640102709545e-05
-2.47826348676032e-05
-8.39234984505045e-07
1.22416175739036e-05
1.35887095676171e-05
-2.31209159852425e-05
-2.56477051251248e-05
-2.01399797225969e-05
-1.60443037042043e-05
-3.63318845441888e-05
-5.87607365383989e-05
-2.84367823866396e-05
-3.59038916746558e-05
-3.15160255070218e-05
-3.40435317823704e-05
-1.76641587739785e-05
5.06662037804807e-07
-4.80259876638544e-05
-3.75022921119708e-05
-4.95323342323419e-06
8.30945351740668e-06
1.28349175455807e-05
7.54933629001449e-06
-2.48070607600732e-05
-2.39046108145716e-05
-8.72594356110681e-06
-8.38910971865168e-06
-2.40598779874702e-05
-3.31343252232933e-05
-1.28488840113139e-05
-3.18474316561603e-05
-3.33993251001457e-05
-4.22418375532028e-05
-2.09714303881112e-05
2.57801563382318e-06
-1.40532318750973e-05
-2.43928347227734e-05
1.66201372008585e-05
2.38194665982846e-06
-5.91902331231367e-06
-3.80389009880451e-05
4.21713808663479e-06
1.98754847247506e-05
-6.98011649361207e-06
-1.44688495924912e-05
1.93901330984286e-05
1.4444120229968e-05
1.83255855396433e-05
-1.24745084094251e-06
-2.83757570930401e-05
-1.72149903460664e-05
-2.77851431948161e-05
-2.41203236548354e-05
-1.20390874862139e-05
7.99734084478702e-06
-2.29818373817231e-05
-2.17374213013717e-05
-1.50922774964507e-05
-4.40425765120165e-06
-2.03661234201143e-05
-3.37574869088903e-05
2.46974699407966e-05
1.67364240658409e-05
-1.05485802364819e-05
1.57928237071877e-05
4.98773803823921e-06
-1.7444512835625e-05
6.7314905865333e-06
-2.18423891205796e-05
-3.38673228070964e-05
-1.54152688718194e-05
-6.11846765574763e-05
-1.27531190150839e-05
-1.33965184383898e-05
-3.39662858260959e-05
-3.93101377422459e-05
-2.20709884228753e-05
-1.40106768142503e-05
-4.75068084537206e-05
-3.03269519083219e-05
8.12871553596116e-06
2.49886232677615e-05
-1.92068797761466e-06
-1.9605619717282e-05
-1.16149417685416e-05
1.92089094050043e-05
-1.44554256476725e-05
-3.84641359244664e-05
4.17028043004687e-06
-1.39508223204499e-05
-3.90131957355317e-05
-4.06364433101761e-05
-3.23662526428553e-05
-2.03872050520874e-05
-4.34309032342964e-05
-5.02356610258687e-05
3.34084673965838e-06
5.68360173787173e-07
-3.40621139873882e-05
-1.68042707395427e-05
8.14497300364007e-06
1.04275627180339e-06
5.08680602201978e-06
-8.6059874114589e-06
1.74434969898869e-05
2.40957667913976e-05
2.10159886026139e-07
3.84136425621488e-05
4.69125883577178e-06
-1.02228932441841e-05
-2.70252116957873e-05
-8.60471503081765e-06
-4.04916522705906e-06
-4.37933094564536e-05
-1.40417238094299e-05
-1.88825166394844e-05
-1.50536173444577e-05
-2.95887264729497e-05
-3.32469659916848e-05
-9.76328025393761e-06
-1.59834487747291e-05
-1.39916567337637e-05
1.63410952473176e-06
7.87567624895595e-06
8.61960635803834e-06
7.6337098961727e-06
-8.44346412291543e-06
2.03261250895566e-05
-5.40445389461225e-06
-7.53731521907997e-06
1.36655430493108e-05
-2.96958317226826e-05
-4.04784684326412e-05
-2.4886999509096e-05
-4.08138568199479e-05
4.27513934883831e-06
-3.48633152339669e-05
-2.94505645564052e-05
-4.49285877102813e-05
-3.68135513130938e-05
-2.34064127023487e-05
-1.51970115761823e-05
-1.19501479516465e-06
1.17664265348391e-05
-8.21947728778487e-06
-1.06773782784552e-05
-1.94703804745266e-05
2.36779026273686e-05
7.22428166893268e-06
1.42944988057006e-06
5.21380312107162e-06
-3.55743973286167e-06
-2.91213402288341e-05
-4.13680722849212e-05
-4.40066854606977e-05
-3.54181773152642e-05
-1.70795819706652e-05
-1.2116575717571e-05
-1.71562513132453e-05
-4.11898459469591e-05
-3.73193414082665e-05
-3.77992438088042e-05
-7.51234775606546e-06
8.4707818975443e-06
-6.92684993354454e-06
-8.24017913401806e-06
-5.14511495811946e-06
6.78681944264224e-06
-5.79507205450342e-06
1.63631715480198e-05
2.35645020902438e-05
-1.19866597392626e-05
-3.38232228784886e-05
-1.97067618667242e-05
-7.29922576274556e-06
-1.24827534054039e-05
-4.48169220771515e-05
-3.50894314107987e-05
-7.84013337082823e-06
-4.55624965994829e-05
-4.79638646421697e-05
-2.77378347081292e-05
-4.35588618132709e-05
-2.11395743417852e-05
-1.43843681720352e-05
-1.47360877364047e-05
1.2410835701434e-05
1.42937840762246e-05
8.24949611959632e-06
-1.56880144486779e-05
-5.95977797547204e-06
7.55234650475984e-08
-5.84041116924349e-06
5.76597071514733e-06
-3.1586458565815e-06
-1.6608127803682e-05
-1.96868568966706e-05
-1.93365148780703e-05
-3.27236470378974e-06
-1.47998266638362e-05
-1.76518408285596e-05
-2.10566033552977e-05
-8.93573927784973e-06
-9.0127692525316e-06
-9.57992719121062e-06
-1.59428830374052e-05
8.56922736368843e-06
-2.44254948502585e-05
1.27837789451376e-05
3.87473021499762e-06
-2.91474740590282e-06
1.82936269335252e-05
-3.9054002097367e-05
2.03102071440687e-05
-1.06548175298257e-05
-6.259578528845e-05
-1.50016184713618e-05
-2.31381711251628e-05
-2.69874798186954e-05
-3.16590730993433e-05
-2.78194136854497e-05
-4.86605508606162e-06
-3.33264182429641e-05
-1.25103348935096e-05
-3.95124275200895e-05
-8.683320568265e-06
-1.58540163058341e-05
-1.69183566031078e-05
-1.77542087231123e-05
7.1813000301577e-06
3.71290275118049e-06
-1.34438837020248e-05
-1.69302925347399e-05
-4.65328428010762e-06
-5.67651491081949e-05
-2.38495052759298e-05
-3.26414483521232e-05
-2.2642012848543e-05
-3.01228246407682e-05
-3.18289122892855e-05
-2.57132441341448e-05
-8.82676196945907e-06
-1.66494043820692e-05
-1.92943832642629e-06
-8.72581417041912e-06
-2.97451465570112e-05
-4.47081861820439e-05
-3.28116600546315e-05
-7.90796853033585e-06
9.05290656821034e-06
-1.66605202151708e-05
-4.07616849287399e-06
-1.20649068677287e-06
-9.59519874522976e-06
-3.15845535536797e-05
-6.35421483038094e-06
-2.23260444026798e-05
-2.95704904196517e-05
-3.41751463826359e-05
-2.1873429530614e-05
-1.25389592763028e-05
-9.58918062441397e-06
-2.78474993814886e-05
-2.22613336782902e-05
-2.4540352675186e-06
2.4547747727347e-06
-2.56822599124408e-05
-9.24897035404837e-06
-9.67165267584321e-06
-1.24331643614392e-05
-1.41745872907006e-05
-7.39535157342558e-06
-1.48683078228369e-06
-3.40954762627246e-05
-2.43782542326165e-05
-2.54976688508479e-05
1.65055880897194e-05
-2.41635819238083e-07
-1.20225494029545e-05
-8.7563508102918e-06
-3.8952653883398e-06
-7.90751236943886e-07
1.18072731751762e-05
-1.01069357946515e-05
6.68681594830111e-07
-1.26951236192185e-05
-1.40890551657973e-05
-7.63160725043923e-06
-9.61731092745985e-06
-6.71528439504642e-06
2.13775722504627e-05
7.54615857974266e-07
-3.23615625503942e-05
-2.97512668907206e-05
-3.52056940206941e-06
-3.0379050601158e-05
-4.37735541362268e-05
-3.41481752269782e-05
-1.08607033793067e-05
1.01323799559871e-05
-4.2533486071518e-05
-1.88043266609342e-05
-3.16816865242151e-06
-9.59294882231476e-06
-1.61342459896241e-05
-2.88904819930417e-05
-6.50418092065096e-06
5.12381632153689e-06
1.94772605810645e-06
-2.03264570373574e-05
1.54273403069582e-05
8.06242069262758e-07
-4.22866185307571e-05
-4.77068327399231e-06
-1.6427936341989e-05
7.56751024214866e-06
-2.89343916054259e-05
-7.26823925003561e-05
-2.12875578467099e-05
-6.31756601489093e-06
-3.26938782056485e-05
-3.74222516674439e-05
-2.43080044494021e-05
-3.16119412399775e-05
-1.75022560220982e-05
-2.18246095157742e-05
8.53967850069075e-07
-1.60808553942269e-05
-2.2313660549851e-05
-1.90029494364386e-05
-3.40198171788606e-05
3.51221263132749e-06
-9.2963137065946e-06
-3.08151031322712e-05
-2.89694534856702e-05
-1.10071780462744e-05
-1.81103345922092e-05
-2.4221112364126e-05
-1.03883704335083e-05
-2.59588319510068e-05
-8.3837320295774e-06
7.30994415718514e-06
-2.03747733160416e-05
-5.72799326453873e-05
-1.44633938562375e-05
1.9119510824769e-06
-1.85852845884845e-05
-1.91804795551923e-05
4.99453889497433e-06
1.20290444042416e-05
-1.69518119789392e-05
-8.92229478527848e-06
1.23349369166414e-05
1.4866240471084e-05
-3.23377048912921e-05
-5.00087757574489e-05
1.51593156689433e-06
7.59152261861598e-06
-4.8708347306536e-05
-3.88296201380717e-05
-2.59939799695615e-05
-9.77263666824572e-06
-5.08538166889807e-06
-1.62629877964748e-05
-1.61337725639398e-05
-6.02138971653488e-06
-1.85415578538598e-05
-2.8087425295654e-05
-1.6691617631611e-05
-9.60110485508383e-06
-2.24498272815715e-05
-1.13907587500395e-05
-4.20095420300183e-06
1.22791998060743e-05
7.48364556700096e-06
-1.59611017914359e-05
-6.52988275563783e-06
-4.00092676234295e-05
-2.37369323810139e-05
-1.93617870135485e-05
-2.28390884511388e-05
-2.2782407604384e-05
-2.1164224063431e-05
-2.21795543246687e-05
-1.64229727088376e-05
-1.40469632838596e-05
-1.39292460276405e-05
-7.54202534390253e-06
-1.33991726644896e-05
-3.43288247695906e-05
-8.50882583006147e-06
3.55488511756216e-06
-1.90658085135284e-05
-7.65961515165373e-07
-2.02948010977354e-05
-4.00919288496637e-06
-1.29848883137024e-05
-1.35178569638716e-05
-6.20021242904913e-06
-2.01301351942411e-05
-3.13351263185277e-05
-5.06675697241088e-05
-4.30822762869943e-05
-1.8311018704561e-05
-1.91039522683288e-05
-3.10875856933246e-05
-2.35909283539736e-05
-1.54144068169645e-05
-3.98739887728202e-05
-2.9245532816047e-05
1.08908256944281e-05
-1.77779849769524e-05
-7.89658472542616e-06
3.03387455296801e-05
-6.6344253759556e-06
-3.59636911050483e-05
-1.96170393773375e-05
1.34054543720258e-05
1.40716263146504e-05
-3.74484235689336e-05
-5.74504018453965e-05
-1.57051893989487e-05
-1.72518020476675e-05
-4.17752033188542e-05
-5.3639201642061e-05
-3.20469283395133e-05
-2.26651273633872e-05
-2.52089748569773e-05
-1.41152697136643e-05
3.6063160546159e-06
-1.17052462040203e-05
3.0371454172547e-06
-2.58563375801205e-05
9.65786850501298e-06
4.66889647241899e-06
-1.15316605346359e-05
3.01298913288529e-05
9.23363175933164e-06
1.15754242228404e-05
-1.39516070279143e-05
-1.25743925588049e-05
-1.46467913485428e-05
-1.12620396913005e-06
-4.57872721092299e-05
-1.53982363384272e-05
-2.28672484169054e-05
-3.7287289553536e-05
-3.9270281359513e-05
-2.3526773305905e-05
2.82828346499294e-06
-2.11451259040191e-05
7.563354847333e-06
5.7985550072425e-06
2.18457448092492e-06
-1.06262380662688e-05
1.08164398186724e-05
1.48705927232995e-05
-1.64171856348052e-05
-8.77925545379351e-06
-9.56336178076803e-06
7.5256192086279e-06
-5.50830220009051e-06
-4.24515691283279e-06
-1.86250497341596e-05
7.75659261669626e-06
-2.04904995835145e-05
-4.712055283713e-05
-2.32282519725611e-05
-2.26157425129059e-05
-3.11306633572606e-05
-3.61596089855176e-05
-3.63035068289353e-05
-1.55944197271736e-05
-7.9479577822724e-06
7.54380493816465e-06
-8.00455854822825e-06
-2.20575355095971e-05
-3.26382171277714e-05
-2.28930605474039e-05
-5.59114218721789e-06
-2.12754871201079e-06
-3.1633342596673e-05
-3.66521337427915e-05
-8.3855663321875e-06
-3.54657137293385e-05
-3.76982668138813e-05
-3.7871076238664e-05
-2.62388745896709e-05
-1.89337284347588e-05
-1.62770310762309e-05
-1.95921411612889e-05
-1.47458935889313e-05
-3.18273813060865e-05
-1.22100931085866e-05
-6.01063118102681e-06
-2.44977943474896e-05
-2.48541717314134e-06
-1.25758580937999e-05
-2.33412082686857e-06
-1.9034234094396e-06
-4.02608146874642e-05
-3.12630840217629e-05
-1.97358984625932e-05
-1.50169545386048e-05
-2.0420477611582e-05
-3.12905271246265e-05
-1.41930972828393e-05
-1.55424250899599e-06
-3.2868472791895e-05
-6.0191651980397e-06
3.04654637441807e-06
8.86834400036884e-06
-5.25255229872775e-06
7.35749527393843e-06
-5.60615033510979e-06
-1.43683688562791e-05
-1.38850086154415e-05
-7.73253575222848e-06
5.70245539330933e-06
-1.3456799550303e-07
-1.90996702560996e-05
9.6690387902659e-06
-2.04491880530079e-05
-3.54351830858806e-05
-2.04087398975035e-05
-1.66397483155572e-05
-2.79533504493544e-05
-2.77413718062934e-05
-1.14466483082808e-05
-2.59417005413386e-05
-4.34907184861315e-06
-2.75743138797755e-05
-1.36518829584711e-05
1.90419168844853e-06
1.08022254447663e-05
-7.98495336111755e-06
-1.51992993807751e-05
3.15056644820442e-06
1.27639511956604e-06
4.66499120600283e-06
-1.25022852279633e-05
-7.30990021254522e-06
-1.12557844937932e-05
-2.90108500671304e-05
-8.98483749437481e-06
-3.02817559499886e-05
-4.99508088863965e-05
-4.81850595844442e-05
-1.67910813942109e-05
-1.51003595371522e-05
-2.69449797507596e-05
-4.2611016535382e-05
-1.91303282047743e-05
-2.65119689724929e-06
-2.15058334321829e-05
-2.56240146413517e-06
-2.87657632049441e-06
-9.82664295482514e-07
-1.6450850991623e-05
-3.22085784994711e-05
-3.01086717256968e-06
-1.89451534445433e-05
-3.20655350831931e-05
-3.10935401349623e-05
-1.40618314331364e-05
-3.43291265507274e-05
-2.59849135869755e-05
-1.92287010338704e-05
1.48229491121714e-06
-2.97762897761085e-05
-2.20964901310197e-05
-3.75764865311426e-05
-2.76375836686659e-05
-2.51667979379415e-06
-3.14005035870737e-05
-1.80345638525059e-05
1.62659577986957e-06
7.53981539766898e-06
-2.87633549464474e-05
1.42193700479947e-05
2.23371119365876e-05
-1.04345555222821e-05
-2.58953089115312e-05
-3.23675647031651e-05
-1.90119539864222e-05
-2.53385588263121e-05
-1.70990434520001e-05
3.73703227394857e-06
-1.71319503462663e-05
-4.51402071489273e-05
-6.65593723245778e-06
1.95659281011198e-05
-2.6996327074348e-05
-1.04855495923369e-05
4.92976953868301e-07
-1.69581223115851e-05
-2.20524771366773e-07
-7.22988595864363e-06
-7.58879623415766e-06
4.21555406426237e-06
-6.45290597259835e-06
-4.35678003573236e-06
-3.95162422614834e-05
1.64782761321971e-07
-2.27916299673304e-05
-5.34927692019423e-05
-6.26983930898825e-06
-3.95047805001711e-05
-2.7038907543818e-05
-3.07000764123103e-05
-2.23828439590022e-05
-2.28920923616922e-05
-1.6912121019444e-05
-1.62300537658513e-05
-9.72382498967062e-06
-2.94570670890572e-05
-3.8660211808901e-05
1.76063683700595e-05
-1.24483243156405e-05
1.60539914328705e-06
-5.33114747591735e-07
-3.75871830582654e-06
-1.47390146726244e-05
7.49987976566161e-06
-1.11235988707568e-05
-4.101403969962e-06
-3.22350642355973e-05
-3.72991332546805e-05
-3.70147484599866e-05
-3.59788786628955e-05
-4.87095971422275e-05
-3.31842134766546e-05
-3.40824804998993e-05
-4.03593868737465e-05
-4.45771653984478e-06
-2.08069582190627e-05
-3.19825912135219e-05
-2.22192162315071e-05
-1.09917009173627e-06
-2.68110975632081e-05
-2.7769596597712e-05
-1.43780543699256e-05
4.74132029365534e-06
-4.18278603070483e-07
-8.16261543689718e-07
1.55415063267001e-05
-1.04214692468989e-05
-3.67937143351119e-05
-1.85889346447732e-05
-2.60580031477836e-05
-2.73536200562945e-05
-3.38460867849111e-05
-2.5452055236702e-05
-2.54874170404897e-05
-2.64185198473649e-05
-3.93754640427541e-05
-3.3401330561514e-05
-3.75230327838469e-05
-9.25043266305585e-06
-2.41886298520774e-05
-2.02526520546953e-05
-1.17275298384612e-05
-1.58253070858905e-05
5.49039819021979e-06
-1.27127219485396e-05
-2.87718925273491e-05
-2.10727084261915e-05
8.540327019168e-06
8.78863063769177e-06
-1.33255938533135e-05
-7.77287283092452e-06
-4.38227108327704e-06
9.78692412047791e-06
-2.41046592609663e-06
-1.27489638756925e-05
-3.08710255044277e-05
-5.29003460534559e-07
1.13771442946681e-05
-4.88876592031509e-06
-3.62274560648137e-05
-1.45256023493402e-05
-9.60947516756161e-06
-1.65219763083869e-05
-1.5996303026888e-05
-3.22267310302158e-05
-8.82416747068833e-06
-2.28420349139875e-05
-7.81316280001658e-06
-2.38935187813014e-05
-3.56673159275273e-05
-1.85952011982057e-05
-2.35059523335228e-05
-3.64802956582054e-05
-2.11719252935507e-05
-1.1567865139119e-05
-1.46184280897292e-05
-1.21468071259225e-05
-5.66300006718143e-06
-9.54603285346011e-06
-1.29268833878533e-05
-1.40917619421815e-05
-1.62641054272223e-05
-1.1032625287368e-05
-1.95107425173441e-05
-3.12901454989879e-05
-1.29804770179863e-05
-3.28727574387792e-05
-4.81443150922827e-05
-3.49013774781882e-05
-1.43634635017536e-05
-9.23966836041167e-06
-1.73245072807283e-05
-3.04477479835357e-05
-2.079264255745e-05
-4.65379730745014e-06
-4.26341619229323e-07
-3.31759860964046e-05
-1.00198861153562e-05
-1.49198253827016e-05
-2.80892047077609e-05
-2.44341473448068e-05
-1.4728429945532e-05
-1.35831829015149e-05
-1.02255287930201e-05
-6.64581188246726e-05
-1.60922714221936e-05
-1.2080650008902e-05
-2.45613066419108e-05
-3.9857944821898e-05
-1.60609698251155e-05
-1.96132049195867e-05
-5.25584431601456e-06
-2.31048622116703e-05
-1.99039121960203e-05
-1.3021924827927e-05
-3.03107809668543e-05
-1.27419905168536e-05
-2.96180282858364e-05
7.5179000258134e-06
-5.59003674509663e-06
2.85849020324124e-05
7.76192069488194e-06
-3.20209923973285e-05
-2.46617968168708e-05
-9.14588900550526e-07
1.14491698542608e-06
-2.64412828302835e-05
-3.48327764147538e-05
1.50040830372579e-05
3.22184868772067e-06
-1.25098075332711e-05
-2.79609117899121e-05
-2.09696681971292e-07
4.76425585248867e-06
-4.63630710050872e-05
-2.87127430556309e-05
-1.60578082677454e-05
1.43767045200295e-05
-1.87752534306347e-05
-1.92256107365745e-05
8.13891174457412e-06
-1.64106797787181e-05
-9.59787767543874e-06
-1.64123855432586e-05
7.62327433613515e-07
2.01833064110734e-05
-3.09556134449038e-05
4.00634782041712e-06
8.71008505011134e-06
3.12990184662556e-06
-2.74687406792231e-05
-2.05675350889509e-05
1.43609329173807e-05
-2.51494102320058e-05
-4.0217719558232e-05
-2.88562151730084e-05
-9.52698343780236e-06
-3.28881736312876e-05
-1.91688751680241e-05
-3.000664240283e-05
-5.60158457823636e-06
-6.59890896429764e-06
-1.26552093725891e-05
4.17408224062058e-06
-6.3369494448691e-06
-2.88705268859027e-06
-7.07726340655516e-06
-1.17641904063593e-05
-1.98608824069629e-05
-1.86781346788558e-05
-2.65729596223462e-06
-1.53007586633924e-05
-3.57106580343175e-05
-2.19206620806434e-05
-3.71703260427126e-05
-2.50051222200563e-06
-4.08685823679077e-05
-3.56736715410164e-05
-1.99593997070159e-05
-3.26541275214322e-05
-3.07685280308807e-05
-4.15574416342723e-05
-3.93635319168962e-06
-1.83687259500944e-05
-4.76191481336489e-05
-1.65742711121008e-05
5.9146735597406e-06
-7.77705980579769e-06
-1.58095991632345e-05
-2.75958156753638e-05
5.98474661507175e-07
-5.8563671129357e-06
-3.19759968442106e-05
1.53332761412176e-06
-3.57411363285227e-06
-2.05441908691439e-05
1.36022154509519e-06
7.26197801483718e-07
8.41338480581231e-06
-1.97883090472056e-05
-2.78613223936303e-05
-1.09720853700338e-05
-3.69139016158215e-05
-6.30162414899059e-05
-2.57020754428963e-05
-9.13338508325048e-06
-4.22296171943801e-05
-1.25989686434493e-05
-2.2095284555827e-05
-1.02084121882565e-05
-1.12404908589347e-05
4.53736429795729e-06
-9.09166244939956e-06
-1.23591911804149e-05
-9.50913583331867e-06
-3.20300065261162e-05
-3.36218447306449e-05
-4.41476408868836e-06
-1.59338612614178e-05
-2.90013328256293e-05
-1.65421560855293e-05
-1.24147881854114e-05
-1.53435381582483e-05
-1.2754368045132e-05
-2.77929400803697e-06
-4.92891499367821e-06
2.85479397458732e-06
-1.10526183960002e-05
-1.56708734722282e-05
-1.25610058574191e-05
-2.07818709829615e-05
-1.45759053443906e-05
-2.15964292212133e-05
-1.09978088983469e-05
-1.12451857273927e-05
-4.3881067299275e-05
-2.89529908702283e-05
-7.91046537827559e-06
-3.24064525792755e-05
-7.10995663121696e-06
-1.03188990077595e-05
-2.28911380139095e-05
-1.94019628092851e-05
-2.209418581168e-05
-1.26723373610679e-05
-2.39213151914066e-05
-1.64690918659766e-05
-1.65253099189345e-05
-1.22333382819326e-05
-1.40706366126778e-05
-7.92218070840834e-06
-3.10261513027544e-05
1.23464238317922e-05
-4.67606901814082e-05
-2.04525092552256e-05
-4.11504519124906e-06
-1.03067844902483e-05
-1.00310813211225e-05
-2.68459666271955e-05
1.01810678739805e-05
2.54418291315455e-05
-2.80159667997589e-05
-3.91221568691885e-05
-4.1034980755696e-06
-1.1979191876402e-05
-3.7229149861254e-05
-2.97204017936355e-06
-6.31264420792487e-06
5.5180841484215e-07
-2.60676195198759e-05
-7.83180626193225e-06
-1.3648779062017e-05
-5.61423534774307e-06
-1.04389563240951e-05
-1.20545072334455e-05
-3.87944169731557e-05
-1.06725738181089e-05
-2.14209523121492e-05
-1.30191206313014e-05
-1.40282312076061e-05
-2.14628089023973e-06
-4.39181646974345e-05
-3.37896430519966e-05
-2.36364193614831e-05
-1.44576132560363e-05
-2.52026710167541e-05
-9.12459222931436e-06
-6.70821359746658e-06
-2.73917368470746e-05
