# Supplementary material for: Research on computational propagation and identification of mine microseismic signals based on deep learning
Source: PLoS One. 2025 Oct 22;20(10):e0334641. doi: 10.1371/journal.pone.0334641 (PMC12543183; doi:10.1371/journal.pone.0334641)
Supplement: S10 Data — (ZIP) [file pone.0334641.s010.zip › 000101100001551.xlsx_0.txt_24.txt.txt]

-2.41836672743081e-05
-1.20850559701722e-06
-2.53817589639256e-05
-4.93425386585802e-06
-2.66413626484868e-05
-5.14946008780491e-06
-3.45748949621654e-06
-1.6894730360197e-05
-3.80437650990729e-05
6.32946664485731e-06
-1.59138306098481e-05
-1.81423202956846e-05
-1.56294438412834e-05
-3.49644463988098e-06
-2.34943417196165e-05
-3.40323591540542e-05
-1.95997676577068e-05
-1.01562087173363e-05
-7.75474218288625e-06
-3.01046548400405e-05
-3.31186836974367e-05
-7.37553318141824e-06
-1.56842617437492e-05
-5.5272199716028e-06
-2.08351918866938e-05
-3.01729952991043e-05
-2.58388283620398e-05
5.56437527749015e-06
-2.87163449430904e-05
-2.46056229568238e-05
-2.43088023894051e-05
-8.28229717961689e-06
-1.12811327001647e-05
-4.53487622446524e-05
-4.45656805413642e-06
-2.01881233568172e-05
-1.63956575551838e-05
-2.58714291361261e-05
8.38693245084801e-06
-6.39951858918378e-06
-3.86098503503644e-05
-7.49829592386112e-06
-1.22610774875591e-06
-1.69854894083882e-06
-3.56009315831409e-05
3.35833487088627e-06
1.2426641748006e-07
-8.26209413345591e-06
-1.55080566867094e-05
-4.37987165062619e-06
-2.41297080759362e-05
3.79708201190353e-06
5.86118083067227e-06
-1.82495822720812e-05
-2.26554042299522e-05
8.18153284410492e-06
-1.54464445008875e-05
-3.27248891900971e-05
-3.47951950772142e-05
-4.1367591402462e-05
-3.84247993941761e-06
-3.98903960823698e-05
-1.40724446360064e-05
-1.57214155264966e-05
6.38455832372717e-06
-2.04681252731555e-05
-6.02003199684079e-06
-1.70999660537189e-05
-1.48780375307775e-05
-1.25875681794221e-05
-1.62986961748133e-05
-2.09225381824517e-05
-6.06663804917915e-06
1.82826447216939e-06
-4.09355773384428e-05
-2.52099001587198e-05
-2.17386020683604e-05
-5.43264369850112e-06
-3.4279941445448e-05
-1.96513005689737e-05
2.18736067562962e-05
-5.00525375711413e-05
-3.77690820240606e-05
-1.60398117076789e-05
-1.24994220839437e-05
-4.08654616411783e-05
-9.49732567097074e-06
-2.24454503493938e-05
-8.53552676198332e-06
-4.25489898391309e-05
-2.40444008501606e-05
-1.20701118238409e-05
-1.87937088873732e-05
-4.47250993064664e-05
-5.16495870851862e-06
-2.94046658241357e-05
-5.07179228852986e-05
-1.72644273249462e-05
-7.4685536655593e-07
-1.66708237378613e-06
-2.08116778704303e-05
-3.43901458420824e-06
5.32418919950185e-06
-5.55610782047074e-07
-4.18370823958372e-05
-4.20273068904885e-05
-1.0338556930614e-05
-8.30834737328967e-06
-1.72732229626607e-05
-3.72467871031682e-05
3.91487143198699e-06
-2.76097519194884e-05
-2.22444743273336e-05
5.47913521915362e-07
1.29746734738981e-05
2.71930423537708e-06
-4.3003332542396e-05
-1.06246479769044e-05
1.74546480395339e-05
-1.15643886458202e-05
-2.54494745178436e-05
-6.96599655740263e-06
9.88858806681654e-06
3.32537129678673e-06
-3.07545011163502e-05
1.65617882716171e-06
-4.50071505571427e-06
-1.55884108191559e-05
-1.60376220667228e-05
-2.30515846051813e-05
-2.04932899356233e-05
-3.56256510334148e-05
-1.66170976816203e-05
-1.50026293519385e-05
-2.2889667635654e-05
-3.65581477747257e-05
-3.90815165809169e-05
-1.61799275043594e-05
-1.96077442417447e-05
1.27352708966768e-06
-1.1917959254681e-05
-2.02577783701163e-05
-2.66104579355193e-05
-3.75882553976191e-06
-3.70000175763483e-05
-1.32994844045116e-05
-1.02266367673729e-05
-2.40498263231483e-06
7.33453804226496e-07
-1.95584233504377e-05
-1.69891921801893e-05
4.20145927906387e-06
8.0089236891055e-06
-4.72910037599292e-05
-5.19016989096672e-05
-3.49634754264034e-05
-4.36687233574636e-05
-2.91144854300982e-05
-2.36792734643817e-05
-4.87579571685283e-05
-2.84330713676549e-05
-1.18251799500174e-05
1.16552156152176e-05
-1.31481874267985e-06
4.83457824738682e-06
6.16941342185261e-06
-1.68452341023455e-05
1.34135841215574e-05
6.17688801326822e-06
3.11457364283188e-05
-1.52509707160623e-05
-2.77956724207405e-05
-1.89362145697817e-05
-9.15064437072056e-06
-4.70511024939498e-05
-3.43807510053995e-05
-3.79249178050075e-05
-4.37984371051282e-05
-3.7046568214964e-05
-2.38680344994377e-05
-2.3608105841323e-05
-3.69095541977294e-05
-2.76440139649439e-05
-1.46387574744146e-05
-1.58754951394488e-05
-4.65049024967036e-06
2.22908221297286e-05
1.60080888218958e-05
4.20467329388328e-06
1.19751941277619e-05
7.19494774188369e-06
8.93177253604563e-06
1.31180503718907e-05
-4.47372385181538e-06
-8.46201452542017e-06
-2.343865073329e-05
-3.47664847795277e-05
-3.94104149785745e-05
-3.4508024996634e-05
-3.69502366085079e-05
-2.86540260655919e-05
-3.42134049101435e-05
-3.0568978650554e-05
-1.77616902402445e-05
2.00393508839344e-07
-1.40172434662013e-05
-5.00386688441043e-06
9.97561492609216e-06
5.30231879245708e-06
-2.6020689488812e-07
3.67880591336463e-05
9.46371168315647e-06
2.30756632225436e-05
1.35593898531351e-05
4.03790277135104e-06
1.54913753151523e-05
-2.64253246632259e-05
-2.58194415102401e-05
-5.03994197594881e-05
-2.69317799137129e-05
-4.62795273288012e-05
-4.60262668863742e-05
-4.90062923941021e-05
-1.75634779713557e-05
-5.10358642195871e-05
-2.01688984159181e-05
8.85496670344432e-07
-1.23676312179e-05
-9.89146391780259e-06
5.84877561691695e-06
-1.76226296826808e-07
4.13589884040562e-06
4.28400408423636e-06
-8.36088164836556e-07
-3.35003722808993e-05
6.4311264211508e-06
7.58780644504805e-06
-4.1180287305472e-05
-4.31953766673554e-05
-1.14179315420927e-05
-2.05908091460123e-05
-1.10048645718264e-05
-3.09384106741397e-05
-2.22716132322373e-05
-3.00907488138752e-05
-3.71638006188594e-05
-3.1776933859339e-05
-3.19038146518702e-05
-9.68449043276877e-06
7.49431479990229e-06
-9.51472383797344e-06
3.60823878356491e-06
-2.01627995236333e-06
-1.49742242960566e-05
-5.7442959113061e-06
-2.86973643727573e-05
1.8611937197523e-05
-1.26669466706736e-05
-2.63679016453593e-05
-3.06852238532301e-05
-8.60204411209999e-06
-1.45581960597783e-05
-4.2306301656382e-05
-1.34178032083179e-05
-3.4858431900824e-05
-3.42075865894023e-05
-3.81976386578362e-05
-3.69874175283783e-05
-1.19149065529735e-05
-8.2915097232464e-06
-7.80028935149223e-07
2.30907008537298e-06
-3.79520963260035e-06
1.71135413771367e-06
-2.54522388371989e-05
-3.06026592288596e-05
-7.94797463451926e-06
-5.39683344015893e-06
9.91101129707663e-06
-1.56523230703356e-05
-1.7469355526227e-05
-3.69443785522651e-06
-1.64045438909531e-05
-3.06166069387824e-05
-3.49099978849708e-05
-3.64813353314598e-05
-2.58316991160116e-05
-1.53471965097531e-05
-3.64982380613996e-06
1.13789514017218e-05
1.69904405916478e-05
-2.76342401964896e-05
-2.84480510507965e-05
1.53412612194864e-05
1.42042959976098e-05
7.45306876608036e-06
6.87435554871103e-06
5.67909972711604e-06
9.76274669290175e-06
-1.69607430527487e-05
-2.64073421560029e-05
-4.31052293347736e-05
-4.02889377042759e-05
-1.27894379710688e-05
-2.46298074818474e-05
-1.92822747473817e-05
-4.21781413025463e-06
4.88352975291788e-06
-2.26993285913307e-05
-1.27712508578365e-06
2.84923307579206e-05
-1.51767381344501e-06
1.40658160958285e-05
2.47219036170369e-06
-1.16661741329282e-05
7.16616515412647e-06
-5.09581019901416e-06
-4.36287402598396e-05
-2.25350119094859e-05
-1.03094770551948e-05
-1.27949553091488e-05
-4.32527153294683e-05
-6.13558542465867e-05
-2.45828102107741e-05
-1.11555466523026e-05
-2.76704041661853e-05
-4.56949823145791e-05
-1.3582049033851e-05
-3.79014727169868e-06
-3.56458524013524e-05
-4.41826841983028e-05
-4.54385850635304e-05
-4.67976903715285e-07
-9.50749283876997e-06
-3.17564476216317e-05
-1.63022172991517e-05
2.12130311569982e-05
-1.49733792773013e-06
-2.46862833001504e-05
2.02355804955217e-05
-2.05336477052665e-05
-5.16085228807272e-06
-1.03040598881124e-05
-2.68070435963216e-05
-1.25393013495814e-05
-2.93704527283401e-05
-3.71651112091081e-05
-2.98028445839704e-05
-3.65560684080154e-05
-3.85236139308144e-05
-8.31302315862211e-06
-2.27347957330065e-05
-3.43663195714672e-07
5.46457811391669e-06
1.38062404397992e-05
-6.39624130326637e-06
-2.33378680311069e-05
1.26686175633104e-05
9.63532890371242e-06
3.11188994011399e-06
-1.83114554403232e-05
-1.59016879464466e-05
5.30306550847952e-06
-2.609640298458e-05
-4.20885810383986e-05
-1.44742892776113e-05
-1.26313718998209e-05
-3.42944326786538e-05
-9.22450908106926e-06
-7.7879069177565e-06
3.72779016175195e-06
-1.41339669946354e-05
-8.76443188572979e-06
-2.54930675788627e-05
1.96528353571651e-05
2.83876811899303e-05
-2.23253548106424e-05
3.81344502515482e-06
1.15047434688508e-05
2.96441813496495e-06
-1.15123862803682e-05
-2.71113850428886e-05
-6.22817688778597e-06
-1.8885082534077e-05
-5.40435979209973e-05
-5.11049662099141e-05
-2.4870587742424e-05
-2.86790582092039e-05
-3.93046189396709e-05
-3.68810248106559e-05
-2.43529858971746e-05
-2.91464525154433e-05
-1.18711815290113e-05
-2.10425601945635e-05
-8.48373161409489e-06
9.09316758805199e-06
-1.65739473418586e-05
-1.24402767552585e-05
-3.92547096090533e-06
1.51419194996961e-05
-9.79161233168179e-06
-7.76050069291264e-06
-2.41079232361713e-05
-1.72139357544577e-05
-8.98519029113928e-06
-3.90975152067955e-05
-3.64359409954779e-05
-3.6826153282446e-05
-5.76731912323712e-05
-4.70004752450057e-05
-5.38881114906416e-05
-6.29980722848386e-06
6.66737346649164e-06
2.0439229682951e-06
-2.50860566866972e-05
-9.73441487468946e-06
2.73617387356795e-06
7.092784307306e-06
1.32594239350232e-05
-7.22348991258913e-06
1.24736808007592e-05
2.51333597781536e-05
-8.07627618070602e-06
-3.79361574711417e-05
-3.89990029773e-05
-1.5298209181835e-05
-5.35439724211019e-05
-5.31468669470872e-05
-3.72957430362533e-05
-1.89285586539343e-05
-2.89058237624389e-05
-4.12430537474792e-05
-1.52848064060991e-05
6.38540125805013e-06
-2.91446999874913e-05
-4.04520768815172e-05
-2.16124062296526e-05
3.58771566554e-05
3.61472895305751e-05
-2.81208606059111e-05
3.24785986792181e-06
3.04297173547631e-06
-7.31507644586681e-06
-2.75066697914801e-05
-4.20485151595226e-06
-4.00175822427528e-05
-1.29723336809221e-05
-3.16228953662172e-05
-3.14846713618589e-05
-3.55663617503416e-05
-1.32266571521375e-05
-4.02991812268947e-05
-2.87888727999752e-05
-4.17089105075169e-06
-8.2190616205879e-06
1.98644464738399e-05
1.38229475124571e-05
1.36934891502964e-05
2.26588479929497e-05
-2.1208223830508e-06
-4.91116951977752e-06
3.36515696341026e-06
-9.28037318669223e-06
-1.3394102841338e-05
-3.99765933134813e-06
-1.89049917148113e-05
-2.38687633873646e-05
-2.55507931757334e-05
-2.11092410206866e-07
-6.21727106416273e-05
-4.04940770345886e-05
-2.05135607910713e-05
-4.86786349266333e-05
-3.21155865471655e-05
2.03127421591278e-06
-2.56984214874334e-05
-2.43808208620542e-05
-1.37593138313694e-05
-1.14191760854832e-05
-2.23468460852802e-05
-1.97747348741339e-05
-2.33318462888405e-06
2.12580598114968e-06
-8.52837295755401e-06
-2.564033857001e-05
-1.80458298849373e-05
-2.96883274501678e-05
-4.47169344914451e-05
-4.46402432207508e-05
-2.72699383593179e-05
-2.41387073077732e-05
-3.54609846594432e-05
-3.34282683893477e-05
-4.20659057666102e-05
-8.26050764647486e-06
-6.94006958450352e-06
-4.72313990991531e-05
-2.00433938675959e-05
-9.2275858861532e-06
1.07381574623592e-05
-8.71566008192101e-06
-3.80839472864757e-05
-1.90563640123921e-05
-1.83673641854383e-05
-3.85361635710014e-05
-4.06430276502526e-05
-1.24999191699149e-05
-1.45070443257993e-05
-3.9983793070389e-05
-1.17647247171361e-05
-1.52766896726787e-05
5.39492163471981e-06
-2.21706553463185e-05
-1.44504206164938e-05
1.86080704115926e-05
-2.36009174690077e-05
-2.77674480739893e-07
1.38701062643143e-06
-4.47536416545602e-06
-2.90976212739269e-05
7.5305005838665e-06
1.63379634565465e-05
1.0039397591144e-05
-1.00360383825468e-05
-3.39337936893955e-06
-1.53214728929678e-05
-4.22372013070112e-05
-4.92301962857699e-05
6.46053512429564e-06
-2.15701611021111e-05
-7.701889014364e-05
-1.19591137356531e-05
-1.90898645584309e-05
-2.86139871269751e-05
-3.91590960828218e-05
-1.9082384197099e-05
3.65163878929614e-06
-7.22646733860292e-06
-3.56598623716514e-06
-1.6613842211844e-05
2.68705646226479e-05
-5.03178040767044e-06
-5.45629860472484e-06
-8.33902905549128e-06
-1.48992654802175e-05
-3.7862005521889e-06
-5.65090896010925e-05
-4.58179510183871e-05
-3.24922467520938e-05
-2.06959449276159e-05
-2.44803934251808e-05
-2.4889865704877e-05
-1.75252575200766e-05
-2.22191452673708e-05
-9.41054623861269e-06
-2.91340677533185e-05
-2.013696471728e-05
-2.24089757882933e-05
-2.12311564934316e-05
-2.58419476899634e-05
-6.71801308373852e-06
-3.76529901215837e-05
-1.60470389362033e-05
-9.98716542118107e-06
-1.08382379573522e-05
-9.41964291080231e-06
-2.41274367761027e-05
-1.34671052351208e-05
-1.60458528764313e-05
-2.14793829653431e-05
-2.19953259292191e-05
-2.18395743225409e-05
-4.37092908121575e-05
-5.76789004225687e-05
-3.55134803603391e-05
-1.07995776080492e-05
-4.16227159037258e-05
-4.91789193559677e-05
-1.52634897401447e-05
3.92167174856955e-06
-5.545502209338e-07
-2.92051483832399e-05
-5.36234601183977e-06
1.02822578153103e-05
6.75144608042075e-06
-2.79880388417345e-06
-2.72234532144351e-05
-1.99500114857554e-05
-2.51682523654468e-05
-5.436944587008e-05
-4.21961665557965e-05
-8.51210370300651e-06
-5.78910451434058e-06
-8.25924096168391e-06
5.30853141960439e-06
-2.84266847540415e-05
-1.23223851517025e-05
-1.82883095368655e-05
-2.52490113763588e-05
2.5891517320261e-05
-1.42634620895519e-05
1.06768891586336e-05
1.46147518404064e-05
-1.91215533740847e-05
-4.05054538016896e-06
-1.46328745426947e-05
1.14616473548335e-05
-4.98727811454437e-06
-8.33277101408509e-06
-1.13882341948703e-05
-1.61577403163995e-05
-2.5135764182815e-05
-4.16947093343836e-05
-2.06707133133262e-05
-4.95497736440181e-06
-1.86984263465861e-05
-9.72678588271945e-06
-2.13939612796212e-05
-8.05226030973e-06
-4.07390035684434e-05
-1.12804281957794e-05
-4.49411983712926e-06
5.20102417544977e-06
-1.79252091936806e-05
-3.11064014728692e-05
1.99959432493778e-06
-3.18479254784031e-07
-1.40444078716408e-05
-1.81483436024609e-05
-1.79981867080008e-05
-1.00035732012294e-06
-1.53863544892703e-05
-4.10754590096471e-05
-8.85306417268432e-06
-1.23530945264651e-05
-7.04234406212919e-05
-2.97619265197766e-05
3.50060329704161e-06
-1.55143671379521e-05
-4.72108393853125e-05
-2.61355045016871e-05
-1.42588109151531e-05
-1.44237742429372e-05
-2.28499693903753e-05
-6.58286841088584e-06
-7.89657510316057e-06
-6.18388729430043e-06
-1.98014887256059e-05
-1.02818757490807e-05
2.38757151102061e-06
-2.94845757760157e-05
-4.0361148941836e-05
-8.940239370207e-06
-2.76675884574954e-05
-3.54363776364035e-05
-3.14955722816958e-05
-1.99468208212528e-05
-2.48590349031651e-05
-6.33326750112351e-05
-2.16126385897917e-05
-5.60924929915597e-06
-2.49437620279206e-05
-1.10278019545564e-06
-5.12177957059325e-06
1.85529326442592e-06
-3.41057777402157e-06
-8.18191840244049e-06
-5.16699986394165e-06
-1.20618952186716e-05
-8.2369843702951e-06
-1.34413231736692e-05
-2.68646836706598e-05
-1.20541458060965e-05
-3.52569565413801e-06
-2.90130785117876e-05
-1.56727145566783e-05
-2.69599128556923e-05
-1.2002516579255e-05
-3.42139049447224e-05
-2.01731947694772e-05
7.07551620405941e-07
-1.41022612128253e-05
-6.47137865518318e-06
-1.69927667851275e-05
-8.4429519947957e-06
-9.48239563342289e-06
-1.77210900940357e-05
1.33021479857209e-05
3.27595024499211e-06
-2.8150272502309e-05
-7.53678863687524e-06
1.29534159409222e-05
-7.87130461663194e-06
-3.69552641566228e-05
-6.26808989919314e-06
-3.14100066316032e-05
-4.03168511372665e-05
-2.8785052121411e-05
-3.17137530859365e-05
-1.46480610668573e-05
-1.62109648388308e-05
-4.0854508672219e-05
-2.60802156283908e-05
-6.57505596187061e-07
-4.98432440257796e-06
-3.26934406199256e-05
-5.75948807119981e-06
-2.7219538479453e-06
-1.80914967879254e-05
-1.7316920805659e-05
-3.16006834251017e-05
1.15158226883696e-05
-2.16824114249245e-05
-3.30686896801491e-05
-2.63989201204575e-05
-2.8584971846496e-05
-2.0365913786644e-05
-1.89579881011907e-05
-2.46073206129614e-05
-1.3791283707624e-05
-2.66441839999226e-05
-3.65168721410286e-05
-3.81000547728382e-05
-8.64164353723468e-06
-5.40254652437093e-06
-1.38035782468727e-05
-2.37173438034591e-05
-1.39993185084929e-05
-1.81350944559382e-05
-5.40248293423068e-06
-3.32369035970694e-05
-2.48833483362481e-05
-1.11706424069837e-05
-4.35151109387406e-05
-4.25331778790117e-05
-2.56374858116731e-05
4.88578651166274e-06
-1.95804233477666e-06
-5.46333007660534e-05
-3.12144834132383e-05
-1.12237499028819e-06
-2.78002078958958e-05
-3.92167350704736e-05
-2.52804311997867e-05
-3.68746631979914e-07
-5.27074323814848e-06
-1.33313550875814e-05
-8.46274558002882e-06
-1.00893629766448e-05
2.16174819332425e-05
-3.67626320962552e-05
1.2265661857768e-06
-1.99248370671488e-05
3.17247376566818e-06
-1.09989287215125e-05
-1.69490351568037e-05
-9.92674004811287e-06
-8.81580078192425e-06
-2.20171931962013e-05
-1.10462760346037e-05
-7.06785664317761e-06
-2.8497320591442e-05
-2.16811696750845e-05
-1.84226064573229e-06
7.59358275805019e-06
-4.96916826011184e-05
-1.39922811802357e-05
5.94727321043142e-06
-9.21803747885587e-06
-9.26005219552827e-06
4.60274133411046e-06
2.63815217913534e-05
-1.84339415950243e-05
-6.94150695720421e-07
7.86788928855885e-06
1.099670279312e-05
-9.79689779816941e-06
-3.87143767333461e-05
-7.74000718943098e-06
-2.51401616038e-05
-4.14524724312353e-05
-4.43095853370628e-05
-3.83253802103641e-05
-9.9809418219148e-06
-1.17420689822965e-05
-3.50476189540165e-05
-1.66188620418457e-05
-1.83353687845532e-05
-1.73450429533418e-05
-6.03435692109978e-06
-1.57008857214187e-05
1.07739169079234e-05
1.53960840258384e-06
-3.04019308582595e-05
-1.65042684697415e-05
-1.9620446706506e-05
-1.70142682555396e-05
-3.79287986817235e-05
-3.83253581183439e-05
-1.3761257428998e-05
-1.96852445524357e-05
-5.03821856848232e-05
-1.76185481459968e-05
-1.27466436885184e-05
-3.29670433210665e-05
-2.25463926613652e-05
-1.3671164610905e-05
-1.45203988167026e-05
-1.42404868693655e-05
-2.66015212133028e-05
-9.32772608187303e-06
-1.78747804136935e-05
-2.26782509507053e-05
-9.35888590725585e-06
6.83349644701414e-06
-9.553153792997e-06
-2.74580554488845e-05
-2.23694034026747e-05
-9.99861400355888e-06
-2.28428425086134e-05
-1.73001064854072e-05
-2.08749535001095e-05
-2.48045601628552e-05
-1.9625405195655e-05
-1.70247180522936e-05
-9.57612011939411e-06
2.86044376163057e-05
-2.52807738844411e-05
-1.40207551370875e-05
-6.54275671561543e-06
-1.17147148853157e-05
1.83362592823994e-06
-2.40907421386193e-05
3.44188109104541e-07
-6.1090509844547e-06
4.54444898344514e-06
-6.82778604957855e-06
-1.04520989484189e-05
6.9538325730772e-06
-1.70294107859564e-05
-2.86926976895352e-05
-1.60407584354328e-05
-1.5602446320942e-05
-2.76001688680489e-05
-3.19149612019898e-05
-1.26150049331598e-05
-1.4432824472499e-05
-2.42467732914487e-06
-9.64201696611569e-06
-9.83645892603887e-06
-7.54928190278065e-06
1.0812188546926e-05
1.00200897854455e-05
-1.00439196750679e-05
-1.58782435894165e-05
-1.16597145267055e-05
3.51015028703433e-06
-2.05408420856497e-05
-1.59048966783693e-05
-1.42320351762834e-05
-1.17157155669983e-05
-8.2025196651806e-06
-3.1653700094206e-05
-3.77142085228975e-05
-2.95416011861999e-05
-2.28224603485348e-05
-1.65593700021496e-05
-1.76238530360119e-05
-7.45148247114654e-06
-1.35845496624149e-05
-1.70513294474256e-05
-3.90039058278231e-06
7.37683362641998e-06
-2.18323028481136e-05
-1.62445894300731e-05
2.91526346629371e-06
-1.86283690241477e-06
-2.71094446822166e-05
3.92916177549088e-06
8.05240528935712e-06
-1.61899933049063e-05
-2.65458079694549e-05
-2.62307363782873e-05
-2.16042487964661e-05
-2.82950519956676e-05
-3.55182530031454e-05
-3.95040509352128e-05
-1.22480141347088e-05
-1.00877351018918e-05
-4.17035632298701e-05
-5.14863211188424e-06
-1.00510692953884e-05
-1.43684216270928e-05
-2.42589526296471e-05
9.63505642543537e-06
1.34866937555895e-05
1.83710477684926e-05
-3.43798567668188e-06
3.96060451775761e-07
3.09684988286208e-06
-2.93108937824651e-05
-1.77835568010136e-05
-6.55017785155308e-06
-3.24519632665784e-05
-2.89842504588079e-05
-4.05433029017668e-05
-2.40707413765605e-05
-2.77219029285926e-05
-3.39107802449768e-05
-4.82206428190844e-05
-2.02750168012223e-05
1.6919838817108e-05
2.09215262912497e-06
-2.78285796479719e-05
-1.13594627665849e-05
2.37309982639241e-05
2.88613137351228e-06
-3.04116027316697e-05
1.5408548533616e-06
3.40706985598069e-05
-2.34709448482838e-06
-5.373745639242e-05
1.0988724473891e-05
-6.16992820653092e-06
-2.57045799296236e-05
-3.36376185266851e-05
-1.18808132355488e-06
-5.01814033811981e-05
-3.31014687378437e-05
-2.92969385448036e-05
-6.16392575487693e-06
-2.89973476405509e-05
-2.11970083971943e-05
-1.50997213064819e-05
4.94867509292975e-06
-2.55324657366693e-05
-1.44930945389333e-05
-8.05498880594479e-06
2.01005928089653e-05
7.50489581460075e-06
-3.72162188807489e-06
-1.07855917553258e-05
3.98375804149053e-06
5.83109906085433e-06
-1.75312146867517e-05
-4.96198222642935e-06
-2.64387343194284e-05
-5.05477930932703e-05
-4.50120899975861e-05
-1.37300035561798e-05
-4.96626156294032e-05
-6.15335200723985e-05
-1.72601884930912e-05
-9.75016502520164e-06
-1.19266503445807e-05
-5.69021983391124e-05
-2.89254562978541e-05
-3.22513008076092e-06
-8.26679708316663e-06
-3.19162389836695e-05
-1.17069599098113e-06
6.21240849987358e-06
7.51981004540998e-06
-3.34984791792768e-05
-2.28446812328708e-05
-1.60628923523026e-05
-2.39147712724371e-06
-4.56612684673705e-05
-3.67608835918112e-05
-2.75718660767941e-05
-3.62429492267632e-05
-4.43073751931031e-05
-2.84483701136116e-05
-4.25624812306967e-06
-1.27277663103719e-05
-1.23187115274692e-05
3.90270683215116e-07
-1.51467362021434e-05
-2.17457411640277e-06
-8.23509722644548e-06
1.26674208425651e-05
-1.46622398459222e-05
-4.35012301055897e-06
-5.0334100084255e-06
3.16513852064937e-06
-1.01566173364611e-05
-2.4233576010361e-05
-9.66436196799393e-06
1.37975361434335e-05
-3.26688654268263e-05
-5.60947242831873e-05
-3.52499132022311e-06
-1.91442468287007e-05
-2.81111374505491e-05
-2.86225789675628e-05
-1.72744705084284e-05
-4.77304401883037e-06
-2.55447682918491e-05
-3.11853242505366e-05
-2.49299713219151e-05
1.61983783596901e-05
5.14951678360099e-06
2.7367408167957e-06
5.57516601689606e-06
1.67111395005852e-05
-8.84938042954114e-06
-2.47435317697398e-05
-1.4082542500278e-05
-1.42199594117012e-05
-1.77619112374613e-05
-2.7765545725426e-05
-2.48243969387126e-05
4.46983577568249e-06
-1.51144660779658e-05
-4.18146955751452e-05
-1.29484746368259e-05
-2.22792042782148e-06
-1.54688293328258e-05
6.23169445825214e-06
-2.02972123355927e-05
-2.51127006022656e-06
-2.81799337120443e-05
5.09191561421538e-06
-1.31898014034221e-05
-3.54492174241568e-05
-3.02933030589717e-05
-3.63864569979406e-05
-5.89414570049111e-06
-1.41025486458838e-05
-4.08752521572232e-05
-1.41069722292539e-05
-2.69141421697566e-05
-2.31099182879745e-05
-4.30384275032219e-05
-2.71773828210831e-05
-1.80907444819715e-05
-2.49398593227205e-05
-1.87231493375005e-05
3.35003531007656e-06
-2.43872896989142e-05
-7.40263276364639e-06
-1.03880972372789e-05
-6.3984754115411e-06
-6.48140088336915e-06
-2.10049324722077e-05
-3.98964540838867e-06
-1.46736985040095e-05
-1.3719783820018e-06
-3.10489385889996e-05
-5.19356494015018e-05
-4.34395093058497e-05
-1.43724500685675e-05
-2.09950801264042e-05
-2.01054845442383e-05
-1.90592986218981e-05
-3.3228991756121e-06
-2.09787777633313e-05
-4.15372896596679e-05
4.59468003129763e-06
-1.55806868964383e-05
-2.12385234191129e-05
6.45254116548486e-06
-9.4446032227866e-06
1.59288239380296e-06
-3.64976449393331e-06
-7.53859263552454e-06
1.15028797966109e-05
6.19847453382648e-06
-2.87924609761035e-05
-3.29683750220516e-05
-7.84864113840016e-06
-2.54327797392759e-05
-3.79692679225981e-05
-2.62697884457758e-05
-9.39579203772965e-06
-4.1424171963617e-05
-4.70113879333054e-05
-1.16418504580002e-05
1.42909929742806e-05
-1.89676506031554e-05
-2.33217895179896e-05
-1.22917817183585e-06
1.20755293716355e-05
-9.33461205193972e-06
-1.91479057164509e-05
1.26508929852623e-05
5.6431702221344e-07
9.57054027283303e-07
-1.01404474719875e-05
-1.87151573466229e-05
-1.86594738033898e-05
-2.78677034611414e-05
-2.40134415586083e-05
-2.92025415237443e-05
-3.06452906914262e-05
-2.63124314238932e-05
-2.26317401240124e-05
2.23367244820729e-05
-1.69982078536708e-05
-1.78495543409797e-05
-1.49805186764228e-05
-1.69582845682581e-05
-2.74023820787125e-05
1.13518415845273e-05
-9.81170586331413e-07
1.43998381495646e-05
-1.11071655483421e-06
-1.65126779872905e-06
-1.01530348351322e-05
2.36854943900263e-05
-1.81346956889267e-05
-2.1365978065203e-05
-1.65685766187093e-05
-2.24395914502066e-05
-3.10788573958477e-05
-4.68559620871503e-05
-1.03307122794145e-05
-3.61134888780203e-05
-2.36978993400019e-05
-4.19815849051849e-05
1.46376028750946e-05
-3.49199225832996e-06
-2.95077308810614e-05
-7.18135576661588e-06
-8.2867491433295e-06
-3.03014082769538e-05
4.24551156454371e-06
-2.11217453212131e-07
1.39840487714397e-05
5.06756749092022e-06
-1.72745016364287e-05
-1.59832168631222e-05
1.11366238213073e-05
-2.28289883390411e-05
-2.84372189721083e-05
-3.33146955363564e-05
-6.84982878584582e-06
-2.88257211062519e-05
-3.24104539849124e-05
-3.62360611920622e-05
-6.78467805163447e-05
-3.60941080882133e-05
-4.53487926147615e-05
-4.42363640056226e-05
-3.79249038382909e-05
-9.93724532605635e-06
2.82500284138421e-06
3.28933737467549e-06
-1.61261569622647e-05
-1.25745391142879e-05
-1.26375320969879e-06
-2.2546740102028e-06
5.7674746393612e-06
-1.29737904047149e-05
8.47057122128525e-07
2.90515427725855e-06
-1.06253987814059e-05
-1.42791617397066e-05
-2.42127543439762e-05
-1.64124943080304e-05
-3.37921430862305e-05
-4.0281860789463e-05
-3.17453219800709e-06
-3.06531461088155e-05
-3.86448812661578e-05
-3.00480111301505e-06
1.61874932549582e-05
4.89568048657675e-06
-2.74414241663586e-05
1.59791004968945e-07
1.27208657190944e-05
-2.44038030475122e-06
1.24048355182648e-07
-1.92101138309738e-05
4.99277175206737e-06
-1.65305240524471e-05
-2.46172807142625e-05
-2.01524565610641e-05
-4.55110094815879e-05
-1.05812920062881e-05
-3.2794067596396e-05
-4.36952759500178e-05
-4.05008993551481e-05
-1.02573265236543e-05
-3.57305389940957e-05
-3.50582816621467e-05
-1.28073175019188e-05
8.37516975641982e-06
7.30476274855063e-06
-2.51309484980227e-05
-2.95899237267239e-05
-9.92593736840295e-06
-5.43222586958856e-06
-2.37892393570387e-05
-2.70794920450815e-05
6.29880506552424e-06
-2.06644228973472e-05
-3.88078042383766e-05
-3.5491756384328e-05
-5.0009984125631e-05
-3.35929754499818e-05
-4.64661780998587e-05
-2.63402499223292e-05
-3.74326688265021e-05
-1.88441467587289e-05
-4.23548855294858e-05
-2.14285515938386e-05
-1.14261190814572e-05
-8.70151910628135e-06
-2.01021059118465e-05
-2.68507751349732e-05
2.70505497881356e-06
1.38085155886478e-05
-3.02524523254289e-05
-2.09212463550014e-05
-1.98806770387132e-05
-5.81374380628158e-06
-2.07339728130548e-05
-2.32002021943947e-05
-4.09892690924635e-05
-3.13631693848419e-05
-2.08259419430426e-05
2.41428668037755e-06
9.24422121052243e-07
-2.32655263273068e-05
-5.38101839943246e-06
-1.40872114472996e-05
-2.95709800477101e-06
-3.00727882449269e-05
-3.00559123491117e-05
-2.0632828734187e-05
7.02030757652243e-06
2.79872746696991e-06
-1.30913381201513e-05
-9.77046082824762e-06
1.62786772624482e-05
1.83895797979303e-05
-1.34341299929757e-05
-8.12829662240778e-06
6.41695005536842e-06
-1.44979691273599e-05
-4.41772419542219e-07
-2.94990546619096e-05
-2.64562189259529e-05
-1.42147979118149e-05
-1.30743263243817e-05
-1.12228596587954e-05
-1.69132521193644e-05
-1.71110104018052e-05
-2.27798470840059e-05
-1.65853150317917e-05
-1.2071464523023e-05
-7.58415133224427e-06
-2.70978797860676e-05
-3.41742941366206e-06
-2.34322634041012e-05
6.3225609084293e-06
-1.52463082991829e-05
-4.60728837342599e-06
-6.24236838760031e-06
-5.08261685711207e-06
-1.96489825577241e-05
4.10414460741404e-06
-1.8283416788983e-06
8.93717811054356e-06
-6.76989452827659e-06
-1.76896760671237e-05
-1.8441594053397e-05
4.77203700232591e-07
-5.65905779864867e-06
1.50653225558853e-05
-1.38519367485823e-05
-5.53533532829473e-05
-7.16661567816933e-07
-8.01167835314584e-06
-5.74444732132885e-05
-3.00840772314638e-05
-1.5795432763671e-05
-1.60256411838967e-05
-2.9015505758487e-05
-3.44442393171129e-05
-2.42531976613213e-05
-2.25214230918499e-05
-3.10538391721222e-05
-1.08321330885893e-05
-4.52927494705083e-06
-1.72421706975811e-05
-3.47330002400521e-05
6.16796808781347e-06
-9.93164082606418e-06
-2.17795213258146e-05
-1.51445607370507e-05
-2.99543485314343e-05
9.75536951055012e-07
-1.81833327275859e-05
-1.14729907689623e-05
-2.31940924448905e-05
-2.11238012160614e-05
-1.67563478471487e-05
-2.36298416477891e-05
-1.53698995038153e-05
-3.08874556357761e-05
-1.30695831953358e-05
-2.37720790845501e-05
-1.14842286698211e-05
-2.90599619667616e-06
-1.92104896178607e-05
5.02950633186717e-07
3.48998725813788e-06
-1.86992100725296e-05
4.24665649707542e-07
-3.65416735655541e-06
2.19644934615337e-05
1.4026019049771e-05
-1.46714712924554e-05
1.42708534495071e-05
1.33169151037351e-05
-4.27353841997083e-05
-2.65769508160292e-05
-1.92783539019195e-05
-4.23901928068019e-05
-5.30956795582605e-05
-3.19371760838638e-05
-1.56963662165417e-05
-2.50803763616803e-05
-3.25123141647225e-05
-1.21342799573823e-05
1.01733674174617e-05
5.31241889606716e-06
3.17028363385771e-06
1.08309072999203e-06
-9.16455117783727e-06
6.43716021476773e-06
2.01791479350882e-05
-2.10682655608667e-06
6.97408000555226e-06
-1.09503177823258e-05
-1.47356978705049e-05
8.68022877200661e-06
-9.15490097825183e-06
-3.26596896509345e-05
-2.83927030387181e-05
-2.62259700052088e-05
-1.95634922945586e-05
-2.91132552032256e-05
-2.96397496295856e-05
-3.76745192753358e-06
-2.95714936725218e-05
-2.25360469439881e-05
-2.1754477590044e-05
-1.85922049015286e-06
-4.63229266701451e-05
-4.57191238567621e-07
2.83588559768703e-06
2.32662888014086e-05
-2.02699487262777e-05
-4.91476956539399e-06
-2.49220741471255e-05
-1.71563264769224e-05
-1.00473205143218e-05
-3.67332884981619e-05
-1.77600982514972e-05
-3.6856805658509e-05
-2.32722562120219e-05
-5.27707098367563e-05
-2.13801934449447e-05
-1.52046635354898e-05
-3.1170707112482e-05
-4.98586884782929e-05
-1.98978043181593e-05
-3.28528423549541e-05
-9.42922788954862e-06
8.82875933711557e-07
-2.18103865929462e-05
-6.40996492776708e-06
-1.31179130389989e-05
6.56424736971634e-08
1.14294231972552e-05
-1.64179753774712e-05
1.50687627364554e-06
-1.54345772817345e-05
-3.92608221483512e-05
-1.48000732881631e-06
-4.09349892265253e-05
-9.72629112009356e-06
-2.99496631840907e-05
-3.15679577014067e-05
-2.47462164453465e-05
-2.13353420375998e-05
-3.38172596974378e-05
5.94783435131544e-06
-7.29673569919894e-06
-2.1402050569065e-06
-8.71535810335815e-06
-6.21324771581315e-06
2.91706633579996e-05
-1.16680420388033e-05
2.28198142826677e-05
-4.78817644075632e-06
-2.22246224204709e-05
1.89577000247611e-06
-2.61599345749916e-05
-1.83642591074508e-05
7.82098286562172e-06
-2.99747603857438e-05
-4.59781978305844e-05
-3.25549113095503e-05
-2.89024562015586e-06
-1.93284960171748e-05
-1.41426572095533e-05
-2.56900056347971e-05
6.05618099990603e-06
-1.01322080440303e-05
-2.75048755768083e-06
1.27852570134117e-05
9.81472431791295e-06
-2.96098090920266e-06
-4.52214790906825e-06
1.03641425056911e-06
-5.3654049502808e-06
-2.93929161680332e-06
-6.50237612720201e-06
-1.69761030324666e-06
-5.42090726053983e-05
-4.32047675525985e-05
-3.30587016001703e-05
-4.46373874820504e-05
-3.57968305042359e-05
-4.72431508360002e-05
-3.85103909082727e-05
-2.43162849829515e-05
-2.39802201050298e-05
-1.80918209738854e-05
-2.9204255399056e-06
-3.61134110306119e-05
-3.63312422381702e-05
-6.9403318236122e-06
-1.47361097558727e-05
-9.54822398391294e-06
-2.22699555372337e-05
-1.78036354337311e-05
-3.1349572511428e-06
-3.70739100359778e-06
-1.72687728612016e-05
-2.19863857724216e-05
-2.26540148928092e-05
-2.85486658120699e-06
-3.5005871859425e-05
-2.43550701461217e-05
-3.50379542948387e-05
-1.50179728104419e-05
-4.43573972635226e-05
-4.22965225241175e-05
3.46082166212383e-06
-3.937527518694e-06
-1.36236218554903e-05
1.88048272041222e-05
7.91882071393359e-06
-1.07791204601818e-05
-2.71035540250339e-05
9.92589090979917e-06
4.55240861579401e-06
-3.58595728660939e-05
-3.01463533948023e-05
-1.95115953710566e-05
1.22264004672429e-07
-5.44286456384235e-05
-3.51976460964054e-05
-9.64383923828862e-06
-1.14239976689655e-05
-2.48047696011181e-05
-3.47350725279674e-06
1.03417219271952e-05
-1.32290978149277e-05
1.53897920512278e-05
-2.07264616033265e-05
-9.64750830631691e-06
-1.00243210683116e-05
9.02564357706013e-06
-2.26686015881534e-05
-2.14118297808836e-05
-9.44993905696365e-06
-3.20541251801936e-05
-1.9462038764381e-05
-1.91983596108646e-05
6.02557491375796e-07
-2.94891638125083e-05
-2.5389733833477e-05
-4.70012210447806e-06
-2.08443121242915e-05
-4.18977828112289e-05
1.66593804792733e-05
1.21033102969819e-05
-2.00152186706941e-05
-4.5275014577909e-06
1.55612754480979e-05
1.67191811483936e-05
-1.48708580420861e-05
7.46994903511575e-06
3.84371019803118e-06
-5.99394258745298e-06
-1.28769902102538e-05
-3.54081640499482e-05
-4.88237121463214e-05
-2.82418400349232e-05
-3.82004856673858e-05
-2.83763851653287e-05
-4.71959369583173e-05
-2.9485816866661e-05
-2.93248866136502e-05
-2.36788399374586e-05
-4.48464177539186e-05
-6.21396185944964e-06
-1.47234829820921e-06
-1.33255932487561e-05
2.31349945163196e-05
1.45180939301613e-06
-2.69498613631715e-06
-1.59281211718347e-05
-2.16872718085131e-05
-1.14158188073353e-05
-1.65086731625786e-05
-9.89168069097992e-06
-9.61443075822332e-08
-3.36173971154802e-06
-2.81055484739132e-05
-6.07885890705599e-05
-7.19150136071263e-05
-1.46296734951399e-05
-5.08684398816418e-05
-4.17411965522314e-05
-5.36292419376233e-05
-4.29289517456756e-05
-2.49232283437886e-05
-1.93675885746124e-05
7.94657463462917e-06
-8.05700735356433e-06
-2.21558801809236e-06
3.56221223361851e-05
8.65026850596707e-06
9.90697264964631e-06
3.67317497757198e-06
1.27013895829025e-05
3.28936114527704e-08
-3.6573450705758e-05
-2.11389591917988e-06
-1.48793003841876e-05
-6.6185318518343e-05
-6.44724876931545e-05
-2.49974108624307e-05
-1.25585904463644e-05
-2.98853384229828e-05
-3.64868451821028e-05
-2.47660209963707e-05
-2.33944517996369e-05
1.57009207117094e-06
-1.72146275913051e-05
-2.30301092667887e-06
1.31998032261162e-05
1.15673578427964e-05
3.6531408549752e-07
1.11760653809576e-05
2.41650886404695e-05
-2.3311151340815e-06
3.61134126316346e-06
-2.80193273135743e-06
-1.66495587681339e-05
-4.59171004262705e-05
-5.05274396571521e-05
-2.0594492980899e-05
-4.14034072863936e-05
-3.64419598565121e-05
-1.24929392297662e-05
-2.07250802788046e-05
-1.75300326849295e-05
1.68003752193001e-06
3.62266963193526e-06
1.04965661742583e-05
-3.51634031388998e-05
-8.33421639587446e-06
1.88419392455613e-06
1.01488425586117e-05
1.25560480744599e-05
-1.58098044591342e-05
-1.35042192332244e-05
3.53055653664829e-05
-1.53490061447971e-05
-3.49349647110412e-05
-2.76268383621841e-05
-6.92891090223873e-06
-1.58242464938336e-05
-4.30414585876046e-05
-3.97597351189621e-05
-2.23637445292013e-05
-1.87563443199545e-05
-5.63055068735937e-05
-2.72444003339763e-05
-3.49243964200733e-05
4.37001108031116e-06
-2.00816180702698e-06
-7.38220395718151e-06
2.08426865472798e-05
3.0498538730742e-05
-1.50952214965993e-05
-3.76443873703272e-05
-5.95200716289281e-06
-3.75611591530909e-06
-2.18767251177619e-05
-2.66867823510503e-05
1.50719104049167e-05
-5.03130337714173e-05
-3.30037191541569e-05
-2.78549366386475e-05
-3.09319180929384e-05
-1.19743017579011e-05
-2.30432587182201e-05
-1.19822930400341e-05
-3.016825022778e-05
-9.20923626411722e-06
9.98850402595394e-06
2.52931617269538e-07
-3.09523124778412e-05
-6.39982245886559e-06
4.00308119950378e-06
3.29397235145205e-05
-1.06199344377353e-06
-1.98178643115557e-05
1.82060913437518e-05
-1.66959266920102e-05
-2.1621817624001e-05
-2.59800189464759e-05
-3.48922436021923e-05
-2.0132161812321e-05
-1.10834815543397e-05
-2.85081049966914e-05
-7.41956495782416e-06
1.41888174061339e-08
-3.39601978171795e-05
-2.6417063792305e-05
-1.93151249514181e-05
4.25051341311916e-06
-1.94367672803912e-05
-2.53633712155111e-05
-2.80085321041761e-06
3.81942214977776e-06
1.24072754947802e-05
-3.44448563731968e-05
-4.9924068330425e-06
3.49368192553394e-06
-3.33899849700381e-05
-3.03581330683845e-05
-3.42494094255858e-05
3.52992859880059e-06
-2.22733655130219e-05
-4.03209602733911e-05
-5.02339617816432e-05
-3.62934984590486e-05
-1.00317723660973e-05
-4.94703495330212e-05
-3.39662877653735e-05
-2.53522764944286e-06
9.62786376028827e-06
3.10983182519519e-05
-2.59148887385278e-05
-3.93780828204994e-06
1.41688093164292e-05
1.29222506547333e-05
-4.55541010157649e-05
-2.53472472239089e-05
-3.19152306357358e-06
1.1738589804291e-05
-4.2218616296906e-05
-2.72731349429354e-05
9.70740033959936e-07
-2.15638257543387e-05
-1.53395909225373e-05
-4.2850000440216e-05
-2.92278062210322e-05
-7.63573575796401e-06
-1.99027126068716e-05
-3.20073926405453e-05
-2.14423157014757e-05
3.07072058391529e-06
1.52704910108559e-05
-3.59903594626438e-05
-2.79416040242761e-05
1.2163096085805e-05
-1.06618180335394e-06
-4.4772775237854e-05
-2.4429320355062e-05
-8.24619987322676e-06
-1.40423942375307e-05
-2.79259779485527e-05
-3.25449326881605e-05
-2.25852249975214e-05
-4.19956548760158e-05
-2.7432949267818e-05
-4.22427518301808e-05
-1.02258702243721e-05
-2.03082609570144e-05
2.52372351128224e-06
-3.44569466385231e-05
-3.87097244114159e-05
-1.3027274891952e-05
1.07412451266957e-06
-1.04569461222902e-05
-1.15002863276883e-05
2.67721051098806e-05
1.30223080099582e-05
-1.83550339955406e-05
-4.11669155487677e-06
9.83054198022459e-06
-1.85009103422418e-05
-1.48305967617104e-05
-3.10003819938129e-05
-1.93450859996299e-05
-2.98271590650856e-05
-1.10466425232535e-05
-4.35928012490917e-05
-1.62510221786037e-05
-9.34396176398713e-06
7.38509032112286e-06
-1.47864477108991e-05
-7.18751264918069e-06
1.5792378582526e-05
8.21510775223321e-06
5.1579056462208e-07
-2.34727854608575e-06
7.56972645089377e-06
-3.36451431325578e-06
-2.30848012541748e-05
-9.52325635873186e-06
-3.31040138043521e-05
9.93707209172904e-06
-3.88931506600143e-05
-2.99995350818833e-05
-2.10783963985782e-06
4.0877349222012e-06
-5.66431435871377e-05
-3.43058994744552e-05
-4.84971844513949e-06
-1.3823521101557e-05
-3.52178609273362e-05
-1.95627651071662e-05
3.67484963345061e-06
1.06681276407728e-05
8.01097788058893e-06
-1.52267137844179e-05
3.71816374519585e-05
3.42424016066535e-05
-6.42995612947355e-06
1.5488136775677e-06
-1.14088985039794e-05
-1.95744894468874e-06
-1.36157822809468e-05
-5.25786896316652e-05
-3.65738011563434e-05
-5.20185419614476e-05
-5.8529454678409e-05
-4.0011941209994e-05
-2.693255453455e-05
-3.1472650070932e-05
-1.17119701823988e-05
-1.25482092471702e-05
-1.23116000404366e-05
-2.54294141030845e-05
-3.44510431718703e-05
-9.66509049099825e-06
2.46545037317601e-05
-1.13676174549161e-05
-4.02282449620198e-06
1.67798245373275e-05
-2.47819264253298e-05
-1.17347581564105e-05
-2.39721967629356e-05
-6.50350458695161e-06
-2.78114470559595e-05
-4.76932476336731e-05
-4.01443114485425e-05
-5.01864345481773e-05
-2.3749753986558e-05
-3.25203352808912e-05
-2.51010923288066e-05
-5.77136669684067e-06
1.52077248108891e-06
-1.8046358482447e-05
-1.00769705074683e-05
-4.81204502768522e-06
-3.20758740891628e-06
-1.74046182951865e-05
2.96506949572322e-06
2.08614316085572e-06
1.47373451734038e-05
-2.7856877386801e-05
-3.59984909816909e-05
-3.76131212817668e-06
-2.34544485427549e-05
-4.53937821556944e-05
-4.50665829351776e-05
-6.21700380771599e-06
-3.00489706816351e-05
-2.79746736129142e-05
-1.78796458792238e-05
-2.57323119167763e-05
-7.75272535250836e-06
-3.33927061071065e-05
-9.09762515962067e-06
2.46792201167177e-06
3.46729251975098e-06
-5.93780396894177e-06
7.40997995821715e-06
3.58433392190176e-06
-3.62952969071304e-06
4.06916955573317e-06
1.1022312527945e-05
-2.7488246406387e-05
-3.52963181742188e-05
-2.19269869515889e-05
-3.7775065136779e-05
-3.13561406617776e-05
-3.54576660121391e-05
-1.65078545755342e-05
-2.48071110151324e-05
-2.74415388149524e-05
-2.4135826339088e-05
-3.30286927876338e-05
-1.61709571837145e-05
-9.82312946920285e-06
-6.98353339366624e-06
-2.8084467623299e-06
-9.72963509511389e-07
-3.5212638704269e-05
-4.33498613123823e-06
-1.92250953335446e-05
-2.67020021553335e-05
1.67083397136306e-05
-1.16297771894674e-05
-5.85138783063274e-05
-4.37885531313044e-05
-6.03954730235696e-05
-5.27576994906665e-05
-3.85664549365039e-05
-4.64206476731394e-05
-3.53158909126114e-05
-1.39630658014636e-05
-1.59961210904689e-05
-3.1083209130973e-05
6.19803888490852e-06
3.51643064376647e-05
-1.44811649799519e-05
-6.10150684713297e-06
2.0836698117659e-05
2.11507671918871e-05
-1.70177511086408e-05
-1.44186593893704e-05
-9.85094086748512e-06
-2.29138349608858e-05
-4.60208976920249e-05
-5.94465273444924e-05
-5.60730430805175e-06
-3.39493171748495e-05
-4.80074056224909e-05
-2.5388677110423e-05
-2.40756373552334e-05
-2.0813536978543e-05
-2.05394334891636e-05
-1.11568931430793e-05
-6.29018293730598e-06
-1.46062527510299e-05
-1.15896073000695e-05
2.26367586655277e-05
4.54419705902911e-06
8.11338941428406e-06
3.27840087227599e-05
4.83542862335814e-06
1.80332117666582e-05
-4.90144197396223e-06
-2.06002229837533e-05
-1.05051451029237e-05
-6.0321020492448e-06
-2.30093521719274e-05
-1.452766621992e-05
-3.47138927504103e-05
-2.36607301028669e-05
-3.89036567281123e-05
-1.98815385873186e-05
-2.66498227564223e-05
-4.22043696053471e-05
1.12556861303129e-05
-1.57748393394943e-05
1.01673319646086e-05
3.22589083149844e-05
-2.90391371630534e-05
-2.92648339635266e-05
1.79118324955397e-05
-2.48752055727629e-05
-1.15077842879503e-05
-7.56493350893542e-06
-2.42858280434686e-06
1.25375039965252e-05
-2.76691527572532e-05
-2.8936166341336e-05
-3.47734456823988e-05
-4.50253695408857e-05
-3.31911612513662e-05
-3.41175907203508e-05
-4.37714546068992e-05
2.97145483613259e-06
-1.412413048893e-05
-3.65227231568382e-05
-1.25099726294963e-05
1.00505516276707e-05
-1.50454770570703e-05
-1.04666127420656e-05
-4.15362397590786e-06
-3.43387580690382e-06
-9.51696700228014e-06
-3.54554265866848e-05
-3.22310693067247e-06
-1.77700194267628e-05
-4.80440494215098e-05
-2.89459444012222e-05
-2.45427655376737e-05
-4.29379561817039e-05
-3.78419657185841e-05
-8.22492943599635e-06
-2.10409674317542e-05
-4.45240098296979e-05
-2.69087482649418e-05
-8.95193851923783e-06
-1.34767176552261e-06
-2.85936136675904e-05
-2.47953715524902e-05
7.27756487573786e-06
-1.93452306430337e-05
-2.88296682690237e-05
-1.45660736287254e-05
2.72399781272305e-05
-1.94590274994443e-05
-2.06672679690782e-05
-9.62731989498432e-06
1.80466597344831e-06
-1.10015604287049e-05
-3.58974720225831e-05
-3.73089514751225e-05
-1.50690865976486e-08
-2.53612023939484e-05
-2.04262217084431e-06
-5.98212163720157e-05
3.76803840458608e-06
1.87115107228769e-05
-2.13882308667326e-05
-6.44929482592281e-06
1.44154767884902e-05
4.3528270759883e-06
3.85751116764894e-06
-2.87309687384914e-05
-2.98538721816344e-05
-9.79548083443659e-06
-2.21716412967855e-05
-8.93517355955409e-07
-1.22150952970449e-05
-3.03249497361883e-05
-1.0400706407125e-05
-5.61139184190043e-06
-2.57966912926594e-05
-1.70123898154724e-05
-8.65878128949538e-06
-9.93516331764219e-06
-1.69030127160109e-05
-2.04819646958015e-05
1.03833511544319e-05
-8.54546204892269e-06
1.61988455959383e-05
5.38388968084535e-06
8.19099501700988e-06
-4.32142241817552e-06
-3.38070969918027e-05
-2.00914017439597e-05
-2.23562655574322e-05
8.46683055022648e-06
-2.86779589448008e-05
-4.07980869338101e-05
-1.1039939279604e-05
1.1298263224934e-05
-2.5767518818206e-05
-3.82866078058125e-05
-2.07410256255738e-05
-1.34710666948233e-05
-2.87345045136931e-05
-3.27349710107297e-05
-1.35618686642766e-05
-1.21968277135962e-06
8.5155618320034e-06
-2.29591482205025e-05
-4.35363287614103e-05
-3.24658450424775e-05
-4.84125772265121e-05
-3.11888606845658e-05
8.150206619086e-06
-2.85655216051596e-05
-1.47730391811727e-05
-3.51204332117906e-05
-3.46449885696522e-05
-2.64566754759142e-05
-5.28962740476097e-05
-5.59869408094021e-05
-4.95485649987267e-05
-1.3994103300682e-05
-3.51984394016862e-05
7.00398869919728e-06
-3.81864270592615e-06
-1.37512586108641e-06
-6.90344312832024e-06
-1.38051308079974e-05
2.1972697385216e-06
-7.53509992227276e-06
-6.81123997463875e-06
2.0270666226158e-05
-2.38700575054944e-05
-3.5411337157818e-05
-6.69233529279676e-05
-1.80651054256631e-05
-4.21138998706921e-05
-3.87431347920621e-05
-2.39702059594799e-05
-1.70715067868368e-05
-4.01830233133694e-05
-3.43786462675892e-05
-4.15899111444774e-05
-1.37030566948375e-05
9.8809539414709e-06
-3.37846830654309e-06
-1.34751323147951e-05
1.40586565246415e-05
3.37090827196369e-05
-2.70909387372065e-06
2.8140219133815e-07
1.23849705345408e-05
-2.33295407055699e-07
-3.58740742600243e-05
-2.00028381029411e-05
-8.48207752111113e-06
-5.80748917992153e-06
-3.94849043232547e-05
-1.99382861409695e-05
-5.32206179620753e-05
-3.10491477771732e-05
-2.96169245396635e-05
-4.06339414938623e-05
-1.23068302786101e-05
-2.36651838621029e-05
-3.34617494464385e-06
-1.70355114080855e-05
9.51307650010393e-06
2.29332646142486e-06
-3.68869211928694e-06
1.90933681638052e-05
1.11300695525367e-05
5.26036242124988e-07
-1.76862766487295e-05
-1.44655165342082e-05
-1.27686589893632e-06
-2.75491381877506e-05
-2.87647457484251e-05
-3.30306606953235e-05
-4.78403566589947e-05
-5.8759641342529e-05
-6.1543516401491e-05
-3.03755022137279e-05
-5.66330805319022e-05
-3.72365213800333e-05
-2.20301926746951e-05
-8.01294287902125e-06
6.17410892555562e-06
-1.32265656289184e-05
1.00754519362952e-05
3.29801248642593e-05
6.61902428367306e-06
3.3953847086146e-05
1.11135212039304e-05
4.95019668578692e-06
-1.09396107896269e-05
-3.23032483784528e-05
-3.60026678011689e-05
-3.40288302280957e-05
-4.18232847145536e-05
-5.79440478776021e-05
-5.73574388301052e-05
-5.47385683776366e-05
-4.23971173270221e-05
-3.10649247881061e-05
-6.39889910651752e-05
-2.1133373349632e-05
-3.87076228257831e-06
-4.87916915048332e-05
-2.47464565784401e-05
1.55470221309576e-05
7.5427595604455e-07
1.57386181762277e-05
2.24655713761419e-06
1.47085310722744e-05
9.79976394521125e-06
3.66803551767664e-06
-1.51778265606459e-05
-2.68658000221839e-05
-1.73868856642841e-05
-3.07655460183806e-05
-4.75076646419262e-05
-5.13303876386094e-05
-3.01366425818437e-05
-2.27721140052439e-05
-3.24286980168769e-05
-4.10618252620933e-05
-5.45046013454522e-05
-2.76454694872843e-06
-6.72300878666503e-06
-7.94700758822837e-06
1.59587881098036e-05
2.68530646676845e-05
1.4779101898546e-05
1.82606532427632e-05
-9.63243174052373e-06
2.93795649701579e-05
-8.7965850861394e-07
-8.20582229322845e-06
-2.50919704861384e-05
1.37424569709272e-05
-9.16121275152126e-06
-2.89626270534474e-05
-3.07049742244467e-05
-6.54203357941723e-05
-1.45683725348383e-05
-3.68782135903879e-05
-2.8448973754949e-05
-1.66579284805853e-05
-2.79220774556922e-05
-1.52733561596108e-05
-1.87042504496545e-05
2.65079585383608e-05
3.22085726939002e-05
6.46031348635366e-06
7.35316727537453e-06
2.70511728728357e-05
2.12663653986998e-06
5.76093839559911e-06
-3.45833487366156e-05
-2.71652892368279e-05
-1.3071502692998e-05
-3.27690253869158e-05
-3.05928743270856e-05
-4.03913835188981e-05
-1.54035893775283e-05
-4.88852777741429e-05
-4.2023701647485e-05
-3.00638096739769e-05
-2.91474728035466e-05
-3.02790336319022e-05
-1.36045857181721e-05
-9.62592123379524e-06
-2.93070746004591e-05
2.19805283134884e-07
-1.69127232746486e-05
1.31234517450373e-05
-2.2981507123288e-06
-2.36742460878047e-05
1.55855022359159e-05
-7.70461079585841e-06
9.24152482597668e-06
-1.16612798096527e-05
-5.79757361689595e-05
-3.45663188619034e-05
-3.78276433739966e-05
-3.76052550712367e-05
-2.95051466441823e-05
-4.43947163830976e-05
-8.82157947903476e-06
-4.10823689400972e-05
-2.14220423254574e-05
-3.28370559543683e-06
-4.96687631901107e-05
-2.45715748369721e-05
-5.501688494558e-06
1.19786864191746e-05
-1.57538557577028e-05
-3.20053095977783e-07
2.28822108960302e-07
1.53402874106576e-05
-1.83607821474229e-05
-3.09348268846488e-06
-1.44850853208841e-05
-7.72763179154324e-06
-2.19340067494274e-05
-2.50788119731624e-05
-3.38653725348525e-06
-6.66314029073808e-06
-3.16634170215952e-05
-3.60132811279905e-06
-1.54661249531366e-05
-2.53320902543684e-05
-2.3183751081452e-05
-6.60073813277308e-06
1.66237831880174e-05
-4.25247494127811e-06
-1.70861421804293e-05
-7.60905850078828e-06
-7.39932766355462e-06
3.49644579415946e-06
-1.36613930988437e-05
-1.51978235978532e-05
-2.02412453119097e-05
-2.99486543041937e-05
-2.30821115706797e-05
-7.99838593820684e-06
-2.8742207608529e-05
-1.2943630878453e-05
-1.45204996210613e-05
6.81443128520948e-06
-4.08142996325193e-06
-1.56973622980741e-05
-4.24712575511279e-06
-1.62260237391681e-05
-1.81256041715821e-05
-1.05798524180548e-05
-2.55616253678286e-05
-1.30906079152561e-05
-1.61196101176302e-05
-3.02467924558851e-05
-1.01633614892565e-05
-1.36467211962587e-05
-1.9091115202235e-05
-1.95633172328609e-05
-2.79103974779716e-05
-1.08911767939422e-05
-1.96642610998171e-05
-2.40245084137943e-05
-3.25288854144579e-05
2.27738378842072e-06
-1.51248979715447e-05
-1.56231247345369e-05
-2.17188630715799e-05
7.00050380823427e-06
-3.69919107293079e-06
-1.82168268113588e-05
-5.42002980951654e-06
-3.74123965676291e-05
6.86964766671959e-06
-1.57287466299911e-05
-5.37767162550129e-05
-1.96907921868788e-05
-1.31228093206769e-05
-3.88306420293463e-05
-3.15137849098863e-05
-1.91376908635117e-05
-4.3928431947931e-06
-2.42628713344389e-05
-2.20895249596212e-05
-1.68056222116593e-05
-9.83386138023526e-06
-1.24327754605981e-05
-1.51615388274464e-05
-7.36856347479983e-06
1.08045621005071e-05
6.38559254406951e-06
4.98155855737518e-06
3.03327137661899e-06
1.86239153358268e-05
-4.78506818949918e-06
-4.21796899695097e-05
-8.20250938049942e-06
-1.07940599613998e-05
-2.3331016303777e-05
-6.06562454749639e-05
-2.56553688638507e-05
-1.05645651297935e-05
-2.52818846410835e-05
-1.35111127899921e-05
-1.20230486788016e-05
1.87819670780833e-05
-1.71309457506343e-05
4.56029493182029e-06
-9.7603625344141e-06
1.76875292923457e-06
1.72364960576304e-05
2.05250014648356e-05
1.23121281123174e-05
-1.83007562301053e-06
-3.7709033519648e-07
-1.41007629042983e-05
-9.33180209613216e-07
-1.36074978942432e-05
-3.61944613696605e-05
-1.24776733561197e-05
-2.55693753395801e-05
-7.32780485029575e-05
-3.4536991264076e-05
-2.07489957255842e-06
-2.29643717785356e-05
6.29085380892928e-06
-2.05178087457466e-05
-2.35086955858324e-05
-1.59718261317556e-07
-3.69816033568691e-05
-1.10836314461002e-05
-4.96759599198039e-07
2.29881562805303e-05
-1.2360636580369e-06
2.15746514355957e-05
1.01831928103203e-05
-4.69613390331308e-06
-4.51987825502109e-05
-9.25976140545696e-06
-7.48122694681132e-06
-1.29699457971838e-05
-4.12389172266281e-05
-4.98508315585791e-05
-4.91348669413304e-05
-4.1197815386862e-05
-4.26996864355233e-05
-1.42881500367514e-05
-3.12617908606685e-05
-2.87282949697186e-05
1.77051920900781e-06
-2.04459732864277e-05
1.07289669201467e-05
1.49324332653872e-05
-2.84147497502142e-06
-2.21414342547819e-05
1.51121935319754e-05
-1.82094730400199e-05
-4.21171933985906e-05
-1.73035101772663e-05
1.13917834977721e-05
-4.1511616793958e-05
-3.2065735488341e-05
-2.93731144730744e-05
-2.92824833764299e-05
-3.68245557345346e-05
-1.45330026290065e-05
-4.57689704376216e-05
-7.61114062807853e-06
-2.89477863884725e-05
-1.1211239713429e-05
7.7706482978809e-08
-1.81338676265904e-05
-2.77229588844052e-05
-1.42527517735147e-05
-1.88284430255134e-05
-1.07545738699308e-05
2.63133153456252e-05
-7.3794229750632e-06
3.04538378099561e-05
3.92173997282119e-06
-1.7787226474946e-05
-5.01905492837432e-06
-1.22181174831155e-05
1.19306467260529e-06
-3.28583015181653e-05
-3.31990808610762e-05
-3.38558479119353e-05
-2.47332197337573e-05
-3.04647839112293e-05
-1.85850293643038e-05
3.06489920654409e-06
-1.42454679635973e-05
-2.36131612292531e-05
2.34793646949148e-05
7.59607100038699e-06
-7.39218954204586e-06
2.79779214815291e-06
6.2487741098778e-06
-5.26332272015112e-07
-3.70392126631851e-06
9.98511021291164e-07
1.11861079040491e-05
-4.34344970998234e-05
-1.95931323410057e-05
-3.00659354282734e-05
-5.28828746110386e-05
-3.03355954020406e-05
-2.91521124622508e-05
-2.08959423806322e-05
-2.76698696591878e-05
-1.92648404588383e-05
-1.87988837347433e-05
-6.92689197345623e-06
-1.53273097354711e-05
8.38522858033575e-06
1.28746514148058e-05
1.23964087394044e-05
-3.01604749958501e-06
1.25780187655421e-05
-1.23380123770194e-05
-1.41865112690394e-05
-1.06824093288398e-05
-9.8971543347127e-06
-3.9291770830508e-05
-1.9421864358528e-05
-3.04699355322363e-05
-3.99742025717033e-05
-2.71529728965042e-05
-2.63095514136754e-05
-3.36461192903678e-05
-1.88447381444203e-05
-3.51902791431464e-05
-2.26072142284524e-05
-1.86098692562793e-05
-1.49571575290663e-06
-2.09500893373879e-05
9.70312083134997e-06
2.85933466079877e-05
-1.27383857991448e-05
-1.28196480904308e-05
-1.52738253657714e-05
-1.2537018357807e-05
-1.60348352152231e-06
-4.63167497969499e-05
-2.81114178180178e-05
9.39630055770624e-06
-3.42082347208662e-05
-2.66065489699732e-05
-2.77697092123759e-05
-1.43049417325682e-05
-2.5182346866874e-06
-6.1009829411066e-05
-3.19968218102441e-05
-1.81337324653316e-05
-2.0176552702404e-05
-3.07583000506421e-05
-1.07136235784211e-05
1.44476532182999e-05
1.01558696711441e-05
-5.09132139633277e-06
-1.47706141482365e-05
7.27759157147627e-06
3.58449848129745e-05
-4.62057500427118e-06
-1.37476216895974e-06
-1.48993316406066e-05
-2.43978871892866e-05
-2.69098279276617e-05
-4.49233669184497e-05
-1.97707194261642e-05
-3.74933626943471e-06
-2.88902611497118e-06
-6.1275327746817e-06
-1.45649196374707e-05
1.27407150764839e-05
-4.2571073801604e-05
2.30760198912429e-06
2.77403965245488e-05
1.46519746423846e-05
-4.52629173070185e-06
-1.23785930746908e-05
5.73560678579631e-06
4.70235931720358e-06
-9.36585760637391e-06
-2.45543151676718e-05
-1.18577144118166e-05
-1.80562712076906e-05
-3.99047654659107e-05
-4.2971491920021e-05
-2.89150356070767e-05
-3.48948518527781e-05
-2.77702209196017e-05
-1.85998675638366e-05
-1.77790201514493e-05
-2.02601894724274e-05
2.77286463628605e-05
-1.93132786415063e-05
-3.99047070504417e-05
-1.12096201701256e-05
3.01980641005786e-05
-5.41919270615903e-06
-4.4258812071414e-06
-2.04044073404776e-05
-6.7882790304165e-06
6.76405098586287e-06
-5.26953601388267e-05
-2.05613486922865e-05
-2.23620765022237e-05
-1.63237052247754e-05
-5.54235838377106e-05
-1.99843788029303e-05
-1.94840073872121e-05
-2.400214795885e-05
-5.48871166028387e-05
-2.85239036648578e-05
-8.63923932818552e-06
-3.73549253630703e-06
-1.32130566781722e-05
-1.76975248713674e-05
1.89985157446885e-05
-9.64105569765501e-06
-3.14223583978208e-05
-3.31093407894477e-05
3.32523312667954e-06
-2.98456182000432e-05
-2.85002812797333e-05
-2.49512161392368e-05
-7.86166034454739e-06
9.3008505389953e-06
-2.98694472492691e-05
-2.53397466059712e-05
-1.9611233109832e-05
-2.03197235331074e-05
-1.24170820167978e-05
-3.4590548311112e-05
-1.26913404615624e-05
-5.14119961157259e-06
-4.57311409422767e-06
-1.2923701401139e-05
-5.76202995012276e-06
-1.96465918265641e-07
-6.83850390594586e-06
1.01201166170811e-05
-1.81111009660703e-05
-4.78901195509896e-06
-4.02390990678024e-06
-1.51815009743419e-05
-1.70000923434601e-05
-1.55920775823993e-05
-1.52481924717918e-05
-1.31621444781359e-05
-1.31207733327483e-05
-3.74505079858174e-05
-1.77172185595333e-05
1.00581360544174e-05
-6.86465874414646e-06
-2.94927359639147e-05
1.714484978395e-05
3.72542986489048e-05
1.2748435742553e-05
-2.89601581146008e-05
1.24284094797844e-05
3.05036184106397e-05
-5.19181615788538e-06
-7.59243076527195e-05
1.09885108410963e-06
3.78477869925208e-06
-2.69824350300848e-05
-6.23038850650954e-05
8.96350159634324e-06
-1.21470136527225e-06
-3.50754708637408e-05
-5.42996614329257e-06
8.18506384556752e-06
-1.10903392526016e-05
-1.75793278397418e-05
-1.13150285373548e-05
-1.23989521667602e-05
1.06774416979926e-05
-1.54584936272579e-05
-1.47545785095161e-05
4.30812706495595e-07
3.94748223248776e-06
-3.03271055649128e-05
-3.97944707937226e-05
-2.09194804752657e-05
-2.90359526063069e-05
-1.58706877249639e-05
-3.08627772427922e-05
-4.10991504071618e-05
-3.52120688212973e-05
-9.44584563493239e-06
-5.90873207481136e-05
-5.84866040666268e-05
-4.20118054748618e-05
-1.28403874640817e-05
2.10886913014406e-05
5.35712725768611e-06
-3.62724469254578e-05
-7.67321454411361e-06
1.0594839124461e-05
2.12484171907153e-05
-3.65797900722663e-05
-1.50359733609702e-05
-8.13779593736028e-07
1.38130993702166e-06
-3.10647191610174e-05
-2.56547688662854e-05
-7.45193767814272e-06
-2.48916338278584e-05
-3.43547432351447e-05
-1.7032698725282e-05
-1.01330639918993e-05
-3.0802142785184e-05
-4.38570874236863e-05
-3.1815349976779e-05
-1.74105098912984e-06
3.44340529711441e-06
-1.39296373583357e-05
-8.56967838049932e-07
9.39091331779241e-06
3.25996784226171e-05
-9.75677649821151e-07
-3.39955947765777e-07
-3.25322128756075e-05
-7.15234551210458e-06
-1.89423474747248e-05
-9.24722083238625e-06
-2.14361493429594e-05
-3.10630338086234e-05
-2.77829457152918e-05
-2.48904650876009e-05
-6.63445502209237e-05
-3.94225493864723e-05
-4.40965658392948e-05
-3.30886726143735e-05
-1.85281969845939e-05
-3.33749771106438e-05
1.08038400784602e-05
-2.14582328365269e-05
-2.11948592476901e-05
1.28090030076291e-05
1.50064377942744e-06
1.70841590141589e-05
1.28355640030134e-05
1.50624747913099e-05
-3.55315568677008e-06
-8.5284337345624e-07
-5.61547023048637e-06
-3.028172151031e-05
-7.32200033033882e-06
-1.14541876282846e-05
-3.76151353972071e-05
-2.74501362012044e-05
-3.06491036976377e-05
-2.08077398325768e-06
-2.45025816450081e-05
-5.43197603204689e-05
-2.68526999910689e-05
-3.1662653829031e-07
5.59539619861613e-06
3.14072088240793e-07
-3.44990862918543e-06
-5.29794593760426e-06
9.09534225087865e-06
-3.36595951034384e-05
-2.65539096851572e-05
3.0453929270095e-07
-1.9089284269886e-05
-1.25046859552269e-05
-7.63561079440803e-06
-2.53670423709791e-05
-2.77611022487958e-05
-7.24171826623973e-06
-4.52151646284571e-05
-4.61310472715212e-05
-5.59155668624532e-05
-3.08573524218914e-05
-2.03443305316611e-05
9.79615742568049e-06
-1.23321758129058e-05
-1.88441064714817e-05
8.5884051777172e-06
-9.04921573584888e-06
-1.75084767802424e-05
-2.46827293737588e-05
1.90572682818146e-06
1.73355340459158e-05
5.86839987913797e-07
1.00957387159694e-05
-1.91029956374279e-05
-7.35942292883087e-06
-3.96679060456188e-06
-1.84656006463082e-05
-2.01835057141258e-05
-3.72097819276025e-05
-4.68919307500204e-05
-1.46263632612165e-05
-2.56001835908099e-05
-3.98506464128941e-05
-3.54093966843775e-05
-1.25340827920956e-05
-8.55921507048445e-06
1.5758556386107e-06
1.21739127469285e-06
9.93943096567173e-06
-1.05854623075623e-05
9.74088393436237e-06
2.72533350131942e-05
3.50113335279483e-06
-3.48759542377345e-05
-1.2492490251582e-05
1.02198468297637e-05
6.57465389698543e-06
-2.98787429719852e-06
-3.13623136999177e-05
-2.22654022905773e-05
-2.31091271459142e-05
-3.0020769868768e-05
-5.36924454275722e-05
-3.31711024667773e-05
-2.5309511375801e-05
-1.84550773444967e-05
-1.20378348158315e-05
-1.8135132598564e-05
7.14514908137952e-06
1.97324220825046e-05
-6.24442487148491e-06
-5.35248618659873e-06
2.01720087842617e-05
-6.3022441405692e-06
-1.35688736614357e-05
-1.44980665876057e-05
-8.03250154057794e-06
-2.38171334170143e-05
-4.99727356978102e-06
-3.90711700366073e-05
-3.1916462884194e-05
-9.37498016368713e-06
-4.22701553413866e-05
-7.51161259039298e-06
-3.95671621329146e-06
-1.39879153621106e-05
-4.69169470403437e-05
-4.04500140986887e-05
-2.53120789391577e-05
-4.6341714149955e-07
-2.41578918871947e-05
-1.65450077341464e-05
-1.4829891570676e-05
-1.09449699701773e-05
-1.62030735365204e-05
-2.95348129002727e-05
-1.44860356682238e-05
-3.18170363293082e-05
-2.1838064380784e-05
-2.39687212335525e-05
-3.59073800309982e-05
-1.75445090275576e-05
-1.7821540882196e-05
-3.54645347054548e-05
-5.94194437154186e-06
-1.26465149539092e-05
-1.95095084783881e-05
-3.41443251204384e-05
-2.40621719115988e-05
-6.24118311456034e-06
1.42431326471608e-06
-1.04795065473641e-05
-3.36722153314632e-05
-1.39977767430266e-06
-1.09362633575285e-05
-1.19315883567584e-05
-1.39610254644515e-05
-2.15791022957072e-05
-2.02064841695694e-05
-4.32635029912479e-06
-1.27081134427229e-05
-1.19731872644052e-05
-1.73206284269671e-05
-1.70169959470148e-05
-3.3958936479948e-05
-3.83114492451411e-05
-1.62013402392676e-05
-3.82139367521231e-06
-3.55012496724856e-06
-2.75785823149458e-05
1.10432307698284e-05
-1.51535657799716e-05
1.94282925384873e-05
-1.37579266406384e-05
1.37647247894243e-06
8.81421087507787e-06
-1.56118925626582e-06
-3.13250264782976e-05
-1.24515772707088e-05
-2.17365584718586e-05
1.58186997585033e-05
-4.95801194257678e-05
-4.2455490354416e-05
6.24613029400893e-06
-4.06297429886561e-05
-3.38193109725314e-05
-1.73390381107166e-05
-1.56581311898187e-05
-9.78154333407308e-06
-2.75019352700668e-05
-1.33733192184972e-05
-1.93072667688237e-06
-1.83890966874304e-05
-2.08378549789053e-05
-3.54270816452589e-05
1.44522543653443e-05
-7.63796190672765e-06
-3.16399614648137e-05
-6.51222410724886e-06
-2.17535608186551e-05
-1.15644315276908e-05
-1.24779763486894e-05
-1.51794204496856e-05
-3.20665359264214e-06
-2.14282305331111e-05
-4.77179955096401e-05
-2.66066369479842e-05
-2.00654010297551e-05
-1.66884656444216e-05
-2.73063812083385e-05
-4.18666625004579e-05
-1.92762588161492e-05
-1.47716758913763e-05
-3.19038758873828e-05
-2.5273307014381e-05
-3.92218406938786e-05
-4.52332465942452e-05
-1.24822076863159e-05
-2.60829939230634e-05
-1.04550202635272e-05
-2.98298433333326e-05
-9.06004474626494e-06
-4.85174907155653e-06
-3.52746876440011e-05
-3.14887488901045e-05
-6.69972543405148e-06
-3.10916602633302e-05
-2.11978831924997e-05
-3.50045616270561e-05
-1.41955739408871e-05
-5.0069374033265e-06
-3.00166646077059e-05
-4.03852913349005e-05
1.46747721075726e-05
-1.21334840542026e-06
-2.21766499408567e-05
-4.97696588403403e-05
-1.09180749819245e-05
-6.35919312070541e-06
-2.0818485040553e-06
-1.82510635503175e-05
1.06937537965333e-06
-2.5880032740709e-05
-1.41499215457974e-05
-2.40530530823074e-05
-2.2713865758276e-05
-2.59254961081461e-05
-3.39089003839056e-06
-1.88946702018191e-05
-1.86713467660427e-05
3.25137172036039e-05
1.19073311561945e-05
-2.82203328880215e-05
-1.474170637614e-05
7.48631958523188e-07
-1.03691638451091e-05
-9.79188148951277e-06
-2.65064119803983e-06
2.68872095571003e-06
-1.57621606622517e-05
-4.42124064073148e-05
-7.19406740546363e-06
-2.17243203448565e-05
-4.13776171803959e-05
-3.4137251599231e-05
-4.32360303257288e-06
-1.13983999713725e-05
-3.88964744582673e-05
-3.39117774409702e-05
3.60157322947901e-06
-2.57896548111499e-05
-3.41010577828422e-05
6.15673004456758e-06
-1.17968831281983e-05
-1.62151937738613e-05
-2.91013673502443e-05
-5.31436180188982e-06
-1.52788680696617e-05
-1.89374629452432e-05
-1.3994102932802e-05
-1.2473347717372e-05
-2.5698457807904e-05
-1.39493856978104e-05
-2.04988362279817e-05
-5.24858702267064e-06
-1.64065112576415e-05
-2.26745923948069e-05
-3.71675905163807e-05
-1.6428681684241e-05
-1.66004691626566e-05
-4.22075458610185e-05
-5.33614043390021e-05
-1.89992635803792e-05
1.29937317452883e-06
-2.57660716616631e-05
-3.06180939139941e-05
2.78165821856195e-06
-4.70323648163595e-06
-2.93192023139004e-05
-3.2577393764108e-05
-5.94106883937192e-07
5.19626854270052e-06
-3.28916287965974e-05
8.02469530574075e-07
-3.84115970227581e-06
-2.83971993992331e-05
-2.24952136369595e-05
-3.00566883179584e-05
-3.91893534774266e-06
-6.84318449412621e-06
-3.66973610184403e-05
-2.68014053990771e-05
-5.32615368048763e-06
-2.21855064229114e-05
-2.56515084580825e-05
-1.6159969135335e-05
-5.99878215649757e-06
-3.1794635111102e-05
-4.54675995088453e-05
1.49421715724428e-05
6.20621441680439e-07
-2.4175997123736e-06
-2.49532599371236e-05
-1.83275490455518e-06
-2.03188548178844e-06
-3.47158672358989e-05
-6.28363164330922e-05
9.70394166011893e-06
-2.06727448304281e-05
-3.72410945787898e-05
-2.75679916317967e-05
1.62415574304953e-05
-1.61606348510327e-05
-2.4272035032586e-05
-3.90416317127462e-05
1.35646797878681e-05
-5.49628618265043e-06
-2.83778588140268e-05
-1.18173167782999e-05
4.34464333616551e-06
5.51503741043358e-06
-4.52011651723483e-05
-1.61059769217075e-05
1.07732199617877e-05
-3.16072566527612e-05
-2.98544581088634e-05
-1.39632867069402e-05
1.81084563627319e-06
-1.71640598109379e-05
-5.36462367510608e-05
5.94506251250088e-06
1.33014363412649e-05
-5.28945770139133e-05
-6.08704035317687e-05
-1.6612422783972e-05
-4.40008321846234e-06
-2.5226451758239e-05
-2.97268911605753e-05
1.16308800073809e-05
9.52982629240176e-06
-1.59490690700911e-05
-1.44727745540579e-05
3.09366901134203e-05
2.06679325884053e-05
-4.32739599548668e-05
-6.52229903890079e-06
-3.52970936728518e-06
-2.8272407588797e-05
-5.96185087309991e-05
-3.5323987587075e-05
-3.02652771060079e-06
-2.23041519803581e-05
-4.39994240057991e-05
-5.71962158232781e-05
-1.26317617575529e-05
-1.70534241082503e-05
-3.8996893764437e-05
-3.17886717401736e-05
4.33298640300234e-05
-5.65750915924525e-07
-3.73688067168885e-05
-1.37873641446294e-05
1.27728633198489e-05
-3.28502361626766e-05
-3.53186745005167e-05
-5.00305691210859e-06
2.57592343334014e-09
-5.49183979673261e-06
-2.48979541619243e-05
-7.59724697236835e-06
-2.12856529769265e-05
-2.08629363081648e-05
-4.99280286835751e-05
-3.45675125139034e-06
-3.29083885101835e-05
-4.00903486107433e-05
-3.651474291308e-05
-1.47508767101587e-05
-1.24724319704503e-05
-2.14542562496395e-05
-2.21079158446291e-06
2.13942266492997e-05
6.94048622365294e-06
-2.64763128783772e-05
1.32172292037095e-06
-1.49837624836896e-05
-8.90727452007689e-06
-2.90021770186894e-06
-6.0270499858816e-06
-6.1894187586891e-06
-1.16652997264113e-05
-2.90810269899543e-05
-2.2994988053442e-05
5.99567276474519e-06
-2.94740680863791e-05
-3.0385094298897e-05
-1.58730456342032e-05
2.22630025984685e-05
-1.04888972501521e-05
-7.64887484264546e-05
-6.47395203116224e-06
3.18724797017338e-05
-3.51425226556692e-05
-1.61362639687052e-05
2.21138123526274e-05
2.88102642284915e-05
-2.01813942866317e-05
-3.69587203458015e-05
5.80399412324905e-06
-8.59874184344767e-06
-5.1338650110456e-05
-2.17905506330673e-05
9.51346884086178e-06
1.2282844122077e-05
-4.59537804184856e-05
-4.94203473947406e-05
2.26493341398071e-06
-9.01440511017721e-06
-4.10750622953393e-05
-4.32437666509407e-05
-4.17055832764905e-06
-2.91081099315791e-05
-1.61880769058719e-05
-4.07228068257792e-05
-7.10701349436186e-06
-1.06919716731983e-05
-2.6502955087973e-05
-1.44850405980764e-05
-8.64652247877058e-06
-2.11422727451421e-05
-1.60778219766771e-05
-1.41883686009791e-05
-7.1593882221937e-06
-2.91626348109363e-05
-2.38586654835622e-05
1.12099615476138e-06
-2.07378944295188e-05
-4.53800187539005e-05
-3.68025419345365e-05
-1.01222228147781e-05
-4.18057169135504e-05
-2.6689900028868e-05
-4.13269321701009e-05
-1.30864838999948e-05
-9.7919087984764e-06
-5.30600838076331e-05
-2.82249722802487e-05
1.94618373120255e-05
-2.21470925206135e-05
-4.80078108095362e-05
-1.37175549256262e-05
-1.22978594571262e-05
-1.09417624428073e-05
-5.86947629885177e-05
-3.51930600951103e-05
2.99872802908496e-05
4.14079465819491e-06
-2.81424435277356e-05
-1.20322908004424e-05
2.06531759751846e-05
1.28718152023616e-05
-4.38267338865193e-05
-4.48947736290355e-05
1.88762407754883e-05
-6.58081874290782e-06
-2.07857687821285e-05
-2.50626957570344e-05
-7.89801477943246e-06
-1.75393848719263e-06
-4.40178190122265e-05
-5.08293960709709e-07
1.44447031880029e-05
-2.81061120583527e-05
-4.55952308637662e-05
-3.76698422896663e-06
-1.66480150908644e-05
8.17991442439259e-06
-9.24675296417351e-06
6.23109519023972e-06
-3.07074874108689e-05
-6.1473651059324e-06
-2.01283480113162e-05
-2.12022063950461e-05
9.45349552739557e-06
-9.30132868440191e-07
2.64843937141945e-06
-1.46799591930258e-05
-3.55403155405058e-05
-2.01676746017027e-05
-3.72693854629394e-05
-1.35147481418358e-05
-1.40736294347118e-05
-4.34086893139496e-05
-3.49178658408681e-06
2.61451160943556e-05
-3.49899342129196e-05
-5.03688734940851e-05
2.81765931595955e-06
1.06051720223168e-05
-4.19990959443048e-05
-3.40349857071922e-05
9.80490405127748e-06
-5.88458468345398e-06
-3.49789340444299e-05
-2.5273412828658e-05
-7.96078220262511e-06
1.71049956260587e-05
-5.41422061737792e-05
-4.79443385754124e-05
-3.22753958860928e-05
-1.78854262289559e-05
-5.62178390539408e-05
-1.4095378196387e-05
-7.83547932685932e-06
-3.97200753250958e-05
-8.73988680028947e-06
-5.63053413357509e-07
9.57749078924324e-06
8.97669052752754e-06
-2.2881201595249e-05
-1.62044996695693e-05
-1.10876058382577e-05
-1.30711648195743e-05
-3.26875532727008e-06
8.2739059593457e-06
-1.51189831095831e-05
-1.19703064503513e-05
9.5795980591161e-06
-1.4113426889479e-05
-1.41491522968042e-05
-3.38059091529531e-05
-2.16618227658988e-05
-3.29030420257487e-05
-2.81869474153747e-05
-3.05370033244531e-05
-3.91346101766899e-06
-1.97377191436096e-05
-2.08095403603402e-05
-4.07628375625882e-05
-7.02550286933018e-06
6.48000026704871e-06
-6.96090803363647e-06
7.31538321074519e-06
1.09584896362048e-05
2.94698615898329e-05
-1.64981712839758e-05
-1.24070727126154e-05
7.10683744592422e-07
-2.36866469088954e-06
-1.74727329666924e-05
-7.65014331115571e-06
-2.17933072434195e-05
-4.7718459142219e-06
-1.83239227479648e-05
-3.44656374190692e-05
-3.496874831729e-05
-1.71764368489522e-05
-3.97990922914354e-05
-4.38238173011315e-05
-1.31138954984041e-05
-2.12671036190182e-05
-1.00747579280967e-05
-1.56765037334488e-05
-4.2440552101027e-05
-1.9132160477973e-06
7.0013246005611e-06
-1.79753533307614e-05
9.28505468814559e-06
-6.21418046928271e-06
-2.24093732848021e-05
-1.59334240837276e-05
-4.41078356395781e-05
-9.05960516997025e-06
-4.92879087350495e-06
-3.33554667408962e-06
-2.27138295011988e-05
-4.86197347696864e-05
-5.58553690836887e-05
1.71809041898597e-06
-2.56193365895816e-05
-2.00608473855472e-05
-1.46690485536911e-05
-3.31750756446035e-05
1.93857696167169e-06
-1.89831574583734e-05
-2.12918228327914e-05
-1.26391191694928e-05
-1.69943587635147e-05
-1.3195101461947e-05
-2.13970312640315e-05
-2.57164006202458e-05
-2.39447818595161e-05
-3.98258951931441e-05
-2.21581365260876e-05
-8.66978777355907e-06
-2.47847673679467e-05
-2.24710843120525e-05
-4.15158326072068e-05
-1.95357907819457e-05
-2.18483396425167e-05
-1.17936305327495e-05
-1.30429719441164e-05
-2.64232251501762e-06
-1.80888391663597e-05
-1.07452606708158e-05
-1.15176045773525e-05
-2.09373706695728e-05
-3.6690094237547e-05
-1.89249908243942e-05
-1.25206808837728e-05
-3.44144423777713e-05
-2.25973854802053e-05
-3.34751160438271e-05
-3.00799341940153e-05
-2.27724577376253e-05
-2.60053895705229e-05
-2.20024751902914e-05
-2.39451184593227e-05
-4.4067730633116e-05
-8.11338880667176e-06
-1.73058335243401e-05
-1.54429412229297e-05
-2.18188823472459e-05
-9.23028257170849e-06
-5.89826354233924e-06
-8.19265000567414e-07
-1.47160578980872e-05
-3.40315669159892e-06
3.31111607338771e-06
-1.45712370845706e-05
-5.44590714665995e-06
-5.20429707382604e-07
-7.33078958781597e-06
-4.65039812504414e-05
-6.3964786340134e-06
6.22699184184561e-07
-2.1261569292296e-05
-1.72838740305659e-05
-9.8354086514224e-06
-2.36224585286394e-06
-1.94656894642518e-05
-3.20248550243065e-05
-5.44832850024284e-06
3.29960698173088e-06
-1.54499823943616e-05
-2.47910975090411e-05
2.13116611867881e-05
-9.53560744902649e-06
-1.03883511612781e-05
-2.93084794704774e-06
2.51964298909285e-05
-8.18020154255769e-06
-1.12201593519486e-05
-1.07242216011781e-05
3.38514046710239e-06
-2.02683971229868e-06
1.18601823812959e-05
-2.41864799355485e-06
-1.84299109041606e-05
-2.68987956613041e-05
-7.0899765073588e-06
-2.9668355696431e-05
-2.98762667281349e-05
-1.75313873773206e-05
-1.38246266603087e-05
-2.06245810254334e-05
-5.29412354510269e-05
-1.80599578974615e-05
-5.2497142084698e-06
-2.86349775786446e-05
-2.24623473156949e-05
-2.57725289599323e-05
-8.51919374329115e-06
-3.75982464889597e-05
-1.98059706139626e-05
-1.58174740349012e-05
-1.09121558804598e-05
-4.60337104367894e-05
-4.06495721524699e-05
-4.59221557283033e-05
-1.25805751038195e-05
-2.79909147199946e-05
-9.70864347321897e-06
-2.98793650602532e-05
-1.17365363263281e-05
-2.45888889152973e-05
-4.79179061831888e-06
-2.08900114579126e-05
-2.82124476030954e-05
7.19338959756479e-06
-1.42882437323667e-05
-1.20418800157385e-05
-1.40082786611577e-05
-1.277099236406e-05
2.91878222233612e-06
6.09312838062847e-06
-2.24769422599091e-05
-2.93517724907285e-05
-5.07549367603689e-07
-1.96329759939296e-05
-3.16742922482678e-05
-3.54246732336376e-05
1.39717590627422e-05
-2.78232698457985e-05
-4.87748256447144e-05
-2.58074677403999e-05
1.40351231843073e-05
-2.52788385178617e-05
-3.5663850800432e-05
-3.10756475389517e-05
2.34650759093857e-05
2.31016705403294e-05
-3.0864661967445e-05
7.97288256214825e-06
2.84020837187765e-05
-5.65625861167197e-06
-7.43833308949073e-06
-1.6404124413011e-05
-3.58751190399438e-05
-1.05539101317953e-05
-2.75263985400006e-05
-3.94051373092418e-05
4.12124237960328e-06
-3.97965156753458e-05
-3.33853846647902e-05
-2.14250602684811e-05
-2.33179608689469e-05
-1.32122573116583e-05
-2.66658520105976e-05
5.87537458173543e-06
3.56897377499455e-06
-1.46900214609689e-05
-4.44592608504457e-06
-5.81009879330422e-06
-2.23099865381161e-05
-1.8897127903754e-05
-1.95561961741981e-06
3.11715454868564e-05
-2.57735894719998e-05
-1.66199308085604e-05
8.99096264553666e-06
-8.08805212286848e-06
-2.46295733587572e-05
-5.90532630521196e-05
-4.32408266585141e-05
-3.65315851944217e-05
-3.72292246807865e-05
-3.37440959076034e-05
-2.37865702405916e-05
-1.19559439562158e-05
-3.5637866340985e-05
-3.1463996710433e-05
4.35458739789849e-06
-1.88018779795814e-05
-2.92033814793674e-05
-3.24297192164207e-06
-5.13350162122263e-06
6.36498138168896e-07
-4.22729744714428e-05
-1.13744190037992e-05
-1.07646135734087e-05
-3.41184242661498e-05
-3.62343208105072e-05
-8.51372635605985e-07
-2.09754353024881e-05
-7.70725797011786e-06
-4.41143336554214e-05
-3.76380236374385e-05
-7.69532542570204e-06
-3.09733671704077e-05
-6.07364191181686e-05
-1.82535107796334e-05
-1.49572368793092e-05
-3.18845823859158e-06
-2.24290835749222e-05
-2.66196765159445e-05
-5.7295348245278e-07
-9.29033195139879e-06
-3.91856978476245e-05
-1.67296596163231e-06
2.20159365432957e-05
6.95611638060586e-08
1.93947270604486e-05
-1.31698145931324e-05
3.66309702773681e-06
-2.31339081340559e-05
-7.68487330797034e-06
-2.71237402762536e-05
-5.29052180770852e-05
-4.23276255881272e-05
-8.09663029214517e-06
-3.13347325469298e-05
-1.63283167371981e-05
-3.5376222436518e-05
-4.25595226733536e-06
1.83000887642026e-05
-3.54230519068516e-05
-2.53134428038825e-05
1.30740962594274e-05
2.78508766845596e-05
1.50792492559941e-05
-3.45445749212167e-05
7.44830326251909e-06
1.59167993652502e-05
-2.3069604856265e-05
-4.84983897390872e-05
-2.65946928368072e-05
-2.65147576100536e-06
-1.69999595881744e-05
-3.37938586917735e-05
-5.24232621517101e-07
1.99560329077181e-05
-4.96281428801876e-05
-4.88679419242838e-05
-1.92530682543034e-05
-1.56850641495334e-05
-1.28413863323613e-05
-4.7783522535329e-05
-1.15603650109263e-05
1.57839806664398e-05
-2.95918051070462e-05
-3.96806132124541e-05
-8.74505005800873e-06
-3.65347493152993e-06
-4.37642937910638e-06
-1.5117783847346e-05
8.5288394107246e-06
-5.44139551639887e-06
-5.09586687188165e-06
-2.21617642247705e-05
-2.5106446306297e-05
-1.82802476576852e-05
-1.12536925342404e-05
-2.54007825048465e-05
-4.04406428138449e-05
-5.1839414765761e-05
-1.93675998437183e-05
-2.50933652860598e-05
-3.91371038265404e-05
-6.84921104189938e-05
-1.16402448418326e-05
-1.5485604315419e-06
-3.80734904357487e-05
-5.31943250792394e-05
-1.98803557893006e-05
9.93333938879864e-06
6.54639610256366e-06
-5.29687340149287e-05
-1.26562294522417e-05
8.80413612182813e-06
1.72974700015215e-05
-2.18454340639591e-05
9.43375291461046e-07
2.45051205809784e-05
-2.25199977348811e-05
-6.10577820852729e-05
-2.62731189683218e-05
-1.83622219920937e-05
-2.81022480792601e-05
-4.79456608522527e-05
-2.42024710124136e-05
6.23128269828862e-06
-3.31197277576274e-05
-3.29153609163331e-05
-3.98291154208501e-05
1.75425593003218e-06
-2.90516288881071e-05
-3.96314576865791e-05
-6.27362372541046e-06
1.57470490615064e-05
8.49270975274933e-07
8.69174109915259e-06
-5.62528677847799e-06
1.71514839621705e-05
2.25105869657634e-05
-4.01541737844551e-06
-7.28705974266036e-08
-2.05421880909198e-05
-1.10265198191372e-05
-2.91256168462382e-05
-2.16688759554913e-05
-3.88900067955319e-05
-3.47874959526719e-05
-1.32985760581421e-05
-2.09525059253983e-05
-1.37735070864636e-05
-1.51121965722255e-05
1.33903784219325e-05
-1.19137892564633e-05
-1.99338572618736e-05
9.68756567031279e-07
2.63215763014315e-06
8.37331176044909e-06
-5.16172306146612e-06
-1.02015403651316e-05
-2.48001834301489e-06
-3.58288450710541e-07
-1.6153036034526e-05
-2.27916622896059e-05
-9.34351623553224e-06
-1.94696716424056e-05
-3.63116885105024e-05
-3.90064824431901e-05
-2.61598131613544e-05
-4.03125156444685e-05
-5.16689719691153e-05
-6.05388969293765e-05
-2.5935843706124e-05
1.5971381321279e-05
-7.13691360971709e-06
-4.17197089115962e-05
-1.56644066923773e-05
2.42060864120575e-05
-4.64172227875634e-06
-1.16210003751865e-05
1.11175447179174e-05
-5.46727105626512e-06
-1.43726739867733e-05
-2.28321878674674e-05
-1.01941832149981e-05
3.25926761916913e-06
-2.33064330716728e-05
-4.48603053652266e-05
-2.35697445399176e-05
-2.1792371458534e-05
-3.04374145194813e-05
-2.94633023515276e-05
-4.56714878530278e-05
-3.20225934711878e-05
-7.45646440848966e-06
-1.26898127289557e-05
-4.4489388149745e-05
-3.26789954581258e-05
1.56278845137603e-05
2.05840555043574e-05
1.70786237573062e-05
2.71534795718981e-07
1.26666067574756e-05
-2.0339413867368e-06
-3.32998533773266e-05
-6.78891087866811e-06
-6.83353128584477e-06
-3.87270664787043e-05
-7.26847589492396e-07
-3.21164225182181e-05
-4.83997337484648e-05
-2.80938251842811e-05
-1.57561617645126e-05
-3.68119118881829e-05
-5.83062089850181e-05
-2.19217290976025e-05
2.18651761835592e-05
-1.27254780108407e-06
-1.45114288940519e-05
-9.83226920814692e-06
2.06892253219553e-05
-2.798391361867e-06
-4.60065418868772e-05
2.93950520841975e-06
3.87992595125863e-05
9.79444573651418e-06
-9.59353546483607e-06
-1.12218595221303e-06
-1.54985538741848e-05
-3.05712101388246e-05
-2.65817586068603e-05
-4.23722769245208e-05
-2.71908993209433e-05
-1.65093853211041e-05
-7.19626818585383e-05
-4.84743295426336e-05
-2.52766790980574e-05
3.38616797307131e-06
-2.8346143614845e-05
-3.83689313797758e-05
-9.21406975769687e-06
-1.44047207011572e-06
-2.64017033991241e-05
4.43124646759468e-06
5.8320429774766e-06
1.81251984497055e-05
9.59802323189876e-06
-2.34318266106867e-05
-3.30662777925255e-06
-1.74818626414541e-05
-3.96128759230446e-06
-2.08808885225138e-05
-2.47130736626786e-05
-5.35273213469483e-05
-2.79262392909713e-05
-2.25921601788492e-05
-3.84201389399138e-05
-4.24359495224631e-05
-2.73152034947365e-05
-4.40531254156055e-06
-1.73136921600227e-06
-2.23571556135924e-05
-8.00446651856479e-06
-1.67806550481191e-05
-1.80550268828426e-05
1.2583429958185e-05
-3.33475013601694e-05
-1.20828416090512e-05
-2.79917901034022e-05
-3.17241051791039e-05
-1.25492452826452e-05
-4.60747185002239e-06
-7.05471946227377e-06
-4.46794269378629e-05
-4.20474301883817e-05
-1.65955873354588e-05
-1.68982930400813e-05
-3.20877417412048e-05
-3.00383530776564e-05
-3.36011597728931e-05
-1.16950727983393e-05
-5.0281197635578e-05
2.59665067539964e-05
-2.09252961005236e-06
-2.51794920898784e-05
-8.64231944197989e-07
1.26629720714244e-05
-9.88311658525742e-06
-1.13301066599006e-05
-1.68728627435285e-05
1.96571596209443e-05
-4.58950788584939e-05
-3.36584476880398e-05
-1.0730702485988e-05
-1.77851285181023e-05
-1.59376989726862e-05
-3.83326938518396e-05
1.95088990922213e-05
-1.34296374271827e-05
-2.10813315294088e-05
-2.73029390007576e-05
-1.61723059032571e-05
7.75563300823338e-06
-3.04819481332048e-05
-2.45291311395324e-05
2.89383708963849e-05
2.21546997056104e-05
-1.85496096003226e-05
-5.01045312700251e-05
-1.2985252531377e-05
3.7734084151386e-06
-3.01092627698648e-05
-1.63812525485776e-05
-1.24066151565524e-06
1.85116617567357e-06
-5.24359845620131e-05
-3.09223429037581e-05
8.86537722801478e-06
1.34820764368163e-05
-1.16149594180676e-06
-3.01263723630017e-05
-7.96817601992199e-06
2.47940476181214e-06
-4.94646991425266e-06
-1.43633532466892e-05
-2.43965099116792e-05
-2.62222487310979e-05
-2.04446711290937e-06
1.46149174554609e-07
-1.88665190457127e-05
-2.79225306624207e-05
-2.6461945404488e-05
-3.27961877260423e-05
-6.37191283500662e-05
-4.05820568420594e-05
-7.76227073195436e-06
-1.12644048300196e-05
-2.75628443756369e-05
-2.76406644155921e-05
-3.93245670218559e-05
-1.85321302380949e-06
-1.46453066830875e-05
-3.61488462545046e-05
4.05473870653048e-07
2.08266544569242e-05
-2.26970053011205e-05
-3.45147423306483e-05
-1.20139988491032e-05
1.2158075725572e-05
-3.08915710569983e-05
-4.8595953458788e-05
-2.87416170051557e-05
-2.143520951716e-05
-3.96366937652704e-05
-4.36342755156443e-05
-2.57917036513917e-05
-9.27510202234919e-06
-2.42543636497646e-05
-4.06650716245755e-05
2.29311440875791e-05
9.07974725851568e-06
-2.5126497474953e-06
-3.83397685904687e-05
1.35989854882077e-06
1.26070443086489e-05
-7.90859733514236e-06
-8.38885188898753e-06
-1.32828727653867e-05
-4.4598415872049e-06
-2.3729892461096e-05
-3.73185207322699e-05
-2.11929676701935e-05
-6.76328298082232e-06
-3.44480892444146e-05
-3.51763176997613e-05
-3.86461979193849e-05
-4.12836651151905e-05
-1.9329665330065e-05
-4.64230997369132e-05
-1.91558812071576e-06
1.15597150338608e-05
-3.68635691696239e-05
2.90631908437916e-05
1.91075498267722e-05
6.48935986184952e-06
-1.76767850316616e-05
-2.15404904213415e-06
7.58927032366427e-06
-1.92766631343565e-05
-3.29211193334533e-05
1.18851731572554e-06
3.11772417597355e-05
-1.24949496162011e-05
-4.8902575282069e-05
-1.63276454727652e-05
8.06073610362399e-07
-3.82074235557751e-05
-5.40149199657059e-05
-8.87760942359969e-06
1.61917334334349e-05
-5.22640628868581e-05
-6.98077022580707e-05
1.35679570688963e-05
5.93955829008805e-05
-1.43771300718837e-05
-3.96963702208557e-05
1.05957410341314e-05
2.62861666143279e-05
-1.2994486927384e-05
-3.48631006825253e-05
1.57644893238521e-05
-1.26382040234111e-05
-6.28474698968745e-05
-4.29347140632467e-05
-3.58842342617725e-05
-1.97154915899658e-05
-4.21325393054022e-05
-3.09448626770996e-05
-3.3887070574064e-05
-1.46435461971872e-05
-2.38753277634541e-05
-2.07266301997185e-05
-6.84958937419225e-06
7.53587081480865e-07
-2.5425990193808e-05
-5.04004137831887e-06
3.00609129605744e-05
1.10098465372327e-05
-1.63094111290058e-05
5.01473077969531e-06
2.50204953023043e-05
-5.64943870411458e-06
-2.9228551135941e-05
4.47026447873741e-06
-7.08056245385004e-06
-5.59515923590503e-05
-4.75551609397703e-05
-5.05961824295284e-05
-3.51152235024298e-05
-3.09359849364037e-05
-5.62553117010193e-05
-4.48259489738974e-05
-6.17099284862124e-06
-2.83340577799057e-05
-1.47459131688715e-05
1.83046005015449e-05
4.28096845053005e-05
1.70384875454016e-06
-1.28036884025842e-05
3.83820635520198e-05
3.19543213833665e-05
-1.89780787833267e-06
4.18693454418882e-06
8.53567090448121e-06
-1.07276987283791e-05
-4.48385383938107e-05
-3.9705285070631e-05
-1.02852815749178e-05
-1.87169644165664e-05
-3.48426041832247e-05
-3.98485773639646e-05
-1.18568745200138e-05
-1.24757036293856e-05
-5.43469294420773e-05
-3.5922855004968e-05
-1.74300563864779e-06
1.78711013646449e-05
1.6898397226956e-05
6.04717735159883e-06
1.01374632182109e-05
2.92346142921243e-05
-2.91934476166074e-06
-8.18838047553831e-06
8.82840232700212e-06
-3.38264107641793e-05
-1.65180141015619e-05
-9.20840921484591e-06
-4.61152883702644e-05
-1.90121054187451e-05
-5.20246012309273e-05
-3.36683984487854e-05
-3.92068943463831e-05
-4.1769004988939e-05
-5.75069214066883e-05
-3.1960977908606e-05
-4.85889505569163e-05
-7.42984503519155e-06
-7.79056195522758e-06
3.2136993780468e-06
3.18303479502576e-05
-3.81173051628459e-05
-1.8220729487871e-05
3.30280103262157e-05
2.17906180333407e-05
-4.32707576245706e-05
-2.16958055560262e-06
1.01565962724138e-05
-6.84704721031319e-07
-9.11910623508629e-05
-4.37311554005817e-05
8.52717675010104e-06
-5.02820196052646e-05
-7.84823012918445e-05
-1.23218277259734e-05
-1.01289496723313e-05
-2.68389308176437e-05
-8.10976451529487e-05
-2.12029619308798e-05
2.73941908692041e-05
-1.43430894129713e-05
-2.45287830440806e-05
-2.16400563841191e-06
5.15278991340958e-05
-7.77832906199631e-06
-6.06992727442691e-05
1.80808253589177e-06
2.4540878579473e-05
-2.19841838134152e-05
-3.59104680066308e-05
-1.47259161383588e-05
-1.46816992043012e-05
-2.84581551037059e-05
-5.76538842823301e-05
-1.95421473324996e-06
2.16831211662244e-05
-2.01663035840507e-05
-2.95955932598623e-05
-1.28901663766856e-05
-1.24384181846369e-05
6.12165288380496e-06
1.1149054092054e-05
3.88593001720368e-05
-1.59294015668468e-06
-2.00895280453466e-05
1.90325528865269e-05
1.69329014525799e-05
-2.58037959479232e-08
-3.30222934032572e-05
1.42312155252737e-05
4.40893265864491e-07
-3.78851515323556e-05
-5.5619114531365e-05
-3.77771214007773e-06
-3.71147798726059e-05
-4.19305754923751e-05
-5.51780492612121e-05
-1.68015969990715e-05
-7.22019568182013e-06
-4.1292106483851e-05
-1.78126454067578e-05
-3.09074024757508e-06
2.74874904380656e-05
1.3259825150208e-05
1.35352920495647e-05
3.27171980694104e-06
3.57214325568909e-06
2.05322316379188e-07
-2.83251777003899e-05
-2.27043865796536e-05
1.29439148567289e-06
-2.50839100960433e-05
-4.41018519908207e-05
-6.10619244656362e-06
-4.48539976348205e-05
-5.16912482094586e-05
-4.97402758850866e-05
-2.31103196354147e-05
-2.29632374087842e-05
-3.12302261226549e-05
-1.27662339733183e-05
-2.37620205806477e-05
-2.85418364985624e-05
-3.03176397145039e-05
-1.29048777587508e-05
7.03904440062787e-07
1.43380133919696e-05
3.53278850663342e-06
-8.04219961780306e-06
-4.8214686095631e-06
-2.77928218762903e-05
-2.72502286651582e-05
-1.38379030935858e-05
-3.37723836594072e-05
-4.76015738620931e-05
-3.78583453114292e-05
-2.19580898435405e-05
-1.58569726922183e-05
-5.26549462193858e-05
9.1133615282686e-06
1.29130786795508e-05
-3.55130188792145e-05
-4.16595792082463e-05
1.32669134015701e-05
1.26945967461201e-05
3.2410381248141e-07
-3.66045182572085e-05
1.81601909273269e-05
6.73456394932994e-06
-5.07301965920642e-05
-3.51384336717938e-05
-1.49921376532979e-06
-3.3181755682083e-05
-4.52227559521203e-05
-1.09088233651215e-05
-1.05822739586714e-05
-1.64061572742863e-05
-3.30751211683113e-05
-2.15015510367341e-05
-9.39658166643139e-06
-2.2169332389223e-05
-9.99054973361124e-06
3.07407950105433e-06
-9.3822516505758e-06
-4.13060022227019e-06
-1.78752385288812e-05
-6.39150556480354e-06
4.30068951713999e-06
-1.87869835534095e-05
-2.5645757506164e-05
-3.2012867265086e-05
-1.6447319628599e-05
-1.63263729159889e-06
-2.04922367516199e-05
-4.77572782285027e-07
-1.92034177888118e-05
-3.41649604938492e-05
-2.64407780064522e-05
-1.32662249484493e-05
-1.47890310335084e-06
-4.15223099111217e-05
-2.90600956870775e-05
1.28424501515637e-05
-3.65580364168016e-05
-3.68924355195538e-05
-5.56542770603039e-06
-9.7972689070668e-07
-3.93181596806704e-05
-6.2930225898261e-05
-1.90772384678237e-05
-1.81083732097282e-06
-2.33549456005273e-05
-9.27356181011231e-06
-1.69540928558949e-05
-9.74693848705816e-06
-2.95071351565021e-05
-2.86429241095887e-05
-4.04053383207327e-05
-1.44778434759806e-05
-2.3702513612795e-05
-1.7994666439793e-05
-4.67812977704738e-05
-1.11587887500354e-05
-1.2017285945272e-06
-2.29405786669404e-05
-8.76194974735944e-06
5.8783210948395e-06
-4.60659513079782e-06
-2.01311705515512e-06
-2.96701687640465e-05
-3.67478788539799e-06
-3.09390840751204e-05
-2.33326335290815e-05
-2.45403361140626e-05
-2.12867986523801e-05
-4.95611949175319e-05
-1.83882018995647e-05
-8.92349112564039e-07
-3.49174255587649e-05
-2.94696791377459e-05
-9.3410153288812e-06
-1.36127147568328e-05
-2.45783767900521e-05
-2.72841212663576e-05
-2.86015055270413e-05
1.55461214967212e-05
-1.32672708412647e-05
-2.73292906775781e-05
-5.86604938242014e-06
4.42301043282194e-05
-2.09852195677305e-05
-3.61428256034755e-05
-2.01783220087902e-05
1.50531860554931e-05
-1.26006094525357e-05
-5.96976418365497e-05
-2.91896990684946e-05
-2.56525012096832e-05
-8.78468273357225e-06
-3.44714062283476e-05
-4.39647703199972e-05
1.98645630077076e-05
1.63096519820619e-05
-3.60332352458912e-05
-1.98004051612874e-05
2.01103576957109e-05
-6.50213714433868e-06
-1.28796413603765e-05
-2.89898563928036e-05
-7.49985765669649e-06
1.39231483896098e-05
-1.53296799177206e-05
-1.48823826187399e-05
1.89618654037409e-05
-9.40283259022022e-06
-2.75834957306497e-05
-3.02508759632855e-05
-2.38891669605653e-05
7.51634679658321e-07
-2.25213219053129e-05
-5.13181637296565e-06
-2.54189505998191e-05
-2.49036187718645e-05
-1.12648726481512e-05
-2.6948056557241e-05
-1.57687814119506e-05
-2.54067804076984e-05
-2.52647289833867e-05
-6.21702064279846e-06
-1.23962711841098e-05
-1.32838633203843e-05
1.9167525278006e-05
-2.26633915797358e-06
-1.4178028665644e-05
-3.93356541241451e-05
-2.18446073800701e-05
9.27867658118078e-06
-4.12411353397336e-05
-3.98657803004694e-05
7.14729764748388e-06
-1.61910729292308e-05
-2.51790783753691e-05
-2.09788694667324e-05
-7.60111032356305e-06
-8.81398768590033e-06
-1.1560727439814e-05
-1.50939283634622e-05
7.9140434756704e-06
3.47127418914866e-06
-3.0278361486241e-05
-1.29235062558411e-05
-1.57714549258864e-05
1.56134664263003e-05
-4.30953424038968e-05
-4.52081649987058e-05
-6.84216173824445e-06
6.91731796018263e-06
-5.15653700369225e-05
-2.82781538860577e-05
-3.24736791639914e-05
-1.90189952695009e-05
-2.91192170519625e-05
-1.92921431711969e-05
-1.48831646064174e-05
-2.959635569094e-05
-2.61547470717666e-05
-8.63711150055495e-06
-2.33429723476889e-05
-2.96299774486263e-05
6.27623268230099e-06
-3.17887696682395e-06
-3.49513999174285e-06
-9.60117219659781e-06
-1.0666681483562e-05
-4.42390346564461e-06
-2.47403358042948e-05
-3.06120386458801e-05
-3.1246844826478e-05
-1.90557015110345e-06
-2.20308728383444e-05
-4.47301098774655e-05
-1.52806792389739e-05
1.59212520880752e-05
-1.36995394013042e-05
-5.28453699513467e-05
-7.7063551192365e-06
6.44239844469711e-06
1.21846444633997e-05
-8.74683153796978e-06
-2.7079862019728e-05
2.17047316292337e-05
-2.64954421396575e-07
-7.96312011466899e-06
-3.54504569981302e-05
-1.38786310831931e-05
-3.2104025624775e-06
-3.28451409694659e-05
-2.69821366233538e-05
1.63694509399207e-05
-1.75611601133708e-05
-3.36137184075239e-05
2.13820869638237e-05
-2.34626395830391e-05
-1.29515607187898e-05
-2.5424950923989e-05
-2.61626005041557e-05
-5.36583617719644e-06
-4.65107698729703e-06
-1.96916658615041e-05
4.62387339907338e-06
1.03902844345264e-06
6.18784228217454e-07
-1.6918157632494e-05
-2.540084929726e-05
-1.5363559335812e-05
-5.31509770404905e-05
-4.05329231382669e-05
-7.94227132158383e-06
-3.0410209587757e-05
-2.06632976886035e-05
-2.949790952798e-05
-7.18101537580767e-06
-1.7616925865198e-05
-2.88424454371277e-05
-7.40522079361785e-06
-2.5937840477113e-06
-2.63578682998924e-05
9.66868145749293e-07
1.58624028970882e-05
2.50940702652226e-06
-1.22973642702157e-05
-2.7154206281924e-05
6.39215413086835e-06
-3.15189675060027e-07
-2.10414657601152e-05
-5.20574147046889e-06
-1.37457707456988e-05
-4.65733903916726e-06
-4.64046702583602e-05
-4.8997224400206e-05
-1.48666184651318e-06
-5.80160573864844e-08
-4.71528848488354e-08
3.81006448013358e-06
-8.36209513705633e-06
6.86956171143869e-06
-3.3837320641647e-05
1.99697432131185e-05
-1.99842764513754e-06
-2.03698265278993e-05
-2.17445732956975e-05
-1.8199303330464e-05
-2.74203635462911e-06
-3.08562724532339e-05
-5.1925477655129e-05
2.0957424742951e-06
-1.50040698679428e-05
-2.25163639309203e-05
-3.78356243254191e-05
3.02640810220545e-06
-1.60214034514296e-05
-3.2444038652073e-05
1.39994328402384e-06
5.18929145901131e-06
-2.24965449728909e-05
-3.13091026297945e-05
-1.27628770678463e-05
-1.8603497580574e-05
-1.44329882098144e-05
-6.00136107274779e-07
-3.28048955816077e-05
9.04293183427926e-06
-1.94024505993897e-06
-8.50343651462283e-06
2.03190259473957e-06
-2.28061192012525e-05
-1.97368591372934e-05
-4.40976907565412e-06
-2.64928651227685e-05
-5.54568453065852e-05
-3.21593868439635e-05
-1.78627803157543e-05
-2.5169571856616e-05
-8.43008521549994e-06
-1.79844092355692e-05
2.21908056866361e-06
-1.65331573966229e-05
-1.12892258605324e-05
-8.67822045069483e-06
2.19908413695564e-05
-3.28704464880247e-07
4.77752311053258e-06
-2.08413573396329e-05
1.69386882815479e-05
-1.97193756359947e-05
-2.03795262074233e-05
-3.08432255578903e-07
-9.69220630233774e-07
-1.3641528889978e-05
-3.88461281293293e-05
-4.68954429727146e-05
-4.43316279249649e-07
-4.61270297551053e-05
-3.91762468165245e-05
-3.61721295803732e-05
-2.02044655130343e-05
-7.40872506055523e-06
-3.65035860783557e-05
-2.1186976642714e-05
-1.00850145740632e-05
-9.45331050258358e-06
-1.36604132061168e-05
-1.1822949852865e-05
2.45838610862825e-08
-8.70854905986576e-07
-1.9462305519333e-05
-1.20091170526803e-05
-8.68944324613155e-06
5.04706104615866e-06
-3.50660323924451e-05
-2.91851101889914e-05
-6.80770795257888e-06
-3.39079633938172e-05
-3.54874005231927e-05
-1.00642242817794e-05
-2.70475545085829e-05
-2.26073956065661e-05
-1.00681682797324e-05
-1.21535453010312e-05
-2.608639939162e-05
-6.38732387501639e-06
-1.32928304916379e-05
6.0096540484268e-06
7.90004536943843e-06
-2.82033640114759e-06
-4.5784356237325e-06
6.88128440637934e-07
-1.64115700590095e-05
-1.57275737263671e-05
-3.91939224829616e-05
5.37497968038447e-06
-3.10253178310636e-05
-4.39999807268258e-05
-2.13311860321207e-05
-1.63605142793914e-05
-1.8235227624449e-05
-2.9776038656957e-05
-1.74772448477169e-05
-5.80701250527852e-06
-1.86391239470198e-05
-2.18441784820084e-05
-2.57685331135783e-06
-1.01032478208385e-05
1.94611398579166e-05
2.69086602116419e-05
1.92015207088064e-05
-1.37173643763836e-05
1.30673205012317e-05
1.12969095978202e-06
1.9100045762245e-06
-4.60829032462399e-06
-4.02518843636648e-05
-3.53508692833415e-05
-3.83686429538868e-05
-3.60784108596583e-05
-2.39548393872297e-05
-3.99239238135514e-05
-9.34006149490482e-06
-1.62918434422474e-05
-2.31245559880336e-05
3.98884880077681e-06
-5.57885498272387e-06
-1.3061466825916e-05
3.48594390741079e-06
3.18347323037205e-05
2.11046399279883e-06
-1.39936610275878e-05
-1.27153873606199e-05
-2.69741809725279e-05
1.70047698634146e-06
-1.81486299101894e-05
-3.12807472205352e-05
-4.60904804037793e-05
-3.02624536363331e-05
-6.73544788925969e-05
-2.8001520114166e-05
-1.61530916191787e-05
-3.15295521225837e-05
-3.87712467562802e-05
-6.33423025323848e-06
-7.43075532427048e-06
-2.50651420841035e-05
-2.89855290225477e-05
2.66539645755878e-06
9.65061645829249e-06
-6.24695450742967e-06
-1.55320561809229e-05
1.35136796391921e-05
4.72287376932369e-06
1.2334388536675e-05
-4.01513987283808e-05
-3.54497666577495e-05
1.13677120292126e-05
-5.2478388882377e-05
3.54916222245343e-06
-3.70999199832079e-05
-2.43453437791347e-05
-4.4455710274519e-05
-3.27481371735489e-05
-6.19311161101301e-05
-4.803823189015e-05
-3.91247819957525e-05
-1.33324167353015e-05
-9.97497586337747e-06
-2.0298142670529e-05
-1.78701955142558e-05
2.30573938189588e-05
3.03627786365795e-05
-6.30748524042531e-06
-1.35973049381995e-05
-2.60005871445098e-06
2.24035572756814e-05
3.12747363735862e-06
-2.49616696072463e-05
1.80637741122252e-06
-3.18460811382301e-06
-2.93151250083681e-05
-6.71817898866732e-05
-4.44171109421996e-05
2.2586049977122e-06
-3.72892121375067e-05
-5.89444683231568e-05
-1.50949839849292e-05
-3.75745902547918e-06
-2.60086225617107e-05
-8.72876361378091e-06
-3.25378512870429e-06
7.08789908309701e-06
1.22741275467141e-05
1.73647822559561e-05
-3.04292114607254e-05
-1.79010999247781e-06
3.21698453714571e-05
2.02725207363989e-05
-1.80960199660137e-05
-7.51528666800872e-06
-1.38477305785943e-05
-1.45421363760547e-05
-2.68777302309414e-05
-3.95717845467885e-05
-4.17351176908461e-05
-3.51920069269782e-05
-2.49996234499552e-05
-2.10654096552457e-05
-4.29856113673493e-05
-1.05479807809931e-06
-1.62235287935001e-05
-1.0778261598488e-05
-3.98236297545015e-05
-5.66197023501977e-06
-8.35792136976121e-06
-2.0178425201694e-05
-2.84335699826814e-05
-2.86364767993363e-05
-2.83994835865911e-05
-2.27085423930329e-05
-4.54687143505057e-05
-1.84408666357734e-05
-1.30429474265254e-05
-3.6764609212944e-05
-6.92552720346206e-07
-3.40123616029521e-05
-3.37501617951395e-06
-1.36277773412523e-05
-2.30290539292565e-05
-1.35099528645043e-05
-1.20602534939614e-05
-3.28956079875802e-05
1.74591698896059e-05
-2.37212266110136e-05
-1.24171561278797e-05
-3.4248727363512e-05
-9.62311126155529e-06
-3.36194481615571e-05
-1.11960391461088e-05
-2.05353130785194e-05
-7.06529276976809e-06
-9.24618480605295e-06
-4.27238835471529e-05
-2.55383885611254e-05
-2.50166829918578e-05
-3.0978521341785e-05
-3.48324638989726e-05
-8.18500442189284e-06
-3.02516783661297e-05
-3.27254121798338e-05
-3.48230381708298e-05
1.66311202095163e-05
1.55686525993539e-05
-2.46085060796241e-05
1.51845909918686e-06
1.1135565844793e-06
2.07560024455488e-06
-2.94600916900428e-05
-7.69863069009839e-06
-5.73910542247603e-06
-1.46918284094537e-05
-2.88356638416694e-05
-1.51008500779884e-05
8.36813283334677e-06
-1.76360558982105e-05
-9.4899786162772e-06
-2.44010013599453e-05
-1.64447976960654e-05
-1.64449448096136e-05
-1.62181028077351e-05
-1.85642144935766e-05
-1.73305962065553e-05
1.2632480821934e-05
-1.03499852163971e-05
-5.97204813752246e-06
-3.32624901991476e-06
-2.11281639771664e-05
-1.5679664399046e-05
-7.5866561073516e-06
-2.10202445416855e-05
-1.7466349509691e-05
-1.17714193458556e-05
-3.96848047319794e-05
-2.12215524285115e-05
-2.29631832615038e-05
2.64648282315048e-06
-2.84483095746877e-05
-2.53103101666029e-05
-2.47885873821203e-05
-6.37749261534027e-06
2.08775982860678e-06
-3.98027154116462e-05
-1.2998265955199e-05
-4.49176736216956e-07
2.0030411279918e-06
-3.20639164874647e-05
-1.95014343448317e-05
1.24893246772719e-05
-2.41404527600609e-05
-3.87771423358452e-05
-1.85885074071296e-05
2.47203248170264e-07
-2.10871752560061e-05
-2.94000684106052e-05
-2.28877471318227e-05
-1.8282474096192e-05
-1.84439344049331e-05
-3.87648496388535e-05
-1.43524823308588e-05
-6.33521557224018e-06
-1.41271291018505e-05
4.04911455581171e-06
-1.83431015838786e-05
8.15937896972472e-07
-7.93918673792273e-06
-4.70192661511903e-06
-3.17584841977084e-05
-2.26675734601307e-05
-2.26536230770153e-05
-1.36741200631784e-05
-2.66525957869723e-05
-3.27483862311969e-05
-1.78491439515053e-06
-3.14085010060066e-05
-9.46379901326337e-06
-2.21155095616082e-05
-1.75023288504599e-05
-3.21555915341717e-05
-3.17774566166025e-05
-2.59025299980284e-05
1.36625981665399e-05
1.684406886457e-05
-6.37836972123592e-06
-2.51968454832091e-05
-5.65296162535174e-06
1.32327460237325e-05
-1.1278889932945e-05
-1.48216695116472e-06
8.68084816391224e-06
-6.51043719054746e-06
-2.67014157475459e-05
-2.73606486204776e-06
-4.7987203738364e-06
-2.99616055383405e-05
-2.85894031290508e-05
-2.52089585528257e-05
-1.03413167558733e-05
1.28133975358273e-05
-4.34205169136205e-05
-1.90958204702002e-05
9.95809653680491e-06
-1.14425632499735e-05
-2.93349196173785e-05
-4.2557954277043e-06
-1.16585928940861e-05
-2.30437350563005e-05
-5.03304050773246e-06
1.77567337473075e-05
-1.10455622396144e-06
-1.94679342063539e-05
-1.09591768664708e-05
1.51939777794722e-06
-1.23206100974066e-05
-3.6842180108462e-05
-3.83800566965398e-08
-2.75606605133469e-05
-3.8663097378139e-05
-2.3338573731426e-05
7.72309322906512e-06
-2.30224891853126e-05
-1.41909550643698e-06
-3.44989765002303e-05
-1.63792284773299e-05
1.31481519744069e-05
-3.07586390857362e-05
-2.85527441109146e-05
-2.31910351325591e-06
-4.94065924927429e-08
-1.38607102219135e-05
-3.47109484953986e-05
-2.85599095185064e-06
3.57726267938506e-06
-3.80260471182229e-05
-4.26183479888101e-05
-3.53652076453088e-05
-2.32331364782142e-05
-1.93027995768514e-05
-5.51719998924626e-05
-1.97931940626582e-05
-9.87068005135097e-06
-2.6183174967487e-05
-1.90673395006378e-05
-4.26955142696361e-05
1.47094467703377e-06
-8.94604912243025e-06
-3.16371750550935e-05
-2.89940071778659e-05
-1.23847822848747e-05
-2.12117025001642e-05
-4.79390566667381e-07
-2.7100445289978e-05
-8.52442621440537e-06
-1.01919411960321e-06
-1.58749043474734e-05
-2.19412230902719e-05
-2.04061813293706e-05
-2.97579761108983e-05
-2.54900038315669e-06
-3.99198698786723e-05
-4.00734539811923e-05
-2.42188910022922e-06
-8.31673365836638e-06
-2.25807257409564e-05
-2.39575978578666e-05
-8.00227895119564e-06
5.70821599320505e-06
-1.95515054161504e-05
-2.01180665738301e-05
-1.89376787571851e-05
-1.04344755511678e-06
-2.73788516073038e-05
-1.72574278580555e-05
-3.42596592924278e-05
-1.59527730746996e-07
-1.24946078234502e-05
1.04391587763829e-05
-2.9580762910648e-05
-8.45069918300654e-06
1.54690406315025e-05
-1.24527870781901e-05
-2.62747386059432e-06
-6.72324379773748e-06
-7.09005265118781e-06
-1.08539016892468e-05
-4.45913489670715e-05
-2.61085825399156e-05
-3.41016480613682e-06
-1.03044610604572e-05
-2.81085156631597e-05
-2.33382287170128e-05
-3.48118106698205e-05
-2.54293663497385e-05
-1.38396932578023e-05
-2.39237870526756e-05
-1.33206983444681e-05
-1.32714071922353e-05
2.25642038642375e-05
-2.84787106061261e-05
-2.52993009472075e-05
2.34225521863723e-06
4.14096257553402e-06
-2.17183668038006e-05
-1.91782648551225e-05
-1.44411972023066e-05
-6.4991149185524e-06
-2.10708388464348e-05
-1.44887229371907e-05
-1.74108476674205e-05
-3.18257250802131e-05
-5.48764918971631e-05
-5.05261592480746e-05
-1.65041324575925e-05
-2.71445579820981e-05
-4.52046293654763e-05
-3.9738958714968e-05
-2.23537194868338e-05
2.338402851087e-06
-1.59818630489988e-05
-2.84443940791638e-05
-2.45304240737462e-05
-1.02624598010515e-05
-7.25769139134448e-06
6.57244377133651e-06
-2.37842823861086e-05
-9.55472844304806e-06
1.62418088972885e-05
-1.59821735926591e-05
1.09678597446006e-05
-3.02729583420763e-05
-3.34832253412919e-06
-2.41103120030814e-05
-4.61304878721461e-05
-2.16610472868804e-05
1.4611611108156e-05
-2.50043179976535e-05
-4.48825255534931e-05
-3.33614163977943e-06
-3.33790901554145e-06
-1.89526511189545e-05
-5.90057108285971e-05
-5.36746655904638e-06
3.67640978278295e-06
3.51727127154225e-06
-1.17363604827688e-05
1.12557839178245e-05
2.78325800436226e-05
7.32754284440233e-06
-5.85006432381623e-05
-7.03317110161073e-06
-5.92833690489077e-06
-2.83932509827191e-05
-3.7619280964575e-05
-1.84455211527194e-05
-1.65161827689288e-05
-2.55670655146288e-05
-1.98267144162981e-05
-3.62885360252109e-05
-2.38828112887247e-05
-4.73906085023753e-05
-1.42875099280908e-05
1.60629867290027e-05
1.3976852059385e-05
-2.43928858405854e-06
-3.57059249717991e-05
9.43388007422372e-06
5.46144605614306e-06
-1.18153727550365e-05
2.51323827063433e-05
-9.7862408839721e-06
-2.01912269380742e-05
-1.21039320760913e-05
-2.32332447603431e-05
-2.54362038382308e-05
-1.1873956798354e-05
-2.67087749501213e-05
-2.05900299211094e-05
2.09104210445849e-07
-3.5031000676572e-05
-2.94746772461108e-05
-1.6379471283985e-05
-1.096718668146e-05
-4.21606996091525e-05
-3.26827380334031e-05
-1.99578560791209e-05
1.38068339923213e-05
-2.57879248964544e-05
-1.90083276196986e-05
-5.70162512497409e-06
3.787877115318e-06
-1.88201408371554e-05
-3.67235721622014e-05
-2.91845667926576e-05
1.78482454256726e-05
-3.64295406283769e-05
-1.31813049561071e-05
-6.20973499486102e-06
-1.71739819922742e-05
-2.21946645179327e-05
-2.92525570537377e-05
-3.75001008083304e-05
-2.75936371887519e-05
5.72557060985174e-07
-3.57693498043763e-05
-3.55050321175784e-06
4.08366111065805e-06
-8.59953637575705e-06
-1.80085161770699e-05
-4.66013789654215e-06
-6.70707126488041e-06
-9.02174013098297e-07
-1.82561555641959e-05
9.64734888322561e-06
-1.57472325246167e-05
3.91389693285547e-07
-2.30991647556293e-05
-3.52014005062305e-06
-5.97259490158976e-05
-3.40681201264188e-05
-2.424287526336e-05
-6.00847601362606e-05
-4.15736131530093e-05
-1.51648271829142e-05
-1.43984409350403e-06
-3.45014538194387e-05
-1.93951966355219e-05
-1.17043436899012e-05
1.34096875705264e-05
-1.3920619913914e-05
1.35343403523871e-05
5.69223179859023e-06
5.89411268861262e-06
-1.34693658426268e-05
-2.33165806771393e-05
1.31236377505702e-06
-1.21226612342696e-06
3.60151945029584e-06
-3.24740673147656e-05
-2.25202884595477e-05
2.54684042235746e-06
-7.60179904986329e-06
-2.89315203054709e-05
-4.56379366238372e-05
-3.85537261238741e-05
-2.59786091368285e-05
5.57754586811708e-06
-4.87408295726519e-05
-3.80526753207143e-05
-1.28834087462881e-05
-2.2085530294809e-05
-1.00771198109856e-05
1.8385637588316e-06
-1.24673158288106e-05
2.35851541214259e-05
8.36939058250045e-06
-9.05799510793243e-06
-1.76900883191359e-05
-9.1225905538911e-06
-1.20174907889861e-05
-3.60329970894565e-05
-3.67172241006469e-05
-4.55705161665296e-05
-2.06772538525471e-05
-1.65193070000864e-05
-3.42108722132343e-05
-5.37081256271674e-05
-3.56496953852607e-05
-9.09808110513011e-06
-8.85191631565617e-06
-2.71823063763459e-06
-3.68794901727811e-05
-6.74932501647446e-07
4.96041429172771e-06
-1.70958200455051e-05
-3.41586766196251e-05
8.71639669998252e-06
5.77184664656497e-06
2.62050209194649e-06
-1.57653822972345e-05
-1.39055889278979e-05
-2.31435746753087e-05
-1.24732412828823e-05
-2.88145621530846e-05
-1.92730036321064e-05
-4.18146237095824e-05
-2.86246976034649e-05
-5.93158831355403e-05
-5.0088217163445e-05
-1.53025089924114e-05
9.65260732137035e-06
-2.6843805844141e-05
-1.48769810523017e-05
-4.30300241571774e-06
-1.60630503493846e-06
-4.08765691951348e-05
-3.69506882281672e-06
2.78790510927838e-05
-1.24607413943564e-06
-1.79436959128402e-05
-2.01151484623119e-05
4.08100305669092e-06
-5.06743728157034e-06
-3.73905994954392e-05
-1.70591101058549e-05
-1.09338434875709e-05
-2.09076275505263e-05
-4.78871827918594e-05
-3.65304208104198e-05
5.61010745008336e-07
-9.78303723413245e-06
-1.4134574540074e-05
5.53878676955769e-06
-5.17358295533214e-07
1.33334746836239e-05
-3.34719528911687e-06
-9.66980046001695e-06
4.11097251224411e-06
3.82019484992619e-06
-7.21876382739932e-06
-1.29759485873232e-05
-2.49658002211569e-05
8.20547409870656e-06
-1.18768006954838e-05
-4.92381641497225e-05
-4.45259919792934e-05
-2.94687734442048e-05
-1.15356069186623e-05
-2.47894463221081e-05
-2.64809469075479e-05
-2.81444806013227e-05
-1.82154342843143e-05
-1.70059764684297e-05
-2.13617614101345e-05
2.83197433473434e-06
2.29596917258707e-05
8.17084832324482e-06
-1.60949713829706e-05
-3.50862507414466e-06
3.81046879031133e-05
1.04148574488784e-06
-3.65869578074792e-05
8.66257724824961e-06
-1.46014236976052e-05
-1.83149503772793e-05
-4.71410920977036e-05
-2.03484199210579e-05
-3.12976176684174e-05
-3.88354863846928e-05
-4.98120504550118e-05
-5.68811256477837e-05
-2.57084703406305e-05
2.99376562870835e-06
-4.37573841854579e-05
-1.32781364034049e-05
4.83366958076455e-06
-1.53267290659545e-05
-5.76847697612734e-06
-4.37910301889278e-06
-7.58162337438867e-06
6.17980730232856e-06
7.01575984599214e-06
-5.46151006238392e-06
-1.90065722092308e-05
-1.9009088958689e-05
-5.43455877225608e-05
-3.58031512902954e-05
-4.9015933674368e-05
-2.23120516712452e-05
-7.14738232883914e-06
-2.23439513455275e-05
-3.42790035640077e-05
-3.76782215354581e-05
2.28978849550276e-06
-1.55674166769909e-05
-2.82000372050455e-05
-4.36557296078349e-06
1.99596604464766e-05
-4.03980560473635e-06
-2.99936922526169e-05
2.42367721934925e-06
3.17928289045946e-05
1.87786345759482e-05
-3.15963421462569e-05
1.38568612704329e-05
-6.9467232429714e-06
-1.07616794501299e-05
-2.97672915900511e-05
-3.53728179438931e-05
8.00249019096678e-06
-4.55540550080117e-05
-1.78030214866507e-05
-3.456254932673e-05
-3.32130988410874e-05
6.03851332245639e-06
-3.9303060654224e-06
-1.53505900576462e-05
-5.87049050200208e-07
6.72391252195931e-06
-1.72964347404286e-05
-3.49519906999085e-05
-1.1907565520274e-05
7.200395194428e-06
1.89685236578281e-05
-1.41036817843749e-05
-1.55645183915795e-05
-3.67845733748682e-05
-6.43378687080675e-06
-3.98833191562156e-05
-4.00444271759948e-05
-2.96367142762481e-05
-2.22564918305722e-05
-2.52477114836517e-05
-3.52455287307785e-05
-1.61927365190978e-05
-2.75863816012234e-05
-2.34887875258213e-05
-5.28973431261093e-05
-2.97297413973508e-06
-1.4122405305914e-05
-1.73399532178298e-05
-2.80800425909686e-05
-2.00804398120947e-06
-1.29716678907453e-05
3.51385435623985e-06
-3.26028524516866e-05
-1.40231230342106e-05
3.58611393877916e-06
-3.98507367141465e-05
-4.72750159491782e-05
-2.95331979413703e-05
-2.34748042348295e-05
-4.01577006420402e-05
-3.4506038510977e-05
-4.6321239982673e-05
-4.39724121610888e-05
-4.15683040772704e-05
-1.19058771931091e-05
-1.95253635201905e-05
-3.25907147528368e-05
-2.4294876773386e-06
4.20391602816895e-06
4.55792108967094e-06
-2.19754018635697e-05
-2.97990119471891e-05
2.12731205804324e-06
-1.96739468246011e-05
-1.9913878793149e-05
-1.91849119038184e-05
-5.14020305092619e-06
-7.35893171398202e-06
-3.16958361496465e-05
-2.3410952056823e-05
-2.96536952757261e-05
-2.88469055840537e-05
-6.14710180684467e-05
-1.04756914026912e-05
-2.24823735982473e-05
-1.75442782773882e-05
-2.34195256664273e-05
-2.25104996564876e-05
1.85358370149903e-05
1.76684757031446e-05
-2.86298777810336e-05
9.27330940075494e-06
8.80665237913803e-06
1.00639818132835e-05
-2.37325613666951e-05
-1.45466674656037e-05
1.78767052923057e-05
4.36248987701067e-06
-1.69406355060089e-05
