# Supplementary material for: Research on computational propagation and identification of mine microseismic signals based on deep learning
Source: PLoS One. 2025 Oct 22;20(10):e0334641. doi: 10.1371/journal.pone.0334641 (PMC12543183; doi:10.1371/journal.pone.0334641)
Supplement: S10 Data — (ZIP) [file pone.0334641.s010.zip › 000101100001552.xlsx_0.txt_24.txt.txt]

3.1753565987578e-05
1.9727543712289e-05
-1.23113831940723e-05
-9.32766626124844e-06
6.60899616673845e-06
-2.35836740302946e-05
-3.8368424604015e-05
-3.80280769524989e-05
5.55637722143257e-06
-3.82134740105789e-05
-8.59734439501536e-05
-2.99677298009008e-05
-1.28652680980772e-06
-4.24424761766679e-05
-3.89755646759251e-05
-1.38175141344918e-05
1.82251073023613e-05
-1.53069798652408e-05
-4.07794754095955e-05
1.87670168619723e-06
3.82065474153257e-05
1.07583643447975e-05
-1.72832705259737e-05
1.96432900934838e-05
1.23856466795483e-05
2.498376728915e-05
-2.82763897449817e-05
-1.67774944465907e-05
-3.60818603682689e-06
-3.29895700404687e-05
-4.91521235635042e-05
-2.23256493259942e-05
-6.26699456888711e-06
-6.01431438444092e-05
-2.77202573628582e-05
-1.63500570931356e-05
-3.88549109570897e-06
-2.33461165929236e-05
6.73330471810245e-06
1.93228943588152e-05
-4.59813104400732e-07
7.32284378340837e-06
1.74422646034795e-05
7.70702523286816e-06
3.06294753480936e-06
-2.87704741627048e-05
-3.97954968796567e-05
-8.98189548167405e-06
-3.79210805665839e-05
-3.64177226727342e-05
-3.77923401088403e-06
-1.11341460776181e-05
-4.53406072269719e-05
-4.33088628575013e-05
-2.57498682214594e-05
-1.65683136898327e-05
-2.09266231733387e-05
-2.34312871713511e-05
-2.01060349846263e-05
-4.04313097959121e-06
-4.86239925487528e-05
-1.9595292152229e-05
1.97257215692397e-05
-2.99940679835941e-06
-1.19219070230196e-05
-2.36807178479074e-05
2.05729503492996e-05
9.07619789317544e-06
-4.56675490153708e-05
9.78161618890014e-07
-7.67892883656963e-06
-2.15596984338237e-05
-5.71697899916642e-05
-3.49198702601365e-05
-1.29917649663396e-05
-2.45864989870333e-05
-3.82340084101651e-05
-8.6678805769835e-06
1.03604374162932e-05
-1.54348828791402e-05
-1.91254354118894e-05
-2.55898778810136e-05
9.07588401430559e-06
-8.82608650331731e-06
-8.93361352613576e-06
4.34646272945681e-06
-2.59230067630349e-06
8.36914836772868e-06
-5.45540259814174e-05
-2.58924824960578e-05
1.9025086162151e-05
-3.46419542621312e-05
-3.32533737470467e-05
-1.0164307134519e-05
-3.41679180679123e-05
-1.3306778964524e-05
-3.85004197936548e-05
-3.19113336927707e-05
2.06503965489989e-06
-1.4955903083513e-05
-2.87726198688183e-05
-2.92826509137452e-05
-9.25707564161076e-06
-2.24171105186505e-05
-1.94746735558574e-05
-8.07328598598509e-06
-1.27247395926042e-05
-2.32845760532844e-05
-1.69856357151184e-05
-1.87878617778172e-05
-1.67359036528629e-05
-6.54077322625327e-06
-4.74940881255143e-06
-1.05704990265981e-05
2.93705624878715e-06
-1.34782648658675e-05
-7.62287409546216e-06
7.14632261309985e-06
-3.47381706497615e-05
-7.65445781823309e-06
-7.43754024464759e-06
-2.76486928745689e-06
8.78636795932621e-06
5.41067561988689e-06
-1.45412542363758e-05
1.10911943570487e-06
-2.46070853593196e-05
-2.3860258122452e-05
-3.11036179569965e-05
-1.22157904952775e-05
-1.41749257898031e-05
-1.47441035970151e-05
-2.49214367364401e-05
-7.73175417666018e-06
-2.55014540029719e-05
-4.13520812412535e-05
-4.33261782000754e-05
-2.98074053702439e-05
-1.98403118858885e-05
-2.17015606758144e-05
-1.20486095782731e-05
1.25876251356204e-05
6.31970812864963e-06
-7.72466455541493e-06
-8.78782744719638e-06
-1.43896880824659e-05
-9.79979486663773e-06
-1.50718793300919e-07
6.41577410979195e-07
-2.35017682447614e-05
-3.29537289503287e-05
-3.61779682175054e-05
-5.71424497855373e-06
-2.99381914751102e-05
-3.54837810670704e-05
-2.92774466535068e-05
-2.06650171520264e-05
-2.69867242070177e-05
-1.09461440260196e-05
3.16403704855548e-06
1.9003535249746e-06
2.16391789138077e-05
-1.72286547624737e-05
-1.99188286473461e-05
-1.62976968272845e-05
-7.03554827575751e-06
-1.44232958929924e-05
-3.59296121190465e-05
-2.99023190403225e-05
-3.13076399556775e-05
-4.16815021988165e-05
-2.35587999568364e-05
-2.98689841229229e-05
-1.32621358651652e-05
-5.34633462828139e-05
-1.85054960821816e-05
-2.02623605155499e-05
-2.58073460134838e-05
-5.14632716365016e-05
1.63576438007034e-06
-1.2933605315183e-05
1.40105073756998e-05
7.48792220562839e-06
1.64958355039094e-07
2.04177270804833e-05
5.07161252855065e-06
6.80288019298544e-06
4.08450137040701e-06
3.9000201554261e-06
-3.37421339285225e-06
-2.85976165300658e-05
-3.06822478369321e-05
-5.33727158981391e-05
-3.12580395986199e-05
-4.53769550147392e-05
-5.6382402057009e-05
-3.74383638727995e-05
-3.93497198152542e-05
-5.57560009653863e-05
-3.67081274407106e-05
-3.48436154013601e-05
-1.5321791349775e-05
2.82542211550697e-06
2.09949117017183e-05
2.86327960718504e-05
-1.92182298487442e-05
3.63188527163004e-06
2.6020454625996e-05
1.19643107872679e-05
2.03488325353355e-05
-1.47566286254047e-05
-1.12690310636454e-05
-2.25289902986217e-05
-3.75152364374726e-05
-2.47869375166398e-05
-6.08273782191268e-05
-5.17268239815699e-05
-1.54819833755489e-05
-4.96626324994198e-05
-4.11385890553914e-05
-3.42614329267578e-05
-2.692501978544e-05
-3.83134485475394e-05
5.47013953388217e-06
7.3730775720559e-07
-5.77526322420277e-06
7.98172724955373e-07
1.9225593297079e-05
6.10186690789636e-06
-7.46869290360187e-06
7.38557416886739e-07
-4.55352634125675e-06
-1.40482531422647e-05
-2.39895584945249e-05
-3.50465271657042e-05
-2.79116594947991e-05
-3.25383671466862e-05
-6.96266866138925e-05
-6.86446650373624e-06
-4.68862086138058e-05
-3.92633080668643e-05
-4.77536336934728e-05
-1.97617310680107e-05
-3.74254973381323e-06
-6.80014460711534e-06
-2.49325195583421e-05
-4.33195049981782e-06
6.83249593687618e-06
-1.36085810055204e-05
4.34343793692125e-06
1.86211768576037e-05
1.01939765845231e-05
-5.04503355998907e-06
9.07583366672564e-06
-9.8443311054273e-06
-2.7209295008743e-05
-3.42899775656455e-05
-2.1068256636598e-05
-2.0701753873349e-05
-5.62195350566847e-05
-9.64946345028475e-06
-3.13620943473199e-05
-3.23049291158205e-05
-2.53824092434811e-05
-4.30845207198759e-05
-2.99615518551971e-05
2.46596605809269e-05
-3.01068164884235e-05
-1.2186318107577e-05
-1.88797332348128e-06
9.07817667167021e-06
-3.56016996712029e-05
-2.03446505932111e-05
7.22525924785695e-06
-1.35713232298509e-05
-5.05771079059725e-06
-1.76702029257449e-05
3.96615906054609e-07
-2.49439353760315e-05
-3.79877496405566e-05
-1.12568165897742e-05
-1.34224194637698e-05
-2.88809862105966e-05
-2.8630903336097e-05
-2.02586697277056e-05
-4.85834197872017e-06
1.82064764515354e-06
-3.05884593497616e-05
-2.38122967883513e-06
3.95503138994007e-05
1.11765191347919e-05
-1.44806561361934e-05
-1.12748504447558e-05
-4.13095732154831e-06
-2.97653053861292e-05
-1.0912880186251e-05
-2.04776642734531e-05
-1.71743708163679e-05
-3.39604908699514e-05
-2.78556856423956e-05
-1.89334248210722e-05
-1.58153420319212e-05
-3.26709494030626e-05
-8.58665064691412e-06
-1.21615824416675e-05
-3.24033300824415e-05
-3.22000851246452e-06
-1.15541708102102e-05
-2.31757323354221e-05
2.05225365890054e-06
-1.7586812378894e-05
-1.27217699775175e-05
-2.28762119918852e-05
-1.67629951907194e-05
-2.81159682573847e-06
-1.8744401859854e-05
-2.95920764465395e-05
-2.22264683253633e-06
-8.75504713447456e-06
-5.52089322145156e-05
-2.31801294931645e-05
-2.63973886677316e-05
-4.79324404827446e-05
-5.69785916305987e-05
-1.14414491881217e-06
-2.08814932572647e-05
-3.86339660256772e-05
-1.41670760547891e-05
-1.27928811214167e-05
1.72203603412928e-05
-4.80211020626835e-05
-3.33073748021758e-06
2.31705098841812e-05
-3.96998064980617e-05
-4.62249399634212e-05
1.00135806634143e-05
1.57851303027754e-05
-5.16784673163886e-05
-2.82223030046083e-05
3.47015485277987e-05
-5.80640507772415e-06
-6.60851664866149e-05
-4.71453428569521e-05
5.49633108389761e-06
2.78339186278972e-05
-3.24229257333944e-05
-6.139824415094e-05
9.07823317691737e-06
2.36351009508088e-05
-1.67053750549079e-05
-4.27909271870415e-05
6.63732793456562e-06
3.06161853203511e-05
-8.48191724144367e-06
-2.05291573684232e-05
-9.45839717636182e-06
3.54297109402512e-05
-2.33215212770861e-05
-7.02293209471458e-05
-1.79139854693506e-06
2.41813851356839e-05
-1.95397808215355e-05
-3.64357508929607e-05
-3.25543918344414e-05
-1.90519010028758e-05
-1.47082851292105e-05
-2.65778806975217e-05
-2.12904933970684e-06
-5.8868304449333e-06
-4.18485445257032e-05
-1.85206889440124e-05
7.93262408833947e-06
4.46096160645849e-06
-1.18917326733753e-05
-1.87227814622348e-05
1.54913685223305e-05
-1.72783956208923e-05
-1.40549931691628e-05
-1.66386796816943e-05
-3.84416503749684e-05
-2.99845925907503e-05
-3.33609980356661e-05
-2.38989887852591e-05
-6.11807290290813e-05
-2.98240369880996e-05
-1.01482550089617e-05
-1.88299154260992e-05
-1.17492448509296e-05
-2.09309635220554e-05
3.32041184482951e-05
1.66107327033142e-05
-2.30073349351147e-05
-4.76839787723697e-05
-3.53704671811425e-05
1.22328843303961e-05
-9.47829617782879e-06
-6.67033774124348e-05
-1.49113033793809e-05
-2.28617713379134e-06
-1.79668876856591e-05
-4.9790568274868e-05
-5.43579320035389e-05
-1.21983623349076e-05
-2.80796507605492e-05
-5.94067395998461e-05
-5.25980218567506e-05
-6.22490230136753e-06
1.11237250833391e-05
-3.87152948536923e-05
-2.39688945320815e-05
6.70333272701949e-06
-1.12170970306178e-05
-3.27841700468038e-05
3.57377910184752e-06
3.33453943111957e-05
-1.26876750703046e-05
-1.01525513261475e-05
-3.80704252804601e-05
-5.42617494242597e-07
-1.39318386659698e-05
-8.57337590082335e-06
-3.76016981495239e-05
-3.06957272451685e-05
-4.24753100122374e-05
-2.63044131091933e-05
-9.40135971522743e-06
-3.95703474525425e-05
-3.42647275553252e-05
-3.06985718724435e-05
-1.56894182592392e-05
-2.04377234166646e-05
-1.03034112700755e-06
1.20399918836951e-05
1.31524380125898e-05
-9.30528166671322e-06
-1.42973348743612e-05
4.59686117627364e-05
7.39938293645628e-06
3.94898519794375e-06
-1.69003523042959e-05
4.10511323569995e-06
-5.6875798167039e-06
-2.20991122910747e-05
-3.98052415431451e-05
-3.4465258921859e-05
-4.0150160788505e-05
-3.53334356193602e-05
-4.10488173640907e-05
-2.90988144096e-05
1.49446480781604e-05
-1.95488435105568e-05
-3.87529386296389e-05
1.41733680746822e-05
3.44986711426998e-06
-3.04642985886447e-05
-4.53092054228096e-05
9.42398667132143e-06
9.28073323861941e-06
1.17089402395166e-05
-2.07267230573904e-05
-3.67154746877367e-06
-2.57662997063878e-06
-2.45266024496642e-05
-7.99172230177403e-06
-3.56552775254603e-05
-2.86222394723626e-05
-2.06137928988419e-05
-3.12821297526754e-05
-2.27245724603221e-05
-2.26239287718211e-05
-1.89183595837897e-05
-3.05992463801883e-05
-3.51229480893829e-05
-1.51923344512045e-05
9.36309533021807e-06
2.3461671266541e-05
-1.18142950924548e-05
2.69322079812648e-05
9.97943737607321e-06
-1.63236183406287e-05
1.3109613352511e-06
-3.6188350293326e-05
1.1958850249684e-05
-1.39225351463483e-05
-3.584588633982e-05
-3.47478987949233e-05
-2.93684451654664e-05
-1.31430753342167e-05
-2.00912964648195e-05
-2.83085215376551e-05
-1.98660795499753e-05
-5.02138040650365e-05
-1.33665638415366e-05
-3.82627158334599e-05
-1.88926817354631e-05
1.50661654946747e-05
-4.50401046881046e-06
-2.85395793887229e-05
-5.09403326106037e-06
1.38012340353575e-05
-1.68264853518407e-05
-3.08727713042039e-05
-1.81259326855244e-05
-5.86232404071698e-06
-1.38579657665546e-05
1.69458003786741e-06
-2.62421538360875e-05
-1.18703405881852e-05
-1.66531785354697e-05
-3.13969109798387e-05
-2.20852904654772e-05
-1.22299679258948e-05
-9.52805110316721e-07
-3.41140820420628e-05
3.73510858782922e-06
-3.08990505275839e-06
-1.34994459661464e-05
1.05030473939182e-05
8.26679490213112e-06
-2.01217724072241e-06
1.15223376684104e-06
-1.83038661273351e-05
1.02535034187041e-05
-1.2137282819005e-05
-2.75752969354443e-05
-2.0931703112205e-05
-7.52053285183309e-07
-1.79081711647082e-05
-5.04517116917893e-05
-1.78975209499759e-05
-9.94289993405621e-06
-2.47239813655374e-05
-9.00582882538853e-06
6.08119058446279e-06
-3.0065423800397e-05
-4.08043989875753e-05
-2.9225256867439e-06
-1.23062911503913e-05
-1.1998703287892e-05
-2.90175292893564e-05
-3.51981995231906e-06
-7.30142069648829e-06
-1.86891055768113e-05
-3.21561703432263e-05
7.53702439078986e-06
-2.56339859830226e-06
1.90747619831756e-06
-1.13169329270767e-05
-1.14652982957048e-05
-1.31877575413131e-05
-2.85832916069563e-05
-4.64726558941271e-05
-1.91173208758664e-05
-8.56761400225314e-06
-3.67623936614568e-05
-7.93507241880811e-05
-1.93090419851337e-05
-2.7519010685416e-05
-2.30557861953287e-05
-4.80931770427516e-05
6.13289716265341e-06
-1.47784731099991e-05
-2.23151936908395e-05
-5.30624402608541e-05
-1.18896876173176e-05
-1.00760343517843e-05
-9.91062835559581e-06
-1.46206695478822e-05
-1.38482649602883e-05
-2.36087100693817e-05
-5.7538254265268e-06
-3.64667851345992e-05
-1.86432509958346e-05
2.04832872562403e-05
-2.51386173368289e-05
-4.35145634766794e-05
-1.60019594616365e-05
-1.25320572090514e-05
-2.93982448296695e-05
-1.84469568548556e-05
-1.55588809881678e-06
2.70028878949987e-05
-6.64071706311667e-06
-4.12448473283501e-05
-1.69756744654973e-05
-1.45269775243077e-05
-2.51529726703225e-06
-1.12978194455171e-06
-1.95604636715487e-07
-1.03973403638798e-05
8.81773454422735e-06
-2.02835982243402e-05
-1.70667683675459e-06
-3.10995937384009e-06
-9.18176700223256e-06
-1.7240985796471e-05
3.54820888924408e-06
-7.43184391297908e-06
-7.20291198797532e-06
-1.07387628642243e-05
-1.84076763323023e-05
-2.91446157775254e-05
-1.42509245028218e-05
1.15940898891331e-05
9.25006883538013e-06
-3.84386192612624e-05
-1.94180756759693e-05
-6.40648636144165e-06
-2.53382471309437e-05
-2.48397723492023e-05
-3.75657867334917e-06
-7.84239544800547e-06
-2.25384473271452e-05
-3.73286692681857e-05
-2.01107073742743e-05
1.790365184267e-05
-2.32516895314785e-05
-3.10554145890903e-05
-3.90409639904412e-05
1.37350693600141e-05
-2.25627557821286e-05
-3.32984603563176e-05
-3.34203092228228e-05
-2.77646463552187e-06
-2.0705623024915e-05
-2.12104086411125e-05
-3.37448922666194e-05
3.62501649763063e-06
-2.15852279357123e-05
-5.08425842417526e-05
-1.40053952516172e-05
6.97750600862639e-06
-3.70748319182881e-05
-2.3147938581589e-05
-1.50142602980904e-05
5.42526725293029e-06
6.43562200189212e-06
-2.59933855433278e-05
-1.88396917036071e-05
-1.77685308292046e-05
-2.0522108207984e-05
-2.42525615579379e-05
2.75351572463377e-06
-2.06542114428375e-05
-2.56948256587214e-05
-1.71465504827235e-05
-2.06497689901389e-05
-3.35049963268252e-05
-3.70153117918353e-05
-1.55999246758965e-05
-4.00946752734996e-06
-2.63335759795481e-05
-3.24353332155948e-05
-1.74897778629574e-05
-1.49195842752483e-05
-4.41671662870369e-05
1.34602924171437e-06
-1.20587034507218e-05
-9.53304287763095e-06
-2.40971537403967e-05
-2.37419738117738e-05
-8.70675931879743e-06
-1.40192953196198e-05
-1.66579157306646e-05
-2.4232698589059e-05
1.85506179404418e-05
1.05538254461347e-05
-1.04591591132014e-05
-1.75435277820991e-05
7.14436392973443e-06
3.34665906344953e-05
-1.38078435677064e-05
-2.34311594301192e-05
2.15249625287292e-06
-2.66661873281136e-05
-3.67156838455528e-05
-2.67364290866721e-05
-1.07311883436955e-05
-1.17559361241095e-05
-2.94918589466359e-05
-2.09921259607542e-05
-6.62936455335929e-06
-1.34728426941674e-05
-8.4229082366049e-06
1.10351018893464e-05
-7.62032587821625e-06
1.40741136805184e-06
-3.57504201309202e-05
-1.26671698454986e-05
1.41195409695911e-05
-1.99083754783883e-05
-3.00029089232195e-06
5.62171731749426e-06
-1.60691892274397e-05
-1.92645965958511e-05
-1.79860007625718e-06
-2.73846997856343e-05
-2.1346182986572e-05
-4.38457857403437e-05
-6.11639404209023e-06
-1.49890599997803e-05
-1.71661990041392e-05
-3.33521942697819e-05
-1.50820450357484e-05
-1.23445321153452e-05
-2.29223346686672e-05
-2.03708539136125e-05
-2.1409162009922e-05
-6.099088885668e-07
-1.06044422963611e-05
-1.4543599679259e-05
-1.89085345965513e-05
1.65537966903488e-05
-2.51296008513474e-05
-5.46103514911708e-06
-3.92429113758927e-05
1.36860946062467e-05
-1.12548505012865e-05
-2.4344640411728e-05
-7.30010644180024e-06
-2.34552796456929e-05
-3.10362174930504e-05
-5.74883190457653e-06
-3.63428823124525e-05
-3.53584016008617e-05
-2.68086428796322e-05
-3.37971325401995e-05
-1.45015771955205e-05
-9.77133129289988e-06
-4.28003631681695e-06
2.7029196934327e-06
-6.88014806645297e-06
4.0233539257341e-06
-1.92012266222444e-05
-1.79367623984787e-05
9.52837876780017e-06
-1.37865706726396e-05
-2.0250527469065e-05
-1.4765817921601e-05
-1.33433081120964e-05
1.19966725347133e-06
-3.31348722057513e-05
-2.26391801000441e-05
-1.37442950726958e-05
-5.46054639866552e-05
-9.28449365335488e-06
-2.12116299996727e-05
-1.85556070759966e-06
-4.59525009894346e-05
-2.05379998521232e-05
1.06765673483133e-06
3.47215719947954e-06
5.97727507138738e-06
2.76463515849831e-05
2.75769298005114e-06
-4.27750045900166e-06
2.94724744328738e-06
-1.08833335727462e-05
-2.82005531911805e-05
-1.19812240996409e-06
-1.27915090496965e-05
2.40620793451412e-06
-1.3069802646505e-05
-1.68615380053845e-05
-3.82698889649995e-05
-1.3321861328199e-05
-8.50116907411278e-06
-8.01329586279544e-06
-3.98860836921331e-05
-9.88432962145694e-06
-2.91290214598312e-05
-1.55172510775056e-05
-2.53692304904278e-05
-2.8696838247508e-05
-3.00102207475186e-05
4.26376361371493e-06
6.63106275789949e-06
-1.69691319411374e-05
-2.90270315078507e-05
6.84534982654234e-06
2.18749168810119e-05
4.7121453005765e-06
-2.48470218096317e-05
-1.77370716903928e-05
-1.07105058584281e-05
-4.50315009372372e-05
-4.29433753675461e-05
-4.99485562048404e-05
-4.80446667720033e-05
-2.23192940593827e-05
-2.115120988552e-05
-1.94841599750227e-05
-9.77135849531352e-06
-3.75117377967883e-05
-2.76955525729521e-05
-3.34615954405874e-06
-1.78637412532116e-05
-1.93860433648739e-05
-1.97817916485381e-05
2.76747609997291e-06
-3.76730913832033e-06
-8.82549354866301e-07
-4.82918129763674e-06
-4.27912197359956e-06
-1.96513552403929e-05
7.22983623340618e-06
-3.17133112405359e-05
-1.18098610384551e-05
-3.51978972859643e-05
-2.75315324307309e-05
-4.02988939807169e-05
-5.85644789116561e-05
-2.50394303615681e-05
-2.71505993959154e-05
-3.37463112049037e-05
-3.62533297171266e-05
-1.99819730306015e-05
5.61046509253104e-07
2.26256619787405e-06
-8.8724164167609e-06
-8.91098634625805e-06
-1.29562948119615e-05
-5.03798600532563e-06
1.3438123702296e-06
1.24997480867999e-06
-6.07102262526121e-06
-1.43625019452953e-06
-2.84115388489685e-05
-2.96876804645659e-05
-2.03481425965873e-06
-1.66236121980782e-05
-2.69463534374621e-05
-2.0358732668452e-05
-3.51743582530699e-06
-3.60040984204759e-05
-7.82869945198186e-06
-5.08588022196044e-05
-2.56597479404847e-05
-1.55264482583533e-05
8.68693157820316e-06
1.50814285736994e-05
1.56113731244712e-06
-1.1030674289335e-05
4.81355866349619e-06
1.41960357204847e-05
1.2429978046396e-05
1.22796301205652e-05
-3.75184757712204e-06
1.05291949403427e-05
9.94201580113739e-06
-8.06233628064649e-07
-1.73558414426708e-05
-2.74064089801682e-05
-1.93112805995585e-05
-4.83121325043417e-05
-6.41080944016643e-05
-3.93301546580073e-05
-2.58365765783438e-05
-1.0342498337791e-05
-1.61258050057171e-05
-3.337469069863e-05
-1.93876977371517e-05
-4.10457362861121e-05
2.02909480666578e-07
9.61852147479649e-06
-6.07110400808565e-06
-6.99823483791024e-06
-2.87424122482867e-05
-1.67981624485207e-05
-1.559479358202e-05
-1.76609542412676e-05
1.28752850932033e-05
-2.67637318650655e-05
-3.61538688290537e-06
-9.87103051276758e-06
-2.34544404446829e-05
-1.31419983663856e-05
-4.95490129282335e-05
-4.29904781919574e-05
-2.9417037797301e-05
-4.12926226546232e-05
-3.97872100412776e-05
-3.138748723862e-05
-1.32659896929454e-05
-1.66948379628023e-05
-3.14612997697211e-05
-3.23398822761343e-05
2.39430894182144e-06
2.61970681228153e-05
1.79034812794977e-05
-8.50704250255977e-06
-1.6557667600323e-05
1.38996474602798e-05
-1.16190012451827e-05
2.60798233640264e-06
-8.40498102949456e-06
-1.31795543967582e-05
-2.32206543052517e-05
-3.06065838819794e-05
-4.57115505181527e-05
-1.82301792163898e-05
-1.72605141689562e-05
-3.40173209655417e-05
-3.12517027222762e-06
-2.49506723730727e-05
5.33334379077153e-06
-3.29239356443315e-05
-4.71341840679207e-06
9.45649567395041e-06
8.96246513765871e-06
1.14300683872159e-05
2.28054490491715e-05
-3.00830450965628e-05
-2.17683155121453e-05
1.1147159469302e-06
-6.65421458198352e-06
-1.18952422013916e-05
-9.29318517747268e-07
5.72109366580552e-07
-2.08038165107872e-05
-1.87614968568617e-05
-3.92778606962818e-05
-1.35423914966122e-05
-2.79811225938472e-05
-2.76809411210369e-05
-1.76014393093288e-05
-1.57392480029556e-05
-2.27145305621385e-05
-1.72197861968755e-05
-2.18110552571874e-05
3.17295053549493e-06
-2.2279420494388e-05
-1.32507666311078e-05
-2.86108308239342e-05
-3.18456330652315e-05
-1.48691333508879e-05
-1.42209064827556e-05
-7.66673522887844e-06
7.91410499917181e-06
7.54021495575614e-06
-3.75695473451437e-05
-3.2372100774363e-06
-8.23716480951156e-06
-2.36519130233822e-05
-2.84530211813156e-05
-9.28373077667288e-06
-3.60349299364522e-05
-8.24515538208493e-06
-1.75312725933055e-05
-2.09885750248468e-05
-5.23915831670588e-05
-3.01426280853794e-05
-1.29656105274843e-05
-1.17862807980023e-05
-5.68804692401967e-05
-4.05428307206429e-05
1.20841811835285e-05
-2.65541902483025e-05
-2.52726014096787e-05
-3.5741561163585e-05
-1.92903455006136e-05
-2.06129330410077e-05
-3.84718279634599e-06
-6.88089189568575e-06
-9.88334659640968e-06
-1.22286606551299e-05
8.23949565252198e-06
-1.00989395417612e-06
-1.00147162949659e-05
-1.66671307252132e-05
-9.69794255065581e-06
-3.8628373587835e-05
-3.56136688231643e-05
-1.24181742966021e-05
-2.29506458407624e-05
-5.17278064859162e-05
-2.07871908060792e-05
3.50140645171199e-07
-3.37275567842885e-05
-4.70159881904965e-05
-2.15595679995883e-05
6.06798695097894e-07
-1.93870098111614e-05
-1.75802473161961e-05
3.17599096806967e-06
2.50475093463242e-05
-4.67478517691094e-06
-6.44462506793769e-06
-1.66898950849529e-05
-7.62878134358204e-06
-8.611788573648e-06
-1.32205064145989e-05
-3.11780629855973e-06
-5.32355015314436e-07
-1.88705989394747e-05
-2.51665834793323e-05
-1.785077171213e-05
-2.70022073514576e-05
-2.21043916355607e-05
-2.59625398546847e-05
-1.55348352538209e-05
-3.70378085788396e-05
-8.40395937595587e-06
-1.31662134052698e-05
4.58362279475613e-06
-9.13625907855804e-06
-3.66655613241129e-05
1.04184561965851e-05
5.82496634931498e-06
-8.77655915868471e-06
-9.42417383681272e-06
3.13658018759582e-05
1.06715960316162e-05
-2.15799979741474e-05
-3.25048616447675e-05
4.32064496883892e-06
-1.03964594447361e-05
-4.89430125706722e-05
-7.93788902348421e-05
-2.08993933288385e-05
-4.42642128480831e-05
-2.59621827096674e-05
-3.98606028384082e-05
1.48801057591771e-05
-2.01628743859512e-05
-3.61904837908031e-06
-3.45530070222535e-05
-1.0171889291482e-05
1.77022999413146e-05
-3.57337855697922e-06
-4.15345692646801e-05
-7.30289475036116e-06
2.27823172105315e-06
-9.06344501920771e-06
-1.87204741656755e-05
-3.89251604771312e-05
-4.30217334213691e-06
-4.93958164861849e-05
-3.67021984081565e-05
-5.81271939985419e-05
-3.43235456286743e-05
-1.49569165274896e-05
-4.09019951387899e-05
-5.05679572925986e-05
-2.73576045377992e-05
6.51132361962053e-06
-1.65579134092388e-05
-3.82200124984911e-06
-2.56462620989425e-05
1.48770812136793e-05
-7.16857593004287e-06
-1.42965241789617e-05
-1.76447398883418e-05
8.75517135417069e-06
-1.12737489102471e-05
-2.23725959504541e-05
-3.54568584963425e-05
-7.03630754412102e-06
-1.32935386713719e-05
-3.79284488039505e-05
-2.76541458544576e-05
-1.54418270933514e-05
-3.06796151694392e-05
-4.47154786952814e-05
-3.54696477096716e-05
-3.44957348689842e-05
-2.14485618136196e-06
-3.40334272071999e-06
-4.27499429479636e-05
1.3672264359663e-05
-2.82079473893633e-06
-4.78899331395434e-06
3.13724494803527e-06
-1.12736121339482e-05
3.20980472251622e-05
2.61262274090903e-05
-4.00001887639153e-06
-2.77977658073032e-06
-3.03766639444339e-05
1.03590717338927e-06
-3.60394037281991e-05
-3.93327648095243e-05
-4.07332963429099e-05
-2.43470281204942e-05
-3.76286800355615e-05
-4.7794393952009e-05
-4.57292080029679e-05
-4.62440589957091e-06
-7.87691881864279e-06
-2.18401563046571e-05
-1.07821952684527e-05
-1.35141150306895e-05
6.52679529841301e-06
-1.06809359521493e-05
-2.05958758554188e-05
1.956049275963e-05
-1.07484715596988e-05
-2.34954706001294e-05
-1.60011016668109e-05
-1.88958536766476e-05
-2.57318417719765e-05
-1.8831926129701e-05
-5.24119656839588e-05
-4.12510432434046e-06
2.19442559647777e-06
-7.40121318598121e-05
-6.11561865884062e-05
-1.56764567013593e-05
-3.06453254438121e-05
-3.93980378640276e-05
-4.01379766931759e-05
-8.73443699146376e-06
-1.37377197896154e-05
-2.031714074225e-05
-4.64276803621626e-06
-6.55633398149208e-06
-3.77516934791889e-06
-2.05836125979632e-05
-1.11512497153596e-05
-3.98730724627609e-05
-1.42575506912694e-05
-3.60678624497355e-05
-1.70797836868673e-05
-3.9034175546813e-05
-3.32636563591044e-05
-4.38629217865504e-05
-3.41875548753801e-05
-3.90504552122039e-05
-3.34470247784201e-05
-1.81687147490583e-05
-4.58337901850747e-05
-1.12618767274746e-05
-1.23812522839854e-05
2.08679271785257e-05
-1.07055693171572e-06
-8.20605517082188e-06
7.45066940669777e-06
4.6290120350662e-06
1.56709417547466e-05
-1.1427237028606e-05
-3.39022005960915e-05
-1.48471602746902e-05
-1.53457927023553e-05
-3.85429296710375e-05
3.35916631226877e-07
-3.80211746602952e-06
-1.11158711883043e-05
-3.26731535286113e-05
-4.53365802417773e-05
-1.07240444526827e-05
-7.03940545611166e-06
-3.42549389262978e-05
-1.40027130763425e-05
-1.65119808473676e-05
-6.49002443271143e-06
-2.91154228864328e-05
-2.40696453894442e-05
9.12199358912781e-06
-1.90244771602113e-06
1.74776151613015e-05
6.04582332929833e-06
5.87027627023181e-06
-1.91851545604188e-05
-1.33455722034816e-05
-4.32101072120172e-05
-3.83893120705649e-06
-2.5753972103869e-05
-2.40237011405944e-05
-1.55073522895022e-05
1.58977105087878e-07
-4.19038484827436e-05
-3.1394325250623e-05
-1.97744730906898e-05
-1.49356399393324e-05
-2.10252468922023e-05
-1.39229882937957e-05
-7.11559298582615e-06
-1.58593900314519e-05
-2.46704691987746e-05
-2.52682766457366e-05
5.95974341937922e-06
-2.25130714624731e-06
-2.37166855689944e-05
-2.05339967014083e-05
-1.69356061059922e-06
-4.62701693473349e-05
4.47907291077378e-06
-1.96483907875928e-05
-1.3483852924647e-05
-3.8700999494105e-05
-4.92978832659394e-05
-2.41726077128969e-05
-4.02040306123828e-05
-5.50189526558509e-05
-3.95621529701663e-05
1.40053406734365e-05
-2.09021413067818e-05
-1.90922529244606e-05
-3.50012780593103e-05
-1.2795007509716e-05
4.40406515108537e-06
-2.4044243536721e-05
-3.1419213543374e-05
-8.80248259145875e-06
4.48086695116181e-06
-2.88216024362495e-05
-1.37741826394664e-05
-2.18107561583208e-05
-6.45453798994996e-06
-4.2527664950726e-05
-5.21266108478855e-05
-2.88542185807116e-05
-1.2592068577166e-05
-3.65818819620899e-05
-3.45194363217728e-05
-2.81023629970561e-05
-2.3109758918066e-05
-1.43784919166119e-05
-1.55650724843688e-05
-1.75532734150661e-05
-7.2097519207057e-06
-3.61221862421382e-05
-1.48449947135673e-05
1.38713424318675e-05
-1.99275076860956e-05
7.29832071519248e-06
-1.84731904155109e-05
-1.73641370223421e-05
-2.433802007549e-05
-9.1484099257445e-06
-3.15015095404032e-05
-7.22511906008239e-06
-9.42258357753963e-06
-9.72388025458067e-06
-2.41118320769569e-05
-1.6557426131756e-05
-3.48958299723074e-05
-3.55368563955106e-05
-5.1376480712127e-06
-1.80126466430356e-05
-1.68984208953846e-05
-2.30510379490978e-05
-8.79600985134017e-06
8.81501038538715e-06
1.52335088888504e-06
-4.8913875118405e-06
2.27949916277937e-05
5.76499854931753e-06
-7.97925635517877e-06
-8.68897748279609e-06
-1.70568514090979e-05
-7.15108638308096e-06
-4.22985950679353e-05
3.87895283144342e-07
4.86042002144468e-06
1.34211717753028e-06
-5.9523300925097e-06
-4.79132025808932e-05
-4.06999932067361e-05
-1.72448286587172e-05
-2.2265455838856e-05
-2.20843314240362e-05
-2.65696243708687e-05
-2.43394323651351e-05
-2.9664227137128e-05
-3.44608275952589e-05
-1.45582433980459e-05
-2.89346280515346e-05
-1.2216349526385e-05
-9.15212360678035e-06
1.66590241457891e-05
4.90320826330904e-06
-6.97356000973158e-06
-2.44693658318117e-06
-7.94937266333367e-06
-1.36622447198175e-05
-7.67237994689428e-06
2.68331790957679e-06
-1.03789820625219e-05
-2.19505831700781e-05
-3.12433228407088e-05
-3.22843434903418e-05
-3.94361338335172e-05
-4.93472012950142e-05
-1.73054351060057e-05
-4.20511774608452e-05
-4.47341934502719e-05
-5.14353317397686e-05
-2.59508088931196e-05
-1.63017864166934e-05
-1.71624820986363e-05
-2.76698628967496e-05
1.09771935644106e-05
7.97055990171688e-06
3.14491975078263e-06
9.26625234811591e-07
2.61641129486168e-05
1.59722724724945e-05
-8.43977604878673e-06
9.80883508811064e-06
-1.23545435423332e-05
-2.55853647846308e-05
-4.47909947531316e-05
-3.3124867445575e-05
-4.09335515277618e-05
-4.35100275627823e-05
-4.89215752345913e-05
-1.94455172816077e-06
-1.24345457612438e-05
-4.7881991735678e-06
-2.43665701514895e-05
-3.03230002741379e-05
4.2283437087382e-06
-7.04430872627766e-06
-1.23720733683423e-05
-1.28265440861146e-05
-1.07636471376661e-05
9.62319026163421e-07
-1.49819000586907e-07
1.16902450886453e-05
3.9438599099868e-06
-1.35654562705931e-05
-2.7733325320645e-05
-2.68998365930182e-06
-1.33723456000224e-05
-4.09139676192278e-05
-3.7624248439463e-05
8.55999531127346e-06
-3.46048332368654e-05
-3.48241543838865e-05
-4.53128836221291e-06
-7.96716655995879e-06
-1.71290865913095e-05
-2.82791494524333e-05
1.31691944173694e-05
-1.39144097389321e-05
-2.87053268579939e-07
-2.01651188120735e-05
-7.04744112562141e-06
-1.7663467376712e-05
-1.75311642161601e-05
-4.91726157739538e-05
-1.3747678504773e-05
-1.98965443790374e-05
-1.52650865388369e-05
-1.0816752565393e-05
-3.40731155002955e-06
-4.54065769737381e-05
-1.16044708881494e-05
-9.80990728772005e-06
1.60212993135129e-05
-9.12578253521566e-06
-1.26326125492891e-05
-1.8796036118364e-05
-3.77784526774184e-05
-2.52579657968687e-05
-3.03839797103916e-05
-1.31638101332873e-05
8.06197432943529e-06
-1.40438568926078e-05
-2.87783952502924e-05
-1.37253972136536e-05
-6.63787446819906e-06
-1.16870041739079e-05
-4.4457296588333e-05
-2.17557906780617e-06
-1.35272277845843e-05
-2.55132547693481e-05
-3.59691590361313e-05
7.86984095720879e-06
-1.88571981270478e-05
-1.98366524431984e-05
-1.81443799962934e-05
-3.17906335008098e-06
-9.96614480878724e-06
-3.03714484283392e-05
-1.87929753109072e-05
-3.26681985205364e-05
7.61793869692875e-06
-3.90831412088339e-05
-2.58362201451126e-05
5.78419000988173e-06
-2.94559240228517e-05
-1.49731929049893e-05
-5.87197971595844e-06
-4.7246419575327e-06
-6.21381833402758e-06
-3.94692838913401e-05
-1.55584593418253e-05
2.65303354293445e-06
-3.9173394783508e-05
-3.19409864637335e-06
-2.7734316057141e-06
2.88899027477145e-07
2.64885147066281e-06
-2.51963877057642e-05
-1.77178418685432e-05
-3.33152830541771e-05
-2.4058607331012e-05
-3.58972963797365e-05
8.2880215223866e-06
-1.68472871789669e-05
-2.28991217615193e-05
-2.30546927158603e-05
-1.25456489955298e-05
-4.8084163426058e-05
-2.19755556635145e-05
-5.40374225309379e-06
-2.47376992766395e-05
-5.75239939115993e-06
-3.46120465035992e-05
-2.29456365446119e-05
3.04860871349902e-06
1.25611859818029e-05
3.55611795501476e-06
1.10533841484718e-05
1.02663629924598e-06
-1.62802359741342e-05
-2.19329210145698e-05
-2.85563585191523e-06
-3.52567785092035e-05
-1.28714465763547e-05
-3.11066710920704e-05
-3.05022593058254e-05
-9.49205722614403e-06
-5.83008162458808e-05
-4.34284731006063e-05
-2.94596943932237e-05
-1.07902443333818e-05
-2.4217679307933e-05
-3.15063482797096e-05
-2.06739279984814e-05
2.93517950254412e-05
-1.09929519994254e-05
-2.08111497045985e-05
5.18566473613715e-06
-4.01332115690423e-06
-1.17505701207109e-05
-8.87750687264164e-06
-6.55579629570233e-06
1.92422756851811e-06
-6.98724750437628e-06
-2.1959903825911e-05
-1.24462454843042e-05
-2.44395261547296e-05
-3.89262615198589e-05
-4.19891362980665e-05
-2.57502518495627e-05
-4.4204210027993e-05
-3.96893267951466e-05
-3.53211647168567e-05
-1.83411335218058e-05
-2.49461692432982e-05
2.17056889058316e-05
1.50045836372272e-05
-2.83681150455451e-05
3.61732605238611e-06
-8.63666184609442e-06
-1.75588133306863e-06
-3.75327049660113e-06
-1.99634739219425e-05
-1.67052329114495e-05
-7.38643036419195e-06
-2.44628760961767e-05
-3.83660095730725e-05
-1.20592382564905e-05
-2.76537069704486e-05
1.74835262889615e-05
-2.02852104869563e-05
-1.88847077170471e-05
-1.04774723054619e-05
-1.86259153316653e-05
-6.90678396839894e-06
-4.90699246246692e-06
1.02435893301758e-05
-2.06316276032421e-05
-1.03559618685094e-05
-1.93092214815248e-06
1.48710356463648e-05
-6.76580521738983e-06
6.37174113611403e-06
1.24545761386798e-05
1.00951921425313e-05
-1.19017665390077e-05
-2.94494137001705e-05
-2.01506763732115e-05
-2.81520018811354e-05
8.26731828295443e-07
-4.75304479352851e-05
-5.09106690707764e-05
-1.80457872817638e-05
-2.63676312552e-05
-4.57638186618331e-05
-5.68589940250939e-05
-2.16806158204206e-05
-7.01958724835679e-07
-1.36117840571478e-05
-2.05568141273548e-06
9.8682575824124e-06
1.0134060608282e-05
-1.46239993355971e-05
-1.09990037059208e-05
-7.13363150970655e-06
-1.11790288195249e-05
-2.07767957008022e-05
-3.00527816439408e-05
-1.03090274611365e-05
-2.14513968656856e-05
-2.87479164088868e-05
-4.68009905467045e-05
-5.924458710968e-05
-4.88376215525669e-05
-6.57555782236954e-05
-4.67710782895743e-05
-6.39288051109062e-06
-2.35127394316763e-06
-3.83786698424674e-05
-3.95662111217603e-05
3.10151645849211e-06
-5.77676615006812e-06
-2.52263041575617e-05
-5.28269453308373e-06
1.47764212910359e-05
5.54209849137192e-07
1.16379599036108e-05
-6.98114013110278e-06
2.35134887947795e-06
-3.6363324392547e-05
-2.54110444369563e-05
-2.94511828239224e-05
-3.24657685042138e-05
-4.34424189034169e-05
-5.0222926460654e-05
-2.93626196050333e-05
-3.56928446804313e-05
-1.24067778538149e-05
-2.03813190561224e-06
3.06521927312844e-06
-1.65031378547933e-05
-8.8150001074319e-06
-7.56194394510052e-06
1.88997869176698e-05
-1.52569662164584e-05
-1.26064452179894e-07
7.8110689064604e-06
9.11333490024795e-06
8.77511575959882e-06
-3.29490156379981e-06
-4.57456871592641e-06
-1.03321001036928e-05
-4.12359081706762e-05
-3.4525865954969e-05
-2.17623987829094e-05
4.45495623978385e-07
-6.78772751882479e-05
-2.71782325496119e-05
-2.33450074146339e-05
-1.18333954704873e-05
-2.11533252287829e-05
-1.83192023400621e-05
-3.40581866915177e-05
1.30672190940302e-05
7.4909554160445e-06
3.53287738123319e-06
1.29603089132141e-05
-1.05200208137173e-05
-2.63288030516352e-06
2.09443141485488e-05
1.57418543370267e-05
1.23394569679557e-05
-1.35933932994283e-05
-1.88719661626955e-06
-4.81305890087059e-05
-4.62032682620381e-05
-1.94416010850784e-05
-1.57242768646709e-05
-4.67056812594325e-05
-4.49039458978761e-05
-2.24727524057346e-05
-3.32165727571716e-05
-4.3322132734627e-05
-1.6148643198712e-05
-7.13619538483025e-06
5.06820627317171e-06
-1.58620980326631e-05
-1.66495418077811e-06
-7.40878626419745e-06
5.27822455586068e-08
-1.49105222232966e-05
-1.5769194225052e-05
-1.32595532210082e-05
6.51462452426785e-06
-4.3107078389179e-05
-3.46781031081625e-05
-1.82054544488488e-05
-2.33796562647195e-05
-5.35202744514372e-05
-1.36510118308943e-05
-3.96484196677646e-05
-2.73742042782467e-05
-4.83163843200755e-05
-9.8598607798765e-06
5.07357174368091e-06
-7.74556110198141e-06
-3.80079761277168e-05
-5.73766198436013e-07
-1.83889941483968e-05
1.00804805389218e-05
1.10414609219856e-05
-1.2024028994232e-05
-3.26016219037025e-06
-9.35845558251949e-06
-1.16939484229971e-05
-3.83749651372051e-05
-3.31811745390131e-06
-1.01661378567161e-05
-2.03388059467828e-05
-2.23022250514192e-05
-4.46834650113444e-05
-3.44806592705397e-05
-3.17279435969163e-05
-1.96612324214737e-05
-3.32756334193379e-05
-2.30116478713329e-05
1.02618930730461e-06
1.42350722828978e-05
-8.15124285340282e-06
-9.51124450847616e-06
1.5069636429543e-05
1.45010564442986e-05
-1.59413281296006e-05
-7.33414189035273e-06
2.97370976340617e-05
2.44906133617539e-05
-1.42544153334222e-06
-2.8830652974978e-05
-8.21950729154411e-06
-2.20544504570165e-08
-2.8172629032766e-05
-3.71235582945104e-05
-3.7421477230986e-05
-1.9160665201771e-05
-2.31151379102472e-05
-2.63564233760536e-05
-3.69879921773284e-05
-5.16928424813919e-06
-1.27380173235934e-05
-5.16651599873164e-06
1.50776447161274e-05
-8.63822931501574e-06
2.71313304891678e-05
6.70230834403148e-06
-1.09013107905247e-06
-1.18708843461636e-05
-6.72834835488957e-06
-7.48073748646245e-06
-1.38274293968707e-05
-3.27599103472144e-05
-1.47711917334148e-05
-3.52425726860423e-05
-1.73328270805229e-05
-4.78991963936886e-05
-3.81945812314646e-05
-1.26270872817551e-05
-2.49827000963762e-05
-1.28647841338957e-05
-4.26458087681931e-05
-6.50422926376685e-06
-4.0111940907112e-05
-1.91347941467042e-05
-3.6973142024721e-06
-1.05069071166018e-05
-3.76324009081547e-06
-1.60026199538404e-05
4.81367408244043e-07
-2.36380368653349e-05
2.20654950583785e-06
9.18113733884864e-06
-9.81097792815556e-06
-2.0693131426747e-06
-2.37033785132133e-05
-6.93677165076003e-05
-1.31505391211928e-05
-2.30211709170026e-05
-2.43826038593802e-05
-1.85353514471995e-05
-2.89457794703476e-05
-3.94482479031058e-05
-2.16541387524103e-05
-1.83435056323101e-05
7.13975260608718e-06
-4.25013469131307e-06
-9.02166869506503e-07
-1.57422672314143e-06
-8.95650200476708e-06
-3.15876336897496e-05
1.22328967352254e-05
-1.86162055176588e-05
-1.84785187349318e-05
8.04179388073123e-07
-1.19918277494095e-05
-1.55928171069224e-05
-4.24040064137758e-05
-4.46323203199791e-06
-1.53163033197668e-05
-1.73711732955105e-05
-1.50379663722579e-05
-3.49507386589229e-05
-4.05601257147687e-06
-1.13383891176268e-05
-5.83018703680842e-06
1.96245513671971e-05
-2.39644296879171e-05
-1.66394154335417e-05
1.56212801905865e-06
-1.34244531131596e-05
4.89088485744697e-06
-3.04268774031052e-05
-1.25490776183722e-05
-2.09770910139379e-06
-2.19513102819195e-05
-1.27024009614675e-05
4.64235838312913e-06
5.52346615849711e-06
-1.2178529388739e-05
-1.30470570243864e-05
-6.394547269272e-06
-6.62565521208212e-06
-2.391810608895e-06
-1.55831869653912e-05
-2.31935002594921e-05
-1.0892609895984e-05
4.16708970214718e-06
-4.0753707264591e-06
-2.48285400890207e-05
-2.73146456116824e-05
3.67930283927723e-07
-2.53514493960491e-05
-1.47143118874257e-05
-3.47770248329383e-05
-6.63455654660747e-06
-8.58282472808402e-06
-1.40674272849859e-05
-1.05087654767948e-05
-2.37566116141803e-05
4.21969085138609e-06
-1.03218277881237e-05
-2.92471982457615e-05
-1.74805033220985e-05
-1.70564683226839e-05
-1.64348636654264e-05
-1.07775922273925e-05
-1.60064103612753e-05
-2.34161636066901e-05
-1.42200350240063e-05
1.37031533711625e-08
4.51045930365577e-06
-9.17828005176412e-06
-2.08165535248998e-05
-1.66872692606232e-05
-2.24018408960271e-05
-2.35665385565558e-05
-3.97283222681955e-05
-1.72773694165164e-05
-1.52523027820454e-05
-3.43490919600923e-05
-1.55672295528413e-05
-7.09989092378687e-07
-2.8834528142388e-06
-2.70836645576366e-05
1.12028324834905e-06
-6.99638088944356e-06
-2.72976086837307e-06
-2.63827758408674e-05
-2.0320387900358e-05
-4.87901528858133e-06
1.32256031300381e-05
-1.43780605195388e-05
-9.84329926352014e-06
-1.31396531347666e-05
-3.13242491885363e-05
-4.35314449506944e-05
-5.42471505186369e-05
-4.92269812431071e-05
-1.92436670454316e-05
-4.01090664261798e-06
-1.50304046654014e-05
-1.83585906542737e-05
-1.75637182769279e-05
-9.72934898681781e-06
-1.93321588418554e-05
1.60044424239658e-05
-5.20647202947367e-06
3.19953080731431e-06
-1.37753234319072e-05
2.4342468795191e-06
2.18469861022365e-05
-3.67613453642393e-05
-2.61571242807122e-05
-1.27444862902732e-05
-2.97375056853265e-05
-2.9377787280408e-05
-4.95783888564856e-05
-2.89006179802298e-05
-1.8806111996234e-05
-8.67882342214045e-06
-4.00035927459191e-05
-3.31044427686988e-05
-2.27145508168343e-05
-2.38551101125315e-05
-1.05882940922878e-05
-1.02089435931175e-05
-1.57813830312148e-06
8.73068427839336e-06
2.76792807622271e-05
3.93175359850407e-06
-4.13167889361486e-06
1.82522033453647e-05
1.16298533104968e-05
-1.51819395302564e-05
-4.77910478314867e-06
-1.8672337403046e-05
-2.4110853252854e-05
-3.21434472310104e-05
-4.70959171073162e-05
-4.03961076308514e-05
-1.59937952868993e-05
-4.49202879985213e-05
-4.90761423309362e-05
-2.74192918202302e-05
-4.86046412847827e-05
-3.12698892047839e-05
-1.51001505735823e-05
-1.19490529118574e-05
-7.73701563541775e-06
-4.90991094547226e-06
-2.09940530991217e-05
-6.74899279053256e-06
-2.29754211755989e-06
7.85236579704901e-06
-6.57649632389936e-06
-5.53570316275883e-06
-9.64428869779911e-06
-1.43636960349309e-05
-4.05120669443139e-05
-2.42104013529262e-05
-2.42862739447335e-05
-3.97558769279524e-05
-5.43366738151764e-05
-1.89588733016356e-05
-3.04608303176916e-05
-4.55937265853672e-05
-1.88110739868164e-05
-2.09108991475447e-05
-2.17193381406428e-05
-3.32518079632533e-05
5.06413285028559e-06
2.67837058723605e-05
-9.09198231014626e-06
-1.54094784753301e-05
1.77911261256748e-05
9.48172098648047e-06
-1.13454047958192e-05
8.98475319980519e-07
-1.8015070151909e-05
1.72076964981412e-05
-2.80474197934867e-05
-2.28248048016285e-05
-3.61333452130855e-05
-2.00234099515182e-05
-1.45627545852352e-05
-3.30826468404783e-05
-2.40447244029061e-05
-3.49881595063194e-05
-3.69957600953397e-05
-2.4831137033942e-05
-1.24833495933141e-05
-2.01551407791966e-05
-7.19229732982292e-06
9.17428630755921e-06
-9.92937216552208e-07
-1.68132540349588e-05
-9.90793653318118e-06
7.51735777952589e-06
-1.43122358261011e-05
-1.17411749410043e-05
-1.61236989007206e-05
-8.12571760021967e-06
-1.61079484488855e-05
-3.73506408831811e-05
-2.21986081755123e-05
-1.33716998986913e-05
-1.06175641494208e-05
-2.86409707457332e-05
-2.73229528664573e-05
-2.66714299708782e-05
-5.06158157100235e-05
-2.43863774172759e-05
6.4362747265443e-06
-8.84512119556293e-06
-2.77959507474155e-05
-1.35660030261758e-05
-1.59717698797121e-05
1.31398345693955e-06
-8.7163861552235e-06
1.05728969908931e-05
-7.26306208377106e-06
-4.44590211846217e-06
1.54498115727211e-05
1.87991976084918e-06
-1.85078392056159e-05
-7.67570646327057e-06
-3.44113511860328e-05
-2.74976285224802e-05
-3.67843390417818e-05
-2.96511140408898e-05
-3.52133507437227e-05
-3.59514243182921e-05
-4.33991822366773e-05
-7.8008577806007e-06
-3.74923592197924e-05
-2.06506701199669e-05
1.61903434459775e-05
-1.48757906166714e-05
-9.7342951719657e-06
7.92744628188471e-06
-1.09017098441005e-05
-1.24836497229799e-05
-4.5919727595699e-05
-2.36872791758827e-06
3.28493778431106e-06
-2.4154851343509e-05
-2.21942197806873e-05
-6.94496914574156e-06
-1.18719445271899e-05
-1.77160120250267e-05
-1.21241381869272e-05
-1.22573862948294e-05
-2.6128121037555e-05
-2.01578572850259e-05
-1.57091970675453e-05
-5.46971837741136e-05
-1.70219756766686e-05
-2.02901071981658e-05
-2.77951871569011e-06
-8.97010389880934e-06
-1.04122830982929e-05
1.54089451094906e-05
-2.40179607849717e-05
7.0600734476432e-07
6.49686394490299e-06
-1.32549282715478e-05
1.65435912450252e-05
-6.70751679758479e-06
-1.17910047844598e-05
-1.71650822700278e-05
-5.84406869439804e-06
1.69731371057745e-06
-2.03728263624723e-05
-4.16469698489974e-05
-3.0572805393135e-05
-1.63014249065297e-05
-3.90320522079001e-05
-1.25441320596077e-05
-2.25029778500511e-05
-2.45362741743476e-05
-2.55531504898052e-05
-3.74899233828755e-05
-1.59403072859319e-05
4.94316379096565e-06
-3.21600562943263e-05
7.60577348578149e-06
3.43187696930982e-06
1.06229294181971e-05
-7.8205704254446e-06
-2.21675696827889e-05
-4.97695556703761e-06
-1.87253649867842e-05
-1.01446454764977e-07
-1.96230581438263e-05
-4.84597439265554e-05
-1.39888247159378e-05
-1.54271426864337e-06
-2.77327344192464e-05
-3.59047373718643e-05
-3.17078521816396e-05
-5.26482500707333e-06
-4.96871493652036e-05
-2.57817021285335e-05
-1.61888067675066e-05
-1.61787462331501e-05
-5.7563769068935e-06
-2.77862093522631e-05
-3.80853984601649e-05
-1.0487497446046e-05
-1.00177072100837e-05
-2.58757455476009e-05
-3.00771879191372e-05
2.2538606827884e-05
-2.1814446932689e-05
-1.67441643154937e-05
-2.54585157142319e-05
7.56188913345741e-06
1.94041901821905e-05
-4.2872654236712e-05
-4.70734212461681e-05
-1.22826692086443e-05
-4.55541706809954e-06
-1.62928915410347e-05
-2.90742900763064e-05
-2.64056369059803e-05
-1.39928176207521e-05
-3.67238088305095e-05
2.85011744895807e-06
-2.45456568775913e-05
-2.90953545761341e-05
-8.95259678434764e-06
1.52345446033478e-06
-1.57931371569143e-05
-2.97649645842903e-05
8.09783189799416e-07
-6.48344104669567e-06
-6.80964058550805e-06
-3.41707829654537e-06
2.75670374439378e-06
-7.42749227158853e-06
-4.72146069125783e-05
-3.66005175003284e-05
-2.96989867713825e-05
-1.36203344415483e-05
-1.94697667108738e-05
-2.40097146653999e-05
-1.31986035032559e-05
-1.39710601605674e-05
-2.69856336430113e-05
-3.03447881346841e-05
1.33428373505226e-05
3.54816394025907e-06
1.34763779626046e-05
-4.83725585214487e-06
-9.83834374007199e-06
2.13812859412714e-05
-5.11421175469025e-07
-2.19842791046061e-07
-2.13054014130814e-05
-1.69923876425505e-05
-2.42672051641329e-05
-3.90117326787344e-05
-1.70347761873974e-05
-1.62032487973778e-06
-5.87145170257281e-05
-4.53855942394172e-05
-2.03941934570256e-05
-3.06856978889835e-05
-2.4655994325397e-05
-1.50336608008782e-05
-1.98848425539392e-05
1.99437795347524e-05
1.93018409523992e-06
-6.50231174817502e-06
-1.43025798028168e-05
-8.50867198097011e-06
-1.82430127658628e-05
1.53132095739346e-05
7.61811503419375e-06
-5.77483298131606e-06
-2.31836273149329e-05
-3.59716254065768e-05
-3.13618199337423e-05
-4.55867611135602e-05
-2.08645452767383e-05
-3.65742814938513e-05
-3.81205472988698e-05
-4.45465582122554e-05
2.16510116648811e-06
-3.10228679105134e-05
1.76235646859513e-06
-1.99391045663308e-05
-2.51540120096891e-05
-3.04036678872012e-06
1.30870682569527e-05
3.17202359583096e-05
-2.27299412816957e-05
3.41792926111545e-06
7.05166551446972e-07
-1.63560400977373e-05
-1.63453713381185e-05
-3.1427478090096e-05
-1.94709034673819e-05
-1.13002100802901e-05
-2.08174144442834e-05
1.27170202216961e-05
-3.84875648534647e-05
-3.97398285022692e-05
-3.90570479721921e-05
4.49952223201821e-08
-3.48488355104566e-05
-1.30915571457246e-05
-1.37306405626882e-05
-2.00861325478997e-06
-7.93510520016642e-06
6.30086416635916e-06
9.66251735190604e-06
-7.76704693247541e-06
-5.95487776891771e-06
1.25982144907133e-06
-2.03354739230599e-05
-1.07359700554705e-05
-2.56854075901724e-05
-8.65048342690129e-06
-6.81649087732229e-06
-1.35022932878102e-05
-2.28118157603301e-06
-2.10026458912438e-06
-3.40869847779617e-05
-3.76498258045815e-05
-2.31474318128516e-05
-2.96661167404481e-05
-1.29871994109092e-05
-1.23842326606872e-05
-8.83957850011398e-06
-3.79400239106645e-05
-3.42406794440741e-06
1.10298418600622e-05
-1.4205663610806e-05
8.05502972922725e-06
-3.37070546126108e-06
-4.63256682887152e-06
6.10991303103659e-06
-1.91743874251134e-05
-2.20639183650526e-05
-7.25113345876093e-06
-2.55023999845889e-05
-7.71843664883073e-06
-1.71966515182645e-05
-1.84879248254374e-05
-1.87120622083896e-05
-2.7645177063493e-05
-2.49471507614677e-05
-8.37816646355116e-06
-9.8283598101998e-06
-1.90653387109601e-05
-9.73959929603896e-06
-1.86113088173686e-05
-1.53545175231141e-05
8.01184460396482e-06
-1.15565119180019e-05
-3.3631803656104e-05
-1.91928036590582e-05
-4.71304674242393e-05
3.94488801056605e-07
-2.57237740702313e-05
-3.15696777885291e-05
-2.37847989468953e-05
-2.230403829467e-05
-2.81178756612253e-05
-2.37727337274269e-05
-1.57323830274072e-05
-2.35447877903575e-05
-3.77871487420305e-05
-2.22820036991062e-05
-1.72042278685074e-05
-1.66580628558912e-05
1.23963825657792e-05
-1.02079008758206e-05
-1.66305099832826e-05
-1.728312051685e-05
-5.69206230566262e-06
-2.18561764181912e-05
-8.33475312743067e-06
-1.85145737022867e-05
-3.85322643336686e-05
-2.20263956251962e-05
-1.21338344239454e-05
-4.45589598377006e-05
-8.45765028442112e-06
-8.47155705084311e-07
9.52605164011849e-06
-5.16112379283e-05
-1.60250893353872e-05
-1.1509339031161e-05
-1.16457656300905e-05
-1.51763489229775e-05
-1.96994103283876e-05
-1.23416337016031e-05
-1.95217685448533e-06
-1.62390669218987e-05
-2.3682570079743e-05
-1.4445044440548e-05
-4.54472873534756e-06
-1.58328016704375e-05
-2.7652805065252e-05
-3.4502007173704e-05
-2.92733979011048e-06
-7.3467919407868e-06
-4.78887393210642e-05
-1.08775093985526e-05
-3.09938966147185e-06
-3.22848356656523e-05
-8.27958868190883e-06
1.01880297492177e-05
-1.1932736500955e-07
1.14600693147727e-05
-4.15815033495561e-05
2.28276839452149e-06
-8.74143108258615e-06
-1.1077300114445e-05
-8.23555844201717e-06
-7.18175595678189e-06
2.25766823259198e-05
-1.96825769436424e-05
-3.51103491858706e-05
5.57577769528099e-06
-1.02497246337068e-06
-5.55076452957752e-05
-2.15924786503612e-05
-4.74848830907417e-05
-4.08455245075479e-05
-3.89828844288291e-05
-2.4240812027198e-05
-2.90754189460585e-05
-3.47377354189854e-05
-1.38576398739824e-05
-7.85030358689629e-06
8.18025166660772e-06
-1.00324946253329e-05
-2.3067534511387e-05
-3.16395436660869e-05
1.96966910203007e-05
-1.64045226521776e-06
-2.05150477858411e-05
-2.69392852902869e-05
-5.14326809703198e-07
-3.38685987385871e-05
-4.28844390368591e-05
-1.22685136056608e-05
-1.56628803605576e-05
-3.54257575567456e-05
-4.23683633431867e-05
-3.30638148449683e-05
-2.99939503467423e-05
-2.66225340151968e-05
-2.75943058878809e-05
-1.67570956563643e-05
-1.54974212476067e-05
-2.11314399448788e-05
-3.96374009996278e-05
1.71483821722891e-05
5.92298141914408e-06
-2.3190498491486e-05
-7.81018513457216e-06
8.81668587758646e-06
-4.09167027102763e-06
-3.32173734928501e-05
-3.07253643358086e-05
-1.4237313587941e-05
-3.2863468964565e-05
-2.32036790720494e-05
-2.53194142576878e-05
-7.54770670266068e-07
-3.4976907990146e-05
-4.49047177463126e-05
-2.39150956111461e-05
-1.18842883370898e-05
-1.81664317368033e-05
-1.91550064290922e-05
-1.08712996314725e-05
3.55271136130701e-05
-2.13202715734194e-05
-2.34863866477934e-05
1.04055729015386e-05
2.81372801460026e-06
-1.66371147227905e-05
-1.02423757416993e-05
-8.6649943369003e-06
3.59174829089585e-06
-3.42119814270723e-05
4.74949426503779e-06
-1.8568299924609e-05
-4.51589705980838e-05
-2.19638141307842e-05
-5.26102819396885e-05
4.4744242541471e-06
-1.32842193558646e-05
-2.46649597258475e-05
-1.29848507071803e-05
1.38729789107543e-05
-1.9633059792484e-05
-4.90058541246672e-05
1.59314933367924e-05
2.45464994986136e-05
-1.01954828436099e-05
-3.89996130318065e-05
7.99936654175689e-06
1.39293888133658e-05
-4.28409436942098e-05
-1.81469067285037e-05
6.39360964505063e-08
-4.69537533801951e-05
-5.34675491267e-05
-2.69489382323429e-05
-1.61758527182794e-05
-7.33990663120253e-06
-3.30759931459628e-05
-3.0804769205706e-05
-2.1312154184911e-05
-1.47659953311599e-05
-2.05513462025161e-05
-3.04416690130412e-05
7.55478340493555e-07
-8.71639619800038e-07
6.6601948076492e-06
-3.26279080370809e-05
1.80089393546242e-06
9.30546531033245e-06
-4.89278841966322e-05
-4.52765355366081e-05
-8.42282735934328e-07
-8.81948698278084e-06
-3.32878302070422e-05
-3.23357024804816e-05
4.40970485508348e-07
-8.3655896278777e-06
-5.49667045558709e-05
-6.15088659575058e-06
4.37256704342781e-06
-2.77095695991782e-05
-2.49244747904194e-05
-1.59446827259594e-05
1.38773581971299e-05
-3.55974042747348e-05
-2.58161385700337e-05
2.98041008734391e-06
2.84705598866583e-05
-2.09192564853431e-05
-3.19832634755722e-05
-3.05085406268507e-07
-2.16105615137536e-05
-2.44498376938484e-05
-1.84016692866733e-05
-2.43015944642528e-05
-2.44096432859594e-05
-4.35734907918932e-05
-3.16558217551162e-05
1.0108698061139e-05
-1.28742972030592e-05
-1.16442877114987e-05
-1.73090457649312e-05
3.23133499812005e-05
1.01978850664275e-05
-6.61102560557915e-06
-7.44729287402613e-06
2.58255401612958e-05
-3.46228329047121e-06
-2.75753690398635e-05
3.09142181512465e-06
4.33718092579703e-05
-2.17944722374452e-05
-2.45088922562547e-05
-2.30232249551663e-05
-1.23639582136218e-05
-1.35816447677167e-05
-4.40774237054323e-05
-9.31639587834096e-06
-1.49765583306152e-05
-3.48603600715391e-05
-2.61473548171625e-05
-2.31192692273471e-05
-4.13559654910155e-05
-2.72329037972303e-05
-3.03358122541185e-05
-8.39802025078767e-06
-1.43320886834084e-05
-8.14529010820686e-06
2.15411894157876e-05
4.31502586928297e-06
-1.09219490609883e-05
-3.25563046774741e-06
-1.12216180387562e-06
1.29226615526609e-05
-3.08567169209433e-05
-2.2451464393608e-05
-6.92225809220158e-06
-3.39577669081172e-05
-4.94882979452966e-05
-4.72537958733226e-05
-3.37912664927604e-05
-1.63677080816481e-05
-2.91114555160941e-05
-4.14465477258285e-05
-1.13677474799083e-05
2.39516342041717e-06
-1.06210652314315e-05
-3.27915764529792e-05
-2.61988352575356e-05
-1.17922597072917e-07
-8.16899339617384e-06
-3.17213666686471e-05
-2.08069419277254e-05
-2.05407813689036e-06
-3.35774398096953e-05
-6.120393283612e-05
-1.49411408064134e-05
7.1141355631962e-06
-1.54057816633044e-05
-9.80363183641496e-06
-2.06483766258727e-05
-6.7760496891591e-06
-2.17683263392962e-05
-1.24374156225218e-05
-1.04083390178425e-05
-2.87904610084452e-05
-1.90224733416193e-05
1.88557353248768e-06
-9.1280187791378e-06
-1.51952982666366e-05
-1.09092195765972e-05
-4.17000431482531e-05
-2.47378397017787e-05
-9.98862616414983e-06
-1.18211190266312e-05
-2.98770364251931e-05
-5.22370518748454e-06
3.6557811204104e-06
-4.15228784487865e-05
-1.04234445798029e-06
2.07906523422698e-05
1.85794234669179e-05
-1.22907578791287e-05
-1.29881035351016e-05
6.49713565958039e-06
-1.54550361500381e-05
-3.83285829845207e-05
-2.46456490371646e-06
-1.42701769223687e-05
-4.36130498680574e-05
-1.77424067375708e-06
-4.65167212262502e-06
-2.1728909246964e-05
-5.98323633064267e-05
-1.08846578955795e-05
-3.471722387418e-05
-1.9901317049311e-05
-7.64068709350876e-06
-1.18173386642136e-05
-6.64898753631215e-06
-1.76512995001882e-05
-2.99864015741026e-05
-1.05130914498825e-05
-5.73052258865206e-06
-7.77580238337868e-06
-1.84764088487525e-06
2.87501886431589e-07
7.9080158819427e-07
1.78299977315054e-05
-1.55807674456227e-06
8.61293804186932e-06
-1.29558362732951e-05
-3.33589379476908e-06
-4.00279607127102e-05
-3.81225743273438e-05
-2.06261607415827e-05
-3.4323933954108e-05
-3.79268771943411e-05
-4.72461728368587e-05
-3.42192149855694e-05
-2.28973873560051e-05
-1.98422805059043e-05
-4.95675713945589e-05
-8.46155584936719e-06
-2.15816718080744e-06
-1.76704871660929e-05
-1.92376872448663e-05
-2.88029847266813e-05
-2.03033434052344e-05
3.07993058925198e-05
-4.15758123614335e-05
-1.20232647229308e-06
-1.10673525640972e-05
7.68094366599176e-06
-4.39610267762612e-06
-3.60453948344338e-05
-1.36496208124384e-05
-2.79826233925995e-05
-2.6222450253386e-05
-1.95031059858272e-05
-3.038334465725e-05
-3.38965808609143e-05
-5.305599132975e-05
-2.28209965327759e-05
-2.11844985812039e-05
-4.66975529984575e-05
-3.66948455012876e-05
-2.54029775708317e-05
-5.9445640701003e-06
4.76675422567832e-06
2.38375645267994e-05
-1.8085604563642e-06
1.3156661438686e-05
-1.30842616293783e-05
-9.16834995555952e-06
-2.45702439875517e-05
-2.42008782324655e-05
-4.40012223124622e-06
-1.28975903540306e-05
-1.61578193457335e-05
-3.215249709618e-05
-3.23187829949831e-05
-8.58613519196156e-06
-2.40421132989423e-05
-4.16498071070098e-06
-3.47829000918739e-05
-2.15721273577169e-06
-1.60660441775611e-05
-1.83403478776285e-06
-2.63471700686338e-05
1.3850398493236e-05
2.18332767217922e-05
-1.96946165684595e-06
-1.19884535772318e-05
6.99495891130934e-06
2.48015105934669e-05
-1.78496883349325e-05
8.75048228833902e-06
2.10428988823315e-06
3.6229870256969e-06
-3.29463715468415e-05
-9.24455610902957e-06
-1.85378508758918e-05
-3.74618989233695e-05
-2.3641229147743e-05
-2.96766773007826e-05
-2.76976266938264e-05
-2.24689645563451e-05
-2.13895099302425e-05
-3.91597710542841e-05
-1.94131300403006e-06
-2.15975875969614e-05
-5.5983081284049e-06
1.23924366965997e-05
1.37505200102128e-05
-1.13735962975407e-06
7.0150625043521e-06
7.01925817602351e-06
-1.17414394709383e-05
-3.39926848976627e-05
-2.04737013734723e-05
-2.41208007049282e-05
-2.67778882232853e-05
-3.05658091780284e-05
-3.50431357378026e-05
-3.59752246275525e-05
-3.35434907389402e-05
-4.62695682387592e-05
-3.30361517372399e-05
-4.41530560257724e-05
-5.92417709189889e-05
-3.31417235441758e-05
-1.41722636160035e-05
2.60534463188466e-06
-2.34889291762444e-05
-3.4828321601724e-05
-6.06656834621208e-06
1.31147783651222e-05
-9.65749855849899e-06
-3.14983857992419e-05
7.09534379407166e-06
-2.2604142640897e-06
-6.98117550227048e-06
-6.61803419635947e-06
-2.02007541325967e-05
-2.78331980834516e-06
-3.56927424742028e-05
-5.15530675164607e-05
-2.46730158771002e-06
-3.60143733291788e-05
-5.510203071729e-05
-2.7547381876884e-05
-3.82824885311993e-05
-1.54311583477767e-05
-2.4566972220356e-05
-4.20195435262685e-05
-2.0870135222682e-05
8.63501803774369e-07
-1.43432229128567e-05
-7.12776037873787e-06
-6.28616610103254e-06
1.28185602617574e-05
-6.02641548211129e-06
-2.03965396574366e-07
2.8589515858196e-06
-1.44371326554592e-05
-4.24704394184339e-05
-2.98578906331863e-05
1.79158092806394e-06
-4.3779955104251e-05
-2.02420990526581e-05
-2.11202254297093e-05
-2.37003765108506e-05
-3.45435178659596e-05
1.67589191523148e-06
-2.63752187754376e-05
-2.58923136090276e-05
8.51185293611156e-07
-9.69732421211577e-06
1.60792471838804e-05
-6.44895943325014e-06
-3.52375029596471e-05
-5.65058617933642e-06
-1.30181537334568e-06
-1.83694252275766e-05
-3.12807282913246e-05
-3.08862040406594e-05
-9.26206683987718e-06
-2.90848191283302e-06
-5.24199981052696e-05
-1.16522670210679e-05
-1.41755683574005e-06
-1.48490278649035e-05
-5.43154529387404e-05
-3.35441829836434e-05
-1.52086908997465e-05
-2.10784652087964e-05
-2.1162213116628e-05
-4.08757796144195e-05
5.51191965283057e-06
-4.54623220095563e-05
-2.09142197139355e-05
-2.00886704861576e-05
1.01951717668436e-05
-2.66296271235935e-05
-1.90393751603592e-05
-2.84990354344274e-05
6.35237118178031e-06
-3.23438342844423e-05
-2.83764122636741e-05
-2.15016879152771e-05
-1.61407607329264e-05
-4.49535847504953e-05
-3.1115555755063e-05
-2.02914797381689e-05
-1.44618899590317e-05
-5.40929936682974e-05
-3.48638793272698e-05
-1.290336606149e-05
-2.90552397156853e-05
-4.39744111916055e-05
1.35856350552052e-06
-9.75821834093101e-06
-4.22691848975817e-05
-1.70418280284386e-05
-1.30186934528737e-05
3.40177706848109e-06
-1.6807822181061e-05
-2.90095250201458e-05
1.65734591806015e-06
6.87201102251966e-06
-2.49870411692677e-05
-2.20803395233102e-05
-1.68770817112576e-05
2.72177260480808e-06
-2.95047401822342e-05
-4.8250909640109e-05
-3.53983458883342e-05
9.43772855646355e-06
-8.17817544877937e-06
-3.78968578768474e-05
-9.3111825514666e-06
1.09622158491186e-07
-5.22077242702941e-05
-2.4685071435899e-05
-1.96102195341373e-05
2.33935117528635e-05
-4.76465135138801e-05
-1.37869079527792e-05
1.17514780690358e-05
-1.24359392544939e-05
-3.9772683555326e-05
-7.79584011637298e-06
4.28455133463797e-06
-1.0502746677832e-05
-4.34866269996695e-05
-5.17764591659299e-06
6.45768035897376e-06
-4.17061954807921e-05
-3.47252632745232e-05
-1.4549897076377e-05
1.39450247205346e-06
-2.03318878165651e-05
-4.07679519376985e-05
-2.56382544655683e-05
-6.17962314982113e-06
-3.88258238803087e-05
-5.65315386523642e-05
-1.68955117605612e-06
-1.71723076004666e-05
-4.80673061698771e-05
-4.53779333723747e-05
-1.80146377726496e-05
3.32774907669496e-06
-2.97872397193296e-05
-2.62623736418234e-05
2.48109491014479e-05
5.44798045201127e-06
-4.44545057930512e-06
-3.50799231090156e-05
-1.26046312230868e-05
9.27136628619789e-06
-3.26749117113192e-05
-1.9007021067314e-05
-2.36521739747485e-05
-1.94234877883006e-05
-5.07559840274601e-05
-3.78666928775033e-05
-5.20363877236054e-06
-3.34224888746106e-06
-4.57329773614504e-05
-5.36862633981392e-05
-4.61433673272318e-06
-1.87989478852775e-05
-3.40575896700989e-05
-2.71134503196422e-05
-1.93829342992531e-05
8.80319176364797e-06
-3.63373431035841e-06
-2.95582382239157e-05
2.03762759415524e-05
-4.44821837072699e-06
-1.76478269626397e-05
-2.86440444923337e-05
-4.24413088935886e-05
-3.04044792251677e-05
-2.51324753087515e-05
2.81923372456953e-06
-3.70057449474586e-05
-5.37683942130641e-05
-3.81693395272086e-05
-7.42889136291536e-06
-2.54118634284779e-06
-6.22125505792012e-05
-3.9421718889567e-05
1.95997456340246e-05
-5.84252950142992e-06
-2.48748025342378e-05
-3.25946334333081e-05
5.43756532673823e-06
1.04277165185753e-05
8.07523983875149e-06
-2.29189733162864e-05
2.28925505355221e-05
2.34840233070342e-05
-4.35295637064915e-05
-1.66935327404217e-05
2.4729554966608e-05
-2.6799259930518e-05
-4.42724965024894e-05
-4.82970183988176e-05
-5.91982638139938e-06
-2.03568896250865e-05
-4.26964444882126e-05
-2.12782782717264e-05
3.51899035457392e-07
-3.18898566369613e-05
-1.83803919918919e-05
-3.56462907751567e-06
1.30355045711365e-05
-1.2554857963137e-05
4.10908060649836e-06
1.38430331297907e-05
2.87848162206509e-05
-1.42176562722914e-05
-1.89207727945477e-05
-1.18231062764736e-05
1.58982948301549e-05
-1.41035677917434e-05
-3.53146357457379e-05
-7.23700160715061e-06
-3.66015246448068e-05
-3.19193393193234e-05
-2.20084874727501e-05
-2.48029239127432e-05
-7.3567558811978e-06
-3.46624813659424e-05
-2.33181273490566e-05
-2.41403657570723e-05
-7.81127307466053e-06
-2.39459029050859e-05
-1.51045602307609e-05
-1.47677945127972e-05
-1.90627481130608e-05
-1.7730418456832e-05
-4.67110552572824e-06
2.01648947592235e-05
-1.43232955794216e-06
-2.01489430434279e-05
-1.72058733172096e-05
-9.79226104953457e-07
-2.91704023704063e-05
-5.05396287338895e-05
-3.47347911338333e-05
5.28427912426224e-06
-5.42698745939732e-05
-5.85283588970628e-05
-1.95362343008248e-05
-2.70690189747004e-06
-2.87150248408694e-05
-3.75415239977783e-05
-2.50760999356601e-05
1.65155797368241e-05
-2.80034995429102e-05
-3.4892830346702e-05
3.39576778525634e-06
1.75930405517031e-05
-1.60122643841454e-05
-2.44432732421023e-05
5.66693209236407e-07
1.96366461933351e-05
-3.9826173959327e-05
-3.55455854891394e-05
-4.31555961043578e-06
-2.28385516880882e-05
-5.31558356329753e-05
-4.83226305799694e-05
-3.17673178524665e-06
-3.16743998654191e-05
-3.35462263931165e-05
-2.81621045362438e-06
-6.2245129295176e-07
3.22479655285454e-06
-2.20953072163392e-05
1.75812852505833e-05
2.30724919191043e-06
1.74706343419787e-05
-1.01824979056125e-05
5.40859869583137e-06
1.08580578530111e-05
-1.31833467203184e-05
-3.53489239974225e-05
-9.33348759155493e-06
-1.17993104173204e-05
-4.35335972976055e-05
-5.72291929319952e-05
-2.79113321038209e-05
-1.27170611641993e-05
-2.6165292782373e-05
-6.31921630877631e-05
-2.00664822940248e-05
-9.97523311844266e-06
-1.94024313778658e-05
-1.75981160228936e-05
-1.67282963997494e-06
1.9123904288673e-05
-2.34551003107237e-05
-7.93941707892196e-06
2.03661780320684e-05
-1.57207422684177e-07
-2.574439223916e-05
-2.26248794867817e-05
2.44802498938743e-06
-1.76167242109084e-05
-3.34603275935373e-05
-2.48723165308281e-05
-1.67309033914072e-05
-3.49437431218932e-05
-6.18640232301624e-05
-2.35059179320893e-05
-4.8419167932609e-05
-2.90142977413848e-05
-5.55179747507427e-05
-4.6440468596896e-05
-8.92188094496576e-07
-4.25329047456709e-05
-1.72953013144054e-05
7.17507052889537e-06
9.59481876364892e-06
-3.55229491596014e-05
2.30836883574569e-06
1.97586853432912e-05
-2.49609539737746e-06
-4.9954393726415e-05
-2.20685176960909e-05
9.54580326412847e-06
-3.07845506234961e-05
-6.32265196895413e-05
-5.26259740603292e-05
-1.01230812225148e-05
-2.51690999126963e-05
-5.15648770632095e-05
-3.77033580532749e-05
-1.30525528025674e-05
-1.12555957061752e-05
-1.26379819370313e-05
-2.33577070288335e-05
2.90394822132018e-05
4.60569247770211e-06
-8.46621158881855e-06
-1.30240690257091e-05
2.56538970360567e-05
-1.58256931989133e-05
-4.77484100930738e-05
-1.60202361856026e-05
-7.53956325800874e-06
-3.02542358647736e-05
-2.86959070369365e-05
-1.81818877093149e-05
-2.20225168291808e-05
-2.45743435934169e-05
-1.96562404059953e-05
-2.21769748635477e-05
-2.55583522742826e-05
-1.80459642478965e-05
-1.02170092235509e-06
2.05540347832046e-05
1.28518985841853e-06
-1.42953298689698e-05
-1.36810936904863e-05
3.1687314959657e-05
5.21730099060077e-06
-4.37209239528398e-06
2.00470247990842e-05
1.68993293332218e-05
-3.1387449919187e-05
-3.2349672467171e-05
-1.92558451563597e-05
-4.40264556780691e-05
-2.68079905658712e-05
-2.1047199805495e-05
-4.52419911872794e-05
-2.05867564108078e-05
-2.92278068897443e-05
-4.0606473999636e-05
-9.96758275920039e-06
-2.35946428509182e-05
-4.28168994481907e-06
-2.79247893040278e-05
1.29399241233552e-06
1.10484197096708e-05
5.43770353601174e-06
-2.05346749919053e-06
1.80396217251998e-06
-2.09038822077487e-06
1.77956765708953e-05
-2.57258317636611e-05
-1.94424292201112e-05
-1.00163017953576e-05
-4.85934836686959e-05
-4.6053762762726e-05
-1.80647086329628e-06
-2.08825171038912e-05
-5.08259936541939e-05
-3.82151563694651e-05
-2.61640686817964e-05
-2.45685389791455e-05
-2.46509011956345e-05
-2.24850160640855e-05
-2.50065123004106e-05
1.41206524577964e-06
-9.48188531042436e-06
5.935927312336e-06
1.56265569418352e-06
-3.11205060435497e-05
-2.92656478259756e-05
-4.34943400512215e-05
7.95252194433926e-06
-1.16505427110401e-05
-6.28980747674652e-06
-4.41005034225885e-05
-7.946333887674e-06
-2.52734370828313e-05
-2.34864925769124e-05
-1.38204501711327e-05
-1.24058108303809e-05
4.46905392092174e-06
-2.1643824813544e-05
-1.83409494499542e-05
1.19835767896125e-05
-5.54307382509258e-06
-3.0622584934502e-06
1.58141311768109e-05
-2.15862403975151e-05
4.26048927389132e-06
-1.14963749537572e-05
-2.75185754796832e-05
-1.09411924853176e-05
-9.33896074341612e-06
-1.42559248966607e-05
-5.30123376990054e-05
-2.59804974323832e-05
-1.36166820453256e-05
-1.09625407502094e-05
-3.88613582763028e-05
-2.97371863627344e-05
-1.89590764091819e-05
-1.00436842397163e-05
1.62647871320329e-05
1.21064655382561e-06
-2.29570373473094e-05
-2.09936505146564e-05
1.77543457303505e-05
7.16639543966385e-06
3.32976391959733e-06
8.83530142280942e-06
-7.62663726307216e-06
-7.6007033917505e-06
-1.19178608189126e-05
-8.56700577413396e-06
-3.29365888372258e-05
-1.36484461060997e-05
-1.70371957523649e-05
-4.18351039731061e-05
-2.34404477835367e-05
-7.2613240393829e-07
-5.12849900655912e-06
-1.85044056860813e-05
-3.3947311503077e-05
-8.98488687229962e-06
-8.40796298741263e-06
-7.58287940877839e-07
9.25974924392846e-06
3.14883963226962e-06
-4.28523537525023e-06
-2.63358368471176e-05
-1.20510246625606e-05
5.11086755962898e-06
-1.28382292778274e-05
-6.78062572374768e-06
-2.91296086541756e-05
-3.18157595496736e-05
-2.46442538198508e-05
-3.59636124522634e-05
-2.46047874961703e-05
-5.46807205473761e-06
-1.75001716764083e-05
-3.09730675884978e-05
-2.0478054934242e-05
-1.57324435936533e-05
-1.76707150131825e-05
-3.39215861474136e-05
5.676347278396e-07
1.70355077018815e-05
-5.33684799489838e-07
-2.79082956548243e-05
-2.3300639474915e-05
-9.67993666313392e-06
-1.23214005938534e-05
-2.97870691924182e-05
-1.11685009559973e-05
-2.09814993720614e-05
-3.35825847050286e-05
-2.29747117216588e-05
-1.52265031413632e-05
-1.18018715284313e-05
-2.00876848534369e-05
-3.79480678642294e-05
-1.92042541001153e-05
-3.40839720550808e-05
-2.27938355550588e-05
-1.86449294727525e-05
-4.86903218769679e-06
6.25208418211487e-06
-3.10999699883235e-05
-2.43614069963684e-06
-1.50344246817853e-05
-1.97891947823065e-05
-1.60311517818757e-05
-1.3200813211324e-05
-9.35729751721505e-06
-2.59304958038116e-05
-1.34420553320236e-05
-9.34461856903367e-06
-2.75300063096149e-05
-1.93978862909034e-05
-1.70770604091513e-05
1.38144333158759e-05
-1.215742606941e-05
-3.5110486647986e-05
-4.98562452681165e-06
1.0265947335099e-05
-1.81612362068309e-05
-8.68186442240023e-06
-6.23904013111911e-06
-5.98974895264877e-06
-1.45791717707845e-05
5.31518707700904e-06
3.09835990455349e-06
-1.48006473760173e-05
-1.65960877741765e-05
-5.33566630841291e-06
-2.07153476042452e-05
1.60410672888072e-06
-1.47744153466325e-05
-2.53196070321103e-05
-2.38432334287735e-05
2.03377102183463e-06
-3.87378201859956e-05
-2.01298233892517e-05
-1.14344546655777e-05
-1.82811459886027e-05
-1.55860781417359e-05
-2.3555365016769e-05
-3.07941564235495e-05
-1.40222386346854e-05
-1.67122678767384e-05
-2.01569190690678e-05
3.58347604247183e-06
-1.76289004057123e-05
-3.22851681367343e-05
-2.38501794428556e-05
-4.25295995993294e-06
-3.70290344472519e-06
3.18218411501826e-06
1.56830765513956e-05
-1.75083223228819e-06
-4.07611884187933e-05
-3.78659138174284e-05
-3.45867859242863e-05
9.05287155658997e-06
-4.23293134640334e-05
-2.5411343043625e-05
-1.77862533883785e-05
2.67077662025368e-06
-4.54521294308209e-05
-4.58582819280557e-05
-8.40805735838075e-06
-2.05420821629186e-05
-2.1842316708252e-05
-2.87647154259908e-05
-3.14306081538305e-05
8.12200345155412e-06
-2.00150785321419e-05
-1.54655816922558e-05
7.33895379187303e-06
-2.69637812053326e-05
7.36436006667084e-06
-7.38874929054427e-06
-6.91242684797916e-06
-1.25404451660727e-05
-3.17300861044014e-05
-1.29954590537306e-05
-3.51253382116269e-06
-2.26093680578984e-05
-2.62626361368307e-05
-5.62024742338756e-05
-1.28806629179805e-05
-4.08706152453036e-05
-2.99404442618527e-05
-1.24637196824934e-05
-2.01739377267693e-06
-2.25909520584255e-05
-4.22002827632386e-06
6.3979760665783e-06
7.26099716198627e-06
-2.22152052605173e-05
-5.81052978273383e-06
1.69531968530918e-05
-8.01713466308198e-06
2.45117778804161e-06
-1.5573638928004e-06
-1.73603753699108e-05
1.30756873301445e-05
-1.62305404672304e-05
-4.1055745581758e-05
-5.07708778527146e-06
-1.88589276337346e-06
-1.08839789334144e-05
-6.3261430720131e-06
-2.28308167960758e-05
-1.78855229995432e-05
2.86404321215213e-06
-7.64143450783828e-06
-2.72216435160136e-05
-8.15516534837971e-06
-2.11773549743593e-06
-6.68452943926407e-06
-1.87742175631766e-05
-7.71630000667489e-06
4.78510693621273e-06
4.20290076377852e-07
-3.49797592984187e-05
-3.29316231259709e-05
-1.75464671582287e-05
-1.73894890261218e-05
-3.64738505125426e-05
-2.40542998759136e-05
-1.56614077994298e-05
-3.49184603972565e-05
-2.00356942516298e-05
-1.42122828382693e-05
-4.2972642483298e-05
-2.27064712904873e-06
-3.34189760365396e-05
-1.9140856295548e-05
-2.847188945153e-05
1.41072322744949e-05
-2.74700011652484e-05
-2.2487440281261e-05
2.02105918851975e-06
-1.69124808881425e-05
-3.4751722403993e-06
-2.69524028104853e-05
-1.70879628281906e-05
-2.89965351082329e-05
-2.33526423697128e-05
-6.04066546468472e-06
-1.59783108529911e-05
-2.62467074630017e-05
-2.66042341924355e-05
-2.45973202592829e-05
-1.2084576638625e-05
-2.33250724899608e-05
-3.05466795333194e-05
-1.6611059126706e-06
-8.39454490047694e-06
-8.30004512765284e-06
-4.82658776535142e-05
-7.885447997181e-06
1.98300547708169e-05
7.98775037761171e-06
-3.92265136520753e-06
-1.181557034135e-05
-2.48416342756847e-06
-1.94349055899605e-05
-2.62674067070092e-05
2.64409032616022e-06
4.57196330472683e-08
-2.09321272169841e-05
-1.76017560384041e-05
-2.66360915545619e-05
-1.89297679580542e-05
-2.43668768599471e-05
-3.04729370167435e-05
-3.79046428831263e-05
-1.14697496523842e-05
1.87558440706675e-06
-3.44124689619101e-05
-8.15275458781239e-07
-1.54926273592555e-05
-2.76864447165573e-05
3.80383883303166e-06
1.35775284576617e-05
-2.25662735879264e-06
-1.06691406967459e-05
-5.36212590606866e-06
-1.8471187027923e-05
4.16217797263217e-06
-1.63672917929375e-05
-9.4680282866903e-06
1.10167326409607e-05
-2.20083693998519e-05
-1.34100977962805e-05
-1.46154154040853e-05
6.0668963686678e-06
-2.67233790658066e-05
-2.4172447891487e-05
-1.37570675015727e-05
-8.4402371161347e-06
-3.39592055258687e-05
-1.15028585409664e-05
1.48358397126596e-07
-1.97662687686881e-05
-2.94283347357458e-05
-3.95177469061026e-05
1.63455530844325e-05
-1.42080947422385e-05
-2.97016604252986e-05
-2.04014265772726e-05
-8.28146664248292e-06
-1.07323242096567e-05
-2.73041444281859e-05
-3.4389529182046e-05
-1.52872407645578e-05
-3.06255302341714e-05
-2.47115431935614e-05
-3.29976405986015e-05
-5.79491156693085e-06
-6.42274142105415e-06
-3.29599858881057e-05
-7.7630915409846e-07
-2.18572141814933e-05
-9.51391345578476e-07
-5.01120048163922e-05
-2.95973600499073e-05
3.43872137285809e-06
-7.53809454893443e-06
-2.92427234204246e-05
-4.33677955750819e-05
-1.93451249411102e-05
-1.44619499467214e-05
-3.96972148198643e-05
-4.18679566395859e-05
-3.15988185028732e-05
-9.28634245935799e-06
-1.24426830902669e-05
-4.10477279867394e-05
-4.01010668132095e-05
-1.02028129912806e-05
-1.06149810099678e-05
-1.60888498518846e-05
7.51513644841029e-07
-1.48344457885481e-05
-4.45682932718247e-05
-1.48588940779955e-05
-4.07132649864505e-05
-2.23120249654303e-05
1.5109512072186e-05
-2.23508142938946e-05
-1.74431387956011e-05
-3.38073598039994e-05
-1.72897613196123e-05
-7.44757665269322e-07
-1.83493400932463e-05
-2.70262297831747e-05
-3.54510241619156e-05
-9.37950651858851e-07
-2.96245453797326e-06
-1.9840884800868e-05
2.14868271497644e-06
5.38616674237047e-05
-1.0160878747692e-05
-1.68303352229472e-05
-2.19238930665803e-06
3.47969128777566e-05
-2.50671507057928e-05
-3.40652772607495e-05
-1.89396469102079e-05
2.42435944653487e-05
-3.73070951189717e-05
-4.93064068020933e-05
-1.26347505097794e-05
-2.02336006430778e-05
-3.96659284688009e-05
-3.79140559577155e-05
5.68585551483724e-06
-2.10588605391728e-06
-8.63067670602243e-06
-1.46846546794714e-05
-1.79483475341743e-05
-6.48727899168876e-06
-1.8231293555193e-05
-3.73259682494494e-05
5.94035000535222e-07
1.3596350772362e-05
-2.37782284701783e-05
-2.1822822454104e-05
-2.11111805643065e-05
-1.11268376360991e-05
-5.21090392326927e-05
-4.4074374400469e-05
-1.61374517779733e-05
-7.45124930521528e-06
-3.2609651328232e-05
-1.9216624002485e-05
-7.70312288256781e-06
-3.94733688466903e-05
-3.21101118197752e-05
-4.74196763594421e-05
1.33325575556441e-05
-1.20776414006676e-05
-2.14023092297429e-05
4.02944261614035e-05
-4.50429515110402e-06
2.69189438923491e-06
-9.79407202370198e-06
1.27767305387527e-05
1.73445144890647e-05
-1.90620225818492e-05
-1.61920083942496e-05
2.36147089516461e-05
-2.76487590750716e-05
-7.50161765438731e-05
-2.27090496613133e-05
-1.7795894620999e-05
-3.25481781980918e-05
-8.1905986386315e-05
-2.36643107915019e-05
-1.71276630064561e-05
-3.30330044114353e-06
-3.31921877380086e-05
-2.12396140512795e-05
1.24650000301553e-05
1.07261535045413e-05
-1.36065997729103e-05
5.779374309201e-06
3.8241926598002e-05
5.99768965189774e-06
-2.41876579343429e-05
7.21906467775358e-06
2.62905876733781e-05
8.07858089735973e-06
2.08508001598142e-06
-1.11403317801398e-05
4.58959520621038e-06
-4.02800174961343e-05
-6.27064509826266e-05
-3.49902402794204e-05
-7.12607542209683e-06
-3.58258811646892e-05
-4.26524428852502e-05
-1.89698457944702e-05
-1.86570177447474e-05
-2.21316785051027e-05
-1.15022421120778e-05
9.97306013241417e-07
3.13745130591869e-06
-1.04096195040267e-05
-5.99774097884097e-07
1.92035936754825e-05
1.68304960024236e-05
-2.77036853551923e-05
1.35154775712836e-05
-6.66685550902635e-06
-1.10545958992746e-05
-2.75311026696201e-05
-2.75405303989081e-05
-1.13650962804567e-05
-6.61704548986145e-05
-1.99626201593332e-05
-6.82657516163829e-06
-3.08017395549795e-05
-5.76826592386366e-05
-6.17303790806295e-05
-8.94689584461288e-06
3.29251039053526e-06
-2.91952645144495e-05
-5.03522537984523e-05
-7.83775393287922e-06
2.18305705252864e-06
-3.29556151755659e-05
-4.312581296683e-05
3.27329312546242e-06
6.53037087536605e-06
-1.31897970847951e-05
-3.12591006568615e-05
7.9867052901147e-06
-2.20858422062809e-05
-5.04890763129251e-05
-2.56490066478038e-05
-9.05592852129511e-06
-3.87410720847036e-05
-4.30634356136787e-05
-4.1531552869133e-05
-3.01535168227372e-05
-1.93571444534241e-05
-4.62530616023981e-05
-2.04043364595118e-05
-7.8404173819518e-06
-1.00604869173371e-05
-1.05449383817383e-05
-2.50471250755479e-05
-3.67662856549942e-06
-1.87871474461624e-07
-2.22641303499695e-05
1.44952222510208e-05
-1.08733888524307e-05
-1.80025995113722e-05
-1.91150486299561e-05
-2.10782075835649e-05
-3.03330155461929e-05
-3.23739737386944e-05
-2.8958326403183e-05
-1.04921893284507e-05
-1.05928243731863e-06
7.32259873790875e-06
-2.46628626967614e-05
-1.64084547513409e-05
-9.15297869384972e-06
-1.36453455250362e-05
8.55522601697219e-06
9.87661210036202e-06
-2.79760452021088e-05
3.77658778517271e-06
-2.12389290048806e-05
2.36699845028129e-05
4.51540935566351e-06
-9.87609391780449e-06
-8.73949297075241e-06
-1.24571447073597e-05
-5.07225287654183e-06
-4.05645230794942e-05
-2.86842439148986e-05
-4.0247648386667e-05
-4.76247384708732e-05
-2.56768485675786e-05
-2.82501889589588e-05
4.6262203749915e-06
-2.13005565721205e-05
-4.30329766296648e-05
1.7118429799164e-05
-7.63914544820143e-06
-1.35837002106138e-05
-2.00208681569008e-05
-1.75145255285444e-06
3.00433036511929e-05
-2.53023160548102e-05
-2.19264099443349e-05
9.62508282875521e-07
7.74545992544603e-06
-1.0001675190187e-05
-4.78843031590134e-05
-2.52668313291831e-05
-7.29987933473763e-06
-2.36429338279155e-05
-4.94790231663066e-05
-3.78957399190007e-05
-1.26087777726248e-05
-1.45185576527509e-05
-2.36479120142849e-05
-1.43602993991128e-05
-2.63118438726515e-05
-2.03409220173285e-05
5.53700643063085e-06
-5.86549054165243e-06
-2.94261802617561e-05
-8.23000260693867e-06
-1.28680531251855e-05
-1.30147574048213e-05
-6.86347669712529e-06
-3.26786026802903e-05
-3.47972231512626e-05
-2.93667277321821e-05
-5.0391215741635e-05
-1.66774830927654e-05
-5.17069018770954e-05
-3.77820497743429e-05
-3.90552069181621e-05
-5.58143752126577e-05
-1.62520118391904e-05
-3.1070507667832e-05
-2.54742695260185e-05
-1.22099855960182e-05
-6.22586485432945e-06
-1.47429022494263e-06
-7.67807988624965e-06
-1.54896703694752e-05
7.35566501618836e-06
-3.56056006609262e-07
-1.08848172988788e-05
-1.31003445166573e-05
-7.97344257414845e-06
3.86778141964366e-06
-2.12160959209572e-05
-3.85918620677094e-05
-1.72301420887399e-05
-2.62232541885003e-05
-2.47366758757858e-05
-4.03224177366135e-05
-3.15337103173365e-05
-5.78598429901774e-06
6.08485821434687e-06
-1.74244911057349e-05
-7.43871253373638e-06
8.65267775006453e-06
2.74235888142026e-06
-1.32475548678103e-05
2.40484299038524e-06
-2.02216001353854e-06
-3.18529976142358e-06
2.37357942211356e-05
1.93916083787614e-05
2.10003867192577e-05
-2.24302501237075e-05
-4.27669677355024e-05
-1.04842060500362e-05
-1.26463383426462e-05
-3.15691125671429e-05
-2.01609096699911e-05
-2.17709281710287e-05
-3.53302050378876e-05
-9.21473989782083e-06
-1.94465926551765e-05
-2.92782263436293e-05
-5.64854340673549e-07
-4.16717531292711e-05
-2.2341530900545e-06
-3.76155451920039e-06
2.87328921345212e-06
-1.29092318556084e-05
-1.72407930507586e-06
-4.32025147200614e-06
-2.8173414344772e-05
-3.41960752050477e-05
9.89362058036156e-06
-5.44484846192945e-05
-5.08414168804931e-05
-2.62199428438721e-05
-3.44739489383931e-05
-1.66812223735424e-05
-5.61894892439966e-05
-2.94775642851123e-05
-3.07042530187232e-05
-4.30228926720503e-05
-3.7282426434841e-05
2.16109910857538e-06
-1.03552986749091e-05
-3.46208833385384e-06
-2.70897871715903e-05
-1.03736954543076e-05
-9.86566525209788e-06
-1.18355634694207e-05
-3.20198235446641e-05
1.87542768890577e-06
-2.42249817285171e-05
-2.51837875558803e-05
-3.92100194753597e-05
-1.12340687605286e-05
-4.69437104598162e-05
-4.54840886502231e-05
-3.77506163546443e-05
-1.98858243622643e-05
-1.2057171167183e-05
-3.43661458851824e-05
-3.33294967351281e-05
-1.5473296223586e-05
-1.65808122231944e-05
-4.50364840179334e-06
1.20217198918263e-05
-2.48350083539183e-06
-1.35810173844379e-05
-1.39747140803059e-05
-1.46814941000326e-05
9.05301187750159e-06
-2.56644426915264e-05
-1.77407925998277e-05
-2.0806930153194e-05
2.74935506970343e-07
-3.94777232281892e-06
-2.97522047121848e-05
-6.62485720734542e-06
-2.01824069258142e-05
-4.10060455222977e-05
-4.2848304583536e-05
-1.14883292557058e-05
-2.39753212948373e-06
-1.27263255094948e-05
-5.3757470826434e-05
-4.78503862443586e-06
1.04190791053248e-05
-7.13576359360285e-06
-1.73509213576442e-05
-8.29802703530723e-06
5.9030740925435e-06
1.082518485179e-05
-3.32215503675424e-05
7.89383298395491e-06
1.56933720405727e-05
-3.31953884925103e-05
-1.64031942706625e-05
-2.56452247237166e-05
-2.15620963996062e-05
-4.33464228607486e-05
-4.04894353093936e-05
-3.68577024238233e-06
-3.5718280102503e-06
-2.22713658087522e-05
-3.4480273510321e-05
-9.58838442276676e-06
9.11153991216303e-06
-2.63747183709246e-05
7.4675346456664e-06
1.16055336770304e-05
1.24385703767414e-05
-1.55982264975659e-05
-2.51351353193718e-05
5.50167758804912e-06
-4.46629293642328e-06
-2.98015235399015e-05
-2.22957562142035e-05
-1.98979952596808e-05
-1.61146894371563e-05
-4.88154234314449e-05
-4.53322211859499e-05
-3.7084246249317e-05
-3.22449903624035e-05
-2.09241352219399e-05
-2.90254595068627e-05
-1.2072286844034e-05
-2.14792016554378e-05
-3.57838160477748e-05
4.28575702474428e-06
9.79491888077e-06
-6.40084962088761e-06
-2.11164844773124e-05
1.00601410548309e-05
1.40534476259982e-05
-3.859680806551e-05
-2.53747621019429e-05
1.84341597071588e-05
3.90278750350574e-06
-5.05338853519461e-05
-4.11963365457165e-05
4.87623664442024e-06
-8.46996236376459e-06
-4.03381598034458e-05
-1.83956783380139e-06
-1.57573788954568e-05
-1.25975486896128e-05
-3.44960172286016e-05
-1.18320045058107e-05
3.85945467109685e-06
-2.4667333928314e-05
-2.61105223854518e-05
-1.01731255046655e-05
-7.41635840251656e-06
6.08141772637208e-06
-6.57876260329087e-06
-1.58167069207675e-05
-1.40169805181165e-05
1.0007027675903e-05
-1.13785860210149e-05
-3.58473903241343e-05
-1.75909606574052e-06
-1.37683241740662e-05
-1.39969958189242e-05
-7.04089196290498e-06
-2.48220670854688e-05
-3.995468135049e-05
-3.17894276978427e-05
-7.57033092378806e-06
6.50786142308027e-06
-1.15648688417421e-06
-1.47437858192956e-05
-1.29407621705469e-05
-2.55352910715868e-05
-2.44821585438831e-05
9.61894274456056e-06
2.36001408465998e-05
-8.01782657399228e-06
-4.04934221958916e-05
-1.07117733585456e-05
-3.3897598164626e-05
-2.47737263696787e-05
-3.69113229259952e-05
-1.15611318665176e-05
-2.28506034361577e-06
-4.22597024136622e-05
-5.61430455978994e-05
-1.6561315336752e-05
1.62089693923315e-05
-4.08357628966418e-05
-1.42985685470688e-05
1.06874155747625e-05
1.4151327591236e-05
-2.67335711755666e-07
-2.51574656668205e-05
3.5314444251995e-06
2.6882877384848e-05
-1.83663336415619e-05
-3.22524041442437e-05
-1.03990900837451e-05
-1.87090809628993e-05
-5.37824631577609e-05
-5.49206955452174e-05
-1.40317348643353e-05
-2.64054996479785e-05
-4.89720310786949e-05
-5.2809961963045e-05
-9.11289423887243e-06
-6.06969629427878e-06
-6.4086460068091e-05
-2.50365552093255e-05
1.34833830607502e-07
-1.49823665582043e-05
-1.05719463962173e-05
-5.91535425946583e-06
3.28971534621073e-05
6.73944989221079e-06
-9.61604850286421e-06
2.503527227343e-05
2.41751988188303e-05
-3.59200678133948e-05
-2.96497246062601e-05
-8.4464706585331e-06
-1.83985261132484e-05
-5.889502429068e-05
-3.17155468663585e-05
-5.10514588424047e-05
-5.5387438114893e-05
-4.62391635242859e-05
-3.47056931152333e-05
-2.19328897228037e-05
-8.83374405502315e-06
-2.15254404844044e-05
-3.40698822578172e-05
1.29715266642676e-05
2.01177920624957e-05
-8.3289763162249e-06
-2.38263129758442e-05
1.73922706882152e-05
4.27333210669878e-05
-1.19121961593221e-05
-2.3858741875746e-05
8.2632450584724e-06
-2.31333676694431e-05
-4.81882841240896e-05
-4.19951634332535e-05
-1.59305579553857e-05
-2.53850347270631e-05
-5.44940355955962e-05
-3.99249787140934e-05
-1.7596193404235e-05
-3.57602264490825e-05
-3.31317691405806e-05
-1.07979947886446e-05
1.56978421217658e-05
-4.2641353618053e-06
-6.25693777795029e-06
1.21875784132535e-05
4.01588298790779e-05
1.02270875891573e-05
-2.43626885091623e-05
-2.43251822728052e-05
2.04779461713672e-06
5.71478750684616e-06
-4.9460327081219e-05
-4.33738022296752e-05
-1.04599979506397e-06
-1.44515714905257e-05
-8.07776165731112e-05
-7.4847150923016e-05
-5.83218880501825e-06
-1.2611222787829e-05
-5.69426939840989e-05
-3.50282612375118e-05
9.52749335599481e-06
-1.08704464112932e-05
-4.53913353717759e-05
-2.35664554650073e-06
1.72460071112399e-05
-4.2006670892231e-06
-1.81324635952602e-05
-8.55583629175963e-06
4.11692439849923e-06
-4.14021174348622e-05
-2.03167268898806e-05
-5.63247446629537e-05
-8.04868002762699e-06
-3.29873861388537e-05
-2.98582255040817e-05
-3.38642270064846e-05
-4.76174735518421e-05
-5.55692690947399e-05
-6.2856363855811e-05
2.74242058502495e-06
-1.12340702448444e-05
-2.32663208447516e-05
-1.3836836743664e-05
4.45653393066799e-06
-2.12268520321837e-06
-3.99034879049729e-05
-2.46862217369492e-05
9.57108819295429e-06
-1.70921989623146e-05
-2.58134888133525e-05
-2.19548637760159e-05
-1.31676814171388e-05
-4.93628931207657e-06
-5.47699216759046e-05
-6.27661890448817e-05
-1.66854342632882e-05
-2.27171112247445e-05
-6.25299454029413e-05
-2.30949853634156e-05
-1.14770545154296e-05
-3.59952726907747e-05
-3.61173044626285e-05
1.79417667120706e-05
9.12070421454304e-06
-2.20590715871231e-05
-1.43731023711169e-05
2.91317441293623e-05
3.27370796254149e-05
-1.93601210953646e-05
-2.40492541712677e-05
1.74745732584779e-05
-1.72079508212777e-05
-3.25022593656e-05
-4.7541402241318e-05
-9.72880701442344e-06
-1.28027140829408e-05
-3.98163159648743e-05
-5.26679452398784e-05
-7.07255984151229e-06
-2.88960032416817e-06
-3.48350886181188e-05
-2.09974133623735e-05
-5.83110503901848e-06
6.51277185665579e-06
-3.69634276403837e-05
-3.26620399693983e-05
8.54893372297069e-06
1.31512583642338e-05
2.39559895834573e-05
-2.9633359190027e-05
1.68846876577116e-05
1.1855414980645e-05
-5.32154914185038e-05
-2.19577801606737e-05
-1.77315838514318e-05
-5.04217977781265e-05
-3.96234960955488e-05
-2.24494053507349e-05
-1.95009473535091e-05
-5.42940446893445e-05
-4.19054443617444e-05
-2.93920133622126e-05
-1.64670500570866e-05
-3.98000483002732e-05
-2.99944492109153e-05
2.67697899126522e-05
-1.37600405872033e-05
-2.42783683987005e-05
-2.72061976897928e-05
-3.63268471744777e-07
1.11401085017714e-05
-3.22737734196935e-05
-1.70138214288938e-06
5.80417940915972e-06
1.97924760205329e-05
-3.96700526499195e-05
-3.56649899575902e-05
-1.82018187070518e-05
-4.13732302877967e-05
-7.30575143129376e-05
-5.47128106734153e-05
-2.62383859588681e-05
-2.28400199309044e-05
-2.71198687994777e-05
-3.90931654354319e-05
-8.57105574394214e-06
-1.59786270784999e-05
-2.83930746917252e-05
-1.17258719888841e-05
-9.23477980495611e-06
2.82890990693341e-06
-3.81920626102195e-06
-1.8496984532315e-05
-4.32863145541125e-06
-1.10509155888845e-05
-4.19354973109817e-05
-2.27438536682618e-06
-3.68552565243518e-05
-1.78985994396496e-05
-2.78920148247382e-05
-5.6182727594527e-06
-1.44803322511547e-05
-3.27644346118905e-05
-1.02293850080474e-05
1.67001004585883e-06
-4.65759603197649e-05
-1.25014331360589e-05
-1.39296560070591e-06
-4.71654873241485e-06
-9.69608103117075e-06
-5.84860759687868e-06
1.78933530988367e-05
1.95132238858311e-05
-1.4755336758291e-05
-3.33562991469697e-05
-1.01252551314961e-05
-8.03018732411508e-07
-7.59599243697721e-06
-4.76394203617063e-05
-3.35288303934811e-05
-1.13870749146646e-06
-3.79693148360419e-05
-1.66555810709727e-05
-2.50218274400123e-05
-1.42187504309781e-06
-6.41544654435985e-06
-1.45794080990278e-05
2.24703044397017e-06
3.47599444346288e-06
-5.05507691379267e-07
-1.23999380589483e-05
1.20310860272393e-05
-4.99786088432916e-06
-6.06667644242751e-06
-1.89144914126483e-05
-1.06174588652564e-05
-8.76530383991166e-06
-6.5335122496271e-05
-3.21862783555331e-05
6.3300155457696e-06
-7.80814744685616e-06
-3.74190186060824e-05
-3.47044473725234e-05
-1.28877169990736e-05
-4.17726700763644e-06
-2.3293504933385e-05
-1.9916332553453e-05
-8.75809838729923e-06
-4.96926090227463e-06
-1.9181233376245e-05
-1.09885643918685e-05
3.65078041522976e-05
-8.89453669352714e-06
-3.03034314094772e-05
6.48846758111723e-06
-2.14129979418282e-05
-4.12027009037206e-05
-3.539097475135e-05
-3.09952939550269e-05
-2.6435282930983e-05
-2.49108732551297e-05
-3.73265820010474e-05
-1.12689558811126e-05
-1.15147045713963e-05
-2.10538510901595e-05
-2.31794101788094e-05
-3.10577663560496e-05
-5.07126167542678e-08
-1.41782457073296e-05
-2.63659309296336e-05
3.19078912690525e-05
-5.17570914320872e-07
-2.4401002041539e-05
6.53908797927014e-06
6.74442015914679e-08
-2.67346128794479e-05
-2.13861233593642e-05
4.3938014428446e-06
-1.00199532221928e-05
-3.76786920689724e-05
1.70480182288431e-06
-9.57454189490588e-06
-7.98408197753691e-06
-2.126435620917e-05
-2.41370564698846e-05
-1.03193682258796e-05
-1.24857967937002e-06
-1.46424437668041e-05
-2.53863200075647e-05
-1.66298048531943e-05
2.11351218980124e-06
-3.42974247590368e-06
-3.23909299873247e-06
-1.73786337262345e-05
3.74106062836723e-06
-7.6283776757145e-06
-1.05288595305214e-05
-6.17897683991964e-06
-7.14726311236757e-06
-1.46697079181484e-05
-2.96532209203748e-05
-4.28247125710319e-06
-1.93527828208628e-05
-1.94621797797203e-05
-2.03097533104617e-05
-1.31339862956815e-05
-2.29394465733224e-05
-2.59152659965635e-05
-2.54875509867361e-06
-3.61003113106611e-06
-1.03985608814401e-05
-1.94693939309917e-05
-1.80690616622342e-05
-1.5273381238543e-06
-1.97910627420135e-05
-1.52508409886773e-05
1.05360680275911e-05
-8.93002951778345e-06
-1.55041528787453e-05
-2.16421234783933e-05
-1.10973154475361e-06
-1.77384475307682e-05
-3.01948011593908e-05
-6.5673386625662e-05
-2.3684366122343e-06
-2.07115533726573e-05
-3.07745868596491e-06
-1.50141604125422e-05
-2.45446549710624e-06
1.22669498231284e-05
-4.2123595915234e-05
-2.51008561713072e-05
-4.30571968625887e-06
-2.04916668387336e-05
-4.7140209612986e-05
-6.14558954516263e-06
-2.04073306205871e-05
-1.84523658309077e-05
-3.01072765247917e-05
-4.99440763797347e-05
-1.8561950736881e-05
-4.21838700062485e-06
4.59581542438698e-06
-2.76212849938706e-05
-1.70942522955173e-06
-1.30176393014203e-05
-1.69245855788577e-05
-2.26042482571197e-05
-2.84396809326981e-05
-1.914081514218e-05
-1.59398915169627e-05
-2.98859997797698e-06
-2.48534207907221e-05
8.78038637203551e-06
-1.25326492818471e-05
1.74870182417944e-05
-2.91689918793854e-05
-9.59334336462597e-06
-1.61997061259121e-05
-1.80676275913595e-05
-4.80941406920844e-06
-5.03940271008356e-05
-1.13654379951547e-05
4.31677678478168e-06
-3.21881777897772e-05
-2.34274843803031e-05
-2.5754489049796e-05
-2.23425962623055e-05
-2.17600951254096e-05
-2.45234156395497e-05
-2.52252450330995e-05
-2.13779646669616e-05
-8.41014898921529e-06
1.53767754976447e-05
-3.49008954834663e-06
-7.80273796884708e-06
-5.73609639997726e-06
-1.20473224864024e-05
1.27909533111555e-05
-4.93387883357873e-05
-1.89990970250991e-06
-1.58745522715978e-05
-4.78331945144884e-06
-3.36094846770869e-05
-1.61329625083102e-05
-1.38442437982006e-05
-1.54788981839093e-05
-1.9733030976466e-05
-1.81664319149427e-05
-1.14972874188284e-05
-1.58836273860311e-05
2.25115540800631e-06
-1.36232068780266e-05
-1.26838448912162e-05
-3.63195621960342e-05
-1.40137968181493e-05
-3.87520699498117e-05
-3.74592404040518e-05
6.09303415129584e-06
5.37738058291877e-06
-2.22936152366019e-05
-2.8895452088164e-05
-3.76820338308777e-05
4.80211150941278e-06
-2.27111818143531e-06
-3.35709170380237e-05
-4.05077717057246e-05
-1.35218251577498e-05
1.56897093246269e-05
-2.2292901760019e-05
-4.22336312933433e-05
-3.72016634635918e-05
-1.16698005086081e-05
-4.49230850882994e-07
-1.80967100824101e-05
-2.63639520818602e-05
-9.82555140132126e-06
-2.56396056416574e-05
-2.56549392352641e-05
-2.6855049000436e-05
-7.70489029089633e-06
-2.91322383946184e-05
-3.74740947466845e-05
-7.27930660003921e-06
-3.87251606170424e-05
-3.67280844211963e-05
-4.76566962847298e-06
-3.34325443093234e-05
-2.34126487620508e-05
-2.9254521520981e-05
1.19612047254757e-05
-1.6606040248613e-05
-5.44512207011976e-05
-7.37763837003632e-06
-1.11358156273454e-05
-3.86150612369903e-05
-1.70246560684663e-05
-1.84213140718793e-05
-7.49449335905881e-06
8.59754022055551e-06
-3.06137047756242e-06
-2.31181742425564e-05
6.89331633974754e-07
-1.43614812365251e-05
-1.60092770760748e-05
-4.92693911384927e-06
-1.65664668600582e-05
9.41205508410033e-06
-2.65830988075116e-05
-2.52498803579152e-05
3.48497286352082e-06
6.73317021319411e-06
-2.31613271882442e-05
-2.35666180225685e-05
7.95764492588355e-06
-1.19013480438408e-05
-3.48751408529807e-05
-2.56832163167084e-05
-3.88894158254727e-06
-1.87118656142574e-05
-2.77121257764394e-05
-1.78923601815982e-05
-1.49971806805526e-05
-4.47088515047322e-06
-7.15944726972624e-06
-2.64107787597952e-05
-2.26452720187898e-05
-2.56137101766931e-05
-2.13166925382227e-05
9.23784440508605e-06
-2.66447451679506e-05
-5.85250315393817e-05
3.56435562110765e-06
1.68642687055929e-05
-3.37673075095044e-05
-4.87932511515806e-05
1.17025048651462e-05
-2.65871942258491e-05
-2.60738288823097e-05
-1.79242988942968e-05
-2.61512220804665e-06
-4.92659787319195e-06
-5.45391753319511e-05
-2.34655155678155e-05
-8.63587059409444e-06
-1.18745808929601e-05
-4.06926482279521e-05
-5.05578465010611e-06
4.8433276320112e-06
-1.8303199335482e-05
-3.80633957559009e-05
-1.17763256243792e-05
4.90245187569081e-06
-7.30733051976905e-06
-3.53788473080627e-05
-2.21027649202046e-05
6.04909464095679e-06
-3.74117895534532e-05
-3.67217076970637e-05
-1.06467761756118e-05
-8.70907521926187e-06
-1.7739706103517e-05
-3.29304381869902e-05
4.61923082005049e-06
-6.92525768767215e-06
-1.79134781561931e-05
-8.89633139282294e-06
-9.24715296805535e-06
2.86471073251312e-06
-1.15362528705656e-05
-3.8801695572909e-05
4.51384713925517e-06
1.49010035406303e-05
-2.49315209303208e-05
-1.74856752097032e-05
5.13319172834222e-06
-2.27797597794941e-05
-3.00272724786166e-05
-3.11814925702932e-05
-2.06594496540994e-05
-2.94830849896708e-05
-4.76100684272491e-05
-2.24997870612761e-05
1.18669599879925e-05
-4.08636506887474e-05
-1.49688343056768e-05
-2.95131066065456e-05
8.40241375557442e-07
2.046689206885e-05
-3.00623969231858e-05
2.2108693028278e-05
8.31640100192391e-06
-2.59695224902275e-05
-1.41281013140522e-05
-1.49470733767555e-05
-1.88279805007239e-05
-1.88301897810642e-05
-3.19114202789176e-05
-5.33176209715633e-07
1.03116053221379e-06
-3.22260259335444e-05
-2.98410142940398e-05
-7.36630456427496e-06
3.88396687721533e-06
-3.16991793281434e-05
-3.13737804711016e-05
-2.54114825078061e-05
7.33976317654229e-06
-1.95595599898109e-05
1.19106508715974e-06
-1.54323692536374e-07
1.21493416663626e-05
-2.14477539054624e-05
1.27483432894408e-05
1.48443493748102e-05
5.66589260741184e-06
-8.64960682022998e-06
3.00821373469858e-05
-5.11438296901918e-06
-9.27299843941773e-06
-2.30673170948094e-05
-5.02130496458916e-05
-2.6881681150811e-05
-2.96745706663024e-05
-3.4781764592177e-05
-3.22283584426594e-05
-3.47413607688097e-05
-1.46854197997399e-05
-2.80119022463426e-05
-2.22102502597845e-05
-1.9545252557363e-05
-6.66655396414536e-06
-1.35533991655919e-05
-8.88169655254313e-06
-8.20264789829182e-06
-4.59837439061006e-06
-1.70457431678169e-05
4.23555468201341e-06
-1.13571029991762e-06
-4.21533118210827e-05
-2.62144057427799e-05
-1.25800130210386e-05
-9.07339475569384e-06
-4.74043354534547e-05
-6.18543179614503e-05
-2.0154507470809e-05
-2.54930574510291e-05
-4.49265419327421e-05
-3.2835172613441e-05
-2.68981463703108e-07
-2.86180540293625e-05
-6.64138796941584e-05
-2.24126962207478e-05
1.80389890597754e-05
1.31413988055999e-08
-1.24872140879804e-05
-2.35059944886979e-05
-7.92585765374067e-07
-4.51499889962952e-06
-1.78517727430904e-05
5.78891176785805e-06
-4.50150832999062e-06
1.01957110292975e-06
-3.26654395542704e-05
-2.7365578664498e-05
1.23662839289795e-05
-8.31885244968441e-06
-5.9271515818279e-05
-4.74898155195059e-05
-9.65366550958559e-06
-1.85451061225015e-05
-2.0951757865632e-05
-1.83256556293822e-05
1.49532509014314e-05
-2.19486514441755e-06
-1.66861677476387e-05
-4.03479071653861e-06
1.49524017761787e-05
-3.74025137877506e-06
-6.64625033561419e-06
1.32152430178598e-05
2.69845170618964e-06
-2.19717334966827e-05
-1.60431486350316e-05
-6.47953133911396e-06
-3.22235606289727e-05
-3.60984939689282e-05
-1.49612419855633e-05
-1.72306199873784e-05
-7.49498880926416e-06
-5.92832361431749e-05
-3.00757308665783e-05
-2.82508457004439e-06
-1.59541652366331e-05
-3.40895111484308e-05
-2.3401634523456e-05
-8.18854675180881e-06
1.16362476773438e-06
-1.20145043467614e-05
5.52287958222047e-06
6.69150694873561e-05
-3.26855244549489e-06
-4.20524629316645e-05
7.97309623023024e-06
3.65630987968619e-06
-9.48345815134252e-06
-4.5481315690644e-05
-1.86941807483393e-05
-1.19982148676871e-05
-5.394831169087e-05
-7.36840520597908e-05
-8.71088154819022e-06
8.44949964889113e-07
-3.55419233573054e-05
-7.19648684332099e-05
-1.2440292232669e-05
1.51356933112749e-05
-6.13936572219186e-05
-5.93967832659332e-05
1.09842139658289e-05
2.46504877693697e-05
-2.12761103007408e-05
-2.64812405483368e-05
1.03968671154457e-05
3.34083709477663e-06
-3.83886004502404e-05
-4.35863902274675e-05
-1.66636044390825e-05
-1.16495659188863e-05
-2.37921905255768e-05
-1.26294839370526e-05
-8.13790869607237e-07
-2.42714869350714e-05
-4.72639723213931e-05
-1.55722885568244e-05
-1.07001264097265e-05
-5.94164460546776e-05
-6.39502645477012e-05
-1.36260588275962e-05
-1.84166703646983e-05
-1.69242609000201e-05
-2.88022853789387e-06
4.47664482089341e-05
1.59636197056412e-05
-2.44524422721917e-05
-1.50693899901458e-05
1.05979493678713e-05
2.22443666085066e-06
-3.5336792392884e-05
-2.32047264832138e-05
3.72400678440414e-05
-6.16910185004385e-07
-4.17173993708022e-05
-3.93315682705819e-05
-2.41247324067709e-05
1.40674025772309e-05
-6.56148819432172e-05
-4.38671739443065e-05
9.60727769889689e-06
-3.6523558363163e-07
-4.95275866469799e-05
-4.88518400073063e-05
2.67518821429419e-05
-1.62032922586316e-05
-4.77433343760112e-05
-2.94085483009765e-05
-3.3534703361589e-08
1.749338726414e-06
2.67504066791218e-06
-1.59724151212888e-05
-6.15979347732702e-06
-6.66518109059098e-06
-2.84816687333156e-05
-1.07372135902981e-05
7.75966685682145e-06
-2.41611054738047e-05
-3.67182917145534e-05
-1.66260194030739e-05
-1.67514321771666e-05
-4.20918285253231e-05
-2.50165077332433e-05
-1.45495556118945e-05
-3.24911258717284e-05
-1.79035503767919e-05
-2.44767389459013e-05
3.3245488123164e-06
-2.03021506850056e-05
-2.26544440540924e-05
2.92941931940061e-05
-8.4616334340267e-06
-1.5956670046684e-05
7.55030562362453e-06
-1.72669710731059e-06
1.90453898129528e-05
-1.58598699414049e-05
-4.05538239263803e-05
-4.78152348472859e-06
2.03353533510348e-06
-3.7912671222696e-05
-2.85160561029549e-05
-2.43090826880624e-05
1.66306030061298e-05
-4.12861860232501e-05
-6.52593004708024e-05
1.48429630224231e-05
-1.347657759617e-05
-4.26054263751058e-05
-4.48327105077666e-05
-1.83481257750985e-05
1.46019378085333e-05
-2.69626294402872e-05
-2.68876697375421e-05
4.81392145824829e-06
-5.44078387995854e-06
-2.02084663574754e-05
-3.07089789858611e-05
-1.65307062516502e-05
2.21432613287968e-07
-1.62012404123958e-05
-2.04445145710198e-05
-3.81492028656525e-05
-1.52248305319813e-05
-2.03589845912583e-05
3.48348417543626e-06
-3.97988954615049e-05
-2.13724874172438e-05
-3.75699395270923e-05
-2.81832626385721e-05
-1.83916691872273e-05
-1.50494418593046e-05
-4.22099563703985e-06
-1.02875363160783e-05
-1.84923584414989e-05
-2.24553942526023e-06
-2.53644283653403e-05
-7.59580450039617e-06
-1.27290445862802e-05
-8.20378022053839e-06
1.47008009787098e-05
3.25243768276644e-06
-1.55708646413468e-06
-4.27714171019683e-05
-8.09825360448722e-06
-9.7315687805249e-06
-4.86108196681207e-05
-3.47979003013337e-05
-3.01366906166897e-05
-1.08720679621564e-05
-1.4958958957127e-05
-1.87195131876712e-05
-1.45814509430568e-05
-1.47844349162559e-06
-1.48818623761306e-05
-7.58934597479608e-06
-1.2256825828198e-05
-1.85664551414185e-05
-1.07476105111552e-05
-5.96930074343853e-06
-2.60666574109079e-05
2.02418915171559e-05
-4.2350239813431e-06
-6.36077249390277e-05
-3.29456919661259e-05
-2.66925895561339e-05
-2.34877802883013e-05
-8.6920780659302e-06
-4.17878348365168e-05
-3.69119656218889e-05
1.15686830962614e-06
-2.72557154147617e-05
-2.56018843687101e-05
-7.2959470796032e-06
-1.5272591437584e-05
6.60136597594782e-06
5.53042603746271e-06
-2.90632694944569e-05
-1.89325956217031e-05
-9.28786852201777e-06
-2.0193310886159e-05
-1.03420823769584e-05
-1.93766132903314e-05
-2.77451758177152e-06
-1.79381591354657e-05
-3.81015360349455e-05
-3.48602432645839e-05
-2.73208865905012e-05
7.8107502576864e-06
-1.95519403975818e-05
-1.32624258543033e-05
-8.00316935383766e-06
-2.00399059363163e-05
-1.05898485136438e-05
-1.46590440259654e-05
-9.87768713868037e-06
-1.21587142976135e-05
-8.47149173908416e-06
-2.35222020635235e-05
-1.82939796009983e-05
5.59270903234188e-07
7.6718713367425e-06
-2.9949379395944e-05
1.08508002809393e-05
-7.9971513568588e-06
-1.77770667834084e-05
-3.09095353707008e-05
-2.78140725396362e-05
9.19517137592259e-08
-3.02913761824131e-05
-1.83128044230012e-07
-2.08084162311247e-05
-1.2083177003135e-05
-6.14854291862174e-06
-1.56506542010444e-05
-3.31976071971221e-05
-2.31274200360743e-05
1.5513278529919e-05
-4.53392628774062e-06
-2.80134228900009e-05
-1.22463009000291e-05
-1.68933712857321e-05
-6.29977126753162e-06
-2.98026507973836e-06
2.45806900657569e-06
3.10847127730302e-06
-1.99416307991294e-05
-2.44511905799823e-05
6.19268555258196e-06
-1.29238753402895e-05
-4.36777136455348e-05
-1.65436037923062e-05
-2.99194207929406e-05
-1.0702513211109e-05
-3.24191350668682e-05
-4.06264178639916e-07
-9.02556608593752e-06
-1.40939997337297e-05
-1.27082091151936e-05
-1.2032569669186e-05
-3.45298913003093e-05
-3.88220069391228e-06
-4.93692086612288e-06
-3.00281426836592e-05
-2.79238638511615e-05
-1.35467922164849e-05
-8.74824784076843e-08
-6.17837372179878e-06
-2.89439085704307e-05
-2.36186564166089e-05
7.67159588495216e-06
-6.72628408697241e-06
-1.73949970180917e-05
-3.65440297564492e-05
-2.64901842993821e-06
-1.26359148439502e-05
5.30990651622535e-06
-1.76674620820242e-05
-9.7239697845966e-06
-2.75665392946067e-05
-1.05717086158294e-05
-3.2067694546912e-05
-8.7522718822434e-06
-6.96851596083006e-06
-3.06849531782327e-05
-2.49469213699828e-05
-3.94528948676183e-05
-2.06613809433955e-05
-4.10054712109714e-05
-3.44438651188317e-05
-9.22829034689406e-06
-1.88331888810885e-05
-2.31876742990567e-05
-1.69460687549283e-05
-1.36204801953687e-05
-5.68503460079261e-06
-1.68084463190337e-05
-1.57077347267807e-05
8.64313980474568e-06
-1.80919321727559e-05
7.00575758638729e-06
1.36336324612881e-05
-6.93768031208077e-06
-3.72866475768914e-05
-1.61891563904426e-05
-2.52481165976327e-05
-2.38516687821159e-05
-5.50295004436993e-05
-1.48130434695708e-05
-1.87977456219563e-05
-3.78502944942802e-05
-2.01809139089424e-05
-1.11259748778369e-05
-2.49944859842971e-05
-2.6866957842681e-06
-1.2678700991566e-05
-8.20431634446618e-06
-1.11392459171541e-06
2.68685262871691e-07
-1.47340295961627e-05
8.42092073932686e-07
-1.04155113058712e-05
2.18376065831722e-05
-2.51353657755322e-05
-1.75959629562768e-05
-1.30225863027969e-05
-1.77078473311691e-05
-1.78043873881474e-05
-3.18201986784404e-05
-9.88982483113247e-06
-3.55617417272859e-05
-2.6107680712562e-05
-2.47772921026527e-05
-9.33320677009861e-06
-1.43968578889637e-05
-2.63952240049435e-05
-1.06739722923502e-05
-7.27297400904085e-06
5.41585894221296e-06
-1.82971212410432e-05
-1.31596545658957e-05
-3.26403209050754e-05
-4.32534481726489e-05
-1.711774102464e-05
-2.99366399751836e-05
-1.86843701352237e-05
-2.14210059054694e-05
4.15939578556187e-06
-1.28996872811883e-05
-3.9342944867255e-05
-4.20440964700745e-05
-4.63045351629305e-05
-3.9819652986578e-05
-2.35503067086033e-05
-1.06810847770438e-05
-2.02689414164167e-05
-2.46818032554004e-05
-4.98192688072576e-05
-8.90822879997627e-06
-8.0900576007073e-06
-7.66284435333142e-07
1.26902125816779e-05
-1.27816464962873e-05
-1.99876867871181e-05
-1.54918791697749e-05
-2.58541959132066e-06
-3.29428435599245e-05
-3.60027802367861e-05
-5.42018499247786e-06
-1.38987385513214e-05
-1.16751615204165e-05
-1.31545795831388e-05
-2.97081936233716e-05
-3.42949615994456e-05
-3.0826162304879e-05
-2.03132294863484e-05
-1.14535528669058e-05
-3.03308255952308e-05
-2.19331156489052e-05
-1.63946247381017e-05
-9.75345586491424e-07
4.47877736170704e-05
5.0929976202618e-06
-2.37830290691091e-05
-5.55992023688791e-06
-2.81830873446919e-05
-1.11257694044763e-06
-1.17845644006257e-05
-1.9410634909224e-05
-2.35308948934771e-06
-7.83043500560026e-06
-3.04360039168295e-06
-3.70717971857983e-05
3.79225464062071e-06
-2.65263982408195e-05
-1.34349373119495e-05
-1.69630206996897e-05
-1.32211941559239e-06
-1.33154493639747e-05
-5.46885060492593e-06
-1.33307709492965e-05
-1.69859664953041e-05
-3.41655145043773e-06
2.01503780667885e-06
3.03821095472078e-06
-4.42781140524937e-06
1.62123501974043e-06
-1.06551731420978e-05
-3.68709142233003e-06
-1.4307471199351e-05
-2.9500156677487e-05
-2.37955072164088e-05
-6.24697705713515e-06
-2.01407394765132e-05
-1.1144603325192e-05
-2.57351305494926e-05
-4.12764524474194e-05
-2.72952598565382e-05
6.19777631424953e-06
-6.47197643939353e-06
-2.41910988416692e-05
-2.97254668554028e-05
-3.94791812124532e-05
-1.17503877721432e-05
-2.50977474753034e-05
3.7186805707496e-06
-2.78302039063785e-05
-2.23546364325429e-05
-1.57999566613428e-05
-1.00527845600628e-05
-1.42491184946673e-05
3.70770366532586e-06
-4.35943435286327e-05
-4.95599412164598e-05
-2.75793435627704e-05
1.44733873392841e-05
-3.64347890637535e-05
-1.27321700625007e-05
-3.44064321906947e-05
-1.37394213611781e-05
-1.69727134474193e-05
-2.95796684044301e-05
-8.38924996123586e-06
-2.21290449567274e-05
-1.82888903875265e-05
-2.30381392879434e-05
-3.46331683457488e-06
-4.29549935366949e-06
-1.61081079479265e-05
-1.82043137413002e-06
1.01990215000247e-05
-1.24158706134957e-05
-1.55302950671802e-05
-1.08398302167261e-05
-1.06794841965193e-05
-2.8671334739416e-05
-2.22983564861727e-05
-1.38133727057857e-05
-2.14785028548021e-05
-8.65543729071194e-06
-1.77469357743018e-05
-2.45708774952631e-05
-2.43284779378615e-05
2.35261145997594e-06
-1.89482777496724e-05
-4.75887378142252e-05
-1.18239317367284e-05
-1.19216341040644e-05
-1.82214201175513e-05
-2.33485604025331e-05
-1.19685580212284e-05
2.8425041125245e-05
-1.00236983613142e-05
-1.39905319853408e-05
-1.16224682147282e-06
6.6975754075884e-06
-2.31838874701296e-05
-3.11766662537387e-06
-2.25336154618478e-05
9.1527001929547e-06
-1.57435307181332e-05
-3.47297782347082e-05
-1.17352433327289e-05
-7.0971949619751e-06
-2.78091943709057e-05
-3.52419553909907e-05
-1.77490868137552e-05
-3.67543137616988e-05
-2.3199285817643e-05
-4.87163073108818e-06
-1.44417003077573e-05
-1.27936651749011e-05
-2.06317874739115e-05
-4.09565545366332e-05
-1.56506993295614e-05
1.1959311019957e-05
-8.96703263753349e-06
3.29520390129758e-06
-1.21739197588736e-05
-5.37884914876581e-07
-2.80294897332451e-05
-1.34252152593803e-05
-1.52666198754111e-05
-3.6786561341117e-05
-3.01973614163688e-05
4.43500614414086e-06
-3.07524671463677e-05
-3.77202372981396e-05
-2.86754854256557e-05
-2.78336369312907e-05
4.35730480036403e-06
-1.20247961270659e-05
-4.02473416778362e-05
-3.51734275460542e-05
-8.64051608380249e-06
-2.6788976451343e-05
4.06835695349344e-06
1.74067525880413e-05
-3.06283725785148e-05
-1.97211495498498e-05
-1.58454907420342e-05
-8.97706598604941e-06
-8.35996610342886e-06
-3.68463460282409e-05
-4.02190738683588e-06
-5.06857305373147e-06
-1.96652263179513e-05
-1.40096947023642e-05
1.91062054303934e-06
-5.6836964199785e-06
3.54629631536864e-06
-4.50967449552767e-05
-2.22843924402627e-06
-1.84408049205545e-05
-1.95076281572503e-05
-2.92606395106025e-05
1.64197562395474e-06
-1.07394871061266e-05
-2.74465813607729e-05
-3.88230466782564e-05
-1.07768656451334e-05
-5.82958793646932e-06
-2.1507865446005e-05
-2.07017843599714e-05
-2.22911904445939e-05
4.44131107730368e-06
-1.44748272919567e-05
-2.19715327056615e-05
-1.36474178108861e-05
-3.51709721482748e-05
-2.74515785667593e-05
-1.48664445473521e-05
-3.49283952925084e-05
-1.08436203783376e-05
-1.24932805889831e-05
-4.18832887076143e-06
1.57563609423867e-05
-2.63331166199477e-07
-1.6625405355042e-06
1.93646000667452e-05
-2.12076254211676e-06
9.79162609710077e-07
8.89396110872849e-06
-2.65578028857486e-05
-9.51008713532525e-06
-2.10508965837954e-05
-1.0650705926494e-05
-2.29352698946879e-05
-3.21628486788652e-05
-1.05171831581811e-05
-4.32100540346609e-05
-4.25066668873632e-05
-2.93854534578987e-05
-1.58970089749359e-06
-2.46030121347649e-05
-2.42079827332733e-05
-1.68814198825514e-05
-1.2194953501217e-05
7.81366014690796e-06
-1.81387855214766e-05
-2.64707106774718e-05
5.8657465549216e-06
-4.05071959208161e-06
-2.62236123306414e-05
-3.47476633478484e-05
7.95007615667594e-06
-2.54508079367498e-05
-3.46563816784991e-05
-2.48807065857892e-05
-4.59091517998377e-05
-1.31425603555606e-05
-1.30079151291058e-05
-1.65971579443612e-05
-2.00935056667557e-05
-3.57495478668921e-05
-2.84944871920001e-05
9.87329399601323e-06
-2.23641033956832e-05
-5.3240856621027e-06
-8.02193409335689e-06
-1.61265563320744e-05
-2.92676156760002e-05
-1.00645690576252e-05
-1.53832024048002e-05
-1.42741441670042e-05
-1.60010284735817e-05
-2.14500961128725e-05
-1.08764538544331e-05
1.22812010862593e-05
-5.41725959021951e-06
-4.09949112872262e-05
1.55124089369707e-05
-1.22596923743626e-05
-5.57355025397536e-05
-2.88241327892693e-05
2.01055307070075e-06
-6.88773956784777e-07
-2.79412052885583e-05
-4.34472840986901e-05
1.84751541052244e-05
4.62965841672545e-06
-4.08745648708044e-05
-3.17549607962572e-05
1.1969260727699e-05
-9.69792709161708e-07
-6.21411164029578e-05
-2.28244233299564e-05
8.82804507514191e-06
-4.28033734769228e-07
-1.90428936053658e-05
-1.34747424451895e-05
-8.64564059504012e-06
-2.76531176717722e-05
-3.67518145748592e-05
-1.30216871439214e-05
8.12292571827883e-06
9.34514335736102e-06
-2.6080682950972e-05
2.00842249851188e-05
