# Supplementary material for: Research on computational propagation and identification of mine microseismic signals based on deep learning
Source: PLoS One. 2025 Oct 22;20(10):e0334641. doi: 10.1371/journal.pone.0334641 (PMC12543183; doi:10.1371/journal.pone.0334641)
Supplement: S10 Data — (ZIP) [file pone.0334641.s010.zip › 000101100001554.xlsx_0.txt_24.txt.txt]

-1.20837223943816e-05
-1.24285312232788e-05
7.88535759723902e-07
7.98421777581786e-06
2.43501337841163e-06
3.95977147957246e-06
3.18012294405998e-05
-2.40043641694909e-05
-3.10388261806262e-05
-2.13182430939361e-05
-9.31058968542333e-06
-2.56883276797489e-05
-5.7531213930165e-05
-3.4559041794509e-05
2.19163362393193e-07
5.2763833320392e-06
-5.03986123867244e-05
6.16510229215991e-06
-4.63712459317578e-06
-1.43995372603323e-05
-5.02847243241727e-05
-7.15781332600846e-06
2.47533848316437e-05
-2.45934120410987e-05
-4.18596555512635e-05
1.71943007740575e-05
1.35554778378003e-05
5.89504904045999e-07
-9.10885017362902e-06
2.64645710907853e-05
2.41898541020474e-05
-4.54049871457769e-05
-2.79000427018074e-05
-1.51608713506432e-06
-1.03986839565956e-07
-3.94755901365688e-05
-3.04171829049379e-05
-1.05442771969723e-05
-1.27132661926337e-05
-3.69880430395533e-05
-2.70362660243793e-05
-3.72620450729234e-07
-9.11391329014277e-06
-2.61804165241944e-05
-1.93677342968026e-06
9.61780479055886e-06
7.94038071981437e-06
-8.43495120457774e-06
-1.51897075909977e-05
2.68215626035306e-05
1.82836564605118e-06
-4.47048124492905e-05
-1.07889923522867e-05
-2.13900881703988e-06
-3.02940320281139e-05
-5.16540509879435e-05
-2.1308279798515e-05
-1.83935449629246e-05
-4.05976725917827e-05
-7.6685013560473e-05
-2.29164229536507e-05
-3.92245065198654e-06
-4.92626485452561e-05
-3.09229171376708e-05
8.42432592220203e-06
-1.84915005756635e-05
-9.15256282505211e-06
-2.41076758894383e-05
1.324458629878e-05
2.21840215246413e-05
-5.03232298442156e-05
-1.17880440421452e-05
7.22630566104659e-06
-3.16030718884808e-05
-3.56569730845278e-05
-2.53470609403776e-05
-1.25871142394034e-05
5.12147439443929e-07
-5.38443986503459e-05
-3.43410315522996e-05
-7.18401217523299e-06
-3.02426188356106e-05
-5.1163056525446e-05
-3.99749896771219e-05
-9.12578456814667e-06
-6.7880599174505e-06
-2.8125903702478e-05
-2.29750262159336e-05
1.567930661785e-05
1.479222176999e-05
-2.55538332693987e-05
-1.54249949429334e-05
2.68500661631061e-05
4.20057552224349e-06
-2.59054848808889e-05
-1.33956080072441e-05
2.60990011914673e-05
-1.21975519073846e-05
-3.99058974051484e-05
-9.63272579253595e-06
-2.63411172895791e-05
-4.18285029455791e-05
-5.44318959393903e-05
-1.0339352155719e-05
-1.02173540500079e-05
-2.38093774155479e-05
-3.0581403999739e-05
1.28691807808794e-05
-1.28985323917329e-05
-2.68981716254126e-05
-4.56051620781186e-06
2.04856388740567e-05
2.10169436267193e-05
-2.07988712758373e-05
-9.61132978845029e-06
2.17484702507038e-05
1.92673672986975e-06
-3.97614855768814e-05
-3.25072855573036e-05
-1.18052388939774e-05
-4.75617741202535e-05
-8.34391051728995e-05
-2.27983756390658e-05
-1.11405342086532e-06
-2.24230816240848e-05
-4.87221002538783e-05
-3.37891864293635e-05
-1.06934755407265e-05
-4.62419403788605e-05
-3.29973715924236e-05
1.12510571004364e-05
2.84644166318763e-05
-3.21197043968461e-05
-1.28998541931193e-05
8.56175714051626e-06
1.82166186655152e-05
-2.65055493348829e-05
-1.77156122151784e-05
5.5900166303042e-06
-7.47719031114804e-07
-3.86600889613649e-05
-2.35883595584735e-05
-5.05023194673301e-06
-2.3293309083168e-05
-5.7675239012735e-05
-1.17233655844551e-05
6.47726701227686e-07
-1.63381538687063e-05
-3.65920501775178e-05
-3.76101667057376e-05
1.66493201532088e-06
1.90088518259679e-05
-2.02159784631506e-05
-1.28847377139422e-05
1.96149764695505e-06
-1.2111258172819e-05
-1.40140709975959e-05
-7.46638860161553e-06
-6.8067979993751e-06
-7.44199064147793e-06
-2.11732637385225e-05
-5.10449414713571e-05
-1.72743423403316e-05
-4.22833448169332e-05
-3.2620155048671e-05
-1.08612696423239e-05
-1.33711964716188e-05
-5.90152990326197e-05
-2.17901995101123e-05
-7.70415891025932e-06
7.94687531020272e-06
-5.02545005612061e-05
-1.17086919588645e-05
3.15898764362617e-05
-5.78540997211623e-06
-3.31275119929071e-05
1.00525649028479e-05
2.26636791008733e-06
2.36358091037875e-06
-9.66828706849337e-06
-1.80925536998767e-05
3.59250669460844e-06
-3.18444149648731e-05
-2.36325610940112e-05
1.38720347692792e-06
-1.44760271413101e-05
-2.56302889685414e-05
-3.81741769593673e-05
1.73198090722752e-05
8.21603488768348e-07
-3.23283497262724e-05
-9.17537905463313e-06
-7.05947197468454e-07
6.76109663602579e-06
-4.05903952559981e-06
-2.66253584104235e-05
1.45627659517029e-05
1.50841518264791e-05
-3.58812687682882e-05
-9.73769340668062e-06
-1.03195129221448e-05
7.36948660333132e-06
-7.8153190660923e-05
-2.1456922367652e-05
1.56840268915091e-05
-2.25880343052907e-05
-5.3774146265524e-05
-5.72011166130705e-06
2.76549617946741e-05
-1.36321289197394e-05
-2.06762975716555e-05
-9.19052995930842e-06
6.83247603928614e-06
-2.3596754518383e-05
-3.45596396705041e-05
7.94692870537672e-06
-2.00255520024904e-06
-2.88700310388878e-05
-4.46001818992198e-05
-1.8910273662346e-06
-2.55756815324333e-06
-3.64357306453283e-05
-3.72649610168103e-05
7.4757169452977e-06
-2.0632542951561e-05
-3.90106457433914e-05
-1.57346886070229e-05
-2.10117536377849e-05
-3.52892732056134e-05
-2.50627876019196e-05
-1.89663137477643e-05
-2.01119285256384e-05
-8.72434155048942e-06
-3.58310833854773e-06
-7.9124556014632e-08
-1.68030573392376e-05
-1.10510433976627e-05
-3.76360799414066e-05
-2.28528591803198e-05
1.94823085672336e-05
-2.27101810030204e-05
-3.21684337980389e-05
-2.29404758639598e-05
5.78607634822895e-06
-3.10969349303893e-05
-6.08686960616631e-05
-1.03169242500107e-05
-1.06703563690737e-05
-1.10990877277578e-05
-3.7095782418545e-05
-1.54291085823341e-05
2.64695066848533e-05
-1.05499483442292e-05
-1.65060470687277e-05
-1.71869001333596e-05
-5.197563859671e-06
6.70089152859484e-06
-2.89250711258688e-05
-4.36597807369054e-07
1.90674658658655e-05
-8.31330249734903e-06
-3.15779337999989e-05
-2.50707760040158e-05
-1.20705258757859e-05
-2.41467619530959e-05
-1.91366513175186e-05
-2.40282587956072e-05
-4.88210609434907e-06
-3.8330941552385e-05
-2.43628062368532e-05
-4.07509564815271e-05
-2.26374957096315e-05
3.3543730185347e-06
-1.75689988828052e-05
-5.9023046634213e-06
6.88629369704918e-06
-1.72921037999835e-06
1.29541805458225e-05
-1.91179491447035e-05
-9.09834672102811e-06
-3.87260193720731e-05
-6.46937901832316e-06
7.05392190278338e-06
-1.92386083779413e-05
-1.43277223364493e-05
-5.68643126777306e-06
-1.42796834243586e-05
-3.79529119008704e-05
-3.92415913964452e-05
-3.7429660707586e-05
-6.33509662547047e-07
-3.65287611893698e-05
-4.87130991441651e-05
-2.89261375749401e-05
-1.56111135008374e-05
-2.02124047419562e-05
-5.35382667852216e-05
-1.44122307335319e-05
-3.04840955497746e-06
-8.22652321032263e-06
-2.48216859105798e-05
-8.55055137433154e-06
1.11069576544392e-05
-6.32503638566112e-06
-2.40600099935612e-05
-9.17226808054886e-06
3.69775987331757e-06
-2.5679191456545e-05
-2.12617122468911e-05
-1.33264558232085e-05
-1.29825872142476e-05
-8.30943415456936e-06
-3.24777796558561e-05
-6.78878264129307e-06
-2.09987059952191e-05
-2.63719215300993e-05
-4.15479611116696e-05
-2.92094789263957e-05
-1.9923459759381e-05
-2.854856954154e-05
-4.50562512829977e-05
-1.48659959595793e-05
3.31240914108933e-05
-2.85323832846883e-05
-2.49890779160814e-05
-4.02731476069695e-06
-1.26429430511466e-05
-2.01825159828923e-05
-5.53577712663235e-06
-1.00438088183658e-05
-2.28825916303809e-05
-2.19392762109684e-05
-1.23897172055537e-05
-1.8601958756122e-05
-3.22128939811969e-05
-1.39361796560534e-05
-8.88053451141786e-06
-3.68662246792278e-06
-9.74271046654618e-06
-1.494461822484e-05
-2.00943025823452e-05
-1.27204225461025e-06
-5.46359090910594e-06
2.27453260944602e-05
1.1691330021512e-05
-2.22689147848567e-06
-1.95637670486659e-05
-1.05215634486534e-05
1.25634714199923e-05
2.3019704043945e-06
-1.28892560897063e-05
-1.83134659143573e-05
3.38692785332446e-05
-2.39558315704583e-05
-4.21309819448166e-05
-5.95828180575839e-06
-2.17688169306746e-05
-9.65768210073037e-06
-5.35910990946728e-05
-3.38640142421953e-05
1.31795122466316e-05
-3.25936868668986e-05
-5.35264881190934e-05
-1.51226429504373e-05
-2.46924192061509e-05
-3.11550713058978e-05
-3.5208553202925e-05
8.33017606812192e-06
1.04840476568231e-05
5.48089432410889e-06
-3.09028999298035e-05
-1.53356697679784e-05
-9.57126448420413e-06
-3.34009866331409e-05
-4.4998864358113e-05
-3.07886600880518e-05
-4.19349029216573e-06
-1.64323487787798e-05
-1.57640516400494e-05
-1.25953454564858e-05
-7.05960321264182e-06
-2.1302995303963e-05
-3.14911030639199e-05
-2.556141119926e-05
-1.43908430105574e-06
-1.8720139317103e-05
-2.36293056090464e-05
-1.31397837116159e-05
-1.38139352431246e-05
-1.79683875663123e-05
-2.24579495259061e-05
1.37128716475164e-05
-2.1428492349084e-05
-4.11798706210209e-05
2.7056436070975e-05
-3.35228323077971e-06
-1.47559963892781e-05
-5.5529764050726e-05
-1.32804355724312e-05
2.21605190038312e-06
-4.07337704880008e-05
-3.68920736048977e-05
-9.47287916738422e-06
6.72882951675334e-06
-1.26224011205897e-05
-1.40169243200461e-05
-7.88424603935555e-06
-1.61988634880214e-05
-4.70014546996638e-05
-4.17617949513924e-05
-2.21215829187427e-05
-2.5307802638286e-05
-3.06386639958196e-05
-2.33271980593211e-05
-5.9661592800879e-06
-9.90552654791375e-06
-2.50720527673059e-05
1.1089861309205e-05
-1.97887291895939e-05
-2.75530340032724e-05
-2.89652089000018e-05
-2.97957906849406e-05
1.24038478942012e-06
-2.12958116979032e-05
-9.82952931866112e-06
-7.71896568026992e-06
-1.51381527609332e-05
-3.38770693778538e-05
3.30846819802608e-06
-2.63042480652771e-05
6.55668043595592e-06
-2.5617636965508e-05
-8.40209761952345e-06
2.34051137653106e-06
7.7628663363314e-06
-1.94400265563015e-05
3.10862106313812e-07
1.4392997495387e-05
-2.23739605630373e-05
-2.93870895407568e-05
-1.23286820119499e-05
-7.46983565413152e-06
-1.93844680176031e-05
-1.96371536439987e-05
-8.59092577850287e-06
-1.33532217294816e-06
-3.64031147803516e-05
-2.79795588679075e-05
-1.59545493444782e-05
-1.12020039543161e-05
-3.66484071932065e-05
-3.93533025665768e-05
7.55297541135707e-06
-3.11782178899876e-05
-5.20386727252039e-05
-1.83021704454914e-05
-5.91857171464888e-06
-2.06867619802588e-05
-2.37202256673203e-05
-1.38043389050983e-05
4.81738376992737e-06
-3.3517782190553e-05
-3.00114733129167e-05
4.31444107309139e-06
-4.97816899453551e-06
-1.91694498086179e-05
-5.31676553211073e-05
-1.80497886978944e-05
3.0978930502578e-05
-3.18054934256149e-05
-4.87780995884149e-05
-3.74130664841904e-05
-1.65487953985346e-05
-2.55905755569359e-05
-3.28802443950627e-05
-2.60821744698098e-05
1.39615840281102e-05
-6.5744237283158e-06
-1.0775955477502e-05
-3.24686486905581e-05
-1.09040730486962e-05
-1.76792939443632e-05
-2.53067491151627e-05
-2.3532519242033e-05
-1.6200096524553e-05
-9.49767295219115e-06
-1.25072452645905e-05
9.01220096446603e-06
2.02605632836255e-06
-1.50665693568941e-06
-8.73166420040649e-06
-1.47580592981543e-05
-1.1453268862584e-05
-2.75692656466621e-05
9.28237491658396e-07
-7.16600901501519e-06
-2.00520270782127e-05
-3.11257358046516e-05
1.62801470392465e-06
-8.01511486938498e-06
-4.2727943713992e-05
-1.3309859892311e-05
6.80508444439374e-06
-1.11649486007964e-05
-4.7879027997482e-05
-3.80617907875357e-05
-2.88393731551729e-05
-1.7975613732818e-06
-1.66381077074273e-05
-2.71333856131546e-05
-1.50019185588822e-05
2.13963179929417e-05
-6.80008391732092e-06
-1.7483281703984e-05
3.99322729080261e-06
2.04450548494036e-05
-1.30474756009178e-05
-2.93024406438846e-05
8.95857875967529e-06
2.27057807608411e-06
-4.15176873242296e-05
-2.53567984596446e-05
2.1749875806575e-05
-2.62512206600986e-05
-5.43800618902325e-05
-3.79390472191526e-05
-2.90875840194765e-05
-1.0482881513512e-05
-5.83926994650761e-05
-3.38888961132549e-05
-7.95442904141002e-06
-3.11966124417271e-05
-9.42459474036349e-06
-2.92637251726297e-05
1.53395658176572e-05
-2.19542063018407e-05
-1.39174025415593e-05
2.73613709505414e-05
2.12674753714717e-05
-8.67843773726367e-06
-1.1217588453507e-05
-8.22324210162363e-06
9.79843471264468e-06
-2.67497188665475e-05
-3.46228823541854e-05
-2.46682946982896e-05
-1.88008489189878e-05
-5.52892494694211e-05
-7.36019761475182e-05
-3.12495327654323e-05
-2.36119793488035e-05
-5.8603191504322e-05
-4.43265772076401e-05
-7.80746599273667e-06
5.93101323690195e-06
-2.89745007635483e-05
-7.04966930942365e-06
-1.94489995845951e-05
1.03475164178289e-05
-2.76548696215674e-05
-7.05375893232694e-06
2.83864218230233e-05
-1.16248062360405e-06
-1.15578842792051e-05
-2.10116639584832e-05
3.79421172232149e-06
-3.92463777115541e-05
-6.71422618078255e-05
-1.23092844272464e-05
-1.83449271215998e-05
-6.11715653657327e-05
-3.74121461810941e-05
-2.94614407457819e-05
2.12878336232686e-05
-5.01388731302621e-05
-5.53489605449751e-05
1.86668709234185e-05
1.79850941649317e-05
-1.74119325702582e-05
-3.95946134210644e-05
3.60834698302206e-05
3.34356806232514e-05
-2.5257093131275e-06
-3.85652994971747e-05
5.4586722663924e-07
5.09257427391133e-06
-5.99297223561037e-05
-4.83932456520115e-05
1.12761169653078e-06
-8.91467032478168e-06
-5.40820852078151e-05
-5.17621724351033e-05
3.71417490316334e-06
2.91923597839083e-06
-4.86382052987085e-05
-2.37856892769018e-05
-2.56106921840216e-05
-7.6433136861744e-07
-1.32505110192958e-05
6.34383799971658e-06
6.05907067214096e-06
1.82483547678559e-06
-1.54056952147423e-05
-7.38730376420654e-06
1.98603328465505e-06
-2.16337671019577e-05
-4.31585851147323e-05
-3.09658752301237e-05
8.05779378635148e-06
-3.56818243810279e-05
-4.28234112237666e-05
7.32047019749907e-06
7.56161337865747e-06
-5.30617777620002e-05
-5.57678092695802e-05
-1.95166121707819e-05
4.89998362618904e-06
-3.9198498971433e-05
-2.93649417914197e-05
2.48354786217563e-05
-4.12722164688709e-07
-2.57758039461649e-05
-2.03422420640958e-07
1.04909884038487e-05
1.70122592432577e-05
-2.47066534330817e-05
-2.80234818739812e-05
1.09405278041575e-05
-2.41574738027708e-05
-4.96668355738142e-05
-2.47912821956213e-05
-1.39123070789479e-05
-2.1921078879695e-05
-4.75287570182944e-05
-1.39679596980937e-05
1.73785189516629e-05
-1.56682693209814e-05
-3.25854914646462e-05
1.18060889853821e-05
-4.71498010276833e-06
-3.52064504419525e-06
-2.32450519961609e-05
4.19230127047476e-06
-8.58877918481463e-06
-4.85833216102487e-05
-2.68487561506878e-05
5.65876660724886e-06
-1.30239712243317e-05
-1.70836292593554e-05
-2.02671524463925e-05
-1.2850413789725e-05
-1.00691122750513e-05
-4.28871044651842e-05
-2.22983352191118e-06
-1.11495231677282e-05
-3.43215084289938e-05
-1.1726585911424e-05
-6.37155994670404e-06
9.95147610106146e-07
-8.87940336605047e-07
-1.37943698716318e-05
2.83278024057066e-05
8.1425650711412e-06
-1.69105105031263e-05
-8.76638850290006e-06
-8.53517211445778e-06
-5.70920356536572e-06
-4.54341648424272e-05
-3.82935349475567e-05
-8.64096411996655e-06
-7.43581417275004e-06
-9.69061967746336e-06
-2.78502957309672e-05
-8.66989473974367e-06
-2.76584449669442e-06
-2.257235453038e-05
-1.01158590993108e-05
-4.22656299899157e-06
-1.39469687553358e-05
-3.0414952142724e-05
-3.05395492423588e-05
1.45849285718037e-05
-4.93033445100749e-07
-6.66758503453702e-06
-8.55902829877414e-06
1.46826704088401e-05
7.629167201048e-06
-6.19626266654395e-06
-1.81952649350334e-05
-8.25755605435934e-06
-1.86329090799955e-05
-4.69530921852016e-05
-7.41078180669279e-06
-1.24937041296025e-05
-4.65972418065955e-05
-3.54516948488985e-05
-1.67765124359588e-05
-4.44793737076114e-05
-2.4316270272822e-05
-2.96299557189482e-05
-1.69516849019239e-05
-2.66358794766341e-05
-1.92616648913032e-05
-1.85262511463031e-05
2.54718184054583e-06
-2.02893009124166e-05
-2.54471362634196e-05
-1.5477324579798e-05
-1.80424962917653e-05
-4.84202644748615e-06
-1.66045539928524e-05
-4.30498634279119e-05
-1.1264539664829e-05
-2.23875242255475e-05
-3.05582027827885e-05
-3.16022447570148e-05
-3.22337389066881e-05
-1.881258979071e-05
-4.77242727110961e-05
-9.90432265205267e-06
-1.14024576907733e-05
-1.59103103701997e-05
-2.0003647798386e-05
5.46855617992203e-06
-2.53202168249012e-05
-4.70821931576516e-06
-2.14473633911805e-05
-1.19041248745125e-05
-3.23895155683497e-05
-1.8416807285424e-05
-5.03553048979362e-06
-2.75934691558015e-06
-3.31508971798904e-06
-1.29105593224886e-05
-4.56520132243477e-05
-1.38514572779359e-06
-1.47701514239182e-05
-2.1968358900161e-05
-2.31085596093561e-05
-2.30231242488886e-05
1.8858798378826e-05
-3.26869941283258e-05
-3.03698906003631e-05
8.13407279504757e-06
1.73413931896537e-05
1.12130623802329e-05
-1.38715208738422e-05
-3.27282021551757e-07
1.20872918113464e-05
4.32058013754522e-06
-2.52522253845686e-05
-1.18796710213476e-06
1.13507070590309e-05
-4.70098415376474e-06
-2.77449356404797e-05
-1.24219232064892e-05
-2.22017378893537e-05
-5.22084956154577e-05
-3.54149483562534e-05
-4.20850143971061e-05
-3.01758065562614e-06
-3.44506890776255e-05
-3.84632324772136e-05
6.12231266055098e-06
-1.33668743492727e-05
-1.28516993784817e-05
-3.40189767070764e-05
-1.04160292763255e-05
9.19315523170334e-06
-1.96666738992153e-05
4.30056623389827e-07
7.33965619549341e-06
-1.21429278650951e-05
-1.57992139478622e-05
-3.40017422759472e-05
-3.47914701891156e-05
-1.34258890427121e-05
-1.00739792445254e-05
-3.29169244642687e-05
-1.26201055029672e-05
-5.16325134645549e-06
-2.48587041022971e-05
-8.60664684919745e-06
-2.23791522152742e-05
-4.08194235100627e-05
-1.34644964403836e-05
-2.78325734436946e-05
2.97706710565244e-07
-8.12195956162813e-06
-1.08371476941389e-05
-1.15986567846806e-06
-1.29324859297433e-05
-1.15702788657007e-05
-6.93741832748457e-06
-2.23941144244038e-05
-2.62893802928706e-05
-2.31117801146486e-05
-5.99478163215719e-06
-3.65532630424641e-05
-1.36818538356148e-05
1.02399088039598e-06
-3.85183514148745e-05
-4.081130656585e-05
-1.74252268431475e-05
-3.85015781121548e-05
-2.51913247384194e-05
-6.39174187635893e-07
-3.17185135003732e-05
-3.26214628857333e-05
-3.85595098351015e-05
-1.37134558539342e-06
2.54509102591019e-06
8.34167266943171e-06
-2.10218120915477e-05
1.5892306924235e-05
-2.75923659157801e-05
7.45174602570051e-06
-2.19965989113651e-06
-1.91241478164701e-05
-1.61964247042854e-06
-1.68656093195586e-05
-4.51630663929535e-05
-1.4770623743469e-05
-5.83012382434623e-06
-2.50339779325716e-05
-2.0357112247542e-05
-6.2595473124803e-06
-1.00152398348328e-05
-2.16162052465433e-05
2.24614257658627e-05
8.32263403711509e-07
3.79203598102008e-06
-2.16729451150889e-05
-3.25626306844082e-05
-8.93632554294468e-06
-7.08207347907476e-06
2.14433947246116e-05
1.18111599373891e-06
-3.49124070561268e-05
-2.85751134280749e-05
-5.80329328615243e-06
-1.73053275024229e-05
-4.87395967731365e-05
-3.02898941455637e-05
-2.30288313407433e-05
-5.31982314573046e-05
-4.56919089589999e-05
-3.79404317660962e-05
-1.04809618089916e-06
-7.81384988924575e-06
-2.50526699584556e-05
7.94293768329093e-06
-8.53265343644369e-06
-8.53876545761771e-06
-9.286471202889e-06
-2.72257039902914e-05
-1.67707220779839e-05
-6.68864826700158e-06
-3.92005842397409e-05
3.01983690237643e-06
-2.14730099262947e-05
-2.51996267430266e-06
-4.12006599348851e-05
-2.08277826525886e-05
-1.40337954445097e-05
-4.85685948701761e-05
-4.49320786857393e-05
-5.40700779743929e-05
-2.84896861788831e-05
6.24580407258208e-07
-2.72845799554606e-05
-7.33903258312787e-06
-1.9936217837002e-05
-1.09050455018789e-05
-1.21047089596934e-05
-6.01071645709736e-06
-6.08897706690541e-06
-2.00019191240747e-05
-6.80521458769669e-06
7.93748470211013e-06
5.54461350156504e-06
3.17140795601437e-06
-1.89192548560122e-05
-1.64380474031652e-06
-1.54340986774431e-05
-3.34221693120964e-06
-2.0659677222838e-05
4.27676919070941e-07
2.87033186946092e-06
-3.15154773210665e-05
-3.9813092009561e-05
1.23062165654156e-05
-2.5655290537009e-05
-1.33477204064266e-05
-2.18235052355998e-05
-1.2535487708385e-05
-1.25591994543963e-05
-1.98684845481141e-05
-3.77639399904923e-06
2.3193629701297e-05
-3.50454679057644e-05
-2.36016762491647e-05
-1.15917825222125e-05
1.29040787529231e-06
8.29529113006003e-06
-1.70031686474121e-05
-5.08781920418868e-07
2.42511046182603e-05
7.51467754611143e-06
-3.08350326430553e-05
-4.67943918342124e-05
1.43956351091317e-05
5.57228621458522e-06
-4.42622158451661e-05
-2.31347988444474e-05
3.96283048413185e-07
5.65665124609203e-06
-2.74552169384912e-05
-1.85161847234186e-05
1.51879663751969e-05
-9.56294872490456e-06
-5.31159953753707e-05
-1.23877736310608e-06
-1.13043021537213e-05
-1.5930837158438e-05
-8.25042887934807e-06
-3.56727911514669e-05
1.23357526259262e-05
-3.96631540415817e-05
-2.83096651638638e-05
1.85532567543119e-05
-2.51157813094729e-05
-4.00556879601028e-05
-2.59571013136188e-05
8.90135380376773e-06
4.67714678903854e-06
-3.32181966273207e-05
-3.87415689606841e-05
1.18599146309719e-06
-1.35728347318372e-05
-1.08231480269286e-05
-6.88473994646493e-06
-2.46691934071169e-06
-4.96973114767556e-06
-5.23575113399408e-05
-2.86594049520248e-05
1.35012629806526e-05
-2.37435641667882e-05
-4.4599916936994e-05
-2.28289633002918e-05
-2.15097922933907e-05
-1.552237672034e-05
-3.55735327429638e-05
2.77178055032443e-06
-1.16239178146232e-05
-3.37927833127938e-05
-4.96946415009345e-05
-2.51320579818689e-05
6.61875736583059e-06
-6.82008623932338e-05
-2.07690166962349e-05
1.20464748337675e-05
-1.10146426989441e-05
-2.24996471610998e-05
-2.13996112168039e-05
3.06860787294541e-05
-1.49660212102032e-06
3.06388593593481e-07
-1.43877333391331e-05
2.43006175491935e-05
-1.79248099365138e-05
-4.7421956602843e-05
8.18033520790883e-06
1.57985000800777e-05
-2.00609505738364e-05
-7.07742213704491e-05
-3.72140294326856e-06
-1.34420558341148e-05
-2.66056806026073e-05
-3.13040662178849e-05
-1.25121918921589e-05
-3.01336255647177e-05
-2.91746285549306e-05
-1.96535718326643e-05
-1.57015890488821e-05
-1.83881010520374e-05
-2.27072421008115e-05
-1.01197947772919e-05
1.55091776133291e-05
1.96691631565792e-05
-1.03834029867832e-05
1.79106045390171e-05
1.8927988042143e-06
-1.0843460530124e-05
-1.78248786835969e-06
9.12380696356744e-06
3.93005565483552e-05
-1.12784265195877e-05
-3.70783054597681e-05
-3.56517575682196e-05
-2.08161160590276e-05
-3.00249071327312e-05
-2.35000207708501e-05
-7.7301869027316e-06
-1.38956722229429e-05
-6.69652868408186e-05
-6.00006008940585e-05
2.26885277806301e-05
-4.84323297618943e-06
-1.60223443027976e-05
-1.1197353721891e-05
-1.14799840464344e-06
-2.33990576021185e-06
-3.51773529132967e-05
-3.62907388447281e-05
1.36371644067464e-05
-8.71231671956533e-06
-2.33561996322966e-05
-8.64052163932587e-06
-1.4194930494389e-05
-9.66740793020342e-06
-3.33229557253283e-05
-3.5284967743162e-05
-1.53558300433067e-05
-2.61683946804629e-05
-4.04957175873086e-05
-1.83975946808177e-05
-1.01849699470859e-05
-1.92036927444727e-05
-4.80916014527466e-05
-2.74198584104943e-05
5.95927692686679e-07
-2.41026298641642e-05
-5.66596324592661e-05
9.67233593052506e-06
3.7793354140896e-06
-1.04726352782745e-05
-2.69323648603383e-05
-7.5615887281758e-06
-2.24782380512458e-06
-2.10632002001874e-05
-3.81051440548431e-05
-1.16263192381776e-05
-1.45919148522193e-05
-2.29839267792599e-05
-2.12277462087759e-05
-4.3772086858032e-06
6.9804582168665e-06
-1.96786793004795e-05
-1.26993366210411e-05
-7.03147026676597e-06
-3.70558326300155e-05
-1.31093790683293e-05
-2.31381958637704e-05
-1.55485251054823e-05
4.2163538039723e-06
-2.06753729568168e-05
-1.45556248334699e-05
-6.21643859289704e-07
-1.96954822641755e-05
6.1975433400672e-07
-2.95850134805702e-05
9.01918224163191e-06
-4.01348379954278e-06
6.54250026808896e-06
2.38151883408934e-05
-2.6992586411935e-05
-2.36932397011092e-05
2.08943670419967e-06
-2.75307717520954e-05
-1.47085265716674e-05
-3.69799827219916e-05
-3.69324720365016e-05
-7.18394510701144e-06
-1.68671633693923e-05
-4.3340455301488e-05
-4.21743329248475e-05
-2.29266411323756e-05
4.01551064578103e-06
-8.21871953626804e-06
-1.03987233767789e-05
3.63771235835008e-05
9.87239100443584e-06
-3.28536351933867e-05
-2.37929776091565e-05
1.44376274414083e-05
1.89404545181978e-06
-4.07604255170119e-05
-3.32122142295648e-05
1.69585536200666e-05
9.82956972702718e-06
-3.68402968856237e-05
-2.76103108240869e-05
-2.66056161843826e-05
-3.13439472429484e-05
-4.82163915591106e-05
-2.27732149164428e-05
-9.96258477570514e-06
-1.10969938163786e-05
-2.14543674901239e-05
-7.75507709612656e-06
3.04079673297386e-05
-8.2439147373609e-06
-1.47299803358623e-05
7.76778296350512e-06
1.57858824195835e-05
-1.89395625990902e-05
-1.66074726213723e-05
-2.16494316923177e-06
-2.67495425504287e-06
-3.63694133843311e-05
-2.15312566308306e-05
-1.81311293891949e-05
-7.17983046319182e-05
-5.09771314306132e-05
-2.14586391938053e-05
-1.46837458999996e-05
-3.46158809958534e-05
-3.41579651576168e-05
-1.93755485596346e-05
9.08616166541618e-06
-2.14518478736115e-05
-7.49561830154489e-06
2.44431035667146e-05
4.67070337521632e-06
1.2944453581595e-05
-1.37486112538651e-05
2.65507272932024e-05
2.14491124248124e-05
-3.70747006063938e-05
-2.60907539762219e-05
6.20583764171992e-06
1.09033368312899e-05
-2.84593227068542e-05
-4.85940650598766e-05
-1.08704737443932e-05
1.27709819796252e-05
-1.25868705558107e-05
-4.89023026801534e-05
-3.34602296796458e-05
1.57672210476708e-06
-1.52884631949322e-05
-3.8032847826171e-05
-9.6120596462259e-06
1.16654567983245e-05
-8.23732434557548e-06
-4.54714628665329e-05
3.98465953014401e-06
-8.2339071464271e-06
-2.12611788479932e-05
1.73777958122536e-06
-1.10719019885016e-05
-2.30004920880628e-06
2.00463344244205e-07
-9.50909419601785e-06
-1.87919757852699e-05
-3.29068462907417e-05
-3.22120049098943e-05
-1.75876527379652e-05
-2.75104989899822e-05
-3.07539058915646e-05
-1.60734040962616e-05
-4.12282077251705e-06
-2.33617334513282e-05
-2.94904288286451e-05
-2.07138365173249e-05
1.43739760848625e-06
-1.05120191078774e-05
-3.13733311355744e-05
-3.14414256159264e-05
7.79414752736499e-06
2.5225920780708e-05
-2.45485596499183e-05
-2.90214982199317e-05
5.10204488118357e-06
2.62833314086316e-07
-9.78221118041349e-06
-4.20134122067236e-05
-1.30979951823224e-05
-6.59260361240386e-06
-4.86257532176397e-05
-2.82266394962754e-05
1.02882110841001e-05
-2.45484745202327e-05
-7.03387544952964e-05
-3.06740686264484e-05
-1.42639137848068e-05
1.26477694834679e-05
-4.88586028053041e-05
-5.21659328764754e-05
-1.21121533409746e-05
-1.69753002869279e-05
-3.57247407268276e-05
-9.24924698566188e-06
-3.14980179989603e-05
-1.82941054234372e-05
-3.4296966991545e-05
-1.71371196315169e-05
1.10751077014758e-06
-1.89809254677335e-05
-4.4590936800574e-05
-1.51130631054041e-05
2.76661816884417e-06
-3.76767769823725e-05
-1.68040270543925e-05
-2.0371001787337e-05
-2.59688443351348e-05
-7.25592911501634e-06
-3.93058740233054e-05
-3.75513505441345e-05
-4.49599783261027e-05
-2.03997453132547e-05
4.45102311164891e-06
8.48296347188484e-06
-2.24377127593915e-05
-2.661485422737e-05
-5.40331513734e-06
2.38206610107126e-06
-3.95448394909571e-05
1.10354401805077e-05
1.31490351118932e-05
1.27239437673379e-05
-1.82923280685494e-05
-2.99851461189555e-05
-1.12837848972444e-06
-3.39849023756853e-06
-2.33564597729249e-05
-5.42439126538978e-05
3.37971810643096e-06
-1.99719786188682e-06
-4.91360331444873e-05
-2.54450639969842e-05
-3.26703140573605e-05
-1.51609405032053e-05
-3.37201367195231e-05
-2.93344204030457e-05
-2.66245529016556e-05
-9.1407985696306e-06
-2.06924168664168e-05
-5.86710229520317e-06
8.05618229311937e-06
2.01222303859345e-05
-3.03272130829246e-05
-1.09716939623232e-05
8.03145869905461e-06
-1.96519173449524e-05
-3.72342165035016e-06
-1.81260144696748e-05
-1.01854627813663e-05
-6.94624432430966e-06
-3.51573841936468e-05
-2.42914567191563e-05
-3.5391203524613e-05
-6.24270889771493e-05
-5.0970778198523e-05
-6.98366390303071e-06
-1.92193551714561e-05
-4.49174574652126e-05
-4.42653366633728e-07
1.57412408252037e-05
2.13659076484208e-05
-3.76171381452137e-05
-8.55714162228254e-06
-3.4455837032207e-06
3.20165942585585e-06
-3.56544289348084e-05
4.45245855806003e-06
-6.79409862449377e-07
-9.41220531119667e-06
-1.97734464804482e-05
-2.21854022026928e-05
-6.40483008637971e-06
-3.41716735610393e-05
-2.49501046144727e-05
-1.96273351559607e-05
-6.34705364191225e-06
-3.46328704778643e-05
-1.97935825042583e-05
-1.6856756587182e-05
-2.67410741305312e-05
-3.94266763913445e-05
-4.79876383976011e-05
-6.9820262945246e-06
-2.01619074317867e-05
-3.5308053439493e-06
-2.27899842696496e-05
7.59193821521545e-06
2.18227287204732e-05
-2.18964543950413e-05
-2.68076511416169e-05
2.14325429652861e-06
2.85281919109305e-05
-1.70907802686134e-05
-2.26986017195511e-05
-1.93964536930598e-05
-2.27193467364692e-05
-1.48066666375773e-05
-3.73135201334603e-05
-2.88121057318342e-06
1.56397776008016e-06
-2.71345688041871e-05
-1.73621963869708e-05
-2.00031511254476e-05
-5.83703839908615e-06
-2.15382103597745e-05
4.55724453685613e-06
1.00192094613604e-05
-1.40924578399415e-05
-1.43636562738007e-06
9.76466582982732e-07
-8.11463512728311e-06
-4.9735773608172e-07
-3.0385594130088e-08
-1.49902050986364e-05
-1.35448564839503e-05
-1.21307630086197e-05
-1.23284893065679e-05
-3.84959641748743e-05
-6.01481138697111e-06
-3.07451670470565e-05
-3.53794688972017e-05
-1.09124165712712e-05
-2.49383281819204e-05
-1.6556632270758e-05
-1.03540951776683e-05
-1.32648734470285e-05
-3.73099248132723e-06
-2.28455805180095e-06
9.29048065457609e-06
-2.38213557687595e-05
5.00589438133084e-06
4.51913142657198e-06
-1.97257222592359e-05
-3.32294486151461e-05
3.87142164046827e-06
8.12552163547401e-06
-2.86996782193241e-05
-2.72227081298137e-05
-6.27561810396659e-06
-1.8875894595652e-05
-3.02653259265244e-05
-4.92261614169943e-05
-2.39201924158443e-05
-4.49668444334148e-05
-2.53780307615297e-05
-1.96720756569259e-05
-3.40184393776758e-05
-2.38248236814274e-05
-1.57500647910438e-05
1.71651552887663e-06
-1.57069381391089e-05
7.66456590077387e-06
-1.03924834798154e-05
1.12501793006199e-05
-9.77476634340515e-07
-3.51172624569784e-06
-2.05134316969246e-05
-4.02504421638227e-06
9.86180806278133e-07
-2.53307774458792e-05
-3.58424213020049e-05
-5.17768858947227e-06
-5.70963961749419e-06
-1.63731242559518e-05
-3.93869394241586e-05
-3.04497727712919e-05
7.40229732680889e-06
-2.16012125449355e-05
-5.89953913580855e-05
-1.55850474398233e-05
7.29528185432459e-06
-1.45612857526599e-05
-3.97504975892312e-05
-6.72828597574282e-07
1.80652470176107e-05
4.64908463292861e-08
-2.55349900221942e-05
1.13620038263968e-06
-9.89386042347895e-06
-1.253206733151e-05
-2.06574649832334e-05
-1.99528368104855e-05
-2.98873906175176e-06
-1.72230839216413e-05
-1.46756272161693e-06
-9.09047567691631e-06
-2.07947471389282e-05
-1.28450372234484e-05
-1.3870908715424e-05
-2.25965951988595e-05
-6.92237300500599e-06
2.08866086485452e-06
1.22655734289612e-05
1.90375878083612e-07
-2.17370870465454e-05
4.20173975876736e-06
-8.94189471403585e-06
-2.11708789379684e-05
-1.25021433161646e-05
-1.11411392833672e-05
-1.63439349739472e-06
-7.53855692888904e-06
-4.80786768917866e-05
-3.17540357596097e-05
-9.66596056833879e-06
1.49382543023171e-06
-2.54478265964148e-05
-4.69215724180251e-05
1.28756868965085e-05
-8.42664323991264e-06
-1.22765087011502e-05
-1.517449970239e-05
7.06266814803588e-06
-7.51808035725985e-06
-3.43705256339302e-05
-1.73536732912343e-05
4.50232894545246e-06
-2.28516131140732e-05
-4.14329379233089e-05
-2.57162813952309e-05
-4.06966174442905e-05
-3.66853007651895e-06
-3.86115331982175e-05
-3.3340418037367e-05
-4.15530766348539e-06
-2.2494360666865e-05
-3.63606424937716e-05
-1.49205105313094e-05
-1.6070566825782e-05
-3.55327796478879e-05
-2.11844519677111e-05
-9.4114084416804e-06
7.21982924956599e-06
-2.08233749155306e-05
-4.25672319753153e-05
-6.82959333779722e-06
-5.58264602878653e-06
-2.11581956959625e-05
-5.8008192128e-06
-1.82107631471568e-05
-4.66970024537067e-05
-3.7946316818542e-05
-4.04685948797284e-05
-1.20353593062469e-05
5.05536844736448e-06
-4.01297008372132e-05
-1.75418015501843e-05
-2.15634259686764e-05
-2.23527657506463e-05
-4.12825825016451e-05
-2.20823191313167e-05
9.7042576358455e-06
-2.13459327504275e-05
6.89122684152804e-07
4.97763682562306e-06
-4.44446422385044e-06
-9.33004749935607e-06
-3.78810702223894e-05
-3.78243607367256e-05
-2.94719568369939e-06
-9.33581139099954e-06
-2.77357798528859e-05
-1.60655025622035e-05
-1.36357735387766e-05
-4.97088247779496e-06
-2.01475590522565e-05
-2.45544638904989e-05
5.02380471383414e-06
-1.98944601150215e-05
-2.76144234598095e-05
1.44888498900119e-07
-3.18611932475236e-05
1.33885573815362e-05
9.56868212949341e-06
-1.51436684450322e-05
1.16377855006438e-05
1.60394742318714e-05
2.49869949417496e-06
-1.79468243089032e-05
-7.90864318277756e-06
-2.22824429430437e-05
-4.10135339694611e-05
-4.57955194145057e-05
-4.59987439927431e-05
-4.47583186589358e-05
-2.21778853157957e-05
-4.14845300219061e-05
-1.15567090404965e-05
-4.71482033876816e-05
-2.37792668388828e-05
-6.08909593409242e-06
-3.92027662631552e-05
-2.332771634111e-05
-1.21506387748721e-05
-2.08481957151881e-05
-2.83574514055925e-05
2.12613988322063e-06
-1.33471140980014e-05
-2.97333408711255e-07
-2.48337121829746e-06
-1.53458777107035e-05
-2.5371791910613e-05
-4.00979740255127e-05
-5.35643282413666e-05
-2.97624153636309e-05
-1.84419556810814e-05
-2.01838807480968e-05
-1.84893467669238e-05
-2.81308407207009e-05
-2.29345839838117e-05
-3.47703247493871e-05
-2.93901795280718e-05
-2.05477310061839e-05
-2.67072138934067e-05
-7.04880850343476e-07
-7.41805666607488e-06
-2.59981617023626e-05
-2.93459431752155e-05
-1.74521868363384e-05
1.22324358330161e-05
-2.77530675235375e-05
-2.43870453923614e-05
5.66439609348896e-08
-2.07896100989474e-05
2.86608371623048e-06
-3.62281883016664e-05
-3.46406111577773e-05
-2.09114092772832e-05
-5.23030318884486e-05
-4.11511203900235e-05
-2.54804076924143e-05
-1.22970733066972e-05
-6.38406200478229e-06
-1.32680269076335e-05
-2.05139551404395e-05
-8.48175569775493e-06
1.24032160120929e-05
3.68837074048846e-06
3.40078655124323e-06
1.28070352042517e-05
-1.50155628346572e-05
-2.9090267441734e-05
-1.00965796631478e-05
-6.38163133443525e-06
-1.09284605824778e-05
-1.60207273407828e-05
-4.85126327995769e-05
-4.57834059004994e-05
-1.20333153332282e-05
-1.12153339703993e-05
4.95368970825526e-06
8.88058544145449e-07
-2.78309092551673e-05
-1.0700930065888e-05
-2.38461599501317e-05
-1.9646634487514e-05
-4.38717149546942e-06
-1.62581043749418e-05
-1.76347782470551e-05
9.70256751092554e-07
-2.5934058301732e-05
3.46477614404541e-06
1.18934587938293e-05
-1.9721436879953e-06
-1.77819233368152e-05
4.7602052485069e-06
-2.29864072681578e-05
-2.69595523691049e-05
-2.36478451658476e-05
-2.7671251692053e-05
-4.0162474602814e-05
-2.41075035167052e-05
-2.71577707834464e-05
-2.04744541536852e-06
-1.49652000173584e-05
-2.29007540375763e-05
-2.38121349453883e-05
-1.51522141323871e-05
-8.20626569395838e-06
-1.94077155490701e-05
-1.03716245144076e-05
-1.53082593556243e-05
-2.23972627946e-05
-2.75550128418601e-05
-2.37037675465791e-05
3.05178813194999e-06
-2.61006365942358e-05
-3.27406544454378e-05
-5.63622718476014e-06
2.50828400004401e-06
-2.66324656964324e-05
-2.79428988159173e-05
-1.8517803456845e-05
-2.42411314325965e-05
-4.6134314386799e-05
-4.60757957218027e-05
-1.49450433682828e-05
-3.7542128110481e-06
-2.26402486782175e-05
-2.20289565185275e-05
-5.69361842849298e-06
-9.40228155769512e-06
-1.87339450959526e-05
-1.93345168966835e-05
1.05023501964233e-06
-1.84179218890318e-05
-1.03910032649586e-05
-1.76381171811212e-05
-1.16851094626671e-05
-2.88268204374015e-05
-1.36850481026278e-05
-1.35674500211153e-05
-2.20554419007243e-05
-3.10588096792317e-06
-2.31111829818429e-05
-4.3052257419486e-06
-2.50277350229525e-05
-2.14319619601207e-05
-2.03568655261302e-05
-1.05046120530809e-05
6.66740218813199e-06
-1.49610183994221e-05
-2.56211491071705e-05
-1.75403405598859e-05
-1.13401771073812e-05
-6.08620378958981e-06
-1.63227340633297e-05
-3.29603309557315e-05
5.14243424637002e-06
-2.24067156174711e-05
-6.66657791789428e-06
-1.4566001521212e-05
-1.12509874261726e-05
-1.82882878183919e-05
-3.9256030645805e-05
-1.99585416632213e-05
-2.203694571566e-06
-3.87560157500769e-05
6.18053551421152e-07
-1.68548063092798e-05
-7.6688852766465e-06
1.16321814252562e-05
-2.02731595597426e-05
-2.318276070836e-05
-3.45281701961417e-05
-1.64627774421047e-05
-1.38650179305305e-05
-3.47830999603226e-05
-2.37901419676394e-05
-3.30918623139063e-05
-1.01342671663307e-05
-2.88349709222151e-05
-1.57163903727865e-05
-4.12528652706033e-05
-1.527185081308e-05
7.66433219215738e-06
-2.37472907256521e-05
-1.53804900034447e-05
-1.83329241211827e-05
-3.2239884038109e-05
-1.83870540051427e-05
5.06086367169649e-06
8.92922851519171e-08
-2.1371179000443e-05
-2.78289695789952e-05
-6.67044149362742e-06
3.70084407851053e-06
-2.41887328858914e-05
-2.81605702714512e-05
-2.39479116600108e-05
-1.6249042095379e-05
-2.57527783849682e-05
-2.5555927567023e-05
-2.92384639167407e-05
-3.7663994383837e-06
-4.00182726812434e-05
-1.45136026582797e-05
-1.16272602931952e-05
-2.37641081589572e-05
-1.15104535399128e-05
-1.89346026363115e-06
-6.50881311804629e-06
-3.65633103004311e-06
3.71437933660977e-06
-1.52084427009426e-05
-2.76867074667375e-05
-1.01343572503558e-05
-2.92414555288661e-05
-2.16827678916707e-05
-2.65391462040379e-05
-2.16169996118349e-05
-1.00713810075588e-05
-4.85652479989845e-06
-7.02571099192857e-06
-7.10854776650391e-06
-1.98120173701603e-05
-3.02622272636617e-05
-1.97778384262587e-05
-4.35084636826632e-05
-7.46627157381532e-06
-8.83402308463155e-06
-6.36925673223709e-05
-3.49399290347137e-05
5.1364151834287e-06
3.20823304467699e-06
-9.62935894371511e-06
-1.42637749829232e-05
-1.15093283093905e-05
-8.34980259990276e-06
1.96533477621818e-06
1.71807538427368e-06
-2.37845702402619e-06
-1.39646362819058e-06
-5.92332347560293e-06
-2.49113099509091e-06
-2.83041771467145e-05
-9.49236119038011e-06
-7.55345960204033e-06
-3.54214322362847e-05
-3.15715898907446e-05
-1.75780871338958e-05
-1.60922082240894e-05
-7.24523080485959e-06
-2.78774703633123e-05
-1.54912180729505e-05
1.94001087262255e-05
3.68051760739496e-07
-2.74530380210641e-05
-2.28608995414792e-05
-1.11894704104884e-05
5.73573238647197e-06
2.08560495434706e-06
-2.1611626314893e-05
-1.84595642472255e-05
1.90492766568112e-05
-4.14647727609641e-05
-6.9020773297355e-05
-4.23608109001298e-05
-2.6506190615029e-05
-3.29139427188844e-05
-4.76922782873301e-05
-3.1547411588989e-05
-2.40206308426475e-07
-3.24653755826712e-05
-4.00456342603755e-05
-2.13298823251918e-05
1.29496525621308e-05
-8.17292787693564e-06
-2.58888516646902e-05
-2.695710489203e-05
2.83517440408958e-06
-4.27478479986402e-06
-2.05140118334977e-05
-2.07772709941052e-05
7.26802155166892e-06
-1.68793133139369e-05
-2.73649875102169e-05
-1.93477870863511e-05
-3.78819616753462e-05
-3.06421863940892e-05
-1.1583704258199e-05
-3.91524377442438e-06
-3.52169035792211e-05
-1.57907400222204e-05
-1.48908769594714e-05
-7.8420429624919e-06
-7.17782745207277e-06
-5.18874240150928e-05
-1.91730283990646e-05
-9.77741582085693e-06
4.00385046007593e-06
1.19910809592999e-06
-2.884014043975e-06
2.04496927369998e-05
-3.73235975069952e-05
-2.09075437895662e-05
-6.26068248994937e-06
-5.06246593876959e-06
-5.67426629315518e-05
-8.56242119258127e-06
-1.13829870844493e-05
-3.4619837091633e-05
-1.34863505294772e-05
-4.41319439288764e-06
-3.47158841461597e-05
-1.09592958387519e-07
-3.34821314277088e-05
9.17193053685352e-06
4.76556165130186e-06
1.57705379655053e-05
-6.13194472571842e-06
6.98675653178252e-07
-1.39717647225935e-06
-1.81161534856258e-05
2.63593822201428e-06
1.91784528368104e-05
-2.39591567570317e-05
-1.65429516513255e-05
-1.27129452879707e-05
-2.9505559539392e-05
-4.19955077743968e-05
-3.52246503841884e-05
6.80905676780918e-06
-2.90048139885679e-05
5.65545697235117e-06
-3.48487510036116e-06
-1.05133339008544e-05
-8.38605957031307e-06
-8.96976519895353e-06
-1.53529747087866e-05
-7.34456555218672e-06
-1.07163817141134e-05
-1.57689671868187e-05
-1.64981973580362e-05
-1.80146113946485e-05
-2.67355742600754e-05
-1.54127452906082e-05
-1.5052841097133e-05
-4.60739569994023e-05
-3.65988910005635e-05
-1.80240562142726e-05
-4.25983129382408e-05
-3.27771398282489e-05
-2.46223435969154e-05
-3.63679214795255e-06
-7.74062032542036e-06
-4.13127716163015e-05
-2.78287130343363e-05
-2.79661911135909e-05
-2.29507170994932e-05
-1.38992443256039e-05
-1.20335522781183e-05
-3.58304621802526e-06
7.3614664063098e-06
-1.3008805922112e-05
-1.60312532651706e-05
3.37432377356692e-06
-4.47100759990634e-06
-2.73801618071939e-05
-2.01178206449595e-05
-2.88457484760842e-05
-2.05062521387909e-05
-7.85629234574984e-06
-3.21566139749254e-05
-1.27650197299555e-05
-1.62172863943989e-05
-3.43938239889423e-05
-2.67482865779978e-05
1.20291519971129e-05
-2.53453984250313e-05
-1.49141163591788e-05
1.83808941231763e-05
2.73070189409782e-05
-2.99581954153395e-05
-2.12246879824072e-06
6.63896933089209e-06
7.26928472156266e-06
5.43801618398639e-06
-1.03029121192514e-05
6.29903854193689e-06
-1.12997120691839e-05
-2.68228629835778e-05
-2.69414497267283e-05
-3.85182198384787e-06
-1.09489052062842e-05
-3.5809350914255e-05
-1.19209551602193e-05
-8.22715954284461e-06
-4.22043560543517e-05
-2.30028576797923e-05
-2.13345795310493e-05
-1.80955348807207e-05
-2.91690687695713e-06
-2.19809397468057e-05
-2.63789044539652e-05
4.83783519559139e-06
-1.47674404758395e-05
-5.92603935534318e-05
8.33622797945742e-06
4.31836969931075e-06
-1.90619595967122e-06
-2.47870147069655e-05
-1.32463058040728e-05
2.96655970154025e-06
-1.71767260073579e-05
-7.12775643851098e-05
-1.3736037323079e-05
1.05190775374089e-06
-5.6172565481961e-05
-5.42184688683846e-05
-2.82652171043334e-05
-1.62085552177135e-05
-2.3282642040474e-05
-4.65430276301391e-05
-1.03067413080499e-05
-2.20425605368639e-05
-2.36382358981499e-05
-4.1206255375746e-05
-1.36541481258779e-05
-1.47067136320174e-06
-3.49731322457277e-05
-1.91054067696879e-05
-1.00807717132887e-05
-3.24543707489176e-05
-2.92974888704403e-05
-1.00935813610732e-05
-2.44163989612588e-05
-2.00704896030258e-05
-3.24388821015466e-05
-3.14347208098607e-05
-1.54156045619297e-05
-1.94045959879548e-05
-4.97599014980645e-05
-4.33011326457459e-05
-1.22939334648423e-05
-2.69430849302503e-05
-2.52896041839913e-05
-1.35106485524548e-05
1.7098258625672e-06
-1.0332034072545e-05
-2.44761524765618e-05
-1.27646390842671e-05
1.08126863479644e-05
1.51012460300741e-05
-2.47762004287845e-05
-2.00606811240857e-05
1.97683310913063e-05
-3.62624303754755e-05
-6.57468633856416e-05
4.00145906081308e-06
-8.72248744648841e-06
-2.51539157520138e-05
-4.91439299180001e-05
-6.00897827693067e-06
2.04396333794153e-06
-3.24824459556768e-05
-2.72130624342858e-05
-3.79850243335836e-07
4.60393588304054e-06
-1.12308820349177e-05
-2.09055691035488e-05
2.44330323802399e-05
3.30832841113598e-05
6.93695975164532e-06
-7.42519939840821e-06
7.0937127967352e-06
-1.74459250516397e-05
-3.83753219730335e-06
-5.90335649728832e-06
-1.20147592415131e-05
-9.15113464398414e-06
-7.74251290110419e-06
-2.76481139284682e-05
-1.45553031382506e-05
-2.28473123466747e-05
-9.72294399291542e-06
-3.89193522073022e-05
-9.82352987075701e-06
-6.2317134185964e-06
-3.96088873935623e-05
1.63412065377131e-05
1.8472147252747e-06
-1.13159647065266e-05
-2.43926659425144e-05
-4.3167766413517e-06
-1.15429535597231e-06
-1.94829471169822e-05
-1.5204287373854e-05
-2.64381726957574e-06
-9.02271414204644e-06
-4.4300695978289e-05
-3.26098484795047e-05
-6.78171150090855e-06
-2.17535036192401e-05
-6.56925374241435e-05
-4.22057020325952e-05
-1.28072435570742e-05
1.54789917538737e-06
-1.40698023384732e-05
-2.67617179429712e-05
2.47906568393977e-06
-4.73356185440225e-06
-2.17930077453325e-05
-1.07012615807646e-05
5.20794686877081e-06
1.01644913810896e-05
-7.19848691329146e-06
1.25762775587391e-06
-6.94324211623694e-06
-1.51871589026334e-05
-5.23651326764906e-05
-3.74461280462253e-05
-5.18643720337067e-05
-2.29493437407583e-05
-6.58548417714111e-05
-1.96799612394535e-05
-1.45038505689449e-05
5.68696631645636e-06
-3.48093483455691e-05
-8.48652688965383e-06
-2.26491482264472e-05
1.60241103630777e-05
-2.76706912700256e-05
-5.56332917260897e-06
-1.15453519696135e-06
-1.97865678240378e-05
-1.41610782973619e-06
-5.78722102123877e-06
-1.83489560053851e-06
-1.53425557988447e-05
6.36182222192478e-06
2.42648435524573e-05
-1.18509299322737e-05
-1.78695395490585e-05
-9.65307862094594e-06
3.65431965506943e-06
-2.78567211929749e-06
-1.03788220636512e-05
-2.86575901861022e-05
-7.43289151848114e-06
-2.17921053829536e-05
-2.54083163918372e-05
-3.6568719714249e-05
-1.54357727480523e-05
-6.83271084588972e-06
-1.33501987862535e-05
-1.65679531444504e-05
6.82121916576321e-06
-1.57672735135785e-07
-2.11239477473171e-05
-6.03880665945686e-06
-1.63404055148353e-05
-3.13374226540436e-07
-3.09321458531202e-05
1.34360840573046e-05
5.19543452481266e-06
-1.58936450802259e-05
-1.73542680515443e-05
-2.68689058746769e-05
1.02153844149529e-05
2.29802241927811e-05
-1.99880337197492e-05
-3.30568114091858e-05
1.23399573169896e-06
-1.65730091710084e-05
-2.31033192233972e-05
-2.14646862404299e-05
-2.2136658368596e-05
-1.72478189749921e-05
-1.93433905014799e-05
-2.95896374432817e-05
-1.98521377505125e-05
-2.20378722031543e-05
-4.0578568105515e-05
-3.93253077961991e-05
-7.77446112134047e-06
-3.02956483167768e-05
-1.10515310529467e-05
-1.16761882238345e-05
-2.86849615108713e-05
-2.29267362755011e-05
4.2932964681415e-06
-1.63522348711112e-06
-2.91979296019607e-05
-3.5282014280881e-05
-3.76488411146978e-05
-1.46426899513527e-05
-2.25703363493244e-05
-3.6526099612223e-05
-3.47814234968879e-05
-5.28415568934341e-05
-3.91413751379893e-06
-1.61302360261574e-05
-1.91919040349903e-06
-8.56845320227433e-06
-1.67184332182077e-05
-2.30580503860914e-05
-1.25989749878573e-05
1.40025323688964e-05
-2.12630699652722e-05
-1.31657171646868e-05
-1.5673348806472e-05
7.29409117860444e-06
8.58112941972878e-06
-4.35362248980555e-06
-1.88358628584764e-05
-4.03588043558117e-06
-1.67679409181891e-05
-2.7227363676563e-05
-1.8760039554021e-05
-3.43367707488076e-05
-2.84685202698376e-05
-1.79384767088335e-05
-3.44048387775366e-06
4.2846776138905e-06
-3.60437425200881e-05
6.31455743505777e-06
1.04743052496047e-05
-1.11480314060198e-05
-1.60649401331612e-05
-2.01002268421979e-05
-5.83265632725333e-06
6.9628850183194e-06
-4.69051863729876e-06
-1.74453387495783e-05
-8.11228707904136e-06
-2.83950122086723e-05
-2.81098053533338e-05
1.91615900044575e-06
-5.28639207070593e-06
-2.27421144106075e-05
-5.74814165046233e-06
-2.42763735768672e-05
-1.87696213779994e-06
-2.26794570990137e-05
-4.7656542027189e-05
-9.07800362389642e-06
-1.11487528357382e-05
-2.98070492324963e-05
-1.57265126730245e-05
-1.83499447367106e-05
5.01994597340876e-06
-4.47434859128972e-06
-1.16924523095264e-05
3.07190117176325e-06
-2.26111626509741e-05
2.3888109916396e-05
-2.74331652483497e-05
3.61403830959468e-06
-1.80941657528847e-06
-4.24778924915929e-05
-2.12877082388767e-05
-1.8016238807274e-05
-5.79786613946466e-06
-9.78441349776143e-06
-3.1918392941181e-05
-1.33747391786213e-05
-3.43990503086023e-05
-3.63014659433823e-05
-1.79652352080882e-05
-4.03497981396689e-05
-1.26489155465143e-05
-2.27579178703079e-05
-2.75119269038898e-05
-1.16580360919196e-05
-1.24175149887875e-05
-4.60931112478625e-05
-1.49010126137435e-05
1.46096712906178e-05
-9.3506830905797e-07
-2.96268819370174e-05
-2.25888314454194e-05
2.01861308392772e-05
-4.16059174079043e-05
-1.23904734254882e-05
-7.78203080181456e-06
-1.29905575255514e-05
-3.01297668883372e-05
-1.79105271230734e-05
-2.17197742849029e-05
-3.78431361735598e-05
-2.76285155363646e-05
-3.63038679549231e-05
-1.91194096456871e-05
-2.51640023909257e-05
-3.53129299623328e-05
-3.58331520393349e-05
-2.54729175105907e-05
-4.33394955160725e-06
-1.02616211548011e-05
-2.37441501911557e-05
1.31476404180089e-05
-1.22359909219838e-05
9.48197859441008e-06
9.70456033168489e-07
-8.36989901319009e-06
9.73575188787949e-06
2.34021713339128e-06
-5.3400350726533e-07
-7.96507198250331e-06
2.80272097169067e-06
-2.08568467294799e-05
-1.68568120736053e-05
-4.12906866867044e-07
-3.00294167646731e-05
-2.46270965970497e-05
-1.13583501442834e-05
-3.04579560553188e-05
-1.9427934357457e-05
-4.26108941572873e-05
-1.54884105554465e-05
2.29272885982687e-05
-1.91542929491837e-05
-2.23844704722658e-05
3.66350096416901e-05
1.81522964153989e-05
-2.65631305176464e-05
-1.89239288757236e-06
-4.9744431083762e-06
1.23560631206014e-05
-7.47961360085447e-06
-5.8304059608872e-05
1.12438508388764e-05
-1.91941658318708e-05
-4.92415556810941e-05
-2.38616716390724e-05
-1.33048678288445e-05
-1.65493027356913e-05
-4.61024113710637e-05
-3.33823440123996e-05
-3.06022864246671e-05
-2.31935942373698e-05
-4.68002103057142e-05
-1.31917933595942e-05
-6.12956273733097e-06
-1.0706077501871e-05
-4.62045429558456e-05
-9.46518063834876e-06
1.744912074598e-05
-2.58033423245205e-05
-3.36986302341012e-05
2.0030412649864e-05
-1.73459621698256e-05
-2.81308220358046e-05
-1.66286697302535e-05
-1.00309949065669e-05
-1.12044963246974e-05
-2.91268367381393e-05
-3.38613284134026e-05
-2.93857186841314e-05
-1.85084832787986e-05
-2.65724155584868e-05
-2.78109701427826e-05
-1.87996357260704e-05
-1.53025599603139e-05
-5.04678405502392e-05
-9.73159834253324e-06
-5.97018959650407e-06
-3.91312508692385e-05
-1.92280171401245e-05
-1.44000744648373e-05
8.67318637633657e-06
-4.54341603523778e-06
-3.32976197036245e-05
-2.22201193895982e-05
-3.23644666519239e-06
-1.90987201098139e-05
-1.20165291188027e-05
-2.77217554433625e-05
-6.82862856061484e-06
-4.03061544587682e-05
-2.10534055059208e-05
-2.29383642460673e-05
-1.22865775247553e-05
-7.25257664839765e-06
-1.45313352102766e-05
9.99828405790432e-06
-1.71278449070475e-05
-1.93326205070161e-05
-3.23895841341267e-05
3.48260249662412e-05
1.63199743912491e-05
-2.89614101686611e-06
1.72069308720662e-06
9.25372710721609e-06
1.13690895799891e-05
-2.62631457997503e-05
-7.19999193789576e-06
-1.60950244009297e-05
-1.61848071338822e-05
-3.3198949950435e-05
-2.8084897714948e-05
-4.13545243857887e-06
-3.24038661272031e-05
-3.93427834907101e-05
7.40782928930766e-06
-2.07350744311478e-05
-2.00605117743716e-05
-3.43044385279091e-05
-9.49696967835415e-06
-2.09530568697047e-05
-7.35253417873902e-06
-3.94702605046956e-06
5.92770160373401e-06
-2.64803896415637e-05
-1.9162216164687e-05
-1.17082053271766e-05
-1.79735185447588e-05
-1.73824158522365e-05
-4.28502550448518e-05
5.90452236106943e-06
-1.9592014653622e-05
-2.07125309610676e-05
-5.49252533763956e-05
-3.8539995008023e-05
-3.73146678912272e-05
-3.64621662924649e-05
-2.70679146364146e-05
-2.96513305909355e-05
1.56142706788085e-05
-3.07795780977081e-05
-3.95878002460258e-05
-4.22509985522959e-06
-4.59907696563501e-06
-2.61412785709771e-05
-3.96325998427668e-05
-3.80071005133319e-05
-1.13024283849535e-06
-2.29444192297485e-05
-1.99040312152644e-05
-1.21644170142176e-05
-2.12409559142411e-05
-2.19040955102309e-05
-1.56827283492739e-05
-2.04986380103759e-05
-2.17496813115426e-06
-2.33048445409182e-05
-1.46566181996124e-05
8.56782233796484e-06
-3.51643854509906e-05
-1.98589862472291e-05
7.62960848848923e-06
9.64336334823242e-06
-4.48755785185999e-05
-2.05020445147176e-05
-9.56930647944489e-06
-2.85272570857644e-06
-2.14731047605493e-05
-2.39641968704397e-05
-2.29888278248777e-05
-2.71840881994236e-05
-2.17623483317123e-06
7.32890136224681e-06
-9.4613901008528e-07
2.52324710456267e-05
5.42181816381958e-06
-1.82934565971177e-05
6.53550703279073e-06
5.64029763861536e-06
1.11302606647838e-05
-6.59410396097473e-07
2.61950580950699e-05
5.04351698233449e-06
-2.07510627157239e-05
4.77617679829277e-07
-4.50542958536546e-06
-1.63011226118444e-05
-1.04277583985933e-05
-4.3013210168361e-06
-1.27893785586718e-05
-1.73624812900341e-05
-3.25244199662066e-05
-1.04589735229891e-05
-1.65838077476536e-05
-3.00640035855853e-05
-2.21240663127302e-05
-1.18156205258526e-05
-2.21453119113633e-05
-1.58620128207363e-05
-2.27065278236192e-05
-6.9003250117572e-06
-1.26977777698468e-05
-9.74541204992899e-06
-2.56155980705822e-05
-3.98762964151378e-06
-2.29241753941333e-05
-1.67818543479991e-05
-4.47956833735561e-05
-1.81507883876745e-05
-2.04867409996898e-05
-4.15377688880646e-05
-2.14342559323613e-05
-1.40705828272071e-05
-2.54773518582936e-05
-2.13787613299978e-05
6.15847405972786e-06
1.11760930420377e-05
-2.23469546639924e-05
-1.9250053973033e-05
-4.36388489054971e-05
-3.24961613457726e-06
-3.37663325749232e-05
-3.33883455292814e-05
-1.28208020666445e-05
-1.15928652806571e-05
-1.60956897282385e-05
-3.51927305625568e-05
-1.87296158107427e-05
-1.83005573867811e-05
-6.22768498449229e-05
-3.03261164630491e-05
-1.19779051958688e-05
-2.36135640633541e-06
-2.40176723711808e-05
-2.24723716897392e-05
-7.48704097038601e-06
-2.73557834137179e-06
-3.80030578098395e-05
-1.33654036042849e-05
1.45437508823046e-05
2.46137817875525e-05
-4.93584444523607e-06
-2.5451739828213e-05
8.49373898165231e-06
-8.02326409649275e-06
-4.09580574799956e-05
-1.62784599262286e-05
1.41936616668115e-05
-2.9247215297049e-05
-2.16599109730998e-05
-1.49216528417591e-05
-3.16906566308927e-05
-3.04969399833875e-05
-1.01989832281122e-05
-3.08599367404517e-05
4.49819980056347e-06
-1.10692926426384e-05
-4.85282135131797e-05
-6.07617255141814e-06
-1.15906290651161e-05
-5.41992560675042e-06
5.5456255785264e-06
-1.09213697984297e-05
2.19471988057191e-05
1.56390399402983e-05
-3.64782100993569e-05
-2.02627519760634e-05
2.14177879595487e-05
-2.04402065778247e-05
-2.05438760591981e-05
-2.20106619886899e-05
-2.29970479768517e-05
-2.15779648902405e-05
-3.65175288057609e-05
-2.10169804527606e-05
9.93345464848146e-06
-2.66948897228116e-05
-2.24477095252088e-05
-1.17108289719836e-05
-6.08994551069608e-06
-5.1268451008986e-05
-2.19406399240945e-05
1.94242467085266e-05
-3.79829459623979e-06
-1.26605022434017e-05
-1.93063523434076e-05
-1.94906407470648e-05
7.5088627120848e-06
-9.38676831210184e-06
-1.00943333160866e-05
-1.50795160081619e-05
1.57852699026822e-06
-1.76071229627082e-05
-1.844595470555e-05
-7.87751432492971e-06
-4.03285836468347e-06
-1.70382187965653e-05
-1.5271038378067e-05
-9.44974537885386e-06
-1.1430065121565e-05
-1.638264699907e-05
-2.61450915501747e-05
-2.39130481129434e-05
-2.40639436514013e-05
-5.04048769779341e-05
-1.95547135893351e-05
-1.25421932409018e-05
-4.34237421444204e-05
-9.25951586087702e-06
6.90759021202943e-06
-8.92038715018048e-06
-8.22717347822897e-06
-1.98089362953168e-05
-1.94906139986944e-05
3.92114909913051e-06
-3.92221259374002e-05
-3.16176452002212e-05
-1.60294886669791e-05
-9.12951255319117e-06
-2.1755619609212e-05
-4.13407133550446e-05
-1.16217092590154e-05
-1.22677979180949e-05
-1.46319657030694e-05
-3.0205672762821e-06
-6.81080126043378e-06
-7.03534839542468e-06
-2.31640582548544e-05
-3.0787307345428e-05
-1.48726834625452e-05
-3.77232029691617e-05
-1.75722434743187e-05
-2.50375955742541e-05
1.23391216481289e-05
1.02043986323864e-05
-3.58460861259052e-05
-1.96286590981866e-05
2.39154310297022e-05
-1.28318971509358e-05
-2.31029321340974e-05
-2.86281916095754e-05
-2.28709409900706e-05
-1.70934930978864e-05
-6.16465070847256e-06
-3.90130130224101e-06
-7.99347509854167e-07
-1.87578572716503e-05
-2.12107998485149e-05
2.79294564041441e-06
-1.26326503551355e-05
-2.01599657068873e-05
-4.09916021123826e-06
-2.82075457354924e-05
1.98694773186478e-05
-1.30198292241633e-05
-7.9094176158772e-06
1.07193798696687e-05
1.08276766503676e-05
-2.84237192561131e-05
7.26517808875112e-06
8.48849175153346e-07
-2.9846458937691e-06
-7.70741688630413e-06
2.17887215840507e-06
-5.98037347612034e-06
-1.60332936051437e-05
-3.55817787693087e-05
-1.7895657231621e-05
-3.72304871322208e-05
-8.58003942207534e-06
-2.69011864206484e-05
1.85806080895061e-06
-6.82092571629989e-07
-2.20007201602388e-05
-2.1798463637624e-05
-7.89369932002037e-06
-3.52538734437746e-06
-2.4146256051008e-05
-3.5883011028562e-05
-2.04451875874247e-05
-1.01877574492643e-05
-6.44706247819716e-06
-2.00931700964121e-05
2.58796874943596e-06
-2.50078924079951e-05
-2.42785674984744e-05
-3.1076494606212e-05
1.07648241805661e-05
-1.15708638452671e-05
-4.38080653218249e-05
-3.9274428747808e-05
-2.37042060681668e-05
-1.34806794428478e-05
-4.08330473758281e-05
-3.37700056503325e-05
-1.82344075188454e-05
-4.32473819227706e-05
-4.73242162576223e-05
-1.64334323357995e-05
-2.44377033921825e-05
-4.39634705527534e-05
-3.93332732353093e-05
1.9284771110936e-06
8.8374129893839e-06
-1.23852000734848e-05
-1.16562028335866e-05
2.34077329560247e-05
-1.94695565894533e-05
-1.97693035087047e-05
4.81872536267733e-06
1.92524192755201e-05
-2.79378918423055e-05
-1.94497963610558e-05
3.33490700098939e-08
-6.23168473343468e-06
-4.88661626696052e-05
-2.2221126942395e-05
-3.29437844477379e-05
-3.30525470408998e-05
8.71157923575329e-06
6.29977783244749e-06
-2.95188055535858e-05
-1.10518318383e-05
5.57201477978086e-06
-2.10448781926477e-05
-1.01312723292312e-05
1.44268324370914e-05
-5.54128195552129e-06
9.30374329242959e-06
-1.09615156155202e-05
-1.34104809771262e-05
-2.30151108507568e-05
-2.15910574690834e-06
-2.60753650892437e-05
-1.57526363643677e-05
-2.00198734443655e-05
-1.75790716233111e-05
-2.62482463265121e-05
-3.51767516635986e-06
-2.67111847126372e-05
-1.85920615337263e-05
-3.96608273578802e-07
-4.70306624496033e-06
5.6127310113317e-06
-2.02052428169136e-05
9.43042096843147e-06
8.3656059755239e-06
-2.91107979194576e-05
-9.20248213901605e-06
1.04396346809392e-05
-9.80168244107894e-06
-2.19892563843371e-05
-2.62081436599859e-05
-5.6242587925967e-06
-1.08612973058595e-05
-5.06047715869333e-05
-3.22208833195408e-05
-1.43099985424216e-05
-4.67179002458319e-05
-1.73247820343419e-05
-4.81176310486462e-05
-3.20616922048995e-05
2.55520480183843e-06
-4.74820036361311e-05
-1.72399584815042e-05
5.61052313627663e-06
-8.83342047786729e-06
-3.38974246952598e-06
-1.78702830113295e-05
-1.10906787324355e-05
-4.80334644227603e-06
-1.97916977629006e-05
-2.63961550059036e-05
-1.2753607619964e-05
-1.44372839268212e-05
-3.20953367629082e-05
-3.34821377538062e-05
-2.44672850167296e-05
-1.42604862059608e-05
-1.56337332434195e-05
-4.17130432092044e-05
-4.72457195038295e-05
-2.11731717941163e-05
-2.58723923326344e-05
-3.08653659860258e-05
-2.44093506447048e-06
-3.72760163891861e-06
-2.55418483559934e-05
-1.51803283581373e-05
-1.81794302890635e-05
-2.3050049749715e-05
1.32212533694103e-05
-4.72900359338606e-06
1.8274241214788e-05
2.18546319752394e-06
-9.95061956217827e-06
-3.94138695295204e-06
-1.81484629334352e-05
-3.50334912461725e-05
-4.05112490622645e-05
-3.31739930249878e-05
-2.14798546834729e-06
-2.06941899077464e-05
-4.2644724168976e-05
4.69084793479448e-06
-3.96402647435704e-06
-2.3217780352284e-05
-1.85428281933017e-05
-1.15295702075776e-05
-1.10640291173285e-05
3.03317452049509e-06
-4.30041976397524e-05
1.87939320155545e-05
2.21843681594769e-05
-1.57226097089479e-05
-2.34357161381022e-05
8.53218765661204e-06
-1.13229248201272e-05
-7.51178773441985e-06
-3.65154641391318e-05
-1.84676016153037e-05
-3.86631557385167e-06
-2.44714406415246e-05
-2.98649524994635e-05
-1.32677712912372e-05
1.73393724776792e-06
-2.3536601805878e-05
-4.09562413473791e-05
-1.04710122890702e-05
1.59472642311881e-05
-3.52202219099072e-05
-2.57086595433248e-05
-2.34461128039695e-05
-1.52001382295945e-05
-2.36289214952571e-05
-2.48044229555555e-05
-1.91761129701602e-05
-8.31216808307586e-06
-1.59970338197096e-05
-3.65726764230026e-06
-4.7059479838303e-05
-3.66926818507506e-05
-2.35200270215037e-05
-2.13167384820561e-05
-2.42338469551573e-05
-4.52590465943592e-05
8.38569180538175e-06
-9.02998135468691e-06
-2.34029643714864e-05
-2.42676285039845e-05
-4.76059750798094e-05
1.65555417447045e-05
8.84819340139778e-06
-4.50560443570124e-05
-4.42747606006709e-05
-1.18924352682501e-06
-1.33307208980383e-05
-1.96712466450467e-05
-2.18506563858966e-05
-3.96490169814472e-06
-2.76549583236448e-05
-1.64892460570626e-05
-2.81318826672004e-05
-2.04301600995407e-06
-1.10288273460378e-06
-1.81070459071638e-05
-3.05343760623428e-05
-1.15131488685305e-05
-2.39322331535112e-05
-1.35959902286298e-05
-2.75505261543978e-05
1.62575085017272e-05
-1.39058854185924e-05
-2.32372649932449e-05
-3.8083823957568e-05
-2.76497137398171e-06
-1.88887003778002e-05
-2.40017308010751e-05
-2.74145662431029e-05
-8.06888663573565e-06
-2.10741080071893e-05
-2.65044274096305e-05
-1.3676512550229e-05
-1.40014863147493e-05
-2.87013426940047e-05
-3.10762861280166e-06
-4.46952946257427e-06
-1.45384463325062e-05
1.57931379600577e-05
-1.99473195498496e-05
-1.34110727780292e-05
-1.51687595632711e-05
1.12150547321834e-06
-6.21031556762784e-06
-8.10386928394992e-06
-1.27359258562158e-05
-3.13832100586272e-05
-4.21432400861006e-05
-2.26823174020672e-07
-1.8351575432313e-05
-4.64189368232907e-05
-2.75508099239394e-05
-2.33668420936652e-05
-8.0043769660902e-06
-4.07233636069927e-05
-7.79976703141706e-06
4.25098870847624e-06
-1.77033714447542e-06
-3.26781814331867e-05
-2.90214389171702e-06
-2.11178903959865e-05
-4.08777731287846e-06
-2.19752627102414e-05
-1.7506913515036e-05
2.58464021496179e-05
-1.22514470920256e-06
-3.38493978099963e-05
-3.54663705146605e-05
-1.80985017581978e-05
-1.85439816639291e-05
-4.21365610547804e-05
-4.09986577266123e-05
-2.25323978097832e-05
-1.63401972423574e-05
-1.93814641778422e-05
-8.05480414570132e-07
-1.94342484793751e-06
-4.09849968890862e-05
-2.2767445385667e-05
-2.31204422694866e-05
-2.8178764385231e-05
8.63134836629746e-06
-2.4503713005348e-05
-2.65029995032862e-05
4.28469300956263e-07
2.71290081231185e-06
-1.55906456366271e-05
-1.41546605615255e-05
-1.83447356222588e-05
-2.62454601158634e-05
-2.30756670185974e-05
-4.69642825102262e-05
-1.42300771931149e-05
-3.42084161076585e-07
-2.98535663208788e-05
-3.05313302666839e-05
4.92611187520341e-06
-1.21310942908553e-05
-2.76414128656621e-05
-3.84025520133684e-06
-1.87952341195498e-05
-1.4355263382388e-05
2.75402169596673e-05
4.3024939626903e-06
6.91116728937325e-06
-1.32405726165062e-05
-2.0911806096209e-05
4.30833907978745e-06
1.68554407398002e-05
-3.5822619515558e-05
-1.37000378008642e-05
-9.76742653033593e-06
-1.60052304242478e-05
-3.43555323053337e-05
-8.41583668957251e-06
3.26818822954598e-06
-4.69005732515368e-05
-4.74837115961768e-05
-7.30249827890617e-06
1.3299061732452e-06
-1.55855155743689e-05
-2.2722857646977e-05
1.95941670721846e-06
-3.19679281913293e-06
-2.66394971187567e-05
-1.58147328424228e-05
-3.80042203269778e-06
1.41012083047489e-05
-3.79705353422754e-06
-2.30676384003665e-05
-2.49348279849253e-05
-6.54203147084805e-06
-4.5521405208625e-05
-4.64634175828527e-05
-3.59242583007208e-05
-3.34893956368426e-05
-2.78074700807699e-05
-4.25128790795612e-05
-2.20812641671463e-05
-2.05594904623416e-05
-2.92013710870184e-05
-1.66314987404976e-05
-2.75991858405093e-06
-1.59981306784645e-05
-2.94643063218832e-06
2.25608063531871e-06
1.45590893974933e-06
1.35901457293208e-05
1.03388982572343e-06
-5.10623046191644e-06
-2.65221721654894e-05
-2.05082161796531e-05
-3.41542530923723e-05
-2.34725074838136e-05
-2.06166550177294e-05
-3.15960483995477e-05
-4.39947216090812e-05
-1.92522410528688e-05
-3.57524192734532e-05
-2.3630875868887e-05
-1.77090228423498e-05
1.27788027031686e-05
-2.85657084412242e-05
-4.69781785622799e-05
-1.72439025260353e-05
-1.98715029494668e-05
-1.93300299485501e-05
-1.83973051952339e-05
-3.3585656478262e-06
-1.00983277859363e-06
-2.5881312240223e-05
3.92809657889843e-06
-1.04246628437655e-05
-2.56903966272881e-05
-1.28934637596541e-05
-1.88846060349919e-05
-4.33415821158943e-05
-3.75078924983918e-05
-3.16427476955427e-05
-3.79988251905035e-05
-4.10470656795051e-05
-1.24887326142292e-05
-4.7416748481948e-06
-1.19024087649411e-05
-1.08042924498726e-05
2.57508665263883e-06
-1.48723467015611e-05
-1.65332008221164e-05
1.27247664250782e-05
1.12284652117282e-07
-1.09139244417194e-05
-9.96585150841488e-06
1.19819853623746e-05
-1.36924058853158e-05
-1.38275766366902e-05
-3.12202217582172e-05
-2.44109961288328e-05
-1.28191571564589e-05
-3.2826163620523e-05
-5.86996504402206e-06
-1.60647194746533e-05
-1.51945947493339e-05
-2.33334296434993e-05
-2.22007074238376e-05
-3.26070168879262e-05
-7.44756568423001e-06
-2.2829849735684e-05
-3.4476228813363e-06
-1.43827256858996e-05
-1.60675415656165e-05
-2.21427496444175e-06
-9.36942868750965e-06
-2.33660933239853e-05
-1.2965143290922e-05
-2.70706018516837e-05
-5.37278995456621e-05
-1.14142861302371e-05
-1.81417606760793e-05
1.18002525705895e-06
-1.25285151416203e-05
-3.82719446275556e-05
-1.46604081102297e-05
-4.3899243429051e-05
-1.61737710022478e-05
-4.73318186844185e-06
-5.53772272949181e-05
-4.37700696436088e-05
-7.74330089012001e-06
-9.24081902475276e-06
-4.22106992714094e-06
-4.41045215521152e-06
-9.31730976216963e-07
-8.31889296451811e-06
-1.19497401542255e-05
-2.74536098165365e-06
2.45842747745382e-06
-3.27290109256395e-05
-2.30803348843145e-05
-3.43908056961589e-05
-2.47823185613385e-05
-5.68805326574544e-05
-6.69945697987938e-06
-2.64409226284427e-05
-5.94433395755421e-05
-4.42706662915619e-05
-3.70183429696422e-05
-2.76178400135632e-05
-3.75226979372288e-05
-1.23848387449843e-05
-1.25644426634201e-05
8.80148313629376e-06
-7.33626112930831e-06
-6.42464955364346e-06
2.9226596802068e-06
1.19797411801317e-05
1.05891174040452e-05
-1.1070080365378e-06
-1.29499714907681e-05
-7.67430941128282e-06
-1.80682267215005e-05
-4.41747160519041e-05
-2.13483912627437e-05
-1.00390443985374e-05
-8.79846168213428e-06
-2.83655045453877e-05
-2.43698769139474e-05
-8.96289807058478e-07
-4.23920763458013e-05
-5.31938990771575e-05
-1.23259012925439e-05
8.74458121660962e-06
-3.38449832437757e-06
3.7943203731597e-06
7.44806373938584e-06
2.15529408035536e-05
1.49509347366887e-05
2.12917534439386e-05
-1.58858581405256e-08
-2.22460287148177e-05
-3.47519599335207e-05
-5.52586823968228e-06
-8.935810556875e-06
-2.35039979964148e-05
-4.2023151283697e-05
-2.50893721954383e-05
-2.33649988962467e-05
-3.68249745031741e-05
-3.79526124991555e-05
-1.72823242633035e-05
-1.50329334185289e-05
-5.23340328672454e-06
-2.3596712863284e-05
3.0548724465987e-06
3.0361778539606e-05
-1.53053559365535e-05
-1.3492553339003e-06
1.74081675129403e-06
5.07067146347065e-06
-7.31773521631322e-08
-2.72441487566252e-05
-1.94291162892888e-05
-1.02155178195138e-05
-6.37038402282578e-05
-7.76226446398357e-05
-1.99419820261022e-05
-3.33649822385275e-05
-2.86834476349021e-05
-5.66856196697343e-05
-4.80297020178511e-05
-1.415528702176e-05
-3.57403973644343e-05
-4.37567141848093e-05
-9.98772129528641e-07
-2.01566587756576e-05
-7.09868191787093e-06
-2.41179410011787e-05
1.1771438580687e-05
1.30798587235888e-05
1.00540280428744e-05
-8.61345338419066e-06
-1.32183058957912e-05
-5.71111593848e-06
-1.22933216989385e-05
-2.91167923564848e-05
-4.99878900332028e-05
-5.09143053785744e-05
-2.8256313468233e-05
-4.20605967835233e-05
-4.67636238063063e-05
-3.56337220881286e-05
-9.81241677120733e-06
-3.30055925270737e-06
-4.27433200918075e-05
-2.19388236968271e-05
-2.18050361232624e-05
-6.21273544243375e-06
2.02465737835529e-05
1.09381428621926e-05
-2.90530764865513e-06
4.4638483776864e-06
-2.18954827482355e-05
-2.89185932327438e-05
-1.79324152406371e-05
2.76768284200552e-07
-9.43553445353641e-06
-4.38246217130001e-05
-3.49188865765478e-05
-5.65029506940118e-06
-3.1996146558568e-05
-4.13317661540377e-05
-2.38200754625864e-05
-1.98516683740056e-05
-5.34502949097137e-06
-4.90460470303321e-05
8.68542819817839e-06
1.55233159342247e-05
1.76757168974728e-06
1.33573032775693e-05
1.87947190002472e-06
1.12950986153313e-05
-1.00430619484382e-05
-2.40000552314564e-05
-1.09692189890902e-05
-9.98252539665989e-06
-2.69048242998448e-05
-2.6605837484689e-05
-1.35907858704435e-06
-3.34779354963465e-05
-3.70493853891334e-05
-4.79950263121334e-05
-1.94142346781055e-05
-2.64824315666315e-05
-3.01330757515374e-05
-2.93455860625199e-05
-2.1812209559204e-05
8.38584782665076e-06
-1.42929829930842e-05
-1.98105172196278e-06
-5.52736291470134e-06
-8.61673684113768e-07
-6.99510835662521e-06
-3.65469185177585e-06
2.44873363715291e-07
1.78374331691714e-05
-1.80040641516915e-05
-6.97048561347469e-06
-2.56630990275277e-05
-5.23575371608744e-05
-5.45778835938219e-05
-8.98169350728478e-06
-2.67565976858592e-05
-4.11874663378448e-05
-2.27876256399113e-05
-7.29810291607067e-06
-4.20394477833689e-06
-4.44887385945359e-05
-2.42475188159948e-05
3.79339474455066e-07
1.80171115831043e-05
-6.92152380915665e-06
-3.88372185913384e-05
-4.74038486629188e-06
-1.522344002315e-05
-2.27422959832912e-05
-2.03869438591042e-05
-2.53274782990223e-05
-3.25464209089609e-07
-6.84152602288819e-05
-3.31301207153315e-05
-2.20718440164567e-05
-2.40980802064703e-05
-3.71818167153817e-05
-2.94761607276885e-05
-4.22500444581427e-05
-2.63989120419969e-05
-7.90918628151018e-06
-1.50576877033549e-05
-3.76776480198612e-05
-1.93248097594763e-05
6.45300459831865e-07
-8.17919399510971e-06
1.43579391113574e-05
-1.00522660245132e-05
-5.68894625306323e-06
2.54940001576658e-05
-4.61296524863122e-06
-2.8956346074936e-06
1.16973974234e-06
-9.68909777318329e-06
-2.87941942627477e-05
-1.95902750250364e-05
-2.3748389231938e-05
-1.85096730231438e-06
-3.7416771849664e-05
-3.72366624152021e-05
-3.32126032575912e-05
1.15761425968352e-05
9.18892747858669e-06
-2.81046225098853e-05
-1.56517709200946e-05
7.70722849121129e-06
3.21794463480313e-06
1.98307310905135e-05
1.9879055699353e-06
1.0948481153842e-05
-1.37390597571931e-05
-4.70300103665485e-07
4.17073426301892e-06
-1.23768428759913e-05
-3.3754649330378e-05
-7.28256110278041e-06
-2.1263906046848e-05
-3.64046938794795e-05
-4.98197608723981e-05
-2.4920534830189e-05
-3.30667446103467e-05
-2.83926295785028e-05
-4.6761416982135e-05
-6.94346851622809e-06
2.46182761994291e-05
-1.70536215119323e-05
-3.68816963912094e-05
-1.42944880300975e-05
1.43458238547222e-05
-3.51304338695872e-05
-3.8847229346121e-05
2.85637027925591e-05
9.60134707020738e-07
-5.13467292311451e-05
-5.26429907443357e-05
7.17301293311308e-06
-4.15178390611708e-06
-5.74578594543827e-05
-3.24131084703771e-05
1.4349008889756e-05
-2.25743830806288e-05
-3.31481722882463e-05
-2.70275990448067e-05
-3.23508582536299e-06
-7.40538769403867e-06
-3.40802618927307e-05
-3.22641682263957e-05
-6.71930050732249e-07
-4.10336243673297e-07
-5.60473925206268e-05
-2.08485183524529e-05
9.90969571404025e-06
6.97801744858834e-07
-8.59931878236057e-06
-1.26344154978457e-05
-1.0499285253427e-05
-1.35346422833211e-05
-4.7928519960064e-05
-1.93633200810022e-05
-3.25689822935992e-06
-4.18778700213213e-05
-3.45910634083092e-05
-2.42124209715509e-05
1.96668146348731e-05
-2.42212783185019e-05
-1.38769938491727e-05
-1.45895888788124e-05
-8.52521810980644e-06
-1.29190049303861e-05
-9.16153239798341e-07
1.5176039792771e-05
9.04755901997784e-06
-3.51042817004375e-05
1.55509432252223e-05
1.68690988420426e-05
-3.23987348451576e-05
-3.14002682186375e-05
-1.01169007878873e-05
6.72183629741052e-06
-1.01505849179494e-05
-5.73364334429308e-05
8.29218528657012e-06
5.80114193042703e-06
-2.33190326172211e-05
-2.9562262589603e-05
5.5395175206969e-06
4.90409255652666e-06
-1.2294241410867e-05
-3.01463968062365e-05
1.43419586248223e-05
3.03111688275026e-05
-2.07871985438736e-05
-1.91103262859103e-05
4.3697860040938e-06
1.43025710018033e-05
-3.26350416645039e-05
-6.12075163267838e-06
-6.36309271463272e-06
-1.61523029767396e-05
-2.66539370187906e-05
-5.56807371836023e-05
-6.92318078501244e-07
2.53460913045539e-05
-2.52564828808986e-05
-3.74035816084409e-05
-6.24072125678081e-06
1.20691513368034e-05
-2.46841332559562e-05
-1.68603160277063e-05
-6.18891876344819e-06
-2.15245210986114e-05
-5.00419303109624e-06
-2.08532332964031e-05
-1.23000034263599e-07
-5.19879968859629e-06
-3.46116277016913e-05
-2.59598299947857e-06
1.69180981545582e-06
-4.75641049257407e-05
-4.21523654229309e-05
-1.8172016218816e-05
-2.30840120555961e-05
-3.61711602526244e-06
-3.32762212352204e-05
-3.71728545901638e-06
-1.42239871453327e-05
-2.89978817962792e-05
-2.04489195949745e-05
-9.02090502384387e-06
-2.39329561388465e-05
-1.39548709335188e-05
-3.01410175110812e-05
-2.18012148225079e-06
1.28485345408893e-05
-2.95947537650006e-06
-2.58547948434854e-05
-7.92382533516516e-06
-3.77705664000366e-05
-5.61195179662595e-05
-3.53828300736137e-05
-6.6520855757035e-06
-1.90363848040681e-05
-3.53301785541116e-05
-3.21413592996633e-05
-2.04607101467778e-05
-1.61783587401002e-05
-2.71532382009668e-05
-1.5397993190525e-05
-4.27057375960102e-07
4.96132725493907e-06
1.4110507614749e-05
-1.34430266489581e-05
-9.73245998046129e-07
-6.14217988867784e-06
-9.25014848103594e-06
-1.44169622483007e-05
-2.54875308086763e-06
-3.15969592826168e-05
-2.04264929715179e-05
-3.48047861236124e-05
-1.9686332760539e-05
-1.6007666519276e-05
-4.08189849879294e-05
-4.12385844234296e-05
-3.24837388232483e-05
-2.01865307655708e-05
-1.17466661276168e-05
-2.1393493273155e-05
-3.74865747934373e-05
-4.83912527365248e-06
9.29566537574099e-06
1.13034550427603e-05
-3.73105663601263e-06
-2.17250950171243e-05
3.2522541877023e-05
-8.10893944562318e-06
4.5992239132297e-06
-2.88009765743207e-05
4.70145307730059e-06
-2.5515568545385e-05
-3.76555447892598e-05
-3.06571411404318e-05
-8.74247863814242e-06
-1.88262860888162e-05
-2.01773703520671e-05
-4.55763232802557e-05
-3.85291422481375e-05
-2.43335757247027e-05
-9.05848418974689e-06
-2.55288918498258e-05
-2.37148795173217e-06
2.2046502978359e-05
-1.99192979906899e-05
2.36141905795928e-06
-2.11656684074815e-06
1.48148683403284e-06
6.88213136536079e-07
-1.46932679649207e-05
-2.83193943922994e-05
-1.42919211763686e-05
-6.85064719208655e-07
-2.07102563976692e-05
-5.44251340651136e-05
-1.99927907905157e-05
-2.33129678631106e-05
-4.97503405844735e-05
-3.49918920138284e-05
-5.01819765785628e-06
-2.61538386706391e-05
-2.81939279878583e-05
-5.74703900927919e-05
-2.61319181114123e-05
-1.72745329906415e-06
-3.0209755721717e-06
-9.84661475710206e-07
-3.66528717995693e-06
4.17707690369443e-06
-1.72151078964491e-05
-7.12279191354753e-06
-2.13522807382853e-05
-8.02099517625018e-06
-2.16202990924257e-05
-1.20849921513408e-05
-2.2334519796721e-05
-2.27486826520519e-05
-2.19567056918966e-05
-2.1696703043168e-05
-3.04476338221393e-05
-4.43562820480073e-05
-1.30129219452692e-05
6.50276986916244e-06
-9.00516094554185e-06
-3.2747240265055e-05
1.53706239774304e-05
1.73147284483596e-05
-8.43796668780263e-07
-3.98999648234108e-06
8.30753577007904e-06
3.1804237638779e-05
-5.50853420249629e-06
-2.07328112418797e-05
-4.39785528128372e-06
1.068195854626e-05
-2.53956868881041e-05
-1.64229377091561e-05
-1.74796907530255e-05
6.38143633963229e-07
-2.91911690538519e-05
-1.58935488526978e-05
-3.2085308776478e-05
-1.24116411074627e-05
-2.49991269303911e-05
-2.85520789046685e-05
-7.69442676352134e-06
-1.80627769585379e-05
-1.82839867440988e-05
-3.5861904663314e-05
-1.89215074924517e-06
4.85101564881009e-06
-2.21876648973034e-05
-1.46238779652038e-05
-1.52336858366495e-05
4.77708574119118e-06
-1.08644603219606e-05
-2.96935500700017e-05
-1.92890119228476e-06
-1.20395054485947e-05
-3.51311746441016e-05
-3.64450188094101e-05
-1.98228149401344e-05
-2.80746052516378e-05
-3.23302215221946e-06
-4.46445944016642e-05
-1.54618979306399e-05
-1.13991103902978e-05
-1.35475254677619e-05
-2.23685619441839e-05
1.18865583476817e-05
-3.41343232236663e-05
-2.12129561749028e-05
-2.7992805621102e-06
-6.2550001341328e-06
-3.60850950556468e-05
-2.43296214402042e-05
-1.12250812576223e-06
-1.33249506178449e-05
-2.14318083720653e-05
-3.92869924282214e-05
-7.01372438877299e-06
-1.47476857476883e-05
-3.75697325103173e-05
6.56542666608715e-06
1.80145914206077e-05
-1.05037545204431e-05
-4.30715830282305e-05
-2.00139241288646e-05
-7.11630152865437e-06
1.4566088168095e-06
-3.30689695002955e-05
-1.20309592005156e-05
6.98361128406686e-06
7.33347224328948e-06
-3.16903003024862e-05
-2.54448310770763e-05
2.96437250952012e-06
9.98300686219128e-06
-3.56253964954788e-05
-1.41127181543459e-05
-1.03141568133885e-05
-1.51765135205325e-05
-4.18149385553201e-05
-1.34120441039021e-06
2.61988504733439e-06
7.87034772276307e-07
-3.23539611545244e-05
-8.57048872511028e-06
-1.50060296485472e-05
-2.71125880751254e-05
-1.78118879204314e-05
-1.51299521312464e-05
6.05453266257032e-08
-7.25083143681671e-06
-6.4157524799602e-06
-4.64963919688039e-06
-1.11403097026006e-05
-1.33346080628891e-05
-3.78565718230083e-05
-5.6845823275083e-06
-9.94912676656101e-06
-1.91617070138472e-07
-1.59386861378495e-05
-8.60961419495669e-06
-1.52810515415468e-05
-3.49147194408056e-05
-1.41584223468245e-05
-6.00245223621591e-06
-2.32716433578624e-05
-4.91883862686797e-05
-1.27364768435048e-05
-6.73698679200545e-06
-4.24813714621296e-05
-4.71722515396751e-05
1.52550754688375e-06
4.08210267684351e-06
-2.77139543321099e-05
-4.35445481061061e-05
-7.39952133778222e-06
-2.30331912676714e-06
-2.11854989281781e-05
-3.11306927525194e-05
4.87221890711779e-06
-1.22376576431522e-05
-3.38260876002184e-05
-4.72628258534669e-05
-1.84145821402841e-05
2.27303956232924e-05
-2.85986307606441e-05
-4.07432475063e-05
-9.98663590706173e-06
3.21277355273308e-07
-5.53924311995854e-05
-4.43718857796013e-05
-9.45588164652496e-06
-1.14622412692068e-05
-2.62862784487664e-05
-2.12700853122557e-05
-2.62704636831087e-05
-9.58573938023698e-06
-1.35315096678884e-05
7.27890671151512e-07
-1.32491829064832e-05
-2.0726928173209e-05
-3.65070282585375e-05
-1.67575710082988e-05
4.67991545215396e-06
-1.95322620261054e-05
-3.62277173777048e-05
1.95244697870181e-06
-8.70800058215399e-06
-3.4017689243912e-05
5.25232612279883e-06
1.17511185524225e-05
-1.54277791037053e-05
-2.10438882182966e-05
-2.62192274985728e-05
1.25503612308549e-05
-2.89081731838581e-05
-4.91350772333078e-05
-1.00263548691457e-05
1.23743065156932e-05
-4.7751820516454e-06
-4.49894355972257e-06
-1.01095161221942e-05
-6.55757830326312e-06
1.36892358240308e-05
-3.6696842922744e-05
-1.01468107434729e-05
-5.30291210671135e-06
1.97184598625523e-07
-4.14327241496862e-05
-1.53284788540146e-05
1.85219137303802e-05
1.14725494013267e-05
-2.17323729975396e-05
-2.31157515476204e-05
6.48598079984698e-06
1.78880092358357e-05
-2.32386343327609e-05
-1.42717164331256e-05
2.51601903445313e-05
-5.20298706793893e-06
-3.96743826516397e-05
-2.86931188017906e-05
-1.75953737130856e-05
-3.60818773413763e-05
-1.35342253327912e-05
-2.49658715951837e-05
-1.18873495795869e-05
1.32115259839032e-05
-2.49973271275525e-05
-2.61036942239262e-05
-2.21135202682286e-05
-2.34743620079885e-05
4.55948944372491e-06
-1.03581296828299e-05
-1.15176994420869e-05
-1.47690136893695e-05
-1.62208177691599e-05
-1.80715475099969e-05
-1.18360991847703e-05
-4.84196222734909e-05
-1.26171102564821e-05
-1.91668439024918e-05
-2.26075057898186e-05
-2.2926772616517e-05
-2.19555886112518e-05
-1.22321220006841e-05
-3.98584760518395e-05
-5.23665382989586e-05
2.49505349841559e-06
1.07433310410151e-05
-3.25692854409829e-05
-1.81995088582203e-05
-7.62262829428217e-06
1.54427796125259e-05
-5.26754530743076e-05
-2.50248611429039e-05
-1.7128433585011e-05
-3.57784673198166e-05
-3.78932209935584e-05
-1.19298428624375e-05
-7.1398698372434e-06
-1.41890625714438e-06
-2.81807227575269e-05
4.00648486331918e-06
-2.08322379008601e-05
-1.73503385506172e-05
-1.80951059469387e-05
-1.3314196421997e-05
-1.57079322086575e-05
-2.21269894625245e-05
-1.29660088407816e-05
-1.23264038913522e-05
-1.40541365643379e-05
-1.18053297404954e-05
-1.69486656797536e-05
-2.49129943415711e-05
-1.63687189851022e-05
2.13309169890618e-06
1.37648687825829e-05
-7.52306019052924e-06
-1.39404367718714e-05
-3.4145974883195e-05
-1.52837478591359e-05
7.35816351466534e-07
-2.8319517516779e-05
-9.7894633832325e-06
-9.07640837874368e-07
-9.88313262686948e-06
-5.78298176844443e-05
-1.26349579715222e-05
6.44325230125173e-07
-1.35668557670552e-05
-1.8727929248037e-05
-1.63350433079162e-05
7.14393532898381e-06
1.48562191880378e-05
-2.02279399315215e-05
-1.93928621064992e-05
5.97839655256568e-06
-1.08998315239532e-05
-3.28419429687138e-05
-2.3189354755295e-05
-1.59408760726994e-05
1.29118575908747e-05
-4.18757763169764e-05
-3.7999519980816e-05
5.79347987649935e-07
-1.68042553775058e-05
-2.68234095570898e-05
-3.95789815243232e-05
-1.5968990409354e-05
-8.99377052815231e-06
-2.45306323713584e-05
-1.81752297227253e-05
1.08765535025676e-05
-1.68445255615657e-05
-1.1069442416087e-05
-9.22905830324874e-06
-1.25154600459283e-05
-9.36189434243088e-06
-2.24858360700462e-05
-1.02161472027369e-05
7.44642305460954e-06
8.9257121171897e-06
-1.658017444096e-05
-3.64065997835069e-05
-2.18814849352807e-05
-8.28899344555508e-06
-4.26504397626941e-05
-3.20156602544387e-05
-1.57327464759934e-05
-2.9842568707916e-05
-5.49152665943112e-05
-4.14940081751067e-05
-2.62859728927864e-05
-1.56302231327835e-05
-2.51773519167721e-05
-1.56554434288849e-05
-1.25678712547345e-05
-1.293092300518e-05
-3.30638031470453e-05
-8.82685736870913e-06
9.55618420657981e-06
2.15185980165173e-06
-2.52129088480667e-05
1.6454603215228e-05
-2.21041824773547e-05
-1.58941877138091e-05
-4.53623219032893e-05
-3.25424915613515e-06
-9.5394057794101e-06
-3.24996048079786e-05
-3.33091204307772e-05
-2.00196901042905e-05
-7.28453202768446e-06
-2.74193410892615e-05
-1.52471402478168e-05
1.41448660381349e-05
-1.61748819932983e-05
-2.28870157354024e-05
-2.61297300301771e-07
1.08866068799926e-05
-3.45688101078335e-05
-8.0939601633082e-06
1.12153241125551e-05
1.1705531725737e-05
-2.36891241044305e-05
-3.41710379543622e-05
-2.10552615685021e-05
-2.26700235106706e-06
-2.62388883704035e-05
-1.82935235422036e-05
-3.29480478084012e-06
-4.03036533933619e-05
6.71766401653038e-07
-4.74924314425341e-05
-2.91151781848451e-05
1.15001845893847e-07
-1.78705025392478e-05
-1.12239138453379e-05
-9.66313867690554e-06
1.03153265205016e-05
-3.61981085532212e-06
-3.6557927419308e-05
-2.63043762068625e-05
3.17164998493217e-05
-6.4423254813445e-06
-4.01326070201296e-05
-2.30570988303516e-05
-1.50353962136142e-06
-2.70977177124041e-05
-2.90172202248928e-05
-3.57394837755774e-05
-4.26305033019475e-05
-2.68694170065547e-05
-3.83138475791653e-05
-2.51916219409245e-05
-9.15315618768015e-06
-2.8574665124184e-05
-3.70067636832708e-05
1.67608515736986e-05
-2.15961259275639e-05
-1.71808294300954e-05
-1.18979779584936e-05
1.43045579988556e-05
1.99024518460449e-07
-2.29320149015093e-05
-1.45074886588851e-05
2.02066267570627e-05
-3.71542267343143e-05
-2.69239685378189e-05
-1.75058618637658e-05
-2.09775221780147e-05
-2.09135343413433e-05
-2.04633972776826e-05
-5.32039854194702e-05
-1.90380442855312e-05
-3.57440270813165e-05
-4.91822902855715e-05
-2.92634614347696e-06
8.10585116333724e-06
-4.13078115002462e-05
-5.47406456048484e-05
-2.2344105085063e-06
7.73427043162191e-07
-2.36039792200977e-05
-1.19253717096159e-06
1.13808964367792e-05
8.03764696383105e-06
-1.70206304446216e-06
-2.7021855308759e-05
9.4281950702922e-06
-8.53813004549994e-06
-1.79212316069639e-05
-1.38656692730383e-05
1.73182300879824e-05
-2.03903198014026e-05
-4.2256324456117e-05
-5.74613246487025e-06
1.56185936288388e-05
-3.65021023945713e-05
-2.6346562267733e-05
1.32017738639185e-06
-1.62610270301347e-05
-3.65081324835392e-05
-2.20663243785234e-05
3.31246761752073e-06
-1.48862957898368e-07
1.21775469512037e-05
1.17906970582398e-05
5.47875300978625e-06
-4.82964735196749e-06
-2.68925783952511e-05
1.42781316987266e-06
-3.26381334197698e-05
-3.8222854517987e-05
-8.70548266436067e-06
-3.94549340427608e-06
-4.5967621558999e-06
-1.41227881854853e-05
-2.65499206668208e-05
4.95695710375419e-06
-5.07513460430877e-06
-3.32359906571567e-05
-1.29720312555748e-05
1.87677392514699e-06
6.74284326888169e-06
-4.1522276259919e-05
-3.26514143307216e-05
-1.78902265868256e-05
-2.7306617979692e-05
-3.05437389823595e-05
-1.71710695077396e-05
-1.86858133155491e-05
-2.47269415166557e-05
-3.72274170790997e-05
-3.47363189134162e-05
2.12632548195779e-06
-4.63262531023387e-05
-4.08302102411177e-05
-1.07120645698646e-05
-2.22834967434179e-05
-3.39295085829564e-05
-1.73876833097071e-05
-2.56301493447256e-05
-3.30471799940388e-06
-3.24821740686377e-05
-3.05895496508978e-05
-1.00805658569603e-05
-2.51417929520923e-05
-2.58484894223105e-05
-2.09463669200163e-05
7.15782654566236e-06
-1.75187371876805e-05
-3.17490739991569e-05
-2.64876895752596e-05
-3.3225664797261e-05
-2.54154779823318e-05
-3.64900824368955e-05
6.09728884611669e-06
-1.47177490400048e-05
-3.90479850733752e-05
-3.81866509741591e-05
2.71331232457235e-06
-8.45704111531931e-06
-1.89179822686773e-05
-2.85095018884716e-05
-1.40028550598465e-05
4.24864918102405e-06
-3.3842614545041e-05
-3.75785288908159e-05
2.34130828046422e-07
4.5535393448604e-06
6.47279042707224e-06
-8.73437050873144e-06
-7.25902061517525e-07
-2.73505979014038e-05
-3.30174548557765e-05
-2.51676835041916e-05
3.96167635232358e-06
-2.03535795610279e-05
-5.11071156031939e-05
-1.45963833637161e-05
-3.87853031747953e-06
-1.92629899077067e-05
-3.21491082966509e-05
1.22831784361686e-05
-5.8411652050454e-06
-1.78201362002821e-05
-1.32979147008557e-05
2.07339940913302e-05
1.4005619548493e-06
-3.16316939035972e-05
-2.90825695212439e-05
2.63788723474137e-05
2.49628393661433e-05
-1.98396546589289e-05
-1.73738893447211e-05
1.78124043385387e-05
-1.2583244670336e-05
-3.09800157130085e-05
-4.12160665096753e-05
-1.20385067151395e-05
-1.7094683356106e-05
-2.94769208016257e-05
-3.75540901564628e-05
-1.31995333494065e-05
-3.88747406487891e-05
-3.069318603305e-05
-1.19102571153035e-05
-8.0225561570686e-06
7.52478763824372e-07
-2.79572583000138e-05
-1.4330082862038e-05
-1.64960312229804e-06
6.39984211283024e-06
-6.79073850416437e-06
-2.16346202461992e-05
8.72230875736377e-07
-1.29007924888866e-06
-4.05796389854713e-05
-3.57413277715381e-05
-2.58823306400861e-05
-1.60835562931699e-05
-4.4683745022602e-05
-3.51619015471172e-05
-3.87607299931151e-05
-5.40775240056633e-05
-3.57741315529752e-05
-2.33890281209104e-05
-3.27006909511637e-05
-3.32019095311272e-05
2.02271007800188e-05
-7.13911509013717e-06
-9.74737139829919e-06
-2.62946207941091e-05
2.27902915877833e-06
2.05719980108263e-06
-3.22650213284198e-06
-3.92438179670271e-06
-1.99593197325818e-05
-1.45735257886521e-05
-2.24921671405253e-05
-5.40936878615521e-05
-3.80131455748635e-05
1.14438367216141e-05
-1.84360133888292e-05
-3.84849829513683e-05
-4.26866945596766e-05
-9.42304509261388e-06
-8.96302870450368e-06
-8.07047910513775e-06
-3.21920543164653e-05
-1.34109853847146e-05
-2.34795086791483e-05
-3.29867098426833e-06
-8.05292191820369e-06
5.09973174230348e-06
-2.4980610079803e-07
1.44757461437212e-06
-9.40589090676163e-06
3.26571268430584e-06
-2.13395391372298e-05
-1.81140961345945e-06
-2.85948421659394e-05
-8.85665975364888e-06
-1.98977661463181e-05
-2.41523856721972e-05
3.3274732020737e-06
-1.65720512444077e-05
-3.74683052868508e-05
-3.14894714474004e-05
-3.86628298823608e-05
-2.84943141287559e-05
-2.68180202829337e-05
-1.05115122371298e-05
-1.23322173914722e-05
-4.1386478198424e-05
-2.94141610734761e-05
-1.15784549875452e-05
1.11561411406635e-05
1.03165710940766e-06
3.46414584407496e-06
7.210956681e-06
-1.91158941279026e-05
-3.69893778129388e-06
1.42305641481444e-05
-8.09539492749756e-07
-3.37522360982405e-05
-2.42159889023397e-05
3.54921764495941e-06
-2.56033391947142e-05
-2.74457113931281e-05
-2.81601269176347e-05
-1.42225257473288e-05
-1.84441070747858e-05
-4.43468740037793e-05
-2.35353044204627e-05
-2.53900792589665e-05
-1.51565427606444e-05
-3.84368321063034e-05
-2.40660284631048e-05
-3.05204398305689e-05
-2.257378862734e-05
-2.93474841396741e-05
-1.66337073063578e-05
3.08550833054162e-06
-2.88664017292122e-05
-3.48233537509744e-05
1.31503312793015e-05
-2.0881970178335e-05
-1.86898975072069e-05
-1.76248486781424e-05
-2.90354650458175e-05
-1.67574345511823e-05
-8.71195505546317e-06
-4.28488142246348e-05
-1.38972561732206e-05
-2.34277933321594e-05
-1.73341002039729e-05
-2.32771562697123e-05
-5.95993888572405e-06
5.54269787236237e-07
-1.46783211220824e-05
-2.29470102227358e-05
8.67637015790106e-06
-8.70060716782063e-06
-2.05272492762024e-05
1.7276009066833e-05
2.12346184298586e-06
-3.30100775507288e-05
-2.85005577790893e-05
-1.38505281418514e-05
-4.15004641138332e-05
-3.88867448863981e-05
-2.90800551845458e-05
-1.48084018458035e-05
-2.21614095166734e-05
-2.5066587745145e-05
-1.39572350337926e-06
-2.50969592101552e-05
-3.32258551415003e-05
-1.83097073039503e-05
2.1422359692932e-05
3.28426160279166e-05
7.45382573180143e-08
5.8069259630148e-06
6.68183998200751e-06
3.10650578948163e-06
-7.67058647060445e-07
-3.32699179522133e-05
1.7001997845064e-05
1.67255715237953e-06
-1.91915822086901e-05
-2.92687586829295e-05
-2.43147004994612e-05
-1.45981908774741e-05
-4.50138876764813e-05
-2.4789130176431e-05
3.23567770050406e-06
-2.80001591072145e-05
-3.19128819096922e-05
-1.59785231421751e-05
-2.15373329852962e-05
-2.71421399608475e-05
-1.1453325861161e-05
-3.26427026927677e-05
-6.84220021970957e-06
-2.9862046521933e-05
2.55450685691596e-06
6.14805499597923e-06
1.21722686656695e-05
-6.77295638174669e-06
-4.07817470766431e-05
-8.40733066519597e-06
-7.6069878597196e-07
-1.73797897379793e-05
-8.82686024429265e-06
-1.31750902330981e-05
-1.03593268950899e-05
-1.81181465126839e-05
-2.5282537859515e-05
-2.44756058296333e-05
-3.27718888074431e-05
-3.67161431094227e-05
-3.06636194260302e-05
-2.5248759471796e-05
-2.95486047268612e-05
-4.21493968436189e-05
-1.60046229194407e-05
-1.24583061689853e-05
-1.41386399915238e-05
-1.72382935091527e-05
-6.05517353042012e-06
-7.51391756804587e-06
-1.66582717933575e-05
-3.4071907343043e-05
-1.14737686631927e-05
1.13499310765226e-05
1.74953389507201e-06
-1.79889136303704e-05
-2.86091544479166e-06
7.54249440782187e-06
-1.52493939203992e-05
-3.86709372181668e-05
9.29133337470115e-07
-1.14975568582925e-05
3.13466511319909e-07
-3.99282397070776e-05
-1.45071307010143e-05
-1.25028984261137e-05
-1.85246838913148e-05
-4.00943182061841e-05
-1.49046621576632e-05
-1.22712786781169e-05
-2.86296721700058e-05
-1.8868270415912e-05
1.24956741278925e-06
-8.56421560243217e-06
-1.09033197847573e-05
-6.94813932505228e-06
1.57812251254111e-05
-3.60494672549988e-05
-1.52846713719535e-05
-3.38942593826369e-06
5.80920597432284e-06
-1.21476393203479e-05
-2.51243125726143e-05
-4.72023205689948e-06
-1.08660136216833e-05
-1.46801763477092e-05
-2.17271872013411e-05
-2.47893013793273e-06
-3.09904419139159e-05
-4.61781433311891e-05
-3.25020284013673e-05
-8.29875114953052e-06
-4.51499041134957e-06
-1.98326313863233e-05
-2.86052935155668e-05
-4.26367363463886e-06
3.94946845358327e-06
-1.08007047450789e-05
-1.33840226144795e-05
-1.44891881770155e-05
9.97727042484149e-07
-2.43116633995688e-05
-1.11580217292289e-05
1.71701972904993e-05
-8.80788050550063e-06
-3.55443363770742e-05
-1.25904337792064e-05
-6.22235871946259e-06
-2.59717251231616e-05
-4.59182333493791e-05
-1.91026964356841e-05
-3.87843696083509e-05
-3.76533785623433e-05
-2.33793960035651e-05
-3.29404983894707e-05
-2.24411242272876e-05
-3.12100743961306e-05
-5.74506629189829e-06
-1.99662874888605e-05
-3.76142271635588e-05
-1.85453126074e-05
3.92112360945293e-06
8.88501420985476e-06
1.25629494190468e-06
8.28994852415927e-06
7.98079663987365e-07
-7.02731868336761e-06
8.29570301678001e-06
-1.36906372973038e-05
-1.00732789727404e-05
-2.50064361486121e-05
-4.37931485293119e-05
-9.1860936751332e-06
-3.27100042360488e-05
-2.87261098785502e-05
-1.09626467823671e-05
-2.2844174001343e-05
-7.05799698599952e-06
-1.92549408469066e-05
-2.67113245144115e-06
-1.19031518827865e-05
-2.77538962339936e-05
1.44281883313375e-05
1.79904089942449e-05
-2.68738434367003e-05
-7.21940551460028e-06
1.52614910357702e-06
1.16101048805554e-05
-1.40488935932658e-05
-1.83405079086652e-05
-2.80298877319508e-05
-1.64035902695212e-05
-3.87766257702638e-05
-4.25233109931174e-05
-2.34258424004089e-05
-6.19441162783682e-06
-3.84759572182497e-05
-4.49305697483607e-05
-2.39349254414126e-05
1.51226681616052e-05
-1.86497130808396e-05
-2.84675977650185e-05
-5.60627998650448e-06
1.43760348988004e-05
-5.58777433583849e-06
1.66398305403612e-06
1.31247606907119e-05
-1.95951368040322e-05
-2.10862723956967e-05
-3.6727132911155e-06
-8.02140420987027e-06
-1.17326171786733e-06
-1.50704138828287e-05
-1.48136852834938e-05
-2.21763566082763e-05
-1.6417132983487e-05
-3.58387648107323e-05
-4.12024492942139e-05
-1.45608187879521e-05
-1.69796663392282e-05
-5.08042747874956e-05
-4.16875984001412e-05
-1.53388327784413e-05
-6.36006690713773e-06
-2.57003887163665e-05
7.4430107917549e-06
1.51940037426863e-05
-1.09642723615674e-05
-6.26559693517398e-06
-1.006705126322e-05
-1.73314301184865e-05
-6.44233074614366e-06
-3.65769094300899e-05
-2.46067893454448e-06
-2.16128725062402e-05
-5.43904730873428e-05
-3.17274088292793e-05
1.55369011420027e-06
-1.36774483458667e-05
-4.18147583121549e-05
-2.64070643266859e-05
-2.53712420171592e-05
2.36628814522833e-06
-5.16468833721872e-05
-5.15941155103859e-05
6.83811141314063e-06
4.01192726054544e-08
-1.31509285155183e-05
-2.07170490934105e-05
3.12568211252212e-05
3.34728176262358e-06
-4.19610942370372e-05
-3.11309694386208e-05
1.49501529434063e-05
-1.33300989674119e-05
-6.90769992819093e-05
-3.74054509669077e-05
1.52730737954465e-05
-5.03441479268159e-06
-5.36817841932001e-05
-2.455179692761e-05
-1.12206075107537e-06
-2.12461725163959e-05
-5.09517152992846e-05
-1.30065120633279e-05
-1.18487255651681e-06
-1.95030196587211e-05
-2.26913462914585e-05
-2.66827800291095e-05
-4.28462282998972e-06
-1.3273884625638e-05
-4.36682903771588e-05
4.24343038082908e-06
-2.94771445425798e-05
8.81119053208673e-06
2.84533417211641e-06
1.60711715388473e-05
-1.54712866218818e-05
-3.05979127131887e-05
1.1132804915359e-05
-2.64962754345236e-06
-2.64867918905316e-05
-7.98489733265465e-06
-5.08565899219533e-06
-3.02598035270748e-06
-3.15960294776031e-05
-5.74485462888081e-05
5.55561573383635e-06
2.74307436456884e-05
-2.83460222761201e-05
-1.96408242792417e-05
8.77222790352711e-07
4.10894964287261e-07
6.50366413792735e-07
-2.92777466295987e-05
1.93669691485236e-05
2.67018235287145e-05
-3.50803208559462e-05
-5.41317899116069e-05
-1.53528259565972e-05
-9.10784795857442e-07
-2.54333561916752e-05
-3.97585486772201e-05
-1.27995271819463e-05
-1.61317576658726e-06
-2.58833262027529e-05
-6.93419225476832e-05
-3.78614106346194e-05
4.23674704901829e-06
7.91367472629301e-07
-6.71626052922785e-05
-8.12171709658545e-06
-3.98517505986285e-06
-8.19110411970858e-06
-2.10229109097686e-05
-6.60977068849266e-06
7.84681448915915e-06
-2.54292863163335e-05
-1.94217136102531e-05
-1.40464962995088e-05
4.8305706057035e-06
-6.20775505802951e-06
-4.04014222433635e-05
-1.44470650136816e-05
-3.27125601421678e-05
-1.97359550200255e-05
-1.23827681512404e-05
-3.95041360088366e-05
-8.89416738562496e-06
-2.95643431909302e-05
-3.73994073622789e-05
-1.45609369836437e-05
-3.45058427104181e-05
-1.32583962082824e-05
-8.05753943722327e-06
-3.8776370751878e-06
3.19606121159437e-06
-1.97268867715441e-05
2.74090821084135e-06
-2.3433931088613e-05
-3.5630166737212e-05
-1.59988841527193e-05
-9.71612185240836e-06
8.39273325075083e-06
-2.40660131597073e-05
-5.0387929070946e-05
-2.25827017528225e-06
-1.29442555015037e-05
-1.17534629848546e-05
-1.79847722662581e-05
8.36752598556989e-06
2.43934901836154e-05
-2.43341622956654e-05
-4.39431872345473e-05
1.36542380903714e-06
-1.15690675225023e-05
-3.62628699531578e-05
-3.5653804994161e-05
-1.3357489531313e-05
-1.54583287353425e-05
1.16628324166989e-06
-2.22829040127683e-05
-6.87342970238469e-06
-3.51898037478333e-06
-1.74152246810792e-05
-1.77693737692316e-05
-1.98452649088682e-05
1.43146861558115e-05
-6.75978505180432e-06
-1.25137958171478e-05
-2.29765080245932e-05
-1.34007863659882e-05
7.3003190277275e-06
-1.29793809066648e-05
-6.73976319231305e-06
-1.0939394313621e-05
-1.89705019383188e-05
6.3753038066067e-06
-2.9817332651328e-05
-3.88938216755198e-05
-3.03835009808972e-05
-4.14287517429848e-05
-2.33558190544137e-05
-1.91347438759392e-05
-3.64800425599593e-05
1.31218636236581e-05
-1.83228818737128e-05
-2.10905321405594e-05
4.20552092904983e-06
-2.52839303927334e-06
-3.96098470123685e-06
-1.36724248211198e-05
-2.42725029187167e-06
-7.69505254222908e-06
2.92675665854889e-06
-3.57370193912021e-05
-2.98930313808798e-05
-7.7243479717027e-06
-5.22869347865061e-06
-2.32397520344183e-05
-3.25815841942333e-05
-3.40338153870945e-05
-2.24382899226268e-05
-2.99364415519941e-05
-1.797088665023e-05
-2.41818762627606e-05
-1.65889852292903e-05
-3.03507634917963e-05
-2.24930647652927e-05
-9.30997203479159e-06
-2.90145640511776e-05
-2.8296381839504e-05
9.80166202705393e-06
4.38385568656644e-06
-2.20464695650479e-05
-1.94814339162939e-05
-1.04483613424208e-06
1.25658839191287e-05
-1.87648052758952e-05
-3.46232872211841e-05
-2.56070640620138e-05
-3.05399915926999e-05
-1.54290708846117e-05
-3.59438097720054e-05
-3.23286687745758e-05
-2.46036033460255e-05
-1.88009542919244e-05
-1.93240160129081e-05
-4.84196451564679e-05
-5.98547464090249e-06
-3.96709435455472e-06
1.20396390263109e-05
1.05656128763194e-05
3.68226592423846e-05
-1.28603605738483e-06
-2.31291223715723e-06
-1.07556514099672e-05
5.72787873659067e-06
-1.6153042810205e-05
-2.81792480599071e-05
8.16821652210079e-06
-1.75487720650369e-06
-2.25485849876796e-05
-5.42665183171214e-07
-9.19321829064909e-06
-5.52921676275196e-06
-2.55166406989147e-05
-1.89573659025075e-05
-6.38727375623948e-06
-3.24445385551879e-05
-3.81613915556561e-05
-1.12632414963667e-05
-2.96450314792695e-06
-2.92151713152028e-06
-4.8576689509788e-06
-1.46559379351162e-06
-6.46636290135953e-06
-8.9227463518849e-06
-2.8042283932205e-05
-8.15109899585336e-06
-7.638402876165e-06
-6.26758118946702e-06
-1.68358320132689e-05
-4.43143183264758e-06
-9.81766868127133e-06
-2.51909480966582e-05
-2.49353826350706e-05
-2.04237530672328e-05
-1.28834708817102e-05
-1.43233110901452e-05
-1.43210786873704e-05
-2.72119584271432e-06
-1.08734943414455e-05
-1.30556450721599e-05
-1.4415603391548e-05
5.64864891169087e-06
4.57467366041819e-06
-1.68788519128187e-05
-1.79696013577201e-05
8.85397374939092e-06
-2.56996884622047e-05
-4.18746975167457e-05
7.69644938147836e-06
-6.42305747824733e-06
-3.25402830472641e-05
-2.27430596394374e-05
-1.26870090302783e-05
-1.00316976352374e-05
-5.49083755408211e-05
-2.5556946776079e-05
-1.63162534185393e-06
-7.44891653970607e-06
-3.62610060694319e-05
-4.50523161236601e-05
-2.30914374738514e-05
3.53029577630285e-06
-2.6778768512296e-06
-3.50377782050515e-05
-1.59541750714888e-06
3.44621458365027e-05
-1.67427785706215e-05
-3.81621577816725e-05
-2.86083318111834e-05
-4.65939018303109e-06
-2.57408058401539e-05
-4.39207656875427e-05
-2.23068624351063e-05
1.26432384274326e-05
-2.12887149327246e-05
-5.11049822108253e-05
-1.07750655099467e-06
3.94034170030857e-06
-1.85048816565421e-05
-2.13466885115498e-05
-2.08786621306351e-06
-1.65187599833901e-05
-2.79598635432299e-05
2.75996619943791e-07
-2.97524191114997e-05
1.42861918331643e-05
-1.17042315482111e-05
9.10377593722687e-07
-5.4047934027761e-06
-3.01550432709819e-05
-2.02419580220499e-05
-1.43956194022351e-07
1.08661343912183e-05
-1.06498091638297e-05
-2.15889801029706e-05
2.14565282738634e-07
1.48578310437888e-05
-5.03687655817423e-06
-3.38026627436445e-05
1.60122902944208e-05
4.23549940558531e-06
-2.29951016945087e-05
-4.11033759453268e-05
-3.97017386983104e-06
2.59133850778693e-06
-5.88422739672295e-05
-3.9184955003923e-05
-8.70945820268937e-06
-2.29324246456576e-05
-4.71215384244431e-05
-2.11127597467253e-05
1.51931915797781e-05
-1.74782043265246e-05
-4.76286811896154e-05
-4.18410091524479e-05
-1.46839941099085e-05
-1.91646975700074e-05
-3.54983296572768e-05
-2.74990046464956e-05
-1.23965504102644e-05
4.49004718412906e-07
-2.57831312557815e-05
-1.62703872940852e-05
-1.68981676752569e-05
-1.74675496924905e-05
-2.46847546069016e-05
-2.332374930262e-05
-2.67963051525253e-05
-2.10571214123275e-05
-2.2140743688313e-05
-1.26610961625955e-05
-2.02859906817832e-05
-5.55701382444107e-05
-3.35318160250223e-05
-2.5499701014245e-06
-8.82329473043611e-06
-5.46290246964827e-05
-4.59485350602898e-05
1.73690447926793e-05
-1.6706403927455e-05
-3.31773648311524e-05
-2.48397520567262e-05
3.18553523644269e-05
1.49331987470018e-05
-1.88433024975586e-05
-1.61384723846656e-05
1.52693503862782e-06
-1.05849287257325e-05
-2.30995323371278e-05
-2.9442797092755e-05
2.14934581883938e-06
-2.42432534483574e-05
-3.24356377981744e-05
-2.82094348227419e-05
5.46715348469817e-06
-1.25119426644979e-05
-2.21108250954683e-05
-5.68092381911968e-06
3.29227066133737e-05
-2.4418413730221e-05
-2.34174418733709e-05
-6.49341148292517e-06
9.63852051557574e-06
-4.53235185986579e-06
-2.49010009356132e-05
-2.17300265079975e-05
1.16743527582493e-05
-3.08831157467647e-05
-2.77399455670541e-05
-1.88651333017124e-05
5.21727164187324e-06
-5.16237599620956e-06
-1.78170855510458e-05
-7.34150396525075e-06
-7.72030477756251e-06
-2.93175842218587e-05
-4.12270067752215e-05
-3.63363407384251e-05
-4.92021081632547e-05
-3.30410848867195e-05
-6.72417041760316e-06
-1.43227143150925e-05
-3.19665261068157e-05
-3.79401564483998e-05
6.37750342024714e-06
1.18695466461807e-05
-3.39703194382212e-05
-1.73641336133124e-05
9.63298937002956e-07
1.36297225219047e-05
6.54583420260877e-06
-3.95888608845075e-05
3.041806099978e-06
-1.47341167196258e-05
-1.72124059181889e-05
-4.40098449396708e-05
-7.78187188081309e-06
1.8493498595024e-05
-3.05153918407794e-05
-4.91540371036601e-05
-8.83462288602421e-06
-8.3539902176926e-06
-1.90007680638425e-05
-3.15200170574442e-05
-8.30936797841549e-06
5.80074800654739e-06
-5.92288403345694e-05
-4.50598228043539e-05
-1.4825759632495e-05
2.10602760593324e-05
-2.70207811949454e-05
-1.45185270767728e-05
-7.48860108000357e-07
-2.82146457698746e-05
-4.36757276506113e-06
-8.21029636557346e-06
-7.81906650763778e-06
2.36609882329772e-06
-2.20912275334318e-05
-2.90903179094508e-05
-2.01929728747892e-05
-1.67803712386413e-05
-3.00530014623813e-05
-2.10456471988829e-05
-3.22071643383387e-05
-2.60212869441973e-05
-3.13360048686434e-05
-8.95995287774252e-06
-2.32386766668162e-05
-9.51239291077957e-06
-1.31198304622593e-05
-4.88735624762449e-06
1.00502916797236e-05
-1.46721473012376e-05
-1.18097027125174e-05
2.20325656130392e-05
-7.02502734342487e-06
-2.46744351088916e-05
-2.86809554772677e-05
-5.73153794538058e-06
-1.57983849341056e-05
-3.9205384513595e-05
-1.99688885766785e-05
-6.44924703743952e-06
-2.44716264726208e-05
-5.27804467680262e-05
-2.559335334561e-05
-1.38726822455244e-06
-3.62297055391459e-06
-5.08841967100622e-06
4.1888494706604e-06
1.78327622667959e-05
6.98692995231622e-06
-1.69607427779186e-07
1.20898949725869e-05
-1.04928627850138e-06
2.18787291432053e-05
-1.73739384680904e-05
-2.29692723102644e-05
-2.33535837124177e-05
-4.08290495748169e-05
-3.66328453107155e-05
-3.58520757727581e-05
-1.19001587444198e-05
-2.11323913017032e-05
-1.01298872162149e-05
-2.5618012231972e-05
1.5735119343404e-06
3.77899919960328e-07
-1.62978672227888e-05
-4.30455611007829e-05
-2.31762102761166e-05
4.1237541329217e-06
-1.40470317649531e-05
-2.66016131629312e-05
2.15748251540674e-06
-8.75953440354648e-06
1.82644961208532e-06
-4.6617279273778e-06
1.28123398155061e-05
-4.36132215594163e-05
-3.36196859084068e-05
-1.09670885584597e-05
-4.08635784665919e-05
-8.47999990541453e-06
-4.39587706669607e-05
-2.80842702604423e-05
-1.90654178792886e-05
-3.8117334306081e-05
-4.42445739436479e-05
2.03468814005907e-06
-1.05050733080142e-05
-2.96176255057905e-05
-1.44923361611537e-05
-1.60515431112429e-05
-2.81352161884467e-05
4.13475468044686e-07
-1.31935117504266e-05
3.16213840190585e-06
-1.11667073652999e-05
2.57726761988446e-05
-2.98633751276638e-05
-2.25665086923886e-05
1.17613122427159e-05
-3.99198372387836e-06
-2.72601195927233e-05
-1.41285456913953e-05
-1.94184548989723e-06
-1.97971817069324e-05
-6.46980140482663e-05
-1.40194814842137e-05
-1.16639906950774e-05
-3.99904101413509e-05
-3.59816981697355e-05
-8.227486546451e-06
-1.91096034572865e-05
-1.89369984794948e-05
-1.57169596298475e-05
1.20335265396745e-05
2.69750136519133e-06
-7.79928100324818e-06
-2.07810581413849e-05
2.03565478864579e-05
-8.5594429157428e-06
3.70405185798041e-06
-4.49405377497001e-07
-8.40269721480898e-06
-1.782885904484e-05
-2.40796250564564e-06
5.35701828171801e-06
-1.8086270461116e-05
-8.55309302589269e-06
-1.31670059054304e-05
-2.93182679866827e-05
-2.12734258561547e-05
-1.49736657343179e-05
-8.09858212566945e-06
-4.27380125525876e-05
3.17985527146931e-06
-2.63133677707469e-05
-2.18751086443947e-05
-2.87829513985969e-06
1.07032751699413e-05
-1.2966545190735e-05
-6.62852649505992e-06
-2.8184847179096e-05
9.92058309367523e-07
-3.07308469097903e-05
-3.42271348649093e-05
-2.82037121349333e-05
-2.15910165531045e-05
-3.72702283589663e-05
-9.42773306877933e-06
-5.85292149525767e-06
-2.10965102899619e-05
-3.18068237708191e-05
-2.04485443722924e-05
-2.50169229535614e-05
-5.52124344976321e-05
-2.57069624685564e-05
-2.58685362098212e-05
1.8266650443622e-05
-1.14425304762335e-05
-1.92625110267116e-05
-1.50647462561028e-05
4.43044867979301e-06
-3.26554012079872e-05
-3.71344234943223e-05
-1.52399595389519e-05
-1.06929778914852e-05
-2.56645491620706e-05
-3.26214530653633e-05
5.54222801514874e-06
9.99092416663564e-06
-4.15133458107566e-05
-5.12765910613461e-05
-2.45429875743509e-05
-4.19674150691913e-06
-3.09575984753074e-05
-1.662556719039e-05
-9.68166723908306e-06
2.29986042814248e-05
-2.50498677336193e-05
-1.84828991500963e-05
-6.91727365781298e-06
-2.50690416680027e-06
2.60316739730556e-06
-4.45806800466766e-06
-8.69394842716411e-06
-3.27277927809673e-05
-1.8451362823828e-05
-2.2819192308692e-05
-1.13102071107775e-05
-3.10457797033778e-05
-3.13882788406596e-05
4.3983214338302e-06
6.866048403737e-07
-3.4723898470271e-05
-9.40274058753685e-06
-1.3551349017792e-06
7.61841121994463e-06
-3.34006512068559e-05
-1.83694020141768e-05
-5.66139074343315e-06
-6.16204489537323e-07
-3.14679667438159e-05
-3.1481198049847e-05
1.51695624183956e-05
-3.6221386442622e-06
-1.75763436961618e-05
2.17359058160933e-05
-8.2623898286398e-06
-1.42123779114161e-05
-1.3807488045979e-05
-2.93167123353198e-05
-2.78997453082558e-05
-4.36366468182418e-06
-3.59591000663543e-05
-2.9666864120128e-05
-1.48291998596023e-05
8.03408770481419e-06
-4.90610900285348e-05
-4.52872903756012e-05
2.11086710999603e-06
1.05563768060406e-05
-2.79213268579025e-05
-4.21329568122624e-05
-1.42581452379473e-05
-1.07829717549928e-05
-3.00152312932964e-05
-1.3441137931774e-05
-8.52535400507232e-06
-5.75011228193372e-07
-1.85813867837778e-05
-8.33807103460956e-06
-5.08500946587885e-05
-3.19518451986695e-05
-3.46920930074339e-05
-9.96029872060259e-06
-2.32886587905817e-05
-2.43607857897494e-05
-1.76033305814935e-05
8.44354640454145e-06
-2.08848439437185e-05
-2.99237129785788e-05
-1.6216708403046e-05
-4.23768419134128e-06
-3.52940179473459e-05
-3.59193944425802e-05
7.80417986286099e-07
-8.7870889605476e-06
-2.96422920060161e-05
-1.90945484336616e-05
-1.62280774609889e-05
-1.76298577666055e-05
-1.56732723705046e-05
-3.89589596167161e-05
-3.57613265799325e-05
-5.25639892553779e-06
2.02514331237217e-06
-4.7046136310271e-05
1.5175560217785e-05
-1.83021451845451e-05
-1.56526694469652e-05
-2.56340820626023e-05
5.6687836579512e-07
-9.41671874155432e-06
-1.79894951993079e-05
-2.16540522632341e-05
-2.39834329912967e-06
1.8025190388477e-05
-3.25787163701297e-05
-2.55158893670554e-05
-7.19329567808457e-06
-3.17740303328619e-06
-1.41582041145039e-05
-3.23848417180806e-05
-1.8110048033137e-05
-2.00589318551817e-05
-1.27203237307644e-05
-2.07200790138033e-05
-1.40204596687659e-05
2.34641042672899e-06
-5.29071430304613e-05
-2.85555614811543e-05
-1.56381292209907e-05
3.80153672774687e-06
4.34917420500112e-06
-2.99248339626653e-07
-2.3258028747938e-05
-1.61410297271412e-05
-3.4697866373083e-05
-5.04855158767783e-06
-2.29775678293263e-05
-1.47423081844601e-05
-4.57677116748683e-05
-1.75579464741543e-05
-5.83430689892236e-06
-3.27238954651453e-05
-1.95537324236259e-05
-8.35638093402196e-07
1.26921337425799e-05
-3.10403121758344e-05
-3.20889318803558e-05
8.09301253967486e-06
-6.27198179018735e-06
-2.54802963725516e-05
-4.03191283285603e-05
-7.38615643086783e-06
1.36472409512598e-05
-2.71943311529841e-05
5.72915612233572e-06
-1.99721697127077e-05
-1.42502596858149e-05
-2.17237033851837e-05
-3.30597036282013e-05
-2.03068375711531e-05
-1.78881236924222e-05
-1.83231775950164e-05
-3.25211955266037e-05
-2.938695139749e-05
1.80551147445331e-06
-2.56496646594882e-05
-6.3862881977689e-06
-4.85990390180716e-06
-1.11874874141669e-05
-2.90435398153361e-05
-2.12246850543546e-05
-8.42288497767196e-06
-1.05098895468835e-05
-9.6087155959855e-06
-2.37257743869211e-05
-1.02597671519735e-05
-1.89235654506353e-05
-3.53874959569824e-05
-2.18320941397311e-05
1.08716697952943e-05
-6.31724626488898e-05
-2.67353273034479e-05
-1.48780712828945e-05
-1.45783457486956e-05
-1.44891675381425e-05
-4.09187884108154e-05
1.15933253328615e-05
8.99212224456533e-06
-4.18669933310321e-05
-2.74064893518905e-05
1.22884193410224e-05
9.68075092310569e-06
-1.1375541396301e-05
-6.45135975424677e-06
-5.18985058691094e-07
8.93372152733548e-07
-3.12311770894556e-05
-1.80872138897952e-06
1.06726626412036e-05
-1.29159877766506e-05
-4.02691454233442e-05
-1.58499613099892e-05
1.28875205191863e-05
-2.02097006240681e-05
-5.74114969735471e-06
-1.17556720429397e-05
-1.20899898339059e-05
2.19007721180224e-05
-5.16208027438584e-05
-2.74987209241631e-05
-7.77959273558917e-06
-1.03297304671607e-05
-1.58988770678688e-05
-4.11518423570137e-06
-6.17950902006558e-06
-3.75336686502865e-05
-3.38275990687824e-05
3.42187108272748e-06
-3.15514122034817e-05
-3.44773552427192e-05
-2.81465437111123e-05
-1.07568799923768e-05
-5.525043855279e-06
-2.52665997987595e-05
-2.07493950167935e-06
1.04125384816792e-06
-7.59031538015321e-06
-1.20634932678259e-05
