# Supplementary material for: Research on computational propagation and identification of mine microseismic signals based on deep learning
Source: PLoS One. 2025 Oct 22;20(10):e0334641. doi: 10.1371/journal.pone.0334641 (PMC12543183; doi:10.1371/journal.pone.0334641)
Supplement: S10 Data — (ZIP) [file pone.0334641.s010.zip › 000101100001556.xlsx_0.txt_24.txt.txt]

-3.90310208057019e-05
-5.91395240247373e-06
1.25876291884591e-05
-1.27267255268647e-06
-3.53036659512378e-06
-1.18818983347601e-06
6.12738940168512e-06
-1.36980748543229e-05
-1.35910512395418e-05
-1.33832052926158e-05
-1.40626929933506e-05
-5.78684812574165e-06
-1.68809602493807e-05
1.91116025136463e-06
-1.40221834045292e-06
-2.35580164171833e-05
-3.11051088393624e-05
-1.15944680097951e-06
-2.40926052931315e-05
-2.27899847413196e-05
-1.23291369642707e-05
1.89076382101506e-06
-1.00989852524374e-05
-3.33758797122585e-05
1.05983683925762e-06
8.35268937548853e-06
-4.68672731057917e-06
-3.0062037458138e-05
-1.82279133523837e-05
-1.25634879808577e-05
1.95741283101913e-05
-1.39031696202827e-05
-1.31328515268037e-05
-2.59897030802113e-05
-2.63113515685671e-05
-3.17168832700454e-05
-2.0554637204172e-05
4.7137588609938e-06
-1.36551752103931e-05
-1.89439963896434e-05
-3.28875571500451e-05
-1.85531115222325e-05
-3.83164627191044e-05
-2.4256442850813e-05
-4.67761326637968e-06
-2.42434550357003e-05
-2.50835495076799e-05
-3.08639624513231e-05
1.09845366777585e-05
6.40465119956613e-06
-1.03827607705725e-05
-1.62576385321664e-05
-2.01272576888645e-05
-1.29084406932024e-05
-3.60454926104428e-05
-2.08655632047683e-05
-7.32300470506004e-06
-1.49041895317896e-05
-3.07550546736884e-05
-2.33125007475381e-05
-2.74154288396205e-05
-2.50528150535948e-05
-3.99072633579748e-05
-1.59219420233196e-05
-9.04455645628456e-06
-2.33245794190676e-05
-1.70870170568864e-05
-1.60075454079178e-05
-1.17932994255962e-05
-2.52985287035183e-05
-3.30899355230953e-05
-1.04445236951591e-05
-6.01100455853872e-06
-3.14862831038111e-05
-2.8282020650512e-05
4.59787701734981e-07
-1.41891761911267e-05
3.40404719104794e-07
-6.74990650250796e-06
-7.83487654437413e-06
-9.80090175556356e-06
-1.11910421588324e-05
-2.45984748387591e-05
-1.83024044929287e-05
-2.53103321675536e-05
-3.33831310726365e-05
-2.3059740815168e-05
-2.60870510399019e-05
-7.95748603474461e-06
-2.03049789412709e-05
-1.06176254804216e-05
-9.55579605634231e-06
-2.62963486888973e-05
-3.07871662850398e-05
9.85802524398747e-06
1.23719996249849e-06
-1.03530436871942e-05
-4.74963558084592e-05
-2.52143507004729e-05
2.59163171565284e-05
-1.70295743914224e-05
-2.0653886296629e-05
2.62821196850272e-07
-9.16556212183829e-06
-1.95236870244727e-05
-2.89541516406114e-05
-2.37011954384375e-05
-3.49176309416614e-05
-9.85172189735408e-06
-3.30384652279573e-05
-1.09549811229924e-05
-2.36304078853651e-05
-2.65958749066377e-05
-4.41535054897006e-05
-1.13755888112859e-05
-1.54415340254554e-05
-1.86636499883301e-05
-3.35702356790238e-05
-1.54423721123259e-06
-1.84436703131874e-05
-1.90280469080465e-05
-2.67032122823548e-05
1.81928225818087e-05
-2.36872175571071e-05
-2.62023694710548e-05
-2.39069007112444e-05
-1.20371875903136e-05
-4.4768550721354e-05
-1.47305561204473e-05
-2.70735972910184e-05
1.27607382709105e-06
-3.50924561124848e-05
-5.02245413958565e-05
-1.64197021020668e-05
-1.69002634700326e-05
-3.30499743812621e-05
-1.6213506701028e-05
-3.03083988711715e-05
6.20554910571589e-06
-7.84666464944599e-06
-4.11591880957414e-05
-1.33760849404099e-05
-7.42856327037379e-06
-1.80138990579183e-05
-5.89290192758822e-06
1.13036939382959e-06
-2.03367946188322e-05
-9.67557266436418e-06
-1.59018995056865e-05
1.67227462260438e-05
-3.89823478783812e-06
-1.38426823483575e-05
-3.22929854027511e-05
-2.31317217831958e-06
-1.63824721015117e-06
-3.08914089747351e-05
-2.89498954764425e-05
-1.05557677151117e-05
-2.95263406357349e-05
-1.15213945212215e-05
-2.80165859149302e-05
-1.17817053727775e-05
-1.12228035375258e-05
-3.05576705777528e-05
-2.45520503342524e-05
7.91536193726761e-06
-1.65966294714869e-05
-1.38242492749241e-05
-2.00145465990249e-05
-5.49111259112344e-06
-1.84974161287896e-05
-2.41614777057418e-05
5.65035222694878e-06
-1.69461359590003e-05
-3.62848711583097e-05
-1.67812995370712e-05
8.68042401281096e-06
-4.54250517937387e-05
-2.24106246869098e-05
-5.08520658920191e-05
-2.73934114342642e-05
8.24344104319609e-06
-2.19460923546815e-05
-3.19059530235757e-05
3.99237862450176e-06
7.46240685419248e-07
-1.55724704456432e-05
-2.5666453417517e-05
-1.84299594174777e-05
1.55922315080206e-06
2.40204793870941e-05
-8.8492352733689e-06
-3.2648982361357e-05
2.07930714723798e-05
-2.08802630405437e-05
1.52466636635147e-06
7.32062766631109e-06
-3.12335636091084e-05
-3.59886763059308e-05
-2.07312730908834e-05
-4.17600970666118e-05
-2.08132331625039e-05
-3.35740296985844e-05
-1.82206817155687e-05
-5.07922410678337e-05
-1.80782602864515e-05
-9.8731502026439e-06
-1.37955302101832e-05
-2.23995228553497e-05
-1.51426827694977e-05
-7.34923280612406e-06
1.83188605216247e-06
8.62725192314478e-06
-1.66570631173552e-05
-2.20036775784025e-05
-2.23623204619481e-05
8.10845157716148e-06
-1.91091887731963e-05
-5.7762356499575e-05
-2.82379876827968e-05
-1.74831888980577e-05
-1.76771322384926e-05
-4.1422816931295e-05
-2.12023461317348e-05
-3.65200330768379e-05
-3.84059359078297e-05
-3.44654695199439e-05
-2.42308498131575e-05
-2.60138350875269e-06
-2.31581752266823e-05
-2.9731928724162e-05
-2.03516242493029e-06
2.36837675403621e-06
-1.39505504051431e-06
-1.16795262963325e-05
8.72598076754634e-06
9.94302726297182e-06
-1.89904825125175e-05
-8.1327202541589e-06
-3.27000966686303e-06
-9.270883145838e-06
-8.66285006055923e-06
-6.35982084876776e-05
-2.88771356680489e-06
-1.06833759004984e-05
-4.85525874053773e-05
-9.12935596952886e-06
-7.44418329400581e-06
-1.32196870396435e-05
-2.30546484125814e-05
7.46367642757082e-06
-6.01004821660002e-06
-2.03537499160186e-05
1.00204689366744e-05
-1.34944039799084e-05
7.17538364827664e-06
1.84033326188211e-06
-1.3923071689602e-05
1.34221118681832e-05
1.25310916430834e-05
-3.97878265778656e-05
-3.91885021506894e-05
-3.2270187466009e-05
1.91827814103784e-06
-4.51097521057451e-05
-5.46584289142707e-05
4.29270815535932e-06
-5.18073696356444e-06
-5.63240692927696e-05
-5.69004129310804e-05
-1.88990480790151e-05
-3.91801237180873e-06
-4.05009638232771e-05
-5.22177673906462e-05
3.46706989102385e-05
1.90580357144178e-05
-4.49304843924839e-05
-2.39746659419748e-05
2.42034897456665e-05
1.98715764328411e-05
-2.87073252887484e-05
-5.76464563338659e-06
-1.08169211293067e-05
-7.05339369955296e-06
-3.82461013989054e-05
-2.38644573383816e-05
-1.51851318941202e-06
-2.85371168618078e-05
-3.52039492106761e-05
-7.57698181288729e-06
3.60419437015174e-06
-2.69811482250919e-05
-8.29597859649836e-06
-4.58829100826314e-06
-2.58557213050599e-05
-2.39119911503737e-05
-1.86614381204755e-05
-9.35129418835036e-07
-4.54868910652124e-05
-9.99811564151291e-06
-5.42087688153026e-07
-1.75521294755036e-05
-4.05562523483328e-05
-1.36963872508972e-05
2.85799910031591e-06
2.28025889988271e-05
-1.55370840745524e-05
-3.71677204932591e-05
-4.12187396254528e-05
-1.37305439222814e-06
-3.83192356408405e-05
-5.58464428534009e-05
1.31151651924438e-05
2.18760997115627e-05
-1.16280798752391e-05
-5.64946999267812e-05
-2.07667430788819e-06
-2.02771611260356e-06
-1.80434406278951e-05
-4.14861029061071e-05
-2.05590160084063e-05
1.82191156277995e-05
-6.25847277757203e-06
-2.19772046008431e-05
-5.89199092171854e-06
1.18095867316894e-05
-7.12408112286093e-06
-4.86381249009075e-05
-6.03296174612376e-06
-1.16317060229948e-06
5.43882073272871e-06
-3.53241827841836e-05
-8.04485676795891e-06
8.03451907426631e-06
-7.37598986336212e-06
-2.41456091380689e-05
7.42818723731089e-06
4.31925357747719e-07
-1.13058816206449e-05
-3.27554497688283e-05
-1.7052219591526e-05
-4.24623217661569e-05
-2.87824543438828e-05
-3.7335187984867e-05
-2.93477266623284e-05
-1.64528481554176e-05
-1.70910624069063e-05
-1.44749541852277e-05
-2.89760563552069e-05
-4.32927794934849e-05
-1.44808549557632e-05
3.76365017875051e-06
2.83824763371584e-06
1.1186330567201e-06
-1.8925502980871e-05
7.32653360897191e-06
-2.0802505731244e-06
-1.02576456009116e-05
-3.46185706944806e-05
2.62312591262007e-06
-2.1925979258507e-05
-5.54011400579177e-05
-6.17770886667017e-05
-2.53836281098594e-05
-3.54100428471643e-05
-5.67273928738091e-05
-6.03427363294489e-05
-8.514608654909e-06
1.77622863123962e-05
-4.82869519003242e-05
-4.7614232722947e-05
1.41906387290586e-05
1.63753922953556e-05
-2.02512458526038e-06
-4.98294935021165e-06
1.23098014774796e-05
6.80234494388253e-07
-1.92776886744915e-05
-2.127876782138e-05
-1.48338891786494e-05
-6.50553810190526e-06
-3.03669090971368e-05
-3.62963652647619e-05
-4.49902003257637e-05
-3.59053165076117e-05
-3.28794139854754e-05
-3.56421063482288e-05
-4.45505113074727e-05
-2.49976167503341e-05
-2.07619672610037e-05
-1.41984266564891e-05
1.47862208085947e-06
-2.11117739139522e-06
-1.06258343058431e-05
3.90314126870943e-06
6.6707751653988e-06
8.96662497390158e-06
2.87617462231381e-05
-4.59482269394146e-06
6.57275814581261e-06
-4.02779676461881e-06
2.42970642499446e-06
-5.88707119848517e-06
-4.24561832479534e-05
-7.07834782515979e-06
-2.66920171155662e-05
-3.14038594401148e-05
-4.95075594210133e-07
-3.20500234070604e-05
-4.04518772073418e-05
-1.75227187963812e-05
-1.34125689737781e-05
-3.10983044839645e-05
-6.82502889814496e-06
1.81213983940894e-05
6.06331062969975e-06
1.25336293038361e-06
1.20961226449636e-05
1.1043156900156e-05
2.59932819991709e-05
-1.71082869809843e-05
-8.4031398025926e-07
8.59976842242235e-06
-1.55291727487898e-05
-3.27286590404452e-05
-3.44817534103873e-05
-3.73799595487723e-05
-1.97254783683484e-05
-4.71926791357363e-05
-5.17951176524744e-05
-2.3459246075595e-05
-3.84898735860342e-05
-3.78530097376942e-05
-6.06104409672209e-05
-3.24793218565192e-05
1.2767515619973e-05
1.13529175163231e-05
2.08523329624974e-06
-4.65331154270866e-06
1.31187432964424e-05
-2.03554392566897e-05
-3.01171001058664e-05
2.70613151754984e-05
7.0875925468428e-06
-3.43883197509345e-05
-2.67791775748852e-05
-5.20009523765904e-06
-3.8692909976817e-05
-6.04069628136175e-05
-6.27250727307498e-05
-4.78440050701824e-06
-3.55931079524302e-05
-5.99265933061919e-05
-2.23835366689749e-05
9.93537349689401e-07
-1.03778699160244e-05
-5.83384644074241e-05
-1.48260672048746e-06
3.33857219994573e-05
-2.41230048528142e-06
5.6043314439267e-06
2.98401402790768e-06
1.19299663059002e-05
-1.42175057993024e-05
-9.89147360314208e-06
-2.80934826661726e-06
-1.65124329951525e-05
-2.33354306860208e-05
-4.38027072736682e-05
-5.64454192603723e-05
-1.5650721973417e-05
-4.90694839895698e-05
-4.26950875298435e-05
-1.63387659916496e-05
-2.67699233257707e-05
-3.75587153727806e-05
-1.15811546941628e-05
-2.47143031484963e-05
2.1989967984692e-05
2.34437908187709e-05
3.24976027300236e-06
1.54310041838591e-05
-1.57501887313131e-05
-1.85465853315663e-06
2.97491145330982e-05
3.30098062724985e-05
-3.84833499400831e-05
-2.50028312236442e-05
2.20239819686901e-05
-2.98630725644966e-05
-6.27354622582667e-05
-4.59012125749054e-05
-3.68744068419534e-06
-3.18119592218416e-05
-5.95298338439175e-05
-3.54654682508745e-05
1.63957723552133e-05
-9.67428378262655e-06
-3.55798808678877e-05
-1.67129654784401e-05
2.62856651427851e-05
3.51181630338211e-05
-2.89771086507918e-05
-1.99180479948915e-05
4.06433781863525e-05
-1.05302908176364e-06
-1.23901751576773e-05
3.52283734208989e-06
-8.78467342154306e-06
-1.8208546790419e-05
-6.06992672211047e-05
-6.03468890897218e-05
-3.42563018376602e-05
-2.24933577878554e-05
-3.38738907343043e-05
-4.27399070540355e-05
-1.94563065732252e-05
-1.77591740272874e-05
-2.88377859250439e-05
-3.26606981741165e-05
-2.09497267555143e-06
1.47591277917302e-06
-6.57776591617399e-06
7.44466836589075e-06
3.31269073932467e-05
4.50400183248237e-06
7.67368878912931e-06
1.1757551042303e-05
-1.37293279481195e-05
-3.3121453253098e-05
-2.9299410668233e-05
-2.87831730131127e-05
-5.49090365455513e-05
-1.91383223509304e-05
-2.02046191321728e-05
-3.86812508099621e-05
-6.6606711772187e-05
-3.23798384202942e-05
-8.73911104677415e-06
-1.54818418501708e-05
-2.19088399012278e-05
-5.07232571696003e-05
1.35271323920337e-05
-4.34441416020821e-06
-2.54377425267879e-05
4.27512305335564e-06
7.36557047738149e-06
2.73944053078662e-05
-5.47796854248075e-07
-2.55874149860605e-05
-1.88204700372463e-05
8.27806943568479e-06
-2.32445116040235e-05
-1.29017588705463e-05
-1.65581654436629e-05
-1.65037202921669e-05
-2.8851081837084e-05
-3.59165847037291e-05
-2.0667293369081e-05
-2.41275466117391e-05
-1.65968560888495e-05
-2.36940236818033e-05
9.91234538140073e-06
7.85089615328251e-06
2.76636594638547e-05
-1.87117920041119e-05
9.2313576041924e-06
7.48654293775275e-06
-2.68844444943578e-06
-4.41115254355479e-05
-1.65192075813886e-05
6.08567093237428e-06
1.19111701730132e-05
-3.48633647001774e-05
-8.69531397763399e-06
-3.18099597706197e-05
-2.5595635042969e-05
-2.31223537369126e-05
-4.79862538290126e-05
-1.7356627310232e-05
-1.69638574075482e-05
-7.22416695044936e-06
-2.75305678119989e-05
-3.91269608685059e-05
3.72086795883135e-05
1.33859831284719e-05
-1.91553430771019e-05
1.97781164708978e-05
9.15927375996978e-06
-7.54576798468636e-07
-2.36900890456809e-05
-2.03144282788039e-05
-5.67422039402786e-06
-1.59819717326249e-05
-2.17695398017872e-05
-2.97299150751547e-05
-2.50883333650501e-05
-1.9789866442587e-05
-1.65877862976035e-05
-4.9320807781117e-05
-3.33269162749315e-05
-1.89612894382502e-05
3.45828327709746e-06
-2.95399330966336e-05
-5.73771326389108e-05
-1.40467760509605e-05
-4.12425015274172e-06
-1.99947721368553e-05
-2.1987050787786e-05
-1.30288766465871e-05
-7.96038614508509e-06
-1.84766820461344e-05
-3.18945554391522e-05
-5.26167089021221e-05
-8.83264560975491e-06
-1.58891928208859e-05
-2.89415707389814e-05
-4.00282463548124e-05
-2.72281515286388e-05
-1.30333144906333e-05
-2.03143431443482e-05
-5.99369475510132e-05
-1.05911183027111e-05
8.92909106030094e-07
8.56685422097684e-07
-3.12819210189341e-05
-5.25245524415907e-06
1.72132952474547e-05
-2.14176618927288e-05
-3.25152696012605e-05
2.09862811295968e-05
-1.24398046006943e-05
-1.17207899111559e-05
-4.68430357327677e-05
2.94622537618753e-08
-5.72969011728767e-06
-3.65363537976732e-05
-2.83056951639381e-05
-5.22442811716158e-08
-2.36662455931202e-05
-3.93637199494251e-05
-3.2786802317318e-05
1.2559782553344e-05
-4.30640372997399e-05
5.92334083668566e-06
1.05323759829993e-05
-7.25155633119106e-06
-8.25072477332884e-06
1.66944591736584e-05
1.35947494286839e-05
-2.63966014311865e-05
1.95802752410068e-06
-7.24961254455207e-08
-6.58360000517331e-06
4.0235183135409e-06
-1.73343961899489e-05
-5.48376546835097e-06
-1.63804866682124e-05
-1.02373751109914e-05
-3.39827535204139e-05
-3.16803164305438e-05
-1.29180022288839e-05
-1.68211104581177e-05
-1.6049784595146e-05
-4.16246807278963e-05
-4.89246856966604e-06
3.11444004098745e-05
-2.32765193701025e-05
-1.26869336167466e-05
-2.65352228706251e-06
2.57752657110986e-06
-2.8773034078395e-05
-3.76813289642772e-05
-9.54603480490629e-06
1.19552645569175e-05
-2.04043839554589e-05
-4.62910003232533e-05
-2.51665873442662e-05
-1.46838122566706e-05
-1.31931753188429e-05
-5.4735918025147e-05
-2.990981506254e-05
-1.24001529011294e-05
-4.85639971779361e-05
-2.25202159925719e-05
-2.2308189044216e-05
-2.50452101103273e-05
-1.7172491061553e-05
-5.27934264378004e-06
-1.1030303926446e-06
-3.0098165588138e-05
-1.98175483705861e-05
-1.90558239452415e-05
-6.93600512546464e-06
-1.7076194941688e-05
-3.26378202108109e-05
-1.63484576955324e-05
-8.04331753757076e-06
-4.24260755168662e-06
-7.33299391448504e-05
-7.17437140046553e-06
5.20113128777769e-06
-2.88419559292937e-05
-4.8056262813835e-05
1.16972855373137e-06
2.69288845372192e-05
-2.16404464656868e-05
-2.52944289532061e-05
7.11786391647694e-06
2.943167959475e-06
-3.28513898718446e-05
-8.90937680918639e-06
1.59397792178932e-05
9.18550420000627e-06
-1.39956911331942e-05
-8.5132055137683e-07
-1.93412653206784e-05
-4.60335766501747e-05
-5.14702839588361e-05
-1.53609834540744e-05
6.49938092942546e-06
-4.11114216354468e-05
-3.11400856123596e-05
-1.96389732952123e-05
1.12997838658471e-05
-2.31250541980128e-05
-2.52518410871854e-05
1.60363551190728e-05
2.44016349887971e-05
-3.06313764465977e-06
1.04623393787738e-05
3.15309727915524e-06
4.86003684418719e-06
-2.76389028291955e-05
-9.38733961192011e-06
3.79185824487863e-06
-7.43742928409806e-06
1.96915999476765e-06
-1.91690749039111e-05
-1.95580951705694e-05
-2.74307709523512e-05
-1.33225134672152e-05
-2.37576217257587e-05
-1.13649932093001e-05
-9.11209078395081e-06
-3.23818852939481e-05
-9.80382228033121e-06
7.04303801163451e-06
-3.25266580640307e-05
-8.23650951997317e-06
2.94121907675561e-05
5.02976075100297e-07
-3.45098578183877e-05
-1.23212303267502e-05
2.52721125604845e-05
2.5611881322027e-05
-1.5655251754911e-05
-2.97573698725857e-05
-4.62638180645684e-06
-4.85450074950082e-06
-3.07101208962493e-05
-3.18278112059536e-05
7.19189753553121e-06
-2.93971820714245e-05
-5.72720743410326e-05
-1.45701680586842e-05
-2.39105254628365e-05
-1.81494839995128e-05
-5.57096698755968e-05
-2.80779860479448e-05
-3.90444042169784e-06
-3.21581281940803e-05
-2.982542675435e-05
8.98828644742731e-06
-3.44482711271694e-06
-1.33897740226638e-05
-2.04568414485058e-05
1.1617811162926e-05
5.39770294358769e-06
-4.76524308685187e-05
-3.14703373377921e-05
-7.32380762120081e-06
-8.70710702547848e-06
-3.59501194851333e-05
-4.46305800852044e-06
-6.9931052167292e-06
-3.71753448858609e-05
-4.62230887206337e-05
-3.51886306841185e-05
-3.60908849423229e-05
-2.73177089934335e-05
-5.33304590639881e-05
-2.20043640948935e-05
3.40956120630708e-05
-1.07177105446568e-05
-2.99226074317593e-05
2.52401894770101e-05
1.97380396273076e-05
-6.45721186878155e-07
-2.05570123317553e-06
-2.0188986601812e-05
2.37918804215431e-05
-2.92503918921316e-05
-2.79070535272462e-05
8.02661797066662e-06
5.56451895734643e-06
-3.70752120215435e-05
-3.42818349802256e-05
-1.01053321905043e-05
-1.09115895038856e-07
-3.69772750635101e-05
-1.57152154330789e-05
-2.10611999908829e-05
-6.51842948617073e-06
-9.50932732857529e-06
-4.05831009209062e-05
-6.08495588392202e-06
-6.55975281289756e-06
-5.36865496341531e-06
-8.6835749028128e-06
-1.09930443438071e-05
3.62092546791627e-06
3.73491151291698e-06
-1.79220758095323e-05
-1.63889470209297e-05
-2.67737180482385e-05
-1.77323737945368e-05
-8.32173422402992e-06
-3.26094896661587e-05
-2.78556992995766e-05
-1.50578349747853e-05
7.6269828017894e-06
-3.46098728487791e-05
-3.1454731205846e-05
2.27106879808971e-06
-3.00962667019723e-06
-4.21315286522491e-06
1.01752250200812e-05
-3.12696091049732e-05
-1.7191810653923e-05
1.98468508239218e-06
-5.00339855145464e-05
-2.96350217865829e-05
-2.05032219255189e-05
-1.67058122731233e-05
-5.1961200094776e-05
1.32314553641001e-06
2.18906946218885e-05
-3.83894496264875e-05
-3.37668037036224e-05
-2.56156747763678e-05
-2.31567097936179e-05
-2.48518034495309e-05
-3.16773750569302e-05
-2.37925519598139e-05
-1.85308675618517e-05
-1.91472168775232e-05
-2.47445130862325e-05
-2.47504013570005e-05
-1.30235170280939e-05
-1.48635089837531e-05
-6.83229133150617e-06
-1.44454721707709e-05
-3.31438028999685e-05
-3.04510361219513e-05
8.7518475993953e-07
-1.98735649965605e-05
-1.68398065126097e-05
-4.43090088728408e-06
1.25879295045693e-05
-5.01316375830285e-06
-1.87899065324979e-05
-1.7749875825543e-05
1.62320145413999e-06
-2.39611172597251e-05
-4.26587480071284e-05
-2.05790656813852e-05
-3.37772022032996e-07
-2.40376799352846e-05
-2.03514596399395e-05
-4.827773857627e-06
-1.94769327934305e-05
-4.01990621111602e-06
-1.4171530444128e-05
-3.39491274289762e-05
1.66741113427933e-05
2.1436391662351e-06
-4.85540596063174e-08
-2.18588541945665e-05
6.47083781032924e-06
-9.72610912633234e-07
1.37433820109541e-05
-1.50270977974867e-05
-4.36567056686469e-06
2.14034943578837e-06
-1.65679267715945e-05
2.63890713247878e-06
8.61778531717394e-06
-8.84288719780004e-09
-1.98430184305373e-06
-1.30237639796646e-05
-2.22458196439962e-05
-1.14951915545827e-05
-4.00435362736511e-05
-5.75266322932143e-05
-8.03126307903057e-06
-2.63978502082852e-05
-2.47451629411251e-05
-1.27817879998384e-05
-2.26698361383611e-05
-4.09173334337863e-05
-3.31730690538203e-05
-2.34102427839706e-05
-1.22654610690874e-06
7.29299738164519e-06
8.85930654298712e-06
7.71547502742593e-06
-9.22629576918754e-07
-1.36561705281121e-05
-1.57921919125718e-05
-2.27428608903377e-05
-2.88929050886431e-05
-2.56768772923989e-05
-3.20353760743509e-05
-3.98304977226839e-05
-1.81377617162172e-05
-2.84271910531962e-05
-5.91913162714513e-05
-3.46064534926849e-05
-3.08404079789416e-05
-3.57128975626537e-05
-1.52951313211884e-05
-2.70218840993115e-05
-2.4851975411468e-06
4.1759099833669e-06
-5.50841951588547e-06
-9.42246502620282e-06
-3.10905782912719e-05
-1.30678014576624e-05
-7.16640703427928e-06
4.38786598719354e-07
1.1538581228624e-06
-1.71952356675832e-06
-2.25150574444676e-06
-3.09233956448226e-05
-6.73646070066041e-06
-9.39584572207927e-06
-4.15148252549065e-05
-4.65778166774234e-05
-2.9750960967341e-05
-3.99469445646702e-05
-4.06280024182359e-05
9.00764543224104e-06
-8.75458590018783e-06
1.04102125294669e-05
-1.2667281610289e-05
-6.64720739002277e-06
9.39489873078448e-06
8.21212195460284e-06
-1.6987158981654e-05
2.82533764544802e-05
-6.32896383406872e-06
-7.92099022258309e-06
-2.25211194865053e-05
-8.63039326917488e-06
-4.61186753904522e-05
-2.95848215232385e-05
-1.08010732796367e-05
-4.51292186997077e-05
-3.27998831788888e-05
-3.0504674222836e-05
-2.07369366561937e-05
-2.82665625855324e-05
-2.64860976900948e-05
-1.06561151807402e-05
-3.05676112373852e-05
-1.88041057719614e-05
1.56980195000616e-05
7.14541965310605e-07
-1.64799647688394e-05
-2.01576923232665e-05
-2.0042877837745e-05
-1.77380754680724e-05
-2.72543321727835e-05
-4.03314955847167e-06
-2.08535350508906e-05
-3.30848265872677e-05
-1.49898721219511e-05
-3.10373840642038e-05
-1.43170445618259e-05
1.79129741342757e-06
-1.85700010934554e-05
-4.45883833354634e-05
-2.3279015859965e-06
-1.23244849058449e-05
-1.03717731468213e-05
-3.33879158452506e-06
-5.35096380261264e-06
-1.54993698910004e-05
1.06204037022812e-05
-7.74714813338916e-06
2.44750578011194e-06
-2.57772548308455e-05
-3.87527577947134e-05
-2.32472864613738e-05
-1.23784660112238e-05
-3.05502031395557e-05
-2.68907058067892e-05
-1.97217301146919e-05
-3.82745665217952e-05
-3.8246890940738e-05
-4.33864567267113e-05
-3.30719517705784e-05
-8.21117241118637e-06
-2.66657779809142e-05
-8.63033134566096e-06
4.99551892258585e-06
-8.97010745662741e-06
-7.43324897655018e-06
-1.19217478470861e-05
-2.5894355442849e-05
-3.9505413477227e-05
-3.36857132571722e-05
-5.57516107901202e-05
-6.89671838033748e-07
-9.45796441795626e-06
-2.47641525649976e-05
-3.47960563230596e-05
5.50173931210447e-06
-5.61354739454103e-06
-5.02113477406384e-05
-3.18392221692547e-05
-3.07483719199023e-05
6.28850209022196e-07
-2.39195392327773e-05
-1.99446603809936e-05
-5.55559671875699e-06
-1.26284447410423e-05
-1.95822192871756e-05
2.04366129270072e-06
-1.13495325511196e-05
-1.40181669689503e-05
-6.18435217085372e-07
-1.93891585781558e-05
-4.82378595267935e-07
-2.23994710504802e-05
-1.46921225714062e-05
1.75516687674352e-05
-1.36310021089624e-06
-5.61110104903465e-06
-4.00228586872748e-05
-1.49214363943523e-05
-1.69986058508791e-05
-5.60509411307327e-06
-2.30001207871637e-05
-2.22939064797809e-05
1.80537681306239e-05
1.37283700686512e-06
-6.24359942027887e-06
1.09338990737722e-05
2.6853510848575e-05
9.56209646979563e-06
-5.20086049580055e-06
-2.39689691646012e-05
3.61889222533854e-06
-4.1882531258303e-05
-3.10178131516499e-05
-1.85675430030102e-05
-2.52562441059446e-05
-6.49454782644236e-05
-1.840521235254e-05
-8.4330244540914e-06
-1.85638423801265e-05
-2.75962362072198e-05
5.76192793484454e-06
-1.18573830820844e-06
-2.15579910390666e-05
-5.73595193961181e-06
2.21894907859155e-05
7.6170099874582e-06
4.1077523545935e-06
-1.79369077626472e-05
5.03526690586149e-06
-1.66297828434115e-05
-4.0701637837282e-05
-2.55636499443676e-05
-2.8461840900896e-05
-3.73346155628699e-05
-5.41547197774904e-05
-8.2307676700496e-05
-5.49003691702995e-05
-2.08799255550196e-06
-4.01546627839826e-05
-5.91396201751523e-05
-2.05296161195818e-05
-3.34051300064166e-06
-3.40377939303833e-05
-5.65734225262703e-06
3.02087063219637e-05
6.46073461910159e-06
-3.80935953059193e-05
1.26493317156136e-05
1.12203049547679e-05
1.07255513320851e-05
1.76548005329691e-06
-2.51248989049779e-06
-8.47248486656778e-06
-6.31668409404001e-05
-2.0790276814191e-05
-2.86872451347762e-06
-3.96349990929626e-05
-5.00767855107294e-05
-3.51649263219968e-05
1.79605142597717e-05
-3.04000100607855e-05
-4.12271626283476e-05
-4.16381444268817e-05
2.96948777115379e-05
5.82013373640529e-06
-2.04251199210562e-05
8.66197440494899e-06
1.25080384797448e-05
1.34694004925987e-05
-1.96839291146266e-05
-3.80712133036757e-05
-1.53104401241783e-06
-6.0998257017158e-06
-3.43128654135861e-05
-1.19819177249831e-05
-1.54296259795668e-05
-1.81813969955612e-05
-1.13968228220193e-05
-3.0477642398093e-05
-4.57469951885659e-05
-9.99789099260236e-06
-3.6827388365398e-05
-1.13915903076509e-05
-2.18572189891998e-05
-5.19729837695088e-06
-1.17504200454358e-05
-1.94962807363749e-06
1.9017400266677e-05
1.08861478147287e-06
2.10954218450572e-06
-1.51600155070655e-05
7.46006605180791e-06
-1.46710058843986e-05
-9.03495269666247e-06
-1.62845815706477e-05
-2.01005169212996e-05
-3.5018754898978e-05
-2.15088114214742e-05
-1.88729130669354e-05
-4.25467875615316e-05
-5.75561327719783e-05
-4.41193793042756e-06
-1.08071677595887e-06
-4.68966086116544e-05
-5.62800764764092e-05
-1.29076540522037e-06
1.20955970945846e-05
2.33023141364467e-06
-3.78573541956724e-05
3.48955806377431e-05
2.00443413579887e-05
-1.52099491053015e-05
-4.43810639788583e-05
1.50709671896494e-05
1.20383755456999e-05
-3.90269251158358e-05
-6.57293322723616e-05
-1.69027953703119e-05
-2.4061857457143e-05
-5.8786625244027e-05
-8.00682405000627e-05
-4.01483768452904e-05
-4.10223956929793e-05
-2.6423418135695e-05
-3.99835426046881e-05
-8.17255257958212e-06
2.75631838739894e-06
-2.0609337280827e-05
-2.80014265736903e-05
1.29190882868016e-06
6.75303999505026e-06
-8.79423186452487e-06
-2.61387005427779e-05
3.35270167450518e-07
5.53456291203839e-06
-2.68299941912185e-05
-1.98860319207569e-05
2.9536850606962e-05
-3.34932697225349e-05
-1.41922696354727e-05
8.05896231067835e-06
1.29992167188981e-06
-2.7594144482536e-05
-1.39533524251479e-05
1.26977479709216e-05
8.41173303510694e-06
-1.91807950461412e-05
-2.86302716145509e-05
-4.48643152961611e-06
2.14965900635329e-05
-2.28710028121495e-05
-1.36749894160602e-05
1.71007952630108e-05
-2.1119676210393e-06
-2.96348067632506e-05
-8.68164441248084e-06
-1.15879903055628e-05
-7.89669497496837e-07
-1.73614850357074e-05
-2.02615979124871e-05
8.96193816439598e-06
2.36654768707089e-06
-4.32187360559048e-05
-3.56965923629442e-05
-2.64833912717794e-05
-4.39144760574399e-06
-2.41600522632694e-05
-1.68117105500782e-05
-2.32289274184476e-06
-2.13338964062004e-05
-4.05734581539434e-05
-2.03872921716191e-05
6.5873353156729e-06
-4.72682379264424e-05
-3.37318562163351e-06
4.31362123713806e-06
1.53424919386581e-05
-2.74266040356903e-05
1.99954582374294e-05
5.53785889217546e-06
-1.88072692751068e-05
-3.4257340175577e-05
1.33174907200716e-05
4.27284527136547e-06
-6.41584762486786e-06
-3.21625790082928e-05
-2.49708883658053e-05
-1.25656775742764e-05
-3.74212660246795e-05
-2.9525989403282e-05
5.91970043020148e-06
-1.36444015523464e-05
-2.83577965919846e-05
-4.32198966980757e-05
-3.26779540303864e-05
7.50977780927371e-06
-1.87669847871757e-05
-3.34320285465966e-05
-1.61435568815294e-05
2.31627578008279e-05
-3.36928691029571e-05
-4.93487789037662e-05
-2.66268492152838e-05
-1.46874280050725e-05
-2.76371984544739e-05
-5.2583070063004e-05
-3.29247053340805e-05
-1.96780107916141e-05
-2.63681400708475e-05
-4.42651581875978e-05
-3.42199129076475e-05
-9.20014711344322e-06
-2.11802528836191e-05
-2.81475168780857e-05
-1.24454528699137e-05
2.20264323036928e-05
-2.03834328647894e-05
-7.38536005255521e-06
-1.1371122893393e-05
-4.15840843763762e-05
-2.67761238402381e-05
-1.05061735575707e-05
-2.61750621127349e-05
-2.1733812366176e-05
-2.23942139695333e-05
-1.95130452352406e-05
-1.17536967264326e-05
5.50666468672796e-06
-5.48786740970318e-05
-1.38394131116955e-05
-6.0089132067174e-06
-3.80161395404105e-05
-2.45525574759319e-05
7.09196638513847e-07
-1.75732104782923e-05
-1.80336187659165e-05
-8.1861884562215e-06
-9.16936042049848e-06
-2.68238819584554e-06
-1.28122327213043e-06
-7.95604892994368e-06
3.16295381046505e-06
-1.4058051065977e-05
-2.43698119690224e-05
-1.06390901648438e-05
4.05522926231487e-07
-4.41482243065638e-06
-4.48606164472166e-05
-2.42218792588951e-05
1.30175948003057e-06
-3.18069225174795e-05
-3.34969331527935e-05
-3.4287814003634e-05
-2.43718063618133e-05
-4.64939476909158e-06
-3.25096385212843e-05
-1.0766088828061e-05
-3.64110992788495e-06
-3.26140555910943e-05
-1.82179135289308e-05
-1.67073690211448e-05
-2.43001667996025e-05
-1.7142581822466e-05
-3.96436327611188e-05
-3.22927336625741e-05
-2.3207161703156e-05
-8.51211685194279e-06
-2.66825697721631e-05
-1.11162320412235e-05
-3.02770816792526e-05
-2.83679533592104e-05
-1.34006719135178e-05
-2.63190725325236e-07
-6.77437195761192e-06
-2.34037948741471e-05
-6.48630128588669e-06
-4.92104335889685e-06
-4.0936209810497e-05
-2.96400624310679e-05
-4.1334333314617e-07
4.32314585583579e-06
-2.96454879114273e-05
-4.36671372967102e-05
-1.44947923848655e-05
-1.29393578160661e-05
-4.49755306799404e-05
-4.96023199258131e-05
-3.39456765411699e-05
-2.25571759177984e-05
-2.56244569322801e-05
-1.51846200947303e-05
-1.72328421510759e-05
-9.63655584528738e-06
-7.44385239840695e-06
-1.47974775961073e-05
-2.27629292803404e-05
2.58427989480118e-05
3.70225969112114e-06
-1.49716723613527e-05
-1.49374244827231e-05
-4.16965113516241e-07
-2.37018689151951e-05
-1.73204459571734e-05
-3.46511838909696e-05
-1.87333017217839e-05
-2.03239454501493e-05
-2.96032706701826e-05
-3.13390601674629e-05
-1.19237018120944e-05
-8.05432071953466e-06
-3.56229710419895e-05
-2.83458893901485e-05
-3.57052368562366e-06
7.21564036358853e-08
-1.0253571363911e-05
-3.23638268975442e-06
2.95127421350908e-05
1.10556514889369e-05
-5.4763076700619e-06
-2.44025925170729e-05
-1.28222145151343e-05
9.46529442679944e-06
-3.17372675457721e-05
-1.39944766646594e-05
-3.0904942255269e-05
-3.0130032498068e-05
-2.21914095230737e-05
-2.93360270168834e-05
-3.04088211565823e-05
-1.69772935824482e-05
-1.58912323232929e-05
-2.23210161045288e-05
-1.9077121261187e-05
-1.0298273816552e-05
-7.82253930617428e-06
-9.57719595814027e-06
-3.08392554304121e-06
-5.82126694608754e-06
-3.05309840670189e-06
-9.87712145932514e-06
-1.8228397229307e-05
-1.21414775219542e-05
-1.76359702817923e-05
-3.08705536569321e-05
6.2430597270054e-06
-2.0338745908191e-05
-4.55720851029966e-05
-2.66349636693432e-05
-2.80722606498903e-05
-2.9092985051946e-05
-4.16667045707304e-05
-2.04004911754227e-05
-2.62426456112896e-05
-4.61215650443037e-06
-3.63500148000131e-05
-4.13103868284143e-05
-1.20455691888759e-05
-1.88698046747783e-05
-5.22670755821248e-06
-6.24236207357469e-06
1.48692534001713e-06
-5.73191477798356e-06
-3.29040407009647e-05
1.0086746976969e-05
6.42447403466525e-06
-9.10239354414419e-06
-3.08024892943666e-06
-1.28557885767708e-05
-2.83230287256205e-05
-2.46545352751507e-05
-1.17245348186245e-05
-3.10736269953377e-05
-3.5056654756419e-05
-1.41549083359587e-05
-2.87826748087679e-05
-2.28318196147499e-05
-2.84541840356808e-06
-1.8768819520894e-05
-2.93620808620183e-05
-1.13482016330575e-05
-1.77166882425685e-05
-1.41098503812925e-05
-3.7511084424372e-05
-2.2808787934042e-06
-4.66687775642946e-06
-4.77034731099631e-05
-9.99481314262853e-06
8.45122453959166e-06
-6.55126323518945e-07
-1.92340893157818e-05
-1.95621497948606e-05
-1.67525569515467e-05
4.70021301055833e-06
-1.51844557042786e-05
-2.47255714040812e-06
-3.92583808558599e-05
-2.92536327274923e-05
-3.83281336177967e-05
-2.97397262644353e-06
-1.82594743852817e-05
-3.04815524355741e-05
-2.92194965115216e-05
-1.69826577559405e-05
-2.38819600911465e-05
-3.09607043936832e-05
-2.55684651191184e-05
-2.07520252894425e-05
-4.41677062812041e-06
-2.69391029606271e-06
-8.65139217256507e-06
-3.10166900596962e-05
-9.99907691037195e-06
-2.99300415071185e-05
-2.56105801750592e-05
1.15070758947882e-05
-1.08836197720629e-05
-5.12535593716889e-05
-4.05238815148597e-05
-2.61507935925604e-05
-1.07963657726446e-05
-3.62735364124293e-05
-1.31631768814952e-05
-8.98833496746855e-06
-3.21515793273452e-05
-3.03339231244423e-05
3.88007118731632e-07
3.78375614720798e-06
-1.578817521581e-05
-1.94523093575615e-05
2.38722067246909e-05
-1.01446604590256e-05
-1.61004221342197e-05
-1.10554449844125e-05
-2.22832504106506e-06
-1.69421471794099e-06
-3.05541115796168e-05
-4.64851441400012e-05
-1.34727576812393e-05
-9.89334964453623e-06
-6.17559347970072e-05
-2.94518347192328e-05
-1.79629222029916e-05
-4.57059487795407e-05
-4.10603666347327e-05
-3.38159542116596e-05
1.86305028132321e-05
-2.08392453293651e-05
-4.50385906185589e-05
-1.08720628558289e-05
-4.29861951129689e-06
4.53810012829598e-07
-3.87905214448865e-05
1.07212543862354e-06
-1.27111327723247e-05
-2.59171834560864e-05
-6.38382479102905e-05
1.75301511769818e-06
-3.72695110942043e-06
-3.19393530807196e-05
-5.4834444971614e-05
-5.86485186478091e-06
-3.47852397297597e-05
-3.89534072931685e-05
-3.98491328010764e-05
-5.39833548755094e-06
-4.14598694752933e-06
-1.5843595430941e-06
-2.57466140167677e-06
7.69803179874007e-06
-2.37690729620926e-06
-7.15590804694702e-06
2.94902700840616e-06
1.01940056818524e-05
-1.89700541127427e-05
1.18263387466054e-05
5.20966662189889e-06
7.40736330501406e-06
-1.13395560251633e-07
-2.79323216399398e-05
-1.51212236140377e-05
-2.10510640649067e-05
-4.23933529710736e-05
-5.60495929388555e-05
-1.45922730538887e-05
-2.6069142111407e-05
-2.90943771139761e-05
-4.04248007277096e-05
2.82565428836231e-07
7.61610949745815e-06
-2.27166113566373e-05
-2.89397824028895e-05
1.36630172383158e-05
3.71940751458406e-05
-2.92257230873141e-05
-1.29617322495297e-05
3.32667124933415e-06
-2.14842886097079e-06
-2.70169692707765e-05
6.87300576232872e-06
1.05198293779928e-05
-1.79150932151077e-05
-4.19383738601479e-05
-5.44787282831994e-05
-5.3436504216885e-05
-5.70308435278438e-05
-3.1569780623995e-05
1.23016475309014e-05
-1.27135021437847e-05
-3.87551562423819e-05
-4.60791043153601e-05
9.88299174278156e-06
2.38373937166485e-05
-3.40004255961973e-05
4.53799815409745e-06
2.45811255959397e-05
1.5571515863657e-05
-1.432044946568e-05
-2.97643165767281e-05
-1.83282138492863e-05
4.03846142760846e-06
-3.33156412919892e-05
-3.44739967975062e-05
-3.02054587027834e-05
-3.00484036198647e-05
-4.1813239324605e-05
-2.99321371912089e-05
-2.74620238204567e-05
-1.04287005965937e-05
-3.68763034664496e-05
-3.56597335103379e-05
-1.09707804573989e-05
1.3622900805224e-05
-1.36419614039134e-05
6.26725319262474e-06
5.71623854716394e-06
-1.27615378639473e-05
3.73092479904384e-06
1.15424663364523e-05
-3.11509373806546e-05
5.3839531397537e-07
3.27059318767053e-06
-1.87127697486952e-05
-3.483519815167e-05
-2.40821286853875e-05
-5.83901339605909e-06
-1.78488720172761e-06
-4.19746930384842e-05
-2.91733795854048e-05
-3.23172453784013e-05
-6.29663527147884e-06
-2.14435487451462e-05
-1.96385678472697e-05
-7.73377144758189e-06
-2.29738070879094e-06
-2.14137627012798e-05
6.86582985468226e-06
-4.15495149356217e-06
3.58493705538125e-06
-1.18413154090367e-05
-1.72045687356917e-05
-7.23486377023394e-06
-1.52442840545069e-05
-3.25335787024127e-05
-6.81768169464238e-06
-2.67137539133351e-05
1.06041368176177e-06
3.96536082186308e-06
-6.67325842184625e-06
-8.54530944789701e-06
-2.37037957036927e-05
-2.83385475467775e-05
-2.36026284641429e-05
-3.52013310059831e-05
-2.49259568000107e-05
-1.06658614537307e-05
-2.19828215120455e-05
2.59307384147739e-06
-7.80714236240684e-06
-2.67801211862159e-05
-1.21605581876831e-07
-2.16141204704022e-05
-1.01797941414893e-05
7.24297559582886e-06
5.47809140443817e-06
-6.53900709303205e-06
-4.68038140797939e-05
-3.23303142910953e-05
-1.53338544800021e-05
-1.56025391130209e-05
-4.44201467491079e-05
-1.43191901203587e-05
-2.3773134726524e-05
-2.78848523083589e-05
-4.41633625790226e-05
-2.57352680412413e-05
-1.05299218727478e-05
-2.31940192220778e-05
-2.78756416813033e-05
-1.49949482427427e-05
3.13881507439077e-06
-1.96257199149969e-05
-2.52221839061646e-05
-1.02392641740079e-05
-2.33167893433091e-05
-2.58386704746017e-06
-5.71399311335976e-05
-3.40754667458326e-05
-2.823943421774e-05
-2.67135528245658e-06
-1.28981875244119e-05
-4.34815989533499e-05
6.61477420006369e-06
-1.00795114438859e-05
-3.53069950835509e-05
-2.39576997056516e-05
2.17019868197044e-06
8.41841550951423e-10
-5.55421964729399e-05
-1.98157845717258e-05
2.08212617111286e-05
-1.35057330142856e-05
-6.43293986486537e-06
-5.43356151787109e-06
1.60007346662478e-06
-8.82755089247243e-06
-3.16249484312324e-05
2.70722346299951e-06
-2.0189905343869e-05
-3.44352316048404e-05
8.32518407701818e-06
-6.2773571030325e-06
-3.42840507859863e-05
-2.21057754468789e-05
-1.28898213335766e-05
-2.01709926707103e-05
-4.15460977960196e-05
-1.19361209621682e-05
1.52360781507159e-05
-1.13887274035353e-05
-1.40667907933493e-05
-3.3528934248636e-05
-3.76787858725171e-05
-1.75871179184401e-05
1.08201757484636e-05
-1.11825335292476e-05
3.64367039381406e-06
1.09997307820715e-05
-5.59342664298453e-07
-2.1979754667438e-05
2.12778525186451e-05
-1.98780526939468e-05
-3.29441126597411e-05
-1.67583876239658e-05
-9.69775228357803e-06
-5.00822419565201e-06
-1.60394831677449e-05
-3.17507961488342e-05
-1.77450274309032e-05
-2.28227829535581e-05
-5.22190567822043e-05
-2.67460993409614e-05
-2.67094985990519e-05
-1.29720998363116e-05
-1.61941857540185e-05
-1.11972695294696e-05
-5.23216186268584e-06
-2.03741002554634e-05
5.18206919163859e-06
-5.1352143449276e-07
-3.20972372534009e-05
-1.57750356427126e-05
-1.95392938856353e-06
-3.88074874397545e-06
-5.47678662734398e-05
-4.89885445119209e-06
-3.79973194110844e-05
-2.05169765200628e-05
-4.92562540128586e-05
-4.82895651179079e-05
-4.17982263526646e-05
-3.13008286185809e-05
-1.84107391471938e-05
-2.98310429019449e-05
-3.73306749641242e-05
-1.38873211437074e-05
-4.1710559171003e-06
1.45017301732858e-05
-3.31134820628032e-05
1.58648609507318e-06
1.35718295700833e-05
-2.70137854524381e-05
-1.18666019595548e-05
1.29628590264685e-07
4.74317638703113e-07
-4.53716608491618e-05
-2.97980756160929e-05
-9.60823229231787e-06
-1.88171369043091e-05
-1.41039838908915e-05
-2.85133604019598e-05
-2.40956787181594e-05
-2.34638281039191e-05
-4.26858800704293e-07
-1.27724246287122e-06
-5.22537662082871e-05
-8.54081366463361e-06
1.8305651955743e-06
-1.11211188992586e-06
5.01692604656065e-06
1.43835082690033e-05
-1.72590548709305e-05
-3.7259695863552e-06
-2.17393218627707e-05
-1.2113625462696e-05
-1.18249053868572e-05
-3.77899575879639e-05
-3.37388095027209e-05
1.28979685568974e-05
-2.001510860002e-05
-2.64268066301817e-05
-5.1406249015001e-05
-2.03802928486904e-05
-9.61935942565479e-06
-2.39139712664968e-05
-2.79615839170404e-05
1.5452404338594e-05
1.60167866518447e-05
-1.29573254399482e-05
-2.39126877867634e-05
-1.85968499726823e-05
-1.26603913431321e-05
-1.90958546317172e-05
-5.17281995133134e-06
-3.15970709360555e-05
1.77393068001065e-05
-2.76979494834537e-05
-2.03024549649759e-05
-1.67833056498279e-05
-4.31867856928236e-05
4.20401192369553e-06
-2.54031049740041e-05
-4.0324264903839e-05
-1.99689162067657e-05
-1.67745430440243e-05
-1.9050150006569e-05
2.41917232399167e-06
-3.41880001363764e-05
-2.93233546763982e-05
-9.6141137576366e-06
-3.46970263061273e-05
-2.67645957246302e-05
-6.5770191593212e-06
-9.87937875103621e-06
-4.47518340113023e-05
-3.64335673774142e-05
-1.87401617231398e-07
-1.79893624607518e-05
-6.86112585749646e-05
-2.57732420549829e-05
-2.30104967522928e-05
-2.12466562370166e-05
-5.16456094081308e-05
-2.21573798160491e-05
7.41948706465965e-06
-1.86371563055629e-05
-3.02149342976709e-05
-4.04927838588078e-06
-7.69541136628483e-06
-2.88024657684307e-06
-5.20938347145825e-05
-1.86822727881772e-05
-1.06896382628475e-05
8.68060702047779e-06
-2.16221665033184e-05
-2.73836782137876e-05
1.48327579811424e-05
-1.45783720557328e-05
-3.96696756599987e-05
-3.01218165958645e-05
1.29684627857128e-05
5.25557624958628e-06
-1.62815115719866e-05
-3.430504180401e-05
-1.346356668426e-05
-1.72920325264022e-05
-5.65233134464185e-05
-2.33669740136946e-05
-1.42433165094692e-05
4.71109116516954e-06
-5.33480812491346e-06
4.94059335151842e-06
1.50776031908849e-05
2.49180826351972e-06
-5.11892796824864e-06
8.56984765483375e-06
-9.93704405807282e-06
-1.47304717956374e-05
-1.39254995959918e-05
-2.20179090893597e-05
-7.72123242334873e-07
-3.74946758858365e-05
-1.30999929100265e-05
-6.80964027565898e-06
-2.77971532173345e-05
-2.92770654986026e-05
-2.89313699849856e-05
-8.27801747951039e-06
-2.05837774938776e-06
-3.09796873305842e-05
2.85007913023686e-06
1.70175019507858e-05
-2.42599043427296e-05
-1.78378488660926e-05
5.22208108170841e-06
1.27662540590409e-05
-2.8389906631428e-05
9.4666439346965e-06
1.04668437664262e-05
1.1743164087908e-05
-4.56784245583152e-06
-2.50584623866576e-05
-1.23598230077962e-05
-3.50582020718787e-06
-5.59345027924743e-05
-4.73337987344303e-05
-5.18250144393675e-05
-2.86353207706373e-05
-2.70632663500564e-05
-4.73016184896566e-05
-4.05402076281084e-05
-1.00121096294376e-05
-4.18980471418317e-05
-4.57659622792351e-05
-3.41974148831732e-05
-1.83882199935852e-05
-2.11351384115926e-05
-2.06248478659933e-05
1.35047140721733e-05
1.48404916435117e-05
4.98756745401861e-06
3.26717294404975e-05
1.71625390473268e-05
-7.26385688209222e-06
3.82268381135521e-06
-2.24267824791428e-05
-1.32029482043798e-05
-1.96120458226075e-05
-4.34563540555938e-05
-6.15533106691583e-05
-5.51044806465824e-05
-5.00152187897543e-07
-3.52691673588004e-05
-4.49375021153124e-05
-4.08450116850928e-05
3.05204079612292e-06
-2.65014179970602e-05
2.59524196857972e-06
-1.10075142375488e-05
-4.59248834455255e-06
1.65636706447828e-05
8.4163642022305e-06
-2.08786840535538e-05
-1.49681630182681e-05
3.06151016649675e-06
-2.0077790150737e-05
-1.34232530472371e-05
-2.68662692875139e-06
-2.25497958106234e-05
-2.75369123945865e-05
-2.32344443238051e-05
-1.55609094216936e-05
-5.35176572777354e-05
-8.65171647764094e-06
2.76992174253402e-05
-3.97236594012957e-05
-1.95991409369701e-05
-1.49765646355717e-05
2.05865141936911e-05
5.43085702740236e-07
-2.72423967161903e-05
-2.28875288610616e-06
3.79068283305255e-05
-1.10400116886912e-05
-9.65858981197725e-06
1.72850508351237e-05
-1.27647804756344e-05
-2.00247980434423e-05
-8.50377644998785e-05
-3.08939544232932e-05
9.10053095420588e-06
-3.80421960533672e-05
-3.46656548522675e-05
-2.9468250481027e-05
-1.09429889012588e-05
-3.29435222018906e-05
-4.28604042085698e-05
-1.04891791418778e-05
1.72922136163352e-05
-3.12576320834429e-05
-5.39234082935275e-05
5.05926900139513e-06
2.05689916329607e-05
-7.74896719998279e-06
-1.95285506577304e-05
2.27539721489295e-06
1.31615624485751e-05
-1.61546018440065e-05
-3.9711538853946e-05
-2.41852961900965e-05
-3.26094671882179e-07
-4.03890432692611e-05
-3.99959192402885e-05
-1.9591643247232e-05
-9.75121669411612e-06
-4.30113920830833e-05
-4.2293409204802e-05
-5.89747401574697e-06
-3.8770828459756e-05
-5.69191192836141e-05
5.25046503162808e-06
2.49110748821857e-05
-2.83355660710717e-05
-2.08297856043402e-05
2.89653482745221e-05
9.81163437743329e-06
-3.43735012350098e-05
-2.10797907372312e-05
2.00683241408558e-05
6.95558074035743e-06
-3.62673796786131e-05
-2.45992617972121e-05
-5.68634621331354e-06
-1.91335352983485e-05
-7.11736998826591e-05
-6.41604135211224e-05
-5.19781576452906e-07
-2.76209586075267e-05
-2.72264109547339e-05
-1.07390962412409e-05
3.10188511579487e-05
1.27987985060458e-05
-3.28397330684142e-05
-1.59578520855314e-05
2.40279073927197e-05
2.48390077759522e-05
-2.5297602589056e-05
-4.0154086478721e-05
1.67528948802517e-05
-2.15956855664093e-07
-4.5131710939664e-05
-8.3547127034909e-06
6.56845603095985e-06
-2.84534282768812e-05
-1.95621038335872e-05
-3.02323918037431e-07
9.9501560825333e-06
-2.467853277394e-05
-1.66215205637407e-05
-1.19379518074065e-05
-6.97135630841923e-06
1.16300730336721e-06
-1.55908380996632e-05
1.81861657076527e-05
-1.96423289977725e-05
1.12166758822923e-05
8.61236231338379e-06
2.15431328142126e-05
-9.35307860998368e-06
-3.5451349311549e-05
-3.13573115929007e-05
1.42277341467286e-05
-2.96140440088547e-05
-4.56854681343732e-05
-2.55922657544845e-05
3.47255186177494e-06
-3.22418221238895e-05
-6.85561956069014e-05
-2.84327988540142e-05
4.13894627046157e-07
-3.61708743803796e-05
-4.54845547713658e-05
-2.88953169453526e-06
1.80514299899123e-05
-2.22972077654969e-06
-2.05931164027745e-05
1.92757016075649e-05
3.97084804286348e-05
1.31810625944504e-05
-2.12617148691099e-05
9.91150345507003e-06
-3.37823775176817e-07
-1.71372750138112e-05
-2.84237586059206e-05
-1.91454159438549e-05
-3.52772770782481e-06
-4.68167015659611e-05
-5.2726361015925e-05
-2.02047422868211e-05
-1.4825035913328e-05
-3.19659406408259e-05
-3.85910762026004e-05
-9.21876461226623e-06
-9.22102860463188e-06
-2.18928970050171e-05
-1.43358751782276e-05
-2.04523456183985e-05
-5.24499648598835e-05
-3.64152225485749e-06
-1.77197827120628e-05
1.66042975607488e-05
-5.76548197550591e-06
-1.33946253839744e-05
-2.05112160144795e-05
-5.12925488803376e-06
-5.59236915437395e-06
5.25959032227822e-06
-3.59579318932903e-05
-1.74125264685349e-05
-2.18581740737519e-05
-3.03108926845971e-05
-7.85090572672607e-06
-9.3548698491697e-06
-1.41658973625672e-05
-1.35231468865734e-05
-2.86267557157952e-06
-1.31707184276985e-05
8.13684018721149e-06
-1.8411217176795e-05
-9.67971740300421e-06
1.97692122252369e-05
-1.90833180711082e-05
1.93135071176346e-06
-3.64112727521385e-06
-1.65027548331026e-05
-6.02076070392569e-07
-1.36388892970778e-05
-1.78321024146141e-05
-5.72014016538526e-06
-1.13449967035046e-05
-7.29485035552052e-07
4.26725247036036e-06
3.03847692816905e-06
-3.36940534116302e-05
-2.45393770719152e-05
1.69942292403912e-05
-1.08026021004072e-05
-4.95295534384305e-05
-2.39821385831001e-05
-3.45694781807755e-08
-7.17205866069522e-06
-7.46821589050895e-06
-2.42489988927484e-05
-4.02229014656287e-07
-1.79244898764924e-05
-2.93084468984618e-05
-2.02794888320285e-05
-1.92666947726646e-05
-1.72659828004997e-05
-8.7015110961793e-06
-6.96697994977767e-06
-2.73492638555991e-05
-1.90734330774024e-06
-1.71515480572927e-05
-3.11106111338111e-05
-3.81478196598401e-05
7.29562159654958e-06
-1.88808560677268e-05
-3.92926395592242e-05
-2.63311138128428e-05
-1.07698951599447e-05
-2.01256584980183e-05
-3.49027636866676e-05
-6.48178445902449e-05
-2.62689315585629e-05
-1.36372006554108e-05
-4.94801628856759e-05
-1.60585395981594e-05
5.59027222628469e-06
-2.54757104321596e-05
-1.95567774903627e-05
-5.08850447625627e-05
-8.26215361122256e-06
1.47952542636642e-05
-2.59175156378395e-05
-3.1323377820042e-05
-1.66792933543294e-05
6.17566515158551e-06
-1.57289770365178e-05
-1.0939722917778e-05
-2.07188764831615e-05
6.69081695821721e-07
-8.55816159939326e-06
-1.98404263810697e-06
-2.34571722121822e-05
-3.10330218783502e-05
2.79206021351188e-06
-4.12305939329412e-05
-3.18705233006274e-05
-3.65366202703627e-05
1.51989108775367e-06
1.25522396167432e-06
-4.96375194624668e-05
-3.0207755302098e-05
2.61210243637452e-05
2.15158168570696e-06
-6.17644991350934e-05
2.61889361450216e-06
8.18332634559372e-07
-2.43361957738924e-05
-7.70474282609862e-06
-1.04370754929906e-05
8.08012718897404e-06
-2.16254210512036e-05
-3.47078863407058e-05
-3.43462946503433e-05
-1.57331374880269e-05
3.47866531130889e-07
-2.62314851587951e-05
-2.65797374182928e-05
-3.82956039127273e-06
-1.80403647735061e-05
-3.44962851822583e-05
-2.68055848310756e-05
-1.81414545131442e-05
-3.12770960717402e-06
9.32591131276011e-06
-1.71726103853185e-06
6.79811248372925e-07
3.22389869860353e-05
8.88317206540042e-06
-7.13748422265955e-06
-1.33815107687899e-05
-5.36639503640214e-06
-8.45113712441498e-07
-8.51800693382204e-06
5.68842235850565e-06
-3.86134823723937e-05
2.9087830469775e-06
-2.06372220713812e-05
-5.60951194126451e-05
-5.07439905708987e-05
-3.96411363174422e-05
-1.11363682655003e-05
-2.40902556620167e-05
-5.0939335968033e-05
-2.43754507772447e-05
-1.61160316023686e-05
-3.83469493785622e-05
-2.929422107167e-05
8.27775125661861e-06
-2.24909354393639e-05
2.93695947371146e-06
-2.83212172778618e-06
-5.42156737556746e-06
-2.87865699571846e-05
-4.59992833296775e-05
-1.75180332910932e-05
-1.94459948474154e-05
-3.02533649065734e-05
-3.48595126996105e-05
-4.45376249558687e-05
-3.56034024222077e-05
-4.04075473401127e-05
-3.76952176973383e-05
-3.08104389385482e-05
-2.33651253923365e-05
-2.74658466774313e-05
-7.95597188542212e-06
-3.2416883192717e-05
-3.56386043345684e-05
-8.25716889078886e-06
1.21209872793668e-05
-6.43708723405063e-06
-1.25310229368726e-05
-5.91807819304499e-06
1.95043342302121e-05
-9.48909698348528e-06
-1.18865556956974e-05
-3.63772060261824e-05
-8.6272180076242e-06
-3.61474378314714e-05
-3.36199939004897e-05
-5.05832098802169e-05
-2.23925229953292e-05
-4.19018056983726e-05
-1.91842262955149e-05
-4.56053266142056e-05
-1.53021861949921e-05
-8.63856127117046e-06
-2.83265054914899e-06
-7.33971887306583e-06
-4.42094080545466e-07
-1.58686557642474e-05
5.65591711624004e-06
5.24996222932637e-06
-1.88424582327989e-06
2.59919715937249e-05
-5.49831003683599e-06
-3.45242186974755e-07
2.52668806019946e-06
-1.01057474868902e-06
-3.78632917941751e-05
-2.26181668728569e-05
-6.12322433506166e-05
-1.98448549075746e-05
-3.20841416004763e-05
-5.54613037810667e-05
-2.64701272761939e-05
1.72158210245845e-06
-2.75218520110333e-05
-3.15829312214132e-05
-2.63596976744042e-05
2.53794509759703e-05
-2.36910928121231e-06
1.87530161062251e-05
-1.43655288173089e-05
1.06535922061602e-05
-2.30903512893859e-06
1.11783356335877e-06
-5.81494539611967e-06
-1.3314730984378e-05
-7.98198671945403e-06
-2.28775552966098e-05
-3.01292498156644e-05
-1.05719757396217e-05
-4.32126046668755e-05
-3.98881687450579e-05
-4.8631140381397e-05
-4.46871647724121e-05
-3.22837436008567e-05
-1.46436931082373e-05
-3.63733208570953e-05
-1.9449829273378e-05
-1.71373520806534e-05
-1.38826815839199e-05
-2.93522303793662e-06
-3.12955191462145e-05
-2.01194856527213e-05
2.82807449410041e-05
6.9700919925096e-06
-4.58486309393712e-05
-1.01354048501311e-05
-2.06788232285306e-05
4.07058315275725e-06
-5.06279652690925e-05
-3.34762096190503e-05
-1.65115101443141e-05
-3.91319148949256e-05
-2.49632294776151e-05
-3.3936956699522e-05
-2.41869982745572e-05
-2.91425619692406e-05
-4.7837169996968e-05
-1.48887395143369e-05
-1.39224911024881e-05
2.29808770237252e-06
-1.64000216648206e-05
-3.49171231607902e-05
-1.1340985066511e-05
9.95640532798704e-06
-2.09029036170684e-06
-3.65026996835388e-05
-4.033612595506e-06
-1.17578455964518e-05
-1.55507612527267e-06
-3.80860105411488e-05
-2.94758859113467e-05
-1.33663281017656e-05
-4.79996355700515e-05
-1.52723787109927e-05
-1.90973902259425e-05
-1.47210808583021e-05
-1.42373173045668e-05
-3.47363217299341e-06
-8.77809503059386e-07
-1.51097003475992e-05
1.21472126251979e-05
1.20106881016695e-06
6.31187565136613e-06
-2.03391239892824e-05
1.51261482113561e-05
3.50770772070859e-06
-1.20289456355544e-05
-2.93046703810761e-05
-2.89910642599481e-05
-1.45155749680091e-05
-2.03248124405884e-05
-3.64204465694243e-06
-1.13936503590343e-05
-1.4499992348212e-05
-2.5937366441897e-05
-3.48017056741126e-05
-1.86547835073372e-05
-1.15859836252717e-05
-2.81950672033263e-05
-2.49606605878159e-05
-2.59410067322771e-05
1.30234958228716e-06
-4.25810618723867e-06
-9.04629984465412e-06
-1.38204403876523e-05
-6.78083504354382e-06
-1.60979317117009e-05
-2.07058455592976e-05
-3.38465039128749e-06
9.35977058655213e-06
-1.43792068839361e-05
-2.64275732730458e-05
-4.02753436041602e-05
-1.50172461877874e-05
-1.14849395188936e-06
-7.40339044714189e-06
-2.30890184847428e-05
-1.99277203221553e-05
-2.75916414459857e-05
-4.74287955978975e-05
-3.27949327783089e-05
-3.04029731459746e-05
-4.59674321339698e-05
-3.28368618278113e-05
2.25543727493819e-05
-2.27898589185567e-05
5.03848782567229e-06
9.16212892340949e-06
6.55981234684221e-06
-7.19988307007121e-06
-1.31706268933625e-05
-1.53202475191833e-05
-1.90425257823267e-05
7.46023635817956e-07
-2.04945605515836e-05
-4.05623379046747e-05
-7.0967925598852e-06
-2.3357939170783e-05
-1.78265252419647e-05
7.53157796713412e-06
-4.24939487056213e-05
-3.06066758172676e-05
-3.35230579148541e-05
3.18111150112083e-07
1.26682308880633e-06
-4.36931084528296e-05
-2.98875559427645e-06
-9.95285065133243e-07
6.42634855880292e-06
-2.32432337172524e-05
-2.73256922445113e-05
2.49987137355163e-06
2.38337266975282e-05
-1.02488946712328e-05
-2.69422766454672e-05
-3.23115973129171e-06
-8.66806819802537e-06
-1.92031154058152e-05
-3.37900080362569e-06
-1.46098437758819e-05
-1.69865887532407e-05
-3.39339759706223e-05
-1.91076956424935e-05
-3.34243420708717e-06
1.67307309693394e-05
-1.55714941609336e-05
-1.19676417062554e-06
-7.83799913501957e-06
-6.60782017745108e-07
7.69742718112088e-06
2.2466182622339e-05
6.45753258640241e-06
2.00112945460594e-05
-1.11725113264764e-05
-2.60778285193051e-05
-1.10895395345587e-06
-1.19528662944827e-05
-1.31842905005167e-05
-3.51743410500568e-05
-3.92839305098027e-05
-3.3608376235026e-05
-3.31780796571537e-05
-2.33032122420241e-05
-1.72619884280228e-05
-3.90247937748085e-06
-2.54815959351723e-05
-1.80506846178227e-05
-7.31755979391179e-06
-7.71463475257292e-06
-1.89741315023584e-05
-1.05967078597473e-05
8.32879215408601e-06
-3.74801289912034e-06
-1.11299619262709e-05
-7.07451505201671e-06
-1.27073641292644e-05
-3.88287770731514e-05
-3.26536296296654e-05
-1.28670489504246e-05
-3.01083231957882e-05
-5.27498557987593e-05
-2.93096194402975e-05
-6.00083871591326e-06
-3.93598171287821e-05
-4.9391660096442e-05
-1.53247406549706e-06
-6.00700981466726e-06
-5.83444627828709e-05
-3.15635098227859e-05
-2.18947661267444e-06
-8.11893351896808e-06
-2.21705062110493e-05
-7.23692917887455e-06
-1.86789722020072e-05
-2.82267308191396e-05
-1.07454423330203e-05
-1.20620385500644e-05
-1.73868858615497e-06
-3.02023757255731e-05
-1.41280642680902e-05
-1.79706676529072e-05
-8.59032248618746e-06
-1.20144338923111e-05
-4.45398405141991e-05
-3.47077178700836e-05
-2.8421740591763e-05
-1.1604062968214e-05
-2.22834445335325e-05
-1.2618837423186e-05
-2.08433950396702e-05
-2.87248605312655e-05
-1.9621315592467e-05
-8.44752653850153e-06
-2.30409106309755e-07
-6.15869391497922e-06
-1.04162057188034e-05
-1.0429042824995e-05
-1.20016974038508e-05
-1.92669358600909e-05
-1.87344930503394e-05
-2.36920553888735e-05
-5.5205315599335e-06
-3.5755975170207e-06
-1.85131241654555e-05
-1.24340604423497e-05
-8.93459286619533e-06
-5.08031703765222e-05
-1.4883355626648e-05
-1.2843572020814e-05
-1.25800547985818e-05
-2.13636177336911e-06
-1.35477915376143e-05
-5.27205036513368e-06
-1.44012390493552e-05
-2.17502557344451e-05
-5.9221102798472e-06
-8.29781000822358e-06
1.86876648549729e-06
-3.45014870001468e-05
-2.68302605072553e-05
1.32891604769021e-06
-1.21957269818218e-05
-4.18132522416969e-05
-2.4712620200971e-05
-8.92582361275391e-06
-1.47163026821925e-05
-4.98306819545798e-05
-1.00481895336182e-06
4.96448078344108e-06
-1.62374748189989e-05
-3.94786419321471e-05
-2.77715922605236e-05
-3.95781962386402e-06
-1.72093062890107e-05
-4.74818296882017e-05
-1.48694337132268e-05
1.34078772045735e-05
-2.70765593255752e-05
-2.42453704777327e-05
-1.40321399562149e-05
-3.51309960413316e-06
-4.31888847941185e-05
-2.70714020454226e-05
-1.55764956458622e-05
-1.07364967635235e-05
-1.3546244429179e-05
-1.64591542779062e-05
-1.78693195308967e-05
-3.09669784953897e-05
-5.76752337519474e-05
-3.71953554968313e-05
-2.57573851792231e-05
-5.46286828143143e-06
-2.24389600527394e-05
-3.99476026057657e-05
-2.68647325041904e-07
-2.34270701231804e-05
-6.24410188422503e-06
-9.67198675353526e-06
-2.34149953828215e-05
1.67701173762235e-05
-1.57674904830855e-05
-5.06109562684873e-06
1.10655588124936e-06
-3.16408673893579e-05
4.3635446412526e-06
-2.61334742271971e-06
-1.47687829490967e-05
-2.4607778321938e-05
-3.75868072890354e-05
-9.20420908789607e-06
-1.32781859071004e-05
-2.95814555404501e-05
-1.29267923045906e-05
-3.57950226651026e-06
1.82805496152667e-05
-1.34517386715466e-05
2.68489411271944e-06
-2.45397286638991e-05
1.47004628154366e-05
-3.86957351216045e-05
-7.71485497984241e-06
-7.89274472570817e-06
-9.20596962039349e-06
-2.27050494974895e-05
-2.82437203927366e-06
6.34189149131413e-06
-2.56843177436893e-05
-6.03441122335063e-05
-3.81752062498572e-05
-3.23461551738756e-06
-2.17882488141999e-05
-4.86554889170644e-05
-1.09058770057228e-05
1.93614361494405e-05
-2.14516056541576e-05
-1.25417955633757e-05
-2.74769787916872e-05
-1.53607678995115e-05
8.92672696901378e-06
-3.3999539482543e-05
-4.16462625340139e-06
-3.23569962914311e-05
-1.94306022703419e-05
-3.120897605188e-05
-2.35283536015314e-05
-4.15525916460597e-05
8.02871546142743e-06
-2.67470791170906e-05
-4.02971313060407e-05
-3.08155758330993e-05
-1.40742969189891e-05
-3.02453901635783e-05
-3.00828475000624e-05
-4.27090480452818e-05
-2.11357849261201e-05
-1.11444903725971e-05
2.17450073021314e-05
3.42524112722122e-06
-9.82915253675915e-06
-1.98909854165933e-05
9.44688929868646e-07
-1.23736610868089e-05
-2.27817660795435e-05
-1.8499546462445e-05
1.9755388510735e-05
-3.12970118551425e-05
-5.41654951803763e-05
-1.68360307912049e-05
6.67770033456962e-06
-3.06119358891456e-05
-3.61664291745905e-05
-2.95183669085565e-05
-1.06993609733182e-05
-3.67197163406224e-05
-1.77922540198959e-05
-1.49354795356429e-05
-1.50760660338289e-05
-2.10037663148262e-05
-2.67638061569317e-05
-1.85965611420734e-05
4.26392952082391e-06
-2.40351588238039e-05
-2.30348568797251e-05
1.09854237953689e-05
-1.91811760421765e-05
-3.05932142468672e-05
-2.70881453978157e-05
-1.14856718980448e-05
5.21885206607073e-06
-6.18115119072558e-06
-3.64551023174714e-05
-1.84060085226125e-05
1.36628955005375e-05
-2.06966950721315e-05
-9.09443288752279e-06
-1.67143254272746e-05
-2.44750953698932e-05
-2.11078434502301e-05
-1.16393089374661e-05
-2.78763183213773e-05
9.4735487598729e-06
-9.81358057923691e-06
6.74201092201087e-06
-3.01961228169748e-05
-2.48335324096789e-05
-2.08207559327081e-05
1.8850042839904e-05
-3.81522471626789e-05
-3.04108889087818e-06
-1.6797904931554e-05
-4.2151024220163e-06
-1.91774268745276e-05
-2.58915429789739e-05
-2.7921525492969e-05
-7.32731610067556e-06
4.77018157346444e-06
-6.607251643001e-06
-2.96166280760718e-05
2.31460962070604e-06
-2.1600591593734e-05
-4.22047171330927e-06
-4.58734090918796e-05
-2.93059513245295e-05
-6.6246972879939e-06
-1.24810265208855e-05
-3.23012397418348e-05
-2.32049715215151e-05
-4.79924831384842e-06
-1.28118708612122e-05
-1.43173406522315e-05
-2.78511172522263e-05
1.61322251409662e-06
-2.00368500264698e-06
-3.39456963415711e-05
-4.22667263481597e-05
-2.09063819812845e-05
-7.61386254629867e-06
-2.94398243931101e-05
-4.75017242209228e-05
-1.05431515335948e-05
-5.54909339392146e-07
-2.12460663906721e-05
-3.41813683439326e-05
-1.04314165406027e-05
-1.68675517379414e-05
-8.04050023259031e-06
-5.15170498322437e-05
6.09834191655979e-06
-1.25265469483985e-05
-5.42895697057252e-05
-2.00826078358779e-05
-1.26778809432548e-05
-3.36015592273231e-05
-5.05231550345698e-05
-3.2558403247285e-05
-4.38289913552344e-06
-9.08027348421552e-07
-1.70465506666157e-05
1.97374408898252e-05
6.56004644747238e-06
3.29669248635136e-06
-1.78726794169156e-05
1.39792995134496e-05
1.94928793503562e-05
-4.87338575520769e-05
-2.60196003921396e-05
-1.01989772949496e-05
5.37410414771333e-07
-5.01020797278206e-05
1.14789213384692e-06
5.84965136147509e-06
-1.99801098528865e-06
-6.55782430715719e-05
-1.53809593405667e-05
9.41508689111403e-06
-1.39379753981326e-06
-3.01986072689815e-05
-2.38098099757876e-05
1.95639109976445e-05
3.18428383551828e-05
-2.82140744865903e-05
-1.4058257825096e-05
4.3919963872722e-05
-1.75045054124427e-05
-2.03662520058967e-05
-2.77608393640033e-05
8.20540587143996e-06
2.65718174085379e-05
-5.2218283203487e-05
-5.85512717752791e-05
4.30506230253155e-06
-6.51615120063783e-06
-3.18470364783748e-05
-3.21020730399843e-05
9.93309018904874e-06
1.17514660761205e-05
4.58230279702496e-06
-3.70493858661414e-05
-2.25874666170868e-05
4.8004557221127e-06
9.16741002498566e-06
-2.81052303947492e-05
-1.75760658354656e-05
2.13785631505144e-06
-1.52212187071849e-05
1.03841157561855e-05
-3.06512129490702e-05
-3.96775011518415e-05
-1.06930245842207e-05
-1.35329983481703e-05
-2.43092169015756e-05
-6.84753586974365e-05
-2.90720679288066e-05
-1.81060054274328e-05
-4.89963498698214e-05
-3.69410363803621e-05
-1.55545058446702e-05
-1.79543545698487e-05
1.14139536591659e-05
-5.82963702916131e-05
-2.59045101328192e-05
-1.32578350361469e-05
-2.56106804485089e-05
-2.77971804049225e-05
-3.01489793324162e-05
1.44430107994477e-05
7.9770216575929e-06
-5.98475762324177e-05
-4.48618569682802e-05
6.51454887300691e-06
-1.61517673469847e-05
-3.1600553540958e-05
-2.22029922968966e-05
-3.50588532314368e-05
-4.67929761946834e-05
-5.50573585747185e-05
-5.44433042732532e-05
-8.98166128375759e-06
-2.43230735591595e-05
-3.71391629411373e-05
-2.57659747808618e-06
-1.42928592918415e-05
-8.76600526711097e-06
-1.37464374067688e-05
-1.76209454734462e-05
-1.48285528404592e-05
-3.28387970098088e-06
-1.3534670588098e-05
1.74636351060775e-05
-3.34850994396917e-05
-8.87631113365028e-06
-7.9290010034253e-06
-8.7216010119835e-06
-1.77006804930896e-05
-4.01439153984999e-05
1.15525984642768e-05
-2.57226011019886e-05
-4.99036808548159e-05
-7.02438694181727e-06
-6.26438762827184e-05
-3.41100842658821e-05
6.90216321674425e-06
-1.65497841662387e-05
-7.85064544754084e-06
-4.53026590317536e-06
7.82628502995706e-06
-2.66918867724796e-05
-1.32701084921795e-05
-3.17990218800144e-06
-1.97506249993608e-06
-2.76431482584601e-05
-1.72902498008818e-05
9.30558022687746e-06
-2.53099371299863e-06
-2.65468714912442e-06
-2.95741135299359e-05
-2.21377598119417e-05
-1.68700539612143e-06
-2.41219279790021e-05
-3.12781430627947e-05
1.76437139432871e-05
1.35063723708844e-05
-3.68053244269892e-05
-4.23634944116388e-05
1.37469104892579e-05
-5.27605419505113e-06
-9.4168365546519e-06
-3.79778669190213e-05
-1.01678611024657e-05
-2.48743000824777e-05
-4.3355401715216e-05
-3.30998689715548e-05
-2.41496274607026e-06
-2.81352059022573e-05
-4.59066991669902e-05
-3.95964066548079e-05
-1.72378733672132e-05
-4.18044107149394e-05
-4.08083191259211e-05
-3.10212448867585e-05
-1.56190597344323e-05
-2.23138268504676e-05
-2.11450085951756e-06
2.31905028720511e-06
-5.80910930409566e-06
-1.04918375142789e-05
-4.11518759348396e-06
2.01903606880428e-06
4.14164361188031e-06
-2.09887306772446e-05
-3.11621028971286e-06
-8.02142381072566e-06
-1.15427892103253e-05
-2.23356159849055e-05
-3.51456325109579e-05
-3.67671940795909e-05
-4.08358372786532e-05
-5.19296723932692e-05
-3.55758470211212e-05
-1.05431377366035e-06
-2.14256750577651e-05
-8.61696105693869e-06
-2.05007708293869e-05
-1.15098728428617e-05
-3.26522434395182e-05
-3.11635758610162e-05
1.25134575979545e-05
3.46562299991253e-07
2.9011721403359e-05
1.56651034731933e-05
2.84140984028678e-05
-1.25615799612446e-05
-3.12388610649254e-05
-1.79023921414561e-06
6.87844876494772e-06
-2.25193768012245e-05
-2.8473879927929e-05
-1.24923686364145e-05
-1.54057017805578e-05
-2.58250992568542e-05
-2.88119675159398e-05
-3.56476529351819e-05
-1.93156861027221e-05
-2.4871377604018e-05
-3.10131215845218e-05
1.29812508319941e-05
4.05169451924282e-06
-1.04099999665098e-05
2.03622605642341e-06
-6.77879039735969e-06
4.85700932102834e-06
-1.43692287198482e-05
-1.87593637605328e-05
2.5905893152651e-05
-2.00953514326759e-05
-1.75625300522969e-05
-3.22279555865774e-05
-2.009433423164e-05
-3.87540452143585e-05
-6.40324045076374e-05
-6.22000100285416e-05
7.03813485171648e-06
-1.015980543203e-05
-3.97692117895491e-05
-2.93242361856827e-05
1.70958447278712e-05
-1.06684436907477e-05
-2.86887300580127e-05
-6.07792359093958e-07
4.1024087167517e-06
-1.06095966229334e-06
-1.11779687392013e-05
1.77019962929349e-05
-7.20509097753831e-06
-6.81597616908932e-06
-8.47980427281706e-06
-4.05794172738362e-05
-3.21691538271972e-05
-4.9495799580637e-05
-2.17165189691045e-05
-2.92621710185013e-05
-3.63424009259488e-05
-4.2976758018893e-05
-4.85959569651752e-05
-5.43736700646849e-06
-5.22800100299627e-05
-6.76138971286874e-05
-6.98646506057661e-06
-4.19592841470873e-07
-1.88444941944649e-05
1.08108157578138e-05
7.40032279412068e-06
5.32105495133831e-05
1.13889018089112e-06
-2.03908061882955e-05
3.82529847847545e-06
2.97153257128474e-06
-2.60552683854215e-05
-3.1096180021213e-05
-3.51224147648267e-06
-1.36612173037892e-05
-4.44221021182398e-05
-3.77089655964549e-05
-4.04349869465621e-05
-2.88433961137319e-05
-5.85180802024902e-05
-5.81317746600103e-05
-9.46751663790535e-06
8.17607893204911e-06
-1.84054705209666e-05
-1.74079825997186e-05
9.82504239761862e-06
2.08999907556875e-07
-3.93091251946397e-06
6.40449148361258e-06
2.49096050897447e-05
1.07635426573948e-05
-7.34630923994784e-06
3.44212532831571e-05
-7.40782135952772e-06
-1.17955998028668e-05
-4.00099513196306e-06
5.81578911241268e-06
-7.8483513970302e-06
-5.91031722515195e-05
-2.69132030744162e-05
-1.21383450939982e-05
-2.23551839939273e-05
-3.04384374555804e-05
-1.21415357611644e-05
-8.1891531121787e-06
-1.69226854042506e-05
-2.03535375078137e-05
-3.31874788730594e-05
1.2849879115169e-05
9.37723131577123e-06
-2.31664144233909e-05
9.49439629571664e-06
7.96676078838953e-06
7.28485285066577e-06
-2.05785833757321e-05
4.68298465053162e-07
6.76861507032393e-07
-1.41754103579714e-05
-1.06961198025234e-05
-2.86487150279307e-05
3.62591069505209e-06
-2.04900486315261e-05
-2.25034924424667e-05
-1.14911609561834e-05
-2.10099402886987e-05
-2.43808590558882e-05
-3.03423247712584e-05
-2.55259525602517e-05
2.9200111132165e-07
-2.13475011728076e-05
2.10536645224559e-06
1.55196681229306e-05
4.05121789298507e-06
9.64277114238431e-06
-6.51398520328607e-06
-1.05342935455085e-06
-2.16733911891925e-05
-7.77839713937719e-06
-1.17541775876514e-05
5.09657243618585e-06
-5.74723619312204e-05
-2.38231229926727e-05
-1.49533154999839e-05
-2.40295162405936e-05
-5.21207190337179e-05
-4.86852615979215e-05
7.83083213768303e-08
-2.48530893827127e-05
-1.71729780623051e-05
8.09769932251178e-06
-1.34055051052028e-05
-1.18526546979657e-05
3.99010967432074e-06
-3.2670007184871e-06
4.11363156858798e-06
-2.40050486897864e-05
-2.90915168453615e-05
-3.6598083252241e-05
-2.65731739512334e-05
-2.08402473641855e-05
-1.73163100895392e-05
-2.62966506740325e-06
-2.2302739906899e-05
-3.19274278855051e-05
-2.99559008110401e-05
-8.15487272169398e-06
1.65841649868768e-05
-5.35539297214793e-05
6.81445320867897e-06
6.06104197318513e-06
-1.13041633330372e-05
-1.03837101745217e-05
-1.89939836484591e-05
-5.75549310297374e-06
2.99580441935874e-06
-3.91892026570486e-05
3.63466894497017e-06
1.40888338312826e-05
-2.72873812226604e-06
-1.44486845897225e-05
1.60512695719336e-06
1.9448008275389e-06
-1.29530021985764e-05
1.0922864176066e-05
1.42884381638606e-05
-2.6393146104739e-05
-2.89769639646545e-05
-1.43935073283197e-05
-3.55040501975338e-05
-3.94231386868975e-06
-1.45264423559999e-05
-1.44663491150786e-05
2.41122787652016e-05
-1.44290977581679e-05
-2.28879349716722e-05
-8.1229076990853e-06
1.18751571161448e-06
-4.50296526817824e-05
-2.80934978140152e-05
-8.68379619204655e-06
-1.69887620379214e-05
-3.96524997843848e-05
-2.99987369971112e-05
-3.01354277123124e-06
-2.37872378677123e-05
-2.99450568563489e-05
-4.7824034029426e-05
1.15542861460796e-05
-1.276914789325e-05
-2.13594237565563e-05
-5.67846238668177e-05
-1.56139692607885e-05
-1.1290007257243e-05
-1.41787341395588e-05
-3.6262123934505e-05
-1.37503896118974e-05
-2.44554791236036e-05
-3.05399974306303e-05
-3.78602222031082e-05
8.02539953404437e-06
-8.42955722860047e-06
-2.46089652859946e-05
-4.75684234569807e-05
-1.87033718562422e-05
-1.81200213211879e-05
-3.07290799917571e-05
1.56734838207694e-05
-1.80018636031579e-06
-2.10672572133589e-05
-2.20304329546098e-05
5.13618176148852e-06
9.06137228243187e-06
-7.33231242238689e-06
-6.06732814595512e-06
-1.18355110251239e-05
4.37155345091252e-06
-3.31225703093545e-05
-9.59355826107125e-06
-1.99879868309519e-06
-1.30842157266754e-05
-1.35221810490366e-05
-1.9268990937055e-05
-4.65344143588392e-06
-2.97724223119316e-05
-4.31026057118686e-05
-2.08936976210091e-05
-1.17698075639725e-05
-1.65020092932363e-05
-1.31241199053216e-05
-9.98926156561664e-06
-9.00621695123442e-06
1.40452941043282e-05
-7.47807816409589e-06
-8.97998363099741e-06
2.11443653786053e-05
-4.94193385070421e-06
-2.53089742222471e-05
-1.45525544766975e-05
-3.89321388610149e-06
-4.06056850319142e-05
-2.72006097086509e-05
-5.42270369614515e-05
-2.25802926873725e-05
-2.71388130101742e-05
-2.43523621203385e-05
-2.47323248410736e-05
1.79341651074995e-06
-8.13840619014803e-06
-7.81383319494457e-06
-5.68461825835052e-06
1.87574560260947e-06
-3.35407330892659e-06
8.97790325111112e-06
6.46139712645695e-06
7.36319542631218e-06
-1.58619694038754e-05
-4.68856340281456e-06
-1.80230626025687e-05
-3.53365404618855e-05
-2.57485672690402e-05
-1.56988478246986e-05
-2.72320598532159e-05
-5.62422798775198e-05
-2.18577239083261e-05
3.8491354662465e-06
-4.14076406846967e-05
-1.96688387187869e-05
-9.90857317192554e-06
1.55159577733559e-05
-4.71074295632442e-05
-5.1919930313599e-05
1.9083300866325e-05
2.17661628572919e-05
-2.01848823687831e-05
9.18680814044555e-06
1.43913321237456e-05
1.30287479684938e-05
-7.90746720535373e-06
-5.61750812792931e-05
-3.47313876265442e-05
-1.52357451766335e-06
-3.13744621929744e-05
-4.31212683116181e-05
-2.81920712876325e-05
-1.98660274095135e-05
-4.61576902793804e-05
-3.82852138427569e-05
1.19757928242785e-06
-1.03927554421464e-05
-2.68920463027212e-05
-3.52223768752941e-05
2.42187112453431e-05
1.10964280253677e-05
-2.70086102811505e-05
1.05543581927813e-05
-5.01433503370973e-06
-1.76657636148062e-05
-1.39681383272516e-05
2.58867313019087e-06
2.21140376870844e-05
3.09964642236106e-06
-1.80190915855858e-05
-9.54176945543616e-06
-1.10372387068352e-05
-1.87713698808169e-05
-2.01492137162691e-05
7.15562897803854e-06
-1.8045723068956e-05
-3.81315617355887e-05
-6.94451759373566e-06
1.81886681596108e-06
-3.89743336286271e-05
-3.15939171305521e-05
-2.09441939761733e-05
-6.62598211135474e-06
-1.38901576336923e-05
-2.01461731367466e-05
-8.89820582988702e-06
1.1801312521878e-05
1.16278116270975e-06
-1.96428640936109e-05
-2.91063688658519e-05
-1.45819621104853e-05
-3.44981164437089e-06
-2.09192196877976e-05
-4.29860303304666e-05
3.91616001948472e-06
-1.65220153171028e-05
-3.67222756741047e-05
-3.02862534839526e-05
-4.23481299405986e-05
-1.71227075243115e-05
-4.2956771882341e-05
-8.006230836004e-06
-1.14123645606739e-05
2.58952869911833e-06
-6.29012888963659e-06
-2.753851256076e-05
3.10910245174615e-05
-1.89580561673022e-05
-3.48877325381716e-05
1.22201600686579e-05
-2.34104067742619e-05
-2.93637612661313e-05
-1.05626719794621e-05
3.88904313397318e-06
-2.90880811295137e-06
-5.69656920941745e-05
-3.1846088215453e-05
-4.0861803501171e-05
-3.74037656759956e-05
-5.02044563209778e-05
-2.4105716635804e-05
-3.82427863782785e-05
-4.48631603066562e-05
-3.67807325856694e-05
-1.59528209882811e-05
1.02850750693331e-05
-1.81872904349635e-05
-5.43330639892536e-06
-6.67525992853031e-06
-6.11174390374901e-06
-1.52250459480741e-06
-2.39625429577254e-05
2.55001800131503e-05
-8.87542483492082e-06
-2.88426695381984e-05
-3.56802912504503e-05
-2.43801237561089e-05
-2.1828782803356e-05
-4.0597702176391e-05
-3.30382356499226e-05
-3.39041410217559e-05
-2.43941041501785e-06
-1.28997684986033e-06
-8.35940973730721e-06
-7.63454080732162e-06
6.70261349413776e-06
-1.8360753655762e-05
-1.83433310175913e-05
6.38397264435259e-06
1.0958550499456e-05
-7.71863259803167e-08
1.27198362459815e-05
-1.09696988560617e-05
-1.52373936724263e-05
2.07228881542145e-05
-2.17230839490638e-05
-2.42686846998766e-05
-1.20052872893761e-05
-5.81894774724876e-06
-3.79339880584462e-05
-3.94369856705647e-05
-2.01574880911365e-05
-2.38303878705307e-05
-3.05056481389673e-05
-2.46914522220858e-05
-5.25926704123157e-06
-2.49545741945681e-05
-2.01813073541111e-05
1.58974898863133e-05
-2.04762912894896e-05
-3.38837064338051e-05
7.97023431681853e-06
-3.5025648814999e-05
1.76648701922724e-05
-1.38510705023496e-06
-1.84249125311518e-05
-9.76222135350796e-06
-1.05303610742591e-06
-1.46118042346324e-05
-7.9512776066019e-08
-1.73382630903645e-05
-4.23523559999529e-05
-2.77356562410025e-05
-1.89869473061898e-05
-4.22901277433029e-05
-2.99722114120252e-05
-4.1302944521295e-05
-4.83262527529197e-05
-2.67285867374028e-05
-4.20265997577435e-06
-2.81090094771786e-05
-2.97843487622913e-05
6.3807531367094e-07
-2.22059493678626e-05
-3.69413219301881e-05
-2.16642490755737e-05
-6.57668397524426e-06
-1.90687180234194e-05
-3.5296787218477e-05
-1.07502575414737e-05
-2.87669407533273e-05
-8.8762388905149e-06
4.3502613299021e-06
-3.4994117630627e-05
-2.36256593145767e-05
-4.21754470129305e-06
-8.35611955907022e-06
-2.60451809073806e-05
-3.38159341730595e-05
-4.59231542815233e-05
-1.72445826624037e-05
-3.36524822852746e-05
-1.8542511249477e-05
-2.32752213268664e-05
-7.91122341397528e-06
1.98874148481521e-06
-1.03018659709387e-05
-3.10088038461223e-06
-1.04365041056366e-05
-2.48611461060897e-05
-3.66776588658495e-05
-1.64005205184654e-05
-1.06722844163465e-05
-1.87448489595607e-05
-1.10580555368417e-05
1.05967140242766e-05
-6.62927237344895e-06
3.73238137485314e-07
2.00595763375598e-05
-4.33335597515224e-06
1.47849384996784e-05
-1.70385986484607e-05
-1.76339498216456e-05
1.76633592682757e-05
-1.06209096415789e-05
-2.70840538782796e-05
-2.44028175857273e-05
1.63933042355787e-05
-7.64101385263514e-06
-2.3838461578713e-05
-1.73701739561065e-05
-2.60235776788413e-06
-2.31967108069028e-05
3.53136127268257e-06
-1.16446989854011e-05
-1.53352925411729e-05
-3.26700909365239e-06
-3.10216361954453e-05
4.03539102000987e-07
-1.16241938112441e-06
-1.4250784979072e-05
-3.14374415194365e-05
-1.46471352094575e-05
7.17470477574114e-06
-1.29451443312306e-05
-2.02366089880969e-05
-3.68571434661285e-05
-2.01539310494658e-05
-5.06859830975327e-05
-4.70196398402085e-05
-3.6406537195255e-05
-2.39200961948581e-05
-2.93119842629947e-05
-1.64257966107581e-05
-5.35855869497158e-06
-7.24267191355215e-06
-1.82194208757575e-05
-2.57692174320553e-05
-2.21384857992641e-05
-5.50350145856412e-06
-1.13785241958774e-05
-3.5282959758574e-06
-1.65928494839376e-05
-1.42667758401597e-05
-3.7222238616662e-05
-1.20461687468307e-05
-9.41102797696597e-06
-3.20918413696496e-05
-5.49281141798881e-05
-1.24824275201372e-05
-3.82166634939277e-05
-4.82319038877458e-05
-6.07629630645932e-05
-2.61591688004682e-05
-1.49090625783645e-05
-3.35146436519123e-05
-8.87772892707163e-06
-4.03944783077418e-05
-1.83000019604373e-05
-7.70171886452952e-06
-8.97842689101395e-06
4.20029797897477e-06
-2.02552467236168e-05
-8.87948968944529e-06
-2.41650716224088e-05
2.13821346523459e-05
-2.90883957839838e-05
-2.49971163079908e-05
3.8629626021885e-06
-1.05480437756498e-05
-2.62650973743422e-05
-2.57437746165201e-05
-8.75336900868439e-06
-1.86095989282039e-05
-5.04937801567654e-05
-7.92857265107436e-05
-4.32175973350546e-05
-3.88309774873524e-06
-1.99671127213736e-05
-3.21689494149935e-05
8.16723149632195e-06
-4.8300167447577e-06
3.63008484418023e-05
1.50972537009676e-05
-2.23571863960992e-05
2.58263433808389e-05
1.24635158273846e-05
-1.46596363438381e-05
1.70773582705595e-05
-8.68738060534624e-06
-4.34490161038232e-06
9.55881076796006e-06
-3.46924549605312e-06
-1.20280438794534e-05
-1.29562164666602e-05
-2.99609664547139e-05
-1.59914474826266e-05
-3.99317591585764e-05
-3.09675899071348e-05
-1.86243535893103e-05
-1.80226415654825e-05
-2.60951468759801e-05
-9.13731482874821e-07
-1.60232494909024e-06
9.26981593588588e-06
-1.74774788613328e-05
-2.61749120681817e-05
-3.2154500056911e-06
-1.57409449378909e-05
-3.33286863794487e-05
-2.49376103053975e-05
-2.87213461015411e-05
-1.5199140056322e-05
-1.99379147159015e-05
-1.92469868249663e-06
-4.22640735022699e-05
-1.49633531895224e-05
-2.57665423650191e-05
-4.54728051591015e-05
-2.71556168600593e-05
-1.57570562395357e-05
-5.00686787310943e-05
-7.44080677906084e-06
-2.38452108496455e-05
-2.29967146139751e-05
-1.74952128692021e-06
8.73504338327236e-06
-2.85606886025924e-06
-1.34663228735909e-05
-1.91717640500918e-05
-6.4559127986537e-06
-2.15101480472295e-05
-5.13295833398695e-05
-2.51766910974061e-05
8.81599407163619e-06
-3.80179594437899e-05
-6.157002839038e-05
-3.33558997228085e-05
-3.20739787581819e-05
-3.72206621657541e-05
-3.21290882819448e-05
-2.36726367645293e-05
-1.44851026083794e-05
-3.68411873949404e-05
8.22319110258552e-06
-3.81701391252888e-06
-1.24094930569352e-05
-1.11249914106969e-05
-6.06774780326797e-06
-9.46004821448104e-06
-1.73232086997237e-05
4.50576299660307e-07
1.7852843066535e-05
2.03448521871924e-05
2.36819084824853e-05
-7.38336297910249e-06
-2.03836209048775e-05
-3.85370591251766e-05
-8.77027669721037e-06
-9.80203932563805e-06
-2.06847739023232e-05
-4.13956626857327e-05
-1.46128679008697e-05
-2.28893340575331e-05
-2.57822289188644e-05
-4.67201335758514e-05
-5.06709956058515e-06
6.01679709242592e-06
-1.77830878274479e-06
-2.3551583407308e-05
1.92059615727543e-05
1.65114242618205e-05
4.49397305941437e-05
-2.64636297320705e-05
1.72328890767367e-05
3.15967937455558e-05
-5.2800060655757e-06
-4.09321685251537e-05
-1.38608851221425e-05
2.10010534535134e-06
-1.42157777598077e-05
-6.29632018687849e-05
-5.00496718388232e-05
-1.62274324315937e-05
-3.08665436608001e-05
-4.59321835886725e-05
-2.87402123335726e-05
-3.38080881193581e-07
-9.35988202416607e-06
-3.6214496862435e-05
-6.44916824218648e-05
-7.01404272416772e-06
1.4012008938307e-05
-3.4301415582007e-05
-1.13261170873799e-05
1.42656130679129e-05
6.02047617593775e-06
-2.35250716711862e-06
2.33518334214188e-07
-5.06087142757629e-06
-8.22607802799775e-06
-2.74303388430185e-06
-4.85376742041807e-05
-4.90914430714533e-05
-3.68797935848024e-05
-2.1916118175443e-05
-3.59878139087285e-05
-4.00942256918783e-05
-3.229941489088e-05
-1.3051503839212e-05
-2.15829070607574e-05
-3.95477320111692e-05
-3.00945739886994e-05
-4.48124085705237e-05
1.00775681001396e-05
-6.94804729292333e-06
-1.26863038539755e-05
1.03185024061943e-05
1.38592464228747e-05
7.10067537496221e-06
-9.16543379019818e-06
-1.21260197007685e-05
-1.64634126809876e-05
-2.27078904037148e-05
-1.76646894777494e-05
-1.3947276645206e-05
-1.48199608312149e-05
-3.81013416988372e-05
-4.25428294823225e-05
-2.40955268850836e-05
-1.67849925233155e-05
-1.98687646502988e-05
-2.16045554748137e-05
-8.99260145751703e-06
5.13136598898396e-06
-1.18236696480413e-05
-2.98393178126378e-05
2.42268044992955e-05
1.65106153597505e-05
-8.07382830991994e-06
1.44173965344758e-05
5.63212080144821e-06
-1.23809658929401e-06
-1.62358678138916e-05
-2.65429955135078e-05
5.2907983755498e-06
-1.23742714630426e-05
-1.55893012918272e-05
-3.6125698906855e-05
3.84596516955961e-06
-3.68289474351612e-05
-3.3929835855953e-05
-2.32465949479444e-05
-3.07069481277269e-05
2.47075683702945e-07
-3.09446640386719e-05
4.78910462001146e-06
-1.95202446771495e-05
-1.02531769621135e-05
-2.05603454330834e-05
-1.32386961731461e-05
-2.20819598566069e-06
-1.2591967558076e-05
-1.49245790912927e-05
-2.4466065282803e-06
-2.1795112961617e-05
-1.96724076304236e-05
-3.52986761292352e-05
1.18680427210298e-05
-2.02233079392294e-05
-3.10416692808793e-05
-2.32327712418202e-05
-2.33971150260934e-05
-2.05243560657095e-05
-4.00529544490274e-05
-1.52626723650941e-05
-1.24678883215966e-05
-3.13893549471824e-05
-2.23144768039007e-05
-1.51236015015738e-05
-1.15377891917904e-05
-1.68103302529112e-05
-2.01063683358706e-05
-2.90792907049264e-06
-1.36104749612987e-05
-2.22751292132707e-05
-3.77272397893434e-05
-3.24093881396884e-05
-2.36598737451782e-05
-1.47264786273459e-06
-1.10079717623542e-05
-3.6216963353211e-05
2.25237882998864e-07
7.84894742271039e-06
-1.37913012247072e-05
-3.36124257810326e-05
-3.84180640420214e-05
-4.52504235687596e-06
-3.92162661489177e-05
-5.7496149699479e-05
-7.78759833608419e-06
-1.00008599869481e-05
-1.21791720963884e-06
-1.75788588088598e-05
-1.53950520311984e-05
1.46218447304214e-06
-1.8146057502763e-05
-2.579043399558e-05
-1.00100803343833e-05
-1.30263791112819e-05
-4.06888140608307e-06
-8.94815651252496e-06
-3.37157964082383e-05
-1.02451159994699e-05
-1.47002012764339e-05
-8.1318512397484e-06
-2.48902357241439e-05
-1.13833973838146e-05
-6.25905906462016e-06
1.69498618884393e-05
1.16899266645947e-05
-4.10636595141545e-06
-5.15056280325171e-06
-4.51541029822863e-06
5.89403250918016e-06
-6.58813910139897e-05
-1.67869679363408e-05
-7.03945766305391e-06
-4.45475237490912e-06
-3.60719616977501e-05
-1.22540437619405e-05
2.0950248236291e-05
-3.19930915497168e-05
-4.00321702547713e-05
3.47988266226373e-06
-1.86424038454298e-05
-2.3627022894365e-05
-1.49461655475158e-05
1.1975447510899e-05
1.09686536795506e-05
3.44672854340689e-05
-1.7930804234292e-05
-8.91414258086933e-06
-7.30287222432038e-06
-3.13062678520691e-05
-6.48267556289301e-06
-1.27626227852082e-05
-3.14365825884166e-05
-1.54428022112468e-05
-5.38012087327908e-05
-4.83792568861404e-05
-3.91627249219749e-05
-2.34226064720582e-05
-1.01798950419552e-05
-2.78452350160153e-05
-3.75219956878464e-05
-2.17372733988169e-05
-2.07834147367835e-05
-1.11798185952125e-05
-3.31397999744033e-05
-2.69769578961267e-05
4.35542004247915e-06
5.50397814665783e-06
-2.51254652194596e-05
-3.22636568441184e-05
5.1339246182822e-07
-1.59292178433442e-05
-7.53440502338705e-05
-3.15839505318913e-05
-1.60697827224363e-05
-3.52151589965807e-05
-2.34476577737732e-05
-3.73571540753239e-05
-1.41712703082421e-06
-1.71401545123119e-05
-4.10877640790169e-05
-3.80308240001753e-05
-1.29898851224568e-05
-7.89117566415068e-06
7.94469163883436e-07
-1.38213213261494e-05
-2.17195435154865e-05
5.85387625626954e-06
-1.58316120272526e-05
-2.02588096718274e-05
-2.56044743793688e-06
8.97905687642694e-06
-1.31473378794108e-05
-4.03946283680017e-05
-3.08189531271909e-05
-8.07691161596769e-06
-3.04965610883571e-05
-1.6742883038582e-05
-1.94402043966544e-05
3.55207511119798e-08
-3.65131161600645e-05
-1.83649504398469e-05
-7.85891488311425e-06
-5.63004041668867e-06
1.41732866904642e-05
-7.34843406570738e-06
4.71405579873274e-06
9.62655732118783e-06
2.26181185618809e-05
6.33262488861673e-06
-1.09838678545004e-05
-6.83667723580337e-06
-2.84620848228032e-05
1.32775263819442e-06
-2.22442648042107e-05
-1.45107739403147e-05
-1.02687194605287e-05
-7.90847138504977e-06
5.22979111368746e-06
-3.52269681233955e-05
-2.41531708758188e-05
-2.5441978952999e-05
-7.20148141518606e-06
-2.61774431266749e-05
2.61773536749686e-06
4.7549680626978e-06
-9.407586605956e-06
-3.71051837624968e-06
7.12488810666361e-06
1.61896500870504e-05
-1.90470040730788e-06
-9.74657412843452e-06
-6.61072299779055e-06
-6.80064633883712e-06
-3.73002041032296e-05
-1.42111174518082e-05
-3.54194112781556e-05
-2.18366348229717e-05
-5.10531176980548e-05
-2.19418282658788e-05
-2.59960897979651e-05
-2.72699681460163e-05
-2.74369006949601e-05
-2.40675234600012e-05
-5.05815688343484e-05
-1.08547282465414e-05
9.60241115997195e-06
-6.187306674965e-06
-1.48724443991627e-05
-1.8989688303766e-05
-4.31778017814705e-06
-5.97364736494152e-06
-2.21849353980097e-05
-3.94864101474198e-05
-7.7282647433749e-07
-3.82436189399415e-05
-2.37586648177888e-05
-3.80050366834994e-05
-2.48623904063357e-05
-2.72622544731864e-05
-2.18756692505328e-05
-2.40333647617197e-05
-3.56260319182171e-05
-1.70226282532079e-05
-2.39142619195209e-05
-1.27668574889328e-05
1.70218256941358e-05
-1.57864076892898e-05
-4.73772520816758e-06
2.10962968199449e-05
1.01777074507243e-05
-1.1181199541737e-05
-1.29467024135333e-05
8.14861552247347e-06
-1.1190228345084e-05
-5.43924843105359e-06
-2.75952207550254e-05
-1.73808803139114e-05
-4.29960079060031e-05
-3.34292758501611e-05
-6.21455016476197e-05
-4.35072846195026e-05
-2.9013193979849e-05
-1.84755253174183e-05
-9.52940314899227e-06
-2.12612610501106e-05
-1.13699845845793e-05
-5.11646414070828e-06
3.58171940176987e-06
1.30847803220412e-05
-3.31923057831365e-05
-5.72653635578204e-07
-6.70754758356259e-06
-1.23607982683119e-05
-1.035241086272e-05
1.35559208654591e-05
-1.02230251428693e-05
-1.83803942959391e-05
-1.5120825824143e-05
3.73695589652239e-06
-3.10742308900834e-05
-3.82184063974658e-05
-7.19860238704731e-06
-1.99370494080034e-05
-2.5784158446266e-05
-4.21378436405371e-05
-2.51366873246921e-05
4.87787949102493e-06
1.17681593926558e-05
-6.38032085946641e-06
-2.5044066099016e-05
-1.41913752267135e-05
-1.63645159434396e-05
-3.08072650250143e-05
-2.92001523812953e-05
-2.10264773839665e-05
-3.50080059474282e-05
-2.95441610966148e-05
-9.14406146978321e-06
-2.1262988631524e-05
-4.30563153918764e-05
-5.90405394519951e-05
-4.28829910975707e-06
-1.55401829882595e-05
-5.19950302680153e-05
-3.57748614073685e-05
-2.73222271055798e-05
-2.89525890870544e-05
-4.13739389874015e-05
7.18787635674804e-06
2.60347132752354e-06
4.7505094293961e-06
-2.10712635186249e-05
-1.50209229584162e-05
-8.36062047063628e-06
-1.99676107096124e-05
-4.45894339942037e-05
-5.93237682947259e-06
-1.80550813273757e-05
-3.26480789173014e-05
-5.25639758252954e-05
-2.05454241367155e-05
-3.5562203763701e-05
-3.03182956661584e-05
-5.28650983681644e-05
-2.26792232867017e-05
-2.19987990749684e-05
-3.08833593433191e-05
-3.10543483930145e-05
-3.07364780526822e-05
-1.91060248722445e-06
-1.43587454987529e-05
-2.48324299396349e-05
8.88191621154561e-06
1.41168173477812e-05
3.64756836510905e-06
-3.07090361710828e-05
-1.46544149129064e-05
-1.92920757122548e-06
-3.30045159214344e-05
-3.70961512467135e-05
-1.8074318373191e-05
-3.82484857573669e-05
-2.67408173640729e-05
-1.93891933346877e-05
1.85854564183596e-08
-8.61702513158092e-06
-4.50439783182282e-06
9.05724140755817e-06
-5.87879278562525e-05
-1.93366146948737e-05
2.38997285493541e-05
-2.64026129422822e-05
-3.21154747052118e-05
-1.22540747063759e-05
9.21578122520942e-06
7.78022280416651e-07
-3.51121807304562e-05
-2.64437375021953e-05
-1.1462816037963e-06
-3.85315108803475e-05
-3.90690650063861e-05
-1.45449986773736e-05
-2.1815569510427e-05
-2.82327969536206e-05
-2.10573793391731e-05
-9.21659382706225e-06
-3.94659715030624e-05
-2.76335729792288e-05
-1.13992519103885e-05
-5.82299275557206e-05
-1.70737894279525e-05
7.32284061327595e-06
1.57805936429533e-05
-3.40122488250425e-05
-1.09024566733105e-05
1.50750223600134e-05
2.51956985195251e-05
-2.20717447697131e-05
-1.11837308193326e-05
2.45500037234116e-05
-1.97554921993977e-05
-3.39754100785353e-05
-1.83969966433542e-05
-1.00754467038379e-05
-3.03790882576415e-05
-4.19160396057687e-05
-3.41477508968439e-05
-2.5796579615624e-05
-1.47583836578128e-05
-1.3571017885118e-05
-5.11554588171752e-05
-3.6116835843445e-06
-5.25939591614973e-06
-7.97795780903951e-06
-2.73492590994854e-05
-1.13263402622783e-05
-5.12036374043552e-06
-1.90138338615087e-05
-4.63957002091208e-05
-1.48451416328643e-05
2.29232605063863e-06
-7.87939270505988e-06
-2.21106128935605e-05
-5.03940782042341e-05
1.22234057530242e-05
-1.60720523931758e-05
-3.03842843842253e-05
-3.02182819716916e-05
-5.02590664361902e-06
7.86567462252785e-06
-1.70674829007176e-05
-3.17941458940262e-05
-1.67309099288178e-05
2.27242697826482e-06
2.04566104916248e-06
-1.12149000511849e-05
-2.33827563694866e-05
6.14117710478404e-06
-8.24610065155562e-06
-4.06874693576859e-05
-2.07832566911047e-05
-1.07166978403019e-05
-2.98693331106618e-05
-2.84878799047078e-05
-1.70521632269155e-05
1.73777889989552e-06
1.74208358964604e-05
-1.68168666738043e-05
2.02153700645633e-05
-3.99389623118093e-07
2.38237828052348e-05
3.38050804493629e-06
-2.42087002420539e-05
3.441169337377e-06
4.28738255190723e-06
-6.69827217959211e-06
-5.03034946315009e-06
-6.16948629895151e-06
-7.46437106368707e-06
-3.79167592195904e-05
-3.27789854415641e-05
-2.75535158953322e-05
-1.55554393701477e-05
9.07458197203926e-07
2.79114444268935e-06
-1.8069794027657e-05
1.33157219894892e-05
1.5932813928663e-06
-6.37796080658999e-06
-9.56605155033063e-06
-1.36061964505709e-05
1.03273893183337e-05
-2.6355138738743e-05
-1.21828659229758e-05
-3.35687175862845e-05
-2.57277506989517e-05
-1.75814008565858e-05
-9.77558810545297e-06
-5.59578367023133e-05
-3.0203708038195e-05
-2.48055953345697e-05
-3.45422985608998e-05
-3.62949336097883e-05
-8.80985562102174e-06
-1.47883419597291e-05
-2.25413787651807e-05
-1.57360195248726e-05
-1.65580456452579e-05
-1.79512039448509e-05
-5.84641332249192e-06
-3.70525627823093e-06
-9.70843917215452e-06
-1.33151632594887e-05
1.27484250809434e-05
-2.30123437456964e-05
-7.63070502695342e-06
-1.25983198874128e-05
-1.96017292794829e-05
-4.16476696406896e-05
-1.01838552265261e-05
-2.10184068451705e-05
-3.98363978737278e-05
-2.96565379043063e-05
-3.77844003463614e-05
-3.27850170488463e-05
1.17739578635259e-05
-3.01814975208462e-05
-1.32551773658427e-05
9.51105404053279e-06
1.91150111158311e-05
-2.11871999299856e-05
-2.12260289423224e-05
-2.66930310546378e-06
3.43720702255004e-06
-1.29221591886757e-05
-1.64151581061956e-05
1.34901306278731e-05
-2.22806907012414e-05
-4.10180622536609e-05
-2.84634134339407e-05
-1.64914232269877e-06
-3.42320444325429e-05
-2.66541227297813e-05
-3.61102551745823e-06
-3.49425435842056e-05
-3.60246867354366e-05
-7.04135994385713e-06
-4.72800740244211e-07
-1.88434262368415e-05
-1.13050839706507e-05
-8.56627478721402e-06
-4.93162201086098e-06
2.54112246545887e-06
-2.62788719290073e-05
-2.65587855510115e-05
1.82622820522609e-05
-2.02065104631702e-05
-2.96125203231305e-05
-3.72888225402302e-06
-1.20700795736622e-05
-3.1262108383495e-05
-1.06324636246138e-05
-1.78401496184782e-05
-1.12328780823565e-05
-2.28286885862775e-05
-2.29122987494454e-05
-1.08430402660148e-05
-4.97329883819683e-06
-2.40847907046391e-05
2.31103772548015e-06
-1.58547427696943e-05
-2.48961397317596e-05
-5.03505813232256e-07
-1.93245234097597e-05
-3.52221350971192e-06
-1.22979482207042e-05
1.19683456511843e-05
-2.63692774958572e-05
-2.5692952111643e-05
-3.04865418131076e-05
-2.18460249130514e-05
-2.42166335458491e-05
-4.2852471241922e-05
-4.31401067372137e-05
-1.35405755053667e-05
-4.09237342227936e-05
-3.7168956453246e-05
-3.70600064645266e-05
-3.79592571184183e-05
-3.04462176151347e-05
-4.83943262780782e-05
-2.13278738450787e-05
-7.35986477951873e-06
-3.15386636714604e-05
-2.62004358058079e-05
-1.11849831178614e-05
-9.61919849351795e-06
-1.58485969739397e-05
-1.89448461275483e-05
-1.34405774219634e-05
-9.72164731081477e-06
-3.24561325198028e-05
-1.96995586948179e-05
-2.05755050240227e-05
-3.50642494261271e-05
-2.94400141284064e-05
-2.98316335705477e-05
-2.74418381590538e-05
-3.27198209848849e-05
-1.75030176749998e-05
-3.02350878986765e-05
-2.12051163585795e-05
-3.40160972048733e-05
-2.56301790671372e-05
-1.2905552958526e-05
3.45905165179995e-06
-5.02817563387249e-06
-3.66820105100877e-06
2.87259745927942e-06
-8.53779407725799e-06
-1.90420305273109e-05
5.26221268154347e-06
-2.02141868219316e-05
-1.46747402681585e-05
-1.74351481463005e-05
-2.56675369113002e-05
-2.32393349496731e-05
-1.86891372000929e-05
-1.04580584276765e-05
-1.70821352873858e-05
-1.78307053700717e-05
1.25755325404611e-05
-3.33471427676909e-05
-1.66309802200127e-05
-3.80058454602866e-05
-1.52544876528132e-05
-1.52893385527593e-05
-1.24852197114838e-05
-2.24864506067006e-05
-2.70531164238913e-05
1.05737922638722e-05
2.30029837541957e-07
-1.92746911704903e-05
-6.53542597873613e-06
1.26466008584392e-05
-1.4806483289325e-05
-5.00846253955473e-05
-1.76101017550898e-05
-3.03762626625069e-06
-4.21234281119656e-05
-1.50531266652521e-05
-2.45682211655465e-05
-2.56636312012021e-05
-4.21169016301771e-06
-5.1198221393409e-06
6.80089769351564e-07
-2.0924432893921e-05
-3.42049952748587e-05
-2.79543052143334e-06
-7.97592956735151e-07
-1.97813324171361e-05
-2.81139674704973e-05
-2.54014121559586e-05
-1.14717792421142e-05
-4.81167647365026e-07
4.52919546807749e-06
-3.68086748015994e-05
-4.06865808505004e-06
-2.36535358275474e-05
-1.63231223769325e-05
1.93326543678029e-06
2.16245222383168e-05
-6.20525960770444e-05
-1.63429193687435e-05
-1.78329618328773e-05
-2.23559519629693e-05
-1.31942483109603e-05
6.1595861372024e-06
5.60098328761582e-06
-3.06139630689201e-05
-2.6958555250962e-05
-1.432031383329e-05
-2.09390839180824e-05
-3.55896338347684e-05
-5.9178340008571e-05
-9.07666402710262e-06
-2.49082890512572e-05
-4.80524034618304e-05
-3.88522764496439e-05
-8.80808832526411e-06
-6.69922999513065e-06
-9.46749511811019e-06
-1.93129388593735e-05
2.10388279816414e-05
4.99300175229695e-06
-2.85105369696082e-05
-3.13480077265765e-05
2.46186973082442e-05
-2.05020595701028e-05
-4.30110983270813e-05
-1.12175181412691e-05
1.55985421404648e-05
4.76630527658368e-06
-2.25249760987925e-05
-2.67605088356264e-05
5.01984135929292e-06
-2.65017751102383e-05
-4.19122464967069e-05
-1.26044155196394e-05
2.5384676007631e-06
7.14043595254282e-06
-1.14538302641647e-05
-8.23913500180774e-06
1.73562924561282e-05
-1.36941085716229e-05
-3.00128552361144e-05
1.6163171640825e-05
2.31780818630479e-05
-2.74438996633004e-05
-3.67409044949415e-05
2.76845450981066e-06
1.25940111547664e-06
-5.25450557010921e-05
-2.91461399511633e-05
-4.54665839508605e-06
-4.75893765620301e-06
-8.13425173600559e-05
-4.50612097062978e-05
-5.11255355662915e-06
-1.65362524460739e-05
-5.23436830386002e-05
-7.16667002775641e-06
1.41952734323606e-05
1.04564160727739e-05
-1.73036919615062e-05
1.44880131190822e-05
4.60587742526785e-05
-2.44381997279471e-05
-3.03288917701973e-05
9.69903362591236e-06
1.17197336002024e-05
-6.07587495978744e-05
-4.48446224427799e-05
-1.97861087512307e-05
-7.04229020089937e-06
-6.50193332781712e-05
-3.63135965652978e-05
-1.27612878622115e-05
-2.92527641552523e-05
-6.39656677792874e-05
-3.07660884878967e-05
-1.02851265504207e-05
-1.65271519547966e-05
-5.56791242509536e-05
-1.31964042802413e-05
3.60798769177126e-05
-1.25008961097233e-05
-4.29297684396592e-06
-1.22546978807363e-05
2.09759355551337e-05
6.49593411823068e-06
-4.61031338335053e-05
-9.38674896102875e-06
1.8765804227967e-05
-5.59864483576735e-06
-7.28697007262164e-05
-1.7971524710384e-05
7.19370792164119e-06
-4.76151527310733e-05
-5.51261424343103e-05
-3.07897896088505e-05
-7.91170961728229e-06
-4.02942131089501e-05
-1.7923761878628e-05
-6.21542602776769e-06
-1.99245747583448e-05
-3.97085563384188e-06
-4.22126483550782e-05
4.25225449077762e-06
1.36244761902885e-06
8.91161312907095e-07
5.21011363411927e-06
1.33797541890102e-05
-2.506728101378e-06
-3.25537155220251e-05
-4.25827685805275e-06
-1.65222497260567e-05
-2.69771256525007e-05
-2.66964663769624e-05
-1.42978171803832e-05
-3.12101005229713e-05
-3.99495177754054e-05
-4.26501952376946e-05
-1.05833290960187e-05
7.30233135582778e-06
-1.86867775257191e-05
-3.52455955250099e-05
1.19884010782981e-05
3.25963950413785e-06
-9.21083792834203e-06
-3.91692294462563e-05
-2.0899929960828e-05
-7.08662118099597e-06
-9.66606451884163e-06
-2.39257645778216e-05
-1.18928000303071e-05
-1.50759084021119e-05
-3.03209637965429e-05
-2.14900041218061e-05
-1.4230786785832e-05
-1.97111996764394e-05
-7.94709900780042e-06
-3.54122693677383e-05
-2.35710063999432e-06
-1.19140745186953e-05
-7.92973260572816e-06
-5.00155294136808e-06
-5.61547920384916e-08
6.97651508941049e-06
1.96948676032503e-05
-2.74504084889162e-05
-9.52072665557087e-06
-2.08805790931911e-05
-1.17281459620818e-05
-5.35524782095753e-05
2.29561549761553e-06
-7.83999969759715e-06
-4.47055987563747e-05
-2.66769944375372e-05
-1.92446568226996e-05
-3.16860301983118e-05
8.86481070453011e-06
7.61845123988211e-06
-4.31310683563378e-05
-2.71754115166665e-05
-8.64317786905315e-06
-9.6424029762404e-06
-3.95379397694182e-05
-3.55352793428933e-05
-1.59278360309587e-06
-1.76672932909986e-05
-2.94913755155414e-06
-1.8335271393842e-05
-1.06018500705696e-05
-2.89599569602802e-05
-6.29081208302816e-05
-3.73410687592501e-05
-8.22920429914498e-06
-2.5159935719249e-05
-2.32758523267323e-05
-3.62914616014023e-05
-7.96337064972256e-06
-2.24029983939523e-05
-2.49086271531493e-05
-1.50239462232738e-05
-2.353259191103e-06
-3.99292590155704e-06
1.24974966423377e-05
-4.0025787219215e-06
1.81253459756443e-05
-2.21690299538701e-05
8.49597375680072e-07
-1.54370680498812e-05
-9.86547078596085e-06
-2.1455642755064e-05
-2.91360446897224e-05
-2.00780807002087e-05
-3.19890589569997e-05
-2.03552550794459e-05
-4.49754398602468e-06
-1.47149619383538e-05
-3.46652072092573e-05
-8.77139804079673e-06
-3.37585118477825e-06
-9.98014569648702e-06
2.10699305813647e-06
-2.07145325522826e-05
2.11796652096521e-06
4.94372324495021e-06
7.00067260794451e-06
-2.27780516134209e-05
-3.55352524205024e-05
-1.62481443400539e-05
-4.67074824589524e-05
-3.5834593686717e-05
-2.03385931494203e-05
-2.73390812628294e-05
-3.74575460867552e-05
-2.39842829608959e-05
-3.34424432728928e-05
-1.02718720814192e-05
-1.74520669200434e-05
5.83344280850758e-06
-3.27375140131615e-06
-1.56202313480837e-05
-2.44065070782463e-05
-1.35617741539102e-05
3.4307902775972e-07
-2.18618909435123e-05
-2.77530094795642e-05
-1.57202240719771e-05
-1.85518015107884e-05
-1.05399084989471e-05
-2.01067983500532e-05
-1.03112577220826e-05
-2.30564651131209e-05
-3.58204390415816e-05
-3.6889016579093e-05
-1.58123559627938e-05
-2.35757425263412e-05
-5.54750284654505e-05
-3.47725009610147e-05
4.66832317592144e-06
-3.84554350464976e-05
-3.59778725508833e-05
-1.6825322705057e-05
-1.07428034275241e-05
-4.73908894775453e-06
-5.04718070678802e-06
-7.4785564149908e-06
-3.01664009640287e-05
-2.22865385769005e-05
-5.91630345456415e-06
-2.95146955201089e-05
-2.84959485168562e-06
-2.01552653289003e-05
-1.6599591021474e-05
-1.53263674151252e-05
-3.77256467106223e-05
6.7238586028572e-06
-1.74771090918682e-05
1.1012822300118e-05
-4.12880975980085e-05
-1.64301360112086e-05
-1.35299627772509e-05
-1.07097062578665e-05
1.34731696937058e-05
-2.46356312083703e-05
-1.40661309645307e-05
-1.3719516461665e-05
1.55409127144033e-05
-3.21904445871806e-05
-1.63328471729536e-05
3.91258858830744e-06
-9.05779971154164e-06
-2.70537288317994e-05
-2.10655080827997e-06
-5.53055430092751e-06
-6.57889207731433e-06
-2.05480489016009e-05
-3.66368487051806e-05
-6.97495274731404e-06
-1.31654439638782e-05
-2.7054099136613e-05
2.34520773224396e-06
6.78118543379193e-06
-1.48902356376564e-05
-1.7090945023928e-05
-4.16852933306738e-06
1.48475531633135e-07
-1.55341224363066e-05
-2.14226887512279e-05
5.46797506504853e-06
5.11842669173553e-06
-4.69893492845139e-05
-3.21732637747051e-05
-1.72552425728387e-05
-1.61618943117433e-05
-8.03972248609433e-07
-1.3270471475891e-05
-2.07738451986301e-05
-1.23314652981098e-05
-2.15506930005489e-05
-2.47769256635848e-05
1.82766571354557e-06
-1.67655436727783e-05
-1.9194424377479e-05
-3.26715101141006e-05
-8.00322667093146e-06
8.58657609733643e-07
-2.21923777927733e-05
-9.12667310055739e-06
1.3907275008778e-05
-4.34839420542398e-06
-9.05341779862401e-06
-3.32521162432324e-06
-2.40012436249107e-05
-4.07420178639722e-05
-2.73053687573134e-05
-9.5169674278175e-06
1.4316532132642e-06
-3.22469980314227e-05
-4.28810284578233e-05
-2.31133245257961e-05
2.37231538167573e-06
-3.08780760066026e-05
-4.4771163720992e-05
9.77424002449346e-06
-9.78687129729223e-06
-3.62112079006754e-05
-3.14237500073732e-05
3.69274293737758e-06
-2.08879312599677e-05
-5.09826874494307e-05
-1.855136769049e-05
1.92823819654526e-05
-2.84526442833112e-05
-1.52281007440237e-05
-5.34080744034242e-06
2.43299051180865e-05
-8.32726958334585e-07
-4.85135817210117e-05
-2.14251221958107e-05
-6.75136909213563e-06
-3.71718152538608e-05
-5.59619073633634e-05
-1.3518218894854e-05
-4.55443513224544e-06
-3.9941178392511e-05
-2.56042703053119e-05
-9.75119734763673e-06
-1.92478288333802e-05
-1.26656893121875e-05
-1.34982109303965e-05
-4.2131714103287e-06
4.70292429156732e-07
-5.22487899862832e-06
-3.28935853830184e-06
7.22503428077374e-06
-1.07636565540045e-05
-2.85384795355165e-05
2.27207634933101e-06
9.69703182567365e-06
-2.88918392717951e-05
-3.11772899731081e-05
-3.2098842778019e-05
-2.13541980022912e-05
-3.54814564321135e-05
-5.40056293982654e-05
-4.44661675778101e-05
-1.66598032825148e-05
-3.18077690765849e-05
-3.92260943817067e-05
-2.10586846688587e-05
-1.02188451643959e-05
-1.85795909229849e-05
-8.64610917623539e-06
-7.49630483330975e-06
1.66283290964788e-05
-2.97926389045771e-05
-3.03084961308308e-05
1.94526485751933e-05
-2.17443301261832e-07
-1.49471959509449e-05
-4.38514242699106e-05
-8.99629659457403e-06
-6.00566738535868e-06
-2.12810882566186e-05
-2.97862808685859e-05
-2.28262401342722e-05
-1.75641710358082e-05
-2.5110457218381e-05
-2.02161543141274e-05
-3.20986411561616e-05
-2.51793472066175e-05
-3.78924724239598e-06
-2.1222084372412e-05
-7.98387017543403e-06
2.12581207361645e-05
9.60485787943052e-07
-1.97778710067718e-05
4.36219842759185e-06
-1.45115036945698e-05
-3.80036270218378e-05
-1.89472348683113e-06
-2.02369764451605e-05
-2.02715874911627e-05
-2.32524451924976e-05
-5.03339376862136e-05
-5.06847559169125e-06
-3.66278236464854e-05
-5.73664951752328e-05
-2.99815201290418e-05
-3.71185791053565e-05
-1.31180723619757e-05
-5.17676678439102e-06
-2.30078501519923e-06
-6.77209719643714e-06
-2.61880932220574e-05
1.28051756750757e-06
8.60274495228757e-06
-1.76407797542634e-05
-8.13373578573096e-06
4.07991088344608e-06
2.53583686726803e-05
-1.79635393692111e-05
-3.16619225286715e-05
-2.49789976825371e-05
2.4309313222933e-07
-1.46364258060773e-05
-5.29953092093216e-05
-3.31939628139338e-05
-1.00051237896463e-06
-2.32972097323917e-05
-5.72326301096377e-05
3.31282466975354e-07
5.02169788978799e-07
-3.26546250412729e-05
-2.86004995315307e-05
3.74845647939603e-06
1.22023895486707e-05
-1.87776835480755e-05
-3.5762091715214e-06
-7.25855900571313e-06
1.51637696326335e-05
1.66519403563793e-05
-2.19587567747506e-05
-9.64826238250545e-06
-1.28169688961727e-05
-3.62138474521171e-05
-1.90353450688211e-05
2.58362703453056e-06
-2.30068225885243e-05
-1.2551052722929e-05
-5.74915632684479e-05
-4.33548114818665e-05
-3.4525563665597e-05
-5.57418652624709e-06
-1.24796479321046e-05
-1.55859851208097e-05
-3.80089496186958e-05
-3.49181042471892e-05
2.79831401207126e-06
-2.18595510617361e-05
-2.3726508659687e-06
-3.81127461155432e-06
2.40130502347006e-06
-1.04476626480698e-05
-2.47609036297637e-06
5.44333489785764e-06
-2.06670186452555e-05
-1.50565155405649e-05
-1.25296285046277e-05
-3.50042048654988e-05
-4.9079141498576e-05
-5.19624244496512e-06
-2.13477271675239e-05
-3.56383354077183e-05
-1.8444332497498e-05
-3.00232475027229e-05
-9.17479771387438e-06
-2.3623628852241e-05
-2.40447208334976e-05
-3.8124572109477e-07
3.64738188680036e-06
-4.38264253481191e-05
-1.88000012095718e-06
2.32545082841129e-05
-1.00832276325731e-05
-6.12687895303812e-06
-2.33931700988133e-05
-1.55473633016791e-05
-1.65451229093611e-05
-6.02028836832029e-05
-3.44123748041613e-05
1.89550639415729e-05
-1.90394160239714e-05
-3.27494678071458e-05
-3.02391592189698e-05
-5.85914691451218e-06
-1.76358329766612e-05
-5.13047426673079e-05
-1.622020157812e-05
1.05791931643637e-05
-9.88102775443321e-06
-4.47157891861021e-05
-7.06876442418234e-06
-1.85745841206865e-05
-2.38706396581961e-05
-4.48818009627706e-05
-3.75863757076394e-05
-1.99828714331024e-05
-1.9449475808083e-05
-2.93708214200607e-05
-3.03302440426545e-05
-2.8392859678318e-06
-2.98838057956569e-05
-1.78943570987434e-05
-1.94043638803937e-05
-5.13659750618133e-06
-1.32809975788004e-05
-2.28278115294411e-05
1.51589922158149e-05
1.47080858201658e-06
-1.10517499183143e-05
2.84428013274472e-05
-6.06601518209596e-06
-1.52281253559195e-05
-3.62285114760857e-05
-2.858625955396e-05
-1.51682678851589e-05
-3.46077408934565e-05
-1.28670821428122e-06
-7.15259818223051e-06
-1.16251834653653e-05
-3.57814461889379e-05
-1.9678981688615e-05
-1.50433896102163e-05
-2.75576067992653e-06
1.04723696204185e-06
-2.90605719336084e-05
-1.18987258971598e-05
1.3292487668377e-05
-5.07767829876595e-05
-4.31868933009305e-05
3.28804316372402e-06
-1.25882939598468e-05
-2.9010465112326e-05
7.17917578284547e-07
-2.74450760768047e-06
1.4542834477246e-05
-1.6021044908525e-05
-1.81818297213992e-05
-4.92044559680362e-06
4.83838601541319e-07
-2.85962045477665e-05
-3.56014034288795e-05
-2.87187956259261e-05
-2.73343388575243e-05
-4.54056328007739e-05
-3.18888268357821e-05
-2.80575392901526e-05
-3.45364569596007e-05
-2.02426606010617e-05
-2.21332349520254e-05
-2.40846399004092e-05
-2.47143991002472e-05
1.81600025391769e-06
-1.18450480059521e-06
-2.32140407887326e-05
-1.67062062732968e-05
-5.71530463038787e-06
-3.67861296335743e-06
7.45583759522779e-06
-3.71231701009385e-06
-8.24123600514965e-06
-3.63354494682729e-06
-1.20403942283741e-05
-2.78625188407278e-05
-1.60171860854857e-05
-1.23086994153084e-05
-2.75397287691109e-05
-3.85756503214117e-05
-2.83621922429947e-05
6.99044293925376e-06
-2.18481625944921e-05
-2.05929739143977e-05
-2.82491238825035e-05
-6.10652504593066e-06
2.63386563568697e-05
-4.41301200804928e-06
4.79883615420839e-06
8.49820188492965e-06
-7.78968829912639e-06
-2.28991549487919e-05
-5.9596245691783e-06
-2.13472965538294e-05
-9.06460402734798e-07
-2.54755816696103e-05
-3.6835570036972e-05
-9.34294961122593e-06
-3.40337716847445e-05
-1.24902648841925e-05
-1.4613172976047e-05
-2.01609193038875e-06
-3.0491943383979e-05
-1.72921320461325e-05
-5.14379436995548e-06
1.21544763957975e-06
-1.60489122989081e-05
1.33344239169128e-05
1.17427005990475e-05
-7.76079859123267e-06
-5.65207215533331e-07
1.10868888336643e-05
2.08752593626052e-05
-1.81175987946057e-05
-4.00092080365502e-05
-3.21113307318306e-05
-2.231946297545e-05
-3.55036706640409e-05
-4.85587115845126e-05
-3.77743056925275e-05
-5.3243805959951e-06
-2.18819341642978e-05
-4.6825532499349e-05
-2.04837317172092e-05
6.06900592290607e-06
4.0704396339368e-06
-2.50552092203732e-05
1.58323180714343e-05
1.42558371288016e-05
-1.16980695982923e-05
-9.17687823737836e-06
1.75820494288641e-06
-2.28909071689647e-05
-3.68458974567066e-05
-3.13522747804319e-05
-3.74941006878322e-05
-1.18958549279453e-05
-7.04011342382981e-05
-4.21979937906573e-05
-2.72971921113484e-05
-5.91559413261742e-05
-1.43791150912207e-05
-3.03460384163486e-05
-2.64740530349883e-05
4.58200942079736e-07
-2.16025715806819e-05
1.16899209717349e-05
-1.98246507373186e-05
1.15871364275859e-05
1.0104571782265e-05
4.28986618267741e-06
1.66655443125295e-05
1.06253145029204e-05
-1.92583367314215e-05
1.01109773284124e-05
-1.08836362199488e-05
8.86751417178233e-06
-5.25793243752776e-05
-1.56565533100384e-05
-3.2770649347531e-05
-7.43248914954048e-06
-2.61055462107124e-05
-2.37547170170393e-05
-2.16210735124397e-05
-1.77913684013144e-05
-4.53894178308158e-05
-3.04272171836965e-05
1.3398032064221e-05
-1.99395489111083e-05
-2.052532514337e-05
-8.28063228875458e-06
-6.08808997912702e-06
4.99491779681003e-06
-1.44290362193383e-05
-5.80641038911421e-06
-1.05170162705423e-05
-2.42479752069872e-05
-1.20189192843335e-05
-2.16777048659821e-05
-1.11998597325882e-06
-1.69174903830929e-05
-3.96370882765857e-05
-2.41581298662598e-05
-1.36784374573561e-05
-1.79020507186427e-05
-8.39980207347813e-06
-8.33288250556273e-06
-2.7928891015684e-06
-4.66340988382119e-05
-9.58008008620766e-06
-5.55408327735118e-08
-3.38773224675106e-05
-1.95220921453364e-05
1.69958342288813e-06
-1.68918690602697e-05
1.72224257145216e-05
-2.52159565175035e-05
-1.59154077219766e-05
1.49373254559312e-06
-3.92167084423734e-05
-1.14212068820792e-05
-4.66177797135064e-05
-2.67155749399514e-05
-1.9496254971864e-05
-2.25367065365153e-05
-1.06167254344818e-05
-4.89549659381605e-06
-1.72245000797828e-05
-2.67494978551506e-05
-5.86013048103591e-06
-6.90276464115906e-06
-2.72636206497388e-06
-2.6114108192157e-05
-1.0331617965943e-05
1.84913997431469e-05
-1.51539610661206e-05
-6.52823554032011e-06
-3.52998735554668e-05
-6.4438178232219e-06
-1.97175612589574e-05
-3.40882916248652e-05
-2.06402833550631e-05
-6.78360119095112e-06
-3.43099023037006e-05
-5.89751294981336e-05
-2.78530215970199e-05
-5.00043246653616e-06
-1.55865166808153e-05
-3.81851911764691e-05
5.46418789081558e-07
1.94761923175347e-06
-4.36899862702386e-05
-3.09595021126928e-05
-2.0035543768836e-05
8.58077653971208e-06
-1.81029473996437e-05
-4.63717188221305e-05
-3.12986700357462e-05
-2.98578940825056e-05
-2.30999205729815e-05
-4.52295178805242e-05
-4.22580199951141e-05
9.52188107905378e-06
-3.30585589664399e-05
-7.2752185589142e-06
-2.02859174582215e-05
-8.67036440997422e-06
-2.88054428067505e-05
8.90142298816862e-06
-1.76291487292729e-05
-1.50042118445902e-05
-8.15492481443355e-06
2.40944480102508e-05
-1.72156656422327e-06
-2.15902313658136e-06
-1.14140445699512e-05
-2.11779320771046e-05
1.86366793867715e-06
-1.60039637500594e-05
-3.38869680388624e-05
5.90115151582817e-06
-7.29816525510354e-06
-3.64557944949574e-05
-3.04584849581128e-05
-1.36041716225126e-05
-2.09933900572598e-05
-4.19809118000249e-05
-9.13450706947491e-06
1.04864726463493e-05
1.00051974364442e-07
1.04945924026619e-06
-3.35043893810834e-05
1.03036294162472e-05
-4.28587423255727e-06
-2.01387130669999e-05
-1.80246875801579e-05
1.42801452158738e-06
-1.72598711849658e-05
-1.07042788394334e-05
-3.49558354611971e-05
-2.43717731430518e-05
-2.15857615145475e-05
-2.08079934432946e-05
-8.21998944246716e-06
-4.1254698688484e-06
-2.95363882653255e-05
-2.75249187795325e-05
-1.80344279102913e-05
-1.72369375418043e-05
-2.92394063559413e-05
-1.53243354265421e-05
-1.09366625050685e-05
