# Supplementary material for: Research on computational propagation and identification of mine microseismic signals based on deep learning
Source: PLoS One. 2025 Oct 22;20(10):e0334641. doi: 10.1371/journal.pone.0334641 (PMC12543183; doi:10.1371/journal.pone.0334641)
Supplement: S10 Data — (ZIP) [file pone.0334641.s010.zip › 000101100001558.xlsx_0.txt_24.txt.txt]

-1.43232156178138e-05
-8.36455727609156e-06
3.94875969072865e-06
7.0131978178696e-06
-2.84852906279884e-05
1.12448527594381e-05
4.62615771719712e-06
-1.46273496623021e-05
-2.46309949458942e-05
-8.06904081853511e-06
-7.63062209456465e-06
-2.12414840047454e-05
-2.62501602291646e-05
9.11686158626666e-06
4.25834593079344e-06
5.69327181190824e-06
-1.73195326086371e-05
-1.07702259188813e-05
-2.22285466926372e-05
-6.56775393803201e-06
-2.36071242647736e-05
-3.6996355200471e-07
4.63449019190537e-06
-1.93620429531399e-05
-2.56145316228175e-05
-2.12543428985021e-05
-1.11685457783443e-05
-3.86311116265404e-05
-1.39536437120437e-05
1.0968735472978e-06
-3.44604979430373e-05
-4.52268523990594e-06
-1.63644220976474e-05
8.63325092145244e-07
-9.05370831155884e-06
-3.65328979001814e-05
-8.96196829054455e-06
-4.63521576191907e-06
-1.46805672488547e-05
-1.26347238432402e-05
-1.99070743248459e-05
1.71183445963232e-05
8.60938973323451e-06
-2.15062620275642e-05
-1.08797610395038e-05
-2.21560519474776e-05
-3.33685081401446e-06
-3.95803111530126e-05
-1.47067461322902e-05
-1.13500032076163e-05
-3.32908109082238e-05
-2.45516847990833e-05
-1.62709979640047e-05
-2.4684168008264e-07
5.82439812307352e-06
-1.1135761484087e-05
-1.34870421504437e-05
9.66713855845265e-06
-6.51873806534017e-07
-1.69612488706375e-05
-3.50954337210417e-06
5.20742889430641e-06
-2.93421261013273e-05
-1.88850412105535e-05
2.69566020012843e-06
-1.87726249549285e-05
-2.22203715391973e-05
-1.12970042577366e-05
-1.04598585753279e-05
-2.30463526823229e-05
-3.38938329155995e-05
-2.41808826417721e-05
7.70183574782441e-06
-1.80515294346487e-05
-2.99668571130433e-05
8.30916811008549e-06
1.26911609875321e-05
9.02575462789577e-06
1.10744588724185e-05
1.02915653761583e-05
5.16415947722404e-06
-3.78019002865298e-06
1.83829031128674e-05
-1.49596147809648e-05
1.88825756047815e-05
-5.97620375109603e-06
-1.34524806737112e-05
-6.40643289703688e-06
-3.03278401393e-05
-8.16742862201161e-06
-3.28589940787979e-05
-2.88084223359248e-05
-2.2276641566242e-05
-8.66527781419382e-06
-3.86763049081423e-05
-1.35345487932768e-05
2.84931326123482e-06
5.31040568663894e-06
1.25617436349955e-05
-4.98956643185607e-06
1.3431565217424e-05
5.52564668973373e-06
9.54175546935437e-06
-1.88418485907913e-05
8.17669465574386e-06
-1.65574072285317e-05
-2.26393735816749e-05
-3.73584762243773e-05
-2.44478783181667e-05
-5.35902958544221e-05
-1.98687633925589e-05
-2.31193902085347e-05
-3.06402717354745e-05
-3.88122252346303e-05
-3.40546135246324e-05
-2.12714645668009e-05
-2.62899169600744e-05
-2.13201186492113e-05
-8.73653613989639e-06
-5.28293764975238e-06
-1.40205333737817e-05
-2.71501484255771e-05
1.07797970304197e-06
3.19652559135846e-05
-9.5995894731771e-06
-3.53581985121714e-05
-8.65105167806888e-06
-4.33111877778549e-07
-2.16277963714867e-05
-4.81644523344515e-05
-3.3085772515212e-05
3.39313183443614e-06
-5.46214966929629e-05
-4.14400072849983e-05
-1.74559427911168e-05
-5.39268042547704e-06
-2.38344791673332e-05
-3.54187317188483e-05
5.78815853988435e-06
3.18512089881654e-06
-2.88495062972505e-05
-1.23441189149201e-05
1.53244293603282e-05
1.25328653400736e-05
-8.14070328781406e-06
6.0393709362511e-06
9.94412499818751e-06
2.25157922922426e-06
-1.817827553766e-05
2.56783198262613e-06
-8.52873160720941e-06
-1.50880096404054e-05
-3.8978412011286e-05
-2.6290644650993e-05
-2.66140476315681e-06
-4.64691086271866e-06
-3.95052206393043e-05
-1.93965854285896e-05
5.69699677866375e-06
-1.99877349763731e-05
-1.37618456824521e-05
1.95799467681239e-05
8.14778524188334e-06
-1.10827334346385e-05
-2.71160067962857e-06
3.64991818409476e-05
8.59464227067467e-06
-2.86402709535652e-05
-2.00381044586156e-05
-1.77905831731121e-05
-1.64624543499477e-05
-2.48670824706252e-05
-6.6752701421627e-06
1.64752051181157e-05
-1.92881014959637e-05
-3.46757266323221e-05
-4.93822220842928e-05
1.54725289391274e-05
-4.66201853929338e-06
-5.17418005648911e-05
-2.21173951650126e-05
3.41911439180336e-05
1.39866444047228e-05
-4.04220082596958e-05
-1.23635649390115e-05
2.93935376322258e-05
2.601598390321e-05
-3.00077225910104e-05
-3.14829509488121e-05
2.21189409830078e-05
4.3577463955851e-06
-4.34888685556947e-05
-4.55760149870998e-05
8.68220275914519e-06
-1.08879331498826e-05
-4.08604681769934e-05
-7.5541840169627e-05
-6.7223159549426e-06
1.57836343291269e-05
-4.40768925487856e-05
3.62385556040248e-06
-1.14476325379255e-05
-1.14506705950376e-05
-2.53390161993019e-05
-3.1368302275853e-05
-1.63203979603881e-05
-1.2059168166497e-05
-3.38103691418344e-05
-1.47861972702191e-05
-1.8751370727727e-05
1.89912848062412e-07
-1.25471728450442e-05
-3.11439742978748e-05
1.44275758621327e-06
-1.99808783779411e-05
-1.69353942927941e-05
-2.28113329438044e-05
2.49434802597402e-06
-3.59476759400883e-05
-1.70449390845897e-05
-1.35860763454675e-05
-2.25972083109697e-05
-3.34243905893726e-05
-2.79844164610347e-05
-2.29070796429794e-06
-6.54572192747793e-06
-7.80287378748457e-06
1.0438254225521e-05
3.23327985980602e-05
7.87467115993343e-06
-1.34436707535364e-05
3.9398388948268e-06
1.04348831392293e-05
8.8472724698162e-06
-4.09876674777873e-05
-1.48694494774264e-05
2.4725221496436e-07
-5.47459815703668e-06
-2.54014991898677e-05
-1.08550743835585e-05
2.05208681807232e-05
-1.11963377340888e-05
-3.52102009918636e-05
6.00272886044391e-06
3.29026202678165e-05
-3.75340712181609e-06
-3.26603782522202e-05
-8.5563941335237e-06
2.74912455949838e-05
4.5211644123931e-06
-3.88638143460079e-05
-7.0846288239739e-06
1.05843383258884e-05
-1.99476737005406e-05
-4.62650711360263e-05
-1.82249937657983e-05
1.2167778188904e-05
-2.36412103800525e-06
-3.98564470404225e-05
-2.26786976600307e-05
9.07664702211044e-06
-2.24104831816258e-05
-2.06515289564529e-05
3.11054929411086e-06
1.48350490699433e-05
-1.60998495960634e-05
-4.56298683564957e-07
1.24539469784518e-05
3.71025630819223e-06
-3.9705158683637e-05
-1.64459656974399e-05
-2.33221760754078e-05
-2.96121209118501e-05
-3.11048242813895e-05
-2.39823040851914e-05
-2.65717055742668e-05
-3.27886924016432e-05
-2.40292111941623e-05
-3.2670426338982e-05
-3.25741260819823e-05
-2.71705165462262e-05
-4.25068478956384e-05
-2.63174552660323e-06
1.52232354089295e-05
-1.33348352143804e-05
-2.14060627688669e-05
3.48946937387042e-06
1.38239371780886e-05
4.66330230814564e-06
-2.46741606048943e-05
3.25793623704161e-05
-8.78634594900734e-06
-5.1773283627114e-05
-1.74403735186016e-05
-4.02965030055e-06
-2.68822900814932e-05
-4.80790817223396e-05
-1.75481417842395e-05
-3.03260380147975e-05
-3.99575311123641e-05
-3.29925602323194e-05
-5.35983344693353e-06
7.84146093495523e-06
-2.69687285429771e-05
-1.77061564144955e-05
1.62573370138472e-05
2.07106640753992e-05
3.02389742492698e-06
-6.50784649291385e-07
1.96993460565918e-05
3.09443199816604e-05
1.00280598134582e-06
-1.40154950778509e-05
-2.14610931799168e-05
-3.19929339363314e-06
-2.69577697182555e-05
-5.69429941840916e-05
-7.02398681148455e-06
-2.54368798108615e-05
-5.59807162950463e-05
-2.85889752294085e-05
1.45129064744812e-05
-1.15916751620566e-07
-2.59679880731374e-05
7.40712189363361e-06
-1.80625740976932e-06
3.13674499115684e-06
-2.68079848179951e-05
-3.51405515295758e-06
1.0341279288859e-05
9.12944411700395e-06
-1.22982858484195e-05
9.73672175538458e-06
6.03916315695047e-06
-2.04029011155864e-05
-3.62618368970009e-05
-3.19022630426705e-05
-2.4271289801552e-06
-3.0606444852945e-05
-5.75262955114838e-05
-2.97512203644169e-05
-1.81865230987009e-05
-2.70647219130795e-05
-1.76086750248477e-05
3.76142722398234e-06
1.33596206705744e-06
-1.11511687668132e-05
-9.94288499995209e-06
6.62728499656038e-06
3.44254086282068e-05
-5.47905221222397e-06
-6.80370998184205e-06
2.92848085375458e-05
1.7389107756361e-05
-2.47346847551107e-05
-2.92375594618251e-05
-1.4039595890439e-05
-2.90303204980753e-05
-5.2063265319179e-05
-4.34168369972216e-05
-1.83020533871694e-05
-4.27990576265247e-05
-5.3532433619998e-05
-4.18146078186777e-05
-1.17804224099056e-05
-3.52000983496027e-05
-2.57951238173447e-05
-1.90414873427444e-05
4.82280790554208e-06
-7.58375878977293e-06
3.22648708421028e-06
5.48666559232899e-06
2.90456035838657e-05
1.93723182964278e-05
5.81047409503764e-06
3.43499027336039e-06
2.26822190348036e-05
-4.71518078547098e-06
-1.70723471125018e-05
-3.85843385143945e-05
-3.39027630670559e-05
-3.35355483122846e-05
-3.70332951315521e-05
-3.26000197884546e-05
-2.22549969400689e-05
-2.58198752451528e-05
-1.83308312512121e-05
-1.01667054469621e-05
1.53843749392336e-05
-4.69230560620406e-06
-5.17876134944103e-06
-2.01180149283672e-06
3.64952919738136e-06
5.72375983813043e-06
1.21218656391122e-05
1.09233136778634e-05
1.40075644894791e-05
-6.78087270905708e-06
-2.47051726105834e-07
2.35821754477102e-05
-3.971718541959e-06
-1.28329420755992e-05
-4.52322206943948e-05
3.76642108415422e-06
-2.55467039591889e-06
-2.08402039499653e-05
-1.46221013626454e-05
-2.66303269872156e-05
2.13273670174622e-06
-4.08480636142621e-06
-1.80792141634928e-05
-9.96494560998516e-06
4.93604060773126e-06
2.35221186730586e-05
-1.46855550296068e-05
1.42011145086933e-06
-7.51752497992351e-06
-1.69976636100518e-05
-2.14745954495159e-05
7.01843743830975e-06
-4.14474056603024e-06
-1.24759183447617e-05
-3.59045624584844e-05
-4.96763878639171e-06
-1.29867399041611e-05
-3.18792206186595e-05
-4.75819184069655e-06
-1.3269578466674e-05
-1.73097136985997e-05
-1.98923787913177e-05
-2.36722636047398e-05
-1.63523780612048e-06
-1.00553956074533e-05
-4.06370808004456e-05
-2.51763679532885e-05
1.16005164126764e-05
1.11821441791461e-05
-3.00420953169438e-05
1.03880390611089e-05
4.5078394200321e-06
-2.39694690332518e-05
-1.60037715511787e-05
1.36849176596523e-06
-2.47138949632271e-05
-3.69072917804645e-05
-3.10078195060822e-05
1.31213959327124e-06
-9.24038510058664e-06
-3.93969250932157e-05
-1.85051165349835e-05
3.39373259262729e-06
-2.79557668919034e-05
-2.6995003874648e-05
-8.30276521155093e-06
-2.46128474095224e-05
3.08180583161166e-06
-1.2871766594908e-05
-4.47377834840698e-05
5.44312862186642e-06
2.10647823146738e-05
-2.12087102746674e-05
-1.43977225163486e-05
1.50140856716302e-08
-1.74895392259269e-06
-8.52481071722825e-06
-3.68644478795835e-05
-1.63794189693273e-06
-1.0274270482255e-05
-4.1659865050499e-05
-2.03737194822276e-05
9.05771903387235e-06
-3.12294673019426e-05
-2.84271554507801e-05
-1.38171929802126e-05
1.89176707053278e-05
1.28511521592926e-05
-5.62792647471541e-06
-1.61471558669361e-05
1.89938417920846e-05
-9.05015416665045e-06
6.47445847420319e-06
9.19077826878228e-06
-7.77587304306654e-06
7.41746774521976e-06
-1.14094652254937e-05
-1.66540258738456e-06
-1.43187177954721e-06
-9.72152763969261e-06
-2.64665570873911e-05
-2.48705141892349e-05
-9.35758494484512e-06
-5.06696159488078e-06
-2.61211962990024e-05
-2.48045487558574e-06
-3.52150615190797e-07
-8.2386118096437e-06
-9.28904828197075e-06
-8.20925815138297e-06
3.27928237263945e-06
-3.06500857587844e-06
-2.851168886499e-05
-1.10798847812669e-05
-1.76341853610069e-06
-1.92739037441898e-05
3.38917669079178e-06
-9.89815711811832e-06
-1.53149698032333e-05
-2.40973104710743e-05
-5.46346104527822e-05
-1.03426195674302e-05
-3.8481120158269e-05
-2.73352096779349e-05
-1.81026006573912e-05
-2.88537761094706e-06
-1.81551455038322e-05
-2.80803343999817e-05
-5.75144771690616e-06
-1.54451413383991e-05
-1.17109823491293e-05
-3.97794040693309e-05
1.3845929343122e-07
-5.81630938485728e-06
7.50432265367284e-06
-2.66003282511454e-06
-2.07711378355892e-05
-1.60354249016954e-05
-2.23151514191041e-05
-1.50514015430427e-05
-6.77338855135758e-06
-5.83861560470024e-06
-2.86130807882742e-06
-1.67468561526165e-05
-4.19748546837256e-05
-3.60354138631314e-05
1.80082259847165e-06
8.00137096503591e-07
-1.23054819074874e-05
-6.57455181409391e-06
-2.96131551480613e-06
3.18919457205628e-06
5.83756529769459e-06
-2.20042765814658e-05
-3.16581758377492e-06
-6.81477513401319e-06
-1.96229583077712e-05
-2.7290145369029e-05
6.96576529590581e-07
-2.63513831538195e-05
-8.47322627948511e-06
-8.67098685587097e-06
-7.79210079213317e-06
-7.35888922791858e-06
1.29153405085055e-05
-1.12504534325406e-05
-1.85398133616585e-05
2.13812689361251e-05
-1.17205279901763e-05
6.12704158718279e-06
-1.20145937167202e-05
-8.24333135474539e-06
9.68946065664781e-06
1.99423386911504e-06
-2.90776895023442e-05
4.89339633439859e-06
1.85025916723835e-05
-5.31517212918183e-06
-2.54617776505524e-05
-3.042499856496e-05
-1.61300181662957e-05
-1.42849868274983e-05
-3.53716654304859e-05
-2.94431740039558e-05
-1.40794331744716e-05
-1.43586544136088e-05
-2.91968574988139e-05
-3.04816034383431e-05
-1.72408506192371e-05
-8.33480240794126e-06
-4.77408951487875e-05
-2.35980600865051e-05
6.84344979947198e-06
-7.80770419623233e-06
-2.14385663750857e-05
1.17641979288866e-05
4.30602487545998e-06
-2.76178012484567e-06
-1.8319381479122e-06
-9.62944691583736e-06
-1.52602949523112e-06
-1.79716918184075e-05
-3.61868786675607e-05
-9.91024645838994e-06
-3.26260059723465e-05
-3.5962908588849e-05
-3.9168551361994e-05
-1.51606802666915e-05
-1.45219355985293e-05
-2.68011223263901e-05
-2.47219632948042e-07
-2.01719364371286e-05
-3.30622872279012e-05
-3.04620456996201e-05
1.53727575956769e-05
5.84256829811532e-06
-3.13855329388102e-05
-4.93976795207567e-06
1.59826141129308e-05
-1.72066028797218e-05
-4.87294485434938e-05
-3.37110586582642e-05
3.35838749724646e-06
-7.17568167089264e-07
-2.12939242854776e-05
-1.07596454418397e-05
-1.1627303794627e-05
1.63669598410553e-05
-2.99388206447996e-05
-3.23654888741827e-05
1.67953054700938e-05
-7.79342137159693e-06
-1.71059045178487e-05
5.06550470681836e-06
6.99099240161781e-06
6.25621140372269e-06
-1.82562596632847e-05
-1.97613133634958e-05
2.03888232498744e-05
-2.17362282459113e-05
-5.20692521475832e-06
-1.45816321853287e-05
-1.23302265801059e-05
-1.5193739686237e-06
-2.1547550596377e-05
8.41681198534511e-06
7.69176176566267e-06
-4.79368333499965e-06
-8.65033067763525e-06
-3.71086284848328e-06
-8.5963968389624e-06
-1.32166633436987e-05
-9.9401479557124e-06
-1.01992191459792e-05
3.26003661116751e-06
-2.96867108414737e-05
-1.87522466638617e-05
-1.16543584301229e-05
-1.42435829865548e-05
1.41038342446335e-05
9.17707514734588e-06
-9.67208750296962e-06
3.89001579739463e-06
-2.41393125444541e-07
4.93879661669593e-06
4.73552103258635e-06
-3.2337784597215e-05
2.60823487278119e-06
1.49292170717169e-05
-5.96939622815414e-06
1.57994827156544e-06
-2.37472820012243e-05
-1.34615940699177e-05
-1.0332574359301e-05
-2.56388162460101e-05
-4.5897218395424e-05
-2.40238227334565e-06
-6.51119923120045e-07
-3.37267868721937e-05
-3.58733280051164e-05
-4.34719131336226e-06
-1.42557821550561e-05
-9.05970065443004e-06
-2.03637301708632e-05
-1.13996377439948e-05
-2.10330037336504e-05
-1.55746065515862e-05
-4.42093375396174e-05
-3.96330346929063e-06
-1.24374259419731e-05
-3.14569379600029e-05
-1.87801774041449e-05
-3.30278554742636e-06
-1.34860980112441e-05
-2.32851859008515e-05
-4.07483683273507e-05
-2.97615918938142e-05
-2.43786006822448e-06
-3.01498111272611e-05
-2.56265592534122e-05
1.0938437248008e-05
-1.18039468289045e-06
-2.88849343321453e-05
-3.28268889660957e-05
-8.96522402737032e-06
-1.06483625389084e-05
-3.70774974760681e-05
-2.4758157743896e-05
2.16824397752759e-05
-1.82164034181326e-05
-1.65285567970505e-05
1.94959805201546e-05
-1.65002560810144e-05
-3.82285086095004e-05
-3.69168688755575e-05
-1.52783553841868e-05
3.67042474868643e-06
1.09387909713501e-05
-3.10714887587885e-05
-8.98981980533058e-06
2.05179047194291e-05
-2.73643829061156e-05
-2.11877009995448e-05
-1.12733982776291e-05
1.98147506826365e-05
-9.80561870984492e-06
-2.97173134602598e-05
-7.87930087518872e-06
2.80964490844063e-05
-3.09708303702522e-05
-1.82238754330421e-05
-1.07548369646245e-06
-1.71696721296698e-05
-3.81812145674238e-05
2.38544266648212e-06
-1.91106638270599e-05
-1.17596761990851e-05
-9.84611326979164e-06
-1.19698989750486e-05
-2.64548184318997e-05
1.05955851907945e-05
-1.15418059508124e-05
-1.14259779291824e-05
5.67293657100525e-06
-2.00665053592704e-05
5.28664613556853e-06
-2.49290645537225e-05
-1.63507562615937e-05
2.8550920264757e-05
-1.60091052577221e-05
-2.69464500406995e-05
4.46967692242462e-06
-4.2661430511496e-07
2.21934797896359e-06
-2.31920488123034e-05
-1.34304281142104e-05
8.40095121685731e-06
-1.57571311754766e-05
-2.674072606551e-05
-3.88918053619858e-05
-8.48469411108515e-06
-3.390831070181e-05
-1.70994842814583e-05
-1.74873739475806e-05
-1.0254148972453e-05
-2.32675843969135e-05
-3.933374624147e-05
-1.20614495074047e-05
3.12703965218586e-07
-3.74201233669816e-05
-2.51980384056312e-05
2.87663020645174e-05
-2.5282759367702e-05
-6.00699483915289e-05
-2.83287854108557e-05
3.60794950166873e-05
-3.58568633008166e-06
-3.87746372327548e-05
-1.92882367084721e-05
2.59714543664301e-05
-3.4926756863852e-05
-3.69786317120978e-05
-1.85665341236777e-05
1.11026949977769e-05
-1.4120626395549e-05
-6.36854034724892e-05
-2.96777286712184e-05
1.56375571301535e-05
-3.13083144905166e-05
-3.54375353091226e-05
-2.96579844391475e-05
1.2817462731631e-06
-2.45557287628588e-05
-4.38884542116078e-05
-4.93144239269493e-06
5.34822981988733e-07
-3.01608863866276e-05
-1.1188231421069e-05
8.80514898323465e-06
2.45661351528461e-05
1.11370770931272e-05
-2.85545389988561e-06
-1.37783142577261e-05
1.4274657181097e-05
-1.92271785866935e-05
-2.45638013236662e-05
1.49770299062578e-05
-2.40593721951652e-06
-2.51186836008702e-05
-1.55200930765426e-05
1.71334928569024e-05
4.15083017824601e-06
-3.30651751490958e-05
-9.58664297973248e-06
1.05154553037494e-05
-2.0331972575253e-05
-1.93234381159794e-05
4.0405962878865e-06
1.80079127698477e-05
-3.06285095707512e-05
-3.17986273723341e-05
1.67967884033853e-06
1.23390820956832e-05
-4.34810219364039e-06
-2.29544853907216e-05
-3.10892984957353e-06
1.00740193789197e-05
-1.65473622251046e-05
-3.41502127973918e-05
8.98993138357428e-06
-8.79028301103832e-06
-8.24426022337349e-07
-3.43684670788492e-05
-1.3331832667421e-05
-1.40009123712458e-05
-3.51569129128197e-05
-3.93192640668978e-05
-1.03026825714047e-07
-2.24745164053637e-05
-4.90392876998173e-05
-2.18182366265928e-05
6.04926288392958e-06
-7.93349265441116e-06
-2.77313925065608e-05
-2.93788905779221e-05
7.78352195052233e-06
-3.99483776614621e-05
-4.74605054523037e-05
1.33962890875307e-05
-3.47620610843207e-06
-4.01567492403902e-05
-2.48263963712135e-05
-4.60333670369533e-06
7.4129955293852e-06
-2.76165203531218e-05
-4.45510981470793e-05
-1.03787349872199e-05
-2.04717292435133e-06
-2.75592269821746e-05
-3.21014618513222e-05
7.2119776219762e-06
-1.49892618340261e-05
-4.71832599724261e-05
-3.56410819047427e-05
-9.72805222501891e-06
8.9031926548825e-06
-7.21370051120815e-06
-2.40104053338254e-05
1.87943409960081e-05
7.10096942416312e-06
-2.87013842322188e-05
-1.9154380356738e-05
1.82383667426732e-06
1.79074993008489e-06
-1.20075203988002e-05
-1.38544199813761e-05
1.92623448089838e-05
2.92680313989652e-06
-2.48951327672585e-05
-1.85563436149522e-06
5.13516303819533e-06
-8.78935255251488e-06
-1.13254274121441e-05
2.84855791527446e-06
-7.7463178946997e-06
-1.79413683818552e-05
-1.13196636326438e-05
9.35385901370662e-06
-2.39235916215705e-05
-3.59917667148227e-05
-7.39289171703977e-06
3.02799440584669e-05
1.19223464589763e-05
-1.45335114338537e-05
1.07773528564201e-05
3.02979960810825e-05
-1.26428781368664e-06
-6.57109242919964e-06
1.83956511097847e-05
4.49553881193987e-05
-3.46568549313613e-06
-3.46445748017221e-05
-7.97250799027746e-06
9.43207377798033e-08
4.54770325553763e-06
-3.72908813674727e-05
-1.60177448350024e-05
-1.35941298739918e-05
-3.339204156494e-05
-2.98860713058768e-05
-3.84836326231852e-05
-8.04370516751951e-06
-2.18950625271753e-05
-3.84650792239527e-05
-1.02657654474442e-05
2.38173355950536e-05
-2.77397585916357e-05
-4.5255160920684e-05
-9.08564591937798e-07
3.59494752160909e-05
-1.45601353866286e-05
-2.88001866177088e-05
-4.00257969846575e-06
-2.77358568523229e-05
-2.1035545658807e-05
-4.23584046648421e-05
-1.77264702824833e-08
-9.03543292575368e-06
-2.89538674169542e-05
-5.3582485454935e-05
-1.31672392923448e-05
-2.00277594181693e-05
-3.97877965949439e-05
-3.1710114878447e-05
-2.71125371963519e-05
-2.25709871251366e-05
-8.84588758697926e-06
-1.98247936530041e-05
-7.6516823568509e-06
-1.76448043528181e-05
-1.13957461060304e-05
3.74192690406998e-05
9.77695057722444e-06
-1.37807835278007e-06
-2.62035904672949e-05
9.33355528195262e-06
-1.2418724635601e-05
-1.19316033522966e-05
-4.39989510614886e-05
-1.7512137609414e-05
7.37624724810758e-07
-4.48132010330232e-05
-3.32110832860482e-05
-2.36227906369908e-06
-2.49166780759489e-06
-3.52075509720999e-05
-2.60645433183277e-05
-1.56939762316351e-05
1.86603621298253e-05
-2.42310116046584e-05
-1.5825945829521e-05
8.1074047254406e-06
2.89363594447642e-05
2.56067718442855e-06
4.29635278231916e-06
2.4923157345496e-06
1.09740286234395e-05
9.74935867473129e-06
-1.80372117182999e-06
-9.28319136415316e-06
-3.96380194797982e-05
2.80712339621225e-06
-1.94255353655236e-05
-5.87696476529152e-07
-3.56576384596736e-05
-2.59702130890776e-05
-3.50182749535556e-05
-1.60991822483551e-05
-3.51551244743365e-05
-1.98921263715991e-05
-8.1992752828698e-06
8.79811775835669e-06
-1.4644660007763e-05
6.91518718096222e-06
5.77950088345697e-05
-4.3312293178913e-06
-1.08457472244128e-05
4.72134819895558e-06
1.99688062448837e-05
2.62850542376754e-06
-2.26050499500706e-05
-2.95272296602204e-05
-1.45131512309959e-05
-3.54473754185397e-05
-2.35578068652201e-05
-2.72132358441304e-05
-2.52582640722132e-05
-1.50548195161644e-05
-5.93305992009829e-05
-1.46161234133509e-05
-1.05317764778686e-05
-8.78382262608229e-07
-2.72222443751193e-05
-5.98030734802335e-06
1.55717254287577e-05
-5.38447978589794e-06
-1.61607701898771e-05
-2.22371202752795e-06
-3.5135912773685e-06
-1.44068574421201e-05
-3.20736676708437e-05
8.40469956415198e-06
-1.15328231407274e-05
-2.31780060368915e-05
-4.62555730358669e-05
-3.52194007827668e-05
-1.17130588701627e-05
-2.49678245640414e-05
-5.95422908855359e-05
-2.71254393421759e-05
-4.32829893749771e-05
-2.17291789341517e-05
-1.14559479271761e-05
-4.72207214045073e-06
2.64723472561674e-06
7.4398107889492e-06
-3.56891802378828e-06
3.12423754134518e-05
2.03920669017812e-05
-1.05882328238628e-05
8.34644396454524e-06
-6.10720665930376e-06
-2.15575536107039e-05
-3.09678500615443e-05
-1.18218031506175e-05
-1.50772354518193e-05
-1.10897780716071e-05
-3.52640818754913e-05
-2.64603709967093e-05
-3.96339916316387e-05
-4.06733139992131e-05
-2.0872137467423e-05
-6.75513352690952e-06
-1.98638456805853e-05
8.76330264259082e-07
-9.16965633962283e-06
2.63655482011088e-05
4.13649585298843e-05
-6.46199912341876e-06
1.85599996389238e-06
2.9454991262836e-05
6.15102562025907e-06
-1.96161539130874e-05
2.2597040363301e-06
-9.40137942549541e-06
1.33483212566044e-05
-3.03272708805766e-05
-3.58807642320115e-05
-4.0357654621536e-05
-2.16643443606212e-05
-5.49174852410353e-05
-2.33009231466692e-05
-3.37925801893211e-05
-8.58027202225349e-06
-1.1440703833188e-05
-1.42450574865435e-05
2.76620725701561e-06
4.06590409907013e-06
2.66765392226102e-05
8.12221203977209e-07
1.80536396165549e-05
2.26071790409029e-05
1.43105640518332e-05
9.77101438091895e-07
1.63391314661033e-07
-9.84524158013935e-06
-1.97483654421776e-05
-3.23025837605086e-05
-3.17479199775779e-05
-3.44093676315753e-05
-3.54977680054848e-05
-3.83285342320243e-05
-3.23376383954038e-05
-3.47747754694475e-05
-2.07624233651049e-05
-2.31545618971791e-05
-9.37762809061258e-06
-3.49262921963697e-05
-3.53070333412141e-06
-1.33012370419506e-05
4.06830591195206e-05
-1.90077169375386e-05
-2.50875235695158e-08
1.35215928250235e-06
2.96188210446862e-08
-1.07485226098116e-05
1.52599932950137e-05
-2.68629589582324e-05
-2.72251368698244e-05
-3.91305650926282e-05
-4.61341809784151e-05
-1.02581693740463e-05
-2.34375845133464e-05
-2.33452573985985e-05
-3.81221395815067e-05
-3.54842361652876e-05
-6.28488941390989e-06
-3.31846479371175e-05
-1.4882184347222e-05
3.20983139263871e-06
-2.20780890117946e-05
-3.59211029068881e-06
-1.58624013262897e-05
2.03384911021837e-05
8.64655808166741e-06
5.58179870138133e-06
7.54238742604016e-06
2.54055353920719e-06
-2.6164124164437e-05
-2.012014237753e-05
-2.00177582944721e-05
-1.12593696290867e-05
-3.66113926196182e-05
-2.19680863347492e-05
-2.11088943738405e-05
-7.47839900360782e-06
-1.898754499666e-05
-8.67006905428075e-06
-1.67173882390417e-06
2.08060794236914e-05
-1.06221641456669e-05
-7.05544269585436e-06
1.35254722906228e-05
1.77049199652749e-05
2.7486952564116e-05
-4.6100217016771e-07
1.58185840303964e-05
1.26665527258536e-05
-8.68441691427929e-06
-1.62486142464289e-05
-2.88269915685417e-05
-1.23587806447302e-05
-3.67075679235434e-05
-2.5582901060037e-05
-1.89921618401949e-05
1.66448316540306e-06
-2.59329340948511e-05
-3.6272308543349e-05
-5.35912181841101e-07
-4.12984795360422e-06
2.24188208090127e-06
1.52697751595016e-06
2.36036258661035e-05
9.37745522048771e-07
5.03838706095966e-06
1.82285419778699e-05
-8.5434917056048e-07
-1.32347431318077e-05
3.92004184262079e-06
2.4594353029066e-06
1.52500686389865e-05
-2.44223625106668e-05
-3.06181491970629e-05
-3.61412056600232e-05
-1.67041157970219e-05
-3.68066155477915e-05
-5.18829913526917e-05
-3.44350670415758e-05
-1.06371980168472e-05
-4.73194404934718e-06
-4.13201980561425e-05
-1.12873869730701e-05
1.3054832424595e-05
9.01719701827295e-07
-4.29719221872919e-05
-2.13174767819386e-05
-2.50002312723075e-06
-1.26331576353581e-05
-3.30035296830326e-05
-1.41720255197701e-05
-1.53178782218487e-05
-3.13282514182235e-05
-2.38422914062213e-05
-1.87215117213894e-05
6.01034202085557e-06
-1.5746965058677e-05
-2.53248959289629e-05
-5.23060388082664e-07
-3.23627047567687e-07
-1.21894072001963e-05
-1.63196938575596e-05
-4.89426352374996e-06
-5.47038588905799e-06
-9.18602893504018e-06
-8.88342651212065e-06
-1.39344203406756e-05
-9.96933952849703e-07
1.46223121137135e-05
-1.49979031585947e-05
-3.72876191688482e-05
-1.55945476128098e-05
-4.84018975182436e-06
-2.90406254975717e-05
-3.26124878499327e-05
1.30489649035463e-05
2.43070482631747e-06
-2.97111533313594e-05
1.62583181031774e-06
8.02675159531648e-08
-1.90280397603587e-05
-5.2379146992821e-07
1.74644174795745e-05
1.53354633543786e-05
-1.93394262322588e-05
9.18287507333167e-06
1.72074805288933e-05
1.54367377642708e-05
-1.7919497812909e-05
-4.06760204727248e-06
6.79390724077471e-06
3.67923151028858e-06
-1.68095769985813e-05
-4.20138210371274e-05
-3.63672464696798e-06
-1.9203937468561e-05
-5.42723462754557e-05
-3.71224847894399e-05
3.80939318445876e-06
-1.87838638189315e-05
-7.59459197484503e-06
-8.10628954700954e-06
5.9426211763145e-06
8.77447115406696e-06
-3.19219650187165e-05
-1.59869495611371e-05
2.81323216825517e-05
1.71541316915628e-05
-5.02014144776982e-06
-8.91898407320362e-06
-2.19363044059829e-05
-1.80503804251056e-05
-4.18998903575183e-05
-4.36393061447507e-05
-3.92426276640736e-05
-2.43383066697499e-05
-4.08184545558933e-05
-2.68768720548319e-05
-1.92906728389182e-05
-2.27988471159955e-05
-2.05755073491694e-05
-2.09203362338454e-05
-2.74371856554163e-05
-1.43117102711695e-05
-1.93158669193773e-06
-1.36005437588577e-05
1.91933088176903e-05
3.11707546875564e-07
3.50989253921326e-06
8.90643336718929e-07
-1.29087740098479e-05
-2.66956475251677e-05
-1.278666224678e-05
-1.89435108505827e-05
-3.64400407676688e-05
-3.49088133879509e-05
-2.81160100218161e-05
-6.89078781059793e-06
-3.11038192996335e-05
-4.05559268569557e-05
-2.83179593784452e-05
7.6612687825989e-06
-1.87441420525249e-05
-1.42278143754346e-05
-1.24144777154907e-05
1.39655052289387e-05
9.5575993759363e-07
-1.13251406516516e-05
1.77956012031479e-06
7.33674862620366e-06
-1.34884405973274e-07
-2.20696622827018e-06
1.15733986764335e-05
1.25709596073261e-05
4.97011501960617e-06
-2.58865565235965e-05
-6.98847689624149e-06
-2.93573074868924e-05
-2.90035111459348e-05
-1.9601732509022e-05
-7.19306009349079e-06
-3.01448696051497e-05
-2.52822409832952e-05
3.42175499294364e-07
1.54297316458678e-05
-1.05353400373254e-05
-1.09464947381421e-05
1.46297153307836e-05
1.75645336294745e-05
-1.04096763655012e-05
-1.95014777692799e-06
3.98044502525806e-05
-1.16191957288684e-05
-5.87261809677429e-06
-1.05691556997019e-05
8.85762414655282e-06
-1.33284076196912e-05
-1.23200464096913e-05
-1.97412868077589e-05
-1.98131817669606e-05
-1.70766230807098e-05
-3.80351871911878e-05
-5.10779276668614e-05
-2.7844725942377e-05
-1.09751926156458e-05
-1.98816870220755e-05
-6.72984805456366e-05
-1.00845284226533e-05
1.75096436037721e-05
-1.00890967108694e-05
-3.47420685407256e-05
-9.57983742756684e-06
3.92338557133205e-05
-2.58953905633151e-05
-3.65131608042133e-05
1.48333793350321e-06
1.51175055363049e-05
-4.30063127061525e-05
-6.33408346331777e-05
1.86724752203565e-06
-5.54415797474104e-06
-4.19112592341338e-05
-1.26817815660119e-05
-3.18148705471076e-05
-2.04620870095727e-05
-4.13454962896823e-05
-3.98335773332497e-05
-1.63571488047348e-05
-2.76982387421288e-05
-3.07524973371242e-05
-6.77421265676916e-06
-1.42781607986076e-05
-3.32099474750622e-05
-2.93810316202221e-05
-3.12688701775166e-06
-1.15177742010996e-05
-1.23760020052975e-05
1.52872707468712e-06
-1.62580151116742e-05
-4.46865731303608e-06
-3.16873351400012e-05
1.76683930368892e-05
2.85458184093473e-06
-2.03403553031708e-05
-2.82054286515984e-05
-1.98808932942762e-05
-3.66174548882833e-05
-2.06672692152675e-06
-3.29546444521352e-05
-2.50176062353289e-05
7.87966456341559e-06
1.58413044508587e-06
-3.20283271971311e-05
-2.60087451620915e-05
1.81387858928717e-05
3.34161575359251e-06
-3.59284189496235e-06
-2.63264671385794e-05
-5.37822274455438e-06
-1.4003929958886e-05
-1.49568977729394e-05
-9.81556702919821e-06
3.87112870244756e-06
2.92464076667796e-06
5.39544856756565e-06
-2.72135294381072e-05
-1.37678623164164e-05
2.32832860316233e-05
1.00759847331298e-05
-3.15211170685528e-05
-1.38325841303927e-05
4.08117915071926e-06
3.38968157203341e-06
-2.07319035151451e-05
-5.42070688445041e-06
-5.04908489137533e-06
-1.44251155454941e-05
-2.32195025827538e-05
-2.77023743704144e-05
-4.13209775086698e-07
-7.57259583643872e-06
-2.78739645294673e-05
-3.09156850260191e-05
-1.82641169285165e-05
-1.18276914088269e-05
-2.05301967690492e-05
1.29593128598976e-05
2.21644856524286e-05
-1.42861842605746e-05
1.62610995547664e-05
-3.1455580661838e-06
-3.05410183342827e-05
-9.67229162220102e-07
-4.20008015444033e-06
-7.04809720470387e-06
-1.73096357380868e-05
-1.23013981088119e-05
-4.08148986659426e-06
6.1727561589563e-06
-3.15588417509878e-05
-3.08549792974683e-05
-1.36396732505998e-06
5.73797467025799e-06
-2.59766399514151e-05
-4.44541264236396e-05
-1.95801941485475e-05
-5.65425483714306e-06
-3.34605988588058e-05
-2.48618776264417e-05
-2.03497815505875e-05
1.19814406176192e-05
-8.39184107466593e-07
-2.63069961393047e-05
-1.18551958831356e-05
-1.32983295404609e-05
-3.83584651391688e-06
-5.08419323438116e-05
-1.40614844390237e-05
4.41166977188423e-06
-2.04977973991174e-05
-4.99882228391084e-05
-1.91785701460263e-05
-4.67338918299666e-06
3.11811995580978e-06
-2.39409984424023e-05
-1.91248683968358e-05
1.25841802341832e-05
3.41989402925026e-06
-8.6534663222637e-07
7.150077260634e-07
6.56322405997532e-06
-3.32298584342753e-05
-2.0129133778377e-07
-1.98630895494595e-05
-1.3941557965715e-05
-7.82326789175755e-06
7.2212738862556e-06
-2.57906241328383e-05
-9.47720612969458e-06
-9.97632077190728e-06
-1.36201720673936e-05
-9.68701452738047e-06
-3.00607426796713e-05
-1.72211880511728e-05
1.05779570503586e-05
-1.33905897460521e-05
-1.48591402841061e-05
-1.84982662955098e-05
-2.6086148434252e-06
-2.97175212212383e-06
-1.68419185996468e-05
-1.03096359727283e-05
9.88524458335048e-06
1.80492136945652e-05
-2.16390623875053e-05
-3.76088290432202e-05
3.11506782522988e-06
-1.49844370717723e-06
-3.55342118670023e-05
-3.51781660935393e-05
-1.42201137336673e-05
1.56929547230558e-05
-1.51657620984274e-05
-1.86362301057344e-05
-3.83718217842338e-06
2.97213964098112e-05
-6.85603669561472e-06
-2.09197601803327e-05
-1.6871324498138e-05
1.30126733734382e-05
2.14297003825886e-06
-1.09667244823826e-05
-3.12769762329778e-06
-5.90638691560002e-06
-1.83878221926583e-05
-3.76149270851222e-05
-1.30444020986386e-05
-1.47721353713644e-05
-2.19939781278461e-05
-2.4983804718518e-05
-1.92830410356103e-05
-1.42780865121274e-05
4.8358052466046e-06
-1.49911248970187e-05
5.33602715040733e-06
-5.5175142180395e-06
-3.07327532726757e-05
-1.49426256205155e-05
1.29756301890866e-05
-1.297312933932e-07
-1.62723704436612e-05
-2.40214798375444e-05
-1.35087017961798e-05
-1.52435968569125e-05
-2.14827689557281e-05
-1.95640996872418e-05
-3.44698262849505e-06
-4.40409624549652e-05
-1.70054889482389e-05
-8.29414290582941e-06
-2.3292297025121e-05
-2.29046719807584e-05
-1.54425194882198e-05
-6.05800768883766e-06
-2.38259648031033e-05
-1.53168273209478e-05
-6.1583315684353e-06
3.87147413721789e-05
2.42444943035806e-05
-2.71499800049033e-05
3.06508306539016e-06
-1.32868946275382e-05
1.27714942677655e-05
-6.78492290715082e-06
-3.15481031506682e-05
1.73033069000133e-06
-2.77082126826048e-06
-3.21045662217211e-05
-1.67365386627579e-05
-1.30162880643972e-05
-1.28807848348434e-05
-1.61913409503446e-05
-4.36280085161953e-05
3.87407149985342e-06
1.67863147345274e-05
-7.36621463506032e-06
-4.73841047682925e-05
3.75669502582495e-05
2.47847301827485e-05
-2.04774990227629e-05
-1.0993376131675e-05
-6.58990968741728e-06
1.56143987228874e-05
-2.89761549538402e-05
5.97892524957035e-06
2.12178034035455e-06
-2.56746801266579e-05
-1.15812457890443e-05
-2.72718890968369e-05
-2.39434639311667e-05
-3.20157420027299e-05
-3.0043620185037e-05
-1.6744058420117e-05
-3.20763393317407e-05
-2.20952336656557e-05
-1.0782628207241e-05
6.34713525016903e-06
2.54993161600242e-05
8.62679293851026e-06
-5.35453353907652e-06
-8.72186943518311e-06
5.49446174968652e-06
-1.11614918440164e-05
-2.65883941606563e-05
1.02165847962906e-05
3.51137957706174e-05
-2.72804514089567e-05
-4.92629810951854e-05
-2.2847674272801e-05
1.50638311575873e-05
-5.03373409928149e-05
-7.37639156001351e-05
-3.38479159881115e-05
-2.56444522995124e-05
-4.57345399867348e-05
3.94739410254461e-06
-1.25254697523033e-05
8.3451848230922e-06
-1.40426520504998e-05
-5.42070862525059e-06
8.93684879007063e-06
2.08624709342548e-05
-2.82542651572806e-05
-3.60852698357155e-06
2.83559300468045e-05
-1.40063320074427e-05
-3.02127837586468e-05
-6.49927688363479e-06
8.12337771328818e-06
-2.04760590190182e-05
-4.24002749336336e-05
-5.46998902506354e-05
-8.0356251043018e-06
-2.79691648290306e-05
-6.22806554746779e-05
-2.54453369380652e-05
2.76576743699412e-05
-2.41444624071783e-05
-1.98539584095365e-05
-1.02472242099122e-05
2.29810596047252e-05
1.29882431804156e-05
-3.27562686174205e-05
9.52576543821295e-06
4.02308063674765e-05
1.17003357973487e-05
-1.08654551189233e-05
4.61864423779637e-06
-2.1411090870793e-05
-3.31360774736374e-05
-3.21978575998558e-05
-2.79022817530025e-05
-1.83726041633906e-05
-4.64999740371642e-05
-3.61262894820909e-05
-2.68561310290441e-07
-2.61447434723511e-05
-4.18750058391966e-05
-1.42494057993191e-05
2.0774509490307e-05
8.91472934749218e-06
-1.62952197657954e-05
2.46149298850869e-05
4.84551773992233e-05
6.291209766427e-06
-2.13168709732779e-05
2.09910060387833e-05
3.93239338042962e-05
-8.36045811904808e-06
-3.80534953336476e-05
-4.63354620029852e-07
1.86041263474683e-05
-2.76351309518397e-05
-4.65063915676108e-05
-5.64921430108706e-05
-1.04024042772096e-05
-2.47644601008084e-05
-5.09094686292458e-05
-2.45947890733359e-05
8.28548488537708e-07
-1.3649836941603e-05
4.72151127297612e-08
-1.25167257937716e-05
2.27891115860802e-06
-6.09554940468955e-06
-3.77058072329781e-05
8.72965343553488e-06
-2.10518546288634e-06
5.91445317492382e-06
-3.06430161638925e-05
-3.16301176302614e-05
-3.88763595812387e-07
-5.9057331139357e-05
-3.6577283574052e-05
-9.62637588239443e-06
-3.15853123771174e-05
-4.62998863466474e-05
-5.2137761380077e-05
-1.91098198589512e-05
-3.44179300416225e-05
-3.32467202094563e-05
-2.97883268205765e-05
1.6847193051305e-06
-3.57190019338107e-06
-2.47443213535496e-05
9.80221742380275e-06
1.90455326120201e-05
2.66618792684025e-06
-1.25691645797662e-05
4.78717676352805e-06
-2.20612682238938e-05
-1.67583552591094e-05
-2.64432079348645e-05
-1.01558471268801e-05
-1.72526149031617e-05
-2.92150528429408e-05
-3.19384922007194e-05
-2.76430241548303e-05
-3.69714732200261e-05
-2.73468693467839e-05
-2.39697646260343e-05
-4.3373779941049e-06
-4.27017285949145e-06
-2.22877191996292e-05
5.30074673920503e-06
8.42808013341636e-06
2.31395851029895e-05
-4.56811775294308e-06
1.81166451438556e-05
2.61604618343657e-05
-3.36891344707853e-06
-6.92235069816218e-06
6.15370595281636e-07
2.86858545887024e-05
1.14833304906318e-05
-2.9966428053833e-05
-1.38043241615298e-05
-8.52725032227373e-06
-2.7690714989339e-05
-4.33989381089201e-05
-7.5473894023079e-06
-1.41610221221375e-05
-1.82934134365744e-05
-1.0352272996761e-05
-2.42764722986877e-05
7.37204290552285e-06
-2.02829373095886e-05
-9.61998686383871e-06
-1.47481189642357e-06
8.6123134138736e-06
6.88109628711868e-08
-2.32619759220525e-06
1.67888602990997e-05
2.16012546171763e-05
-1.77065516674522e-05
8.32243560341394e-07
-1.63007425790514e-05
-1.90470492112177e-05
-3.74042938076786e-05
-1.64770532997421e-05
-1.11856212233232e-05
-5.64001196937743e-05
-5.307567650936e-05
-1.54537407389844e-05
-9.60954744368574e-06
-3.17010268583643e-05
-3.73705222050983e-05
-1.7246374344747e-05
1.29705810231568e-05
-1.51877730825161e-05
-1.83698968058592e-05
-6.35956191885216e-06
1.08636868299559e-05
-7.42150193294749e-06
-1.21586097189983e-05
-3.36086631839913e-06
1.40225113725152e-05
-4.49243247697819e-05
-6.02892903395952e-05
-2.65877995765503e-07
-1.72033932085044e-05
-3.75514272781879e-05
-6.01658804864409e-05
-1.06551238494668e-05
-9.64708397505434e-06
-6.55680116752752e-05
-2.46402920347468e-05
-9.42902285139797e-06
5.36933631067267e-06
-2.47916063205632e-05
5.8060787957787e-06
4.57801672529787e-05
3.59136807863506e-05
-2.97025218246076e-05
-1.90344123600768e-05
6.18174052072217e-06
6.84993306560201e-06
-2.05978748756085e-05
-1.27198810990518e-05
1.67397190817687e-06
-5.60664145318816e-06
-1.71143149650832e-05
-2.76110530750285e-05
-1.23648037019768e-05
-2.69955089714079e-05
-3.84213760712873e-05
-2.30388314936995e-05
1.98367679833086e-05
2.07837405124887e-05
-7.31180071948229e-06
1.6311414069135e-05
1.39559923002596e-05
2.4876209745558e-05
-1.68904482712765e-05
1.35262605935622e-05
1.87103380222106e-05
-8.93723823137369e-06
3.91127899568436e-06
3.08731506494483e-06
-4.0572178528951e-06
-3.13826725091335e-05
-4.84786695690962e-05
2.00833337486713e-05
-2.82280657522964e-05
-4.51856942171982e-05
-2.09968979178091e-05
-8.55108601208153e-06
-3.24892831094174e-05
-3.12170159110323e-05
-4.54311156495056e-06
1.47424543636599e-05
-1.80857845553112e-05
-3.8042670992362e-05
3.13338345504998e-05
2.69797323103546e-05
-3.04302772454949e-05
8.87176652422634e-06
3.07003397864422e-05
1.05688586469818e-05
-1.2520808644585e-05
-1.3666528333672e-05
-9.96957633743979e-06
-4.68724798478142e-06
-3.78878209860373e-05
-4.07045148447732e-05
-1.69731801089256e-05
-9.13584996115749e-06
-5.2276649913005e-05
-5.41400011918236e-05
-1.08104329591928e-05
3.83604830636589e-05
-1.62307622277013e-06
-4.96238909029408e-05
2.77764178400955e-05
2.27220817542234e-05
-2.09703834188261e-05
-4.44163435665035e-05
1.67893252107621e-05
5.9755533808747e-06
-5.6838362496707e-05
-2.01835456530987e-05
-1.03325467400786e-05
-1.80309135548181e-05
-3.40163220177547e-05
-3.62543569819973e-05
-1.21911100089342e-05
-3.31542759102155e-05
-3.92930843717055e-05
-9.16902943040066e-07
7.0384388496357e-06
-2.95621881179853e-06
-3.9820405092545e-06
1.45533536869211e-05
2.18491932380483e-05
-1.43791399579995e-05
-3.70781769221421e-05
-5.55714166869756e-06
2.7550170771825e-05
-2.0157509757005e-05
-1.1510239237475e-05
-1.07059253802589e-05
4.98730853584267e-06
-6.33290883328977e-06
-4.66574102834724e-05
-1.50022931217688e-05
-6.09424264231219e-06
-2.23997782790177e-05
-5.47238001240834e-05
-3.43302993603191e-05
1.5343856070542e-05
-2.55526292684777e-05
-2.88426775938135e-06
2.66836988035589e-05
1.66658996381132e-05
-1.21327545723609e-05
1.29623360907435e-05
2.65865424700135e-05
1.73882892261054e-05
-2.42296849450689e-05
-1.54809033881872e-05
2.4217262801062e-05
1.39753740207417e-05
-5.2776049015485e-05
-1.25720714626391e-05
2.06152755807081e-05
-6.45570146096289e-06
-4.83923006421208e-05
-3.48009187234983e-06
1.83413743871256e-05
-5.57399532820025e-06
-3.7147895025975e-05
1.01549178793542e-05
1.09853824839255e-05
-2.20652021697077e-05
-2.5984779514122e-05
4.62798996007505e-06
3.95085233970037e-05
-1.04956126491717e-05
-3.33111923687871e-05
-1.61108041159557e-05
1.06905915507552e-05
-5.35952531295824e-06
-4.61003264136155e-05
-9.81143785753634e-06
1.65251781584104e-05
-2.8675050017641e-05
-5.93878752769644e-05
3.00199470159423e-06
-1.25568223946568e-05
-9.10075977661161e-06
-2.41146994675241e-05
1.11091021658144e-05
-1.37968362430519e-06
-2.16157276920062e-05
-1.08067778503125e-05
1.17853351762411e-05
3.89153370218291e-06
-1.9319831574328e-05
-8.84801314855393e-07
1.4074086363485e-06
-2.18155846881848e-05
-3.75341007920064e-05
1.68963706057731e-06
-1.33943461311765e-05
-3.63111058169543e-05
-2.34587795321165e-05
-1.1543537956863e-06
-1.59054435517951e-05
-4.4284434621015e-05
-2.17750822767844e-05
-1.56776255348404e-05
-9.17296516763364e-07
-3.00643360155572e-05
-1.58014074925138e-05
1.23173603209609e-05
-3.58489846674602e-06
-7.98847465191396e-06
-1.44632698204191e-05
1.11486271604555e-05
2.97854632172567e-05
-2.17994462344346e-05
7.13695754314665e-07
-4.13916334084805e-06
1.5487114402286e-05
-8.22687527917479e-06
-2.91418424184358e-05
7.64662134394871e-06
8.18072710618566e-06
-3.19695743047484e-05
-4.09060066605175e-05
-2.56757495096329e-05
1.68818737891155e-06
-3.59297390071874e-05
-5.22000341416826e-06
2.78788717539702e-05
1.5103917371687e-05
-4.19994296895226e-05
9.47162434118138e-06
4.79055639146027e-05
2.1926411155859e-05
-1.41550773768547e-06
-1.80552370542901e-06
-4.83474453018612e-06
3.07642269771831e-06
-2.83372437792313e-05
3.71407794413889e-06
-7.68726506892692e-06
-3.6149234204644e-05
-1.76817825425928e-05
-1.21571434328023e-05
-2.92670336330283e-05
-4.12587262027158e-05
-1.69159916594983e-05
-7.56658161414444e-06
-9.11148101427773e-06
-2.99079439712778e-05
-1.08134915370347e-05
4.91764119006381e-06
1.97755058834141e-05
-7.13463707543586e-06
-4.21984019289468e-06
1.13971996805825e-05
1.25052880275883e-06
-1.73785771605923e-05
-5.73890877525235e-06
7.90100070470371e-06
-1.30271434989696e-05
-2.66619702687924e-05
-2.50135587591743e-05
-1.85164084140505e-05
-1.44625664081425e-05
-5.69756559588418e-05
-3.08046747197945e-05
-1.91916466263488e-05
-3.11533412018381e-05
-5.07959187127981e-05
-2.87755582929719e-05
-9.09992658142928e-06
-2.59589537045081e-05
-2.18912232734136e-05
-8.97746524916863e-06
1.31537654624923e-05
-1.95462877541403e-05
-2.58519981966419e-05
-1.68340602137471e-05
-9.28101657738072e-07
-2.33975721898161e-06
-1.92194549130823e-05
-1.42975000925899e-05
-2.61423476318748e-05
-1.35707397736336e-05
-1.17391420075373e-05
-1.70659816397313e-05
-1.59481679040127e-05
-4.89080625284408e-05
-4.04929263493338e-05
-9.38902041779233e-06
-2.17757789628438e-05
-2.22303865472226e-05
-1.95585781754395e-05
2.54098315114279e-06
1.45979183399664e-05
-2.49578428622704e-06
-7.18581049148357e-06
9.41928363961621e-06
9.051611849792e-07
-2.35898449639063e-05
2.15271111442855e-06
2.41682406340222e-05
-1.136716248101e-05
-2.34304860382374e-05
-1.11044730109444e-05
-7.79330623597498e-06
-1.78922881219736e-05
-5.22981509255742e-05
-3.19708767352503e-05
9.19499754819479e-06
-1.1069627613386e-05
-4.35596872174818e-05
-5.29612913649775e-06
-4.45162432442369e-06
-7.28109762142945e-06
-8.29412439560384e-06
9.21433213848577e-06
2.21286244953295e-05
1.65803353861456e-06
-1.12332240792095e-05
-4.83140621807505e-06
6.45297405905062e-06
-5.30997714729004e-06
-2.24981364809235e-05
-1.62371245887504e-05
-4.00544532017165e-05
-2.43389004144394e-05
-1.70741299082187e-05
-1.78294169377772e-05
-2.83229869910701e-05
-5.38578613427359e-05
-3.79578262762574e-05
-6.30249333699538e-06
-1.11530997973857e-05
-3.09404432756056e-05
-3.10469440561856e-05
-4.78828047195297e-06
-1.68731100133646e-05
-1.72689140244541e-05
1.20166771189987e-06
2.04786205700667e-05
1.46541364061272e-05
-2.46509178422513e-05
7.57575195112724e-08
4.41153634210954e-06
-1.83166629606903e-05
-3.9271519480646e-05
-1.16369790103331e-05
-1.5422645627502e-05
-4.10282462590074e-05
-5.2235646845133e-05
-2.18122143970102e-05
3.06876499472782e-06
-1.73106458121943e-05
-1.74012466986467e-05
7.3276311652729e-06
-8.14885041487978e-06
-1.01318613793087e-05
-1.01023063682439e-05
4.56210184837253e-06
1.20007596284157e-05
-2.41142999443431e-05
-3.35388829243525e-07
-1.48985917370953e-05
1.33784687334145e-06
7.42400919402978e-06
-8.25010110653404e-06
-1.9298814964447e-05
-3.79582667549763e-05
-1.70107967248291e-05
-2.97475385426754e-05
-1.4624853666549e-05
-1.73466833114892e-05
-2.04244090572519e-05
-1.10073180126197e-05
-7.73361173849131e-06
-7.71466047870926e-06
-7.66855819391503e-06
-1.31601546841487e-05
1.2924347119443e-05
2.22808893332656e-05
1.29310444367342e-05
7.57368315290584e-06
4.34875280891491e-06
-7.18191815682121e-06
-4.65856674520398e-06
-2.01362442987097e-05
-4.92536059352374e-06
-4.71311336693478e-06
-1.20851694593708e-05
-1.69794605293711e-05
-1.15694048252001e-06
-1.25624729843032e-05
-3.50774972407159e-05
-2.89163029185191e-05
-1.15010939671001e-05
-2.16227834704711e-05
-2.92886864672107e-05
5.91870926297059e-06
1.51856983869565e-05
-9.85115534011101e-06
-2.15713298515758e-05
-7.38027818135221e-07
3.41892720025991e-05
-8.32017093462396e-06
-2.89705869271199e-05
-4.95905355669267e-06
-1.24367092571658e-05
-1.45756904451001e-05
-2.36952849941097e-05
-1.93113746961499e-05
5.54990307533509e-06
-2.77848688178198e-05
-2.64155923129684e-05
1.54071486505535e-06
5.49152322810091e-06
-3.91052975601688e-05
-2.92037995468466e-05
-1.69268079456663e-05
1.0487470482478e-05
-8.43074593900076e-06
-2.34827229286461e-05
-1.47714425854003e-05
-1.84198099916256e-05
-3.34056882253095e-06
-3.1430226946894e-05
-3.80122102945044e-06
-7.37883510311281e-06
-3.44781638977252e-05
-9.37457469373586e-06
-7.09880813737152e-06
-1.8336008579785e-05
-2.80003214484499e-06
-1.86288158097776e-05
-2.14139489091395e-05
-5.94478251691111e-06
-1.90998276395133e-05
-1.71048117340049e-05
-1.0301936704157e-05
-5.03432384440851e-06
-3.50389254467873e-05
-8.20988028344929e-06
1.11119893951964e-05
-1.36544219483101e-05
-1.1079033669441e-05
-1.3560943915276e-05
9.3393207876796e-06
-2.52747930189335e-05
-1.40910733513559e-05
-7.56306132129499e-06
4.08065716961895e-06
-1.41293456159011e-05
2.50127166402631e-07
1.25009660449222e-06
1.66844399210319e-05
-2.24270241528551e-05
-2.64258897709612e-06
-1.64234253533035e-06
-1.56531360288978e-05
1.72982022747866e-06
-4.0534229144785e-07
-1.27524157670514e-05
-9.36584943241107e-06
-1.97477969152255e-05
-8.87975758977061e-06
-3.98064343584818e-06
-1.73003334417104e-05
-1.12101315403462e-05
-6.41014819198091e-06
-8.15515866263875e-06
1.51008401392974e-05
3.51736522501824e-07
2.04067294552713e-05
1.59750707355108e-05
1.06595199520133e-05
-4.84140698232491e-06
9.63689197767674e-06
9.8982186635151e-06
5.22137535305791e-07
-2.49040035257222e-05
-2.5838407655561e-05
-2.12238898061937e-05
-1.98114361380106e-05
-2.06503435477672e-05
-3.13914496649697e-05
-2.58241551270836e-05
-4.65726722314125e-05
-2.63055953573799e-05
-1.28734141764605e-05
1.97132518499107e-05
-2.19720632259913e-05
-9.8854913439937e-06
4.755203394828e-06
1.31575638593552e-05
-1.11207488511112e-05
-8.63840096615218e-06
7.30302279591803e-06
1.22536199168706e-05
-2.56087848361524e-05
-1.70629995884714e-05
-7.78714725177381e-06
-2.74436515308243e-05
-2.96417683636457e-05
-4.12459499017573e-05
-1.05820965426041e-05
-1.58198859013046e-05
-1.93343268052468e-05
-3.0326338178662e-05
7.56569842462186e-06
-1.68633695648947e-05
-3.04402000377403e-05
-3.19845859171824e-05
7.58561833586199e-06
-1.6312311876516e-05
-1.60933512303613e-05
-9.49826984464587e-06
2.41612577328425e-06
-3.15605764917051e-06
-5.68758381311285e-06
1.48637346589415e-05
2.2666421182985e-05
-3.09051286865289e-05
-3.20362857671677e-05
-1.80300008665169e-05
1.74613305323842e-06
-2.64410038937906e-05
-3.37528619437175e-05
-4.6070124943919e-07
-1.29864211382312e-05
-2.96585544435868e-05
-2.4592559450899e-05
9.99071243276351e-06
9.98109452831109e-06
-2.99062178479268e-05
-1.9301053273236e-05
3.35103689896645e-06
9.31532341071372e-06
-2.6684033298911e-05
-7.05353507315498e-06
-6.07958262937446e-07
1.18450087561073e-05
-3.08014757363169e-05
-2.11574752015018e-05
-2.43565645806304e-05
-3.16337477033021e-05
-1.83458617266072e-05
3.38226565059197e-06
-1.11210510647449e-05
-3.87682321623051e-06
-2.34819558896713e-05
-6.17434561068836e-06
3.31539923867961e-05
-4.8514389867381e-06
-1.49354820719844e-06
2.39882568601305e-05
6.53579897332633e-06
-1.32910795013847e-05
-3.04595632119299e-06
8.63579602717741e-06
1.03124535844411e-05
-1.65125521025049e-05
-3.99986436841198e-05
2.37175611127318e-06
-1.46032220594095e-05
-3.12877643211854e-05
-4.17666038594287e-05
-1.1163372215721e-05
-8.24549197456667e-06
-1.69333674965774e-06
-2.50372414059067e-05
-1.51882706322656e-05
1.87280593233259e-05
-1.57671702526609e-05
-1.43190242882462e-05
1.02134911592431e-05
-2.39005485288902e-06
-9.69318872137639e-06
-1.36849531957602e-05
-3.16551686776322e-06
-1.15488534176592e-05
-1.85489202238433e-05
3.43144074024962e-06
-2.45826261276113e-05
-7.85790591187804e-06
-3.2879676519324e-05
-3.6638342616633e-05
-4.32497049615101e-05
-2.5118307461476e-05
-3.73901205309718e-05
-2.38616598556424e-05
-3.42794278729964e-05
-1.14100391735213e-05
-5.99239625475247e-06
-2.49475423402397e-05
2.06591598750977e-05
-7.2426939100499e-06
6.60452226781545e-06
2.94815995523273e-06
4.14917556017916e-06
6.66324969642315e-06
-1.91872403034912e-05
-2.33116607979393e-05
-1.4850309459521e-05
-1.67491037031901e-06
-3.54431185261359e-05
-2.49461110307401e-05
-2.78267659958312e-05
-1.31073883639365e-05
-4.37004644818826e-05
-1.56489257477779e-05
8.48477345759505e-06
-2.49984138069428e-05
-1.83719101858953e-05
1.66518373572569e-05
6.29151877141972e-07
8.58271015927742e-06
2.63476745945829e-06
-1.45970727142526e-05
2.69171019277526e-05
-2.10633654363731e-05
2.99189082784662e-05
1.28030705266927e-06
4.96190861454003e-06
-2.12501266015269e-05
-8.79561363076426e-06
-1.82557321714412e-05
-1.57135272621781e-05
-2.39923316956381e-05
-1.90250220570258e-05
-1.3744850324151e-05
-8.39376809368683e-06
-1.49013060968605e-05
-1.47241424936711e-05
-1.55144886398007e-05
-9.59522949335764e-06
-5.06027437721981e-06
-2.58129402664633e-05
1.57038711557244e-05
-1.92433497066e-05
-1.67287843941062e-05
-5.70938749265637e-06
-5.51155204104559e-06
1.04819503165074e-06
-1.45443054617705e-05
-1.85272468419806e-05
-1.37415281727201e-05
1.34448707603418e-05
-1.41862456173826e-06
-1.22442329273869e-05
-1.45344761110001e-05
-2.74484527778902e-05
-1.55230990772005e-05
-3.33438318405407e-05
-3.28675896813809e-05
-2.32585377320974e-05
-2.28209365458327e-05
-3.04025848143651e-05
-1.89479138156048e-05
-1.64323649220434e-05
5.99321713572079e-06
-9.51857670311223e-06
-2.91510067102013e-05
3.64821260688698e-06
-9.71189042705683e-06
-5.09807736029872e-06
-1.99947974200034e-06
-6.85205310279051e-06
-1.9359721666995e-05
-1.22281716425105e-05
5.49146799968157e-06
-5.07883155636654e-05
-2.62668109927978e-05
-3.81706390657644e-05
-5.13108000613587e-05
-3.50570817675733e-05
-3.1977677773227e-05
-1.54883138124869e-05
-2.44419582187011e-05
-2.87502643427869e-05
-4.52123457343791e-06
-4.30896992037993e-06
-2.6785233526676e-05
-5.33657048522058e-06
-1.44354111747912e-05
-9.60352571373914e-06
-4.91948419575565e-06
-2.31046493772832e-05
8.40620495669782e-06
3.20261079073527e-06
-2.30915648541548e-05
-2.20603731742561e-05
-4.73820536720056e-06
-1.52797183126429e-05
-2.09207105619655e-05
-1.34538939565282e-05
-3.86966730334633e-07
-1.95271565933716e-05
-2.11794428989816e-05
-1.29321363098898e-05
-3.10197396516098e-06
-1.50348933029697e-05
4.84869772429876e-06
2.0583890647979e-05
1.76431404472189e-05
-7.35095466043676e-06
-3.16452582308083e-08
2.65360977112875e-05
1.90142367987443e-06
9.29894805120017e-07
-1.845820258684e-05
-7.57315262287899e-06
9.32464385347202e-06
-3.27328874640103e-05
-1.02057223552688e-05
8.80614084379334e-06
-2.44604415533148e-05
-3.62653702009837e-05
-2.62023575680804e-05
-1.88543161983558e-06
8.47483791096571e-06
-3.31493901709089e-05
-1.22591300645096e-05
-2.77506324859803e-05
-4.20681256922538e-06
-9.46505760685685e-06
-5.3199306113498e-07
1.11481454418248e-05
8.60490309633914e-06
-1.61192848883431e-05
1.41512952851937e-05
-3.7082003129446e-06
-2.61688304491543e-05
-9.06768856665457e-06
5.91457176783413e-06
-1.41800616613305e-05
-3.76283379653747e-05
-3.27991651830891e-05
-3.10774644252072e-05
-1.55192490315713e-05
-4.44462304841731e-05
-9.7627767283551e-06
-1.10908086678516e-05
-3.55449736173683e-06
-9.38004815023947e-06
-8.83536613202153e-06
-4.53931554474041e-06
-1.04597072643583e-05
-2.03528910606319e-05
3.63795917233411e-06
-2.64337148024067e-07
7.64935300888427e-06
-6.2634399964324e-06
-2.31175388030367e-05
-2.1220068738014e-05
-2.34848784029999e-05
-1.93581012956228e-05
-3.82594572705924e-05
-3.83556586107272e-06
-1.82710778854247e-05
-1.67972388446939e-05
-2.13907983123576e-05
-3.28602906634198e-05
-3.6480346910289e-06
7.60718999962427e-07
-2.49644881184427e-06
6.70610610014751e-06
2.89884236826765e-06
8.1719685754836e-06
-1.56553247757513e-05
5.2150769172062e-06
-6.7287376086797e-06
-7.560246870078e-06
-1.97212284821454e-05
-1.48280898037581e-05
-3.41261351705732e-05
-2.09699633294584e-05
-1.44195710323454e-05
-3.04901057148047e-06
5.16665453533596e-06
-1.39835422225028e-05
-1.1769280827876e-05
2.89909275008763e-06
5.70609777076486e-06
-2.52065456265781e-06
3.31902196155489e-05
1.21230104546185e-07
-2.16061371004568e-05
6.05776663286173e-06
2.10135112910924e-05
1.21927937100283e-05
-7.78008477148161e-06
-3.96448047602875e-05
7.85507052412357e-06
-2.78580276011632e-05
-3.2322565890207e-05
-2.54443404437832e-05
-2.23166505082479e-05
-3.96151425875585e-06
-1.50874372043794e-05
-1.50657198887293e-05
-9.82759213490206e-06
-1.02577675508735e-05
-9.99258536274514e-06
-1.40810543069449e-05
1.33433192233815e-05
-1.31775996720446e-05
1.06132075298211e-06
1.81923690954619e-05
2.65390099905816e-06
3.99572278595049e-06
-6.57272537514935e-06
-1.40192647704547e-05
-1.03597693803097e-05
5.37878322491402e-06
-9.98788301491692e-06
-3.97392044085713e-05
-3.04869955883618e-05
-2.65336175880564e-05
-1.00047776298951e-05
-3.57091685650813e-05
-1.83347063450271e-05
-1.41726142235636e-05
3.4204912120837e-06
1.22916949486831e-05
1.21091316482194e-05
2.80449327609685e-06
-1.63772846765531e-06
-6.80079856651059e-06
-2.25795511302538e-07
4.86875455679307e-06
3.83866225043312e-06
-2.40516683923784e-05
-3.5163065270123e-05
-1.34222789636064e-05
-3.54672278048467e-05
-3.14053572525769e-05
-4.53225073445418e-05
-1.93636431959703e-05
-1.06878577371474e-05
-3.09116427001434e-05
7.49735953629296e-07
-7.51993734081737e-06
-2.15320839944183e-05
-9.49128070248026e-06
-2.47926906196539e-05
-7.54500412384159e-06
-1.06885113632852e-05
5.67961557294294e-06
1.4839052928252e-06
-1.60266967212584e-05
3.03332568409343e-06
2.6928289747229e-05
-1.78293341526657e-05
-1.37388992915896e-05
-1.50311049369152e-05
-2.1494245317173e-05
-1.93921041926127e-05
-2.63623459608498e-05
-2.36229504998817e-05
6.62971135326912e-07
1.38024610661215e-06
-4.03447415174694e-05
6.02886859770684e-06
-4.57054787989687e-06
-8.68945897867999e-06
-9.87669382391226e-06
-3.78088021902232e-06
2.09165533731662e-05
2.67157964579043e-05
-1.7081123487779e-05
-1.64514879577915e-05
1.03540909066355e-05
-1.04100558917985e-05
-1.22606785635018e-05
-1.29603420091085e-05
-7.28958351572291e-06
-4.775055825468e-06
-2.35497810974536e-05
-2.69949739387914e-05
-1.02518547305714e-05
-2.10591796046488e-05
-1.36497021420458e-05
-4.95939801423171e-07
-2.85433868347569e-05
-9.24295857169235e-06
-1.31543005960237e-05
-1.31005612202231e-05
-5.97254609110944e-06
9.01178291441091e-06
-2.7302345989362e-06
-6.45264971412394e-06
1.46703142402284e-05
-2.0949616977043e-05
-2.26285132585148e-05
-2.17301668580016e-06
-1.61793891987832e-05
-2.57878583576036e-05
-7.34597011516651e-06
-2.09698542508527e-05
-2.27234466306267e-05
-9.56730597653704e-06
-1.84010249967356e-05
-6.02537464174771e-06
-1.84261317693413e-05
-2.38973943006529e-05
-9.53388008293856e-07
-1.9157706698144e-05
-8.94873090216077e-06
-3.30158149780982e-05
-3.58696689508559e-05
-1.84276173419616e-05
6.46920250658912e-07
-2.26256964305627e-05
-2.93103343546114e-05
-2.03898447300521e-07
5.29898087447015e-07
-2.93868285830323e-05
-1.48310178717688e-05
1.32755126487153e-05
1.41674688268533e-06
-3.83423239494313e-05
-2.5685623410419e-05
-4.5269343658074e-06
-1.78164307989277e-05
-1.99007898374929e-05
-1.95398630094668e-05
9.02964076569363e-07
-1.84932012865939e-05
-2.97835648113473e-05
-1.17535716037338e-05
-1.18927267185444e-05
-9.95252939461014e-06
-8.2874975478905e-06
1.98910876394943e-05
-1.16635968988115e-05
-3.79290615311322e-06
-1.14838819435095e-05
1.97013747051268e-06
5.75148139354966e-06
-1.02163710034128e-05
-3.45701379700624e-05
5.95820348906616e-06
1.3589277743342e-05
-5.70446001606902e-06
-1.19312929247097e-05
1.01606263720968e-05
1.84545056352749e-06
-2.13390131170678e-05
-9.23493162653034e-06
-1.120380007196e-05
1.75841339734306e-05
-3.03771521934263e-05
-1.31907593051336e-05
2.02818036461312e-05
-4.88536025606382e-06
-3.03234748908589e-05
-1.4594721318148e-05
1.44748241202642e-05
-1.48529904497541e-05
-5.32099565414251e-05
-3.24104612082857e-05
2.60841581752409e-05
-1.81947378933728e-05
-5.55529403215355e-05
-6.08095046962243e-06
5.64484550929422e-06
-4.27763684884013e-05
-5.3453079827652e-05
-1.04904798774096e-05
1.54171038212394e-05
-2.85723022714877e-05
-3.88716377366564e-05
-2.0833951306424e-05
2.99825151069246e-05
-6.04558061443123e-06
-4.03229529448632e-05
2.57016606441959e-05
1.98259506798378e-05
-1.22443565846523e-05
1.29080931909362e-06
8.93207804640541e-06
5.40476745499155e-06
-2.21672188440656e-05
-4.03247546450505e-05
-5.63628991106622e-06
-5.31133809479003e-06
-2.16709903118322e-05
-2.20216247868976e-05
-1.18833022840313e-05
-2.2843603226353e-05
-4.57155916306985e-05
8.8267656034412e-06
-1.81699498910941e-05
-3.35587458206414e-05
-3.94334968571577e-05
-7.45159468849517e-06
2.27904505990647e-06
-4.3537185522149e-05
-2.62813300904293e-05
3.13307213147606e-05
2.39235838720487e-05
-1.81494900778787e-05
-1.17030522785547e-05
1.57582496795877e-05
5.08156327705438e-06
-2.89475456287692e-05
-2.39085399601817e-05
2.11623886277802e-05
-4.94158146029764e-06
-4.25408916505894e-05
-3.88290513088391e-05
1.72081467748785e-05
-1.20552508905177e-05
-2.66914294939324e-05
-5.3755728941322e-06
3.65435811894319e-05
3.8833889142323e-06
-2.39484524709625e-05
-3.74052922915362e-05
1.12528930453841e-05
1.54847135517376e-05
-2.19639016856117e-05
-2.44010263959907e-06
1.47195513732442e-05
2.65404848144399e-05
-1.67418744429257e-05
-5.74668045440355e-07
1.78365463615067e-05
2.17601553343566e-05
-2.36865523925538e-05
-2.34296474529966e-05
-1.46186551738083e-06
-1.67140494271598e-05
-4.61077277165054e-06
-1.56670966983057e-05
-3.91451676778028e-07
-3.13650283911836e-05
-2.14092636610286e-05
-6.13155987611419e-06
-2.37577516634194e-05
-2.82263461018376e-05
-2.89973839506878e-05
6.31126188339987e-07
-2.15259980739807e-05
-3.77536657731471e-05
-4.38962524404766e-06
5.10096737191631e-06
-5.91952097213744e-06
-1.50711309962768e-05
-2.18880953573999e-05
-9.14891135006776e-07
-2.2010549809053e-05
-3.93706129046769e-05
-3.85583184711934e-05
1.59083117921968e-05
-1.78111568742595e-05
-4.99813267154785e-05
-2.79453274985959e-06
4.42794700047517e-06
-1.71911432546719e-06
-2.64053407428002e-05
-2.06614241684235e-05
1.7007066000965e-05
-1.41031773485273e-05
-5.02470740103841e-05
-3.07997851832385e-06
1.10431263192643e-06
-1.33940954791571e-05
-4.03414971785226e-05
-2.35541822203446e-05
-2.14901909268557e-05
1.61609584231585e-06
-2.77495665688839e-05
-8.6952577977019e-06
-2.13964423386997e-06
2.47722027199992e-05
6.82951662784057e-06
-6.67104173038026e-06
-1.39942258379624e-05
-3.00596862685527e-05
-7.44825517523044e-06
-2.41282720982196e-05
-7.73866161387511e-06
-4.15316200472656e-06
1.3034133644592e-06
-6.31083782661973e-06
-2.14255778055921e-05
-3.98537208561904e-05
2.37697262481444e-05
-5.91164646112879e-07
-1.82586669088607e-05
1.70185004335388e-05
6.54265418317727e-06
1.41109062015528e-05
-1.13639149538366e-05
5.69589261623697e-06
2.68714081922255e-05
1.68339807801235e-05
-1.14411895631184e-05
-1.7648421836576e-05
2.87062471524235e-05
-7.56090044545352e-06
-2.6842639636067e-05
-3.89163692877124e-05
-1.87167319048721e-05
-1.73218215130751e-05
-8.68657033626082e-06
-2.41430850106304e-05
-1.24391805001429e-05
-4.92708283087141e-06
-9.75041307067997e-06
-3.26174890988789e-05
-1.49501946278787e-05
4.42535514958186e-06
9.63659358287496e-06
-3.62020705879451e-05
-5.40949910106754e-06
3.14433416210686e-05
-2.4230644369839e-06
-4.24593195049746e-06
-8.70240732367474e-06
3.0818310841355e-06
1.05045628534661e-05
-2.85862042568697e-05
-4.68349229413388e-05
-1.35552398989198e-05
-3.83746608288597e-06
-1.93490269909979e-06
-4.66648246161218e-05
-2.14230741169168e-05
-2.24174462159911e-05
-2.51680524054397e-05
-2.2658098381143e-05
-4.13453005936513e-05
-2.04677178369533e-06
1.83073025902307e-06
-1.48862449002062e-05
-4.40411588221804e-05
-1.26997091459537e-05
-2.08371948523922e-05
-1.83253655251225e-05
-6.88831406220961e-06
-4.84275264883484e-06
1.5017883418e-05
-6.08739399530652e-06
-1.92126858018972e-05
-8.69918281688504e-06
-1.05696570758534e-05
-2.11603615822841e-05
-4.39493563402564e-05
-1.65250211764285e-05
2.55188709744556e-07
-1.31088845696151e-05
-5.10644257423289e-05
-4.36541048415802e-05
3.64377848416078e-06
-3.4104507656635e-05
-4.74248198503851e-05
2.98112900560377e-06
1.92217953756467e-05
1.45810248419639e-05
-1.9649040160029e-05
-1.07837313000859e-05
2.81981382759496e-05
1.13995910846949e-05
-2.72959910681496e-05
-1.79371034327163e-05
1.60330360228884e-05
-9.89580347003248e-06
5.15575452410354e-06
-1.37497474681413e-05
9.65604595385203e-06
1.52987929944302e-05
-4.5307323963873e-06
-2.06979824252305e-05
-1.54504047048915e-05
-3.12756720514246e-05
-1.56410332693759e-05
-2.30342351829302e-06
7.79239282449305e-06
5.49235754525418e-06
2.87407708053247e-06
-1.71707076121512e-05
2.08606773658188e-05
4.35068983479858e-07
-1.63643804815086e-05
-2.87349323954607e-06
-5.27896156283384e-06
5.86529252399878e-06
-1.3891685704349e-05
8.38154256063659e-06
-1.12843846846901e-05
-2.80355745533385e-05
-1.58906574343863e-05
-5.4921305893953e-06
-3.99486419052724e-05
-3.80692806046986e-05
2.80611787542927e-07
-7.9992982344644e-06
-5.75094534870157e-06
-1.45662641253493e-05
1.21203430315432e-05
8.63635109122239e-06
-1.40867987027942e-05
-2.61519844005412e-05
-2.17321860232621e-06
4.32008479814602e-05
-3.44403122809602e-05
-3.63051911577816e-05
-2.26580995545559e-05
-1.49065704956356e-06
-1.92207268143934e-05
-1.33532484864738e-05
-2.47131619205457e-05
3.15701397584062e-07
1.05254936240286e-05
1.81171630712565e-06
-1.37444766472463e-05
-1.25612247755108e-05
-7.7714274774733e-06
-3.91718232483042e-05
-2.80774894601015e-05
-3.90141524727687e-07
-4.99435615701916e-06
-1.44362546606718e-05
-1.02858047474389e-05
1.55926011950888e-05
1.5874272838089e-05
-1.52667984553353e-07
-4.62138643413414e-06
-2.09421671252947e-06
-5.02104446664564e-06
-5.90508024892043e-06
-1.11386409129577e-05
-6.0175622142303e-06
-1.61210812883102e-05
-7.30818018428642e-07
7.63260566562979e-06
-1.49469136086863e-05
-2.17147151626756e-05
-2.07532875776749e-05
-7.96571203803247e-06
-2.65087524159356e-05
-2.28179044777401e-05
7.72575322768803e-06
-3.74680205293955e-07
-1.64374213196e-05
3.01415397193508e-06
1.12590023040769e-05
1.16731199790575e-05
3.92719443665819e-06
-2.74013608311761e-05
5.05368792366826e-06
-6.03315771477913e-06
-2.76544616375069e-05
-2.14643547611844e-05
-7.74862014447503e-06
4.76446137104628e-06
-1.09923061567661e-05
-2.94095406319358e-05
3.40566639251806e-06
5.23596192896335e-07
-3.11871167423957e-05
-1.26361208188745e-05
-8.08162861992702e-07
5.80582063427828e-06
-1.36959075186928e-05
-1.82962577177554e-05
1.50284429267738e-05
-6.14708069632881e-06
-1.57453391671069e-05
8.85838527116612e-07
-1.28688295331451e-05
1.90331074494986e-06
-6.52782489015998e-06
-2.78663192558692e-06
6.90703766684237e-06
-2.92355288052931e-05
-9.88775165183604e-06
-1.58199804734415e-05
-1.73706941506143e-05
-1.56700656323581e-05
-1.10686713775422e-05
-9.28571282187602e-06
-1.24742853848295e-05
-4.44075241889675e-06
-7.82432808348448e-06
4.46600802375903e-06
-7.67555434995845e-06
-1.56331408877538e-05
-1.53284171167745e-05
-5.3478328785656e-06
-2.03651963977736e-05
-1.87632688387813e-05
-2.12438826053634e-05
-6.89084003364024e-06
-4.18327271668346e-06
-2.25300807049764e-05
-6.10912031167574e-06
1.07731796678954e-05
-4.06041493709758e-05
-3.59945749083001e-05
-1.93668042415153e-05
-1.03215327010992e-05
-3.99898431703219e-05
-1.97065615291511e-05
-2.9102725508147e-05
7.15069986187746e-07
-1.25683412740329e-05
-4.15635492938591e-05
-1.80225862998252e-05
-1.75300573961535e-05
-2.24389605789998e-06
-2.26083189596139e-05
-1.98060375294266e-05
-1.95948149742956e-05
-2.16375862629703e-05
-2.40431582057263e-05
9.10555385892851e-06
-4.59819145211167e-07
-1.79553299960201e-05
-1.20255741524777e-05
3.21274548952279e-06
-4.93772679225129e-07
-1.05989101414337e-05
-2.43379238521097e-05
-1.59830462345721e-06
-3.20917190922859e-05
-8.44778527021069e-06
1.40680646230338e-05
-1.83799082072654e-05
1.94489490345682e-06
-2.12591658612906e-05
-6.11336089148394e-06
-1.74588083595889e-05
-2.812196480542e-06
-1.53806274972918e-05
-1.50596454388321e-05
5.68426165273432e-06
-2.03343565968692e-05
-7.44450408371541e-06
6.65066974321436e-06
8.0908593665238e-06
5.4578904318007e-07
-1.80336595815213e-05
-5.00566186119585e-06
-2.05975097625498e-05
-1.80958585090086e-05
-1.36446157357156e-05
5.70573488173461e-06
1.00293735859698e-05
-1.87531185772601e-05
-1.63701104870325e-05
7.32569018623076e-06
-1.66699068178961e-05
-2.65808648429233e-05
-2.87731420053697e-07
6.32933398774222e-07
4.51628731774926e-06
-8.16842586925535e-06
-4.01238156530811e-06
-6.47537021429548e-06
-9.68419349368492e-06
-1.11770292468344e-05
-2.01946979091058e-05
-1.45766417773555e-05
-1.24129329694443e-05
-2.38346535360099e-05
-1.23778372009568e-06
-2.11364133632546e-05
-2.22858949192866e-05
-2.89196168072401e-05
6.11316106656873e-06
1.41759482984876e-05
-2.60133777806434e-05
-2.99509520044774e-05
-1.4384290027734e-05
-1.46153008082262e-05
-3.04370935482953e-05
-2.39857962828001e-05
-1.63935679145584e-06
1.72140097588695e-06
1.67225856538608e-06
-1.2401173854888e-05
-1.66428307416756e-05
5.68282139445607e-06
-2.29061366373947e-05
-2.77517238233522e-05
-1.30935967774668e-05
-9.52537059470754e-06
-2.42075045532211e-05
-7.99965384849708e-06
-1.21696768634613e-05
-2.96812497734871e-05
-3.29014975400412e-05
9.63963708933771e-07
-7.20716108836753e-06
-7.90699810479142e-06
-2.42658344920445e-05
-2.57204560519734e-05
6.33640093797895e-06
-1.97849094261553e-06
-1.13559260926183e-05
-3.5750404160995e-06
1.40999228376381e-05
-4.64109400429572e-07
-2.40422102920847e-06
4.99778193824266e-07
-1.21812942335025e-05
-1.06479872617611e-05
-8.0971438180873e-06
5.58430641423321e-06
1.06359425794256e-05
-2.56494412061717e-05
-1.54411972999424e-05
-1.0164849650533e-05
-1.83291555448576e-05
-4.04638252499848e-05
-1.29390949552696e-07
1.24772750929574e-06
-1.62720921456108e-05
-2.26007147537224e-05
-2.28010943863846e-05
-5.99190820486679e-06
-1.51409024570063e-05
-1.03900162429999e-05
-8.55245399177942e-06
-7.80922644469321e-06
-2.43856698912449e-05
-2.22872237591043e-05
1.05996321062641e-05
-1.43993891769061e-05
-1.42997182688351e-05
-1.92314453584286e-05
-3.01580420620951e-06
-2.59572269673486e-05
-3.44335608640725e-05
-3.52289716556885e-05
-1.38056347427737e-06
-5.86114380053051e-06
-2.31202658606069e-05
-1.76072172117711e-05
-2.15674071990062e-05
5.16749545359205e-06
-1.91142752616952e-05
6.540488492666e-06
-8.47010703187082e-06
-6.33730636322862e-06
-2.72401890085695e-05
-1.70705209635404e-05
5.88252488800386e-07
-1.60658293515683e-05
-2.76795568183135e-05
4.81433714415864e-07
-1.16435470261016e-05
-3.16457403017908e-05
-1.3633062367642e-05
-1.99220494344205e-05
-5.93647942255687e-06
-2.15342257849999e-05
-3.15838880495428e-05
-2.64872174570531e-05
-2.24646977933374e-05
-1.38405754058223e-05
-2.24775557461548e-05
-3.19307255841468e-05
8.69633176304127e-06
-1.15648559493057e-05
-2.13964354394895e-05
-7.27653593854989e-08
-1.2472117807781e-05
-2.40648391673807e-05
-2.93416746282447e-05
-4.69309658571234e-06
-2.22664937859904e-05
-1.73549428802749e-05
-1.10040855882176e-05
-5.11538400716441e-06
9.75477836314448e-06
-2.25442402390805e-05
-9.26510711459395e-06
-1.66588781929663e-05
-1.28367672613568e-05
-2.66994403039451e-05
8.41651449743425e-06
-6.98166991844853e-06
-2.95901512161054e-05
-4.52853552298831e-05
3.89982771217692e-06
1.40906754037937e-05
-1.34891177491721e-05
-2.73759131695303e-05
-3.35069239379347e-06
-2.32818393641758e-05
-7.34577933955259e-06
1.76030238501505e-06
-1.89789661922337e-05
8.17874249458535e-06
-1.97437089405904e-05
4.68596939446651e-06
-5.31424553562401e-06
-2.3740303504659e-05
1.13667783433608e-05
-1.61753295612546e-05
-1.39108575410882e-05
-1.24621381016243e-06
-1.54079259995032e-05
-1.08046012407547e-05
-2.5170998062156e-06
-4.8291619357295e-06
-1.08199584762159e-05
-1.02910053463587e-05
1.0028050663476e-05
2.30895619318483e-06
-1.1188645977711e-06
-1.99658291847579e-07
-1.56225465497561e-05
-2.38160920606227e-05
-2.68340411077736e-06
-2.5649446131044e-05
-1.16306800572193e-06
-1.91184862250437e-05
-1.95328405843225e-05
2.80484820121889e-06
-1.01101574326231e-05
-1.21036176611732e-05
9.33279580999343e-06
-1.25804802473896e-05
-6.54934099870137e-06
-3.50603358326273e-05
-1.71729948226238e-05
7.87968871510078e-06
-2.16302902563651e-05
-1.95739591644024e-05
-2.18747203776731e-05
-6.34150580901264e-06
-2.69875241468464e-05
-7.41601512918335e-06
-1.86915428017692e-06
-1.54948524742424e-05
-3.69801426033543e-06
-8.69902223156549e-06
8.64078124026397e-06
-8.25449320470887e-06
-2.82924116647351e-05
-1.8431672204628e-05
-2.87674165861444e-05
-2.45604504855827e-05
-2.25086585206117e-05
-1.95878631191646e-05
-4.04800997993905e-08
-2.15023147945288e-05
-3.2656740920945e-05
-2.86939816808384e-05
-2.83778524085588e-05
-1.43102171442757e-05
-4.12757440973714e-05
-2.07327030482075e-05
1.63044634880315e-05
1.22481537176541e-05
-6.37423543030492e-06
3.58349363127208e-06
7.41373357655504e-06
-1.1216625429111e-05
6.31569505595457e-06
-2.90805850796776e-06
-9.04735689026199e-06
-2.04852366217563e-05
-2.03551105123122e-05
6.44536500857121e-06
-2.61686852987279e-05
-2.52911381936366e-05
-3.98885730595004e-06
-6.59170424236661e-06
-5.80330692951253e-06
-3.47766428554401e-05
4.26025088097357e-06
-6.80786995570765e-07
1.86839581751664e-06
-1.05393079003796e-05
3.4967279645433e-06
-1.08122502534715e-05
-1.24143757056315e-05
-1.57762812309465e-05
1.65658292547768e-05
-2.53579272885297e-06
-7.91390094905169e-06
-1.02672996334511e-06
-1.25952234632779e-05
-8.45028966583082e-06
-3.61229508961314e-05
-3.15149297642429e-05
-1.20254866836766e-05
-2.77431114533318e-06
-2.533931055126e-05
-1.37752126304062e-05
-5.29936242001415e-06
-2.26917511383749e-05
-4.54804015284759e-05
-2.33667690291521e-05
4.64244430000972e-07
1.8801176202849e-05
-1.25914197603926e-05
4.92942011730913e-07
7.55404878272528e-06
1.44129721251469e-05
-1.28440382488094e-05
-1.00015931680552e-05
9.67394717343942e-06
-1.73793109430118e-05
-2.28007593293657e-05
-1.57470657045681e-05
-6.71795827360298e-06
-7.45457087677156e-06
-7.09739799357532e-06
-3.35550030562925e-05
-1.37840411627788e-05
-1.19254482869592e-05
-2.22459840660579e-05
-2.80347909327906e-05
1.67103819101515e-06
-1.57800507132398e-05
-3.44262872622826e-05
-1.57706435151258e-05
7.48616956427592e-06
5.55183433611984e-07
-3.97404748859912e-05
-2.21838812102987e-05
-2.69974919471962e-05
-1.17716654923164e-05
-8.24411486075169e-06
-7.52032886023967e-06
9.38862112674216e-06
3.54715166630213e-06
-1.04653948299106e-05
-1.9016991417828e-05
-1.44470323965472e-05
-1.64170333900751e-05
-2.92567292843012e-05
6.46322490881237e-06
-1.23449201957339e-05
-1.57419000243276e-05
-2.24764098774417e-05
-2.05918069075607e-05
1.58134578179868e-05
4.60207489663676e-06
-1.65400398186103e-05
-8.18005076989782e-06
-2.69410549879435e-05
-1.8752471417146e-05
-1.86397886201701e-05
-4.54284600514142e-06
6.5404168350587e-06
-1.87798631909311e-05
-2.00043378220033e-05
-8.12166982599501e-06
1.95125240756003e-06
-6.29670266681937e-06
6.16344312210852e-06
5.49974044127655e-06
1.24607615602767e-06
-2.37500574811271e-05
-1.27335869119465e-06
1.35892391128148e-05
1.5190787094841e-05
-1.39340795706122e-05
-2.0560568688193e-06
2.54839496348254e-05
-9.98476879169522e-06
-2.56996332548051e-05
-2.39855665357865e-06
2.50871460380915e-06
2.87047918096853e-06
4.4824228478409e-06
3.12846698628648e-06
9.38484141493143e-06
-3.53158876243959e-06
-1.07729584235399e-05
-1.49415559124783e-05
-1.27921613430244e-05
-5.93093509141152e-06
-2.55415170681091e-05
-1.65215130478523e-05
-2.73397680545535e-05
-2.23176727209883e-05
-2.05069477115393e-05
-2.35364743587566e-05
-1.9002327102011e-05
-6.99652507423323e-06
-1.3952933444814e-05
-2.50447874713334e-05
-7.24167967571331e-06
-1.70345841906835e-05
-2.66632559315364e-05
-4.0463342542366e-06
-2.63997816182168e-05
-2.2969949472901e-05
-2.11594888565602e-05
-1.06333394728411e-05
-1.52823075459573e-05
-8.87770524338566e-06
-1.46827176158658e-05
-8.0480742873541e-07
-1.40949045720463e-05
-2.08067715028113e-06
-1.50173218523168e-05
-7.93078791015082e-06
-3.19291733781628e-05
-2.84905236705534e-05
-6.095106675815e-05
-2.27816615335101e-05
-1.61956789266955e-05
-4.86621314896098e-05
-3.60364098869602e-05
-9.3127539397076e-06
-1.03405099300727e-05
-3.05837098233953e-05
-1.39971946734825e-05
-1.32579696361028e-05
-2.41692019870015e-05
-7.08914521294573e-06
-7.18357729673873e-06
4.98233971403704e-06
-1.81813274471306e-05
-1.65202352465609e-05
-8.42908068487691e-06
8.14977075533987e-06
-2.26884481656503e-05
-3.14846776162133e-05
-1.51903856974228e-07
-3.02864840032267e-05
-6.37489394512613e-06
-4.06795571473175e-06
-1.12932043684195e-05
5.92434114165721e-06
-3.8841314510491e-07
1.14794169922034e-06
2.72755142317678e-05
2.38155976151036e-05
-9.98387975282573e-06
8.74063291456576e-07
1.12998065818049e-05
1.4164955207622e-05
-3.94944031156199e-06
9.98990087728211e-07
9.59238063661531e-06
-1.75726164472816e-05
-3.24250986132519e-05
-1.41052659070613e-05
-2.60530230393174e-06
1.95836418254477e-06
-3.40191627803346e-05
-7.57998485446658e-06
1.16151360038691e-05
-2.04102610187132e-05
-3.51884463205903e-05
-4.12058009926429e-06
1.45242943071564e-09
1.87783667767711e-05
1.24521662119868e-05
8.4995225448222e-06
3.21723666376257e-06
2.53551793405306e-05
-5.98102955084932e-06
-1.74178312624207e-05
-4.5551880286829e-06
-2.82818723212384e-06
-2.48320822964154e-05
-1.41398706760848e-05
-1.57597839716718e-05
-9.76125463293887e-06
-3.96192303896361e-05
-2.67026684804173e-05
-8.53971142307312e-06
-1.3965143716373e-05
-2.13155547793814e-05
-2.22260597046781e-05
-1.01036915246489e-05
-1.01975341583072e-05
-2.50891067537838e-05
3.84637203200643e-06
-1.94779732433126e-05
1.86537431116741e-05
-3.95696099024743e-06
-2.80793050817299e-06
7.97017877561123e-06
-8.90868223235277e-06
-6.12946107250607e-06
-4.04695907521061e-05
-2.53731634792679e-05
-1.81081039322313e-05
-4.07533488314826e-05
-8.41238457018814e-06
-2.56026266259082e-05
-2.3992174618417e-05
-9.43903812356766e-06
-2.07240125504934e-05
8.60583118444221e-06
1.95497931052517e-06
-1.48635825075614e-05
-9.28109654793834e-06
4.47260362234055e-06
-1.19777913445572e-05
1.42833236456052e-05
3.88037679808147e-06
1.45964697870919e-06
-4.15677388987733e-08
-1.58872680427645e-05
-2.64695380222584e-05
1.09856743129063e-06
-9.88671522527743e-06
1.23685528453289e-06
-2.75313709294249e-05
-1.6401302488103e-05
-2.0901852436866e-05
-2.81742832258367e-05
-3.7117359682666e-05
-1.58467582409255e-05
-3.15409010113774e-05
-7.51031584735684e-06
7.04465217721241e-06
-2.91636997308622e-05
-3.95824047000249e-06
1.60779078132178e-05
1.18899831160596e-05
1.05903376910363e-05
-3.2822812547247e-06
7.82200482501036e-06
-9.11256280041094e-07
-1.52962054128444e-05
-1.69437936847629e-05
-3.32857661292231e-07
-9.45631419526582e-06
-1.92856122539755e-05
-3.43384748223342e-06
-3.51705009266672e-05
-1.94167709807304e-05
-2.73748740402487e-05
-3.14810582857884e-05
-2.25990971842103e-05
-1.72480236266653e-05
-1.47011782325601e-05
2.2146820775163e-05
-2.68459544751964e-06
-2.45208825058103e-05
-1.10370223351056e-05
7.98124872926498e-06
-1.98908122351082e-05
-3.16668729105893e-05
1.73499344678678e-05
1.11021768376048e-05
-3.64908283725423e-05
-4.49090314536503e-05
-4.30831434678789e-06
-3.62691685533737e-05
-4.37897655896833e-05
-1.09928882186928e-05
-4.63187673108014e-06
-3.71195885450809e-05
-3.61592321646829e-05
6.39761856846979e-06
4.04516683582214e-06
-1.056149841457e-05
-6.71409932441225e-06
1.17433859197218e-05
1.61423146831826e-05
-4.90130036539544e-06
-3.62131555875194e-05
1.06557373255941e-05
1.28193894833066e-05
-7.89322495665072e-06
-5.01995989718709e-05
-1.33873290839376e-05
-9.21134516754372e-06
-3.35708275666693e-05
-4.28528165651015e-05
-1.53932123764349e-05
-1.18672442217091e-05
-2.8035895404996e-05
-2.17440536821295e-05
-4.38856882671575e-06
-9.70725339379597e-06
-3.05148066211809e-05
-3.26055739673904e-05
5.70260247724235e-06
1.92097559547792e-05
-3.04515830389425e-05
-1.65527089246099e-05
1.12516495675491e-05
1.29004334971654e-05
-1.96514316019387e-05
-1.25276335827203e-05
-2.90582859471231e-06
-2.31678628682175e-05
-9.34688232941808e-06
-1.3979652272187e-05
8.50359146834732e-06
-1.71169305902152e-05
-4.66465476461559e-05
5.02415376718361e-06
7.67847712816447e-06
-4.19973201472898e-05
-1.37164292168137e-05
2.3321155309366e-05
1.80607354974307e-05
-1.4540664169421e-05
-8.6923891832447e-06
4.2975081128671e-05
1.08975728533034e-05
-3.77662988390187e-05
-5.02727831063658e-07
-6.44877677839357e-06
-1.09454367665406e-05
-3.48791171139766e-05
-5.94445962562153e-06
1.26201844881303e-05
-2.54007848908303e-05
-6.01262557935638e-05
-2.72165738630223e-05
4.41619249310691e-06
-1.72362814924338e-05
-4.06492906199935e-05
-2.01069399947975e-05
-1.85250650111367e-06
-2.03550780675509e-05
-3.9989465806102e-05
-1.05888466523631e-05
3.21627070352074e-05
2.69517092285013e-06
-3.13751349069169e-05
-1.29161856257187e-05
2.7041303209296e-05
-2.29438185872381e-05
-2.26065370794864e-05
-5.32816526707273e-06
1.66993540996904e-06
-2.4592431988895e-05
-2.86732326174475e-05
-4.32917780833391e-06
-3.26636841139587e-05
-3.17113943753715e-05
-3.38414630454467e-05
1.54766352910023e-06
-4.17438260081672e-05
-8.49793568380165e-06
1.31939127768174e-06
-1.18236698684645e-06
-4.54659621465197e-05
-3.19040291389419e-05
4.09741599900526e-06
1.75393063663399e-05
4.07876358698336e-06
-2.26275755093795e-05
3.49492356091335e-06
1.80355673447239e-06
-2.01611927979618e-05
-3.78562201137018e-05
-8.09893865673053e-07
1.37712585034522e-06
-1.9356015819078e-05
-5.75165209469759e-05
-9.55004520129939e-06
1.39538244212319e-05
-2.51824633888418e-05
-2.45421119530709e-05
-1.27096343284019e-05
-5.84525386202618e-07
-3.26912895373779e-05
-3.16336123847795e-05
8.19346669961776e-06
2.20289309350911e-05
-5.32740369700583e-06
2.89569997029187e-06
2.07166596525853e-05
4.76406690934035e-05
-3.52938608334788e-05
-2.66284044301605e-05
1.22386259264374e-05
-3.79924523192349e-06
-4.17484281270286e-05
-1.57591550985409e-06
-1.18263292994716e-05
-3.59554270346484e-05
-3.56635468967804e-05
-8.38521034000702e-06
-1.27832399322043e-05
-3.29123438256825e-05
-2.82802270568808e-05
1.02647950992155e-06
-3.3101841514043e-06
-2.02007528899696e-05
-2.02886395642062e-06
3.49267905416582e-05
8.07828775364409e-07
1.06096282810139e-06
-6.41684677811131e-06
1.39236865773332e-05
2.46222789160096e-06
1.10520386886496e-05
-3.0756686497469e-05
-2.478833889679e-05
-1.35212484043116e-05
-3.56850104820465e-05
-3.29120529800542e-05
-8.07319719822894e-06
-2.81028075918278e-05
-2.66147354562303e-05
-1.82689146486473e-05
2.21283286103864e-05
-1.35259957972475e-05
-3.28065278586718e-05
5.76446495038762e-06
1.12212837987011e-05
-2.47926821488515e-05
-1.55630260008027e-05
7.63648657410652e-06
6.04892311567481e-06
-2.25656106265483e-05
-3.08137891923625e-05
4.37668163418492e-06
-1.91911284730251e-05
-3.63166117346684e-05
4.60291455625522e-07
-2.20444304085152e-05
-9.93842981266504e-06
-4.27930755849958e-05
-3.58143322096387e-05
-1.02535853126148e-05
-2.28429582001467e-05
-4.95879474221606e-05
-1.45725436598577e-05
-3.7300041167559e-06
2.75207105333741e-07
-1.28380325813284e-05
-8.67075959525671e-06
1.79266170585443e-05
-1.43702346089105e-05
-2.90566286338943e-05
4.36623033627141e-07
-1.30992484614682e-05
8.17464062427655e-06
-1.59955713282194e-05
-1.6176401459396e-05
1.04848572413685e-05
-1.73720466530713e-05
-1.72476632441425e-05
-1.90438183432737e-05
-7.3481870906796e-06
-2.0913703044777e-05
-2.26461153807725e-05
-8.39583725866141e-06
-3.27172495916588e-05
-1.3674707017338e-05
1.8260579293282e-05
1.06560056043358e-05
-5.63915928966254e-06
2.70034979955606e-06
-4.04349019983737e-06
1.49087814981226e-05
-4.32252895391615e-06
5.36894508436795e-06
7.7683665246344e-06
-1.39297123817647e-05
6.94873353286495e-06
5.48496606489627e-06
-8.12686609540405e-06
5.98991201903489e-06
-6.41058140354311e-06
-1.48445578454186e-05
-4.27031545973471e-05
-2.27614673575139e-05
-3.04430506349144e-05
-2.60141415712216e-05
-3.0128119419454e-05
-1.75346731818141e-05
-1.16496191879875e-05
-8.67444878668603e-06
-6.89025457994277e-06
-1.38152550002926e-05
5.00693643888131e-06
-1.76927818852265e-05
-4.83013043438159e-06
-1.22168109656124e-05
-2.49498990008638e-05
-2.25119262407414e-05
-1.12635915846714e-05
-3.49094278539971e-05
-5.99209367775086e-06
-2.16690431543925e-05
5.86593410247602e-06
2.74562182448549e-07
-1.08448253648122e-06
-2.25588300567471e-05
-1.35574962852023e-05
-1.09139962471917e-05
-1.74541566546193e-05
-5.08580774587744e-05
-3.24004003603209e-05
-1.4315563151428e-05
-1.69877507102647e-05
-1.85413287586468e-05
-3.85150223347754e-05
1.73694516539565e-05
-3.19567456942583e-05
-1.35047806460911e-05
-5.76580632877119e-06
-9.84709692713734e-06
-1.51783806575548e-05
-1.20090512682172e-05
-1.49020932520139e-06
7.3292110896162e-06
-2.50564753970669e-05
-1.90421540311357e-05
-4.50485980049576e-06
7.09016631228259e-06
-1.41742929387707e-05
-2.13376989064939e-07
-9.93189997107974e-06
6.85401388022067e-06
-1.44983098243352e-05
-1.18870096899984e-05
-2.64144710334281e-05
-2.43827636138684e-05
-3.75285230600657e-05
1.15216294407795e-06
-1.31468511556448e-05
-2.05632984201773e-05
2.26564636890452e-06
6.28367418346688e-06
7.32258885674374e-06
-1.08838251050638e-05
-2.25432840484915e-06
7.07170151231189e-06
2.14960128645836e-06
-8.69066397900777e-06
-2.2615668982326e-05
-8.02756293531681e-06
8.73161451593e-06
-6.64197322170433e-06
-2.31930288801657e-05
6.73992972924825e-06
7.27499747971176e-06
-2.71058362138551e-05
-2.6521950775118e-05
-1.54671846129419e-05
-7.79754637363476e-06
-3.41888910950552e-05
4.00119887635306e-06
-6.95596963281113e-07
1.61262611789894e-05
1.02656763058104e-05
5.08302318987075e-06
-2.15586797465637e-06
1.85683643253431e-05
-2.02370192147987e-06
-2.64317790972115e-05
-7.67955762570882e-06
-1.80509559265363e-05
-5.83386042436513e-06
-1.32128473733133e-05
-2.15360652047334e-08
-9.47327529475438e-06
-1.51806889069968e-05
-4.63641873392421e-05
-2.08915349421117e-05
-6.19294480630982e-06
-1.41938438506026e-05
-2.16412727301292e-05
7.28265152108879e-06
1.34872290229677e-06
-2.09604175762199e-05
-4.52423701847478e-06
-2.21552954741905e-05
-2.45450420095005e-05
5.73536619471958e-06
-8.91100513761888e-06
-5.7587798929714e-06
-1.11848647003795e-05
-1.39766173457367e-05
8.80907605222135e-06
-1.65491359102873e-05
-3.65279008766146e-05
-1.55161430399413e-05
-2.28131158011683e-05
-1.04110466997273e-05
-3.56700001746494e-05
-2.2428294309103e-05
9.72734035171692e-06
6.67040078872393e-06
-1.70290023047256e-05
-2.86717611982913e-05
4.12259526951801e-06
1.03123194241392e-05
-1.09634050774285e-05
-8.21945681761497e-06
-1.21464685124588e-05
-7.29816273327168e-06
1.41492947335285e-07
-1.86487800150614e-05
-2.36945747730812e-05
-2.10678002798334e-05
8.87470957408416e-06
-1.69455590148828e-05
-1.9505862481003e-05
1.25505270750624e-05
-1.51527311604341e-05
-1.42571486148012e-05
-3.84768594473677e-05
-2.46303511936872e-05
1.50474313640462e-05
-3.29738276633774e-05
-3.0791598652403e-05
-9.04801042109752e-06
2.87117656843219e-05
-1.96208881331421e-05
-1.76048881448584e-05
-2.34991362539917e-05
-1.49648041758937e-05
-2.72350103953712e-05
-1.42382629669858e-05
-5.60444217458144e-06
1.20731070849051e-05
-7.45078747287827e-07
-1.1720701712955e-05
-1.65735906495368e-05
2.00695195934841e-05
-1.09771189961416e-06
-2.27398011906251e-05
2.37988722670586e-06
1.83554080088615e-05
-1.50527198846872e-05
-1.37075907079029e-05
-3.04574252934639e-05
-2.40259526797732e-05
-3.47284735933901e-05
-7.92581334410195e-06
-2.23279445830104e-06
-4.52581529313639e-05
-6.22860107743947e-06
-1.85768000129013e-05
-1.88677597466691e-05
-5.73774701351393e-06
-2.7071114189606e-06
1.99400317158991e-05
-8.00305716586919e-06
-2.33062534271118e-05
6.31403122172453e-06
1.99627022050962e-05
-5.95920723685882e-06
-2.31606085301084e-05
-1.15415203261922e-05
3.57025375139968e-06
-1.01478645272524e-05
-2.90623130437956e-05
-2.55489934581946e-05
-3.07953524004069e-05
-2.5389299457001e-05
-6.00629169757139e-05
-4.02910344234706e-05
-8.36819360421544e-06
-2.86562199821812e-05
-4.07509768199583e-05
-2.33020744075097e-05
-6.24794161765065e-06
-1.10287693014873e-05
-3.46557264738241e-05
-2.50017410663239e-05
3.74653083776514e-06
2.01705047562206e-05
-5.04067922324795e-06
-7.2893757580839e-06
-1.24227589173186e-05
-9.58637367987083e-06
-1.12714197487237e-07
-4.65997070881891e-05
-2.4100853112725e-05
-1.1627047539219e-05
-2.47174891329409e-05
1.33977471335909e-06
-3.10545018946771e-05
-2.03261415993522e-05
-1.32826659334849e-05
-9.73688216887001e-06
-1.49638602632616e-05
-1.06720287803675e-05
-5.0076678870608e-06
-1.03675729316725e-05
-1.44970655838407e-05
1.27940213563405e-05
2.54038356510009e-05
2.06714849813754e-05
8.86584934210237e-06
-2.13127046656931e-05
1.83675805542166e-05
-1.57681703718347e-05
-1.41796768549315e-05
-2.66902425800188e-05
3.58332150005604e-07
-1.69106135137018e-05
-2.89094162105613e-06
-3.63598439292151e-05
-1.08400274987418e-05
-8.7882954841423e-06
2.89026329158963e-06
-2.42411837038589e-05
-2.46113736646376e-05
-1.54588733559792e-05
1.51788670723214e-05
-1.55202131944638e-05
4.08032569898849e-06
-1.40918626348139e-05
-1.40055898045936e-05
1.69445037183783e-07
-2.42066189021015e-06
1.03236937182074e-05
8.71850665320624e-06
-2.20965008904909e-06
-4.20814255391181e-06
5.98183933117457e-06
2.26898062499186e-06
-2.16994683447455e-05
-2.22678549022639e-05
-2.22421130817953e-05
2.12555022604405e-06
-2.37122105110128e-05
-2.67156961809884e-05
-3.71915433334528e-06
-1.71654854242696e-05
-1.94852867955936e-05
-4.56602478297682e-05
-3.55955416154435e-05
1.12382578568106e-05
3.09131245972034e-06
-1.27746973963456e-05
-1.59890301525253e-05
1.5155928623883e-06
-4.12357341130122e-06
-1.40133834937336e-05
-3.5783399656471e-06
6.3877842228454e-06
-3.40988772898534e-05
-2.64444280367897e-05
-9.95096951620623e-06
-2.48326006578339e-05
-2.30238224417377e-05
-3.22897902681982e-05
-3.25402502190184e-05
-4.70703265524672e-05
-3.59027779303061e-05
1.14565241253593e-08
1.07337004438772e-06
-5.16976590745036e-06
4.46117328138779e-06
-6.22232316310148e-06
-1.61486866629819e-05
-2.19591785199422e-05
-1.41709262595597e-05
-2.70205153293189e-07
5.76233595486517e-07
-2.2173927583316e-05
1.35326000347196e-05
3.21559845029576e-06
-1.71673176544854e-05
-1.69868987561193e-05
-3.86497114396115e-05
-1.71326194046372e-05
7.81006909929211e-06
-2.84679006529079e-05
-1.87749891650102e-05
-1.43112578612491e-05
-1.6747484138067e-05
-1.61735281391213e-05
-6.21838601201213e-06
4.42688058160234e-06
-1.12014086574387e-05
-1.87638687436765e-05
-3.51560702797687e-06
-5.74472125712563e-06
-7.81376932293122e-06
-2.66323476302303e-06
-9.77660076384617e-06
1.90160751374449e-05
-1.20169957281216e-05
-2.23017209344795e-05
-7.25227802300172e-06
-3.55667286814591e-06
-5.88942804835471e-06
-2.10628054708777e-05
-2.80092177182739e-06
-5.42060715300107e-06
-3.81839357606024e-06
7.00241840717906e-06
1.18608032786756e-06
-1.03740315079691e-05
-1.78927701405614e-05
-1.50762545004336e-05
-6.33167014076286e-06
-1.13407003787282e-05
-3.0935789126834e-05
-3.22717522869069e-06
-2.16974345282633e-05
-2.99575400176208e-05
-3.02160702879015e-05
-1.94715408272975e-05
-1.69370036115881e-05
-2.71195606727872e-05
-3.10846120810949e-05
-1.60259729865262e-05
-2.76012012914046e-05
-5.80276293712619e-06
-2.32861861550972e-05
-3.02333389201217e-05
-1.93100883898444e-05
1.22844626348173e-05
-2.83921112065271e-05
-1.66831824926118e-05
-6.60933157353735e-06
-1.52103275292401e-05
-3.4689231883869e-05
-3.19884577551011e-05
-3.0418925018892e-05
-4.16715014895548e-05
-3.08408505033413e-05
-1.31485954249617e-05
-4.88903686860833e-06
-2.45428534106473e-05
-1.91192492718164e-05
-1.69232832980083e-05
-2.04531674648395e-05
-5.10605125259695e-05
-2.84611770735926e-05
-1.57723675051401e-06
-9.07011845217689e-06
-2.72246509413738e-05
-1.70925791181771e-06
-1.93106494294675e-05
-1.07886919325771e-05
-1.86323272157096e-05
6.25884030502554e-06
-6.04736940538847e-06
-3.54216527432582e-05
-2.73265017144997e-05
-1.29196340709991e-05
-7.45900565309943e-06
-2.94165351501305e-05
-2.34569486507923e-05
-1.58873678203251e-05
-1.10548875567942e-05
-3.4851753308113e-05
-3.66193594717093e-05
-7.44802406644083e-06
9.51117209787088e-06
-1.99494939459034e-05
-3.13932512207985e-05
9.39119890120047e-06
1.47302708265364e-05
-1.07794844145338e-05
-2.0406640254859e-05
2.94241121591781e-06
1.31987162707766e-05
-2.28811691289549e-05
-1.83567255522939e-05
-7.79718161774131e-06
8.81186639119195e-06
-2.91342503614101e-05
-3.84103910273225e-05
-1.87281511974591e-05
-2.00360103397887e-05
-1.95693581532161e-05
-3.24467032988858e-05
-1.48420157722189e-05
-2.27550499605709e-05
-8.64925072348118e-06
-2.24308965734717e-05
-6.1571681958506e-06
-9.44838245513076e-06
1.29876086367684e-06
-1.32000226701563e-05
2.73811662357568e-05
1.8630968433147e-05
-8.69282977433259e-06
5.86945674412755e-06
1.3860036936408e-05
-4.18809063261166e-05
-3.13881575451639e-05
-3.73730768695608e-07
-3.70945981478138e-05
-3.48400984764798e-05
-5.44825566620341e-05
-3.12566582697423e-05
3.29455431988075e-07
-3.15136334141776e-05
-3.73841434914703e-05
-1.55889665978907e-05
-1.93077688111772e-05
-1.51196502755284e-05
-1.54364595499655e-05
-8.94964456832246e-06
1.71501635141702e-05
-1.80970126638197e-05
-3.27304997286834e-05
-4.31608431224663e-07
3.14626146020638e-06
-1.81253462492925e-05
-3.46508649057921e-05
-1.89576138981691e-05
-1.04181148032016e-05
-2.96206229298544e-05
-4.42793024867594e-05
-4.4058941551368e-05
-1.00165749074563e-05
-3.90347309808731e-05
-5.46237544818026e-05
-3.2120592606985e-05
-1.96026467844914e-05
-2.31958382052681e-05
-2.43958769045312e-05
-2.00340763005053e-06
-6.46771349111299e-06
-1.89760442894652e-06
-2.29720632428865e-06
-6.24498362209838e-06
-1.42322631721358e-05
-1.4398557768116e-05
-1.18621542495854e-05
-5.8753852601092e-06
-7.31610762427425e-06
-2.66034740656084e-05
-1.36517515577545e-05
-9.60446916123526e-06
-3.20427735267922e-05
-2.48575597631076e-05
-2.46495688618097e-05
-1.84388387344135e-05
-3.68790376005024e-05
-4.1722956907173e-05
9.51087597877917e-08
7.60507875393491e-06
-1.06970446537971e-05
4.86496990303472e-06
5.90469291126825e-06
2.3376503436269e-05
1.04492343871217e-05
-2.00915445797901e-05
1.33971308187163e-05
-2.34776353491569e-05
-5.88296153158133e-06
-2.35985263471195e-05
-1.983237173911e-05
-9.2672492013864e-06
-4.12521644675938e-05
-1.33804028770782e-05
-2.21882704433127e-05
-1.15004155361705e-05
-3.36302567385824e-05
-3.40356685978494e-05
-3.61478746865289e-05
1.63602564086521e-06
-2.26362965919846e-05
-3.5359968718587e-05
-3.32941743595017e-05
-6.00542091250673e-06
2.81942647430153e-06
-1.20152587685916e-05
9.70420138345275e-06
-2.50096881244681e-05
-2.87519860694631e-05
-3.25941346365917e-06
-8.00790528905804e-06
-2.56643427259404e-05
-3.19016254359447e-05
-1.5421698859384e-05
-2.33907000763912e-05
-1.87320156442368e-05
-2.93401569791871e-05
-2.97073257420073e-05
-3.06261645937668e-05
-2.07726094664849e-05
-4.06085231550789e-05
-4.57537839836842e-06
-2.0431497207701e-05
-1.67033931608068e-05
-3.15138307848597e-05
-4.42893619815391e-06
-2.21701523292469e-05
2.63745586269192e-06
-1.76201522164045e-05
1.13912155156496e-05
-9.0934941450893e-06
3.62046748306614e-06
-2.55032767733478e-05
-3.30401833450085e-05
-2.33018097259162e-05
-3.32052891607331e-05
-3.01779078393546e-05
3.35378712895055e-06
-2.28392818696158e-05
-1.80515554334366e-05
-2.58772243874314e-05
-3.80120627927667e-06
-7.28419039143493e-06
-1.596458062651e-05
-2.44864410894628e-05
2.37866428360296e-06
-1.04885104678397e-05
-9.71738754027626e-06
-3.21752375552296e-05
-7.63062698674881e-07
-2.8142523135667e-05
-2.26672889388186e-05
-6.84339598259969e-06
-1.78680343918253e-05
-3.26794859352902e-05
-2.73980221848133e-06
-1.76834140263454e-05
-1.52104970708822e-05
5.1609400969647e-06
-1.9343641397224e-05
-1.9835003211502e-05
-1.84953899727253e-05
-9.42118400383541e-06
-2.65503944250418e-05
-2.30069970545601e-05
-3.91673744195888e-06
2.1126381023064e-06
-1.04721741823922e-05
-3.37400755682832e-06
-1.75084011692815e-05
-8.21312851814661e-06
-2.1271602432155e-05
8.53169765540984e-06
-1.4490382869319e-06
-3.75238991151198e-05
-3.56519632822868e-05
-2.10468911550457e-06
-6.17487842299177e-06
-3.44697564143424e-05
-3.09898514586952e-05
8.83150284544267e-07
7.9718444162249e-06
-1.32391104553431e-06
-2.14215412226584e-05
-1.58775910318012e-05
-1.4513889849702e-05
-4.81735423741366e-05
-1.36248027646943e-05
1.03711738484664e-05
-2.47731060720025e-05
-1.56769134745554e-05
-1.90138493486566e-05
-3.19443122154785e-06
-1.68727738034967e-05
-5.1522522360902e-05
-2.87722736421019e-05
1.16014596281658e-05
-1.90485057306095e-05
-4.97475222650695e-05
-2.17331951359389e-05
-3.17513292922857e-05
-2.14528227564664e-05
-3.57106211275945e-05
-2.24931806991976e-05
9.79984984043383e-06
-2.71026300964734e-05
-3.15452390849791e-05
8.76663934084521e-07
-6.22423356900106e-06
-1.46838323284988e-05
-4.41300328807045e-05
8.27186933360623e-06
2.37879389485573e-05
-3.48578523376043e-05
-4.40709765464409e-05
-1.40380576640867e-05
6.74531677299533e-06
-2.60693238685803e-05
-2.44149418096968e-05
2.60919270133362e-05
-1.67620678687104e-05
-4.0283348597089e-05
-1.6113267301446e-05
-2.53890891754438e-06
-5.37062762680386e-06
-4.39830498586306e-05
-3.56087545033152e-05
1.73243365979479e-05
-3.04850453345275e-05
-5.7433585928534e-05
-2.66864801185933e-05
-2.13999032933324e-06
-1.29687635342626e-05
-4.36816636512267e-05
-1.913077054896e-05
8.79905233528082e-06
-2.64805224237936e-05
-3.08488217061006e-05
-2.92991885861629e-05
1.3427460387281e-05
-8.78363832804961e-06
-1.80557296254234e-05
1.31279362217676e-05
1.17082545799322e-05
-5.26846822365791e-06
-1.48143413490992e-05
2.97142147911215e-06
1.39692500226837e-05
-1.3354661193794e-05
-2.42174680013919e-05
-4.68097539597991e-06
-2.31743631885293e-05
-1.53930566048213e-05
-4.1954043006145e-05
-2.55561783455861e-05
-2.385029630116e-05
-2.27981298203235e-05
-1.28741386600348e-05
-1.00474079312891e-05
-2.54848363849499e-05
-9.71329517676253e-06
-4.74562717999656e-06
3.78376480796745e-06
-2.10368269139011e-07
-3.09715286022085e-05
1.49477607762293e-06
3.10022973012535e-06
-2.78242005897746e-05
-4.73966253403611e-05
-3.71817719596353e-06
-1.72608754751257e-06
-3.47541382661629e-05
-3.05732307728832e-05
-1.6903983107095e-05
5.20076767519041e-06
-4.17771018907201e-05
-5.95250386384338e-05
-1.8074657361274e-05
-2.41251678573784e-07
-2.92759359208778e-05
-4.1723234045733e-05
-6.68054603166691e-06
3.1755924427325e-05
-1.13343304736845e-05
-1.21275210523564e-05
-1.5434960723138e-05
-1.82767759073205e-05
-1.7942386100169e-05
-3.60713323604922e-05
-1.79966257143145e-05
-3.99215330778783e-05
-3.06947786320552e-05
-6.46853592919364e-06
-2.31371466462953e-05
-3.60639187569348e-05
-2.31310502067637e-05
-5.31433692999526e-05
-2.35365897148006e-05
-1.30338590294183e-05
-2.92411089962354e-05
2.43220771669762e-05
-4.479074208297e-06
-3.32329397239709e-05
-1.7691767365106e-05
1.76390945598037e-06
-4.17122366179657e-06
-2.28704996650372e-05
-3.82669796099258e-06
2.22186671704874e-06
-7.67557969303966e-06
-1.98604839680812e-05
-5.29910807777827e-06
-4.07895486118244e-06
-2.43226540821615e-05
-5.58102919944701e-05
-4.1921482709573e-05
3.34620974901552e-06
-1.54571322023166e-05
-3.42255717347931e-05
-1.12090285002524e-05
-1.38101194206223e-06
-8.67626162493733e-06
-2.76890603763734e-05
-2.67032438217219e-05
1.55840046349556e-05
6.8819280814097e-06
-3.1752358522552e-05
3.6195837985959e-05
1.47249696127772e-05
-2.15393382583849e-05
-6.3648763193492e-06
-1.55069096704045e-07
-9.32678003852416e-06
-1.22228725246608e-05
-3.22265961900299e-05
6.14456892284342e-06
5.28116423047363e-06
-1.38602351876475e-05
-2.08349389677381e-05
-2.32679206595152e-05
-8.88946016496761e-06
-3.04648219593707e-05
-1.9481625205173e-05
2.43073030982261e-06
-1.57044600392476e-05
-2.78547147787832e-05
-5.38931870827694e-06
-3.52982982616702e-06
2.77021822455369e-06
-2.07218137142264e-06
-3.78056522630709e-05
3.40841375662105e-06
-8.50047784900216e-06
-3.26147155339003e-05
-1.0300659882002e-05
-1.94578922146257e-05
-4.73119800868522e-05
-3.75955544239106e-05
-1.83824980233544e-05
-8.2685904559628e-07
-4.09498263870914e-05
-2.321046528037e-05
-1.42877516193636e-05
-2.80664071511155e-05
-1.5511068870779e-05
-2.64019679967229e-05
-3.08620165938378e-05
-2.29393078579961e-05
-5.54806716492014e-05
-1.78822500208145e-05
-2.66822137232273e-05
-1.17301110460448e-05
-2.18711841770951e-05
-3.09590268713549e-05
-1.3004979189832e-05
-2.27340027013397e-05
-3.08462279618175e-05
-2.73919204222169e-05
-1.88032819283947e-05
-1.74600867823782e-05
-2.17940724423273e-06
-6.31021019184519e-06
-2.58556960244005e-05
-1.66553253508648e-05
-2.87575081640608e-05
-2.41667392879658e-05
2.10959896424471e-06
-1.56647975219892e-05
-4.41928353522201e-05
-2.04815889205702e-05
-5.66506726082434e-06
-7.30217322103214e-06
-7.51883948080856e-06
1.38488180889062e-05
6.4795946321425e-06
-4.01229102099748e-05
-2.19616085914763e-05
-9.97928762801965e-06
-6.55960612257046e-06
-1.9315835592993e-05
1.75345639606592e-05
-3.27714479522062e-05
-8.96636387953671e-06
-9.89694483215971e-06
-1.35887932073084e-05
-2.4233502499901e-05
-9.20633755688783e-06
1.00172760127198e-05
4.01843042395934e-06
-1.50265577834073e-05
2.80097734039534e-05
-2.12866595906303e-06
-3.56120069384523e-05
-7.09605993814495e-06
-8.73785246476577e-06
2.77792480279984e-07
-1.59132384254838e-05
-3.73362283877835e-05
-6.80746713505036e-06
-5.52533007312847e-06
-2.19651908308067e-05
-1.98249048678269e-05
-2.17471088375946e-05
-1.80422764312175e-05
4.58040710671006e-06
-1.89435059498907e-05
-1.2912510734388e-05
-2.7001552375217e-05
2.85233801693292e-06
-8.80245474073081e-06
-1.7485186767003e-06
-2.20238484031308e-05
-1.41234825362365e-05
-3.67345963733685e-06
-1.99725928801544e-05
-4.67648365817459e-05
-2.10853267735316e-05
-3.32412093776815e-05
-3.17511154074521e-05
-3.74028997871936e-05
-3.80142288049429e-05
-1.06276033595077e-05
-1.15594428746676e-05
-1.32327709677352e-05
-2.824567151411e-05
-4.88664148448542e-06
-4.98361176800668e-06
-1.74122130204989e-05
-5.12704405509833e-06
-1.42596458285481e-05
-1.24085045887503e-05
-1.45903393941372e-05
-2.28774154995732e-05
-1.37513043541336e-05
-1.57929993890779e-05
-4.04161160701195e-05
-2.59339749431482e-05
-3.19000756261335e-05
-2.157266497912e-05
-1.62210970649419e-05
-5.26998386656028e-05
-6.15255281593595e-05
-1.50042722303826e-05
-3.26921162019476e-05
-1.00488750158883e-05
-1.02073390415231e-05
6.32293711943501e-06
1.26883401308422e-05
7.64666720218217e-06
-1.08399019217225e-05
-1.08818261038559e-05
2.99377641370159e-06
-2.21297743834284e-05
-1.88667585789325e-05
-6.0908550375838e-06
-2.5046434791753e-05
-2.75790437680255e-05
-1.28276576073205e-05
-3.43360125152196e-05
-4.76889087973988e-05
-1.20381746956343e-05
-9.27591968606411e-06
-2.63834683454142e-05
-3.39601378906921e-05
-9.41485341420231e-06
-2.77933087177114e-06
-2.37875378572788e-05
-2.10226560809493e-05
1.15628515069028e-05
-4.23764379408557e-06
-1.90234744208003e-06
1.60053659047063e-05
3.12583222052065e-05
1.54400997287904e-05
3.24493109297451e-06
1.72717169551614e-05
6.80774661555058e-06
-2.1520080064753e-05
-3.14372600051333e-05
-1.00776850053323e-05
-2.43221138875351e-05
-4.14860654676584e-05
-4.03225623917814e-05
-2.30564449409558e-05
7.23741538828517e-06
-4.55619880462764e-05
-1.16187417707081e-05
-2.89650569692833e-05
-2.88327184310932e-05
-2.65094361723136e-05
-1.38888876505055e-05
-2.29478625455159e-06
-1.86519801837316e-05
-6.79781643195062e-06
-1.03560026492832e-05
-1.76161855923656e-05
1.56869098240775e-05
-2.02334623388804e-05
-1.12849760558584e-05
-1.59406428675759e-05
-3.17513839392648e-05
-3.1485277411006e-05
-3.85714363432914e-05
-2.85931096450815e-05
-3.92741893015378e-05
-1.28681587270306e-05
-1.78332129411038e-05
-3.19155788290347e-06
-7.6188437516671e-06
-9.79729018408771e-06
-1.2393475444874e-05
-8.66416976421529e-06
-1.1933257144222e-05
-2.39718685525206e-05
-1.87136738368619e-05
-1.52226453937345e-05
-3.56815719087281e-05
-3.35527701287246e-05
-1.71806235261228e-05
-1.56524387940733e-05
-1.16218243819913e-05
-2.17455142543168e-05
-5.21946937721823e-06
-2.42544875233987e-05
-3.38324446558513e-05
-3.58013141776595e-05
-2.9865414971093e-05
-1.69591121009853e-05
-3.46514626329084e-05
-9.73787333522414e-06
4.11653121686877e-07
1.12811924055034e-06
-1.5679809064131e-05
1.47585915934733e-05
1.20738818386972e-05
-1.94500086612285e-05
-2.11721990757516e-05
4.03355827637409e-07
5.76797267068124e-07
-1.40268734200349e-05
-1.73319532856327e-05
-2.47438213877844e-06
-2.49021884486431e-05
-4.23245399544617e-05
-2.02432225468093e-05
-8.08781797211541e-07
-1.24279115646396e-05
-1.46973338367365e-05
-5.89552181020322e-06
1.10827325919659e-05
3.7722308294419e-06
-2.99437563361925e-05
-6.27004338457599e-06
8.89604046692335e-06
-3.09848931181219e-05
-1.82611843056493e-05
-2.05177528891888e-05
5.11001355533006e-06
-1.25565633084298e-05
-1.60960682217839e-05
2.25825856548157e-06
-1.23068398656438e-05
-3.45888302628998e-05
-2.38670063124571e-05
-9.70982046467353e-06
-1.47152500352739e-05
-5.34266977875492e-06
-9.01148688589654e-06
-1.78828910032387e-05
-5.89705554038159e-06
-2.11413371876101e-05
-4.11930330015569e-05
-2.00382606419647e-05
-1.54396553464048e-05
-3.09318364217772e-05
-2.56180827924693e-05
-2.52862165592056e-05
-2.4771016499138e-05
-1.30957424751686e-05
-3.00952100078956e-05
-2.31658000742169e-05
-1.59943934393819e-05
-1.75372221386708e-05
-2.95194698640888e-05
-2.09582088836297e-05
-2.09043265319772e-05
-2.23296230805585e-05
-2.30073899556075e-05
-7.16454611271638e-06
-1.44766438411675e-05
-3.81569226769465e-05
3.26834485004466e-06
7.63523518463982e-06
-1.98844643340695e-05
-2.18497744522473e-05
-2.46318376452705e-05
-2.85324958045892e-05
-4.26779261092215e-05
-3.03036309776975e-05
-1.01514529685961e-05
-2.74008038816666e-05
-4.32225741848675e-05
-1.04839260562538e-05
-6.46859863336056e-06
-1.0302887045944e-05
-1.98775086919756e-05
-3.9687636984406e-05
3.36183893218048e-07
8.6644927351563e-06
-1.76858665498092e-05
1.24296028909725e-05
-1.74471818927905e-05
-6.53536656838384e-06
4.55909051602306e-07
-1.42421007663143e-06
-1.66785616294186e-05
-1.15883774934091e-05
-2.23914886058172e-05
-8.43642610941953e-06
-7.99097956279451e-07
-2.40552278708091e-05
-2.24726508465492e-05
-1.37875770323354e-05
-6.9948430612142e-06
-8.57662850934411e-06
-7.9891532581499e-06
-5.83273995979731e-06
-1.34706600131468e-05
6.11519623250334e-06
-2.21789360737667e-05
-2.04099479556343e-05
7.44502941684278e-06
5.9735544125812e-07
8.69749714421058e-06
1.37687369718954e-05
-1.36083736315196e-05
-1.92098815036606e-05
-1.64785798125707e-05
-1.02400658862581e-05
-2.88295330937708e-05
-3.1752951050945e-05
-1.03210693973106e-05
-3.61774824397973e-05
-9.45066706401591e-06
-1.70376416910054e-05
-2.98822099620634e-05
-2.1498053678576e-05
-3.78806499866798e-05
-3.46196601567615e-05
-1.58984091208617e-05
1.83144587052608e-05
-1.82247841018858e-05
-2.57628374775444e-05
-2.23192640646415e-05
9.84624303830483e-06
-1.04297158555935e-05
-1.83420523379652e-05
-2.91211805978678e-05
-2.05206278691278e-05
-2.53674256636441e-05
-1.3851430367114e-05
-2.34525347016882e-05
-2.73227774851765e-05
-2.59112067251624e-05
-3.89060253450383e-05
-4.69674748674871e-05
-3.12257638918282e-05
-1.18809809158088e-05
-3.17706764172202e-06
-2.54555898280668e-05
-4.21702051808135e-05
-2.73434364442161e-05
-1.98473732670282e-05
-3.61104926491127e-05
-1.02769204477079e-05
-4.38269101083988e-05
-2.90646179056548e-05
-2.98027401615107e-05
-2.94246565282297e-06
-1.5367515380407e-05
-1.05644958576811e-05
-3.75704212565444e-05
-8.81665454773737e-08
-2.24544120395094e-05
-1.64367859768205e-05
-5.34839587205716e-06
-5.01669417133058e-06
-2.09049426724141e-06
1.33429290560783e-05
5.21751886097459e-06
-2.592971944981e-05
-2.65506217219718e-05
4.80746325510924e-06
-3.29010675286547e-05
-2.13049558328002e-06
1.5900036047461e-07
-1.00185980754058e-05
1.09835431685765e-06
-5.39348231752593e-06
-1.69014341916008e-05
-1.38194519086301e-05
-1.96650788603885e-05
-3.22040154860278e-05
3.60835466835314e-06
-9.36096922164777e-06
-8.66134013804895e-06
-2.68918738285604e-06
1.1345590812282e-05
-1.67061955368364e-05
-9.4616336240883e-06
1.86234781618872e-06
-1.45920165746618e-05
-9.06916807682538e-06
-5.40362703951093e-05
-1.39127100533385e-05
-2.56247544405569e-05
-3.08298104845708e-05
-2.19919273425058e-05
-3.95993632376346e-05
-2.51945496890212e-05
-4.52042998866828e-06
-7.14307367016995e-06
-3.01832839797474e-05
-6.57275023545938e-06
1.89075429611527e-05
-1.76495237701574e-05
-2.20210840797964e-05
-9.14791942543653e-06
-3.88882139168281e-06
-1.94278659466257e-05
-2.70406009181606e-05
-3.99007520177945e-06
-1.73119646381634e-05
-3.90621527752145e-05
-2.87996654487507e-05
-3.20921502320685e-05
-2.54374270951813e-05
-4.26399481816106e-05
-4.35103108310131e-05
-2.08516224587112e-05
-4.02335493241568e-05
-8.24678157363345e-06
-1.61128261211001e-05
-9.58957715414252e-06
-6.02029475302061e-06
-4.82941284044538e-06
-1.4179734922982e-05
-3.93908348937901e-06
-3.42392490402201e-06
-8.44434782752865e-06
-3.49815773298306e-05
-1.46078262841563e-06
-6.67205680053524e-06
-1.85319728144006e-05
-7.95506913219253e-06
-2.38796823947749e-05
6.3896021826329e-07
-1.5479205464105e-05
-3.99476916324723e-05
-1.82738593910864e-05
-2.07099416198401e-05
-3.54523395751353e-05
-9.57191166440984e-06
-1.78612289682496e-05
-7.57846152174586e-06
-1.01623785307022e-05
-1.00648411592451e-06
-1.50236120929861e-05
-2.81880259698562e-05
-1.15912127011664e-05
1.18541049724586e-05
3.87918674301469e-05
-5.47865569530153e-06
-2.17079018983899e-05
-2.03437719959607e-05
-1.18043627613486e-05
-8.16743683838299e-06
-7.75402796547761e-06
-1.84602224252812e-05
-3.56874262335381e-05
-9.45961912724145e-06
-3.10936445961677e-05
-1.30022573604571e-05
-1.33526152772635e-05
-1.64317752867899e-05
-1.18487242638581e-05
-8.17308561195574e-06
-2.09247070576726e-06
-2.21904620561765e-05
-3.85632697495998e-07
-1.30297092857136e-06
-2.17695061119242e-06
-1.32332109996247e-05
-5.93466761928686e-06
-1.37601205902544e-05
1.56942554658669e-05
-2.45065347957719e-06
-2.39653624101004e-05
-4.41997115991448e-06
-3.39234193775121e-06
-4.12071188511553e-05
-3.70118797847646e-05
-9.09742896548243e-06
-2.41218366617206e-05
-1.30015860698005e-05
-2.12790329987181e-05
-3.39923854107442e-05
-2.16748056006253e-05
-2.7360102778993e-05
-3.41262770397641e-05
-3.57292377954205e-05
-2.0278437460292e-05
-1.93317662544225e-05
-2.63573104972816e-05
-2.25031631824669e-05
-2.14970493972436e-05
-1.91797607680869e-05
-1.57793648171753e-05
-1.36770115783859e-05
-1.53958616047643e-05
-3.83357225956122e-05
-2.74340655650733e-05
2.72487839202555e-05
5.51083449791833e-06
-2.18811709537623e-05
-3.13469603869182e-06
-1.66163299663026e-05
-1.83769125764343e-05
