# Supplementary material for: Research on computational propagation and identification of mine microseismic signals based on deep learning
Source: PLoS One. 2025 Oct 22;20(10):e0334641. doi: 10.1371/journal.pone.0334641 (PMC12543183; doi:10.1371/journal.pone.0334641)
Supplement: S10 Data — (ZIP) [file pone.0334641.s010.zip › 000101100001559.xlsx_0.txt_24.txt.txt]

-1.81969885851244e-05
-1.12280415907759e-05
-2.19838838004984e-06
-2.36935120879015e-06
-3.37019870489329e-05
-2.68280296891073e-05
-2.11744822915138e-05
-2.32908174650537e-05
-5.28863146793751e-05
-2.49367269761484e-05
-1.17033082019642e-06
2.66814711557525e-06
-3.65696500308684e-05
8.36035429663143e-06
-8.92469456969666e-06
-2.43235291980776e-05
-1.33152722457051e-05
5.40993939981609e-06
-3.02177830742165e-05
-1.57696095674732e-05
5.97117534603573e-06
1.7119982367399e-05
-2.80095883146535e-05
-1.19963338233376e-05
-5.166028300554e-07
-3.40132176858563e-05
-6.3573245378771e-05
-4.08654071061926e-05
-1.44916223193352e-05
-3.65952008635012e-05
-2.81612191991337e-05
-1.09913116625028e-05
-1.71223931221806e-05
-2.59807888944665e-05
-2.16320875192234e-05
-2.74968310924104e-05
-4.21447361639162e-05
-9.41975407518568e-06
-5.08424764032943e-06
-2.93832346723846e-05
-1.61831102342872e-05
-3.00206884243169e-05
-6.13441608145563e-06
-4.21460227067269e-05
-3.82195941343722e-05
-3.30976916636452e-06
-1.19863957351708e-05
-4.12935381917582e-05
-1.44601470430089e-05
1.10252812767746e-06
-1.28935792828699e-05
-5.16316703046541e-05
-2.82892271796297e-05
-5.67913357289457e-06
-3.3655022918733e-05
-1.6009916216913e-05
1.91872047156071e-05
2.5404469724135e-05
-2.65793884943242e-05
-1.5394981822946e-05
1.0477051760935e-05
9.96945303014031e-06
-2.62879898650242e-05
-1.00264630516893e-05
-1.75917560970661e-05
-2.09076423493467e-06
-1.62860749275446e-05
-2.20424581448842e-05
-1.69134579554993e-05
3.42731047045816e-06
-8.20380819307767e-06
-4.88729673805431e-05
7.11457325789085e-06
-1.46323613406483e-05
6.89764399026774e-07
-8.67439247461411e-06
-3.11370710321353e-05
-8.15443446084407e-07
-1.11877345403009e-05
-2.992805517964e-05
-1.31546830551433e-05
-3.16983998298067e-05
2.36970032670347e-06
-3.35306147922081e-05
-2.94288725413202e-05
-9.05096977597177e-06
2.40533617343114e-06
-1.05878025783348e-05
-2.52601258570937e-05
-3.23453012723963e-05
-3.02358443759285e-05
1.2808211904036e-06
5.17104365297768e-06
-5.41064474240056e-06
6.04546772111997e-06
1.35113707177924e-05
-1.18765946435529e-05
-3.02730552336851e-05
-4.0804566301341e-05
-1.01353772503019e-06
-3.03789978113009e-05
-3.22162508228948e-05
-1.99215827592233e-05
4.40691051936667e-06
-1.79037394258942e-05
-4.60215315563427e-05
-4.7847203981248e-05
-4.20559413206501e-05
-3.12146481360985e-05
-3.15957074598212e-05
-5.24727306158144e-05
-2.30857123561405e-05
-8.37721469402415e-06
-2.20641086689283e-05
-2.8117972283314e-05
-1.95976075745849e-05
-1.57434008226521e-05
1.35739284580019e-05
-4.2237878780535e-05
-6.27404690170159e-06
-2.08338770347469e-06
-1.52739588178565e-05
-2.35524280425228e-05
-1.14654743503352e-05
-1.7511714663212e-05
-3.51080823021532e-06
-3.62789316903237e-06
-2.04343698928708e-05
-2.43784469115606e-05
-4.35814335146972e-05
2.59169326582739e-07
-3.65615494051915e-05
-2.00977712301004e-05
-2.29261549914712e-05
-1.58811957768411e-05
-4.34525165600586e-05
-3.57163600749796e-05
1.1273771395755e-05
4.45144899480953e-07
-3.23480978770498e-05
-8.26504258619214e-06
2.55071525788424e-05
1.82691887717322e-05
-2.40728993092782e-05
-3.63770353200421e-05
3.6214539186327e-06
5.33560185151992e-07
-3.50274544452055e-05
-1.98757796723804e-05
1.62688571101721e-05
1.20882199050267e-05
-4.2355678793622e-05
-1.99059681223108e-05
-1.64657249176595e-05
-1.22670032594714e-05
-2.65585231506252e-05
-4.10947839612346e-05
3.08939400116509e-06
-2.14136622158835e-05
7.57832020315378e-06
-2.30642982506909e-05
-2.48649965135894e-06
-8.31918765033716e-07
-9.72979388679797e-06
-6.04434468511362e-06
-3.93274071748684e-06
-2.93452821232428e-06
-4.39072029416345e-06
-1.02795163901284e-06
7.27260020136447e-06
-2.06057877937308e-05
-1.80797558551947e-05
-7.53483766839514e-06
-3.56853520790437e-05
-4.18244348829744e-05
-1.07153485976052e-05
3.00078421680706e-07
-4.90032997727889e-05
-2.97681091442529e-05
3.71339176050846e-06
-2.07234141327467e-05
-5.43619757953158e-05
-3.1738511057166e-05
4.86766019726434e-06
-1.83668780295456e-05
-3.91894822554309e-05
-2.97465586249943e-05
-1.56869506910057e-05
-5.30989766551337e-06
-4.42993639891145e-05
-5.30145456385157e-05
-1.27009409606698e-06
-5.31230653540734e-06
-5.03292318828849e-05
-5.34014884312529e-05
1.40474420229664e-05
-1.89946974597137e-06
-6.25744926701486e-05
-1.93903178881678e-05
-1.73189744635977e-05
-4.80998013680447e-05
-4.29473570281943e-05
-6.59171775498535e-05
-1.7430907377653e-05
-7.6270483487947e-06
-2.40641265700999e-05
-2.77643786012793e-05
-3.15477859170568e-06
-1.37037051218144e-05
1.26026833664528e-05
-9.47751273152448e-06
-1.44679685068366e-07
-3.41152489018038e-05
-1.62355039379802e-05
2.07821923757741e-07
-7.05771581279495e-06
-2.39083301324625e-05
-1.06981462161598e-05
-1.20605587748427e-05
-3.12576323862083e-05
-4.35869700747336e-05
-1.10394297237419e-06
-5.09157919928844e-07
-4.14368437055268e-05
-4.0195915304633e-05
-2.08781018820999e-05
-1.4942253532032e-05
-4.19941057926791e-05
-1.3922594601797e-05
3.17543648091728e-06
-2.48357789977454e-06
-2.82271071403562e-06
1.55064652496231e-05
1.35896783384225e-06
1.03751457871177e-05
-1.91703695393529e-05
-1.53529200841188e-05
1.65874257988018e-05
-9.85665537300288e-06
-3.45686431397915e-06
-1.90246656747208e-05
-8.36141832564305e-06
4.98280636796722e-06
-1.02939483981411e-05
-2.88149114574852e-05
6.99074522981283e-06
-2.89475803221969e-05
-3.20619442017286e-05
-2.02159460997722e-05
3.98235125473097e-06
-2.95507184380159e-05
-5.13589926368973e-05
5.49127529132102e-07
1.90650998004883e-05
-1.54857216671539e-05
-2.96870682154285e-05
-1.38294847056656e-05
1.09654289537429e-05
-1.53082145588141e-05
5.68455774197119e-06
1.00190042660642e-05
-3.43842508993088e-05
-1.51331444303406e-05
-3.57129467995712e-05
-2.13968338497309e-05
-3.50301438513772e-05
-2.09365411201256e-05
-3.81295352529258e-05
-8.9898319263513e-06
-2.02503678823349e-05
-4.10089059545377e-05
-2.17463056992341e-05
-4.62785229937422e-06
-1.77097762473397e-05
-5.24986103393852e-05
-3.72395496182826e-05
1.0255358777789e-05
-1.88127381551992e-06
-1.50929749947241e-05
9.88826582909198e-06
2.9196973175091e-06
8.81767104704454e-07
-9.16338527513775e-06
-2.464196946029e-06
1.18487927887444e-05
-2.36446225437434e-05
-3.83152532751167e-05
-2.80872924289713e-05
9.59744435725824e-06
-1.54643354436424e-05
-4.96523974081138e-05
-2.80886509445435e-05
-3.11604309821853e-05
-2.26545958325034e-05
-2.73412372270318e-05
8.67059936764262e-06
-2.26208963956051e-05
-3.40732063583922e-05
-4.37668388140993e-06
2.14909549284364e-05
-1.86579866909141e-06
-1.92768913952378e-05
2.94575195681343e-06
2.27184373246268e-05
1.87851280198263e-05
-2.91112662939212e-05
-2.85774273253692e-05
3.26809755314108e-07
1.75832460798914e-06
-3.29141512011014e-05
-4.37875326439614e-05
1.98812291648708e-06
-2.27411014161294e-05
-4.39746547306541e-05
-3.64286049945794e-05
1.51019331686217e-05
-4.68665650002961e-06
-1.27235047797884e-05
-2.87965624406245e-05
1.30461988733844e-05
1.61066040827936e-05
-2.07781380737611e-05
-6.42500136160269e-06
5.05832512092346e-05
6.14091472622754e-06
-2.55829673761262e-05
-9.41465278392458e-06
-2.26280209631224e-05
-2.19539818436953e-06
-4.44888890627393e-05
-3.09170084459856e-05
-1.7826610058294e-05
-2.44239456086244e-05
-2.75880916930015e-05
-2.57112780253939e-05
-2.09012744338326e-05
-3.45638419514331e-05
-5.74726308402779e-07
-7.31677553296329e-06
-2.39255934472945e-05
1.09528257666584e-05
1.26399454852997e-05
8.99828047934487e-06
2.03260537881691e-06
-1.01971783288606e-05
-1.51687506727016e-06
-8.42164842967811e-06
-1.05758932639619e-05
-4.7097556783444e-05
-1.70583802695962e-05
-4.18082452488059e-06
-2.83920936446325e-05
-5.07401268716537e-05
-6.89285939754308e-05
-2.49355998723192e-05
-3.14302062698893e-05
-5.90096247917719e-05
-2.72071178563846e-05
4.46151183062193e-06
-1.95018911757868e-05
-3.77827316903385e-05
-3.34584179699093e-05
2.90919860688656e-05
1.63554012669396e-05
-2.97227551779193e-05
-1.6004921590101e-05
1.89989846306318e-05
9.24587010852414e-06
-5.21985261647285e-05
-1.9066401117776e-05
-1.56311474747435e-06
-1.82021760149542e-05
-3.46124695690929e-05
-3.55933472280503e-05
-1.39491751930641e-05
-2.61187972819078e-05
-5.660427382459e-05
-4.53416855899865e-05
-1.26663242125721e-05
-3.93524731104263e-05
-9.69093065667662e-06
1.07812551012253e-06
4.91134314224745e-06
-2.82704881562205e-06
-1.12043304119581e-06
-2.09499964226023e-06
2.48331474086006e-06
-2.31905140730225e-05
3.74710802982629e-05
5.85575085322579e-06
3.46851258995355e-06
-3.92238630281624e-05
-2.91428706276882e-05
-1.49456074100832e-05
-2.74643313982423e-05
-2.29106758922801e-05
-3.46029429639943e-05
3.92666308292818e-06
-3.43983542087905e-05
-3.72272253308682e-05
-1.80782361146786e-05
-1.24866696783276e-05
-8.43657052236785e-06
-2.64577249858858e-05
3.48323332056905e-07
8.65858069673541e-06
-1.06004194731885e-05
2.40429074897297e-05
-1.57453180825937e-05
7.39559061113548e-06
-3.11537570613482e-05
-3.51584640093646e-05
-5.39397382406617e-06
-1.31455721835557e-05
-2.49462139472408e-05
-3.61131491853724e-05
3.5968395381087e-06
-8.29646996911923e-07
-3.01966188385708e-05
-4.91080125819985e-05
7.19244864529352e-06
-2.00884141043981e-05
-3.75530145372459e-05
-2.42996810176527e-05
-3.69476788376648e-06
1.21750318514358e-06
-3.69021341406968e-05
-4.51735390549951e-05
9.34125430016674e-06
-4.68260089236068e-06
-1.34484864916791e-05
-6.71877183502061e-06
-4.9960057167579e-06
-4.01923974306377e-05
-3.62664523380008e-05
-5.29440512960926e-05
-1.36630717461048e-05
-1.8434693526218e-05
-1.46801399667612e-05
-3.12476148415666e-05
-1.90194975559517e-05
-1.20307292934038e-05
-1.75222909671489e-05
1.27442108460108e-05
8.47806294173482e-06
-3.00054550051466e-05
-7.15727495385361e-06
-1.64289685009861e-06
1.48661147241802e-06
-2.29718514479404e-06
-1.08527901115376e-05
6.19354377024044e-06
-1.11281885911383e-05
-1.09459240729569e-05
-2.12166687807782e-05
-2.00948763138143e-05
-2.01671942078022e-05
-3.32780096734698e-05
-3.32260821672921e-05
-3.32715084194971e-05
-2.62332213416836e-05
-3.13323543339841e-05
-1.90698998104599e-05
-1.90343884308792e-05
-8.87025960967579e-06
-3.12311372700071e-06
-7.61068902722523e-06
2.0734891807393e-05
-7.64167830673714e-06
-1.08703546456278e-05
1.42810366050893e-06
-3.35165491274357e-06
-1.07329408398908e-06
-3.99076609022872e-06
-1.93198348268964e-05
-7.19373761537609e-06
-2.29031537208133e-05
-2.45177397460769e-05
6.8925849786967e-07
-1.06157277944468e-05
-2.47769295210966e-05
-1.49603192780662e-05
-1.29059076465286e-05
-2.18876382224282e-05
-2.57932016028806e-05
-3.64594421283827e-05
-8.61029543079688e-06
-2.24544178637397e-05
-1.81556956328237e-05
-2.65671787565194e-05
4.95418115747865e-06
-4.94806875141982e-07
-2.55574311308112e-05
-3.14432282737171e-05
-4.63813047688053e-06
-8.76263680503777e-06
-1.07618407049587e-05
2.42908114743625e-06
4.19800467364149e-06
-2.85802899328283e-05
-3.67740621891682e-05
-2.26490001140662e-05
-2.47793684206158e-05
-2.04234828478363e-05
-2.40043951531482e-05
1.56494263659348e-06
-2.50604491194879e-05
-2.60134284817177e-05
-4.7391396654498e-05
-1.56655094378324e-05
2.04666094046628e-06
-4.31535797745489e-05
-1.78985372477779e-05
-6.00068895643275e-06
-2.10488559113883e-05
-1.71571264413468e-05
-2.79504534446512e-05
-2.49947281828154e-05
-1.1741107141953e-05
-4.87351381005722e-05
-8.16842313100525e-06
-8.93088300969121e-06
-1.4012523409807e-05
-2.43047708427453e-05
-8.41745019798348e-06
-2.27230617728657e-05
-3.58856664511587e-05
-4.21784331296691e-06
-5.28520669129108e-06
9.1336897866383e-06
-8.40506976838232e-06
-3.74292803600897e-05
-2.2303951530879e-05
-9.54878795039309e-06
-1.87294383077054e-05
-2.86795261070683e-06
-3.98480113966663e-05
-3.50184869836801e-05
-5.82957983032956e-06
-1.15077635005366e-05
6.5689140449567e-07
-9.39476060660133e-06
-3.02218924327048e-05
-2.74375255678666e-05
9.90940134793606e-06
-2.26887954853543e-05
-1.51907406010628e-05
-1.54857909164595e-05
3.05130495695714e-05
4.34939006441525e-06
-1.58869725131027e-06
1.60518862415046e-05
5.53538041676495e-06
-5.68377412302801e-06
-6.45169894039226e-06
-1.23193048641201e-06
-1.53336639700842e-05
-1.50255545760177e-05
-2.92731772618077e-05
-2.57830299780462e-06
-3.0093501378488e-05
-9.63743197725344e-06
-1.05939564355304e-05
-1.63398510099899e-05
-3.70224766099865e-06
-2.53381516021903e-05
-2.32901367304428e-05
9.73534229306683e-06
-2.6465777352454e-06
-3.0991014516863e-06
1.39821989927118e-05
2.41647968711516e-07
5.18711651107446e-06
-3.84902068606038e-06
-3.20524443189233e-05
3.11947073957427e-06
-4.85684585562691e-06
-3.28231902949128e-05
-4.05874400414676e-05
-1.81973510808221e-05
-4.31838351239184e-05
-3.74093016017277e-05
-4.03539484353848e-05
-9.96747762632521e-06
-2.92828944373619e-05
-7.56462140553304e-06
7.46411051891614e-06
-3.05900253609537e-06
-1.74022170188058e-05
1.02221938043882e-07
-1.58526853690145e-05
-1.46692221273521e-05
-3.72125788098986e-05
-1.27444111627444e-05
-1.02753450623038e-05
-2.31542170728272e-05
-1.70096870710198e-05
-5.64819979858313e-06
-2.88223739866524e-05
-4.50757082331151e-05
-5.0723910100731e-05
-2.5097362773846e-05
-3.76261644010685e-05
-3.71491103885276e-05
-2.26372516536221e-05
-1.83390443788361e-06
4.4871091032005e-06
1.67126842653263e-05
8.19354784345441e-06
8.06883032828595e-06
-1.94341635811998e-05
-1.73773896312661e-07
-1.19434435497219e-05
-2.70831518574855e-05
1.62106455269286e-05
1.53383553472286e-05
-4.2146115665432e-06
-3.96815286537321e-05
-3.48053805021037e-05
-2.05530604865618e-06
-1.99398455187604e-05
-3.54915548109205e-05
-3.17461889869922e-05
-1.69920562842613e-05
-3.14240676008667e-05
-3.61526533706773e-05
-1.11367849834597e-05
1.36735963557368e-06
-2.58833526469196e-05
4.15371661568645e-06
-4.11245830452116e-06
-2.53535354184614e-05
1.1530429894721e-06
-2.4882612149573e-05
-8.37694702318474e-06
1.60866492836908e-05
-3.51817195006202e-05
8.07392687482488e-06
-2.30010832665836e-05
-2.61586025497312e-05
-1.96278270692421e-05
-2.52376121780999e-05
-3.77600070099107e-05
-4.53216063136681e-05
-1.75244556178541e-05
-3.28559086048755e-05
-1.3124691309627e-05
-1.87970837136087e-05
-2.08192572538945e-05
-6.03724183972932e-06
-2.38099829716554e-05
-1.95080187271522e-05
-5.51070019378934e-06
-5.29396903297129e-06
-4.16394192108131e-06
1.25561502335692e-05
-2.93086815599142e-05
1.67753689075167e-05
1.68139905180843e-05
-3.70727079225958e-05
-2.5604362149777e-05
-1.43552916254333e-05
-3.06487734600211e-05
-1.77153143838691e-05
-3.73440525582171e-05
-3.80397916980743e-06
-4.58782864957489e-06
-1.10599510836668e-05
-2.70146483989748e-05
-4.09625049870207e-05
-1.78438269924736e-05
-4.05832007830151e-05
-7.59440312006199e-06
-2.42534651794013e-05
1.36476208396434e-06
-2.10019902814905e-05
-3.11170984148427e-05
-1.73481170546931e-05
-1.28871795559726e-05
-1.23407777940874e-05
-2.46983106677308e-05
-1.91480531166064e-05
-2.47115941232189e-05
-2.24356400499664e-05
-5.33223410923376e-06
-5.79469894072455e-05
-5.32093645027927e-05
-2.59490508210551e-05
-4.45793486548705e-06
-2.61231958286885e-05
-3.9674185475299e-06
-5.20537021005606e-06
-1.61437079442631e-06
-4.40472914182045e-06
-5.40665250663138e-07
2.08576271424488e-05
-1.00887122127631e-05
-1.8211159520522e-06
-2.36057267334304e-05
1.2222040190185e-05
-1.36421674719857e-05
-1.81360308489719e-05
3.28568319060348e-07
-2.79705859298129e-05
-1.41657353320057e-05
-2.76352612591533e-05
-3.49821405980449e-05
-2.27769269978404e-05
-1.08348979099336e-05
-1.42098475390039e-05
-1.43210635535165e-05
-1.03134953542796e-05
-3.8670506050801e-06
-1.77240814380973e-05
1.11099649037533e-05
-2.72171899915142e-05
4.09448318562502e-06
9.639770354825e-06
-1.57243571032168e-05
-3.20603284125794e-05
-1.04207691264918e-05
-2.45405088537565e-06
8.64180193898929e-06
-3.23564224556891e-05
-3.49888804679763e-05
-1.10164129330306e-05
-2.17972934613597e-05
-2.46960136248582e-05
-5.1233237096703e-05
-7.26593506920087e-06
-1.16944578160263e-05
-4.11091613801298e-05
-3.87908558109289e-06
-1.58824917682861e-05
1.2772848107801e-05
1.63561094149366e-06
-1.3768774072212e-05
1.41792166009529e-05
7.51895806132175e-06
-1.59141213773885e-06
1.01501726141397e-06
5.77396610368461e-06
6.28982958470806e-06
-2.63730335909892e-05
-2.66326461525864e-05
-4.34717458567432e-05
2.05885134170299e-06
-2.31395277262997e-05
-5.39350365837151e-05
-3.43959935908679e-05
-1.90035226911852e-05
-4.47342698322721e-05
-2.98706137757719e-05
1.48330073846463e-05
-3.3450374416634e-05
-2.24475184420988e-05
-3.38884202902778e-05
-6.0072941698235e-06
-1.57607825745944e-05
-1.90537945507319e-05
-6.18081275993411e-06
-1.93908502687115e-05
-2.47501408402969e-05
4.60948210704642e-06
-3.04018776455333e-05
-4.07600621225158e-05
-2.91474344420501e-05
-2.51114803168243e-05
-2.2172307360297e-05
-1.67621061460835e-05
-3.20434085510615e-05
-1.88979573303312e-05
-3.04913200014156e-05
-2.62377020985276e-05
-4.69474714931525e-06
2.09878451423526e-06
-1.4474430942538e-05
-2.42250438413975e-05
-7.90653942475388e-06
2.02770972653375e-06
-1.35942736966221e-05
-8.30448205875035e-06
-5.20293897341771e-06
2.09096076282894e-05
-2.16335846636146e-05
-1.22936909880263e-05
-7.93026171962479e-06
-2.69335259701534e-05
-3.52105906403974e-05
-4.93653494069504e-06
8.98381979881919e-06
-1.87697094896551e-05
-2.06390218185146e-05
-5.56344709939631e-06
-1.49559741702713e-05
1.48152318231277e-05
-1.06588475816707e-05
-2.04682277719512e-05
-1.57018998726328e-05
-2.47258002842641e-05
1.95630420665191e-05
-1.06768897294137e-05
-2.62766124669261e-05
-9.40849801436333e-06
-4.47764301078112e-07
-7.54206255201117e-07
-1.67998768154308e-05
4.91065346822481e-06
4.81525195429599e-06
9.90385112921075e-06
-9.43918430361846e-06
-3.27970448319935e-05
-5.00791896242358e-05
-1.26178318673434e-05
-3.09412769431692e-05
-1.62529360168845e-05
-1.37688656382796e-05
-2.65147483855825e-06
-1.24138520310092e-05
-5.44794756995342e-05
-1.54533171158365e-05
-1.28073218235673e-05
-2.67019036131246e-05
-2.31689084281799e-05
-3.16090912781047e-05
-1.92862087304865e-05
-1.88201024225227e-05
-3.18808350766951e-05
-1.21333822767167e-05
-1.09909765696359e-05
1.52289266124097e-05
7.49306834180603e-06
-7.50237851113382e-06
-4.8526611508373e-06
-4.89700084042295e-05
-1.07429034934046e-05
-1.89697126157207e-05
-3.08583000771833e-05
-7.10092600053893e-06
1.17627285238471e-06
-1.84202848087028e-06
-3.35517115764022e-05
-1.84550371180685e-05
-1.94961194008131e-05
7.51583688595727e-06
-4.94568161838755e-06
-4.71993719991668e-05
-2.0187775294207e-05
-1.03136245637629e-05
-2.07828082288711e-05
-1.38856591368116e-05
-1.70331341095698e-05
-1.74450122319406e-06
-1.22392383113984e-05
-4.92769176535206e-05
-2.2679362573333e-05
2.06521845973915e-05
-2.6389043196001e-05
-3.81254787035256e-05
-1.09835178944938e-05
1.22151881549222e-05
6.38069985361351e-06
-2.27181587314117e-05
-1.45689448372243e-05
5.71523983042746e-06
-2.52091941104673e-05
-4.24746844843262e-05
1.28188889584639e-05
3.27473660058271e-06
1.60729530913777e-05
-1.59429562336699e-05
-5.08713272804523e-06
-8.32509355257164e-06
-1.7742222539109e-05
-1.19748876396579e-05
5.73743371709502e-07
-8.07009720315368e-06
-1.35067087259516e-05
5.54223902033539e-06
3.9703681113835e-06
-9.22123370369877e-06
-2.68729613486377e-05
4.25172273008265e-05
-2.71271272153776e-05
-3.82512660986148e-05
-1.08334537026716e-05
3.27824224169571e-06
-3.35735580708902e-05
-5.5328766782035e-05
-3.2957427258843e-06
4.14522957854498e-06
-3.6598568992134e-05
-2.53970926360981e-05
5.43095524628173e-07
4.69533554444767e-07
-4.53135017938259e-05
-3.25126123756096e-05
5.13070940984477e-06
1.85975575641006e-05
3.24459567956802e-06
-2.10729727017267e-05
7.65126372227208e-06
2.21381388538202e-05
-2.30713634095976e-05
-2.00882694075654e-05
-1.55853586930829e-05
-7.70367025834156e-06
-4.8793419596529e-05
-4.35888911429709e-05
-3.46226869121961e-05
-9.65643360600793e-06
-4.29591252765839e-05
-2.62759869739082e-05
-2.72464258277914e-05
-2.01782429341987e-06
-2.9219554250846e-05
-2.02629952611039e-05
-3.44851380296512e-05
-3.37409592424757e-05
-1.04096671147868e-05
-2.8070646631979e-06
-2.61359542761462e-05
-1.96356271163394e-05
-6.3410495115718e-06
-3.87147937754468e-06
-4.1227435636563e-06
-4.17083630034096e-05
-2.22409669491968e-05
-1.39009436007167e-05
-1.81856823524775e-05
-4.06651619413639e-05
-9.12365701153509e-06
-1.03747207808512e-05
-2.74918535419092e-05
-4.62758562770905e-05
-2.38290123162792e-05
-2.79852861031536e-05
1.07018151456472e-06
-1.41516032095742e-05
-4.29636372550761e-05
1.20738049554623e-06
3.31718035535706e-07
-1.89346845517308e-05
-1.97053530308708e-05
2.69631535301482e-07
-4.19331621417073e-06
-1.96934966502941e-05
-2.37418015356457e-05
1.88933482464849e-05
1.2873197320621e-05
-2.18776815410535e-05
-2.73587792979643e-05
-2.12520837940539e-05
-2.99332990705584e-05
-1.00537075491479e-05
3.30450830629171e-06
-2.77435798128077e-05
-5.89005030414892e-05
-2.47706642104711e-05
1.28640146175744e-06
-2.38328335346259e-05
-1.96969836676085e-05
-1.45571288405912e-05
-1.30461761394351e-07
-6.91054485209913e-06
-1.49519105762927e-05
1.15770529954701e-05
1.30831405480852e-05
-2.43660704939648e-05
-3.3961616273209e-05
2.02036423967488e-05
8.03157206720781e-06
-3.81958821274419e-05
-2.92080290007951e-05
-8.86401769565692e-06
-1.58058521240086e-05
-4.12180627916104e-05
-3.50056619750348e-05
-5.22839196504992e-06
-3.55036100428325e-06
-4.65311645790988e-05
-4.21904102519232e-05
-1.25466499474121e-05
-2.40804549291642e-05
-5.14860557075854e-05
-2.19349667293035e-05
9.39393854323594e-06
-2.92461435040239e-06
-2.94187554200197e-05
-1.77444987166644e-05
1.71089001068006e-05
-5.01650025808893e-06
-5.33407502738611e-05
-8.82639060262183e-06
1.24799657360518e-05
-1.52135726362486e-05
-5.50064381455523e-05
-2.0289404042294e-05
-3.52680006002693e-06
-2.19270754998752e-05
-4.64626989430689e-05
-1.83292793975883e-05
-6.15872389577147e-06
-3.08148426687672e-05
-1.27806609131849e-05
-1.4714846195537e-06
-4.80587110980854e-06
-4.24194821301025e-05
-2.35638221122511e-05
8.41376809418125e-06
-3.01588387444066e-05
-1.47030115651862e-05
-5.15564371067751e-06
-5.19197238687565e-06
-2.31110243468875e-05
-5.89934993398316e-05
-2.26225777538976e-05
-8.03863594005672e-06
-3.44549419746125e-05
-4.06737624015651e-05
6.98799184290059e-06
-5.99015968033068e-06
-2.53216964824205e-05
-5.77777713859765e-05
2.38000349265571e-05
1.75070357099479e-05
-1.50214318418786e-05
-3.24936129141019e-05
1.88332391260175e-05
-2.09698359461938e-05
-1.44702025887966e-05
-2.16722406500171e-06
-1.31805296087712e-05
-1.1664573032403e-05
-1.13111488834306e-05
-2.05611425476718e-05
-3.27655968375112e-05
-2.54573127217321e-05
-1.78273744668251e-05
-2.31683060142156e-05
-1.45415006944208e-05
-2.38154925497144e-05
6.5933861964455e-07
-1.41325811099561e-05
-2.00396387655447e-05
-5.73870606623416e-05
-1.09156218318119e-05
1.64361328246221e-05
-3.20482320244088e-06
-4.41662649054311e-05
4.54351428118377e-07
2.00303213069802e-05
-1.37746199480899e-05
-5.05564445138385e-05
-1.44167620760288e-05
1.69607466852534e-05
2.00185812484969e-06
-1.57622333817356e-05
8.8202422889166e-07
1.30956459584875e-05
-2.72119773529366e-05
-4.64297574545193e-05
-2.21355031280862e-05
1.4340396471194e-05
-4.90373410677818e-07
-6.11979843705067e-05
-3.99229247000096e-05
-5.77097520582746e-06
-1.23108412658973e-05
-4.01418163814905e-05
-4.79498166505108e-05
1.2859976351628e-06
-9.10717430849286e-06
-3.21416416985028e-05
-2.35792364542756e-05
-5.20813814312008e-06
-6.59955844271815e-06
-1.02460923564118e-05
-2.32185484486066e-05
-1.30512240014898e-05
-1.50511209995741e-05
-5.25236461090132e-05
-1.78635460697642e-05
-2.94042527167768e-05
-2.64671336277078e-05
-2.59004642056483e-05
-1.14533478718234e-05
-2.33623144223904e-05
-3.35363539806101e-05
-2.79341805000207e-06
2.41236280265952e-08
-2.97456915482133e-05
-2.3729051247213e-05
-3.02714200586831e-06
-1.06750912160141e-05
-2.56434792911949e-05
-1.04822723731935e-05
-1.05541625379223e-05
4.0354562317443e-06
-2.20270785952576e-06
-8.35751957808744e-06
-6.71742646775852e-06
-1.74903542474204e-07
-4.21203180642762e-05
6.36429188976303e-06
-1.2087443052081e-05
-2.84732163916174e-05
-2.89137722516404e-05
-3.09825788507323e-05
-1.83515368731973e-05
-1.53413212917614e-05
-1.00253265271823e-05
-1.1572252819258e-05
1.27862772455433e-05
1.38307923385785e-05
-6.84110418501064e-07
-1.73030890154155e-05
-2.42856159030189e-05
-6.78880307262559e-06
-1.43260376929018e-05
-3.65628335254591e-05
-1.33154848792508e-05
-1.06204422354024e-05
-1.48960465994216e-05
-1.61445589769186e-05
-1.43060405232592e-05
-1.08990943170624e-05
1.3822821166198e-06
-4.17353352286835e-05
-2.65227143750437e-05
5.12838390391892e-06
-1.83485744041938e-05
-1.17613421849679e-05
-5.29594816566493e-06
1.2167929603311e-05
-2.85495068565157e-06
-2.48703293315007e-05
-1.02136115799216e-05
-1.76301290495593e-05
-9.82319523056292e-06
-1.00350412566262e-05
-3.17195393682105e-05
-7.74877740097736e-06
-1.84989147665966e-05
-1.04231365542826e-05
-1.7371468160251e-05
-3.25476110026333e-05
-4.99544928515841e-05
-9.78172903330199e-06
-1.24645004956645e-05
-2.53219641365288e-05
-8.16060146573049e-06
-3.84416037962841e-05
-3.90865671476572e-05
-2.86598841779426e-05
-4.35641139395169e-05
-9.09494370567776e-06
-1.36127089137286e-06
-3.35633613893e-05
-2.76901682501024e-05
-7.06858684749892e-06
-6.15974662361842e-06
-1.84650006136475e-05
-3.24518691149411e-05
-4.1922953364986e-05
-2.65106435398589e-06
-5.5581359585915e-05
-3.34352047282238e-05
-1.8625530295267e-05
-3.22012799490236e-05
-2.59640496125074e-05
-3.56757418483529e-05
-1.47415535708816e-05
-1.67267329598402e-05
1.01922028176922e-05
1.19380433492171e-06
-1.95654547367605e-05
-9.58506427916759e-06
-3.54284860942187e-06
-1.13430240957579e-05
-1.40687142320511e-05
-2.63271549540336e-05
-1.20841726836559e-05
-1.81343636323691e-07
-2.89124161287242e-05
-3.70265181372168e-05
-4.04164373074829e-05
-3.33558354660727e-05
-1.30809738332833e-05
-5.56053771667066e-05
-3.83110061093271e-05
5.357224618222e-06
-3.05024182279848e-05
-1.49561216755074e-05
-1.74123113817883e-05
-8.94655853159025e-06
9.30692945285585e-07
-1.10464254575613e-05
-2.15638614838348e-05
3.51824010425759e-05
6.84913330925402e-06
-1.95268895361824e-05
-2.31367727826348e-05
4.15144056352433e-06
1.40811151420136e-05
-3.73690415500117e-05
-7.43129994421598e-06
1.41175317703094e-05
2.86965679168444e-06
-4.29129844166579e-05
-4.88949244845081e-05
-8.43585511368561e-06
-2.41600620304757e-05
-3.25086680074104e-05
-2.36663362532943e-05
-4.97676029993067e-06
-2.08190551641083e-05
-2.84822397925435e-05
-4.79855299449972e-06
-4.39406188726292e-06
9.96277714122963e-06
-2.14817534430988e-05
-2.77878281011328e-05
1.65230516164417e-06
-1.09057631506853e-05
-4.69680016740453e-05
-3.88457695160896e-05
-4.20555649050675e-05
-5.16581857633661e-05
-1.98521030911668e-05
-1.45478622224792e-05
-4.338736260264e-05
3.83981159207401e-06
-1.20705950809209e-05
-2.1049281259724e-05
-1.36660936170529e-05
-4.65747920576961e-05
2.30888688266028e-06
-1.11920150498392e-05
-2.60663932592467e-05
-4.72194259198374e-06
-7.84794184404045e-06
8.11219303436488e-07
-7.56348605820029e-06
-4.91206150685831e-05
-3.63893577898274e-06
9.85857826834194e-06
-2.71431316839701e-05
-4.47038561803847e-05
-1.07718890020176e-05
2.38037526493136e-05
-7.47125768305716e-06
-4.2453305803019e-05
2.43654997841656e-05
2.32393908804803e-05
-2.0303503622833e-05
-5.88686366764447e-05
-1.70987776439021e-05
-5.82402124901407e-07
-4.23114994354355e-06
-3.46931188903485e-05
-1.61990176457871e-05
-4.74661154949522e-06
-3.20985361979917e-05
-3.22502790112484e-05
-3.30594813358603e-05
-1.62518987747282e-06
-1.68383050069179e-05
-5.99793783653713e-06
-2.67394360861253e-05
2.84407691784149e-07
-3.91579994173696e-05
-2.81425773908452e-05
-3.99976020808483e-06
-3.81911018468102e-05
-1.277280928249e-05
5.37642920846777e-06
-6.30470613261203e-06
-1.03774837299279e-05
7.62699553988203e-06
-4.18606155939564e-06
-9.26703365543649e-06
-2.58503982027525e-06
-2.52457825923593e-06
-4.21209885008842e-06
-1.22387926623963e-05
-2.29002137586003e-05
-1.93620722890742e-05
-2.09770972321187e-05
-1.09781131313683e-05
-3.17262928594664e-05
-2.4460723756086e-05
-1.8893258999819e-05
-1.21276122626038e-05
-2.65437784205355e-05
6.99733776039309e-06
-2.34475594496801e-06
-1.06299211161734e-05
-2.32457917181317e-05
-2.87816170863916e-05
5.28099452413516e-06
-2.04546459676472e-05
-7.69139065607816e-06
-1.27930761594438e-05
1.32234721490497e-05
-2.05171984637974e-06
-1.09450152795667e-05
-2.4041205207543e-05
-1.66296885379286e-06
-4.03241807499322e-05
-3.89043219571213e-05
-1.24745520236092e-05
-2.4024590253229e-05
-3.4434355167684e-05
-4.21874709599979e-05
-4.56297027208979e-05
-3.11595112740628e-05
-2.6510270636649e-05
-1.97590242718037e-05
-4.024772279981e-06
-1.95871412711139e-05
1.14896561850928e-05
-1.63601977139599e-07
1.53603384756142e-05
9.16414675912837e-07
-1.27062443059694e-05
-9.00977346441874e-06
-1.55657336363509e-05
2.13056318056412e-07
-6.26719809613446e-06
1.3923770957024e-06
1.42602291613438e-05
-2.81023450005166e-05
-5.3148605878449e-05
-2.80362261972934e-05
5.23949953245038e-06
-4.04391824967875e-05
-3.78838541061479e-05
-3.07653316152908e-05
5.68139387021917e-06
-2.34694102411229e-06
-6.06983279961658e-06
-3.25598543252298e-05
9.96223972650016e-06
-1.05515153556416e-05
5.62146246751111e-06
1.59525574767993e-06
-5.99285404697428e-06
-6.56849960939495e-06
-6.86055847973644e-06
-9.40616717382939e-06
8.5519200433569e-06
-1.778518620603e-05
-4.8962316548745e-05
-7.36994636930223e-07
-4.46383753763696e-06
-4.05077333418956e-05
-5.48631480545645e-05
-3.35209205867835e-06
-1.88249685496136e-05
-2.57278228247843e-05
-2.77441715692009e-05
6.20585161794685e-06
-1.34779380243915e-06
-2.63608333390639e-05
-8.0608551495926e-06
-7.1979005538751e-06
1.6250330578572e-05
-1.67750879527954e-05
-3.04425708479929e-05
1.77477544377041e-06
-1.50762710781315e-05
2.18305757792405e-06
-1.25684188041811e-05
-3.21748729087947e-05
-1.49897565952655e-05
-1.34954550038577e-05
-4.31172316038411e-05
-4.57958780878513e-05
-2.59327922277594e-05
-9.52259772516242e-06
-1.88570115664071e-05
-2.48357462933119e-05
3.53351630678203e-06
-1.48905047536069e-05
-2.69826390980155e-05
2.04029761083994e-06
-3.9467469685375e-06
-1.1110932038436e-05
-2.83955074803016e-05
2.11209128694243e-06
-2.35738745091077e-05
-4.19308818750587e-05
-2.33023374816994e-05
-2.70030369390079e-05
-4.13245975294125e-05
-6.55012920878885e-05
-2.65025451696121e-05
-2.81263594589243e-05
-5.09420708828408e-05
-6.1282250767747e-05
2.23826708115867e-06
-6.91820696434196e-06
-3.91949804018378e-05
8.67022816826523e-08
2.01563889925142e-05
6.78823004563715e-06
1.70224003744167e-06
-1.11615197945288e-05
4.17764593495756e-06
-9.23251618608949e-06
-3.0887450308831e-05
-3.7926043173109e-05
7.74767689532841e-07
3.54784436639014e-06
-3.06297537813921e-05
-8.34397802705859e-06
-2.9806388192971e-05
-2.4415340306432e-05
-4.01780921045906e-05
-3.91180931501647e-05
-3.20752594328514e-05
-2.03459289843883e-05
-4.39111396813155e-05
-1.31163740446981e-05
7.95439518995541e-06
-1.15036769634805e-05
4.25989488346611e-06
9.76440960381103e-06
1.36598196092608e-05
1.85897465088181e-05
1.57027444971991e-07
9.10156545933124e-06
-1.37920804732512e-05
-2.1261937054602e-05
-2.57728192760332e-05
-1.64938071941709e-05
-2.95524922434316e-05
-3.20520393806377e-05
-2.33364327102516e-05
-2.57005439170077e-05
-2.26072510596206e-05
-3.33044716180249e-05
-3.2716799865607e-05
-2.63832630649793e-05
-4.70638872704525e-06
1.90771307023591e-06
-2.08413327085095e-05
1.28824371817186e-05
3.17703513681349e-06
1.23757758511977e-05
-2.7925576022959e-06
2.25350912932507e-05
1.76041117602473e-05
-1.28130370370775e-05
-2.19672924964466e-05
-1.8875036446075e-05
-4.66302507044472e-05
-3.51743804069329e-05
-4.59307140784109e-05
-2.91998666747269e-05
-1.38989805924424e-05
-1.45868819306382e-05
-3.62727127281081e-05
-1.16199159170916e-05
-1.39008475478602e-07
-1.92331562959169e-05
-2.12886494892029e-05
-3.38606437091277e-05
-1.63327903683752e-05
-2.68345294977612e-05
-2.02138519614328e-05
-2.01052605428427e-06
-2.98682842630978e-05
-3.5295042843366e-06
-1.20329916234449e-05
-3.31554688786602e-05
-2.93377828505502e-06
-3.07317040557949e-05
-3.02597547470371e-05
-3.82618969558561e-05
-4.08230670154214e-05
-2.87577126252402e-05
-5.08427202239296e-05
-3.48533653468486e-05
-2.41055774986382e-05
-2.39391238415306e-05
-1.15603853010617e-05
1.68913228438406e-05
-4.31179375854774e-06
-5.89947793648594e-06
1.09218040963056e-05
-2.07218987100268e-05
-1.15699355724101e-05
-8.13979804941188e-06
1.87663434345545e-05
-1.27901242726067e-05
-2.16600440688461e-05
-3.94480579196181e-05
-6.80113609920556e-07
-1.7600933116248e-05
-2.44356647054788e-05
-2.43345267614115e-05
-2.29810506970118e-05
1.50411204755049e-06
-3.05956632534885e-05
1.19438114799353e-06
1.31948785051676e-05
1.14441071290735e-05
-2.02886948304334e-05
-1.72001373234168e-05
2.74850950536361e-05
2.43530772009588e-06
-1.20627242703793e-05
-1.92020848092115e-05
-1.04678098112467e-05
-1.59531036741337e-05
-3.78834701918108e-05
-3.34356876974631e-05
-1.29750076754812e-05
-3.02075028502919e-05
-4.08228788142646e-05
-1.83589664683799e-05
-2.41843350243704e-05
-1.90525463709503e-05
-3.00103298148922e-06
1.40037228216197e-06
-2.19787269435324e-05
-9.15220219860647e-06
-4.13850055646645e-06
5.2105738256597e-06
2.18443484519869e-06
-2.32331456111813e-05
-3.18419762419528e-06
-1.05939008962728e-05
3.75509430898945e-06
-2.25393676563185e-05
-8.25907600195501e-06
-3.4084007739044e-06
-2.94454496854512e-05
-3.93240895196483e-05
-1.58389369547165e-05
-4.03746252557283e-05
-1.39368560783184e-05
-2.12656767689512e-05
-2.79176710068315e-05
-1.30435076734128e-05
-1.92055086073545e-05
-1.93178518464106e-05
-1.87266766491425e-05
-4.19175156548517e-06
-3.02276638281455e-05
-2.32455321588082e-05
-1.72785501676797e-05
-2.62797571471345e-06
-4.05549872014412e-05
-5.54104308111001e-05
-1.81621679007773e-05
-4.73793843755795e-06
-4.59976978694504e-05
-5.11233890739693e-05
-1.09140609661548e-05
-1.86134569188237e-05
-3.2467452794383e-05
-3.00871296266184e-05
-1.26019999907659e-05
3.79399253840825e-06
-2.9754632347634e-05
-3.29731493386255e-05
-2.59531903453727e-06
1.5920129827957e-05
-1.98209060599594e-05
-5.0831364592355e-05
-6.62622106941277e-06
2.16187207418428e-05
-2.17649598382011e-05
-4.34520180651674e-05
-2.10716931173231e-05
-2.43725138161566e-05
-2.98793974507523e-05
-4.1806202580174e-05
-3.45784989449842e-06
-2.18785998175964e-05
-1.58691174760573e-05
-2.90143453388206e-05
1.71880625238899e-05
-1.26101912431254e-05
-2.91115054020468e-05
-1.74956029023543e-05
6.68993610629108e-06
-2.66889252884196e-05
6.51736781516892e-06
5.8621357342605e-06
1.66870249574181e-05
-2.33085117514153e-05
-3.15838547432637e-05
2.62454434848422e-05
2.53937156603752e-05
-2.94507131470275e-05
-2.93928056740269e-05
2.994152948187e-05
-1.87192823383272e-05
-3.07385105986306e-05
-3.89005533199389e-05
-1.83918312285137e-06
6.69025278530634e-06
-2.2951660536899e-05
-3.45269172929447e-05
8.64183364646797e-06
9.98885503950711e-06
-3.77757120268566e-05
-3.77747032754111e-05
8.68100969786894e-06
-1.60668283265855e-05
-2.29050438041958e-05
-1.62297132051221e-05
-2.18107077523951e-05
-1.25247916389375e-05
-2.65688211427832e-05
-1.63353391014955e-05
-4.3991839726024e-06
-2.55848329420978e-05
-2.75869257510862e-05
-2.57355444505325e-05
-2.85097352536718e-05
-1.25928652719343e-05
-2.37980838408433e-05
-1.24926790784802e-05
-1.85865931956127e-05
-1.56151345073141e-05
-1.7866370324354e-05
5.58831626405515e-06
-3.13293595242016e-05
-3.37540977255808e-05
-4.00674016389896e-06
-3.74518921230314e-05
-1.48824809904912e-05
-5.65673043709192e-05
-2.71995134158676e-05
-1.69182590645679e-05
-2.50929116895622e-05
-5.54749010942383e-05
-2.01951170920597e-05
3.58626234765964e-06
-1.92999037184377e-05
-3.09123490363588e-05
-9.22796706723002e-06
-1.92124506226939e-07
-1.18373038054966e-05
-2.27007629319767e-05
1.68139642154526e-06
1.4363336460312e-05
-1.78248333767686e-05
-3.27114195151991e-05
1.02586435032858e-05
-3.86786492309177e-06
-2.06117765134261e-05
-5.09322081935409e-05
-3.21646763980758e-05
-1.16208991426875e-05
-1.45342137843851e-05
-5.78895816951849e-05
-1.0351255699025e-05
-8.2099856237695e-06
-3.38889831966878e-05
-4.03305072479637e-05
4.01000149151838e-06
-9.75982428395097e-06
-1.37404637511964e-05
-2.54017510008555e-05
-1.98751214305465e-05
-2.14382712728494e-06
-6.90025975942499e-06
1.83454638167412e-05
1.18051744979216e-05
-1.49256450747322e-06
9.35986511814154e-07
-1.76560731214652e-05
-6.36788438482481e-06
-1.75746730566642e-05
-4.52185153040367e-05
-1.16589616291048e-05
-3.31250368182969e-05
-3.55337449896499e-05
-3.4175672390891e-05
-7.14874906890335e-06
-3.50709124475593e-05
-2.77555624725497e-05
-3.24661630369248e-06
-2.64064286643114e-06
1.83693949885051e-05
-1.96671801124565e-05
-1.8282396085953e-05
-2.95429316801552e-06
-9.5078254186128e-06
-1.15037538100045e-05
-5.49396957941338e-06
2.10848528032772e-05
-3.33899063444447e-06
-6.50951492160124e-06
-4.82896111257073e-05
-2.5366158104284e-05
-4.42943273994891e-06
-4.57166866807731e-05
-3.01447713184268e-05
-6.81785867330619e-06
-9.71392043918618e-06
-1.60606743787235e-05
-5.13110988776536e-05
-5.12786041123556e-06
-2.45241149052434e-05
-3.22946127695597e-05
9.05428756269524e-06
-1.01646009488095e-05
-7.07875837628368e-06
-4.74990279154618e-06
-2.26087983619707e-06
-1.23724641092002e-05
-4.18692885340602e-05
-1.17237572318934e-05
-6.91446347690204e-06
-2.85366099434627e-05
-3.9702880376588e-05
-7.13299023211003e-06
-1.01878823370603e-05
-2.8600801175525e-05
-5.49455315663373e-05
-4.97329030747987e-05
-2.62109430830854e-06
-1.16391332741258e-05
-1.99057055458231e-05
-3.54168208058509e-05
1.70097454849706e-05
-3.71629969436146e-06
-2.4884432090934e-05
-2.2672086944666e-05
-2.18035922337779e-07
6.06536699654362e-06
-1.21456508287863e-05
-1.65443058766285e-06
9.84882433240345e-07
-2.09841852392138e-05
-1.79620686656705e-05
-1.14073358100465e-05
7.38754026154992e-07
-2.64706664411037e-05
-1.94576360367976e-05
-9.23546310366181e-06
-5.00365594926269e-06
-1.15974830422057e-05
-6.50414123410712e-06
2.28358267732151e-05
-1.50605454319604e-06
-7.11319336589661e-06
1.17109868450984e-06
-1.7131845648296e-05
-6.76621478143269e-06
-2.72715789419928e-05
-3.9244957339945e-05
2.04366860923446e-05
-4.41802904746454e-06
-9.53301145982206e-06
-3.20274288306264e-05
-2.42106936644292e-05
-2.51362453047441e-05
-1.82163839647556e-06
4.88709963813329e-06
-1.98497905347332e-05
-4.73489191541498e-06
1.34299756625898e-05
-1.01470848355816e-05
-4.19229609720388e-06
-1.52689640188611e-05
-3.03282299083071e-05
5.14872776995297e-06
-1.86526707373164e-05
-2.43315133971322e-06
-2.92052109600485e-05
-2.48546949170028e-05
-3.19480394914192e-05
-2.16244591558298e-05
-5.80532127510759e-06
-1.24543181646623e-05
-2.5159278948197e-05
-3.05713355023717e-05
-2.65625676632449e-05
6.08535669305802e-06
-2.0103042347639e-05
-3.83220349509201e-06
-1.1471631671455e-05
-7.22947209188561e-06
-7.20396832822615e-06
-1.03802366539926e-05
-1.49383057885236e-05
1.10428509483959e-05
1.27868031844132e-05
-5.86854665008036e-05
-1.98437728522089e-05
-2.83068453692118e-05
-1.71439165624268e-05
-4.17608034134907e-05
-5.7858262083778e-05
-2.24847096653393e-05
-1.40805193457008e-05
-5.42671805447911e-05
-1.93355043117809e-05
-7.63582001343472e-06
-2.33687807042321e-05
-2.64681496513191e-05
-2.41023076205668e-05
2.10294709747981e-05
2.97667459826292e-05
1.78917038312669e-06
-6.09284709312405e-06
2.25765078739505e-05
-1.55994038497449e-05
-1.82421759099644e-05
-2.03611343174353e-05
6.24510354459587e-06
-2.75345553864445e-05
-1.92620821719336e-05
-3.54617234423471e-05
-1.23159813368695e-05
-2.29157815384376e-05
-3.51454949021218e-05
-4.7517411014303e-05
-1.26206599286229e-05
-1.81191371500579e-05
-2.1040589479809e-05
2.01629550156243e-06
-2.99034743203902e-08
-6.34063605705303e-06
1.18954964596318e-05
3.70043079009491e-06
8.8578834168745e-06
8.93934862957096e-06
-2.20570575242356e-05
1.96675031606227e-05
-1.05972062883763e-05
-5.03841255993011e-05
-1.79007601504317e-05
1.90368088401537e-05
-3.80321186619827e-05
-3.2389597944909e-05
-3.48628559633293e-05
-1.26070289164321e-05
-1.09677220636667e-05
-5.59002125091853e-05
-3.94148303052773e-05
5.94680739364627e-07
-8.09749084820393e-06
7.46948129346936e-06
-8.05554211220728e-06
1.92983538369689e-05
6.65121361496462e-06
-1.92737950200106e-07
-6.16392235722325e-07
-4.7590273699547e-06
-1.57181411097991e-05
-3.47588406292151e-05
-4.27295553417933e-05
1.02605872673963e-06
-2.79640273133831e-05
-3.60935890647648e-05
-1.98942455807405e-05
-2.10975511947118e-05
-4.77359269272877e-05
-6.10500687395516e-05
-1.48533947812593e-05
-4.28280302149115e-05
-3.79151637003282e-05
-1.57042677780548e-05
-2.40927190725097e-07
7.27187620683765e-06
-2.49175280889327e-05
-6.66460477921733e-06
-2.4034963056502e-07
1.86562421044026e-05
-2.24597674641063e-05
1.81965731750862e-05
-4.28196457350648e-06
-9.70481589788193e-06
-3.79310519557012e-05
-5.20654457940757e-05
-1.19289942070271e-05
-2.37718887706486e-05
-4.79136096747529e-05
-2.48150839918406e-05
-3.06935074172252e-05
-2.24258443321893e-05
-1.2384080793102e-05
-2.24726940252828e-05
2.65821097736221e-06
-1.07427143623216e-06
4.30190136817594e-06
-1.3802512182054e-05
-1.75490816776903e-05
1.3422010834888e-05
-4.30400294542963e-06
1.80264392874247e-06
-1.01481593239617e-06
-9.46525242444456e-06
-9.0757189991158e-06
-1.42881984728336e-05
-1.78526538435563e-05
-2.89961225830091e-05
-2.88698578686624e-05
-4.20847659645525e-05
1.7424345589201e-05
-3.82816243618024e-05
-4.19344358890599e-05
-9.40308356012769e-06
-1.94911203558519e-05
-1.18822993757964e-05
-1.35962552617962e-06
-2.07285467414068e-05
-1.45850583405352e-05
8.72938580755379e-06
1.17572839958687e-05
-2.51476339680238e-05
-1.90055742887602e-05
-6.09146375668454e-06
-7.86120269314821e-06
-2.59554809746608e-05
-7.19955793841737e-06
-2.74717503472658e-05
8.9813153071136e-06
-4.00687818742676e-05
-2.14594049992197e-05
-1.36589359233188e-05
-2.28873686649452e-05
-1.9506498738645e-05
-4.13073690548564e-05
-7.97994614348603e-06
-2.61043095735043e-05
-1.92560074607523e-06
1.05241530892632e-05
-1.35960343016386e-05
2.84507329016298e-06
-1.26562202775286e-06
-2.06199319324392e-05
-2.66276650295907e-06
-8.61633041510049e-06
5.72130871605188e-06
-2.25432473337893e-05
-7.38426258195974e-06
-6.66360015176235e-06
-7.3978277655436e-06
-3.48891348772642e-05
-4.12009177359265e-05
-3.40442332453123e-05
-4.03465284063792e-05
-5.40207915776064e-05
-3.83664730188591e-06
-4.58147758028046e-06
-2.6344965489154e-05
-1.75726545390459e-05
2.92231545896696e-05
-2.4311541977064e-05
-3.05810995298751e-05
-1.69724733969034e-05
2.42692912909167e-05
-1.79431887438632e-05
-2.5218586740341e-05
7.49295542705574e-07
-3.35884885415153e-05
-2.899163989663e-05
-3.61072091163442e-05
-3.16378434626911e-05
-2.27656192104895e-05
-1.49263961187664e-05
-3.27499602050918e-05
-1.54577127770329e-05
-1.85167171087598e-06
-2.90364222196398e-05
-2.17959160183617e-05
-4.23774269020672e-06
-1.13564542798448e-05
-9.61205024401557e-07
-3.42077255278241e-05
-4.3679833589122e-05
2.18823275707528e-05
-4.71006478249006e-06
-1.86257562314724e-05
-1.29926188436469e-05
5.98675288424227e-06
4.2202228470963e-06
-1.33828697028597e-05
-2.90630196869904e-05
1.12176184732222e-05
-6.95026034619146e-06
-2.84586346331713e-05
-8.00014828494107e-06
2.11350043071653e-05
-3.61092710812997e-06
-6.98415926196519e-05
-3.71753126397774e-05
-8.27967159943537e-06
-1.59563113417743e-06
-1.88369737343849e-05
1.65483051492886e-05
2.6375705556175e-06
-7.39800083401414e-06
-9.2818115760045e-06
-1.06013214027753e-05
-3.71782006509888e-05
-2.55821387046785e-05
-2.70881727296876e-05
-3.11830383087135e-05
-1.75262321784547e-05
-2.1484838974595e-05
-2.52682893265064e-05
-2.65485937528838e-05
-2.28795169748577e-05
-2.64952371812283e-05
-1.06261721103943e-05
-1.11515502752595e-05
-3.11824223426072e-05
-3.23837428860407e-05
-9.20364875015709e-06
-4.06965876920459e-06
-3.24750633691987e-05
-2.54708188644757e-05
4.4891181052358e-06
-6.71106217075657e-06
-1.47221879086253e-05
-4.23875396270311e-05
-7.8827685690847e-07
-9.41343968761614e-06
-3.94606188186704e-05
-4.24112385519763e-05
-2.67126849727486e-05
4.64497483233434e-06
-4.55519177401964e-06
-4.13940119071188e-05
3.16713593925057e-05
-7.69975568944308e-06
-1.3151596087249e-05
-8.37580784645217e-06
6.12253954672588e-06
3.36586021141656e-05
-2.03490869280458e-05
-2.01706780477577e-05
1.9722976583802e-06
-1.98080417391222e-05
-3.24592803235868e-05
-3.06045735023221e-05
-4.20360644321641e-05
-9.97057167899063e-06
-3.55037513631215e-05
-1.69483577340063e-05
-2.15476642530446e-05
-1.65538814899392e-05
-2.21616156934178e-05
-2.91683235234154e-05
-4.32739581051904e-05
-8.47626477740118e-06
-3.62687712537968e-06
-4.0997438113489e-06
6.10242045780269e-06
-1.13016503955028e-05
5.22163342235629e-06
2.49226343595181e-06
-4.94424429444379e-06
3.92696142216376e-05
-1.99549415577207e-05
2.14058344111701e-05
-2.71546852170738e-05
-4.62120137837427e-05
-1.96901009301686e-05
-1.74485440633902e-05
-2.00191430585625e-05
-4.59233227084326e-05
-4.54670315474972e-05
1.14376512464876e-05
-6.92714980018755e-06
-5.24165784401887e-05
-3.30318822248782e-05
-2.2038646980485e-06
2.89548705480609e-05
-1.41723993036683e-05
-1.44952451147083e-05
3.27603569424211e-05
7.26665607270858e-06
-3.97647632587606e-06
6.71893602737904e-06
5.63328225702569e-06
1.35466493743955e-05
-2.82116620356376e-05
-4.88501702957273e-05
-4.08039931821669e-05
-4.11685946468174e-05
-3.07814168492077e-05
-4.98606455326491e-05
-1.88245080677582e-05
-4.14993733890512e-05
-2.6924371507148e-05
-4.39044660764501e-06
-2.79002038662753e-05
-6.22210792973731e-06
1.39077730085854e-05
5.98088178052865e-06
-3.38366266252413e-05
-7.29714278936884e-06
-4.77596312131884e-07
6.52452511525272e-06
-7.86458832542977e-06
-4.62836464507403e-06
-9.29554669953844e-06
-2.96330506528292e-05
-3.34074911370877e-05
-2.07199012105407e-05
-3.27586448083741e-05
-2.7669943243192e-05
-7.1512508474594e-06
-4.41554009638844e-05
-3.20607959663666e-05
-2.48728062285216e-05
-2.75642639718683e-05
-2.51549859477785e-05
-1.64121370426103e-05
-1.00535814213668e-05
4.25001349047506e-06
-2.60305606335803e-06
3.02363252900761e-05
-1.35218277945285e-05
4.8966871032639e-06
2.63482220185627e-05
1.9530589355326e-07
-2.16143610884444e-05
-7.59418515562609e-07
-5.54888438435242e-06
-5.09159582314205e-07
-2.03000866765792e-05
-3.82591646947191e-05
-3.40427717652335e-05
-2.98213614800942e-05
-4.56531190949804e-05
-3.42683436389137e-06
-1.29054416638579e-05
-3.63474890053375e-05
-1.18302155588708e-05
-1.68544911403831e-05
1.62924356908579e-05
-7.03747091869783e-06
-1.1491401774532e-05
1.84083859096024e-05
3.3470209113038e-05
-1.21100641156552e-05
-7.5554721170919e-07
1.36895463468118e-05
1.62660378179876e-05
-1.76891910141358e-05
-2.58765399700888e-05
-1.12989819373971e-05
6.03036845275631e-06
-4.19608101526344e-05
-2.75321974414223e-05
-2.46338771412482e-05
1.17797120824345e-05
-3.13592243714219e-05
-4.22790852333085e-05
-1.03312263752363e-05
3.54496716713227e-06
-1.21708537593113e-05
-1.18143539026123e-05
-7.86803639789023e-06
1.13340916588109e-05
-3.4245504784727e-06
-3.07348480068871e-05
5.82402852054993e-06
-4.59887616737777e-06
-1.35274029985079e-05
-2.95362556387567e-05
-4.55334225613059e-05
-2.3257198003307e-05
-1.11021595271719e-05
-2.50135334948426e-05
-4.5619771428257e-05
-5.73060875427176e-05
-1.43033787663702e-05
-5.42860620220007e-05
2.37824492039139e-06
5.4077054551867e-06
-1.33514869738552e-05
-3.60602386826123e-06
1.59481903440194e-05
-2.88615733085755e-05
-2.63461687243518e-05
-1.65258014312057e-06
-1.33934681562328e-05
-3.01824659409746e-05
-2.47940206522648e-05
-1.06702899221613e-05
-1.9857524113904e-05
-2.47152398208766e-05
-3.1618282045521e-05
2.22951728757644e-06
-5.39375505693034e-06
-4.21006714716385e-05
-3.94568027112921e-05
-6.71833197418341e-06
-3.46105750881297e-05
-4.46576633342278e-05
-2.18757653614335e-05
-1.09516844925086e-05
-2.75997851681955e-05
-3.31474253427359e-05
2.18134589051255e-06
1.01030610066334e-05
-1.73932654793889e-05
-3.74502220022466e-06
-1.40744600359486e-05
7.6350401686622e-06
7.82309252130938e-06
-3.39564886721158e-05
-1.15828475297917e-05
8.00319550181667e-06
6.75825297094401e-06
-5.50616334291629e-06
-1.86517559092477e-05
2.54321495393325e-05
-2.05112882028619e-05
-1.34374098263599e-05
-3.67744517510111e-05
1.49939043105617e-05
-7.50797590866324e-06
-2.75527935303824e-05
-1.9948329675741e-05
-1.4435990620858e-05
-2.26548264948211e-05
-1.24062823627757e-05
-1.75659509896397e-05
-2.22994588543078e-05
-2.79759311558448e-05
-2.03650101200901e-05
-9.26747449053169e-06
1.46893881296091e-05
-2.2030308376237e-05
-8.00464844587373e-07
-3.34836103505955e-05
2.44149479090411e-05
-1.05237010681495e-05
-1.59895309641901e-05
6.28824567339975e-06
-1.74029291164897e-05
-2.71853068013252e-05
-2.35150641639971e-05
2.71990076719043e-06
-1.87340828164711e-05
-2.99125993444509e-05
-2.83199737285254e-05
-1.3076065585756e-05
-2.03157349827387e-05
-1.95092130715956e-05
-2.47013994971457e-05
1.52913041225807e-05
-2.04592747831019e-05
-3.00200011291507e-05
-1.49081075855193e-05
5.29983721503527e-06
-4.06897069399763e-05
-4.35087281589279e-05
-1.64098372092033e-05
5.41270973936169e-06
-2.30329024934499e-05
-3.34325755498014e-05
-3.01733289697119e-05
3.38600882112628e-05
-2.03981510136903e-05
-2.98952116483524e-05
-1.10027617916878e-05
2.14022358509636e-05
-1.43204729464321e-05
-3.80313217632513e-05
-1.27477984372165e-05
-1.29708304648321e-05
-4.1140353385198e-05
-3.13473973600489e-05
-2.36167622367064e-05
-4.76304297974025e-05
-2.00296741809362e-05
-3.18763449342529e-05
-3.0450805009655e-05
-1.8905871856741e-05
-3.79800734738671e-05
-1.07878076698848e-05
-3.00545376124439e-05
-1.72357502476466e-05
6.51055839229599e-06
3.10700970743822e-06
-2.10872352332698e-05
-1.04253747036871e-05
-8.33307689788256e-06
7.97183132605995e-06
-1.14535177881357e-05
-2.69879505371105e-05
3.5398623204988e-06
-4.95370373777769e-07
-2.02188327090302e-05
-3.31355487109093e-05
-3.22394664896922e-05
9.07071965561112e-06
-4.52558414179736e-07
-1.55418558535806e-05
-3.54764285625641e-05
7.69843149440341e-06
1.86293145006253e-05
-3.5071119271954e-05
-4.06816994417866e-05
1.21378705862687e-06
1.82712223328025e-05
-1.67044862832854e-05
-2.76680985511541e-05
2.75553736079752e-06
9.16938092844064e-06
-3.17908878777615e-07
-1.59189644158582e-05
1.01992575044289e-05
1.35570180514326e-05
-3.23080364214037e-05
1.09992950961945e-05
8.83637015239141e-06
-7.45519346046844e-06
1.0584462408191e-05
-2.66361001620685e-05
-4.07016906580847e-05
-6.84551816859463e-06
3.27470136641192e-06
-2.31200231239649e-05
-3.23266032606243e-05
-3.58250321824959e-06
-9.89482460726686e-06
-2.65023774934955e-05
1.70374538887633e-05
-2.76530455406328e-06
-5.77571667605364e-06
-1.01002968269173e-05
-2.24761597728384e-05
1.44855346697865e-06
-3.91918929724676e-05
-5.21413662024911e-05
-1.9753026083924e-05
-2.32266292946594e-05
-4.10989894281475e-05
-3.28658498500926e-05
-2.99678237768874e-05
-5.18424502488225e-05
-3.23361506386628e-05
-6.34203347214426e-05
-3.49179551134553e-05
-3.11540190202832e-05
-2.17410085865533e-05
-1.5524367022358e-05
2.57361615800997e-05
-2.65730829349805e-05
-1.65316063511619e-05
-5.77616083873409e-06
-1.38306316437914e-05
-2.12613547042486e-05
-1.39660773226428e-05
7.86795270307776e-06
-1.93569532271796e-05
-1.65757813583272e-05
-2.14519672280533e-05
2.5189572641246e-06
-1.29186260202486e-05
-3.54583362386561e-05
-5.13345550372343e-05
-1.38513232857415e-05
7.04483632333417e-06
-2.07091546778569e-05
-4.8766666732005e-05
1.01262746203494e-05
-1.20470746471704e-05
-3.59356797603508e-05
-2.83069659668493e-05
5.74774122058761e-06
2.14931019945021e-05
-1.59551906303229e-05
-2.69034554865284e-05
-1.36228712388223e-05
1.22786036329498e-05
-1.40934433755652e-05
-1.72119731261336e-05
-5.74102628684488e-06
-4.08577417536831e-06
-2.082838148764e-05
-3.63807418342036e-05
-7.47612814123701e-06
-1.15043704007983e-05
-2.2923669901223e-05
2.38186671378257e-06
-3.79467485299975e-06
-1.1231381762019e-05
-1.76800550317613e-05
-3.46995941164269e-06
-9.47208714695684e-06
-1.63397819983191e-05
-2.13914340624629e-05
-2.55387398990504e-05
-1.30560115503944e-05
-2.57569013349514e-06
-2.33875860028938e-05
-8.54068711045313e-06
-2.0564438533629e-05
-1.83921915984218e-05
-1.89526381711978e-07
-2.57041209284541e-05
-2.70145253597833e-05
-1.22312666414477e-05
-7.41152379950835e-06
-3.12871426428434e-05
-4.11324136542306e-06
-1.45831435874664e-05
-5.5361135041002e-06
-3.61330581197662e-06
-2.06112085615056e-05
-5.3800896921158e-05
-3.39332215065201e-06
-5.25561899256046e-06
-3.93307913510027e-05
-7.21409301395548e-05
-5.0780289855388e-05
-2.89454360009002e-06
-3.28915063919313e-05
-8.43914491925878e-06
-1.91375249096972e-06
-1.27898588381635e-05
-8.66723927191666e-06
6.02953976002944e-06
-8.43695400138343e-06
-2.95312852545072e-05
-3.26643327909684e-05
-2.17900295829797e-05
5.90298848233426e-06
-1.40862435412576e-05
-2.28357306418798e-05
6.86092870067534e-06
-3.83827160803972e-06
-5.21291338488982e-05
-2.60234381260871e-05
-3.31886781268145e-05
-2.40348995903652e-05
-3.39382399478161e-05
-4.56191173508971e-05
-3.29696574958467e-05
-3.15021112909754e-06
-2.95003529952762e-05
-1.70049813582006e-05
1.90303179483552e-05
-4.36283516340288e-05
-1.46335507670767e-05
1.67073519062e-05
-8.87464786704709e-06
-2.30093500488906e-05
-1.62057003595048e-05
1.68315899884265e-05
1.73697442211043e-05
-4.56783375806232e-05
-5.39117598350645e-05
-5.94258843995718e-06
-5.04498084064311e-06
-5.41953119941431e-05
-2.76980441704039e-05
1.07540733474524e-06
-2.50047189549871e-05
-4.65279815043612e-05
-2.19384282889175e-05
-2.05840580700723e-05
-5.66048986408532e-06
-1.82917141894752e-05
-1.67476365877843e-05
4.60369790361694e-06
-1.72151141764187e-05
-2.73642984740764e-05
3.21020453853102e-06
1.9560365695122e-05
-4.00494538350608e-06
-1.53169266399298e-05
-1.85194656308453e-05
8.56059077841346e-06
-3.5763142532903e-05
-6.41587738801166e-05
-1.31715840783143e-06
-1.21974904572601e-06
-2.50792400656803e-05
-3.77277227456735e-05
-2.0035954941449e-05
-3.80729370531423e-05
-3.65522745930873e-05
-3.92412150070486e-05
4.43374142400245e-06
-2.14658563696606e-06
2.68607222838666e-06
-3.78834286295729e-06
6.31055643841767e-06
-2.28726282752878e-05
-2.27511502672545e-05
-6.73226115898111e-06
-5.66563637482672e-06
-4.90606308680829e-06
-2.62779730439617e-05
-4.78288835010638e-05
7.54376991603371e-06
-2.73939558878279e-05
-3.90417248196995e-05
-3.2451901664093e-05
-2.54544560922992e-05
-3.03890505745461e-05
-3.08182085691461e-05
-3.80830815649434e-05
-4.52665120847526e-06
-2.65182731006837e-05
-4.01964953062534e-05
4.30448655800751e-08
-5.59541590314869e-06
-1.99379237813012e-05
-1.74217114608176e-05
-6.07739651079239e-06
1.4763406423088e-05
-1.40600245034742e-05
-1.5705505692805e-05
-2.25771940302349e-06
-1.76303721329704e-05
-1.35533603474023e-05
-2.20596208372488e-05
-1.50642916809176e-05
-3.37516869587855e-05
-2.71455956600683e-05
-3.26301263434446e-05
-2.18616805620604e-05
-4.75831360671548e-05
-1.67476104384834e-05
-1.87259866431542e-05
-1.45614047930404e-05
-3.53855556412154e-05
-4.38951460110998e-05
2.01815122603585e-05
1.40452820795151e-05
3.61481345390609e-06
1.90317365249739e-06
1.10290305381912e-05
1.11155410993875e-05
-4.28866555238812e-06
-1.98912588167959e-05
-1.11801963687234e-05
1.07781655699216e-05
4.39877223804862e-06
-5.61415929694239e-05
-1.9972916894843e-05
2.681449614217e-05
-3.46286503656062e-05
-5.03739154837142e-05
1.73147902490839e-07
-5.24160308857353e-06
-1.60225875323224e-05
-5.04571537325219e-05
-2.35199415895534e-05
3.14199713272537e-06
5.26917087173935e-06
-1.84989077071661e-05
-2.30949684421008e-06
5.49843785070473e-06
-8.87731156121724e-06
1.62019851409535e-05
-1.28271036361237e-06
5.41059758386679e-06
-1.00461201974031e-05
-1.08996013155979e-05
-3.53647998949553e-05
-3.07191845294034e-05
4.2465980450934e-06
2.17237402403842e-06
-4.64397252414734e-05
-4.88018777725876e-05
-2.86741335898235e-05
-2.87549560678364e-05
-3.3740057080162e-05
-3.43040039023118e-05
4.47297047055676e-06
-1.95547874461411e-05
-3.44793006944076e-06
-2.5264827739485e-05
-1.5359489826952e-05
-1.04861482908248e-05
8.58839728774599e-06
-3.77005629603582e-05
-3.23811783876806e-05
-2.06024994852915e-05
1.54004957147782e-06
-4.51161052677401e-05
-5.11805129013354e-05
-2.58587922721134e-05
-3.84554542163369e-05
-6.01649852751942e-05
-2.32764402732137e-05
-3.41804352471047e-05
-3.9335044968261e-05
-1.61632526842551e-05
-7.17709266872626e-06
-4.01539038204691e-05
-3.51435595340369e-07
-4.87899845183692e-06
-1.56350275749927e-06
-3.14556309227492e-06
-8.03452472136751e-06
1.50836193309132e-05
-2.70029398146249e-05
-1.4296039534698e-05
6.95843031027934e-06
-2.19164499243764e-05
-2.54963157462534e-05
-1.27060581399862e-05
5.09671356401645e-06
-3.40375826310982e-05
-2.69709156660001e-05
-4.25220873258169e-06
1.68214801708375e-05
-3.7590289906502e-05
-4.18552178769552e-05
-1.7380149413965e-05
3.57903967709825e-05
-2.88079849648359e-05
-2.53553701753108e-05
-1.53314020963783e-05
-5.12790886194349e-06
-2.92308796675301e-05
-3.27290831399331e-05
-1.06438325591576e-05
-2.45911346701951e-05
-2.24620721055598e-05
9.9470924447436e-06
-5.9519050575614e-06
-1.15876429324795e-05
-1.74533512190381e-05
-2.0878321318821e-06
-2.10336281602891e-05
-1.52549381556345e-05
-1.95835258451475e-05
-2.57305019813523e-06
9.89585480019849e-06
-1.84781042918833e-05
-4.07576080305161e-05
-1.28308388686105e-05
6.77996237461677e-06
-2.01511255958053e-05
-2.27539964950889e-05
-1.78004786459202e-05
5.55078006032464e-06
-4.91101468834341e-06
-4.83386884144088e-05
-1.21765171216019e-05
-4.05997363734527e-05
-1.69968173880494e-05
-5.03212399200753e-06
-1.40572444568485e-05
-2.3960163005494e-05
-3.05301031546469e-05
-1.87873443743713e-05
-2.82272322109653e-06
-1.47250259861574e-05
-2.2233672614467e-05
-1.1026637170109e-05
9.49490971334016e-06
-4.57567851060042e-06
-2.85593712255077e-05
-2.28258573791305e-05
-2.01571460538371e-05
-1.36008934535531e-05
-3.99818129827535e-05
-3.07580695644179e-05
-2.86487784757987e-05
-5.37618581766229e-05
-4.86045308253402e-05
-4.98867998399692e-05
-2.89915114936297e-05
-4.22326536117059e-05
-2.25177098027911e-05
-1.59505935269318e-05
-8.9150693740969e-06
-1.9683666666007e-05
-1.12366347283797e-05
1.87132725011199e-06
1.2981782088065e-05
-1.07316079350728e-05
-1.92280275071144e-05
-6.2048230402018e-06
3.07460683346473e-05
-6.2263405819106e-06
-2.64543688148415e-05
-2.89042373031047e-05
-3.4775895162002e-05
-2.979302367988e-05
-6.74517215995601e-05
-4.54427374340059e-05
-2.19420102935047e-05
-9.9125592261745e-06
-3.01927866526346e-05
-1.81031385999169e-05
-2.07840960268893e-05
-3.28233314375641e-05
-2.69733625478508e-06
3.09394925240486e-05
4.54772885008856e-06
-5.72145393049196e-06
2.13621995217776e-05
2.90609908299908e-05
7.62590444836824e-06
-2.35681988282779e-05
-7.72080922640354e-07
-6.74989783576527e-06
-6.48077153207487e-05
-4.10443942803879e-05
-3.05042290273807e-05
-1.81124146777186e-05
-1.87673321821351e-05
-4.59686958386357e-05
-3.64648524922119e-05
-2.93079376847668e-05
-5.25439980563474e-05
-3.12992563373827e-05
-8.52053718135656e-06
-8.78620551445589e-06
-3.15401101498708e-06
-2.36167736217489e-06
2.01538053730006e-05
1.3870185930927e-05
-9.27444949023294e-06
-1.13886054700257e-05
1.17064492027185e-05
3.07914205083441e-06
-2.71000547516122e-05
-3.01078740214997e-05
3.72151385838108e-06
-5.01167016585507e-05
-4.3999946659853e-05
-4.16756821724187e-05
-1.90053161032559e-05
-2.196717260321e-05
-5.31389473035789e-05
-4.13872336501166e-05
1.23840521085576e-05
-4.04645188546221e-05
-7.65562474184343e-06
1.94692847485417e-05
-1.37190306331267e-05
-2.26600470421862e-05
6.11195526431325e-06
1.6339191459183e-05
2.60645908336977e-05
-2.95554676113489e-05
-9.62948737299391e-06
2.02503099022854e-05
-2.64841399165596e-05
-5.65168358984096e-05
-4.26016215834046e-05
-3.86104298000282e-05
-5.90166497683015e-05
-6.81307916516461e-05
-4.65326475898885e-05
-3.7716535548297e-05
-7.30377177161587e-06
-2.53268791278958e-05
-2.62649145876812e-05
7.3389267056655e-06
2.27233879090539e-06
4.18178511594295e-07
9.20643780769743e-06
4.464694506387e-05
1.37734487419909e-05
-1.92757839510125e-05
-4.288507850196e-06
4.07524259410577e-05
-7.26881537782133e-06
-2.71291426878998e-05
-7.57423945451321e-06
-5.92342649988433e-06
-2.33353122781514e-05
-4.24275258175634e-05
-1.85755603882542e-05
-3.19522472023764e-05
-5.00276739600492e-05
-3.07017311062217e-05
-5.05010202220326e-05
-1.18558287142841e-05
-1.00554887743545e-05
-2.24558955188732e-05
2.70689617638202e-05
1.28205528465649e-05
-1.03176317813946e-05
1.80957567101099e-05
1.30366349680582e-05
-1.21489426047649e-07
5.65392794277392e-06
-1.05226455327503e-05
-2.49307085397235e-07
-3.70351821537252e-06
-4.49365483756044e-05
-1.78037965527805e-05
-1.90217655379717e-05
-5.27774166225471e-05
-4.36574657407625e-05
-3.20454938442599e-05
-1.47294634826323e-05
-4.46794004258914e-05
-2.40159889705964e-05
-4.26877095858055e-06
-9.51760403345772e-06
-4.97611369727683e-06
9.81828057385233e-07
7.76732350613643e-06
1.26158477996332e-05
1.85804880357018e-05
-1.2803179272804e-05
5.80218994481794e-06
-9.98936034353801e-06
-3.35549059595421e-05
-2.40179203436398e-05
-2.78441497621679e-05
-2.32428865921975e-05
-5.9506144009379e-05
-6.03177287290931e-05
-3.57926919229583e-05
-2.43618544069628e-05
-4.20335694275463e-05
-2.81316924239012e-05
-1.55038485125262e-05
-1.22726760322105e-05
-1.97504157274856e-05
-3.24810665664979e-05
-2.79442614760041e-05
1.57332715418934e-05
2.7397169168514e-06
-5.60678738099307e-06
1.15206944388868e-05
2.96312376874764e-05
-2.6260721335519e-05
6.6634022431209e-06
-2.46014227027111e-05
-2.37094860370737e-05
-5.44797039940425e-05
-2.17533012684826e-05
-4.53583492771697e-05
-2.49052756560054e-05
-1.83325427985066e-05
-2.00739336377157e-05
-4.05058054662597e-05
-2.37805960016998e-05
-2.26677819464688e-05
-4.27586801001753e-06
-1.9487205820765e-05
-1.17922852663588e-05
-1.03404188112604e-05
1.55604343155756e-06
-5.97985827073311e-06
-4.75789642177216e-05
-1.87638542060273e-05
-1.05213416161401e-07
3.14017434822948e-07
-7.26694607932723e-06
-3.73984386379589e-06
9.8178425935614e-06
-1.92155159155542e-05
-1.73077453646339e-05
-3.84405016686107e-05
-4.81352567145817e-06
-2.25953071445397e-05
-4.04528885736834e-05
-1.25295161971698e-05
-3.34848335946999e-05
-5.40548868326927e-06
-2.07263584220333e-05
-1.30837512511226e-05
-9.77485961430468e-06
-1.69378939682383e-05
-7.38404961005621e-06
1.29424932897524e-05
-1.58534419259891e-05
-1.46381228169765e-05
3.06823230205025e-06
-7.05451185325109e-06
-5.69005059023429e-06
-1.41753695045815e-05
-3.83830229994591e-06
2.28511391700687e-05
-1.45077992027095e-05
-2.21783114056399e-05
-1.10056359036234e-05
1.15755161086148e-05
-6.51079830121372e-06
-3.06107493519776e-05
-2.48961030461941e-05
-1.29298579303303e-05
-1.38429191225243e-05
-1.6273890745504e-05
-1.08947525799551e-05
-1.98055504800906e-05
-1.6475085156872e-05
-2.92406017511927e-05
-3.71209789272632e-05
-9.89744188054694e-06
-2.04486410735812e-05
-1.88997966922861e-05
-1.39841454398989e-05
1.48441572107244e-06
-1.26391166227191e-05
-1.88657445544141e-05
-2.59847658210796e-05
-2.29680437599659e-05
-1.79791021616085e-05
-2.11858761768088e-05
-2.73165580197394e-05
-1.49325852891377e-05
1.26160052428987e-05
9.01257525239048e-06
-2.42995249940509e-05
-2.94729959258234e-05
1.22152985308379e-05
-1.17278495084906e-05
-2.91942184070008e-05
-2.70487934115639e-05
-1.36645026548105e-05
-1.64362211888226e-05
-2.09974545629099e-05
-3.51181185929858e-05
-6.8620801464188e-06
6.56162543009344e-06
-2.63233904782287e-05
-3.75838934561997e-05
6.11937324860009e-06
5.83395996514421e-06
-3.99404735280049e-06
-9.89705830800426e-06
-1.66733473338621e-05
3.58929586513474e-06
1.34852545571042e-06
-1.34989657938566e-05
-7.29908802745239e-06
3.33475053325815e-06
-5.16989911647524e-07
-2.868135357774e-05
-2.73268486661697e-05
9.79034647250962e-07
-7.63520193768567e-06
-1.35849629755931e-05
-2.61489838951494e-05
-1.01773018600418e-05
7.00150886662137e-06
-3.42565109088468e-05
-2.97512376285032e-06
-7.07081062205542e-07
2.62044483430034e-06
-6.33161433094243e-06
-1.15957767819701e-05
-2.32317714283768e-05
1.83345844479323e-05
-1.03572328889514e-05
-6.29826087225274e-06
-2.85425769098638e-05
-5.14030226447102e-06
-1.75841448251461e-05
-2.3250858470585e-05
-3.85441102229918e-05
-2.87736639283671e-05
-1.08571660184654e-05
-3.60725782331993e-05
-3.71007545810856e-05
-1.87374945743503e-05
-1.8890933851544e-06
-1.58935836180265e-06
-1.1495894141143e-05
4.73570106711758e-06
9.07264508012311e-06
-6.61370345339019e-06
-8.04702085743892e-07
-4.39465267940342e-06
-2.47599995080983e-06
-4.25305296730094e-05
-1.00728331752741e-05
-2.20455280601636e-05
-2.02451342953221e-05
-3.95475008665137e-05
-4.61289985626157e-05
-5.00742760532356e-05
-2.82076680912733e-05
-1.66436663780647e-05
-5.36362652761574e-05
-1.38762277903076e-05
-1.60044290333909e-05
-1.2041269757975e-05
-1.68973536093454e-05
-2.1009046686668e-05
1.65521405021932e-06
-2.13080022606984e-05
-2.36324793841447e-05
-1.96586427059213e-06
-2.39880084725446e-05
-3.74529225184843e-05
1.10650922831247e-05
8.93977472759464e-06
-1.19017118513347e-05
-7.53297427047853e-06
-4.02132663296274e-05
-2.12377671575373e-05
-3.74661497310631e-05
-2.89713169943182e-05
-3.04957335812508e-05
-1.52942951008476e-05
-2.10237762312151e-05
7.32888741377938e-07
1.92622942699475e-06
-2.07203883881632e-05
-2.23067404581792e-05
-1.41473019237916e-05
-5.13505999751139e-06
-1.12309681835628e-06
-3.66656120798887e-05
-8.54487309160328e-06
-1.1983378443282e-05
-1.10842256387002e-05
-1.94460006857026e-05
-1.86196145298136e-05
-1.7401408567783e-05
-2.38396173565655e-06
-3.49544831810282e-05
-7.4660414288107e-06
-8.26616370962015e-07
1.22603393560411e-05
-1.1861000387828e-05
-1.58561626659638e-05
5.6368634729049e-06
-1.8504711011435e-05
-4.10735330916106e-06
-1.05899415492822e-05
-1.10542212133926e-05
-1.82340356670233e-05
-1.41498248746616e-05
-1.27424512125553e-05
-6.05234232365301e-06
-3.7040518225835e-05
-3.99934284192973e-08
-6.81919189741215e-07
-2.96725415006878e-05
-2.6042721689898e-05
4.89446313279825e-07
-2.04235041709276e-05
-1.189619437044e-05
1.53288431397768e-05
-1.67856703146912e-05
-3.57921882723325e-05
-5.30174868965486e-06
-9.49204870838798e-06
-1.93742220133566e-05
-2.38982277532452e-05
-3.03104186373792e-06
2.41576202131567e-06
-2.39936668163092e-06
-3.11986096718125e-06
-1.44726457824967e-05
-1.785996423579e-05
-3.62040508995353e-05
-1.80323104947018e-05
-3.0033041700902e-05
-3.43200445109398e-05
-3.60791270207407e-05
-3.24700214643212e-05
-1.09886328844339e-05
-4.28146507152443e-05
7.17475040582379e-06
7.93333692018905e-06
-1.18922598441081e-05
-1.87221810666555e-05
-1.42547479305354e-05
-1.96958506046009e-05
-3.30120275357306e-05
-2.46413194540784e-05
-1.16112350549541e-05
-2.85352695171883e-05
-5.11488646237038e-05
-2.85492823652696e-05
4.59091480882163e-06
-1.8913118092671e-06
-2.49230285163194e-05
-3.79009189593467e-07
-1.6449729707571e-05
-3.52532082358438e-05
-2.5921888710668e-05
-1.70412253106233e-05
6.22398537431285e-06
-2.06141193361698e-05
-3.44145792138531e-05
-9.09230587314384e-06
-1.38583923306617e-06
4.87798992965914e-06
-2.32247254715451e-05
1.34608008438234e-05
1.63966155622153e-05
3.91993022497149e-06
-2.76385419552547e-05
-1.2079549707457e-05
-1.58024651255117e-05
-7.00242939039577e-06
-1.15569983698622e-05
1.92223722960712e-06
-1.06841756380931e-05
-5.27380226919126e-05
-1.92707780365969e-05
-1.88164490832896e-05
-1.17781223946472e-05
-1.95619197798029e-05
-2.26718559059176e-06
1.02222070493448e-05
-4.75322019391997e-06
-1.99592171139929e-06
2.00093136803173e-06
3.53653581842288e-06
1.11320632475375e-05
-1.79625435318951e-05
-1.86817274654566e-06
9.58087832564292e-06
-4.64018089520572e-06
-3.02117684390231e-05
-1.74963416903753e-05
-3.78704687241941e-05
-4.41636466643419e-05
-6.47752116948786e-06
-8.99776188599694e-06
-1.45686477644903e-05
-2.72189466242172e-05
-2.66465327810212e-05
-1.19297844949299e-05
-2.98767739687717e-05
-2.13638861464695e-05
-4.32332046789029e-06
-2.69012884172044e-06
1.20348491337155e-05
-1.48362505291684e-05
-1.75493282310189e-05
-2.46362961312183e-06
9.21946997116554e-06
-2.46363687600656e-05
-1.61223476364821e-05
-3.89568979134374e-05
-2.81022517117416e-05
-3.61352569650803e-05
-4.50623445170239e-05
-2.95809200766042e-07
-1.08420239366177e-05
-4.47366375897765e-05
-4.59643664762696e-05
-1.67291221175498e-05
-2.39447779068707e-05
-3.32225261604287e-05
1.80823642915355e-06
4.41674685298955e-06
-2.71503744929242e-05
2.71976295115623e-06
1.61427755459559e-05
-1.19978863222133e-05
-3.21243703043849e-05
-2.27145002377189e-05
-1.31739535798957e-05
-1.59965570265578e-05
-2.25177782731221e-05
-1.41971445325356e-05
-1.86002943516696e-05
-3.53208916737314e-05
-2.6686170223818e-05
-1.67909007022903e-05
9.78077495579566e-06
-2.56090335923339e-05
-2.92415012145489e-05
1.70307936839545e-06
1.82487778742379e-06
-3.17444271035757e-06
-6.66541228733842e-06
1.20701351259277e-05
7.87622404528526e-06
-1.59695544325316e-06
-5.82497155331331e-06
-1.61146410579835e-05
-8.13423883658875e-06
-2.02065799289633e-05
-1.04030994146864e-05
-2.02866352183786e-05
-5.57970743267713e-07
-3.44722980316681e-05
-3.60505854291738e-05
7.38180185792288e-06
-1.91369290528896e-05
-3.7422714903798e-05
-2.89637672893223e-05
5.93282104623881e-06
1.212459288228e-05
-1.48985982478082e-05
-3.63438879371625e-06
2.37242182682443e-05
-9.5472066972121e-06
-1.66516134502283e-05
-1.42354799825072e-05
8.3363316063324e-06
-1.89540662894234e-07
-4.24697963050955e-05
-3.13177772442387e-05
-7.34649403819833e-06
-2.91681724223905e-05
-3.99171415727703e-05
-5.06136921725015e-06
-1.88105175872879e-07
-4.33557747164886e-05
-3.01338426616816e-05
-2.29255552830557e-05
-2.17867616224722e-05
-2.06862527477835e-05
-2.31388519930008e-05
6.88190795172831e-07
1.15149679470219e-05
-2.18777898790892e-05
-2.45640057435459e-05
2.29835407557165e-05
2.4384036953581e-05
-8.91262451177016e-06
-1.4582418684537e-05
-1.28002887065261e-05
-2.28251075629131e-05
-1.67831961355841e-05
-3.62624586409202e-05
-2.11786233960947e-05
-1.070824466541e-06
-3.10667775260222e-05
-3.27311269452568e-05
-2.24244626000018e-05
-2.98914310313654e-05
-2.92943158247838e-05
-1.38398653550404e-05
-3.80696720680243e-05
-1.92638555358394e-05
-6.14747384506656e-06
2.49919939202762e-05
2.25971226137926e-05
-2.71733512064377e-05
2.59196194777962e-06
-1.68525889899972e-06
4.82083814295062e-06
-2.30909801800138e-05
-3.2230618059975e-05
1.94056048290042e-05
-2.91595729137121e-05
-4.48185194445212e-05
-3.01678244443217e-05
-3.63926122444249e-05
-1.17075541498645e-05
-5.25583853273926e-05
-5.69879192757853e-05
-2.33973178616026e-05
-1.39074325214368e-05
-2.2992677505028e-05
-6.90788418868421e-06
-1.02810251555204e-05
1.28958811697109e-05
-2.34184694577425e-05
-1.81962510644048e-05
2.79325822451098e-05
2.93182297304997e-05
-7.92574395217502e-06
-2.08153125253877e-05
-2.09415112541896e-06
-1.28505816731276e-05
-4.06660332023572e-05
-1.2025389158705e-05
-1.96036359438758e-05
-3.68827129020438e-05
-2.22381855734712e-05
-2.91167769014153e-05
7.98579816152762e-06
-4.20468000382919e-05
-1.19543307702514e-05
5.65893847362653e-06
1.98940981856984e-06
-3.72941072713857e-05
-2.15824450222016e-05
4.15976725327347e-06
4.82395067613401e-07
-2.12062650117367e-05
-1.1982042436975e-05
2.29208777936182e-05
-7.74693450039484e-06
-2.08950243248098e-05
-1.60447248446915e-06
-2.49879241974219e-05
-2.96152967302451e-05
-5.15221192689216e-05
-2.52241531771242e-05
-3.79784687354442e-05
-3.47695324846213e-05
-1.31538369051648e-05
-1.68243494577983e-05
-2.11684507654298e-05
-1.94244261112208e-05
-3.969452298833e-05
-1.90965623903129e-05
-2.2636400405121e-05
-1.1188011719965e-05
2.28544018071774e-06
-2.64571053827273e-05
-1.94938206642402e-05
1.24956759116471e-05
-7.48811260353728e-06
-9.6397214842599e-07
-3.78155839956393e-05
-2.17699463261615e-05
-2.38761720847057e-05
-1.03319209689341e-05
-3.79118845938916e-05
-2.82568125210143e-05
-1.47222601894268e-05
-1.71814718572301e-05
-2.56735400919263e-05
-2.23419677189494e-05
-1.19652244740211e-05
-1.26791486747856e-05
-3.7858652145267e-05
-2.64391641253951e-05
1.53689676204246e-05
-9.61257279537852e-06
-1.26599923895349e-05
-4.14876862804278e-05
-8.48971463083439e-06
-2.9208426946471e-06
-3.67001016639464e-05
-8.34670053563104e-06
-1.38462641817853e-05
-8.38940977623801e-06
-1.10885091920144e-05
-2.68047224913782e-05
-2.31213664259824e-05
-1.83184658132842e-05
-1.8450385620178e-05
-4.15517192396757e-06
-3.29178127669158e-05
-9.48906479265045e-06
8.71746715768179e-06
1.05827541497263e-05
-1.06499928674446e-05
-3.08629224827738e-05
2.64380272242826e-06
-9.22839902112638e-06
-3.02335524122251e-05
-2.39380751797922e-05
3.51089507402002e-06
-1.54625480115744e-07
-3.01341570853541e-05
-3.57225976987358e-05
-2.86512183606052e-05
-1.45454071340375e-05
-3.44182349157168e-05
-1.92818081839066e-05
9.46220643535179e-06
9.54647173544604e-06
-1.14000866737626e-05
9.35479924129315e-07
1.06083476934041e-06
-5.55073321763919e-06
-1.01165831725746e-06
-2.48274332565241e-05
-1.88006861724556e-05
-9.81003612581131e-06
-1.66582846966591e-06
-2.36579205207328e-05
-1.77693652327393e-05
-2.68260041047997e-05
-2.27683800280403e-05
-3.27835581361209e-05
-1.54089838639905e-05
-1.51405176720335e-05
-1.85256803355799e-05
-1.12008324449606e-05
-4.94713451298768e-07
-2.0315643508381e-05
-1.03702917535036e-05
6.23752073910718e-07
1.57487736381816e-05
-2.83533625029818e-05
-1.23337392895432e-05
1.28626620026165e-05
-2.32934219553075e-05
-3.06092027234845e-05
-1.40802114841721e-05
6.8134595740128e-06
-3.3546649382232e-06
-2.60354331283445e-05
-1.19212687528211e-05
2.9958352234876e-06
-1.97926933247072e-05
-1.70647509372593e-05
-2.09581955973951e-05
1.69871233559569e-05
-2.4345371033233e-05
-2.29549586131626e-05
-1.76392639402743e-05
-9.90725993965269e-06
-5.06599787956762e-06
-3.61185976488701e-05
-1.51860102410046e-05
1.28916507769469e-05
-2.82628915987176e-05
-2.31553232945575e-05
-1.59396133103092e-05
-1.13631073322653e-05
-2.52853542301095e-05
-6.17838123987438e-06
-5.12083781591496e-06
-1.67503973531854e-06
-6.51290393645929e-06
1.34095865311232e-05
-1.44578633303816e-05
-2.10509525191263e-05
-4.79558220375713e-06
-8.28494661369882e-06
5.84270349222255e-06
-1.09704088552557e-05
-3.05266269990205e-05
-2.52808014483949e-05
4.98786785601221e-06
-6.1477465266598e-06
-8.024012898678e-06
-1.4410040256066e-05
-2.13693986042371e-05
-1.79193661669674e-05
-2.54733822073209e-05
5.52513312732743e-06
7.76643636401298e-06
-1.92032628293453e-05
-3.14486919983136e-06
-8.422990503056e-06
3.59845518090746e-06
-1.51343812163459e-05
-2.03539678175186e-05
5.09392335507585e-06
-1.75545668268683e-05
-6.68468301013533e-06
-1.76029186021259e-05
3.45001635799801e-06
4.15813547137226e-06
-5.34272444716224e-05
-3.73244454963563e-06
1.99646439640032e-06
-7.52059028798367e-06
-1.11068394138074e-05
-7.11342505313025e-07
-4.10889807152897e-07
-2.37062508641927e-05
-2.88880639878049e-05
-2.61819626124385e-05
-6.01589540180848e-06
-4.31156079298558e-06
-1.3985641427317e-05
-2.97263806053739e-05
-1.68535081624341e-05
-2.24290551575628e-05
9.95940313673319e-06
-1.97558099970585e-05
-1.38043961031366e-05
-1.6932599960592e-05
-2.55398710667585e-05
3.27651475696939e-06
-1.17653507897603e-05
-8.69122772044831e-06
-2.1026135424072e-05
2.04282164685278e-06
-3.28555224133911e-05
-2.33357791488864e-05
-1.21967773624294e-05
-1.76502848004664e-05
-4.97553181812862e-05
-2.85586932841072e-05
-3.50621816675545e-06
-1.00643079454489e-05
-1.72994389562202e-05
-2.85150448290154e-05
-3.22549839131116e-05
5.45568154307836e-06
-1.62344740291713e-05
-6.50918601821017e-06
-1.532683187206e-05
1.23528083403106e-05
-1.10077122138824e-05
-3.42301969075819e-05
-8.97122661256335e-06
1.74940861329593e-05
-2.02173883146777e-05
-4.25501960323083e-05
2.56277878820647e-05
3.30166704039307e-06
-4.6003767469309e-05
-3.58487067032968e-05
-4.32550620641016e-05
-1.47154648697877e-05
-4.51073624745314e-06
-3.37742949915296e-05
-3.31026601208032e-05
-6.07558860128786e-06
-9.17071843901764e-06
-3.67286071145252e-06
5.80899634202959e-06
-2.43570666930578e-06
4.90003998211629e-06
4.91904469865571e-06
5.4354607632813e-07
-4.63746397499317e-06
-9.00495155896533e-06
-4.62338139187947e-06
-1.49916143681116e-05
-1.40651945489774e-05
-6.16333253915855e-06
-1.02940053591159e-06
-2.33070095163668e-05
-1.41451191691622e-05
-1.31333370762624e-05
-6.60371886376547e-06
-4.0430737009583e-05
-4.95350488571321e-06
-1.10789483982608e-06
5.82765933931754e-06
-1.43624861305895e-05
-1.78534373370484e-05
1.93581991220863e-05
1.34070913994606e-05
-2.44437214774234e-05
-2.77593508893441e-06
1.3559323315969e-05
5.89494530780404e-06
-1.45214159301749e-05
-3.26218661920601e-05
-2.86918856256936e-05
-1.80468641992704e-05
-2.35045208502413e-05
-4.5226452521059e-05
-5.37514516170406e-05
-6.02728451873044e-05
-3.52048880444849e-05
-3.45232030290266e-05
-6.52300115174269e-05
-1.89037577165082e-05
-1.16890626346707e-05
-1.78072189699679e-05
-1.91057142132188e-05
-1.01117184492509e-05
-2.18623294302331e-05
-1.377407313246e-05
-4.62723676884716e-06
-5.07609025802084e-06
-4.91098257596104e-06
-9.96209572054366e-06
-8.37441034034852e-06
-1.36774420691779e-05
4.11214985927745e-06
-1.82953161470234e-05
-2.64499862031875e-05
-2.32020165599133e-05
-4.07484896983891e-05
-3.29120937451495e-05
-4.55662638966396e-05
-3.39531609531071e-05
-1.31051925527973e-05
-4.44530271847756e-05
-4.00673621435843e-05
5.4334582254047e-06
1.7800028491849e-05
1.26188492305301e-06
-3.80362902619188e-05
-2.41947562732599e-05
8.00689252379959e-06
-6.40007378786685e-06
-4.65758197258789e-05
-2.19692909433511e-05
-2.95158462667978e-06
1.40626208722862e-06
-1.45873178084961e-05
-1.31740523079305e-05
-2.36188469751868e-05
3.01618028718399e-06
-2.003521574897e-05
-4.34553866645911e-05
-1.99616007690387e-05
3.2913730780896e-06
-1.27837157538759e-05
5.94115239532868e-07
1.47518149086332e-05
-2.55250655809978e-05
2.31628396793673e-05
-3.1341193348087e-06
-6.28685169172021e-06
-2.62223764348586e-05
-2.61374455868738e-06
1.18221428074409e-05
-2.04216511223492e-05
-2.78024163640829e-05
-3.65407468494211e-06
-4.00800952877667e-06
-3.90702924811982e-05
-3.46878147469919e-05
1.17566660572141e-05
5.49241072227235e-06
-1.52828454350503e-05
-2.51447038566491e-05
-2.88508707314004e-05
-1.44966304715844e-06
3.05556300379508e-08
-2.95895358378196e-05
-4.89781577936965e-06
6.99267421407239e-06
-2.2397592389089e-05
-1.35147341673649e-05
-3.52284990410112e-06
1.77830913205346e-06
-8.4148589343709e-06
-4.04375747227225e-05
-5.1656090161694e-06
-2.51818119336089e-05
-5.99895414783272e-05
-5.99088982781099e-05
-3.17347527574675e-05
-1.6825444289768e-05
-4.56179419194031e-05
-3.2711667370551e-05
-1.70171699579536e-05
1.27352746245453e-05
-1.74859216821817e-05
-1.29254691148477e-05
-1.19830943104636e-05
2.74982387405005e-06
-1.67575931679204e-05
-3.30594190545748e-06
2.24924894245669e-05
3.27476788958042e-06
-6.67624318414796e-06
-4.55365466917812e-07
-1.55296546274984e-05
-2.61711893969178e-05
-3.4607300692465e-05
-2.09251287434803e-05
-5.01850817505807e-05
-3.44403041103888e-05
-2.05430371568446e-05
-6.44272193505887e-06
-2.39246920481658e-05
-1.43507489229294e-05
3.96963320206579e-06
-2.26557400974961e-05
2.23437440065192e-06
-7.11009804373675e-07
-8.07142372147959e-06
-4.30053929378735e-06
-2.86375416848538e-06
3.05199399190419e-06
-8.70889622104669e-06
1.38816701959753e-05
-1.82153184556263e-05
-1.69003623877571e-05
-1.49099208470507e-05
-1.32644792729034e-05
-2.13319322352093e-05
-3.60851683277492e-05
-3.65997966050865e-05
3.17119339365816e-06
-3.30462412112569e-05
-1.99349427044091e-05
1.30623793565635e-08
5.67732810725495e-06
-1.09223143743265e-05
2.98859065026551e-05
1.3239190099766e-05
5.85572790696129e-06
-2.82942821938742e-05
2.73969338289598e-05
2.11193373717321e-06
-2.42177500487728e-05
-1.48480889274209e-05
-1.20482840107322e-05
4.92171581156406e-06
-5.13810295640985e-05
-3.83922144482423e-05
-1.63601604759163e-05
-3.68055473040926e-05
-3.10453920670563e-05
-5.72254065357139e-06
-4.82254318265747e-05
-4.47142764470239e-05
-1.17942164851989e-05
-1.18138933340856e-06
-1.64986586482593e-06
-2.30867971699632e-06
1.25334820403454e-05
1.07241374945355e-05
-2.16998330553551e-05
3.26552511734761e-06
-8.47278409372434e-06
-4.00013668321969e-06
-2.21556186909769e-05
-2.00744066320518e-05
-2.52319655562203e-05
-2.76026618971599e-05
-3.39358891727063e-05
-2.42984645836001e-05
-6.22240499511264e-05
-3.41007459036517e-05
-2.94223686504182e-05
-2.46735476958707e-05
-2.60969515505211e-05
-2.32220907118131e-05
-8.40797631533752e-06
-7.7240179637539e-06
-3.08602394367544e-06
-1.26701364345773e-06
1.52806103686762e-05
-2.65164363865249e-05
-1.449261115629e-06
-2.21784353024117e-07
-6.80392879873955e-06
-6.20432728874857e-06
-1.25153149131185e-05
-1.20495105367452e-05
-3.28191368666146e-05
-2.55916827367018e-05
-5.36769784725328e-05
-4.86877281939738e-05
-3.61373453179909e-05
-3.69657016764826e-05
-2.68264663938425e-05
-1.10024831018168e-05
-9.64187021477839e-06
-2.35684534782169e-05
4.71494188178644e-06
-1.13421599972979e-05
1.47388062003028e-05
1.59360997573189e-05
-2.08966622817496e-05
3.43188705335597e-05
-4.75645787647484e-06
-7.94665525923923e-06
-8.47734237022773e-06
-8.8789260956402e-06
-1.43287010215268e-06
-3.38284759083454e-05
-4.66935737851032e-05
-4.50115987240072e-05
-1.1022315235496e-05
-4.94157394788957e-05
-6.45498495238029e-05
-2.62671342186631e-05
-2.41277564228967e-05
-1.64094168974527e-05
-1.4915357863988e-05
-2.0968713786946e-05
-4.16949570795232e-06
5.9722038244754e-06
4.00213903169807e-05
7.89203646683601e-06
2.08478188917123e-05
6.69721847629931e-06
-3.52324375437934e-06
-7.29421754363049e-06
1.07715851360961e-06
-6.08354564859256e-06
-3.36379400185639e-05
-1.33742142257655e-05
-3.82252238364569e-05
-3.02429790825677e-05
-3.95562213546903e-05
-1.66287155133043e-05
-4.18615020397552e-05
-4.14692567704073e-05
-3.06731118779141e-05
-2.14930169836104e-06
-1.38541354448592e-05
-1.5350006398982e-05
-2.87456142101932e-06
1.57215047633808e-05
4.08116387150498e-05
-2.39823633016773e-05
4.85895321584335e-06
8.82942988332031e-06
7.54224567758172e-06
1.13735296724914e-05
5.94751257813695e-06
-2.80329964704504e-05
-1.73554633063192e-05
-4.37342661003441e-05
-3.59105796612814e-05
-5.60989195827385e-05
-6.00900155125001e-05
-4.07771579460179e-05
-3.07227022399106e-05
-1.46789162357195e-05
-2.47762142102478e-05
-2.66066998560534e-05
-1.53725917187323e-05
-2.5265476703876e-05
3.79472763501754e-06
1.5738860081022e-05
-4.04658234437799e-06
-7.88463953954206e-06
-1.00165027407935e-05
-2.14933463730231e-05
-2.6138642921303e-05
-2.73837532067611e-05
8.92098467120883e-07
-2.45196755325399e-05
-3.13366515581444e-05
-3.9612877851851e-05
-2.81357520184454e-05
4.14155040618526e-06
-2.81782115820784e-05
-2.9174801689029e-05
-1.5637388269303e-05
-1.2540489758228e-05
-6.22491228570179e-06
-4.10982921581343e-06
-2.06191066322997e-05
-2.03057681995375e-06
-8.81762738651568e-06
-1.66347370084393e-05
-1.72025578775459e-06
1.13208448527679e-05
-7.34270928653445e-06
-1.90692053750597e-05
-1.18440424621379e-05
-2.04462290080706e-05
-3.29106413291567e-05
-5.09890857230175e-05
-2.59902062734573e-05
-8.68634485539975e-06
-1.26213694308984e-05
-3.58713094208573e-05
-1.79642225151751e-05
-7.74696237722413e-06
-1.52287864167765e-05
-5.20759647811811e-06
-2.92320598268695e-06
4.44174396979779e-05
-1.33207950362354e-07
4.81820831001335e-06
2.31609948213655e-07
4.02671859682168e-07
-1.23727134473124e-05
-2.10949435361744e-05
-3.10444560631926e-05
-4.4825363104838e-05
-1.96614120790551e-05
-6.85512322486259e-06
-2.86959688035021e-05
-1.87542133418493e-05
-4.28115228613907e-05
-2.09484598208783e-05
-3.27593321402473e-05
-3.19694280747026e-05
-4.3413319780528e-05
-2.34441800160702e-06
-1.07525733560017e-05
-2.351474404109e-05
-1.54853544400209e-05
1.80189113716315e-05
-1.0194047988445e-05
-2.48904409988744e-05
-2.28492185325447e-05
-5.61006845431883e-06
-1.1699363419477e-05
-4.51976548103484e-06
-2.03101216718161e-05
-2.32777612403684e-05
-8.79336074921131e-06
-3.34933711134801e-05
-3.65058025040191e-05
-5.08286427929733e-05
-3.76412994375617e-05
-3.08056898310307e-05
-4.15396949931857e-05
-5.41775586762032e-05
-4.04613059247664e-05
-1.08815196950743e-06
8.30240929948312e-06
-1.35718569932055e-05
9.16281183153355e-06
2.30433413491699e-06
-3.0335344247359e-06
1.44162209604323e-05
-3.98229045564862e-06
2.03352685887777e-05
-1.05099872147565e-05
-7.17763410445615e-06
-1.16575971383464e-05
-3.01722763164194e-05
-1.16734794297208e-05
-3.48020114282485e-05
-3.44493682718956e-05
-1.40014349449057e-05
-1.1815459048792e-05
-4.59712459439941e-06
-3.44272449110318e-05
-2.68170893671696e-05
-5.23201036300549e-05
1.19991649091079e-05
1.48860549796051e-06
-1.31528261333187e-05
-7.23074441577832e-06
-2.82000142974329e-06
-1.18627634003626e-05
-7.5881827362334e-06
4.79335043328056e-06
1.95387025203472e-05
-1.24180016206729e-05
-3.40219389827162e-05
-1.30348455488727e-05
3.88069380708546e-07
-3.73918107773398e-05
-3.45345466016001e-05
-5.36019908224837e-06
-2.31239544595383e-05
-1.91741721979077e-05
-1.15562420834825e-05
-2.91083302241794e-05
-1.07949425142428e-05
-4.53070541965692e-05
-4.44868213364126e-06
-2.28112417944476e-05
-9.5409046334617e-06
-1.11707842266246e-05
-1.48720891499067e-05
-7.95460551721215e-06
-1.85961694838024e-05
-2.84577232373713e-05
-5.82046964671602e-05
-3.85043464172323e-05
1.7759187578829e-05
-1.86049739315119e-06
-4.47178499966375e-05
-3.20367365601709e-05
-3.31852446299805e-05
-2.84285343046451e-05
-2.11265597139432e-05
-3.57893873317787e-05
1.77325879066834e-05
8.96039205664898e-06
-2.33645760664052e-05
-1.36137321591079e-05
-3.6751014930481e-06
-2.60268816264658e-06
-8.65045428512703e-06
-4.33677719636246e-05
-1.97605425458005e-05
-5.79384189297842e-06
-2.37053421328122e-05
-2.37096914372452e-05
9.61844153542091e-06
-1.8211442917215e-05
-2.57922555671359e-05
-1.96085671629368e-05
-3.44413268936715e-05
-2.33641677910457e-06
-3.92637719789064e-05
-1.98116037866545e-05
-1.44187145449702e-05
-1.54738370955067e-05
-2.54929694169912e-05
-2.21162053726725e-05
2.24821477643865e-05
-1.92684089135659e-05
-9.33527498717222e-06
-4.77320251924982e-05
3.90747332539419e-06
-2.48662855106734e-05
-5.56277046522671e-06
9.38234480650235e-06
-9.62180425286897e-06
-3.15016288048544e-05
-1.24263181748147e-05
-3.81686020078402e-06
-9.54518703431203e-06
-3.72810892175702e-05
-9.66179598887495e-06
3.72894499136296e-05
-9.08232423008237e-06
-2.50188499244024e-05
-2.71413817156295e-05
1.71417441039327e-05
1.52277966120174e-05
-3.47519167119343e-05
2.33377640857011e-06
3.61180391678796e-05
-8.24360373189221e-06
-4.60489483478634e-05
1.42534894353436e-05
2.61391263739948e-06
-3.79361729592924e-05
-6.36508861797728e-06
-2.19223215685899e-05
-2.15161071186872e-06
-2.8901307429853e-05
-1.87569713864339e-05
-3.44258075253892e-06
-6.57216397896002e-07
-2.92903207195134e-05
-3.22015301430162e-05
-1.86155105677767e-05
-1.78669843697115e-05
4.60799908798657e-06
-3.40685758912693e-05
-1.03153432698445e-05
-1.24188242276559e-05
-2.3662406012138e-05
-1.42949017732005e-05
1.72431036797581e-05
-1.48021585348835e-05
-2.47888330174336e-05
2.19710709848207e-07
-9.08392774597522e-06
-3.50790405417789e-05
-4.96368345428482e-05
-3.8418496696474e-05
-2.69164940433144e-05
-2.63610466510519e-05
-3.02129291625829e-05
-7.39649182312974e-06
-1.3511635823948e-05
-3.5440262294129e-05
-3.96579550247287e-05
-3.49120567262069e-06
1.34647892440503e-05
-2.17916473215833e-05
-2.55318044697232e-05
-9.40431873068399e-06
-1.66072925640662e-05
-1.78671148720502e-05
-2.84038188764936e-05
-1.22429858166386e-05
-5.98443981823411e-06
-2.03869175352475e-05
-3.69034042190957e-05
-2.40972720367686e-05
-3.32533093686453e-06
-3.5574602860226e-05
-4.01833600645677e-05
-2.8829644910218e-05
-3.98863013611111e-05
-1.02165950752339e-05
-9.90062527651052e-06
7.31513887707642e-06
-7.5314784356448e-06
-1.85792951037459e-05
-1.05942689936486e-05
9.97981657205512e-06
1.34514357432689e-05
-2.01604560609835e-06
-1.58237732669384e-05
1.41908090384656e-05
-1.67725320745606e-05
-2.0984724583127e-05
-5.94071111269748e-06
-1.38739445185372e-06
-3.74139217541487e-05
-5.34067215074244e-06
-2.65105337888067e-05
-3.84795540733702e-05
-4.79207515104758e-05
-2.67490118436332e-05
-8.33454452394301e-06
-2.15755517367756e-05
-1.00364245438927e-05
-1.30254164430634e-05
-7.90471553655304e-06
-4.49750824724223e-06
2.05750686480514e-05
1.19814725824571e-05
-5.29276862605943e-06
9.65659869926383e-06
-5.04776482599234e-06
1.36346988017106e-06
2.69504938498084e-06
-1.97892172696448e-06
-2.08890138458873e-05
-1.91340450483113e-05
-2.34371271612355e-05
-1.71813393184633e-05
-3.43366723318855e-05
-1.76075922922574e-05
-2.56210903664632e-06
-2.86849160030625e-05
-5.0887807842549e-05
-3.14630917710783e-05
-2.92822821410952e-05
-2.91259898776808e-05
1.85027946334474e-05
5.67900344010577e-07
-2.81620941210664e-06
1.02363294834718e-05
-9.93450996243726e-07
2.0764228445058e-05
1.35140065873116e-05
-7.90065685866747e-06
-1.69327891100694e-06
4.22624098086045e-06
-7.61815511712847e-06
-1.97568846376056e-05
-3.54358009094407e-05
-2.17990948087107e-05
-1.95350889772071e-05
-3.00711380153763e-05
-2.93604632007372e-05
-1.18100030760887e-05
-3.84647041198643e-05
-5.52521271269357e-05
-2.11747756981253e-05
-4.04458422230618e-05
-3.39042262971674e-05
-2.08974988625151e-05
-9.72448763657542e-06
6.70230528631327e-06
-5.01001880395986e-07
4.73262944114203e-07
-2.2875822941021e-05
-4.7509601244133e-06
1.18757855992782e-05
-1.06617102329847e-06
-1.50063096207562e-05
2.87347224227944e-06
-1.44984413969375e-07
-4.68297198815329e-05
-3.45817818715541e-05
-3.60075246983607e-05
-4.43702780859544e-05
-4.23500388868401e-05
-1.3988383772547e-05
-1.17575904957492e-05
-3.84751765862024e-05
-2.02003398694846e-05
-1.91403736784556e-05
3.55289887042275e-07
8.87336282981035e-06
3.12533257800532e-06
2.1529034948078e-05
2.3775210853993e-05
9.54159594633863e-06
-6.86321501277936e-06
-4.27328703971677e-06
1.29244689839968e-05
6.15698146727947e-06
-3.71228940948858e-05
-2.70571810096001e-05
-4.29598504615592e-05
-3.84489281723002e-05
-3.37368917576302e-05
-3.44974580939758e-05
-2.42610334491131e-05
-1.77893760244954e-05
-3.09204046406453e-05
-3.09055170754848e-05
-5.32896152265616e-07
-8.44930868637974e-06
3.98469379778923e-06
-1.37053517984097e-05
-1.0388855230797e-05
2.75414365538982e-06
-1.58521060191726e-05
6.91641039431573e-06
1.38198678020123e-05
-3.36238005577482e-06
-1.12013589433797e-05
2.09500942283157e-05
-2.75195629340303e-05
-2.41650466752897e-05
-2.64254702516843e-05
7.23810153329257e-07
-1.44768905117996e-05
-6.15981961322989e-05
-2.88249518048638e-05
-1.28789095982656e-05
-3.44060158580826e-05
-3.31368029298334e-05
-3.39659764343598e-06
1.12256326960025e-05
-5.59567659787242e-06
-2.23937639675309e-05
3.55223700002992e-06
2.57618038499337e-05
-6.8350192446433e-06
-3.21145421815755e-06
-2.19767194706598e-05
1.19830200426558e-05
-2.30548535967671e-06
-2.53920381583293e-05
-7.38718895949831e-06
-2.55255643339098e-05
-2.4501301311116e-05
-4.1289006817407e-05
-3.13696504391446e-05
-1.35752292631337e-05
-3.84086098159422e-05
-1.85700392378105e-05
-3.85551842049931e-05
-5.85069746834835e-06
-3.44351609095451e-05
-1.8800242744414e-05
-8.56238855287483e-06
-4.8884057349366e-06
-1.79076381610553e-05
1.42957974627289e-05
2.00858268455523e-05
-1.81439312882333e-05
6.39694513747774e-06
5.22970989734481e-06
2.2985640076272e-05
-2.02227964140039e-05
-3.84630469370288e-05
6.510753971078e-06
-4.62879737222551e-06
-1.44075182348547e-05
-3.07628982248384e-05
-4.32881212587631e-06
-9.1328136217774e-06
-6.78523518651732e-05
-2.13769245546582e-05
-1.302346218396e-05
1.55129610809723e-05
-1.34385977517684e-05
-1.00146777941751e-05
3.97507463327823e-06
2.18489500917081e-05
-1.29181409901432e-06
7.92305857613658e-06
2.67149305499731e-05
2.19498494100109e-06
2.00136073086595e-05
5.8831727146534e-06
1.52485687673396e-05
2.43179521516447e-05
-3.10902477074114e-05
-4.10925317432337e-05
-4.17371628192888e-06
-2.40559609109444e-05
-3.10840323639474e-05
-5.39681586765875e-05
-3.21587587324702e-05
1.40288063008903e-05
-2.23940662271219e-05
-3.05529387339317e-05
-1.24277678080237e-05
2.69922548851335e-06
-1.18003449987615e-05
-7.29926890334439e-06
1.99174654507225e-05
1.51754262523078e-06
-2.6258508171616e-05
-1.64712588787256e-05
1.24923175918704e-05
-1.168900242105e-05
-5.84023471571701e-05
-1.59547703046526e-05
5.37767821312138e-06
-1.90093106838559e-05
-3.41464257016987e-05
7.18993113377954e-07
-1.11575507742607e-05
-2.60805870934961e-05
-4.73761076888467e-05
-2.81263676947589e-05
-2.20582497660352e-05
-2.58405749074375e-06
-3.58074035376133e-05
-1.76684629628451e-05
3.83344139971869e-06
-1.02721816300964e-06
-4.40185550553638e-05
-2.24536708562979e-05
1.62770802092318e-05
-1.69967336687385e-05
-5.3795269425482e-05
-1.63378001837939e-05
9.77933160497298e-06
-6.3056704064045e-05
-1.50684033253171e-05
6.22546910202493e-06
-2.95928817985888e-05
-3.30377680789109e-05
-2.04505400264177e-05
9.90292561957039e-06
-1.62225981078148e-05
-3.29095371535675e-05
-3.10269662318386e-06
2.05630398585218e-05
-1.24903502786271e-05
-2.58729536557487e-05
-7.33503549955955e-06
2.68789277862889e-06
-9.51572853985848e-06
-5.14121477976371e-06
-1.33658473073654e-06
2.41437237222305e-05
-1.23749540532706e-06
-2.36398014834406e-05
-6.32552049931041e-06
-6.73436302174359e-06
-2.90243432771342e-05
-4.2761125775297e-05
-9.9214645899279e-06
9.82149213049316e-06
6.08555619746972e-06
1.41181086357493e-06
3.28066638259963e-06
-6.55072339732038e-06
1.0916647924853e-05
6.56473261289722e-06
-3.58106574012221e-06
1.3674535181586e-05
-1.37914104436307e-06
-3.4932653758916e-06
-1.01460309978108e-05
-2.75315328701535e-06
1.89943363589621e-05
1.43668734168317e-06
-1.20749121971814e-05
3.32133665380251e-06
-1.27642286699826e-06
-9.09020275436121e-06
-1.54151024561624e-05
-1.73192888749736e-05
-2.23019039251038e-05
-1.12556808234487e-05
-1.22869598606884e-05
3.78261076287047e-06
-2.0479342163739e-05
1.34831704449915e-05
-1.15522579048691e-05
-2.83675718161635e-05
-1.10427037423529e-05
1.67404319202914e-05
4.1316526869837e-06
-3.4633963023671e-05
-3.07737456726549e-05
-4.50533970461915e-05
-7.57881591367649e-06
-1.92715056946974e-05
-1.11078914472688e-05
-2.87321060095703e-05
-3.81738264698653e-05
-2.40419151964442e-05
-2.0316342190103e-05
-1.52753777092733e-05
-2.8308730856816e-05
1.1441867629827e-05
-3.31765162869253e-06
-1.89650522155832e-05
-2.22068091554162e-05
-1.17498019786165e-05
-4.55887267658629e-06
-2.11098833218797e-05
-4.31009658816224e-05
-9.38518932146914e-06
1.16377513340212e-05
-4.91377686918561e-05
-3.53102772461485e-05
6.73928292441872e-06
-2.47952964184865e-05
-1.96338630673318e-05
-2.05018611768588e-05
2.48111684159066e-05
-1.61897834579206e-05
-3.85434726431628e-05
2.6807241296984e-06
5.96350718714668e-06
-2.29698355042145e-05
-3.62646089773631e-05
1.1930612439806e-05
1.25736169517468e-05
-1.09600766481187e-05
-1.13692994409699e-05
1.32496851126893e-05
9.45986728468872e-06
-1.24083788663091e-05
-3.37417548236307e-05
1.79041786845161e-05
1.50174935094721e-05
-1.24133311821568e-05
-2.38834794080252e-05
-5.49084526612877e-06
-2.00283757441693e-05
-2.88819078404505e-05
-4.23342704166764e-05
-2.5955656795231e-05
5.17429054688268e-06
-6.83550702344232e-06
-2.36843728949172e-05
-3.07845432825711e-06
1.22060495203003e-05
-1.80636450106966e-05
-2.20676510698917e-06
8.64075175036822e-06
1.58448370827072e-05
4.20853452653723e-06
1.96392542165263e-05
-3.47373511272882e-06
-2.06960787735365e-05
-7.36437213221542e-06
-1.1652023384362e-06
5.1325996126836e-06
-2.2786874054742e-05
-1.96471090034749e-05
-4.11523782285704e-07
-1.46347234947047e-05
-3.87663080760884e-05
-9.92829044647504e-06
4.53064271134335e-06
3.62632676151622e-06
-1.82211439236026e-05
-4.21071003942548e-05
-4.18419054866359e-06
1.78406334854613e-05
-1.89376907106379e-05
-1.79335521067155e-05
3.26366388348521e-05
2.1668400307082e-05
-1.6803824288709e-05
-3.57641538796686e-05
2.87614135099207e-05
-1.91457807422582e-05
-6.22308060481724e-05
-2.02441824520179e-05
-6.00314391770079e-06
-1.89529684481557e-05
-4.0799796663535e-05
-3.4628526114354e-05
-7.80786122792796e-06
-2.91605183278206e-05
-4.69084034772487e-05
-2.2793528317756e-05
1.61153048052888e-05
-1.64998549497422e-05
-1.92409222523425e-05
1.94353972855637e-06
1.13799534474714e-05
-3.27848661496107e-05
-3.33898153883677e-05
-1.20190929504328e-06
-2.11608986578397e-05
-1.91670046918855e-05
-9.38957109228667e-06
-1.02384599803172e-05
-3.63564066338397e-05
-4.43893634085946e-05
-2.09934950850189e-05
-1.0532696236791e-06
-4.73228494986321e-05
-3.75790291409419e-05
-8.55578361108202e-06
1.53099462677892e-05
-5.67408896713207e-06
-1.33352255971876e-05
1.45287286008192e-05
3.70504666254097e-05
-3.69038431624202e-06
1.37631033807493e-06
-1.49304738062074e-05
-7.27593582482545e-06
-5.1122548813536e-07
-5.67697699980351e-05
-4.45690595248899e-06
-1.33463397844023e-06
-4.30893273229347e-05
-3.11241982197516e-05
5.7209970100272e-06
-5.57683967480792e-06
1.38297022423489e-05
5.61095338309896e-06
-8.67611035529767e-06
9.38089419834664e-06
-4.23298857568881e-05
-3.46227902599505e-05
1.30995207755498e-05
-1.84800207843136e-05
-1.07436055360794e-05
-1.00246069144037e-06
1.27080465355413e-05
1.73938861856759e-06
-1.47056426938645e-05
-7.96583961564358e-06
-5.62172143477106e-06
-3.3468307678636e-05
-5.14379783857706e-05
-3.07905739370298e-05
-9.92792960598973e-06
-3.72499567270665e-05
-2.81414578418894e-05
-1.61373375826296e-05
2.37833534391279e-06
-2.96309181913419e-05
-2.15720160375957e-05
-6.17923966064413e-06
1.14150227650076e-05
-2.79364431922078e-05
1.48323647358798e-05
2.46947970790162e-05
7.44420927678973e-06
-3.01230584138698e-05
-3.74825112188266e-06
-1.32219830256719e-05
-2.23497318839933e-05
-1.76718524972611e-05
-1.82033411574367e-05
-1.99243519455045e-05
-1.63054954637512e-05
-2.94965957187404e-05
-3.97856403393222e-05
-1.46107640083085e-05
-2.30278625107674e-05
-3.4669452099634e-05
-1.28487637605075e-05
-1.63912857727217e-05
-7.24936396721217e-06
-1.79468755869575e-05
-1.0562299906744e-05
1.22759255113234e-05
6.07780702628637e-06
1.00696837345632e-05
-4.10904059840381e-06
6.02887772070241e-07
-6.41813107197667e-06
-3.09448740672124e-05
-1.66958726937883e-05
-2.70132705710091e-05
-1.68117230596707e-05
-4.94117689588648e-05
-5.4820924430352e-05
-2.09165546353898e-05
1.11384157108632e-05
-2.39049587875029e-05
-2.25321562579855e-05
1.48049639423325e-05
8.4521856423098e-06
-2.11030291268176e-05
-5.12884119156059e-06
1.58791919882857e-05
1.72880782319808e-05
-4.52202452917884e-06
1.51064798732525e-05
2.86541846786002e-05
-3.94712235118303e-06
-2.23293320729175e-05
-2.09372986534157e-05
7.9745024162986e-06
-1.34317485204358e-05
-4.31526065931981e-05
-4.6830913536968e-05
1.6082456417145e-05
-1.04853308533644e-05
-2.37763633113688e-05
-1.1929568140279e-05
-1.11380349985854e-06
1.39120154858611e-05
-1.35856098920965e-05
-1.24604320070789e-05
2.6854144975463e-05
2.56397586115229e-05
-3.21849566923049e-06
-1.26434726074143e-05
6.58240007572905e-06
2.82248505913822e-05
-3.80791548574378e-05
-1.81812547209673e-05
-1.1030107271454e-05
5.20906487560057e-06
-5.11588239449998e-05
-5.64750984026164e-05
-2.55735837404622e-05
-3.13666944907675e-05
-4.34604860407251e-05
-1.9481770139436e-05
-2.77944399876005e-05
-2.82433314522823e-05
-5.75552352653934e-05
-3.38209781859805e-06
2.6048617273265e-05
-1.48293095821889e-05
-1.27848739251253e-05
2.5618447274697e-05
1.93385884539104e-05
-1.45824806916645e-05
-2.34854788584977e-05
-6.25456347959686e-06
4.6764236369964e-06
-3.24777418221602e-05
-7.7308108549631e-06
-4.12130843743801e-06
-2.15909089183273e-05
-4.06819076827994e-05
-2.63835642234829e-05
2.46535160611042e-05
-3.77359894030513e-05
-4.28418765569514e-05
9.48092444040277e-06
9.64442284647056e-06
-8.81920834608721e-06
-1.81066839611591e-05
2.30756803067578e-07
2.44092181475561e-05
-1.21044364015558e-05
-1.93773680960874e-05
2.1859214841025e-05
2.54191989665441e-06
1.07428293427546e-05
-6.79295229446744e-05
2.0796922055859e-05
-2.82329023122991e-05
-4.14523320800279e-06
-3.80077953193081e-05
-1.58591151402873e-05
-1.83500943230499e-06
-6.1193181480534e-06
-1.61012577208135e-05
-4.47354090679676e-06
1.65517553812587e-05
-3.51937106982058e-05
1.38608934072817e-05
3.45719786627447e-05
1.62468241819768e-05
-1.64229568426764e-05
3.59991033030157e-07
9.36998200731394e-06
2.73068397991411e-05
-2.38409215340441e-05
-1.23742208968359e-05
4.06923828702409e-05
-2.19169418907924e-05
-1.64207782749686e-05
6.40149061612198e-06
1.45893800170447e-06
-5.56044378708513e-05
-2.71353806608006e-05
1.79543484559105e-05
3.9867313898403e-06
-3.07716540219358e-05
-2.23982534382602e-05
2.2932513164545e-05
2.26545283260684e-05
-9.54814646903923e-06
-1.13756943473712e-05
2.34252127720732e-05
2.26717649083541e-05
-3.0040147402571e-05
-1.81054332806099e-05
8.59350921162849e-06
1.69433909875109e-05
-2.67107977823915e-05
-2.66768702160277e-05
-2.14634880270868e-05
-1.69948074102271e-05
-4.64240722626518e-05
-4.74166016102065e-05
-3.41596105393222e-06
-2.16456642742022e-05
-4.60767788742405e-05
-2.75780847782202e-05
1.7005971298225e-05
-1.96065696686727e-05
-3.05799728854984e-05
1.59963864099437e-06
2.65330368222493e-05
-2.01816173230983e-05
-2.759496119749e-05
-5.73943395908338e-06
4.53138056074192e-06
-3.80242611619455e-06
-3.04269936601532e-05
-2.38894450666894e-05
-1.0718230362049e-05
-2.96724428018245e-05
-2.19811119217463e-05
-1.7686721805759e-05
-3.18619672688803e-06
-1.31597515273987e-05
-2.53081962049555e-05
-2.06281172854111e-05
-1.42802213064464e-05
-1.37143076733824e-05
-2.55100455577347e-05
-1.59142972863453e-05
7.27073128513368e-06
-1.48816663322985e-05
-1.00901180211303e-06
-1.41258945183644e-05
-5.77266326941332e-06
-1.41073205409624e-05
-4.54615465538613e-05
-3.52325819322672e-05
-1.83388040488701e-05
-2.94582331830186e-05
-4.09490695974264e-05
4.84285848479778e-06
-5.37822837243226e-06
-4.71922131848187e-05
-1.03213479019481e-05
3.14277104522211e-05
-1.03034718600181e-05
-1.0238320591198e-05
1.42802048787665e-05
1.94653888805858e-05
1.03262406733878e-05
-4.00182959279105e-06
2.00990187073154e-05
3.13927727608209e-05
-5.9262418730882e-06
-2.39566079873081e-05
2.26257105566356e-05
-2.51392990021931e-06
-1.18306740215598e-06
-3.64655412920746e-05
-2.06132897568071e-05
6.89713315639664e-06
-4.13164210583052e-05
-2.32766843464911e-05
-8.65988575794932e-06
1.62056189282751e-06
-1.57804358195353e-05
-4.230915326125e-05
1.03510192882755e-05
-1.07952575145328e-05
-2.3628300085228e-05
-2.62938457291004e-05
8.92567877056366e-06
1.42701760289327e-05
1.92026365658069e-06
-9.69222015141908e-06
-2.31234735663607e-06
-3.19432877366624e-05
-2.79870510219286e-05
-1.85860770651914e-05
5.1922113536508e-06
-2.68016754939419e-05
-3.06110363864571e-05
-2.55241356782487e-05
8.16502323405818e-06
-2.61059938063013e-05
-3.61014141648659e-05
-2.89502274106836e-05
2.56826030069892e-06
-1.03185066117901e-05
-1.27065320266812e-05
7.96814309208532e-06
4.00740091550946e-05
-1.30437825047393e-05
-9.29964704686858e-06
-2.52626256572478e-06
5.25187572308683e-06
-1.79380638249141e-05
-2.99490151805653e-05
-1.32204129185171e-05
-1.60219247171764e-05
-5.17527976985275e-05
-3.32466958078228e-05
-1.62622068264764e-05
-1.35814335176416e-06
-4.04186229544963e-05
-3.13883939432975e-05
-1.32084799680923e-05
-1.03599070150789e-06
1.08872007839939e-05
-1.04692179639974e-05
6.46674326820983e-06
6.14892178556425e-06
-3.72659168910314e-06
1.10918097846296e-06
-3.14018544128471e-05
-1.40287272552963e-05
-1.60288319593316e-05
-1.22841840516294e-05
-6.32727618381747e-06
-3.21986625950642e-05
-2.84753472691542e-05
-1.14448644281634e-05
-2.37658228978617e-05
-2.8040515027322e-05
-1.87420681409366e-05
6.70278587397688e-06
5.34347848069598e-06
2.5507315091706e-05
5.1660161453689e-06
3.34792334072822e-05
2.56104588798239e-05
2.24859341169711e-05
-1.64480218760686e-05
1.58226810030054e-05
3.44148203787489e-05
1.20285611212412e-05
-1.44871327562419e-05
-2.41100599455011e-05
-1.04608941560854e-05
-9.32345295887721e-06
-2.77230558825132e-05
-7.05627766638292e-06
-2.47265212359306e-05
-3.45483234122766e-05
-1.6490713386172e-05
-9.03347555393831e-06
-2.79342658624736e-05
-1.23758628588823e-05
-1.39348999908333e-05
1.43790190412181e-05
4.61322161773794e-06
-1.08712653965235e-05
3.73004775302934e-06
4.60943464476612e-06
1.1048324667824e-05
1.91857990104812e-05
-3.40173424552177e-05
4.11180217340735e-06
-1.45164320325033e-05
-3.64597093209027e-05
-3.10738274428384e-05
-3.46833655583838e-05
-2.17893540839899e-05
-4.30788428624258e-05
-3.77326308854422e-05
-4.1272761261696e-05
-2.6328672927107e-05
-3.07245852401929e-05
-2.42958668276146e-05
-1.14563986346519e-05
-5.67750076889426e-06
5.00968006976111e-07
-3.18756800147481e-06
-1.23333406774132e-05
1.01773372704405e-05
4.69423537399037e-06
2.87226317688395e-06
-1.26954352670191e-05
-1.86494750876958e-05
-2.11088839428184e-05
-4.29750154475888e-05
-4.3545061987218e-06
-3.5731359582566e-05
-3.59969800754957e-05
-3.89198909952304e-05
-1.0784480763333e-06
-3.34030613571258e-05
-4.48255252265623e-05
-2.53206316094841e-05
1.97974292203201e-05
-2.67638668290039e-06
-1.83176318860065e-06
4.60909336631176e-06
2.97308406997941e-05
6.93515628749034e-06
3.91710219258671e-05
1.52218180257021e-07
-7.38816900691811e-06
-2.6305658237163e-07
-3.95198147589592e-05
-1.99281869613369e-05
-1.13561539238754e-05
-2.41949467479498e-05
-3.39365380251357e-05
-2.77725068002599e-05
-1.75170616556017e-05
-2.54153862606899e-05
-3.4082324606825e-05
-6.90834241350768e-07
-1.79860445467449e-05
-2.04525598107388e-05
3.76034027904959e-06
1.68359277413808e-05
2.05758363987565e-05
7.05709548165899e-06
2.8326644699413e-05
1.03641448650345e-05
1.82457129831464e-05
3.2016709114805e-05
-1.34884257051222e-05
9.96563990767361e-06
5.14366871710352e-06
-3.25653698508624e-05
-3.38408410828049e-05
-7.13230613563632e-06
-3.92047352816574e-05
-3.26479293195014e-05
-1.2868526352567e-05
-1.30892949498238e-06
-3.05360766975744e-05
-3.97267312124741e-05
-2.28495942889118e-05
-1.575960237708e-05
-3.59633626475591e-05
-1.28194369000106e-05
-3.08604542228722e-06
1.50025537105667e-05
-8.47749200211918e-06
1.83459886020683e-06
1.90392083331025e-06
-1.22931612603518e-05
4.60188348187459e-06
-3.31945252382517e-06
-2.60692870543157e-05
-3.42243914282863e-05
-4.77693206578786e-05
-2.19638248201008e-05
-1.38299450629885e-05
-4.85221024883054e-05
-3.12201979694172e-05
-4.66792469301947e-05
3.88187533060094e-06
-3.18906509086539e-05
-3.7975994337886e-05
-9.2840835368994e-06
6.23788819481599e-06
-2.94731124112094e-06
-4.0606716563288e-05
1.58542936369875e-05
2.15061212102809e-05
-2.45185060112123e-05
-3.79348549244735e-05
2.42481723529331e-05
9.28538318251066e-06
1.12514913679899e-05
-2.58549290557883e-05
-1.75326179263708e-06
-5.36323901779267e-06
-4.18373419619924e-05
-4.61046406097815e-05
-3.64488715018432e-05
-3.1083872343217e-05
-3.8349928702558e-05
-1.03758707799979e-05
-1.23105064033974e-05
-1.10397159992693e-05
-1.17776258969367e-05
1.56753846002167e-07
1.58930395128119e-06
-6.83210299823971e-06
2.21095333423307e-05
-1.73072739518359e-05
9.31585359740657e-06
9.56961445727893e-06
-6.74253015165364e-06
1.8310802666361e-05
-2.28724896344715e-05
6.51767918107169e-06
-2.49076557484448e-05
-8.68316975960009e-06
-1.64160003447307e-05
-2.61076213092888e-05
-2.84296524901845e-05
8.14992250804237e-06
8.3377345084063e-06
-2.21030265871714e-05
-1.83888082826782e-05
2.11044469869187e-05
5.99978276122646e-06
-3.47457584921251e-05
-2.37122868944576e-05
1.58176628206017e-05
4.56829351543976e-06
3.66876391378017e-07
8.47890307298724e-06
1.19447349520233e-06
-1.47818026226326e-05
-5.16582888799816e-05
3.43784424384601e-06
3.72499923012573e-06
-2.84941829455464e-05
-2.79481177474937e-05
-1.42043669638815e-05
-3.90876224787324e-06
-1.67892929753292e-05
-2.08737610920507e-05
1.37704937359445e-05
-1.23172523254504e-05
-2.4907757593663e-05
-2.85868564201798e-05
-2.2693494193437e-05
8.08610172798956e-06
9.50358475751736e-06
-1.11467294845275e-05
-1.73709305166675e-05
-1.45298504715171e-05
-1.29773193213787e-05
-1.56183257987747e-05
-2.50479624421586e-05
-1.08578200725998e-05
-3.44638983930733e-05
-1.54657660012106e-05
9.35144647847332e-06
-5.8564223462577e-05
-5.0715546953514e-05
-2.11504590750334e-05
-1.5644368818317e-05
-3.72937892347046e-05
-2.1865778535804e-05
1.61948163521074e-05
2.94951852619534e-05
-2.37948681815326e-05
-1.81284721304298e-05
