# Supplementary material for: Research on computational propagation and identification of mine microseismic signals based on deep learning
Source: PLoS One. 2025 Oct 22;20(10):e0334641. doi: 10.1371/journal.pone.0334641 (PMC12543183; doi:10.1371/journal.pone.0334641)
Supplement: S10 Data — (ZIP) [file pone.0334641.s010.zip › 000101100001561.xlsx_0.txt_24.txt.txt]

-3.71896038644858e-05
-1.47290928779428e-05
8.03715032486164e-06
-6.59111146208378e-06
-1.57913675315267e-05
-3.35234844556968e-07
-6.88102118759008e-07
-2.54429054835184e-05
-2.20066992470804e-05
-2.41257151603805e-05
1.15841333037192e-05
-2.55593668967936e-05
-2.32710839146804e-06
-8.03955313745069e-07
1.84174118904745e-06
5.14624161904379e-06
8.315790135547e-06
-2.22372070175982e-05
-1.92942135083846e-05
-1.49887327593119e-05
-2.09028952775698e-05
-3.55945131742302e-05
-4.57983728476912e-05
-1.22983064266472e-05
-4.87958659837375e-06
-3.29286897055956e-05
-2.52080204776242e-05
-3.03396012538205e-06
-1.15123207471822e-05
-3.49076000071154e-05
-1.18467254069642e-05
2.36880936138873e-05
1.46075259578053e-05
-2.77971647774706e-06
4.91087711134963e-06
-2.21109558850405e-06
-8.18140486393541e-06
-2.04820136645136e-06
8.0361831376278e-07
-2.44781809468166e-05
-2.10588233923801e-05
-1.56605456412997e-05
-4.51954245947128e-05
-3.77894129415227e-05
-2.3697012275883e-05
-3.10319433281583e-05
-6.40443962190522e-05
-3.6126554342665e-05
-1.45796104458584e-05
7.00197016398393e-06
-1.81101505261851e-05
-2.63724491882497e-05
1.31380948093099e-05
1.14349076203096e-05
3.1333738950831e-05
-1.82646111970581e-06
1.76767823204681e-05
3.23503073612033e-05
1.69474487217003e-05
-1.39170305138106e-05
-2.00398077016137e-06
-4.37280997915183e-06
-6.06905846042384e-06
-4.1557734864605e-05
-2.87461642272446e-05
-2.27256857515902e-05
-2.41419209006648e-05
-2.8882249554062e-05
-4.1128766901823e-05
-1.13537355078901e-05
2.71409611954113e-08
-4.88991456266276e-05
-2.04181194934528e-05
-1.39660909549281e-05
-2.9940489026695e-06
1.84983166547388e-06
3.30682606030897e-05
4.16027269524514e-06
7.34882140496586e-06
-2.755738990483e-06
3.44035565050827e-05
6.86568711228818e-06
-2.42029672078351e-05
2.31498891196715e-07
-2.60236091251058e-05
-4.57051032225628e-05
-4.14560223666893e-05
-3.07149808638407e-05
-9.46813129207348e-06
-4.94565691548567e-05
-4.20925125271564e-05
-2.78918044725002e-05
-1.13841419999014e-05
-4.98861268011075e-05
-2.16154834283102e-05
-5.37717520244237e-06
2.87380496742121e-05
-2.58295450535947e-05
-7.56834627378869e-06
2.19402400945812e-05
1.50914691232127e-05
-8.45937325630218e-06
-9.13097614351773e-06
2.73540740619206e-05
7.08782151598228e-06
-3.74270259154557e-05
-8.59143420925174e-07
5.98146468036105e-08
-7.6047013366799e-06
-5.76319172225633e-05
-3.72074946645191e-05
-2.26490115810153e-05
-4.14634738454037e-05
-4.69907458538123e-05
-5.66993432394233e-05
-2.45649663121974e-05
-2.5954983498066e-06
-3.32441850054641e-05
-2.95727793135481e-05
5.41540829236244e-06
-2.6656043466272e-06
-2.9738339528971e-06
7.64705118111401e-07
4.64487070851205e-06
2.64142488702809e-05
-1.59356103200244e-05
-1.12018388370942e-05
-1.29106508211122e-05
1.91375834315016e-06
-1.15018413945041e-05
-2.21236496640442e-05
-2.19244068842352e-05
-4.20660983952752e-05
-3.70688808726317e-05
1.68560701026684e-05
-2.89587214423921e-05
-2.08421368698532e-05
-1.31000006605765e-05
1.16921277620172e-05
-4.46856764027178e-07
-2.88650930436933e-05
3.62716104613735e-07
2.17847137937179e-05
2.80920103812226e-05
-2.67698230615141e-05
1.08168456049379e-05
3.4380426158622e-05
-2.09707406342083e-06
-3.8374728565687e-05
4.68984982757988e-07
-3.0135792456354e-06
5.03312519767357e-06
-4.35620014916368e-05
-3.46249355367123e-05
-6.40559400478151e-06
-1.77940025320796e-05
-4.77377301837026e-05
-5.35495663964278e-05
-3.79074555204031e-06
-7.9560418322308e-06
-3.11812715927283e-05
1.30781643795557e-05
5.46924110742271e-07
5.85991102888241e-06
2.27333909662532e-05
1.92826887082318e-06
4.7328577446285e-05
-1.56144401166963e-05
-1.31243237415096e-05
-2.7475253669503e-06
8.21966432101249e-06
-1.93361153900059e-05
-1.84901670291106e-05
-3.0193580254918e-05
-1.68164057754681e-05
-8.90025846680109e-06
-3.07445762904484e-05
-1.88466141642503e-05
-4.76832093884285e-06
-1.5721202652324e-05
-1.33267454113827e-05
-1.14479255101245e-05
-2.71129903220196e-05
-1.20388339298253e-05
1.21505626161195e-05
-1.26408009760345e-05
-1.53710819486766e-05
-1.80135816530627e-05
8.6842611003344e-06
2.08086218503784e-05
-3.43645528560453e-05
-6.14111785608359e-05
-1.3633605440422e-05
6.01824869903956e-06
-1.30194623755073e-05
-4.48099465289945e-05
-3.34203107252971e-05
-3.15203128531929e-06
-3.16582000082539e-05
-7.57409914655843e-05
-8.31759205317261e-06
1.76490632124771e-05
-3.29596864966617e-05
-4.44934430544244e-05
2.0847127620682e-06
-1.71891420225835e-05
-4.75759478544975e-06
-8.0021679150412e-06
7.58198882635972e-07
-9.0938497740801e-06
-1.81757666402565e-05
-3.38490855226082e-05
1.45887087329251e-05
-1.10466108746976e-05
-2.32643251842268e-05
6.18222476636857e-06
-1.3399985679082e-05
-4.64321388794651e-06
-2.22467494187722e-05
-5.73757236902675e-05
6.3494827668188e-06
-2.77459486499018e-05
-1.58822215952997e-05
4.70732147418993e-06
5.25405462431832e-07
-1.1120751905934e-05
-3.79916822125989e-05
-2.53467625768411e-06
1.02592739176313e-05
-1.70842676220667e-05
7.93121430151218e-07
-2.80715745718551e-06
3.2704815532402e-05
3.30836461474692e-06
-2.21126232504589e-05
-6.15317705189843e-06
-2.80927291564356e-05
-2.49569654701076e-05
4.01756595921719e-07
-1.22396340193747e-05
-5.3827170797167e-06
-1.95554839353122e-05
-3.99034530933634e-05
-2.80684351323949e-05
-1.35519733290634e-05
-1.64118929832042e-05
-2.19221224219039e-05
-3.79301622043254e-06
2.34147231840038e-06
-9.15874157381474e-06
-7.2452458436377e-06
-3.38788604600586e-06
-6.35145648283501e-06
-1.45073892391389e-06
1.87162404667493e-06
-2.87659134189956e-05
-1.81631625154331e-05
-3.02209997968135e-05
-3.13225705327814e-05
-7.37983696735751e-06
-1.63986787188409e-05
-3.9946118619665e-05
-2.20640525789825e-05
-2.95975336471073e-05
-4.2108147384497e-05
-3.22100885237231e-05
3.57866364530175e-06
-9.6611724299353e-06
-3.57020291760064e-06
-1.24644991100664e-05
7.89108101942095e-06
-3.95842403507474e-06
-1.93645445340545e-05
-3.33598935051969e-06
2.01181444698494e-06
8.17755305098016e-07
-4.86321068867033e-05
-1.8055623865357e-05
9.3295127159812e-06
-2.14851072241564e-05
-6.52230043299668e-06
-2.59105415007024e-05
-1.03964057207443e-05
-3.13676721159686e-06
-4.37541052078999e-05
-3.6557458642496e-05
9.80460708299737e-07
-1.22270181462794e-05
-1.06895742230108e-06
1.6421359065174e-05
-1.30888383610074e-06
1.31487294226432e-06
2.10638603580354e-06
8.98672441610798e-06
-2.94705012174921e-06
1.46022264814684e-05
-1.69206018219436e-05
-2.18782574657535e-05
1.90651748621765e-06
-2.501708761686e-05
-1.32826922051881e-05
-2.44113562246114e-05
-1.93917793782443e-05
-3.64053477083904e-05
-3.14615322296458e-05
-1.04644025717485e-05
-1.30004404416665e-05
7.97279548759186e-06
7.9542374143066e-07
2.53639413706725e-06
2.44448679512545e-05
3.15064061553736e-07
1.61739401025409e-06
-1.13322612952187e-05
-1.87443949456352e-05
-3.70287743799469e-05
3.32753442003309e-06
-8.60388810142865e-06
-2.38201329466015e-05
-5.18032492780216e-05
-1.83850771841661e-07
-2.47785336939413e-05
-3.57174796627356e-05
-4.79137549415758e-05
-1.05766756629197e-05
2.37185531165753e-05
-2.46211105658477e-06
-2.6111700503215e-05
-4.83082637431448e-06
8.79688062580759e-06
1.53925115638165e-06
-3.33645946227455e-07
2.30272949716889e-06
8.16344899413165e-06
-4.78662177663049e-06
-2.95658884981026e-05
-8.2166390113902e-06
-1.66285025788161e-05
-1.00619232988922e-05
-2.59513511706959e-05
-2.72195493600141e-05
-2.2619421545513e-05
-2.63915159451568e-05
-4.96399810750502e-05
-4.35068335695425e-05
-2.30664322070784e-05
-2.85453594454461e-05
-6.41869497029831e-05
-6.62799998344054e-06
-8.58613944965292e-06
-1.31933942795989e-05
-7.19382971209274e-06
-4.54247810302711e-06
6.23078199886367e-06
-3.02009078339139e-05
3.07804206818696e-05
3.21106425891043e-05
-6.52228678477563e-06
-2.51128671696224e-05
-1.57042277950792e-05
-3.32875746697259e-05
-1.72650893145409e-05
-1.55156350166651e-05
-3.88749398522437e-05
-3.65276511438135e-05
-1.76776612477256e-05
-3.34767383447988e-05
-2.47795776316587e-05
-1.93449024166315e-05
-1.41273834191313e-05
-9.94217121319234e-06
-1.05776965177422e-05
4.46439835257934e-06
1.47944307839254e-05
-1.18834734666432e-05
1.30919200840538e-05
1.98012288679322e-05
-1.49122634516225e-05
-7.03475504964086e-06
2.88765181442708e-05
1.35388651374013e-05
-3.04972442233265e-05
-4.61322096670879e-05
-2.69736275186503e-06
-4.6997992138621e-06
-5.17434363332776e-05
-3.83561077240438e-05
5.82702717422643e-06
-7.40590806579546e-06
-1.77722260445224e-05
-1.63681808442462e-05
-1.38052659370309e-06
-9.30916292972112e-07
8.37391241304518e-06
1.11045634175344e-05
5.77380070532057e-06
1.35828682344764e-05
7.79054763477313e-06
1.84597643885593e-05
-6.13737187011323e-07
-2.24924733532426e-05
-9.18639833076009e-06
-7.08377703622469e-06
-4.73242413836524e-05
-4.04910030418071e-05
-2.98889000633176e-05
-4.50858926925716e-05
-3.30605430250322e-05
-4.16895975111863e-05
-3.86653188408476e-05
-3.25228738039109e-05
-3.56611051231871e-05
-9.28697016572088e-06
-3.16555149771561e-06
2.12032535271577e-05
2.46047587245977e-05
-6.71467221002834e-07
2.05091788105236e-05
2.47619211084647e-05
1.01994494343469e-06
-1.87180372392944e-05
-2.4517135041481e-05
2.15731272469629e-05
-2.55769456918594e-05
-6.29295788523372e-05
-3.56936765460094e-05
-2.18376748093452e-05
-3.57640487670126e-05
-6.39685391597448e-05
-2.62096693452984e-05
-2.48394538777546e-05
-3.16469088345041e-05
-4.44870822902739e-05
-4.66543106496935e-06
-1.00666610518238e-06
1.19382820715823e-05
9.29828186408082e-06
1.44808119837386e-05
3.44746459509935e-05
1.29215080155554e-05
-5.2949046869291e-06
1.209226004012e-05
6.11788144759069e-06
-2.5089532093402e-05
-2.8391908000306e-05
-2.69726686736127e-05
-3.90627908534493e-06
-3.31285398166623e-05
-5.158266807758e-05
-2.62573717889525e-05
-1.44575450581219e-05
-3.16046029109116e-05
-3.58929281088782e-05
-9.54302409090985e-06
-8.35632389706953e-06
-1.30833458826102e-06
1.42271062015102e-05
-3.22849178487538e-06
5.32242136627704e-06
1.91747717860485e-06
2.78668161969727e-05
1.29778481377698e-05
2.46355614939511e-05
1.79853596339834e-05
3.27143544041338e-05
-3.98683809093401e-06
-1.1589312815194e-05
-2.19014131959166e-05
-6.32508029101218e-06
-2.18619502310397e-05
-5.11360723761695e-05
-3.09575256417892e-05
-3.20525323197731e-05
-1.57583304521504e-05
-5.16976006902433e-05
-8.19440397309315e-06
-2.77614007972626e-06
-1.83760524287138e-05
5.51520168761504e-06
1.73714026242318e-05
4.18806834763919e-05
1.10578542776346e-05
4.73827435459311e-06
6.91030870639443e-06
1.62495924088175e-05
-2.44727520101764e-05
-2.44075748828692e-05
-8.21242084223849e-06
-1.35655631111158e-05
-4.10770969423536e-05
-6.21262972582945e-07
-2.30109355217454e-05
-1.81609398206737e-05
-3.83715657192413e-05
-4.98265356566165e-05
-1.86710445654083e-05
-1.33849892762395e-05
-1.21037349202524e-05
-2.9245940349415e-05
-1.12904695239687e-05
3.01788229691445e-06
7.09691025127051e-06
2.60280689458622e-05
-5.46185701567363e-06
-7.99915140637624e-06
4.80178225447721e-06
-1.28177103861337e-05
-6.18016850584088e-06
-1.78516470337395e-05
-3.47807256299037e-05
-3.65865592462561e-05
-2.6614614023124e-05
-6.63344580233109e-05
-3.55815756736744e-05
-4.14597356616285e-05
-2.49245610144019e-05
-1.2976137586359e-05
-1.70476225276828e-05
-2.8194612107588e-06
2.96869963494437e-07
3.01340811484717e-06
-4.91684785232367e-06
7.54125263398496e-06
2.36064634662523e-06
1.25799813402629e-05
-1.00569412614791e-05
4.37878261198189e-07
-4.66561898771681e-06
-1.82159581347213e-05
-2.35157023895809e-06
-1.2615385627078e-05
-7.03736032849088e-06
-2.34812999024951e-05
-6.27936443274795e-06
-2.07207336317079e-05
-3.77860106609963e-06
-3.27654976411094e-05
-6.1719866463833e-06
4.07800800128179e-06
5.84110540791035e-06
1.26090031392982e-05
4.6939288447496e-06
-4.17306181174313e-06
1.45773176032517e-05
2.08498387293089e-05
-5.94123314913371e-06
4.53581444662855e-06
-2.0545437755346e-05
1.59231848438538e-05
-4.64091996884161e-06
-3.42347039010916e-05
-4.877874428348e-05
-2.94829182107727e-05
4.2320877000884e-06
-9.41550172650042e-06
-2.78078915884105e-05
3.61396727967935e-06
2.16338967897049e-05
1.09476685316726e-06
-1.90529864889711e-05
1.42303997538088e-05
-1.79062328167961e-05
9.09718689968055e-06
-2.83323552135555e-06
-7.22376428443392e-06
1.33651862801693e-05
-2.36226235358528e-05
-2.20844707974349e-05
-1.73609404095108e-05
-3.41433397920973e-05
-5.32280740687293e-05
-1.70292671779125e-05
-1.48339409572298e-05
-1.26400549090741e-05
-2.07068875775116e-05
-1.43978996044057e-05
-1.69528572714259e-05
-2.47479655809332e-05
6.68634249720852e-06
-8.16888084966511e-06
-2.1053950298891e-05
-1.9004403205133e-05
-1.88216488382099e-05
-1.5356030965511e-05
-1.83413365551822e-05
-2.42332606349845e-05
5.37450472460227e-07
-1.37840422606581e-05
-2.76360919751544e-05
-1.09025031276882e-05
-2.06367707488756e-05
-1.35441222123413e-05
-2.91185451819195e-05
-3.62516663964242e-05
-2.79115320993146e-05
-1.7478346568585e-05
-1.86079547943575e-05
-2.6424449699009e-05
-2.24076966926721e-05
2.73015625336043e-06
6.66921325198742e-07
3.94562618998132e-06
9.98058884314978e-06
5.62698048696515e-06
-2.29370002909587e-06
-6.03230108652939e-06
-6.44225897502353e-06
-1.32797987912916e-05
1.04995377564673e-05
-5.00113587955384e-07
-1.03449007328704e-05
-1.89443998357201e-05
-9.18716794647671e-06
-3.09270472868207e-05
-2.40486845589349e-05
-2.92269349835121e-05
-1.32235575117669e-05
-2.76249977045865e-05
-1.76061845687282e-05
3.98045331185723e-07
9.23741045986182e-06
1.19087819280531e-05
-2.31557235775509e-06
-1.79542330094908e-05
2.44558695258972e-05
-3.49171335613293e-06
1.00021844443133e-06
8.13999679273062e-06
-3.23215161111324e-06
3.13329364641537e-05
-2.74389948967401e-05
-2.81489727968557e-05
-5.4295358634497e-06
-6.79573637038764e-06
-3.90608391486353e-05
-3.80226992693212e-05
-1.27597102608602e-05
-2.74614610521984e-05
-3.3076697501212e-05
-3.55985645466437e-05
1.33086072500824e-05
9.50065283447784e-06
-1.71764664361213e-05
-1.56747164785277e-05
-1.09530860729136e-05
2.48377987793081e-05
-1.40076788430744e-05
-2.89804632762427e-05
-8.85541458006366e-06
1.67892440799159e-05
-1.86862962755635e-05
-6.64089066867571e-06
-1.03500239225695e-05
-4.36786292090195e-05
-4.62657115926455e-05
-1.82686047750701e-05
-1.35471592545656e-05
-3.11157192192473e-05
-3.78790832798407e-05
-2.59088839996995e-05
-6.99438952655404e-07
-1.40916902012159e-05
-3.4546745999049e-05
6.00568335204252e-06
3.17134729924638e-05
-8.1622917233325e-06
-1.86434685634239e-05
1.78510923105012e-06
9.18240940851899e-06
-1.57705526100022e-05
-3.23747849391538e-05
-4.12247059976842e-06
-1.25324787111121e-05
-3.04536914137248e-05
-4.53573507273312e-05
4.12556809905411e-06
-2.41014828776474e-05
-4.38831550231259e-05
-1.5041445409494e-05
1.10267698165246e-05
-9.01594562723907e-06
-1.53203799803928e-05
-8.65129796467134e-06
6.46241072125978e-06
-2.00192157828406e-06
-1.32017148501905e-05
6.47787664740587e-06
3.2821138841016e-05
-1.92657783714611e-05
-1.16591605385561e-06
-7.51882006308995e-06
6.64671323296901e-06
7.88331561733916e-06
-3.50022436696922e-05
-7.70422273375903e-07
1.49136008721968e-05
-4.97882008219206e-05
-3.14101249579571e-05
-7.09838612771154e-06
-4.62250041233105e-06
-9.82128459953728e-06
-2.98235284125765e-05
-2.15750982825701e-05
4.48241332962422e-06
-2.17086307504565e-05
-1.86349981993235e-05
9.47952972714116e-06
1.26698487933436e-05
-6.49203881195054e-06
-2.02982593869581e-05
2.54736740688341e-05
7.61645189475019e-06
5.41219333860476e-06
8.26815703622231e-07
-3.11895075874933e-06
-1.01352920127246e-05
-4.05688332922941e-05
-2.65232972586974e-05
-3.0215160223278e-05
-3.05659238780986e-05
-2.43084450055125e-05
2.53865486049594e-06
-9.3669696587398e-06
-1.68963790537984e-05
-2.24305612084131e-05
-5.11685573427832e-06
2.33942641148131e-05
-1.31490610476669e-05
1.0785076094241e-05
1.98450806195497e-05
9.27326116972407e-06
-1.31534901695446e-05
6.60355860077576e-06
1.31785434104981e-05
-3.84342886726969e-05
-4.98740410966561e-05
-2.55009997965046e-05
1.23084460399886e-05
-3.82713722544694e-05
-7.6625150826318e-05
-2.59572120768282e-05
6.09092805978936e-06
-2.70368150052649e-05
-4.02724809598922e-05
-4.74735788875405e-06
3.00639612295689e-07
2.39285248966273e-06
-3.57146143273327e-05
-2.87007743447466e-06
2.52976528893606e-05
2.70677551946626e-05
-1.72353668804534e-06
5.76132760727599e-06
1.45740542701354e-05
-3.9886151878328e-05
-1.94583971542761e-05
-1.13951869756388e-05
-3.39299522123489e-05
-2.44883960378926e-05
-2.74478213384926e-05
-2.28075681931431e-05
1.42872518905023e-05
-4.33556749226988e-05
-1.82587285717217e-05
1.90997304039836e-05
-3.68473092379207e-05
-4.44305355367845e-05
-5.7382423047001e-07
4.3963201325647e-05
-4.16804824886742e-06
-2.46376058142826e-05
4.69693939896546e-06
1.71813700171187e-05
-2.43460130273176e-05
-1.31187712376095e-05
6.35843552040735e-06
1.18168088424013e-05
-2.01954578721917e-05
-6.36990605603689e-05
7.75794264238413e-09
2.08164708521793e-05
-4.12775577635263e-05
-3.10977931682426e-05
5.5838633587456e-07
7.54130229261186e-06
-2.52170402942733e-05
-2.4398596712489e-05
4.29629975473349e-05
-1.93206568195745e-05
-3.95517014467239e-05
2.57577779090964e-05
2.48910378783758e-05
-4.64514971476463e-06
5.4948447080446e-07
7.9737404257886e-06
5.50600668258335e-06
-9.14872556110704e-06
-1.54451107375657e-05
-3.97437017285866e-05
-1.09160742151034e-05
-1.89495710918202e-05
-3.05890162348033e-05
-1.61478765303939e-05
-1.63286028717482e-07
-2.94785616550471e-05
-5.14852469850476e-05
-1.4679938357806e-05
-6.24468244273739e-06
-3.70071152010861e-05
-3.10765244373697e-05
6.97047214466342e-06
-2.12037798505667e-07
-7.22420968147489e-06
5.41704000268992e-06
-4.34727646613186e-06
-7.71907496520334e-06
-2.91211583554209e-05
-1.85817584325713e-05
3.76615924431583e-06
-2.37935575386312e-05
-2.94548425895251e-05
-2.4640362766341e-05
4.60383580472354e-06
-1.43128901301832e-05
-4.58607430706592e-05
-2.25138545144314e-05
-3.45423678365244e-06
-2.07630660905309e-05
-2.4806083740574e-05
-1.15687514643816e-05
-2.6873699168179e-05
-9.68319774229822e-06
-7.87459583590716e-06
3.89180613710208e-06
-4.51676534489308e-06
-1.84935017386009e-05
9.67424610583332e-06
-3.79138684110765e-05
-6.89194871585621e-06
-2.26724925117621e-05
-2.01312964781403e-05
-2.23820724207274e-05
-1.26894252829332e-05
-1.20128609866366e-05
-2.59915413512911e-05
-2.53497275740804e-06
1.51446122705243e-06
-3.09992396310699e-05
-7.36177794407383e-06
1.12799657745281e-05
9.00124087548482e-06
9.09530723501306e-06
8.89664389245705e-06
2.7294805929953e-05
-1.99819397136463e-05
-1.64500717403963e-05
1.29352882629261e-06
2.47859748701266e-05
-9.62544269741836e-06
-2.81111105199649e-05
-7.02810961144127e-06
2.03510384065404e-05
-1.81177513814135e-05
-1.80151777930646e-05
-4.29643028526236e-06
3.28874587283693e-06
-1.45902366479526e-05
-2.68518906076526e-05
1.7339591122206e-05
-3.33006745433613e-06
-2.29181106952309e-05
-1.57844511857065e-05
1.87708205346834e-05
-6.07828607805215e-06
-2.31710850337718e-05
-1.81971764438305e-05
2.88811583700153e-06
3.74363061411841e-06
-3.88788102969121e-05
-6.19431795105474e-06
2.5015729908234e-05
-3.16310721525519e-05
-3.02170919574392e-05
-1.21193955955432e-05
7.89481031300734e-06
-4.12361231954855e-06
-2.92041215926425e-05
-7.76714134603485e-06
1.76699970037252e-05
-2.4336796661611e-05
-5.59535340847208e-05
2.06856939466424e-05
2.07137985039488e-05
-4.57257552215175e-05
-3.55640042805533e-05
-1.06778603923649e-05
1.59903960952835e-05
-2.47702788659387e-05
-2.29149812061799e-05
8.0651238373143e-06
6.88607597561638e-06
-2.08173142631757e-05
-3.48228423583226e-05
2.20680989288033e-06
-3.6666870570333e-05
-3.53169827168763e-05
-2.54998131913849e-05
-1.03890989047649e-05
-1.11432515460524e-05
-8.09434314991651e-06
-3.2025918864544e-05
-3.48991860131405e-06
-2.20023241148805e-05
-3.72193944339904e-05
-4.33931704529473e-06
-3.18942709811029e-07
-1.52681991610568e-05
-1.74002841539215e-05
-2.8137695558926e-05
-2.0174670896586e-06
-2.03295687640735e-05
-1.96080878656241e-05
1.02350308793026e-05
-7.7556586717071e-06
-2.4468243318959e-05
-2.17959302004868e-05
2.72950300339216e-05
6.30434513236016e-06
-1.37289867814887e-05
-1.67661392583167e-05
5.32367758250545e-06
1.7340516653979e-05
-1.31404765026012e-05
-3.23757614712866e-05
3.72003336976974e-05
1.54103878116544e-05
-3.73426611732019e-05
-2.30838884575145e-05
-5.65649768474889e-06
-4.05762461110125e-06
-1.78204180690551e-05
-5.8146576614997e-06
7.79677831136331e-06
-1.54666959925519e-05
-4.64103781835972e-05
-3.76095884361842e-05
2.02906210680766e-05
-1.07771598590558e-05
-2.55732878720695e-05
-1.68628288393841e-05
2.30440074036823e-05
1.04032540055231e-05
-3.75518358352885e-05
-6.15053873415303e-06
1.87092399753825e-05
1.07928880992158e-06
-2.90687538520133e-05
-1.54952241981388e-05
2.13867913286256e-05
-1.86058020821462e-06
-4.66492576243834e-05
-8.02205488639941e-06
-3.51231571943837e-06
-2.02926114316188e-06
-2.63413773770072e-05
-3.01981573955714e-05
4.93912233329635e-06
-3.31423131124202e-05
-3.05504819786991e-05
-1.69433872036574e-05
-6.62796499518586e-06
-2.85375454335741e-05
-3.78294604548839e-05
1.19736786161311e-05
7.90731244120934e-06
-1.24524886037228e-05
-2.02815049842612e-05
-3.35953144650782e-06
6.0655509425502e-06
-3.55671818117948e-05
-1.72885245148024e-05
1.88341257225749e-05
-1.2919534855242e-05
-3.90840245618719e-05
-1.96833537559823e-05
-2.21737389380308e-05
-2.33493800181307e-05
-5.19943828750666e-05
-3.15873019938431e-05
-1.01848338219745e-06
-7.5698448076498e-06
-2.18475088350707e-05
-5.4936254964754e-06
-6.81494044986235e-07
-1.05187376391194e-05
1.0897198953966e-05
6.43008004674031e-06
1.93609455436153e-05
1.24000033158354e-06
-1.24796455322388e-05
-1.76565271664203e-05
-1.61722366082414e-05
-1.56796006019394e-05
-2.29105664674997e-05
-1.00417040173579e-05
-3.83233118092404e-05
-2.21312280908219e-05
-1.42164915879444e-05
-3.49705578619961e-05
-2.61880876615159e-05
-5.5219054150617e-06
-6.88779717683845e-06
3.09805681271115e-06
-9.61661920469694e-06
-4.57884015492343e-06
2.52022381241897e-05
2.0120521688015e-05
-4.6131391975569e-06
1.12379387360573e-05
-1.641062621723e-05
1.81598342583074e-05
-2.20342205291149e-05
-3.51547873201966e-05
9.046358425652e-07
9.70282666606047e-06
-3.23782307851777e-05
-5.89176830098301e-05
-1.42068773465908e-05
-2.86748073010338e-05
-4.32679760849331e-05
-4.8033114290841e-05
-1.46647586013847e-05
-4.18676785244751e-06
-1.35947529741546e-05
-2.83710206764248e-05
2.12476075742002e-05
1.06715271427475e-05
-2.43167912930153e-05
-6.6172770442182e-06
1.00733642178957e-05
-9.36734191895868e-06
1.28405405704335e-07
-1.16895000270013e-05
-3.75696153740721e-06
8.73472804375792e-07
-3.10356607261629e-05
-1.94467527040771e-05
-9.17103637843033e-06
-5.03577553922008e-05
-1.99085543030994e-05
-3.14576204549502e-05
-5.18364575500235e-05
-3.2679816705158e-05
-2.34466597416244e-05
-2.6474457172312e-06
-1.96164880419347e-05
-1.60041960584579e-05
2.13041824539108e-06
-1.19809542867375e-05
4.09278883042926e-06
-6.33141132983425e-06
-2.2090207022923e-05
1.0289717114424e-05
-3.86371866450154e-06
-3.07639922339483e-05
-1.73388985063e-05
-9.12074048095776e-06
-4.76895693622998e-06
-3.04293169124672e-05
-4.69287420965145e-05
-2.01640144133172e-05
-4.84420923351103e-05
-6.67519504554588e-05
-2.00167502149267e-05
-2.90917875834791e-05
-2.81536366627773e-05
-1.91954777704908e-05
3.94272308793099e-05
9.83752590206206e-06
6.97611966765651e-06
1.83983286473607e-06
1.75026214291823e-05
6.48631412796859e-06
-5.60175517449471e-07
7.46601466304356e-06
-3.56703323536497e-07
-1.02917641675941e-05
-1.22690373697074e-05
3.27485882237588e-06
-5.27381426609781e-06
-2.34935226579082e-05
-2.41229825272139e-05
4.99834698095007e-06
3.95796594698076e-06
-8.90455149790367e-06
-1.29528586008267e-05
-6.9631233773502e-06
4.83763982728019e-06
-4.00843784927886e-06
1.96537974561815e-05
1.75699412145032e-05
7.89272381314044e-06
-1.4018756469982e-05
1.20691977087355e-06
8.85404410881566e-07
3.08603992926009e-06
-5.32229564412041e-06
-2.73359924618212e-05
-1.46618248074664e-05
-2.42170779867298e-05
-3.99566410661251e-05
-2.36305601356325e-05
-3.25771329841741e-06
4.25380036089429e-06
-4.3354702657572e-05
-1.37070331060199e-05
2.0767920977646e-05
-3.32968070780652e-06
-2.99638751282008e-05
-2.7529644458437e-05
3.24335015844766e-05
-1.38211597763639e-05
-2.85196474858235e-05
1.79466669091621e-05
9.54856886384143e-06
-9.36611362804143e-06
-1.6361767275631e-05
-4.31009878098532e-06
1.47891791649234e-06
-4.0102231976706e-05
-2.63271811317227e-05
-2.59549965380023e-05
-2.90379968986607e-05
-4.32253361166766e-05
-2.83387101906228e-05
-8.11846167684815e-06
-1.94188420217312e-05
-4.20293933623275e-05
-1.04536063848481e-05
1.69310181327189e-05
2.06204187322905e-06
-1.12555163595954e-05
-1.40527026477369e-06
1.01052840804093e-05
-1.35939437145597e-05
-2.30841218062195e-05
-1.97263771165678e-05
1.19645247310934e-06
-2.27683836736942e-05
-4.20698833596288e-05
-6.86679768666918e-06
-8.49748614644255e-07
-3.35820865617609e-05
-1.67775149418314e-05
9.32529014078347e-06
1.43207409072029e-05
-6.70866674086359e-06
-1.35307602243824e-05
-2.49637008524357e-06
-1.6157072232246e-05
-3.6859293307846e-05
-9.72304419650747e-06
1.87553170723967e-05
-9.46170921700127e-07
-3.05288616476473e-06
-1.93644439446056e-05
-8.67551038030122e-06
-1.46682119455644e-06
-4.54164071410071e-05
-7.003882880218e-06
-1.22289006507608e-05
-2.39701334706337e-05
-3.0029597757774e-05
-1.75346163362525e-05
-1.4214007139241e-05
-1.44823382246901e-05
-1.4428709563173e-05
3.12308114257433e-05
1.87337800572096e-05
-4.18345936730747e-06
2.9639450203065e-05
-1.17482911971769e-05
-3.54234884423919e-06
9.39556557698231e-06
7.83906368335405e-06
-4.36963344826536e-06
-8.34534399656825e-06
-2.05834041840315e-05
-1.80396852668938e-06
-2.33973170791201e-05
-1.40862274545165e-05
-1.22159593299648e-05
-3.37763286885475e-05
-3.61321497461754e-05
-4.31079510299672e-06
-1.83901272639446e-05
-1.93743803032033e-05
-2.84661609236875e-05
-3.38128315504545e-06
-2.01425420985007e-06
1.87568440174785e-05
-4.54851874043231e-06
8.27391054303134e-06
-2.1000724781734e-06
-6.29967184142188e-07
1.14939257109679e-05
9.42034469173146e-06
-9.91090802516974e-06
-1.08883535318952e-05
-1.51511321271345e-05
-1.7440777729368e-06
-3.5792399352793e-05
-2.62136699821855e-05
-4.16371496367108e-05
-4.90938352756186e-05
-2.43088507544532e-05
-3.15842360288212e-05
-3.16965913750034e-05
-2.7883311258101e-05
-2.80886427104974e-05
-1.07344761904331e-05
-4.34016784407098e-06
-3.54254184764761e-05
4.15397276636366e-06
-1.40607984950286e-06
1.26250785508395e-05
7.56563428208274e-06
1.42294643483512e-05
-5.7218551099738e-06
-2.40280995947247e-05
-1.37143577530282e-05
-2.97504145270082e-05
-5.02408480403176e-05
-2.25207615952025e-05
-2.69958248936727e-05
-5.64393941242393e-05
-2.86457541437556e-05
-1.122979643791e-05
-5.42514612691554e-05
-2.3263619377717e-05
1.28191654889284e-05
-9.09848225411302e-06
-2.87277245059317e-05
-8.67067173106549e-06
1.82008141687766e-05
1.37657396941348e-05
-1.06733999519526e-05
1.76292899744501e-05
2.56310525157573e-05
1.86748200681612e-05
-2.97093318893508e-06
-1.91457235049358e-06
-1.39944776828751e-07
-1.34628242328114e-05
-1.58894550820724e-05
-3.4978855694717e-05
-3.00851923356578e-05
-8.83097643207042e-06
-5.50503480857611e-05
-3.70374341210296e-05
-1.67918109527879e-05
-3.01332253174554e-05
-1.32004736782598e-05
1.44721232417594e-06
6.65893176683623e-06
2.38965541787798e-05
4.48262428221323e-06
2.43553257707847e-05
1.78641664385621e-05
2.96924364901882e-05
7.50310949615922e-06
1.17497621337624e-05
7.49346349967865e-06
-4.06312512177354e-06
-2.11427251182928e-05
-1.82752929801019e-05
-2.91799336670278e-05
-1.36344917215997e-05
-3.09215852843938e-05
-2.84409752744844e-05
-3.20206400779137e-05
-1.79908981540784e-05
-4.32486797422785e-05
9.74937204903391e-06
-2.61591187226341e-07
-1.03094465587906e-05
-1.0695906284433e-05
2.5808706325539e-05
1.21282915556019e-05
-1.25751905965531e-05
-1.7671934130518e-05
2.30407245845397e-05
4.44148562119163e-06
-4.40034360240428e-05
-1.88232426801354e-05
-1.08215160212206e-05
-2.01513314178768e-05
-2.65213961722703e-05
-4.50604970958122e-05
-3.62378119391906e-05
-2.34420634658199e-05
-2.1293991245141e-05
-3.51882546089698e-05
-1.1505596379148e-05
-3.2189376626759e-05
-3.26972508376862e-05
-1.7661005298986e-05
1.35198842908067e-05
2.30879940580209e-05
-1.00605365107221e-06
4.21150271148305e-06
-6.81142597423969e-06
4.15236590322662e-06
1.17388412320954e-05
5.4285174194098e-07
-2.65396724457705e-05
1.92364521578752e-06
-2.71595704342593e-05
-3.22122677147701e-05
-2.2962878186362e-05
-3.2263477102018e-05
-2.93457893175336e-05
-3.33665621176645e-05
-2.22061656105167e-05
-1.9260633221737e-05
-2.86840179968638e-05
1.91524271817089e-05
1.49647960701557e-05
1.04235184679554e-05
-1.41894276990702e-06
3.4369658464411e-05
1.67392189449243e-05
-3.66822264564601e-06
-6.66881628034155e-06
3.37285353077242e-05
-2.92823131885609e-06
-3.71847713065522e-05
-3.47625437408151e-05
-2.04698378644947e-05
-1.59893886709146e-05
-3.36755054605714e-05
-3.26449572064474e-05
-9.89028423552989e-06
-1.22194938673886e-05
-1.18054240525057e-05
-1.48638732763671e-05
1.93675527961447e-06
1.38823782113398e-05
2.22089347837498e-06
-5.74758596298521e-06
2.05864218545883e-05
2.29670122063836e-05
1.11785857816444e-06
-1.93163543054682e-05
-2.65264458440779e-05
4.37634615924336e-06
-1.16879758997692e-06
-6.18926025524924e-06
-6.32417316752049e-05
-2.22873119183792e-05
-4.44298877307191e-06
-4.04792918261067e-05
-2.96217346295827e-05
-2.47620323621173e-05
-1.54367015950071e-05
5.72811666602264e-06
-2.36186222003068e-05
-1.86562095609873e-06
4.49066141870981e-06
-1.76366682058078e-05
6.21805179783825e-06
7.86701923963911e-06
-1.84677570177893e-05
-3.16721597873936e-05
-7.4381331289434e-06
-2.131453014836e-05
1.51753006055129e-06
-3.72284365406784e-05
-2.32527449980793e-05
-4.75658913698492e-05
-3.57380335821507e-05
-2.59813002580205e-05
-2.11619632897414e-05
-4.18360652792174e-05
-2.50874513919803e-05
4.41366579588286e-06
-9.06128983767937e-07
-1.57695227902196e-05
-2.36101452020946e-06
-1.01540762695648e-05
-5.12530714190638e-06
-1.71495818315089e-05
-6.51040949914132e-06
-6.39822923850819e-06
3.91215674480617e-06
-2.6497214921692e-05
-4.40971382552772e-05
-3.54788008519742e-05
-1.08644416635392e-05
-4.2738551659021e-05
-2.78554581740999e-05
-3.9776545234582e-05
2.21104741076091e-05
-2.18006921730302e-05
-3.22186547124137e-05
-7.33565360341323e-06
-2.39911898024726e-06
2.23405288434001e-05
-9.85315471951381e-06
-2.11400562659933e-05
2.39169220526895e-05
2.83768357042083e-06
-1.66467354693701e-05
-1.4812388854921e-05
-1.79832045252735e-05
-3.23583151754436e-05
-1.89302609250407e-05
-1.76357703983105e-05
-3.85636158449939e-05
-2.00389919739176e-05
-2.18991113841105e-05
-9.43195660928476e-06
-3.43987108735324e-05
-5.37280506058937e-06
-2.01570644686532e-05
-1.90851638440876e-05
8.83321650867915e-06
1.22015382347847e-05
-1.38976422382465e-05
1.2361597029616e-05
1.1646564706122e-05
8.65433599986514e-06
-1.22689254682349e-05
1.11456725250279e-05
-5.80705869932348e-06
-3.0078836395097e-06
-2.34501734184927e-05
-2.01491947381863e-05
-1.65232024405175e-05
-6.56645574870238e-05
-2.79610433043652e-05
1.06396051455768e-05
-3.73936982803686e-05
-3.92590620246347e-05
-2.92765465708807e-07
-1.28195026876485e-05
-2.35004331825135e-05
-3.8870429903805e-05
-1.54650369588783e-05
9.56249925105054e-06
1.62613613598934e-05
-1.17637042483098e-05
-2.07757578286461e-06
2.48157759392444e-05
7.42856396510835e-06
-4.42491133401039e-05
-1.18539308338247e-05
1.14675570067143e-05
-2.01062207597563e-05
-4.20928811140229e-05
-4.24100053774111e-05
-2.2046643762684e-05
-3.30823760108793e-05
-5.30358384333686e-05
-4.61671294136039e-05
-4.08528160599594e-05
-8.0073651135903e-06
-3.07405123533677e-05
-1.8266715621357e-05
2.32690136510647e-05
-7.00834373922815e-07
-1.09804258894787e-05
-1.72056278074173e-05
2.73635908665173e-06
2.86748928139407e-05
8.85959648515673e-06
2.88781572437853e-06
-3.67919690035835e-05
1.69434766375718e-05
4.78400854726833e-06
-3.97926177688197e-05
-3.11493030435268e-05
-3.96365226098515e-05
-3.62352391066905e-05
-2.70553147566659e-05
-4.55439396168106e-05
-2.12123473791105e-05
3.185579668259e-05
-3.77574928708246e-06
-2.46566373364887e-05
-2.14158238905688e-05
6.38554497512965e-07
4.88893015440076e-05
-6.00032422737658e-06
1.87353593818169e-05
6.06408790054925e-05
5.23359235651822e-05
8.08009300034687e-06
7.88906592892261e-06
1.68617170907639e-05
5.07100615168038e-07
-3.42872478963312e-05
-5.61618535066909e-05
-2.69577693638958e-05
-1.76139008883151e-05
-5.41714497591445e-05
-5.50710838029855e-05
-1.8499950720825e-05
-1.01293187769449e-05
-3.04367040805034e-05
-2.22544923978743e-05
4.32894614432994e-06
2.17091182507695e-05
7.34683606761004e-06
1.44213247840842e-05
2.43907304115361e-05
2.2114753583978e-05
1.67786561349776e-05
1.85812721068574e-05
1.13206017518342e-05
2.41437726058389e-09
1.65437948071075e-05
-1.31720173505028e-05
-1.39931895147454e-05
-2.49255336011167e-05
-1.8933393235816e-05
-1.72524766206282e-05
-6.91562526929944e-05
-3.619787745628e-05
-2.73967532993181e-05
-2.0728747657272e-05
-4.46384760410562e-05
-4.43968839682128e-05
1.91648922250156e-05
1.27746621194552e-05
-1.67748980134529e-05
-9.49851807079585e-06
3.27791086891111e-05
3.49309181259897e-05
-9.61981230361332e-07
-2.27202595472973e-05
1.74161848197425e-05
-7.73095492228737e-07
-4.59662881321944e-05
-4.30144603060174e-05
-5.05804928733534e-06
-2.62510154606203e-05
-5.8900747588617e-05
-4.64714794315294e-05
-7.37335385831357e-06
-1.43145383448059e-05
-5.58654388610449e-05
-3.98374764292854e-05
-8.19974432307495e-06
-9.05593337748805e-06
-1.06967364134567e-05
-1.93965010858058e-05
2.72482536909667e-05
5.05313002987482e-05
-1.32857036968303e-05
-4.73227275133649e-06
2.16932999122273e-05
4.84051841854573e-06
-2.15590902083776e-05
-3.01899431457171e-06
6.9097450970008e-06
-4.9946931887398e-05
-2.71486890541837e-05
-3.59615292590023e-05
-3.9745948672075e-05
-2.55218037769229e-05
-2.36091988465965e-05
-5.29967844112146e-06
3.78552179368535e-06
-1.33749018195097e-05
-1.46322751753606e-05
2.42650338755279e-05
-7.60422063696079e-06
-2.14308359288151e-05
1.26544536437295e-05
3.97828650910014e-05
2.55301141765181e-05
-2.04136925031876e-05
1.45767853378869e-05
1.77534432100158e-05
8.14995098708992e-07
-3.91972124507289e-05
-1.88240166441228e-05
-1.95784123147931e-06
5.47377859611483e-06
-4.10250738804904e-05
-3.52634279617875e-05
1.01544252206598e-06
-1.56757526120578e-05
-2.18404473156759e-05
6.98669479699011e-06
1.5981207110203e-05
-1.33183440665383e-06
-1.52032477603101e-05
8.04711290950937e-06
1.00346325896415e-05
-2.07761752116165e-05
-9.87834773547866e-06
4.91773060441363e-06
-4.99235420328665e-06
-1.5989863100153e-05
-2.86641798794135e-05
-4.68019956976841e-06
-1.13733443931329e-05
-4.67880167728536e-05
-2.49580906733149e-05
7.93496334509528e-06
-3.03390017990494e-05
-4.85707619073054e-05
8.9498423218818e-07
6.32427919072684e-07
-8.84639530050739e-06
-3.22328535328745e-05
-2.96588347127671e-05
-1.25626661503946e-06
-1.49189317569215e-05
-4.53301584865217e-05
-1.80238067304179e-05
-9.39621882979149e-06
-8.83978474951482e-06
-4.55952261920137e-05
-2.63891406329362e-05
-2.60259664096773e-06
-3.56048662574598e-05
-5.64089166500714e-05
-1.25520792062809e-05
2.00214279492766e-06
-9.14900281048835e-06
-7.58854286476157e-06
1.05807149611718e-05
9.45837095034125e-06
-5.47601257363337e-06
-1.82549940208829e-05
-1.43398521193456e-05
-3.9197496600417e-06
-1.78376885775221e-05
-1.0944254750609e-05
-5.1882426818898e-06
-1.5195652208066e-05
-1.44282758510013e-05
-1.13704529496235e-05
-5.55020618926408e-06
-1.34958959705981e-05
-3.10071460090597e-05
1.10736113303282e-06
1.8597462015446e-05
-2.10428663422505e-05
-1.53571059112719e-05
-6.58023734444488e-06
1.99832532440427e-05
-9.77852375747346e-06
5.87132829621518e-06
-1.44574524278198e-07
5.36653752904029e-06
-7.92683053798728e-06
1.50422463619441e-05
1.23071002803531e-05
-1.15845508707211e-05
-2.38876210732521e-05
-2.69618615008947e-05
-2.74029781611349e-05
7.6946411930518e-06
-4.61288131524273e-05
-5.31209849794284e-05
-3.94554960575462e-05
-5.24411088112108e-06
-9.88239707162402e-07
-2.00236205192705e-05
3.65512102883781e-06
4.94867253982643e-06
3.38966956364746e-05
-7.73140744820706e-06
7.75565218692215e-06
2.11169595854901e-05
8.88288737193766e-06
-3.29904668454483e-06
-3.18427037327889e-05
5.48113758154849e-06
-1.90094895043142e-05
-1.57344110331837e-05
-2.73604730659242e-05
-3.57524710745981e-05
-3.80543809976892e-05
-1.66881681654408e-05
-3.92912484189487e-05
-3.45275344261885e-05
-3.67588170282989e-05
-4.9162261513829e-05
-4.73927203650728e-05
-3.75806321551622e-05
-8.92311846372174e-06
1.9766083471053e-05
-1.06030651180738e-05
-2.92570677325417e-06
1.16292250313227e-05
2.62423127888758e-05
-1.41953837934491e-05
-1.7752096815271e-05
4.76119874641986e-06
-3.01713440300622e-05
-2.75036609250633e-05
-2.69001001509732e-05
-2.00876595482663e-05
-2.24769608691239e-05
-3.49733290738497e-05
-4.53245259599035e-05
-5.24879198107369e-05
-3.69452266476747e-05
-4.48457848886336e-05
2.51014334699286e-06
-2.08914819598132e-05
-8.30353664228499e-06
-4.54028907243262e-06
7.87245935049129e-06
-1.51978612872682e-05
1.40731701027663e-05
3.6867453060834e-06
-5.6404662543026e-06
3.12068852800202e-05
7.60108373913159e-06
-4.91662350771851e-06
-1.97208933712231e-05
-4.74832469649318e-06
-1.01947309318692e-05
-1.03387789389596e-05
-4.16630596946404e-05
-2.32324396940089e-05
-2.9847865256349e-05
-3.86997689840137e-05
-2.45486320834185e-05
2.58469910452889e-06
-7.94768044147673e-07
-1.30753468525494e-05
-1.74591407191545e-05
3.98385124586569e-06
-5.88184867628011e-07
3.24599133015982e-05
3.25792350808835e-05
2.24715545699326e-05
6.11679985292959e-06
-1.68682443399797e-05
-5.39337680066163e-07
-1.5027227804982e-05
-2.00156258003715e-05
1.7982130604327e-06
-2.21380651096863e-05
-1.50997332629197e-05
-3.17103089603651e-05
-3.994835126347e-05
-3.10862671189705e-05
-2.16261645202343e-05
-3.91181998588403e-05
-5.84875196572904e-06
-3.24320953980092e-06
4.27211728236321e-06
-1.2451032096428e-05
3.09637873752608e-06
1.46245463609465e-05
-5.03931993764229e-07
4.00947201240503e-06
1.14708534827074e-05
1.78192716580793e-05
1.1002907614331e-05
-1.989599732035e-05
4.6707319809528e-06
-1.53942357989929e-05
-3.25201907301105e-05
-2.34606854938945e-05
-4.5903436438118e-05
-4.07897540497156e-05
-4.74622109800978e-05
-5.67943920268575e-05
-4.37482467062079e-05
-3.57498756328019e-05
-2.72555368312265e-05
-3.16537833166458e-05
-9.44307279795666e-06
-9.27863363905412e-06
5.69488190204785e-06
2.27512248028608e-05
1.50190266680713e-05
2.99162898465237e-05
-4.3413685970487e-06
-2.1338577852741e-06
3.00921743383971e-06
1.78476326172287e-06
6.27441858094758e-07
-1.25977855529763e-05
-4.27129995372281e-05
-3.00358347599124e-05
-4.52545718013446e-05
-4.42643418275191e-05
-5.7906305574523e-05
-3.19627780999652e-05
-3.94650422085466e-05
-1.51887004507472e-05
-1.51491973750531e-05
-1.36876368933335e-05
-9.75594837604792e-06
-9.75577364591479e-06
1.1354162894978e-05
-3.62463843058733e-06
1.88838505326166e-05
1.7118699472398e-05
-3.54443849727869e-06
9.08854932036297e-06
4.42375993489683e-06
1.08404427154983e-06
-9.50895435378473e-06
-3.5823333776398e-05
-6.72875010409789e-06
-1.35429751690059e-05
-2.76623544011964e-05
9.97559561762885e-06
-3.8068205271587e-05
-2.08881504324318e-05
-2.84664466081169e-05
-1.56690098165252e-05
-9.04201165417821e-06
-1.40701059426171e-05
-1.96498855600077e-05
2.04805650653071e-06
-1.43731044960064e-05
4.36731447605447e-06
6.71485888882737e-06
-1.37805643929645e-05
-8.85984365345637e-06
-7.62753691499551e-06
1.63735787145786e-05
1.47313753753881e-05
-8.38645339454542e-06
-9.18713587040026e-06
-8.88956950189793e-06
-3.89261900465628e-06
-9.44183573337251e-06
2.91916225989923e-06
-2.28760160229305e-05
-3.11834965777103e-05
-3.57189284016985e-06
-3.457540411187e-05
-2.7305164435632e-05
1.35662553909596e-06
-1.00092356196114e-05
-2.73844384677822e-05
-6.72114857810345e-06
-7.7714624286044e-06
-5.5650202637156e-06
-3.49298412165043e-05
-3.23099030126266e-05
6.75102246440526e-06
1.66133125280319e-05
-2.56617670868515e-05
-2.99748135647113e-05
-1.29567978411173e-06
-1.89645128277212e-05
-3.75049705244327e-05
-3.32996635910092e-05
3.6210947048232e-06
-3.01310364970166e-05
-4.15817994466044e-05
-9.49713798047155e-06
-5.86677766852452e-06
-1.23397655704802e-05
-2.38935526103103e-05
-2.10511446848045e-05
-2.79462255038978e-05
-2.37153534384209e-05
5.61209697880741e-06
-1.85779599318482e-05
4.82914029033331e-06
-5.18068044100611e-07
-2.09179783308741e-05
-4.82150234910983e-06
-1.90148199686163e-05
-6.03085834124637e-06
-9.0214140254945e-06
-1.06949674328859e-05
3.47797958827378e-05
-1.53118542904853e-05
-2.39208327964866e-05
-1.73211490615203e-05
-9.41082836567945e-06
-1.79401297975899e-05
-2.90298642836345e-05
-2.53238390319906e-05
5.19840496039469e-06
9.11011467489327e-07
-4.41123100020494e-06
-1.33461412294612e-06
-2.67123425183378e-05
-1.48790597489046e-05
5.16510054382581e-06
-1.0130992131536e-06
-1.74248455833402e-05
5.61673938983647e-07
1.54023832369622e-05
1.3860765741479e-05
3.10938310961246e-06
-2.59602144668442e-06
2.67443651089793e-06
1.40887082498599e-06
-1.50655406727637e-05
-1.41370434383774e-05
5.11459918264323e-06
-1.75126103013549e-05
-4.14351559473737e-06
-1.59013809681727e-05
-3.05397351062017e-05
-1.04001022745913e-05
-3.08119823003021e-05
-3.81212832865019e-05
-1.01275886311053e-06
6.34528280001352e-06
-3.1684166483972e-05
-2.38046477638015e-06
-3.60626641089394e-07
9.24238207601159e-07
7.35365600123839e-06
-1.07050109268124e-05
3.14860015215932e-05
2.04583291045662e-05
-3.15587668639091e-06
-9.58558854656834e-07
-7.4720563216203e-06
-1.24023139329372e-05
-2.64212527611317e-06
-3.80883543887918e-05
-2.18739437145494e-05
1.00574315316124e-05
-4.56007426157242e-05
-3.09455961716082e-05
-3.04816138284453e-05
-4.66118010309095e-05
-3.51852406176319e-05
-2.47501405471764e-05
-2.44336996697835e-05
-1.10333101415502e-05
-3.89571575937742e-06
-1.4434873519594e-05
-6.31066786988276e-06
-5.18022253876168e-06
5.39792232301944e-06
-1.46840825107796e-05
-3.56434277030635e-06
-7.63165488507851e-06
6.69938380865919e-06
1.78161749834789e-06
-6.3124437524255e-06
-1.48198524542704e-05
-1.28180240348194e-05
8.25371342446508e-06
-2.66798959846559e-05
-1.06078939978193e-05
-3.03149522465102e-05
-2.00933412443161e-05
-2.26736048134367e-05
-3.535724977767e-05
-1.9146399071811e-05
-9.77836016677296e-06
-1.60849566204059e-06
-1.78804443278682e-05
1.62498108246251e-05
1.07897710473474e-05
-9.19735249815707e-06
-3.52954363693787e-06
2.6940760619683e-07
1.36052116314079e-05
3.41773466777917e-06
9.17975491852488e-06
-2.27087115498892e-05
1.38648582148252e-05
-7.27117433060111e-06
-1.3949947587066e-05
-2.04338772535955e-07
-7.23633128012937e-06
-1.1612582244465e-05
-3.33548787548632e-05
-2.38182225037213e-05
-9.37135790518276e-06
-2.87154043783541e-05
-2.9027102005368e-06
-1.21107428402733e-05
-1.37384243147667e-05
-1.84515711280693e-05
-4.54513782631872e-06
2.47978484641485e-05
9.00572417893575e-06
2.123881197374e-05
-9.56327227983329e-06
2.13626659144796e-05
-8.23517762681467e-06
4.90813932842919e-06
2.86966477872377e-06
2.19159155250556e-05
-9.17644970512807e-07
-3.65919470201148e-05
1.80326379289804e-07
-5.23074166006656e-05
-5.59877332100524e-05
-2.29953981499205e-05
-2.30450938880373e-05
-2.01360057282742e-05
-3.618366143084e-05
-7.0419278453918e-06
1.1620515581101e-05
7.93557869269249e-07
-6.78146420698875e-06
2.55462985668375e-06
1.20559548849514e-05
-1.09825128003347e-06
-6.34940875400184e-06
-2.87329808929758e-05
-7.91915799842703e-06
8.31777048613096e-06
-5.29676927117395e-05
-2.28251590897177e-05
-1.14752270268036e-06
-2.16810537922314e-05
-4.2715751325131e-05
-5.21760859696018e-05
-2.41894283452117e-05
-2.80438816315824e-05
-3.87464960088397e-05
-2.60540586322872e-05
-1.87941574067097e-05
-3.91418568423305e-05
-3.52588809731534e-05
1.41255963034578e-05
4.98563571831509e-06
3.99540653379273e-06
1.36329259267554e-05
1.58684317744043e-05
-5.23465666788763e-06
-1.26612480500415e-05
1.02609988044718e-06
8.5778699809086e-06
-2.20872818958093e-06
-3.34930927641287e-06
-5.26671071262451e-05
-1.15255993739585e-05
-1.62589476516034e-05
-1.51872644244283e-05
-3.59966533790606e-05
-1.4943362647197e-05
-4.0862757664842e-06
-2.79868240316276e-05
-4.87935998996501e-05
-4.79478073503122e-06
-1.22013971037575e-05
-1.56174267616543e-05
-1.3449119229418e-05
1.28242171555509e-05
1.20281087496794e-05
8.69770463782268e-06
8.50984499347859e-06
3.05892222926067e-05
1.91692701952999e-05
-2.7173451454756e-05
-9.03561460633092e-06
1.16493402467165e-05
-1.31263819349155e-05
-3.13426143139679e-05
9.57072526880173e-06
-9.25812471302836e-07
-4.06040359759996e-05
-2.79236831984849e-05
-1.96402684084006e-05
-1.89526338083899e-05
-3.04149750487536e-05
-3.01830323883009e-05
-2.1724734134353e-05
-1.20254817636785e-05
-3.49229996104705e-05
1.93357753160945e-05
-4.78048039445104e-06
7.12935133702755e-06
-2.66664720679939e-06
-2.13666067682965e-05
1.49711791069901e-05
-7.35590941240267e-07
-1.22624633135134e-05
5.37079757583036e-06
1.99981490085478e-05
-1.06712162341084e-05
-4.92536736127662e-05
-5.65460617277264e-05
-1.96977010202565e-05
-1.52165866061326e-05
-5.21449734232653e-05
-3.85427026700945e-05
2.12262899715069e-05
-4.46115520042477e-05
-6.7097382721388e-05
-1.45381278741108e-05
-9.48471252511357e-07
-4.22925591189916e-05
-3.46438225328815e-05
-2.32449150836801e-05
-7.20567227610274e-06
-6.0932043537272e-06
-6.42933841422962e-06
-8.95815866755398e-06
1.92975194481196e-05
-1.0919807881705e-05
3.77801204247766e-06
-2.21778112532194e-05
-1.29825374177861e-05
-2.49916374467532e-05
-1.42632264595484e-05
-1.77901288306738e-05
-2.18481733287922e-06
-2.30199645247571e-05
-2.97290862516917e-05
-4.04962896596678e-05
-1.27631060472888e-06
-9.50358823653479e-07
-1.21718869840875e-05
-1.41239402818942e-05
3.60255358765419e-06
-1.92613908970263e-05
-2.60331138761688e-05
-3.85033912430822e-06
-1.85971856016568e-05
-1.21591297075436e-05
3.51396733456752e-05
1.23602711494158e-05
-1.45333179075428e-05
-1.0602787394768e-05
1.54345263387244e-05
6.45549808103669e-07
-2.46753833893501e-05
-2.06058376164437e-05
-2.39202509342369e-06
-1.15009686708495e-06
-3.35890804284168e-05
-5.67170409438747e-05
-1.44034515089334e-05
-8.46878844173367e-06
-3.95641280913343e-05
-4.19286507966004e-05
1.43926700999453e-05
2.88520675876715e-05
-1.13923914600792e-05
-2.90458728562211e-05
4.01230757377464e-06
4.29719861217565e-05
-1.74126539684404e-05
-3.33570831737245e-05
2.69736261501916e-05
2.76007991940874e-05
-2.04593600420176e-05
-3.9795013031217e-05
4.79566293287701e-06
-6.75425562415423e-06
-2.65387337589249e-05
-8.60223461650693e-05
-5.34991928839886e-05
2.05672631467571e-05
-3.06602320154597e-05
-4.43941670903774e-05
-6.7761660290584e-06
1.40461448144606e-05
-1.28823243209806e-05
-4.34327465849064e-05
-1.94277858637445e-05
1.3805561361993e-05
5.37879685152963e-07
-3.24852448510214e-05
9.20140391119652e-06
1.60394872547708e-06
-1.1952285262795e-05
-1.24137037094743e-05
-6.13781701008388e-06
-3.25468509846408e-05
-2.05672102798948e-05
-1.64925578393729e-05
-5.5600374416425e-06
-1.63332161035236e-05
-5.24668975198802e-05
-1.17257896225875e-05
-9.55258032218193e-06
-3.69372963479293e-05
-5.43087847383034e-05
-6.21954336117262e-06
-1.81573134381079e-06
-4.87389960929696e-05
-1.88057965137088e-05
2.32550485707718e-05
1.4688818652518e-05
-2.26208660837288e-05
-2.79111103490425e-05
5.89691572525643e-05
-1.47651779998549e-05
-1.32377023944088e-05
-7.57041829269022e-06
2.53414760565356e-05
1.52505887335313e-05
-4.81493905772918e-05
-5.09504637762813e-05
1.27320195497809e-05
-2.87573045656087e-05
-7.74825257176097e-05
-1.49369469292145e-05
7.09076144169894e-06
-2.33185098228328e-05
-5.04916054161617e-05
-2.27748466667022e-05
3.02138468704214e-05
-2.3022162890155e-05
-4.14513920433052e-05
9.8823557344543e-06
4.65760428273475e-05
1.48824674105455e-06
-4.81923494556413e-05
4.58744796576096e-06
3.12558496270475e-05
-7.34946377603512e-06
-5.17805949251766e-05
1.16337168517521e-06
2.02637501790207e-05
1.50458789300581e-05
-4.8300222048982e-05
3.39286057210515e-06
2.14565434739981e-05
-4.84834710608106e-05
-3.86277279003184e-05
-2.16444124243601e-05
-1.74995873431905e-05
-1.45311986157056e-05
-8.41316779459612e-06
4.97757621883451e-07
-2.3880974520459e-05
-2.75838089263411e-05
2.06200150953865e-05
8.35921181565978e-06
-3.83224808902379e-05
-1.95805047849186e-05
3.75267210354076e-05
-1.74724131879509e-06
-2.90894682074163e-05
-2.37561597374861e-05
4.27430454164648e-06
2.16959958530808e-05
-5.20029359209005e-05
-6.73733021276655e-05
7.2234144669813e-06
3.55696256077339e-05
-5.90818577132615e-05
-6.34381929828404e-05
1.36130740479685e-06
2.0161791658091e-05
-2.00869991827837e-05
-5.08969602194138e-05
1.9540530634689e-06
1.45988157773628e-05
-1.14402546725786e-05
-6.06750007937073e-05
1.01513634116631e-05
2.42591000867341e-05
-4.52831377247453e-05
-2.50700391106949e-05
1.72786675734869e-05
2.92836271526376e-05
-3.96137845400415e-05
-1.74099451049022e-05
3.39391145730287e-05
1.82853796221718e-05
-4.31997238100047e-05
-3.42025945089165e-05
2.79290924352055e-05
-8.87319666193234e-06
-5.80612279312498e-05
-8.52431420022261e-06
2.26716005290139e-05
-4.19775547398313e-05
-2.83289356142762e-05
7.96797178934599e-06
-6.93892042812846e-06
-2.87530427346491e-05
-2.98594706677052e-05
2.40588376027825e-05
-9.62983338363635e-06
-1.31463133909648e-05
6.44183643540578e-06
6.20494651779858e-06
-2.52083470557871e-05
-3.76708374476113e-05
-9.84736346557245e-06
-1.0375234250995e-05
6.67336361412439e-06
-3.50509612933173e-05
-2.18542857551766e-05
1.81704975991443e-05
-1.60937924035103e-05
-5.15619114963856e-05
-1.17855125031841e-05
3.48170788190714e-05
-1.55510178946335e-06
-5.76197680405359e-05
-3.64434404206193e-07
3.83517951093009e-05
-1.22618966622192e-05
-2.20051929836186e-05
2.61912235118672e-05
5.05905791604084e-05
-5.85465084618476e-06
-2.83630250454995e-05
1.42811804296179e-05
1.80528218530584e-05
-1.90817946006479e-05
-8.87652545673008e-07
1.46577956789798e-06
-8.09385118689937e-06
-1.23430919027512e-05
-2.68171280418671e-05
6.6180438416578e-06
1.09190734733849e-05
-3.27739718042964e-05
-3.19240916513524e-05
-8.32645644327393e-06
-5.15925013661782e-06
-1.0185992428214e-05
-3.4474307565717e-05
-2.11409867168393e-05
-1.40838372939948e-05
-1.81497587478672e-05
-1.11290479251199e-05
1.50325391850004e-05
-6.4702963547956e-06
-3.30816880178026e-05
-1.48116031846445e-05
1.11725505917644e-06
7.75176945072625e-06
1.79842864980309e-05
2.70487979883367e-06
1.64591086323251e-05
-2.55804913036527e-05
-2.63435002654117e-05
2.50626791397978e-06
-5.01034238645642e-06
-3.69560696216896e-05
-4.48906998733564e-05
-3.16871936171582e-05
-1.08979598156726e-05
-3.96755741233743e-05
-6.21096160642263e-05
-2.0775688164382e-05
6.96351713893053e-07
-6.62946129232797e-05
-1.6409208566016e-05
-9.2689876762597e-06
-4.93575927500726e-05
-2.88892318923818e-06
-1.08035016236129e-05
1.26723504108393e-06
-9.76601150297878e-08
-1.73298511892894e-05
2.17922569152635e-05
1.45727316457892e-05
-3.15888456636765e-05
-8.56396999468363e-06
1.28565930105145e-05
1.98078071641965e-06
-1.24120438834866e-05
-1.54533251786851e-05
1.78853466978613e-05
-7.38791178536703e-06
-1.34340370478946e-05
-2.25512626439661e-05
1.0453844143556e-05
1.59303925706665e-05
-2.59217992435476e-05
-4.59337144172319e-05
8.97310019520668e-06
-1.08664360879842e-06
-1.7574349522673e-05
4.93405678737197e-07
1.03742163748759e-05
3.99999105089326e-05
1.18707399770775e-06
-2.26540755875558e-05
1.78570237345903e-05
6.30336191125885e-06
-4.17213193438393e-05
-9.99679081626277e-06
7.19351341012873e-07
-2.75034293824714e-05
-1.64380741497037e-05
-5.02295269085003e-06
-1.93244939727711e-05
-1.44702106936013e-05
4.13091783274705e-06
1.58224172946045e-05
-2.16332302964368e-05
-3.17419937223708e-05
-2.73631705440323e-05
-1.62105868563921e-06
-1.47411809912432e-06
-1.24692823075757e-05
-3.86536404222918e-06
3.08095392274167e-05
1.04854672232416e-05
-2.73127562882447e-05
-1.10337204084422e-05
6.28457518367935e-06
-3.71188812374722e-06
-4.52833966658976e-05
-2.00048639297811e-05
-3.7941031923166e-06
-3.55995369283833e-05
-5.54366658517011e-05
-2.79801492083954e-05
-2.66005641803437e-05
-2.33337942945947e-05
-3.56602866343248e-05
-1.24145500189691e-05
-5.71363878763073e-06
2.65685898751172e-05
-1.45371075534282e-05
-2.83146018795726e-05
4.51644162049989e-06
-1.79697396286146e-05
-1.09700071392045e-05
-1.04356329641105e-05
7.35682661337107e-06
-1.98565834941315e-05
-2.45362917218098e-06
-3.13090105017088e-05
-2.10745408634685e-05
-2.34422048271451e-05
-2.74867632107131e-05
-4.69574512058822e-05
-2.79964934831077e-05
-4.60654561242369e-05
-2.9114413985461e-05
-1.09182770479315e-05
-1.35016811115937e-05
-1.67664680971937e-05
4.23466607328891e-06
-2.17027770571928e-06
6.97183863532225e-06
1.71233917342061e-05
-2.19108774238814e-06
3.10613859776786e-05
-6.00485588898153e-07
-2.15711692127224e-05
-1.16541989378829e-05
1.39228134139587e-05
-2.73969954943081e-06
-7.5004376580423e-06
-1.56403636472947e-05
1.52825803665804e-05
-3.18709891289221e-05
-3.62455081111935e-05
4.67726175040933e-06
-1.62980460031893e-05
-2.05707930301296e-05
-2.67991861837248e-05
-4.44407197064594e-06
2.54003263888227e-06
1.47810882429802e-06
-7.82383141347204e-06
-2.56692223220798e-06
8.77825898170732e-06
-1.39313274537312e-05
-3.9449382745958e-06
1.71435762324906e-05
-2.01447069575847e-06
-3.95744381906475e-05
-1.90017301871784e-05
8.84345223938111e-07
-7.37224826735918e-06
-2.60770528619851e-05
-1.64861483285788e-05
-5.65932795964812e-06
-6.77849179499346e-07
-3.01174204720909e-05
-3.13049912549398e-06
3.68282288812213e-05
2.55512739675274e-05
-4.22223174769601e-05
-1.7705591370118e-05
2.76008383830495e-05
1.37061464183616e-05
-2.60724335873503e-05
-4.94367672696415e-07
2.30885128879924e-05
-5.59661240463287e-06
-1.88325053633365e-05
-1.59928511304579e-05
-3.10054426071063e-06
-1.22357062358629e-05
-4.23282570449005e-05
-3.02391718356769e-05
5.84259794299178e-06
-3.36067597011497e-05
-2.9575713224373e-05
-4.79313235807925e-06
-3.99542182040068e-05
-1.44115491177244e-05
-4.69689689301844e-06
-1.47044394378355e-05
1.09130211202591e-05
6.66416665168858e-06
-3.13189447874442e-06
-1.22215050820884e-05
6.34228835430255e-07
6.02343759116998e-06
-1.03642202721875e-05
-1.6677841735242e-05
-1.53076144009609e-05
3.30781871955872e-06
-1.28384692656734e-05
-2.21469165033146e-05
-1.95983182930176e-05
-4.37530150920237e-05
-2.98914796220116e-05
-1.40691476687825e-05
-3.55057455301227e-05
-2.50165314008619e-05
4.82274518025437e-06
9.99377379555422e-06
8.90723795677134e-06
-7.70467457646914e-06
6.54393976689469e-06
2.14079822962259e-05
-2.16417555707007e-05
1.59286421384545e-06
-1.00226162738572e-05
2.51946207057063e-05
-7.88374366967374e-06
-4.52549544452435e-05
1.95861772971278e-06
1.62243668430292e-06
-3.66612737820463e-05
-2.6264946334657e-05
1.6929677718183e-06
-1.40358046501251e-05
-1.73378815459924e-05
-1.02749304336052e-05
5.42261606790658e-06
-1.97949362895373e-05
-4.62851934569024e-05
-1.92209655041804e-05
2.26867870428299e-06
-3.00758798772679e-06
-3.84092037867895e-06
-2.65127693600566e-05
-1.29296798273993e-05
-3.67080685282553e-06
-1.02158809924485e-05
-4.949946958783e-05
-1.24879924813651e-05
-4.2976357458135e-05
-4.65318896088173e-05
-2.79262659458155e-05
1.09743471503499e-05
-1.22550302372999e-05
-8.30552011845934e-07
1.61399778175664e-06
1.04883935570856e-05
-4.73139690015231e-06
-8.81004847317935e-06
4.23627145741385e-06
3.73218087707456e-07
-1.80708496452969e-05
-3.83838132231806e-06
-3.26383450408621e-05
-9.84575195291535e-06
-3.77030003879216e-05
-4.56717196569009e-05
-2.68531999400764e-05
-1.23038805501673e-05
-2.94105926823692e-05
-2.52444612407119e-05
-3.03725201791278e-05
-5.37376648332792e-06
-1.21652999859065e-05
-1.46287634158633e-05
2.21857549122571e-06
-1.19698215275556e-05
-7.79343637251451e-06
-1.25238842762018e-05
3.70614487747526e-05
9.12000345342474e-07
-2.75936109731938e-05
-2.12238876579957e-06
6.42167058712312e-06
-2.36310500761916e-05
-1.33592735892397e-05
-2.71053532394316e-05
1.71542802732345e-05
-1.73060491869527e-06
-5.42739703465302e-05
-2.70493030236089e-05
-2.7582094008013e-05
-2.95281921504413e-05
-1.65584549773239e-05
-1.88134656948607e-05
-1.20636075752777e-05
-2.82084090406563e-05
-1.89454508367689e-05
-2.57968881920474e-06
1.1411810049054e-05
8.70227921164199e-06
2.80048392798706e-05
4.27357282956931e-05
1.64757443850078e-05
-3.60019011984006e-06
-1.17716397477144e-05
1.80265681428735e-05
-1.9473901221879e-05
-1.67367710758462e-05
-3.30797480083192e-05
-1.83456568253501e-05
-2.69592308847133e-05
-5.05126489706722e-06
-2.69216836916513e-05
-3.10890137537074e-05
-6.17669623151393e-06
-2.60514161922543e-05
-6.34418423841248e-06
3.98163794708332e-06
5.71174512127132e-07
-1.1348010346568e-05
1.1389625697129e-05
2.37784520849623e-05
2.48801209898314e-06
-1.47407846044183e-05
1.30882240399741e-05
3.20323774016925e-05
-2.10619598422244e-06
-2.23604667007084e-05
-2.08043413631367e-06
4.35097529068966e-06
-2.62815002169693e-05
-4.94793033648371e-05
-3.50260011849169e-05
-4.44279693278223e-05
-4.94845827131687e-05
-5.91423509270389e-05
-1.65915953066648e-05
-1.92955490099182e-05
-2.66442129160293e-05
-3.18069835798251e-05
2.04183305756308e-05
1.06765860487596e-05
-2.00701985298724e-05
1.02628206545616e-05
3.90758604846112e-05
2.07571987240912e-05
-5.30212491873703e-06
8.61797409351527e-06
2.97474202324015e-06
-1.16331984349794e-05
-3.7801310059425e-05
-5.92499443204702e-05
-9.67463702855312e-06
-5.51815918990933e-05
-6.49427879257198e-05
-5.49086940975538e-05
-3.31809578167526e-05
-2.14209846600348e-05
-6.28530914847243e-05
-4.43299928340044e-05
1.31537631021687e-05
1.72764631618494e-05
-3.2321734526262e-05
3.41445091082837e-06
7.89243706261225e-06
3.49987257766408e-05
-5.15321030204764e-06
2.42132394035638e-05
2.51801207783242e-05
8.20958008324199e-06
-1.77768378071608e-05
5.08269374416272e-06
-1.98193521327174e-05
-3.71069869989067e-05
-4.56090994323839e-05
-1.50018949825271e-05
-4.25789384701002e-05
-5.43196011507701e-05
-3.86208222790468e-05
-8.36441237173957e-06
-9.40811445230589e-06
-4.06327882750476e-05
-8.65904283173996e-06
2.60317007740575e-05
1.28720782774209e-05
4.87514156404597e-06
4.41380661213707e-05
3.92308566685955e-05
4.09481799073799e-06
-7.30994137243766e-06
1.97393508969627e-05
2.42119821960027e-05
-9.43192997681385e-06
-2.40579049576963e-05
1.73929348933179e-05
9.3584461673473e-08
-5.67334687604927e-05
-3.16860135339365e-05
-1.37815375341441e-05
1.76561128693064e-06
-6.56060082068712e-05
-5.80214296098733e-05
4.13543663294019e-06
-1.4913413972066e-05
-2.71879799002472e-05
-3.26588596804964e-05
2.38880893934634e-05
1.16796006452097e-05
-1.6224090264983e-05
-6.24545894467936e-06
3.02089747147841e-05
1.8511677914587e-05
-8.83795903472591e-06
-5.19051820084485e-06
1.96433601091197e-05
1.20537559994891e-05
-5.32402965104187e-05
-2.66425906990309e-05
8.0949157350497e-07
-1.09054539228638e-05
-4.74547981484626e-05
-2.51880745807812e-05
-8.44263457262107e-07
-2.15197966271361e-05
-3.86814220838324e-05
-3.13683447443925e-05
-2.3491346800568e-05
-2.11484308586198e-05
-3.41588560671254e-06
2.60011781857277e-06
-4.58437141365757e-06
-2.92928417100884e-05
-1.51775629434295e-05
8.08312470337169e-06
-8.01690504479454e-06
-3.09823028359799e-05
-4.06249853235294e-05
2.73483115041945e-06
-5.82618693901301e-06
-3.98742336863131e-05
-1.62643596103628e-05
-9.61139336518425e-06
-2.4348091170972e-05
-6.88556966330813e-06
7.56624921451565e-06
-6.65599378290083e-06
-2.70840297869533e-05
-4.23675900967738e-05
-9.51130189515931e-06
8.20108605742626e-06
-2.60381860368414e-05
-2.94666350883345e-05
1.08731201779125e-05
1.81248860527276e-05
-4.14054910933055e-05
-4.34275120065923e-05
3.00498958903939e-06
1.26203122519982e-05
-4.30299146750251e-06
-3.63542510604381e-05
1.51952884918441e-06
1.96600237385343e-05
-3.58221174378467e-05
-1.80874192805406e-05
-1.50830366856501e-05
1.75682895799769e-05
-1.98542558367673e-05
-2.80733148019288e-05
1.88009471991939e-05
2.6711852257532e-05
-2.7331237558399e-05
-1.88747307417962e-05
6.97369051496627e-06
1.46888888045997e-06
-4.39550741627896e-05
1.70387764727061e-06
4.68128743254336e-06
1.28663437784876e-05
-2.68152103021e-05
-1.30273164011795e-05
9.34542570870369e-06
-7.81348430394703e-06
-4.05058097269482e-06
6.51216822259951e-06
-3.14869714414958e-06
-1.69009550050002e-05
-1.07535110979955e-05
1.48529295875454e-05
9.53246892522123e-06
-8.44345362308256e-07
-3.51410920521725e-05
-1.42495537614853e-05
1.63903432629123e-06
-2.40125859677059e-05
-3.19045148761998e-05
-1.90108049953957e-05
1.89758824656088e-06
-2.97742972329709e-05
-5.20726398989738e-05
2.05911760355298e-05
3.91811611164618e-06
-4.5535444026917e-05
-3.11373227389712e-05
9.76345932667855e-06
1.23603793209346e-05
-2.52422990230718e-05
-3.68045660992305e-06
2.36450893358957e-05
2.38785117142914e-05
-3.89021497912409e-05
-4.89715435435977e-06
4.0269383177291e-06
-2.85037896511632e-06
-5.09626725143612e-05
-3.85376108572931e-05
-8.92957835376336e-06
-2.7939806373761e-05
-4.40205815330171e-05
-2.37211433322492e-05
-1.52221695300498e-05
-8.28974232858938e-06
-9.17855567241775e-06
-2.40071378872764e-05
-2.13973922574799e-05
-2.19524819103242e-05
2.5054715467023e-06
-1.00492419730099e-05
-6.12780922249268e-06
1.94202124502705e-05
4.45592035493348e-06
-1.58786704517622e-05
2.22340883251957e-05
2.13132046660356e-05
-6.3770843582417e-06
4.99859499246914e-06
1.04061482637861e-05
1.98684350416185e-06
-2.56165844050256e-05
-3.46160937006315e-05
-6.17509865198487e-06
-2.56303453728672e-05
-3.85832055412904e-05
-4.81664994498234e-06
-7.65164634648322e-06
-3.85913155458896e-05
-1.92516752766488e-05
-1.22620109251568e-05
7.36934788228334e-06
1.82246563903633e-06
-4.92610269941183e-06
1.04216759465987e-05
-1.91915368706059e-05
-7.38867303073397e-06
-4.79652877085682e-06
2.53938286840717e-06
-3.51254806765898e-05
-1.41426887877223e-05
-1.34723344216414e-05
1.02150105410733e-05
-1.38699060084341e-05
-1.34015909509567e-05
-3.7190418801459e-06
-3.97394971070324e-05
-2.14834282679244e-05
-3.37666855005513e-05
-1.53836548315522e-05
-1.80671373680962e-05
-1.90062073201339e-05
3.90092344204324e-06
-1.97603945470708e-06
1.92618017842339e-05
7.13703406980127e-06
-1.11864928845428e-05
-8.84774732411937e-06
3.57389674041895e-05
-1.09433966421762e-05
-2.47160956483754e-06
-6.93635045294398e-06
2.01969781157725e-06
-1.26643964588006e-05
-2.79505169911677e-05
-2.86911865818763e-05
-1.82535672955972e-05
-4.04945938937767e-05
-3.78565198110545e-05
-2.08032597202667e-05
-4.99061133510503e-05
-2.52227827760623e-05
-1.82134913477474e-05
-2.13733905949177e-05
8.65129067249911e-06
-4.45686028835589e-06
-1.26524161974421e-05
1.51547232775413e-05
4.59296662165609e-06
-9.1342818857756e-06
-6.36218425487003e-07
-3.42837934592198e-06
1.12883063126772e-06
-2.05927682119999e-06
-6.15891810137213e-06
-2.82388245280013e-05
-5.01039445935412e-05
-1.56323572853449e-05
-2.84026451573539e-05
-2.85909272594374e-05
-4.04777152427304e-05
-1.37111740701603e-05
-2.89531442030243e-05
-1.33011958450689e-05
-2.21806284725512e-05
-2.27815198304525e-05
-1.48252956438728e-05
-3.38753841145123e-05
-2.62564705680349e-05
1.84742188819264e-05
2.78970732060842e-05
4.16040627825257e-06
-2.70457044194822e-06
1.30877555400605e-05
1.70704179710236e-05
2.04152482071809e-05
-1.40441711905334e-05
9.18089107706796e-07
1.75063484417246e-05
1.48254399790331e-06
-4.49760678696212e-05
-2.10243108801484e-05
-4.21371388514359e-06
-2.93943311091161e-05
-5.52690368430288e-05
-1.19716750152179e-05
-2.61467003963109e-05
-2.80509677782517e-06
-1.4108983548839e-05
1.99478163580716e-08
1.26498928515356e-06
2.21381668231549e-05
-1.59001824462535e-06
1.78743091384471e-05
2.57443714172135e-05
3.52035610968663e-06
4.00992693121004e-06
-1.46150672212759e-05
1.11730769603798e-05
-1.25932130187374e-05
-1.4190721365424e-05
-3.56358162971047e-05
-4.13432374629956e-05
-4.17761912176915e-05
-2.78766084874854e-05
-3.88927602627619e-05
-3.34847660269818e-05
-1.89536636582141e-05
-2.63156929771331e-05
-1.85869520181563e-05
-3.10448263699293e-05
-4.21224257112984e-06
-1.72346305840208e-05
1.44227545282142e-05
-6.34162599756982e-06
-1.03161402366043e-05
3.59047049370607e-05
2.43667881893933e-05
-2.04019294037131e-05
-2.14601065865675e-05
-1.62772519735897e-05
-4.47879657928812e-06
-2.00508852745008e-05
-2.8373411862945e-05
-3.36779576279889e-05
-4.75642328548214e-05
-2.72812807556197e-05
-2.63059009939621e-05
-3.472572588658e-05
-3.36431947490669e-05
-2.4548537289816e-05
-4.08332301503529e-05
1.30480896779218e-06
5.72936041868534e-06
7.98492931030978e-06
-1.25408661267602e-05
1.55620023464421e-05
3.38538590888556e-05
-1.50396775962101e-05
-1.72758371363578e-05
1.05094564915141e-06
-3.17431094876917e-05
-1.50844736110376e-05
-3.65153182755265e-05
-2.74670906917931e-05
-2.04847054394414e-05
-4.90058406944976e-05
-3.73247137821337e-05
-6.39232515849647e-06
-4.54672970768682e-06
-2.37695865410057e-05
-1.28276139137532e-05
8.07608619491362e-06
2.61348846712444e-05
-1.75403870332451e-05
3.83803421695243e-06
1.8129161413169e-05
1.51631811044204e-05
8.2791760978046e-06
1.08637916967678e-05
4.51004683911833e-06
1.40437781864841e-05
-1.06557969278496e-05
-1.02648350844855e-05
2.66106801344755e-06
-4.26186573098709e-05
-2.20399418451131e-05
-1.46617180458695e-05
-8.85060647706195e-06
-1.83186331128283e-05
-9.96942089255993e-06
-1.92225965134458e-05
4.22665341832965e-06
-1.81663811901518e-06
-1.13213177387032e-05
4.77456695784534e-06
-1.0366482969918e-05
-3.28408377436773e-06
1.34467686422425e-05
6.91220975323824e-06
5.67241092007816e-06
-9.80908854706952e-08
-5.77515854331892e-06
1.98230812607044e-06
-8.50996706586814e-06
-2.0407239907255e-05
8.4044250834857e-06
-3.19700587427409e-05
-1.95918966676699e-05
-3.15409155189273e-05
-2.97499582474047e-05
-4.8946624480661e-06
-1.95150048511832e-05
-3.35640517077303e-05
-4.96968851301107e-05
-4.12347070586976e-06
-9.76295274766598e-07
-1.54233335400384e-06
-8.88549944673332e-06
7.9095201152825e-06
3.02481328225762e-06
-1.41254528735194e-05
-1.81227727222077e-05
1.64068249504575e-05
-5.76055612762615e-06
-2.58330536668618e-05
-1.38314156025705e-06
-3.25036728945844e-05
-3.34335207200041e-06
-1.77851179454186e-05
-2.21910161296013e-05
-3.31462252462343e-05
-2.68122438731128e-05
-3.03841754775055e-05
-1.67337851873759e-05
-4.64290117152061e-05
-1.39520787600346e-05
1.36619841713334e-05
-1.3148959866813e-05
-1.10177054012823e-05
-2.60999733361737e-05
6.55129612769068e-07
-2.94719034286135e-05
-1.92170422786512e-05
3.01169633573807e-06
-3.39191014297901e-06
-8.50860050145505e-06
-1.74073377279999e-05
-2.33241711226699e-05
-8.51602699451148e-06
-2.01065429850436e-05
-2.14098902849147e-05
6.19790978118966e-08
-1.0083573545685e-05
7.40790338284407e-06
7.60406601240906e-06
-2.63293081067163e-05
7.53403399936861e-06
-1.62386284028003e-06
-1.15390930724497e-05
-3.98598259013964e-05
6.27236698434378e-06
1.14851680529937e-06
-1.28721013917574e-05
-1.99313948243643e-05
-1.31917749894448e-05
-7.86538238454188e-06
-2.17823203404608e-05
-1.20308882979764e-05
-2.77958189171202e-06
-1.04514043216259e-05
-9.5706158181372e-06
4.19616429143286e-06
-9.48594197525412e-07
-4.2183178112035e-06
-7.73768142422549e-06
-2.33602720722725e-05
-9.03928316366337e-06
-1.12199814438141e-05
-1.16314656893994e-05
1.02153401014903e-05
-3.35638963021993e-06
-2.10647484618645e-06
-2.42681563754136e-05
-1.71830060422569e-05
-3.38402032972493e-05
-2.18192322857725e-05
-1.04665267435341e-05
-1.02086796148401e-05
-2.66936030340637e-05
-2.39725195530073e-06
-1.25724998123244e-05
-1.35512212284306e-05
8.51430512617765e-07
-5.13907989828299e-06
-1.18399859320033e-05
6.83402589689849e-06
-5.25641497354997e-06
4.53605620530597e-06
-2.47612461980983e-05
-4.53469732383151e-06
-3.62539615358296e-06
-1.58585344228206e-05
-1.06218985080156e-05
5.31364831966677e-07
-3.4234170830794e-05
-4.34883062998954e-05
-2.41298483207307e-05
-1.97675669325678e-05
-4.87567543702098e-05
-4.15812779750183e-05
-3.28776960972416e-05
-2.67582300004592e-05
-2.78160219027802e-05
-1.73429291021044e-05
-1.29375149609433e-06
-1.54988563814024e-05
5.10066263697695e-06
-1.04496826849197e-05
4.16895358068847e-05
2.48032470495283e-05
1.41221342334272e-05
-1.78181108290055e-05
-1.96737579333439e-05
1.64833894610975e-07
-1.89817251357122e-05
-3.43950063281998e-05
-2.92619662506856e-05
-1.33326212345355e-05
-2.71445641740674e-05
-4.33911781850601e-05
-4.48382977510071e-05
-1.6908677095555e-05
-1.2606526534511e-05
-3.00993868870861e-05
-2.35909166819086e-05
-2.42639912177688e-06
5.99562943816196e-06
3.61772193769639e-06
-5.97062217842014e-06
1.44162200112727e-05
1.69615797174719e-05
2.12317353848556e-05
-1.43474641528492e-05
1.22474673877975e-05
9.83882342768717e-06
2.21548982062532e-05
-3.07317060623425e-05
-2.71880845987265e-05
-6.90501026685308e-07
1.595772148288e-06
-2.73100163346417e-05
-4.99869220444526e-05
-1.99998463544316e-05
-1.06239579392292e-06
-2.59309918730688e-05
-3.84584154671532e-05
-2.61500432084516e-05
2.48265940113387e-05
-1.58304532877892e-05
-2.29779708238511e-05
-7.19704726488923e-06
2.3310684358133e-05
3.11958920874119e-05
2.38119449377531e-05
3.86513522803065e-05
2.94498179614156e-05
7.18193319982606e-06
-5.91975806792437e-07
9.49744712374963e-06
-1.14894960846186e-05
-8.66512999969147e-06
-4.37274419638638e-05
-4.47830089282307e-05
-4.06258011053703e-05
-3.04526797565885e-05
-3.96000933917412e-05
-7.73295121011538e-06
-3.12795604397394e-05
-7.43686745720864e-06
-8.34318567175495e-06
-2.46811459001705e-05
-1.70294423239391e-05
1.13878381353113e-06
8.15042284240477e-06
2.83239204890281e-07
-3.04802453633962e-05
-6.66223712978558e-06
1.29413650560573e-05
-2.17144841709965e-05
-1.78016086574241e-05
-1.86347569562012e-05
1.54840317257325e-05
-3.82068024565217e-05
-4.88265928839212e-05
-2.14486503338218e-05
-3.38349269336211e-05
-2.44030332252276e-05
-4.85987286674074e-05
-1.08326765235975e-05
-3.70935205047977e-07
-1.20114916635221e-05
-3.12749111931333e-05
-1.02575885614958e-05
3.0286352053858e-06
-2.97657440330725e-06
-3.14812705679777e-05
-7.99633873057533e-06
-1.10863272104563e-05
9.02511197025649e-06
6.82064385737378e-06
-1.13592689691209e-05
-6.69060288445575e-06
1.24748592132445e-05
-4.19442432845251e-05
-2.07438832085226e-05
-4.4233174429654e-06
-1.84671942531231e-05
-2.04076935514452e-05
-3.93762955254027e-05
-1.16683971856259e-05
-4.05617089400363e-05
-1.20636940100309e-05
3.17231446071042e-06
1.91812000065698e-05
-2.11009775220072e-05
-1.73274271043333e-05
-6.10442044247783e-06
1.3255804852303e-05
-9.53687913893199e-06
2.10892333900909e-05
2.24378871874125e-05
-7.54804989330806e-07
-1.11758447384099e-05
1.03124138694284e-05
1.92630579676549e-05
-1.8363413136103e-05
-1.06760342391439e-05
-1.02472755239406e-05
-4.74835178324572e-06
-2.07158496543584e-05
-4.00142692399588e-05
-2.14779422754794e-05
-2.89943371664522e-05
-9.34633468772091e-06
-2.83584484335501e-05
3.15501525250623e-06
-1.33423888268717e-05
-2.30948058183974e-05
-1.47717048503919e-05
2.91481990304931e-05
-9.0866653170451e-06
-2.24906076697054e-06
-3.0475700937854e-05
-6.35104902940141e-06
-1.69026729070606e-05
-1.67495553197972e-05
-2.52743945390204e-05
-1.14417136624819e-05
9.70052451945028e-06
-2.27581325506346e-05
-3.04184156570887e-05
-2.35653321625526e-05
-4.50340699016748e-06
-3.03417870321392e-05
-5.52761709056854e-05
-2.7211276285525e-05
-2.04875900621351e-05
-2.32404675702698e-05
-1.45427866594731e-05
-1.57230212831411e-05
3.84361939908534e-06
-1.12278133311385e-05
-1.43032866179732e-05
-7.80723676997247e-06
-2.42279611337996e-07
5.60541331770955e-06
-6.17249367699576e-06
-2.53158751140401e-06
1.77315165687525e-05
-1.22212546127894e-07
1.80169285315371e-05
-1.78948806632071e-05
-1.93105303128831e-05
-6.74727008048628e-06
-1.42896967305862e-05
-6.72062718865925e-07
-1.21755989387487e-05
-5.66220461540927e-05
-4.79920818331279e-05
-2.75746666305796e-05
-1.01775268170281e-05
-1.21320706781379e-05
-1.25940904402077e-05
-6.92449119726852e-06
-6.01261482307276e-06
-9.02822708995472e-06
1.62325610150395e-05
2.71657928497127e-05
2.72439097952648e-05
1.3090838946507e-05
-4.24622800181245e-06
5.82853252736297e-06
-1.12992516347794e-05
-1.5519056132024e-05
-1.48619229296959e-05
8.57904246279806e-06
-2.00055571272145e-05
-5.19250598005752e-05
-2.92172761155328e-05
-2.91737952050191e-05
-4.15981492833775e-05
-3.89962163728449e-05
-6.41774059096379e-06
-4.35090207264231e-06
-1.85814468680131e-05
-1.56886785297049e-05
2.088270556747e-05
-1.26014126393698e-05
-1.49999515530767e-05
-6.67009941700078e-06
-1.26808314473062e-05
5.41644433398794e-06
9.10745930214738e-06
7.30284335282578e-06
6.59937860351721e-06
-2.19102144321055e-05
-1.93256402503196e-05
-3.18732331205262e-05
-3.49505761245373e-05
-2.59688260035911e-05
-5.89667583076824e-06
-5.71422479269058e-05
-1.96913758688851e-05
-1.99808947307171e-05
-1.1318398867254e-05
-2.15372301074506e-05
-2.67995796968088e-05
-1.34107821221113e-05
-7.66567296896028e-06
1.03579546328165e-05
-1.10927756625403e-05
-1.1402369633136e-05
1.24127633489008e-05
-1.82329834703722e-06
-1.50880448674862e-05
-3.75665357075332e-05
5.07893640719931e-06
1.06029725677874e-05
-2.87223498174743e-05
-1.46481422464785e-05
-3.80922020868001e-06
-2.67584368639984e-05
-4.27952849214501e-05
-3.50346243592793e-05
-3.28685308283955e-05
-2.5755140465363e-05
-3.20791720733093e-05
-4.25594475030478e-05
-1.47665712975046e-05
-4.51300508802014e-06
-6.76437695141062e-06
-2.4623334194877e-06
-1.17813043755544e-05
3.92411123624091e-07
2.4369030751271e-05
3.28967554782874e-06
-2.46779991191028e-05
-7.94779527496622e-06
7.60754646151612e-06
1.04510232307528e-05
-1.04228159917442e-05
6.53798964815555e-06
-8.75777016119117e-06
-2.56189425985702e-05
-4.26264084529202e-05
-2.87904137247966e-05
-1.14964766752577e-05
-3.35758414521437e-05
-8.56630703144461e-06
-2.04777849151567e-05
-4.77510162126724e-05
-2.43308650685608e-05
-1.74837384677096e-05
-5.87785341896843e-06
-2.17822993649231e-05
-6.69348813757163e-06
5.56113389147236e-06
-4.08553519346151e-06
-1.09572221840335e-05
-1.08354684078896e-06
-1.06916080179415e-05
4.39842623737267e-06
-4.14541664257098e-06
2.01264510769047e-05
-7.68751332775576e-06
-1.53995917654317e-05
1.33140110796565e-06
-1.2702113323612e-05
-1.55003997247168e-05
-2.00720601203111e-05
-4.39073094853275e-05
-2.16733771806281e-05
-9.87563182174706e-08
-6.96524454373522e-06
-2.48448458193137e-05
-1.26572253619758e-05
-1.75670596676368e-05
1.5938625242183e-06
-4.3801835875903e-05
-2.83862921572446e-05
-8.95233066662245e-06
5.67762956119463e-06
-1.42743048226048e-05
-4.08817601943276e-06
-3.21734332943178e-06
-2.46493505166262e-05
-2.82402105137055e-05
-4.26896919257778e-05
-4.57985064854376e-05
-6.6655087696691e-06
3.14219418626139e-07
-1.61721248509567e-05
-1.93454397929299e-05
-2.54484607116326e-05
-7.36784415225633e-06
-3.08810592895621e-05
-2.07061668158575e-05
-3.64894850691399e-06
-4.11509959905728e-06
1.69072776059174e-06
-1.60475979733296e-05
-2.89297878798756e-06
4.06948860092084e-06
-2.87889372201754e-06
-1.51820583283515e-05
3.35646766675065e-07
7.69353663834284e-06
-2.85131448465691e-05
-3.34963019696645e-05
-2.24956106610411e-05
-7.85166499418733e-06
-3.87339215391772e-05
-1.80614513616115e-06
-2.86364384562489e-05
-1.35710974160361e-05
3.24370757599004e-06
-2.71600752033067e-05
-1.88279117646695e-05
-1.89720213417176e-05
-1.54304144805254e-05
2.28151664593584e-05
-1.01518860769524e-05
-9.41680423689999e-06
-9.15997926925924e-06
-6.18427835176746e-06
-2.61335260122022e-06
3.30370804381862e-06
-7.40752447354158e-06
-1.09177072154343e-05
-1.41810268295942e-05
-3.06505326676315e-05
-2.49978370345841e-05
-1.35109604899247e-05
-3.01096075970918e-05
-3.05333113458314e-05
-3.62920717230442e-05
-1.63310968071257e-05
1.07182113765143e-05
-2.76086418477588e-05
-1.85039540799734e-05
-9.34703996166736e-06
1.78941312586297e-05
-1.16289235779966e-05
-1.90576890627989e-05
1.06875900194387e-05
2.36844242504891e-05
-1.95855499909194e-06
-1.63452345929652e-05
-6.36046503773617e-06
4.272758848443e-06
-2.57328251646849e-05
-2.9630582205625e-05
-1.32980568411426e-05
3.95646424542437e-06
-2.91771016237158e-05
-1.56368574995906e-05
-1.67819429391279e-05
-8.94577382277758e-06
-2.05687547537386e-05
-2.17611205366243e-05
-5.06439620690019e-05
-1.99613374448724e-05
-1.40092565205809e-05
-3.04956573140297e-05
-1.98501483435893e-05
-1.72784523507463e-05
-6.26181558182843e-06
-1.26671529828323e-05
-1.13477339075059e-05
-1.39738582348245e-05
-3.10987371058581e-05
-3.67938507828801e-05
-2.63153533900945e-05
-5.48186917508795e-06
-1.6618991456575e-05
-2.61730932304702e-05
-2.80766359764285e-05
-1.1654568917417e-05
-3.20125163535821e-05
-1.10206607398167e-05
-3.17857567996323e-06
-3.29723102782773e-05
-5.44537322040614e-06
-1.4530966986176e-05
-8.34566271579625e-06
-2.55012639313037e-05
-2.70099867898199e-05
-1.59128243235817e-05
-1.85464690582752e-05
-1.52207927883917e-05
-4.80890920065989e-05
1.06910603854644e-05
2.23387764903732e-06
-4.20802700303288e-05
-2.03357807090912e-05
-9.29957632072201e-06
-3.46253904495236e-05
-1.03925603544085e-05
5.12551938179107e-07
1.55626433697711e-05
1.78922970983654e-06
7.60971665431145e-06
-4.89034473175234e-07
-1.70808713077198e-06
-8.09488781255811e-06
-3.31361951238287e-06
-2.9583739231645e-05
2.65348263684322e-06
-9.65760909526261e-06
-1.37453044292259e-05
-1.97259744727516e-05
-1.89537686025038e-05
4.05757435680296e-06
-8.98129377534959e-06
-1.58396034520734e-05
-1.74349476231769e-05
6.98982982843424e-06
1.65322745558975e-05
-1.16104637534472e-05
4.70879064728643e-06
2.7794053757298e-07
1.25920575777359e-05
8.4076396586477e-06
1.19870923431719e-05
1.86734658783025e-05
-1.34402780731986e-05
-1.40510378074581e-05
-3.92984423571769e-05
-1.91232931004452e-05
-2.79334176788623e-05
-2.17014226633522e-05
-7.42518803409063e-06
-4.03480534645209e-05
-1.83664295403091e-05
-2.39067633150942e-05
-2.88100637228836e-05
8.94347679670319e-06
-2.30127269072324e-05
1.05308875146665e-05
-3.62844092338384e-06
-3.0172397897604e-05
-2.6198648995736e-05
1.53328342489142e-05
-1.09285531238046e-05
-4.27008144719498e-05
1.00282826386999e-05
-6.45066446283036e-06
-2.04233068447482e-05
-3.06629448579098e-05
-2.44786460844048e-05
-2.82428858160208e-05
-2.9158098766756e-05
-2.90048914814422e-05
-3.00291691664671e-05
-6.1587603428548e-05
-1.69070956826536e-05
-2.30725174081379e-05
-5.44610960446474e-05
-4.46888054844324e-06
-3.08638243841839e-06
1.22346661840881e-06
-8.03841885593411e-06
4.0144203807016e-06
1.46865260404915e-05
-6.32973196383658e-06
6.61888343891761e-06
8.85924311997366e-07
-1.19332403283825e-05
-9.13077088810464e-06
-1.41499698685791e-05
1.21154589154463e-05
-1.57687724949939e-05
-2.93456626700296e-05
-9.67217350336943e-06
-1.73927665487902e-05
-9.20408013681249e-06
-2.05668482212185e-05
-2.58655867960904e-05
-9.04188684278818e-06
-8.25990795619046e-06
-2.93805245587554e-06
-1.81051503052247e-05
-5.53231901034467e-06
2.28615797079411e-05
-1.80072189770818e-05
5.96131649619839e-08
2.57304374383192e-06
2.53214155425809e-05
1.16291705772905e-05
-1.8201623937367e-05
1.66173581364829e-05
-6.32235110902963e-06
5.18864042886688e-06
-3.64360829502764e-06
-2.9841496681105e-06
3.58606177976545e-06
-1.41881739104619e-05
-1.69685608490167e-05
-1.92698040723439e-05
-1.08053927263919e-05
-2.86482187196201e-05
-2.57063801101714e-05
7.24152770901749e-06
-4.13294466842003e-05
-2.22024935599236e-05
1.73212352063765e-05
1.93451134246482e-05
-7.32053982552826e-06
1.4741930945792e-06
1.62497396755716e-05
-4.22244389932343e-07
-1.78970679406507e-05
-7.43118430266809e-06
4.38189910017669e-06
-1.32160265073067e-05
-4.03968411665213e-05
-1.62812592142894e-05
3.23378825446246e-07
-4.22072918253223e-05
-3.04022672090974e-05
-1.88852084789266e-05
7.90195092979317e-06
-3.64909640762882e-05
-6.55675368049561e-05
1.20080356417515e-05
-2.2034819703205e-05
-4.86831467645757e-05
-2.96593518885422e-05
-1.03600721627812e-05
-5.23882614866875e-06
-3.74278844256141e-05
-2.20624885960753e-05
1.02802270001163e-05
1.02648736048938e-05
-3.64878512721628e-05
-8.00551798864587e-06
5.40043295703996e-06
1.56741890654653e-05
-5.1291845574894e-05
-3.14415927140875e-05
-1.66345362139799e-05
-2.67106372350765e-05
-1.12148717169879e-05
-2.90121734562864e-05
-1.18152742754554e-05
-3.95562430983604e-05
-3.17247480937602e-05
3.05476833448417e-05
-6.71983243175946e-06
-2.01442674285354e-05
-6.69181486395893e-06
-9.36145886417242e-06
-2.24095262443743e-05
1.50070628022114e-06
-1.31343832993689e-05
3.71372557853912e-07
-1.84268675177255e-05
-3.9613005136413e-06
-1.08856283608954e-05
-8.57102730745907e-07
-1.96760557806782e-05
-1.98423450500254e-05
-1.74978450709775e-05
-9.30214625226941e-06
-4.25703383220192e-05
-2.86112717317953e-05
-2.98618459978154e-05
8.21913336380568e-06
-1.00200441410881e-05
-1.29612012050747e-05
-5.95714814579457e-06
1.89422828846659e-05
1.4310689947514e-06
5.72925911832539e-06
1.54205657288271e-05
3.10393678687266e-06
2.39451280383301e-05
-1.00037627118105e-05
-8.10570562698615e-06
3.02319225037308e-05
-1.80147951601172e-05
-3.88718686230927e-05
2.58129009728888e-06
-8.79649704394598e-06
-2.5026446337992e-05
-1.46471158873529e-05
-1.66549101426762e-05
-1.17881468824206e-05
-3.61866388575205e-05
-1.28990331732106e-05
-1.52423458439836e-05
-1.10044225301489e-05
-1.89856895013203e-05
-9.60191326175469e-06
-1.27153535466006e-05
-1.24754562005605e-05
-5.67901607070307e-06
1.85659441995815e-05
7.61190124685287e-06
-1.62268342730699e-05
-1.91654689552998e-05
-1.97199227485146e-05
-7.6366242577933e-06
-3.56261911171885e-05
-4.1222932794275e-05
-1.31472985203933e-06
-2.56715111611911e-05
-3.56972082197186e-05
-2.40683950367057e-05
6.25275028503204e-06
-4.68818537938911e-05
-1.08853678209005e-05
-4.1698452598621e-05
-4.04322004751197e-06
6.36495549904113e-06
-9.45626216107076e-06
-3.38005271465548e-05
1.09203269616082e-05
-1.57082595441209e-05
-4.51341197634086e-05
-2.85112858351853e-05
-1.31632900144863e-05
-3.5505026548321e-06
-1.43442690101174e-05
-2.30627833957777e-05
-9.13832394856132e-06
1.13241141329046e-05
-2.93672118832404e-05
-1.21449240425356e-05
-2.2569397300106e-05
-6.7685932691041e-06
-1.14812992083623e-05
-1.13659247220821e-05
-2.58062277999526e-05
-2.41854995372868e-06
-1.41864421861224e-05
-1.25989062466823e-05
-1.77123399048562e-06
-6.88680830132102e-06
2.54790291251853e-06
-2.43186936094619e-05
-4.71942972461718e-05
-1.39398519058175e-05
-2.22043298255777e-05
-1.11282810220835e-05
-3.33840376776085e-06
-1.83399361354923e-05
-3.53785814660121e-06
-8.42195010100091e-06
-1.48286748230303e-05
1.06651844628659e-06
1.70581401725788e-05
1.4327132337908e-05
-1.30538930822002e-05
-2.22367806953695e-05
-1.24553476060445e-05
-4.12761279112726e-06
-2.35254822863982e-05
-9.34804660812315e-06
-7.31457479040779e-06
-1.74519288195595e-05
-1.49972517706138e-05
-1.40639188879573e-05
-2.163827572205e-05
-2.3971993204952e-05
-1.33713051269782e-05
4.99079416096532e-06
-9.48319727572866e-06
-1.73200566715792e-05
-6.15855642012676e-06
-5.81389267217976e-06
-1.52568361350641e-05
-2.24771864904871e-05
1.71236532403923e-06
-8.4734741861637e-06
-1.2244948733561e-05
-1.75683780263593e-05
1.53156602615788e-05
-3.67418542718914e-05
-7.47281250360787e-06
-2.55347431803122e-05
-8.00772351242652e-06
-1.32248362532134e-06
-1.38516437283557e-05
-2.96203303156111e-05
-2.34131927158343e-05
-1.93479892835757e-05
-1.2090414692982e-05
-1.364837736854e-05
-2.30785379520996e-05
-3.28514968069794e-06
-7.07759720610549e-06
-8.82539204809463e-06
-1.32470000788753e-05
-3.54806158179913e-06
-4.37971383932383e-06
-1.17250262653736e-05
-1.01450474734578e-05
-1.60589060169793e-05
-2.36763580794101e-05
-3.39704411913386e-05
-3.06332571469063e-05
-1.88842968726951e-05
-1.20982617686793e-05
-6.25774791032312e-05
-3.85466339295645e-05
9.08705714184863e-06
-2.62198241004028e-05
-5.29716852058226e-06
-2.42658269140507e-05
-6.2966085750449e-06
-6.84709197466269e-06
-1.66303908742404e-05
1.81105065119406e-05
1.54002908381742e-05
-1.96462555105637e-05
1.80823027310087e-05
-5.11703146918253e-06
-2.21064878715443e-06
8.06618508336087e-06
2.51677164412456e-05
7.10566971944266e-06
-2.57157197386556e-05
-5.31298996798686e-06
-2.26139928042075e-06
3.06363693266241e-06
-2.16383545890985e-05
-2.16773015626415e-05
-1.86522853912777e-05
-4.65379633094123e-06
-2.08578012155213e-05
-1.02377915526214e-05
-3.51117669609245e-05
-6.56531927781416e-06
-3.44429891253322e-05
-2.88522011771712e-05
3.18244501827124e-05
1.18618530674055e-05
-1.82272579791756e-05
-2.27778677337694e-05
1.48351432820304e-05
4.59239822365436e-05
-2.1894728884957e-05
-1.2970175445155e-05
9.61408321127517e-06
-1.19003086808299e-05
-3.66641470508967e-05
-1.88633584447565e-05
1.0305818453744e-05
-1.75274352259749e-05
-2.23477238964842e-06
-2.28240933068319e-05
-1.14733222415089e-05
-6.90501230540172e-06
-2.60170468315521e-05
-4.46799902982658e-05
-9.98697368899928e-08
-2.54846731494815e-05
-2.34029532884565e-05
1.5735758342704e-05
-2.95795709702539e-05
-2.71323034690345e-05
-1.72675763551562e-05
-2.60371075881365e-05
-5.23126094709434e-06
-1.03288618157574e-05
-1.11159971636364e-05
1.0592922414081e-05
8.99524132734902e-06
-4.07477833258539e-05
-2.4717974250206e-06
-1.22227231351609e-05
-1.28479256979413e-05
-5.4898559350996e-05
-2.93709553712599e-05
-1.23575618000161e-05
-1.33256485569088e-05
-3.27395959348472e-05
-4.90699363487153e-05
-2.24182064257286e-05
8.79326665176626e-06
-6.50348741294972e-06
-8.1675991044604e-06
-2.35960776351872e-06
1.06624816797561e-05
-1.820026071088e-05
-1.32887536773559e-06
6.97937062629421e-06
5.66695859254549e-06
4.97591906524602e-06
-6.15387955686698e-06
1.62688632152999e-06
6.45300983548134e-06
2.86559435549968e-06
9.20067930051411e-06
-2.8865217585515e-05
-9.82967262258922e-06
-2.55516946997695e-05
-1.67560635281807e-05
-2.54836395303595e-05
-1.803951216651e-05
-6.27635590625206e-06
-3.29076205804803e-05
-9.93142960306251e-07
-2.79964731736031e-05
-4.19020226034175e-06
2.73843105719988e-05
-1.11528184019388e-05
1.16944131022917e-05
2.87735508144589e-05
1.63376927414633e-05
1.10475191335828e-05
1.90618495849472e-05
9.48515142713064e-06
-1.85481076040661e-05
-1.56585828007253e-05
-2.68122679016258e-05
2.10127187763367e-05
-2.66149926606062e-05
-3.11645726372521e-05
-2.40227657973824e-05
-3.08454215876997e-05
1.51025039367118e-06
9.42516383112623e-07
-2.52960423930995e-05
-2.77881937868265e-06
-1.89149585219533e-06
-5.30282800702849e-06
-1.94215185034177e-05
2.63257112174291e-07
8.9598597623627e-08
1.26339512731315e-05
-2.58180014394186e-06
4.45874020504372e-07
7.51396879789192e-06
-1.57235005609534e-05
-2.95237471296193e-05
1.09281246171667e-05
-3.62047668946749e-05
-4.27178608523718e-05
-3.17852690289324e-05
-1.81456115617928e-05
-4.30429280411024e-05
-5.8752049331589e-05
-2.84059717064156e-05
-2.32180606993835e-05
3.03429843963819e-06
-3.41995153501749e-05
-8.24316180278723e-06
1.00990103949868e-05
1.35981352661879e-05
-7.59033746231508e-06
-1.55278037833494e-05
2.26821619060167e-05
4.77005774847588e-06
-1.28392852304186e-05
-7.76678144597278e-06
1.80326460410342e-05
-6.73690793234127e-06
-3.98360415431964e-05
-3.15178644138584e-05
-2.5522797722122e-05
-2.36872157285645e-05
-5.24176743187874e-05
-4.84115291719216e-05
9.08984823405348e-07
-2.15825721081217e-05
-2.86185305068894e-05
-1.71207746179561e-05
3.2697113169359e-05
1.24701439234406e-05
-1.55657536307754e-05
-1.32373799940495e-05
3.62799043596393e-05
-7.02730511547638e-06
7.9757692750327e-06
-6.99074065477046e-06
-1.85512252165633e-05
3.25683947772538e-06
-2.97108658932755e-06
-1.11933488837581e-05
-6.92539210332911e-06
-4.04183594354786e-05
-2.48359369330114e-05
-2.97324253942833e-05
-4.18278297454416e-05
-1.53016088383312e-05
-1.93890655262853e-05
-8.89829313536187e-06
-1.07691618377878e-05
-2.67689622943103e-05
1.69358343177773e-06
8.44132973949037e-06
-1.04445975837776e-05
-1.25771653204179e-05
8.39649200264318e-06
1.69210579409472e-05
9.24205267933129e-06
1.17117522167886e-05
1.65605130117347e-05
-6.14246210299866e-06
-2.09317694051222e-05
-1.20323496651255e-05
-7.68128612743966e-06
-3.12140193739686e-05
-5.33293530882192e-05
-3.48901046864703e-05
-6.02623138333789e-05
-1.25893043133911e-05
-3.44283539827205e-05
-4.48011878988733e-05
-2.6984530169101e-05
2.87312968097819e-05
-1.06352829755538e-05
-1.3132394224101e-05
9.47359525517123e-07
7.4285366284852e-06
3.18860439942559e-05
1.19192672018088e-06
1.20135773006698e-06
-3.24332905676594e-06
-2.95569996870202e-06
1.20413211187987e-05
-1.32072173507863e-05
-3.78479204343268e-05
-3.37617940737855e-05
-1.03097467309523e-05
-2.41534753757146e-05
-3.42399679415385e-05
-3.84202342156325e-05
-2.13948703374001e-05
-6.22432702781128e-05
-4.88726713726463e-05
-4.22725942847302e-05
-1.35817535421377e-05
3.20410318231427e-07
-1.40796318639181e-05
2.40878457392246e-06
1.18637713839051e-05
-5.53567275230018e-06
-3.43108642949763e-06
-6.87839129393363e-06
2.3491933198955e-05
-1.38242811137806e-05
5.04030532166564e-06
-2.37473099356606e-05
4.04300981057647e-06
-2.58625361313682e-05
-3.16860147929241e-05
-1.26032760404135e-05
-1.60397251205874e-05
-5.83504272360734e-06
-3.37197849185324e-05
-1.92168194328621e-05
-6.17828588329694e-06
-1.79606503241783e-06
-1.81556172095226e-05
-9.9738108034421e-06
8.27705999495658e-06
1.57051690367047e-06
-4.47548482879277e-06
1.55618986288311e-05
9.15203280948114e-07
1.17598762322928e-05
-1.46149941379104e-05
-1.05894374005492e-05
-3.75876965386882e-06
-3.7815277135217e-05
-3.10785699018201e-05
-2.21536741308822e-05
-9.04488955787244e-06
-4.00036696322192e-05
-3.18554958892081e-06
-2.11753894110054e-05
-3.41184389116236e-05
1.39959911898711e-05
3.77253782786553e-07
-1.65399493780768e-05
-9.74222194310621e-07
-2.3330258182207e-05
5.42760248264455e-06
2.93070479323194e-05
-9.3204569401506e-06
-1.82280004593968e-05
9.04162871644507e-06
1.27488257581531e-05
-2.18949000065936e-05
-1.50838796979027e-05
-1.33918923786776e-05
1.88427484744672e-05
-1.51145373101859e-05
-3.8165343090741e-05
-1.01574950409931e-05
-7.15541150984186e-06
-3.26786140559627e-05
-4.47182489913886e-05
-6.70551339976141e-06
-3.50562479317603e-05
-6.42609902373677e-06
-1.61223539462143e-05
-1.2532516276127e-05
1.10714083359218e-05
1.82425473721861e-05
-1.55805245277237e-05
-1.94922298330676e-06
4.15990792105256e-06
4.62182066709906e-06
-7.29850345891166e-06
-1.13739955617222e-05
-4.29201902132992e-06
-1.09940338972289e-05
-3.79097648511059e-05
-3.09804525812687e-05
-3.75000923206795e-05
-1.72096103352923e-05
-4.50759348569735e-05
-5.61104198724238e-06
-1.48863169270898e-05
-1.54622169118255e-05
-6.50872994382123e-06
-1.93748684082437e-05
-1.50567513283903e-05
-4.37431401265656e-06
-1.11372005538965e-05
1.08122503527678e-05
1.65536757916041e-06
-1.54164208371317e-05
-1.54949344924941e-05
-1.10291725023367e-05
-4.03822804855307e-06
5.58697363360028e-07
-6.38837194890122e-06
-9.72739342687875e-06
-2.60706539150445e-05
-4.78716245133292e-05
-2.19042716861689e-05
-1.63225621612363e-06
-1.90118877876527e-05
-2.27583210589626e-05
-1.84343544216299e-05
-8.59953140353087e-06
-1.53199069100969e-06
-3.85315762135953e-05
6.62004120339834e-07
1.64870402561076e-06
-2.09198793808456e-05
-1.18410556777988e-06
-6.83349321697867e-06
1.75651802773543e-05
-1.89783567375909e-05
-2.71022848954216e-05
-1.29224821153358e-05
4.81477930852303e-06
-2.41111626253246e-05
-4.62938206985955e-05
5.78730404910964e-06
1.32945139503485e-05
-1.18394937323546e-05
-1.10984758171504e-05
-1.47970568245831e-05
1.89040729559847e-05
5.52389536325414e-06
-5.93524811183177e-06
5.05017736870674e-06
-8.85395024377891e-06
-4.36209836496193e-06
-3.78895943855406e-06
-1.00959614116525e-05
-3.04638340766244e-05
-1.94665239496367e-05
-8.23546174396004e-06
-2.13373061186996e-05
-3.77509208133014e-05
-2.50753798333762e-05
-1.28420634788433e-05
-2.02962482050191e-05
-3.46330106762712e-06
-9.60165741649674e-06
1.09145704869172e-05
-2.29855161786863e-05
-6.93244324124995e-07
-1.72780997649196e-05
7.73876820763032e-06
9.90643567098041e-06
-8.40378411937812e-06
2.62245390891548e-06
2.92655711303593e-06
1.58664712395321e-05
-1.35045678406599e-05
-1.94476829640493e-05
-3.53677190468943e-05
-2.76067050380054e-06
-1.78349650405214e-05
-7.01346644947958e-05
-4.41358756970155e-05
-3.45469715848784e-05
-3.19196673290973e-05
-2.85934781859938e-05
-3.13983267665629e-05
8.2497378406815e-06
1.31202784880972e-06
2.69860672352475e-06
-2.05470362186073e-05
-1.20909005597582e-05
-4.66037787488876e-06
-1.27421269684559e-05
-2.15539347416378e-05
-6.59201864276115e-07
1.92611869999556e-05
-6.90729112558889e-06
-2.0066476307834e-05
-2.4593975069958e-05
-4.07794865272971e-05
-1.55071642358046e-05
-2.73535046321294e-05
-4.06191669816002e-05
-4.01689982758554e-05
-9.41061406305005e-06
-3.82623093804305e-05
-1.60295881228471e-05
6.31253248637195e-06
1.89901694428975e-05
7.29029897382451e-06
-2.82522567770676e-05
2.38485267901513e-05
1.04572017158526e-05
1.91160826647306e-05
3.24004887541552e-06
-8.84804764628896e-06
-7.50156457380875e-07
4.61286376370127e-05
3.89779154934162e-06
-1.7124363948043e-05
5.66064756492652e-06
-2.74162223012123e-05
-3.6599820410519e-05
-1.17806309755828e-05
-1.65881502927413e-05
-1.68525720760574e-05
-5.05579412267247e-05
-2.72686925082908e-05
4.08539087319612e-06
-1.59775729779527e-05
-3.30349903514925e-05
-2.06675767728674e-05
1.33229839218239e-05
3.9547564903406e-06
1.50452721767817e-05
5.97127950932466e-06
1.78829110144588e-05
-5.04962977019035e-06
1.52133374378749e-05
-1.25785076817122e-06
-1.73960353664394e-05
-7.7464553495691e-06
-4.60927530918912e-05
-2.03783159859813e-06
-4.52485247316235e-05
-3.52221194000523e-05
-1.83387598727024e-05
-2.81314627352834e-05
-1.86590506165866e-05
-4.22932529067245e-05
-3.70048591677706e-05
-2.4061015216336e-05
1.31094675526611e-05
1.32767030269696e-05
3.30891689210672e-06
1.87604175033036e-05
6.34926350788747e-07
-3.18580586460761e-06
-1.86646127183096e-05
-1.57648245874597e-05
-8.46691913287489e-06
-9.20213145424591e-06
-1.93271341975188e-06
-2.6214017394155e-05
-1.22153693826762e-05
-1.58505237807632e-05
-2.11872197221467e-05
-1.4924776596893e-05
-7.81473291301233e-06
-4.75379987434527e-05
-1.02115998745923e-05
-2.66469578934308e-05
-2.4633647263844e-05
-2.00284783121404e-05
1.60460783008688e-05
4.38956014426756e-06
-2.44065665067188e-05
8.36783612553762e-06
5.63259575624355e-05
-4.40006809519625e-07
-2.41246916077155e-05
-1.48477791209612e-05
-4.32679957859459e-06
-2.69097255973714e-05
-6.04032044131564e-06
-1.71405467657941e-05
2.45950956646184e-05
-2.84933289152291e-05
-2.73091801386298e-05
-8.88940472793454e-06
3.86133336433988e-06
-2.71897528325764e-05
-3.55935584707343e-05
-4.17216200755034e-07
1.89778269440213e-05
5.13756387434504e-06
-1.81446083402782e-05
2.4088803230134e-06
1.72196554585278e-05
-1.19514172816709e-05
-2.59988092232513e-05
1.49601844241092e-05
1.89287952999296e-05
-3.46598205015848e-05
-2.41196033773565e-05
-1.30604639843099e-05
-2.09508160893334e-06
-2.63438316153181e-05
-2.96151684955779e-05
1.27589761882861e-05
1.0224541879317e-05
-2.76525849783392e-05
6.74878785126694e-06
-1.15694060077845e-06
5.68875464476516e-06
4.3290898096682e-06
-3.54808028476285e-06
7.3202819838027e-06
-1.01675333704598e-05
6.31352464758461e-06
2.40073711285972e-05
-1.82221117427064e-06
-4.5917514176339e-06
-2.9901495371478e-05
-2.22746954357451e-05
-3.0212646316629e-05
-3.26786548165723e-05
-4.12526253663815e-05
-4.89725955153552e-06
-4.02728707926597e-05
-2.45618550854181e-05
-3.00268774120205e-05
-1.71261813944305e-05
2.41226735483353e-05
-2.75287358005208e-05
-1.05770254000755e-05
-3.99448242674127e-06
1.53184893629864e-05
-3.37905970901251e-05
-2.32385319411112e-05
1.45409668418837e-06
-2.3243582795516e-05
-1.04555457142209e-05
-2.25780946481158e-05
-1.00330945604985e-05
6.87442602410667e-07
-4.33984381920745e-05
-1.71340806121598e-05
-9.66278353366873e-07
-4.83481663674283e-06
-4.93095076926272e-05
-1.09390146154473e-05
-5.25755650956748e-06
5.88526098854016e-06
-2.65192549978955e-05
-1.92858324389929e-05
1.91962282516105e-05
-1.2999793039942e-05
-4.52420359700804e-06
2.38544822568503e-06
2.45014343520319e-05
-2.55928691818524e-05
3.3179434900344e-06
-1.46077293668919e-05
-2.90886683833501e-05
-9.93386423744564e-06
3.67375131004625e-06
-1.31622474087656e-06
6.25616919587896e-07
-1.54105793590953e-05
-2.55508223108619e-05
3.81473871613649e-06
5.27525583154668e-06
-2.320447576873e-05
-2.97613420175882e-06
-2.58552164378916e-06
-6.1357022395158e-06
-2.24350815712698e-05
-2.14293104716049e-05
3.69750078240634e-05
6.8008252715126e-06
7.21413868681176e-06
2.50855239274951e-06
-1.04648136546166e-05
4.42584975570513e-06
-1.9794245226191e-05
-1.91494297337075e-05
-1.25837003032429e-05
-3.02814653339645e-05
-3.91976665739505e-05
-1.78639507911812e-05
-2.20339773072363e-05
-2.47748813018904e-05
-1.07166069784165e-05
-1.90586772875204e-05
-1.92030512648633e-05
-7.37802955445382e-06
-1.01923068565569e-06
-8.87031534749795e-06
4.07748204262818e-06
-9.9152740392454e-09
-8.82243366676572e-07
1.00469514075491e-05
-1.00727648232759e-05
-1.48680076560949e-05
-8.3814649192821e-06
-1.74137473466245e-05
-3.5749604720035e-05
-2.93606296859206e-05
-1.7504272029925e-05
-3.04945118478218e-05
-2.99811188634943e-05
-2.04317072988659e-05
-2.73926017069876e-05
-2.36997896843669e-05
-2.23716641753557e-06
2.0918211537933e-05
6.23204434801709e-06
-3.47132124594687e-06
-2.39986471228806e-06
-9.73851939388602e-06
-1.00050565161088e-05
1.09989495339249e-05
4.51994490228639e-06
-8.9640290023766e-06
-8.74602124957979e-07
-2.6289248132136e-05
-2.73627719377798e-05
-2.96154901372072e-05
-1.8244976060363e-05
-1.157816151937e-05
-1.76101023091079e-05
-2.23749369157954e-05
8.49009809836711e-06
-3.09477434416506e-05
-1.37744842452653e-05
4.15107793994459e-06
-1.1743653051483e-05
-1.68824843139629e-05
-1.09594943163922e-05
1.66793004782587e-05
-8.61345834005153e-07
-8.63291138755544e-06
-4.3001124271738e-06
1.06878647593783e-05
-1.28376663095793e-05
-5.74955238501833e-06
-7.35722551662669e-06
-2.55653369783959e-05
-9.46114857471627e-06
-2.40786031266772e-05
-1.84244819797599e-05
-2.34759844270704e-05
5.73226307315277e-06
-1.76363535044991e-05
5.42456081711231e-06
-1.62491527808001e-05
-1.32718257244726e-05
-6.44737655774056e-06
1.04040131847929e-06
-9.55376765292444e-07
-1.22193216422246e-05
-7.93597095447678e-06
2.63324310423682e-05
9.31147130919041e-06
1.83685104420246e-05
1.69710018573058e-05
-1.00664441683392e-05
-5.0596141547917e-06
-2.183062535523e-05
-1.28091122370541e-05
-4.39204790282507e-05
-2.40084205493513e-05
6.3239568129122e-06
-4.85247245096223e-05
-1.90733739185734e-05
4.18651124700627e-06
-1.07953091128378e-06
3.16275166948602e-06
-1.41921064329305e-05
-2.94027518906821e-05
-1.18534065268038e-06
-1.42163780115172e-05
2.68317033071429e-06
2.12888148492356e-05
-1.7396685102913e-05
-4.75995886740883e-06
-1.16413649658878e-06
9.31159753412757e-06
8.00401770064699e-06
-2.69409251125135e-05
-1.07442135341648e-05
-1.47340804273089e-05
-2.62819407051521e-05
-5.01152200648762e-05
-2.18087927213082e-05
-3.66934750378374e-05
-6.85805043653927e-06
-4.3399535606804e-05
-1.74096148904736e-05
-2.55230038688153e-05
-3.47878840950263e-06
-4.9908936432062e-06
-2.20348257138807e-05
-1.44535978152492e-05
-1.80599931585037e-06
1.83298257664031e-05
-2.08754608729999e-05
-8.50276740361968e-06
2.59062774292136e-05
2.90011673953237e-06
-5.78970100085418e-06
1.19372662221767e-05
-1.57566219767898e-05
-3.19897538363764e-05
-5.40135932553949e-06
-4.67456677223288e-05
-3.5991531504416e-05
-1.44242035657505e-05
-1.29109395275541e-06
-1.18349286019581e-05
-7.82443842979324e-06
-6.27216917787709e-06
-1.87520170453798e-05
-9.85367567700185e-06
9.50339757378272e-06
2.88914229640549e-06
2.27341810382088e-06
-4.87952452225205e-06
-8.31247586295886e-06
3.80347647226447e-06
-3.665918266832e-07
2.07760894201234e-06
-2.66606680916287e-05
-1.67173447015873e-05
6.73764590823127e-06
-1.1191019062644e-05
-2.43764027119112e-05
-1.66597301836943e-05
-6.00158434146966e-06
-1.24831451597041e-05
-2.68728224178696e-06
-1.29507308708774e-05
8.23763596601285e-06
-7.99872224392969e-06
-1.1389623964859e-05
-1.01125790432671e-05
1.09027200046476e-06
-2.38586994304917e-05
8.56837558049384e-06
-2.73071145413572e-05
-1.67300295548392e-05
-3.29927451932926e-06
-9.15226735961141e-06
-3.06941210754766e-05
-2.18268351148101e-05
-1.97165586439949e-05
8.24740320140945e-06
-7.41203431330306e-06
-1.28851182673828e-05
-1.91169727432882e-05
7.40102340501531e-06
-1.9640472246102e-05
1.23404345270607e-05
3.82332155639456e-06
5.9623771754798e-06
1.80836847652272e-05
-2.9448404804005e-05
-5.02371134408071e-05
-7.57455778474916e-06
1.39913861956596e-05
-5.68133568433649e-05
-2.93406619761371e-05
-1.87106939294545e-05
1.07514997260513e-05
-5.15110572651124e-05
-3.74252675366579e-05
1.10440516569209e-06
4.14445169315721e-05
-3.90126248540718e-05
-1.6428643093488e-05
2.12902867500449e-05
-2.06018991080687e-05
-2.75578845921617e-05
-1.73639174818629e-05
-1.71564414756422e-05
-6.91758181090771e-06
-1.15364613612201e-05
-2.05864078008358e-05
4.20212966047444e-06
7.47495596301178e-07
-4.42582182630882e-05
-2.51317187950349e-05
-1.47407472197177e-05
-8.69359791947328e-06
-2.47998423233839e-05
-3.48874653330415e-05
-1.83346957316337e-05
-2.83105650991267e-06
-2.22838978627059e-05
-5.70292051346284e-06
-1.68230144086554e-06
-1.69810907964011e-06
-2.81807801895424e-05
-4.86640665479301e-06
-9.84825592991014e-06
-1.387035629138e-05
-6.99322719185299e-06
-1.41133776858822e-05
1.32707646090684e-05
-1.97502174413152e-05
-9.39805247991562e-06
-1.66123145976993e-05
-9.59313409694737e-06
-1.38958795977712e-05
2.22135698924414e-05
1.6202448357052e-05
-3.01123513480914e-05
-3.30108658604808e-05
-9.9811294355664e-06
5.46396667936998e-06
7.01287740967679e-06
-1.53999375493111e-05
1.00565452934679e-05
4.72705644230547e-06
-1.78776681637864e-05
-9.43787841174379e-06
1.35246436143481e-05
1.0575956955374e-05
-1.09593090825189e-05
-2.93205651794355e-05
-6.03309893011201e-07
1.05057052529656e-05
-1.13877294650555e-05
-2.78073642321643e-05
-1.49536321620653e-05
1.21459920411584e-05
-3.47349690276518e-05
-4.13287967125438e-05
-2.15296872131104e-05
-3.12910910038685e-06
-1.12369633953448e-05
-1.80920886870421e-05
1.79890760991757e-05
-8.43915102052254e-06
-2.31996363124544e-05
-3.9223611896127e-05
-2.04548216198553e-05
3.58148568813303e-06
-2.06769134946512e-05
-2.49621822104539e-05
-8.55023520954129e-07
-1.07920124374361e-05
-4.06851298508358e-05
-5.62876226220696e-05
-4.87123562776016e-05
-1.835540856739e-05
-1.81363752524662e-05
2.07452034352246e-06
-2.34770137023415e-05
-3.28553122251884e-06
-2.52324023803645e-05
2.26194026441468e-06
-1.23888909998822e-05
-2.17848700611493e-05
-5.9748785264041e-06
-3.68434271122508e-06
-9.04839557929032e-06
4.54052481783723e-06
-3.71733576484966e-06
-5.12894233686308e-06
-2.15447823048761e-05
-4.40551003662076e-05
-3.21831084958701e-05
8.21828764959063e-06
1.05429527094598e-05
-1.99496955745383e-05
-3.05892767820053e-05
-8.77742559884813e-06
1.47920102248779e-05
-4.58221294029749e-05
-2.43570419213795e-05
5.92655783607343e-06
-7.07062535762628e-06
-3.77694802344617e-05
-4.82380607874167e-05
-3.22074078401388e-06
3.21207520406565e-05
-2.19405928162939e-05
-4.16625943607759e-05
4.13144808197319e-05
-7.71053558057682e-06
-1.01058438817647e-05
-4.47843989753534e-07
1.45738106904358e-05
-2.03895739507508e-06
9.28610982682906e-06
-6.05019275290128e-06
-2.968641710712e-05
1.66395159032005e-05
-1.18166852534496e-05
-4.6873262190293e-05
4.35660850816908e-06
1.58051299755277e-06
2.92544027245334e-05
-2.24832631866125e-06
-1.46464899739241e-05
2.70318649192628e-06
2.02551253937441e-06
-2.33344750171766e-05
-3.10616542804212e-05
-5.923299397679e-06
1.23022293686531e-05
1.14804826004287e-05
-1.6525131307707e-05
-3.62689942100251e-05
1.33728712200482e-05
1.43578633186762e-06
-6.61878807959324e-06
-1.04615521264329e-05
-2.69644452264511e-05
8.32768931108226e-06
-5.53840729294177e-06
-3.24425670863681e-05
7.25160934646908e-06
2.0504821781765e-05
-1.60815621091424e-05
-6.38118173389792e-05
-4.0733637894329e-05
3.53129506802769e-05
-1.8067381429012e-05
-7.13101647122882e-05
-3.02654830423003e-05
4.77964075446989e-05
-4.12847671030741e-06
-5.46288520953448e-05
-1.97880719833964e-05
2.30703306454845e-05
1.05584293450786e-05
-2.73363857980585e-05
-2.35017975201698e-05
1.27693192811274e-05
1.26715845102826e-05
-2.59484074431306e-05
-2.15850956727466e-05
-1.27561040756484e-05
-4.93828399183904e-06
-1.81802439250079e-05
-2.71025187549065e-05
-8.85886921491909e-06
-1.28342665054118e-05
-2.17182098821558e-05
-4.35871717233828e-05
-2.16206688734477e-05
-2.33746386066897e-05
-2.22859808815625e-05
7.89120953432497e-07
-7.84982703388791e-06
-2.835007996094e-05
1.21186536482991e-06
-2.11033404092854e-05
-2.48601655894761e-05
-2.64598450408575e-05
2.17893430172617e-05
1.45017965925955e-05
-2.25600761590564e-06
-2.04850391428124e-05
1.8601775726173e-05
5.39504476077245e-06
-3.97626655657801e-05
-2.22973138927025e-05
-2.47977178575593e-07
-2.48124037822513e-06
-3.34013858823023e-05
-5.11416151340834e-05
-1.18345407990064e-05
3.40695162629498e-05
-1.93713322533787e-05
-3.39875096909307e-05
4.45638967896151e-06
2.84606048781599e-05
-8.58345072186078e-06
-1.88350054682957e-05
-2.04531280323301e-05
9.92729349820262e-06
2.17908863325836e-06
-3.08159255058881e-05
-1.88605224016398e-05
1.09294125895817e-05
-2.38375841250894e-06
-3.02010084189033e-05
-3.0004867266723e-05
2.40109783829937e-05
-1.10772432056163e-06
-2.11667436450498e-05
-3.21687893879547e-05
-2.40693083703634e-05
-2.35577286858256e-06
-1.46700634271114e-05
-2.71551094253467e-05
-1.44085320464565e-05
8.32406813008656e-06
7.10904638755874e-06
-1.77184574728992e-05
-3.61236242013663e-05
-1.44017660488933e-05
1.42062167407909e-05
-6.29667605818555e-06
-3.58031358353612e-05
-6.76265563775019e-06
8.67861286047242e-06
-1.96509802926711e-05
-6.40948792535991e-06
-1.43126953256604e-05
-1.32168000122807e-05
-3.35912197709814e-05
-3.68002476803938e-05
-2.7818071552406e-05
1.53845642208785e-05
2.49805554955181e-06
-4.11964746238042e-06
-4.06024575333161e-05
2.25683595009049e-06
-5.67181372372894e-06
-4.25690645820759e-05
-1.21723831635522e-05
2.86481413375876e-05
6.47034919046565e-06
-3.70646580562309e-05
-1.59848413557317e-05
-2.88401747002672e-05
2.56532545571348e-06
-1.64747478560738e-05
-2.90917790876559e-05
6.03443923222604e-06
1.20580453468732e-05
-9.58404805920453e-06
-1.95810172830031e-05
-3.96918624008572e-06
-1.12617309311923e-05
-3.63969587898854e-05
-2.67751697869306e-05
-6.22385387508623e-06
-2.45094081197693e-05
-2.98715381257797e-06
-7.2608581982524e-06
-1.69734796471003e-06
5.81183852076258e-06
7.01147613897401e-06
-3.96239265500957e-06
-2.10362873398099e-05
8.73960426322389e-06
-8.97892618447131e-06
2.23731778203509e-05
1.41213688647736e-06
-1.04979348192001e-05
-2.33830122058653e-05
7.62121586813756e-06
-1.46889625045828e-05
-2.91248222840966e-05
-4.04874121345062e-06
6.29634339737329e-06
-3.69776975223134e-05
-2.01968651074731e-05
-1.36539621278699e-05
2.06762136128796e-05
-2.48728919795648e-05
-2.82730663104912e-05
-6.75400093106198e-06
2.74827796194403e-05
-9.04236186647733e-06
-1.1420965949527e-06
1.35209010543702e-05
3.00544717094217e-05
-2.20539697720048e-05
-4.2635201756771e-05
-1.93779339962496e-05
-3.01772021270613e-06
-5.55358438837618e-05
-5.31299720092136e-05
-1.30701507093141e-05
2.94882694431248e-05
-2.09539370723686e-05
-4.73926082668206e-05
-2.83827001522475e-05
-4.68977586227054e-06
-3.03308763512061e-05
-3.01301476677626e-05
-1.63954849539749e-05
3.05208126948811e-05
1.12548237834872e-05
-1.93358932099642e-05
-5.28191164424445e-06
8.15584948815501e-06
-1.88012461357584e-05
-1.39500620420178e-05
-1.80548821768664e-06
-1.3885409016872e-05
-1.30159030541339e-05
-4.5057534636587e-05
-7.33098121513131e-06
-1.56408471647205e-05
-4.74914479528088e-05
-2.14474723133181e-05
-1.46149556376914e-05
-2.54469846197426e-05
-1.83919431313349e-05
-2.27024201325372e-06
1.87920994223376e-05
-1.88578973853331e-05
-2.21443585798731e-05
-6.27550805476712e-06
-1.12077998978688e-07
-1.68486242887482e-05
-3.41286331295383e-05
-3.76437115778121e-06
1.47142212083987e-05
-4.13392982688576e-05
-4.31161355750315e-05
1.11446041606924e-05
