# Supplementary material for: Research on computational propagation and identification of mine microseismic signals based on deep learning
Source: PLoS One. 2025 Oct 22;20(10):e0334641. doi: 10.1371/journal.pone.0334641 (PMC12543183; doi:10.1371/journal.pone.0334641)
Supplement: S10 Data — (ZIP) [file pone.0334641.s010.zip › 000101100001565.xlsx_0.txt_24.txt.txt]

-1.88980970775118e-05
-3.11361530446095e-05
-3.96318888078927e-05
-3.62844097610461e-06
-3.42301711924926e-05
-2.49528172088318e-05
-1.83378682963999e-05
-1.98198947569927e-06
-3.78029674880107e-05
-2.2328859192904e-05
-7.64831927567447e-06
-2.30043098535894e-06
3.33761637327075e-07
2.41501041079688e-06
-1.9757764438823e-05
-1.36124826021475e-05
-3.30099537825178e-05
-2.9618757919673e-05
-1.48782377321443e-05
-1.73802294961525e-05
-4.90241395073259e-06
-8.67329561431906e-06
-2.28283517836249e-05
-1.29086559183284e-05
1.21524152633233e-05
-2.85482118003755e-05
-3.36494924825162e-05
4.88533295975829e-06
-1.35401096389792e-05
-2.03989260530895e-05
8.50640653704327e-06
-1.52661192118325e-05
-3.8066260826677e-06
-1.56449884328544e-05
3.41737412545017e-06
-1.82541259407093e-05
1.2410641501681e-05
-1.57361470469947e-05
-2.13017382982428e-06
-7.37210898875888e-06
-1.23080097413346e-05
-5.27333700830874e-06
-1.53871303156689e-05
-2.83062406658708e-05
-1.91958133772004e-05
-4.18052408014585e-07
-3.60448780377698e-05
-3.51547986197533e-05
-2.85803868415192e-05
-1.66149711471601e-05
-2.10243638519702e-05
2.51464619989206e-06
-2.78532005381654e-05
-4.42686146407371e-06
-1.28454942029641e-06
1.82564996866387e-06
3.37043414996229e-07
-9.61998063634234e-06
-3.10377998531325e-05
1.86079397148065e-05
-3.64633075912923e-05
-1.83578997416773e-05
-1.46215689356122e-06
-3.82367881139822e-05
-4.17100579114908e-05
-2.19225485438539e-05
-3.49338846109039e-05
-1.592530959306e-05
-2.35539200561542e-05
-2.51987935555364e-05
-4.3012397858582e-05
4.78324392026131e-08
-6.24815720919689e-06
-3.39946476349786e-05
-1.79238207859024e-05
-5.67965097740001e-06
-8.09386966192189e-07
-3.5721723520222e-05
-1.31169228800676e-05
8.54509144797712e-06
1.50205096538571e-05
-6.61836298610304e-05
-1.64047594591476e-05
3.56955743066039e-07
-1.23606158683938e-05
-4.50762391491738e-05
-1.86559003498606e-06
9.15016980182008e-06
-9.93531210711675e-07
-3.36848442180148e-05
-4.36205736097008e-06
5.77265579899555e-07
-6.26496398683464e-06
-1.35679029304018e-05
-3.65526486111841e-05
-1.72481271529826e-05
-4.3227925247538e-05
-2.57449709420007e-05
-3.37967010291219e-05
-4.05148373319494e-06
-2.119476071497e-05
-2.41516417321922e-05
-1.1095504306161e-05
2.66395895210856e-05
-1.5110012927673e-05
-2.45385921708713e-05
-1.90495640418387e-05
-2.93150816751803e-06
-9.13106484183226e-06
-2.55025107785871e-05
-2.81892080684677e-05
1.97057189100569e-05
-2.8330585357751e-05
-1.6951745552261e-05
-1.93444755362079e-05
1.49712704124374e-05
-4.25119638184034e-05
-1.39151590848358e-05
2.2188867367693e-06
-8.16870304621062e-06
-1.6878197731704e-05
-2.25021988739912e-05
5.92051454435887e-06
-2.36011597428331e-05
-5.04154587489963e-05
-9.75054602631642e-06
1.59725031613363e-06
-1.9894991868674e-05
-3.04035414882768e-05
3.69370614127701e-06
2.71115577882355e-05
-2.87230527912933e-05
-6.35362223161733e-05
-2.46660452465753e-05
2.1029273848929e-06
-8.22641069325916e-06
-2.85065297619551e-05
-1.07520911192024e-05
8.63190516200267e-06
-1.84898425396548e-05
-3.34534251944928e-05
-1.13392208573486e-05
3.27472780649407e-06
-3.20535651723119e-05
-3.34594904210781e-05
-1.11089987066816e-05
2.31056115922949e-05
-3.40897007713731e-05
-2.1480727060371e-05
1.21913375673724e-06
-8.35465576380323e-06
-4.0376784394576e-05
-5.93945842969857e-05
-3.57279359013456e-07
-2.27105768923934e-05
-4.40423310690266e-05
-4.03563755574462e-05
1.19354210682489e-06
-1.91349423399114e-05
-8.30912108318156e-06
-2.08639786396285e-05
-2.77691079693204e-05
-9.42617813271162e-06
-3.7773310580896e-05
-1.06565538536024e-05
-6.35755588766614e-06
-1.20675628793096e-05
-1.21883052146193e-05
-3.15811015289553e-05
-4.8412490089945e-06
-9.46458528022363e-06
-4.2061606029085e-05
-1.08829070146632e-05
-5.2871206605457e-06
-4.28448815528471e-06
-4.00398241000779e-05
-2.52507381831824e-05
-4.05630414454675e-06
-1.26536928076617e-05
-9.76594097039621e-06
1.86994290623818e-07
-9.3125787431669e-06
-3.13261930200799e-06
-3.16403881269428e-05
-1.85746430774846e-05
1.31421477884115e-06
-3.11980330340867e-05
-2.35412073484433e-05
-2.22240271804886e-05
9.13921715165417e-07
-1.93535552078617e-05
-6.96658587157174e-06
-1.72354842907137e-05
6.81310439621679e-06
-1.5550440557363e-05
-1.71195968124543e-05
1.40735898049226e-06
-2.28910127690944e-05
-1.29410797730404e-05
1.25307577989596e-05
1.60652572462907e-05
3.41879981625285e-05
5.51726419066813e-06
1.60481117168763e-05
1.02779081324983e-05
-3.62166700722829e-05
-3.03644520347188e-05
-2.00838392325323e-05
-1.31573574774463e-05
-2.29569109916171e-05
-7.28343584603779e-05
-3.64583229979864e-05
-1.07599677400807e-06
-1.13983696882092e-05
-2.77765806540429e-05
-4.57446492179631e-05
1.2462054919741e-07
-1.14944237333053e-05
-3.26487453137966e-05
-7.28990802623547e-06
1.14315669500487e-05
1.77808324093855e-06
-1.63666829626827e-06
9.83483507358796e-06
1.25696727118022e-05
-6.14353138792673e-06
-2.59146325216038e-05
-2.08602575988347e-05
8.12332471161011e-06
-3.4082415319315e-05
-3.40662693810892e-05
-1.20835041962499e-05
-2.69077712028508e-05
-7.04716344378846e-05
-4.43363557582167e-05
-3.11079245634271e-05
-2.29684564717844e-05
-4.04775027499538e-05
-1.33658766488523e-05
5.27786344288669e-06
-1.65490520125565e-05
-2.52510264177793e-05
5.18492311793085e-06
2.48192501221875e-05
-1.74244370530513e-05
-1.80356407406882e-05
1.10814530099578e-05
6.36145286353002e-06
-1.66523661942846e-05
-2.57690492978239e-05
2.13594334814618e-05
-1.82019942694899e-05
-4.59961215110646e-05
-3.70357260187458e-05
-2.93496788739236e-05
-2.68120990402902e-05
-4.41228594934593e-05
-2.41396916236721e-05
2.714481447953e-06
-2.83628642573102e-05
-2.39901924512505e-05
-4.36541695885752e-06
-1.83567946758653e-06
7.11079949193837e-06
-9.68061789575145e-06
2.94061556221702e-05
4.32461155549036e-06
-1.86919906288247e-05
-6.41676571008808e-06
1.83358338904928e-06
-4.54215213483619e-06
-3.93934457324963e-05
-2.03081663015362e-05
-3.21409090001362e-05
-1.59964893109719e-05
-2.13896536998655e-05
-2.48801847705115e-05
9.12373312591338e-06
-4.0401243304803e-05
-1.49504270300608e-05
-3.88548212929897e-05
-2.8733174854042e-05
-1.27805225153244e-05
-1.65382783183812e-05
-3.26225691461446e-05
-4.55909787172031e-06
9.69174870477504e-06
3.90063492319413e-05
-1.25744376542115e-05
-7.8873234667143e-06
6.59877883302141e-06
1.1666143874963e-05
-1.14816819926579e-05
-1.26057137810005e-05
-1.83311688764544e-06
-4.6793763015152e-05
-5.02483056442478e-05
-3.30144883418585e-05
-4.82934927110272e-05
-4.13237760439523e-05
-1.90825727286611e-05
-1.80468280383772e-05
-1.81442384850397e-05
-1.46466309726807e-05
-2.62929157305714e-05
-1.36435212973656e-05
-2.75167160733425e-05
2.94161607074927e-06
1.89684274974929e-05
4.68199296599109e-06
-1.78241584421402e-05
7.79011183808041e-06
2.16923099714691e-05
-4.03465398603345e-05
-8.26109347902654e-06
-1.95898376454397e-05
-3.71032519936346e-05
-4.69668643137523e-05
-3.12085848783177e-05
-1.07506139495939e-05
-2.5712092466144e-05
-4.47827645998871e-05
-4.30998278238519e-05
-1.00596028894473e-05
-1.35766821877212e-05
-1.28648238934065e-05
-3.22367245547182e-05
8.22041080941063e-06
7.84977029965674e-06
-2.43245871442721e-05
-2.34831445316349e-05
-1.25543581681549e-06
-1.46481373629121e-05
-3.51728751144505e-05
1.26102431687909e-06
7.52919171250933e-06
1.7714259429907e-05
-2.98621639789014e-05
-1.87561032352961e-05
-1.98617273968489e-05
1.31990630838251e-05
-2.96814342138062e-05
-2.33764112848226e-05
1.36498969815228e-05
2.93332988618188e-06
-6.56754884558281e-06
-6.32080105751749e-06
-3.37043965852115e-05
-7.31588538108523e-06
-1.45002955742955e-05
-1.32138988403322e-05
-1.04725447895928e-05
-1.70820672268874e-05
4.77323510239674e-06
-3.89157934890456e-05
-3.22707801516199e-05
-3.50048619523495e-06
-2.80142665345244e-05
-7.94543405250682e-06
-1.92904499009012e-06
-1.42698558873701e-06
-7.44191458975485e-06
-2.5998169395482e-06
1.29992780972168e-05
-2.14690693011467e-05
-2.848902164677e-05
-5.18653653166935e-06
-8.45491435365773e-06
-1.63218749155398e-05
3.8873038411268e-06
-2.2034807196352e-05
-8.69727268701446e-06
-2.53145793938117e-05
-3.93529749550089e-05
-3.13256310056008e-05
-2.07934578616951e-05
-2.47206527414133e-05
-2.07267638764433e-05
-1.73222803240584e-05
-1.03837837567553e-05
-1.58914048277367e-05
-1.60381697649419e-05
9.18726963747584e-06
-1.01815834896161e-06
-9.04126809485435e-06
6.28042373183006e-06
-1.52938856789084e-05
-3.11600768471205e-05
-2.71758082582289e-05
-2.07907977165277e-05
-4.07819154589119e-05
-1.96755017354409e-05
-4.1952815056188e-05
-3.48679486240413e-05
-2.99493543884744e-05
-1.11095087260071e-05
-4.01411956626827e-05
-4.81188992923577e-06
-4.76289988938313e-05
-2.88795681304838e-05
-2.19332208133574e-05
-4.14415932898023e-05
-2.33756273413025e-05
1.83273595589964e-05
-1.76490683456357e-05
-2.09237049122517e-05
-4.02709910353745e-06
2.13393299922779e-05
-4.46761669091273e-05
-8.16258041378274e-06
5.05958777496635e-06
-9.69930897948857e-06
-2.19588337462709e-05
-4.00089465033217e-05
1.32412448159111e-05
-1.60780499250511e-05
-5.02770116848523e-05
-4.58431851276055e-05
1.02344599381759e-05
-3.59623252728013e-05
-2.18514209837346e-05
-1.35373274819642e-05
-2.83657549108076e-06
-4.51063705903398e-06
-3.89988657523765e-05
-2.70403003731683e-05
5.33724586883352e-06
-1.69738216575903e-05
-1.15718038464534e-05
-2.59061942891599e-05
8.47202578971384e-06
-3.88359189624361e-06
-1.23582279807684e-05
-4.10850531778067e-06
-1.41529168579005e-05
-1.14490070132877e-05
-3.36677200187386e-05
-4.41657186589539e-06
-1.22809253024322e-05
-3.5442035021708e-06
-7.31054947589554e-06
1.41621884329432e-06
-1.82149075579428e-05
-1.12946794044279e-05
-2.82182446508951e-05
-1.56972671444525e-05
-8.64145467732699e-06
-1.72075119687961e-05
-5.56716115075171e-06
3.90853386510621e-07
-2.41028899821447e-05
-1.32859803282593e-05
-9.87572615254463e-07
-7.9046828267029e-06
-2.28745639065248e-05
-5.1714989990331e-06
-1.85491799782607e-05
-1.27258469891981e-05
-4.10327074515732e-05
-3.53272803077383e-05
-4.04682682160368e-05
-2.09148181875238e-05
-2.51249961613792e-05
-3.57289001389547e-05
-4.59420636832287e-05
-1.72619401832516e-05
-3.86570301053613e-06
-2.68091903678088e-05
-1.74662629804289e-05
-3.02145703719553e-05
-3.63178232830223e-06
-3.6841793214666e-05
-2.48693862898795e-05
7.74518021182592e-06
-1.38860421082192e-05
-2.29490899564343e-05
1.36802609611203e-05
-2.26699574927591e-05
7.46630765853163e-06
-3.20626715622286e-05
-1.64727137501023e-05
-2.34037359918925e-05
-2.84472606249172e-05
-7.26793976626881e-06
6.73233374169913e-06
-3.62077021398329e-05
-4.69739556194896e-05
8.62058130430283e-06
-2.03030932742175e-05
1.36679953920531e-06
-2.08684663934307e-05
-2.10287425787042e-05
-3.82122995844316e-05
-2.64705616765507e-05
-3.11101593082172e-05
3.25631757145172e-06
5.17220750977286e-06
1.67677182695634e-05
-1.70094898858833e-05
-1.09127603879454e-05
1.63785732670672e-06
-3.02840877808507e-05
-2.77079405100112e-05
-2.4863141004186e-05
5.72890230285638e-07
-2.75530091290665e-06
-1.1182319727017e-05
-2.73823196274258e-05
-1.15660793573991e-05
-2.96377445468219e-05
-5.31162670089177e-05
-2.80963191792475e-05
1.97709959255488e-06
-3.43347059107735e-06
-1.02371945959789e-05
-1.94647206897299e-05
7.82324443812378e-06
-3.47171188949535e-06
3.57478673057621e-05
-2.19322007439147e-05
-9.39099488882905e-06
-5.97547689995229e-06
-2.93990701827898e-05
1.08620206641375e-05
-1.78587440401533e-05
-1.49363939855179e-05
1.60053245635045e-05
-2.15995397701883e-05
-1.78220472567855e-05
-3.26504429834114e-05
-4.76403437501389e-05
-2.55099190177871e-05
-2.43310463594672e-05
-3.43821446733298e-05
-5.71085754456657e-06
-2.20284141096012e-05
-1.57931579836513e-05
-3.67179305009316e-05
5.0482556244512e-06
-2.42704179141607e-05
-3.64851507980006e-05
-1.03763305684029e-05
3.15064827966474e-06
-1.53953629084393e-05
-1.45143313227016e-05
-1.96175119959725e-06
1.9351012929939e-05
-1.44358101286119e-05
1.27367824526083e-05
-5.77390552222692e-06
-1.22886211495884e-05
-2.80120861542414e-05
-2.519746741285e-05
-5.79960714123029e-06
-2.36678583896403e-05
-2.18156902488573e-05
-1.75883065643689e-06
-1.88119000431965e-05
-5.77667633390926e-05
-2.31378766516587e-05
-2.18411309508778e-06
-1.49759393815472e-05
-2.83253254271346e-05
-6.14080941041822e-06
-1.07315117592367e-05
-1.50661502504239e-05
-6.23674297988943e-06
-2.55263696614389e-05
4.11704401077316e-06
-1.45353218345513e-05
-1.36792121360858e-05
-9.64861713783404e-06
-2.34234224911319e-05
-5.8321359579951e-06
-3.78487094633679e-05
-4.16770332932903e-05
-2.74934399836298e-06
-3.4224906735111e-05
-6.31566371397443e-06
-2.74317006427913e-05
-1.80337000893482e-05
-2.39649687359889e-05
-3.29126409421129e-05
-7.93849135526484e-06
-7.30676173537999e-06
8.82408340074062e-06
-4.02885093881665e-06
7.56729451356447e-06
1.50209358200413e-05
3.03030850138155e-05
-9.06628447726902e-06
-7.7635157523327e-06
-1.37053492667939e-05
-3.50956461254067e-06
1.52324409037532e-06
-2.30468010429387e-05
-8.13004255806868e-06
-1.77968475516777e-05
-1.46168817826447e-05
-1.19669615286032e-05
-1.61679497628987e-05
-2.75565405533128e-05
-3.04283394408695e-05
-1.47376598178636e-05
-2.23973590876206e-05
-2.63612996749986e-05
-7.42742753125451e-06
-5.34489522982691e-05
-1.06123917319079e-05
-2.24188580283759e-05
-1.2708880283698e-05
1.0517160503607e-05
-1.7779217252502e-06
2.08915346119374e-06
-1.9561833776082e-05
-1.37135662489868e-05
1.91502998764895e-05
-1.48152016343618e-05
-1.01634040430065e-05
1.71184374433096e-05
-1.3964962099539e-05
-5.02196907148166e-05
-1.84658204191026e-05
-2.3009671972855e-05
-2.63191115527055e-05
-3.83863962450518e-05
-1.23431457865823e-05
-2.60383815206342e-06
-1.60106891358202e-05
-3.49372356028382e-05
-2.70077232013757e-05
-7.17647207630533e-06
-8.28806802581972e-06
-1.73214850830752e-05
-5.02845700948216e-06
1.09393190270375e-05
1.87496973961645e-05
-1.14685271762934e-05
-1.97372369426617e-05
6.09617185594149e-06
-2.42352722039928e-05
-1.66913605795754e-05
-1.15260511421006e-05
-3.62576381284965e-06
-2.67585528694788e-05
-1.63471472739428e-05
-4.20860771008755e-05
-8.97415216005552e-06
-1.50563346645629e-05
-3.7669542256251e-05
-2.22563698039429e-05
-2.72798533908311e-05
-2.59166033560598e-05
-2.13739449693749e-05
-1.32161655473379e-05
-1.82277834338074e-05
-3.27247064366039e-05
-5.14003195900478e-05
-7.49972705419381e-06
-7.23253124381518e-06
-1.38823595281198e-05
-2.24673106315301e-05
1.11731978754941e-05
-2.06490213864823e-06
-9.66129410550799e-07
3.0481185831557e-07
4.59040557881697e-06
-1.28437051267597e-05
-2.6585261531433e-05
-4.65565557726966e-05
2.2245892831238e-06
-3.28860824307389e-05
-3.56027731298428e-05
-1.19066185677752e-06
-1.16094461996606e-05
-4.33019928310681e-05
-3.05529255420059e-05
-1.2085106403455e-05
1.8024370755702e-05
-3.80622858853539e-05
-2.56321525542711e-05
8.15289617598801e-06
1.16344872158601e-05
-3.63581971385542e-05
-1.23863415934706e-05
-9.05346933932953e-06
3.55075471658651e-05
-2.03690413386286e-05
-2.37187933321254e-05
1.78992298567258e-05
2.21116300891444e-05
-3.43655694894329e-05
-6.64702061984685e-05
-3.29776869316324e-05
2.8429124934235e-05
-2.35544696249248e-05
-5.22569307267254e-05
-2.08578022295444e-05
2.36013619473675e-05
-6.290600031151e-05
-4.09067828417913e-05
2.90463339967102e-05
2.32811098663197e-05
-2.56317710537852e-05
-2.47249348069101e-05
1.04929079862001e-05
-1.71250740738815e-05
-5.55590525781959e-05
-4.43734880645067e-05
-7.8534085702963e-06
-2.55706734779287e-05
-1.41223234252306e-05
-8.13556684200022e-06
-3.33822820604774e-05
-3.48964765255944e-05
-4.70072966696729e-05
-3.38705426838756e-05
-3.80046401516359e-05
-1.49201199159949e-05
-3.92287075604907e-05
-4.92637898946067e-06
-5.30293626560515e-07
-2.94112723952539e-05
-2.27187524602893e-05
1.5181013544012e-05
1.08471926575923e-05
-9.55708333542674e-06
-3.34573434183505e-05
6.05327821406035e-06
2.00835593019265e-05
-1.55770685602916e-05
-1.35885185671973e-05
-3.51494332167482e-05
-2.71986088088972e-05
-7.82205159410157e-06
-3.22166517943345e-05
-2.28178830589572e-05
-1.23036157910547e-05
-3.14851279930998e-05
-4.60229893534348e-05
2.98855631771335e-05
-2.66123148868677e-05
-5.88449806620333e-05
-5.48658119202154e-06
2.62360935124823e-05
-1.41059842258705e-06
-3.41350416607706e-05
2.95513735414296e-05
4.08265098579764e-05
1.58829574477556e-05
-2.54742979977978e-05
1.36903327259416e-05
1.34345081011042e-05
3.8718478956586e-06
-3.51356873404878e-05
-1.23659319741988e-05
-2.54678195376314e-05
-3.57438967750028e-05
-4.11688793079868e-05
-2.50158000389751e-05
-1.31883063564615e-05
-4.78872472396345e-05
-2.57023805147282e-05
-3.09312430862178e-05
-1.80405487683069e-05
-3.3871261926205e-05
-1.10924109062256e-05
-2.36965350509809e-05
1.39892092406759e-05
-1.92315506731028e-05
-1.73011911254982e-05
2.33848771587832e-05
-2.02410546637951e-06
1.02524358533053e-05
3.10876361533245e-07
-9.76796845719707e-06
3.41173648284193e-05
-5.4490720504081e-06
-2.3854379472955e-05
-1.07448041730338e-05
-3.96280163157804e-05
-6.1232821037489e-05
-5.12285445037954e-05
-2.48084187594433e-05
-4.63826884667274e-05
-4.43756625073006e-05
-1.76130436565504e-05
-1.27863184466987e-05
-2.49531261681467e-05
-3.85943757110597e-05
-3.48037772305656e-06
4.20731510956593e-06
-2.6583153258075e-06
-9.03171985033608e-06
-4.50858913091322e-06
1.60164616506513e-05
-1.14166137155153e-05
-1.62736953598484e-05
-1.08064312939978e-06
-2.1870622362507e-05
-2.61772660322104e-05
-1.40828523707775e-05
-3.75655252059646e-05
-1.09833877993002e-05
-4.34085285487617e-05
-6.13377347527032e-05
-3.72626881140977e-05
-4.72803943805829e-05
-5.30710596994593e-05
-5.81295541135415e-05
-3.88764668537396e-05
7.60166972732039e-06
6.59289287335857e-06
8.92614979000751e-06
1.2734321975933e-05
-6.67141923633161e-06
4.87217826047883e-05
-7.57495326986989e-06
1.11049168610225e-05
2.40958243380796e-05
-2.91537529259325e-05
1.64421811362e-05
8.95688697956292e-06
-2.28502810452511e-05
-1.32318822362411e-05
-3.10683609596846e-05
-1.27230367611752e-05
-3.33654384847815e-05
-4.53689100614938e-05
-6.09076458135002e-07
-3.11256888647005e-05
-1.83725912997898e-05
-8.66934768835098e-06
-1.50276347862515e-06
1.65898693161912e-05
-4.86414025199931e-06
-6.86805334316088e-06
3.30293701652012e-05
3.65669324294827e-05
2.20764987003836e-05
2.03535080302338e-05
1.10749214643741e-05
1.08329115151098e-05
-1.37008815702341e-05
-5.68887598949318e-05
-1.45829850907876e-05
-1.93187871744921e-05
-2.78844471468199e-05
-4.39905180737657e-05
-3.96834587922703e-05
-2.53239568204339e-05
-3.68063085314961e-05
-5.50290335351413e-05
-1.41648639150416e-06
8.02143939713422e-06
1.74871955207504e-07
-7.92873435375375e-06
2.33278573647949e-05
2.65151031568248e-05
1.31256265822263e-05
5.0086565248739e-06
3.08237863045952e-05
9.31362847293688e-06
1.89966355169482e-05
1.17463124069607e-05
-6.5239877541175e-06
-3.08217325696925e-05
-5.35710079906068e-05
-3.65692697296938e-05
-2.98401738319421e-05
-5.52872127551021e-05
-3.67662927686415e-05
-2.77339348709731e-05
-2.01133436582032e-05
-1.67585481370791e-05
-1.8323709779173e-05
-1.32339968589296e-05
9.43753035406635e-06
-2.96029511432625e-05
2.22504987547221e-05
3.63885710261527e-06
-2.06940418036575e-06
1.36076048740454e-05
-3.19891165844437e-05
-5.31986440504091e-06
1.18317817180581e-06
-2.38706708881156e-06
-2.24628226457572e-05
-2.0642854574877e-05
-1.87544841655019e-05
-2.86254259416699e-05
-4.00669889621405e-05
-1.31443363623633e-05
6.74747072935056e-06
-3.63643102510757e-05
-4.57180259024567e-05
-3.49293869949766e-05
-1.84617724693312e-07
-2.07756762248237e-05
-9.37783916639662e-06
-3.44329981889138e-05
1.98564916902283e-05
-4.7492739930444e-07
2.54120179879223e-05
8.93402936876364e-06
-7.72766898062738e-06
1.80377520889812e-06
-7.6747423105444e-06
4.36860826364617e-07
-4.49484284555505e-06
6.81384543618332e-07
-1.36821571451977e-05
-3.94497292432189e-05
-1.97135211105637e-05
-1.23291189726627e-05
-2.71399905736583e-06
-1.33243772068789e-05
-3.14540765930678e-05
-4.81678805448475e-07
-7.24435928167151e-06
-3.32905459334176e-05
5.79384100144529e-06
2.68956251579339e-06
2.64580740627328e-05
6.16996410634179e-06
1.2355181339736e-05
-7.5059332134465e-06
1.57404300936041e-05
2.80467808238598e-05
-2.05144016404697e-05
-2.3836377593414e-05
-8.30125950858741e-06
-1.91156179600306e-05
-3.75413277500113e-05
-3.33100326374034e-05
-1.64040198538203e-05
3.01229220853808e-05
-3.60223663511755e-05
-5.9566050011805e-05
6.36113722710099e-06
-7.83444836357875e-06
-6.78504333556957e-06
-1.46889837058859e-05
-2.38418667355548e-05
-2.25468060620549e-05
-2.13472661445345e-05
-4.38561688783021e-06
-1.23576612251409e-05
2.68300920907181e-05
-1.89233397291763e-05
-3.66564588888416e-06
-1.15563904438561e-05
-4.91113255413028e-05
-7.06233311171732e-06
-4.0098257600528e-05
-2.97801586635215e-05
-6.90657662926904e-06
-1.62769741922194e-05
-3.55662455451491e-05
-3.04684976391484e-05
-2.72862605904444e-05
-1.62817130509538e-05
-3.5865198673402e-05
-2.28029883759315e-05
-2.4940191573129e-05
3.36017992907178e-07
5.3833305920062e-06
-1.1624826300975e-05
1.39249580175982e-05
-1.03729003038025e-05
-2.01402417606831e-05
-1.70347430648375e-05
-1.90969740044907e-06
-2.05115358153715e-05
-1.4645402117628e-05
-2.9757789039136e-05
-3.68268616129255e-05
-3.28075514241786e-05
-2.80190315155661e-05
-6.07482300736282e-05
-3.81598011333398e-05
-1.90875683746722e-05
-1.67632406252792e-05
-6.51826414397331e-06
-1.38777067113292e-05
-5.44476927560759e-06
-2.52991349814212e-05
-1.9653318028631e-05
-1.86485980933366e-05
-1.16593185804976e-05
-6.77152578097497e-07
-2.06688342661973e-05
1.49947892282861e-05
2.98334469815384e-05
-9.33998969751262e-06
-4.83110249981289e-06
-2.32128219591088e-05
-1.58858632423887e-05
-7.76968819995854e-06
-3.99858773281356e-05
-1.21489815049169e-05
-1.9917263671922e-07
-7.11837438742751e-06
-1.43428423815337e-05
-9.90125797393463e-06
5.03400785923095e-06
-7.56323707922988e-06
-2.23341260832588e-05
-2.10548006564301e-05
-2.06054738347718e-05
1.77682652312074e-05
-5.37851478408401e-07
-8.92623004538522e-06
2.16659679028808e-05
-2.09719149826522e-05
-6.13219131309654e-05
-1.15089482226589e-05
-4.45145836738997e-06
-1.95796788138881e-05
-4.90002573280968e-05
-5.59644859520137e-06
1.16805307678119e-05
-1.99635225733299e-05
-2.86560485925817e-05
-2.12070029862429e-05
-3.1096494827739e-05
-1.69981861841775e-05
-2.37501223330889e-05
1.3849850829674e-05
-9.62322010129668e-06
-6.56538448707827e-06
1.12215453227737e-06
-2.55349718057948e-05
-8.40510956713465e-06
-2.03206214521848e-05
-1.47208409584415e-05
-1.21366752552466e-05
-1.69221014685928e-05
-5.45443938336179e-05
-6.27021171092402e-05
-2.15348428029657e-05
-1.45859497834602e-05
-5.64627854964537e-05
-2.36390304548855e-05
-1.6552873914547e-05
-1.79324817067646e-05
-1.75345258370596e-05
1.26100342547381e-06
-2.07212566680427e-06
-2.71156705892645e-05
-1.90599233890052e-05
3.13766463972547e-06
1.92400767194771e-05
3.09005611452226e-05
-2.91371047681332e-05
-1.23969016039134e-05
3.29746614795111e-05
-3.02359510043553e-05
-1.66252728597951e-05
-1.18351300992857e-05
-2.29199968019186e-05
-6.21985974530403e-05
-4.29668954163569e-05
-1.39572970162223e-05
8.39064284092609e-06
-5.65756179510067e-05
-2.33168101896652e-05
-3.20526529283913e-06
1.88687666008112e-05
-3.61208694645596e-05
-6.57837236926077e-06
-8.44243086563738e-06
2.48606169630766e-05
-2.20727665662045e-05
-2.21027204570131e-05
-6.59977671035096e-06
8.77087160463298e-06
-1.75692080071035e-05
-3.5849302631285e-05
-1.02918002736206e-05
-1.35479106440303e-05
-3.88207028530115e-05
-1.78437221220766e-05
-2.53011625012539e-05
-2.51611195506534e-06
-2.91942274106913e-05
-1.28819467256081e-06
3.33880371987615e-05
-1.13235015643343e-05
-3.12004367051808e-05
1.22087763564872e-05
5.50358087077289e-06
-2.06068845214011e-05
-9.58724034633687e-06
-3.38274692372692e-06
1.45389676505755e-05
-5.66322886099108e-05
-4.81616715200645e-05
-2.15173199093119e-07
-4.20415918536829e-05
-4.09537360481286e-05
-2.94391366526869e-05
-2.63663942096347e-05
-2.41315472584388e-05
-4.563473507656e-05
-1.66667981079213e-05
-2.32778258640804e-06
4.15648939490398e-07
-2.2511156846975e-05
-2.10311489954724e-06
1.92913376133493e-05
1.55209996797255e-05
-4.62035297709778e-06
-4.5712475807584e-06
1.03189018172814e-06
-2.31430795180868e-06
-2.63087486131736e-05
-2.38985784969575e-06
-1.02732146006416e-05
-2.85871899244643e-05
-3.14451208366409e-05
-4.1556598856292e-05
-2.28590187643199e-05
-3.44479364968829e-05
-5.10656191113719e-05
-3.79204321102711e-05
-1.13831120640888e-05
-3.29490372136602e-05
-5.01923374516873e-05
3.21802850412968e-06
-7.72190802311044e-06
-6.70133471032704e-06
1.38461437404897e-05
1.95609261069052e-05
2.59401375084758e-05
-2.59998656975485e-06
4.85697959352046e-06
1.87114899029554e-05
-2.89546382877758e-05
-3.08717859642293e-05
-7.43530963652491e-06
1.14418447013995e-06
-4.68271664791349e-05
-4.22517863552038e-05
-1.77296097073614e-05
-2.08458583093927e-05
-3.08442398368868e-05
-3.78464251516311e-05
2.3515881447482e-06
-2.76541405901793e-05
-4.03232769281784e-06
9.76060902828381e-06
1.90665886980247e-05
-1.70257898704078e-05
2.93835004148292e-06
2.4266490205058e-05
2.52973935981691e-05
2.11869074211997e-05
7.58765641862357e-06
1.03434091699125e-05
9.63429823446996e-06
-7.83653691050702e-06
-3.81538082401959e-05
-3.15956206155368e-05
-2.7673907799654e-05
-4.76264060138113e-05
-4.93885334567499e-05
-3.22022669416098e-06
-1.90231742522644e-05
-2.0779708433048e-05
-3.99366136653543e-05
-1.70159979606618e-05
1.73623393629231e-05
-2.16220556291961e-05
8.61430257797954e-06
8.34035028382098e-06
1.06749364531897e-05
-8.52260388440192e-06
-6.5226409073362e-06
1.25954179352454e-06
-1.99716218919266e-05
-2.67749842712883e-05
-1.94823473577219e-05
-1.36855584884427e-05
-4.13131955458977e-05
-3.93894506848402e-05
-5.32796503011457e-05
-1.47613895062575e-05
-1.96010950219214e-05
-1.83673834384854e-05
-1.87866987151324e-05
-4.54052718058541e-05
-1.40092395310647e-05
-1.12576397769103e-05
-2.1468398725995e-07
-5.39584169994804e-07
-2.99757221809808e-05
3.41053886881209e-07
2.10110165915123e-05
-2.58948194190571e-05
1.4678659557261e-06
-2.83331565531247e-05
-6.02771644306886e-06
-3.11237411407771e-05
-2.02617889627463e-05
-3.96886597524388e-05
-1.5947593444463e-05
-5.46704703917246e-05
-5.93904441703179e-05
-1.59825369597904e-05
-4.18608725370996e-05
-4.66423968581204e-05
-3.90231334349143e-05
5.1039822499792e-06
-2.65927785944267e-06
-2.35920220720253e-05
2.93321387096997e-06
2.5751613235007e-05
-1.78175536620053e-06
-1.39406506598198e-05
-2.71878783316359e-05
3.98248446168119e-05
1.17504471780463e-05
-4.35650500866469e-05
-6.18853842230321e-06
-1.26718719074809e-05
-3.70667304267159e-05
-4.99947127629508e-05
-4.46421832918874e-05
-1.74009274273373e-05
-2.58719371709942e-05
-1.84042162626645e-05
-1.0145619121902e-05
-6.72898828920293e-06
6.84191053247748e-06
-1.57834210274963e-05
-1.77054841984371e-05
8.7692581371947e-06
-7.87512879050275e-06
-1.60193562357061e-05
2.5022770741887e-05
1.69601351226823e-05
4.69083532463039e-06
-2.56007802549715e-05
9.32112824990041e-06
-1.00629753930433e-05
-2.92570578747222e-05
-3.66413072794735e-05
-3.56023314064107e-05
-2.23745644097421e-05
-5.20174546389188e-05
-2.41600091512077e-05
-7.03010585189584e-06
-3.1311555769314e-05
-3.6503136557463e-05
-1.59339943862022e-05
3.60719902878651e-05
1.70412372902476e-07
-1.19133667467504e-05
1.62186194010757e-05
1.42099346285351e-05
-1.07895340618917e-05
-1.67851834116819e-05
-9.14527530030751e-06
3.02660631071024e-06
-1.22361650557858e-05
-5.49600854625729e-05
-8.33316372042283e-06
-9.08041723673327e-06
-2.55461453872088e-05
-5.06158153558819e-05
-3.64058140972134e-05
-5.35257277468536e-07
-3.16731131844414e-05
-4.96401098283581e-05
-2.49010946351448e-07
1.37432059621543e-05
-1.90385939976251e-05
-3.41846543897022e-05
-3.12686533704596e-06
2.54079595262604e-06
3.79305103608803e-06
2.86554515892859e-06
-1.12597560174617e-05
-2.02753738770909e-05
-3.57159325297649e-05
-3.64339644041258e-05
-2.36881793875148e-05
-4.04852792074242e-05
-8.20176545383193e-06
-2.26515134076137e-05
-3.67274055616715e-05
-1.62006900375657e-05
-1.50784398974827e-05
-1.60916228225758e-05
-7.78947388842395e-06
-1.04313663553282e-05
-1.20658117820884e-05
-9.16395456409532e-06
1.99390215439134e-05
-5.7608742324178e-06
8.19004222383482e-06
2.69507294038086e-06
1.61663582844884e-06
-1.77725711185567e-05
4.88535765582684e-06
-4.9432847672396e-06
-2.69962517242018e-05
-5.35990838749407e-05
-1.64651799368208e-05
-2.48268605418344e-05
-1.0962294398381e-05
-4.24927027896589e-05
-7.34517029760995e-06
8.91619174834559e-06
-1.80276817598862e-05
-7.24314501913391e-06
-2.57337783837005e-05
-2.68261945786676e-06
-2.93287303437635e-06
8.54545702407894e-07
-7.74337288190394e-06
-5.12622052910005e-06
1.04195887144234e-05
-1.95454282625157e-05
-6.17614585438015e-06
-3.89103649411955e-05
-3.21682559232986e-07
-7.00581581108985e-06
-2.50847344996075e-05
-2.54225360064995e-05
-1.52597196424433e-05
-2.93102763531062e-05
-3.767927924828e-05
-3.83655261248119e-05
-1.47355799007015e-05
-9.84921875593304e-06
-3.36595495156853e-05
-3.01206082250092e-05
-5.87887976529007e-06
-1.06067721363174e-05
-2.0450974130857e-05
-2.90941177563435e-05
-3.46957862060122e-05
-2.5472135224684e-05
-1.63137517393585e-05
-3.64916166140151e-05
1.54291286755698e-05
-2.46081766517398e-05
-3.87839468479746e-05
-1.60881477389532e-05
-8.22229870711184e-06
-9.60104498668451e-06
-2.65822815485402e-05
-2.64391225524908e-05
-1.54029010355553e-05
-5.16484533988674e-06
-4.76874317692402e-06
-2.1216644794706e-05
-2.79033078524075e-05
-7.26243028374077e-06
-1.51361309173145e-05
-2.26755028125122e-06
-1.58448728764478e-05
-1.05654926414153e-05
-6.92707383278051e-06
1.95630621013685e-09
-4.25799123151242e-05
-3.47315456052567e-05
-1.63758417875458e-05
1.828219740805e-06
-4.3522929514056e-05
-4.83803712112592e-05
-2.69486731292512e-05
-9.61637631881947e-06
-3.7503348334088e-05
-4.15036790497267e-05
-1.40107085540974e-05
3.92208464653556e-05
-1.45281280327229e-05
-1.50773371733898e-05
-5.70271547843882e-06
-2.21435714346154e-06
1.58935393697182e-05
-1.51491808041377e-05
-2.84472395954433e-06
1.50836276943816e-05
-3.75232784082805e-05
-3.76652041492183e-05
1.13851858003968e-06
6.33007173369612e-06
-2.80312986162329e-05
-5.22841029665793e-05
-2.16431151049841e-05
-1.45354721975279e-05
-3.59116658113013e-05
-4.62679782416648e-05
-2.50367458007604e-05
-1.24259255168188e-05
-6.80463452793274e-06
-1.92932251054864e-06
3.02694726903499e-06
-2.02462198153355e-05
-1.16370190784944e-05
6.89514419898929e-06
-9.90697519915951e-06
1.67180221422569e-05
-1.07392627358071e-05
-1.95190070974395e-05
-1.48154198294118e-05
-4.98406266207174e-06
-7.06177309560633e-05
-1.10571137181257e-05
-2.6012471868552e-05
-3.20352897849878e-05
-7.00678891684971e-06
-1.02658961493292e-05
1.2540543427744e-05
-7.50780566285453e-06
-5.17956633262119e-06
-3.44775535171683e-06
6.6892453448082e-06
-1.62430826592128e-06
-2.16276875429284e-05
-2.29879594005509e-05
-1.86254290388322e-05
-3.70640275270443e-05
-2.88018707092539e-05
-4.86533243447817e-05
-7.00344505870531e-06
-2.52500911941112e-05
-2.12816726468232e-05
-1.18645241397654e-05
-7.37093950486749e-06
-4.08731006240697e-05
-2.99169039803774e-05
-2.83849711861732e-05
-2.43213105952676e-05
-1.83731779247803e-05
-1.85458234068625e-05
-4.75457316756286e-05
-1.27126543064308e-05
-8.03099739944661e-06
1.12901762600171e-05
9.7311640262556e-06
-1.42282614783017e-05
-2.08386022629432e-05
-2.84111219911223e-05
3.69700706877336e-06
-1.73861666222537e-05
-1.00630744297664e-05
-1.24595727544571e-05
-1.37573855923896e-05
-2.95794527396184e-05
-2.40102008574252e-05
-1.73158780504458e-05
-1.41629074776339e-05
-2.82484292606621e-05
-2.42779368744326e-05
-2.08674362762024e-05
-2.3813209197681e-05
-3.68857696153084e-05
-3.82014588777025e-06
1.14139186762946e-05
-5.12809304721402e-06
5.49348095057904e-06
-1.52506299123271e-05
-3.11800067713679e-06
-3.406090672058e-06
4.54137624686091e-06
-1.96523799320576e-06
-2.52499645319741e-06
-4.14076436591866e-05
-7.53421352828603e-06
3.3743457454492e-06
-3.33644164502828e-05
-2.36703251428638e-05
-3.21897150944786e-05
-2.88898475508018e-09
-2.49049822462662e-05
-1.96418396942216e-05
-1.38403889628549e-06
-1.86397449792229e-05
-1.60293919046655e-05
-1.10776763515617e-05
-1.80358978989726e-05
1.08363962828906e-05
2.28435584484039e-05
-7.81139851783588e-06
1.00534867769742e-05
7.4016141162751e-06
-7.62844519852427e-06
-7.70357682506674e-06
-2.06940354141674e-05
1.50917524894068e-06
-1.25446840043105e-05
-1.71364485823985e-05
-2.31408859155989e-05
-2.33431561275731e-05
-1.56131284865724e-05
-4.61557307534787e-05
-1.79619262308278e-05
-7.41512861862039e-06
-1.45275544974467e-05
-2.45806907083837e-05
-2.00751452596599e-05
-3.40098939925025e-05
3.96951186723368e-06
-1.47966316041776e-05
1.18556170314849e-05
-2.72977458763061e-05
-1.15965755772544e-05
1.39680159629228e-05
-2.15867697296681e-06
-4.23498445076617e-05
-1.24065263571515e-05
8.87443264088811e-06
-4.16606924923215e-05
-5.76395849146273e-05
-3.39278107781419e-05
-2.69262910553319e-05
-2.73251596783043e-05
-4.19467630488869e-05
-5.37477803578353e-05
1.75382830631511e-05
-1.14864357828908e-05
-1.99022664835418e-05
-8.04080694611529e-06
-1.72403634611407e-05
-2.01592063758129e-05
-7.22229095986939e-06
2.84731639311804e-06
1.18081285339697e-05
-2.01182235550778e-05
-4.22750391400176e-07
2.81193445169306e-06
-1.92760759503418e-05
-9.39242889821914e-06
-8.13852887958304e-06
-2.70668192692164e-05
-1.23888812617793e-05
-7.03331759424607e-06
-1.73890864672633e-05
-4.06179312485189e-05
-8.57537256184413e-06
-2.11706789282759e-05
-2.76359966723817e-05
-3.84792539098593e-05
-2.73605729477706e-05
3.17059642077679e-05
2.04420864604314e-05
-1.69732785782819e-05
5.17337521792459e-06
-7.4214327172011e-06
1.44513379274396e-05
9.65348898982504e-06
-1.01421063747972e-05
-1.96796940799927e-06
-4.92771025913125e-06
-1.11436000481235e-05
-2.91791383657441e-05
3.10121748866746e-06
2.79550861972403e-05
-2.48429059246213e-05
-1.36832938253891e-05
-2.64840738748393e-06
-3.72064558065833e-05
-3.38544756208054e-05
-3.02053585033002e-05
-5.32917308791591e-06
-3.41026279925651e-05
-4.52934060680314e-05
-2.19605729510349e-07
-1.56632844625961e-05
-7.12589679050184e-06
5.13290146578019e-06
-1.96882924467818e-05
-3.5371871571971e-05
-3.96729604131264e-06
-3.99800236744525e-06
-3.35359643143943e-05
-2.14428186032744e-05
-1.96156790042662e-05
-2.57214486428629e-05
-2.70538053922491e-05
-1.54673706276095e-05
-7.77049256533457e-06
-3.66227801602794e-06
-6.4482908910857e-05
-1.90471966765886e-05
-3.72904927960098e-05
-5.01483760412084e-05
-4.25937225767386e-05
-7.97381449555017e-06
2.2382599304756e-06
-2.55602616126913e-05
-3.3186821388365e-05
-1.74079339004138e-05
9.57499470617332e-06
-2.16109718551777e-05
-2.90672198673463e-05
-3.27942946130865e-05
-1.21113516971141e-05
-3.73466768862316e-05
-4.10475945777199e-05
-1.5670572990841e-05
-2.67081881932283e-05
-1.01784361688311e-05
-1.04903212909735e-05
-1.48401337539074e-05
1.5341269179623e-05
-3.49669783482626e-06
-2.23114555631458e-05
-1.64680165822668e-06
-1.22783662401026e-05
-1.09042260209807e-05
-6.65695332063797e-06
-2.76108967099697e-05
-1.84441218826815e-05
-3.61878012185797e-06
-7.02605331427672e-06
-4.4664460431097e-05
-3.4067219118664e-05
-2.47842610328363e-06
-4.21212774498904e-05
-2.6505644148501e-05
1.61917789880071e-05
-4.22766315094607e-05
-1.87579529116042e-05
-1.37557882629319e-05
-6.45379533205145e-05
2.5648805064833e-06
5.58507949103005e-06
-8.35743420994096e-06
-2.88840595327776e-05
-2.80213734044029e-05
8.2646649448933e-06
6.12684624377441e-06
-2.01479570049439e-05
-4.34106421535858e-06
-4.79516777094912e-06
-1.05549406735063e-05
5.54374830550805e-06
-1.15501330742181e-05
8.70998171328689e-06
-1.31900132132493e-05
-4.43531106378146e-06
-1.80960341752455e-05
-3.3018082612204e-05
1.71911647762194e-06
-2.09650265022232e-05
-4.28261602520742e-05
-9.76418462681249e-06
-2.05487066364424e-05
-2.9905247507914e-05
-2.12990556564624e-05
-2.11081351807371e-05
-1.36596599981468e-05
-4.19169682082192e-05
1.79955588694127e-05
9.71140844800516e-06
2.80734449284709e-05
3.1641255858213e-05
-1.55310930545193e-05
-6.28561328964946e-06
-3.5567244004191e-05
-2.64760229035821e-05
-2.70654631550547e-05
-2.82270998201724e-05
-4.75474263648074e-05
-2.46743367016492e-05
-2.76937186733943e-05
-2.17736564963217e-05
-6.23203190476722e-05
-2.33564781695717e-05
5.75784280181841e-07
-3.23969293506195e-05
-2.25041977280467e-05
-2.28133277743826e-05
1.13677954898538e-05
-2.67010304444163e-05
-6.77578199129956e-05
-3.40357894384878e-05
1.24007494361841e-05
-1.86069657547337e-05
-3.71008990941659e-05
-1.42812658329458e-05
-7.54159694591495e-06
-2.672410818825e-05
-1.7824622421004e-05
-4.24490709384624e-05
-8.73861161699434e-06
-2.05675765175993e-05
-6.76829595291945e-05
-2.50898298151077e-05
-1.56082482868863e-05
-2.05157711504645e-05
-3.92223777102415e-05
-1.4900755936216e-05
2.64959753137649e-05
-3.07016491801482e-05
-1.97813860350188e-05
-8.08824936591982e-06
2.79355748048718e-05
-8.13795688820771e-06
-9.63847789128294e-06
9.9780164011353e-07
1.11094822230997e-05
1.4920505122715e-07
-1.84991826869992e-05
1.38052832747824e-05
-2.36497090728576e-05
-1.02737724461672e-05
-4.01411975842082e-05
-3.10095922570462e-05
-6.26610170224964e-06
-2.26503615686981e-05
-3.77309350441231e-05
-1.82856246871236e-05
8.47577830204303e-06
-1.82719915074601e-05
-1.83099835453905e-05
2.82813552283118e-05
-7.47750141116834e-06
-2.34248904130443e-05
1.53397402356753e-05
2.03172663154648e-05
-1.75434356826739e-05
-5.41061148913514e-07
-9.59732391076691e-08
-1.61749194457869e-05
-1.55680447726288e-05
-1.2612905803392e-05
1.15522087268409e-05
-1.35579905402907e-05
-2.85755110353843e-05
-1.89294853844929e-05
-1.49176364158739e-05
2.63948308873583e-06
-4.15759268812833e-05
-3.71236582608172e-05
7.08261878577739e-06
-2.31157745889678e-05
-5.02051786713259e-05
-7.21649173333793e-06
8.46491607443469e-06
-1.25183543747154e-05
-1.47991348569969e-05
3.55376544237875e-06
-1.69478255915765e-05
-2.86297134943897e-06
1.91320889962986e-06
-2.83195878253621e-05
-1.63749889586307e-05
-6.73981930928889e-06
-1.44191978006693e-05
-3.30320951007474e-05
-4.92067658853031e-05
7.29174393763173e-06
-3.37485195828939e-05
-4.98886829007501e-05
-3.4209499757536e-05
-2.94083410801449e-05
-2.74709831401267e-05
-1.1268356919459e-05
-2.08060256803036e-05
-8.74686467542135e-06
-4.00560257338762e-05
-1.59749007277662e-05
-1.57693530298435e-06
-5.79609973444569e-06
8.10659041740217e-06
-4.42111047411094e-06
4.58315594519233e-06
-3.03956210480473e-05
-1.59884800566084e-05
1.70296147882092e-06
5.59889673276671e-06
-2.70967780272574e-05
-2.80482642736753e-05
-3.23226731498068e-05
5.5429527229807e-06
-3.32728510406188e-05
-3.43820617762934e-05
9.84614849053516e-07
-1.36895499464881e-05
-1.50028383033597e-05
-5.28100283641323e-06
8.97248521752459e-06
-5.27346337719505e-06
-1.20405458774522e-05
-4.61606987776408e-05
-7.89941019215826e-06
1.03347055133347e-05
-8.85135520964605e-06
-2.81370774723788e-05
-2.13893040113959e-05
-7.48055554048662e-06
-3.23337377522993e-05
-5.49728312718191e-05
-2.37693579438179e-05
1.21203997955082e-05
-3.98476322946328e-05
-4.48772536717957e-05
4.28643114096988e-07
1.84359011689749e-05
-2.0481161283208e-05
-3.78724975603618e-05
8.12520960050335e-06
1.69451426752784e-05
-1.0017068206619e-05
-3.80674627224009e-05
1.47809588271969e-05
1.39674274173607e-05
8.82365182695958e-07
-1.3230186293181e-05
-2.53371173659802e-05
7.08662211613371e-07
-2.77957935367101e-05
7.87814326792302e-08
-6.02483410352028e-06
-3.00293409413904e-05
-3.41848558203728e-05
-3.29318689078144e-05
-7.60950272974794e-06
-3.78777984144419e-05
-3.87671002320645e-05
8.25548624245276e-06
-1.17318464843223e-05
-3.57920610150129e-05
-2.88563075881139e-05
-1.48487631959679e-05
-1.92058388082821e-05
-1.82365809233049e-05
-2.03225691844719e-05
-4.54472111101635e-06
6.33557256799452e-07
-4.43398827299669e-05
-1.96963190627827e-05
8.85609770650886e-07
9.83458677432236e-08
-3.36434923928709e-05
-3.06093701142455e-05
-6.48655105693612e-06
-4.83996036390535e-06
-1.60746700686235e-05
-2.55838248638365e-05
-1.60215783726104e-05
-2.3298202943477e-06
-4.21881806996063e-05
-3.61411827689955e-05
8.08732123007554e-06
-7.06444378206019e-07
-4.08092178337537e-05
-2.31355349643798e-05
-1.2788315474052e-05
-2.88882175971211e-05
-1.71895118214384e-05
-2.48799157389134e-05
-8.87786634867568e-06
2.65764180885119e-06
-7.00916763006177e-06
-2.5216336211758e-05
1.2926363742348e-05
-1.70861307621952e-05
-2.41784619505291e-05
-1.80037039819317e-05
-1.10016463187733e-05
1.87078934374482e-05
-1.4425384918668e-05
-2.13827615196268e-05
3.67625625736191e-07
-2.35916936797403e-05
-3.04022901508813e-05
-4.24311066404497e-06
-2.64601978300585e-05
-2.71245731275377e-05
-2.97993876358822e-05
-3.18552462256406e-05
-1.00176923225301e-06
-2.51562818723704e-05
9.77755083806269e-06
4.84063367978213e-06
-2.26871239281968e-05
-2.02850042033423e-05
2.15665656316517e-06
1.88634311427742e-05
1.43017553454544e-06
-3.44466622635533e-05
-1.45809878000948e-05
1.95443404060557e-05
1.21053242610069e-06
-3.51322020755226e-05
-4.07117353855102e-05
-4.34052587542074e-06
-1.90403230706274e-05
-5.94012546187842e-05
-5.27601515002299e-05
-2.07958420687413e-05
-4.62598313952979e-06
-5.44651027861732e-05
-1.31491449244985e-05
2.1826099188943e-05
-1.57487231595085e-05
-2.09181259551549e-05
-6.30897041275772e-06
9.49114554546943e-06
1.27707180426394e-05
-1.40966812821063e-05
-4.53357387213781e-06
-1.01021001521317e-05
4.64200754425192e-06
-3.75162388651074e-05
-3.14152681987647e-05
-1.22325493994269e-06
-4.18292156376434e-05
-3.80958283609833e-05
-3.09889428314793e-05
-4.75556602025555e-05
-3.54591232411626e-05
-1.60850485650011e-05
-1.76863492448272e-05
-2.24541170722453e-05
-1.65580230631472e-05
-1.24267848993511e-05
-4.15720614980098e-05
-4.24669697835489e-05
2.11244157166491e-06
-1.1359625586587e-05
-3.08831593572117e-06
-2.25694402534667e-05
6.57207539801666e-06
-8.10863254372008e-06
-1.11166216178301e-05
-8.39505460071555e-06
-1.41166368693476e-05
-1.90585635059311e-05
-3.69875971320618e-06
-4.90511717965367e-06
-2.735760543139e-05
-4.4521062810121e-06
-4.13008937190337e-07
-1.85925855080413e-05
-1.75081283240862e-05
-2.34887096326988e-05
1.34477142766624e-05
-2.84449472980725e-05
-3.21820827659862e-05
-1.26555292196883e-05
2.80115403624773e-05
1.20463969503243e-05
-1.35705278413716e-05
-7.80949590699587e-06
-5.16353044461777e-06
-3.51552861546623e-06
-2.4210178514633e-05
-5.30920230090243e-06
1.93112297475489e-06
-2.82883419728533e-05
-4.16905970853581e-05
-1.38949182490894e-05
5.2843228038537e-06
-2.47342094165717e-05
-2.38481344880548e-05
-2.75725631693816e-05
9.22412190147282e-06
-1.33759724137758e-05
-2.74398473517529e-05
-1.10135804529164e-05
-8.65676895816935e-06
-1.26445370655695e-05
-1.68374759410663e-05
-6.12631601569272e-06
1.2340376383053e-05
-9.23929798555585e-06
-1.1854335354497e-05
-5.97955198307777e-06
-2.57882757958859e-05
-3.5793826554732e-05
9.28652869340338e-06
-2.78174708591916e-06
-1.70961976618139e-05
-2.8109267616094e-05
-1.79609198189485e-05
-9.77338994141477e-06
-3.09349666826266e-05
-4.25423874403131e-05
-1.18757591278265e-05
-2.76074739137815e-05
-3.07429268255551e-05
-3.42171336891411e-05
-9.45483806981978e-06
-3.16612504794466e-06
-1.64718128589415e-05
-3.82034381592877e-05
-2.9061847577758e-05
-2.12890153846044e-05
1.02782433002403e-05
-4.77270443005678e-05
-3.19139096209443e-05
1.26829135909589e-06
-2.5794836803465e-05
-2.4226877400755e-05
-9.10395164358446e-06
1.27322101862088e-06
-2.29730644065465e-05
-3.28255147273594e-05
-1.70035219480618e-05
-2.91623328260997e-06
-3.19390691327547e-06
-5.2842059218826e-05
-8.84081339541985e-06
-1.1898128755875e-05
-2.26758772470505e-05
-2.84200144880442e-05
-1.70222026023359e-05
9.70346710632175e-06
-2.88575508867021e-05
-2.6273289615816e-05
-1.10340085533156e-05
-9.80590274116349e-06
-2.22784115494895e-05
-1.90522565183599e-05
1.55309254588887e-06
-2.75774830629614e-05
-8.63824115789684e-06
2.87762984139053e-05
1.7408839399892e-05
-3.06158834922389e-05
-4.26960720813843e-06
8.45224049756305e-06
-1.64684766758956e-05
-4.09778802962863e-05
-3.88278232900927e-05
2.46139172930944e-05
-1.55150541089485e-05
-3.30459298573856e-05
-2.07506940177224e-05
3.03436642118843e-05
-1.6765308357142e-05
-3.18746032471209e-05
-3.33593951688491e-05
8.21151696780432e-06
-6.84843224301464e-06
-1.62707280487206e-05
-5.56360218200441e-06
-2.75421451971071e-06
-9.5702310539756e-06
-1.4236373356069e-05
-2.9102679759986e-05
-3.54734787883677e-06
-1.24933610998232e-05
-2.16534710930736e-05
-1.59074454557064e-05
7.39415768356744e-06
-9.60165676113188e-06
-9.67406918988286e-06
-1.14364669495861e-05
-7.25623641827306e-06
-3.32192642704539e-05
-3.06662339857943e-05
-5.90613107756668e-06
-7.60400204201895e-06
-3.13687245314376e-05
-2.00640303198527e-05
-3.74442554717055e-06
-1.25584272073099e-05
-2.93203753560783e-05
-2.53411412689347e-05
1.46576427398621e-05
-2.49130814789951e-05
-2.95182282862049e-05
-9.81815200091086e-06
-2.22934947134655e-05
-1.75568144431401e-05
-5.18968234221564e-05
-5.72537314966075e-07
-8.42522906868467e-07
-4.67418059456976e-05
-1.46457569055572e-05
-9.24091316687181e-06
-1.1469828557547e-05
-4.40103772504669e-05
-3.74916943848024e-05
2.71532566142675e-05
-1.69380725833541e-05
-4.13768183240624e-05
-3.71207729277885e-05
-4.44094161746829e-06
-7.84462319093468e-06
-4.39771579169627e-05
-1.89801875540702e-05
1.23394653431141e-06
3.34430150123888e-06
-4.72442441841493e-05
-2.97226827461333e-05
1.79646406044788e-05
-9.78043462709948e-06
-4.4354085481699e-05
8.64893240955924e-06
-5.53418579798896e-06
-6.78708088031013e-06
-2.00182198121838e-05
-1.02369978385341e-05
3.1927314371655e-05
-1.12417335329152e-05
-4.89207003532059e-05
-1.98357338174412e-05
1.05979274077448e-05
-2.40083650304421e-05
-4.86764599776985e-05
-4.58839094469382e-06
9.41804069916637e-06
-2.06453104852733e-05
-1.02877027575004e-05
-1.2316652912224e-05
-2.43824057701308e-05
-2.74095388979344e-05
-3.16467516515889e-05
7.87681491915484e-06
-4.21727657470488e-05
-4.01981568638464e-05
3.01845634264972e-05
2.24656918047321e-05
-1.98962997503109e-05
-1.99835726683188e-05
3.57936509946178e-06
2.19520372776632e-05
-3.1552545580824e-05
-2.60778840896526e-05
-6.32879035256403e-06
3.98687480646281e-06
-2.38153224671397e-05
-3.98830978220405e-05
-2.18610042797916e-06
-1.90922016294364e-05
-5.83133879152066e-05
-4.93071658598427e-05
1.24234519261776e-05
6.25143298461038e-06
-3.87573623265824e-05
-5.24563836153319e-05
-1.56605564116629e-05
-2.97904561125309e-06
-3.07372585076956e-05
-4.14617629330148e-05
-2.97464710546362e-05
-1.32414144352546e-05
-2.77417172135527e-05
-5.13973950650712e-05
-1.75682457443691e-05
-1.3524289064824e-05
-3.06886476236435e-05
-2.88943151456017e-05
-4.76086827684957e-07
-2.68213381098762e-05
-1.89137438339809e-05
-2.14401465163777e-05
1.04449885548762e-05
-2.72191916663229e-05
-4.66143001847772e-05
-1.92009035204497e-05
-6.29929572532403e-06
-2.65420476157818e-05
-2.41403081472877e-05
1.56737495109996e-05
2.54751125533854e-05
-3.92275592892175e-05
-1.65930165139624e-05
2.10716074306086e-05
-2.14343773959666e-05
-5.07580097632265e-05
-2.17158854724792e-05
-7.3158093405495e-06
2.80329346664436e-06
-2.15726463810806e-05
-6.62020765941405e-06
-9.75288840200945e-06
4.99332675290599e-06
-3.07056705172286e-05
-3.76223768608791e-05
-2.13256193829577e-05
-7.18018211534128e-06
-2.14268628828352e-05
-6.66040351884969e-06
3.47202750187691e-05
-9.50840222755193e-06
-2.46571859590887e-05
-3.02793376921269e-06
8.13615258975835e-06
-3.78457849932073e-05
-4.21546072027072e-05
5.48583836466379e-06
-2.88421074452854e-06
-3.88638348396852e-05
-6.1945830466887e-05
4.33510082122574e-06
-1.11803774925486e-05
-2.22012539768382e-05
-1.3784947833627e-05
8.79896230183099e-07
-8.58833535343307e-06
-1.05654714816637e-05
-2.29326157784963e-05
4.95522675677803e-06
-1.53264627229848e-05
-2.24271710318368e-05
-3.16892091692201e-05
1.88683837114819e-05
-3.52853394242676e-05
-1.7562584763947e-05
-4.16156330642487e-05
-1.80565885531991e-05
-1.92639143608175e-05
-2.4978627075683e-05
-4.33712102063792e-05
-6.6398228659457e-07
-1.61184948615617e-05
-1.16679975764537e-05
-1.63018931777448e-05
-2.23481771590432e-05
-5.77862934375027e-06
-4.37700761043197e-06
-1.03365250203095e-05
-1.57475133088339e-05
-1.28553368843465e-05
-1.60366276330313e-05
-2.61301452288724e-05
1.53591677490749e-05
-3.11256402237976e-05
-1.92481220196992e-05
-1.51982891155675e-05
-3.21929591386447e-05
-2.51891324577867e-05
-2.53352184242593e-05
-1.66548116570241e-05
-1.77408444826082e-05
-1.69835372420849e-05
-3.8332776253513e-05
-2.73565227058959e-05
-4.23863651147365e-05
-1.1165176103302e-05
-8.33064865508862e-06
-7.25567884189555e-06
-1.00751841134883e-05
-8.44524826783593e-06
6.4845626150533e-06
4.79954611859237e-06
-1.46660219570079e-05
-1.55111758599733e-05
-1.67267577094242e-05
-8.27614732145389e-06
-1.94817451064335e-05
-2.03252512200721e-05
-1.64908941399959e-05
-2.35873229769278e-05
-1.32304337407601e-05
-7.93135280468689e-06
-2.90622667383707e-05
-4.2143707485122e-05
4.08809288724524e-07
-2.00908084051398e-05
-3.62008350573262e-05
-3.68543320235098e-06
-7.94534294124345e-06
-8.51223181743447e-06
-2.43841973079806e-05
-6.56353632219989e-07
9.89465371606379e-06
5.73199299649507e-06
-5.19266300216178e-05
-1.64384299884035e-05
-7.13092788678518e-06
-2.21271228343747e-05
-3.08264321686935e-05
-2.53130159899265e-05
2.37543780960153e-07
-3.22444945064995e-05
-3.27240290177166e-05
-1.80128220260326e-05
-8.02616444458751e-06
-1.81105458980292e-05
-4.9880504055281e-05
3.96757002265164e-06
-4.8954222285703e-06
-1.02724764345471e-05
-6.20190914840917e-06
-1.09136782447512e-05
-2.01652954165318e-05
-1.89948601779945e-07
-3.37143080275558e-06
1.3227661992924e-05
8.96541395964878e-06
-3.74940984191556e-05
-9.42788534507174e-06
3.31684493779408e-06
-1.86476020737331e-05
-3.27138492466621e-05
-4.76674769150642e-05
-2.34338037151121e-05
-2.04353242642426e-05
-8.49822613717672e-06
1.33619115732423e-06
-1.09739715348221e-05
-2.07389230911674e-05
-2.20519735547313e-05
-2.48316400530952e-05
-3.03991711548596e-05
-1.7665169458805e-05
-1.59703979239992e-05
-1.51547325454176e-05
-9.66316670260659e-06
-1.28168351286777e-06
-1.59372119923931e-05
-1.08978823243292e-05
4.84061965789812e-06
-2.47304861812755e-05
-3.58847680833821e-05
1.10514637874459e-05
-1.44659698551687e-05
-3.46776425395642e-05
-1.94556616082622e-05
-2.91701991785101e-05
-3.53497414817381e-05
-6.29341203542978e-05
-2.48860157228472e-05
-2.13219384247567e-05
-2.51208874415112e-05
-3.18739418733482e-05
-2.19869912247751e-05
-5.55736939638722e-08
-1.21507505684472e-05
-1.30725274239663e-05
-6.09248186381783e-06
-4.56704342576902e-06
-2.78504197203795e-05
-2.57468440199824e-05
1.34959876035422e-05
1.28441448443378e-06
-3.02762496085662e-06
-2.64285571369618e-05
-1.63469117836156e-05
-2.11754643982416e-05
-2.85597617974018e-05
-1.94636264658732e-05
-6.85172627817724e-06
-1.60469907286882e-05
-2.86654922652593e-05
-3.03501202132366e-05
-2.18685711890564e-05
-1.49196373140881e-05
-9.05332002764244e-06
-3.44193691606656e-05
2.04069667722002e-05
2.68355531546116e-05
-1.13617121332661e-05
-3.44189388622355e-06
-1.58498880300153e-05
1.39504502882196e-05
-2.24588815225159e-05
-2.21128323496244e-05
3.92766184246065e-05
-3.02743772272317e-05
-2.54735348743576e-05
-2.34292855252384e-05
1.22897484231051e-06
-4.55937477313546e-05
-5.4286733557901e-05
-3.86599643299025e-05
-1.60650759447071e-05
-3.74532792038875e-05
-3.70318197518352e-05
-2.47503723106211e-05
-1.88355257753454e-05
9.33320286837746e-06
-2.1315851318005e-05
1.23472148106261e-05
2.23314590106985e-05
-1.74656137093529e-05
-1.82075986849807e-05
4.30760407769966e-05
2.21828488811905e-05
-2.24995529329443e-05
-2.85204420675432e-06
-1.68597688104292e-06
-6.08492111897506e-06
-4.89250334724138e-05
-2.22868294052688e-05
-2.58456043853772e-05
1.73525085591548e-05
-5.22486581378545e-05
-3.72485199637487e-05
-8.96322415397492e-06
-3.61671978512414e-05
-3.85241564361906e-05
-4.41235811364298e-05
-3.45791625542494e-06
-2.10476551728821e-05
-2.94208867866055e-05
-3.57097502426944e-05
2.85842665337187e-05
-3.16474750661891e-05
-2.59138969384779e-05
1.89620761380769e-05
4.1830686685206e-07
-1.49806834324952e-05
-3.92138796651803e-05
-9.51279455806714e-06
-1.4832173105789e-05
-5.46954036514846e-06
-5.14433460351482e-05
-2.20316978638104e-06
6.49945396072642e-06
-4.10088149952802e-05
-2.76032824258159e-05
5.12587759378244e-06
6.36881571636132e-06
-2.23254323860598e-05
-1.46418156608519e-05
-5.01054047278735e-06
-4.66867835622894e-06
-3.1305192969871e-05
-3.14282120631847e-05
1.19273331853382e-05
8.46598356232802e-06
-5.0248125707547e-06
3.37475207141265e-06
-3.36561076268138e-06
-3.21627446497904e-05
-2.69699276392888e-05
2.64120383246853e-06
-1.62335928569819e-05
-3.56621782516561e-05
-3.51654246563612e-05
-1.28395687690877e-07
-7.4502799087354e-06
-1.97266207509044e-05
-2.83233090426529e-05
-9.54778930864956e-06
1.59107590250166e-05
-2.94038472636769e-05
-1.2175243159737e-05
2.3806506337087e-05
-2.42076426858244e-05
-3.96391038936212e-05
-2.1852126651333e-05
-6.71025828154463e-06
-1.21337583888744e-06
-1.02835083014676e-05
-2.44175189303537e-05
-3.3978033416247e-06
-3.05269513969368e-07
-7.19445050502591e-06
-2.32436863175559e-05
2.55584688466665e-06
4.95974680216542e-06
-4.97894685127394e-05
-4.63752179032125e-05
-8.66536769467147e-06
3.04656858678832e-07
-1.33581698547342e-05
-2.44011654944164e-05
-1.46507929959493e-05
-1.40496225929874e-05
-2.32094362194617e-05
-4.22680955045647e-05
2.55775145434181e-05
3.33385225068551e-06
-2.28257049516807e-05
-9.30469356921012e-06
4.87181407690803e-06
-2.53641724301669e-06
-3.86822814253027e-05
-3.85288163856385e-05
7.5442149755746e-06
-1.49122364947088e-05
-5.50401859995219e-05
-2.92776590215915e-05
-3.37973467365659e-05
-3.68699113997669e-05
-3.4192184053571e-05
-1.31043035243204e-05
-7.77167924104913e-06
-1.97937495154008e-06
-9.28470614027222e-06
-2.50694575589523e-05
-1.46195220670786e-06
1.31817331532323e-06
5.01748369597449e-06
-3.3296898898757e-06
2.25465340803884e-05
-8.00374538293577e-06
-1.27415937640992e-05
-6.24176761517655e-06
-2.90030812428201e-05
-4.23408308033357e-05
-1.11559739494737e-05
-1.53433562983208e-05
-4.37758627264685e-05
-2.38231315296014e-05
-3.1059076892232e-05
4.10565233780715e-06
-2.84395505134269e-05
-1.61404427622809e-05
-1.41759129228231e-05
9.68620888935639e-06
-7.93775780087046e-06
-7.66710695477152e-06
-2.25856627471455e-05
2.57301825099798e-06
1.78456291261345e-05
-2.83285987545863e-05
-8.47347948951954e-06
9.97218501833039e-06
5.8958617906399e-06
-7.18034219934878e-05
-3.27607028036849e-05
-7.27711000827172e-06
-1.67038789173274e-05
-4.96106315671704e-05
-1.93239141754859e-05
6.34469473337094e-06
-3.14162512689775e-05
-7.55621036388816e-05
-2.86897052726541e-05
2.75528193062346e-05
-2.20198149113707e-05
-5.18971446139253e-05
2.70538407061282e-06
3.47648406745464e-05
9.20304157840031e-06
-1.95494580279758e-05
-1.72877590184187e-05
5.95495066733873e-05
-8.88631960447166e-06
-3.94200764969499e-05
-3.32806455784504e-05
5.95858603841605e-06
-5.55731590255331e-05
-5.74503317355961e-05
1.33902880680838e-05
-5.21109696398976e-06
-5.51142746395082e-05
-2.99884772955422e-05
-1.51936100730052e-05
-8.34981524346245e-06
-2.03975635104892e-05
-1.14536802303282e-05
-1.67417073277113e-05
-1.7527580050963e-05
-1.54209448838781e-05
-3.83606159579893e-06
-1.33086206619402e-05
-1.1715010666619e-05
-9.27585762209188e-06
-2.85983302644377e-06
-2.43326227280126e-05
-2.308568752966e-05
-5.36561242188288e-05
-6.87895890647518e-06
-8.91025837611663e-06
-4.94100872715017e-05
-5.57945231657996e-05
-1.21055065324219e-05
-7.98198468739991e-06
-4.4271832156315e-05
-4.01952136243075e-05
1.04980597756615e-05
4.04408919690623e-05
-3.39910896984431e-05
-2.4893061542504e-05
5.06489831864366e-05
1.50626177959768e-05
-4.34482717306424e-05
-5.2245595290815e-05
1.77890720910494e-05
4.6837874133549e-05
-3.12828790845983e-05
-2.11773774405517e-05
-4.69831742865923e-06
-9.43645744734327e-06
-5.26803367757486e-05
-4.9993887922306e-05
5.79391355838846e-06
-1.08865991629075e-06
-5.19046994538481e-05
-4.10149830950873e-05
1.55389063468893e-06
2.92646336401856e-05
-1.85852367293214e-05
-2.17441200732063e-05
2.49253297984336e-05
3.49839305545434e-05
-2.87956823677815e-05
1.20302275892807e-05
-7.4706851109372e-06
-1.7042305390769e-05
-1.68236386178658e-05
-1.32008318349682e-05
-2.06798942005294e-05
-3.38026683297244e-05
-4.34095953584524e-05
-3.04292746810173e-05
-8.16031908493823e-06
-5.78597234879372e-05
-1.19041837270437e-06
-6.66582480729018e-06
-4.40666025487809e-05
-2.53549576050778e-05
-3.1168067938039e-05
3.37412400487949e-05
6.26704752778006e-06
-1.91989537991755e-05
1.98347819466137e-05
2.85336087717152e-05
-9.67329364506486e-06
-4.73922709572109e-05
-1.56641790305593e-05
-5.0641492932236e-06
-3.71807308843066e-05
-4.83511066085267e-05
-5.70845822093458e-05
-1.71984139981879e-05
-3.87465336671225e-05
-3.83069584931878e-05
-7.09681644347832e-06
2.29922513791431e-05
-4.00124016681718e-05
-5.26941780288639e-05
7.34005425825085e-07
3.65322370434361e-05
-1.32894813186311e-05
-1.44845547390154e-05
2.16363091225145e-05
5.28912807935823e-05
-3.9621629632062e-06
-1.66047689665126e-05
1.344713648435e-05
-7.23700058352924e-06
-2.00756691222039e-05
-6.61016454456831e-05
-2.50702531869598e-05
-3.39436640016709e-05
-6.80572737538529e-05
-2.02559118018834e-05
-3.29463974295776e-05
-3.00076652648003e-05
-2.55229459036214e-05
-1.41164804583782e-05
-2.96154199269546e-05
-2.62191526615682e-05
1.66960371893355e-05
9.90553928800513e-06
-1.96037668354034e-05
-4.80610099251068e-06
6.33251939341315e-06
7.18402551835258e-06
-2.81479300072369e-05
-2.46630508758753e-05
-1.95443702395192e-05
-3.15683921046623e-06
-1.80805252326014e-05
-3.26378690560711e-05
-2.79690183482645e-05
5.80598998425942e-06
-2.40151311613632e-05
-5.29864178081351e-05
-4.18862961546993e-05
-6.77024938471916e-06
-2.90599558453895e-05
-1.20159726445335e-05
-2.26300341443375e-05
-4.22655832062017e-07
-1.36863154525252e-05
2.94856573894572e-06
8.23242510900363e-06
8.89859841661976e-06
9.40931094796252e-06
1.91741704625817e-05
8.93964646884997e-06
-1.13113455632742e-05
2.11793196323008e-06
-3.04749794308332e-05
-4.35733371176144e-05
-2.74476605102546e-05
-3.0144207590309e-05
-3.36849928616205e-05
-2.77775205462727e-05
-2.89928328768593e-05
-1.82661752307034e-05
-2.34077307793842e-05
-4.82326173072092e-05
-1.68985397316076e-05
-7.32483855632284e-06
-8.34323106573552e-06
-1.29156467211475e-05
-3.37753999464405e-06
-3.56571530017732e-06
2.33616502344236e-05
-1.53296557302141e-05
9.61918468814505e-06
4.077624355096e-05
-1.24954272817274e-05
-3.7466399786354e-05
1.59407271521505e-07
-2.06579753461165e-05
-4.30097699939706e-05
-3.17599994596507e-05
-4.24001224067992e-05
-4.82807646800311e-05
-4.44429271684357e-05
-3.00194857096383e-05
-1.33771720351598e-05
-1.83796697335339e-05
8.14186713722921e-06
1.68094391542207e-05
2.16499572567904e-06
7.94354203709924e-06
-4.84319404750477e-06
-1.0903496827149e-05
-1.16777593713045e-05
3.97055555751288e-06
4.7796104000886e-07
-6.83983584008341e-06
-4.3028084271887e-05
-3.54452645583076e-05
-2.97399276438814e-05
-2.90412665618246e-05
-3.77640988004663e-05
-6.29076605620995e-05
-2.91779433489601e-05
-1.40698604550641e-05
-2.12798276927506e-05
-3.26634267323491e-05
-2.50550898550962e-05
-2.0380369654823e-05
-3.55755063278351e-05
-1.73182117555542e-05
-2.44610468600584e-05
-1.76046074658801e-05
1.64723026044378e-07
-2.81115752305623e-06
-7.59768628860329e-06
1.03222730157667e-05
2.48579711654783e-05
-1.58365374263056e-05
-1.24212699899643e-05
-2.34001600828191e-05
-2.06230730608265e-05
-3.21563630770544e-05
-1.61713710959804e-05
-3.4263690509037e-07
-2.49828519309061e-05
-5.45895249773088e-05
4.90998252182993e-07
-1.51518768274976e-05
-3.31905412832737e-05
-3.13498452408621e-05
2.6327949507985e-05
2.13009069056177e-05
-1.03521269633312e-05
-1.27391688389739e-05
7.60901974124656e-06
-4.02923083342373e-06
-1.70954347461327e-05
-3.12996878632224e-05
3.0874920664812e-05
-5.43779172474995e-06
-7.93121314583258e-07
-2.41240096123819e-05
3.7918944394478e-06
-3.16298843474957e-05
-4.1062224831227e-05
-3.25332296358303e-05
-4.84871105398031e-06
-3.29299521220162e-05
-1.68781610646275e-05
-2.73398397256213e-05
-3.65853142083812e-06
2.94025751748899e-06
-1.70568272607032e-05
-3.15493540352554e-05
-2.14077324894091e-05
-3.34636206784904e-05
-4.58748572150696e-05
-1.12209426416979e-05
-1.18632055288213e-05
-2.4751444492954e-06
-3.93881538934004e-05
1.18363446789512e-05
1.9202805369017e-05
-1.90707764699545e-05
-4.40027176307972e-05
1.52600625099348e-05
-1.62796507155749e-05
-6.28180084212457e-05
-2.5184410613128e-05
-7.82082023174625e-06
-3.31515923882974e-05
-5.09239251865077e-05
-2.33655772514989e-05
2.19976200171163e-06
-3.22523102959018e-06
-4.98157251689332e-05
-4.72611488789483e-05
-1.33907409204769e-05
5.18475994871505e-06
-5.13504698960594e-05
-1.01206347882051e-05
2.15306684670544e-05
-1.65609351528694e-05
-2.86502056056208e-05
-3.2225970046514e-05
-3.72867371507177e-06
1.2029580108715e-06
-2.7910992881775e-05
1.58218977718508e-05
5.18930169382235e-06
-1.06655415272192e-05
-3.61280570682468e-05
-8.48917822690076e-06
-1.38123116024581e-05
-2.38344395786351e-05
-3.66474570391383e-05
-1.25383579744205e-05
3.06940303365018e-06
-2.17798082457995e-05
-2.65665802572007e-05
-2.12799302003664e-05
6.65711529317882e-06
-7.49607342499147e-06
-1.03795229408092e-05
-1.98667840472639e-05
-2.14815969928123e-05
-2.31091344126226e-05
-2.06369084636897e-05
-4.057815842795e-05
1.00381780937579e-05
4.71541514818714e-05
1.3143707867966e-05
-2.56168144806169e-05
-2.77483813999941e-05
7.85356536092274e-06
-1.0200400730233e-05
-3.96094264849776e-05
-2.68044973759136e-05
-2.49220106463702e-06
4.22211230392698e-06
-3.81422468677181e-05
-4.41494698584768e-05
3.73655248991774e-06
1.03383224643165e-06
-2.56380890477708e-05
-3.95112881889601e-05
-9.58595466291346e-06
1.90454165813605e-05
-1.28357313879383e-05
-3.55227728130288e-05
-2.54420125419864e-05
2.38405294247814e-05
6.15341998659863e-06
-3.71520331745445e-05
-5.75884004868615e-06
1.23061517968037e-05
-8.21987497220065e-06
-8.19521131212399e-06
-2.4232779445703e-05
9.3348807282939e-06
-3.44907207224076e-05
-4.83397669577587e-05
-3.28086765147612e-05
-2.09498774443969e-05
-1.02657892095182e-05
-3.56465707809139e-05
-4.26945681880588e-05
-2.08688216540782e-05
-2.50585442496548e-05
-1.14163896797322e-05
-2.03995572074139e-05
4.2617200042153e-06
5.05905105601221e-06
-2.7536975163177e-05
-1.9690707769549e-05
-2.67605880215504e-05
-1.55901656646813e-05
-2.9670020266681e-05
-4.43337970566604e-05
-2.70567949107547e-05
2.32661399721684e-06
-1.49401393254177e-05
-4.89972897683142e-05
-9.89136175497044e-06
-4.49222144229404e-05
-3.13551165113704e-05
-3.57100917592329e-05
-4.20607288951673e-05
-1.67737779023978e-05
-2.11554309824906e-06
-1.80671188342922e-05
-3.51253191024703e-05
2.02936720399164e-06
1.19417637508796e-05
-1.10246208482711e-05
-9.19951332330943e-06
1.7202041427327e-05
5.37661916133775e-05
-8.74563562389492e-06
-4.98797104275222e-05
1.34486443549247e-05
1.7911942263034e-05
-1.02584592678165e-05
-3.84402394358722e-05
-1.60146263430362e-05
5.00233357185328e-06
5.80690647105801e-06
-3.90193928663641e-05
-3.45011032682124e-06
5.9703518345732e-06
-1.83643900648493e-05
-3.41491269636429e-05
-2.50415746932896e-05
6.60468031422324e-06
7.98474021746211e-06
-2.00812657381325e-06
-2.84955171034808e-05
4.56418079182131e-08
-7.00236816896692e-06
-5.69989015884625e-06
3.53002947420977e-06
-4.05132453458377e-05
-4.62167334848943e-06
-2.05266719219724e-05
-3.33779638465236e-05
-3.05439162343649e-05
-5.51126296469937e-07
-1.13863978301133e-05
-2.33698664387438e-05
-2.36104851421388e-05
-2.04950442435078e-05
-8.44527998505258e-06
-4.45611903820008e-05
-4.04791377819255e-05
-1.54251930659556e-05
1.8232795233459e-07
-4.45931257925058e-05
-2.18074574732842e-05
-7.66321104209442e-06
-5.27183862888643e-06
-1.60417313549328e-05
-4.70181266689578e-05
-1.40196070185122e-05
5.11200633340688e-06
-2.10671327720957e-05
-1.85619532255247e-05
-9.54609890335792e-06
5.15266627852178e-06
-1.93189833480165e-05
-2.76687429130354e-05
-6.71089114957089e-06
-1.07121607554798e-05
-3.79719571178847e-06
-5.620917198173e-05
-1.46300607189258e-05
-8.66475321922069e-06
-3.21497122829511e-05
-4.80330849380717e-05
-1.10723182729194e-05
-1.90581880216318e-05
-4.62875244685056e-05
-4.13664950759053e-05
-3.35772237564534e-05
1.49375526272627e-06
-2.02006967685967e-05
-4.45489352371412e-05
-9.76419133732916e-06
-1.47289765971106e-05
-1.67113329276299e-05
-1.66266985151366e-05
4.03014001270129e-06
-2.09691050532527e-06
-3.4193558204183e-05
-7.09019099783021e-06
-1.13461153605675e-06
-2.03561422985064e-05
2.65359412051396e-06
1.27495752210718e-05
-1.17287231927858e-05
-5.24414713373746e-05
-2.15079274434234e-05
-2.31212059340484e-05
-3.82632190209297e-05
-3.0469929555796e-05
-3.09199641483723e-05
-2.60049618770682e-05
-1.71677191037338e-05
-3.28091551818917e-05
2.62912179319215e-05
3.04586720559915e-05
-9.9553140345175e-06
-9.94272138120953e-06
9.28190726618025e-06
1.67721541632365e-05
-1.09860803656101e-05
-5.70869751643095e-05
6.15140207895743e-06
2.20436692332505e-05
-3.59378094148795e-05
-4.44623709036158e-05
-1.76755307000366e-05
3.00377249136058e-05
-2.15942631339016e-05
-5.11775414423724e-05
-1.70261344238935e-05
1.78460455910194e-05
-1.90629837052248e-05
-5.65617747559721e-05
-1.47861406017275e-05
1.62873916777878e-05
1.10147735739405e-05
-4.4245298672063e-05
-4.04630148930237e-06
1.71008606458424e-05
-1.05879345685641e-05
2.92944219694433e-06
-1.8141756333061e-05
7.39823559298057e-06
-2.61331068417628e-05
-3.40705138545027e-05
-4.04921881814128e-05
-3.63932063475003e-05
-1.61353660003923e-05
-1.83228396834227e-05
-2.90884601914665e-05
-2.44635124914258e-05
-6.99612950787888e-06
-1.24891138373333e-05
-3.67579593850102e-05
-2.1186340536951e-05
-5.39123442567713e-06
4.66755499166559e-06
-2.83040710348257e-05
2.40898151810021e-06
-3.9589423186989e-07
-1.63069282439104e-05
-2.0977371650055e-05
-3.16881652193534e-05
-1.14192080141178e-05
-1.72043298950993e-05
-3.50117416236533e-05
-5.02088600237867e-05
-3.14846871809271e-05
-1.11116023556755e-05
-1.10435852442085e-05
-5.71861969327364e-05
-3.83198181476529e-05
1.51018618681675e-05
-1.8092491634329e-05
-1.62003960384466e-05
-4.64624193252991e-07
4.91375054629985e-06
-1.18186736762099e-06
-2.66813792173946e-05
-4.63536075237546e-06
1.93812618474767e-05
-1.33258787542351e-06
1.57652818965894e-05
-2.8856471936082e-05
-2.80306907503331e-05
6.57400385454936e-06
-1.16191341386638e-05
-3.74049186702035e-05
-1.08855182845185e-05
9.82375244027712e-06
3.14527224313743e-05
-3.62748737991087e-05
-1.42533325086948e-05
9.07854256008788e-06
-3.29781399608829e-05
-1.87302342799469e-05
-5.49288513781936e-05
-4.92200187031295e-05
-5.14988450602052e-06
-2.12413488727083e-05
1.29985387859083e-06
-1.31169926980559e-06
1.28980573517432e-05
1.4869050137242e-05
-1.93056842248032e-05
-2.15072781750135e-05
2.96619040714139e-05
-2.10277249027242e-05
-3.52877822673872e-05
-2.27210018946189e-05
2.60374313176697e-05
-2.85370796057407e-05
-3.82895040019179e-05
-1.27969224762831e-05
-2.54731607396081e-05
-2.53558822206955e-05
-4.68665933930561e-05
-2.94345723257288e-05
3.41244177867407e-05
-2.12912034599037e-05
-4.49215564559491e-05
2.61909028331177e-06
8.79817531479427e-06
-2.01569325198193e-05
1.23855361168134e-05
-9.6905536256765e-08
-4.65516041626682e-06
-5.36632346096522e-05
-2.03497104446285e-05
5.81265540769293e-07
-3.15332320941819e-05
-4.39267214009709e-06
1.22282145097862e-05
-1.27975497067098e-05
-3.88554576811878e-05
8.53086285791582e-08
4.8104525781654e-06
-6.25817714254002e-06
-5.68773182600203e-05
-3.71852839330952e-05
-9.38132690291629e-06
-1.45890241157893e-05
-6.24067812881045e-05
-2.35050826976632e-05
6.55531414734469e-06
-2.37831023120611e-05
-1.88805803677476e-05
-2.54808781042498e-05
1.63186884936975e-05
-2.01749832562014e-06
-6.02983409208835e-05
-1.5414478220872e-05
2.34082606344707e-05
1.67393814217162e-05
-5.99244044711235e-05
-1.8656824369552e-05
2.67473768703852e-06
-2.05479305138557e-05
-4.11791973573291e-05
-1.69107428786023e-05
3.54183729841918e-07
-1.70206547931943e-05
-2.95077646844658e-05
-6.6042559083999e-06
-1.3968755418536e-06
-2.25154544489559e-05
-3.53740257499952e-05
2.59184331513988e-05
2.03802222718764e-05
-1.05093076402166e-05
-2.78335384886006e-05
1.81517030921266e-06
-1.64432134471002e-05
-1.43825952989315e-05
-1.54329292200388e-06
1.6480071725445e-05
2.71175650238296e-05
-1.71687881343224e-05
-4.35396225647176e-05
7.79748463212737e-06
-4.76067311490254e-07
-3.81265264254992e-05
-1.7637686563131e-05
7.37573445318723e-06
6.52601564732147e-06
-3.88202570336641e-05
-2.69399922550145e-05
3.21088809542041e-06
-3.10136958347475e-05
-2.29453734080481e-05
-8.83352556076952e-06
-2.09415770509315e-05
-2.09877352991766e-05
-7.25571592109929e-06
-1.97994956350988e-05
-1.27675557989182e-05
-1.66434458484326e-05
9.8953262278629e-06
-1.63127873436383e-06
-1.07329845564323e-05
-6.52388512615185e-05
6.4343240862516e-06
1.26710778132142e-05
-2.59482837440659e-05
-4.56944376514645e-05
-1.58814450608926e-05
1.03070200339268e-05
-3.01748725468571e-05
-7.96114125616998e-05
-1.64600278279053e-05
1.39893676924418e-05
-4.90706845329326e-05
-5.58464027313932e-05
-2.55286470088771e-05
-1.4988928511956e-06
-2.49028441520481e-05
-2.53472220190532e-05
-2.51696406657339e-05
-1.07510166656046e-05
-1.39063888008873e-05
-1.06803537695041e-05
-9.89560781880378e-06
6.99977798289659e-06
-2.26013259382136e-05
-8.04892856822757e-06
5.44771695939422e-06
-9.94572901792666e-06
-1.26270074978957e-05
-2.71790148597992e-05
-4.228740253287e-05
5.89923870875543e-07
-2.98978150952044e-05
-5.63166554572838e-05
-2.93814680950895e-05
-2.43109552077045e-05
-2.51059289092545e-05
-2.03515180477694e-05
-3.76396912746251e-05
-7.34608917446461e-06
-4.22537277388159e-07
1.09717679551738e-05
2.60020077559051e-05
-1.04935814775609e-05
-7.64016560994733e-07
2.57476673597109e-05
-1.08931481553532e-05
-7.16919891733094e-05
-3.11590645154088e-05
6.91858037205124e-06
-5.43006653671942e-05
-3.1869738108214e-05
-3.37164705974806e-06
-5.26566700983459e-06
-1.02982561658789e-05
-4.57469956064056e-05
-7.15711735012297e-06
4.15555276412391e-06
-1.4555883804395e-05
-3.5304858607024e-05
1.20818120268642e-05
1.88778716968202e-05
-8.20340643160642e-06
-1.32320333840644e-05
-4.57092885635788e-06
1.40666129462052e-05
-6.96023025299772e-06
-4.67066779613737e-05
-4.06278890008924e-05
-1.05028770079582e-05
-2.85262934839959e-05
-6.71720058662443e-05
-5.15372614399626e-05
1.84842406871332e-05
-3.97257608919157e-05
-4.60371443175529e-05
-8.26384509290002e-06
7.76185560569376e-07
7.14654438470655e-06
-1.57362776359209e-05
1.54066140158853e-05
-1.3208384377307e-05
-1.67394910569296e-05
-1.28296780820243e-05
-5.58502970458849e-06
-2.37201106263872e-05
-1.95852502663038e-05
-3.95414098190356e-05
-1.27435857173435e-05
-5.72528104606304e-05
-3.37969297900141e-05
-6.5988516457514e-06
-2.32329343043902e-05
-4.87145484062299e-05
-1.25425793276448e-05
-1.02469305180454e-05
-2.08561574198762e-05
-2.10643836087604e-05
-3.9515125066176e-05
1.81096669058374e-05
1.71028174226075e-05
-4.08642449615518e-05
-3.70264093817005e-05
-1.80917608990897e-06
1.08889980493243e-06
-3.83521958023467e-05
4.04948840051371e-07
7.63322930559481e-07
1.98616738576914e-05
-4.05037493610806e-05
-2.93359113145898e-05
1.43279928013242e-07
-2.23577162831365e-05
-4.67641312073298e-05
-3.11083002670896e-05
-8.96393659529965e-06
-2.88300055687415e-05
-3.7609428732541e-05
-2.6567024146701e-05
-2.03030101702685e-05
2.45415473476836e-06
-1.04150405545764e-05
7.97387533122247e-07
1.47598159742928e-05
-1.16844918639441e-05
-2.70097864515293e-05
1.99816873159939e-05
-2.34046097654272e-05
-2.29145867528353e-05
-1.24483192551937e-05
-3.22523663250526e-06
-1.02495323760314e-05
-2.99098183937013e-05
-2.30414189504023e-05
-4.36101810919604e-07
-9.53785973629567e-06
-3.25399080318534e-05
-2.70956410860182e-05
-1.25208804190709e-05
6.28206581088449e-06
-2.40897081136287e-05
-7.24374671558367e-06
2.01597311215397e-05
2.82079836578058e-06
-2.6587433808823e-07
-3.08458533206006e-05
8.48465011603894e-06
-3.09023012762782e-06
-3.75225619226941e-05
-8.83443000584619e-06
-3.55838539396724e-05
-1.81971842482132e-05
-3.32103564565343e-05
-3.93277789385948e-05
-3.53495349796127e-05
-3.57405462533927e-05
-3.01164893281781e-05
-1.06811988767391e-05
7.18630695562731e-06
-1.77179024097647e-05
-1.32657788146971e-05
1.75765864775146e-06
1.81663161495131e-06
-1.31469155687878e-06
-3.77071699683299e-05
-8.11192428891161e-06
-1.72703445785745e-05
-1.68597719267846e-05
-1.36803733626021e-05
5.06350542808531e-07
-1.07214812202384e-05
-4.05531380402376e-05
-6.47374083792796e-05
-1.79853308236829e-05
-5.02340360761515e-05
-6.97248391327296e-05
-5.13669116301917e-05
-1.28954125168265e-05
-3.44257772505733e-05
-3.03367698733409e-05
-1.01279699884722e-05
1.06959696675487e-05
-2.9307106348925e-05
-2.53405614260496e-05
1.93733617698433e-06
-3.90913836434104e-07
-3.04388744577707e-05
-3.44776735825027e-05
-1.15188129654193e-05
3.5960169165122e-06
-2.11158461320542e-05
-1.56391258820355e-05
1.18941273721418e-07
-9.68921562311749e-06
-6.29357164727878e-05
-4.64060396640406e-05
-9.89762947151272e-06
-4.7678994337423e-05
-6.40626374779021e-05
-1.49235942125132e-05
2.30455026636338e-05
-2.29333456673238e-06
-9.21322315139644e-06
9.07649435092664e-06
6.55103116650597e-07
-1.36868131534143e-05
7.81362578995042e-06
1.49189051760691e-05
2.50064666324999e-05
-6.52298463994074e-06
-3.08904553747011e-05
-2.51972720571964e-05
2.36152321901762e-05
-2.93660811057425e-05
-8.95261497135657e-05
1.33776870668735e-05
2.86102280406011e-05
-2.48625845432606e-05
-4.0104435406735e-05
-1.39797402520278e-05
7.99577237844237e-06
-1.74343802103718e-05
-2.56451472680651e-05
-5.75430275109918e-06
1.87370964373184e-05
1.90641191395588e-06
-1.36506371685877e-05
1.94398026025329e-05
2.07367515178406e-05
-1.61591737502026e-05
-9.2026680644395e-06
1.5104124861148e-05
-2.08037829859753e-05
-2.07388115749026e-05
-2.83995405375131e-05
-2.55902345362965e-06
-2.69425277688284e-05
-5.59416535879127e-05
-3.47152522278827e-05
-3.93775942351145e-05
-1.37137230428304e-05
-2.94980353246959e-05
-1.61117298963776e-05
1.40880042362483e-05
1.42980709333226e-05
-1.73838216083128e-05
-7.18469095560884e-06
5.63349934907065e-08
-6.99479817768739e-06
-1.98420868845966e-06
-3.2942996377423e-05
1.29602460307959e-05
-2.09044086595848e-05
-6.57731597601188e-05
-1.36145587493362e-05
-2.37346856759113e-06
-5.68361167025803e-05
-8.23379368352159e-05
2.41368280881727e-06
-1.91605745791519e-05
-4.71099621151455e-05
-6.16107954307644e-05
1.57038436476677e-05
-5.81258523951079e-06
-4.49106282989937e-05
-3.17811986626944e-05
3.42646591226227e-05
2.87115295915774e-05
-4.23798082524004e-05
-1.87980050348116e-05
5.65731667682371e-05
5.27427898897786e-06
-5.49508456598205e-05
-3.92822052024244e-05
2.20595646464988e-05
-9.42050453337938e-06
-7.81806635336388e-05
-1.31661265995781e-05
-2.09918418746368e-05
-2.02539677389619e-05
-4.37530416304996e-05
-3.92081152892245e-05
5.9867997403049e-06
-1.18107970436757e-05
-4.3794642991665e-05
-2.41069349721432e-05
-8.00941238583032e-06
-1.29462885212029e-05
-1.10393652634052e-05
-3.25037748392451e-05
-6.06908786969534e-06
-2.53495918759706e-05
-9.43329705445093e-06
-1.10245429003976e-06
-1.50111978278176e-06
-3.51880213726003e-05
-4.47506485300485e-05
-5.06248312826614e-06
-2.29971995968025e-05
-3.87457150061613e-05
-3.12166192216966e-05
-1.00807207088098e-05
-9.65786889113464e-06
-3.37978671320293e-05
-1.0516887686724e-05
4.13916383485954e-05
-8.24106526154346e-06
-1.28755897567574e-05
-7.92225744005571e-06
1.92222064687469e-05
-4.1212326434559e-05
-3.09028949583354e-05
-7.19696815398727e-06
-3.00893472358283e-06
-3.96725018823829e-05
-1.19374659752509e-05
-1.2861336007098e-05
-1.00469503628819e-05
-6.28453952301458e-06
-2.8762557802872e-05
-2.55977142111766e-05
-3.86893916415553e-06
-5.20628948914381e-05
-4.3479811223121e-05
-1.86035081567411e-05
1.13645700132316e-05
-1.90193956355877e-05
-3.66456659113732e-05
4.59549376777008e-07
-9.33238019030193e-06
2.06544613265244e-05
-5.16632284615157e-05
-4.3075744516093e-05
1.48866278440018e-05
-1.44182213099757e-05
-5.95746796104238e-05
-2.43468287261828e-05
9.06144159107585e-06
-1.22551079592148e-05
-4.30497440788864e-05
-3.08038309663277e-05
-4.12092133638263e-05
-5.54611137466628e-05
-1.62184052680997e-05
-2.36493779028444e-05
-3.35001088690946e-05
-2.32997104402413e-05
5.14012104647219e-06
-8.27018633664484e-06
-1.28722775992805e-05
-2.56602010175758e-05
-6.97104026015646e-06
1.32843579399832e-05
-2.36249166333378e-05
-2.37527303987048e-06
-1.51234672735825e-05
-8.09323492040567e-06
-4.22455744599255e-05
-4.66573840401927e-05
-1.31863792709728e-05
-1.49788995645669e-05
-2.18761247383543e-05
-2.63640514650444e-05
-1.23497481942081e-05
-7.10241727223763e-06
2.11563398708718e-06
-1.6280010784722e-05
1.54402946512778e-05
-1.75440432609778e-05
-2.35284505975726e-05
1.16908686670893e-05
-6.48638665164071e-06
-1.41132766334229e-05
-2.02816366237235e-05
-2.49941235759301e-05
7.54820386290857e-06
5.77263344201002e-06
-3.60385273816177e-05
-5.25635126853879e-06
2.06159984843593e-05
-1.22581148298965e-05
-2.9940319835894e-05
-3.64057838161394e-05
1.86073129884828e-06
1.41966589800551e-05
-2.31253456019307e-05
-9.44640113687886e-06
-2.00141449706418e-06
2.85658137803247e-07
-4.15960130394113e-05
-1.98062212024015e-05
5.14167647354804e-06
-2.10137208655907e-05
-3.79121209297406e-05
-7.26216670423747e-06
-1.38111546024643e-05
-1.86211443635707e-05
-4.8663654579961e-05
-4.82435944154702e-05
-2.29838207479729e-05
4.47615491383217e-06
-3.98424767932621e-05
-4.06962135747369e-05
8.57281041078022e-06
-2.69258786629143e-05
-2.75403461233067e-05
-1.01278197330021e-05
-9.60403777451229e-06
-2.16380133235056e-05
-4.63823153985361e-05
8.60947600962646e-06
-3.2571234414101e-05
-3.53187097764273e-05
-2.68886870666225e-05
-3.6054134346599e-05
-2.56413659093869e-05
-3.3126119768563e-05
-3.75903403810049e-05
-1.15555587481166e-05
-1.57115974230788e-05
-2.00232531875008e-05
-1.94007069195246e-05
-3.76667628322378e-05
-9.06429770290487e-07
-3.15122293962499e-05
-5.88524995279099e-06
6.7323759638558e-06
-1.90109504026841e-05
-3.20421009125172e-05
-1.14619049937619e-05
-6.83798021599955e-06
1.18233876406358e-05
-2.29938845502664e-05
-2.89366049339739e-05
9.89734443598281e-07
-9.95929261628867e-06
-3.07399998034053e-05
-2.20874097829771e-05
-5.29670314616222e-06
-1.67305313538371e-05
-2.72542842515414e-05
-2.39366100365177e-06
-1.03470764764664e-05
-2.09185898855556e-06
-2.13338746982174e-05
-1.21349583749367e-05
1.20662407591598e-05
-2.20523109934245e-05
-1.10805242301392e-05
-6.5271557673115e-06
-6.4258087659833e-06
-4.30590028998564e-06
-1.68632798004695e-05
-1.11515382649936e-05
2.91848119595921e-06
-2.13990589239446e-05
-2.85859275994034e-05
-1.48690538939376e-05
-2.76335970528949e-05
-2.67160794407823e-05
-5.33501262585827e-05
-1.89304407100238e-05
-1.9807165230336e-05
-1.18493730978971e-05
-1.58170866273937e-05
-5.81130339312325e-06
-8.9200234731613e-06
-1.24518054310247e-05
1.85610965167653e-05
1.81504260064641e-05
-8.27558511967111e-06
-2.01462007265011e-06
1.07071382007912e-05
2.7895333125345e-05
-1.05238052868466e-05
-2.79827280868219e-05
-1.99389513268348e-05
-3.11610690091175e-06
-2.02495237952498e-05
-4.08615834972941e-05
-2.7534306008872e-05
-1.29317661339106e-05
-2.40780483084624e-05
-4.44544932378439e-05
-3.42453920309087e-05
-2.80988095090623e-05
-3.10716767199665e-05
-1.79955951448706e-05
1.75105673167724e-06
-5.87471050810422e-06
-1.0889735916937e-05
3.02169316866618e-06
-1.61891795136317e-06
5.50129501937556e-06
-7.69902066536638e-06
-3.17841421284506e-06
-9.42750253811518e-06
-2.07213420687976e-05
-3.82298067035359e-05
-2.13903949928441e-05
-1.48935201995762e-05
-4.04048585459752e-05
-3.78206843884553e-05
-3.86321409006412e-05
-2.93865470537191e-05
-3.18374991863932e-05
-2.36025299703317e-05
2.22437643649917e-06
-1.38408513928825e-05
-2.09426935619023e-05
-9.06670788873798e-06
-1.81988845643101e-05
-5.3848951506369e-06
-2.50412928057951e-05
-7.63212949256675e-06
2.83877114972809e-05
-9.13573626399926e-06
-3.80435180470254e-05
-3.15542570128758e-05
-8.64040495795981e-06
-5.49639554649927e-05
-4.79108682530657e-05
-5.02638378151014e-05
-1.40711851252624e-05
1.83700539237397e-05
1.53513477071668e-06
-3.48134184339272e-06
-7.93518906405349e-06
4.8350388364458e-07
-1.41485223028588e-05
-3.49321854518505e-07
1.32752866773276e-05
1.20383656004512e-05
1.01783047922288e-07
-4.61378531098971e-06
1.83531837399489e-05
-6.13814607340237e-06
7.12599742247313e-06
-2.71475554801297e-05
-2.69514826925615e-05
-2.47733315113235e-05
-3.68324969527116e-05
-2.09004245858183e-05
-3.73582725217995e-05
-2.06620307916523e-05
-6.11511366948804e-05
-1.71999376022481e-05
-3.53405962507799e-05
-9.61934244400455e-06
1.13625276568179e-06
7.13127884115594e-06
-1.57386941690982e-05
1.85511769526438e-05
9.92759984205386e-06
2.5430024790634e-05
-5.01341832923707e-06
-1.95014298877122e-05
-2.15899495109793e-05
-2.57844101534932e-05
-2.78528668330973e-05
-3.09239431392186e-05
-1.02081651612076e-05
-9.67273779251004e-06
-2.86348331208459e-05
-6.14778391794042e-05
-3.80244041037401e-05
-1.9202404115798e-05
-4.58400483787184e-05
-5.90528205688683e-05
-2.31010383397926e-05
1.55301547695695e-05
-2.49991648138147e-05
-1.9358718537436e-05
-3.05853708256343e-05
2.54590120745643e-05
3.06631810157177e-08
-1.78614656770286e-05
-2.15081278142472e-05
1.31929982340292e-05
-3.63450969676305e-05
-3.14604381567481e-05
-2.71096845003017e-05
-4.03977462942992e-05
-3.34341615302626e-05
-2.86444392237971e-05
-2.20496264798687e-05
-4.20240982822303e-05
-4.86921477022694e-05
-1.25600406645414e-06
1.158521861036e-06
-1.97808825799316e-05
-2.21764841318676e-05
3.19354023891591e-05
2.28633651390472e-05
-1.34898216302789e-05
-1.35366066340308e-05
2.16847312286709e-05
-3.80983782585554e-06
-4.75749275478408e-05
-3.46208426646511e-05
4.05849175387359e-06
-2.90724511880103e-05
-5.14321883405019e-05
-2.23529323456627e-05
-1.44230657969602e-05
-2.70233023230483e-05
-1.58708390823852e-05
-2.29945057545856e-05
3.53833877441231e-06
1.76675310577271e-06
-1.63269781512417e-05
-2.68302217457151e-05
1.82497881259709e-05
2.75765353071932e-05
-1.26152348703103e-05
-2.63438313687474e-05
9.28292819373869e-06
4.92556581205771e-06
-1.5726735258258e-05
-2.45597222643068e-05
-2.95991151376647e-06
-1.30651169253478e-05
-2.02617279256182e-05
-1.66734312532292e-06
-8.93871652984837e-06
-4.74694983339174e-05
-2.57663441757836e-05
-2.14545254200022e-05
-3.7326386418941e-05
-3.78356260328931e-05
-2.34406773427865e-05
-3.43922793700596e-05
-1.9380080006586e-05
-1.21534149596673e-05
2.46484492500228e-06
-3.75643298940921e-06
1.07013498572104e-05
2.03852489196226e-05
-2.08669307070733e-05
-9.57484670772759e-06
-2.60237445041525e-05
-4.28283690456439e-05
-2.18137507159901e-05
-4.2553906811852e-05
-2.79066870448002e-05
-3.45909865931588e-05
-2.56947419585242e-05
-1.96442023027946e-05
-1.08597226013553e-05
-9.64971895211373e-06
5.23482769305832e-06
-1.93573164087326e-05
-1.22875446413232e-05
-3.09089876223649e-05
-3.68817343929528e-06
-1.46748491758023e-06
-2.06537095341337e-05
-2.42055484907732e-05
-2.01536655621066e-05
3.03925672529384e-05
-8.37125575861186e-06
-4.41875044272434e-05
-3.90384148664454e-06
-1.82292188048055e-05
-2.97100331728236e-05
-3.73576512297328e-05
-1.34998263288458e-06
-2.94331142472747e-05
-1.11777169074621e-05
-3.27870108467738e-05
7.13504089727485e-06
-2.90510107489401e-06
-1.34202657632686e-05
-2.20006075133713e-05
-5.2401790578269e-06
-2.03721080245132e-07
-1.51454598723173e-05
-1.78244351306407e-05
-1.43330022715104e-05
-1.52293936867741e-06
-8.02718323095955e-06
1.02607418352383e-05
-1.5353041713989e-05
-4.45052193685605e-06
-2.56920405434946e-05
-1.44838570111676e-05
-4.75237775922036e-05
-1.62695825879672e-05
-2.07231139904354e-05
-1.48559186540442e-05
-2.5263507008396e-05
-3.23197913791867e-05
-8.71420040191728e-06
-5.03245578923109e-06
1.70764225309378e-05
-2.39162383727599e-05
-8.25835601269001e-06
1.72100002138603e-05
2.41801884036026e-05
-5.76757568477397e-06
-6.02942762659248e-06
1.35935066944805e-05
-1.50471214943809e-05
-2.43367473962776e-05
-1.64715355538161e-05
-2.28047779085874e-05
-1.15296084908446e-05
-3.03919131110884e-05
-3.13396633325952e-05
-7.34441339490127e-07
-1.53570826517055e-05
-3.94367798247733e-05
-2.54559293322927e-05
9.67221665175302e-06
-5.48257007904283e-06
-2.35055887815542e-05
-7.87938794722438e-06
-1.34985242433306e-05
-7.66049214850788e-06
-2.16697575073524e-05
-3.27342363286381e-06
-3.69033498506834e-05
-3.47022913392551e-05
-1.08332963852474e-05
-1.77543570616434e-06
-4.30140283777384e-05
-2.72342553725225e-05
-1.87775320226201e-05
-4.34757988848726e-05
-2.42179296750314e-05
-6.47000628831172e-05
-2.98520646433258e-05
-2.06237197070639e-06
-1.45754514233168e-05
-3.29323681636782e-05
1.54746693361276e-06
2.95351070827532e-06
-1.40948536647134e-05
-5.40046724091785e-06
-2.04576360488688e-05
9.64504623610458e-06
-6.13892372308779e-06
-4.72423357138455e-05
-7.86153335721676e-06
-1.88614018640472e-05
-7.58435454421897e-06
-3.11600829895141e-05
-4.06372408876046e-05
-7.14383972081554e-06
5.13579831242863e-06
-4.15985993523089e-05
-4.98598767322116e-05
1.22018598652692e-05
-3.8475823920772e-06
-3.43373643221356e-05
-4.02214171929324e-05
-2.31330014752376e-06
-7.16815068768102e-06
-2.91798092648112e-05
6.96297255391242e-06
-1.15297683119554e-05
-8.37363379497394e-06
-7.47608881212442e-06
-2.94766066673936e-05
1.33259152507341e-05
-2.47561699324674e-05
-2.34227312660513e-05
8.69404873983318e-06
-2.49287763867117e-05
-3.53450479143263e-05
-1.63944869332605e-05
-4.17401087176523e-06
-1.42898235809136e-05
-2.9048152881508e-05
-8.23725177187046e-06
7.60223245841412e-07
-1.78961620558138e-05
-1.4564570844775e-05
3.90083653764032e-06
-1.29087480498071e-06
7.47979372589094e-06
-1.76248738630131e-05
9.32922709624054e-06
1.40572183883752e-06
-2.2561395788898e-06
3.42314681797048e-06
-3.16719370098085e-05
-2.61173342203937e-05
-1.21509416185123e-05
-1.45359917027894e-05
-1.09268395687882e-05
-2.97168338628648e-05
-1.14750752758325e-05
-5.38099207634362e-05
-3.16477126983246e-05
-1.59360780415825e-05
9.38701637212447e-06
-3.41847333629149e-05
-2.87999114218958e-05
9.95645118464776e-06
-7.48287472148223e-06
-2.58968144707894e-05
-2.69533620587233e-05
1.42273431921019e-06
-3.23386961899722e-05
-1.84190146821551e-05
-9.42490400049826e-06
1.28193086096214e-06
-2.17427052627419e-05
2.62154161086601e-07
-2.95755613578147e-05
-3.90634062052775e-05
-2.74474211532542e-05
-3.1603891903267e-05
-3.32397903084179e-05
-2.66665841446138e-05
-4.35209926044563e-05
-1.91306783520795e-05
-1.89463754982417e-05
-2.4960133332885e-05
-1.67728478154664e-05
-4.42540917345895e-05
-1.62851056627577e-05
-5.36522275238636e-06
-1.72812590633017e-05
-3.2979194818408e-05
3.21450573568489e-06
-2.02442107169886e-05
-1.70667801039021e-05
-3.75726200844157e-06
-1.7175569917562e-05
-5.67756324926204e-06
-1.1316143817264e-05
-1.25916909370311e-05
1.80096415605578e-05
-6.89602892124979e-06
-3.50789323833552e-05
-1.35545829506705e-05
-1.0451534809416e-05
-3.17031229283145e-05
-1.68719315279166e-05
-1.37313753188607e-05
1.12153569257684e-05
-3.15528452691447e-06
-1.0610728703674e-07
-1.300109955662e-05
9.00813169495001e-06
-1.09749620900324e-05
-1.56440448740642e-05
-4.25535713032564e-06
3.4224154876074e-06
-2.59631619926684e-05
9.74516793437533e-06
-3.47290917602788e-05
8.62566060266911e-06
1.20987224747409e-05
-2.48302413741842e-05
-2.20952310445846e-05
6.4052504469054e-06
-2.65251105516591e-06
-1.2588114330754e-05
-2.08334387335424e-05
5.73484433683018e-07
1.80799128063886e-05
-1.4294560843412e-05
-3.29733157319876e-06
5.94133865118052e-06
1.00680843224408e-05
-2.04850971830038e-05
1.00913579423461e-05
-1.34907785085876e-05
1.25821496198199e-05
-1.91272698340724e-05
-2.03369364145302e-05
-1.62132362928926e-05
-2.83172462688954e-05
-2.01481578584096e-05
-2.67398464273317e-05
-3.01138027299307e-05
-3.43892302754089e-05
-2.98509193904277e-05
-3.62853362357266e-06
-4.49951560658833e-05
-2.091010697706e-05
-2.75894537403294e-05
-1.73546083128016e-05
-2.44107946804063e-05
-2.27856677120859e-05
-1.86672500831328e-05
-8.92281987945493e-06
-1.08023836326996e-05
-1.40807084694593e-05
-1.48728506587788e-05
-1.82088705319167e-05
-2.46276481224785e-05
-2.80327887249066e-05
-5.0455630495274e-05
-1.98850231922588e-05
-7.82027989503564e-06
-3.23665188390994e-05
-3.19307805267915e-05
-1.87567431824445e-05
-1.49968635327345e-05
-1.66927754902232e-05
-2.9489006274196e-05
-1.50087167531876e-05
-2.61657404959863e-06
-3.15735602438362e-05
-2.08960406446393e-05
-9.87054820160357e-06
1.52064244500744e-05
-2.02242189518888e-05
-1.43681788217042e-05
-2.52331737743978e-06
-9.55831807409955e-06
-2.15171636404542e-05
-1.52001403640668e-05
-2.39034207639556e-05
-4.1724411385594e-05
-5.46047355882239e-06
5.85350484356994e-06
2.09879274120683e-06
-4.5343657855183e-06
-1.07866861442345e-05
-2.50728933436599e-05
-2.38042218694041e-05
-6.81743493491865e-06
-3.41325551762642e-05
-2.52675624906212e-05
-1.34820870872421e-05
-2.09253287909872e-05
-4.03089858115484e-06
1.94176139173084e-05
-3.30691049243422e-05
-2.3404676280004e-05
-1.57425807132607e-05
1.71755758792683e-06
-1.7201982775076e-05
-6.44772062479402e-06
2.55820247243757e-05
-8.33573429466836e-06
-4.91401297675326e-05
-2.80839393851229e-05
-1.38860933400314e-05
-2.76891332339636e-05
-4.35463700648786e-05
-3.89356177258438e-05
-5.87319080294369e-06
9.10045306049718e-06
-1.36999040729523e-05
-3.62821582694952e-05
1.50141725685052e-05
9.55088707335926e-06
-3.63113448194555e-05
-1.91408862653097e-05
1.88665037113175e-05
1.77902849451182e-05
-4.46956545395641e-05
-4.29893125205265e-05
-1.43903762750521e-05
-6.9610155050219e-06
-5.36179172727172e-05
-4.68404951137496e-05
1.20286181212656e-06
-1.35198641400037e-05
-3.45263870769561e-05
-2.74469621303099e-05
-2.32551026889636e-05
-1.66578977772622e-05
-3.97453657614927e-05
-2.79594918955686e-05
5.1469555586636e-07
-2.47023242672011e-05
-3.27534451395821e-05
1.65510587582178e-07
6.50962722722906e-06
-1.56898477923762e-05
-4.21815598988708e-05
-2.26246243238115e-05
-1.18147592495975e-05
-3.71091142684887e-05
-3.64940691466516e-05
-5.84153016547824e-06
-1.42376459934937e-05
-2.3430744773259e-05
-1.45425285280863e-05
8.31804030453855e-06
-3.45442066293836e-05
-5.37967854421196e-05
-1.3903587916291e-05
2.25688881952868e-06
-2.77412234285228e-05
-2.79666030089189e-05
-7.79306365148675e-06
5.91905888047996e-06
-2.22349975915345e-05
-3.39491468855513e-06
-1.19028155390152e-05
1.96594976801767e-06
2.10902308025057e-05
-3.81086948269609e-05
-8.36128313274257e-06
3.03481242340937e-05
-7.26237413544867e-06
-4.07085115954766e-05
8.26665796411946e-06
2.22390127579144e-05
-3.94583208302119e-05
-3.03503210655743e-05
1.15713566975598e-05
-4.61089589953271e-05
-3.90235238907975e-05
-3.95212177454543e-07
-3.93650033628059e-06
-2.41734834562019e-05
-5.16559950282794e-05
-1.61027584148612e-06
2.19524499316634e-05
-2.33733088367004e-05
-2.6024937878526e-05
1.36475531590881e-05
2.04040339229268e-05
-1.13339068276036e-05
-2.71242940499153e-05
-8.5253457720703e-06
-3.26087241903727e-06
3.50475370935394e-05
-1.87598308501325e-05
-2.402633281166e-05
5.65630254946573e-06
-6.07428439307376e-05
-5.99862896365763e-05
-2.45344690381294e-05
1.67218696838627e-05
-6.32748910794618e-06
-4.65905913791492e-05
-2.88047675882987e-05
1.27539802272263e-05
-3.98507481103506e-05
-5.69264128220473e-05
-3.84653430670995e-05
1.40538954464893e-05
-6.73696046117973e-06
-4.27286158695223e-05
-3.22701345673547e-05
-6.54485546187909e-06
-2.09372810853915e-05
-2.34493372027083e-05
-8.98711494771639e-06
-2.70315678237632e-05
-3.61573751564495e-05
-1.32772922236991e-05
2.42763054764201e-05
-2.44882174355449e-05
-5.72551739907269e-05
-1.23731440142287e-05
3.19148129018996e-06
-5.00193330255151e-05
-2.14140550533832e-05
-1.28731731052489e-05
-1.33495890630027e-05
-4.57368724636906e-05
-2.28171929123354e-05
-2.76375734055556e-06
-2.86183314603627e-05
-2.63115150587138e-05
-2.35172916544799e-05
8.22680998654883e-06
-4.06871153335517e-06
-2.41202038654796e-05
-2.21066640346669e-05
-1.05086933792405e-05
2.29564867703914e-05
-2.26661489732544e-05
-2.04484954794276e-05
-3.14929207563524e-07
-3.9426597261823e-05
-4.31651070654875e-05
-1.89727677252598e-05
-6.1639437481347e-06
1.82015368532438e-07
-4.38949117135583e-05
-2.11134725459909e-05
-8.61060509169842e-06
-7.44894248762131e-06
-3.10586181290252e-05
-5.07259380682766e-06
-2.88202952114908e-06
1.04538754388794e-06
8.47533932102204e-06
3.61939994409037e-06
1.14386202917837e-05
1.90132727375792e-06
2.73401270844641e-06
1.55734725706701e-05
-3.10366710608846e-05
-4.54946426908598e-05
1.02794277461662e-05
-3.87320262799492e-06
-5.19881803001745e-05
-3.36408134216831e-05
5.1661204836957e-06
-1.5885487403942e-05
-4.71554571570396e-05
-5.29797338022734e-05
7.89968122778139e-06
-1.489292593225e-06
-2.63246159237915e-05
-1.34360211154078e-05
1.10033350834799e-05
3.57977892196952e-05
5.70646787422933e-06
-1.41211689628529e-05
-3.31681516586059e-06
1.63957810778386e-05
-3.60601856335942e-06
-5.19587567887473e-06
-2.68811200588465e-05
-1.0981322492923e-05
-3.61726673293702e-05
-5.53769597809577e-05
-3.88740087659174e-05
-3.33004359589278e-05
-2.42343631516943e-05
-4.00404459623786e-05
-3.0755332089065e-05
-2.77186690616948e-05
-1.81198404693614e-05
-4.63417590709784e-05
-3.41536395822187e-05
1.23478670271351e-05
3.45857316298148e-06
-2.08798196477538e-05
-8.94864101807637e-06
-3.95567268158087e-06
-1.41690623492034e-05
-2.78294653706609e-06
-6.41251903071691e-06
-2.40983388877658e-05
-3.7525496441564e-05
-4.99539861112029e-06
-2.64704012336274e-05
7.32301926602835e-06
-3.01525457511492e-05
-1.88644574493814e-05
-2.53202541387025e-05
-4.0844860304212e-05
-3.33534572037186e-06
-3.13424981606654e-05
-3.50572601028714e-05
-9.98600361522903e-06
-1.77684595572956e-05
-9.56064178490222e-06
-8.49915716068366e-06
-2.15919915926514e-06
-1.69758583519811e-05
3.64406622665181e-06
7.50127250884983e-06
-2.91173854925166e-05
-2.83835643134455e-06
-8.61207266053451e-06
1.99077058582491e-06
-1.78825136148924e-05
-2.42712559011969e-05
-2.17533632445042e-05
-3.50871114102983e-05
-3.02677894327477e-05
-1.4357923717871e-05
-2.51250122217077e-05
-2.05674356634101e-05
-2.47217396121525e-05
-1.00543277359664e-05
-9.12879289603036e-06
-3.26985657810246e-05
9.38350518426531e-06
1.74570832373277e-05
6.28948459781399e-07
-2.32794932641398e-05
4.45724238557048e-06
-3.27817587670978e-07
8.00714866084962e-06
-1.16639847289313e-05
-3.45477775320045e-05
-2.39842908122699e-05
1.74393252322294e-05
-7.31857965514397e-06
-5.21921314588656e-05
-4.2082696580196e-05
-2.16306073531178e-05
-6.83756831792643e-06
-3.30953025128425e-06
-4.83063730096499e-05
-2.75887975531333e-05
3.73968055466287e-07
8.26401391145237e-06
2.1708561638307e-06
-9.22761324919653e-06
2.53956553638941e-05
4.36581131511512e-06
-8.5061291481477e-06
-1.47413175524354e-05
8.21231601885701e-06
-1.5927399567889e-05
-2.90589101340746e-05
-3.14056380373371e-05
-2.72410179876332e-05
-4.21081414964377e-05
-2.54203683159666e-05
-4.21281141449364e-05
-3.12171569655604e-05
-1.82449716321936e-05
-1.29887082594937e-05
-8.5807102124966e-07
-2.19393722958117e-05
-1.18729735718426e-05
-8.86249610950697e-06
1.17104025847189e-05
5.3231111724136e-06
-1.86130666070318e-05
-3.99163474317862e-06
-1.49412819338081e-05
-4.31858814219335e-05
-2.62861095711336e-05
-1.3943208368965e-05
-4.27600123573158e-06
-1.99392833390883e-05
-2.89404729501983e-05
-2.09710337657873e-05
-2.7121436699312e-05
-3.15452419217305e-05
-4.00331983921502e-05
-1.85779603247638e-05
-2.63021364776449e-05
-1.61368808473146e-05
1.0419933523615e-05
-3.38496253943168e-05
-1.38862926254182e-05
3.30213639770649e-06
6.18448517641128e-06
2.88994929297024e-05
-1.7238107003748e-05
1.76879029805028e-06
1.17699368536858e-05
-1.77269774573609e-05
-1.97356615185157e-05
1.54858779255042e-06
-1.30497433373166e-05
-1.76135420379685e-05
-2.77279664643493e-05
-1.75415338823092e-05
-1.69655542710473e-05
-3.77875061447169e-05
-1.36053303982491e-05
7.00253165966584e-06
-3.45414641202409e-06
1.34736218654196e-05
-1.23304258843567e-05
-1.52344944849438e-05
1.54058539590015e-05
-1.31714183320498e-05
-2.60111605850645e-05
1.66817697262794e-05
6.81637124774848e-06
-7.79132299997672e-06
-3.24070269260357e-05
-1.82971215016318e-05
-1.68713715382729e-05
-2.29131115319703e-05
-4.44803283008373e-05
-1.9600174201756e-05
-1.67976840273246e-05
-7.75888541824006e-07
-3.58258446873094e-05
-2.30242644600531e-05
-4.76735242784467e-06
-2.41412880837005e-05
-2.42731773309298e-05
-1.45739616098976e-05
1.26711483081598e-05
9.03736207870051e-06
-8.4646804169662e-06
-1.12787150990816e-05
-3.08449122556278e-06
-8.68346328724538e-06
-3.68997123480651e-05
-2.47643854926752e-05
-2.52993197230085e-05
-3.70866579222507e-05
-3.67885141500668e-05
-5.39003567661179e-05
-4.3626158247107e-05
-1.62116802072211e-05
-1.28608460815445e-05
-2.01941492843835e-05
-1.03441725651115e-05
1.01237177354721e-05
-5.41479087048182e-06
7.82192868057701e-06
-2.38550483523796e-05
2.4858698285455e-07
-1.38291001505892e-05
-3.80538507278406e-05
-1.43914846081752e-05
-9.11257063141452e-06
-2.71354496129697e-05
-1.93768603429522e-05
-2.56799909405263e-05
-2.59147403216806e-05
-3.20488331799636e-05
-2.40977550518413e-05
7.78599227306784e-06
-4.40555165581317e-05
-6.31747484717496e-06
-2.90162445501156e-05
-3.13987609620549e-05
-4.39698944184919e-05
-2.04931438097576e-05
-1.08871872021327e-05
-1.03344768977492e-05
2.37352089843813e-05
2.65896790256876e-05
1.77510378260766e-05
-1.0676162201211e-05
-2.42776799504359e-06
-8.15230345562579e-06
5.82423453808836e-06
-3.11407209378659e-05
-2.7557903178598e-05
-1.30185769800737e-05
-1.25700845314383e-05
-1.40199238816824e-05
-4.23514883347439e-05
-2.51202810767916e-06
-2.78405400450664e-05
-3.58015103184723e-05
-1.12880519457528e-05
8.098560723185e-06
6.65326047553739e-06
-2.77970362101457e-06
-1.47616677509687e-05
7.05901020425442e-06
5.58063984616891e-06
-1.02345081950381e-05
9.84333898889119e-06
9.58046360053173e-06
-2.62952479035569e-06
-1.20598220682141e-06
-1.08493012603618e-05
-1.76721879433058e-05
-2.34284079674748e-05
-4.59021541864707e-05
-4.58342747950295e-05
-3.73462151734639e-05
-3.00929417492233e-05
-2.35710559107276e-05
6.69062918429949e-06
-5.52188449016363e-06
4.56109919620185e-06
-1.86451078679237e-05
-5.85750709023041e-06
-6.20808473803933e-06
-3.23434440900811e-05
3.26135695493237e-06
3.23929129908771e-05
-3.39845824878337e-06
-4.60651765681131e-05
8.44825437378443e-06
2.12953192466468e-06
-4.3201121712582e-05
-5.16365690266505e-05
-3.00208830208531e-05
-2.58548592698072e-05
-5.09325293398464e-05
-6.03167596683418e-05
-4.64414166517792e-05
-2.26917269395173e-05
-1.49743595857653e-05
-4.53103145462057e-05
-1.73097767727779e-05
-6.65885738340602e-06
-2.66540194562453e-07
-8.99188128418571e-06
2.14881733773398e-05
9.46655894021835e-06
9.14200150623023e-06
-1.69808844466684e-05
-2.08662033883123e-05
-2.95155628314857e-05
-2.65987018026022e-05
-1.9568266109992e-05
-2.90734119873001e-05
7.74309785292717e-06
-2.7989791231929e-05
-5.83974588136185e-05
-3.08196591270608e-05
-1.09932733797915e-05
-3.20286847770648e-05
-3.16467776961094e-05
-5.06741479110293e-06
-1.7254092223436e-05
-7.14084514581399e-06
1.10251079538986e-05
4.41720216907045e-06
1.22309565008337e-05
-1.14987406301012e-05
-5.78385840994068e-06
5.45538036420292e-06
-7.79580616508218e-06
-1.08200422800759e-05
1.2195158163604e-05
-1.00606562810928e-05
-1.53562463536358e-05
-1.09994951789867e-05
-1.77180622628378e-05
-7.45720975162181e-06
-2.47249878044449e-05
-4.46109418243749e-05
-2.75136165149535e-05
-1.93555905814311e-05
-2.47943952107486e-05
-1.98141202616126e-05
-8.89969089526233e-06
5.11532181730119e-06
2.46716806493655e-06
-2.04982583604164e-05
3.15942517323453e-05
2.59149119940467e-05
1.86451443524072e-05
2.80592044988617e-06
-1.49930353002763e-05
-1.36386235720792e-05
-3.03985081541661e-05
-1.94577065394275e-05
-4.272174933115e-05
-2.51968607589519e-05
-4.32358580187293e-05
-6.58828860007068e-05
-1.87706201759207e-05
-3.11731415711215e-05
-4.72773251762041e-05
-4.47811877987245e-05
-8.96798369090126e-06
-3.35835643219357e-05
-2.2166692704219e-05
-7.25769664642425e-06
1.89425895104003e-05
-8.41050092365031e-06
-1.73701882990627e-05
-1.35268377982542e-06
7.1454045754559e-06
-3.60856770893414e-05
-8.22030977655947e-06
1.44943534011288e-06
-2.83259625178276e-05
-2.11616348364661e-05
-2.96036313999413e-05
-3.86443360354365e-05
-8.17819417900886e-06
-3.1628033784183e-05
-3.74489830304941e-05
-2.06472481469094e-05
-3.86426514760419e-05
-3.33301294389744e-05
-1.52679117782315e-05
-1.14660333878903e-05
-7.56374667714158e-06
-3.88087079691464e-05
-4.77450192343885e-05
1.80657432511344e-05
1.37935126383686e-05
1.8633076694459e-06
-1.91051811191963e-06
1.41996938264657e-05
1.5652119648743e-06
-1.22425164394112e-05
-1.27510427693074e-05
-2.66091856485751e-05
-4.04657733656142e-05
-4.22295112377989e-05
-2.56941912392336e-05
-2.36869473513052e-05
-2.26631182258315e-05
-4.23443041262134e-05
-2.09182704230392e-05
-2.88173920379931e-05
1.49528692381429e-05
-1.8942141222402e-05
-1.83112610721145e-05
1.0523769962195e-05
-4.54429236913432e-06
-4.75453410475383e-06
-2.44626972703486e-05
-7.87294482744838e-06
7.37298884802475e-06
5.1295021405749e-06
-3.41142334395653e-06
-3.29027795404449e-05
-2.03792656697808e-06
-3.96886632899581e-05
-2.69014733175787e-05
-1.55213727873517e-05
-3.18414707682133e-05
-6.51049161180734e-06
-1.51328399245762e-05
-1.38234551126456e-05
-1.16035948497785e-07
-1.37837980074336e-05
-1.06606422125267e-05
-8.89984659960987e-06
-1.83722582284529e-05
-1.70896242338788e-05
-2.53937439818216e-05
-1.50285087939008e-05
-2.6551043028284e-05
-2.55041099000469e-05
-1.20123730752913e-05
1.66913286499365e-05
-7.30395305434075e-06
-1.42416388717602e-05
-2.37381796119124e-05
-1.21716052194302e-05
-3.47729897300942e-05
-4.49980906727896e-05
8.14052765287098e-06
-1.71197684121251e-05
-2.44929784798894e-05
-2.33824049127791e-05
-5.49795801524796e-05
-2.64980326140677e-05
-2.45838733226994e-05
-1.94043834698955e-05
-2.09718257527464e-05
1.19862428192614e-05
-1.14712531638076e-05
-2.60353905167735e-05
-2.175041424293e-05
-3.22769668833411e-05
-2.58596190622304e-05
-2.18191867382246e-05
-2.4486326629869e-05
-1.26754294316918e-05
-4.39967178027044e-05
-1.58824959082786e-05
-4.38742257478736e-05
-1.25516234583765e-05
-3.25807202946224e-05
-3.86556670957053e-05
-3.55999369676621e-05
-2.65572810826913e-05
-1.29516155264513e-05
-1.56806313818683e-05
-7.90129031856061e-06
-1.52448060353909e-05
-6.6190546893122e-06
-1.81555710067479e-05
-7.41859706608751e-06
-6.49444491655784e-06
-1.01671787206588e-05
-1.17730976928546e-05
-2.13860214756147e-05
-2.12890979177643e-05
-1.38298759166845e-05
-2.77028398552176e-05
-2.15468855479405e-05
-1.07747201042245e-05
-1.89738688504972e-05
-1.28872405066086e-05
-4.15049985018634e-05
-9.6818840587605e-06
-2.16198108757732e-05
-2.18080571448184e-05
-1.22510646465244e-06
6.12893734481088e-06
-9.29094413966436e-06
-1.96729054308601e-06
-5.04919672654499e-06
-2.67716410814512e-05
-1.6265468118239e-06
-4.04345742605944e-06
-4.52620936373584e-05
-3.26577005028001e-05
-4.48158700148126e-05
-1.84592882725081e-05
-7.09536804070926e-06
-9.1403213041862e-06
-1.83692869183519e-05
1.00273406362807e-05
-1.39478821790882e-05
2.66469856514892e-06
1.39264623870275e-06
-1.72950334540332e-05
-2.39039975463827e-05
3.70435910337957e-06
-3.18463395321194e-05
2.4905172139288e-05
-3.30616804908566e-05
-3.6525529886163e-05
-7.3968879542226e-06
-1.88962376729955e-05
-3.50884931530644e-05
-4.31604293332071e-06
-7.85560626465984e-06
-4.30472304609306e-05
-1.61999892599962e-05
-4.12109759030935e-05
-2.10104925068381e-05
-1.07326244679475e-06
-2.61391102616127e-05
-2.81357314492756e-05
4.73184269878755e-06
-6.11353158775207e-06
-1.82850507481669e-05
-2.167862758629e-05
-3.97751101620706e-05
-1.27960439874927e-05
5.11124335762415e-06
-2.50897434180495e-05
-2.58559620332179e-05
-6.74814036260736e-06
-1.6461933859191e-05
-3.16020128907639e-05
-2.46125075805794e-05
-3.41753772273649e-05
-2.2783037306724e-05
-4.20961628786583e-05
-2.60859045624722e-05
-1.99598705374089e-05
-1.35766611505546e-05
-7.84845126668526e-06
8.69587024102406e-07
-1.3758564843011e-05
6.42717303990603e-06
-2.84991514189007e-05
-1.61334354257517e-05
2.14670639092121e-05
4.3201372736385e-07
-3.52064485597283e-06
-3.80105472156099e-05
-2.94660807912998e-05
-1.10550415911767e-05
-3.00742525616052e-05
-3.71955648885067e-05
-1.81539477490607e-05
-2.28009479101291e-05
-1.65262391884962e-05
-1.66352343278637e-05
-1.25874776526468e-05
-2.37356965234278e-05
-1.83304884380075e-05
3.70567594744952e-06
1.85247997371448e-06
2.64376181613839e-05
-2.89863272459796e-05
1.54271926330884e-06
1.62778737461112e-05
-5.90025575102187e-06
2.19817854365201e-06
8.33379017356103e-06
-2.65064345422868e-05
-2.49109839357937e-05
-1.76864210253886e-05
-2.51765270473666e-05
-2.35681136948525e-05
-3.04306544405756e-05
-4.49659049127346e-05
-1.14659705386258e-05
-2.2759211714523e-05
-1.33874738113305e-06
-5.05727993221838e-06
-2.39748496777101e-05
8.69861786804027e-06
-1.04038851005044e-05
-2.17655387679267e-05
-2.315033918922e-05
1.22889793707718e-05
-2.69068918876029e-06
-2.58949746538231e-06
-6.28222072779642e-06
-4.59063598504674e-06
-3.18805539063922e-06
-1.35395575418918e-05
-2.77649770099267e-05
-1.18834861595049e-05
-3.10287058180382e-05
-1.41341769762184e-05
-3.7776715677187e-05
-1.44026861241583e-05
-1.96456712445591e-05
-2.63474326231827e-05
-2.07044908830438e-05
-2.11128536500953e-05
-4.98037392715125e-06
1.20308077455186e-05
-3.26864638983487e-05
-1.30330057833481e-05
-8.9023500737717e-06
-3.9559357112272e-06
-3.0191266142065e-05
-2.38580239745006e-05
1.45719925138417e-05
3.59814545464055e-06
-4.23073680036587e-05
-3.85685841197634e-05
-4.32059774338977e-05
-1.38043467179785e-05
-1.14887848526942e-05
-3.23763598768302e-05
-3.73683277519446e-05
-1.12393196237818e-05
-3.34406833091573e-05
-3.29396656642328e-05
-1.18635933859329e-05
-1.06412840159512e-05
-1.28453341632399e-05
-5.36204555444196e-06
-6.30724217537252e-06
-1.14239505106274e-05
-3.63838940330129e-05
2.08197065104236e-06
-8.27320274710222e-06
-3.82824941359983e-05
-8.50170948790866e-06
-3.01573259272433e-05
-6.39691313979986e-06
-2.89874004714955e-06
-2.23225659959733e-05
8.45054788151903e-07
1.34032859347898e-05
-1.37660797760263e-05
1.56766442348701e-06
-4.911726574364e-06
-1.91025267908577e-05
-2.09300083189483e-05
-2.06126395629938e-05
-1.0443540617399e-06
6.46363060195098e-06
-6.30648026251046e-06
-1.27146561099666e-05
-5.91629115814547e-06
-9.83281430306895e-06
-5.65442887862121e-06
-1.99385814421428e-06
-2.1975203881153e-05
-2.19471575173538e-05
-1.94014769989018e-05
5.10574935043802e-06
-3.31804199941317e-05
-2.67494378230343e-05
-1.66882096478283e-05
-7.87840424203845e-06
1.33354832138002e-05
-5.3199068294728e-05
-2.84809447266938e-05
7.33662615028145e-06
3.81890966726882e-06
-5.02054937221805e-05
-2.74028864462598e-05
1.99184610360901e-05
1.57838244835954e-05
-6.24934219106728e-06
-2.56289092443264e-05
-1.69954872010694e-05
-7.2598473800434e-06
-4.73046110660149e-05
-1.75864690560143e-05
-2.5078657711183e-06
-7.92839861741879e-06
-4.66057940729145e-05
-2.23231348632684e-05
-9.08265943062655e-06
-4.09455552760793e-05
-4.42658960494262e-05
-1.88094622591658e-05
-1.26158470795318e-05
-3.56709640793468e-05
-4.33969864073141e-05
3.53814307518398e-05
-1.66527506873865e-07
-4.20102331447063e-06
-2.77500304313008e-06
-1.06839142522633e-05
1.74383361736037e-05
-1.3160201904694e-05
-2.20193403426132e-05
-1.81862029655949e-05
-4.13365496814734e-05
-3.65533480894845e-05
-2.95873800894895e-05
-3.64024861221627e-05
-2.71004773163596e-05
-1.29744837514903e-05
-9.62393067015436e-06
1.4989738252503e-05
1.60593721359399e-06
-5.84826294097377e-08
5.74401162203303e-06
-3.81992361357902e-06
2.15223243454273e-07
-2.27984496817004e-05
-1.60846075615868e-06
-6.4487253297606e-07
-3.70813787348762e-05
-2.85770427760053e-05
-1.79106039778498e-05
-2.15293710679127e-05
-3.05655452943652e-05
-3.49040080306887e-05
-7.81669921181344e-06
-9.00047491318653e-06
-4.2025291607378e-05
-4.09900816040174e-05
-6.31890835621934e-07
-1.38183492170658e-05
-1.55426808360993e-05
-2.44729847146474e-05
2.07518778458134e-05
-4.61677168629428e-06
6.21079723415677e-06
