# Supplementary material for: Research on computational propagation and identification of mine microseismic signals based on deep learning
Source: PLoS One. 2025 Oct 22;20(10):e0334641. doi: 10.1371/journal.pone.0334641 (PMC12543183; doi:10.1371/journal.pone.0334641)
Supplement: S10 Data — (ZIP) [file pone.0334641.s010.zip › 000101100001569.xlsx_0.txt_24.txt.txt]

-1.55533136344282e-05
1.71419633962044e-05
-1.16052019842745e-05
-5.89908373275103e-05
3.45509362854027e-06
2.33295130816629e-05
-5.25844218847346e-05
-3.19280939840483e-05
-2.46239854636167e-05
-1.44866311722572e-05
-7.67284560697964e-05
-4.45196789466468e-05
2.73464379707454e-05
-4.24040053952637e-07
-4.64696525473759e-05
-2.00810983110764e-05
3.84403699692064e-05
-1.45438260675293e-05
-2.30662177000843e-05
-2.38143231221365e-05
3.31061488873806e-05
9.38193883074322e-06
-3.31416431362143e-05
-5.39041000460712e-06
2.53884561104631e-05
-2.44823930389848e-05
-3.13669933396755e-05
-1.31306296686301e-05
-2.37428174227522e-06
-3.50551214541607e-05
-4.3128178235048e-05
-3.13070797657116e-06
-3.18402152400636e-05
-3.54049680963718e-05
-4.9925179191194e-05
-3.19710775928154e-06
4.78865760301143e-06
-1.85126944617953e-05
-1.17191039723346e-05
1.19078796815055e-05
-8.84693368404071e-06
-2.38343233216559e-05
5.96972946855124e-07
2.54289948865416e-05
-1.24961983124483e-05
-4.54708990627147e-05
-9.30835099436747e-06
-3.33711260198178e-05
-2.68736054514957e-05
-4.81540613818572e-05
-3.21758935010444e-05
-8.62321746273524e-07
-2.36767025351126e-05
-6.4837040831687e-05
-1.69909453511657e-05
9.40973094511337e-06
-1.93794226782811e-05
-2.95544675596502e-05
-4.40757143805127e-06
1.94212447772708e-05
-2.74099319861814e-05
-4.21211600610092e-05
-2.04472404087881e-05
2.51464847580962e-05
-1.12787015327544e-05
-3.14131281990449e-05
5.4022591932152e-06
1.57905318457091e-05
-1.74730531095884e-05
-3.61819853234854e-05
-4.91576800527017e-05
-2.67866297388963e-05
-2.50844866893098e-05
-1.7142833575989e-05
-5.88240789163136e-06
-2.56880852576953e-05
-4.28498331470211e-05
2.9177638276822e-06
-1.74351330010057e-05
-2.23742408127967e-05
-3.14729161407873e-05
-1.19604926892774e-05
1.34503068062263e-05
-2.76735263871869e-05
-3.3593079047685e-05
8.17545291671729e-07
7.1171159399547e-06
-2.62283352757658e-05
4.89860740825675e-06
3.26071647647519e-05
-4.46995559967444e-06
-5.36072846227093e-06
-2.17166271056544e-05
-2.39942996701842e-05
6.514841391143e-06
-4.77648437978624e-05
-4.71667788796477e-05
-1.29184485952082e-05
5.07652843539466e-06
-2.2544474281751e-05
-1.07238513852168e-05
1.07219751715869e-05
3.66642746350474e-06
-1.7993813919979e-05
-2.58367459611645e-05
1.19400899072651e-05
7.7091212204591e-06
-1.9165706936194e-05
-1.68865784908973e-05
-2.73936928187023e-05
-2.94609140860569e-05
-1.24404857201639e-05
-1.20339725476695e-05
-1.20056197029364e-05
-2.81412510796601e-05
-9.03782375429426e-06
-1.26511535187005e-05
1.6966283002368e-05
-2.01772454648675e-05
-2.61139114665244e-05
1.15970019979866e-05
-2.22126684408578e-05
-2.75259450246366e-05
-1.19393707018769e-05
1.18066535920485e-05
-2.04217038947283e-05
-5.74463526232899e-06
2.17276261294865e-07
-3.67227182191233e-05
-7.90552924860047e-06
-5.01668279933222e-05
-7.6113298470455e-06
-2.20028839738365e-05
-2.53395169795241e-05
-6.19914123056368e-06
-2.87607528840986e-06
-1.98254181939284e-05
-1.84110156177642e-05
-3.44652716671295e-05
-6.07486317347191e-06
-2.17879065979976e-05
-4.03261436929039e-05
-3.37368752880216e-05
2.17223466479353e-06
2.61558680412861e-05
-1.52601888137983e-05
-1.33489017366877e-05
-3.01400289462995e-06
-4.90328553559314e-05
-3.32379246326858e-05
-1.33669857069868e-05
-4.19916215873414e-05
-2.03827845841868e-05
-5.92612136668751e-06
-1.64630040448456e-05
-4.61419130311809e-06
-2.7653995761932e-05
-2.46063067274739e-05
2.92160602515556e-06
-1.05670610326339e-05
-8.1461357872243e-06
-1.8528474442484e-05
-1.23414352493611e-05
-1.57785109373785e-05
-1.01395741411173e-05
-5.92981193665646e-06
-1.35395749474754e-05
-4.72560267307026e-05
-2.10606350883136e-05
-1.1291344169748e-05
-1.01786522405237e-07
8.15791152618092e-06
-1.47556849873587e-05
1.789281255627e-06
-2.51026873713126e-05
3.68835297779229e-06
2.66926166391449e-05
-2.78776785814877e-05
-2.19796216763527e-05
5.37825799999875e-06
-3.31097697219171e-06
-2.19141407621514e-05
-1.9288206472063e-05
-2.1276781108073e-05
-1.90470624830275e-05
-4.43434286507804e-06
-3.09151637717277e-05
-5.46463751289234e-06
1.21185890495907e-05
-2.12389885737176e-05
-2.31214614253747e-05
2.45531457482236e-06
1.91680893221209e-05
-2.26033361448413e-05
-4.12367330666907e-05
-9.98364309991419e-06
-1.48608477806137e-05
-1.54602617034132e-05
-2.46386884507078e-05
-8.70232923098407e-06
3.53103413762027e-06
-9.50112286759668e-06
-3.83760784941759e-05
-1.17147699595552e-05
1.41863943709416e-05
-1.01851923970544e-05
-4.71790722124683e-05
-1.52569824052925e-05
2.35571033079009e-06
6.75950605209678e-06
-1.51560300316613e-05
-1.45544088020017e-05
-2.30575437751396e-05
8.5552995047511e-06
-3.35162979311976e-05
6.04748035624341e-06
4.75044752360399e-06
-2.78665914599276e-05
-4.70007257074738e-05
-1.07464384829117e-05
-1.66433610427673e-05
-3.41068359311645e-05
-3.40092358367714e-05
-2.82012017534324e-05
-3.82880319375223e-05
-3.00061311583306e-05
-8.47799261522445e-06
-1.4031125741243e-05
-2.79947213653576e-05
-3.0822765872069e-05
-1.92589925440297e-05
-1.25112364513491e-05
-2.48113822341436e-05
-3.07459932584071e-05
-1.57058125845651e-05
3.82283952976995e-05
-7.078724657162e-06
-3.73527426342344e-06
-6.47925755961235e-06
-8.42171551147845e-07
3.61662071351938e-09
-3.83148140679631e-05
-1.87827434922305e-05
-5.42078736109664e-06
-4.57607775911953e-05
-5.20307443299404e-05
-8.11871188825437e-06
-2.41344028094352e-06
-2.17871135958777e-05
-4.58407965222775e-05
1.23308647768889e-05
-2.89373107861828e-08
-1.98166459886277e-05
7.606552900074e-06
9.92840101050492e-06
2.22361204669955e-05
-2.90373229706198e-05
-2.03224924790142e-05
-1.66747184456147e-07
1.89345654903112e-05
-5.689241246038e-05
-1.14089740886567e-05
-7.60792305076349e-06
-1.7623564560647e-05
-2.98045671013905e-05
-4.46746363716441e-05
2.87137627283333e-06
-3.22506588778366e-05
-6.77294093436949e-05
-8.70455228017478e-06
-2.92205678051048e-05
-3.5660096417239e-05
-2.95570780116113e-05
-1.08761810497887e-05
-1.42070955209696e-05
-9.52967594094064e-06
8.39262734924187e-06
-1.12550752053146e-06
1.82676458281253e-05
-2.21825996455546e-05
-1.29081991480443e-05
1.61704666520019e-06
-3.07094587058077e-06
-2.21340444439718e-05
-2.13540802548115e-05
5.69680340269373e-06
-1.33681835019972e-05
-6.03767104171584e-05
-3.80628854899579e-05
-8.86952095353896e-06
-2.79201325664741e-05
-5.60782298238107e-05
-2.05608019664553e-05
-6.60096672146912e-06
-1.96044921453988e-05
-5.14353807798217e-05
-6.29409178431057e-06
1.72902697520077e-05
-1.87690997952558e-05
-2.8230655267728e-05
8.83821211548034e-06
4.11282864547473e-05
-2.55203792303901e-05
-3.47619440552577e-05
-2.84464892860697e-06
1.82210863144147e-06
-4.50294963563286e-05
-6.38778684612904e-05
-1.14159120285048e-05
-3.35206568419932e-05
-4.95582375760446e-06
-4.88207037253314e-05
2.16661797331e-06
2.47927316732704e-05
-1.29743691368199e-05
-3.90097049956925e-05
-2.57616712051361e-06
2.37638217697672e-05
-2.19851496159751e-05
-1.72703137201893e-05
-5.0052088177674e-06
4.16361260818391e-05
-3.86487223117299e-05
-2.52249913231719e-05
-1.8245137407238e-06
2.81032247348515e-05
-3.16006363658126e-05
-4.30581070961806e-06
-4.96514894614281e-07
-2.92958465961718e-05
-2.62214205356381e-05
-1.60806443457512e-05
-3.73573008308693e-05
-3.37481714885263e-05
-3.08050576105366e-05
-1.15291695719738e-06
-2.25909432589671e-06
-1.66737024577915e-05
-1.15862923336061e-07
2.51695222193321e-05
3.06580746024781e-05
-1.63832988312741e-05
-2.31314157346499e-05
1.32406362559589e-05
9.19269098326669e-06
-4.17453802139165e-05
-1.40374431227341e-05
8.99920567468381e-06
5.34023486052147e-06
-5.74477089217549e-05
-1.86674253813652e-05
3.15039688041762e-06
-5.57531823162622e-05
-5.80922646242801e-05
-4.59141732794779e-05
-9.82430909867027e-06
-2.90291319892254e-05
-5.64497366689596e-05
-2.09508216887368e-06
4.01670153735118e-05
1.70733132506261e-05
-1.03584049075331e-05
2.50631828038905e-05
3.39823628506341e-05
1.42737331847441e-05
-2.0424510744232e-05
-3.75280842841008e-06
1.69625726676226e-05
-4.97809907166243e-05
-5.22832438621928e-05
-3.81687720593528e-05
-5.52567649666894e-06
-7.59127875590575e-05
-5.12982641045766e-05
-1.99733571234511e-05
-7.60349186464193e-06
-4.90348615179428e-05
-3.58878217315678e-05
-3.31076444852961e-05
-3.61498726260956e-05
-2.19627936469509e-05
-5.2531105723798e-06
3.0036163497272e-06
6.3322218937851e-06
4.58940649973645e-06
4.85806397068114e-06
2.82896334516815e-05
-9.51751807997394e-06
-2.30577978126264e-06
-3.91274920010438e-05
-3.29694723631927e-06
-1.99812574275419e-05
-4.85235404092945e-05
-6.16128251414399e-05
-2.84240756763725e-05
-6.79283380992458e-05
-5.03373505375134e-05
-1.86637278741951e-05
-2.95145173327619e-05
-5.53490999110122e-05
-2.56281579704902e-05
-4.71135228533816e-06
-3.18149052912031e-06
-1.66304760934475e-05
1.63736091997094e-05
2.4495234398962e-05
2.12351382529498e-05
-1.45617065172295e-05
-4.94938646097465e-06
-2.71148040623242e-06
1.30731810520585e-05
-2.51547007181475e-05
-2.58041206536939e-05
4.6237178839522e-06
-3.16506710646784e-05
-2.93896999775261e-05
-4.45579591643561e-05
-1.58699325109654e-05
-1.9263075570205e-05
-4.01299427798735e-05
-4.6892494047348e-06
1.00115979081751e-05
-2.65935347137609e-06
-1.63561208406519e-05
1.46296008114513e-05
3.96797196836908e-06
7.96210133069888e-06
-1.06416144924395e-05
-2.60964212454009e-06
-1.540376351294e-05
7.06788263905636e-09
5.13445824101856e-06
-7.23426363305041e-06
2.11634254079716e-06
-1.38037567041427e-05
-7.00374436981892e-07
-1.30711104500027e-05
-4.54081769321061e-05
-4.55626538946578e-05
-4.45311912681575e-05
-3.07251270208987e-05
-4.30431077766514e-05
-3.82352921921691e-05
1.27849305955602e-05
2.16593468339254e-06
-7.01601422953573e-06
5.31584581775082e-06
2.13695915896311e-05
-1.46369919775267e-06
-1.09708567372936e-05
-1.14749150795013e-06
-8.43797660239666e-06
-3.14220128783981e-05
-1.53842832972427e-05
-2.60408802805687e-05
-3.67401775500203e-05
-4.99950390760416e-05
-5.05695018764119e-05
-3.44617782944191e-05
-2.57305643121229e-05
-3.68982625375819e-05
-4.32022098050123e-05
-2.8833014350402e-05
-2.1126448366416e-05
-3.41831844815714e-05
-7.76664347427753e-06
-1.028907695782e-05
3.21472236574081e-05
7.78389018627244e-06
-3.71457042360865e-05
-1.37023178433476e-05
-3.0061167570521e-06
-4.70688891673004e-06
-1.53418566834454e-05
-6.86512277919444e-06
2.13812569422522e-05
1.45912409319263e-05
-3.13019059390518e-05
9.73799669186347e-07
-3.3740325934781e-06
-1.24857899896742e-05
-4.48000842274236e-05
-3.13698671550639e-05
-1.85873089157044e-06
-5.29333143804559e-06
-3.07628578571766e-05
-2.22272270081198e-06
-3.73744923001959e-05
-1.92381486665104e-06
4.60594288052241e-06
-8.00861190961117e-06
-1.55854703844744e-05
-3.23834101515205e-05
1.58814323889012e-06
8.48007299819534e-06
-9.2587948257136e-06
1.37660683470029e-05
-1.09182407157637e-05
1.35616963110326e-05
-2.28537550328537e-05
-1.53523624974378e-05
1.31379076733024e-06
-1.67341911465636e-05
1.26606149833152e-05
1.3253174697213e-05
1.61111776176653e-05
-1.81781192076721e-05
-2.9013171731697e-05
6.25501205158485e-06
-1.81671647466882e-05
-4.26647309259186e-05
3.37742223464701e-06
-9.07055464574249e-06
9.35803200855023e-06
-4.39044978379245e-06
-2.58405871440344e-05
-5.89575780276814e-07
8.13320252087102e-06
-2.53111896262102e-05
-2.56977341709453e-05
-7.97676394640521e-06
2.09234459103414e-06
-1.98372517330553e-06
-1.65714383101135e-05
-2.75854732113748e-06
-5.23023058400067e-06
-8.82495888513399e-06
-9.26072708141487e-06
-3.51891301977506e-05
-3.17980165972214e-05
-3.66879272020437e-05
-1.13368719472557e-05
-6.90496522698375e-06
-3.14111546919164e-05
-1.2533629578995e-05
-4.03530315939434e-06
-2.9202810853418e-05
-2.48381340374453e-05
-2.77687144305977e-05
-4.4518782508841e-06
-2.1491398417643e-05
-2.92084123592942e-05
-2.34429257812488e-05
1.09814294139491e-05
-9.88970444871873e-06
-2.99999417181275e-05
5.62352833760109e-06
2.69124508589631e-06
-2.19814416689316e-05
-2.90273414456896e-05
-1.64736473196801e-05
-1.17996845960565e-05
-3.40865623334591e-05
-3.68691920207984e-05
-3.57640095723442e-05
-6.44336292139836e-06
-2.94042290844938e-05
-5.59762563542762e-05
-3.9555908908989e-05
-7.25775940198299e-06
-8.6172924922944e-06
-2.00341064323192e-05
-4.21650413493094e-06
-2.12419440483765e-05
-7.8976346807393e-06
-3.072100068724e-05
-1.19901620290786e-05
2.09928625921453e-05
-4.08726420723604e-06
4.02431157351216e-07
2.19466637680806e-05
-1.21355802376007e-05
-4.92869890798933e-06
-3.08725017280754e-05
1.94281793549436e-06
-6.46178240613441e-06
-1.84483064779998e-05
-1.92392005300983e-05
-2.77439342873719e-06
-3.64886212826472e-05
-2.85293867534921e-05
-1.07470869359448e-05
-1.86226084320953e-05
-7.95452709662852e-06
-1.73272090782882e-05
-1.1441479017725e-06
-4.4544937661451e-06
-7.62878280520203e-06
-1.7565498255238e-05
4.77667148371064e-06
-1.37036476941764e-05
-1.74290652156224e-05
-6.87298074586466e-06
2.37778068220073e-06
-7.41740467615101e-06
-3.03033323623865e-05
-2.1126753173535e-05
-2.9280554933499e-06
-1.53713327161478e-06
-2.45520094203859e-05
-5.84202708860395e-05
-4.32794222491812e-06
-1.7959562013875e-05
-1.15199484257244e-05
-3.02439615476265e-05
-1.0891183594669e-05
-1.31528558647636e-05
-3.4983055846825e-05
-1.79849239611331e-05
-8.47229802720647e-06
-2.03103980836745e-06
-3.23157580729068e-05
-5.85340768277023e-06
2.31421163723313e-05
6.28920679902633e-06
-2.08941308142497e-05
-1.59969563852231e-05
-1.10595882177649e-05
-3.86123945415512e-05
-2.7561431136438e-05
-2.86765858954099e-05
-7.59542404717992e-06
-3.33283430111233e-05
-2.55604038304923e-05
-9.06584102079334e-06
2.86172198570934e-06
-4.099571341873e-05
5.85663588787721e-06
-1.40538286215141e-06
7.32578974241125e-06
-8.16338076443738e-06
-1.65041558489851e-05
-2.4252495596402e-05
2.29672786524516e-05
-1.17739977361636e-05
-4.16007073170256e-05
5.34996201659841e-06
2.08647715088626e-05
2.27163864009803e-06
-5.22688781244689e-05
-1.21373784739025e-05
-5.31458257992968e-06
-2.61621691501264e-05
-2.14561713961378e-05
-3.80212146443478e-05
-3.67648761092808e-06
1.97280676903839e-06
-1.0086096660833e-05
-1.4007124740145e-05
-4.68109255238146e-06
-5.32661782155764e-06
-2.49058421549124e-05
1.92462277246029e-06
5.35167221501742e-06
-6.95421222051644e-06
3.55510975056724e-06
-3.76152756251542e-05
1.4073743841284e-05
1.09924528566615e-06
-2.40808596072271e-05
1.18981530852435e-05
-7.94579998689039e-06
-1.69058474600145e-05
-2.89312611590459e-05
-1.33675518771763e-05
-2.63350732570544e-05
-2.57865486164383e-05
-2.79867541558942e-05
-7.97802414225017e-06
-1.71266976457878e-05
-1.3853164264321e-07
7.89819047312292e-08
1.80318928597009e-06
-3.37588434266852e-05
-6.38980059326686e-09
2.09468304716789e-05
1.07382420196104e-05
-3.23825881078466e-05
-2.25440675659827e-05
-1.83827756612456e-05
-2.17914497601383e-05
-3.35149912608069e-05
-1.4075797745296e-05
1.62837224275797e-06
-8.07399092937129e-06
-2.80820657449935e-05
-6.45063127091628e-05
-2.82981908049176e-05
-8.09907680925742e-06
-4.63910293139811e-05
-2.55397009639942e-05
-2.34675357780608e-06
2.19843716657795e-06
-5.78040601812742e-05
-4.16250782128552e-05
-2.20871117774058e-05
1.4995550170383e-06
-2.38181714432678e-05
-5.66594586172661e-05
-1.0478938333777e-05
-1.58875219101249e-05
-2.88102793147501e-05
-2.93929998370138e-05
-4.40864966179425e-05
-9.39649335288321e-06
-2.34337090056204e-05
-2.66961424882426e-05
-3.35075015388855e-05
1.4209941917582e-05
-1.1106913804541e-05
-7.40711256471959e-06
-6.16838950120188e-06
-5.38167112779493e-06
6.55327143089833e-06
-1.18692408096249e-06
2.70634939404289e-07
-5.8256605954944e-06
-6.00377121431414e-06
-2.48620020634106e-05
2.42868200844262e-06
-2.18639071987566e-05
-3.26620518130436e-05
-1.54576381678315e-05
-1.6730071744018e-05
-3.0599666954477e-05
-1.92501736121209e-05
8.43949854054405e-06
1.18815077484409e-05
-4.2060564957131e-05
-3.23883184366528e-05
-8.89631620256813e-06
2.23599203686936e-05
-3.15741656910346e-05
-2.53000459436231e-05
2.57569792756049e-05
3.8557301872417e-05
-7.10959021193818e-06
-1.18022187681962e-05
2.52795909202746e-05
-1.17803542889466e-06
-3.6414064407802e-05
-2.92273192068765e-05
2.2762106606024e-05
-3.99090281386971e-05
-7.48388125304816e-05
-5.63924122063908e-05
3.33119462563187e-05
-3.45252487903657e-05
-3.19259121751076e-05
-2.8696544388307e-05
2.92217270423269e-05
-2.0760589540244e-05
-2.47022622211678e-05
-5.52973691700589e-06
-1.31577824332691e-05
1.85539496024901e-05
-2.8878961916288e-05
-1.43088879077755e-05
-2.02956635498281e-05
5.0152951262975e-07
-3.16861328883668e-05
-1.8114873468169e-05
8.61512682178347e-06
-2.51337789606786e-05
-4.09507159314264e-06
-2.17844634115132e-05
2.03630128917195e-05
-3.51825811418472e-05
-4.74864398313659e-05
1.01318611453207e-05
9.15312588038296e-07
-9.63555509267459e-07
-6.0776028897053e-06
6.91221117960814e-06
-2.46800036629921e-05
-3.87546690684712e-05
-2.82095006856e-05
8.15663787009936e-06
-2.34697715875547e-05
-2.80639053578152e-05
-6.91304881748511e-06
-1.13505422238376e-05
-2.33742110549345e-05
-5.72159787991641e-05
-8.04199343197314e-06
-1.1553982699908e-05
-4.31997316064e-05
-1.95545418475936e-05
-8.81761938925218e-06
4.33136078456448e-06
-1.67379097662213e-05
-4.32466002866528e-05
-1.89964874393628e-05
2.5314466151986e-06
-2.3333172037325e-05
-3.15750282738241e-05
8.57972110222674e-06
5.36572568480228e-06
2.96971725314202e-08
-2.03760802093922e-05
-2.10011593567645e-05
1.76292791013336e-05
-3.66848640545033e-05
-1.7282146200946e-05
1.67743963250657e-05
8.45656431640745e-06
-3.91704795600921e-05
-1.38418070214544e-05
-4.83923383729732e-06
1.03515612221118e-05
-3.37746361495229e-05
-4.16596446379177e-05
1.26513790223454e-05
4.90823197750803e-07
-1.2093563595893e-05
9.47615165038344e-06
2.13672780478015e-05
-1.28110162482638e-05
-1.94253363991481e-05
-1.74106481919452e-05
9.9945979165596e-06
-1.91393957789125e-05
-3.54558253791582e-05
-9.24395311398353e-06
5.32163118697564e-06
-4.728062641509e-05
-2.19391710220331e-05
1.39203682562645e-06
-2.40233754458919e-06
-4.09625264525111e-05
-2.23240810367516e-05
-7.63018881278276e-06
-1.57091589454818e-05
-3.0520618800483e-05
-7.09436303937533e-06
-7.49493995297056e-06
-1.3778532082315e-05
-2.64815282908831e-05
-3.90340167773562e-05
-8.00342848366839e-06
-4.00204413679523e-06
-3.67696044996407e-06
-2.6734145458575e-05
1.20106634450691e-06
-1.2919101951209e-05
-5.69264814417491e-05
-3.02020798790992e-05
-1.17074167587804e-05
-1.75209038306343e-05
-1.87707210001035e-05
-1.69722544840755e-05
-1.40100359664872e-05
-3.1773800890973e-05
-3.91523358377621e-05
-2.19091825577886e-05
-2.18972278062054e-06
-2.44605723177007e-05
-4.63821911800762e-05
-2.93832968634629e-06
-2.89755227887341e-06
1.62961203228241e-05
-3.52140872863042e-05
-2.24500543734168e-05
-2.05120741539914e-05
-1.05366424312824e-05
-1.10381054665596e-05
-3.49728007378338e-05
-1.33978904256916e-05
-3.36288609758357e-06
-2.61275172910912e-05
-3.32111652295533e-05
1.2103490660133e-05
-2.01868212562825e-05
-4.04076363927177e-05
-2.00226241924482e-05
1.62416223892007e-05
-4.08319278768951e-07
-2.41834706015258e-05
-3.14610790628368e-05
-5.13836000473121e-06
-5.17197600159894e-05
-5.52151255953869e-05
-1.97956966372345e-05
-3.6347931269594e-05
-1.6422279946708e-05
-1.62790572776666e-08
-1.76092046307644e-05
1.61988860344707e-05
-4.21775643913236e-05
-2.32688544043618e-05
-2.2715548541782e-05
-6.27473241356139e-06
-2.86687899814758e-05
-1.34216258272369e-05
1.56296946277219e-05
1.71348387061739e-05
-1.35101829827107e-05
9.25583442822289e-06
5.59971075126429e-06
-2.47340321307331e-05
-1.5251181092676e-05
-1.5035120863806e-06
2.35667522355104e-05
2.24405648082174e-06
-3.81726121389327e-05
-1.52873731712159e-06
-8.50394437872643e-06
-4.33827579023512e-05
-6.43882341084565e-05
-7.76392771209193e-06
1.70602645381548e-05
-4.03160122073251e-05
-4.11590910517054e-05
1.5266555186438e-05
-1.60883493560147e-06
-4.38634786035787e-05
-2.97052359102764e-05
2.85056931452442e-05
1.26202189178386e-05
-1.91482751929635e-05
-3.05315205923823e-05
-5.40124865866134e-06
6.69411575803583e-06
-3.75075230007262e-05
-4.11109460105491e-05
-8.31110977441117e-06
-1.62573928128361e-05
-1.48587111438121e-05
-4.01006377973711e-05
-2.03189688753703e-05
-1.64846996372521e-05
-3.2540416530374e-05
-2.09120650184647e-05
-2.984995204036e-06
-3.69344741053457e-05
-4.59705209859168e-05
-1.96010995504718e-05
-6.89392980889462e-06
-9.68886367562987e-07
-2.80720692666144e-05
-3.28719143542999e-05
-1.96492785618423e-05
-1.0000675320154e-05
-4.25333952067856e-05
-1.45827393472632e-05
-1.22262095826578e-05
-5.24133285514937e-05
-1.48648417624862e-05
-4.58363911165722e-06
-1.01709318900275e-05
-4.1614707939661e-05
-2.97822127836788e-05
-1.72038614028859e-05
-2.10888499105918e-05
-1.80574123006715e-05
-2.89679721209817e-05
-1.78738862829686e-05
-1.89156765677935e-05
-3.40566730092961e-05
-6.15769852830643e-05
-1.89724183277334e-05
-1.40075895131983e-05
-2.09944961742822e-05
-2.48165692782947e-05
-2.70842718909186e-07
-2.4451142352365e-05
-4.14942232355876e-05
-2.7731222412414e-05
2.65076864334845e-05
-2.1642584427542e-06
-4.67708092140984e-05
1.52121085192237e-06
1.11419912190976e-05
9.27515245210736e-06
-4.16594709115778e-05
-1.21114459803265e-05
4.3506840238531e-05
-1.70572346380005e-05
-1.90710384648615e-05
2.37463172351066e-05
7.3487583018429e-07
-3.70914120475288e-06
-1.58633112092341e-05
1.14769900458047e-05
1.5486934689758e-05
-3.28194701080881e-05
-2.7795458233931e-05
1.83448828960632e-05
-1.96463146294557e-05
-5.12039367571926e-05
5.40800942287207e-06
-1.02689086314282e-05
-3.6567663495789e-05
1.4823812270619e-06
-1.49912223803411e-05
1.18893550066658e-06
-2.00027275766736e-05
-3.54252837728729e-05
-3.91425665519344e-05
-3.28532627560439e-05
-1.76009365524639e-05
-3.00441730962844e-05
-1.26109244287492e-05
7.12264787688956e-06
-1.61738793547081e-05
-2.56846336827064e-05
-3.46190730021796e-05
-6.07263201746351e-06
-8.49928035817091e-06
-3.77081058639713e-05
-1.99055884289196e-05
-1.25481821359902e-06
-1.26835516792581e-05
-5.24140572056263e-05
-5.13126961766163e-05
5.29112801956066e-07
-6.05697353158658e-06
-4.21959688551328e-06
-2.01612120065814e-05
-2.18017714477369e-05
-2.09106107847318e-05
-1.80505463269164e-05
2.06695491624864e-06
-1.75825548574992e-06
-4.75838256116904e-05
-1.69906444218531e-05
-1.24507973301551e-05
-7.94356385940585e-06
-2.40168827457065e-05
-3.5378019953486e-05
-7.7044519809834e-06
-2.16276686640062e-05
-3.92148190578281e-05
8.94512960398829e-06
5.75019910376493e-06
-3.08306072634584e-05
-3.51641409489e-05
-2.9897853930814e-05
1.32935508275304e-05
-5.21287607035601e-06
-3.41661747310594e-05
-1.05105456829291e-05
-8.14105160176376e-07
3.65984987224895e-06
-5.51736327342811e-05
-1.2603204949175e-05
2.8862168268895e-05
-1.38949107812174e-05
-7.24089886644717e-05
-1.03060147262789e-05
-2.59173831580458e-06
-1.87967516184039e-05
-4.26899675805758e-05
1.3025136938485e-06
3.23140598212389e-05
1.12262478919813e-07
-3.19751015292608e-05
-3.23962476191598e-05
9.11064526334907e-06
2.94314296946931e-06
-2.27952790114083e-05
-1.31951294908881e-05
-3.62984916136665e-06
-2.36296656012023e-05
-3.62532971295284e-05
-4.79173720526309e-05
2.53572020061148e-05
-4.5327862675103e-05
-1.07466668007369e-05
-1.60590176431202e-05
-1.31547752336983e-05
-8.30297994177197e-06
5.81818260360328e-06
2.8595482626111e-05
-1.95460416992611e-05
-1.98414556569311e-05
-2.86288462236018e-05
-1.22137204663496e-05
-1.80443169943503e-05
-2.74268165049537e-05
6.12798150946565e-06
-1.06211842933832e-05
-4.45976093267168e-05
-2.04060204335077e-05
-1.23030754872251e-05
-1.29748807583667e-05
-3.81382691987124e-06
-7.21953642669278e-05
1.75222502009544e-05
6.46813663799036e-06
-2.83984575155379e-05
-3.47453333888921e-05
2.26155263228001e-05
1.09292773368384e-07
-2.9113548760411e-05
-3.61563389347639e-05
1.24230322156601e-05
2.47385275523578e-05
-2.74895075685651e-05
-5.14005236286095e-05
-2.47896995954279e-06
1.33760432200965e-05
-2.90790597546765e-05
-5.29137190647223e-05
-4.80068705642239e-05
3.15825133623557e-05
-5.39917496109629e-05
-4.91110911126231e-05
5.04145448433888e-06
2.34888209099217e-05
-1.30443188101872e-05
-2.1204489214353e-05
-2.12419924995672e-06
-3.20062176741822e-05
-1.73415694014758e-05
-3.59684945047478e-05
-9.83647563580933e-06
-3.01389637506897e-05
-4.02303965377375e-05
-9.49508619737374e-06
-2.14682875257207e-05
-2.57312767165347e-05
5.41334525943651e-06
3.83380414499125e-06
-8.42429673441299e-06
-1.32240052307558e-05
2.50150865004016e-05
1.05890229649869e-05
-1.02159602622192e-05
-4.07181914572715e-05
-1.42053127843548e-05
1.89997435936394e-05
-7.32366177161359e-06
-5.41139675524477e-05
-1.10149665268475e-05
3.65950328496966e-05
-3.66193142260604e-05
-6.11294129441042e-05
-1.02311920636806e-05
4.7578287138007e-05
-3.00388013222746e-05
-6.24777885132256e-05
-2.31665085066708e-05
1.26301781086423e-05
-7.07459687447434e-06
-4.98987579927602e-05
-2.28540974888998e-05
3.37574346637419e-06
-7.29828505673285e-06
-1.64364018378092e-05
-1.19553011081449e-05
1.66543489063421e-05
-1.32597003677951e-05
-3.23365565365419e-05
-3.03091527171656e-05
1.82332586607993e-05
-1.1019813699956e-05
-2.78493915684691e-05
-1.15523859996565e-05
1.68544387304392e-06
-4.15770447356622e-06
-2.32601158384899e-05
-7.88280797935063e-06
-7.61510858840739e-06
-2.21530150753751e-05
-2.48165633251809e-05
-1.57987421038643e-05
-1.18510655579436e-05
-3.5080319286897e-05
-3.7354941758847e-05
-2.51191893376615e-06
-2.15797810550974e-05
-6.829718202779e-05
-2.27675133934078e-05
-2.90024923080092e-05
-3.43692469293399e-05
-3.63430714979013e-05
5.14269338715533e-06
-1.26311429574893e-06
-2.70050880861151e-05
-3.89117051784323e-05
-2.90041803570288e-05
1.21917196575711e-05
-2.24576289332411e-06
-3.71080820502603e-05
-2.56009220402435e-05
1.86064193275087e-05
-2.071720257292e-05
-2.97980380799797e-05
-3.64731754965469e-06
-2.18876311808333e-05
-3.67124266502402e-05
-1.46863323515263e-05
-1.88658793033114e-05
3.08641055886949e-05
-1.76452772507145e-05
-1.47024795805316e-05
2.75146685815148e-06
7.99371506116491e-06
-2.01367712138031e-05
-2.74153613825166e-05
5.55500927361759e-06
1.75535809946282e-06
-5.54213032393247e-05
-4.09074306047603e-05
-1.76451864116342e-06
-1.29399410527755e-05
-2.61497850779346e-05
-6.93768879993594e-06
2.32163348310631e-05
3.06796253151476e-06
-2.93331881363365e-05
-1.31970777069169e-05
-2.59960806203482e-06
-1.80636735461575e-05
-3.57045066684472e-05
-9.42819974744271e-06
-7.57838218992258e-07
-1.54153969324924e-05
-3.90034692671881e-05
-1.92324271503114e-05
3.18838044778504e-06
-1.08999575769982e-05
-2.70550794273284e-06
1.28555877027554e-05
-3.32897122852189e-05
-3.1678150048283e-05
-6.1888374729864e-06
-8.16066856224189e-06
4.15830886749182e-06
-3.96734828568997e-06
-4.3192348628749e-05
3.14653578757317e-05
3.63935075754567e-06
-1.98501327433212e-05
-2.41730612825659e-05
-6.17113925239212e-06
9.05655038073366e-06
-1.91052133592154e-05
-2.57466156502686e-05
-2.23416083401188e-06
-1.94838676258258e-05
-2.90827842958812e-05
-4.97270448962799e-06
-8.52163425098507e-07
-3.03730596920706e-05
-1.80120752563126e-05
4.77059922163476e-06
1.78437131876885e-05
-4.07583736100978e-05
-2.25194090194391e-05
-1.56570847660732e-05
3.52013602952068e-07
-4.00659527378239e-05
-3.76131820642865e-05
-2.09359141086334e-05
2.46265384842189e-05
-7.56520788824617e-06
-1.84733575856879e-05
-1.50231160728029e-06
-9.42701849790463e-07
-1.25869161917822e-05
-5.31426698380961e-05
-1.64857430444348e-05
-2.23630290632797e-05
-3.15977155734438e-05
-2.05835401505551e-05
-3.96378027538186e-05
-6.50423947566365e-06
2.95079784195963e-06
-4.41589913398259e-05
-1.27674713742699e-05
-1.00081285638616e-05
-2.34849814734628e-05
-2.38143762288614e-05
-1.67543376520309e-05
3.7477678112607e-05
-2.14276660173903e-05
-4.674147682276e-05
-5.2171422750954e-06
-8.34822315153565e-06
-3.69191370548188e-05
8.23411464818107e-06
-4.27228351778637e-06
-2.03772251112628e-05
-1.36702985292578e-06
1.5547254254652e-05
-6.58877258763174e-06
-3.66086878302167e-05
-3.59165028970795e-05
1.53711809802787e-06
-2.36820090628458e-06
-4.15449161692057e-05
-4.10139591786475e-06
9.01591302429875e-06
-2.45544555031902e-06
-5.62124219612302e-06
-2.6166222596772e-05
4.34784865845698e-05
8.80749662580086e-06
-4.64388622280048e-05
-1.37491362612876e-05
2.48182029006971e-05
1.35166921595857e-05
-4.38048351365357e-05
-5.39516882002551e-05
1.77636241493695e-05
-1.40671989427975e-05
-3.77159019573725e-05
-3.68960873257316e-05
6.40845777066703e-06
8.20914110162018e-06
-3.68316331517992e-05
-3.64232462254089e-05
1.29993205666708e-05
-1.50571884441167e-05
-1.8331215992126e-05
-3.19067453567595e-05
2.9296297968652e-05
1.83664019021429e-05
-2.06838743960298e-05
-2.12868087866973e-05
2.17737780963386e-05
2.02284148307373e-05
-5.11985240842439e-05
-3.95719312725738e-05
-4.12279122832689e-05
-4.01377622543274e-05
-3.06542446471851e-05
-3.77028176682942e-05
-1.85314334064716e-05
-2.42350958387158e-05
-2.1359530339855e-05
-3.70917608231171e-05
-3.34661921135949e-05
-3.98540659730849e-05
-2.5069427541147e-05
1.2549757363294e-05
-2.01884166600389e-05
-4.34760576711585e-05
4.46781145566818e-06
3.34506277191785e-05
1.88647268557131e-05
-8.4039817432999e-07
-1.26595970966863e-05
6.41363899404518e-06
1.38419229489956e-06
-1.49506159262031e-05
-3.47256879878079e-05
-3.16009054946664e-05
2.32597634513355e-06
-5.04140048454226e-05
-4.15076859213839e-05
-3.3249370800472e-06
-2.46457416798267e-05
-3.86557196435334e-05
-7.51216511682029e-06
4.21172285560792e-06
-3.87137238613113e-05
-2.16398348756275e-05
-2.05842568984565e-05
-3.40712256482134e-06
1.22910071530029e-05
5.11874536191308e-06
-2.37718229112819e-05
-8.33647639796478e-06
-1.68548909661449e-05
-1.24648564075663e-05
5.0522471987164e-06
-3.36624114287472e-05
6.71049958065819e-06
-1.95000009197728e-05
-3.16335553265952e-05
-1.58910795046701e-05
-3.05057483833663e-05
-2.77669884683307e-05
-1.83836176512097e-05
-7.98939159952579e-06
-3.98941078905372e-05
-1.55314312684318e-05
-9.83186988120357e-06
2.7570843069304e-06
-1.0926651440502e-05
6.40704737709315e-07
3.03596745034324e-06
4.63512628850967e-06
-1.59113465045757e-05
2.01865981960812e-05
1.02895565732652e-05
-4.2896621783003e-05
-3.74788952029526e-06
1.07282938052113e-05
-3.56815406000142e-05
-5.4766007333342e-05
-3.70200734314836e-05
-5.60214947034026e-06
-1.2823359362345e-05
-1.49051717433628e-05
3.67375099354406e-06
-1.67439319569927e-05
-7.05714213308477e-06
-1.30551314688174e-05
-1.17683466607383e-05
-2.9540253505352e-06
1.88990133413244e-05
-8.52171259635452e-06
-2.10797855809791e-05
1.18045354482032e-05
-2.11448605868549e-05
-3.41543213041217e-05
-3.03431637199259e-05
-2.66118310754425e-05
-2.16332207944831e-05
-8.13044343606342e-06
-4.90805112667624e-06
-2.64693508589784e-05
2.41442074563457e-06
-4.33661168070016e-06
-4.72929389072136e-05
-3.67781393532785e-05
-1.78169099298981e-05
-8.51787812642834e-06
-8.57719244360166e-06
1.27210729329071e-06
-1.22662977832804e-05
4.21482168687779e-06
7.83037428536596e-06
-1.91052391306523e-05
-4.77836176036574e-05
-1.988424600089e-05
-1.75226076826007e-05
-4.6463270014285e-05
-2.433582669788e-05
-1.13072316307823e-05
-1.95241356754732e-05
-3.09903264845277e-05
-4.18245649796864e-05
-6.54036519934874e-06
8.95417398013441e-06
-3.18369546908777e-05
-6.53924066843309e-06
1.43922914926139e-05
4.42362567243051e-07
-1.8081271085798e-05
-2.57820500419506e-05
-1.25136790188479e-05
-5.92921198234608e-06
-4.90773852134859e-06
-3.0739927840183e-05
8.5837154036288e-06
-2.24048003438996e-05
-2.02796932917407e-05
-3.36536642607898e-05
-2.92624039416734e-05
2.48744149869946e-07
9.39361610056318e-06
-1.33986286287958e-06
-7.09317436867064e-06
-2.25710244299194e-05
2.24229050615574e-05
1.77870624384458e-06
4.04910935571016e-06
-3.7271551140094e-05
4.01093291267845e-06
1.45032177635662e-05
1.06963158595372e-05
-3.01062717343193e-05
-2.45265906107844e-05
1.07218862914648e-05
1.27553312882261e-06
-2.31195973336977e-05
-2.06891679683228e-05
-6.64830632176264e-06
4.06704071808171e-06
-4.92840137631388e-05
-1.33427184252046e-05
-2.60542669594687e-06
6.40480035004243e-06
-4.06270512520572e-05
-3.063544508819e-05
-1.20317899095552e-05
-1.37737547664325e-05
-2.13021135894332e-05
1.57096301785917e-06
7.42522513594239e-06
-1.03922162678206e-05
-3.06410602451952e-05
-1.65131058410725e-05
-1.1536019602068e-05
-8.627577150765e-06
-3.55482586376667e-05
-4.06847815997622e-05
-8.12980078618718e-06
-3.09332541215261e-05
-1.53595431536804e-05
-1.22837806692602e-05
-1.2316464309799e-05
-2.67003612330144e-05
-4.39760157173789e-05
3.08684532451552e-06
-1.56493926095497e-05
-1.45153461895912e-05
1.42221565961397e-06
9.68793591630791e-07
-1.51713587643917e-05
-3.96323762109215e-07
-9.71989934678164e-06
-1.00421108017415e-05
-1.72762045159012e-06
-5.39239151385469e-05
9.61203061095234e-07
-4.59639614302997e-06
-3.84635216165957e-05
-2.57437247648824e-05
-2.89780098524586e-05
-1.89842277898974e-05
-1.67587293283167e-05
-5.36083642797985e-05
4.42002595206901e-06
-5.13934654633358e-07
-2.54095673608333e-05
-2.90610545873802e-05
1.83369130420999e-05
7.30697508795747e-06
-1.65516777588433e-05
-1.69720583276034e-05
2.78640608125903e-05
2.08253497454462e-06
-1.63077739796059e-05
-7.49182269968197e-06
-1.26237180882595e-05
-1.90780178953306e-05
-9.98485203245621e-06
-1.36777667967423e-05
-4.04851323973915e-05
-3.94873355284497e-05
-1.75180087039986e-05
-4.41904088263744e-05
-9.37377168964606e-06
-2.07821349612198e-05
-1.21335344712533e-05
-8.73154086904539e-06
-2.5523197189936e-06
-3.27074258208734e-05
-2.0051293587211e-05
6.61734189826385e-07
1.89938424008727e-05
-1.94270701052982e-05
2.25570618103867e-05
-8.74891592041868e-06
9.06168703150122e-07
-1.63696715582196e-05
2.27564997569034e-05
7.04410576096262e-06
1.50151240954583e-06
-1.63639971082758e-05
-1.98753905076618e-05
-1.12317212787899e-05
-2.20595180784525e-05
-4.41357924441654e-05
-4.53792709866601e-05
1.00128875500005e-05
-1.46723405927075e-05
-2.82896164284752e-05
-1.50824103630926e-06
-9.65797216056475e-06
-1.90620272892849e-05
-4.01329406421895e-05
-3.36191161144082e-05
-1.16864188295838e-05
-5.95997924260684e-06
-2.27937651604144e-05
6.17714011845737e-06
-3.03464172586854e-05
-3.18553991213319e-05
-1.67099176810701e-05
2.74501656512745e-07
1.4134306255381e-05
-2.71348593610173e-05
-2.97924898855853e-05
-1.94506475043786e-05
-4.3983911949039e-05
-5.86141404647504e-06
-2.17437395651154e-05
-4.36530717669652e-05
-4.5015362451447e-06
-1.25793620832467e-05
2.81861955550042e-06
-1.44316205176294e-05
2.00416700726523e-05
-1.92936190367225e-05
-1.33299246766373e-05
-1.91463839244305e-05
-1.84506688369079e-05
-2.00120181025586e-05
-1.93536744283102e-05
-1.90973789461021e-05
-2.41204344000013e-05
-1.72678274085061e-05
-2.19839437525695e-05
-1.16372969481097e-05
-3.05901167785905e-05
-9.43497780934929e-06
-3.65126024921942e-05
-2.3186565054325e-05
-2.40093285480383e-05
-2.30863659236814e-05
-2.79277532405754e-05
-2.22458237642338e-05
-1.63929349101339e-05
6.80121517370755e-07
2.11287420627364e-05
1.37741752965478e-05
4.66615500832843e-06
-1.9737253571628e-07
7.386560117941e-06
3.12124122243442e-05
-7.86114741305274e-06
-5.05156493989931e-07
-3.43086115506504e-06
-1.6455850790727e-05
-1.44321430453343e-05
-3.67325746661057e-05
3.10110733293286e-06
-4.51280090568669e-06
-1.00200801617218e-05
-3.08499070162492e-05
-2.2578252064459e-05
-1.94791817417427e-05
-4.63001849244935e-07
-3.73271290519849e-05
-1.86317708700458e-05
-3.55165535177203e-06
2.72889295320888e-06
-6.09127587932275e-06
9.02504432173789e-06
7.24852363435168e-06
-1.93302923482563e-05
-4.16520127827263e-05
-2.33803206485721e-05
1.00991487627627e-05
-2.59744416581246e-05
-6.76951280988556e-06
-3.20861772464622e-05
3.38201338326693e-06
-2.33588648457347e-05
-3.86534851515453e-05
-2.45536699337821e-05
-3.39299376821282e-06
-1.07850724025195e-05
-3.72075629665124e-05
-3.71527179049681e-05
1.01156247814466e-05
-1.85341801959866e-05
2.06574851846535e-07
-1.19917393000255e-05
3.20567465560822e-06
2.02454297514021e-06
-7.24745188367509e-06
7.19196641363157e-06
-1.89410544555184e-05
-3.79389785447497e-05
-3.03383336615465e-06
-4.59850866439379e-05
-4.60590962019289e-05
-3.41926581838339e-05
-2.59502608452039e-05
-1.50076698423646e-05
-1.05732423918474e-05
-3.74979061300822e-05
-2.71938692760543e-05
-3.88925169296769e-07
-2.65588284208925e-05
-5.44666455226475e-06
-2.77931075310788e-06
-3.56591429796054e-06
-1.70096112593703e-05
-4.5581653383805e-06
-1.89169783644754e-05
-4.4606918595782e-05
-3.23150282487602e-05
-1.10488529900129e-05
-1.90780704158832e-05
2.40954398702373e-06
-2.2695962746949e-05
4.91905176986603e-06
-4.95052319298582e-07
-7.33793914802645e-06
-2.72558247395391e-05
-1.52361971343484e-05
-1.38521511938791e-05
6.0371491112201e-06
-4.56328839386275e-05
-1.05850710564642e-05
-1.3200636155505e-05
6.77715967734808e-06
-1.06924817948401e-05
2.31127736021737e-06
-4.16347174029835e-06
-2.21050312966848e-05
-1.5396061504331e-05
-6.51306116318062e-06
-3.78439413978126e-06
-2.54915578974771e-05
-1.09340955199923e-06
-3.33126313872551e-05
-8.2528580665502e-06
-2.65600489142916e-05
-1.35702614055885e-05
-9.81907824896091e-06
-7.00998238826071e-07
-1.55458558203314e-05
1.19921323904233e-05
2.071781860889e-05
-3.43550865384628e-05
-2.0525471740057e-05
-2.17601981503958e-06
-7.74175722741963e-06
-3.38482373546867e-06
-3.30999127934807e-05
-2.30007428297358e-05
-1.20099781198584e-05
-1.35806337196934e-05
1.18193816768137e-05
-1.61026356045818e-05
-8.09666753653478e-06
-1.51404743489362e-05
-2.95611878062443e-05
-5.16948535379552e-06
-3.16867228365092e-05
-5.49614589598e-05
-7.42975743440815e-06
-2.74008444416126e-05
-9.94875292550527e-06
-1.77226676696685e-05
-3.24619123298343e-05
3.93292643503468e-06
-1.96417023868515e-05
-2.15577563645187e-05
-3.27608032343746e-06
-1.90147774780136e-06
-6.65277346167552e-06
-2.1359246743109e-05
-9.63862772661935e-06
2.1575269178423e-05
-2.77427823174033e-05
-3.424950227756e-05
-3.27065651257768e-06
-1.5878023690606e-05
-3.03261904433338e-05
-3.18135639113564e-05
-7.96967669749295e-06
-3.33890737873242e-05
-3.90547851185414e-05
-1.67807333702346e-05
-2.1520563502241e-05
7.0206710649755e-06
7.18159787415012e-06
-3.79230102460172e-06
1.69888051892237e-05
3.10073791438001e-05
-8.11041105405234e-07
-1.51433248055767e-05
-3.47041539198992e-06
1.80489766900774e-05
-8.32270387665207e-06
-1.43630128187145e-05
-2.14932289401664e-05
-4.6234202647788e-05
-5.04737184439596e-05
-3.16658908231522e-05
-2.85190090082499e-05
-7.78096770314276e-06
-1.72449851774045e-05
-8.29581698697443e-06
-1.5432912301055e-05
-8.68977593331214e-06
-8.24622111184366e-06
-3.19537656744584e-06
9.95138528643381e-06
-1.66793206885556e-05
1.16838026242458e-05
-2.75212547748931e-06
1.09896648039383e-05
7.97468446222683e-06
-1.96787473433789e-05
-3.71671883836008e-06
-1.97791695784809e-07
-3.78246853452857e-05
6.6241887768158e-06
-1.71835958927697e-05
-1.64281287358501e-05
-5.04451598998285e-05
-3.96497324234518e-05
-5.67623747427241e-06
-8.84794206940453e-06
-1.97830494522426e-05
-2.7557602663382e-05
-1.39780181784431e-06
4.55703733392369e-07
1.05317657280511e-06
-1.70304247028736e-05
1.46279374189265e-05
1.01907156895483e-05
-1.47900333625404e-05
1.64417132971775e-06
6.33229468997547e-07
-1.10824678912459e-05
-2.85555276428456e-05
-3.5211369165406e-05
2.09766273688709e-06
-2.77112341655731e-05
-5.83012907219294e-05
-3.16785649490539e-05
-5.45361992244261e-05
-4.46644738754843e-05
-7.06198668538032e-05
-3.0141193817316e-05
-1.47218246270053e-05
-1.31742766554367e-05
-2.930580186661e-05
-6.91487422811897e-06
-7.51364336897101e-06
-7.44275278526065e-06
-2.42596475701204e-05
1.33471757470609e-05
6.39262246450781e-06
-1.28022943770223e-05
-5.31673834376413e-07
-2.99895536497146e-05
5.72582935838688e-06
-1.53633728327282e-05
-1.59050523717781e-05
2.20733344606189e-06
-1.59401000548331e-05
-3.26121622443913e-05
-3.11878606427207e-05
-2.47033340977373e-05
-3.61737967484248e-05
-1.98626482175728e-05
-4.14137424594341e-05
-2.98503716328042e-05
-1.54003336705434e-05
-1.88405740635757e-05
6.5302980779129e-06
2.24480461463652e-05
4.12658712640101e-05
-3.66371507238688e-06
5.62997893819846e-06
5.82159161234039e-06
5.75821662412834e-06
1.93881345268002e-06
-3.11113934296902e-05
-6.35978522819006e-07
-1.6343851000097e-05
-2.43962157670409e-05
-3.84957679659899e-05
-3.02776494577786e-05
-2.52248290984935e-05
-3.77258871666795e-05
-5.69909066406613e-05
-6.80488250528048e-06
-9.09397362064581e-06
1.82879930382388e-06
-2.07438500868294e-05
8.71730132471476e-07
-1.22550756838679e-05
-1.17923319816084e-05
7.58646547638165e-06
1.79324902253236e-05
-6.37148880787052e-06
1.37654765961224e-06
9.04262363689687e-06
-2.24027196483698e-05
-1.09121118664607e-05
-3.13589587979351e-05
-4.27660078886594e-06
-1.6333430959095e-05
-3.11803942162875e-05
-5.52302116794892e-05
-1.27949420364336e-05
-3.04559444586517e-05
-4.91395241276e-05
-2.39751765455095e-05
-1.16217966714378e-05
-1.83993075466045e-05
-1.16495770783169e-05
-4.71509405336926e-05
-5.56865410418946e-06
2.99679651711189e-06
-7.09675464436354e-06
-1.41987476980599e-05
2.8768948865818e-05
-1.62100727217791e-05
-4.92894908640618e-05
-1.3214346251498e-05
-2.50510279165768e-05
-2.52130677582896e-05
-3.3975712481542e-05
-2.68147003453389e-05
6.19448493950387e-06
-3.20639259480738e-05
-4.58030148665156e-05
-1.17066649967744e-05
-5.75736100145033e-06
2.43833395170553e-07
-3.20281541371428e-05
-2.16773061097097e-05
1.26139701863126e-05
-7.00630438998013e-06
-2.12103441376471e-05
-4.23898130303346e-05
-1.5045492177073e-06
7.54878641682915e-06
-3.6005471891333e-05
-2.27677682534038e-05
-1.57894893473262e-05
2.07775790240363e-06
-8.98959204352256e-06
-4.45566331517756e-05
-1.51594130168369e-05
-3.35805880079048e-05
-5.89598923552633e-05
-3.74713271435585e-05
-2.01519449269237e-05
-3.17462724189338e-05
-1.75130989655768e-05
-1.07792783914729e-05
-2.03604676986308e-05
-2.32288424547767e-05
-4.40802893746187e-06
-3.85108182041475e-06
1.4189393060447e-05
-1.15284020025398e-05
8.40823215275166e-06
2.499125288903e-05
-5.6410450770095e-06
-4.1903107698929e-05
1.242546819932e-05
-8.09977924637978e-07
-3.1105952935116e-05
-4.14295184764202e-05
-1.18129049860946e-06
-3.11759673890683e-05
-1.21544716237816e-05
-1.7940609135187e-05
-3.35781073948598e-05
-1.15425623844796e-05
-1.36741357610393e-05
-1.48288222405956e-05
-1.74298436902465e-05
-1.15806626808299e-05
2.59481850377508e-06
-1.27397045264472e-05
-1.29688200133615e-05
-4.30319792081687e-06
1.80026686592348e-06
-2.21587459216779e-05
-4.49102345777322e-06
1.30546815295537e-05
-1.57859858539904e-05
-4.20358179161291e-05
-3.19939976832219e-05
-1.82309351659466e-05
-3.92749106066767e-06
-5.03932085732433e-05
-5.35271413018336e-05
-2.71676378758121e-05
-4.29759159853968e-05
-2.84944507750399e-05
-6.78343105663344e-06
-1.55590231485096e-05
-3.32490394685363e-05
-2.23992722290439e-05
-3.26346204749366e-05
-3.0759310277065e-05
1.15127148318415e-05
1.08558302891566e-05
-2.60798354702475e-05
-1.50141101998391e-05
1.60479414978201e-07
-2.54196395701314e-05
-3.17527465305748e-05
-1.55539904126734e-05
-1.89122321782623e-05
-3.85063120708408e-05
-3.04589386878601e-05
-2.44287996290274e-05
-3.91290309421163e-05
-1.39924831927582e-05
-7.31850299456483e-06
-4.07214730201345e-05
-3.03078549683799e-05
-1.81571176780688e-05
-1.14754928070349e-05
5.52669580898847e-06
-6.52745298802617e-06
-1.66862204878165e-05
-3.15465092758497e-05
4.62936592318385e-06
1.81515611455129e-06
-2.63304376972918e-05
1.77439510985239e-05
-2.94705884493689e-05
-2.01209027896174e-05
-1.48873256226018e-05
-6.80572687795499e-06
4.22251934354489e-06
-3.14367850540718e-05
-2.87280726622235e-05
2.06183248305637e-05
-1.2267076703315e-05
-2.69945111433664e-05
-3.07235001921272e-05
-1.72849866142518e-05
-1.86617082917849e-05
-1.49896097833935e-05
-8.55015161723131e-06
-7.85154617936452e-06
1.34262748797527e-05
1.0249372115707e-05
-3.36533477040807e-05
-3.91042050427873e-06
4.28113422120705e-06
-2.29034848283564e-05
-3.01913666542263e-05
-3.36783795556478e-05
1.52798634819105e-06
-2.51375679075926e-05
-2.55897286912246e-05
9.58645826485344e-06
6.78090823941555e-06
-4.61356960899286e-05
-2.79043451572401e-05
-2.72536672339784e-06
-4.59913011168244e-06
-1.96617100924603e-05
-4.22979618851676e-05
1.10241148033212e-05
2.99776134262769e-05
-1.13319291511767e-05
-3.71507921584661e-05
-1.15338904538706e-05
1.25356986986066e-05
1.3523625514209e-06
-1.16962786086596e-06
-1.38214913508889e-05
-1.90971815821637e-05
-2.7137446132105e-05
-4.62575085456537e-05
-3.61817970129091e-05
-4.722082366876e-05
-2.56136366520517e-05
-3.68205034589675e-05
-4.19624039162155e-06
1.34830496853229e-05
-2.76726345385056e-05
-1.8736494708748e-05
-2.05131781818885e-06
-2.7223465920126e-05
-3.02888493376647e-06
-3.04046693923479e-05
-1.90496626790075e-05
-2.40128526108541e-05
-3.08139654065407e-05
1.83369256260647e-06
1.52354054642701e-07
-4.37638264894483e-05
-4.87244021607584e-05
-1.40554986690542e-06
-6.43462802786916e-06
-4.75671628260542e-05
-3.03375824012458e-05
-6.39474932259665e-06
-7.15784930843258e-06
-6.69580844573184e-05
-3.20642093551159e-05
2.47388248809842e-05
-8.71990580117346e-06
-1.27517584413446e-05
-3.11770574520847e-05
2.7433529546675e-05
1.05024479744323e-05
-2.86759750615479e-05
-4.20592591549847e-06
-1.28433958456769e-05
-3.43220278084983e-05
-4.91767800296655e-05
-3.83014663315734e-05
-1.96498106050081e-06
-6.36749930048263e-06
-2.07979829322596e-05
3.58110029494498e-06
7.17477124320268e-07
1.41104653747353e-05
-3.75976836733661e-05
9.83652180636726e-06
8.22348852252412e-06
-1.12372012702325e-05
-1.0483421067016e-05
2.55535498862419e-06
8.64266644093932e-06
2.36397282384891e-06
-2.12333752868288e-05
-1.82393892713763e-05
-3.02147150293567e-05
-1.08188020824281e-05
1.3333998349469e-05
8.02130331130354e-06
-2.20426605537708e-07
2.53111121366885e-06
-2.6742390163769e-06
-3.13620010060798e-05
-3.45396640908818e-05
-4.47962966604064e-05
-2.96729617339506e-05
-1.78184560564584e-05
-7.97947087939163e-06
-2.3266423362128e-05
4.74024424875145e-07
8.05279856497105e-06
-1.40356729312332e-05
-3.4313927047539e-06
6.78758150702096e-06
1.5980994220942e-05
-2.53132884725439e-05
-2.01029781912853e-05
9.60826745895259e-06
1.70548544415902e-05
-8.13514620736528e-06
-2.2397885159646e-05
-3.14528114215029e-05
-1.76470142235168e-06
-4.66166552868001e-05
-4.50012481786837e-05
-5.79771151797649e-05
-2.22472623999292e-05
-2.78429026055889e-05
-1.65298741255085e-05
-2.73000085437046e-05
-2.67499475988726e-06
-7.11956920551628e-06
-2.07075182687258e-05
-1.32846621151605e-05
3.12210628613256e-06
3.31668956157857e-06
2.81506125082353e-06
3.40732836617086e-06
1.52516803909791e-05
-3.7511828460485e-06
-3.30352644411848e-05
-1.29200022895417e-05
-1.52294414967351e-05
-2.23692839075412e-05
-3.56094939105698e-05
-4.63875087600127e-05
-2.04323869461733e-05
-2.29309071446944e-05
-1.4176781439513e-05
-2.89301625055004e-05
-4.88135100361037e-06
-2.15577849168636e-05
1.81012347210795e-05
8.3495556348841e-07
-2.22427896611239e-05
-7.44324096825867e-06
1.85310523492943e-06
1.99244122881639e-05
4.71913973952909e-06
-1.77107180307769e-05
-2.10071368546324e-06
1.20066738533812e-05
1.74033364807772e-06
-3.67108019070063e-05
-2.51746353012489e-05
1.4276392532048e-05
-1.60814790571384e-05
-3.43775499220076e-05
-3.87142527248257e-06
-4.38759246597505e-06
-1.24912522125757e-05
-4.39884046323573e-05
-5.62651514964289e-06
1.72530010317135e-05
-2.93445519844267e-05
-3.8311290968775e-06
7.85175149560519e-06
1.76927005099416e-05
-2.19382270575814e-05
-3.98153644100501e-05
6.59429426696448e-06
3.60992212382216e-05
-2.73032573133884e-06
-3.81166187183628e-05
1.28180950488734e-05
1.70774906387155e-05
-2.89583708421503e-05
-1.51877942563638e-05
-1.91794373108112e-05
-3.56909564209821e-05
-4.02802255202745e-05
-3.02508688437677e-05
3.31426901489042e-06
-3.54705772058712e-05
-4.50541488882507e-05
-5.37935220563621e-06
9.09331426378971e-06
-1.88299477309237e-05
-1.82225713716768e-05
1.03394499949569e-05
-9.33465892737636e-06
4.63345438162565e-06
-7.45322557133451e-06
3.54752018596657e-09
3.73551572477428e-05
6.10368874772314e-06
-6.37884571858267e-05
-2.86512497457947e-05
-9.20324155766212e-06
-5.20461415100934e-05
-4.80169427312907e-05
-8.93565100626195e-07
-2.41059850408178e-05
-3.01221226897659e-05
-7.07017803157601e-05
1.56175555006344e-05
-1.01442731735184e-05
-3.180379947705e-05
-4.21317759783645e-05
1.90073087893194e-05
-3.0449846315202e-07
-2.5887644541179e-05
3.98499677966638e-08
1.17548754628215e-05
1.22628835392477e-05
-8.42459648020373e-06
-1.90382262100873e-05
-1.98196227827321e-05
-2.47843529434773e-05
-3.23379819248838e-05
-1.93118402852194e-05
-2.87129310107908e-05
-3.76157780457324e-05
-5.42550648249556e-05
-1.61633215977053e-05
-1.56198774427028e-05
-3.85682952297091e-05
-2.92252905325579e-06
6.09807149251744e-06
-1.5819354056526e-05
-2.10431341670539e-06
1.65556791519217e-05
2.52236030842051e-05
1.11072156088851e-05
1.01193787564248e-05
2.31299681112564e-06
6.50353259488327e-06
1.30130594554958e-05
3.32099511436146e-05
-1.92424002371938e-05
-9.3896674525781e-06
-9.73810388269374e-06
-1.98570318937177e-05
-1.93265657584698e-05
-1.58464920200155e-06
-1.17831822376265e-05
-2.93610704721969e-05
-3.53466245552751e-05
-1.75537459301132e-05
1.4605004498297e-06
-1.51755799950683e-05
-3.11605664191919e-05
-1.77735677031089e-05
3.27502597444334e-05
-1.41671319888706e-05
-2.99092112249811e-05
3.56809901764365e-05
3.63209483201285e-05
-4.11137024373018e-05
-1.39675571484011e-05
-1.90286506765888e-06
-1.13857157572888e-05
-2.20987384056541e-05
-2.62712765967414e-05
-1.10445620876538e-05
-2.34334241960849e-05
-5.34355709623603e-05
-3.75467026930993e-05
-2.40066472282811e-05
-4.6130962801782e-05
-3.72943940545904e-05
-2.39665686417786e-05
1.45894022770134e-06
-3.54722974093621e-05
-1.81104266130531e-05
-1.87976118183302e-05
-2.30822620809389e-06
-1.19660260921954e-06
-1.09607499886017e-05
-3.04928810497549e-05
-1.45879265080882e-06
-6.44784223229931e-06
-3.05537776855553e-05
-2.53707021705675e-05
-5.39292770445216e-06
-2.00566362036276e-05
-3.01843573081884e-05
-2.3771783865184e-05
-2.65269647959322e-05
-5.54027989382526e-06
-4.16246455330623e-05
8.43246525586694e-06
-2.28692980966578e-05
-4.05946264656514e-05
-1.74009921804299e-05
2.39961920961424e-05
1.17853481262735e-05
-1.72324244849637e-05
-1.65539372460522e-05
6.04961531929395e-06
9.42030267942277e-06
-3.95270914684436e-05
-3.84912361729067e-05
-3.76413862458468e-06
1.09235692013566e-05
-7.1075555144005e-06
-7.60741785480082e-06
-1.13382698357295e-05
-2.83720103326205e-06
-6.60072279198126e-06
-6.21945285011168e-05
-3.35095616170929e-05
-2.75624950634754e-05
-4.76815072593202e-05
-1.17784005759979e-05
-2.25286363498239e-06
1.41508357174673e-05
-1.16013441029846e-05
-5.89456025726747e-06
7.38883493878835e-06
-1.89138337605728e-06
-7.9640812748323e-06
5.21901485922054e-06
-2.66360740050792e-05
-1.36651509825209e-05
-5.08972559797191e-05
-1.40636554805706e-05
4.51670206566366e-06
-1.33281318646346e-05
-3.4992051758214e-05
-2.41758583358185e-05
-8.54102874130165e-06
-5.12996623399161e-06
-4.27467348022187e-05
2.57169328331453e-07
-1.59964713885023e-05
-5.65865980058508e-05
-6.03441283821626e-06
3.08485007451869e-05
-1.2346924894649e-05
-3.18171926286689e-05
1.53465009646588e-05
1.32080112097106e-05
-2.79032300608186e-06
-5.30850976111248e-05
-3.42166996722737e-05
6.12254376492585e-06
-3.35543278313395e-05
-6.70681510816365e-05
6.35876051547279e-06
1.57247808462787e-05
-5.73978291454678e-05
-4.80173471194414e-05
1.17659104744913e-06
-7.03427348815552e-07
-3.48275779850727e-05
-4.78902615992541e-05
4.12473387975426e-06
-1.98961095917057e-05
-2.46060006017789e-05
-4.00498686249908e-05
8.49550315483415e-07
-5.16450625634962e-06
-5.17932099340978e-05
-9.19057634915536e-06
-8.11982036847311e-06
-8.56701183181042e-06
-4.45012461610512e-05
-2.51027192183708e-05
-2.76040831561268e-05
-2.80384887027935e-05
-4.30631379720358e-05
-4.28529140245332e-05
-2.18053943349605e-05
-2.90145978249969e-05
-3.21759296186297e-05
-6.11277331394596e-06
1.738852876438e-05
-4.27190361007677e-08
-1.745499136001e-05
2.54392003480664e-05
3.01254052941308e-06
-1.90340011343417e-05
-2.10738463957933e-05
1.87101294504786e-05
-2.81116646586847e-05
-4.65743488390302e-05
-1.79741617468695e-05
1.45464884025877e-05
-1.56136500585263e-05
-5.57417118452981e-05
-4.02983801920812e-05
3.60278511915273e-06
-3.34622863391942e-05
-4.33384627407439e-05
-4.89009317172801e-06
-9.00323657155805e-06
-3.25587419567019e-06
-2.60151712725398e-05
-3.66895721390701e-05
1.67312862230428e-05
-3.75926082494242e-06
-2.92096276419798e-05
-1.87899275320555e-05
1.49930933045262e-05
1.22564562095868e-05
-6.91627730500399e-06
4.58885648863227e-06
-2.54680014629898e-05
-1.74500132636304e-05
-1.42588389312611e-05
-3.48189691324793e-05
-1.21271968877965e-05
5.01885672134729e-06
-3.41201987934673e-05
-6.38479361096711e-06
-2.41356937894597e-05
-1.49165576785734e-05
-4.45013101864422e-05
-3.00017812791309e-06
-1.29835556555354e-05
-2.48003236771642e-05
-1.87650287966887e-05
-4.85052517488627e-06
-9.59823181266108e-06
-1.16141229755607e-05
-3.82772747539307e-05
1.44547888629607e-05
1.69163322204405e-05
-3.02078204356451e-05
-2.99333106718544e-05
-1.03831768147653e-05
-2.32206149766328e-05
-6.2147234984799e-05
-5.07793358921555e-05
4.8107470573778e-06
-2.35925038322532e-05
-8.53174808104183e-05
-1.46903997148238e-05
-5.73675210112497e-07
-2.35587694135839e-05
-5.04153918792854e-05
3.54639967333682e-06
4.20851338548538e-05
-9.31418187123829e-06
-1.97792974780113e-05
-3.37064771407892e-05
2.00938428171424e-05
-1.54668827309973e-05
-2.91727111205541e-05
-2.08880445079813e-05
9.60475693448194e-06
-2.13177346667473e-05
-5.66288903196445e-05
-2.34119343117596e-05
-2.6190068924032e-05
-4.49442086914845e-05
-4.72693301301268e-05
-3.96123092856109e-05
-1.73631149489208e-05
-3.79196893313078e-05
-5.8435933303411e-05
-5.53972587495418e-06
1.09301720399846e-05
2.24494553969874e-06
5.7868282769821e-06
5.30051135174743e-05
4.02544677624637e-05
6.75661274907281e-06
-1.44564523394861e-05
1.72677075083075e-05
8.62519298710767e-06
-3.75197485338875e-05
-2.71165008873647e-05
1.60965014979439e-05
-2.45150488536287e-05
-4.58318258883462e-05
-3.43475353160231e-05
-4.2983855229754e-06
-3.91925303769043e-05
-7.75526129103078e-05
8.4493701998232e-06
1.90700897217595e-05
-3.13674301167925e-05
-3.15850786660726e-05
2.37732831590489e-05
2.26370167214322e-05
1.49223479094112e-05
-1.33236215740595e-05
-1.01113211470764e-06
4.54752158133007e-05
-5.13232784106409e-06
-6.47230283764979e-06
-6.16439628527211e-06
1.76298945518692e-05
-2.40144301970802e-05
-5.66622934058355e-05
-2.55304076217256e-05
-5.2640721538197e-06
-2.97627791247166e-05
-6.70598723770172e-05
-3.32751004713002e-05
1.41393586286477e-05
-2.41950767193467e-05
-5.15198804633066e-05
2.00435813183547e-05
3.82921464944223e-06
-3.77014605021165e-05
-3.98310069036905e-05
3.68499225321323e-06
1.33488626578502e-05
-2.2875046717891e-05
-2.93675459505389e-05
3.21480064357672e-05
-2.09456318577209e-05
-3.00208306235251e-05
-2.0762716317317e-05
-1.24443099359835e-05
-1.72907010626844e-05
-5.56688950163473e-05
-2.6139266957374e-05
-2.53260261404769e-05
-6.22462805473153e-05
-4.33903081641188e-05
-1.56940779196814e-05
1.30477205142137e-06
-4.85867505480403e-05
-1.73298948537335e-05
4.77049565572126e-05
2.88228295571279e-06
-4.12062656292043e-05
-2.95854408866211e-05
1.93286025430592e-05
1.91917298076228e-05
-3.60953284793495e-05
-2.92316805611105e-05
-2.08667243592489e-06
-3.35591547087795e-06
-4.94660096994608e-05
-5.31784273864714e-05
2.17365814894707e-05
-3.59118756918329e-06
-7.23795232046623e-05
-4.57379223217405e-05
8.62839282616449e-06
-7.41579018237803e-07
-2.32493590338094e-05
-4.17608966379875e-05
3.25404367201792e-05
4.78100556270722e-05
-1.96606644303537e-05
-3.31270052493393e-05
2.67870000742609e-05
-2.08514187169573e-06
8.51607477306779e-06
-1.74067690997396e-06
1.03566233068815e-05
-3.4057052865256e-06
-1.05142202101222e-05
-3.02008390702456e-05
-8.52319532898261e-06
-2.49269107438349e-05
-2.29898383327455e-05
-3.00806753779909e-05
-1.33491526484035e-05
-2.79191312972239e-05
-2.40910167410847e-05
3.16039861024654e-06
-3.31245493171658e-05
-2.11306389186992e-05
-1.97435318468306e-05
1.50027054999613e-05
8.75537716611816e-07
-2.14476906582134e-05
3.89350510828638e-06
4.66790161130298e-05
1.2028331628431e-05
-2.0605338520318e-05
-6.30325380392227e-06
4.85801685725097e-06
2.00007469265196e-05
-3.3441158260336e-05
-2.04466378661175e-05
-8.98443957241605e-06
-2.47556277846491e-05
-6.69549008891758e-05
-3.09821519608049e-05
-8.27453324651679e-06
1.69873894586132e-05
-5.93166315611549e-05
-4.30479533277162e-05
3.31841048715781e-06
-4.70776124979023e-06
-1.81900388490556e-05
-1.4695056304228e-05
5.03063032879795e-06
-1.14608841192649e-05
-2.30634104409301e-05
-1.30833805831231e-05
4.79713729325632e-06
-3.44615446449302e-05
-7.30031434843962e-06
-4.41043315916409e-06
-2.12512683754087e-05
-1.71788636023743e-05
-4.11382698128073e-05
-3.71580043336574e-05
2.28134886253681e-06
-2.74641900428027e-05
-2.69596851107934e-05
-5.13954315477138e-06
-2.72971590486249e-06
-2.9080548169782e-05
-1.44562205633721e-06
-2.41261529191088e-05
-1.25228159040294e-05
7.32946547660489e-06
-2.39735984774504e-06
-1.70201427645403e-05
1.68200235260408e-05
7.75731925784841e-06
-2.41339041374583e-05
-1.57928997780699e-05
-2.31134953027107e-05
-2.61852653073417e-05
1.16668600949675e-06
-8.99919695643811e-07
-9.37773237505204e-06
-4.16107352228901e-05
-1.57771307322942e-05
-9.04300035039707e-06
-3.80984988203794e-06
-1.36911544146375e-05
4.7713727106862e-06
1.87949910601651e-05
-1.10788869912076e-05
-8.70219369769661e-06
-1.09152255725796e-06
1.26547691702855e-05
1.97612699836779e-05
-8.20655065868016e-06
1.44009836656099e-05
-2.83509270351243e-05
-1.2166260026638e-05
-3.60255911948839e-05
-1.61283456657278e-06
-1.83279164785774e-07
-1.83449202622438e-05
-2.93792899946602e-05
-1.97341850985534e-05
-1.57050308919985e-05
-2.56651799336246e-05
-2.31681124265383e-05
-3.01263969220705e-05
-9.9707045988229e-06
-2.5750580628133e-05
1.05595919035289e-05
1.60060459678722e-05
1.35718660072992e-05
-5.26332231418141e-06
-1.57196754973718e-05
-2.59503691137651e-05
-3.97277149001239e-06
-1.31122814360559e-05
-4.5421282648624e-05
-4.56465568952349e-06
-2.06261558838046e-05
-2.96253095901856e-05
-1.96405820371676e-05
-2.03895439329332e-05
-2.04724938680555e-05
-1.73738769535797e-05
-1.63255539933042e-05
-3.51402165542477e-05
-2.24641624491858e-05
-1.9209431467272e-05
-1.7542740633503e-05
-1.73680235198958e-05
-2.9327022187277e-05
-2.18816597834588e-05
-1.86944595810611e-05
-1.77374045562505e-05
-3.15128047062182e-05
-4.54968229899387e-05
-4.70614150580255e-05
-3.77465819977047e-07
-2.81992208303274e-05
-2.64073903181455e-05
-2.10178803701164e-05
-4.71907524495277e-05
-6.64545387065105e-06
1.25956579127875e-06
-1.90040312569225e-05
-2.31312419127248e-05
-8.32707141294548e-06
-6.61454117809768e-08
-6.89090465059005e-06
-1.57525264652995e-05
7.52779495152745e-07
-8.69389106328982e-06
1.19185802044671e-05
8.4784595153316e-06
-7.55906148772226e-06
-1.49250837967103e-05
-1.37617123563788e-05
5.36244091462188e-06
-3.32337617704991e-05
-3.98495367369745e-05
-3.34869451124075e-05
-1.44960375463749e-05
1.57352884626613e-06
-2.29258633646789e-05
-2.34330857886154e-05
2.5425490525621e-06
-1.38454719965544e-05
1.03885314171386e-05
-2.11055386973472e-05
1.21958132758757e-05
1.12816123684283e-05
3.28138250189877e-06
7.37836558151289e-06
4.1757295542046e-05
9.07318696511565e-06
1.29803701665465e-05
-2.28304084422439e-05
-1.96515902690521e-05
-3.5182535069514e-05
-4.30930250426286e-05
-7.43726032583095e-06
-7.51992039217743e-06
-4.4163951637847e-05
-3.03589213676109e-05
-4.3460625694125e-05
-2.0780747475001e-06
-3.87569021909325e-05
-4.01485556330887e-05
-1.82049632419431e-05
-8.13461592999405e-06
-1.07400062239274e-05
-1.50305677261837e-05
1.72148852036369e-05
1.33848003964415e-05
-1.18639819998331e-05
-2.4454966107315e-05
1.98073773459997e-05
-2.98457790698651e-05
-5.07302059354233e-05
-2.01126379985308e-05
9.85594806798884e-06
-5.48767346264205e-05
-4.9736705674365e-05
-2.52708619408245e-05
-3.87724924688438e-06
-3.56815384467904e-05
-3.57096853068485e-05
-7.53806997983252e-06
-2.16745627837401e-05
-2.82713120409015e-05
-3.14562986796756e-05
1.49684924859313e-05
-1.40661606275962e-05
-2.88068061747343e-05
-1.80743251674851e-05
-4.45703312661365e-10
-3.19510865503776e-06
-1.79441127848698e-05
-2.07007394621309e-05
-1.55448361540614e-05
-1.27629041172575e-05
-5.25960294220785e-05
-3.91346123097786e-05
-1.08285923978888e-05
-2.2867054468888e-05
-4.56884197819761e-05
-2.27385983153271e-05
-2.97819709164349e-05
-2.81395312595935e-05
-3.27375370850594e-05
-6.86622991483162e-06
8.45345966513209e-06
-1.74156543763408e-05
-2.67283226268872e-05
-1.30368685615772e-05
5.65934410588702e-06
3.47399661960685e-06
-1.03147821017204e-05
8.11464404229904e-06
-7.84493450780806e-07
-5.21693309603462e-06
-2.22587313373219e-05
-1.75882802993327e-06
-1.51211717406724e-05
-2.07446264085731e-05
-2.63467418011423e-05
-3.43658702882285e-05
-5.00835563385151e-05
-2.61862739475859e-05
-1.30271094802926e-05
-1.36154096028349e-05
-4.12583402899755e-05
1.06985823369881e-07
7.65581521859184e-06
5.28401997609609e-05
2.53753546962412e-06
1.0537589870515e-05
5.70743308087494e-06
2.26554520509854e-05
-8.32316307507348e-06
-7.39499693687769e-06
1.27903029235296e-05
-1.85227857861417e-05
-2.0326150933863e-05
-4.07827983408124e-05
-2.87148212219371e-05
-1.29494344183394e-05
-3.63776806389555e-05
-3.20531580164862e-05
-3.07289906296034e-05
-1.40356999664808e-05
-1.09142715194136e-05
-3.24161702570151e-05
-2.37695217473945e-05
-1.53760351845095e-05
-1.06203291194978e-05
-9.17983487694016e-06
5.75512123468632e-06
1.7050664761627e-05
-6.07076343177264e-07
-1.4883495453006e-05
8.52820204924313e-06
-1.43337779306212e-05
-2.6410001242004e-05
7.33199359645767e-06
-4.18046041276578e-05
-2.24433239854321e-05
-4.17892818020259e-05
-2.81870745006064e-05
-2.56583316527491e-05
-2.07978370439293e-05
-3.16504752227674e-05
5.42104882982166e-06
-2.87060416165273e-05
-1.2437565560278e-05
-2.65000795804443e-06
-1.26543590961649e-05
1.19435630713773e-05
-4.38188625158119e-05
-2.43855293699182e-05
2.56816383323085e-05
-1.9440586847695e-05
-1.66946885304744e-05
-2.29139666955965e-05
5.06498641372158e-06
-5.46592483777844e-06
-3.08129722047098e-05
-2.71696851016559e-05
-1.63746073348761e-06
-2.68242888418345e-05
-5.56183204031654e-05
-4.30618275640439e-05
-2.35765599904348e-05
-2.04170264438712e-06
-2.45537471434944e-05
-1.34687127077484e-05
-1.71040193734053e-05
-1.54486298856353e-05
9.46963511857283e-07
-2.10016816266868e-05
1.4226927514303e-05
4.61926758234253e-06
-1.28410282318993e-05
-1.68913766216693e-05
-2.30974345980234e-05
-2.28748001728668e-05
2.89070271028251e-06
9.48676886898667e-06
1.78576955196949e-06
3.40961060349766e-05
1.24336824151498e-05
-2.92437944967879e-06
-3.27335357954883e-05
-3.25814685585857e-05
-1.45801445437424e-05
-1.80316848248531e-05
-1.98097182119066e-05
-1.72913008526193e-05
9.76052185433949e-06
7.13928108453857e-06
-8.92888728439242e-06
-1.67855957418061e-06
1.89102520965652e-05
9.82724059905104e-06
-1.4401477211082e-05
-2.82186539717709e-05
9.8018426701225e-06
-3.59594627954709e-06
-2.11384826230616e-05
-3.12398432494062e-05
-1.83736793038808e-06
-1.56395643860069e-05
-2.60866413053693e-05
-3.15281074798341e-05
-2.03536225204625e-05
-2.66551936945685e-05
-4.10444785308027e-05
-3.02592336686609e-05
-1.59460392584519e-05
-1.57973501373919e-05
-3.27454358533839e-05
-1.65057660099518e-05
-8.5108823524645e-06
-9.33531169292971e-06
-2.66725248227283e-05
1.01405800096645e-05
-1.31002459062173e-05
-6.23169907582463e-06
-5.10701838858294e-06
-9.00483510061246e-06
-1.608779303076e-05
5.03872880916356e-06
-2.57745796974465e-06
-2.31973304180101e-05
-2.14550411816943e-05
-3.13578779354118e-05
-1.57773435567714e-05
-9.25347931369728e-06
-3.17237068254692e-05
-2.5843483342819e-05
-1.061694706812e-05
-3.64114268018457e-05
-3.58446413399371e-05
-3.21722642249514e-05
-8.67244964608512e-06
-1.27409160055448e-05
-2.36955241824366e-05
6.35606070306947e-06
6.65233747492384e-06
-1.66301970378649e-05
-2.36349853464168e-05
-1.29025012102558e-05
2.27860360217467e-06
1.02074608662547e-05
-2.23150137354499e-05
-8.35159960945733e-06
-1.82991207761319e-05
-1.26508616443132e-05
-3.28981050812448e-05
-1.38567043641601e-05
-1.17368350392354e-05
-1.26804330693852e-05
-1.74476515064919e-05
-2.24773873649152e-05
-2.22472810336163e-05
-7.40303023811336e-06
-2.82065323860254e-05
-4.86561172553885e-05
-5.46003934024851e-05
1.65932298900028e-05
-6.46073874714842e-06
-8.52482735860321e-06
-4.1438715845646e-06
1.66767089187432e-05
3.25846179300861e-05
-1.91304573346496e-05
-1.84958414110258e-05
2.354433952499e-05
-6.92630091192134e-06
-1.19568404034192e-05
-2.36472672936722e-05
-1.39457334904537e-05
-2.15080330093442e-05
-1.5604170290541e-05
-4.2407504881676e-05
-3.74067691497109e-05
-1.8610070003512e-05
-1.67580397237008e-05
-2.64701847597078e-05
-2.49222700476116e-05
3.07299684971057e-05
-9.22050786473263e-06
-3.85995961550748e-05
-5.71193883205066e-06
3.68382413952741e-05
7.81490142373773e-06
-3.13473504312367e-05
-1.48057587848325e-05
-3.05859357135668e-06
6.55178874860412e-07
-2.96556986529315e-05
-3.15539668287938e-05
-6.41560363771436e-07
-1.00626949857615e-05
-3.00262853839525e-05
-5.78094505963896e-05
-3.25753947080377e-05
-4.09482136096254e-05
-3.83547104774695e-05
-1.01279836563496e-05
-3.7290816258991e-05
-2.3726167918562e-05
-2.70418013860181e-05
-2.21423864263159e-06
-2.39232819229764e-05
5.13301227949161e-06
1.35639220259772e-05
1.46735756587979e-05
7.92124704876436e-06
-1.57938539950244e-05
-4.5667192329124e-06
-2.47834110698813e-05
-3.62273385153877e-05
-3.32308748688047e-05
1.82450794056664e-06
-5.19585129984259e-05
-5.9788351360019e-05
-4.0219322251904e-05
3.57340917849096e-06
-2.50472467219323e-05
-6.0759853273256e-05
-3.64514064607337e-05
-8.86034233591493e-06
-2.2971142349427e-05
-4.29689190493416e-05
-5.0660842919524e-05
3.33202748607491e-05
3.97779588696696e-05
-1.95310000147252e-05
3.11895020736192e-06
4.02013577655882e-05
5.88160395846414e-06
4.5690381399543e-06
-2.25071129959674e-06
-2.83226421098946e-05
-1.79178743466429e-05
-1.20990264716803e-05
-3.97984753374898e-05
-3.28788879560126e-05
-5.69621170619653e-05
-3.04079350698796e-05
-2.52789419147695e-05
3.13322977669277e-06
1.10679143539496e-05
-1.13495170380821e-05
-4.70129465618452e-06
-1.15790864764966e-05
-1.49805350970811e-05
-7.08494029255188e-06
5.94216620787329e-06
1.40513666131889e-06
5.41636425537542e-06
1.70273860199996e-05
2.5940890183311e-05
-7.40002523193536e-06
-2.84386697309277e-05
-6.34399780345929e-06
-1.49429050811372e-05
-9.44140674075679e-05
-6.18770954398521e-05
-1.47492999823152e-05
-2.96980028633229e-05
-5.09827121599532e-05
-4.09416584929551e-05
-3.70925911618501e-05
-2.67073975542435e-05
-2.11326452471072e-05
-5.84054854131559e-06
1.87070174008658e-05
1.66305358384503e-05
4.0340837113187e-06
1.57133336123709e-05
1.95378211328181e-05
-1.84546869162547e-05
-3.46489671466045e-05
-3.77762423970085e-05
-1.77223146981636e-05
-3.90931440584991e-05
-2.11181778657801e-05
-2.58524770592545e-05
-9.39026116679952e-06
-4.54151166144285e-05
-5.43796239999995e-05
-1.10044397231615e-05
-3.44722284427388e-05
-4.12387908867633e-05
-1.83772873147399e-05
-2.95074015211172e-05
-3.79600992469707e-06
2.84119298728289e-05
-4.77217477135386e-06
-3.31963932731535e-05
-1.53377566410328e-05
-1.52203615351879e-05
-3.62034146082529e-05
-2.11958952272434e-05
6.19069007034363e-06
-2.97476312530983e-05
-4.46824843996596e-05
-1.61241224161206e-05
-2.90980374060518e-05
-4.47030292283091e-05
-3.43489744652601e-05
-1.42762447798267e-05
-3.86513037563703e-05
-4.97696583861741e-05
1.47530803057845e-05
2.92058616374709e-05
-4.40425447983985e-05
-4.41637508440507e-07
2.84496361110916e-05
-4.11731526731387e-05
-1.46304882985596e-05
6.74077310132388e-06
2.90904869508316e-05
3.58601312753047e-05
4.32761529782418e-06
-2.53274642597273e-05
-1.87035951327986e-06
-1.18198703688293e-05
-4.23341469661421e-05
-3.93903006823787e-05
-3.45681051876153e-05
-1.14688475387972e-05
-1.21028885259825e-05
-1.70085146297539e-05
1.19837901107485e-06
2.66082347827459e-05
-5.09128430848508e-07
-3.22018543579736e-05
-1.26257467598655e-05
2.99057895295808e-06
2.12247426472641e-05
-3.87129466795369e-05
1.33291569209294e-05
2.32729815464249e-05
-1.24134749642973e-05
-3.32540564337273e-05
-5.56334680371396e-06
-7.70433059354664e-06
-2.62478007414083e-05
-2.20209801147645e-05
-1.23308203530736e-05
-3.25638629218396e-05
-1.72428126258542e-05
-2.18043396213843e-05
-1.88525328844253e-05
-2.95726163668623e-05
-4.14205669290221e-05
-1.76820648102275e-05
-2.47606124334844e-05
-2.30361405839625e-05
1.72187630495072e-05
6.19549533953347e-06
-2.55043683003205e-05
1.32669512062338e-05
1.47365556674477e-05
8.99596422914914e-06
-2.92280121463482e-05
1.7385849818367e-05
-2.03259950406535e-05
-2.11253926646169e-05
-1.90680481006899e-05
-3.77899210037041e-05
-4.19384783578346e-05
-4.35429401031177e-05
-3.19427016534047e-05
-2.07867436132767e-05
-3.43788376898524e-05
-4.19200916170138e-05
1.20606696429276e-05
-3.83701291089509e-05
-5.48126967664632e-05
-4.20780591798669e-06
1.39615625329913e-05
-4.66409338381544e-06
-7.62323231478705e-06
1.04968962450056e-05
2.20614686234413e-06
-2.30720426818614e-05
-1.04159898778235e-05
-2.10196477911735e-06
-1.06899596902262e-05
-2.06453286677916e-05
-7.44881989016684e-06
-1.31621264372408e-05
4.29498754780127e-07
-3.2077174323463e-05
-4.95293760607367e-05
-2.10436939204302e-05
-9.89605433277608e-06
-2.74648172784482e-05
-1.02837265340351e-05
2.14805862647699e-05
1.90812907917134e-05
-2.87853411264164e-05
1.65507333952639e-06
-7.69113058744271e-07
9.08517161187444e-06
-1.39720277963555e-05
-1.7853434034711e-05
2.11938436762253e-06
3.99726761335337e-06
-2.28475537648329e-05
-5.22773401173453e-05
3.25131953456255e-06
-7.78148923213949e-06
-4.76895858559561e-05
-3.57368711094996e-06
-2.02339547099475e-05
-2.7690205461236e-05
-4.6066518155494e-05
-2.33614395571326e-05
-1.63885411843328e-05
4.78429377285006e-06
-3.26359802209692e-05
-1.45795163441268e-05
9.31375688542805e-06
5.39809404897572e-06
3.06711270976806e-06
1.28240632912826e-05
-5.6285219719834e-06
-3.09551711066799e-06
-2.66437163444115e-05
-1.38669634006487e-05
-1.49180933025183e-05
-1.10146873629422e-05
-1.87809967385925e-05
-1.98669510359781e-06
-2.27559581395693e-05
-4.35810589203599e-05
-2.90015016071848e-05
-4.14835420117598e-05
-2.83944310273874e-05
-5.2154395095531e-05
-2.81586190609102e-05
8.65390544952678e-06
-1.01227757914773e-06
-1.23064113240388e-05
-1.77192032986092e-05
1.11477477259193e-06
3.59388885827991e-06
-2.82708988559896e-06
2.75049749606434e-05
4.35512972281882e-06
-1.03994633057699e-05
-1.82931108978285e-05
-7.89809103014443e-06
-2.35529665443725e-05
-4.23501702233648e-05
-1.5974379762485e-05
-4.47549734856273e-05
-6.55447059652581e-05
-6.4241354504923e-05
-2.073583192894e-05
-2.60264994405254e-05
-5.65057347680718e-06
-1.66765872563611e-05
5.39831024009467e-06
1.28192578582846e-06
-2.01453003303504e-05
1.22783769533106e-05
2.55661970012791e-05
9.64255868520032e-06
-3.08588935472268e-06
-1.80865008315023e-05
2.84561009827985e-06
1.30468388813808e-05
-2.78716705995764e-05
-1.6201999483924e-05
-1.3922391703113e-05
-2.18194177705405e-05
-5.11108287391027e-05
-5.20213440058499e-05
-3.11515321478188e-05
-2.85449660811558e-05
-3.75249131930854e-05
-2.85809842151856e-05
-8.00815674800935e-06
-4.5250851258726e-06
-1.45325285714596e-05
-4.78467747298869e-06
2.89140466715705e-05
3.40963833080423e-05
4.86969437159129e-06
2.21109338972759e-05
1.22860145500965e-05
-8.72710714148469e-07
8.83539027154669e-06
-8.40553044156252e-06
-1.21544380643254e-05
-1.85291955476597e-05
-1.47611431417402e-05
-1.65666877560043e-06
-3.8748184305098e-05
-4.91236142309926e-06
-4.32171795916665e-05
-5.79810288673515e-05
-2.35171110611951e-05
-3.65606175607666e-05
-1.64421080172646e-06
8.81739147901077e-06
-1.12195984512689e-06
-1.99452005758092e-05
3.79124791524654e-05
1.7013111284002e-05
-1.11311251504527e-05
-2.20145756116683e-05
1.40160113667416e-05
-1.36991369016e-05
-2.45613614837481e-05
-1.34801360558238e-05
2.03345536201309e-05
-1.1969855953519e-05
-4.92941167883757e-05
-3.83980719333249e-05
-1.69577869861634e-05
-2.4137334187941e-05
-5.89869321043518e-05
-5.68314942697755e-05
-2.70576459214974e-05
-2.68177742601873e-05
-2.23208876609538e-05
-1.12661570471758e-05
1.0207581842925e-05
1.8415700228451e-06
-4.75408967776154e-06
-7.39428226639346e-06
4.501898003625e-06
-1.03691608956986e-05
-3.06338574857029e-05
-1.51240253052326e-05
6.27246896173492e-07
5.25970810814307e-06
-4.46282768709894e-05
-3.63343320803527e-06
-3.47361281378159e-05
-3.61966494272496e-05
-3.03964025015255e-05
-4.12016586480106e-05
-3.55097282096605e-05
-5.4735701008925e-05
-2.51168121235235e-05
-1.52469165214561e-05
-2.39777552057808e-05
-6.72593770124627e-06
-1.05595958592168e-05
1.93366684165272e-06
2.19523863327496e-06
2.06090781921781e-05
7.16607769030534e-07
1.31719408234622e-05
5.18942061622543e-06
-2.47901022296122e-05
1.19471427089614e-05
-3.69383008787791e-06
-3.52590280311023e-05
-4.88920109707035e-05
-1.96516812103572e-05
1.86320074831909e-05
-3.0719850564666e-05
-4.59921243878995e-05
-3.70952955254009e-05
2.23843311307939e-06
-2.27905278139159e-05
-3.51553571774891e-05
-1.34991576640514e-05
1.14575603574304e-05
8.17645140000559e-06
-1.60330262480162e-05
-6.89074738523095e-06
1.08284795381958e-05
2.50450362310122e-07
-9.67499496752891e-06
1.14988581851022e-05
-5.55973760808509e-07
-3.55447072778069e-07
-1.89794297478856e-05
-3.2852934968063e-05
-1.7303237374854e-05
-1.31225522885676e-05
-5.86599797135755e-05
-1.85524535330887e-05
-1.84509082234199e-05
-3.88914427409017e-05
-5.79563138917077e-05
-2.03317565094678e-05
-6.08396437644757e-06
-9.09642593704606e-06
-2.37680286927797e-05
8.94294799050163e-06
1.18239030485379e-05
1.59124590586779e-06
-6.23912104390189e-06
-4.38201868725965e-06
-1.34950104278768e-05
-2.13154481551816e-05
-1.45223719106821e-05
6.85601734528722e-06
-4.52358098307576e-05
-1.41487957637335e-05
-9.86189351337347e-06
-4.40524037529126e-05
-4.53971121124363e-05
-3.58316165885593e-05
-2.57509057182638e-05
-3.69769415443007e-05
-3.45890380332633e-05
-3.4921355026703e-05
-1.19788800293416e-05
-1.16405686010461e-05
-6.90437363039337e-06
-1.63477167126745e-05
1.36273670134561e-05
1.65760169152253e-05
-8.68243724200581e-06
6.74500186347558e-06
-1.50003041111903e-05
-1.68771665648593e-05
-3.54441171908908e-06
-1.04585030422699e-05
-1.34457042377415e-05
-1.31067272632216e-06
-2.51426037219038e-05
-1.95393432535147e-05
-3.94298464603234e-05
1.94111532453677e-05
-1.02085777903945e-05
-1.99055851121899e-05
3.8886936411019e-06
-1.34784155437247e-05
-2.8226241288866e-05
-1.55634431039496e-05
1.43499527814662e-05
-1.42052496287629e-05
-1.76934300765455e-05
-8.65605234243948e-06
1.85145120255916e-05
1.23588541830583e-05
-3.1711687999689e-05
5.64959283340757e-06
-1.14780636642088e-05
-1.08654410699086e-05
-3.4181892226349e-05
-2.44056504106033e-05
-4.15842397887227e-06
-3.71792924709733e-05
-4.03432745384925e-05
-5.65219125332071e-06
-1.72034887078964e-05
-2.68926053159365e-05
-3.5303557058299e-06
5.62190688648658e-06
4.23494798846824e-06
7.04566832077655e-06
-1.5646794740254e-05
-2.76832964438317e-06
1.91507183245105e-05
-2.06761960598769e-05
-1.32295538033428e-05
1.34114088820935e-05
-2.97862986109731e-05
-3.25431517225746e-05
-3.26687533854425e-05
-5.41026335733678e-06
-1.38027780235702e-05
-3.67289031134751e-05
-2.1396253714137e-05
-1.72837050767934e-05
-5.04674153119857e-05
-3.06735069506606e-05
-1.1285722410996e-05
-1.63891602796306e-05
-4.47274672449386e-05
-1.7879076565069e-05
-9.05320533568092e-06
-1.82621043746909e-05
-1.15746196929922e-05
-2.22886358042451e-05
8.97297083561866e-06
-1.80490660526604e-07
-3.68400668755702e-05
-3.29844779917446e-05
-3.26055008118299e-05
-2.6919915768855e-05
-4.97716194990764e-05
-3.83771409381126e-05
-1.40756596389744e-05
-1.2576538492962e-05
3.02518549490861e-06
-2.57147078380425e-05
-1.27347000062614e-05
2.93424183777859e-06
-2.91563118634207e-05
-3.92959953540655e-09
5.80469453089605e-06
-1.41535283645419e-05
-2.25109721932183e-05
-1.26200988328529e-05
-4.25459047136536e-06
3.41195037273224e-07
-4.81890557354176e-05
-2.31489338327296e-05
8.22469422410291e-06
-3.45677073381783e-05
-6.09935097843363e-05
-3.772493936467e-05
-3.59080571723053e-05
-4.12083521395971e-05
-2.04193748519611e-05
-4.46656949506925e-05
4.44124833537043e-06
-1.79110136698633e-05
-2.83143868681194e-05
1.50804188218656e-05
3.46534815519577e-06
-7.51368397308669e-06
-2.2683666252838e-05
5.3131976057527e-08
2.26033660809301e-06
-3.02809875918584e-05
-3.50338901270392e-05
-2.73065438327473e-05
-1.8804144528329e-05
-5.05003677937479e-05
-1.61765468442697e-06
-5.73893601728179e-06
-7.7222180188687e-06
-2.97168538616852e-05
-2.68812737057657e-05
-2.39583712405886e-05
-1.21889377462026e-05
-2.03391909299527e-05
-1.81075168843752e-05
3.37847023579905e-06
-1.09220842975054e-05
-2.33267332912988e-06
-1.81534774509387e-06
-8.72184920892381e-06
4.64555678136085e-06
1.00376417996734e-06
1.2396057140328e-06
-1.17198355737633e-05
-2.13578444224472e-05
-3.5212189585034e-05
-4.95241639912226e-06
-1.53530864465621e-05
-1.95020563676916e-05
-4.60290920912113e-05
-3.36721904687996e-05
-2.76093009256852e-05
-3.21011172321456e-05
-2.52494425261128e-05
-3.43465613132065e-05
1.29183158612917e-07
-4.78275488816946e-06
-3.67675892214463e-05
-1.23034439672229e-05
-1.02168713507626e-05
-8.38027620895543e-06
-3.19123132231976e-05
8.42077137282337e-07
-4.4979454433227e-06
-3.7359171228624e-05
-1.82189236161977e-05
1.67734040080087e-06
-3.26009483557166e-05
-6.15303804711223e-05
-3.16699589641038e-05
-2.86386409049459e-05
-6.50534988731572e-05
-6.18349904730644e-05
-3.10785210749088e-05
-1.21813152474659e-05
-2.88979416660963e-05
-1.38580589560176e-05
-1.47734769809649e-06
7.20133682736221e-06
-1.06486390361794e-05
-1.90427128280564e-05
1.56119865724207e-05
-3.98557402691287e-06
-2.94122065820315e-05
-3.12679516682476e-05
-1.90932185376691e-05
-5.63927586785146e-06
-1.45396627126898e-05
1.13968913450978e-06
6.14858288687583e-06
-5.63740812977731e-06
-3.62567456801703e-05
-1.74364552070885e-05
-3.7639143809357e-06
-2.57619485842857e-05
-1.58072630156015e-05
-2.3834201076042e-05
-1.89287601555264e-05
-1.06052647678521e-05
-1.86744552087105e-05
2.31436569152061e-05
-1.74003845351734e-05
-1.32777195333547e-05
-2.18115342794264e-05
8.02139595420306e-06
-5.38863479876963e-06
5.81720314197161e-07
-1.60855774957161e-05
-1.62648281238771e-07
-2.39012083483941e-05
-2.16117130409258e-05
-3.44250645192908e-05
-1.04705524956279e-05
-2.10318493332703e-05
-5.0995091206136e-05
-1.81343270830125e-05
2.61731678848459e-06
-1.37086741967216e-05
-2.6526991406025e-05
-9.03187558075933e-06
-2.67182401316131e-05
6.898271034588e-07
-1.30117415540978e-05
-1.06191408049493e-05
-2.55264005955899e-05
-1.13685404129939e-06
-8.76135280010196e-06
2.52693192427739e-05
-1.31263874758723e-05
-2.17995822118191e-05
-2.27345360941114e-05
-1.44029597160349e-05
-5.05121491544234e-05
-3.13315979412676e-05
-2.60111233603781e-06
-8.72279926769216e-06
-3.96344065481336e-05
-3.20281444294968e-05
-2.13440889923192e-05
-3.10047165472911e-05
-6.41618207551377e-05
2.90068755871068e-06
-1.25155958492621e-05
-2.56532499683387e-05
-2.84971765991974e-05
9.07399412577358e-06
3.99660866823616e-06
-1.37619821163118e-05
-1.54183132808769e-05
-2.302778379382e-05
-2.32375949222409e-05
-1.1899021460925e-05
-2.36982273119248e-05
-2.37953485368825e-05
1.43523121861365e-06
-2.15079318437785e-05
-3.99484798279677e-05
-2.01118214672144e-05
-2.47353555636e-05
1.27085462950528e-05
-3.787586495653e-05
-2.77653729740482e-05
-1.40660284626873e-05
-2.61904998656643e-05
-3.1175025820341e-05
4.25580559551432e-06
4.67373294996955e-06
-4.51887381533198e-05
-9.96174048661495e-06
-1.00829261987521e-06
1.84402900330284e-05
-2.66785833564457e-05
-3.98998591244299e-05
3.93860459984077e-05
7.97054257721532e-06
-2.62134417497503e-05
6.47199307002509e-06
2.13973393116551e-05
-7.29081043285432e-05
-3.79880213244267e-05
-3.18141715748497e-06
3.85697799918914e-06
-1.08563190002019e-05
-2.91734236887038e-05
-1.0771390567045e-05
-5.27653579365167e-06
-3.19390583714288e-05
-3.08558543487364e-05
3.9663989857782e-05
2.85585569381136e-05
-3.06456213961403e-05
-2.06663063309592e-05
1.40156869864374e-05
-5.4987252895928e-06
-6.62287872269291e-05
-3.94825107744533e-05
3.00953372964553e-05
-1.33587032362687e-05
-5.21944819054592e-05
-4.21041517418925e-05
9.61524339870741e-06
-7.70914520585299e-06
-4.7960021238612e-05
-1.1762755944352e-05
1.58860107197507e-05
1.1331566725553e-05
-7.20753642217803e-05
-3.70445343644759e-05
3.35645179436804e-05
1.87329202373192e-05
-5.34380806277638e-05
-1.24396245702558e-05
3.56592735300271e-05
-2.48036010339011e-05
-5.4013835473989e-05
-1.24855913338825e-05
5.67491007611039e-06
-3.04808754426663e-05
-3.89695240125771e-05
-2.94819522483215e-05
-3.65585210516457e-05
-5.00942603543803e-05
-1.95245618200351e-05
8.67247180630183e-06
-8.21175123491995e-06
-3.10042109528005e-05
2.39742362482697e-05
-3.38898078277388e-06
-2.63760459936229e-05
-3.7886710084952e-05
-1.59886212809719e-05
-6.75932440149038e-06
-2.62853484541963e-05
-5.24838031380282e-05
-1.56641298237929e-05
2.16939095000263e-05
8.93410068671418e-06
-6.43059890842797e-05
-7.36858092811188e-06
4.44481868610761e-05
-2.05515040878018e-05
-5.04870741629199e-05
1.40637052861994e-05
1.87736580080391e-05
-1.65876029859698e-05
-6.22658568127496e-05
-2.07142585642862e-05
4.23140485186323e-06
1.49814627324342e-07
-3.20048724949997e-05
-2.43319763675647e-05
1.67797896464193e-05
-2.55368804329609e-05
-3.45604966851548e-05
-9.67227638323547e-06
6.41415233223038e-06
-2.1265113660366e-05
-7.09751208807507e-06
-5.64254972381981e-07
-1.11380243530996e-05
-3.84460428564135e-05
4.50883166695496e-06
3.02245668756894e-05
2.09101228947229e-05
-2.89303771827545e-05
6.21990175535308e-06
5.30948961358518e-06
-2.12352598639723e-05
-3.88546211343689e-05
-1.24472693629196e-05
-8.24105808508071e-06
-3.52853736073158e-05
-2.46521130955281e-05
5.468217308769e-06
-2.61582468338258e-05
-1.02006079755733e-05
-7.60271087184758e-06
-4.00772435757199e-06
-1.95353833362126e-05
-3.69367149937715e-05
2.37610449911126e-05
-2.26573627451576e-06
-1.86970684882934e-05
-4.45531929360823e-05
1.30050126886515e-05
1.90658191260638e-05
8.08829746147684e-06
-4.61844045620714e-05
9.35003264210887e-06
1.33693752206892e-05
-3.02562474645035e-05
-4.017365397606e-05
-2.85144385584597e-05
-1.45210340419672e-05
-1.25884118038524e-05
-4.47772575868209e-05
-2.10272907108463e-05
1.89404984285658e-06
-9.62443974391321e-07
-2.6479449073338e-05
-1.11783231093464e-05
1.56433763690864e-05
-1.44475297481362e-05
-2.75148004447951e-05
5.83596450416683e-07
-5.13979544612461e-06
-2.36485547141383e-05
2.96792265627247e-06
2.33711674470458e-05
-1.12038191860678e-07
-1.984982008185e-05
-4.21165369296295e-05
-1.49041513178197e-05
-2.56744424528145e-05
-2.83072811765693e-05
-1.34881789073092e-05
-2.55155804433944e-05
-4.81479787799389e-06
-2.03134258587455e-05
-6.00994341137868e-06
4.56036570740414e-07
-8.39299894419924e-06
-1.7217875164897e-05
3.14438463119043e-06
-4.55780903771155e-06
-1.55842058903215e-05
-3.05627543165313e-05
-1.51554083188139e-05
-9.6741566267567e-06
-4.23542636755307e-05
-3.54680814288777e-05
1.02054458443796e-05
-1.8958763816683e-05
-2.00865332582039e-06
-4.74959568612687e-06
-1.95261674501564e-05
1.134111928124e-05
-3.76242858028573e-05
-1.32344864980165e-05
-2.1085314515876e-06
-1.1704098496934e-05
-4.04341275415417e-05
4.21891942659265e-06
-2.03833868011125e-05
-1.32213007516545e-05
-4.41609232569979e-06
-1.55176280791673e-06
-1.10070065095169e-05
-3.33487265602001e-05
-2.24123238646257e-05
4.69758206877601e-07
-1.83632281739017e-05
-1.71136626019076e-05
1.28062542067941e-05
1.53923124086719e-05
1.6376288453823e-05
-1.89293278530316e-05
3.99773014841633e-07
-9.64933749258064e-06
-1.22598743378862e-05
-2.06545880013774e-05
2.64452863933339e-06
2.15705415003112e-05
-9.54972650671384e-06
-3.74959195538487e-05
-1.00265389741872e-05
-1.06928452485263e-05
-3.2596693495793e-05
-3.60085302424803e-05
-4.99889052202524e-05
-2.97948820815102e-06
-2.08278355921351e-05
-2.44646570096549e-05
-3.49917998285605e-05
-3.99728477878723e-05
-3.2207215846347e-05
-1.26190537592353e-05
-1.56442287053155e-05
1.62507001041548e-05
-1.28932608267004e-05
4.82748745809681e-06
-2.33592419920888e-05
-2.47036885304511e-05
4.61816827168188e-06
-3.16905882485305e-05
-1.03604684438815e-05
-3.85738948076567e-05
-5.14556394808689e-05
6.13187872578747e-06
-1.67020433023424e-05
-4.41751419069653e-05
-2.91537266493225e-05
-3.37536908308637e-05
-2.26302333776793e-05
-2.85393148552099e-05
-5.24609964276647e-05
-4.22725734414862e-06
-1.80991530779228e-05
-5.07819036778313e-05
1.60463755765296e-05
1.64781422338914e-05
3.64715885647547e-06
-9.02558717513881e-06
-1.60057238428045e-05
1.04942514263239e-05
-1.05234945542159e-06
-2.44607980218687e-05
-1.19496891300308e-05
-1.42309596844865e-05
5.28693806672171e-07
-3.80768630778636e-05
-2.36720958382997e-06
-3.48465929549071e-05
-8.42165852017747e-06
-1.83074161805223e-05
-2.93145574157965e-05
-2.03629801565357e-05
-7.44198992773858e-06
-2.37678221213209e-05
1.50394294284181e-05
-2.64958380987908e-06
2.24914331450303e-06
3.40343808401898e-06
-1.60384994685713e-05
1.60003040026175e-05
9.24754123890327e-06
1.52705465224312e-05
-1.46434939835619e-05
-2.25998053143363e-06
-7.72925080974327e-06
-3.09858326697053e-05
-4.47424961703455e-05
-5.23800304983154e-05
-2.49838435471586e-05
-1.98942818699768e-05
-2.61568568807133e-05
-4.21492629257532e-05
-3.55635124583668e-05
-6.50781717598332e-07
3.56650373335717e-06
-1.70461594088844e-05
-3.83606951881348e-05
1.74058610806527e-05
6.18642444042164e-06
-1.39704375395053e-05
-2.83620812888003e-05
-9.60816956925629e-09
-1.62608110114209e-05
-1.08184491070615e-05
-8.31552865781744e-06
-2.6826110764323e-05
-2.7214294455352e-05
-2.81346291535813e-05
-2.39499064487988e-06
-1.87959896908645e-05
-2.50817560427185e-05
-5.28559397948243e-05
-3.56084389510119e-05
-2.75694711035143e-05
-2.3213717500402e-05
-1.10392200347039e-05
-5.34221435497205e-05
-7.02940709543734e-07
-2.77981997033857e-06
6.31672789453768e-06
-5.86958345485844e-05
5.41960509394271e-07
1.49948306644335e-05
-1.95211041274827e-05
-1.96510421261808e-05
-2.02556164906911e-05
3.9965720010596e-06
-2.96684520884757e-05
-1.97442467374358e-05
-2.18570504211293e-05
-1.33301535802701e-05
-1.32617048098369e-05
-3.08577076335203e-05
-2.07807084922964e-05
-2.03194481169337e-05
1.13340500438558e-05
-1.59597646004369e-06
-1.05725997364255e-05
-2.61952180790337e-07
1.72392214530123e-06
-3.31447332179932e-05
-9.74845498856947e-06
-1.14009670900185e-05
1.45514871206572e-05
-1.03027284339476e-06
-8.3758729881327e-06
-4.63444778142515e-06
-1.4655832852939e-05
-1.81511709525365e-05
-2.26184660034781e-05
2.84965138627673e-06
-1.39509416186481e-05
-3.57966940175075e-05
-2.81723233788049e-05
-1.07996181036086e-05
-2.47918461552686e-05
-2.13254040542553e-05
-2.04001993898008e-05
-1.07022750116471e-05
-3.78175803360466e-06
-1.1567724278645e-05
-1.12956618033355e-05
-2.00909953930314e-05
-5.50545350845387e-06
9.22162543210352e-06
-2.39125253561726e-05
-4.484469200134e-06
-1.49542948633308e-05
-2.13654640392916e-05
-3.4512584115474e-05
-2.55406485286676e-05
-3.15805823366872e-05
-2.56247935733139e-05
-2.60149437813406e-05
-1.16033473031112e-05
-6.24543084936971e-06
-2.19066986500153e-05
-5.03128545038596e-05
-2.27132240567419e-05
-2.03927085109484e-05
7.62853453879944e-06
-4.39675578915003e-05
-2.07462745362573e-05
-1.66408460658143e-05
-1.77038506446567e-05
-1.03423236846428e-05
-4.31646713998523e-06
-3.01429596732934e-05
-2.8034815187988e-05
-2.48347850294877e-05
-1.0131054995043e-05
-1.46208362426267e-05
-2.51643501957262e-05
-3.45577109363494e-05
-1.86047359542048e-05
-2.04462473788884e-05
-2.04001905791736e-05
-2.98499265637155e-05
-4.12838966779296e-06
-9.71860174891697e-06
-1.09120513661883e-05
-4.01729501200365e-05
6.90505033309041e-07
-7.71756473175466e-06
-1.67840555095527e-05
-1.0849699027487e-05
-1.79134354915028e-05
9.52658919860215e-07
-3.4036975096647e-05
-2.16923146835665e-05
-1.29621509202071e-05
-1.05037679984388e-05
-1.72730636008779e-05
-2.85034289850226e-05
-2.520499264855e-05
-1.17145838695311e-05
-3.86340082887584e-05
-2.87881794506486e-05
-1.83912730475428e-05
-6.09790565256627e-06
-8.42563710952236e-06
-6.04616488970641e-06
-3.18551231670497e-05
2.60532103224179e-05
9.3114701676212e-06
5.01218922030105e-06
-8.61924896943615e-06
1.36875752057896e-05
-1.68204015860777e-05
-8.27308508184935e-06
-1.58445550045721e-05
-2.11056456756737e-05
-4.24247738085633e-05
-2.87012708960933e-05
-1.65406799582207e-05
-4.08903177374184e-05
-1.56503237575452e-05
-3.59953647261222e-05
-1.59062171891174e-05
-7.18713336988057e-06
-9.58968572211827e-06
-4.95073250284607e-06
6.19612345879058e-06
3.86233277200889e-06
-1.86414862863742e-05
-1.72849108021595e-05
-1.96709572192396e-05
-1.71536631393016e-05
2.44028145880944e-07
4.87350668326954e-06
-3.4260551455431e-05
-4.72065845595799e-06
-1.52072647665819e-05
-3.20797325985589e-05
-2.21076711368227e-05
-2.90117245202988e-05
-1.40756259670988e-05
-4.33251975661773e-05
-1.04109438675596e-05
-3.43842087291835e-05
-2.14184843741205e-05
3.94686520787995e-06
-2.48627845963127e-05
-2.49887350645067e-05
-3.79153077735517e-05
-3.48706844776101e-05
-1.80389084629737e-05
-1.70255358613521e-05
-1.33840641614845e-05
-2.60894518933101e-05
-2.06369823582454e-05
-1.05698502286833e-05
-1.08766348916194e-05
-1.1514161039435e-05
-1.31860853832161e-05
-3.24976260215485e-05
-1.8522803329726e-05
-1.66401624795472e-05
-3.18020795298141e-05
-1.57695671138614e-05
-2.65664732687232e-05
-2.23131583597889e-05
-2.6833393190845e-05
-1.21833528316397e-05
-7.66584315542268e-06
-1.44714524305733e-05
-7.90597823425984e-06
-2.95533890318473e-05
-2.57631913908884e-06
-1.44693954689226e-05
-8.0592000084352e-06
-3.13907195108757e-05
-3.57411272323243e-05
-1.11823715439705e-05
-2.06612140297628e-05
-3.833874018937e-05
-2.99194193934875e-05
-2.00047081811643e-05
-3.74105906830755e-05
-3.32038946183312e-05
-2.32019641787861e-05
1.20413715174776e-06
-3.46176534071236e-06
-5.33202712081643e-06
-1.89712813350943e-06
2.22234717898853e-06
1.57226827245733e-06
-1.18149475240705e-05
1.44339391867177e-05
-2.46364527512699e-05
-2.02278278515317e-05
-1.6132705889561e-05
-1.92593291570357e-05
-2.32618170175838e-05
-3.40666702699946e-05
-1.76633158404319e-05
-3.74872652569329e-06
-7.98549545557993e-06
-5.51122348673073e-05
-2.63556384036607e-05
-1.9215418385056e-06
-9.29193671928027e-06
-2.67300845803773e-05
-2.05729205557234e-05
-1.32165772633926e-05
2.51984448656819e-06
-7.4366262622281e-06
-1.33635514307145e-05
-1.3403173518313e-05
-1.77291419597344e-05
6.87105907019469e-06
-8.95290720508831e-06
7.57401681764691e-06
1.97576883104218e-06
-2.20085857580812e-05
-3.05181299894614e-05
-1.86131558478222e-05
-5.28597931554026e-06
-4.44194758921806e-05
-2.35013767305877e-05
-7.6380096674035e-06
-2.13554990795379e-05
-2.91427450169878e-05
-3.21313601976575e-06
-2.59499207100681e-05
-4.34179443217854e-05
-5.51995343510742e-05
-7.93490685279069e-06
6.17691846078144e-06
-1.07817525551282e-05
-7.41841231626571e-06
5.22139866930231e-06
-2.18216157399569e-05
-3.12984161963873e-05
-7.87703272869602e-06
-2.98736071778663e-05
-2.86851837655451e-05
-1.44547748440572e-05
-2.80947074858539e-05
-3.7019894855818e-05
-4.88744138194688e-06
-2.26293469890606e-05
-3.28701650270252e-05
-3.67344091513046e-07
9.08713326055287e-06
-2.91234789213296e-05
-1.09680872286036e-05
6.11162479119846e-06
-2.50624834558586e-05
-4.27508228457432e-06
-1.50083252883057e-05
1.0644036076689e-06
-2.32232829423989e-05
-1.26484770769462e-05
-2.88285671490968e-05
-1.10866626924139e-05
-2.31943731717759e-05
-1.7955862445742e-05
-2.07288162440709e-05
-2.7722564968055e-05
-1.05955049305812e-05
-3.89614294422987e-05
-2.37366442197188e-05
1.48199413814346e-05
-3.83081072660258e-05
-2.89252539470537e-05
9.78328560851969e-06
-1.49678161292566e-05
4.42397914609573e-06
-4.68101246155706e-06
1.28925247880695e-05
6.48834306134068e-06
-2.37658529723454e-05
4.15287510183332e-06
6.39904948901968e-06
8.13872744295884e-06
-1.63096760028401e-05
-1.43806417939461e-05
1.42958307811417e-05
-2.3406154883613e-05
-2.78841132472835e-05
-2.5268348530622e-05
-9.77864515946826e-06
9.19854291142217e-06
-1.71599583411334e-05
-1.4765479727131e-05
-1.98791106027036e-05
-2.12247547368804e-05
-2.93166786200583e-05
-5.59683538337974e-06
-1.61271410749586e-05
1.42354397024339e-05
-1.7602198294956e-06
-3.30280200986805e-05
-1.85551569646733e-05
-7.23552422463995e-06
-1.44890364980647e-06
-3.79927965140263e-05
6.52228954320024e-06
-2.02322595299956e-05
-1.087516789128e-05
-5.29217442304221e-05
-2.44746330948085e-05
-1.98964568939974e-05
1.88619726410278e-05
-1.9591482029104e-05
-2.37341637628567e-05
-2.20606677483863e-05
-1.66693924176868e-05
-1.36599214159101e-05
-3.52879305734975e-05
-2.72901905646479e-05
-3.99694303155316e-06
-3.0238588881325e-05
-2.26033395387691e-05
-2.85050866294295e-05
6.90510466947243e-06
6.4997744578639e-06
-1.98281152315803e-05
-4.44011780228824e-05
1.50070935120976e-05
2.08133734069404e-06
-1.14726645090403e-05
-1.90130586388499e-05
6.51875532444072e-06
-8.91538316850317e-06
-1.31770928270467e-05
-3.05869214754381e-05
9.64522573951512e-06
8.32397997846352e-06
-2.50306263067685e-05
3.86643417920741e-06
1.28215269409516e-05
2.65160899265097e-05
-1.05795561647669e-05
-2.0384418445321e-05
1.13398157392387e-05
-1.19121071700866e-05
-1.51392662875841e-05
-9.87652929114664e-06
-1.58413019898822e-05
-6.40909880900555e-06
-2.3069466756702e-05
-1.66743491144134e-05
-1.81507585306773e-06
-3.9710560080452e-06
-2.37437598318903e-05
-3.54155054507778e-06
-2.12282944624611e-05
-2.89740485650451e-05
8.00121539790137e-07
-3.49676988773213e-06
1.56939848937532e-06
-3.21929559819317e-05
-7.90973384808961e-07
3.54729454923235e-06
1.2953441831715e-05
-6.47940496557634e-06
-1.64767980770456e-05
2.95568848065081e-05
-4.60153196005919e-06
-1.62324899026754e-05
-2.64529334125068e-06
3.93553332045364e-06
-7.65459006842304e-06
-3.6495147378761e-05
-4.79249657295533e-06
-6.25079429857129e-06
-1.92823441645695e-05
-4.53839794715719e-05
-4.52751300629583e-05
-1.37774865917818e-05
-3.86728534930501e-05
-2.56305095849506e-05
-3.27558145602021e-05
2.61195370359266e-06
-1.30077033902667e-05
-4.5582220673366e-06
-1.34508115888126e-05
8.83157225958615e-06
-2.27172264847774e-06
2.94426102789945e-06
-1.46690328959396e-05
-1.16048754090372e-05
-9.51078714991575e-06
-3.65605753736168e-05
-3.67178152538673e-05
-6.41415766513457e-06
-2.49305112797162e-05
-1.42561636427472e-05
-3.90702109411335e-05
-3.90528686355822e-05
-1.22446440694925e-05
-3.55756764072431e-05
1.37541192641062e-06
-1.40711058421389e-05
-3.26433936340062e-05
-4.1112939887673e-05
-2.72532744949864e-05
-2.20807139115467e-05
-1.99108095657614e-05
-2.3927934939799e-05
-9.80129885414559e-06
-1.67053466951082e-05
-2.83527052252369e-05
-1.1892499995207e-05
-6.50812376452315e-07
-3.48437689689133e-05
-1.72680244716697e-05
-8.61524100410131e-06
-4.5662073895246e-06
-2.98137617943419e-05
-3.46740100247645e-05
-1.84100300316394e-06
9.72971282249313e-06
-4.14202999986298e-05
1.53554123853348e-06
9.04479836399389e-06
7.1776923314116e-06
-5.72647124226367e-05
-4.36901418305464e-05
5.32289537130642e-06
-3.21320808548486e-06
-2.11797142913802e-05
-1.69173778105515e-05
1.06557533401696e-05
-1.65207200339669e-06
1.49551358757758e-05
1.73740343933121e-06
-2.0888763140192e-05
-1.64273734435237e-05
-1.75103563192257e-05
-5.7811324076643e-06
-7.63328072911376e-06
-2.46119512641042e-05
1.59291575736499e-06
-1.59516648692332e-05
-1.60819370985671e-05
-3.03799249095502e-05
-1.19485323734677e-05
-9.70623974127379e-06
1.85435003290153e-05
-3.13887506006894e-05
2.74315852312127e-06
1.30513651474194e-05
-7.4026644238135e-06
-3.90159096905663e-05
-3.21310358410105e-06
1.5597549250137e-05
-3.59338589150653e-05
-4.75098331227685e-05
-1.20967853827107e-05
-9.12421339639322e-06
-2.40111401222213e-05
-3.92095411849405e-05
-2.02805511600833e-05
-1.05016053482674e-05
-2.46675772190487e-05
-3.7638884344346e-05
-1.75940404572544e-05
-1.10012900767572e-05
-2.52198284120762e-05
-1.83644365492913e-05
-7.45090169907496e-06
9.19199632130874e-06
-2.08147809927395e-05
-4.42748646454029e-05
-2.85118458098148e-05
-2.2140892423e-05
-3.3587201010267e-05
-2.80660547054406e-05
-3.4607119043216e-05
-4.24983161587021e-05
-2.34202302977457e-05
-6.52200649993276e-06
-4.95849015556575e-05
-3.59807924750791e-05
-1.10363258071241e-05
-1.96448794923549e-05
-4.93814745293634e-06
-2.18012674475989e-05
4.00149600267772e-06
-2.05216354641794e-05
-3.60330312164009e-05
-2.10783298280052e-05
-3.11097585219875e-05
-9.16900135896165e-06
-3.06452272292527e-05
-1.08096570662603e-05
-2.9226853127878e-05
-7.76626744200233e-06
-9.31203285020178e-06
-5.68876928998416e-06
-2.39981419754919e-05
-1.65333051216967e-05
-4.32643516510732e-06
-2.28442890581582e-05
-9.20665294289906e-06
-1.76278110216156e-05
-1.94070655501171e-05
-3.3504809519051e-05
-1.75477269339514e-05
-1.05478294916159e-05
-9.12192369114766e-06
-1.76490529638953e-05
-6.33148666897366e-06
-4.27092583456552e-06
-3.65907226143913e-06
-3.86995635830299e-05
-2.59281380054003e-05
-1.75398605253744e-05
5.11383584909248e-06
-9.16352382440437e-06
-5.18094004514601e-06
-1.4409857696789e-05
-3.35393483375296e-07
2.25483517014544e-05
-3.49262908869944e-05
-2.07723961707346e-05
2.48656976930487e-06
4.40911369716345e-06
-2.61698295937445e-05
-2.20475863143017e-05
-2.35070258172281e-05
-4.26401487521559e-06
-2.38150819490788e-05
-3.48661918867841e-05
-1.97775948593691e-05
-2.15312622505257e-05
-7.87701436208141e-06
-1.7599247540357e-05
-3.54940464299103e-05
-3.28317242904275e-05
-2.55337972250809e-05
-1.29818859192723e-05
-3.90416088142166e-05
-5.50880925614496e-05
1.10255481947284e-05
-2.19988640256443e-05
-3.66140941351212e-05
-3.10003867912924e-05
6.25079190783248e-07
-1.43896832327337e-05
-2.75410178508004e-05
-1.31516676845546e-05
-4.21629040412539e-05
-3.65067206224606e-05
-3.51621162717817e-05
-3.67260077270951e-05
-4.03398054113578e-05
-3.10625194337079e-05
-5.8269253584978e-05
-4.14907555675336e-05
-1.54860727472375e-05
-3.28518212974141e-05
-1.5585421137669e-05
-5.15937381384388e-05
-3.54466700315233e-05
-1.94785723849064e-05
-3.36786416224517e-05
-1.49323562174441e-05
4.01399239243365e-06
-8.45524716075596e-06
-1.63086671345748e-05
-2.34946998628654e-05
-1.59810395259321e-07
-3.04385747310459e-05
-2.90116612345577e-05
-1.66538192583716e-05
-2.44299867608553e-05
-1.2733628873899e-05
-5.82287709315274e-05
-4.99148902849768e-05
-2.68211397849781e-06
-3.10605730003024e-05
-2.49375269474168e-05
-1.12706446839889e-05
-2.75008263667485e-05
-3.79542508158871e-05
-1.82572959594159e-05
2.42193637025203e-05
-3.32557904084639e-05
-3.37375447520425e-05
-2.28559609838595e-05
-7.16491211407044e-06
6.94160442933886e-06
-1.47920197815728e-05
-1.855871952536e-05
4.7823214395996e-07
-2.66324171345742e-05
-2.47711692973431e-05
-3.71642394725159e-05
-1.38946940776863e-05
-4.63679044844146e-05
-4.08653264031325e-05
-1.13243898278941e-05
3.35468982461472e-06
7.01729099087819e-06
-2.65474095531258e-05
-3.75074314307771e-05
-2.98275517409889e-06
-7.17728928365225e-06
-3.51538268404003e-05
3.99805889777752e-06
-1.0171641533995e-05
-1.07025160006197e-05
-1.45224285701e-05
1.12067323482552e-05
9.74868630688089e-07
-7.36776852014156e-06
-4.7047445810944e-05
-1.18825437751593e-05
-3.14050258829162e-05
-2.52863393700401e-05
-2.71441505863629e-05
-1.7880660247717e-05
-5.24294256985044e-05
-4.18473752891272e-05
-3.23884025271297e-05
-2.97073237723075e-05
-1.11661086607651e-05
-5.23004398656793e-05
-1.46698944465984e-05
-2.36376982777997e-06
-2.86750594744747e-05
-1.86233687396327e-05
-5.95524602689579e-06
-7.03863552972119e-06
-4.35907868448961e-05
-2.78141103029791e-05
1.20672996544937e-05
-6.84588755711464e-06
-3.05436551313232e-05
-1.38957068981173e-05
-8.0896810610342e-06
-7.98190077073164e-06
-5.6643319263635e-05
-5.54045932315856e-05
-5.29385105788409e-06
-1.8305518260608e-05
-6.85314086040556e-05
-2.83409106056441e-05
3.12667565274331e-06
-1.05129693321854e-05
-6.30927882108395e-05
-5.31622485309645e-05
3.66818823051949e-05
-9.54062472283628e-06
-4.68096180917632e-05
-1.49238821705771e-05
3.60358181703079e-05
-1.65927428073546e-05
-1.88687210102069e-05
-1.8112049416275e-05
-7.98042718028277e-06
-4.29356664506028e-05
-4.61544239936321e-05
-4.48156062139639e-05
-8.2865991043572e-06
-3.15286198473472e-05
-4.33753812824329e-05
-5.47773282920772e-05
-1.95569526902663e-05
-4.49490157812111e-05
-3.20754603586884e-05
2.14490511736064e-05
-1.9245947941518e-05
-3.47102804080135e-05
-1.57249036188359e-05
4.34704064657892e-06
1.21205320210148e-05
-4.19376647973639e-05
-9.58234502121992e-06
1.96168509372769e-05
-9.93961377053801e-06
-5.7411526109986e-05
1.65750867535284e-05
1.11511535247605e-05
-5.18191537235989e-05
-4.53204261731258e-05
-6.03724660211752e-06
-2.4391211660018e-05
-4.43765790337939e-05
-4.12383556792159e-05
-3.25824157706056e-05
-2.19712429679318e-05
-5.44612366524672e-06
-3.2111602697548e-05
-1.13586155398842e-05
-5.86057012917141e-06
-6.71518918527751e-06
-4.27547078414169e-05
-2.84157182334503e-06
1.59470706699657e-05
-7.4424268054323e-06
-3.31452757330699e-05
-2.18832338857744e-06
-2.58250980418873e-06
-2.27767422415955e-05
-2.17331649148902e-05
-3.15516535390359e-05
-3.90150760020439e-05
-4.30405906333508e-05
-3.85898542743015e-05
-2.21774866297723e-05
-7.45462130425441e-05
-4.52355302395235e-05
-3.16490590007443e-05
6.93608587894616e-06
-2.75135008174176e-05
-1.29979660077242e-05
1.12666211992973e-05
5.24343821744375e-06
-3.13047595491204e-05
-5.02932025092437e-05
-3.55145154408659e-07
-9.23273009419617e-06
-2.90377113409605e-05
-5.84959760833824e-05
5.35573364843357e-06
-7.89539958048284e-06
-3.99440624015314e-05
-3.57583251488775e-05
-2.1696155456439e-05
-1.64870903717217e-05
-3.16163308636849e-05
-3.38024440587834e-05
-1.91036599703919e-05
-5.42114186506183e-06
-4.04203168086882e-05
-3.57260685192941e-05
-1.01303131797593e-05
-2.00530817402838e-05
-1.49653552725045e-05
-1.96765638695635e-05
-2.26905071936978e-05
8.23752352495823e-06
3.39392582184954e-06
6.84663653099132e-06
-2.93533731428039e-05
-7.11082816411267e-06
-4.23638229307289e-05
-3.59610382665889e-05
-3.11921747602256e-05
-3.22908890171836e-05
-3.06867346477963e-06
-1.37119228342497e-05
-1.88103604901165e-05
-1.77799947358553e-05
-1.31845410534983e-05
-9.03297574081826e-06
-1.7769527039573e-05
-2.28012295835366e-05
-1.82074275703811e-05
-7.69487314547987e-06
-1.75800606894589e-05
-5.38337106215768e-05
-3.21854223230827e-05
1.26887167730617e-05
-2.17543903083024e-05
-3.49591124310175e-05
-1.31790923147972e-05
5.00872809191625e-06
-3.13384272543628e-05
-3.71762755487832e-05
-1.81985528579382e-05
2.25387877991133e-05
-3.29915010333759e-05
-3.19337053775362e-05
6.55326077172435e-06
1.48253458139824e-05
-1.80844685254416e-05
-8.16337832361059e-06
-2.51343660123665e-05
-2.96662497616742e-05
-2.42001484132618e-05
-4.55364998651839e-05
-4.99100562749624e-05
-5.72442047970611e-06
-2.41802157521768e-05
-6.17064686031496e-05
-3.78638168321311e-05
-9.83897265465975e-06
-3.69770042458396e-06
-2.75754117538674e-05
-2.85980104669081e-05
-1.55741617381866e-05
-5.15967425680439e-07
-5.04437771254434e-05
-3.79915924548746e-05
-2.47787702981584e-05
-2.80225106253588e-05
-1.1910343947261e-05
-3.62280321315152e-05
-2.69155597462592e-05
-1.64471250525757e-05
-2.66830591041448e-05
-1.63593895370794e-05
-2.0970980094168e-05
-2.61302034452864e-05
-1.55088772670574e-05
-3.28513700822803e-05
-2.30718183926926e-05
-3.41162563636319e-05
5.70589335403597e-06
9.69233097986226e-06
-1.50230286256067e-05
-2.92359526400032e-05
-2.35893845563863e-05
-7.00683713474638e-06
-1.48016946808836e-05
-3.0463481110635e-05
-3.32725591003144e-05
-2.69119883084105e-05
-2.41116550531371e-05
-2.96847490685876e-05
-3.58534679286501e-05
-2.53502925187626e-05
1.94150716736525e-06
-2.6702522973751e-05
-2.95354264882926e-05
4.67541839535004e-06
-9.84881156061889e-06
-3.46469475662337e-05
-2.95204708232028e-05
-1.78739770216408e-05
1.24425518278766e-05
-3.95100587598492e-05
-4.8626502571922e-05
-2.73561786637561e-06
-6.84998052652353e-06
-2.18117207331201e-05
-1.7903019093585e-05
-1.44115553401744e-05
-8.43147595131419e-07
5.34351129735818e-06
-1.16290331490695e-05
-1.40857809610082e-05
-1.37174803544046e-05
-1.48879116876249e-05
-3.50931255125511e-05
-2.83232850243747e-05
-9.72971999783253e-06
-1.87440251741652e-05
-2.97796815190257e-05
-2.6966411230099e-05
-2.27390212402216e-05
-3.32542668886097e-05
-2.52218837941402e-05
-1.70254252987217e-05
-2.33488252845502e-05
5.05514464436578e-06
-1.86881968583674e-05
-2.78084563363881e-05
-1.62241349615391e-05
9.79234576656083e-06
-2.1266213788098e-05
-3.49392204714601e-05
-2.36876793857079e-05
-3.43881505269006e-05
-9.73262900410771e-06
-6.49591152040405e-06
-4.30834429722042e-05
-3.54531011204583e-05
-2.7895967575188e-05
-5.28731534067039e-05
-5.0322479470726e-05
-2.9250856857507e-05
-2.08076875558538e-05
-2.23502203041651e-05
-4.41099614746401e-06
-3.51323140611749e-05
5.72782221269809e-06
-4.69489058063072e-05
-3.0395139075278e-05
-1.76983894382259e-05
-9.43767789179988e-06
-1.57968104659855e-05
-1.68339918259032e-05
-1.99379836630593e-05
6.1733093364009e-06
-1.85997838261177e-05
-5.56585316450428e-05
-2.89510723263842e-05
-1.86709891995759e-05
-5.9405875318627e-05
-4.04118595687136e-05
-3.17407121557996e-05
-3.25239136018716e-05
-4.42012157741711e-06
1.0942871268059e-05
-8.07289172010744e-06
-4.87682998111123e-06
-7.67301347842529e-06
8.11884366671101e-07
-2.27081638463623e-06
-1.74009392232357e-05
-1.53179000776041e-05
-1.35941049467041e-05
4.81372880905737e-06
-4.07192776291625e-06
-4.56900727160634e-05
-2.40259086851707e-05
-1.10662755032364e-05
-1.61127214904951e-05
-3.18020246456453e-05
-3.97026031574779e-05
-2.5270807697082e-05
-2.69271816877456e-05
-4.46078170512828e-05
-4.18502567249707e-05
-6.08838843050687e-06
-1.19963631617993e-05
-3.51487449484443e-05
-3.2289521437353e-06
2.26032173594316e-05
-1.15920187177124e-05
-1.34635040159426e-05
-2.09335389421454e-05
2.97789179854204e-05
2.03980170432349e-05
8.57356537860006e-07
1.09613239205609e-05
4.84031194580523e-06
-4.57046228130393e-05
-4.55422652377577e-05
-1.39881954163208e-05
-4.20270366515725e-05
-3.46425748324809e-05
-6.33443980825611e-05
-3.1561579698025e-05
-3.29552511043058e-05
-3.99034625340663e-05
-9.65689396236021e-06
-1.16607103783487e-06
-1.98509595266975e-05
-9.37743819890915e-06
6.25289090156736e-06
2.35268756106824e-05
1.54716695588278e-05
-1.64698691496734e-06
4.06521247202149e-06
1.24313622390206e-05
-1.88273654158708e-05
-2.65383695911781e-05
-1.74568441873871e-05
-1.18317753478573e-05
-5.92969249162343e-05
-6.24445449746545e-05
-4.57448209187625e-05
-3.10408494775879e-05
-5.04373685925723e-05
-7.81257274215146e-05
-1.56912446105214e-05
-9.10947421803297e-06
-4.54426002649305e-05
-4.59910945472488e-05
-1.31521548806832e-05
3.33164602590243e-05
-3.7081525902851e-05
-1.98773070742141e-05
2.91306043080049e-05
3.45958471099547e-05
-1.30978098364304e-05
-5.7696382503763e-06
-4.10499441852546e-06
-9.78424802608528e-06
-2.35716159445653e-05
-4.24696795882002e-05
-4.62763667737191e-05
-4.79916073121182e-05
-6.50090780214304e-05
-3.66149164942445e-05
-3.81336892997187e-05
-2.31161106599072e-05
-8.37647296424588e-06
-1.42824102064033e-05
2.65961390698238e-06
-1.31756998922735e-05
-2.06129138043286e-05
1.05153845826042e-05
1.41683996450105e-05
-2.18506808309286e-05
-6.71638191207798e-06
-1.39601849001128e-06
-1.35227604813958e-05
-2.74683954499343e-05
-4.72950326156605e-05
-1.50735459240924e-05
-3.96173094622804e-05
-6.84528900282557e-05
-5.05461568904277e-05
-3.80311067914438e-05
-2.27025001296525e-05
-4.83890160239808e-05
-2.36432760121972e-05
5.01373049367819e-06
-5.74756041476395e-06
-1.73731550304265e-05
-3.10867318167712e-05
1.03941034784496e-05
4.57337769111632e-06
7.3881319597809e-07
-1.09910850344883e-05
3.62353922548153e-05
-8.21427511844635e-06
-1.1143023070386e-05
-1.42089394681394e-05
-5.04069521952263e-06
-1.66938693141114e-05
-5.46945973648636e-05
-3.43377020387877e-05
-3.32801647836212e-05
-5.09843936861439e-05
-5.9554821263312e-05
-3.98313767380514e-05
-2.00490377441078e-05
-2.74506756160534e-05
