# Supplementary material for: Research on computational propagation and identification of mine microseismic signals based on deep learning
Source: PLoS One. 2025 Oct 22;20(10):e0334641. doi: 10.1371/journal.pone.0334641 (PMC12543183; doi:10.1371/journal.pone.0334641)
Supplement: S10 Data — (ZIP) [file pone.0334641.s010.zip › 000101100001572.xlsx_0.txt_24.txt.txt]

-3.73777458915907e-05
-6.78024796126183e-06
-4.163753901656e-05
-5.13744963002924e-05
-9.54656375626552e-06
-1.86047563223148e-05
-2.16192766417498e-05
-1.79797057171159e-05
-1.93270618683232e-06
-1.10816378028713e-05
-2.50252164132894e-05
-1.5971766808158e-05
6.83962785808701e-06
-2.59960169711316e-05
-3.82637686489038e-05
-1.5433163222099e-05
-1.08161973141897e-05
-1.87181844297443e-05
-1.46536086530772e-05
-4.05469118499222e-05
1.07010843350342e-05
2.23409942650754e-05
-4.07216838556757e-05
-3.75774464709646e-05
3.88331931535813e-06
1.12767992839436e-05
-2.03029560541056e-05
2.64886212735212e-06
4.91908349143916e-05
-2.05048632292175e-05
-2.0090387684691e-05
1.51550630358096e-05
2.21996728234377e-05
-3.31993511577619e-05
-3.0560428416164e-05
1.11674369077955e-05
1.81687600579724e-05
-3.4002551159503e-05
-4.6419738779651e-05
-1.52255620207669e-05
-1.33970323137602e-05
-4.29195629010869e-05
-3.36566695838209e-05
-3.41272989077488e-05
-8.51955121638464e-06
-1.95020792117741e-05
-3.57053614853819e-05
-1.76524279314849e-05
-1.04645651348581e-06
-2.71533604559179e-05
-4.4244313585749e-05
-3.57195628603961e-06
1.27352637655901e-05
-4.14297317938575e-05
-1.36351719605714e-05
-2.30056607154677e-06
-8.41271206039692e-06
-4.42445450912056e-05
-3.38649774951445e-05
-3.9016275743209e-05
-2.80196993250554e-05
-4.80984489124512e-05
-1.50100798167301e-05
3.05873969369157e-06
-4.38400606204562e-05
-2.12326382885917e-05
-1.41915366417025e-06
-2.32457224299817e-05
-2.27543983988696e-05
-2.10793168379429e-05
-1.98597925255643e-05
-7.44548903650648e-06
1.10677557428887e-06
-2.29494285294913e-05
3.98745084547581e-05
-1.26833898530809e-05
-6.00079794690797e-05
-3.16602362788661e-05
6.90033901067239e-08
-1.94347204596696e-05
-4.97322915238795e-05
-2.85444405586964e-07
5.42106604215546e-06
-3.58497387220479e-05
-4.61965996362917e-05
-8.67393948371553e-06
-5.41583576699261e-06
-1.87537260206396e-05
-2.56928109159356e-05
-9.82886943464425e-06
2.21687901946853e-05
-3.66446455040454e-05
-5.92461099410341e-05
-1.553715252206e-05
1.43337560282518e-05
-9.00191666812808e-06
-3.68789087921929e-05
-3.5023544581399e-06
2.89415079290552e-05
-1.47180052945046e-05
-1.11251672886472e-05
5.44111744694705e-06
-1.82933675215616e-05
-6.27867307988634e-05
-2.61806895675953e-05
9.2597127744539e-06
-3.68929130437152e-05
-5.82761564422907e-05
-2.58481814771236e-05
1.68252956849252e-05
-4.41370667189468e-05
-5.18446275480677e-05
5.17190046029747e-07
-3.62478928270107e-06
-4.33061852525267e-05
-5.0013069516803e-05
1.42557705630133e-05
3.49620306855499e-06
-5.4419343235636e-05
-6.35913214546808e-05
4.05019583490461e-06
2.41946110708807e-05
-5.22583680048724e-05
-5.25515316050116e-05
-3.14319207105313e-05
-7.13558468596872e-06
-5.34070677140058e-05
-6.23108658203522e-05
-3.13437426563586e-05
-2.9746488717991e-06
-2.22420270193366e-05
-6.41823099384518e-05
-4.79785817156583e-06
1.45235389075757e-05
-1.41310823636996e-05
-1.56104922325118e-05
-1.43823459053105e-05
8.59184740401804e-07
-1.871821555092e-05
-6.07311067538543e-05
2.72063744764307e-06
8.57257332502064e-06
-6.33134919600786e-05
-3.93299083468577e-05
3.61783907833274e-05
-1.57248965495974e-05
-6.90054487473245e-05
-2.72105696534271e-05
2.18683714844349e-05
-2.58462521821946e-05
-7.57402707464884e-05
1.24416619186735e-05
1.67550663207237e-05
-3.67197044085382e-05
-5.88018876517686e-05
8.57628482228402e-06
2.36983652136597e-05
-6.39581195841163e-05
-7.01187596491359e-05
3.11086007666602e-05
2.81578563985801e-05
-4.76529526096606e-05
-4.18140910479011e-05
-2.67223371005018e-06
-6.05154104246668e-06
-4.84852808191613e-05
-4.93351955016056e-05
3.27367966957237e-05
1.62614475490207e-05
-2.11380264605272e-05
-3.78640015122682e-05
-1.46209382041167e-07
-7.05715935581287e-07
-5.85193437876386e-05
-3.73503125669929e-05
2.47110120687738e-05
4.31183691719963e-06
-6.36076785454244e-05
-3.89639313616659e-05
-1.01468717543503e-05
-1.96960459534275e-05
-6.34395010745012e-05
2.91949020406071e-07
2.76604164872506e-06
-3.2352033963658e-05
-4.63609786906144e-05
-3.69534896954967e-06
3.58964753941118e-05
-4.88557640605489e-05
-3.70312597614683e-05
1.48614749203525e-05
3.77843181401035e-05
-4.76906460493188e-05
-1.10250080565527e-05
2.12802617341609e-05
-2.52719751817082e-06
-2.52365656593424e-05
-3.7768399494517e-05
2.90710662271347e-05
-3.51845259675567e-06
-6.19878604181891e-05
-2.90800326380019e-05
1.07191510067773e-05
-3.66062189493011e-05
-6.10807553483339e-05
-4.39209380258834e-05
-3.02469306687245e-05
-2.72038679270767e-05
-2.68470732690033e-05
-2.72455264437062e-05
-9.43459989130619e-06
-1.46170720568026e-05
-6.01650346399305e-05
-1.58878662159623e-05
2.6696848724658e-05
-3.36805491990805e-06
-3.26691405307182e-05
-1.65885026793276e-05
6.54386675501341e-06
-4.62049004417175e-05
-6.11256326044392e-05
9.95193635570877e-06
-5.05843275081413e-06
-6.69568785432769e-05
-6.11355042553047e-05
-3.04799958627265e-05
-2.07752495692285e-06
-3.8507766950154e-05
-3.73662533701112e-05
2.03093271416422e-05
-1.70051896396534e-05
-5.82340917242465e-05
-4.39798834178928e-05
5.18818875933556e-08
-1.29560138248775e-05
-4.41646163433194e-05
-7.21160191300453e-06
1.95731977519118e-05
-1.74527521280822e-05
-2.6697189598707e-05
-3.69828546017819e-05
-3.29858654593124e-05
-2.34348399985485e-05
-5.28064404128951e-05
-4.33618160269051e-05
-4.93913944753679e-05
-3.44136088643697e-05
-2.32259373260897e-05
-1.8406209169735e-05
2.240316020512e-06
-2.73909436208769e-05
-2.79676384946193e-05
-6.39448313150704e-06
2.0869332249715e-05
-4.35865010321681e-06
-4.58327900675351e-05
-1.24349298196166e-05
3.36501629041194e-05
-2.19266388867072e-05
-2.19193021620825e-05
2.57854536792043e-05
2.22676118598458e-05
-5.03003151395066e-05
-5.24144050793557e-05
-3.83598104256463e-05
1.62623262064073e-05
-5.35059728638301e-05
-6.69733195397009e-05
-3.31550164144191e-05
-3.44016360995045e-05
-8.1827156942655e-05
-3.61852297586407e-05
2.53016067021366e-05
-1.40492738276613e-05
-2.94710784140268e-05
-1.11727304409439e-05
-1.72459122662868e-05
1.65867702203258e-05
1.97314270727756e-06
-1.80422840050591e-05
5.7212491689967e-06
-7.2789011219834e-06
-2.57894971991897e-05
-1.51122730752719e-05
-3.07608313419923e-06
-2.37771718959465e-05
-3.28397575784681e-05
2.56788677976465e-05
-4.40227359822109e-05
-1.41549601610091e-05
-3.86920149527326e-05
-3.6549675392683e-05
-4.33102036858638e-06
-3.31178423169255e-05
-3.17829462868049e-05
-1.15588705840824e-05
-9.32298395059667e-06
-1.03365833067229e-05
-3.16661593536982e-05
2.43756070029155e-05
2.17355916897033e-06
-1.76948631961351e-05
-3.12747952911529e-05
3.25944130904363e-05
4.5046648452053e-06
-1.79727439658275e-05
-2.75859296877762e-05
1.50701382939491e-05
-6.31547820677335e-07
-4.81435030332766e-05
-3.89987182168995e-05
-2.53420928275269e-05
-3.95911332749416e-05
-4.23651178660166e-05
-3.99891495041624e-05
-2.20086965349043e-06
-1.80801649716944e-05
-5.9450080726117e-06
-3.26480151988461e-05
2.32746799131523e-06
6.48164243686326e-06
-2.07614902121629e-05
-1.6751957886421e-05
-1.6520894220951e-05
2.10546566036173e-05
-1.9603363038659e-05
-7.20831894114462e-06
-1.89333910093089e-05
-3.07709153711537e-05
-2.7719184000934e-06
8.5808040854564e-06
1.56078113198694e-05
-3.32552349088243e-06
1.91972130560995e-06
-3.13315934008386e-06
-1.6794035344083e-05
-3.75099164230307e-05
-1.80039480550447e-05
3.29030874226572e-05
-2.30921304849955e-06
-4.92521085151446e-05
-9.7467353010693e-06
-1.01017603303073e-05
-2.47501676856145e-06
-3.69241920711174e-05
-2.19088053873758e-05
9.46336178969983e-06
-6.99896647516075e-06
-6.08287218313869e-05
-6.11388765750872e-05
3.11998860747816e-06
-1.16106431324079e-05
-4.38435941617324e-05
-2.75263523651261e-05
9.46189550164934e-06
2.02900624775809e-05
-5.16560197058262e-05
-3.4267851248523e-05
2.00807156805287e-05
-3.31093659676606e-06
-4.7883996262779e-05
-1.51449069353693e-05
-2.22340360885743e-05
-9.4969192830095e-06
-9.6233613324374e-06
-4.64898114167319e-05
-3.00568434064024e-05
-1.55579821162406e-05
-2.92658525888294e-05
-5.87400675354252e-05
-1.90803611863373e-05
-2.24843234253389e-05
-1.44663480102142e-05
-4.12598512968964e-05
-3.22980613778256e-05
-4.58141543731632e-06
-2.31505840989632e-05
2.18597880808215e-05
-3.78097471112051e-05
-3.30487546233686e-05
6.43058333774832e-06
3.37579390423639e-06
-5.95155579954326e-05
-6.51412579721222e-05
-3.6688987140002e-05
-1.90500431739545e-05
-6.72017377603693e-05
-4.83068519734436e-05
-2.2796505959853e-05
-2.77094833850574e-05
-3.95994193920336e-05
-5.57709463972169e-05
-2.09441620737942e-05
9.89254228856491e-06
-3.20611103675163e-05
-4.71457340384527e-05
-1.52719538102894e-05
3.14708949224771e-05
-2.36550435512837e-05
-4.69853583510295e-05
1.89808821151823e-05
3.96471087002057e-05
1.05591150450542e-06
-2.78033076989258e-05
-3.75857844858947e-05
-1.44125271155329e-05
-4.08445024300584e-05
-6.51516193541209e-05
-9.99140600405255e-06
7.14418261093977e-06
-1.8038970514215e-05
-6.84449187695174e-05
-1.91928771501045e-05
-4.83614304617125e-06
-3.66327483375889e-05
-2.3353832331701e-05
-5.35097073180575e-06
-1.369837045216e-05
-2.14209985214466e-05
-3.06178123425565e-05
-1.16746336224626e-05
-5.17190921281333e-06
-2.54008287734525e-06
1.75294646714161e-05
1.05231436343658e-05
-2.56809606373107e-05
-3.24843272015192e-05
2.737479156755e-07
-9.81501310107482e-06
-4.4829442475434e-05
-4.25642049595602e-05
-1.25621874994069e-05
-3.6875396469702e-05
-7.84194036757596e-05
-4.12403640788505e-05
1.13471337575366e-05
1.13642350169711e-05
-3.672466996339e-05
-1.45857506533493e-05
1.57975161652349e-05
4.65277695163117e-05
-1.66008840752362e-05
-1.51913645659136e-06
7.21170598143572e-06
2.9980020447392e-05
-2.13473131448459e-05
-5.91775496220957e-05
1.17897737870493e-05
-2.30109231356505e-07
-3.6442577940627e-05
-6.12987669493249e-05
-6.64475376326186e-07
-1.40813445896525e-05
-6.54465015014723e-05
-7.85891454566881e-05
-9.5014470746485e-06
-2.41575427056537e-05
-4.39167149490612e-05
-2.57176407371104e-05
1.03481439197982e-05
9.33503657128704e-06
-4.233056857397e-05
9.40030972763892e-06
6.40759404458788e-06
-3.01015234503212e-05
-6.9859192696323e-06
5.03867867643267e-06
-3.65164269150714e-05
-2.75333398813637e-05
-4.03273482452958e-05
-3.59100856072991e-05
-5.21566045672831e-05
-5.34347031390534e-05
-3.24230648914473e-05
-3.6836558426764e-05
-3.95699633862514e-05
-2.51468121998423e-05
-3.25130117644932e-05
-7.56061396251118e-06
6.14905039483031e-06
-1.08555416914901e-05
-1.05306348885655e-06
1.50213803093657e-06
-1.21164417133082e-05
-6.63077208244584e-07
-3.06968074787191e-05
-4.83403060414559e-06
1.40315286898613e-05
-3.36177491416713e-05
-4.43069872762261e-05
2.17616437177821e-06
-3.75935496314379e-05
-5.98154270869607e-05
-2.01277122600943e-05
-1.80536610354288e-06
-2.44446970268294e-05
-4.67707141990744e-05
8.99728685437013e-06
2.37843314950781e-06
9.56951442478219e-06
-2.60861496288771e-05
-8.99350719651131e-06
1.04932426372575e-05
-1.10274045063433e-05
-2.41230191763431e-05
9.63386353597323e-06
1.88329368917758e-05
1.32196230516849e-05
7.15960523182445e-07
-5.25403844400267e-05
-1.73519485540942e-05
-3.21492762730048e-05
-3.46354308262389e-05
-3.43199868908544e-05
-3.45660844599814e-05
-2.86210705053488e-05
-4.61241887411343e-05
-8.39462494601863e-06
-3.24905562888555e-05
-9.34942860104868e-06
-9.32525922513704e-06
-1.32581032327774e-05
-6.78556455264605e-06
-3.03202313284252e-05
-3.52753095335699e-06
2.43312771311796e-06
-8.0400814978298e-06
-1.4068378637138e-05
-8.32487826220982e-07
1.10320875339188e-05
-1.5298165917205e-06
-5.11751866555313e-05
-3.39354899517596e-05
-1.83139421201824e-05
-3.55685933500251e-05
-5.44471582977445e-05
-2.72583184377492e-05
-4.36064003519761e-05
-7.73328386220054e-05
-4.30607644014223e-05
-6.92098304080425e-06
-1.28150206277352e-05
1.29119096726913e-05
-1.31486627414465e-05
-5.81801134168265e-06
-3.25850324136047e-05
-9.68078379389085e-06
2.48798190105078e-05
-4.10343797267127e-05
1.97791618111273e-05
-1.03070651224423e-05
-1.34718284691551e-05
-1.566056665191e-05
-1.4891884950715e-05
-1.95868792179494e-05
-2.97055409329181e-05
-4.82021208009415e-05
-1.46390608844468e-05
-4.26226948564459e-05
-1.58120627877333e-05
-1.33792394554717e-05
-1.2006827760113e-05
-1.0530967272014e-05
-7.38968577598114e-06
-1.51752881923228e-05
2.27963962669827e-06
-1.89004917766796e-05
7.52413554559466e-06
2.09820488075116e-06
-9.14192365543475e-06
-2.25573329791116e-05
-1.64603339652758e-05
-4.69644533590519e-05
-2.03348676029598e-05
-2.02704378571476e-05
-3.19451195446096e-05
-9.53938872221008e-06
-1.31319185310354e-05
-4.16233491698456e-05
-3.35864974359648e-05
-1.26262828894037e-05
-2.41852325530935e-05
-3.48444610959375e-06
-1.34397916010532e-05
-1.45898345182643e-05
2.64265122798773e-05
1.49937497424255e-05
5.86142612863529e-06
-7.31905579206968e-08
1.10561016450442e-05
-1.48870460734379e-05
-3.27715321693157e-05
-2.91393353717342e-05
-3.64678544310023e-05
-4.64817569533029e-05
-1.09158348109816e-05
-5.41741105009108e-05
-4.49717511244133e-05
-2.25688821339558e-05
-3.90662915363128e-05
-2.75240888240537e-05
-2.49730524528582e-05
-2.50693683275688e-05
-3.20114069901285e-06
-1.52323977126567e-05
-2.62431373645412e-05
-1.33715617387283e-05
-2.5359845705767e-05
-1.10143916094378e-05
-2.94635435690081e-05
-2.33905883495874e-05
-1.25839468214524e-05
-3.09393588205885e-05
-3.7111159433606e-05
-1.827029823371e-05
-1.72929782147215e-05
-1.6302615844722e-05
-3.87484743874609e-05
-3.90305359790098e-05
-1.63837635043567e-05
-6.94628214580041e-05
-4.23724720825357e-05
-3.08150511565111e-05
5.55168629258411e-06
-2.06130106568799e-05
5.18752053492245e-06
-5.16599732160807e-06
-5.62377205617371e-06
2.06490196540324e-05
-6.42882046755014e-06
-3.72699100324971e-06
-1.79014900842854e-05
-1.43971029264104e-05
-3.08835684537904e-05
-1.15424334643264e-05
-1.5836546127993e-05
-2.18413458709246e-05
-3.29479834626771e-05
-3.83990115248384e-05
-2.19643479277527e-05
-1.16582445774661e-05
-2.55905847911333e-05
-3.38267650042458e-05
-2.52753576063362e-05
-2.10000154875563e-05
6.64473364460102e-06
1.99060215230093e-06
-1.23261446426986e-05
8.15711914153872e-07
1.13230380117407e-06
-1.73130338802075e-05
1.29236857039394e-05
5.59733415370733e-06
-9.09737525050639e-06
-1.69862869282054e-05
-6.80348117066292e-06
-2.97731107765569e-05
-2.1425636253556e-05
-2.99460451103715e-05
-5.51733215495963e-05
-3.09601487459282e-05
-2.67144805818061e-05
2.04752870298832e-05
-4.38081724006668e-05
-2.88952407500567e-05
1.44386664081137e-05
-2.01248900124294e-05
-2.20285292366236e-05
-4.56463990824569e-05
1.63185571052217e-05
1.01674583474778e-05
-1.06002069389762e-05
-4.10128877445906e-05
-1.72408454128275e-05
-1.35401973361007e-05
-3.97288304284227e-05
-3.61953453353644e-05
-2.51230380959537e-05
-7.17857087552748e-06
-1.55970491235421e-05
3.90209628048592e-06
-4.69502468782564e-05
-3.58546148713755e-05
-5.73337425844277e-05
-2.91350155490157e-05
-2.40269769928173e-05
-2.50555347282133e-05
-6.83604606764996e-06
-2.41451336206788e-05
-1.24912309450693e-05
-2.48356370468368e-05
-2.30418257379904e-05
-3.73558408790661e-06
8.35826293905902e-07
-2.49954604073287e-05
-3.08624269941532e-05
-3.66855164463343e-05
-1.42559451966625e-05
-3.79618246755241e-05
-1.50361769544044e-05
1.71991820915089e-06
-3.08812710224236e-05
-6.53996443787707e-05
-2.26731183565681e-05
9.23810671443228e-06
-2.40699065591807e-05
-4.90039260084423e-05
-9.7383688631213e-06
5.47686401059102e-06
-2.14867383136692e-05
-4.74406085793087e-05
-1.48882741573493e-05
6.14276784673206e-06
-4.14258796231485e-05
-6.3087063693863e-05
-3.63049500075146e-05
1.71394041451929e-05
-3.11262393606037e-05
-5.04278319271898e-05
-5.87075594166105e-06
1.94278305969459e-06
-2.87243690760258e-05
-3.73688133146307e-05
-3.37590712017612e-05
-5.87347363686792e-06
-3.85165050866757e-05
-5.16087197312326e-05
1.10555484484679e-05
1.90105121959474e-05
-1.88374305340595e-05
-2.41665193160821e-07
-1.67100380644961e-06
1.34563044496323e-06
-1.4779390178188e-05
-7.49539819923989e-06
1.89479206654103e-06
-8.17275960010829e-06
-3.26686398119765e-05
-3.4978554791186e-05
-2.51967911833265e-05
-3.57449606640828e-05
-4.77182191703369e-05
-5.08498192307921e-05
6.79080163980961e-06
-1.03903543552006e-05
-2.39674713999764e-05
-1.84860267793178e-06
1.88842839146384e-05
1.25600080011983e-05
-3.17553006289939e-05
1.44757367609869e-05
-3.17357110996024e-06
-1.79629520351552e-07
-3.2268558022787e-05
-9.5340959251738e-06
2.52660505690577e-05
-4.70141540979863e-05
-4.9996455682657e-05
6.31772208157259e-06
-2.62054312096071e-05
-8.67767291528311e-06
-3.34777002868324e-05
-4.03518134174341e-05
-1.84596706889582e-05
-3.23688901043421e-05
-2.03356189059052e-05
-7.94922656347682e-08
-6.52353434382329e-06
-4.5728597805387e-05
-3.29375389366658e-05
-1.65241320710173e-05
2.45438219481776e-06
1.3030961889827e-05
-3.8705839049094e-05
-1.71945716515552e-05
-3.27747176337467e-05
-9.18492381740339e-06
-1.78639387558097e-05
-3.66215040359267e-05
-2.41104601166181e-05
-1.38155535644359e-05
-2.44791248440592e-05
-1.888820717704e-05
-2.91880544570257e-05
-3.21616654086822e-05
-1.29297863998854e-05
-6.0368908560318e-06
-3.44872345792003e-05
-6.92218286868789e-06
-2.26597018594869e-05
-3.21414796335955e-05
-1.37985797842702e-05
-3.86180134418057e-05
-9.92536850686055e-06
2.47342164168751e-06
-2.1184595592683e-05
-4.89752174532175e-05
-5.51900992541445e-06
-3.14810692202734e-05
-7.26985440323254e-05
-4.77222828895894e-05
-1.79351008060804e-05
-3.76747451978711e-05
-2.64939475938839e-05
-1.36351595132308e-05
-8.91278648139911e-06
-2.9756704266499e-05
1.6986646801022e-06
-4.08489095393658e-05
5.83185225321461e-06
-9.70958260369681e-06
-5.42762500543656e-06
-5.42861971985763e-06
-9.56542316064815e-06
-1.97410059696595e-05
-2.41790814287682e-05
-1.80308075283342e-05
-1.96837874488811e-05
-1.00679383545434e-05
-2.09177230190542e-05
-2.80534515491305e-05
-4.28508695177897e-05
-4.38889140652995e-05
-1.964435663401e-05
-9.49179147166521e-06
-5.44093144475609e-06
-3.44236396064054e-06
-6.92097528116436e-06
1.31678992114693e-05
-1.67719532461044e-05
-2.62188163900695e-05
-3.0439728862492e-06
3.52873203417189e-06
-1.78798600309924e-05
-3.99933811465428e-05
-1.90612994522831e-05
-4.9909941224283e-06
-6.33355880817336e-05
-2.16103271344487e-05
2.91698173955349e-06
-4.33517032560232e-05
-5.95658560562474e-05
-4.96210049185084e-05
-5.47564128806873e-05
-2.2158993280751e-05
-6.59827282340684e-05
-2.03568522429916e-05
9.52210274935654e-07
-8.71859757246503e-06
-1.90255616064155e-05
3.68326603909077e-06
-2.12746972437717e-05
1.82415687287596e-06
7.19219938320237e-07
-3.79240742394339e-05
-1.20853279682832e-05
-5.32703957575169e-06
-2.23301312935267e-05
-3.15115628657959e-05
-1.95091614233723e-05
-4.05069481731742e-05
-3.64487901670475e-05
-6.11091354846082e-05
-5.14881836827601e-05
-3.0083946868243e-05
-1.79900020843739e-05
2.06723306040131e-05
-2.44458753207428e-05
-1.06036020568336e-05
2.92276920684974e-06
-8.82738279002003e-06
-2.54006026177756e-05
-1.17540389071948e-05
-1.49282882053858e-05
-2.57265941695328e-05
2.70171739599473e-07
7.34360413617443e-06
-9.14983902784074e-06
-1.50117335880694e-05
-3.95086883639308e-05
-2.07404061898622e-05
-5.10807705273442e-06
-3.36970765294344e-05
-3.14502829591756e-05
-1.05479433879732e-06
2.27614211184399e-06
-4.84974839863686e-05
-1.70040722352402e-05
1.32970278786337e-05
5.37423587064749e-06
-9.09535782208089e-06
-1.39512883902709e-05
3.2730985499747e-05
2.33509700365336e-05
-9.09506978456235e-07
3.42151075736052e-06
-3.70569499733662e-07
1.82349686597948e-06
-2.49812510502022e-05
-2.4438477377175e-05
-2.55769632846832e-05
-4.66412645451149e-05
-3.4026319503032e-05
-1.87582639808429e-05
-1.67597114552239e-05
-5.00440338785401e-05
-1.15793015021926e-05
-2.3898700450197e-05
-4.58562058215519e-05
-3.04335898941265e-05
-4.34326673867009e-05
4.12376257379667e-06
-8.93637269126615e-07
1.49968709864787e-05
8.51739909939735e-06
3.7142796544734e-05
2.75628023475782e-05
-5.06934154366343e-05
-3.31084474207868e-06
1.97082722904912e-05
-1.11989053324697e-05
-5.44583266713446e-05
-2.04910293467937e-05
1.2263197811948e-05
-6.35365147497673e-05
-6.26249570383261e-05
-1.07377896086938e-05
-1.44479184483882e-05
-6.07624135883322e-05
-5.68612984450241e-05
-2.38078113620364e-05
-1.79866801651926e-06
-6.66701403497883e-05
-3.53659499595747e-05
1.85058942480427e-05
2.10906348334248e-05
-1.75527418114731e-05
-2.28676454817161e-05
1.24837588048135e-05
-1.80023406622573e-06
-1.37235875488862e-05
1.53863732160963e-06
-3.42597541135175e-05
-2.09665245136537e-05
-2.72979137226021e-05
-4.20162188343871e-05
-3.6295380553972e-05
-6.46614903388352e-05
-6.84620781977005e-05
-2.27070480859006e-05
-4.6867602099397e-06
-1.54733473231252e-05
-7.33001641147581e-05
-2.41294721953314e-06
7.03480373545304e-06
-3.30992768078834e-05
-1.197286836363e-05
2.25191678934534e-05
1.6339021215084e-05
-1.20772155456557e-05
-7.64702482983698e-06
-1.17682698148006e-06
-5.46169360023634e-06
-2.26978326125679e-05
-4.11255788223564e-05
-4.58382574468302e-06
-4.72349496360592e-06
-6.18810610647104e-05
-7.34298950483449e-05
-9.25446805949488e-06
-3.54814192473134e-06
-6.84130962458136e-05
-5.00092982109146e-05
9.31282212826824e-06
2.450384645328e-06
-2.4077822319098e-05
-1.95537326084603e-05
4.1831201360469e-06
1.74105013621179e-05
-9.81920705892219e-06
-2.63637972616262e-06
1.746291540385e-05
-6.72214845993203e-06
-2.17094273734106e-05
3.68736267783687e-07
-1.05415576217959e-05
-4.95953489726236e-05
-2.32962581256969e-05
-3.16620143930486e-05
-3.83190723053505e-05
-6.11749816519733e-05
-9.90707569266998e-06
-1.34972097617413e-05
-3.8865243586018e-05
-3.74631897651177e-05
-2.2803265124271e-05
2.76606693625035e-05
-1.13071136665973e-05
-3.67408754454726e-05
5.47356782642246e-06
2.22944146309455e-05
-3.72343291341249e-05
-5.66625669113605e-05
-8.03710451125254e-06
2.73895536460638e-05
-2.29337479957452e-05
-5.44991347959284e-05
-2.49298451190465e-05
1.37023673860193e-05
-4.38132547757219e-05
-4.97881077613025e-05
-4.62741858562907e-05
-1.80871492807984e-06
-3.26781410458626e-05
-3.52159186749568e-05
-4.12106273111107e-05
-2.22270160482502e-05
-2.82228280035035e-05
-3.88913575436123e-05
-1.19053532273523e-06
1.19547801359237e-05
-1.40412034549613e-05
-1.58202438254472e-05
-2.02417944236329e-05
-6.04307607244406e-06
-1.52476551023422e-05
-1.82393160607613e-05
-1.05822984436597e-05
-2.98358828663256e-05
-2.66611413922701e-05
-4.10734289802017e-05
-7.78285422100875e-07
-1.92684851977088e-05
-5.14351911725359e-05
-3.23592841676342e-05
-2.30657678134229e-05
-4.25264727381422e-05
-1.88486682748607e-05
-1.99155687952331e-05
1.28554639876116e-05
-8.91669122816533e-06
-3.44035128411375e-05
1.03603224359816e-05
1.50947576539472e-05
-1.35495120617807e-05
-2.97946920195274e-05
-6.7292118163744e-06
-2.29420604615658e-05
-2.85714904100056e-05
-3.119593194839e-05
-1.75375669867926e-05
-3.53215827675018e-05
-3.38380689317985e-06
-3.02528762084292e-05
-3.92864014082018e-05
-4.33898916601271e-05
-1.95073229808186e-05
-1.97414376300354e-05
-1.26484834606641e-05
-1.25679787179312e-05
-3.59186956388873e-05
1.58134211874692e-05
2.19421860381124e-05
3.08241092652162e-06
1.5829588462841e-06
-1.48584154061708e-05
-1.89431993226143e-05
-1.62015604867093e-05
-1.710369975215e-05
-3.37764767087693e-05
-2.9933626784784e-05
-3.615787025622e-05
-5.75122210350509e-05
-5.63388424571936e-05
-4.15192925650911e-05
-2.77629852243366e-05
-3.50462476629761e-05
-4.40241445008833e-05
-9.74068419550479e-07
5.22441863115052e-06
-2.88140483359383e-05
-2.18082920353878e-05
-7.91003385739185e-07
-5.83434766101333e-06
-5.80704328276831e-08
-2.71691428398249e-05
1.5444928396388e-06
2.40176610450926e-05
-2.22948554043481e-05
-3.77017421813992e-05
-4.05669285962185e-05
-3.57683438094301e-05
-4.16036620011685e-05
-5.83650208834064e-05
-2.49856983032562e-05
-1.65690485633055e-05
-7.420255267376e-05
-3.71901601629789e-05
-4.39415633623683e-05
-2.83919252605619e-05
-3.45507254844121e-05
6.87555371861601e-06
-1.51407634383271e-05
-1.76353019854496e-05
-1.74174435488798e-05
1.16272008031269e-05
-3.2924846755067e-05
-3.00588752093266e-05
-3.79503501155076e-05
-2.97545056621723e-05
-4.01532990148854e-05
-2.75979690170222e-05
-1.21334788419373e-05
1.1649745949781e-05
-2.91138981314942e-05
-2.44896032964932e-05
-4.34874795822766e-05
-2.62921405455295e-05
-2.31661050650254e-05
-5.20853749325934e-05
-3.65766529301723e-05
-1.46391561914924e-05
-2.60039843141513e-08
-1.56419143879469e-05
-2.72670000967004e-06
6.89752484220193e-06
-2.24505589178361e-06
-1.29013359893102e-05
-1.31105180995762e-05
-4.80463454668e-06
-8.63661827206091e-06
-1.53552583370492e-05
-3.28038209079468e-06
-1.81527244033522e-05
-1.32014898195696e-05
-2.46689506520829e-05
-2.02234007686225e-05
-3.044220352221e-05
-2.07300786473276e-05
-3.19144699407906e-05
-1.40886210439236e-05
-1.38124685708166e-05
4.09560292673017e-06
-7.88777748290865e-06
-1.20808974526596e-05
-2.39933501428697e-06
1.15009459819526e-05
-8.29921715346062e-06
-9.37870170561365e-06
-4.61544588427641e-06
-3.34872276151095e-05
9.51782335582622e-06
-3.23283490582711e-05
-2.51669520913276e-05
-3.4042402492404e-05
-3.15690468124647e-05
-3.82332871008949e-05
-3.17488227886326e-05
-2.84166826285619e-05
-3.72513019670117e-05
-1.69408267926879e-05
9.07895879161743e-06
-5.6023901235599e-05
-1.89249377291757e-05
-8.67403149315824e-06
8.39499191917523e-07
-1.32087337113386e-05
-3.46819949683986e-05
-4.1987331485294e-06
-6.74858996028746e-06
-2.36798973701434e-06
-7.87743266819447e-06
-1.17175278967188e-05
-8.736164365742e-06
-1.99783315584789e-05
-3.45018990272471e-05
-1.64922053286284e-05
-3.57978804036181e-05
-5.34032270062899e-05
-4.47057202129246e-05
-4.03602721775493e-05
-5.93342798311362e-05
-3.83847092260623e-05
-1.84487871814217e-05
-5.18896137679242e-05
-2.44113189125454e-05
-2.69783034852604e-05
-1.16889284469696e-05
-1.84004455664133e-05
-6.70053397433067e-06
2.8784642149357e-05
-2.97668128206135e-07
-1.36640726315382e-05
-1.12864380513362e-05
-2.11289435466567e-05
-2.11553276407343e-05
-3.43059965749272e-05
-1.51709925511121e-05
-4.76342608763928e-06
-1.74975605326565e-05
-2.34508413417675e-05
-5.80532289658808e-05
-2.93181666654478e-05
-6.33728290544486e-06
-3.07081070234454e-05
-4.55940933331578e-05
-2.64598300275869e-05
-3.67158900879163e-05
-2.77332517528549e-05
-2.47929560048579e-05
1.27248478555211e-05
-9.74609330112457e-06
-9.28067908151872e-06
-2.76033081207189e-07
-1.07032955549509e-05
-5.47797565278131e-06
1.18466039653862e-05
4.64656114232871e-06
-5.2978064473368e-05
-2.93456388778662e-06
7.31029150049216e-06
-4.02830908533673e-05
-2.33444442469498e-05
-1.27132140089838e-05
-3.18571636060825e-06
-2.21397051604393e-05
-4.37063974219519e-05
-2.38531438650481e-05
1.83369469830279e-05
-1.64305895198929e-05
-3.43315468379756e-05
-3.04831599403208e-06
3.80485663826067e-05
-2.70351599635074e-05
-1.6333933166598e-05
-4.91999313120739e-06
1.9494191425674e-05
-1.27411965929928e-05
-2.73822438184117e-05
-1.17631358522068e-05
-2.01355854391921e-05
1.03010558091224e-05
-5.64571499477085e-05
-9.12897905558008e-05
-3.14094602104242e-05
-1.96280716359413e-05
-1.663157074656e-05
-3.10097577156942e-05
-2.85561061495033e-05
-8.69703268921904e-06
4.69279124795405e-06
-5.54845034193702e-05
-3.22613902394824e-06
2.8291963977328e-06
-1.33271716596172e-06
-5.39747086430907e-06
-3.23021863536445e-05
-1.12990472687734e-05
5.41004641101422e-06
-2.75721770599314e-05
-3.59098768471418e-05
-1.45605318008851e-05
-1.03615041391632e-05
-4.53502654498461e-05
-3.98189478862128e-05
-4.47045588318495e-05
1.334987845595e-05
-2.0556334638106e-05
-3.56243613573056e-05
-1.56649100160146e-05
-8.59875624540084e-06
-7.25566095169715e-06
-1.90125235533002e-05
-4.57441258503131e-05
5.88168227401838e-06
-7.51595334517591e-06
-1.12949261204582e-05
-1.33078466422742e-05
2.23322173826257e-06
-1.51642579806793e-05
6.2687478522641e-07
-2.79198153176848e-05
-3.30698478503054e-05
-3.79968933711694e-05
-3.47259314124682e-05
-4.83800798212922e-05
-3.1625352136059e-05
-8.823986665394e-06
-3.63711886328613e-05
-1.71535600088119e-05
-3.1243898577472e-05
-4.52906801645514e-06
-3.74905235336535e-07
1.75210740144475e-06
-2.35652042721053e-05
-3.15568383250812e-06
3.99608579499601e-06
1.50246136160675e-05
-1.51325981988351e-05
-1.35876348110137e-05
6.56920118875011e-06
3.95793430798129e-06
-1.62877847897844e-05
-1.90824568016177e-05
-3.43836749144991e-05
8.14804132195352e-06
-4.73932796503227e-05
-4.89129202755194e-05
-5.17949726737132e-06
-2.92897600804828e-05
-8.33928909702455e-05
-4.23790473162218e-05
2.89938246546119e-05
-1.32055487904236e-05
-5.00060322111239e-05
-6.89351549521672e-06
1.60712376161438e-06
5.0382358190935e-06
-2.22781400384399e-06
-5.51159541972367e-06
-2.30291888039517e-05
-2.98291348134189e-05
-5.43890363299003e-05
-2.19180581090596e-05
-2.35978079061223e-05
-5.22101114641519e-06
-4.92866200125499e-05
-3.1751348895292e-05
-5.19209592430609e-05
-5.36884978735168e-05
-1.73682986570095e-05
-1.72638603571867e-05
-2.06276841411149e-05
-2.20137319136502e-05
-1.20954392000056e-05
1.14873006326906e-05
-1.18532916702736e-05
-1.66121468037707e-05
-6.71759359473618e-06
-6.50950507596004e-07
-1.09593592957158e-05
-3.13362470380186e-05
-1.24397294946268e-05
-5.78580521973751e-06
-2.18920743614416e-05
-3.22539528652544e-05
-1.22785003809586e-05
-3.73244683739758e-05
-9.50868337694976e-06
-4.18261609653994e-05
-3.95074022578356e-05
-2.18795444411242e-05
-4.60330851410853e-05
-3.77285015744466e-05
-2.25125449813753e-05
-1.85128691957914e-05
-4.29363924614228e-05
-1.83378360582556e-05
1.32614862736418e-05
-1.40157368685832e-05
-2.18308461377981e-05
-1.95961682817647e-05
-8.18360884772787e-06
-6.63200320861924e-06
-4.09967659810238e-05
-2.27481676866981e-05
8.7333118391722e-06
-3.3901411504265e-05
-3.01618266482337e-05
-1.46871584222755e-05
4.39658706392828e-06
-3.6148361879272e-05
-2.43353738545433e-05
-4.32109394178692e-06
-3.25334362806733e-05
-6.23795650682172e-05
-2.52014348036104e-05
4.95069040733813e-06
6.79135656024781e-07
-4.05513000127751e-05
-3.62006227808688e-05
5.33611797066717e-06
-1.96305371872292e-05
-3.07241767754432e-05
-3.27314178316154e-05
1.47097838929651e-05
-2.01008011952769e-05
-8.70772761039161e-06
1.07119643322311e-05
-6.99969241807565e-06
2.13098290094192e-06
-1.75087369811846e-05
-1.39789771755056e-06
-2.87715662797073e-05
-2.0414441695531e-05
-2.60864671839428e-05
-1.82788470695833e-05
1.07845164450261e-05
-1.78926815735742e-05
-8.87329754898339e-06
-3.27693266419415e-05
-5.19190994852012e-05
-6.45086180948303e-06
-2.4867687471742e-05
-4.35497869470095e-05
3.70832154506078e-06
-4.25043229696971e-05
-3.54468208402915e-05
-8.47614148369639e-06
-3.12056441891155e-05
-1.60181353649369e-05
6.99304577101048e-06
-1.68531755270585e-05
-4.00654826811757e-05
-4.27247140427306e-05
-8.15372474217972e-06
-3.24239878640072e-05
-2.07327677012589e-05
-2.09822001093328e-05
-1.38377799745448e-05
-4.20142552174981e-05
-1.62782604606766e-05
-3.04259689165555e-05
-1.73449736162379e-05
-5.47508149678545e-06
-3.04025936411312e-05
-2.1368529187096e-05
-2.19080619082927e-05
-2.7348699650637e-05
-1.58256433401417e-05
-4.10136748707413e-05
-6.04308542956068e-06
4.28917329095344e-06
-3.78536658602173e-05
7.03170547598863e-06
-1.33721644182454e-05
-2.30634763301265e-05
-1.27489855597481e-05
-1.36016073007074e-06
-4.84558746574504e-05
1.06775220315747e-05
-3.45283820317906e-05
-3.4046725727069e-05
-1.53470876552909e-05
-3.3217580731862e-06
-1.16479839784706e-06
-2.50660005673811e-05
-2.56073720497534e-05
2.06186977142782e-05
8.37496538038121e-06
-2.27016351005624e-05
-1.31266412027801e-05
1.85168954622975e-05
3.30625201895379e-05
-2.64606669137536e-05
-2.30469938591639e-05
-6.46455810563705e-06
2.64186067420554e-06
-2.05269448348892e-05
-1.62325653694026e-05
-2.43079440677815e-05
-5.72729465206368e-06
-5.17265394719338e-05
-2.74541516326445e-05
-1.17510558118433e-05
-2.9523313809417e-05
-2.96738032149794e-05
-4.7797154007305e-05
-1.88109306603404e-05
-2.22829710779154e-06
-3.2580498920452e-05
-5.3137632750672e-06
4.16702565248478e-06
-2.55888914577066e-05
2.82344887734521e-05
2.10617502094859e-06
-5.26472920597236e-06
-7.52819815532198e-06
2.84622877475079e-06
-9.12090662959759e-06
-3.07205859947311e-05
-8.66545571310483e-06
-2.05183977824435e-05
-1.67557678387269e-05
1.68243577277439e-05
-6.08165553333306e-05
-2.48058728752051e-05
-1.08622695058687e-05
-5.59200346794887e-05
-2.81143948563401e-05
-3.21704964849545e-05
-1.90786441677417e-05
-3.82532180066323e-05
-3.88740155069058e-05
-9.09398439267487e-06
8.3253928003216e-06
-1.7901289853333e-05
-1.84904223680788e-05
1.65907160584068e-05
1.79856813482065e-05
5.12984823529668e-07
-7.7582085539216e-06
-1.16132025933619e-05
6.10242713045211e-06
-2.0582852822764e-05
-5.12415750524507e-05
-4.34024993574056e-05
-2.45500153933353e-05
-3.41787934544187e-05
-3.97414569927195e-05
-2.98793294367061e-05
1.28013679376208e-05
-3.31402960365363e-05
-2.98104813582941e-05
-3.31185347579134e-05
-1.76504092483283e-05
-1.31336500942546e-05
-3.90892941640407e-05
-1.98460842525142e-05
-1.60836453060573e-05
2.09530072700808e-06
-4.78925040885136e-06
3.12052921990861e-06
-4.73677736208001e-06
-1.23015419030358e-05
-1.47541417699319e-05
1.8954249638041e-06
-2.01582960380423e-05
-4.72995636985945e-05
-1.16901037721544e-05
-2.21203733026813e-05
-1.96007982317961e-05
-4.78691568729684e-05
-1.17268937741114e-05
3.80215191429797e-06
-4.81228171775335e-05
-1.92755164523046e-05
2.66064044589787e-05
-1.5037763793902e-05
-1.57849527937608e-05
-8.39349507594196e-07
2.06473490662574e-05
-4.59724105415875e-06
-2.48711109011508e-05
-4.37198830795204e-05
-1.92426983263057e-05
-2.46646178002677e-05
-1.40762066510228e-05
-3.47373434750362e-06
-2.35278469424514e-05
-2.82181533030799e-05
-3.26490516918257e-05
-9.52785978302684e-06
6.28793902620418e-06
-1.02542714408413e-05
-3.60746143350404e-05
-6.84059695841739e-06
1.45905650839942e-05
5.57038473111904e-06
-2.74829993561134e-05
-2.0117001254946e-05
-7.76236453042464e-07
-2.6172747355331e-05
-3.17163773164646e-05
-1.26795155328445e-05
-2.91725890539728e-05
-2.84806011528542e-05
-4.72755674963997e-05
-2.34419206529054e-05
-3.18757258339086e-05
-5.2750564113067e-05
-4.50364335638523e-05
-5.14517268753289e-05
-5.09133574296431e-05
-4.22796733862564e-05
-2.54477710238758e-05
3.200096895419e-06
-3.41364404624082e-05
-3.88739397772422e-05
-1.75364150928572e-05
-3.95395462063338e-05
-2.14175975372761e-06
-1.92189715097158e-05
1.96638721243864e-05
-1.56892526353986e-05
-3.30514089859354e-05
-4.11334510476894e-05
-1.38048319040488e-05
-2.07529960436847e-05
-6.05188855682401e-05
-4.85044688628517e-05
-9.93928709479516e-06
-4.16483511186582e-05
-4.93222752276659e-05
-3.25481567556629e-05
-2.95780879310694e-06
-1.59900638138997e-05
-3.4392278294752e-05
-4.16129870735763e-05
3.8029490311504e-06
6.46758554671046e-06
-1.21095006209972e-05
1.93828102586753e-06
1.567997506214e-05
1.32545133329248e-05
-3.50339100780979e-05
-2.73459316009629e-05
1.2094276103154e-05
-6.56162694187381e-05
-2.53124601626335e-05
-2.81260047976621e-05
-1.56347055028913e-05
-2.32607336152406e-05
-4.51602217980926e-05
-1.83056315014638e-05
-3.51826926938926e-05
-4.15836436835499e-05
-1.38944122927393e-05
-1.80293057898987e-05
-6.8721241225307e-07
1.46351308155477e-05
-3.95064240147666e-05
-1.14873423637024e-05
9.12598444007345e-06
-9.27925824301066e-06
-3.38794931328315e-05
4.8395039006951e-06
2.21501318718367e-05
-4.27359524530597e-05
-5.44531412457932e-05
-4.69606878086637e-05
-1.7938653636449e-05
-6.23139681957593e-05
-8.17620470320535e-05
-1.07111973248942e-05
-2.38987660675168e-05
-5.32628930497911e-05
-1.47756981348299e-05
1.29757369946317e-05
-1.39319708560074e-05
-2.91302368388499e-05
-7.50111390845643e-06
5.53150768354985e-05
-7.50987727589435e-06
-3.22435956310402e-05
-7.71544121353606e-06
9.74482272548286e-06
-3.18039184235975e-05
-3.12805520544641e-06
-1.44761002113892e-05
-3.36400407844852e-06
-6.53137106920872e-05
-6.66890763890235e-05
-5.1716076411851e-05
-4.69408284944829e-05
-3.27670724867594e-05
-6.0974608489616e-05
-2.90369350820242e-05
-3.29544554440867e-05
-3.17698177212823e-05
-2.16596749768369e-05
6.25943839393532e-06
7.49134548075966e-06
-2.43406254091753e-05
-1.24341606670641e-05
3.48408486590385e-05
-1.08301725392173e-05
-1.84920876119573e-05
-9.46592516547925e-06
3.6033261471569e-06
-8.8136464101179e-07
-4.67215604180033e-05
-2.71589990020881e-05
1.20122113957657e-05
5.03634101979282e-06
-5.05162904803349e-05
-4.84690138098447e-05
-3.83492120634368e-06
-4.80945170173756e-05
-4.89242151917993e-05
-3.56450627728527e-05
-4.74432859444837e-06
-2.6448367239486e-05
-2.25304997917001e-05
-6.26456143564514e-06
2.86727989072818e-05
-1.83256085149882e-05
-7.92269569513335e-06
-1.34580756813139e-05
1.56734824939619e-05
-2.87586557662075e-05
-2.28738242874029e-05
3.30949664688385e-06
-3.54904448885554e-05
-5.36141467797697e-05
-1.56401922010124e-05
-1.77435744257646e-05
-5.19256077677937e-05
-4.4615160207626e-05
-2.69195808481411e-05
-2.42922291167511e-06
-2.298400221509e-05
-2.98130799816377e-05
-4.03821234484004e-06
9.44569845392271e-07
1.10531342963891e-05
-2.30670010257694e-05
-1.06310072997386e-05
3.40229037956071e-05
-1.98930694800754e-05
-6.37949116991494e-05
-1.73006894829977e-05
-2.04466973673684e-05
-3.93328566493304e-05
-6.49623249653768e-05
-3.11165665948277e-05
-2.71214580664166e-05
-3.19969077032555e-05
-7.0386928938116e-05
-2.14837867306234e-05
-1.7288329348034e-05
-3.4411614936703e-05
-2.94912240640547e-05
-4.08549513266398e-05
-2.62974404369714e-05
1.83989128216345e-06
-9.68589416879614e-06
-1.50840055052556e-05
1.05435542616491e-05
-2.72690714418251e-05
-2.65885741182038e-05
-1.60656910003169e-05
-4.28205316526407e-05
-2.18875282300423e-05
-5.02727453484232e-05
-2.74478115896125e-05
-5.18349845615331e-05
-2.51905964851027e-05
-2.43346883684668e-05
-3.72126134500022e-05
-3.05322718123032e-05
-4.53015739086149e-05
-3.52865384154545e-05
-1.329605951408e-05
-4.93869649160492e-05
-2.17837037659142e-05
-3.68757492376792e-05
7.37275459591708e-06
6.63355965605835e-06
2.6658122572444e-05
-2.79727738163687e-05
-1.60864436294293e-05
-3.61995208166565e-05
-1.90348831949408e-05
-1.59739725603436e-06
-2.60079376542225e-05
-2.18596220938291e-05
-4.40881658755036e-05
-2.72221174627915e-05
-1.97547880170311e-05
-5.16774055966817e-05
-3.03048632309071e-05
-5.1199884787509e-06
-3.6099594499806e-05
-2.03791968363973e-05
1.85512780961234e-05
-1.44249555452687e-05
-7.66229809570696e-07
-1.44246619064244e-05
-1.16042173416966e-05
7.23358792654455e-06
-8.9091167507281e-06
-2.51699603825557e-05
-1.00055938434907e-05
9.61362577039179e-06
-5.11072918602638e-05
-2.09537294592641e-05
-2.35779893072157e-05
-9.62902215015879e-06
-3.61843126845551e-05
-2.54052568912949e-05
-3.47521320716961e-05
-9.77275022937264e-06
-3.5398873735202e-05
-3.17489580479802e-05
-8.34277518093339e-06
-1.75106366473976e-05
-2.74425198135008e-05
4.73515098576074e-05
-1.32903067452006e-05
-4.2430973966092e-05
-1.44727074200266e-05
-5.04443673826082e-06
-1.63838967171366e-05
-4.67742044108535e-05
-1.89203897242697e-05
-3.70998107171008e-06
1.40109988809181e-05
-2.16176059148538e-05
1.26210458613645e-05
2.20272728571672e-06
-2.46653207797086e-05
-3.35744442534043e-05
2.2048401733242e-06
-1.84039215134751e-05
-4.1512635347272e-05
-5.09889680469072e-05
2.14727622187381e-05
-6.64169244371976e-06
5.91953500136608e-06
-3.75120975930899e-05
-3.98670826637715e-06
1.02608770819331e-05
-3.6348934696051e-05
-5.17484306599063e-05
-1.70516491835657e-05
-4.60944723084753e-06
-4.9751274804741e-05
-4.46221599755548e-05
5.55589456131876e-07
-2.35000329532537e-05
-4.30706114434231e-05
-2.65161303748298e-05
-9.83154990820749e-07
-3.03992530430937e-05
-3.83106880644131e-05
1.66749528931001e-05
-1.47734594149935e-05
-3.59649957004991e-05
-3.31385611583848e-05
4.64647969207498e-06
-2.75835164554214e-05
-8.56871737181255e-06
-1.37226674074569e-05
-1.03218221354045e-06
3.63845255485814e-06
-2.40118951740184e-05
-2.1153117988737e-05
1.31712862964433e-05
-2.65761612797879e-05
-5.98884730704657e-05
-3.30490044851734e-05
1.59948586802021e-06
4.7081871103727e-06
-3.28021742556892e-05
-2.67744108523798e-05
1.28043739710714e-05
-1.72214350114069e-05
-3.41840404898108e-05
-2.76734235929864e-05
-1.52016287677252e-05
-1.24953280170778e-05
-6.64656875008376e-06
-2.58362144411851e-05
2.37278911597983e-06
6.04684465076573e-07
-4.50576433125941e-05
-1.11502555828346e-05
5.17167849705505e-06
-1.39736651835915e-05
-3.99842004402701e-05
-9.71747976513751e-06
-2.49840918256263e-05
-3.65770842706679e-05
-3.06695594930099e-05
-2.93887532111946e-05
-9.98853991884017e-06
-2.37759005494207e-05
-3.54345033507439e-05
-1.56323342168706e-06
-1.15132079994239e-05
-2.05200813904456e-05
6.22939434804229e-06
7.24602136465129e-06
-3.79048455175601e-05
-5.19321144062252e-05
-2.31501739071631e-05
-1.44393786524164e-05
-1.85867826231299e-05
-2.86828039462314e-05
-9.68957909868951e-06
-7.79757348734613e-06
4.12307113206568e-06
-4.37858666943308e-05
-1.06403178565699e-05
1.16592117426109e-06
-8.06195242498369e-06
-4.77437783345806e-05
-2.56684766630878e-06
2.04506672589507e-05
-4.22262119067812e-05
-4.46738248545783e-05
-3.61067799617249e-05
-1.8650330546683e-05
-1.18371986523074e-05
-3.49295458710951e-05
-3.19799366346059e-05
8.73273315906401e-06
-2.53735771438852e-05
-2.78209809957664e-05
1.09735542237142e-05
-2.10407571640516e-05
-1.51379434816776e-05
-2.7004707449088e-07
-1.91385108217094e-05
6.40296447394582e-07
-3.90914098793388e-05
-7.22788866045978e-06
-9.6418206310973e-06
-3.12136330964884e-05
-3.93629648565873e-06
-1.22525040334682e-05
4.90098650581687e-06
-2.22459037014074e-05
-3.17356809698695e-05
-2.06278165840833e-05
-5.54768011548966e-05
-3.6025125108998e-05
-3.61593400022638e-05
-3.75855405124918e-05
-3.5940921556677e-05
-3.88593707625047e-05
-2.11438720558664e-05
-6.31553369718215e-06
-2.89540460162328e-05
-5.22734964741075e-06
-1.60452827361714e-05
-8.5768835185837e-06
-7.77447040274652e-06
-2.73657696196511e-05
-2.31994188372213e-06
2.15401323824883e-05
-1.48141003198858e-06
-2.13502939265619e-05
-5.75008629989718e-06
-1.0823644028225e-05
-6.11075289221765e-05
-3.74801067282147e-05
3.78394633891232e-06
-1.6437081253123e-05
-6.54570335042051e-06
-3.01144788227324e-05
-2.92313076894971e-05
-1.15365876967695e-05
-1.5968020265984e-06
-1.30319314195021e-05
-2.80950810738832e-05
7.45226521201069e-07
-7.10545444383943e-06
-1.91066795568658e-05
-1.99402359823089e-05
2.09900102516795e-05
-3.2027809957398e-05
-5.02883089287942e-05
-5.18819286284906e-06
-4.32773585646924e-06
-2.1874054399551e-06
-2.76722297366886e-06
-5.49642093064039e-05
-3.08706490712683e-05
-2.99049735589711e-05
-3.44197451798354e-05
-2.55797729284521e-05
-8.8780530932054e-06
-4.68396073012275e-05
-2.25099436912051e-05
-1.29568122997162e-05
-1.76715221762024e-05
-1.46357356426809e-05
-3.51338221598944e-05
2.67406587325471e-05
-2.65985574354322e-05
-2.47165322189088e-05
-3.23813311562669e-05
-1.8201488018065e-05
-2.01186941044015e-05
-3.98733535985016e-05
-1.69518043695385e-05
-4.1137277841162e-06
-3.84010864903264e-05
-1.49454959557675e-05
-2.73799401699532e-05
-8.42134203161035e-06
-3.46464529404323e-05
-4.18033795950844e-05
-2.55753002003561e-05
1.18125362838763e-05
-2.09215362792336e-05
-1.64439592393091e-05
1.13716848191051e-05
-4.70925688476761e-07
-1.14328071956412e-05
-2.07595893536496e-05
-2.46993065237405e-05
-2.11839945896043e-05
-1.10871644065074e-05
-3.25303718702888e-05
-1.87141981671594e-05
-1.61293601435128e-05
-6.26739325859306e-05
-4.69062543309385e-05
1.64254854471715e-05
-2.81428930713598e-05
-4.05419690902839e-05
-1.35471568744193e-05
-1.19075725112258e-05
-3.34372563139109e-06
-4.24451881274238e-05
-1.93887614705227e-05
8.137349990823e-06
-3.61778988752633e-05
-4.62314108056464e-05
-1.15900652592545e-05
2.58291962282608e-06
-5.77293725853205e-06
-1.65377114239043e-05
-4.35378895183907e-05
2.62698685981429e-05
-1.43428989580588e-06
-2.51668293424724e-05
-2.89742541029383e-05
1.47408788390369e-05
3.87456919709388e-06
-5.01212867608008e-05
-1.91871128655159e-05
-4.31738440712126e-06
-2.53086701612667e-05
-2.09644784479079e-05
-7.96475291864073e-06
6.19937702720257e-06
-2.43748384233845e-05
-3.37988019886872e-05
-1.90015664422369e-05
1.20511104223426e-05
-1.64614178430957e-05
-1.15636916021439e-05
-1.40658057498852e-05
-2.26235466800961e-06
-2.61829891601029e-05
-2.03809542566067e-05
-3.97267998531548e-05
-4.16341764435031e-05
-5.02844791817691e-05
-2.6189893494483e-05
-3.24708039636265e-05
-5.99020841936478e-06
-4.23600931204239e-05
-1.1879721770843e-05
-7.60247619844201e-06
-1.61116917015144e-05
-2.76002275212869e-05
-2.10983913783466e-06
-1.78366030138103e-05
-5.19279106905154e-05
-3.45299770655964e-05
2.71562285928433e-05
-2.24080832281331e-05
-4.97007304958103e-05
-5.59595597682073e-05
-2.76220735187562e-06
2.31205058608869e-06
-2.6869427729372e-05
-4.56629986520657e-05
-1.96336336535161e-05
-1.11666137515197e-05
-3.61097108926774e-05
-2.81963949567196e-05
2.02705942333415e-05
2.018325083339e-05
-4.00203578840078e-05
-4.09983473886082e-05
1.79292144781494e-05
-2.24228378375572e-05
-2.65335885218372e-05
-3.84924450735393e-05
2.00730709702037e-05
-1.80207374300232e-05
-4.29703595992203e-05
-3.24375948489722e-05
9.51586923564072e-06
-2.64646132796762e-05
-3.92856718702088e-05
-2.41853888446346e-05
2.3362261277862e-05
-1.73261098045651e-05
-2.69020533027067e-05
-1.02797748188226e-05
-9.3260346688056e-06
-1.81119670933021e-05
-1.24466938619542e-05
1.37300137888723e-05
-1.00559220950485e-05
-2.14839890553643e-05
-2.3700348496861e-06
2.79304293531288e-05
1.80662357624939e-05
-2.70513286213294e-05
-3.31588052119877e-05
-2.68555863937956e-05
-4.9993373046595e-05
-3.67440017826757e-05
-1.27809484166375e-05
-1.6615573124549e-05
-8.0859391338828e-06
-1.71111559181345e-05
-6.10665253562719e-06
-1.73053158668904e-05
-7.98587955549862e-06
-1.39662282279303e-05
-4.5126427381517e-05
4.41671139639765e-05
2.05376835376557e-05
-4.26612877452073e-05
2.13507993610276e-06
1.3182822449186e-05
1.05421677083646e-05
-7.06255886397941e-05
-2.25322757834971e-05
-5.68689701488049e-06
-1.34386900167406e-05
-7.27584535370851e-05
-2.89136851628578e-05
-2.72517430033433e-05
-4.28904875534393e-05
-5.40586293798777e-05
-1.76182463449043e-05
1.6826546795375e-06
-3.57109444482405e-05
-1.1003372082611e-05
1.60348061313977e-05
1.7446435369716e-05
-1.69508770393554e-05
-5.13129751521608e-06
-2.64635774704159e-05
5.49655445458481e-06
-1.00135116467699e-05
-1.49402836089583e-05
-3.23859876508062e-05
-3.12174683565447e-05
-1.46609287762311e-05
-2.8301623554831e-05
-2.73398779896528e-05
-4.18364225732093e-05
-6.03661439389917e-05
-3.79514505907199e-05
-1.08262773758058e-05
-3.21342167452951e-05
-4.37779129618638e-05
-1.16154678424246e-05
-1.51830421231157e-05
-5.57055022624658e-06
-1.24733758680236e-05
-1.02517543710069e-05
1.57796388825216e-05
-6.87276701840887e-06
7.28847383954777e-06
2.24697525498733e-05
-1.20221288029598e-05
2.36456811851012e-05
-9.81845471344438e-06
-1.98201935839269e-05
-1.82700496716522e-05
-5.72631516319544e-05
-2.82555813688107e-05
-1.12857022115016e-05
-1.21788225826998e-05
-1.45013180275452e-05
-4.85439364635566e-05
-2.24554747943569e-05
-1.26132597306464e-05
-4.14389101020085e-05
-1.48018490480006e-05
5.50047994966163e-06
7.08206462645268e-06
-3.03801473860898e-06
2.91871522395544e-06
2.08848539220203e-05
-2.48353765614485e-05
2.37095580316472e-06
-2.48147433313357e-06
-3.39731444653981e-06
-3.03596882473609e-05
-3.50104192229006e-05
-3.79441159080078e-05
4.58894461595634e-06
-5.29346454661534e-05
-3.42941098525267e-05
1.06525169623394e-05
-6.67958204109498e-06
-3.45324671593497e-05
-1.92304102179034e-05
-4.52772875732462e-06
-3.55896540286982e-05
-1.35909179098307e-05
-3.42685739251299e-05
1.05484953803551e-05
-1.92935580996878e-06
-2.86243368739902e-05
1.23448439072213e-05
-1.18000314554987e-05
-3.07502372184735e-05
-1.50347264902669e-05
-1.83833514357522e-05
-3.98551056085703e-05
-1.69429054459137e-05
-4.29785883903721e-06
-1.38641766835403e-05
-4.53195392099001e-05
-3.9794885122246e-05
-2.34580069639196e-05
-3.20652495283479e-05
-3.86427669473286e-05
-2.49320634665747e-05
-9.08960349628386e-06
-1.15856926201772e-05
-2.24827603453595e-05
-3.80069722242526e-05
1.10081482447249e-06
-1.80331481494305e-05
-1.70706008199311e-05
-2.74938283017437e-05
-8.32640916966361e-06
1.10124151725516e-05
-2.53681034309793e-05
-4.49115556144865e-05
1.55152354912675e-06
-2.59681493564375e-06
-4.00250284732261e-05
-3.71119753931724e-05
1.46383028111563e-05
-1.22508542029755e-05
-4.35162245271467e-05
-2.31086075915144e-05
-7.14508801762556e-06
8.71014003354601e-06
-3.3962767955274e-05
4.38401872122487e-06
-1.66905726713416e-05
-2.46282828642466e-05
-5.00773456211312e-06
-2.81325248279821e-05
-2.32640905281923e-05
-2.93535641700759e-05
4.07363574970709e-07
8.01534417615768e-06
-2.36154120278875e-05
-1.13897148264509e-05
-1.66133519231935e-05
-1.84647528283939e-05
1.46861287977074e-05
-5.38890357976065e-05
-3.74927634134529e-05
3.34634927470628e-05
-2.14068808589161e-05
-4.50498452537328e-05
-2.51898195732995e-05
1.18300766465141e-05
-1.512713307311e-05
-2.40777355521955e-05
-3.15271962690326e-05
5.0790798408845e-06
-2.80904140572779e-05
-5.84718150655554e-05
-4.17684627056303e-05
1.30652195793342e-05
-1.69377901834474e-05
-5.22966782976429e-05
-1.75481538619873e-05
8.06144813023938e-06
3.7462659134984e-06
-5.43325655598783e-05
-2.78632355682162e-05
3.39197036375072e-05
-1.77390311421258e-05
-2.35266340615475e-05
2.07543681972836e-05
1.59908361826085e-06
-1.41914269820591e-05
-4.12911970812843e-05
-2.92960640737033e-05
1.03201350772562e-05
-3.0683176778558e-05
-3.34963123906397e-05
-2.54275558955775e-05
1.00085058382206e-05
-3.316442217323e-05
-6.99542725276028e-05
-1.38036762155334e-05
1.34379915900253e-05
-2.39584488069196e-05
-5.18049350415122e-05
1.19793874928739e-05
-6.01300169397319e-06
-2.3923148734872e-05
-1.60995766627562e-07
2.27481843880202e-05
-2.69731077553308e-05
-5.80897279273864e-05
-1.24556445484946e-05
-9.38695253994323e-08
-5.31090072111699e-05
-5.36768342992841e-05
-1.0473555507718e-05
-6.36789621855792e-06
-8.05157853440985e-05
-3.26575282513656e-05
1.76523377254892e-05
-8.20300279055736e-06
-5.46818180516601e-05
-6.18227834001433e-05
2.08759971741736e-05
-6.57150243987156e-06
-6.95886999421915e-05
-3.93976956026662e-05
4.68191302467301e-06
-1.13313818997596e-05
-4.25095991971467e-05
-4.23842691952409e-05
3.36104959380199e-06
-8.82172162374315e-06
-5.95941105848451e-05
-1.70493256374852e-05
2.49335823640292e-05
-5.05376833539696e-06
-2.64452809114179e-05
-4.42687713351845e-05
4.47395085501467e-07
-1.44590236544642e-05
-1.65992443766232e-05
-1.99304954660442e-05
5.45478330700484e-06
8.20545586596646e-06
-2.5949316041126e-05
-4.23154985388687e-05
-1.08669935418179e-05
-2.50391636548852e-05
-1.55048771786851e-05
-1.82583030734345e-05
-1.3831953322545e-05
-2.23325742614327e-05
-1.07497761436777e-05
-3.92687070711526e-06
-2.84906899314442e-05
-3.8946430478563e-05
-3.52308311687396e-05
-8.20700716376878e-06
-2.99132120181697e-05
-3.89754677781088e-05
1.34377812230601e-05
2.2644081854953e-06
-3.59373397359401e-05
-1.98510102069239e-05
7.20975116655144e-06
-1.73055955832001e-05
-5.6639309374199e-05
-4.51254842588996e-05
-1.26119739305839e-06
6.77677876336175e-06
-1.41735226140724e-05
-4.41836760811895e-05
-9.53373022965856e-06
4.59236696687905e-06
-4.1660029717895e-05
-3.44983794288424e-05
-2.83835069250468e-06
-8.25289595933356e-06
-3.82838705953993e-05
-4.67247851084052e-05
1.63078999669541e-05
-3.29241138971806e-05
-5.19671569809022e-05
-7.16100497484955e-05
2.91788036721884e-06
-1.39028564816536e-05
-6.70703420999225e-05
-2.89041530562136e-05
5.52257908770044e-06
-3.13528018553139e-05
-4.75553056319192e-05
-1.6943953896046e-05
6.68580272300141e-06
-9.37256428234065e-06
-3.65651066771756e-05
-1.10465137704683e-06
-6.34819929927759e-06
-2.69779039507541e-05
-4.25458695314081e-05
-5.39006131384695e-06
-1.99830610451582e-05
-5.02550626575495e-05
-2.1867482056428e-05
7.75497364996033e-07
-1.39272489605926e-05
-3.52922965474017e-05
-3.94667101589165e-05
-3.97944108054982e-06
-1.50478596155026e-05
5.18977670664437e-06
-2.82153319122049e-05
-1.17759832912534e-05
-3.81778601981943e-05
-2.85326900772879e-05
-1.27938752280615e-05
-2.73985977742646e-06
-1.27366988912408e-05
-4.6335852182914e-05
1.90934593457579e-05
1.47941025501035e-05
-2.99670052169022e-05
-2.60514988303589e-05
1.50199985082492e-05
1.18745762010834e-05
-3.03984764957027e-05
-3.97198727474599e-05
1.13720695577644e-05
-1.01410063426497e-05
-4.35950509286861e-05
-3.55893278634146e-05
-2.38542652485167e-05
-1.12533395441988e-05
-1.02212242913001e-05
-1.60484982761288e-05
-1.46961686281841e-05
-2.70543676534486e-05
-2.83064572233933e-05
-1.09818372218313e-05
4.41871424170244e-06
-1.555810683894e-05
-3.72250790822798e-05
-2.679117838359e-05
-3.77876405738397e-05
-1.62410834501254e-05
-2.89234671444258e-05
-2.04876877729303e-05
-1.56225888549696e-05
-5.32892770174113e-06
-6.14871713192446e-06
-4.40652011570561e-05
2.62243842353183e-06
-2.39042062978613e-05
-9.57446783924349e-06
-1.05397987420691e-05
-4.01553987846326e-05
-1.65677172688548e-05
-4.91841212722548e-06
-4.75730476964267e-05
-1.55482957965043e-05
-3.66898663208936e-05
-1.49042562055015e-05
-1.7742386609521e-05
-1.78106077829258e-05
-1.87004496395792e-05
-1.77892914797454e-05
-2.85771455526202e-05
-1.15678941454784e-05
-5.30119227351382e-05
-2.44355174880175e-05
-2.63314082603847e-05
-3.25395354566795e-05
1.00044874252095e-05
5.83957897552344e-07
2.46081456846143e-06
-5.08924431880571e-05
-3.327829207013e-05
-2.83858169727705e-05
-1.9580400948359e-05
-1.01453718965381e-05
-4.08076366257588e-05
-1.59025284189918e-05
-1.85253095561329e-05
-2.11560782046375e-05
-3.83945806643957e-05
-2.67024429237556e-05
7.08649549872023e-06
-2.74565949785918e-05
1.04601027924977e-06
-2.59781448389418e-06
2.46239430400595e-05
-3.49869615793548e-06
-3.75212191246218e-05
-7.32143142658677e-06
-2.45713504139442e-05
-2.48481821741102e-06
-2.79530043745946e-05
-4.54955269895884e-05
-1.21808679489676e-05
1.23639810738845e-06
-2.2277861744965e-05
-2.30770065839947e-05
-3.11038896603658e-05
-8.26657499390213e-06
-1.40260214203379e-05
-5.48052529952994e-05
-1.79507964814212e-05
-1.36281921270584e-05
1.49522862661145e-05
-3.71560801860869e-06
-1.90441643059233e-06
4.11866526767275e-05
5.42033841712523e-06
-1.28134208637129e-05
-3.23897675229805e-05
-2.09821213518485e-05
-2.46046925178299e-05
-4.70492891042437e-05
-2.49825221975666e-05
-5.60876850332799e-06
-1.80020122415672e-05
-2.30223106371244e-05
-6.14136622190227e-05
-3.66652787653583e-05
-2.79486768466195e-05
-2.15957688430325e-05
-3.1464983534736e-05
-3.8553547389694e-05
-2.41494868579696e-05
-1.93786873875176e-05
-1.48154208161894e-05
-6.41430028985347e-06
-3.14025890021151e-05
-4.55441022227908e-05
-1.96905843900576e-05
2.12226410159151e-05
-1.83437947649947e-05
-3.06351856897715e-05
-3.98208788221391e-05
-4.84192029242241e-05
-3.78965774285275e-05
-3.89056451677578e-05
-2.15926011509278e-05
-3.90357387048772e-05
-2.74886849028102e-05
-3.00633894028878e-05
6.51303987136325e-06
-2.40350095185309e-05
-3.00030720808753e-05
1.08201121242874e-05
1.51605859508992e-05
-1.51643011420945e-05
1.73052442920547e-07
1.78796559636435e-05
-1.00072229999274e-05
-2.85973493934057e-05
-1.1498451995257e-05
-2.10845380386728e-05
6.03790930114245e-06
-5.38245327193895e-06
-2.68210736061036e-05
-6.96505702279061e-05
-2.75061339893086e-05
-5.45803764350826e-05
-1.36021059614176e-05
-1.67439420774278e-05
-3.41373108881445e-05
-2.57319062528662e-05
-3.03432895985426e-05
-9.38457301779598e-06
-1.69602318465109e-05
-1.68743055552446e-05
4.32804965848216e-06
1.32067039495655e-05
5.05189758906747e-06
-3.1485081634895e-05
-1.48418532228072e-05
3.35563364983644e-05
-3.02927729682719e-05
-2.99714399477834e-05
-2.61997240275679e-05
-5.39447971161133e-06
-1.52971683539917e-05
-3.69274614461979e-05
-4.9587977472674e-05
-5.13974525115449e-06
-1.4974012140838e-05
-5.00559014763965e-05
-2.73597520421151e-05
-9.85722106619701e-06
-9.57922991666894e-06
-3.42931150328449e-06
-3.63215487907145e-05
-3.34996276942599e-05
4.43281743614515e-06
-4.91116583505504e-06
-1.6520442821391e-05
-1.70371901553484e-05
-2.04750567083642e-05
1.60912821650924e-05
-9.36388171415972e-06
-3.28599052798887e-05
-1.06365145805017e-05
-8.28807158094751e-06
-2.70805443951731e-05
-2.8219437765053e-05
-4.28563898360983e-05
-1.10979496472937e-05
-1.69785549115134e-05
-2.55518883990124e-05
-3.59168152968435e-05
2.81591866999166e-05
-1.82540064034152e-05
-4.12626621297119e-05
-6.38769102299962e-05
-2.59920884309176e-05
1.63522099851445e-06
-2.26304030440541e-05
-4.25049126938282e-05
-9.83697733438791e-06
8.60458692599883e-06
-3.24781464822935e-05
-2.87983413169765e-05
1.44469415501723e-05
-1.12905526916411e-05
-2.26185530347813e-05
-2.02340016525975e-05
-2.64416852264763e-05
-1.69108059606327e-05
-3.06556601129725e-05
-4.30223164449294e-06
-3.29833659470946e-05
-4.31653836901123e-05
-1.68172273446821e-05
-5.54874914803289e-05
-3.95593327258645e-05
-3.88583646425158e-05
-1.11048574754085e-05
6.16294402285135e-07
-5.44977992421848e-05
-1.06315783754696e-05
-4.07469505182122e-05
-1.84909573883565e-06
-1.29425346811083e-05
-2.28425862308766e-05
-2.23569517768851e-05
2.8359176454407e-05
1.12774370698233e-05
-1.95633229608115e-05
-4.92571972502198e-06
-2.4189186336615e-06
-1.57280248659767e-05
-2.40820629892773e-05
-3.89493168880845e-05
-2.52057993652101e-05
-2.08696896694459e-05
-3.63016217173365e-05
-8.92478357385092e-06
-2.9016747641461e-06
-1.10215197361191e-05
-1.4063193640007e-05
-4.30219358223311e-05
-1.63003967360484e-06
1.07840187816378e-05
-2.732685407206e-05
-1.748158894538e-06
1.38997429522567e-07
-7.19302653424239e-06
-5.68663823825975e-06
2.65570325359624e-05
3.05815128722948e-06
1.81854379456301e-05
1.50910198330038e-05
-5.05204101621915e-05
-4.62608428196756e-05
-6.37335168585859e-06
-2.33478994420073e-05
-3.40193857803918e-05
-3.69088536249485e-05
1.7991472004793e-06
-6.73248577387183e-06
-3.37955372880603e-05
-2.49501730233047e-05
3.54160676277949e-06
-2.57118161098299e-05
-4.26416834332741e-05
7.86551434614145e-06
4.67757891334652e-07
-9.93819617500585e-06
-1.27604280467889e-05
-1.41520126948762e-05
-5.99167151810035e-06
-2.04168580962784e-05
-1.74739933005581e-05
-1.1528058762253e-05
5.63841733454284e-06
-3.55151777308758e-05
-3.06120366623521e-05
-6.91674040016806e-06
-6.27257166432483e-05
-4.05756213084794e-05
-4.26637006884415e-05
-1.94564402859679e-05
-2.62505491477538e-05
-8.72288571953054e-06
1.92056465812608e-06
-2.0438004805634e-05
-6.54463003318325e-06
1.40766266148841e-05
1.15713627292307e-06
-1.90831363822407e-05
-2.69618305226229e-05
7.40279667323835e-06
-8.26025844008775e-06
-2.92683046763601e-05
-2.46248877437659e-05
-1.83476133130706e-05
-2.65907773954874e-05
-2.00764866385072e-05
-2.76269685212738e-05
-1.94026563508002e-05
-2.19831541299829e-05
-3.79760164611909e-06
-2.48461210038481e-05
-3.63835188009739e-05
-1.84664536985649e-05
-5.52857767047083e-06
-2.95070796390282e-05
-1.59866595881918e-05
-1.85434286811011e-05
1.1697382235736e-06
1.6827774635751e-06
-2.66880443350788e-05
1.55944904183129e-05
1.31761430563641e-05
-5.57199054747027e-05
-3.48239421667091e-05
-1.88260414520634e-05
-2.31374577043602e-05
-9.04852385025362e-06
-1.40563717238137e-05
-6.58676899904833e-05
-3.36499699167325e-05
-2.36912373585412e-05
-1.07252104060786e-05
-3.12289751418139e-05
-1.90135127916641e-05
8.9165337593768e-06
-2.29792682506153e-05
5.97307693383729e-06
-2.1037953186897e-05
6.63045270962408e-06
1.68656074137818e-05
4.6583618014592e-06
7.67594928284697e-06
-3.8422653429014e-06
1.41078155028851e-05
-1.37350266818309e-05
-7.39261555739953e-06
-3.10031756314567e-05
8.03168617054266e-06
-4.74341272701556e-05
-4.54663368991399e-05
1.62844760207395e-06
-1.80053059760634e-05
-3.9996488362074e-05
-3.63005648767832e-05
-1.22852286454992e-06
-1.37878913897437e-05
-1.16952542697079e-05
-1.08294161009539e-05
6.19328617458975e-06
-6.14167676270582e-06
-2.60066150772998e-05
-2.79036603028406e-05
-9.73600794796489e-06
-1.08709235504026e-05
-4.9774702249989e-06
-1.10669968905518e-05
-2.26294040242813e-06
-5.47396996231848e-09
-3.89178716564081e-05
-2.9145614736979e-05
-1.7684679339511e-05
-3.42928661105079e-05
-5.41436848264257e-05
-4.20082707492552e-05
-2.21832217290107e-05
-5.29030265061517e-05
-3.90961544716012e-05
-3.23229491930705e-05
-3.1948894743035e-05
-3.63691487916673e-05
-1.27662742328823e-05
-1.46008625790305e-05
-2.89613972352284e-05
-2.85292330156294e-05
-2.11455993028431e-05
-9.940438722767e-06
-2.74510275648163e-05
-1.33142387785181e-05
-3.31718465418973e-05
-3.87247226402346e-05
3.05796834471647e-06
-8.24305413083094e-06
-2.550764414735e-05
6.15637492649178e-06
-2.39716343310218e-05
-4.73312318590138e-05
-2.24408947864772e-05
-3.99635271060938e-05
-1.3880502313973e-05
-5.40440961747858e-05
-5.32598146194168e-05
-2.56544745855388e-05
-1.41731910272708e-05
-4.46402193753473e-05
-4.653635312482e-05
-1.68007803997553e-05
3.13913207174661e-05
7.39047581508393e-06
-3.14241363075444e-05
2.20904651093741e-06
1.23118510902544e-05
-2.08020092796699e-05
-3.38023282453782e-05
2.025923680389e-05
-5.68306469844798e-06
-5.01070119728254e-05
-5.30199251262093e-07
2.97287142536764e-05
-3.45454284183326e-05
-5.41091687832093e-05
-3.65122963289773e-05
-1.35695596201356e-05
-1.11519810612904e-05
-2.95815026722438e-05
-2.4915833221106e-05
-2.12003194684569e-05
-2.3779027397559e-05
-4.45048462527047e-06
4.55918173845523e-06
-5.00303167691179e-06
1.97738616663282e-05
-6.05426310158417e-06
-2.08741879211288e-05
-1.50135770930589e-05
-2.67729658323474e-05
-3.76205289861367e-05
-1.70931001990095e-05
-2.93531543558069e-05
-3.0670314120347e-05
8.53972527940473e-06
2.17225769673865e-05
-1.54895682233533e-05
-3.30581518255878e-05
-2.90947529461099e-05
-5.34933441773491e-06
-3.38134011120607e-05
-3.61919988955222e-05
-3.18812438766525e-05
1.62926965088995e-05
-3.29733751229697e-05
-3.58524028304842e-05
-1.46461934922858e-05
-1.57498264239486e-05
-1.31698535770581e-05
-3.80012573369083e-06
-4.84151232517076e-05
-2.5039013984409e-05
-4.62251061571698e-06
-1.524307030429e-05
-3.31631658932888e-05
5.26137458080098e-06
-1.61239165794267e-05
-6.75317434276808e-05
-2.63245089305108e-05
5.83562156017341e-06
7.83323764930482e-06
-3.67046235569394e-05
-2.01253691015132e-05
-1.58600065336327e-05
-1.41567880212194e-05
-3.6544408026632e-05
-3.43774774934709e-05
6.28859982398805e-07
-2.43186767662644e-05
-1.31507985995157e-05
-3.82905481609316e-05
5.00346278134209e-06
4.19033359651868e-06
-2.36103126469296e-05
-2.95192353585295e-05
-2.47363350567158e-07
-8.21750176102113e-06
-2.39840513142872e-05
9.73989621875043e-06
-1.34716504376746e-05
-1.40900833796501e-05
-2.02304932035231e-05
-6.45787652839387e-06
-2.43478173995837e-05
-8.205387681599e-06
-2.42810494473501e-05
-8.22991033207785e-06
-4.4563121523175e-06
-4.73883060865637e-05
-2.87960823946396e-05
-2.62492690507318e-06
-4.44249356222039e-06
-2.90470553424873e-05
-5.54767336538977e-06
-2.96161216584782e-06
2.74747592785006e-05
-2.91498080317214e-05
-8.99982603724574e-06
2.59322137177521e-05
-8.35872868264723e-06
-1.53256876370075e-05
5.17076917615453e-06
1.38402072364415e-05
-4.01479954139023e-05
-2.67490433223332e-05
-2.03570944124738e-05
2.39580420744664e-05
-4.50404907631159e-05
-6.73384769901443e-05
-2.7063238132178e-05
-1.41503250667304e-05
-3.61482338063265e-05
-4.61370866952533e-05
-1.94025106103633e-05
9.48780212533641e-06
1.90224741926507e-06
-2.66304879854324e-05
-1.91820796203532e-05
-2.28473919372015e-06
-2.30138722716416e-05
-3.14778450926871e-05
-3.74110484218143e-05
1.61195680443444e-05
-1.41213348459575e-05
-2.39900738065138e-05
-4.78191371507711e-05
-2.46353032375583e-05
-4.70014520780367e-05
-4.50480864452203e-05
-5.91305244594646e-05
-4.75840816843341e-05
-3.15593698628046e-05
-2.10959770470258e-05
-5.739984661196e-05
-1.67415277397187e-05
-1.13629739692929e-05
-4.92869437989479e-05
-3.72903289365825e-05
-2.79595604242369e-05
3.56089430067845e-06
3.95599283859354e-06
-3.59857891600936e-06
-2.95694013903406e-05
-6.9937883154072e-06
9.41327392842938e-08
-2.7724617402366e-05
-2.03594435958847e-05
9.73006628206342e-07
-3.63088697322378e-07
-1.20560131731564e-05
-1.65873543827215e-05
-2.97449021113847e-05
-2.88823031955625e-05
-4.19230522002784e-05
-1.90641761692636e-05
-3.53766267163625e-05
-6.83958093171434e-05
2.12383113015121e-05
-4.73086784292501e-07
-4.43913276388351e-05
-4.92956593051032e-05
1.80102772034588e-05
1.15490625525576e-05
-8.60479378961525e-06
7.393411675833e-06
1.68299268926805e-05
1.4432139901301e-05
-5.57681654315276e-05
-2.02885383057224e-05
8.89907757338841e-06
-1.92401618286163e-05
-9.30618188006707e-05
-4.56629918359726e-05
6.97553362238474e-06
-3.77132627334976e-05
-2.98529075915495e-05
-1.66556353201988e-05
9.59283501572485e-06
-2.20427305544162e-05
-2.61170993585848e-05
-9.72912404680806e-06
-4.70101699911597e-06
1.0373048539357e-05
-1.33018896336406e-05
-1.29306360854145e-05
4.57759250694609e-07
1.49422958111151e-05
-3.75701105431156e-05
-3.30319125435145e-05
7.28097058482125e-07
-1.13389216682659e-05
-6.37139270627353e-05
-4.21229589630251e-05
-3.99486210867908e-05
-2.81450788710517e-05
-3.40945563563001e-05
-5.90740624899072e-05
-5.43392622410308e-06
-4.5454218376756e-05
-3.8877381624413e-05
5.51567807681308e-06
-2.90928342609926e-05
-3.35334068773109e-05
7.8774003642884e-06
-1.12394947617106e-05
-3.83452531419503e-05
-6.84286098185459e-06
5.12769572316826e-06
-2.30035835885734e-06
-3.74764950708245e-05
-5.50041798325025e-05
-1.23684213841441e-05
-2.33742124363112e-05
-2.79610374316415e-05
-4.47953749484824e-05
-2.68721216788868e-05
-2.77133396963553e-05
-1.84656545417591e-05
-5.18535449873565e-05
-3.18529623814951e-05
-1.42768017227916e-06
5.72251395814864e-06
-1.98075935858943e-05
-4.24191827747765e-05
6.02490661887086e-07
2.71547841916751e-06
-2.39212231387376e-05
-1.7147168998574e-05
-3.96629996821453e-06
7.83409015758976e-06
-1.23934332132429e-05
-3.26600817065235e-05
-8.01161568665943e-06
-3.88632319825931e-05
-3.29328603979135e-05
-4.39845588598956e-05
9.3252144059043e-06
-3.6656066265751e-05
-1.75291251455217e-05
-1.96890599834057e-06
-2.23028443021462e-05
-4.37565696631762e-05
-3.04480844112745e-05
-3.22570345233976e-05
-1.17366071166164e-05
-2.97646021726643e-05
-2.23006121713678e-06
9.20752376914833e-06
-4.88445181424224e-06
-2.50919033119508e-05
1.59345620732244e-06
-2.42478734256017e-05
-2.03647976347462e-05
9.27985499889729e-06
-1.76505451003655e-05
-4.39838419533477e-05
4.69604261279666e-06
2.00911460275444e-05
-2.44362115206502e-05
-3.64472868363568e-05
-8.83245309557881e-06
-1.17269948603943e-05
-2.46036686954276e-05
-6.05290284028342e-06
7.15769216264758e-06
-3.18056545352358e-05
-4.32008269704383e-05
-3.2699825177664e-07
-1.07575658031537e-05
-2.18623604422094e-05
-4.2152038764086e-07
-4.01780049385472e-05
-2.01941087437836e-05
-1.61133247183293e-05
-2.84582164862763e-06
-2.25575648061199e-05
-3.33918002512614e-05
1.09086331163045e-06
-1.00707659970716e-05
-3.86202501205669e-05
-5.30347756823476e-05
-5.63864529131557e-06
-2.43643883317917e-05
-2.60557695262155e-05
-5.67265718335017e-05
-2.05213048366521e-05
-3.2479016940217e-05
-6.97145186084146e-06
-1.58261868594413e-05
-7.31288279318263e-06
9.62832227033251e-06
-1.17389176935e-05
-3.13647051345681e-05
-3.4248074729536e-06
-1.6400681854364e-05
-1.87987561014303e-05
-1.04758031199302e-05
-2.16267336731956e-05
-1.60710422986803e-05
-1.15280460484403e-06
-3.00388690695591e-05
-4.15637717099205e-05
-3.40169328001994e-05
5.13044730822773e-06
-1.77450831092627e-05
-3.23531949921946e-05
-1.7785583352153e-05
2.74906760640736e-05
-4.29044688370887e-06
-4.11009126889179e-05
-2.85611699431386e-05
1.42014699739142e-05
-1.65465021032222e-05
9.7317323890231e-06
-1.81436565796796e-05
-6.2611442492268e-06
-2.60869498815866e-05
-4.41850648810831e-05
-2.87569934951089e-05
2.75447894684893e-05
-1.08818966285741e-05
-6.30642480489395e-05
-2.95109098169565e-05
8.82775419841709e-06
6.48725367455001e-06
-4.24877455744891e-05
-3.54085157703414e-05
-2.93665740599497e-05
5.01387488760099e-06
-2.08545149239572e-05
-9.39342044541937e-06
-2.41158058538402e-05
9.9103493324672e-07
3.65374717157688e-06
-7.45228899780281e-06
6.41431973418539e-07
4.65553276731008e-06
1.5361963694396e-05
-6.36489162870126e-06
-1.00067956836758e-05
-3.1146399969055e-05
-6.23893037148571e-06
5.89602666000484e-06
-2.24666331724101e-05
-2.70457266044447e-05
1.05698704181147e-05
-1.78508271713028e-05
-4.25557712720396e-05
-1.90733401750044e-05
2.12014519958343e-06
8.28768791016066e-06
-4.42350589312449e-05
-2.1694313617472e-05
1.30621672729459e-05
-2.16484548033311e-05
-1.83092835865495e-05
-2.39687912409764e-05
6.24630387423002e-06
-3.35210457455403e-05
-5.04345593112185e-05
-5.66649366555899e-05
-1.3512431592397e-05
-1.05907396253686e-05
-5.18050880564674e-05
-4.81786719781276e-05
-4.14579340141245e-06
8.80405122608031e-06
-3.22347964644991e-05
-4.62548714645294e-05
-2.79903135143837e-05
-1.5949699576516e-05
-2.56274971738823e-05
-2.38344711292082e-05
-9.46196562774562e-06
-7.31546323361924e-06
-2.69951415623838e-05
-1.91007447879147e-05
-1.94279294507144e-05
-3.90902724814854e-06
-2.89503406767964e-05
-5.56799601477587e-06
-4.46705133802339e-05
-5.30010360550542e-05
-1.50051239722278e-05
-1.30350081691604e-05
-3.66116579080704e-05
-2.18521111381604e-05
-4.59679893652994e-06
-1.51120061187538e-05
-4.9630174906116e-05
-3.94665785313214e-05
-5.24792743364789e-06
2.82174325727762e-06
-2.60270165398459e-05
1.20051300717767e-05
2.13302229291592e-05
4.69046980088491e-06
-2.79049895022959e-05
-3.49737810163061e-05
1.36723858990347e-05
1.92313782461542e-05
-1.44998949014763e-05
-3.74024027492028e-05
-8.73227875838807e-06
-1.36931744098666e-05
-2.8694277967923e-05
-2.92525900150785e-05
-1.9029266194477e-05
-1.77819921494769e-05
-2.05421402404718e-05
-2.02337258659494e-05
-4.66459340121245e-06
-4.63054034245696e-06
-5.89947965675097e-06
-1.4363581056255e-05
-9.94297831760255e-06
1.28416191077627e-05
5.03375216928325e-06
1.47260914552655e-05
-2.64058418964609e-05
-3.04439535257546e-05
-1.80862565626173e-05
-1.33272275833929e-05
-4.09842318815424e-05
2.02396861963609e-06
-3.24511381494508e-06
-2.64371747858171e-05
-1.77513788467009e-05
-2.57681655081536e-05
-3.10727325640995e-05
-4.73854911022971e-05
-1.78484142307214e-05
-4.52203298512936e-05
-6.99872054856361e-05
-1.00243683395468e-05
-1.91811223588004e-05
-3.73101014030622e-05
6.71122807136501e-09
-4.19602756624078e-06
-1.6874737831549e-06
-3.23575655924916e-05
-2.89630679551017e-05
3.27730638890193e-06
-3.34431454637274e-05
-1.50471860834436e-05
-3.28519215788008e-05
1.25946711102515e-05
-1.98077362343987e-05
-5.28325033912407e-05
-3.69030743555172e-05
-9.90272762932211e-06
-1.67987500232638e-05
-2.52035003256142e-05
-9.02976408214215e-06
-9.40340676019275e-06
-4.03785337602461e-05
-2.13524598371103e-05
-2.83877276063703e-05
1.86043131667042e-05
-1.71881863327938e-05
-1.3181969382092e-05
1.32445167840763e-07
-1.92780295865136e-05
-4.32482151758561e-05
-5.12285713012541e-06
-2.78861415957843e-05
-3.95684281663265e-05
-4.66618894597446e-05
-4.74274562114645e-05
-3.79471505032437e-06
-4.38955230404859e-05
-5.08668933789437e-05
-1.25663768174882e-05
-8.82520255537211e-06
-1.03579004245367e-05
-2.7640103272457e-05
-2.51828138945116e-05
8.06794624034407e-06
-1.55748820715484e-05
1.33645294508041e-06
1.27353448604488e-05
-2.18126201959207e-05
-1.24274628147939e-05
-3.90538847851692e-06
9.66753248877001e-06
-8.95209836394104e-06
-4.04328179917957e-05
-2.20356379032759e-05
6.3830909627795e-06
-2.91195794348958e-05
-2.79920904766761e-05
-1.19906192419693e-05
-1.16873912414629e-05
-1.11904451712108e-05
-1.63670176987854e-05
-7.27619152770564e-06
-1.22723008266206e-05
-7.27855515039396e-06
-5.84710719677449e-06
-4.1839142577153e-05
3.91143460976182e-06
9.79154399057936e-06
-1.53589765944492e-05
-2.87818928815009e-05
1.29862375727111e-06
-1.2843901252338e-05
-6.58616140026028e-05
-4.2438343321249e-05
-3.06609078940804e-05
-1.94815344032618e-05
-2.73936967983732e-05
-2.2801581805786e-05
-3.37957728763123e-06
-1.96506543533107e-05
-4.97802975441029e-06
-2.78964541496785e-05
2.73612845272115e-06
-1.17356406169153e-05
-6.91302430034157e-05
-4.1728571839603e-05
1.61422905946249e-05
-1.61452104091748e-05
-4.32392597653781e-05
-1.95349186968651e-05
-1.01154899549278e-05
1.39199233871435e-05
-2.85612990666977e-05
-6.04704615136452e-05
-1.86016393918208e-05
-4.81914271081428e-05
-3.87874305927653e-05
-2.3907208916104e-05
-3.7128144423663e-05
-1.0210792082462e-05
-3.87967518993205e-06
-3.57549585345899e-05
-1.30149383831373e-05
-6.48904357687795e-06
-2.22679633824695e-05
-4.65177266847845e-05
-1.0691698646036e-05
-1.88366334303655e-05
-1.14810291214793e-05
-1.66135323744881e-05
3.21442035792184e-06
7.79357257896618e-06
-1.03699186409999e-05
-1.34946656000573e-05
-2.96946490934153e-05
-1.18642109088237e-05
-4.65631328022694e-05
-3.97310452444222e-05
-5.45880928777951e-05
-3.88551951971875e-05
-2.08476623680717e-05
-2.74493555279094e-05
-2.8965710576478e-05
-3.83995211068738e-05
-2.95498254420899e-06
-7.7483188239697e-06
4.7504535566946e-06
-5.44388832168846e-06
2.15937027534708e-05
1.17663445828552e-05
7.28490795265901e-06
-1.0446362464859e-05
-3.38891956431144e-05
-2.4125115019758e-05
4.83074421636165e-06
-2.95246177236823e-05
-3.23544485437768e-05
-2.23522781891517e-05
-2.67199354137333e-05
2.57333351035447e-06
-6.35538002013167e-05
-3.68450755900059e-05
-2.69023932550192e-05
-4.51659120045671e-05
-9.51988848650532e-06
-4.40488794329152e-05
8.91211299095192e-06
-7.88515843661785e-06
-4.98077865165827e-05
5.79943875089001e-06
-1.05099511669271e-05
3.33043885084941e-06
-2.21004964945569e-05
-1.53028499793082e-05
-1.87949564341997e-05
-1.83962561423307e-05
-3.4578796150405e-05
3.28683559084054e-06
4.00925175848872e-06
-2.91795959141344e-05
-2.17393490557882e-05
-3.80253398136383e-05
-5.01742804127118e-05
-3.65616765462347e-05
-1.39427194455147e-06
-5.18031943352979e-05
-5.30326201211806e-05
-2.80056801347631e-05
-7.39486694264377e-06
-1.1148781950078e-05
-1.09465916905624e-05
-3.61308769437139e-05
-3.30565541974098e-05
-3.77172591177344e-05
-2.48504992821202e-05
-2.29262706456613e-05
-3.51674955516174e-05
-4.52504072499445e-05
-3.04352723388261e-05
-3.23684066430626e-05
-1.63245212170988e-05
-5.5882396419001e-05
-4.12623942709886e-05
-2.40437085611548e-05
-2.74390235470051e-05
-7.97928585897749e-06
-3.61742638913573e-05
-3.33799565668168e-05
-1.61017923171992e-05
-1.75998443852155e-05
-4.91936859162433e-05
-4.65069682285176e-05
1.41906733049668e-05
-1.27673721009512e-05
-4.17042905826367e-05
3.22301456007654e-05
7.16645021265692e-06
1.52716232589268e-05
-2.18316225884975e-05
-2.82984102898308e-05
3.2703384814138e-06
-1.40476182592733e-05
-3.82692517458644e-05
-4.13242733322671e-05
-1.99958997066147e-05
-1.34250561867206e-05
-4.54966516592427e-05
-3.88701728080262e-05
-1.95548797303349e-05
2.24324457853097e-06
-4.61663872092283e-05
-1.2967136887358e-05
4.52946006578405e-06
3.1260557632787e-08
-2.06053510776535e-05
-9.06406323810926e-06
3.93504605921817e-06
-9.12777636081887e-06
-3.01400512569493e-05
-2.28451716387053e-05
-3.26595212074191e-06
-1.85558732065035e-05
-3.36179002758288e-06
-8.70507484888311e-06
1.0421384113531e-05
1.5035008748131e-05
-3.71826067847527e-05
-3.9760118339924e-06
-1.93014428475495e-05
-4.36570283853021e-05
-3.66905840722421e-05
-9.7723246676817e-06
-4.20854908089334e-05
-4.99065843525656e-05
2.1080828504811e-06
4.04415316970497e-06
-1.85021879815848e-05
-3.87471072496027e-05
5.47452483805494e-06
-1.71648279547539e-05
-2.7061599128562e-05
-3.50480290964593e-05
-3.71197883928978e-06
-2.03768756796559e-05
-3.25927376182991e-05
-5.45507151284187e-05
8.03182375513427e-06
-4.4788687107202e-06
-1.26582261845816e-05
-3.7199078126417e-05
-1.10144274478902e-05
-3.62640742290014e-06
-2.21970301576879e-05
-4.08803217377649e-05
-2.09451250185208e-05
1.58897680000064e-06
-4.93301113572041e-05
4.15986181309684e-06
-9.60587095494398e-07
-2.60428989138509e-05
-4.50227683777355e-05
-1.68679431562266e-05
-1.07604075766985e-06
-8.10633973824696e-06
-5.54162035169083e-05
-3.05454153407636e-05
1.02225482669731e-05
-2.47115227987639e-05
-6.48462247916284e-05
1.86658760049285e-05
4.57872334820129e-06
-8.01255919767682e-07
-2.47331280922566e-05
-3.39123009477552e-05
-3.4359649127707e-05
-1.72069826417462e-05
-3.14390618441548e-05
4.87272974741183e-07
9.95287273726936e-07
-1.91846587342947e-07
-3.78568346968166e-05
-3.67348896615064e-05
-7.25243156323892e-07
-2.22729288437417e-05
-2.57353133738935e-05
-7.20394822786112e-06
-2.73076249375835e-05
-2.74389820108776e-05
-3.23988984532341e-05
-1.3588305520089e-05
1.45556740269908e-05
-7.85776180212429e-06
-1.7566233451046e-05
-2.02275019793085e-05
-1.58373860442772e-05
-2.05668706510872e-05
-3.12711951863931e-05
-2.0112587590339e-05
1.38123020152782e-05
-2.91987012306144e-05
-2.6551305031972e-05
-4.53465240111545e-05
-2.29677031624982e-05
-2.81749945178308e-05
-2.26341889502033e-05
-1.34932101433917e-05
-1.49724223256625e-05
-1.80365383990365e-05
-2.78421366402206e-05
3.72933908984531e-06
-3.31704696498184e-05
-1.72562929402785e-05
3.70486082595467e-06
-1.55608372883602e-05
-3.71333454083556e-05
-1.17988841778005e-05
3.14955197368249e-05
-1.33012733917341e-05
-5.60632706063428e-05
-3.85322473051205e-05
-1.72500207154008e-05
2.52042702372062e-05
-2.07232427606656e-05
-4.36865816236529e-05
-4.75908130795521e-06
-2.20024834054588e-05
-6.07428433251489e-05
-7.9837792886166e-05
-1.37469837426689e-05
1.81677038996585e-06
-5.93350983658353e-05
-5.13093370240786e-05
1.46942315434314e-05
9.37425647682642e-06
-3.46836463571256e-05
-3.62830969454188e-05
2.12493939984707e-05
-3.80942783221714e-05
-8.76313655068501e-05
-2.61816238209072e-05
-1.21336380123959e-05
-3.08662473098752e-05
-1.90944930103462e-05
-1.89758833080025e-05
1.50961617450868e-05
-2.31574989050164e-05
-5.2536494400381e-05
-1.1258767422383e-05
-5.20595643682273e-06
-2.11310385016722e-05
-1.64041170019948e-05
-3.09592697942121e-05
-5.4736791878937e-06
8.20526189946377e-07
-1.62624536377429e-05
1.3072621483435e-05
2.68365621033156e-05
-1.08809198395776e-05
-4.07120695315774e-05
1.86484243992998e-05
-2.8976845096544e-05
-1.75547886712185e-05
-2.53869515191234e-05
-2.45914473028399e-05
5.57791003130653e-06
-4.53901364075404e-05
-3.38597624810103e-05
-1.26234239176798e-05
-9.79936901519505e-06
-3.35275861051826e-05
-2.78361886862538e-05
-1.8994114924458e-05
-7.2541717353681e-06
-4.63043394420257e-05
-1.04356571240124e-05
1.95984730842453e-05
2.57998252551917e-05
-2.50430115879143e-05
5.97494823814856e-06
3.00485402826598e-05
-1.73106483338463e-05
-4.86914382659537e-05
1.96744585158721e-05
1.35759515185097e-05
-1.62805611704967e-05
-2.83018389732228e-05
-5.20959371679032e-06
-2.17557641749392e-05
-3.5475097655577e-05
-2.50517413840085e-05
2.99977364122055e-06
4.48395143498175e-06
-3.40956583702135e-05
-4.69565357813957e-05
-1.83191651826e-07
-1.30898416852797e-05
-2.95451026998529e-05
-1.96416856387521e-05
-1.39939766758933e-05
8.76501697963683e-07
-1.82551157354317e-05
-1.99695181618455e-05
-3.20566502855497e-05
-7.72780099830387e-06
-5.21192950889808e-05
-3.0101651555817e-05
9.0980700516179e-06
-2.08944250035082e-05
-3.94387261184037e-05
-1.17503403643368e-05
-3.00757948540555e-06
-2.5502058693546e-05
-2.30105877837288e-05
-3.74386094923014e-05
-1.65681185153311e-05
-2.87364269736274e-05
-4.75944155193906e-05
-1.34441947433925e-05
1.20357797651101e-06
-1.60601236198827e-05
-3.23582361936688e-05
-1.70165615169741e-05
-6.54120230237843e-05
-1.20479856430936e-05
-7.35230021237076e-06
3.32863708333046e-05
-5.82533907387561e-05
-2.67881926581517e-05
-4.56720135957027e-05
-1.92935285030049e-05
-1.86898955941746e-05
-2.54053170781672e-05
-5.38649908573253e-06
7.7261781192666e-07
-4.61570723259648e-05
-3.44886555043102e-05
9.82804506502359e-07
3.81045607931439e-06
-3.10821463806572e-05
-5.44834849969095e-06
1.17226858236474e-05
-1.16348151700546e-05
5.48868973913676e-06
-2.31306045123977e-05
-4.70489379796445e-05
-2.08116361071203e-05
2.51867810559959e-05
-2.20472150177741e-05
-1.07891637657899e-05
-2.78791727337414e-05
-1.85365885899388e-05
-3.62883191148859e-05
-2.19971462785034e-05
-3.33498311587134e-05
-1.82283739938856e-05
-3.18442021354279e-06
-1.53290750595237e-05
-2.54437511168155e-05
-6.59354526714213e-07
-2.15117682055434e-05
-2.95693547474977e-05
-4.03731995707427e-06
-1.71823903882772e-05
1.23375220010753e-05
1.11191437154887e-05
1.03109802892273e-05
-1.79349708078316e-05
7.32657129503268e-06
-1.66634992818091e-05
-4.13526427959416e-05
-3.57038138668105e-06
-1.36182779693357e-05
-1.38345025121006e-05
-1.67349671326989e-05
-1.95973366587894e-05
-4.15966560113912e-05
-4.34676681213878e-05
-2.97158005491408e-05
-8.68770523814192e-06
-5.50094714152659e-06
-6.56512908589499e-06
-4.63571514655221e-05
-7.99697841533136e-06
3.13966024205947e-06
-8.49388257827825e-06
5.19378627133791e-06
-1.19204463361497e-05
-8.88145476835651e-06
-3.98952224599412e-05
7.16366967773589e-06
-3.96842332648184e-05
-2.36452764622318e-05
-2.90339481658119e-05
-3.26449247947826e-05
-4.06757382294711e-05
-7.23247496578584e-05
-4.8684035419404e-05
-1.02582625499906e-05
-1.13308182820249e-05
-2.44361041205276e-05
-2.2731050750995e-05
3.13361877854972e-06
-2.9762505223842e-05
-7.54291467785387e-06
-4.00644875903941e-06
-8.72436243636211e-06
-1.25400517449996e-05
-4.13756517889584e-05
-8.82849620869077e-06
-1.54660794157909e-05
-3.82736280663272e-06
-2.18457454330552e-05
-4.46335904768384e-05
-9.1412569253011e-06
-2.50181685806305e-05
-3.8705760892577e-05
-2.81853409812194e-05
-3.30634294345408e-05
-5.7274587296256e-05
-3.34567821265384e-05
9.6669127573914e-06
-1.21948862572973e-05
-4.22875119347623e-05
-1.53520200603345e-05
1.62561421471503e-05
-5.87838906663499e-05
-5.41736375835304e-05
1.94240342084644e-06
4.80433523776748e-06
-4.3733734313433e-05
-3.86317373932013e-05
-1.53925113486448e-05
-4.77359973633661e-06
-5.08165244732377e-05
-4.65027554576666e-05
1.36423674211135e-05
-4.36197340951168e-06
-3.1393362125512e-05
-4.84616937358518e-05
3.56233674185166e-05
-1.49212194539585e-05
-5.21210192906885e-05
-4.57286737711703e-05
8.91091328667514e-06
9.2648961934849e-06
-1.68363643637507e-06
-5.10849498828291e-05
-5.3603620037769e-06
8.66191602172911e-07
-4.59014828277791e-05
-2.76157463139691e-05
1.04482044475492e-05
-4.09962834883855e-05
-3.04302181086403e-05
-1.34134125666301e-05
4.40232316709325e-06
-2.88493658782027e-05
-6.34386507172913e-05
-3.61122977433178e-05
-1.28795762703131e-05
-2.37609462330349e-05
-3.16348464361272e-05
-4.3493424045465e-05
4.43927697607449e-06
-3.11539787595914e-05
-2.26617811396603e-05
1.79936430222267e-05
-5.0889515191449e-05
-3.95397286135947e-05
-1.68654845111157e-05
-2.66040045271121e-05
-2.9956688776086e-05
-3.00998250885839e-05
-3.01753675297695e-05
-5.53692389069101e-06
-2.89244856692325e-05
-4.82525230635849e-05
-2.94869144060051e-05
2.06175694926467e-06
-3.67943408452852e-05
-2.81552565660318e-05
-3.03924803060729e-05
-1.63209331874009e-05
-9.85390009508177e-06
-5.53114948598495e-05
-2.64073420486474e-05
-1.00110151596056e-05
-1.44260382111744e-05
-3.17954111658584e-05
-1.33781675086893e-05
-2.47155001789512e-05
-5.98482158182579e-06
-2.34086513590726e-05
-1.92340681662939e-05
-1.71087609646923e-06
-1.09432853225861e-05
-3.09042215613649e-05
-1.91231822645165e-05
-7.25358401987171e-06
-2.46198891958086e-05
-1.98219323647508e-05
-7.29326981158966e-06
3.9446873887309e-06
-3.95739538317694e-06
-2.11038798450327e-05
-2.43503026176629e-05
2.19828521093727e-05
-2.89320704270716e-05
-1.41408675554856e-05
-4.06707733357798e-06
-2.88275734445849e-05
-3.16729543091959e-05
-6.1589248960306e-06
3.90722405923212e-06
-1.84689641235666e-05
-2.79708016521626e-05
-1.92508012132248e-05
-1.48143447119622e-06
-3.09186948558714e-05
-2.90649073337103e-05
-1.25395748715266e-05
-2.40904688565064e-06
-2.80435514102783e-05
-2.07346906171022e-05
1.77020747121404e-05
1.85523728235053e-06
-2.42838190577605e-05
-2.39964018845535e-05
-8.61040175673575e-06
7.08817584628201e-06
-4.83153187740764e-06
-2.14742218267183e-05
2.15553996548002e-05
-5.10961882637573e-06
-4.66281924668881e-05
-4.59153611326438e-05
-1.27573647997923e-05
-7.43946009038542e-06
-4.56815067788353e-05
-6.80629352650679e-05
-1.42989936812346e-05
-1.04635472222309e-05
-3.26871341322103e-05
-2.74280104950285e-05
-1.04641863035248e-05
1.36437196677374e-05
-2.42741199864165e-05
-2.06790350116739e-05
-1.31535058702547e-05
3.63175392811536e-05
-2.32113484860575e-05
-3.91517991665151e-05
-4.78596813719868e-07
-4.54332013269424e-05
-3.78256772563809e-05
-4.29804702945605e-05
-4.02510658922436e-05
-1.12571844661452e-05
4.24978887285483e-06
-4.58540782209456e-05
-4.26660726832376e-05
-1.98520473870599e-05
-1.94680573479464e-05
-3.38362570650808e-05
-3.0148954928116e-05
-4.31056824580825e-06
-8.50889646435283e-06
-3.46385076013091e-05
3.97341492961706e-06
-5.36679720395636e-06
-2.04766300942151e-05
-4.75315446216877e-05
-2.20484246566171e-05
-1.38244358913917e-06
-2.30170622295418e-05
-1.28917364441601e-05
-1.95975181089713e-05
-2.8173339089296e-07
-2.7792898356366e-05
-3.03145895645085e-05
-4.61136748699569e-05
-3.5211787718096e-05
-1.61530491283332e-05
4.03499088427022e-06
-1.71117278743504e-05
-1.49060161274111e-05
-1.02663224031869e-05
-2.08869357134234e-05
-8.61204344001973e-06
-3.35214689270268e-05
-1.14666021903771e-05
8.01085941380748e-06
1.87841359939014e-05
-1.64714969721128e-05
8.0519185122705e-07
2.98675454961205e-06
1.84353689863448e-06
-3.19162225077672e-05
-3.13556461125007e-05
2.39314365145943e-05
-2.93370328838549e-06
-4.42325803962642e-05
-3.84902849434945e-05
2.18187900105383e-05
2.28128236200096e-05
-3.16727018915867e-05
-9.56179092023091e-06
-8.39041015195882e-07
-3.06704054175493e-05
-7.31728825050439e-05
-8.46815617439297e-06
-1.08459384939316e-05
-1.59728325113379e-05
-4.64275384670647e-05
-1.43571390675767e-06
-5.13015795828202e-06
-3.42897640621598e-05
-6.11073713430389e-05
-1.6598314796829e-05
6.10309301930385e-06
-1.02772338437549e-05
-7.13513365739965e-06
-3.41806244832371e-05
2.73921669959066e-05
-2.45232532580027e-05
-6.42280695658314e-05
-2.70465953578218e-06
-3.99819693628173e-05
-3.66627001459854e-05
-4.05990100578022e-05
-1.81242900191065e-05
-2.08100533925296e-05
-3.9621641192159e-05
-2.76603966323484e-05
-2.39008503673838e-05
-2.05118598195915e-05
-2.31038038057956e-05
2.2135945867818e-06
-8.25860472438783e-06
-4.24034346786281e-05
-7.65569929720547e-06
-2.8872447326112e-05
-9.98760404083254e-06
-2.5021166394546e-05
-3.09550975754654e-05
-3.66411852438921e-05
-2.40556874396801e-05
-1.37570708827281e-05
-4.28868228915689e-05
-3.1221381366837e-05
9.8648350690131e-06
-3.8827804192179e-05
-4.55621791384548e-05
-4.86443273442466e-05
-9.31786675969873e-06
-2.30388557160336e-05
-3.85125526512659e-05
1.86938314089917e-05
-1.62082596592202e-06
-2.65949230364588e-05
-6.83645797275526e-05
-7.20532081906891e-06
-2.95471621553457e-05
-4.74104061147192e-05
-2.25285265671056e-05
-2.84003637023515e-05
1.1954701822486e-05
-1.55613588964385e-05
-2.22027678127122e-05
9.43069149440482e-06
-2.01839731757271e-05
-2.78350274916219e-05
-2.20263380531241e-05
-2.13191844310654e-05
-1.59948314035986e-05
-6.18418032530316e-06
4.62497703125949e-06
-1.24118857599643e-05
-1.81188124801208e-05
-2.3965550410007e-05
4.95735450173634e-06
-1.92293920563502e-05
-1.17133529259228e-05
-8.37047905785951e-06
2.69352225698241e-06
-1.29879211199348e-05
-3.32958487600335e-05
-1.63778901790053e-05
-2.58318555249422e-06
-4.12795422169469e-05
-4.85234724314606e-06
-1.18910632323877e-05
-1.21428625708762e-05
-4.07930993862534e-05
-2.18876926746314e-05
-1.9741839389058e-05
2.48911433433565e-07
-1.23796496158811e-05
-6.43248751047876e-06
-2.53020523889973e-05
-3.1343408306045e-05
-2.04913052256238e-05
-1.1407227581821e-05
-2.49967339721099e-06
-2.32467724284254e-05
9.11961090611439e-06
-3.46865281981041e-06
-3.58606814795212e-05
-4.36642131972031e-05
-7.31287454045388e-06
-2.42273999043997e-05
-1.93121396082628e-05
-5.72945001357641e-05
-1.19781583049316e-05
-1.96326498184981e-06
-1.71312816257998e-05
-5.08949298047133e-05
-3.18462224298533e-05
-8.4742584280205e-06
6.93942165497489e-06
-2.88257148824667e-05
-1.06663684134993e-05
-1.23943617386972e-05
-1.37047223526411e-05
-3.69401205091642e-06
-2.56666553344477e-05
-2.32714116697084e-05
1.17369691427367e-05
-3.88869289467505e-05
-1.73530598769089e-05
-3.14232588204462e-05
-3.70086869157427e-05
-3.24521118369993e-05
-1.93590581688529e-06
-2.57266676773031e-05
-1.30979391614406e-05
-6.26258622576629e-06
-4.35117726935211e-05
-1.75847448111573e-05
-8.89290696470685e-06
2.75885008739864e-05
-1.50091809705069e-05
-1.49428205686445e-05
-5.34866270520326e-05
-3.48985206616271e-05
-5.23816658550822e-06
-2.7358412538108e-05
-2.50259974616976e-05
-1.96467929491483e-05
-5.34416707665077e-05
-2.02211636085403e-06
-3.82200627581377e-05
-3.01001193041829e-05
9.48618017479631e-06
6.21202285258114e-07
-2.49756620083636e-05
-2.39105727374494e-05
-4.00472178698728e-06
-4.18995690399404e-05
-4.09094332838768e-05
-4.04792614795654e-06
-7.47906043481606e-06
1.68143194575734e-05
-4.33821081645273e-05
-3.48992462791592e-06
3.27753713078962e-05
-2.45070157553036e-05
-6.79308843971776e-05
-4.95521838820899e-06
2.89742864863874e-06
-2.10497721708313e-05
-3.18890073750237e-05
-1.50653066887737e-05
-5.38159447155424e-05
-5.27373115429789e-05
-1.52056714148657e-05
1.67649725736935e-05
-2.82301742748643e-05
-8.44136366304541e-06
2.61630441587732e-05
-2.24623217362549e-05
-2.10714888019841e-05
-1.76296288299991e-05
3.2033115189037e-06
-1.96627872791636e-05
-3.14304695042101e-05
-2.92247734557654e-05
-5.29819769758988e-06
-1.75671709767737e-06
-6.04530440143971e-05
-4.92850504503202e-05
-2.91389786735574e-05
-3.48376024378294e-06
-3.88504303525642e-05
-4.22667959829656e-05
-7.95985879049265e-06
1.54921014003237e-06
-4.86935170780671e-05
-5.467378112612e-05
7.8371953218224e-06
1.17537393503269e-05
-2.94254823091316e-06
-3.07585263697173e-05
-2.40842234571016e-05
-5.65427802749305e-06
-5.02015394138157e-05
-3.63925370441108e-05
1.59047300674234e-05
-3.49086492617619e-05
-2.96373903090624e-05
-2.40168643805575e-05
7.96886945781543e-06
1.37116978179306e-05
-2.36939105312593e-05
-1.37558658190601e-05
1.71880250705789e-05
-3.51304080811341e-05
1.02291450958549e-05
-5.05820771061006e-06
-3.8084447454403e-05
-1.10147283185209e-05
-4.52699503428348e-05
-7.07998516450462e-06
9.05016374389843e-06
-1.42223744813535e-05
-5.05081408216155e-05
1.36271277531263e-05
-9.86357250736204e-07
-2.89412130607502e-05
-1.0811730141749e-05
2.0035278924418e-05
1.91582168626285e-05
1.19283812691751e-05
1.02939766681696e-05
-6.84548665081252e-06
-8.21235117006333e-06
-4.56041961918704e-05
-3.72765232231601e-05
-2.30626686422389e-05
-1.09044673422041e-05
-1.58873808331007e-05
-3.3126466022175e-05
4.57354009203331e-06
1.85718467442897e-05
-2.50168088078729e-05
-1.08059743371197e-05
-8.9039244647516e-06
-1.9564575499044e-05
-4.03604116536107e-05
-1.366214451365e-05
3.87207334296755e-07
-2.94427975287531e-06
6.06720035254113e-06
-1.51831435485387e-05
-1.97066055734327e-06
-1.47997449531162e-05
-3.6831390592211e-05
-4.4181364998622e-06
-2.63849645019692e-05
-7.11919182094465e-06
-2.77504046449816e-05
-1.02729033146061e-05
-5.94905142821521e-06
-3.4921702499024e-05
-2.73273656471781e-05
-3.77498051770047e-05
1.10270345763092e-06
-3.99452723722521e-05
-2.73738878080338e-06
-2.64100293367691e-05
-4.51512924372104e-05
-3.37205121826235e-05
-2.07382391986762e-05
8.8476004680176e-06
-4.02610981703058e-06
-3.98488467610631e-05
-4.88763192343192e-05
-1.11179622008917e-05
-3.09542394584137e-05
-2.29687655624612e-05
-1.63355936657561e-05
-3.71110760553395e-05
-4.35456367929422e-05
-3.7250791580633e-05
-3.36632603365798e-05
-6.07621497980898e-06
-2.93342904638844e-05
2.74675925580548e-06
2.7492258592955e-06
-3.43043708066151e-05
-7.54307013722894e-06
-1.29215041127447e-05
1.61241269174789e-05
1.62879397143853e-06
-2.46417068380806e-05
-3.9079493511574e-05
-1.14237652796768e-05
-3.76644522922295e-05
-3.08924027268584e-05
-5.26775127091545e-05
-6.50506077593758e-05
-2.07812057693063e-05
-4.52516343193105e-05
-1.49445911874331e-05
-1.50997168572584e-05
-1.37115452310659e-05
-1.66303646927132e-05
-2.02056112027259e-05
-7.39781565660719e-06
-1.03588960427656e-05
-1.06189012941637e-05
-2.04876198697717e-05
-7.43063384814056e-07
-4.47219437737108e-06
8.10303814224161e-06
-1.72530854959963e-06
-5.10695968346345e-06
-1.48017415502502e-05
-3.71035509632132e-05
-1.311987787659e-05
-2.42544188825381e-05
-5.10694409125574e-05
-1.95193822106205e-05
-4.88473317034103e-05
-2.12900939046201e-05
-2.00869680395156e-05
-5.77287114008428e-06
2.24978380814643e-05
-1.6282030898045e-05
-2.40887586701734e-05
-4.45912095645229e-06
-2.72946773977261e-05
-1.59441059640046e-05
6.56769243991039e-06
-2.07232812971175e-05
-3.1897984077425e-06
8.10826327507915e-06
-7.25303204491468e-06
-1.94314170402503e-05
4.01675130104045e-06
-1.43935106661713e-05
-3.03232958413953e-05
-1.80343370935672e-05
-4.36460471781744e-05
-3.50955725470365e-05
-6.83090593339155e-05
-5.54837603693387e-05
-3.88744228275032e-06
-2.98925712463482e-05
-3.06257688359652e-05
-3.77253189132357e-06
-1.90710241194502e-05
-4.96238043210603e-05
-3.44656384580169e-05
-3.26353646585244e-08
1.05573264913643e-05
-4.24338325291801e-05
-2.10167913684413e-05
-6.73845316270492e-06
-1.84042472676026e-05
-2.53902322601088e-05
-5.60823585264511e-06
6.24677329486287e-06
-4.56782832698909e-05
-4.15693053037106e-05
-3.90416177536542e-05
-1.5306809045155e-05
-1.5867901682656e-05
-4.57097786592166e-05
-5.12941953843051e-05
4.16150016623141e-06
-1.72796651235361e-05
-2.35646939298787e-05
-1.76071355099315e-05
-3.54351192079241e-06
1.92851285451634e-06
1.22647095125001e-05
8.06109795464373e-06
4.2593868953491e-06
-3.94201293109815e-05
-1.65107517638892e-05
1.97683488201889e-05
-1.9906958740115e-05
-2.38481872693287e-05
-3.58043062770414e-05
-1.35211718891814e-05
-2.08987179331e-05
-1.89448102495804e-08
-1.81744314613701e-05
-5.4764298878455e-06
-4.2412270288564e-05
-1.46025609570524e-05
-1.36354824151512e-05
1.03138178397865e-05
-1.3080690720727e-06
-3.5731307795431e-05
-1.74644707340203e-05
-8.88638162780488e-06
8.86004254329302e-06
-2.83882200649998e-06
-9.15663494289604e-06
-6.42711203732046e-06
-1.18411803495297e-07
-3.27407858132722e-06
-4.59344644160095e-05
-2.40080441857433e-05
-2.45714687226372e-05
-6.01662134460291e-05
-1.03309528296341e-05
-3.5536044745304e-05
-2.23928663162256e-05
-4.74383828102444e-05
-9.14471702126264e-06
-1.08565040847038e-05
-2.04163394467794e-05
-5.20385294641802e-05
-3.58717294410597e-05
-1.48886538171502e-05
-4.61959216319708e-05
-4.70033162694349e-05
-1.263905849591e-05
-2.50988269487549e-05
-1.81483550587483e-05
-2.20441076756071e-05
-1.6417062861283e-05
1.44609313449327e-05
-4.14766785312429e-05
-3.69871270962337e-05
-5.06697607370536e-05
-5.62799089671371e-05
-3.47011139390944e-05
-3.27579518972858e-05
-3.9653741153573e-05
-3.49717493783252e-05
-3.60642647465436e-05
-1.53046528457343e-05
-5.50877562953316e-05
-3.91704418011031e-05
-4.32157423729573e-05
-3.70499349365243e-05
-2.99322233127857e-06
-8.60665625583088e-06
-2.97604823933922e-05
1.84978570649657e-05
-3.80648905699742e-05
-4.0828348597039e-05
-1.8047616045958e-06
-3.96607853054636e-05
-3.05886654879169e-05
-4.91528473748361e-05
-2.0955722722297e-05
-3.20506455686115e-05
-6.71277164545229e-06
-2.7219202302768e-05
-6.13721029927494e-05
-4.29234863711526e-05
-2.26433529097388e-05
-2.42967403493563e-05
-2.33031185735985e-05
-7.77253126339575e-06
1.67482953886789e-05
-1.89096345924889e-05
6.64519438603166e-06
-6.41785449775625e-06
-1.94380404670339e-06
-7.61572828143257e-06
-2.46902826888826e-05
8.40509085179255e-06
-1.31215616160347e-05
-2.09903728968835e-05
-2.67582030200761e-05
7.83433398791478e-06
1.00020875908634e-05
-5.10735951626338e-05
-1.1159771213761e-05
-8.71162738736592e-06
-5.73437319382405e-05
-2.11606813285603e-05
-1.74627546544263e-05
-8.97507598427228e-06
-2.73499750069644e-05
-1.05732909533349e-05
6.33996454458507e-06
-2.32426128132603e-05
-1.08416973219134e-05
-4.86404330697924e-06
5.24401627086671e-07
-3.52138901537039e-05
-1.03708266255356e-05
7.34154695318376e-06
-1.78930568580245e-05
-2.03086354231436e-05
-3.13379113129682e-05
-3.48542720333501e-05
-4.91564556779263e-05
-4.12345613518405e-05
-6.0934647094682e-05
-2.78365070594357e-06
-2.38041079865578e-05
-3.44352481270095e-05
-2.85916546038211e-05
-3.06528463183353e-05
-2.41567123755617e-05
-1.67358961218986e-05
-9.68657000616113e-06
1.29439861277325e-05
-1.51883666059887e-05
-1.54752072796615e-05
2.14871535724117e-05
-1.05222225497399e-05
-3.80351603256595e-05
-1.29314738482496e-05
-4.52391585946159e-05
-2.56535703801155e-05
-3.7609173982851e-05
-5.31467603221436e-05
-2.79747428928426e-05
-3.9921401894048e-05
-4.0787423427807e-05
-3.91945595900431e-05
-2.8819398635607e-05
-4.45857054174368e-05
-3.69016085532936e-05
1.54464222380152e-05
-4.8361807240156e-06
-1.6842979491801e-05
-3.75114759303529e-05
-2.27641287135072e-05
-7.12723653567462e-06
-1.80042616179546e-05
-2.12754605185376e-05
-2.06471366040103e-05
-4.62479114022189e-05
8.92852788565756e-06
-2.52176650762047e-05
-2.22326231499763e-05
-5.78218930102459e-05
-3.64529279739254e-05
-3.29553975080685e-05
-2.33793956972559e-05
-2.81752154040154e-05
-2.35580898939937e-06
-2.30659967263869e-05
-1.42040650089131e-05
-1.12436484300168e-05
-3.47912541825482e-06
3.57352534800101e-05
4.65122720175734e-06
-2.00792704590466e-06
1.44709036762116e-05
-1.50167553235043e-05
-3.48670889875606e-05
-5.03697165350067e-05
-1.66727271003303e-05
-2.72134951683126e-05
-2.62330191272218e-05
-3.26855853613623e-05
-4.77662164012801e-05
-3.39205588441228e-05
-3.64752217780361e-06
3.33036967522438e-06
-3.08710348689345e-05
1.26656894695849e-05
-3.3674806102853e-07
-1.34975859363622e-06
-1.58661420926792e-05
-6.25024209219824e-06
3.55307648065519e-06
2.58749731131028e-05
4.2679812645129e-06
1.19795784235006e-06
2.3009510333422e-05
-1.55439175088476e-05
-3.69185119780715e-05
1.22170458255094e-05
-1.12019235938142e-05
-2.05732396760947e-07
-2.22007734465043e-05
-5.22729102563357e-05
-1.95406703970624e-05
-2.5692956635319e-05
-1.71078264396195e-05
-8.60169436464964e-06
-3.24936989138982e-06
-5.51196403725702e-05
-2.46585229137278e-05
-3.78942330852323e-05
-6.98324488413751e-06
1.54542074778872e-05
-2.17077512516168e-05
-2.24175263400657e-05
-1.48307773295989e-05
-3.23004226144369e-05
-3.3440761916112e-05
-2.25259982671056e-06
-2.19597224794917e-05
-3.69655711499094e-05
-1.50069276020426e-05
-8.98305882061701e-06
1.3467210452121e-08
-4.08219628693331e-05
-5.40930354591329e-05
-3.06007437088676e-05
-3.39214025060672e-05
-8.33820140848092e-05
-2.45722700115211e-05
-6.37495880709978e-06
-2.94038112712378e-05
-1.41240913341688e-05
-2.16191422286276e-05
-8.76331806114419e-07
-3.17568111297816e-06
-1.36759498035051e-05
2.89786571245366e-06
-2.40480161889566e-05
-1.2573071321627e-05
-7.92242088662519e-06
-6.40251589537323e-06
-1.29748318542716e-05
-2.84610904594039e-05
-1.25471087504618e-05
7.49603979504003e-06
-2.421928990112e-05
-6.30508120490849e-05
-1.44766570483007e-05
-2.50087477907883e-05
-6.16460973639184e-05
-3.28727781876825e-05
-1.97533589368093e-05
4.68991461938253e-07
-3.52365862442742e-05
-9.6035181877903e-06
-1.13568547796634e-05
-2.83843345291059e-06
-2.29165657596844e-05
2.96076148655991e-05
-9.92836757698871e-06
-9.01723827291635e-06
-1.13801070190267e-05
-5.35719833388005e-06
-1.78196289592443e-07
-5.12200709320728e-05
9.61189742322442e-06
-2.23498908667396e-05
-4.94246172580466e-05
-7.19608991200614e-05
-1.96115459395287e-05
5.25277081129353e-07
-1.5828799841256e-05
-3.8227411378351e-05
-4.55744615073926e-06
-2.75715482532418e-06
-1.49262209037353e-05
-2.6368451727134e-05
1.95494933998836e-06
1.11969989298686e-05
7.27479783432761e-07
-4.73325653128269e-05
2.42181229735601e-06
4.41302363895651e-05
-2.63321895658797e-06
-6.83989191656414e-05
-3.0252717703218e-05
-9.82425914065539e-06
-4.3286506413197e-05
-4.96100585133801e-05
-2.40503551947082e-05
-3.80420252803696e-05
-5.73100348376593e-05
-5.75257543074285e-05
-2.99748387078474e-05
-3.0244489215749e-05
-3.78387607581127e-06
-2.15719558602364e-05
7.11540000411019e-06
-5.00339678644584e-06
-1.32661628606117e-05
2.65190655545248e-06
1.0034176680177e-05
-2.22231733755661e-05
-4.15159989224332e-05
-1.77793816012738e-05
-6.21840366486415e-05
-7.28245515148502e-05
-2.21224244967917e-05
-2.08474652958957e-05
-1.59593029826201e-05
-5.07644183540067e-05
-5.04361650361625e-05
-1.4125756682106e-05
1.81083900144066e-06
-2.15972861940633e-05
-1.64011325897344e-05
1.78757876231412e-05
-6.58553028505464e-06
-3.43987323620245e-05
-1.50806970106577e-05
-8.2661785288553e-06
1.58641822673871e-05
4.97571213571799e-06
-1.47819311995293e-05
4.83214944780864e-06
-4.47923262445028e-07
-3.80735482831067e-06
-5.61370999528119e-05
-2.07392877985176e-05
-2.17103945353027e-05
-4.87336095453762e-05
-4.93592339672e-05
-1.78255308543586e-05
1.40854926736782e-05
-1.72872935043269e-05
-1.94417608124122e-05
3.38374149008011e-06
1.94991650697812e-05
3.05547316766917e-06
-3.86382655206175e-05
1.43872044147259e-05
-4.74160572865494e-06
-1.92578769415787e-05
-7.80662828371593e-06
-9.98880511742253e-06
-3.51638077734982e-05
-1.71918639806198e-05
6.38360707379351e-06
3.21442955963964e-06
-3.39743019753744e-05
-2.85951885347065e-05
-3.07082206668482e-06
-3.24909040328977e-05
-3.05599357673784e-05
-2.04181694895389e-05
7.79838053515519e-06
-1.84127377913451e-05
-5.17198332653394e-05
-4.47683481925611e-05
9.85026175781554e-06
9.49277406327832e-06
4.10649075770455e-07
-3.63776003643949e-05
1.74901955924078e-05
-1.80226899993753e-05
-2.14911703469351e-05
6.79018095266579e-07
1.68627757546705e-05
1.49957284493305e-05
-4.05484304516423e-05
-4.77592969759012e-05
-9.79575919946491e-06
3.43890907342718e-06
-4.34635639107489e-05
-3.73940811501533e-05
-2.67940931880557e-05
-4.86688973184693e-05
-4.4289713275078e-05
-4.0439990328228e-05
-1.7451645512455e-05
-9.0863949933915e-06
-6.07885419111561e-05
-2.89664466877402e-05
-5.23253591860386e-07
-2.99472974241307e-05
-3.17721418019402e-05
-5.12163579732551e-06
1.41101593757667e-05
-2.92305366581033e-05
-3.5697719083969e-06
-7.63831705001849e-06
-1.07793074216043e-05
-1.89763880318295e-06
-1.78013621781769e-05
-2.04088959255877e-05
-2.48600496822897e-05
-3.10204941372916e-05
-1.26847808587867e-05
-2.85596023836353e-05
-4.85342380776743e-05
-1.42835307211021e-05
-3.19533784419075e-05
-4.09529842264444e-05
-6.72503047810181e-06
2.02966040966909e-07
-9.80065099438912e-06
9.38639848797866e-06
-2.08602173150622e-05
-1.29332198009976e-05
-4.84031941649736e-06
8.10705360626587e-06
-9.66073855973004e-06
-2.58854260557226e-05
3.26665125358406e-05
4.82147570122786e-06
-2.239519434984e-05
-2.71238437222454e-05
1.38182745480094e-06
-4.1851664671541e-05
-1.95584360683014e-05
-2.10027751053211e-05
-1.30087989609409e-05
1.28025774800893e-05
-1.38720305779467e-05
-1.35708985242689e-05
-2.16310932421605e-05
2.0022309634722e-05
1.04227760998821e-05
-2.82798798744929e-05
-1.21845495994266e-05
-1.12499188084938e-06
-5.99769336772481e-05
-4.16466142925444e-05
-1.85314550396482e-05
-1.31640472327755e-05
-4.53517161369507e-05
-2.13282967189184e-05
-6.80959218787357e-06
-2.76991027055518e-05
-3.77407292629407e-05
-3.30910284862393e-05
-1.0478271681973e-06
2.87711427548389e-05
1.58831336946085e-05
-1.60167903005221e-05
-4.07370034912072e-06
1.46187448602387e-06
-2.37268432653699e-05
-3.59423201998968e-05
-1.69622901678725e-05
-3.49116534458062e-05
-3.99276353044883e-05
-1.19887714185232e-05
-3.32805280553952e-05
-3.08325247050002e-05
-6.89324948328775e-05
-3.84561002650511e-05
-8.47579977964593e-06
-1.50304947511606e-05
-4.09003010939206e-05
-3.25554490496642e-05
1.32834191910153e-05
-2.56657713233823e-05
-3.75239433048218e-05
2.82775249903933e-06
-8.60650761830858e-06
-1.34229477403578e-05
-5.49329046440259e-05
-1.95794547951965e-05
2.84636055894725e-05
-6.9947043533616e-05
-3.13679893791449e-05
-4.51738364793462e-05
-2.03281716758403e-05
-3.13001134783466e-05
-7.53388461456564e-05
-6.92043294937843e-06
-7.93433683151111e-06
-4.82138274395174e-05
-2.31181773245268e-05
-1.34117353930296e-05
-1.48929918631346e-05
-2.2026372690748e-05
-1.87974277193952e-05
1.28285863623433e-05
-7.04653425219435e-07
-1.14118251883746e-05
1.76933996696978e-05
8.56188391275257e-06
-4.04599467657965e-05
7.22038310188337e-06
2.58870339263127e-05
-5.92168788205963e-06
-1.79973819712948e-05
-1.96978291203066e-05
-1.45985866004278e-05
-3.38131011922068e-05
-3.73806407183885e-05
-4.49338626006458e-05
-2.94280944626321e-05
-4.9248649165114e-05
-4.25748078691058e-05
-8.47729305206784e-06
-4.14686744994328e-06
-1.35650713145823e-05
-2.58554004193605e-05
-5.21448856732213e-05
4.21455448335558e-06
2.03679952057989e-05
-1.44988808797326e-05
-1.00944742311046e-05
-1.68814896310596e-05
-1.99220850590113e-05
3.30797584031503e-06
-7.52003448692976e-05
-2.59401784482342e-05
7.18203107572022e-06
-5.0389443863232e-05
-5.98295177376912e-05
-2.86683317894476e-05
3.01781424266134e-06
-2.03693408310936e-05
-4.2708702381378e-05
-1.00895305751846e-05
-3.86147567774346e-05
-3.19157309262045e-05
-1.91551012853697e-05
-3.94069010661549e-05
-2.04093024420664e-05
-2.16456126409124e-05
1.58970592844892e-05
-4.21970150592111e-05
-3.68232566865407e-05
-1.67042368939978e-06
1.0541498070595e-05
-2.35576986003245e-05
-4.15187132489876e-05
1.39887345727003e-05
-2.0161226651198e-05
-3.65567881893926e-05
-6.62948870895079e-05
-2.9346804079146e-05
-9.08094604192301e-06
-2.53623736994872e-05
-5.25942255931917e-05
-5.83837477619313e-05
1.35529919296929e-06
1.53713263941258e-05
-2.12427692632198e-05
-3.21411807735503e-05
4.36933797827003e-06
6.34623097290071e-06
-4.61476178789278e-05
-9.88383441889435e-06
2.15278757692988e-05
-2.9520381522304e-05
-1.31845755925617e-05
-2.88614576107699e-05
9.97395346454636e-06
-1.48920642989487e-05
-3.08719885913832e-05
-6.89225270605039e-05
-4.48797554809389e-05
-4.88123729346537e-06
-4.09326432225801e-05
-5.64401029228067e-06
-3.99469220279964e-06
-2.29473529151467e-05
2.16795017194408e-05
1.94298864375266e-05
-1.11395074460661e-05
-2.05288833025011e-05
1.72813797799919e-05
7.21157386786719e-06
-3.89276935418292e-05
-3.4804775421626e-05
1.55904986575084e-05
-1.52464776534823e-06
-4.04115192168906e-05
-7.48306355134349e-05
-1.29547090355059e-05
-1.22862637662338e-05
-3.79613660252184e-05
-5.95341982247113e-05
-5.46479904174997e-06
2.00847678235815e-06
-3.79346774267598e-05
-5.70278048962952e-05
-1.55038776190161e-05
4.07993124411638e-06
7.72155705866619e-06
-3.89629819404039e-05
8.37101849341516e-07
3.78964870477733e-05
1.59671567538902e-05
-2.52317578800935e-05
-2.19852910199002e-05
4.47204230378002e-06
-1.10193565708635e-05
-9.33055127100593e-05
-2.49123087300567e-05
-2.18560026571802e-05
-2.44429875478031e-05
-5.9567189575523e-05
-3.90261552087482e-05
-1.65587619353692e-05
-5.33135182375641e-05
-4.98935789253464e-05
-1.67004946273548e-05
-1.41421862754387e-05
-2.30009550848729e-05
-1.76864999279791e-05
3.16586232867111e-05
1.07631696611633e-05
4.35928848317823e-05
-3.36808920577841e-06
-2.04040383553675e-05
7.82616903057616e-07
1.46055631396676e-05
6.0446149350792e-06
-3.93303301290469e-05
-1.73132243744528e-05
-2.20185887956645e-06
-2.07531668206164e-05
-5.60831208435521e-05
-4.72640401323587e-05
-1.6635056761057e-05
-2.29807811230264e-05
-4.2885872627317e-05
-5.31708624726479e-05
4.25672200833673e-06
2.79960716123889e-05
-2.31512325741958e-05
-2.4577094060139e-05
1.08567020058249e-05
3.57435132607894e-05
-1.43528453128972e-05
-3.10226711545495e-05
1.85189662734964e-06
2.84035206055693e-05
-1.92862975808478e-05
-1.94232862971548e-05
-2.6542744439482e-05
1.33800432993707e-07
-1.82617960017032e-05
-3.20195953527471e-05
-6.43969250272122e-05
-1.96755244094194e-05
-6.62405929048322e-06
-1.02532206262904e-05
-2.56577171209255e-05
-5.27729657582388e-06
-5.28882912982898e-06
-5.23057087378738e-06
-1.90367540153922e-05
-1.16373515999173e-05
1.88758533599923e-05
1.17358562416856e-05
1.33743966710655e-05
-2.67139999403471e-05
1.10396673291295e-05
4.54531351468224e-06
-8.58345575285797e-07
-3.43864723125405e-05
9.70114118823422e-06
-5.98369335353743e-06
-3.10384721922278e-05
-4.97122708652772e-05
-3.76978889297744e-07
-5.74101077769197e-06
-3.76157879619717e-05
-4.23341073766347e-05
-1.98994438360698e-05
1.63791524379933e-06
-5.96614168669636e-05
-4.15529362306334e-05
-1.395355923066e-05
-4.82551109016317e-05
-3.8175845159031e-05
2.72993294134106e-05
-6.00140655693746e-06
-2.98893994039916e-05
-2.86753948368109e-05
-2.66905445844727e-05
