# Supplementary material for: Research on computational propagation and identification of mine microseismic signals based on deep learning
Source: PLoS One. 2025 Oct 22;20(10):e0334641. doi: 10.1371/journal.pone.0334641 (PMC12543183; doi:10.1371/journal.pone.0334641)
Supplement: S10 Data — (ZIP) [file pone.0334641.s010.zip › 000101100001573.xlsx_0.txt_24.txt.txt]

-2.85565494259565e-06
-1.38657729602399e-05
-7.12009095924913e-06
-3.57120034235259e-05
2.53301520562682e-06
-4.98785150396181e-06
-6.68676186350733e-06
-1.7776826666151e-05
-1.9450736745996e-05
-1.88619063212061e-05
-9.38191455256977e-06
-3.38929899082717e-05
-3.41835158601438e-05
-6.0063102233836e-05
-2.77377785323592e-05
-3.16856572923215e-05
-5.94656419421469e-05
-2.61488518001706e-05
-3.45881206857959e-05
-2.33950559890188e-05
-1.73379324020721e-05
-8.57897521383171e-07
-2.34383352392115e-05
-1.6616438754876e-05
-3.01561531976553e-05
-1.61570553852089e-05
-3.0352199415579e-06
1.78929315620077e-05
-1.44188343418908e-05
-1.52342051250957e-05
3.30819669742191e-06
-2.53892409803153e-05
-3.10634629482099e-05
-4.34607216258262e-05
-2.60379624353061e-05
-5.24697064997799e-05
-4.25102493770498e-05
-2.84346205622431e-05
-2.25955824477307e-05
-1.59547351549842e-05
-3.77476077315182e-05
-3.02244507193927e-05
-1.95603463598083e-05
-2.59997466681652e-05
-2.23692596054686e-05
-2.60144961758866e-05
-3.84229575651747e-05
-1.94303085438281e-05
1.16463463409152e-05
-2.09752284723417e-05
-1.58336141031567e-05
-1.98648889356626e-05
-3.85005258355522e-05
-2.32937246984137e-05
-4.4829115226886e-06
-2.10641741138193e-05
-9.31307133981361e-06
-2.5163670572884e-05
-2.02919637473347e-05
-3.29190629322652e-05
-3.82644173224104e-06
-4.95408285132944e-05
-4.25868174955194e-05
-2.25367938918883e-05
-6.28489223315166e-05
-2.35005015249784e-05
-2.25026253407047e-05
6.29694317949458e-07
-3.41270991766981e-05
5.2918281798515e-06
-3.53566080101836e-05
-1.82376791939177e-05
-4.69360708319885e-05
3.078164782446e-06
-3.45733529062531e-05
-1.27804462036697e-05
4.89943559075469e-06
-9.65806505747806e-06
-3.89253651964425e-05
-2.7913992334721e-05
-1.58951276303992e-05
-4.62657193091706e-05
-1.26200540100099e-05
-2.43383586257552e-05
-4.01452319700421e-05
-3.89089543880108e-05
-4.65412590715013e-06
-3.54903677841542e-05
-3.93760629598029e-05
3.75663928761401e-06
-3.46973065193175e-06
-2.88626511449785e-05
1.44578507788205e-06
-1.01705764452777e-05
1.10141967271647e-05
5.99731428727088e-06
-2.85121552184091e-05
1.78460823576285e-06
1.71311393139677e-05
5.92542798340262e-06
-1.63411742994708e-05
-9.2071373338629e-06
1.05506795683931e-05
-1.59668004529525e-05
-1.19037203368051e-05
-3.51618893656702e-05
-9.55128889969471e-06
-1.98273486364564e-05
-5.26884497922412e-05
-4.11900494865392e-05
-5.90286690672828e-06
-2.19590197233699e-05
-5.23699222400942e-05
-2.99885116623225e-05
1.94022944104659e-05
-1.12723580846481e-05
-3.1823201121081e-05
-4.5706522442958e-06
-1.71898924122173e-05
-9.68401451146804e-06
-1.34378247890516e-05
-9.21291301522843e-06
-2.37225318157753e-05
4.21404419284203e-05
3.36328721735635e-05
-3.16873702948494e-05
-4.27796276342789e-05
1.83635513519333e-05
-4.47902984780811e-05
-2.78021699801452e-05
-6.72626065408549e-05
-2.83293119148629e-05
-9.38628222970672e-06
-8.15298323641825e-05
-0.000101083972069718
-3.08691834481428e-06
-3.26764848646728e-05
-4.25078850112554e-05
-3.05424959060721e-05
-9.40091336449391e-06
-2.04584222801178e-05
-2.65231149914231e-06
-4.56270860216255e-05
-1.67040129313902e-05
-1.66584802177018e-05
-1.29615264660906e-05
-2.11415093271452e-05
-2.80931324657584e-05
-1.35381340605408e-05
-8.76632067427845e-06
-2.71221615836829e-05
-5.66269639554985e-05
-3.14886950756104e-05
-1.85395863605541e-05
-5.19270175072212e-05
-3.05025307881217e-05
-2.8364286676886e-05
-3.16975458838968e-05
-4.46468912404254e-05
-3.17753929279421e-05
-2.13687498044154e-05
-4.74544994993876e-05
1.45533810802965e-06
2.49982714388521e-05
1.08197695687217e-05
-5.17524822246059e-05
4.44349842280584e-05
1.21528781420957e-05
-5.07356335693624e-05
-1.87620758560115e-05
9.84397937106892e-06
-8.10888686095573e-06
-2.03863875830071e-05
-3.3923596275932e-05
-1.68607569714571e-05
-3.35634596118256e-05
-2.52864030299385e-05
-4.13828344278812e-05
-3.73087562128683e-06
-7.98962494292592e-06
-4.37851966012941e-05
-3.68194386053092e-05
2.17164766063505e-05
2.17384663015786e-06
5.23442096194844e-06
-1.2230915770527e-05
2.19642250393561e-05
5.66312628816278e-06
-3.91034176540574e-06
-2.48102828402814e-05
-2.65985758266504e-06
4.70096036986165e-06
-4.01392129338648e-05
-2.25191098758053e-05
-1.62947138465612e-05
-2.20002166659003e-05
-3.79506528861866e-05
-7.78354477406008e-06
-3.238555595126e-05
-2.96931165016875e-05
-6.23977802671027e-05
1.47064436278831e-06
-8.31917206955688e-06
-7.27564853300689e-06
-6.81921948217477e-05
9.88544987321874e-06
2.14060651800572e-05
-9.27748815096103e-06
-3.22085016854509e-05
1.1445879096836e-05
1.40731402734646e-05
-1.80973987586646e-05
-3.83585398410844e-05
1.10493136708672e-05
5.17759442456017e-06
-4.18935893808764e-05
-4.11171399566483e-05
-1.56772384371772e-05
-3.9520487762048e-05
-3.91611549460773e-05
-4.6103896515854e-05
-7.07370669097815e-05
-6.90746619475829e-05
-3.25749332880151e-05
-1.21941829710324e-05
-2.66344951200859e-05
-1.9595433265676e-05
-1.75122160203482e-05
1.5485552407724e-05
-2.7735852752192e-05
-2.93533827706179e-05
3.46850915083175e-05
-4.3248840474963e-06
-8.02296981355302e-06
-4.52985103492519e-05
-2.65137279642461e-05
2.42882597483473e-06
-1.01953716020613e-05
-3.17020810492569e-05
-2.49749048758493e-05
3.41808369771401e-06
-1.27970687316047e-05
-4.60375712065941e-05
-1.50970499525421e-05
-5.83049116707516e-07
-1.51143480485606e-05
-2.68084958421738e-05
-4.98072914240008e-05
-1.40915189806595e-05
-6.75177179435323e-06
-1.48972026724832e-05
-4.98428824410297e-06
-1.45175620851598e-05
-3.84861574311689e-05
-4.62282124539941e-06
-1.89666581379074e-06
-1.77815498512803e-05
-3.96901572609497e-05
-2.07248469651934e-05
-3.11048751176086e-05
-2.73305181685346e-05
-2.82689966222112e-05
-3.57645745858217e-05
-2.22969268220976e-05
-4.06446595861548e-05
-2.98321195662522e-05
8.5380314477315e-06
-3.48506899280168e-05
-3.49250034872816e-05
-3.8114135974253e-05
5.91015374030346e-06
2.46195870104858e-06
-2.49326327020791e-06
6.05108499711407e-06
-2.36559759304577e-05
-2.08066239493867e-05
-1.63997927335365e-06
-4.97162554796991e-05
4.98687625338133e-06
9.58583056401394e-07
-4.21153703525157e-05
-1.28756466059871e-05
4.38430787253138e-06
-7.57280005800559e-06
-2.38667668115145e-05
-1.86888103828049e-05
-1.01172589086546e-05
-1.99593132532091e-05
-2.09670434359132e-05
-6.70181773305526e-06
-1.94718075668202e-05
1.61678045085268e-05
-2.92946722630519e-05
-2.40912413711053e-05
-1.48298860593299e-05
-1.59015006442176e-05
-2.36199778468507e-05
-1.00501664683013e-05
-1.78750656778432e-05
-3.57897911812593e-05
-4.10674539795707e-05
-5.54111353485525e-05
-1.93112294320506e-05
1.07669140988614e-05
-2.20658210982558e-06
-2.23025193076616e-05
-1.80743149081596e-05
-3.492220733034e-05
-1.53513308554401e-05
-3.48647545105655e-05
-1.30822842556423e-05
-3.18440492914408e-05
-4.72044556929318e-05
-1.99936756387639e-05
-4.15170683764149e-05
-7.45416595401687e-06
-5.08745069857934e-06
-4.91369781999969e-05
-6.73937104576852e-06
-1.7938563939546e-05
-2.86166873756223e-05
-3.45712510126044e-06
-3.47220986952818e-05
1.33137075076683e-05
7.75080679488361e-06
-2.65836343603354e-05
-5.84536699332421e-06
-9.59192912926615e-06
2.62564835645724e-06
1.72476670187247e-05
-2.66503051554573e-05
-1.59839051524845e-05
-3.97070137150698e-05
-2.4472389853163e-05
-1.70369264548708e-05
-2.21702822515051e-05
-3.02997298334932e-05
-4.66856829390785e-06
-3.29770667396973e-05
-5.23916418467201e-05
-1.17965893228459e-06
-2.47524638194797e-06
1.590391368715e-05
-2.43030093454873e-05
-2.46685307840723e-05
7.87131467824329e-06
-3.13750051303831e-05
1.57755734793089e-06
-1.34204261341394e-05
2.39746324487593e-05
4.45446516601411e-06
-9.63902545277649e-06
-2.4720141401382e-05
5.20810615244698e-07
-3.07347980365994e-05
-1.27775617588498e-05
-1.99129745839751e-05
-2.36005298759097e-05
-1.09610914051807e-05
-2.76058179741385e-05
-5.15479171947821e-05
-2.47575521303062e-05
-7.86553937244503e-06
-4.40035377020925e-05
-4.81655102239212e-05
-2.55213183173567e-05
-1.52960544300728e-05
-7.22155576508502e-05
-3.36124398437773e-05
-1.76844303907658e-05
1.26869669246598e-05
-3.88946047486094e-05
-2.11674660182793e-05
1.0487193419776e-05
-7.08234843635353e-06
-8.86655226396605e-06
-2.97314535448293e-05
-2.00382028383481e-05
-1.81579747855633e-05
-1.40148760039447e-05
-2.08425013601524e-05
-2.62343997135012e-05
-1.50141015748367e-05
-8.09170926322238e-06
-6.64384314212463e-05
-1.75060787937157e-05
-2.07975955789727e-05
-4.40801105400616e-05
-2.79264005285582e-05
-3.19460995765193e-05
-2.98868721768871e-05
-4.21479302341068e-05
-1.16187392839767e-05
-1.00397431082493e-05
-1.94825630666389e-05
-2.12137427014583e-05
2.97247828278534e-05
-1.68393472159204e-05
-3.72678085807406e-05
-1.45616456189914e-05
3.02451879805865e-05
-2.04505447219668e-06
-5.77646540066668e-05
-1.35018676919284e-05
-8.99235830822206e-06
-1.77165106851764e-05
-5.85235182068316e-05
-2.25090005931347e-05
3.52954018438439e-06
-1.93588279255721e-05
-3.56834082570869e-05
-2.48524643776107e-05
-1.76749999132965e-05
-1.78116922708479e-05
-3.43261316672313e-05
-3.1226392038534e-05
-2.04918379307604e-05
-1.0397909132994e-05
1.93231860826217e-05
5.67762337763113e-06
5.74845711715063e-06
1.2680668315714e-05
-2.92694901276071e-05
1.12863017637937e-06
-7.40895348910925e-06
-3.28326283009721e-05
-2.37063249211861e-05
1.55252260440121e-07
-3.07404481296261e-05
-5.82902892934704e-05
-3.02669143563579e-05
-1.97649271265585e-05
-2.22080911569159e-05
-6.09810596362312e-05
-2.66227779427543e-05
1.31389603985019e-05
-4.08067089342025e-06
-3.89268666933603e-05
-4.74515268370633e-06
2.0888302831752e-05
-2.55490251960656e-05
-3.71300183534493e-05
1.23880300784882e-05
4.85630594554264e-06
-1.80258374522391e-05
3.55152783897864e-07
-2.92086041075368e-05
-3.20459166975157e-05
-2.62266572481871e-05
-3.50100005038754e-05
-5.17645708183657e-05
-2.76523238871493e-05
-1.80604411480979e-05
-5.36996456162219e-05
-4.37433623011946e-05
-2.86733466997807e-05
-2.51531613419544e-05
-9.36628080847295e-06
-1.94569340146707e-05
-2.26450202723882e-05
-1.57740651647458e-05
-2.22948341410922e-05
-2.71345445880089e-06
-3.84319844698112e-05
-2.50903947619748e-05
-2.05980621637776e-05
-1.46617533357151e-05
-1.95264207420911e-05
-4.61132790720573e-05
-4.75561340327889e-05
8.72219876085794e-06
-5.82325455332822e-05
-7.53572057309574e-05
-2.43615688832284e-05
-1.71819844482661e-06
-5.3555975026628e-05
-6.54298534427042e-05
-1.7331185785375e-05
1.55898739764108e-05
-2.26009737804467e-05
-4.36886270403366e-06
-6.13905861544021e-06
4.35435477409805e-05
-3.51977934490007e-05
-2.43333288227483e-05
8.6830656813993e-06
-1.59756356117959e-05
-1.58179038695809e-05
-4.12464985150021e-06
4.31495690474782e-06
1.67413331208016e-05
-1.66418104187139e-05
-7.24186843980883e-05
-3.02682556937218e-05
1.36149321010099e-05
-2.18295559914815e-05
-3.93235227216491e-05
5.02163481111717e-06
3.45626950827365e-06
-3.41175187892454e-05
-2.75466435982919e-05
-2.41011334732752e-05
-2.32516930257189e-05
-3.76515127399493e-05
-7.48564251608755e-06
1.72200176238614e-05
-2.67103804010303e-05
-9.82992691811157e-06
-9.09234585691592e-06
-2.60325573964975e-05
6.54534866390585e-06
-2.67843838094875e-09
-4.17405664306924e-06
4.18965495712086e-06
-4.67429517501818e-05
-4.61064411012931e-05
5.81543599907245e-06
-2.19943014472553e-05
-4.83712919671529e-05
-3.92544496686935e-05
-1.52387409851758e-05
-1.52217095854665e-05
-5.6700384881192e-05
-2.34295701327087e-05
-1.64814614151371e-06
-1.34944334798854e-05
-6.49737195952506e-05
-3.65666807224483e-05
2.72597337649884e-05
-1.61435086878898e-05
-2.55952724356124e-05
-3.00911449704581e-05
-6.47452423015664e-06
2.32862905060013e-05
-5.80002863585884e-05
-2.11895184376818e-05
-1.17418156121311e-05
-2.34883249306952e-05
-3.93243086437259e-05
-2.9548073395349e-05
-7.72831965419939e-06
-4.92035895351323e-06
-2.46302473863217e-05
-1.49646550029505e-05
-7.79678353144443e-06
-6.8400442718245e-06
-1.90117360550129e-06
-3.24842209882284e-05
-1.54550978552157e-05
9.2178679869545e-06
-1.33102809893488e-05
-2.55195674303065e-05
1.64884218868418e-06
-3.41265402591431e-05
-3.42025743471204e-05
-9.58740245186362e-06
-6.90296114768259e-06
-4.38406859767557e-05
-2.97675069850835e-05
-4.33530249345223e-06
3.20707154837625e-06
-1.49595336799048e-05
-8.63173705902299e-06
-1.66774057296588e-05
-9.10647237017765e-06
-2.21389641353104e-05
-8.66253250480183e-06
-2.56406256645358e-05
-1.32729116067063e-05
-5.24472742176112e-05
1.78869259829594e-06
6.07277524813664e-06
-1.58581500712597e-05
-4.41717176221446e-05
7.22628253455281e-06
-2.92356697592215e-05
-2.17777760587056e-05
-3.86175463121284e-05
6.27468879178161e-06
2.61837086393893e-06
-2.22004471703655e-05
-2.77882870452443e-05
-1.61963447346218e-05
1.78116660142918e-05
-1.28962489454866e-05
-5.38282145069783e-08
-3.25466121189055e-05
-5.92003858556794e-06
-1.89284444514318e-05
-4.61938434867144e-05
-3.24778407657699e-05
-3.48650417845986e-06
-1.52969379213812e-05
-2.58620006252465e-05
-1.72656426293884e-05
-2.73570187086824e-06
-3.9034421330718e-05
-3.49498333349755e-05
-2.57850986189586e-05
-3.50218599602127e-05
1.44373671883946e-05
-5.18631148465316e-06
-2.88045094146229e-05
5.23291776310472e-06
-1.1581409058908e-05
-2.68384936368503e-05
-1.56412437859462e-05
-2.77943794783146e-05
-2.89908558843362e-05
-5.69861588549115e-05
-9.69581172347961e-06
-2.19880265689211e-05
-4.21270200392579e-05
-1.18393395372106e-05
-1.26972644749826e-05
-5.97530074565495e-05
-4.38087858741477e-05
-1.3088180642774e-05
1.91334558779639e-06
-2.85097383489739e-05
-8.43603217911265e-06
-6.76076038677491e-06
-2.57605407796409e-05
-6.0085443593825e-06
-3.68457524186001e-06
-1.3955041455312e-05
1.34399984117092e-05
-2.74677832137121e-05
-1.126157368103e-05
-2.49068709249026e-05
-8.41832034327581e-06
-2.54554703140359e-05
-1.1826467320442e-05
-3.49837927145447e-05
-4.65514961506725e-05
-2.98422000919823e-05
-6.7996109891623e-05
-6.68793273718573e-05
-8.86213341924635e-06
-3.02223021814593e-05
-4.6841883580517e-05
-1.95293742941701e-05
8.05246882738089e-06
3.61664478018148e-05
-2.80314230928845e-05
5.82083326433909e-06
5.64528568131853e-06
-2.31551774719849e-05
-1.72350944611382e-06
-7.89722233293891e-06
-8.49610418840151e-06
-1.9902020622864e-05
-4.21713977693541e-05
-1.38253557082419e-05
3.7320665088301e-07
-4.14570317286504e-05
-1.3117088536943e-05
-3.46219018022474e-05
-3.28349892823118e-05
-5.83063324804566e-05
-2.27405602842817e-05
-2.75309964124327e-05
-6.80024406648672e-06
-3.86401454593813e-05
-9.41886923634606e-06
-8.31258019315137e-07
7.95204280368969e-06
1.5654426863216e-05
-1.65698760179352e-05
-1.52707645041723e-05
2.1632336053493e-06
-1.09319066873598e-05
-1.39177092570547e-05
-5.59766295665271e-06
-2.36132363817485e-05
-4.75349432642091e-05
-3.74606898760271e-05
-1.53313027340556e-05
-2.79777400053134e-05
-9.33339840902017e-05
-4.39392653972058e-05
-1.46503027040244e-06
-3.31481115997686e-05
-5.20077130013197e-05
7.81715190447177e-07
5.20006836430119e-06
-1.87935824670893e-05
-7.89915693546072e-06
-2.21491935771372e-06
1.34413932150615e-05
-6.43383799563821e-06
-5.94478266200793e-06
1.32209966255548e-05
5.03776779547611e-06
-1.76787838601607e-06
-4.39101135146732e-05
-5.72875280341537e-06
-1.17005589413312e-05
-3.59704317569628e-05
-3.95012486050133e-05
-3.7819348792419e-05
-4.95493411271362e-05
-7.22600477103553e-05
-4.93315752906243e-05
-2.1043794546531e-05
-5.34697452170556e-05
2.36524013189283e-06
-3.95811546940608e-05
-1.26615121182218e-05
-7.99286816608249e-06
-2.49662195387668e-05
3.82743075365814e-06
6.74658765865276e-06
6.36191135399985e-06
-6.24155172572415e-06
-4.63077784742453e-06
-1.02350886392384e-05
-1.71136513793676e-05
-3.29054994329687e-05
-2.66141677704942e-05
-2.22029402796267e-05
-3.78427401139217e-05
-5.02528308388021e-05
-2.73398630565093e-05
-2.84648231001367e-05
-2.29886656330444e-05
-5.41651561046636e-05
-4.98262896547901e-06
-8.77409883347726e-06
-1.18148195672535e-05
-1.26724937864147e-05
1.63004125822719e-06
1.43529018715889e-05
-1.89526322864455e-05
1.39486220942678e-05
1.8634656731462e-05
-6.35380132769618e-06
-1.21136538536045e-05
1.13626457395232e-05
6.77091356408971e-06
-2.8871229755796e-05
-3.65996819610088e-05
-1.29060842079411e-05
-3.76848033070861e-05
-2.63884157657089e-05
-3.05932689761009e-05
-3.3743681482415e-05
-2.76564264805902e-05
-2.94629812940763e-05
-3.04009477359432e-05
-1.92185081881725e-05
9.42789882242228e-06
-3.83691625128151e-05
-2.46476522126275e-06
9.35830261471317e-06
-1.68007878932669e-06
-3.69878039695826e-06
-1.74635475522785e-05
9.1117402416143e-06
1.19650464051016e-05
-3.9292889316948e-05
1.75548911448501e-06
-2.70875783049357e-05
-1.75745339758461e-05
-5.15012359131884e-05
-2.21178341426216e-05
-4.62451202711854e-05
-1.24202356060074e-05
-2.92505332235269e-05
-6.2120097106509e-05
-3.96308918479779e-05
-1.90493907313122e-05
-2.27330645580546e-05
-3.18618848044602e-05
-2.35384242371176e-05
-2.62437956214064e-06
-4.21323549632408e-05
-1.81235444979313e-05
1.18953199420474e-05
-5.95390618193972e-05
-2.00298591208612e-05
1.30659139562016e-05
-2.11592224153847e-05
-1.01814025895474e-05
-4.03353794399534e-06
-2.73743773246338e-05
-5.28792634620503e-05
-3.21846824145906e-05
-4.56424326788034e-05
-2.59213867516791e-05
-5.24855703029726e-05
-4.99132014493108e-05
-2.49665056693642e-05
-2.2540320624968e-05
-4.95580151669124e-05
-2.77911344712415e-05
-1.78001479117769e-05
-4.48922083627202e-05
-3.06715604911874e-06
-2.00698560793761e-06
-2.04694054632517e-05
7.21107072245806e-06
-1.62603428390138e-05
-3.11041442811849e-05
1.93124238626653e-06
2.17938463247002e-07
-5.10524321133231e-06
-4.06681894214492e-05
-1.49812301269605e-05
-1.30598332907371e-05
-5.31523003220837e-05
-8.3153850325961e-05
-2.18337411746602e-05
-6.13648210221754e-06
-2.49472032660923e-05
-4.24955178953347e-05
-7.93754780101132e-06
4.40328545682108e-07
-1.36163227546528e-05
-2.64916841389297e-05
2.3373279066982e-05
-2.06691036983927e-05
-3.16944450451523e-06
-1.80344357733182e-05
4.11429680189276e-05
5.44286258717895e-06
-2.24831860843497e-05
1.99193256951192e-05
1.53289434756956e-05
-2.45562396017223e-05
-6.91275839072522e-05
-2.3028899009303e-06
-2.94317034532889e-05
-6.27768066141168e-05
-6.12098808625174e-05
-2.43783426818494e-05
-9.42692319794299e-06
-3.11957465078204e-05
-1.18269455613939e-05
3.70172478574858e-06
-3.05216895404811e-05
-2.47334374655334e-05
-2.30006303572193e-05
2.4993167164199e-05
1.91450834732156e-05
-3.15066726202809e-05
-2.06384359021362e-05
1.41577748015183e-06
-6.6064886309615e-06
-1.81522050028846e-05
-3.17347556240324e-05
-2.72940926576226e-05
-2.03236119131681e-05
-3.66054715151168e-05
-3.21953642167167e-05
1.02881657713002e-06
-2.91955803059366e-06
-7.58881973629511e-05
-1.54692178945148e-05
1.39927660934899e-05
-3.19446685197599e-05
-2.91656068473143e-05
-3.15119617449509e-05
-4.21273367112886e-06
7.99173873001074e-06
-2.94597003136183e-05
-8.38829624674354e-06
1.96355947805076e-05
-1.35278772451631e-05
-4.23351911261384e-05
-2.9125499141529e-05
-1.09457289513904e-05
-6.63654297284981e-06
-3.30679297547404e-05
-1.44937456078604e-05
4.79358130203609e-06
-3.65843195372181e-05
-3.33862593199824e-05
-4.55931375423389e-05
-2.85265171493775e-05
-4.94153717693897e-05
-3.14567322604269e-05
-1.75771661864318e-06
4.64165473139861e-06
-7.56319408987556e-06
-1.93690758353175e-05
-1.60499519759372e-05
-8.47634141363915e-06
-3.42819602930028e-05
-3.14740785129002e-05
1.38304432275771e-05
2.46250588708567e-07
-2.81615962693104e-05
-1.03679099239466e-05
1.52824535469348e-05
-6.85151117442598e-06
-4.07440937478187e-05
-8.19484343235854e-06
-1.46307732737041e-05
-1.79823946535949e-05
-6.89776195263988e-05
5.23142881913008e-06
2.30324997715977e-05
-3.22236721388934e-05
-3.61111086159747e-05
-1.88855359013903e-06
-5.40584512369335e-06
-2.1723643097952e-05
-6.005720683023e-05
2.87450740077934e-05
7.19342675986623e-06
-2.54990888821562e-06
-3.67648270947571e-05
-9.19410443564996e-06
2.0751934780729e-05
-1.47789204656196e-05
-2.74600437904163e-05
-1.10491512568542e-05
7.02774333828652e-06
-1.68291001380755e-05
-5.06728217159138e-05
-1.98285239445291e-05
2.77581519354848e-05
-4.37412941515322e-05
-4.59623273165021e-05
-1.00472114123557e-05
-3.01187328785565e-05
-3.47863111247581e-05
-4.38774488671626e-06
3.00565447879494e-06
1.29317600575103e-07
-7.10438336801343e-05
-3.81252847476771e-05
1.67636119591203e-05
-3.48851507192557e-05
-1.04816103509208e-05
2.09372473022889e-05
2.27418429158214e-05
-4.84942729520675e-05
-4.20089380716669e-05
-3.64952544025978e-05
1.78602510752084e-05
-4.59358164216113e-05
-3.89896090729088e-05
-1.59740390476839e-05
2.53625367688384e-05
-2.88641835134068e-05
-2.37303230328263e-05
-4.53269293332536e-06
9.29250496953556e-07
-1.85678154913675e-05
-4.24930553989068e-05
-1.55297364739622e-05
2.63380299449196e-05
-2.54532865778806e-05
-6.94492821142087e-05
-2.99597572447029e-05
-1.93105906374431e-05
-3.34769815183566e-05
-3.40187506278156e-05
-1.83761582677406e-05
-2.73772133384016e-06
-7.52498942160639e-06
-5.04577368068404e-05
-8.7427701494195e-06
1.46723797236982e-05
-3.36177093880771e-05
-4.1702449972977e-05
-1.31626113024505e-05
-3.63914270980343e-05
-4.84780959844425e-05
-3.25903839239e-05
1.37129201005186e-05
-1.83055979493036e-05
-3.52303525633312e-05
-1.93859053014481e-05
9.87495658875471e-06
-2.06387136275066e-05
-3.06313422351871e-05
-9.78315555294222e-06
-6.81962720949038e-06
-4.23421596328678e-05
-3.82428750883091e-05
5.14023575021379e-06
4.7077643793906e-06
-2.43345394203715e-05
-2.4372271931763e-05
3.92379941115576e-05
2.77649324043494e-05
-1.33333811820354e-05
-3.45465505909893e-05
1.74383535266394e-05
2.80916925319666e-05
-4.74484620408018e-05
-7.28036185617091e-05
7.39447966052953e-06
5.00372964606827e-05
-6.08748874225676e-05
-6.27376143413847e-05
-1.31570404771604e-06
-2.80722685952777e-05
-6.94286489252201e-05
-3.0339497204872e-05
1.45468004317986e-06
-3.48927567630593e-06
-4.1266979837202e-05
-1.98803569183021e-05
1.24028712853103e-05
-7.80357072869521e-06
-4.06786896265125e-05
2.27076939704386e-06
3.82121731924258e-05
1.12607638374753e-05
-7.7971852955783e-05
-9.81836873938924e-06
1.54265663079146e-06
-5.36573223650682e-05
-5.09325167123563e-05
-3.66522047197796e-05
-1.66419297426778e-05
-5.02287035816566e-05
-4.6476149575469e-05
-5.45791059792209e-05
-1.38617626592892e-05
-2.70790312468705e-05
-5.3590224013404e-05
-3.12480906000899e-05
2.0893124686032e-05
-2.37456181158012e-05
-7.78173978677559e-06
-9.76772231229185e-06
2.78572457431093e-05
7.3518424403606e-06
7.4903254548146e-06
2.01053933587599e-05
-3.70078625849728e-05
-2.96503167028806e-05
-9.80179660466531e-06
-1.97262528382893e-05
-5.2569457772097e-05
-6.36162611835373e-05
-3.81541193642673e-05
-6.01579487990602e-06
-3.36870135223934e-05
-4.78372560266948e-05
-4.49195257296479e-05
-8.89022682307938e-07
-2.48817571941735e-05
-3.15893853084963e-05
1.87872845036003e-05
2.30009331894194e-05
1.3062384114085e-05
-1.95976373439373e-05
8.81795648389611e-06
1.65472615004828e-05
-5.33723588442274e-06
-3.01654301055363e-05
3.14310886649384e-06
1.58008547031383e-05
-1.59051323381252e-05
-3.60397604181422e-05
-4.83771144129286e-06
-4.04340390231728e-06
-5.95958171785529e-05
-6.06931553550311e-05
-9.05177234995216e-06
-1.10273022529112e-05
-5.75179421880129e-05
-1.95097485416948e-05
-9.66626075652905e-06
1.69817686397035e-06
-3.32090105160695e-05
-3.8814879013937e-06
2.1588532903112e-05
1.95802760156354e-06
-5.2622644845141e-05
-7.07707921718179e-06
2.39703362359289e-06
-2.07270494098056e-05
-4.92269757042509e-05
-1.15345193216742e-05
-2.44176805602898e-05
-1.96659219089504e-05
-3.59053622647569e-05
-1.82710321915658e-05
-1.68149477276083e-05
-4.90271771995035e-05
-2.45321961360812e-05
-8.75728340907241e-06
-4.9374886039784e-05
-5.09383024709657e-05
-4.85520940550468e-05
-1.70592769419961e-05
-4.72243350919496e-06
-4.59354906121475e-05
-3.74941162930515e-05
-3.01773361165224e-07
-1.36319250597338e-05
-3.71586560015274e-05
-7.55698129395944e-06
-2.98482172477035e-05
-7.23634520285452e-07
-2.60494487713965e-05
-4.14281226330145e-05
-1.4533737946702e-05
-2.76695191148702e-05
-4.6051498644767e-05
-1.50634730669462e-05
-3.20187937857995e-05
-1.49976951817447e-05
-4.13829595716065e-05
-3.44108809195637e-05
-1.13050232693808e-05
-2.28635954131587e-06
-1.01518216906385e-05
-3.43080809374737e-05
-1.27416279581973e-05
-6.01916674535841e-06
-2.44475294679107e-05
-4.70865519277501e-05
-4.80251782799491e-06
-1.83493770614795e-05
2.65023105360966e-07
-1.78385527397773e-05
-4.50960162419803e-06
-2.8825370776972e-06
4.53463879389799e-06
-1.56775460579495e-05
-2.19618003501364e-05
-3.49019666913916e-05
-1.92145749386719e-05
-3.28835827616485e-05
-4.53876789584375e-05
-3.15254771216532e-05
-1.02043537048995e-05
-2.07833129977403e-05
-2.15430133273078e-05
-1.99748628411783e-05
4.38059056704518e-06
1.26801885021067e-05
-1.78326027402431e-05
5.29521020366821e-06
2.32109227190521e-05
-4.21063989198439e-06
2.24401786858099e-05
-3.9534681293678e-06
-5.73558143038303e-06
-9.19983264140068e-06
-1.16067639392797e-05
-9.12204872089831e-06
-3.10081664625857e-05
-1.19780165394481e-05
-3.51190618667352e-06
-4.05865656955101e-05
-6.03931592489156e-05
-3.19258766160743e-05
-5.47317188553617e-05
-3.37952578226697e-06
-2.32963368443888e-05
-2.32762079092998e-05
-2.10244287741014e-05
-2.95389890414865e-05
2.2258926327639e-05
-8.23295059720972e-08
-1.41128066987493e-05
-2.58114459772919e-05
-1.92877701009124e-05
-8.44444320392295e-06
-2.54055799682446e-05
-6.64749178546583e-06
-3.59278989365504e-05
-3.88417188559283e-05
-1.44341349171953e-05
-2.57147344923371e-05
-2.66728087419394e-05
-4.45307121687629e-05
-1.72774540545986e-05
-4.80565775155563e-05
-8.09621889094254e-06
-3.11661367943828e-05
-2.79765675566692e-05
-2.47014383788224e-05
-2.88591439186664e-05
-9.06852273714241e-06
-1.35838806117736e-05
1.03936280003036e-05
-5.72016201928209e-06
3.43372628060011e-07
-3.57051395000324e-05
2.23462158635652e-06
-2.24398964261328e-05
-2.43190414251813e-05
-2.2145874521498e-05
-1.73282228664236e-05
6.4525594684208e-06
-3.85456381845373e-05
-3.78888931307223e-05
-1.57119150671934e-05
-2.84585536954793e-05
-1.74995186553831e-05
-5.1860576977901e-05
-2.21017010302624e-05
-2.12098592694227e-05
-1.93414622852407e-05
-1.98425935892212e-05
7.77950455123725e-06
6.67279255661784e-06
-3.41979633092812e-05
-1.14350524906097e-05
-3.45086971527331e-06
7.98192500008598e-07
-3.51664139112147e-05
-5.14757411413245e-05
-5.24068861533513e-05
-2.62984404418681e-05
-3.52180972507364e-06
-3.82437774623999e-05
-2.95914012290653e-05
-2.52746326533689e-05
-1.2913724873696e-05
-1.84850655799195e-05
-2.36962666003883e-05
-2.18801359145846e-05
-1.80344433691316e-05
-1.82265346903473e-05
-1.61309850565231e-05
1.16624007658799e-05
1.25811420667832e-05
-3.10995941574393e-05
-4.15677563460967e-06
-3.2906298873635e-05
-5.57818003690139e-06
-3.77361687577324e-05
4.05671923956545e-07
-3.76648305939635e-05
9.64996024134437e-06
-2.82166973861392e-05
-1.65157757682697e-05
-4.83049409821195e-05
-3.73169048218868e-05
-1.09063819202864e-05
-4.01388392847589e-05
-3.01643441460305e-05
-1.75077270415419e-05
-1.06461007995232e-05
-7.85903176069783e-06
-1.74257176448003e-05
1.1377577713603e-06
1.68556963125652e-05
-3.1670571315886e-05
-2.85789224144124e-05
-8.40910617479338e-06
-2.70894394264155e-05
-1.97790438902946e-05
-3.65760802978321e-05
-1.30898384579969e-05
-2.43467825036474e-05
-3.77234601776368e-05
-4.50116325585339e-05
-4.12972885844482e-05
-2.42480336063721e-05
4.64714114390767e-06
-3.22441319081219e-05
-4.1602959675478e-05
-8.70658952046301e-06
-1.54035997809482e-05
-9.1242660700524e-06
-4.59598264685471e-05
-2.00565577129898e-05
1.3299686496013e-05
-1.37742930468664e-05
-1.47512031557106e-06
-1.92995787656482e-05
7.96849686756557e-06
-2.92318514206039e-05
-5.60096786797872e-05
-2.9393704860505e-05
1.40637342444633e-05
-1.82953986673485e-05
-5.9356165842182e-05
-2.32809434672792e-05
-2.03583502241615e-05
-1.90945300929349e-05
-2.98849467664458e-05
-3.74282844478402e-05
-1.01929904138493e-05
-5.89874869196934e-06
-3.9842842257921e-05
-1.37776378716609e-05
2.35520618774479e-05
-6.30385830722428e-06
-1.95563765951502e-07
-2.96013372741581e-06
5.10282002576606e-06
-8.42288068096263e-07
-2.42787290154852e-05
-4.32978673506378e-06
-1.7220554792447e-05
-4.52764023643934e-05
-5.01831554046047e-05
-6.25798240421946e-06
-4.35522795804062e-05
-3.86133828376579e-05
-3.44032345225614e-07
-2.50778999677137e-05
-2.84813599215065e-05
-3.83261854863498e-05
-4.59097506763546e-06
9.4619230994597e-06
5.81634920341088e-07
-3.90687486980342e-05
-1.16529434832766e-05
3.18736357719984e-07
-1.47039739580164e-05
-2.21349431189395e-05
1.68003984282052e-05
-2.36300470621789e-06
-4.54203311893267e-05
-3.22368813498359e-05
-7.06386380409505e-06
-1.11910006859077e-05
-4.15026558363526e-06
-5.01309640284334e-05
-2.29587419924139e-05
-2.95119950277452e-06
-2.29739852935598e-05
-2.35166231379031e-05
-1.45834605763676e-05
-2.11554074740339e-05
-3.593702165712e-05
-2.5367922683232e-06
-4.27546647914151e-06
-1.51705694796407e-05
-2.58592121875534e-05
-2.12981757153693e-05
3.02266628811339e-06
-1.44623232849052e-05
-1.88129392782199e-05
-1.62735315109618e-05
2.78738117272454e-06
-5.31048988873046e-05
-4.49988739058969e-05
-1.98962195207147e-05
-9.10137413702146e-06
-2.99546569890693e-05
-2.54424881267087e-05
5.26623860643566e-06
1.76534729924179e-05
-1.46183113546277e-05
-4.39768214481386e-05
-1.50328648759902e-05
5.0902096913717e-06
-2.85738262612027e-05
-5.22356794423821e-05
1.1222201614407e-05
-8.66704632394775e-06
-2.56016945011249e-05
-3.69167189121309e-05
1.06733327376873e-05
-2.24950576414158e-05
-5.01800847777784e-05
-2.22508506369839e-05
-1.59165394644237e-05
-1.39531708154753e-05
-2.9022811025262e-05
-3.3156843956653e-05
1.76897854823599e-06
2.77273777917193e-05
-4.69040333719294e-05
-4.34177734731038e-05
3.36049872609102e-05
-6.62423600400491e-06
-3.09569405998411e-05
-2.42209845752688e-05
2.29192590720808e-05
1.34477664309884e-05
-1.65850787299113e-05
-3.33676943588571e-05
-1.96288166039357e-05
-5.02974092882938e-05
-5.36128406131316e-05
3.39863869097205e-05
-9.30008904609212e-06
-4.58065340793235e-05
-2.04939657626098e-05
1.75261049155939e-06
-2.41301058088534e-05
-1.05987162034811e-05
-6.22789835560923e-08
-6.33498273569549e-06
-2.14573609276336e-05
-7.29358387743417e-06
-1.16888466974636e-05
3.69419546705526e-06
6.50713236100193e-07
-2.78802620194774e-05
-3.09032103178086e-05
1.60524597959645e-05
-1.31311291416113e-05
-7.78616537725908e-06
-1.6437635326942e-05
-1.43562715374269e-05
-2.09606229089068e-05
-4.01009799158443e-05
-5.0007268280857e-05
-4.35484106523341e-05
-2.81248552185176e-05
-5.56864069638593e-05
-3.66907450263461e-05
-4.26806480978407e-05
-1.778368196981e-05
-3.29184070249324e-05
-3.09393626374563e-05
-2.13187990899204e-05
-2.64067239526396e-05
-8.53263282382092e-06
-2.68890173615154e-05
-6.9247061507168e-06
-2.19290658646259e-06
-2.37349411129597e-05
-3.86354830171478e-05
-4.8817212600683e-05
4.68736799739612e-06
-1.4937314122696e-05
-3.34121801137174e-05
-1.67197090390721e-05
-3.10236580889458e-05
-4.05667902256546e-05
-5.59997696928163e-06
-4.90730930329044e-05
-8.56260738926055e-06
-4.96341963250787e-06
-2.27682483923889e-05
-2.94762891894481e-05
-2.12126988788324e-05
3.04094414462173e-06
-1.46194264818555e-06
-3.27456184916897e-08
-1.30995063208346e-05
2.57699260169501e-05
-1.20473533014359e-05
-1.26357247242901e-05
-6.1003519054607e-05
-2.29599820623416e-05
-2.23642854208157e-05
-2.22195632419377e-05
-3.20514722382567e-05
-1.61561885462121e-05
4.72241510586555e-06
1.40422140064555e-05
-3.79319146515243e-05
-2.74220487631771e-05
1.73068542534741e-05
-1.91401324064389e-05
-4.28072294425303e-06
-4.01889919653167e-06
-4.68725926422313e-06
-7.79594432076819e-06
-3.55422387054547e-05
4.46701957751461e-06
-4.05640480580062e-06
-8.75859096299159e-06
-1.21634869553979e-05
-1.55208125454877e-05
6.3671464983524e-06
-3.18656013534436e-05
-6.55322773638786e-05
-1.12896451359229e-05
-3.51975646817221e-05
-4.28367240804896e-05
-4.00628530252274e-05
-3.42319714708106e-05
1.13183283589799e-05
-2.07316717189295e-05
-3.64025821765986e-05
-4.07481846175016e-05
-1.52599075868083e-05
-1.70465731569304e-05
2.29393723137895e-06
-2.30779124332019e-05
2.03652575061617e-06
3.56761860232126e-06
3.19952915923877e-06
-1.66929503314777e-05
-2.77233904715575e-05
-2.48800575752385e-05
-4.14072589260202e-05
-1.66896021456822e-05
-5.68231622169803e-05
-5.11768705165866e-05
-3.28654020260439e-05
-1.21876247566007e-05
-2.53685500498772e-05
-7.40395278093036e-05
-1.23053003888512e-05
4.88404224473355e-06
-4.38537124536471e-05
-3.76866067717926e-05
8.85131855891515e-06
1.13701491197526e-05
-2.17071127555597e-05
-5.07474684030486e-05
-1.18196379329484e-05
6.47352018792766e-06
-4.33625136278755e-05
-3.20823808612691e-05
9.72455375552743e-06
-1.65748836354271e-06
-2.82992669343123e-05
-4.98896945215974e-05
-8.75627745224693e-06
2.03234915941691e-05
-3.26745763040405e-05
-3.69643475916479e-05
-2.63132868143444e-05
1.11000944349771e-05
1.16992269708164e-05
-3.26725252634007e-05
-1.46459953607144e-05
8.14738305778057e-06
-3.58656705311793e-05
-1.52295555088954e-05
-4.00136935567715e-05
-2.35517354336692e-05
-3.52423760811911e-05
-4.35730247764274e-05
-3.56120574416256e-05
-1.20109855161044e-05
-1.43824363842369e-05
-4.08622053764013e-05
1.94249683899297e-07
5.05060651689484e-06
-2.62201286623514e-05
-1.35488097659337e-06
-8.98893323127428e-07
-2.92812429383202e-05
-4.12649303895795e-06
-2.41147041646712e-06
-1.51147630342599e-05
-1.22856010740332e-05
-3.76985382688244e-05
-2.69184323249303e-07
-3.77391704506119e-05
-3.47068733285191e-05
-3.24199767949324e-05
-3.17970818844159e-05
-2.74051636976592e-05
-5.33056300664496e-05
-4.52803013862263e-05
-6.43996324595703e-06
1.96564867250588e-05
-2.19822805846149e-05
-7.72985022919865e-06
3.3751426140538e-05
-1.27381274917307e-05
-3.26236689646445e-05
-2.09833752750068e-05
2.60288952195944e-05
1.56881924376314e-06
-6.40540013274035e-06
-5.36496018664601e-05
-5.27254128532106e-06
-1.54799387351928e-05
-3.34658077813443e-05
-4.88085562323287e-05
-1.44443209934634e-05
4.2312795284799e-06
-5.31930491263249e-05
-6.63385391864575e-05
-1.17400345570022e-05
-2.29884337134061e-05
-4.42966239616555e-05
-4.58414460345948e-05
-1.48026690413402e-05
-3.74872181570177e-05
-1.75355922490285e-05
-7.14702539868353e-06
-1.25315612923002e-05
-3.51422703081496e-05
1.45462949202079e-06
-4.36092895117428e-05
-4.83826821534183e-05
-1.06724713524271e-05
-2.68986002506087e-05
-2.39268546610513e-05
-2.51012616593314e-05
-4.48190581233334e-05
-3.68123800465092e-05
-1.62856119196548e-05
-1.39236562050078e-05
-6.71031399016358e-05
-2.63134901097611e-05
6.2789698930495e-06
1.58274072931462e-05
-6.68645482755278e-06
-1.41452365059389e-05
4.02619979456888e-05
8.03904055403654e-07
-2.82438940993655e-05
1.04616749548674e-05
1.42466565674994e-05
-2.14613050047405e-05
-3.57166437177885e-05
-2.22502486016985e-05
-2.63505640352974e-05
-5.14825673807557e-05
-5.56662897818948e-05
-2.03261464204076e-06
-4.2367862591299e-05
-7.2812899869524e-05
-2.48744554131633e-05
-2.89098729473711e-05
-3.80982606067645e-05
-1.43695975778792e-05
1.45982189155739e-05
1.55096941036885e-05
1.07624052857529e-05
2.1532133121869e-05
2.91802875260544e-05
2.3067841353247e-05
-6.17892506794277e-06
2.63903068625885e-06
2.36997206158662e-05
-1.94865276871433e-05
-4.26646548904846e-05
-2.13222863394916e-05
-2.08940879997434e-05
-4.47893424057223e-05
-6.43631196283489e-05
-1.40087463978017e-05
3.30677469338515e-06
-5.42217030835416e-05
-6.63434326755306e-05
-2.43405471136233e-05
2.51084963415203e-06
1.68031339988725e-06
-4.45080361601132e-05
2.12418442262235e-05
2.46438718348351e-05
-2.18194628975613e-05
-2.95686402143911e-05
1.97522405832809e-05
5.62403961818887e-05
-5.82368180883892e-06
-6.42153407903299e-05
-3.71254679104796e-05
-2.52951457177518e-06
-4.53218046060859e-05
-6.9253813016402e-05
-3.73218869032282e-05
-1.21397452861015e-05
-6.01341859613244e-05
-6.10333424475465e-05
-3.21261687796186e-05
-1.84518442710945e-05
-3.21357531703881e-05
-1.43979738383972e-05
-3.38908375616401e-06
1.4947736543935e-05
-4.4678750049468e-06
-1.02757487513171e-05
2.37603520265054e-05
-5.7349241666104e-06
-3.21676180574536e-06
-1.35878945977488e-05
7.03075497365263e-07
1.36987215924486e-06
-6.06644722765874e-05
-3.79920311409965e-05
-2.558824005228e-05
-5.96247430610048e-05
-6.85454778702709e-05
-2.84939264856991e-05
-2.3564639870139e-05
-5.42015850508657e-05
-3.72562600872354e-05
5.54250842650512e-06
-4.20697996326647e-06
-2.54154399662353e-05
-6.47181069730917e-06
1.52672823164294e-05
3.15582092787784e-06
-2.22739068367557e-05
-1.86962307379303e-06
2.94016513365759e-05
2.17539776098084e-05
-4.68734605776416e-06
-2.97085750300653e-05
1.8011545867873e-05
5.41919909497992e-06
-4.70449382817075e-05
-4.93104144474305e-05
-1.27188571176336e-06
-2.45685109694558e-05
-4.86348501130591e-05
-5.80977066500103e-05
1.08396135943196e-05
-9.67867027156631e-06
-7.92350398735197e-05
-1.18926043034595e-05
9.32647054429137e-06
-2.57646925999728e-05
-9.67951890940028e-06
6.27766427032653e-06
-2.0205461459489e-06
6.74432315904667e-06
-2.92872829357424e-06
-3.13517231429774e-07
-8.61410466881972e-06
-2.20730954144997e-05
-1.69948266678551e-05
-1.12837474877478e-05
-1.60182543496528e-05
-4.04477399874522e-05
-6.07859124736655e-05
-1.37643467788096e-05
-5.64069724857347e-05
-5.22729967762522e-05
-1.51457820641495e-05
-3.55326128327207e-05
-2.99079445032861e-05
-2.84567647788375e-05
-9.30578585262806e-06
2.02430401876087e-05
7.0225054057997e-06
-2.44086196368129e-05
-1.46055924922305e-05
1.68198823222389e-05
-1.51594796215743e-05
-1.41151317271599e-05
-4.44220543020345e-05
3.16477890634813e-06
-8.14092271717372e-06
-6.01261390601112e-05
8.42971176389697e-06
-1.78410655330951e-05
-3.30738679974901e-05
-3.74139461673703e-05
-5.11232731059008e-05
-2.54297209716179e-05
-4.52790820066169e-05
-5.28848032039347e-05
-1.34605014747889e-05
7.30894260198924e-06
5.5995398894297e-07
-1.16865898742208e-05
-4.49219883343792e-05
3.23231183141537e-06
-2.08483157951242e-05
-4.28511085896518e-07
-3.57302981343634e-05
-1.92491959137096e-05
-2.24393325142941e-06
-2.11661552918455e-05
-3.7064625063861e-05
-2.11248763888339e-05
-3.87103121997028e-05
1.54956940702784e-06
9.18712455923997e-06
-5.30812270778174e-05
-4.38636493515079e-05
-1.46455308982049e-05
-1.72886056491221e-05
-4.32053794472782e-05
-3.01533656164369e-05
1.00401362419037e-05
-1.33779554155477e-05
-3.57202181497125e-05
-1.0922792579524e-05
3.63575393344694e-06
-2.01825953946145e-05
-3.33708899070264e-05
2.51803302420571e-07
7.65767275438916e-07
-2.16178355914067e-05
-2.11023819699478e-05
-2.08682961202733e-05
-2.07852903241802e-05
-2.37605223888064e-05
-3.84693481130675e-05
1.21966430965281e-05
1.41754462235125e-05
-1.20834018383472e-05
1.41356303047778e-05
1.10331566741662e-05
3.7966330010433e-06
-4.07286125529251e-06
2.09447630129789e-05
7.41219284237295e-06
8.85621801229396e-06
-1.4148654634065e-05
-1.19601627345121e-05
6.60617442608002e-06
-3.81226236791705e-05
-2.78154038831291e-05
-1.7944001118994e-05
-4.10788264563907e-05
-2.57886706488347e-05
-4.58158574164646e-05
-2.20879083422688e-06
-4.44723063108013e-06
-4.28328249347796e-05
-4.60877300498031e-05
-1.18295399324176e-05
-3.29014170461407e-05
-2.58968131074501e-05
1.00041106654003e-05
-7.24371190350716e-06
-1.00135262343594e-05
-4.06645355613793e-05
-1.80778415902234e-05
-5.09916981613314e-06
-3.94946522161784e-05
-4.35820672783919e-05
-3.39345061451191e-05
-4.04643014302363e-05
-4.02359627138342e-05
-6.31314575067105e-05
-2.29676156365097e-05
-1.82136262951584e-06
-4.05548843688219e-05
-3.66994456309433e-05
-1.74801856466512e-05
-1.64267598860738e-05
-2.1805965765589e-05
-2.03458505668589e-05
2.24753989945755e-05
1.26853676956399e-06
-3.85751601156707e-05
-1.83559396356808e-05
2.21348965761272e-06
-1.50982246060992e-05
-1.0203683682454e-05
2.50221091400301e-05
-6.90143954053064e-06
-4.71418067492237e-05
-3.36533655063925e-05
-4.4586527658838e-06
-2.754570537051e-05
-5.66612352118015e-05
-4.3597097208809e-05
-1.01616562284645e-05
-9.98509721262422e-06
-2.90659297204634e-05
-1.40038032711466e-05
4.86374957099738e-06
-4.9522113023622e-05
-1.13368211592636e-05
5.43525720813602e-06
6.86751150068782e-06
-1.39839073776538e-05
-1.90601577666171e-05
-1.24908970161404e-05
6.63071493132797e-06
-1.78064612802343e-05
-2.53335882197209e-05
-4.82220866751982e-05
-3.64731140666084e-05
-2.66357724864405e-05
-3.63125213059869e-05
-6.43338281457991e-05
-3.25162691509645e-05
-3.22639093307577e-05
-3.1751464951925e-05
3.88879530375427e-06
6.90101154649864e-06
-1.87379281992088e-05
-8.4176250502824e-06
-4.96150199808887e-06
-5.26208683309431e-06
-2.27247716546791e-05
1.08094845375023e-05
-1.90081373970516e-05
-2.70449608172002e-05
-1.75131245946749e-05
-1.74657344799829e-05
1.05811260323429e-05
-1.89846883312998e-05
-1.30031419099106e-05
-4.3289485198134e-06
-4.05622672642567e-05
-2.82248260870592e-05
-2.63651865078977e-05
-4.45221133756624e-05
-1.37889521737732e-05
-8.32493625767566e-06
-3.23169698052322e-05
5.45600108306105e-07
-9.45326671945725e-06
-1.66618333997136e-05
2.10671117119242e-06
3.46690879441847e-06
6.60492879609172e-06
-1.7976780571356e-05
-3.07278796547615e-05
-3.18567930446374e-05
1.50676796131918e-05
-2.22448286470328e-05
-5.21349262326709e-05
5.5525280885251e-07
-1.28215077051731e-05
-3.38991673423898e-05
-5.21137740509657e-05
-2.02267916737569e-05
-1.01020197969259e-06
-5.35901184407214e-05
-2.87895377554106e-05
1.50666724375944e-05
2.15759436357431e-06
-4.96220822774822e-05
-2.29967845077092e-05
1.05389047903503e-05
-1.16594053649189e-05
-3.3223876841093e-05
-1.09223685684945e-05
1.72730158417489e-06
-7.41069523991364e-06
-7.99904813074792e-06
-2.36368117970528e-05
-3.68364473419536e-05
-4.51691453427612e-05
-8.67606706425982e-06
-2.02546420430413e-05
-3.63697985047522e-05
1.36236088691484e-06
-3.0696612578943e-05
-5.50518043344508e-06
-2.2926514648209e-05
-2.59763212698365e-05
-1.52359346857814e-05
1.7838101543255e-06
1.95814140344024e-05
-8.54631767540649e-06
1.40983997177389e-06
2.20785242678154e-05
-1.18096585904687e-05
-5.36743945450858e-05
1.11744071622642e-05
1.51894846332888e-05
-2.55838027191904e-05
-4.60291523515846e-05
-2.15679889705271e-05
-1.54930983351574e-05
-4.49728304673294e-05
-5.57209620879963e-05
-1.64725977503633e-05
-1.47714863226161e-05
-5.0805565092524e-05
-6.5537903068671e-05
3.04074991952424e-05
1.65369238312648e-05
-2.01094959089678e-05
-3.38832606975474e-05
9.03247168304003e-06
-1.3932540772753e-05
7.33580006408429e-06
-5.09175823214747e-06
2.02308092623314e-05
9.27374564161732e-06
-2.59887703987587e-05
-4.39221951455674e-06
3.62854658650466e-05
-3.88268238731525e-05
-3.11372796543653e-05
-5.31006409839168e-06
-2.78858053690063e-05
-4.23906036904341e-05
-3.47506861299198e-05
-3.13075408516798e-05
-9.41186144415285e-06
-2.56418015440628e-05
-3.86579013728092e-05
-1.88894260032058e-05
-1.21153296136421e-05
-2.00044287107579e-05
-4.34606575208905e-05
-1.3282144501727e-05
-2.20978215164869e-06
-4.66931708227954e-05
-8.85168543814337e-06
5.09949652228642e-06
1.58749828627682e-06
-1.76491350180002e-05
-2.63273873432664e-05
-2.34486452320483e-06
1.92669025583629e-05
-2.43727290161138e-05
-5.27140765369184e-05
-4.66850949346695e-05
5.5261681122158e-06
-2.4005100868011e-05
-5.79391576715391e-05
-1.21897308316307e-05
-1.53342758529327e-05
-5.1935844578263e-05
-3.7200960213571e-05
-4.1562007300415e-06
-2.38804959404955e-05
-4.25834146214171e-05
-2.41893335052685e-05
9.02900282072831e-06
-6.04516977128755e-06
9.32403031712937e-06
-1.75548411236772e-05
-7.29717886507279e-06
-1.5854234758223e-05
-3.32292724076791e-05
-1.9520609420436e-06
-2.06537244552324e-05
-3.27198990846558e-05
-2.70236629000393e-05
-1.04786542945574e-05
-3.28935878921289e-05
-3.70671993442982e-05
-4.04784477248833e-05
-1.0195203008082e-05
3.71787407007682e-06
-3.36732505343657e-05
-4.79151564562824e-05
3.0505382063182e-05
-2.2399329687623e-05
-5.38829645572184e-05
-3.68081022328944e-05
1.65484663369708e-05
-2.09762117815731e-05
-1.46514657658162e-05
-1.21493450746783e-05
1.42686530581742e-05
1.45153074728002e-05
-2.85403536944134e-05
-4.63993013329381e-05
-3.16975171722371e-06
-3.28035219503138e-05
-5.19985198851034e-05
-9.99664939717991e-06
-1.63052575908863e-05
-2.16986199524959e-05
-4.17058572890628e-05
-3.92025128705458e-05
6.77253392487393e-06
-2.70010057157901e-05
-6.49608011170789e-05
-1.72733284128087e-05
1.15636676243977e-05
-2.11809006166279e-05
-4.0936898483261e-05
-4.00547180144973e-05
-3.42147344336789e-06
-3.03291641235127e-05
-3.08357592769668e-05
-2.98349797759357e-05
6.64519214138464e-06
-4.3518170216785e-07
-5.77835144788139e-05
-1.09027743503453e-06
-2.82607415080979e-05
-3.28696644815887e-05
-2.91944412705084e-05
-1.58776030776677e-05
-3.23232774918055e-05
-4.048666007049e-05
-2.07291557941561e-05
-2.65974756616045e-05
-3.28752555093904e-05
-5.31061715507326e-05
-2.29594554323479e-05
1.84728702877926e-06
-1.19898203197253e-05
-7.68384849299205e-06
5.20201477543423e-06
6.866403928851e-06
-3.58437679763683e-05
-2.2870696404528e-05
-2.02192613993091e-05
-1.20668695239025e-05
-5.03028002506873e-05
-2.28669639430496e-05
6.27632572177204e-06
-1.08428599631419e-05
-5.19063177923592e-05
-1.28152918721463e-05
4.33765242770319e-06
-2.74958346644508e-05
-4.49076623223815e-05
-4.04421944805378e-05
7.89818432722946e-06
-6.21774880815843e-06
-1.05746275679671e-05
1.98042359545047e-06
6.68252732266108e-06
2.50634600449863e-05
-2.19394511039094e-05
-4.19921319435249e-05
3.95367443594685e-06
-1.18520841606829e-05
-3.29651295325348e-05
-3.54838522447407e-05
2.3509875366288e-05
-2.64240535000264e-05
-4.7924438559231e-05
4.47598930827108e-06
1.28805773194101e-06
-3.8728878539857e-05
-2.80747744163615e-05
1.80638206233563e-05
-1.69866767279145e-05
-3.59662080324854e-05
-3.43119252355183e-05
4.08252003794014e-05
-2.15512456499436e-05
-3.36491725474602e-05
-3.33391649816563e-06
1.67329186693979e-06
-1.60818293998718e-05
-5.82198458209313e-05
1.0364705366261e-05
3.95077276863126e-05
-2.26260788042216e-05
-8.1952707883061e-06
-2.53889809074506e-05
-2.22746968785775e-05
-1.78340351080117e-05
-1.46721556795968e-05
4.12312694335434e-06
-2.10331265699013e-05
-2.13972717114573e-05
-2.56699657169599e-05
-1.65651872364677e-05
-2.40275720295903e-05
-3.54976402787933e-05
4.11803443562626e-06
-1.89425627290474e-05
-1.88756967254559e-05
-3.30948805670752e-05
-1.85447260921488e-05
-3.30203586039016e-05
-2.00925001981036e-05
-1.4539879897701e-05
-4.73017685076307e-05
-1.04867370318725e-05
-1.28274248755671e-05
-4.00785501067851e-05
-2.57555177700009e-05
2.34547141177964e-07
-1.68000922746668e-05
-4.63791483924426e-05
-1.96119681944913e-07
-8.40052983234109e-06
-4.4966359912575e-05
-4.83415939693087e-05
-2.64062650482991e-05
-4.28684755451268e-06
-2.44207350993344e-05
-2.33828636986746e-05
-6.23120718609025e-06
-2.7017044977618e-05
-1.36929935093834e-05
-2.35638559177634e-05
-2.60174181238425e-05
-4.35645305191011e-05
-2.51248169570127e-06
1.71334298610285e-05
-5.15196815397563e-05
-3.70058140022836e-05
-2.81507826761998e-05
-5.03788422468391e-06
-5.52844498617612e-05
-3.19328852972157e-05
-5.16277826324646e-06
1.51302500306717e-06
-1.52875873262437e-05
-2.76058277030448e-05
-4.59488936109793e-06
-1.31315969956345e-05
-1.92166867506695e-06
-4.60864827377753e-05
-6.1807720202777e-06
-9.08195932503101e-06
1.2618527558092e-06
1.37471786092548e-06
-2.56094054218778e-05
-1.39102325504084e-05
-8.82550507898274e-06
-6.19393488189919e-06
-8.92318082708879e-06
-4.54919018052206e-05
-3.6703104795929e-05
-9.05426293858451e-06
-2.02732903108298e-05
-1.38979776176777e-05
-2.60274733661178e-07
9.90635565222425e-06
-6.09580675505962e-05
-3.16445014464574e-05
2.20201335802153e-05
-1.82727849432053e-05
-3.25181711518873e-05
-1.58781431010543e-05
-3.25371859340337e-05
-5.0155742415967e-06
-1.2112468356798e-05
-3.72816389551771e-05
-3.44297061699303e-05
1.70149982256549e-05
-2.56126438125921e-05
-5.09923290486401e-05
-1.03046666008373e-05
4.6323982949797e-06
-3.80878211060124e-05
-2.49188027023002e-05
-2.86888668858857e-05
1.11883489818988e-05
-8.99381292732256e-06
-2.09846811481866e-05
-1.55242172928819e-05
-2.61350941894191e-05
-1.7415374731609e-05
-3.19968842731987e-05
-1.99255031823672e-05
-2.26880237636709e-05
-4.2263094217456e-05
-2.50447585778489e-05
-2.01214186308154e-05
-2.23167754157156e-05
-2.28217216037789e-05
-6.02609092489758e-05
-1.51388180025955e-05
-1.91798889753223e-05
-2.05125282393334e-05
-3.4814007691405e-05
-7.33550434262179e-06
-1.37567183740263e-05
6.00729618710473e-06
-2.61286108169024e-05
3.05953641827178e-07
7.70768741924274e-06
-3.31274452119754e-05
-3.63619724140575e-05
1.22614697342359e-05
3.29153173590077e-06
-4.61405536563283e-05
-2.88914213558102e-05
-8.16134165550801e-06
-2.69016614972237e-05
-2.59175957165598e-05
-1.73952457049167e-05
-2.70897629405835e-05
-1.19919791189975e-05
-3.91625407660698e-05
1.01671742249713e-05
-5.9371171462647e-06
-2.3829961829855e-05
-3.14235503085283e-05
6.38892304317751e-06
2.94153653573e-06
-3.95417247267103e-05
-1.29780935850393e-05
-3.80847379114425e-06
2.85508600612614e-06
1.01777824416789e-05
-3.4996166277432e-05
8.9695349700387e-06
-2.17375879682803e-05
-5.71474516681731e-05
-2.94035808702795e-05
-5.027350964231e-07
-1.11309354342486e-05
-5.25736400490176e-05
1.7089902526974e-05
-1.25475616417881e-05
-2.06802083752715e-05
-3.0737576996079e-05
-3.20683102064703e-05
-1.37534571473189e-05
-3.14533678754732e-05
-6.98792719699791e-05
-2.6490981243239e-05
-2.11788133650881e-05
-2.68659460032374e-05
-2.92338849651454e-05
-2.10181591007543e-05
-6.22677539341306e-06
-2.12424681860846e-05
-3.92558625673791e-05
8.92087217057397e-07
-2.3469256356069e-05
-4.90106134779866e-05
-4.33442686029664e-05
-3.7128695026649e-05
-7.94520745944765e-06
-3.56385819794847e-05
-3.31634989295845e-05
1.18183867669973e-05
-1.29653018107263e-05
-4.7971245526073e-05
-2.3735695046521e-05
-2.16858213797638e-05
-2.58788389732826e-05
-3.53722537083787e-05
-3.21513660090653e-05
-3.13539558615088e-06
-4.01678506777792e-06
-1.57811729055031e-05
-5.88726066703215e-05
-2.57940779572852e-05
-5.19522243657818e-06
-3.9938857953337e-05
-2.41443927802507e-05
1.29049126144082e-05
-4.97279534032419e-06
-3.89020554576889e-05
-2.37952540093746e-05
-6.08766684836754e-06
-1.31879764418452e-05
-6.38903079727663e-05
-4.92569822876908e-05
8.47993192063165e-06
-2.67653885430281e-05
-4.04270189476887e-05
1.28416520302069e-05
1.80876606181769e-06
1.28260782668702e-06
-7.51255726625261e-06
-5.24169526049283e-05
3.08083602413356e-05
6.39665337299904e-06
-2.92104043822242e-05
-1.44664560423228e-05
5.06849366486943e-06
-2.71769406694291e-05
-3.5303831583965e-05
-6.45391513823639e-06
-1.07293212066554e-05
-3.78631499414064e-05
-1.96234612468163e-05
-1.790415757665e-05
-3.19770207793887e-05
-2.28853041399239e-05
8.43587260339789e-06
2.21102411299282e-05
-1.73042733696926e-05
-2.76839295722495e-05
-1.5997996891641e-05
-5.73681690051224e-06
-1.07435947513265e-05
-2.20877157789303e-05
-5.54117262579876e-05
2.14625190778459e-05
-1.74775718888785e-06
-4.20911792139695e-05
-3.35055400200629e-05
9.42786727521835e-06
2.75149410350158e-05
-4.2568242873104e-05
-3.51164809882702e-05
-6.0832719390015e-06
-6.49002165006776e-06
-3.07942876792982e-05
-3.71886056904874e-05
2.09911397184178e-05
-1.45158814050581e-05
-3.18671749044252e-05
-5.60319805247166e-07
-2.25447205060868e-05
-2.69694087442393e-05
-2.63572747502989e-05
-4.68736476237864e-05
1.09821944766743e-06
-9.63844310988997e-06
-6.52859339721175e-05
-3.28722592020962e-05
-4.22921679362936e-05
-3.36985489556741e-05
-1.03347078491555e-05
-5.62025603532201e-05
-9.86122423545407e-06
-2.68246379720443e-05
-2.36956477053236e-05
-3.41455876850506e-05
-6.2616131816353e-06
-2.56626921509168e-05
-1.70780871085304e-05
3.85536754564467e-06
-9.26447151439396e-06
-5.39561769334871e-05
-3.55429669680375e-05
1.65168845560381e-05
2.62378726349096e-05
-4.09366528196966e-05
-4.38199829202354e-05
1.6004695818711e-05
-1.0268799185117e-05
-8.32343243368335e-05
-5.36180769954026e-05
1.53091243301848e-06
3.45765985009058e-06
-7.24151426795033e-05
-4.11896924164568e-05
2.3239042923409e-05
6.43130423457522e-06
-7.90012253443124e-05
-1.73286323007378e-05
1.33968946054855e-05
-6.58502932338352e-06
-3.30800466298485e-05
-2.04549419664884e-05
1.41162200048586e-05
-4.48363367227714e-06
-5.76721582290174e-06
2.64773283227757e-06
7.85402691466565e-06
-4.14396553155551e-05
-2.71067205446004e-05
-8.20247339432514e-06
1.469055927914e-05
-2.67605254990443e-05
-4.9437816951244e-05
-2.35262985676111e-05
8.90477964228421e-06
-4.12204406166953e-05
-1.34036453304826e-05
7.89360651814028e-06
3.22162908873194e-05
-5.58872233122932e-06
-1.40834033443807e-05
2.72535818109032e-05
-1.99366571739156e-05
-7.26605283983725e-06
1.83946222987138e-05
2.23362391982107e-05
-4.71428374556183e-06
-1.94576862759257e-05
-1.94387028875903e-06
-4.96417097671139e-06
-1.83420046365242e-05
-7.45112888411301e-05
-2.81278011561155e-05
-1.79513190668489e-05
-5.59624757135079e-05
-4.24235982888892e-05
-1.47561715759578e-05
-3.73170886208527e-06
2.27919296306002e-06
-2.51675463898058e-05
4.38918656087592e-05
3.5665644873373e-05
-6.0952269117989e-05
-2.2105551482731e-05
2.70484884551631e-05
1.54053207001593e-05
-6.40594684502559e-06
-5.9578227516927e-05
-2.53407766863525e-05
-8.75654725555446e-06
-5.16849757513462e-05
-9.84368633428367e-05
-2.79257100719556e-05
-4.43956182650992e-05
-5.09444760586222e-05
-6.28308513406735e-05
-6.45975288735622e-05
-1.97485484765928e-05
-1.7077905012692e-05
-2.93212320776998e-05
4.0537710910985e-06
8.63456462183428e-06
-4.79449695561959e-06
-8.76410098080645e-06
-2.23663752310633e-05
2.60852098261759e-06
-4.00314127913003e-06
-5.26004990341925e-06
-2.36454252451217e-05
-4.34852581211905e-05
-4.40890666614383e-05
-1.18402621040057e-05
-2.46108465106501e-05
-6.18730752733135e-05
-2.99930449713246e-05
-2.76202882178107e-05
-4.84253996946211e-05
-4.28130380733848e-05
-2.7869856057431e-07
-6.53487191491248e-06
-1.79285927267026e-05
-1.02644352849408e-05
-5.18041824046844e-06
-1.24520515096669e-06
-8.80951367491248e-06
-8.97858456448086e-06
1.24443671305375e-05
-6.12553936344475e-06
8.21134627661177e-06
-1.52495583817811e-05
-5.89210921022429e-06
-1.82399546136811e-05
-3.1259601597532e-05
-6.63349366920231e-05
-5.90363863523481e-06
-1.42197196602306e-05
-5.60531323193265e-05
-6.94873651698298e-05
-4.79463939417395e-05
-9.66105273404466e-06
-3.3496239013706e-05
-3.56667219077196e-05
4.94658706073788e-06
-2.5103350157704e-06
2.08479019285815e-05
-3.79959627355097e-05
-3.04919022377288e-05
4.61462020363583e-05
-6.98711073053239e-06
-3.83915430311542e-05
-3.29573273258778e-05
6.27646475227933e-06
-6.03266612133211e-06
-4.91417638074574e-05
-6.8932066523468e-05
7.25826634239062e-07
-4.11405573627966e-05
-5.48855220647967e-05
-4.55088636101447e-05
-4.58978778528429e-05
-7.60959394648996e-06
-2.17178493003349e-05
-1.82646942289347e-05
-1.90873390121215e-05
-1.8939070106314e-05
-2.40339136941937e-05
2.41291959164542e-07
-1.92504983978856e-05
1.06360202628764e-05
1.85792829086328e-05
2.3313824068371e-07
-4.55635362031459e-05
-9.97993783654638e-06
-1.60390083813594e-05
-4.14432707101067e-05
-5.95549969735002e-05
-3.3854534291866e-05
-2.9791714662475e-05
-4.57875462153259e-05
-4.78022218066201e-05
-6.21457646070242e-05
-1.39230614467431e-05
-3.97692380640419e-05
-4.88323416731429e-05
-4.84223242591335e-05
-4.30295297455566e-05
1.44055854416471e-06
-4.49231823589474e-05
-3.72449052209559e-05
1.18112791222179e-05
1.81972508211511e-05
-5.3152025261722e-05
-1.98920073455694e-05
-6.86096919810439e-06
1.42375250925024e-05
-1.22869190646291e-05
-5.30399984639298e-05
-2.17517775453444e-05
-1.81067116262843e-05
-4.34094354032438e-05
-1.98185994686655e-05
-3.61523344047721e-05
-1.32789093955818e-05
-3.10277498642286e-05
-1.6845528841454e-05
-3.01306908184913e-05
-2.44338394061948e-05
-1.8131721158996e-05
-3.18865327323247e-06
-3.55429487237156e-05
4.13113701419347e-06
-5.61156727012866e-06
-1.69123843862448e-05
-3.51544262544729e-05
-1.37612178653217e-05
-3.3162832929242e-07
-2.88551702322019e-05
-3.6844699570867e-05
-2.39562542976666e-05
-7.56242686957171e-06
-2.01055429458617e-05
-2.1227904948485e-05
-2.29230597486855e-05
1.07302802739931e-05
1.27217760234714e-05
-5.67738509922707e-05
-1.27280319834372e-05
-3.09961816923167e-05
-7.72903506403686e-06
1.1211939397409e-05
-1.0370887361428e-05
-2.66028064010702e-05
9.6957461954292e-06
-2.6490049708946e-06
-4.48658924939972e-05
-4.7718323254232e-06
-2.50367879246386e-05
-5.06005211873186e-06
-4.88981463727162e-05
-3.11490798743109e-05
2.73678977559867e-05
-2.5746391441901e-05
-5.37757910962955e-05
-1.47217678336336e-05
-2.2219222866002e-05
-1.72197937639981e-05
-4.96656514719868e-05
-5.21055638006554e-05
-3.90164030319458e-06
-1.18542235258407e-05
-6.3617563361664e-06
-4.24449999458468e-05
-6.42961108997533e-06
1.11157861956634e-05
1.45771913675917e-05
-6.15467756302146e-05
-2.32076167894711e-05
1.91781578642035e-05
-3.40514733233481e-05
-4.39640118697773e-05
-4.42065865458997e-05
-3.298596821252e-06
-2.15808072310686e-05
-5.87605129316705e-05
-2.26019833086677e-05
2.15920171665623e-05
-7.19661044035463e-06
-3.19291795040425e-05
-3.34923905827338e-05
-2.24710017822028e-06
-1.1955533060856e-05
-3.2823016402128e-05
-2.98073943827939e-05
-2.53889153007119e-05
1.07257720608018e-05
9.56705478013532e-06
-3.0960594903222e-05
-4.1658843614578e-05
-5.42414328636207e-05
-3.46957810073162e-05
-3.38235573575501e-05
-5.11970388902327e-05
-2.12044952678242e-05
-2.0490673239958e-05
-1.51788417034901e-05
-2.16149333956367e-05
-3.14976900805198e-05
-1.90606158220812e-05
5.59215848721099e-06
-1.9309486074925e-05
-1.3492842800934e-05
7.64512197725347e-07
-2.84761279835992e-07
9.28255885171375e-06
-2.77614274652323e-05
1.48583743170528e-06
1.72690833424967e-06
-3.76134197035344e-05
-2.06295383948882e-05
-2.52047273279702e-05
-6.42689641106066e-06
-3.28716307495205e-05
-3.93914143005825e-05
-7.86116905552873e-06
-9.38320586281181e-06
-4.49533903492857e-05
-3.37646889434621e-05
5.8916839004303e-06
1.43424916265261e-05
3.95769158834689e-06
5.86289189257084e-06
-1.13548232535447e-05
4.05064224368709e-06
-2.81773328438694e-05
-2.85386713693237e-05
1.00079573166224e-05
-1.41331854441548e-05
-1.68327122041751e-05
-2.34000330455289e-05
-1.99801524361477e-05
-1.56552284049565e-05
-3.80546490236039e-05
-4.6454647746697e-05
-4.3930366356994e-05
-2.61846438040734e-05
-4.38985487867995e-05
-3.07334629625175e-05
-1.69825683696628e-05
-3.01121624262298e-05
-2.83827545875741e-05
3.10091153681104e-06
-6.18295435063431e-06
-1.91352571725074e-05
-1.18470617867437e-07
1.48505371445509e-05
-2.89979930518834e-05
-2.74187423321934e-05
-1.7725625660147e-05
-2.26846355782889e-05
-2.62713845442918e-05
-2.5737800062612e-05
-5.04619724480049e-05
-6.92135543727929e-06
-1.29054907027804e-05
-4.60985310433315e-05
-3.27149607713244e-05
-1.70522318733201e-05
-3.29416314662452e-05
-4.79157586104624e-05
-9.35055617128308e-06
5.00302583100218e-06
1.20560649565486e-05
-1.65426566257837e-05
-3.26226151107942e-06
1.9145625386416e-05
-2.190823147327e-05
-3.73800547286635e-05
-2.73743845521327e-06
8.09508762630393e-07
-4.03770649553225e-07
-4.14437896639086e-05
-4.20868880966898e-05
-1.53403723507431e-05
-2.24526484182121e-06
-2.30418098311176e-05
2.18962861181952e-06
-1.4734072542805e-05
-1.8183502941317e-05
-3.28532254413332e-05
3.39149176459708e-06
6.18277125514165e-06
-4.08425421509771e-05
-9.44256961570966e-06
-2.99103382493317e-06
-1.80067918625515e-05
-2.16353080137637e-05
-1.48929677278033e-06
-3.45600376944025e-06
-5.22866274145699e-06
-2.86615844996067e-06
-9.0764645790501e-06
1.57063430165108e-06
-2.25605015559366e-05
-3.35471939431249e-05
7.80354258050141e-06
-3.06736166757197e-05
-2.83410967998748e-05
-3.77171090745083e-05
-2.73431652153236e-05
-1.01897975253327e-05
-2.35112529653638e-05
-2.37663511196591e-05
-2.33307575859565e-05
-1.07415391393566e-06
-1.95796432028208e-07
-2.82528906939836e-05
-3.67738998349364e-06
9.52209098960966e-06
-4.95030128452163e-06
-2.22001906765142e-05
-1.57961823920105e-05
-2.84666181653679e-05
-4.33836418542538e-05
-2.36658076313948e-05
-1.88536814035214e-05
-3.63094571159363e-05
-1.96028934692543e-05
-1.80952986545232e-05
6.82128042956814e-06
-2.11708078330631e-05
-2.52562844090489e-05
4.82706415026561e-06
-1.1739436176873e-05
-1.50767157999501e-05
-2.9540518022791e-06
-5.07547768694108e-05
6.92039566158944e-06
-6.3223534690323e-06
-1.96884136255106e-05
-4.75168176179714e-05
-3.94989851299631e-06
-1.74118696782521e-05
-1.17040291571702e-05
3.24591810748696e-06
-3.00304287208603e-06
-3.64786877268981e-05
-4.00594589592008e-05
-2.42540970013115e-05
-1.66714507174616e-05
-3.69998038598432e-06
-3.92286967309588e-05
-1.46699871847877e-05
2.27357947686977e-06
-2.25476058670966e-05
-1.8736870370569e-05
-5.10131054454e-05
-3.13833993597171e-05
-9.56195482113409e-06
-1.29013752236983e-05
-2.16034409066993e-06
-1.50990165215252e-05
-2.03293118476821e-05
9.59942044487921e-07
1.32501459915751e-05
-2.01204157161557e-06
-1.06140915684248e-05
-7.46556041184734e-06
1.57352149819601e-05
3.60128917300054e-05
-1.4813629919835e-05
-1.89896975871129e-05
1.06355232529336e-05
-1.8306703694873e-05
-3.92454277171466e-05
-2.90623524711817e-05
-1.15861398904929e-05
-3.04067241299775e-05
-4.62803358653279e-05
-1.59370061143788e-05
2.0083375741014e-05
-8.96679177367293e-06
-2.9272898510545e-05
-3.57117377298348e-05
1.41121417527825e-05
-3.83687355935742e-05
-3.94158401374913e-05
-3.14249339477121e-05
6.31593641864468e-07
-2.06248591499998e-05
-3.25102078900753e-05
-1.32566941249963e-05
1.90151718823664e-05
9.0858383219163e-06
-2.40482889155913e-05
-2.37975778169059e-05
2.28860942017145e-05
2.09561236022136e-05
-1.87331281328927e-05
-7.41667104823414e-06
2.45080293035954e-06
-9.43595487116411e-06
-4.48050953780463e-05
-3.83289411223611e-05
6.96795126909247e-06
-1.42165087157717e-05
-7.97769710286767e-05
1.44655981626674e-06
-2.57131323167563e-05
-3.89340822057931e-06
-5.2593318353478e-05
-2.21113640221246e-05
-2.27191234577252e-05
-2.07826220001859e-05
-2.71937433091716e-05
-2.75582058427078e-05
-2.46134120882932e-05
-1.18258176101282e-05
-2.79873963735582e-05
-2.71030494387766e-06
-2.36692904022568e-05
-3.60058626438338e-05
-3.14512990263798e-05
-2.80452675912925e-05
-4.09696791437114e-05
-2.50756153486953e-05
-3.27174735486794e-05
-4.12061135598877e-05
1.82602610417425e-06
5.61413570943693e-07
-2.81158882004588e-05
3.90267813111517e-06
4.69589601817278e-06
-5.55004846819705e-06
1.96108166454056e-05
-2.69810417698834e-05
-1.85355610406445e-05
-3.85660202179039e-05
-1.95876328792714e-05
-6.71214005643387e-06
6.17305987526325e-06
-6.47754236501533e-05
-1.4513641576252e-05
1.66344184547396e-05
7.07854950450044e-07
-5.84955380130112e-05
-3.86994793792837e-05
-8.5171026398768e-06
-1.67523160219803e-06
-6.18989704706807e-05
-2.13108444429498e-05
1.90981243024824e-05
8.91846391582691e-07
-4.06104839574838e-05
-1.81946751119584e-05
-1.09235262772114e-05
-1.14163755724603e-05
-2.02780668003691e-05
-2.94054655069743e-05
1.44235518736351e-05
-4.22744040649463e-05
-5.54558975984593e-05
-1.7511136733864e-05
-8.98896950116165e-06
-4.0397284923414e-05
-7.79524794110687e-05
-5.77936335035101e-05
1.18352775960881e-05
-1.19414061835237e-05
-3.44880388467248e-05
-2.58982372323489e-05
1.34498025335174e-06
1.04485882258008e-05
-2.69084949839514e-05
-6.92015436539883e-06
-1.09431421751426e-05
9.30634258194252e-06
8.79430268830515e-06
-3.29254314113936e-05
-3.84124538789372e-05
9.93149340539446e-06
-1.98090782232528e-05
-4.70342008959604e-05
-4.01760770745949e-05
1.80534650433058e-06
5.33847504179631e-07
-6.99953788865214e-06
-4.6116057388897e-05
-7.02304874833996e-06
-5.03282649964012e-06
-1.85977252845597e-05
-3.98234826029438e-05
-2.00118571105598e-05
5.37602542040439e-06
1.62788531405477e-05
-4.82879422657333e-05
-1.96558791319452e-05
1.42824507377877e-05
-4.05385747132243e-06
-3.41151708954748e-05
-1.52868918952704e-05
-2.41031235614593e-05
-1.23341172770746e-05
-3.62304929950017e-05
-3.61258169195596e-05
-4.89529736721946e-05
-1.29148740697183e-05
-4.47898027984987e-05
-6.16645338505471e-05
-1.43262133960688e-05
-1.38322801639595e-05
-7.49015575553818e-06
-4.51871547283089e-05
-4.62051999825543e-05
3.88673488987499e-06
-3.01865488975345e-05
-2.08632481420388e-05
8.40589003935288e-06
-1.62250596162484e-06
-2.57675314488049e-06
-7.6840861646058e-06
-2.01680059829014e-05
-7.13100347067041e-07
-2.68400844395215e-05
-2.97907857568723e-05
-4.36767035751016e-06
-5.92376331831819e-06
-5.32329170410245e-06
-3.24063425778967e-05
-1.85558507403262e-05
-2.97922440929555e-05
-4.53116069898846e-05
-1.94849540755593e-05
-3.68624386602393e-05
-1.24374828613424e-05
1.98167063709513e-05
-5.13432654309548e-05
1.36217751227243e-05
2.00373214594781e-06
3.06365785218209e-06
-1.64650427368949e-05
-4.77557584269587e-06
-3.57879420110162e-06
1.08549230867451e-05
-4.16904705560234e-06
7.05386388324358e-06
-1.4820583877706e-05
-9.4965224026236e-06
6.54499978876034e-06
-3.28284268976039e-05
-1.62330211135998e-05
-3.62187669290797e-05
-2.3635759423153e-05
-3.88444906254629e-05
-1.36250016211797e-05
-1.34564003381325e-05
-1.13546012358406e-05
-3.99473499951874e-05
-1.05948227171754e-05
-2.32891421104286e-05
1.18938246407128e-06
-2.4580988834447e-05
2.17047266182028e-07
-6.99990407976719e-06
-1.80731308866371e-05
-3.85743793059276e-06
-3.08388245634734e-05
-4.36984146577143e-05
-3.06337538855235e-05
-2.47950046844477e-05
-1.60531019951088e-05
-1.20854643076908e-05
-2.82467820470173e-05
-2.17144059627978e-05
-6.61886290434436e-05
-4.3186492836287e-05
-8.01429153117086e-06
-1.10173108734371e-05
-1.50478042698265e-06
-2.65936866811083e-05
-1.98254396501114e-05
6.0091376862088e-06
-2.96230799301168e-05
-1.59503612910167e-06
-2.27936104237057e-05
7.7821984485743e-06
-9.99891449303467e-06
-3.65717636970103e-05
-3.55624147669839e-05
-1.6718533040208e-05
-3.68475603882297e-05
-4.67461419375049e-05
-2.86187088791141e-05
-1.21045745494281e-05
-9.45009814911426e-06
-5.54840954569571e-05
-3.56141359821809e-05
3.03151310476183e-07
-4.96467498905662e-05
-2.5482354743486e-05
1.19158389242275e-05
9.99509328111668e-06
-3.49283249005913e-06
-6.9673585594842e-06
3.54294418189236e-07
-5.76469812118939e-06
-2.17593183627672e-05
-1.20520492481645e-05
-5.24877187254486e-06
-1.45641311854872e-05
-3.20827537006837e-05
-3.08937216216381e-05
-9.184613186844e-06
-4.95572896615016e-05
-4.56915810060976e-05
1.66552347934894e-05
-2.67741363441085e-06
-1.90452182521097e-05
-1.97761216869185e-05
-8.25267331700789e-06
-1.15307107378018e-05
-1.73262624319948e-05
-1.76139439077437e-05
-2.37790010768487e-06
1.40095938916427e-05
8.05681122779764e-06
2.63822537936709e-05
-1.41836475111536e-05
-2.59897381023223e-05
1.36460054533437e-05
-4.33389729169323e-05
-3.27205031613394e-05
-2.77934471948092e-05
-2.18877556674588e-05
-3.64759430189899e-05
-3.53278619290658e-05
-1.38591085624834e-05
-5.95857048538482e-05
-2.6264747725509e-05
4.19097242311535e-06
-2.90564174669382e-05
-5.22731704805414e-06
-4.57278535710383e-06
-3.04492114496706e-05
-4.5454612557342e-06
-3.91962829178017e-05
-8.30705643898142e-07
7.95433639343253e-07
-2.68345813498559e-05
-5.3000188910326e-06
-1.24136759712937e-05
-2.44126797060286e-05
1.55454346207235e-06
7.17555994423773e-07
-2.93601605074934e-05
-4.11933957152591e-05
-3.51020837133772e-05
-4.93095180110607e-05
-2.54816205886918e-05
-3.14121376213959e-05
-9.2063331105675e-06
-1.65409279769791e-05
-4.64019563664524e-05
-2.7560126542092e-05
-1.93320695417444e-06
-2.68601466777005e-05
-7.95339309911783e-06
-1.38142965294888e-05
-3.37257477754648e-05
-3.7989702840011e-05
-3.82313826932727e-06
-5.82000478198374e-05
1.87546649228155e-05
-4.03609699834515e-06
-7.26056789198736e-05
5.485853525817e-06
-3.30874878145168e-05
-4.93161526237653e-05
-1.83720395723395e-05
-2.75915414118402e-05
-1.15634664169883e-05
-4.24522392110115e-05
-4.05358442647547e-05
5.21772991499284e-07
-1.00778276289598e-05
4.59046968932082e-06
-2.73628581242918e-05
-2.85385970799154e-06
1.83193402117025e-05
5.75426343088186e-06
-2.54946573151631e-05
4.02738727058217e-06
4.81157803650149e-05
-1.53183352945771e-05
-2.4290069428515e-05
-6.79808781001221e-06
-2.96318332132873e-05
-3.10889360165579e-05
-3.98233628388507e-05
-1.60123917522751e-05
-2.22278229186651e-05
1.69619745630019e-06
-2.63661176546001e-05
-2.17720627640277e-05
-5.07612995808506e-06
-2.73878730294878e-06
-1.92771707681557e-05
-1.25131328006409e-05
-3.68393513990337e-05
-4.90997731202632e-06
-1.96273663659746e-05
-4.86640718217196e-05
-3.19804856870678e-05
-2.28196832021081e-05
-4.26262171603453e-05
-1.74716932807392e-05
-4.85053478148161e-05
-1.84607559557364e-05
-6.80367517376263e-06
-2.36977163359491e-05
-2.90909780945179e-05
1.68500682358181e-05
-6.43080207889979e-06
5.71388600473094e-06
-4.70458948099514e-05
-1.86875408556048e-05
-4.27519206047413e-06
-4.02950295758678e-05
-3.85974167564296e-05
-1.69490379202175e-05
-3.66073321991441e-05
-3.33828411035318e-05
-5.86671844600721e-05
-5.13023399681752e-05
-7.33470411579652e-06
-5.26503557670851e-06
-5.23597984526128e-05
-3.58466064181738e-05
-1.20076639668215e-05
-1.50717719410461e-05
-3.94508503347587e-05
-1.49221735243651e-05
-9.73125632289787e-06
-4.02780227127125e-05
1.27730138520552e-06
-2.39793507639364e-05
-6.77470718126059e-07
-2.24754891763993e-05
-1.41422486350647e-05
-4.53338331621153e-05
-5.48413838043252e-05
5.56373469122892e-06
-4.27860196278445e-05
-2.6206805334176e-05
-2.02067323604882e-05
-3.22475668222115e-05
3.89859131782195e-06
-5.15535257630441e-05
-1.73874960098324e-05
7.18146654114198e-06
1.11897711545341e-05
-1.55492275455037e-05
-3.77145337521156e-06
-2.98087175356932e-05
-4.42204224919593e-06
1.6235373337477e-05
-4.7663348438422e-05
-3.09291941188984e-05
-6.68156658144476e-06
-1.31568678726133e-05
-6.97831017146296e-06
-3.29164308993483e-05
-1.09470984299279e-05
-3.84979076731836e-05
-3.05166872313227e-05
-3.40745938938264e-05
-2.34215282171726e-06
-1.44172675098322e-05
-5.07886617032117e-05
3.42364678743709e-06
-2.1668875937395e-06
-9.49863220611635e-06
-1.84220839756655e-05
-2.92575563026047e-05
3.68970211661861e-05
-9.49111371930703e-06
4.97855635715409e-07
2.00092766304399e-05
-1.19605943926908e-05
-2.21257631283075e-05
1.34017268239103e-05
-2.22550187285404e-06
-1.86946431197468e-05
-1.30704433309609e-05
-2.87884766978547e-05
-1.91482156246942e-05
-2.54130464624753e-05
-1.48575267244091e-05
-3.58432711315816e-05
-1.56438230815366e-05
-1.1703017498451e-05
-3.95647155318695e-05
-5.1905048944317e-05
-1.9888209650327e-06
-2.42708274033068e-05
-3.09506931236218e-05
-1.46485276026423e-05
9.85412211951539e-06
-3.58866499046151e-05
-2.34990112123514e-05
-7.01452302742177e-06
1.82770483750429e-05
-1.95588347117007e-05
-1.70074797804173e-05
-3.73275616794467e-05
-1.71150075281962e-05
-5.160231884271e-05
-3.31120141873464e-05
1.07713861599888e-06
-3.29348999283183e-05
-5.7169836414736e-05
-4.21797303971011e-05
-1.64873130091951e-05
-1.70882283636168e-05
-2.93592919014063e-05
-4.36238066665971e-05
-3.9368351095557e-06
-1.68345186581171e-05
-3.26243903929678e-05
-3.69769882384537e-06
-3.63990523070128e-07
4.11401230777674e-06
-4.40158722570729e-06
-8.26465240079267e-06
-7.73098187963741e-06
-1.17626386515738e-05
3.51727765445954e-06
-1.68570072935402e-05
-1.6995331265901e-05
-4.74294356942848e-05
-1.35258353679342e-05
-3.50099134340578e-05
-5.44465000447018e-05
-3.26514031164656e-05
-3.50201186627909e-05
-6.93221888417737e-05
-2.56589604476148e-05
-1.67689662538897e-05
-2.89171712860987e-05
-1.75031915606229e-05
-4.74136004851332e-06
-3.92997990746146e-05
2.69749857105373e-06
-2.04372186468541e-05
-3.39986228853386e-05
-1.12451603995913e-05
-1.14334296547878e-05
2.10244414749455e-05
-3.6377723042732e-06
-3.38645657067092e-05
3.46940223499919e-06
-1.8784194043252e-05
-4.91780442248108e-05
-5.08262864676195e-05
-2.80397092870607e-05
-1.26190464583244e-05
-3.2659086934857e-05
-1.31720019106599e-05
-2.84775331697017e-06
-1.94962335065933e-05
2.84068742390827e-06
-3.26626510423891e-05
2.17446428666525e-06
-6.62981302240442e-06
1.46748059374143e-05
-2.05818227760482e-06
-2.45426268565595e-05
1.68886852231515e-05
-3.32930841202335e-05
-4.11706170569233e-05
-9.19016676058917e-06
5.27713678682797e-06
-9.24675500861616e-06
-2.53026806566266e-06
-2.59256782360024e-05
-2.6366323214743e-05
-2.68152957551386e-05
-5.75722847281247e-05
-3.11896600472148e-05
7.72049178760791e-06
-3.6818764518554e-05
-2.80390368562004e-05
-3.41300494568272e-05
-1.10667523516014e-05
-3.64877667873919e-05
-4.41922918568515e-05
-8.53097018759206e-06
-1.16573812299591e-05
-4.98340069457162e-05
-5.05187705959886e-05
-1.31343375210941e-05
-8.07145224202393e-06
-3.25463925940027e-05
-3.75020077356659e-05
-2.08488249603121e-05
-2.20177084244391e-05
-9.264481772266e-06
-5.07797516062139e-05
-5.8152147908663e-05
-2.40693483181968e-06
-2.74052043211809e-05
-4.66945439073582e-05
-1.84302053225217e-05
-2.18448070816876e-05
-3.02085645278624e-05
-2.99092675137446e-05
-6.38270604750314e-06
-2.24005134084583e-05
-5.03667096400796e-06
-2.30988988032566e-06
1.04606449938585e-05
-5.0768061091145e-05
-5.41892341319205e-05
-3.69587839293147e-05
1.24395111753342e-05
-6.65012227764973e-05
-1.7315930798529e-05
1.68842458373851e-05
-8.85034524187383e-07
-3.15550085075875e-05
-2.59297518906317e-05
-8.41230280024571e-06
3.3464837755197e-05
-1.3709573602623e-05
-5.58137409828743e-05
-1.71639632870553e-05
1.12621796784183e-05
-1.47880027298416e-05
-4.77829735041115e-05
7.3715180781467e-06
2.30384388541132e-05
-1.54821103891375e-05
-6.56874722106079e-05
2.43381246965482e-05
-7.17614130485094e-06
-4.95966243481467e-05
-5.03047007653313e-05
2.32189205774936e-06
-1.64340285474746e-05
-2.23074803356277e-05
-2.73181134373287e-05
-3.30772585871684e-06
-1.90374280856486e-05
-8.05769732792027e-06
-4.3210352694852e-05
2.00381135671167e-05
-1.51072877565141e-05
-2.16131489692514e-05
-5.77023740302846e-07
-7.90925371118328e-07
-1.41552262532902e-05
-5.78426125472114e-05
-3.23034519111934e-05
-1.61327298629402e-05
-4.64134931248501e-05
-6.23376247141047e-05
-1.06173955883711e-05
1.89191017807705e-05
-3.01881909951952e-05
-6.71635772509553e-05
-2.7984499856517e-06
2.92166302015086e-05
-3.74823814880296e-05
-4.34894712730592e-05
-4.34848934611257e-06
2.0044619558004e-05
-2.9410369139755e-05
-4.82834752858925e-05
-7.9166111892026e-06
-9.06635393915212e-06
-1.63142222833541e-05
-3.74003459434444e-05
-1.58674619149955e-06
-1.63441911446377e-06
-5.32348159308494e-05
-3.62057210656124e-05
-1.76699497367379e-05
-3.89240146787208e-06
-4.97100344644417e-05
-5.6005289242369e-06
6.71168069216045e-06
-1.37730935667626e-05
-2.07461923295273e-05
-4.89438417728134e-06
-6.84255840214491e-06
-5.2485980416896e-05
-4.35856791161885e-05
-1.0936400669506e-05
-2.83392452161603e-05
-2.08552419367569e-05
-2.61715415391695e-05
4.40507817186911e-06
4.53889449374286e-06
-3.81152275039074e-05
-6.28486017264532e-06
1.78506958130724e-05
-4.59252150228468e-06
-4.35143270717171e-05
-2.87475673311532e-05
-3.75486200207873e-08
-6.76007831816953e-06
-2.72445516836019e-06
-2.47046667786392e-05
-7.29784276783909e-06
6.7369138909224e-06
-3.22223304928495e-05
-1.71951303323154e-05
-8.76154453035764e-06
1.13124291533873e-05
-5.0952508243044e-05
-1.49472483695505e-05
1.46761067534714e-05
-1.5945452634142e-05
-2.93198599244462e-05
1.35025246729649e-05
-6.33375133683249e-06
-2.50113753957525e-05
-3.1686605685579e-05
-1.01958103225551e-05
8.93453079205098e-07
-2.95451930873743e-05
-4.4449321195623e-06
4.35526753425424e-06
-3.89144976092081e-06
-3.32972415813141e-05
-2.06868185052015e-06
-2.80687788337913e-07
-1.64450793737375e-06
-2.38729690581767e-05
-3.05386586933583e-05
-5.76583108401737e-06
-1.09924886176551e-05
-7.85239201986215e-05
-3.30685099836902e-05
3.33159785112667e-06
-3.10138256028308e-05
-1.88123900462414e-05
-9.77007658444425e-06
-7.79885716561045e-06
-3.94254539628559e-05
-4.18524923143117e-05
3.06252986939733e-06
-2.9999639284272e-06
-7.13460309783314e-05
-4.91753324244803e-05
-3.36090686966335e-05
-2.37927687225738e-06
-3.8970423617366e-05
-4.17431643773889e-05
-1.20781203327222e-05
2.36563481504652e-05
-1.01773922919116e-05
-3.09849022378826e-05
-2.81614092185473e-05
2.67405867522814e-05
-3.44428048473699e-05
-1.48340704337365e-05
2.13944892901539e-05
-1.04706212381848e-05
-1.42288933338816e-05
-4.60217192988004e-05
-4.13621167747532e-06
-1.71784628121762e-05
-2.80383209347073e-05
-4.2469074821975e-05
-1.70322322224198e-05
-5.36200784224488e-06
-1.04527237045562e-05
-1.56377333256059e-05
-6.54343711390176e-07
-1.16489337366091e-05
-3.30318367623318e-05
-1.80149940868663e-05
-1.39587663302172e-05
1.00826493226822e-05
7.7361726222369e-06
1.32302111724755e-05
4.63346490872822e-06
-1.91875166873037e-06
-2.18370168138209e-05
-1.5700699582201e-05
-4.38383286839599e-05
-2.24674101071936e-05
-6.00743990201596e-06
8.6597679515746e-06
-8.95423557415412e-06
-3.12843743179814e-05
2.14424598999125e-06
-2.10301489651183e-05
-2.78450089407289e-05
-8.7401363067633e-06
-6.61236360346391e-06
-3.51455467995787e-06
-1.54822801131357e-05
-3.83477718779334e-06
-2.57919150445317e-06
1.49527629730229e-05
6.52328340467985e-07
-2.67739136232551e-05
-2.55869652200526e-05
-1.65058187864494e-05
2.66643441988927e-06
-1.07265156141027e-06
-4.55595160976001e-05
-3.00281540409145e-05
-3.80351426727697e-07
-2.7879145049933e-05
-3.52417450997116e-05
-2.0232601086524e-05
-1.00027004264788e-05
-3.6792636887474e-05
-1.0758881460612e-05
-9.27910191263958e-06
-3.49195363435116e-05
-3.53560719403749e-05
-2.81577295185606e-05
-3.1590927108722e-06
-1.39471835653962e-05
-9.02481117079213e-06
-2.22979983331497e-05
2.17754759202305e-05
-5.06702255626242e-05
1.33125684074475e-05
-4.04340484725561e-05
-1.87989228873734e-05
-3.17259980307314e-05
-3.05950581987482e-05
-2.335715297559e-05
-2.75143651866219e-05
-1.58207542581003e-05
-2.97593748905135e-05
-3.26355731298728e-05
-1.6574048915068e-05
-4.20089503689933e-05
-4.74538715433304e-05
-3.32213225239421e-05
-1.15157296888798e-05
-3.02607875004086e-06
-1.32305806938849e-05
-2.44665467124038e-05
-1.43363406907305e-05
8.59835131811554e-06
-3.66166325383111e-06
-9.04815162958872e-06
-2.17874212435626e-05
-2.52092362138799e-05
-3.34764708733812e-05
-2.39892639554499e-05
-8.00341521906685e-06
-3.02019889772139e-05
-1.01447910498602e-05
-1.734639599104e-05
-1.96987150575878e-05
-2.92321028483908e-05
3.53738333692783e-06
-6.36954212395068e-05
-3.49492467410169e-06
-8.60455013740195e-06
-2.31726016756147e-06
2.98449209885643e-05
8.31085778742543e-06
-2.48507433293162e-05
-2.27165913130587e-06
-7.97499850203077e-06
-1.39749675155445e-05
-1.06388732495087e-05
-1.24395356308235e-05
1.85607685119505e-06
-2.32827464777049e-05
-3.90000363000686e-06
-2.31268232264446e-05
-1.29760828304266e-05
-7.92809293270588e-06
-2.22431214657349e-05
4.10596357922975e-06
-3.64445763782149e-05
-2.36426595665731e-05
-3.17619587291077e-05
-2.57645157041104e-05
1.55903022924183e-05
7.05275657065858e-06
-3.94274083940297e-05
3.93154004281588e-05
-2.57273967584769e-05
-7.09068292400194e-06
-2.07986277779503e-05
-2.12208754406102e-06
-3.72549177871334e-06
-5.295805675879e-05
-2.68545273579338e-05
-3.50735796161526e-05
-1.28343663583011e-05
-2.94827323898836e-05
-5.7237276430434e-05
-2.5349470991264e-05
-4.75809013223382e-05
1.36654760419319e-06
-9.13836705691937e-06
-2.89365678827985e-05
-2.68538723039158e-05
-2.70370150915021e-05
-4.1922108184485e-06
-1.75595010843532e-05
-2.7132971681173e-06
-2.81517231878545e-06
-1.08088159567657e-05
-1.20659989266364e-05
-3.95157983427226e-05
-4.08480310169863e-05
-1.5197765535373e-05
-3.79926051541498e-05
-2.53995560753214e-05
-2.17683699057476e-06
-1.67649997611064e-05
-3.3595092685303e-05
-1.59703028377976e-05
-2.8353697786392e-05
-2.12819966945971e-05
-5.81575966442299e-05
-1.53455423726764e-05
-1.22711273821135e-05
-3.14652225804753e-05
2.66338470891161e-05
1.85963193055482e-05
3.90421424384363e-06
-2.38597275856654e-05
6.20269145366895e-07
-7.94625987719539e-06
1.66835543056216e-05
2.50941891081142e-07
-3.59705296969355e-05
1.21624757981843e-05
-1.43416298974209e-05
-1.64932448267961e-05
-3.19045866313282e-05
-2.80145122112335e-05
-1.39836352857757e-06
-5.16777514067632e-07
-3.09849581484674e-05
-1.12928989908291e-05
-3.58716990865104e-05
-5.96583287823397e-05
-3.14191623858415e-05
-1.4709838441006e-05
7.58969829781712e-06
-2.3930157274549e-05
-2.76381602309329e-06
9.79525400318795e-06
-8.01249220716481e-07
-1.42809349629435e-05
-9.35556872158672e-06
-2.93633127629197e-07
5.08008310072007e-07
-2.82476466405241e-05
-5.53599843632876e-05
-1.50299886821244e-05
-1.60428681814423e-05
-3.79881031701806e-05
-3.9299807643151e-05
-4.0876949837839e-05
-4.53774613007153e-05
-2.70403904869055e-05
-2.27800396654437e-05
-1.24147780176034e-05
-7.73029135480889e-06
-1.9041168613188e-05
-3.66644965388059e-05
-1.34078438609621e-05
-2.85881096429098e-05
-1.82609939865588e-05
-3.9283057605002e-07
-1.59493006859329e-06
9.42928842356524e-06
-3.50511568987657e-05
-1.3693706185787e-05
1.76680678798332e-06
-2.30871164345657e-05
-5.8995897217263e-05
-3.20542835508291e-05
-7.48602187464895e-06
-6.62181177793052e-05
-6.43595335864928e-05
-4.12691557953856e-05
-2.64716207583394e-05
-4.62198211441344e-05
-4.99899699753809e-05
-2.14523005742224e-05
-8.11386206574315e-06
-9.05779333368362e-06
-9.63786803150767e-06
-1.00006513644043e-05
-1.93576213748208e-05
-3.14933557588918e-05
-2.67388258331905e-05
-8.95675056689361e-06
-2.23763734351007e-05
-5.33584410949893e-06
-2.3515313672424e-05
-3.59855170093974e-05
-1.68608519133362e-05
-1.4806595519768e-05
-6.49751384429886e-05
-3.87912145278613e-05
1.83932369017688e-05
-2.26526837079446e-05
-3.00423970741748e-08
-6.40248946174155e-06
-2.86289230065499e-05
-1.14235116476859e-05
-1.85531113716203e-05
-3.1132026110655e-05
-4.46973604819344e-05
-4.46847052019549e-06
-6.70228789686454e-09
-8.1421378281466e-06
-1.24877858103409e-05
1.75092631440844e-05
1.2772967527624e-07
-3.10436430644341e-05
-3.40640826695733e-05
-2.043128495615e-05
4.33708320628168e-06
1.79313991293087e-05
-1.24367662858428e-05
-2.59696978365584e-05
-6.14010220758214e-06
-1.07104507671419e-05
-4.78732917806837e-05
-9.81539437600304e-06
-4.67463720719182e-06
-4.76888791396744e-06
-5.28705704068082e-06
-2.1563266383629e-05
-3.59568165970215e-05
-1.22484757097437e-06
-4.81273050479361e-05
-6.9213205188215e-06
7.15866099008367e-06
-4.23085419437689e-05
-1.90274268859308e-06
-2.13578925313327e-05
9.43085880602711e-06
-1.34226849601622e-06
-3.04740853643896e-05
-1.11510393300465e-05
-3.79142811370662e-05
-1.17926588763835e-05
-8.05735116587974e-06
-2.36353673980956e-05
-3.30132332872699e-08
-2.10007333383368e-05
-1.24317527990115e-05
-2.31158835865765e-05
-1.95253418778075e-05
-3.61187848464123e-05
-1.44762612725019e-05
-1.59619469611395e-05
-3.2365912903764e-05
-1.9907098986025e-05
-2.1574976277033e-05
-1.26505524720307e-05
-3.53531467197776e-05
-2.20537296296801e-05
-4.32914832731295e-05
-2.28705964531732e-05
-8.02439844869135e-06
-1.8074931135707e-05
-1.07930287512693e-05
-1.17338148120508e-05
-2.04494162575584e-05
-3.45411205438886e-05
-2.76041877565154e-05
-2.20694591163301e-05
-5.31981635924457e-05
-3.36117398324748e-05
3.4778895477353e-06
-1.39318459535321e-06
-3.73543788065203e-05
-4.46277452395141e-05
-4.195522937051e-05
-1.26681235413693e-05
-2.75068754632056e-05
-2.94725630792916e-05
1.18715496559422e-06
-3.42851278086611e-05
-3.19790896156659e-05
-3.1804801886268e-05
-1.79896598933321e-05
-2.01060471757237e-05
-1.16689919532175e-05
-3.06242138621707e-05
-1.77323713278274e-06
-1.19538164401515e-05
6.65853107288576e-06
-4.61894408367939e-06
-1.70018987223249e-05
-1.60328986896597e-05
-3.65865438464052e-06
-1.84212724304833e-05
-2.72923324917904e-05
-3.49792873770461e-05
-1.76734895341301e-05
-1.57185718996576e-05
-2.20726126186393e-05
-5.28970083360798e-05
-1.77120656355924e-05
-5.30311694100834e-06
-2.42939120242498e-05
-3.29447429204133e-05
-8.13085551601845e-06
3.37282702720095e-05
-2.8374833485357e-06
-1.11210536609321e-05
-3.6850571385945e-05
4.00115948268395e-05
-2.13944384728166e-05
-3.92842432836128e-05
-5.14305307569309e-05
1.30592359699012e-05
-2.13839686576551e-05
-4.65563940409618e-05
-1.92769507085365e-05
6.33340132213063e-08
-1.94751184315525e-05
-4.24758976790519e-05
-2.13566468439095e-05
4.82997889433294e-07
-2.96159625923161e-05
-1.61045903216349e-05
-1.16597801593549e-05
1.18018852208495e-05
-3.35056241172143e-05
3.73388408530172e-06
1.06291889341385e-06
-3.59153268797291e-05
-5.05880116572729e-05
-5.74221183979177e-05
-5.66359644822261e-05
1.61631325489899e-06
-4.78545172617492e-05
-4.70076429209252e-05
-1.23597578815656e-05
-4.38144961009978e-05
-6.78592749448902e-05
-5.02236579063916e-05
-2.56902153314855e-05
-1.2121809490289e-05
-4.29329474646224e-05
-4.54809417595303e-06
-9.57645046656136e-06
-6.74610610764096e-06
-2.58962984869052e-05
-7.83126138222431e-06
2.37421960650796e-05
-3.3957924402904e-05
-4.23494086980918e-05
-7.45892474221837e-06
5.81880387614029e-06
-1.24846260935557e-05
-4.66608705145125e-05
3.00381023077686e-06
-8.60166573799511e-06
-4.19946908424258e-05
-3.75988535496615e-05
-1.58360563696633e-05
1.1594411698996e-05
-5.00289459539777e-05
-2.48770869322051e-07
1.15751059147101e-05
-3.66200922382899e-05
-6.81888334973766e-05
-3.09539333733398e-05
-3.65884294070045e-09
8.74883783889344e-06
-5.18233789920456e-05
5.25558136028208e-06
3.0153296559309e-07
-1.52857173843139e-05
-4.29955992514114e-05
-1.86731832667857e-05
-3.2759514608977e-06
2.00540741571974e-07
-4.70752493166872e-05
-1.20625735686734e-05
6.41203040875006e-06
-1.8193250286854e-05
-2.53116185830869e-05
-5.48432035461709e-06
2.26124635353688e-05
-1.88008465551999e-05
-3.79210828711483e-05
1.63918203348164e-05
-4.29627851866011e-07
-6.17249149507036e-05
-4.53528708117309e-05
-3.05409405356496e-06
1.54833367118605e-05
-6.72745599048584e-05
-9.79590697132029e-06
2.13693753404106e-05
-5.76758423254062e-06
-3.54680692918319e-05
-1.33029742232148e-05
-5.09152278545703e-06
1.42329596580123e-06
-3.81547052726518e-05
-9.70165405414674e-06
-1.64425109833905e-05
-3.28725715250765e-05
-1.09777361300628e-05
-3.20190464738865e-05
-3.92488884174188e-05
-2.89505805780465e-05
-3.59291217278479e-05
-3.49246602642213e-05
-6.26963199249288e-05
-2.55547983532746e-05
-1.62523654074036e-05
-8.20938665496685e-06
-2.11967798951305e-05
-2.61604769349479e-05
-2.86982814747521e-05
-1.1720415518173e-05
7.09961149644987e-06
-2.58977145122627e-05
-8.02819587074452e-06
-7.18580557668572e-06
-1.08439001998585e-05
-1.25154658876061e-05
-3.2460435728027e-05
-6.53658866859907e-06
-1.78558457644406e-05
-2.65402704203326e-05
-4.42582245633604e-05
-3.16974623225855e-05
-3.23965391440823e-05
-4.97378980755972e-05
-1.86523639369275e-05
-3.57667242938259e-05
-1.95793317509888e-05
-4.9537631784455e-05
-2.25767218503855e-05
-1.69673911907794e-05
-2.65258912035108e-05
-1.19916055929415e-05
2.46558564093936e-06
7.07088297871267e-06
-1.29801776445658e-05
-3.05356520637095e-05
-2.13687558872592e-05
-1.14642960648762e-05
-3.82909295337531e-05
-2.34530463479229e-05
-1.06425784284135e-05
-2.35675849892013e-05
-5.1488110630377e-05
-2.4965454896831e-05
-2.92960808766583e-05
-1.35626591519261e-05
-5.67446644260982e-05
-2.9550021397985e-05
-7.80763098794405e-06
-1.36787064744122e-05
-6.02706893062184e-05
-1.07189031927172e-05
-1.39683300132644e-05
1.12085188750898e-06
-1.30214405433518e-05
-9.19141870355754e-06
9.66401499691271e-07
-7.12990479737447e-06
-1.90413682870683e-05
-2.52491204196354e-05
1.136422840259e-06
-2.69427469134205e-05
-3.53164034583031e-05
5.63787810937944e-06
-3.30595568450653e-05
-7.04666951240792e-06
-8.28829853843991e-06
-1.88511972901595e-05
-2.69714441702216e-05
-3.06409614050826e-05
-1.93951721805451e-05
-5.20423592069508e-05
-4.60051268557188e-05
-1.53264206193817e-05
-2.84339306231058e-05
-2.4383211470424e-05
-7.67346547954967e-06
-1.17122382126467e-06
-1.03842503543212e-05
-4.51255386730601e-05
-2.40275569421642e-05
-2.1355743474445e-05
-1.53805451729445e-05
1.68433257243683e-05
-2.53648325489415e-05
-6.1447202056977e-06
-3.86998286368001e-05
-4.44155913779668e-05
-2.74770971271016e-05
-4.08534146201396e-05
-3.26565146757552e-05
-3.55218338986443e-05
-5.08359897991305e-05
-3.261856621931e-05
-1.96625212762061e-05
-1.5333624963937e-05
-3.44737984216026e-05
-3.94538949645095e-05
-4.08038550002916e-05
-2.2948617770619e-05
-2.72232801702736e-06
-1.62964765967931e-05
-5.16125462408901e-05
-2.92763766654506e-05
-5.43536613554322e-06
-5.35747097005922e-05
-4.22490809029115e-05
-2.93352692014112e-05
-2.65235178806387e-05
-2.61456662532187e-05
-2.15049932631902e-06
2.30193410778151e-05
-2.21794048970302e-06
-3.36547453670666e-05
-2.74304840642018e-05
3.35572728702058e-06
-1.96481926781393e-05
-5.72731476339432e-05
-6.39293656628794e-05
8.57272657214748e-06
-3.32297290701999e-05
-6.77114871944564e-05
-2.79680539585042e-05
3.08892121491988e-05
-2.8537924140167e-05
-2.24990949955814e-05
-3.69133981630798e-05
1.86679123659649e-05
-6.0145439271687e-06
-1.18746761273476e-05
-1.42609767282919e-05
-1.16991187720336e-05
-1.03981750094253e-05
-9.34070883542144e-06
-1.09648135153877e-05
-1.22744881765938e-05
2.2610734509426e-05
-2.26497216792971e-05
-3.31279588266129e-05
-1.07911488876199e-06
-2.50514140340538e-05
-3.5634789108798e-05
-2.35356512809005e-05
-9.77746477506559e-06
-1.11877581335759e-05
-2.07327561476824e-05
-5.39780657253273e-07
-2.31242475139029e-05
-2.77592130631964e-05
-2.59737129752453e-05
-1.50737293827014e-05
-1.3663415917925e-05
-6.09556646143194e-05
-3.32628829807849e-05
-3.48596587248117e-06
-4.94894076213911e-05
-3.38005360339448e-05
-6.33175949008408e-06
-2.27081810396373e-05
-1.56140582723416e-05
-7.50696041401303e-06
-1.2962232955575e-05
3.03225668134652e-05
-1.57572152605864e-05
-3.89295384376673e-05
-3.55945105548932e-05
-2.76093157636362e-05
-4.35012169849487e-05
-6.37162104320993e-05
-5.92461023353627e-06
-1.53122431751893e-05
-1.8749842619376e-05
-3.81788389906575e-05
-2.34103723761905e-05
-5.97370116990549e-06
-8.10621459979923e-05
-5.17470432206578e-05
-8.30840320662113e-06
-1.05265360211473e-05
-4.09689280894547e-05
-4.01526523520173e-05
-1.93616584076038e-05
1.82087632816934e-05
-4.26488270256985e-05
-3.67967398325603e-05
-4.25190470331046e-06
-2.85938675626804e-05
-2.440380810682e-05
-1.59658288608021e-05
-2.11945139098462e-05
-9.54886606112428e-06
-4.09802629299381e-05
-4.70828413507639e-05
-9.51220218000315e-06
-2.04284472584829e-05
-5.03766010964672e-05
-5.46065615110305e-06
-3.08095931994295e-05
-4.44158779101608e-05
-2.49131583750486e-05
-3.46294123904707e-06
-9.53689476773014e-06
-3.59608930965593e-05
-4.87651615742205e-05
-2.47116490376376e-06
-1.09055653748206e-05
8.61309577361867e-06
-1.24558854400906e-05
4.9281641669929e-07
4.70210744234186e-06
-3.85224822134066e-05
-3.53914082287637e-05
2.32983486835115e-06
-1.14786697677129e-05
-1.23823807609546e-05
-2.07946609341829e-05
-2.93611682107352e-06
-5.5313712444652e-06
-4.67472136338507e-05
-8.92801959304502e-06
2.78317876388804e-05
-2.02732123722344e-05
-3.96605682351761e-05
-6.71396920775247e-06
-3.22077585766818e-05
-4.76231066358763e-06
-2.17065289685734e-05
-8.06869333071523e-06
-1.76590151589645e-05
-3.11380128930994e-05
-2.66938773338767e-05
-4.58417291208891e-06
-2.61943438639621e-05
-3.15198877214865e-05
-1.6779743979909e-05
-4.14564791260645e-05
-9.41659461608365e-06
-2.96670428509719e-05
-2.27070820157896e-05
-4.87934328176943e-05
-1.04849668584929e-05
-2.33052161543271e-05
-2.39777208931416e-05
6.58610029093041e-06
2.68633715659388e-06
-3.93558971504777e-05
-1.72250371780481e-05
4.04384011700154e-06
-3.14538253152032e-05
-6.38919035246919e-05
-1.59610968305247e-05
-1.45774274731926e-05
-2.07023842860784e-05
-4.79329870292131e-05
-2.60955011573071e-05
1.36172579086876e-05
-3.60749906853971e-06
-5.43549509415222e-05
-1.57616153979115e-05
7.07332128127273e-06
-1.63896880230776e-05
-4.75404269131043e-05
-4.36254217878386e-07
-3.6907898045974e-05
-2.97577988542386e-05
-4.29613792056099e-05
-2.33442061009832e-05
-9.36486879957714e-06
-5.91817319791978e-05
-3.75230210543901e-05
1.01500940399919e-05
-2.38713527627298e-05
-4.30134809328853e-05
-2.65730466214872e-05
-1.76328965370699e-05
-2.39118363904281e-05
-3.57051378466562e-06
-2.89136626869464e-05
-1.89861970564062e-05
1.00482436765162e-05
-1.12403854511026e-05
-2.27106038818118e-05
-5.00352202424364e-05
-1.94732532419952e-05
-3.61426106731343e-05
-1.44769086894102e-05
-8.12943946024339e-07
-4.55377616156051e-05
-1.9767760860721e-05
2.64167773876293e-06
1.56998147398322e-06
-1.71528338157734e-06
-4.46737518279386e-06
-1.8883097620436e-05
1.53020789486043e-06
-3.45059180244951e-05
-1.44035241356452e-05
-1.08317351490114e-05
-1.22255344264776e-05
-2.18645726631518e-07
-1.21126047567363e-05
1.15564051631807e-05
-1.08639090164641e-05
-2.17617166894679e-05
-3.67884791069398e-05
-6.44299448917677e-06
-2.45773363212643e-05
-5.81677331508017e-05
-2.58123908028214e-05
3.16865840166237e-06
-3.40981966109851e-05
-5.81369337782729e-05
2.06599610635127e-06
-4.14834155517758e-06
-1.18162890898005e-05
-3.8211547014111e-05
-9.61191362852397e-06
2.32004536629417e-05
-5.80030687949617e-05
-1.91439370940314e-05
-1.15864356709625e-05
-3.7663131166448e-05
-3.25904690033806e-05
-4.7487279227243e-05
-2.79429363263737e-05
-1.59278881114439e-05
-5.11286926887981e-05
2.50213675206809e-06
-2.10452879725366e-05
-5.97893531256052e-05
-3.22184138703802e-05
-4.07809168796169e-05
-2.19013136448533e-05
-3.06392933104526e-05
-2.5647992245618e-05
2.26054716168446e-05
7.81212981193857e-06
-6.00465637514026e-06
-2.68084197234762e-05
-1.06757527712283e-05
3.73415544323428e-06
7.67959210499927e-07
-3.16661501198941e-05
-2.91129987095911e-05
-2.74256227792519e-06
-3.14523835108713e-06
-1.30008566287603e-05
-2.37175218682663e-05
-8.0881096935874e-06
-4.34836459340417e-05
-2.03607499564061e-05
-6.64054155164207e-06
-3.91920659086176e-05
-1.78202308552868e-05
-2.32058803669317e-05
-4.35479765453136e-05
-5.20482810634447e-05
-2.67348170134657e-05
-7.033153808085e-07
-8.01328276636926e-06
5.06163033144304e-06
-1.38138798526849e-05
-1.81567901614763e-06
-2.13345620653676e-05
-4.41776659020301e-06
-1.11579112559872e-05
-6.449220913307e-06
1.48001342218862e-05
-4.12806262476566e-05
-2.09537393946451e-05
-4.85992694985288e-05
5.96829312671241e-06
-2.35129815235873e-05
-3.23880332845884e-05
-2.3659877592385e-05
-1.97991036790706e-05
-2.1979354005377e-05
-3.60252734812918e-06
-9.51299584455204e-06
-5.97672505839459e-06
-3.07210563524708e-06
-1.24498020327488e-05
-1.3008129798199e-05
-2.5183671417074e-05
-4.99906532340436e-06
-4.03816603155596e-06
-1.78993772131191e-05
-1.47536414502265e-05
-6.12314282381957e-06
-2.46832661809773e-05
-2.30338507489849e-05
-3.55038402723034e-05
-2.53335750079501e-05
-1.26507175197865e-05
-4.7613927133523e-05
-2.03431316640759e-06
-3.73890790290633e-05
-3.20073653264959e-05
-2.83006104762274e-05
5.06136627777612e-06
-1.22069538298939e-05
4.19402054422194e-06
-3.85952167065387e-05
-1.87638624486989e-05
-1.25349280167543e-05
-1.27859393293534e-05
-2.75771541748451e-05
-9.98250487455164e-06
7.8824057841186e-07
-4.07660948666324e-05
-3.23101137220607e-05
-1.72295596899177e-05
-4.06302053827551e-05
-3.59503073530343e-05
-5.49894000345935e-05
-4.37209505787552e-05
-4.74714947839204e-05
-9.05091729268236e-06
-2.11537736018511e-05
-1.53520941500267e-05
-1.17738184796738e-05
-2.41829927402493e-05
-2.059178333365e-05
5.20487375155755e-06
-1.62720340486701e-05
1.45965538492446e-05
9.32509577870444e-06
-6.5064495786232e-07
-1.75410911363578e-05
-2.95212229175398e-05
-4.58691025913646e-05
-1.88344689083403e-05
-2.53718802734352e-05
-2.55024290647208e-05
-4.2773402786985e-05
-2.12387075230274e-05
-3.46352897649022e-05
-3.87358135583837e-05
-3.0710536310795e-05
2.29510406945119e-05
-1.93204211937514e-06
-1.50361982448709e-05
1.86368272664897e-05
9.73647049363279e-06
-1.95435516502125e-05
-3.69081413523117e-05
2.41152705870337e-06
-4.2203203410376e-06
-1.30885358859123e-05
-2.14644434169773e-05
-1.57418294934454e-06
-2.23368224849431e-06
-5.30588164873958e-05
-7.67307875155239e-06
6.89046058486149e-06
-2.40501350032276e-05
-6.07321455895259e-05
-4.21521415796848e-05
-8.7108028531931e-06
-3.33613246388872e-05
-3.57977646308303e-05
-1.17627699740018e-05
-1.25032404916282e-05
-9.52219795522258e-06
-3.66237764078495e-05
-7.56968501131844e-06
7.72610225114034e-07
-1.84252125288896e-05
-4.30102479484194e-05
7.08572055638795e-07
-8.01705763734897e-06
-4.91222852047465e-05
-5.60925329943133e-06
9.66306536579307e-06
7.88586858901117e-07
-8.84156516047956e-06
-5.48362422859889e-05
-8.8197553791833e-06
-3.58881078638831e-05
-5.42143682630581e-05
-3.12510420425775e-05
-6.12466110497892e-06
-3.588995682766e-05
-5.17099224598341e-05
-2.96267974057058e-05
2.24264291824419e-05
5.43820121528668e-07
-3.59389503016126e-05
-1.50907254731779e-05
-1.33044546787411e-05
-1.13130118674878e-05
-3.53293037138782e-05
-3.60407700463278e-05
-2.39210976161266e-05
-5.5168767082938e-05
-4.17725027324067e-05
-1.02909276326717e-06
-1.12420672354708e-05
-5.94409369587196e-05
-4.11620528908493e-05
7.4898451160009e-06
-2.2975374470294e-05
-4.5398752691977e-05
-2.89694201363246e-05
-2.56195107407297e-07
9.56729628960085e-07
-4.77914304943581e-05
-4.5804984992533e-05
-1.12724690275958e-05
-2.3097383229664e-06
-2.75053890182054e-05
-2.41296604833586e-05
8.42694374164297e-06
3.3545681776549e-06
-2.22168006137839e-05
-3.85095201200259e-05
-2.99602240694594e-05
-4.28902048623465e-05
-5.81203877458655e-05
-4.34165800548449e-05
-6.61421294559749e-06
-4.73146916159767e-05
-3.40286487625373e-05
-2.15181470737769e-05
-3.45201150108105e-06
-2.7028634556179e-05
-1.64079885521058e-05
6.94258026430501e-06
1.03468012700016e-05
-1.33956487470883e-05
-3.72650549706235e-05
1.09393427523488e-05
1.04244671702888e-05
5.92502358489875e-06
-8.98276694446749e-06
-1.01542017575965e-05
-3.14570557798324e-07
-2.84416946274028e-05
-4.87551660448094e-05
-1.69905551186326e-05
-1.58779143019155e-05
-5.96938538852974e-06
-2.72399351688609e-05
2.91177171485266e-05
-3.57751472664593e-06
-5.34817967888298e-05
-3.12015250027587e-06
2.22155023196858e-05
1.28374121195573e-05
-3.28452955791488e-05
-1.34990440738532e-05
2.86892121240796e-05
-4.82222879231863e-05
-3.80994839581454e-05
5.41736899593476e-06
-1.78667486301715e-06
-4.48359229487509e-06
-1.53748971368731e-05
-2.04350264741805e-05
2.22032865632379e-05
-1.6235255688287e-05
-2.08376310547975e-05
-2.98273569592142e-05
8.23290214288154e-06
-1.57945749196631e-06
-5.0582819041597e-05
-1.49152574086781e-05
6.00864826006161e-06
-2.5225476296968e-05
-2.8476432168852e-05
1.4131637970367e-05
-1.42610591662227e-06
-8.95412999255847e-06
-1.33253679757546e-05
-3.87401238204399e-05
-1.19686396674933e-05
-2.30566451271933e-05
-6.38422185970245e-06
-1.3759212125904e-05
-1.80682135364453e-05
-4.71780881871414e-05
-1.80974699845981e-05
-2.65899003733682e-05
-5.07419060092746e-05
-4.27676062039373e-05
-2.59373266275069e-05
-1.11181601122349e-05
-3.24637565134551e-05
-3.38447022626197e-05
-3.31114424911022e-06
1.05955363902554e-05
-2.29219923269759e-05
-1.34730489229143e-05
9.73267453248381e-06
-3.92306245109464e-05
-6.8375030629245e-06
-1.7318306209708e-05
-2.68514149644545e-05
-3.03394708359261e-05
-2.20929852200275e-05
-6.96251475050689e-06
-6.20359341707536e-05
-2.12112549536554e-05
-1.13668797580795e-05
-1.18167215493691e-05
-2.81769147556007e-05
-1.36961660476744e-05
-2.63088039816301e-05
2.37692568966492e-06
-4.90260533891776e-05
-1.5460511805629e-05
2.01420492647115e-05
-2.56236866575378e-06
-1.02970833312771e-05
-4.40923689276203e-06
2.38043180549849e-06
-7.00705044818124e-06
-1.16255017800353e-05
4.70126069198664e-06
1.45176115584244e-05
-1.11010711973363e-05
-4.0380837009911e-05
-2.85897208189104e-05
-9.91517579066619e-06
-1.32391426842042e-05
-4.42547017422926e-05
-1.33992925747566e-05
-2.10242346262066e-05
-2.18703101401181e-05
-2.43889440552159e-05
-1.27767477986968e-05
2.46930440895253e-05
-2.20558869102684e-05
-3.11184881285864e-05
9.58193612808421e-06
1.00515462054888e-05
-2.43183667046579e-05
-2.61679564651613e-05
-6.14192251757225e-06
-2.88294640174825e-05
-3.42057488560105e-05
-4.13071644708217e-05
-4.50736043393928e-05
-4.10002112829168e-05
-4.0238377333375e-05
1.12747526556488e-05
3.50888302318844e-06
-4.35299269872467e-05
-3.15012506766399e-05
-2.87992864387048e-05
-2.63243051214622e-05
-3.72788744491881e-05
-4.10015239738217e-05
-1.2220159670269e-05
7.22250034665553e-06
-1.7501783142321e-05
-3.94676739781071e-05
-6.27879656106701e-06
-2.00670233843923e-05
-2.96628108894221e-05
-2.42583411101958e-05
-2.85184387547345e-05
-1.77061887529097e-05
-2.88388945656082e-05
-3.4958021028927e-05
-3.57796970903865e-05
-6.22942495750646e-06
-3.80411832092151e-05
-5.87155266608798e-05
-1.88658187213477e-05
-2.53597101623024e-05
-3.55997986258381e-05
-1.53840442525435e-05
-2.1147427686537e-05
-2.03156558926957e-05
-1.22503583538091e-05
5.9456071696367e-06
-2.55807264544276e-06
-1.06333375987064e-05
-3.04572696727588e-05
-7.80227307291415e-06
2.07140146555447e-05
-1.50727549062553e-05
-3.26924640116657e-05
-1.08255027143273e-05
-3.11282066572996e-05
-3.03088334863918e-05
-3.3068798509811e-05
-2.12198028575669e-05
-2.95090870822485e-05
-2.69335532878376e-05
-3.61806048549485e-05
-7.40927679879686e-06
-2.96334421972619e-06
-1.89970358193842e-05
7.73191169388094e-08
-3.44801139260636e-05
4.60837878018712e-06
-6.29770750541601e-07
5.65541670916837e-06
-1.74519702127114e-05
-1.75411915912581e-06
3.51360783407324e-05
-9.55353794924334e-06
-1.0651922314151e-05
-1.04587118420312e-05
-2.43578844179183e-05
-3.35704504878453e-05
-5.75039092389215e-05
-2.54390646273441e-05
-1.35606291389632e-05
-3.16788256952618e-05
-1.57123776184062e-05
-1.10854181325625e-05
-1.66447680759822e-05
-1.12414267581688e-05
-7.32796814534218e-06
-1.978612410062e-05
3.61571520485122e-05
1.4283078663075e-05
-3.4710170524728e-05
-2.85417198395307e-05
-8.85657923652145e-06
-1.73029086656398e-05
-2.32241239846434e-05
-5.35560646587204e-05
-1.61201082996401e-05
-2.9533195304977e-05
-3.9443795650123e-05
-5.04103722435694e-05
-2.7213930499043e-05
-2.5761922043063e-05
-4.18991784290016e-05
-2.41183641488846e-05
-3.51914658239997e-05
-3.94817997379224e-05
-4.34501904217024e-05
2.56221122308002e-05
-5.37755832593282e-05
-5.35215845922296e-05
-1.98408792911475e-05
-8.74731931139158e-08
-3.87211982869745e-05
-4.12105927769866e-05
9.58504004814854e-06
1.35186393473165e-05
-4.61781757431549e-05
-3.83046083141437e-05
-3.54424874370585e-06
3.01359886052652e-05
-7.40713541465086e-05
-2.95273383475551e-05
-1.95543217148077e-05
9.33830950809252e-06
-1.6559088388909e-05
-4.06438941025257e-05
-2.52627413374724e-05
-1.76290687274007e-05
-2.69690535420236e-05
-2.71047184262018e-05
-3.6858336811005e-06
3.10478695713717e-06
-3.88976887475095e-05
-3.15638077724449e-05
-9.15847556060566e-06
-2.79898140291836e-05
-4.36350543377424e-06
-1.49261499313737e-05
-3.84262174622359e-05
2.29454450574501e-06
-2.04303414106406e-05
-2.42095642016265e-05
-1.79697528022176e-05
-3.13995141401225e-05
-2.91466672597852e-05
1.32520995728628e-05
-3.14518153623119e-05
-4.32554625265295e-05
-2.60575744993854e-06
-8.10889571223842e-06
2.87971770766982e-06
-2.21860572306707e-05
-2.61123629743506e-05
5.19677579504375e-05
-1.38445331150141e-05
-1.98720038639015e-05
-7.39622338101299e-06
4.61130216948562e-05
6.44973907469462e-06
-5.3350293935292e-05
-3.07868938489226e-05
1.08045806883341e-05
-2.15200705966822e-05
-8.04361641806441e-05
-3.84151700355568e-05
-1.81978625054453e-05
-2.76131657879148e-05
-4.84061336029232e-05
-3.73016454268925e-05
-1.65154665136708e-06
-4.1042744420562e-05
-4.20722870090944e-05
-3.5945600532406e-05
2.11983388566966e-06
-2.32958305521819e-05
-3.05333057044274e-05
-1.08821923584875e-05
2.30237484121001e-05
-2.38351603231336e-06
-1.3364653769653e-05
-2.15262528409951e-06
2.81157513279199e-06
-1.43478559708037e-05
-4.28097817860355e-05
-1.75112725637648e-05
-1.64532176490539e-05
-5.27455769037209e-05
-5.7136894521037e-05
-3.81273232598926e-05
-1.39950546092791e-05
-6.33541516154317e-05
-1.51846292654714e-05
-3.8649586010604e-05
-4.18230816128724e-05
-3.68441243106289e-05
-4.94947636547378e-06
-3.03395890645597e-06
-1.2625418657732e-05
-2.24599552405461e-05
-1.02647889622683e-05
3.47127987216974e-06
-4.62663768190908e-05
-3.9320351423157e-05
-1.25744921907572e-05
-3.41804787020997e-05
-4.00880198245279e-05
-4.68318574934722e-05
1.83122420400926e-06
-3.54933582316355e-06
-1.69931892909298e-05
-4.36795997202998e-05
-9.46316052558535e-06
2.91496071585666e-05
-1.1609929931092e-05
-3.8434238177701e-05
-3.62969681623208e-06
-1.39880057894445e-05
-6.59494446174207e-06
6.89777899515147e-06
3.15426182994953e-06
-4.98654667948852e-05
-8.68079881462784e-06
-3.11335424244062e-05
1.42471208555976e-05
6.20066728358876e-06
-3.58362648913906e-05
-4.04368612395755e-05
1.52234221405317e-06
3.43081795490727e-05
-6.57498637447777e-05
-5.35392658555515e-05
8.51180047845823e-07
-8.79617980265939e-06
-3.31292580091875e-05
-2.16931936216375e-05
2.43107642162298e-06
-1.29993359260323e-05
-1.52969929839399e-05
-9.64926541870927e-06
1.19660202772338e-05
-2.03699235111819e-05
-2.2724412949848e-05
-3.46212053233897e-06
-4.38274048039276e-06
-1.18487881769598e-05
-2.69124728344657e-05
4.98596364989372e-07
-2.25364787094139e-06
-1.71210596593608e-05
-2.10268035196592e-05
-2.60523191406284e-06
3.05461827962793e-06
-1.72234750672608e-05
-2.88396789265536e-05
-2.91428223057309e-05
-2.31358796057134e-05
-4.19298055481382e-05
-4.18072634317548e-05
-3.07879321648834e-05
-3.79318913427138e-05
-6.0799673184492e-05
-2.50231759154294e-05
-1.01525260756069e-05
1.19700936300045e-05
-2.21560253394823e-05
-2.85774536091669e-05
1.4480002078582e-05
1.71036741118481e-05
9.23854314990764e-07
-2.3925275505058e-05
1.54556962692117e-05
-3.32449444943717e-05
2.66697176074738e-06
-1.20106548243662e-05
-3.42883163631476e-05
-5.14705539544671e-05
-2.08274300126812e-05
-5.27128973279512e-06
-2.7418706226393e-05
-3.23368180290294e-05
-5.27919538806684e-05
-1.47707331644705e-05
-1.29867297407072e-05
-3.69157521128452e-05
-1.83873108893024e-05
-8.34495167138939e-06
-2.49096354703586e-05
-3.94280723320773e-05
-5.83185630372932e-06
-1.85803267105024e-05
-3.39606997400249e-05
-3.99480737498122e-05
2.74852552481597e-06
-3.19292550548353e-06
-4.24589099640437e-05
-4.85383142124862e-06
-3.31638466097535e-06
7.54321544005104e-06
-3.3537215315777e-05
-2.28109728710523e-05
-1.37233625095651e-08
-2.00679862841562e-05
-4.41173455456726e-05
-5.30328654508246e-05
-1.16622995635009e-06
-8.43046778319657e-07
-3.24704989661215e-05
-3.30961822981746e-07
3.18355305272401e-05
-2.14955549093883e-05
-2.83083708550258e-05
2.67512639547731e-06
1.62868250054467e-05
-6.98283846430143e-06
-2.31853179478834e-05
-1.28680234467446e-05
-1.72502561739615e-05
-2.84031368618972e-05
-2.06266381148669e-05
-1.21590905640607e-05
-7.58755996669953e-06
-2.83918913118363e-05
-4.93705414280431e-05
-8.12862512051245e-06
-1.85919991661536e-05
-4.47005392321885e-05
-2.76018421850271e-05
-7.78447566938095e-06
-1.20332049799711e-05
-2.42390757729398e-05
-2.28447143498753e-05
-1.02887680993847e-05
-1.98215629003373e-05
-2.40262198142164e-05
1.45971584731499e-06
-1.09193919213255e-05
-3.60525076072135e-05
-4.8425636787686e-05
-3.42773282436006e-06
1.03876741018269e-05
-4.34963321114748e-05
-3.1082714030177e-05
-2.45797965027017e-05
4.00596539047175e-06
-2.05321274146528e-05
-6.33855983478933e-05
-5.27190543636426e-05
-2.25592368953756e-05
-4.59524056826392e-05
-4.57212549339348e-05
-3.47811004809716e-05
-2.04477812825286e-05
-1.52676370595417e-05
-3.05687048909643e-05
-2.81297284273905e-05
5.71750154899309e-06
-3.86652439728191e-06
-3.46658484676922e-05
-1.05206836348151e-05
-9.45826055889456e-06
9.90515690962412e-08
-2.41995894788885e-05
-3.06511281042379e-05
-1.25897216959538e-05
-1.04057111465484e-05
-8.53656201511542e-06
-4.68447197271982e-05
-4.13914363762201e-05
-5.31322500741271e-05
-8.36359204200296e-06
-2.36796268753908e-05
-2.21341854311804e-05
-5.4893983114766e-05
-2.0114549718996e-05
-8.32846602651473e-06
-6.07181114778593e-06
-2.66532204695425e-05
-1.24059354335138e-05
1.79404084995336e-05
-1.13633456427124e-05
-7.76846091187956e-06
-1.36581973528004e-05
-2.98961634640527e-05
4.61145125753185e-06
-3.94514565641758e-05
-1.85734268376274e-05
-8.69605267206416e-06
-1.59017121362682e-05
-2.11551493857062e-05
3.80850742565953e-07
-3.47947300530424e-05
-1.7295342781315e-05
-2.68479844539032e-05
-2.6304713498081e-05
-1.60667184495549e-05
-3.98700974445673e-05
-3.47079055445172e-05
-1.77810164895516e-05
-3.69539069030289e-05
-1.6723112713654e-05
-5.03773922913709e-05
-1.08169410804897e-05
1.75203846057194e-05
-1.81240239681638e-05
