# Supplementary material for: Research on computational propagation and identification of mine microseismic signals based on deep learning
Source: PLoS One. 2025 Oct 22;20(10):e0334641. doi: 10.1371/journal.pone.0334641 (PMC12543183; doi:10.1371/journal.pone.0334641)
Supplement: S10 Data — (ZIP) [file pone.0334641.s010.zip › 000101100001574.xlsx_0.txt_24.txt.txt]

-3.72709662566765e-05
-1.38057348455589e-05
-7.15304609667631e-06
3.82074356782085e-06
-2.41908244107073e-05
-3.22147257164868e-05
-8.84222497547147e-06
2.20729671227914e-06
-8.97220312581286e-06
-2.23840993600696e-05
2.48810852017895e-06
-1.17801768490858e-05
-9.24246318431266e-06
9.45837674638465e-06
-4.95588465537266e-06
-1.23217847666237e-06
-5.01742956916839e-06
-2.11383879694883e-05
7.12976244153667e-06
-4.3435651967234e-05
-4.5685428408509e-05
-1.68371997179575e-05
-1.37279386961799e-05
-6.97719977255702e-07
-2.29189387009818e-05
-2.01392285503159e-05
-2.45337759593538e-06
-2.25582688861356e-05
-1.57220924529243e-05
-1.68226715859754e-05
4.49283248574529e-06
-3.21172765729251e-05
-2.1718654522808e-05
-9.53817348926489e-06
-1.19129468030611e-05
-7.37004240201251e-06
-1.9545319525498e-05
-1.63449765713926e-05
6.96689122686682e-07
-2.05810798343566e-05
-5.20535048910612e-05
-2.41297555322986e-05
-2.82430619476879e-05
-1.49517644921435e-05
-2.30066455314242e-05
-4.67507401154073e-05
1.06880887311e-05
-3.76473641660898e-05
-3.03923777625052e-05
-1.55147807998359e-05
-2.95162837347786e-05
-1.75241353312888e-05
-2.36927436387865e-05
-1.44691373153206e-05
6.46859620912919e-06
-3.25776783847592e-05
-3.19930687519262e-05
-1.20130790423881e-05
-5.96995373879972e-05
-4.69110798344214e-05
-9.58473352516778e-06
-3.13328308383551e-05
-9.6499329169242e-06
-1.21976976645266e-05
-2.49654466110881e-05
-5.68664502373599e-05
-2.63177800188507e-05
-3.6370694740086e-06
1.61578148741207e-06
-9.46341282859005e-06
-3.33034755022379e-05
-8.36112250772738e-06
4.56617522321808e-06
-5.61857211419324e-05
-5.83485705665777e-05
-1.65311077683537e-05
2.41730255442368e-05
-2.45884940317706e-05
-4.17684798178182e-05
-2.29427134273206e-05
1.69621445791302e-06
-4.16170393760271e-05
-4.86171081191819e-05
-2.85055284991056e-05
4.3007718833518e-06
-9.10522124921668e-06
-2.42084287360242e-05
-3.26615807858471e-05
4.24146937302477e-05
-6.69187349031382e-06
-2.64373343600006e-05
-1.89604162303327e-05
6.51313766810702e-06
-1.46210686166474e-07
-1.45290062990859e-05
-3.75070835086042e-05
9.8600436109707e-06
1.0536319126506e-05
-5.47254647732001e-05
-2.02746267091974e-05
6.02098215407312e-06
-3.20020817760916e-05
-3.37417319582082e-05
-3.19241987030556e-05
-9.47616271133978e-06
-2.84336704921226e-05
-2.23087242383975e-05
-3.8749276120273e-05
-3.46926853683118e-06
-9.60126011245754e-06
-2.92649977778602e-06
-1.44528211258783e-05
-2.34088920686861e-05
3.96425992962778e-07
4.34964068330018e-06
-1.91744776582725e-05
-2.52888997838444e-05
-8.77653993216949e-06
6.60740919314581e-06
-2.25140265013215e-05
-1.61636404962717e-05
-1.51557835391731e-06
-2.37521255460657e-05
-1.37439341038647e-05
-4.21136122087771e-05
-2.2205505649544e-05
-2.5932351503675e-05
-2.42792394938453e-05
-1.53373127185402e-05
-3.30979213160281e-05
-1.11068689859375e-05
-2.62003663644912e-05
-3.37730720867572e-05
-4.14911108653785e-05
-1.03726438257045e-05
-1.00673618527442e-06
-7.54742772699217e-06
-4.64990289821996e-05
-1.45397725490995e-05
-1.74872988949891e-05
-3.43893254277832e-05
-7.06334825251982e-05
-1.21311862894141e-05
-1.12499743198917e-05
-3.82372013177876e-05
-7.6510949093637e-05
-1.06801702726275e-05
-1.8919974976844e-05
-1.88958845016016e-05
-5.10416378408656e-05
-3.8999927553172e-06
1.69288798354071e-05
-3.27395887326325e-05
-3.7531257167885e-05
-4.79102129105404e-05
-1.32725264636762e-05
-2.41393901166971e-05
-3.69048458397816e-05
-2.70168884362288e-05
1.99626334180445e-05
1.96075618419685e-05
-1.25821993204318e-05
-3.57835821870339e-05
-2.7683271031967e-05
7.58373475533586e-06
-4.26565463116528e-05
-4.62074072481549e-05
-1.19462469434877e-05
-2.84150865772513e-05
-2.45218122953811e-05
-1.54082169870799e-05
-3.24147334146219e-05
-3.19177994628372e-05
-9.24566104119768e-07
-2.00218834126585e-05
-1.97951784901727e-05
-1.99369226275764e-06
-1.45612963266589e-05
1.5619786144803e-05
-3.43010995432535e-06
-1.83014865345732e-05
-1.32265810356061e-05
-3.58430544361395e-06
-2.41692108704877e-05
-1.18923369736507e-05
-7.64683148115108e-07
-1.33018731523321e-05
-1.49304408215155e-05
-4.55698619209216e-05
-2.26182360850046e-05
-3.26197844516413e-05
-2.61674303452454e-05
-1.76467817180655e-05
-1.20661283606458e-05
-4.1022741224759e-06
-2.81659724059882e-05
-2.40222323095066e-05
8.71811589864265e-06
1.93923176172277e-05
-8.56059359775735e-07
-5.09233022890089e-06
-2.08502063450847e-07
1.73239586708025e-05
1.05406137672352e-05
-5.68495660853952e-05
-2.89345477249049e-05
-1.30888660783088e-06
-2.50995384255494e-05
-6.35838838114241e-05
-6.24937889026505e-05
-2.49461667135087e-05
-5.29934171340814e-05
-3.51057045731621e-05
-4.04869950992027e-05
-3.41380330980018e-05
-2.96623558140866e-05
-2.10725769799153e-05
-2.81421734611385e-05
-1.92478453039701e-06
-1.56663027098454e-05
-2.08430066110736e-05
1.48921632762077e-05
-2.20939124960131e-05
8.27340270378929e-06
1.18272261063618e-07
-3.7874441107634e-05
-4.9767149803156e-05
-4.72560316880169e-07
-4.21774477160165e-05
-3.43873502603503e-05
-3.86176732582866e-05
-5.97334405863019e-05
-1.17854154628591e-05
-2.12797262662262e-05
-6.40016388030505e-05
-3.54613050546558e-05
4.79813360314662e-06
-1.44479165388111e-05
-2.11580423225323e-05
-1.9621682659811e-05
6.70935189409432e-06
1.24748596517791e-05
6.07058937983844e-06
-1.75965107142106e-05
1.46330903572239e-06
-6.72534219855719e-06
-2.7995226392652e-05
-2.95236157926556e-05
-2.58469159260602e-05
-3.25508564520549e-05
-4.41045263570978e-05
-2.72979815499161e-05
-1.46908585458698e-05
-3.86587741301784e-06
-2.31974963982846e-05
-2.05487252892512e-05
5.30869501293515e-06
1.08689253711472e-06
-1.42303351097451e-05
4.27307268696886e-06
-1.85417239282687e-05
-2.25484138213906e-06
-8.43127733805912e-06
8.49356806489741e-07
-5.39670513156915e-06
-2.20522440956086e-05
-2.46371175861922e-06
-1.04810444357464e-05
-6.06025316293109e-05
-2.82101089410778e-05
-1.11173045032802e-05
-1.66429618146959e-05
-3.35990193916756e-05
-2.70336558192894e-05
-1.71237902413144e-07
2.16124984435703e-07
-5.15426300785627e-05
-4.18276177025013e-05
4.80402663558782e-06
-1.32414350244449e-05
-1.71623028908326e-05
-2.75047243830469e-05
-4.63582793085277e-07
-3.85731875624987e-06
-3.63387213834633e-05
-6.74583718080569e-06
1.11388682700329e-05
1.77523073223653e-05
-3.55083201541074e-05
-4.10922649815052e-05
1.34001860293052e-05
-2.47289193675826e-05
-5.75276867930644e-05
-4.38977929230541e-05
-1.8874478398525e-05
-6.48056109476431e-05
-6.11396155622932e-05
-6.22167559948697e-06
-2.17347099198514e-05
-2.14496110506925e-05
-4.25466176932984e-05
-1.13034519498832e-05
-9.46967922070804e-06
-1.33436936920415e-05
-3.04847622387592e-05
-1.85864245834695e-05
-4.03175741436288e-05
-2.90795804020896e-05
-3.05645384453188e-05
-4.07455270722362e-05
-4.94599306338426e-05
-4.85818932450003e-05
-5.10458167674166e-05
-2.68320720975622e-05
-4.19074490719481e-05
-2.81671372765771e-05
-2.92821935655545e-05
5.76853744307439e-06
-3.02981888186608e-05
-4.10393315815189e-05
-3.26527508868024e-05
-9.65109823689085e-06
-3.3195264641393e-06
-1.60021258962953e-05
1.49456536111554e-05
1.3792373726977e-05
-9.7032546354981e-06
-1.22951289456141e-05
5.70251746686963e-06
9.86326618023864e-06
-1.8671497303116e-05
-2.93845983199996e-05
-1.27362392880595e-05
1.21279100328605e-05
-9.89030695712455e-06
-2.82213030137609e-05
8.98405909018731e-06
-2.39232401365687e-05
-4.53283264535395e-05
-2.09296798914977e-05
1.23989289417713e-06
-1.40158452513807e-06
-2.72066101710474e-05
-6.50424956692056e-06
6.60810622654827e-06
1.24725203233304e-05
-2.01197659342871e-05
2.6436020820378e-05
-1.543811639963e-05
-1.73849283152045e-05
-2.89718837014923e-06
-1.18757098792923e-05
6.23788081229344e-07
-3.20670899036113e-05
-2.07395682690137e-05
2.65874793783852e-05
1.23365997741324e-05
-1.9948217022142e-05
-3.36162947819871e-05
-4.40645417771457e-06
2.51823588886951e-05
-3.3675004832196e-05
-1.69435429210145e-05
1.21385569448023e-05
-7.26221049853492e-07
-1.40608453348066e-05
-4.73003979189636e-06
-4.36574392630119e-06
-8.12482487669748e-07
-3.96060455043241e-05
-6.21412150465263e-05
-1.60094258960074e-05
-1.39833437403567e-05
-4.24535988499118e-05
-2.22828115309091e-05
-2.09870349189148e-06
-3.09221783221208e-05
-2.49297788688997e-05
-3.10370918559249e-05
-2.22231909643631e-05
-2.60228936885098e-05
-6.16446032529911e-06
-1.96883982352517e-05
-1.18255167197524e-05
-1.3862779549339e-05
2.28586340532696e-06
-1.21956863714003e-05
-1.23207426874754e-05
-1.4863507870859e-05
-4.03757868717337e-05
-3.02187753052903e-05
-1.59924530692399e-05
-1.43972316759289e-05
-6.0407438138265e-05
-2.93354757831865e-05
-2.24896442235575e-05
-2.92104348858171e-05
-1.60283847847809e-05
-9.03296843762732e-06
-3.69658478448858e-06
-3.44543015738614e-05
-5.07617290639508e-05
1.82246315285798e-05
-2.58024092243644e-06
-3.19878145895283e-05
-2.32357649782457e-05
-2.5639693750158e-05
-1.28169641753817e-05
-3.71981431405257e-05
-9.49322192189247e-07
2.73918271475496e-06
-2.34697702459785e-05
-2.33275442023682e-05
-2.46610206456229e-05
-1.00698590572333e-05
-4.41909947639508e-05
-3.97624410811623e-05
-7.6238915310502e-06
-4.59869150198573e-05
-4.2852259562181e-07
-3.82640459701249e-06
4.91221793224661e-06
-2.6611143017632e-06
-2.3082056473405e-05
-2.30804124419669e-05
4.88370078158781e-06
-1.62107946710293e-05
-3.75509095375351e-05
-2.42481673350249e-05
-1.69280921008333e-05
-4.70495944212457e-06
-1.13597795575578e-05
-3.61443119509734e-05
-1.33439758858802e-05
-2.06815735283517e-05
-1.24492093751462e-05
-4.19261418457822e-05
3.4761498787792e-05
-2.72863439718934e-06
-1.44984121317004e-05
-3.67774905498832e-05
-5.54212969060195e-07
-4.82766614254167e-06
-5.29590136780764e-05
-1.30873701509144e-05
-2.34116294222065e-06
-2.32737725820221e-05
-3.83616731410682e-05
-1.53957617851859e-05
-3.27750622801363e-06
-2.55248439733124e-05
-2.73582823151622e-05
-2.61031049252456e-05
-2.22323352667493e-05
1.9599013745008e-06
-3.5080863775835e-05
-2.61039969786155e-05
-2.68077187137065e-05
-3.16198475634187e-05
-2.12188127420528e-05
-5.85808390091836e-05
-9.19845953408141e-06
-1.70610914091403e-05
-4.07154251675376e-05
-3.76059334556358e-05
-6.47996634500307e-06
-2.49843239956876e-05
-5.96751946831531e-06
-2.05338189220224e-05
-2.96930197806855e-05
-1.68099916466542e-05
-3.81986507218212e-05
6.87642074112103e-06
-2.50079619882332e-05
-4.61056819799449e-05
-1.74953281568768e-05
-1.8570759147178e-06
-2.92668140117569e-05
-6.62770532152625e-05
-2.23261399195837e-05
-7.43238171058842e-06
-4.96979043346425e-05
-4.21854773359335e-05
2.16288742526939e-06
-3.28229407884527e-05
-3.34942477885804e-05
-1.24299266604729e-05
-1.51158768222157e-07
1.63422699120391e-05
-3.56739627356988e-05
-1.95434719518575e-05
1.18142043484517e-05
-1.57730763356693e-05
-4.12082820584634e-05
-5.93471747206421e-05
-1.34158071727377e-06
6.56391570389831e-06
-4.0993877262985e-05
-5.53494213074526e-05
-1.95997917965009e-05
-1.37665039540941e-05
-2.16938616388045e-05
-2.69421999136591e-05
-3.10479861650065e-05
-2.65576252565152e-06
-3.73876013882049e-05
-2.95144376994372e-05
1.7749213961035e-05
1.94861099746422e-05
-4.57306975133156e-06
-1.28308798181724e-05
-1.90765384725305e-06
3.88381199886614e-06
-1.15404855828893e-05
-2.54068951778949e-05
-6.75867086294272e-06
8.97470901475791e-07
-4.76128590460664e-05
-4.10134060428291e-05
1.65283093117553e-05
-1.27580907475264e-05
-5.87976548368203e-06
1.94996732106033e-05
-7.49096232631343e-06
-2.4631465525343e-05
-2.06570690913724e-05
1.49200901372989e-05
-1.72972926185409e-05
-3.30833830963275e-05
-4.63427163140036e-06
-1.05242520876511e-05
-2.03276944339483e-05
-1.9679291250445e-05
-1.28657587754208e-05
-1.36544966367765e-05
-3.16004716274522e-05
-1.35937609841857e-05
-1.21943815278797e-06
-2.46736388944064e-05
-8.16908531120965e-06
-6.00933075758347e-05
-2.75134954780042e-05
4.22344028428097e-06
-3.02578266203939e-05
-5.00609337668852e-05
-1.94292557549813e-05
-2.00284291074082e-05
-2.76512590177467e-05
-2.65830692337162e-05
1.34260342905231e-05
8.76719469861473e-06
-6.46719988188724e-06
-1.83992971621312e-05
-7.04886325073063e-06
-1.02042329265698e-05
-1.99075017466253e-05
-2.90277649975286e-05
-3.35539022620312e-06
2.23593130117764e-05
-2.05580023739925e-05
-4.1776711994477e-05
-1.00514793898815e-05
-1.08608114354776e-05
-2.45464573559662e-05
-3.35082447461414e-05
-6.40904977041355e-05
-4.36686378673523e-05
-9.21056583229704e-06
-2.61616703765522e-05
-2.163639874455e-05
-4.09094670126695e-07
-4.12187202814816e-05
8.72262115731115e-06
-1.1520810308772e-05
-2.55678178274006e-05
-1.60629564979317e-05
-1.34984936308285e-05
-3.54476684415954e-05
-1.53488187546833e-05
-1.10497596957531e-05
-9.99293380525057e-06
-4.6945131126992e-05
-4.3683755885341e-05
-2.95060715462183e-05
1.08165636427336e-05
-2.65154184961916e-05
-1.91477736013069e-05
-3.03397823544233e-05
-1.20427593659025e-05
4.88420491369774e-06
-1.60452286155485e-05
-9.01524241505327e-06
-8.87793433494824e-07
4.1585673204656e-05
1.0161084355864e-05
-2.75614170690228e-05
-1.59461936685503e-05
4.88180453759857e-06
-1.73720221120017e-06
-4.06938123001146e-05
-1.62865147063166e-05
-2.12601322616521e-06
-4.4792966794448e-05
-6.59532085898803e-06
-1.95385540140705e-05
-2.58424879519758e-05
-3.73968915038883e-05
-2.20312905392703e-05
-2.52918271832638e-05
-2.96657329395965e-05
-8.21426840224454e-06
-2.00716627070135e-05
-2.64262915887841e-05
-1.1323416688896e-05
-1.85851541353797e-05
-5.04827982275764e-05
-3.31860111567503e-05
-8.92535999742917e-06
-1.24199556238951e-05
-8.01463736591264e-06
-2.36913086672021e-05
-4.8290761899092e-05
-4.01313362273638e-05
-2.51694323976435e-05
-2.55681483084078e-05
-2.8155711253236e-05
-9.71844894073996e-06
-2.48731216225372e-05
-2.71545324096712e-05
-4.4516064247367e-05
-3.07102588313893e-05
1.25751548049618e-05
-1.05153037102997e-05
-3.02403658381159e-05
-1.47561733796985e-05
-7.92853309597894e-06
2.41931353994824e-05
-3.17503347617815e-05
-1.23004120144683e-05
7.15422802301148e-06
-1.08174513588871e-05
-6.75761332236201e-05
-5.60323463383812e-05
-3.24024174825443e-06
-9.94115675327029e-06
-2.42666111064351e-05
-6.80787517156923e-06
9.27546929593291e-06
-6.87437536188241e-06
-2.64317557614443e-05
1.8389204771145e-06
-1.09491719796741e-06
-6.48860061831681e-06
-2.62043032800641e-05
-7.88693692562694e-07
-2.66551994918694e-05
7.18813040753081e-07
-6.30806554145765e-06
-9.36163579688055e-06
-1.49020859403562e-05
5.8400752336384e-06
-2.3670911286119e-05
-1.53042866232263e-05
-1.7502804618878e-05
-2.12479654913527e-05
-8.50922921119512e-06
3.7905042421013e-08
2.18268351037293e-05
-1.11533539554676e-07
-3.22289425722928e-05
1.94744412073721e-06
5.86134622863326e-06
-2.907753836386e-05
-3.63514661214264e-05
4.48022976504557e-06
-1.43581072760522e-05
-3.99373847579435e-05
-1.68849061290236e-05
-7.78228732149799e-06
-4.85484273876157e-05
5.13753865264347e-06
-2.59032243912611e-05
-1.61710906653165e-05
-2.30513299324837e-05
-3.77462118056124e-05
-9.59867289155735e-06
-3.81689901558975e-05
-3.10960500810251e-05
-2.40680397661103e-06
5.45309338727768e-07
-3.82913583649519e-06
-4.05051304753303e-05
-1.78200649931484e-05
-5.50912181031811e-06
-2.16948018220534e-05
-2.03301570237426e-05
-2.97421322604173e-05
-1.48802576339387e-05
-1.82359420107844e-05
-1.93940212648387e-05
-2.60342586971286e-05
-1.34536824379657e-05
-3.73230194052399e-05
-3.39712200753338e-05
-4.46309087900094e-05
-1.40908969693828e-05
-2.527444061272e-05
-2.63741761754979e-05
-4.5587367394699e-05
-2.45055633126954e-05
-2.43254550073525e-05
-4.15189761953558e-05
-9.51905551363162e-06
-1.96883962691682e-05
-2.51073472222485e-05
-2.78718260401016e-05
-1.26608403906101e-05
-4.63687425679589e-05
-1.40646256196701e-05
-4.20557987814762e-06
-1.48427200978779e-05
-5.38790800937144e-05
-4.39438360692111e-05
-1.26075001060963e-05
1.03279728441503e-05
-3.98363931111085e-05
-1.86619110126261e-05
1.11725783942216e-05
2.41025138961144e-05
-2.10174451816084e-05
-4.09266612982645e-05
2.80034345121411e-06
7.83498854542197e-06
2.66204258712807e-06
-1.73378448748103e-05
-2.41495948760112e-06
-8.75975619704096e-06
-1.23113299217734e-05
-1.13842812361718e-05
8.05934965332014e-06
2.33071019093324e-06
-2.8698775701339e-05
-2.86724233538089e-05
-4.68567872598331e-05
-1.118910993332e-05
-2.28755513200644e-06
-3.06871255220301e-05
-1.63811861920031e-05
4.38216294160545e-07
-2.27469910813053e-05
-2.63060768540072e-05
-2.58888163742738e-05
-2.9132005045249e-05
-1.10642453059864e-06
-2.91309842760808e-05
-6.32649035786799e-06
1.03214973197238e-05
-2.0240211849419e-05
-3.800259617786e-05
-2.62261795807481e-05
-3.01661499516042e-05
1.49919078394883e-05
3.54314046684427e-06
-1.27937677849701e-05
-1.82740421577669e-05
-1.14298568674908e-05
-2.2036058115434e-05
-1.88815891818642e-05
-2.43733971461646e-05
-2.70225038483486e-05
1.95652580664074e-05
2.61232807232109e-05
-5.44660607529109e-05
-4.34464911430114e-05
-3.09355494191328e-05
-2.70602626616062e-05
-2.06358337223959e-05
-5.28800699464253e-06
-2.09569385564053e-05
-2.85884253237272e-05
-2.37496669794483e-05
-3.39627941383361e-05
-3.88290465324135e-06
-2.11253434942781e-06
-5.72209464601918e-05
-2.91172583924915e-07
-9.47339246564593e-06
-3.93940486796896e-05
-4.33326435627654e-05
-3.82183807137653e-05
-4.06152299052351e-05
-1.18289859298401e-05
4.749974724203e-07
-3.59888410451935e-05
-1.63539464543785e-05
-7.1918620212069e-06
-3.52170376336523e-05
-5.8406002798587e-05
-4.25901872051936e-05
1.90842361796042e-05
2.33054417955129e-05
-4.96621165019359e-05
-2.74957466849246e-05
1.6365039859277e-05
-8.57354635483766e-06
-1.83517556591535e-05
-3.94365422672089e-05
3.28443120997564e-06
2.8778778855353e-05
-1.2407716515696e-05
-3.58439461550658e-05
-2.50982864340853e-06
1.22791132322705e-06
-1.6049979993569e-05
-2.87608172967783e-05
-5.79299683433809e-06
-1.55772577817976e-05
-6.7026165687038e-06
-2.10663787072508e-05
-8.16124876525308e-05
-2.20737534729998e-05
-7.11511489919735e-06
-2.07303541349573e-05
-2.06537510709831e-05
-1.29764755074558e-05
-2.33269788044444e-06
-6.64441598225044e-06
-5.22791034038497e-05
-3.19061788737311e-05
-8.32644523958925e-06
-7.42512183882118e-06
-1.53994322940278e-05
-8.53799346039765e-06
-2.60861054478957e-06
-1.01034509313647e-06
-4.17812341659388e-05
-3.16841282381945e-05
-1.65724674090597e-05
-1.24022930563411e-05
-4.11312703129171e-05
-2.50709867763989e-05
1.25861751435819e-05
-1.78887329105853e-05
-2.55219256016282e-05
-5.11632218230093e-05
-2.70716553572171e-05
2.22645078087216e-06
-4.77791874303629e-05
-3.50221656228459e-05
-3.82970792535366e-05
-1.27998328672238e-05
-1.11267069773831e-05
-2.52364322371035e-05
-3.65747403930536e-06
-2.39536092004579e-05
-2.40844843454467e-05
-3.08958883670352e-05
-4.30637210207102e-05
-1.68174262102243e-05
-1.34467135770996e-05
-2.05821898490322e-05
-2.10787775517986e-05
-4.67739953245672e-05
-3.77215923607904e-05
-8.03637051292447e-06
-5.31405641207025e-05
-2.13239119046719e-05
-1.75629415626506e-06
-1.46394928004024e-05
-1.21946374850146e-05
-4.98376269876841e-05
-2.54286310338304e-05
-3.28769270105268e-05
-3.50529410666223e-05
-2.43454211018239e-05
-2.20870898509063e-05
-1.75526142625576e-05
-2.27754628648711e-05
1.51215286676084e-07
-1.72117929183251e-05
-1.78995656102512e-05
-3.10281644123487e-05
-3.75132038127997e-05
-1.4203145351842e-05
-2.32909468069236e-05
-2.35200448663548e-05
-3.93443432934282e-05
-2.67793932370662e-05
-1.51057852245672e-05
-2.30072774066707e-06
-2.64154183329316e-05
9.20363706357759e-08
8.57972929865876e-06
-1.98259313563024e-05
-2.89391871216462e-05
-1.40593715555888e-05
-4.6071885893676e-06
-2.92289529912731e-05
1.5851861677856e-05
-3.52535393723021e-06
-2.75372198748717e-05
-7.64879607959857e-06
-4.75740100003577e-05
-4.05922489976133e-06
-4.36689573520928e-05
-3.72849116416257e-05
-4.1985436171213e-07
-1.78132993337025e-05
-2.2148935983694e-05
-4.33079075481918e-05
-4.89659466750791e-06
1.51732915404215e-06
-2.48124328355631e-06
-3.19178359584299e-05
-1.85506906396018e-05
1.30653786171022e-06
-1.16573620416257e-05
-1.41335316251786e-05
-9.00280643579987e-06
-5.11367181755403e-06
-3.16103900114868e-05
-3.05527593725823e-05
-9.03506606896257e-06
-1.7380604596081e-05
-1.46709208317551e-06
-2.12143689349993e-05
-1.19934639520142e-06
-2.32315996842451e-05
-3.5091676515674e-05
-1.79685360436114e-05
-2.85933574823994e-05
-2.26531863956539e-05
-5.86724471166326e-05
-3.14431006740962e-05
-2.00613843751806e-05
-3.31286465965642e-05
-5.81491998229968e-05
-4.31920535956256e-06
3.56927106349253e-06
-2.82775369365613e-05
-2.7206847603089e-05
-1.15262693359866e-05
-3.29316477959774e-06
-2.82562054292374e-05
-2.05180493986039e-05
2.77188372685752e-05
-1.96947879684468e-06
-2.60320337053716e-05
-1.94931012943665e-05
-3.18856197123081e-05
-1.04048579383457e-05
-5.78954889788664e-05
-6.26772985715767e-05
-3.39416403576937e-05
-1.82680013817011e-05
-7.0665572967521e-05
-2.42137089099445e-05
6.21766615578676e-06
-6.30347262429806e-06
-1.68918034253486e-05
-3.26353001313319e-05
1.10944661913462e-05
1.22046747450108e-05
-3.97910840948263e-05
-5.56048215511581e-05
1.5286916574461e-05
6.35383947653512e-06
1.00476414728432e-05
-1.66947831702104e-05
-1.5574839061828e-07
-1.00181397077532e-05
-2.82264267830466e-05
-5.77546936348611e-05
-1.38225967903423e-05
-1.52310409520352e-05
-4.26802467227135e-05
-2.83098000105486e-05
-2.80282529804583e-05
-2.27454501034851e-05
-4.09025061587425e-05
-2.7106278432046e-05
-5.90323495340045e-06
1.48277339450749e-05
-2.92131150210268e-05
1.41836092200796e-05
6.46104276319378e-07
-3.70339479664418e-05
-9.78631087818077e-06
-2.12184916707468e-05
1.4514388976846e-05
-3.36758073217436e-05
-3.30284142304722e-05
-8.76190155170164e-07
-2.56214022192944e-05
-5.30629154590768e-05
-3.38382190806901e-05
-7.12619302536596e-06
-1.88050286507648e-05
-3.58552482398662e-05
-2.15958793331606e-05
-2.58220220697122e-05
2.841734425536e-06
-1.34833548461896e-06
-2.46906617480401e-05
-2.89707519508175e-05
1.39646197195892e-05
-2.55019557057417e-07
-3.63683540827809e-05
6.46936007513897e-06
-1.92136793196608e-05
-5.28989305624509e-05
-4.37551112120167e-05
2.02948855211513e-06
-3.51229756303267e-05
-5.42158903171665e-05
-3.75468062834551e-05
-1.22297406777623e-05
-1.04389700015401e-05
-3.1531703838326e-05
-4.75506820457153e-05
-2.57776550016841e-05
-3.516805910821e-05
-3.57635927496963e-05
-2.32159045601872e-05
-1.67456511953667e-05
-4.14061818665181e-05
-3.57356866350044e-05
1.17365041452948e-05
-1.89359868648784e-05
-2.0388119207876e-05
-3.68601790896449e-05
-9.52893064464204e-06
-2.76945532319821e-05
-3.27842299537975e-05
-3.34560318116325e-05
-2.65355633459118e-05
-2.33503714011885e-05
-1.70707975000151e-05
-1.76769231475644e-05
1.03753691739521e-05
8.68422486255834e-06
-4.49706475166968e-05
-2.85971463833363e-05
-7.72342150704803e-06
-5.23626953947504e-05
-3.23087719964659e-05
-1.33943915782089e-05
-1.65423734512193e-05
-9.39983415532966e-06
-5.01088063447377e-06
1.38283566167392e-06
-1.25722350820416e-05
-4.0805734551134e-05
-2.26453028055894e-05
-3.06595124739711e-05
1.38175324949395e-05
-2.97277455167006e-05
-1.94238895047388e-05
-3.90586205278271e-05
-5.52822585175549e-06
-2.44793579926988e-05
-5.20690141602749e-05
2.03527086749184e-05
1.12966095609052e-05
-2.56546736635743e-05
-2.87251998308441e-05
-1.65668549984448e-05
-2.52159377369211e-05
-2.53657128740103e-05
-3.52743579209358e-05
-6.35071532303004e-06
1.42925410578035e-05
-3.99150085987551e-05
-2.94084070531965e-05
2.50091463277465e-06
-2.41928146608457e-05
-2.4623083262579e-05
-3.45439508684038e-05
-9.75272005693104e-06
-3.13920545970771e-05
-6.06322837063356e-05
-1.55755598318634e-05
1.50923899954748e-05
-3.67948106644142e-06
-6.287965095713e-05
8.93761181410331e-06
7.06597197821469e-06
-3.49326433431802e-05
-2.45966782044534e-05
-8.71707663090074e-06
-3.9483486496743e-06
-1.46554850842466e-05
-3.89740361124621e-05
1.42375970526866e-06
-3.55871440264124e-06
-4.76142893727727e-05
-5.12031701527493e-05
-3.35549597784111e-05
-2.33673453613122e-05
-2.25604331735866e-05
-3.58839898471158e-05
-1.40184735522855e-05
-2.11025846224124e-05
-2.55875496079553e-05
-2.92069251277712e-05
-7.44860320361644e-06
3.56835153455789e-06
-1.92159230107675e-05
-5.9046235239992e-06
-2.92300633541159e-05
-3.35057085161199e-05
-3.73060154922665e-05
-2.73428804374356e-05
-3.80408312486281e-05
-2.92578617917491e-05
-6.28909007954951e-05
-1.78746442333186e-05
-1.13573947280634e-05
-2.61152682289194e-05
-2.82139348983786e-05
-9.03983393643093e-06
-1.3663663530122e-05
-2.71728171052453e-05
-3.12097241531278e-05
1.94802290704614e-05
-3.27382327360487e-05
-4.40119270913521e-05
3.84722685400062e-06
2.05527929441373e-05
-4.72791679846174e-06
2.34770093306996e-07
-1.85994914437348e-05
-2.85859691801616e-05
-3.75732965479683e-05
-1.2482091129544e-05
-6.93848149316531e-06
-7.88119269732226e-06
-4.01462375437505e-05
-2.75861235727314e-05
1.19002597928339e-07
-3.80581927806792e-05
-2.96238367756039e-05
-3.44289759937889e-05
-4.18181954897853e-05
7.63267960745885e-06
9.23307046298925e-07
-6.41003904294356e-07
-8.66158848698344e-06
6.25095821074494e-06
-2.67730622452272e-06
-4.72768817399662e-05
-3.02422299429597e-05
-1.52068521370033e-05
-2.31005500721066e-05
-4.68133876673844e-05
7.96430592065938e-06
-2.27543885429618e-05
-3.77728662625539e-05
-1.77262607095283e-05
-3.29313363754923e-05
-3.88255920042043e-05
-6.91957253316635e-06
-3.34647908118644e-05
-3.22017781034389e-05
-1.35463056746218e-05
1.93349807497799e-06
-9.65398457224381e-07
-3.91944903358849e-05
-1.14454021419067e-05
-2.34770169871099e-05
-1.03441584375682e-05
-4.78113715635112e-06
5.4330644076684e-06
-3.24932438761544e-05
-1.27503375993762e-05
-2.73092596021147e-05
-1.0863004251061e-05
-1.54613105407048e-05
-2.14104270664835e-05
-5.97215063283973e-05
-3.73827319121604e-05
-3.09791161646938e-05
-4.25702483227593e-05
-6.10956249945275e-05
-2.61535414352299e-05
-1.63291573513296e-05
4.77910427364411e-06
-1.88173756860114e-05
6.78088876711256e-06
6.76414429136574e-06
-2.20224184523016e-05
-2.25449112525997e-05
-2.50362486468894e-05
2.67304975465901e-05
2.72319613024392e-05
-1.01530116911288e-05
-2.8987833755439e-05
-3.57097098293738e-06
-1.43281271878288e-05
-4.34901529662705e-05
-2.22476967618532e-05
-5.25170572122948e-06
-5.53039065985513e-05
-4.49860048738483e-05
-4.56488771984987e-05
-3.05169176840051e-05
-4.14934479988106e-05
-4.69638987866573e-05
-2.361751432179e-05
3.27376103575601e-05
-2.26002065059262e-05
-3.05032325304415e-05
3.00699843086504e-05
8.95944546334317e-06
-1.43096959799215e-05
-7.51562502661542e-07
-8.44614190606915e-06
2.37697268448951e-06
-2.58665278789267e-05
-2.80978716934024e-06
2.79204603046062e-06
-1.75521653905894e-05
-4.00660720604773e-05
-1.57288975199173e-05
-3.58360560304642e-05
-3.94774031384245e-05
-1.94648425825118e-05
-4.30222745824417e-05
-4.41677006098206e-05
-2.33163435416225e-05
-2.42511906957964e-05
1.66536253385506e-05
-1.08144201224578e-05
4.63740735710553e-06
-2.77624367119965e-05
-2.16837731086972e-06
3.95042956863192e-06
1.6545347397517e-07
2.59497091331204e-05
7.65815249578257e-06
-2.27110335143048e-05
-3.56173945874876e-05
-1.23390747868007e-05
-3.79861507201375e-05
-6.03764872196292e-05
-3.23504512417474e-05
-6.57087585188556e-06
-2.36595995517711e-05
-3.215258106521e-05
-3.72524785617971e-05
-1.34311764649923e-05
-1.06969816110398e-05
-4.6288268744997e-05
-4.15329547123304e-05
2.00285902364599e-05
-2.28846893936236e-05
-1.16693730517832e-05
-3.49631547588716e-05
6.136943641631e-06
3.15280994406514e-06
-2.48262207637072e-05
-2.37695304978674e-05
1.84112207471858e-05
-4.13923134698431e-05
-3.50440294904417e-05
-4.06243699787231e-06
-6.23413018234775e-05
-5.35378929335177e-05
-4.77429214862245e-05
-4.42762177712343e-05
-2.6502537772079e-05
-2.72191935501593e-05
-5.15157161064182e-06
1.6543104906718e-05
7.78655961243022e-06
8.26810834498742e-06
-1.51065724348843e-05
-4.2375158079851e-06
-3.52267904754883e-05
-3.01218421953308e-06
1.13031589913703e-05
-8.81550864661616e-06
-1.90061196000419e-05
-2.12301516396614e-05
-2.85404542422191e-05
-2.24901438777531e-05
-3.73605416745917e-05
-4.65712120261156e-05
3.20160900834201e-06
-1.34713306426275e-05
-6.09198644283205e-05
-4.01391517793562e-05
5.78660229305843e-06
-2.77682126736324e-06
-2.97058163154416e-05
-1.89019213931805e-05
2.44763441741868e-05
1.91757374179863e-05
-4.03324181268365e-06
3.4792741474656e-06
1.71702046623197e-05
1.95066465520393e-05
-3.83917649378471e-05
-3.08203635325139e-05
-3.89323755249261e-06
-2.48034675374779e-05
-3.24907923021433e-05
-3.92160938986575e-05
-1.44943843025093e-05
-4.00998726952773e-05
-5.91935958439257e-05
-4.76728041224763e-05
3.57192749547364e-06
-8.11539166219544e-06
-3.93747000691243e-05
-3.26211847197309e-05
8.02476117761942e-07
-2.07442490871973e-06
-2.28014537622373e-05
-1.85684605317009e-05
3.23160612471671e-05
-1.18485952926982e-05
-1.86552294381274e-05
-1.53299287403694e-05
5.70353677799861e-06
-3.03084619976886e-05
-4.36745218939445e-05
-4.38118330068931e-05
-4.14105431636949e-05
-3.23974267908633e-05
-4.85128413132254e-05
-2.60397874107709e-05
-3.06887346336156e-05
-4.39161817706672e-05
1.11506753438013e-06
-4.90882464982625e-06
-1.79171131390373e-05
-2.23659738411546e-05
-3.91846086296171e-05
2.05877591260219e-05
2.15701523184764e-05
-1.47825478236046e-05
-9.30616572423232e-06
1.03740208653887e-06
-8.80988456172396e-06
-2.65399142171683e-05
-4.30783235276309e-05
-1.24334140332381e-05
-5.0129632986227e-05
-4.08308600880558e-05
-2.1796804585394e-05
-1.06594861872124e-06
-4.29247670123436e-05
-4.33142832525751e-05
-8.55579333735359e-06
-2.324874476359e-05
-2.09662972783278e-05
2.86711026086411e-07
-1.61899073207059e-05
-1.30244526915388e-05
-1.3251414072406e-05
1.74461107973397e-05
-1.39755160739915e-05
-1.96558997518613e-05
-1.36439112186417e-05
-2.8206883427345e-05
-3.74940407516224e-05
-1.51324869919556e-05
-4.14251475422545e-05
-2.56046197943676e-05
-1.17012578269317e-05
-8.82790386895325e-06
-3.69636091560002e-05
-1.69917681225432e-05
-8.53778244516003e-06
-6.42264960370246e-05
-4.78021146858484e-05
-2.82044170377687e-05
-1.03046711266587e-05
-1.92864729119316e-05
-1.91768519712343e-05
-3.64980336122412e-06
2.47304042448827e-05
-2.38211324655355e-05
3.97454876934647e-07
1.91345042699681e-06
8.19011834196068e-07
-7.72483447364472e-06
-2.22941741159632e-05
-1.00856730379346e-05
-2.06246657164784e-05
-3.35087379106461e-05
-8.15787862383872e-06
-3.3392870101477e-05
-1.0947732824126e-05
-1.92323789305591e-05
-2.33246767803699e-05
-5.7603509218613e-06
-2.119112156499e-05
-4.31463528657966e-05
-2.41064137742677e-05
-6.77209651375186e-06
-1.59063239142814e-05
-2.78910244348108e-05
-1.25180475287733e-08
-1.46581314587293e-05
-3.4249823792161e-05
-3.73594863239119e-05
-3.38437855493625e-05
-3.52561310922652e-05
-3.24732069050307e-05
-2.77206497979094e-05
-2.83148116737184e-06
-3.72962601260251e-05
-3.87306726031483e-05
-7.2476166333569e-05
-5.60959249625113e-06
-5.98161754966551e-05
-1.54695114238169e-05
-5.51620743526108e-06
-4.36271808020839e-05
-1.2269285868971e-05
-6.39456858445369e-05
-1.81852795636668e-05
7.52955063439711e-06
-3.28989471283568e-06
-1.83225401325896e-05
-6.9792351927663e-05
1.05382075226325e-05
-2.86102569964897e-05
-2.28177997645379e-05
-2.10803214234507e-05
-2.641418758872e-05
-4.07847667621286e-05
-5.37899227460777e-05
-3.19741892557107e-05
-2.29237034301815e-05
-4.95921789420827e-05
-1.49746238274948e-05
-1.02073239070947e-05
-9.0698832685861e-06
-2.52512147041057e-05
-7.869320372282e-06
-6.35799918116984e-06
-6.80196964354303e-06
9.79869151596114e-06
-1.85550745611196e-05
-8.60497505054324e-06
-1.37489844384659e-06
-5.37369795812755e-06
-3.00653589620758e-05
-3.5479402245404e-05
1.83282833861544e-05
4.05550967120236e-06
-2.99131917638376e-05
-2.1349797887353e-05
4.62553616671271e-06
-2.77263106507431e-05
-1.93717802453997e-05
-7.06949559687905e-06
-2.06115028819576e-05
-2.80804150754672e-05
-9.7832448020206e-06
9.38447927042707e-06
-7.17188654321575e-06
-1.37147808816308e-05
5.30732444122924e-06
-5.03709242525219e-06
-2.3306726718588e-05
-2.01190984283215e-05
-1.29796160948168e-05
-5.68157974494357e-05
-2.73684687547935e-05
-2.25663460827357e-05
-1.10152165766823e-05
1.28618920812067e-05
-3.47398667151345e-05
-2.07610170493114e-05
-8.86136010590855e-06
-2.6659000948508e-05
-4.51579143615878e-05
-4.5032771870062e-05
6.89693112835023e-06
1.18077987577004e-05
-5.54374763699703e-06
-4.3704785454099e-06
-3.76411113557922e-05
4.4774481713746e-06
-1.5501030882171e-05
-4.03206168233368e-05
-2.05007094622894e-05
-3.71172792827054e-06
-4.70529692808328e-05
-7.96758039880883e-05
-4.52831458906963e-05
-1.69286308614636e-05
-1.65889782262421e-05
-3.16642400194873e-05
-4.30558655723821e-05
-1.06404198436354e-05
-1.83783483493618e-05
-2.21428325892489e-05
-1.23872850074671e-05
1.11085455710404e-05
-9.02948904923996e-07
-1.94839124248643e-05
-2.31388363568539e-05
-7.39408562188615e-06
-9.67344037124233e-06
3.69485840901018e-06
-5.22012058580192e-05
-8.27760139919207e-06
-3.17222602296817e-05
-4.55368820489556e-05
-2.78620049745363e-05
-3.63036254027223e-05
-2.86728692069351e-05
-1.91758543790126e-06
-5.42774884834818e-06
-3.6295980375048e-05
-4.4648217370643e-05
-2.0648100845407e-05
-1.35481035197522e-05
-4.27320715594211e-06
-1.07809156941794e-05
2.98974636710984e-07
1.40905787662383e-06
7.40744539174904e-06
-7.23970478417421e-06
4.63813993716055e-06
1.47681436972611e-05
-1.73710667656647e-05
-3.81316943746193e-05
-5.39254447568175e-06
-3.08268038453379e-05
-9.58204310575836e-06
-7.4283915329337e-05
-3.18863819246543e-05
-1.15418417901304e-05
-3.64796869205832e-05
-3.57844695225963e-05
-3.01182081914358e-05
4.13802763101098e-06
-1.32201132638026e-05
-3.40940739611193e-05
1.14016251073494e-05
4.32849322948828e-05
-1.21952721581587e-05
-1.76327924800181e-05
-9.24730445464363e-06
4.18165165172806e-05
2.02984637388986e-05
-1.73405219474504e-05
-2.19744342875478e-05
-1.52136947893751e-05
-1.17240580454294e-05
-2.21133416877406e-05
-5.44490551157358e-05
-3.09451861821012e-05
-5.06588765959311e-05
-5.22013923773056e-05
-4.05473854181088e-05
-4.3256168867646e-05
-1.47153228435631e-05
-3.78622203913482e-05
-3.09661748864028e-05
1.30250382201608e-05
-9.25182448480093e-06
-1.35238736270074e-06
-1.41064857849086e-05
-1.38311517608254e-05
1.55389897140622e-05
-2.54001328124379e-05
-1.8941407068679e-05
-4.13427157216194e-05
2.61712221514366e-06
-3.93160520448919e-05
-3.97993697209268e-05
-2.98575134469859e-05
-1.78511881162562e-05
-4.45238317097635e-05
-1.53198992791202e-05
-6.20769029598813e-05
-4.66708689269401e-05
-2.84568435177059e-05
-3.83956857021883e-05
-2.29756831841315e-05
-3.40616422440498e-05
1.17588831571149e-05
-4.30210842073136e-06
-6.2448162509199e-06
-2.91714776454732e-05
-7.84037165789671e-06
-1.33113838326148e-05
9.80627095621149e-06
-1.41990971168391e-06
-7.80775486252303e-06
-2.5865828395489e-05
-4.12073489925359e-05
-2.87718708015293e-05
-5.28322537442337e-05
-1.18695636397261e-05
-1.04939379951778e-05
-5.46716653336233e-05
-1.61936040915781e-05
-2.20244778819364e-05
5.32300903475235e-06
-2.56560815003991e-05
-1.94100198906251e-05
-1.69970298415641e-05
1.36494289573654e-06
-1.72315053748403e-05
-2.04776855214404e-05
2.19308269443978e-05
5.6516264096361e-06
-3.32082921489812e-05
2.71755203547681e-06
-2.9001341298887e-06
-3.32343172658218e-05
-3.2644245164337e-05
-9.95899933336457e-06
1.49161926516558e-06
-4.44449093606389e-05
-3.47137756200939e-05
-8.96422408062109e-06
-1.09935656510879e-05
-5.06637550471494e-05
-3.91293691881617e-05
9.31725683989788e-06
-2.34854807978398e-05
-3.56876216120211e-05
-1.21396571604827e-05
-5.00568292108909e-06
-1.01418730346721e-05
-2.99858846629906e-05
-5.23183597318463e-05
-4.85523380415139e-06
-8.82930175639207e-06
-2.79420140218595e-05
-1.73258461914894e-05
-1.35438303803887e-06
-9.05631617898853e-06
-2.29089037082166e-05
-2.28315569391269e-05
-2.36734607710201e-05
1.10691137833491e-05
-1.48911164612076e-05
-3.32912046616195e-05
6.41625933913404e-07
-3.87857472918254e-05
-8.01893312588734e-06
-1.29167245566507e-05
-3.2061188978987e-05
-5.27377186957647e-06
-3.57644264862505e-05
-1.20082776963345e-05
-1.86285191585888e-05
-3.7622541208159e-05
-3.30161688840556e-05
-7.39639915489152e-06
-2.30003475737155e-05
-2.94285698941757e-05
-3.10939583581358e-06
-2.9018026377666e-05
-4.20633162705097e-05
-8.91007681332574e-06
-7.50499022344287e-06
-7.79022710709173e-06
-1.34459552884333e-05
-3.15028725358851e-05
-3.64403494846552e-05
-2.35468332018499e-05
-2.79121395402869e-05
-3.18300569933033e-05
-2.32293332644252e-05
6.35538579397137e-06
-4.11010013129478e-06
-1.74212688427506e-05
-3.49549890061584e-05
5.75438545131864e-06
-2.83991260790622e-05
-2.87535467477412e-05
-5.06336247947591e-05
6.01569663185605e-06
-2.15370937228688e-05
-4.01103496636327e-05
-1.04156358041204e-05
-5.75201611632048e-06
-1.7489252473833e-05
-2.76788291461027e-05
-9.59916144904802e-06
-1.05070986332747e-05
-2.89440371823025e-05
-2.38834590095887e-05
-1.81324872905228e-05
-2.81271435139209e-05
-2.52518527251068e-05
-2.84855687147905e-05
5.62152414167777e-06
-3.03811779092734e-05
-1.4950770535752e-05
-4.22685381349449e-05
-1.04038189942875e-05
1.21837404138872e-06
-9.13473412763953e-08
-3.11753524038116e-06
-1.49680054106191e-05
-9.59559734563653e-06
-8.43892153588974e-06
-2.51253475903296e-05
3.5763410458459e-06
-3.06694687800465e-05
-2.97805289431004e-05
-3.21560117960261e-05
-2.16074587515506e-05
-4.63806704915409e-05
-2.36074716082566e-05
-1.12335063833993e-05
-1.78731768727289e-05
-4.48038409778941e-05
-1.46564753135058e-05
-1.13618746970728e-05
2.6461165140904e-06
-1.68505341308406e-05
-1.73913841142187e-05
3.60633218793312e-06
-1.90275707074282e-05
-4.18628625005744e-05
-1.40730045795211e-05
9.82070186184303e-07
-7.81296019440685e-06
-7.32260876973593e-06
-2.61449235457537e-05
2.72465976158199e-05
-4.89088840091364e-05
-2.28927245252657e-05
-2.57438816557647e-05
-4.34157940424149e-05
-3.45353591187265e-05
-1.82746125728361e-05
-2.36836697303874e-05
-2.68854523763783e-05
-1.52906010142126e-05
8.93632291152832e-06
-2.24870006839121e-05
-8.57797603840277e-07
1.22112057997036e-05
-5.07198454400085e-05
-7.28700813585772e-06
-1.39341878800254e-05
-4.05959240385763e-05
-1.51413820540308e-05
-5.08364005515697e-05
-1.29257673710761e-05
-9.43696210952569e-06
-4.21737065920114e-05
-1.2256704728455e-05
-3.06069104745194e-05
-4.05105751148684e-05
-3.01309382484776e-05
-2.28223233067657e-05
-1.81443178899959e-05
-3.38444533873336e-05
-4.11266413217974e-05
-8.36450086602787e-06
-9.42048075771057e-06
-3.19934800110437e-05
-4.5474205852821e-05
-6.11432774038463e-06
-2.32994619131149e-05
-5.32652333074675e-06
-9.60028874113252e-06
3.67698954198459e-07
-2.58402480246895e-05
-7.55122409314312e-06
-4.38144722335106e-05
-4.44232343037645e-05
-1.60621361289963e-05
-2.00473090730098e-06
2.36246864938013e-07
-1.84138935215257e-05
-1.26765474670028e-06
7.9563601945411e-06
-2.14105396086503e-05
-4.07741051847274e-05
-8.51327284011748e-06
-4.4145552869119e-05
-6.12488993431293e-06
-1.42078936605614e-06
-1.08640941903167e-06
-2.79133863721895e-05
6.58349894988921e-06
-9.76373509807473e-06
-1.33178351826004e-05
-2.26322123235526e-05
-7.84326987184429e-06
-9.31722325366952e-06
-1.44529889708453e-05
-1.07191166313634e-05
-7.0537465266645e-08
-3.48891150920933e-05
-6.0132490149113e-05
-2.68651379788789e-05
-2.86813402306787e-06
-1.81843253031502e-05
-4.97811060032627e-05
-2.39047565212174e-05
7.79350075451971e-06
-4.28659988271839e-05
-2.33401269688498e-05
-1.90658923755829e-05
2.82345704322764e-06
-3.71238631684507e-05
-3.46613549503695e-05
-3.96203291988918e-05
-3.53988303922239e-06
-2.24864001054629e-05
-2.27020916886801e-06
-1.50736427531096e-05
-2.66030536652392e-05
1.10409146189062e-05
-6.14759708895155e-06
-2.01032528234571e-05
2.5694935185651e-06
-2.8578731518273e-05
-1.3526916708523e-06
-4.5327793279581e-05
-3.67492272642374e-05
-2.59859531640263e-05
-1.85400106402999e-05
-2.35763616137309e-05
8.52878786225791e-06
-1.89779693937662e-05
-3.74196712070703e-05
-1.22182164576142e-05
5.85320517479435e-06
-2.44098906681705e-05
-2.90579888559729e-05
-3.46195926516316e-06
6.25761578176419e-06
-1.97093807060622e-05
-5.11877993256775e-05
-3.21241291517892e-05
-2.50479943477842e-05
-3.93514185900737e-05
-5.30692082740437e-06
-1.67173150035635e-05
-5.01157975102876e-05
-2.61164306969172e-05
-2.32142933961299e-05
-5.94390905886398e-06
1.87927597957989e-05
-4.46045592535917e-05
1.51631779876497e-06
1.10446756004011e-05
-1.03611411964167e-05
-1.85079162411664e-05
4.24957413606307e-06
-6.89176840471758e-07
-1.6323248903076e-05
-1.63140098414407e-05
-1.19962943933219e-05
-2.60952211310349e-05
1.92640137624981e-07
2.11961300381038e-06
-4.23919120992855e-05
1.34663326754342e-05
1.81669148066907e-06
-3.58524915426102e-05
-1.79056063173703e-05
2.2391918689506e-05
3.33488973214629e-07
-2.20179600336001e-05
-3.39856371102108e-06
2.9640018023872e-05
-2.39863744400891e-05
-2.38650767793202e-05
-5.84609502194441e-06
-1.61010884436234e-05
1.26488510893596e-05
-7.53473991770318e-06
-2.60517633186456e-05
-1.38336647808749e-05
-2.9319451691955e-05
-3.69753378730581e-05
-3.31195945928757e-05
-3.54008904941158e-05
-6.06379794270823e-05
-3.07865562070455e-05
-1.5103392043628e-05
-4.64949279181998e-05
9.61524318686529e-06
-1.10984276407504e-06
-2.03238897932514e-05
1.10245100422293e-06
1.97700870419873e-05
-2.73600241806305e-05
-3.97546542688757e-05
-4.69836075316321e-05
-4.50969192631447e-06
-2.45240463941178e-05
-2.88459168418735e-05
-5.42354327337635e-05
-5.2187854937289e-05
-2.18180021961575e-05
-3.59790063167523e-05
-3.70205424638983e-05
-2.54387896050671e-05
-9.96694836186937e-06
-2.17915399557673e-05
-5.52394069338305e-05
-4.07931733492534e-05
2.64455484969627e-06
-6.88117925455315e-06
-5.04839743726413e-05
-1.94425105918552e-05
6.01652658980843e-06
1.9104141783311e-05
-1.35749577017059e-05
1.03944214360077e-05
-9.84138907446086e-06
-4.58748595915092e-05
-3.56987985789137e-05
-4.07787936760476e-05
-3.21877510907029e-05
-2.94760551876561e-05
-1.50675998475702e-05
-3.43433921065181e-05
-4.20912494413013e-05
-6.29773582789575e-05
-3.33545021088616e-05
-1.86764103789291e-05
-3.69133216094759e-05
2.15281676440226e-07
-1.31926268754531e-05
-1.12145625266006e-05
-1.40849223167321e-05
1.54119678198345e-05
3.37580579759161e-06
-2.99040950245712e-05
1.25149873825072e-05
3.87409803761067e-06
7.64995515359993e-06
-4.44671009310859e-05
-2.96344345264064e-05
-3.00087852679148e-05
-4.70771729134164e-05
-3.27460164481652e-05
-1.75260937789379e-05
-4.15236639014707e-05
-1.32060237681842e-05
-3.43387224013047e-06
-1.17375959003249e-05
-3.25293933069858e-05
-1.42828352689436e-05
3.58558078996295e-06
-1.48225922148076e-05
9.5521346302906e-06
-1.52071584691646e-05
-9.06566498707763e-06
-2.11530929294547e-05
-4.68272021040567e-05
-4.45774987774897e-06
-1.68945457772428e-05
-4.72245508851007e-05
-2.62877624577996e-05
-4.04760248381941e-05
-4.41052645950402e-05
-3.53518281926396e-05
-4.23943117261124e-05
-2.3639520863281e-05
-1.30458600841646e-05
-3.60992486014159e-05
-1.76133948361598e-05
-1.78398585715624e-05
1.47000213105465e-05
-2.15703094281475e-05
-6.32648435675073e-07
-1.31840256164103e-05
-2.09516639614826e-06
3.41346576589051e-06
-2.16282120766629e-05
-4.96572555459211e-05
-2.25232162459121e-05
-9.35581089383008e-06
-4.37708964547675e-05
-5.22201248750114e-05
-5.33658153951998e-05
-4.00201030070372e-05
-3.87239233406197e-05
-5.45560068081359e-05
-2.35793376308978e-05
-2.64530228724693e-05
-1.38895332777356e-05
-1.08290295907079e-05
8.16566099536953e-07
-2.30756691771865e-05
9.89561799979795e-07
-5.4896784264652e-06
-1.11460586485662e-06
1.0522968566581e-05
2.52364355484662e-05
4.35143393412181e-06
-9.04411314973681e-06
-5.93982513467466e-06
-2.91188578197951e-05
-5.52926890324383e-05
-2.51455680865391e-05
-2.34564866721724e-05
-4.43236473807216e-05
-4.54107987749408e-05
-3.48566473025026e-05
-5.8584102274294e-06
-1.62285937192359e-05
-9.73988477021994e-06
-2.6158402570727e-05
-5.54803040924217e-06
1.31749825848683e-05
6.30180617231977e-07
-4.83161902169877e-06
9.62070682541311e-06
-2.2344037736678e-05
-3.20062281267393e-05
-1.07352196515271e-05
-3.95983370867562e-06
-5.19105994325465e-05
-2.31021133708418e-05
-9.31772777339703e-06
-2.19111231715131e-05
-4.02007358324223e-05
-2.06701759661893e-05
-3.20266019369044e-05
-1.56624047706916e-05
-4.42991874890623e-05
-3.01077429271438e-05
-9.20716506575004e-06
-1.23263796672091e-05
-6.74745883871949e-06
7.82351078358765e-06
6.01990651256593e-06
1.15639631861053e-05
-1.83032475878192e-05
1.68306817858399e-05
1.78941912935691e-05
2.00423722703596e-05
-4.0684186942937e-06
8.64103411915087e-06
-1.14519015734702e-05
-7.60669764165781e-05
-2.77274054845505e-05
-5.22162238441237e-05
-7.06476028087209e-05
-3.70881926591801e-05
-5.58932854804902e-05
-4.16341037082677e-05
-2.74819156804354e-06
-3.77019023460904e-06
-1.25436849911492e-05
-1.53938702853223e-05
-1.81004718143699e-05
-2.25199237481585e-05
1.59188978882192e-05
-1.33891005631674e-05
-5.26629212939724e-06
-5.84797888478511e-06
-1.22175542247123e-05
1.64575619088783e-06
-1.06011208787642e-05
-3.48842272290115e-05
-1.01105305264524e-05
-6.16303248528401e-05
-3.10146172921444e-05
-4.95380350986374e-05
-6.27336853563167e-05
-3.47086645171827e-05
-4.26281622599451e-05
-4.57272381485856e-05
-1.6718970812712e-05
-1.347386505029e-05
-2.39780818323929e-06
-3.24786472313388e-06
-4.05380457997687e-06
-1.08240767485796e-05
1.78975695014013e-05
1.93900654307552e-06
2.24588991884134e-05
-1.72101348837807e-06
1.97799167816625e-05
-4.40139919149724e-06
-1.19873711692864e-06
-4.81460326420245e-06
-3.84495879825478e-05
-3.07980124693763e-05
-5.19209245408229e-05
-2.41637811572489e-05
-5.24655273706374e-05
-3.34848023724309e-05
-4.11553431705789e-05
-3.22995648183608e-05
-3.98037870445388e-05
4.25642847865479e-06
1.34531181114281e-05
5.90685994460438e-06
2.39885708852535e-05
3.65927706059707e-05
2.93054349960736e-05
-1.22567311770376e-05
-1.83013813237634e-05
1.01612406819426e-05
1.81527087941888e-05
-5.20443034573088e-06
-1.88261575504762e-05
-2.3028215423844e-05
-2.91202545018965e-05
-5.11033551925951e-05
-5.29944257999358e-05
-5.23581465156265e-05
-1.96833072330969e-05
-3.83207753660428e-05
-4.25904692750021e-05
-2.81497803190545e-05
7.59636671810717e-07
-1.37443461644416e-05
-2.36493921313456e-05
-2.72831173933075e-06
2.51178133783011e-05
-1.65357785688435e-05
-1.03729450297337e-05
1.26170301364415e-05
1.73817636826839e-05
-2.8873838082753e-05
-3.13551926825153e-05
-3.92366260664628e-05
-1.69334213809851e-05
-2.95913585991877e-05
-4.55320057137037e-05
-3.57792490597963e-05
-3.38638979635988e-05
-4.96339321086295e-05
-4.92517546731233e-05
-3.88479398232435e-05
-3.46428995047054e-05
-1.89263411980466e-05
-3.44936016030295e-05
1.74546289672705e-05
1.63588680488355e-05
-2.06635003988298e-05
-2.50350701519214e-05
3.96925861691252e-05
4.80236499999909e-05
2.2202850430949e-05
-1.3906744177972e-05
-1.46982693047658e-05
-2.07404063566898e-05
-3.7611825557272e-05
-2.78476958750406e-05
-5.73777048013112e-05
-4.07984784614498e-05
-6.487691038333e-05
-3.31677196265202e-05
-3.61671439876214e-05
-4.5006784755712e-05
-5.02194774992027e-05
-2.58980843501746e-05
5.30069024120559e-06
2.01697976918213e-05
-1.51948347786326e-05
3.11075684464644e-05
3.29207068297672e-05
1.97456334073834e-06
3.73148892113243e-07
2.35713821922979e-05
5.51892586325763e-06
-3.16277244603869e-06
-1.90800975432814e-05
1.76519881271907e-05
-3.37711609787251e-05
-2.66478997385596e-05
-7.0255972378213e-05
-2.75982672972259e-05
-3.91925084152992e-05
-5.60471908790976e-05
-6.30651602113229e-05
-2.23235116573245e-05
-4.66037380222577e-06
-1.61336517627239e-05
-4.1330821233252e-05
1.54331544440693e-05
3.90175729060483e-06
2.01814239616556e-06
4.84520379515897e-06
2.95842294694785e-05
4.65509303974462e-05
5.83111663577529e-06
-5.23393665629652e-06
-2.7960993829544e-05
-3.19359719354136e-05
-3.80413473108798e-05
-4.25893379357372e-05
-8.11565227181131e-05
-4.7731581955167e-05
-4.08012594682742e-05
-1.58267777700629e-05
-2.74834549398484e-05
-3.2113838834793e-05
-1.25364597934796e-05
-3.157339322768e-05
-9.28089688889538e-06
-5.86835262251476e-06
-1.33770598705901e-05
5.13538239573392e-06
2.25895272669703e-05
-1.39990623495524e-06
-9.08043536160659e-06
1.78847376158996e-05
-1.33814236920334e-05
-5.05156403006902e-05
-1.94356825918226e-05
-5.39280018061153e-07
-2.78427168505314e-05
-5.17142218414204e-05
-4.64693784976374e-05
-3.83691215807994e-05
-3.16876463896489e-05
-6.52600985251562e-05
-6.15542316092453e-05
-3.77241464708082e-06
-4.9570409156044e-07
-2.55673265570805e-05
-2.75040629209632e-05
2.31280307399192e-05
6.76821887991655e-06
-1.26919681272624e-05
-1.16682891110473e-05
1.16579510180258e-05
6.65675797363592e-06
-4.04623567736221e-05
-3.19077572496809e-05
-4.77211151099907e-06
-9.71694866256659e-06
-4.96488539989622e-05
-3.95511719840198e-05
-3.40203584071326e-05
-5.39995466688002e-05
-3.24488686930134e-05
-3.63887573321916e-06
-3.80452634270631e-05
-4.43440379437245e-05
-2.63385908313063e-05
-1.19816388243987e-05
-2.94697821595351e-05
-6.7249036107083e-07
-3.10857314360331e-05
9.21051878043589e-06
2.48843765618739e-05
-2.41648774071106e-05
-9.39925896578087e-06
1.67210971406865e-05
-8.78612576549833e-07
-8.74141367712778e-06
-2.64638911667811e-05
2.17742004555031e-06
-2.82188229786273e-05
-5.45510619517073e-05
-1.94965084079905e-05
-1.58643207772087e-05
-3.07885159645344e-05
-5.12083493083503e-05
-1.95564006473224e-05
-1.27275764330998e-05
-4.74757983562901e-05
-4.90900394234579e-05
1.62322907684507e-05
-5.46570669722467e-06
-4.26660519317998e-05
-2.70861711226041e-05
2.37029082987293e-05
8.01663012365168e-06
-2.94431300838865e-05
-4.36916940093732e-05
-6.34641611033261e-06
-3.23973831511112e-06
-4.19843925424585e-05
-2.0304389124948e-05
9.71548986446148e-06
3.33496773522107e-06
-4.02609291843253e-06
-3.87501140744353e-05
-2.18684389713707e-05
-3.18801200674538e-05
-3.80555004603296e-05
-1.24275104460029e-05
1.27686854278798e-05
-1.03698404663131e-05
-4.30248529839026e-05
-1.6909032798051e-05
-2.22444598047707e-05
-2.78868054639575e-05
-3.53872624509145e-05
-1.42776911728445e-05
-2.44139230143455e-06
-3.53540085539451e-05
-2.51823777524546e-05
2.19039269432385e-05
1.72637051778992e-05
-4.2695395234276e-05
-3.26017974380038e-05
-3.32525707090915e-05
-2.25831567151168e-05
-1.44570884001148e-05
-3.31066583332379e-05
6.34660695186516e-06
-2.29801883844799e-05
-4.11975662403576e-05
-1.40087198968362e-05
6.42287453061137e-06
-2.87099178377473e-05
-1.05985545866866e-05
4.97921493102971e-06
-3.04101201828546e-05
-2.33908883113382e-05
-8.56467374514636e-06
-2.18953842373787e-05
-2.42721179729576e-05
-3.0730735404236e-05
-5.37890136255138e-05
-6.07713514447251e-06
-3.7142797073818e-06
-1.35034392322839e-05
8.05231265574565e-06
-2.20357591221393e-05
-6.15291438765056e-06
-4.73729634711262e-07
-4.38256334286595e-05
-1.79812742108299e-05
-2.24834406095264e-05
-2.02180808349538e-05
-2.43747778789282e-05
-1.06732516503166e-05
-1.6101881905272e-05
-4.69745137706996e-05
-2.68853455344989e-05
1.65931027127692e-06
-1.16984555161583e-05
-3.26786036559875e-05
-2.69651323888706e-05
1.21539291159787e-05
-3.24430038711315e-05
-5.40699188905306e-05
-5.50984753460689e-06
-2.344033467883e-05
-3.70828209658913e-05
-4.14096765395498e-05
-2.00143880543322e-05
1.75071943466098e-06
-2.13779977277243e-05
-2.8540909189736e-05
-3.30956759219374e-05
-2.2658022530731e-05
-2.83291458783595e-05
-7.46083810612786e-06
-4.8691795354636e-05
-3.98347561624532e-05
-1.923734649296e-05
-2.44563369613279e-05
-2.81216553977189e-05
-4.52960623023661e-05
-5.04100130001176e-05
-2.16538579298853e-05
-2.99362599533633e-05
-1.00042083192526e-06
-2.1975066387451e-05
-3.00718312089689e-05
-1.76627988337037e-05
-1.8581874545861e-05
3.29503526046026e-07
-1.06264237946198e-05
-2.26114587539107e-05
-2.33310353564813e-05
-4.68032106543373e-05
-1.4640187637204e-05
-5.02339432410786e-06
-4.03783466734218e-05
-5.08386320753736e-05
2.65270638854556e-06
-2.36112185377352e-05
-5.90862200720774e-05
-4.94378177169123e-05
-2.42493428611724e-05
-1.57124132236748e-05
-4.5385132067889e-05
-3.62584555307245e-05
-3.34353593752998e-05
-4.17461421706558e-05
-6.02226242091387e-05
-3.38784723200718e-05
-1.04376482712668e-05
-1.68038724720677e-05
-1.84792568891782e-05
-2.57485179556397e-07
3.64370419229857e-07
-6.63595790532173e-06
-2.71294441601675e-05
-1.60673286313116e-05
-1.39110095134397e-05
1.29650356887337e-05
-2.49161005268331e-05
-3.07689904836335e-06
-5.25238704934236e-05
-2.01410459947008e-05
-2.47155177808022e-05
-3.84676200467975e-05
-5.90955827360826e-05
1.57816193814068e-05
1.93593665947693e-05
-1.49435032314792e-05
-2.59451724728648e-05
2.24453793778375e-05
8.11409361549122e-06
-4.25620190403485e-05
-1.98000584227869e-05
-7.03697766529197e-06
2.38188383417857e-05
-1.36401588296178e-05
-9.65030934422416e-06
-1.44220528044396e-05
-1.68192595043181e-06
-1.37772049288977e-05
-3.06257651323085e-05
-2.70633186981971e-05
2.74514667832989e-05
-3.93934013508141e-06
-2.32299354709185e-05
-8.74980929595382e-06
-3.35139337760767e-06
-7.00461158194057e-06
-5.49451194654339e-05
-4.46645413135388e-05
5.50174774714609e-06
-5.44204508112691e-05
-4.61872242751655e-05
-9.58586518912319e-06
9.5583968268398e-06
-3.36221397274877e-05
-1.58889557237333e-05
-2.73821047803173e-05
-2.05148883384672e-06
-2.56332821739773e-05
-4.18740486228297e-05
-3.41102727136223e-05
-1.31626060957641e-05
-3.18884938304184e-05
-1.30137059081082e-05
-1.12960940437103e-05
-3.4079290292283e-05
-3.28049377258592e-05
9.2654975305104e-07
-6.49125723157665e-06
-3.91766236070903e-06
-2.15518394334134e-05
6.79557955780439e-06
-1.54171250266024e-05
-2.62552671559012e-05
-2.14154541409179e-05
1.0001756832767e-06
-1.25318769777001e-05
-3.52774246806248e-05
-2.43351605915273e-05
-8.46067318554075e-06
-2.86092549265817e-05
-5.31783672350395e-05
-3.97377891564427e-05
2.58470278165456e-06
-2.56235901996098e-05
-6.54982085904388e-05
-4.13609450574869e-05
-3.92167845005515e-06
-6.05631051740984e-06
-9.85049026619862e-06
-2.25171139688903e-05
-1.97455418930884e-05
8.35672651635628e-06
-2.9826889387396e-05
-3.26928302483625e-05
6.55653803074101e-06
-1.21480652998503e-05
-3.52769693731996e-05
-3.14410889547743e-05
-1.05853651231001e-05
6.31187879004588e-06
-4.35115774199815e-05
3.40933493787109e-06
6.21731165039062e-06
-1.56613875697681e-05
-4.28691558398297e-05
1.18972446430787e-05
2.59565590116826e-06
-4.20079886228371e-05
-3.10087564319709e-05
-2.93680781988487e-06
-6.91448398422935e-06
-3.96074773871779e-05
-1.05137540053571e-05
-2.15666018495214e-05
-3.17418698489678e-06
-3.52863266772415e-05
-1.29216828718304e-05
-3.36619815571385e-07
-1.1341884643068e-05
-3.03596065759996e-05
-6.56476662940916e-06
4.57334371768318e-07
-9.63767065510562e-07
-2.89962439176503e-05
-3.12093855945534e-05
3.63221623069751e-06
-3.42976089298814e-05
-2.81659090712814e-05
-1.2138710267878e-05
-1.43374542844486e-05
-4.37124456198912e-05
-4.93119288447796e-05
-4.40228668021751e-06
-7.65573122445517e-06
-5.15910502894382e-05
-3.70443093635701e-05
2.25083658345383e-05
1.0168100725896e-05
-1.49174603896064e-05
-3.85216028682906e-05
2.3891181412562e-06
2.19529324765901e-06
-5.98709574401449e-05
-3.90662274064539e-05
-1.66863293531492e-05
-1.73765586422196e-05
-4.63648635129352e-05
-3.42179120358015e-05
-1.73145830804065e-05
-1.16359680880815e-05
-2.55963364662564e-05
-2.93236008818823e-05
-2.69247452964999e-05
-2.29906601015435e-05
-6.12885387384421e-06
-4.4143073204235e-05
-9.07817685268496e-06
-1.23125743406136e-05
-1.61548061646523e-05
2.88739174500984e-07
1.92316642285685e-05
-2.11326792815735e-06
1.12664474909399e-05
-8.15174742251785e-06
-1.83717842294218e-05
-7.6070734682576e-06
-2.80049064724546e-05
-2.03689160587776e-05
-1.05294685623008e-05
-1.28035710113023e-05
-3.12223194303693e-05
-1.56128080724065e-05
-2.98234602540636e-05
-5.37237519330214e-05
-3.5057993073392e-05
-6.18306919174274e-06
-7.32326757481042e-06
-4.8574981873053e-05
-1.62804917696341e-05
-1.57768399299112e-05
7.12553423729748e-06
-4.7639109322912e-05
-2.30814871062397e-05
3.83186893943149e-07
-2.34459271204723e-05
-4.33207749807678e-05
-2.12658383852801e-05
3.28257078775025e-06
-2.47887474202085e-06
-3.64793586668624e-06
-1.3208141110466e-05
-1.96775794815916e-05
-4.39266891829575e-05
-3.02794592252546e-05
-6.13666482357519e-06
-1.65322213027526e-05
-1.16647494636836e-05
-1.69589555383946e-05
-1.146254819233e-05
-8.59852109506414e-06
-2.56372411520743e-05
6.39770219277875e-07
3.63752220324459e-06
-1.50540976228451e-05
-2.94313219062495e-05
-6.5331024165368e-06
9.7926988397461e-07
-9.52196421810383e-06
-2.73187066572966e-05
1.57592664746443e-05
5.31116558150306e-06
-7.47405392081646e-06
-3.39705586739293e-05
-3.04676582602286e-05
-1.07171629797112e-05
-8.45166605269538e-06
-4.06787601493543e-05
-2.70456009427743e-05
-2.97301966269831e-05
-9.56209501019362e-06
-4.64083133069734e-05
-8.49052609110788e-06
-2.05359646184625e-05
1.15544442501297e-06
-3.62371878443142e-05
-3.51548554067113e-05
9.3180533307719e-06
-1.17641216606664e-05
-9.68029363891369e-07
-3.86800988745073e-05
-4.30738141854206e-05
-8.48660722290308e-06
7.66136851219748e-06
-2.1116447630148e-05
-2.63056960515544e-05
-1.28640030258564e-05
-8.22865871347642e-06
-3.80255983878449e-05
-2.74912656863129e-05
-3.38519610493381e-05
-2.40980942517874e-05
-2.42826473360797e-05
-7.43917423777364e-05
-1.80934338485604e-05
2.49518475467849e-05
-1.76934194422886e-05
-2.47534971680279e-05
-3.0807053832852e-05
-9.18815292299265e-06
-4.09928052506802e-05
-1.82389785350571e-05
-3.11576184612347e-06
-1.61085496052875e-05
4.3130800220503e-05
7.75815969363475e-06
-3.85425256789056e-06
-1.35811757044361e-05
-2.28684322915714e-05
-4.28579225514005e-05
-4.57567695936544e-05
-1.31532261012168e-05
5.85791562854323e-06
-5.20542257933844e-05
-3.4905322191514e-05
2.341407596145e-07
-4.30875361610779e-05
-6.44911815121936e-05
-2.98530272775045e-05
-1.03625980210471e-05
1.71348659898401e-06
-9.53408671925121e-06
-6.02228716151336e-06
1.14752726249939e-05
-1.41180376491497e-05
8.39285571974267e-06
7.80113099734052e-06
-4.87298186253723e-06
-2.48521413349717e-05
-1.07551262241641e-06
1.0801340553141e-06
-7.60738286286351e-06
-5.04694485115463e-05
-1.02702893648535e-05
-1.74255841576357e-05
-3.53421948406923e-05
-4.76585929655508e-05
-1.71241394727739e-05
-3.20910087917343e-05
-2.90216897352123e-05
-5.41779088003747e-06
-5.96256127156916e-06
7.98827181444128e-06
-8.78134197006582e-06
-2.00679742286388e-05
-1.16256262698461e-05
1.05765563573448e-05
-2.69460095035375e-05
-2.12424698297926e-05
-1.13566220422947e-05
-1.62032437558206e-05
-2.96182430476664e-05
-4.05450777884787e-05
-1.15926616067893e-05
-3.53508420018515e-05
-3.67492662084092e-05
-4.57203767191094e-05
-4.07877087715246e-05
-2.89527376723186e-05
-4.86486015876138e-05
-2.32180931085313e-05
-1.61393904000761e-05
-2.28592348929612e-05
-2.42991026306276e-05
-2.20150735660947e-05
-2.46450954938909e-05
-1.4832177795819e-05
-1.09845153380872e-05
9.12675318250478e-06
2.82595325293435e-06
-2.16309423272477e-05
-1.8961165700583e-05
-1.15786909382906e-06
-4.1448320481609e-06
-1.45662896626136e-05
-2.09664423156883e-05
1.05665657854757e-05
-1.80290986165575e-05
-4.05884491425736e-05
-4.15092201718749e-05
-6.95668980290315e-05
-3.17329194271248e-05
-3.38287282727885e-05
-6.42332547035041e-06
2.48851590245587e-06
-2.66828886939493e-05
-8.32254750183638e-06
1.26140807454155e-05
1.73953203947951e-05
-3.45635168751456e-06
-1.89771017057048e-05
-5.04140703086078e-06
2.30645758147362e-05
-2.80061716215985e-05
-4.42959570254325e-05
-1.05900474787968e-05
-1.83965571686295e-05
-2.63437086502809e-05
-1.68908081570081e-05
-1.44193762788121e-05
-7.11188384794294e-06
-1.91707640274321e-05
-7.11320027650657e-05
-2.87891381502587e-05
2.88509368160786e-05
-1.82310608809914e-05
1.18950120393015e-05
2.33934021854293e-05
4.44028083230025e-05
-2.10232298002565e-05
-1.29456618652692e-05
-1.28825357381923e-05
1.33573969890302e-05
2.56505951730997e-06
-5.91651817196003e-05
-1.26909692119145e-05
-3.4843105014712e-05
-7.18638797456563e-06
-9.25393255878388e-06
-3.35403123043631e-05
-4.39479636377319e-05
-3.70572402958116e-05
-5.53316568245989e-05
-6.11807724804256e-06
-3.03174750330968e-05
-1.88136771920852e-05
-2.72659184529245e-05
-1.61981355729586e-05
-2.66542276507142e-06
-3.76571779228093e-05
5.42710276380104e-06
2.49670713616326e-05
1.82243457171229e-05
-3.5440675614073e-05
-4.29500230104746e-05
4.42386192719463e-05
1.05725638560746e-05
-2.81675588367238e-05
-4.22754030759713e-05
-2.03518639846743e-05
-2.25548156526733e-05
-3.58691558492938e-05
-5.62462507047069e-05
-4.31454587591031e-05
-3.32924862428884e-05
-2.67840381689865e-05
-3.58212862792607e-05
-2.01882114837082e-05
-1.18969874055045e-05
-6.6722067308945e-06
1.50968797382094e-05
-1.41588886939158e-05
-1.20716861912045e-05
6.34511493926004e-06
2.91934937579905e-06
-1.93231771778032e-05
-5.69249863196796e-06
-1.91484563483218e-05
2.07088060325142e-05
1.05109765928332e-05
-1.27677363420864e-05
-2.04391903079671e-05
-1.53739493167672e-05
-3.41153442877261e-05
-5.94938790188402e-05
-1.70958743627249e-05
-2.66074343400425e-05
-1.51666903686733e-05
-4.69826213912822e-05
-5.87876439181847e-05
2.64208114827718e-05
2.33169603710324e-05
-4.59236399130197e-05
-4.97422882980434e-06
1.62820035150798e-05
-1.42681024389108e-06
-4.69170630797209e-05
-2.50713367356222e-05
2.41268794418083e-05
1.54504289738356e-05
-5.65814599684596e-05
-1.26629853900191e-05
2.60650813574763e-05
-1.43411207206012e-05
-7.33300035057673e-05
-2.72373926512925e-05
3.19361978383151e-05
-1.88319916402974e-05
-6.84556933816107e-05
1.87009616970043e-05
-1.24260813469027e-06
-2.80347795327916e-05
-4.05605455915381e-05
8.65068593397846e-06
4.05365437123278e-05
-5.35549497143662e-05
-3.31113705248096e-05
1.20114940217106e-05
-3.42581562258881e-06
-3.86999918405461e-05
-3.50691699460847e-05
-2.07329957046553e-05
-1.15864776617431e-05
-5.6992747496869e-05
-1.78313816956104e-05
7.5168136752838e-06
-2.70371668869692e-05
-2.20375807401771e-05
-1.65429077581346e-08
1.23740376962599e-05
-4.86190327362082e-05
-5.82917281712966e-05
2.52577844128862e-05
2.41999609954038e-05
-1.15530242960464e-05
-3.66111961080025e-05
1.02775180024472e-05
-4.68073448274593e-06
-5.55868570109673e-05
-7.56602523795726e-05
-2.87370653015413e-05
-2.82387260785215e-05
-7.62429387852252e-05
-7.34449144619655e-05
-5.49275850694808e-06
5.22177466155072e-06
-7.09203777231483e-05
-3.96874020818012e-05
-1.5551406312538e-06
9.79886243748359e-07
-4.18630684429754e-05
-4.25788454711209e-05
3.04269629283074e-06
-3.68043662974607e-07
-1.61944602913833e-05
-3.40111618987878e-05
-2.33633109173011e-05
-1.93323733984944e-05
-8.44068163845465e-06
-3.12409522417468e-05
-1.48971642328371e-05
-1.64517020477725e-05
-4.11195571764775e-05
-1.6190794853195e-05
-1.31176184828942e-05
-2.33561435694517e-05
-5.63434253962879e-05
1.408007644818e-05
-1.45138136002342e-05
-4.52851358086847e-05
-3.05931265497312e-05
2.57666075279599e-05
-1.46520356292471e-05
-2.93929081143871e-05
-2.56968388648071e-05
3.48204564157462e-05
2.36310889740139e-05
-5.29547025765889e-05
-6.6399356229063e-06
-9.38000774678507e-06
-2.16175916688033e-06
-2.85598783790024e-05
-2.10223382914255e-05
-5.94819666887171e-06
-4.52621587747797e-05
-3.67642512948889e-05
-3.03466593450643e-05
-6.61193562077738e-05
-3.27841979649226e-05
-4.74117588042743e-05
-3.56038764476594e-05
-1.64806373128819e-05
7.76155643435625e-06
-1.89856595917817e-05
9.51575848452437e-06
1.55546166552272e-05
3.48474221725458e-05
1.42023281714484e-05
5.54463963615619e-06
2.89743876409581e-05
-1.90169422335622e-05
7.83612746207332e-06
2.02810481372897e-06
-1.15350140228696e-05
-5.83346921921862e-05
-4.30248104032946e-05
-4.61011206471709e-05
-2.40664077151383e-05
-5.32188593191679e-05
-5.9612746920437e-06
-1.76514555285189e-05
-5.93995610324989e-05
-3.40812742296864e-05
1.52051880879836e-05
1.76180458586609e-05
-2.08003777065791e-05
-2.62570443735719e-05
-9.02166432040317e-06
2.68547863830286e-05
-2.94662882975748e-05
-1.91189553623733e-05
1.32634598996482e-05
5.92954485158043e-06
-5.15600954104541e-05
-5.80125472589097e-05
-3.54738400374184e-05
-3.07754517443203e-07
-6.49450441259751e-05
-9.40778307317348e-05
-8.29625827149938e-06
1.38114887771964e-06
-6.36291361637637e-05
-4.89227317278672e-05
-2.07685929256462e-05
-7.74240424028164e-06
-1.8799914632455e-05
-3.67210525281641e-05
-7.57493781646138e-06
1.0732051776526e-05
-2.43062380819027e-05
-2.40514910128545e-06
2.39682418854668e-05
-5.1274071493509e-06
-3.90303830837916e-05
-1.71898265553855e-05
-6.7239660695946e-06
5.91269172324185e-07
-4.20760592989077e-05
-4.93384876076611e-05
1.13163429247312e-05
-6.65800040073134e-05
-4.66389235312874e-05
-2.64118949794693e-05
-8.00341781955581e-06
-3.87518292776632e-05
-9.75618276539985e-06
1.53115515139417e-05
2.63700662552596e-05
-2.51403350350719e-05
-2.4439145513239e-06
2.41122241689037e-05
-1.25207763798616e-05
-4.48750372100854e-05
-6.25367886296788e-06
1.69433385788568e-05
-2.66547936483396e-05
-1.91766731964627e-05
-3.24734772694443e-05
-4.19344343180421e-06
-3.88011856162189e-05
-2.64659571216746e-05
-5.03420598331217e-05
-2.34766176959052e-05
2.13261441981414e-05
3.2680645211424e-06
-7.50327291527841e-06
-4.17951035390881e-05
9.70097865765146e-07
-3.04589602658347e-05
-2.4853062423602e-05
-1.15575033584223e-05
-5.34138149267733e-06
-3.41484733159121e-06
-3.35178263059597e-05
-1.19041986512137e-05
-3.76992848777895e-05
-1.33517859558943e-05
-6.07473978965053e-06
-2.76710047490163e-05
-5.41716413637265e-05
-4.07282309489137e-05
-3.97320883556195e-06
-5.53706679227909e-05
-5.60431808389781e-05
-1.29876447953764e-05
-1.37124988698387e-05
-9.47099779136839e-06
-2.69545492201833e-05
-3.73054620120594e-05
8.46146142732702e-06
-2.31909944919076e-05
-1.54516886202988e-05
-2.47595755056473e-05
-3.08903221750842e-06
-1.76669574609049e-05
-1.98876022461097e-05
-3.50405068059909e-05
-3.30651491762939e-05
-2.83421738497406e-05
-3.18055658360694e-05
2.44654457395045e-05
-5.74985562497599e-05
-2.30938541402138e-05
-5.89210624087907e-05
-2.86523164502997e-05
-4.1131125409952e-05
-8.07960822451734e-06
-1.41320358763236e-05
-3.95428311244239e-05
-9.35473979810623e-06
9.37932005697817e-06
-8.51193424723484e-06
-2.76681794048767e-05
-1.65638110776487e-05
2.76788144311619e-06
8.91668125326299e-06
-3.87681459485083e-05
-3.39223574464166e-05
1.38479699730337e-05
5.04765576329832e-06
-1.7725367425506e-05
-3.89376632883708e-05
4.09409643734788e-07
2.96721344884551e-05
-2.13043808537366e-05
-1.52997848996425e-05
-6.84886781305198e-06
1.54009241767361e-05
-6.33646100078043e-06
-1.00388678481205e-05
-1.05089528964719e-05
-2.67585399152839e-05
-8.25630743156813e-06
-3.74519728081895e-05
-3.35297444970282e-05
-2.19536633319637e-05
-3.6623980444143e-05
-1.04219283410585e-05
1.19063187369294e-05
-2.9293270023494e-05
-1.42900406227084e-05
-3.60249384879843e-05
-3.05325042821452e-06
-5.12031696463503e-06
-9.28827200182718e-06
-1.93495123920893e-05
-2.84521062725298e-05
-1.52304441973405e-05
-1.2694473960796e-05
4.71567369486523e-06
-7.64111003480048e-06
-3.60721880179075e-05
-6.79624302251646e-06
3.33111832479778e-05
-4.09183481926999e-05
-4.28536270449395e-05
-3.510401998753e-05
1.30754358623771e-06
-3.2662538576897e-05
-0.000100055560115735
-5.1218058913139e-05
1.83361554170598e-05
-2.67529494188382e-05
-1.7948344351066e-05
-3.70550103678263e-05
-3.76341414611853e-06
2.17613229697338e-05
-2.54663785755461e-05
-2.83922973922208e-05
2.872811413714e-05
1.79885806903779e-05
4.1490412467041e-06
-2.43707442162353e-05
-1.91169467679687e-05
-1.20718068952966e-06
-3.06462990262262e-05
-7.13842134577958e-05
-1.3532097224545e-05
-3.22416040087086e-05
-3.98275018480854e-05
-5.0556258565663e-05
-1.47655270768275e-05
-4.86000635158359e-05
-5.4355949592815e-05
-4.47427351448271e-06
-1.53739803715899e-05
-2.17564124128698e-05
-3.44384009401836e-05
1.52951987599913e-05
1.45242055726565e-05
2.81383452154746e-05
-2.72286297398939e-06
7.79246608265308e-06
-1.78733624424894e-05
4.54975460627542e-06
1.2313777182247e-05
9.40710303245292e-06
-2.88374775512889e-05
-5.4520118368692e-05
-2.41334852509925e-05
-3.70087770361121e-05
-7.10469885052711e-05
-6.76929894805567e-05
-4.82721950692152e-05
-2.95478183995441e-05
-5.4691874091637e-05
-3.07630245867252e-05
-4.22804723961526e-05
7.59946571944503e-06
2.81997935161792e-07
-5.73899460781822e-05
3.36241730178646e-05
1.28365682322106e-05
1.20550941613972e-05
7.47715872747888e-06
1.40626962831532e-05
-1.79014032720241e-05
-1.62211912678119e-05
-5.03123137772292e-05
-3.67194264102144e-05
-3.22050384642519e-05
-6.71836610975048e-05
-3.53976716056399e-05
-2.6489054045167e-05
-6.31358836708373e-05
-3.33565627147583e-05
-4.22683389653391e-05
-4.33564934190036e-05
-3.17788878330538e-05
8.55950671595612e-07
-3.52222424196056e-06
1.40023652570372e-05
-1.83680487707894e-05
2.87804066606574e-05
5.2291863821573e-05
1.85380369780838e-05
-3.26634033956651e-05
2.08113855981556e-06
4.09918510045804e-05
-3.82449114202511e-05
-5.40470677228316e-05
-2.91935250175574e-05
-2.88086519056576e-05
-4.78174176475017e-05
-6.15670499023241e-05
-3.77758487307872e-05
-4.80503444362622e-05
-4.57386183982342e-05
-3.80813713531025e-05
-2.30714096935562e-05
-2.75767602772381e-05
-2.20890927709289e-05
5.84662928696454e-06
2.20832377627544e-06
-1.57204967217155e-05
7.56028338378806e-06
3.61434190521491e-05
9.18304838569035e-07
-2.57733606701263e-05
-1.02094350064135e-05
-2.42711683698621e-05
-1.08110526166913e-05
-4.20819723412835e-05
-6.86729625452327e-05
-2.20559859944764e-05
-3.87381477128386e-05
-4.57867670669704e-05
-5.06451332950835e-05
-3.96112226281289e-05
-3.69744707744821e-05
-4.31755914343684e-05
-1.96011396526721e-05
-2.44056942348453e-05
-1.57621059708697e-05
-1.4111595584964e-05
1.49560447112398e-05
2.61062890887284e-05
3.66403650141312e-06
8.00681500395919e-06
3.5619708517416e-05
4.71131048061694e-06
-3.77679616194461e-05
-3.33386361373791e-05
-2.33186219733296e-05
-3.84240819235551e-05
-3.56682773221829e-05
-2.55310482481142e-05
-1.99138117753636e-06
-6.67676141426558e-06
-5.20102348614946e-05
-4.73609121394087e-05
-3.43613546618481e-05
-2.42281862706224e-05
-1.29074538616109e-05
2.06679060939108e-06
8.55594821084278e-06
-2.53134839672183e-06
-5.13614848960826e-06
-9.05671667596615e-06
-1.39075741983189e-05
-1.34833900932713e-05
-5.8070751321019e-05
-2.94051299535907e-05
-2.07683633147715e-05
-3.9505701244512e-05
-4.92011753537128e-05
-1.51945706242119e-05
-3.64315520348453e-05
-5.21285888113335e-05
-7.64695294421484e-05
-2.77947636395512e-05
2.90738929525065e-05
-2.37364932752227e-05
-4.92319736419015e-05
-1.25289391422021e-05
2.55873051770216e-05
-4.51974513273001e-06
-4.28267992487083e-05
1.92954611051679e-05
3.804897449158e-05
-3.03842878295287e-05
-3.96361832777584e-05
6.71481663361192e-06
-1.20690895615143e-05
-4.74840483688187e-05
-6.6691520182653e-06
-4.29046924008686e-05
-4.22158473962677e-05
-5.96761878074779e-05
-4.37638193141004e-05
-3.09640481143946e-05
-1.90456414510695e-05
-4.06038430261217e-05
-3.13083285338949e-05
-6.83291396478428e-06
-1.19690679624388e-05
-1.47468334739823e-05
-1.42647063331855e-05
-2.90770307221445e-05
-4.12358076556451e-05
-1.45078339692847e-05
-6.04223260201075e-06
-1.50574603750966e-05
-5.1075442945241e-05
-2.33626989834733e-05
-2.0444583165389e-05
-1.21889768459251e-05
-3.78912577735864e-05
-4.77104548593595e-05
-1.56412338146389e-05
-1.59535713361987e-05
-7.0587496233476e-05
-1.69721714599778e-05
-1.98406705246349e-05
-3.65967132320566e-05
-4.31195530765931e-05
-5.96323771054154e-06
1.31285286477431e-05
-3.4736421299513e-05
-2.64317468538095e-05
8.57055819189697e-06
1.8305527426601e-05
-2.53605374602466e-05
-2.42143117652064e-05
5.06790369331116e-06
-2.46564836189274e-05
-3.95617409998404e-05
-3.90149010297943e-05
-1.23509072459383e-05
4.29108847831898e-06
-4.73903112259435e-05
-5.01101511499854e-05
-4.38335157710961e-05
4.35198256171551e-06
-8.29126486947337e-06
-1.9611681424677e-06
-1.74999685837264e-05
-2.92081105128074e-06
1.10988924149448e-05
-3.87651902686638e-06
-3.834304042486e-05
2.27707923029583e-05
-1.47763149848604e-05
-1.26354782473875e-05
-2.40019620334556e-05
-3.85346422691178e-05
-3.7194328112077e-06
-2.54517842026877e-05
-1.1943661644427e-05
-3.29329293886682e-05
-3.51841226801018e-05
-6.7289415190638e-06
-6.6275531942767e-06
-3.17930700998006e-05
-2.8330690854932e-05
1.10113469896693e-06
2.35538466145121e-05
7.40932226361194e-07
-2.38355597448505e-05
-3.34269306560269e-05
3.40315655297381e-06
-2.60007877097042e-05
-9.06922740615483e-06
-2.22442495586079e-05
-2.44351784945007e-05
-2.90819654447712e-05
-1.72806932551647e-05
-1.75243807358096e-05
-1.76455680627961e-05
-2.85461498584772e-05
-3.72524609544689e-05
-4.24401706273046e-05
-5.38311532497341e-05
-4.40776999804975e-05
-5.09638898999596e-05
-3.66669645334016e-05
-1.64558140587973e-05
-1.09008502434528e-05
-2.92147858119028e-05
-8.96354729074081e-06
-7.57838326091221e-06
-3.51474853757439e-06
5.64858106402094e-06
2.87434022655466e-05
3.97749433152454e-05
-1.65150337641188e-06
-1.64510796685611e-05
5.30507964618269e-06
-1.73267558244639e-05
-2.57065907629757e-05
-2.2096644001921e-05
-7.04558969556492e-06
-4.65778091230357e-05
-4.33972459827495e-05
-1.70237889528367e-06
-4.38847458206459e-05
-6.43748984343572e-05
-4.66287193708571e-05
-1.43290912172903e-05
2.40225788703143e-06
-2.87863365168718e-05
-3.44789422367522e-05
7.05843257884629e-05
9.67871207810799e-06
-3.17287209369379e-05
3.15442372587489e-06
3.74494833500593e-05
1.62339359356688e-05
-1.1863193759102e-05
-3.23377338395081e-05
1.23476929611642e-05
-8.53165448549359e-06
-5.72850910211178e-05
-2.28559999573869e-05
1.27118266824658e-05
-4.94419946141859e-05
-5.65080066407955e-05
-5.44965333874887e-05
7.30329118939451e-06
-9.36843968686819e-06
-4.29694694593193e-05
1.02310563735818e-05
1.19869950537382e-05
-4.20863217473785e-06
-2.50174155992574e-05
5.10825376957666e-06
-4.75939851493412e-06
-1.23102795683401e-05
-1.03275371959892e-05
2.11942397566965e-06
-1.19156231698701e-05
-4.09986891009908e-05
-1.60019574808758e-05
-5.10668359992509e-05
-5.65052739590968e-05
-3.86556255629408e-05
-5.03011309812488e-05
-3.83869177491838e-05
-1.16045524979234e-05
-5.68427215951089e-05
-1.29851209953628e-05
-2.92879022032322e-05
-2.93205095832734e-05
-2.41800357411897e-05
1.199069558859e-05
-1.90900230868012e-06
8.18091894923949e-06
-1.07155204303269e-05
1.38617893895389e-05
-1.03895138759965e-05
-3.49444792336631e-05
-2.69665403667666e-05
-1.66742472676372e-05
-6.61636150397111e-06
-3.63530279881406e-05
-8.13013461402612e-05
-2.30902412797817e-05
-1.07626498091996e-05
-5.11466343711811e-05
-6.27104308040975e-05
-5.34197086619268e-05
-1.26590585600847e-05
-3.43307245537925e-05
-7.57018205094914e-05
-1.8861485863459e-05
-6.34659883732298e-06
-3.23445580371446e-05
-4.42760219300474e-05
-4.7880157673575e-06
3.83973421014242e-06
-2.04240530339915e-05
-4.52605804651835e-05
3.10876982981678e-05
-6.42293562683529e-06
-1.60357560301429e-05
-8.45879604644773e-06
-3.86342476454275e-06
-3.59944823655354e-05
-4.29222334953564e-05
-3.82159563167371e-05
-5.23730362950375e-06
-6.6175383923983e-05
-4.38725619458813e-05
-3.00577588405564e-05
-1.56533245131222e-05
-3.22518044556792e-05
-1.91585136886822e-05
-1.47309823391125e-05
2.23438518223271e-05
-1.42810403916983e-05
-1.57509505738651e-06
1.88328526246454e-05
-1.24092044838717e-07
-5.15870453108677e-06
-1.64209929214226e-05
1.16664875546297e-05
4.71327660609049e-06
-3.78038116856037e-05
-3.23981281919912e-05
1.29686659045414e-05
-1.46276992294189e-05
-2.85856578979138e-05
-2.97157347647646e-05
-2.63313641680384e-05
-3.47953165299645e-05
-5.55793184147409e-05
-5.45423104621482e-05
1.03597789803374e-05
-1.20491531655216e-05
-4.57978234542799e-05
-2.45840279740243e-05
8.79403650485256e-07
-7.22749645148541e-06
-2.03260062228909e-05
4.13768006924306e-06
1.23690103682995e-05
1.08858583860714e-05
-2.19247416004757e-05
-1.25233839525795e-05
-2.36194908009217e-05
-3.94572375373905e-05
-1.01020855153068e-05
-2.68702266293969e-05
-5.77722500744965e-05
-3.6539708221874e-06
-2.94652707282614e-05
-4.02122773680829e-05
-2.04233846715769e-05
-9.09581447157465e-06
-2.96024302300619e-05
-3.40195226058481e-05
-3.52750137425272e-05
-1.72439599837072e-06
-2.73391646978706e-05
-1.17119257505541e-05
-1.77056016877819e-05
-1.67628720000979e-05
9.06363617438942e-06
-8.70388699506687e-08
-2.06022299106162e-05
-1.38166369175864e-05
-3.5263194153785e-05
-1.26320913223944e-08
-3.13088664539067e-05
-6.26673478841103e-05
-1.37675067536294e-05
-3.04348332104381e-05
-5.04990496062722e-05
-2.75623164984331e-05
-4.37168842405377e-05
-4.41283464676717e-06
-2.080109223455e-05
-3.49270286369609e-06
-7.03551726853401e-06
8.74890615826563e-07
1.78670423168389e-05
-3.54303129168831e-05
-3.36250211384107e-05
-3.33323074227739e-06
7.71901196148556e-06
-1.76231668097616e-06
-2.39820042831936e-05
3.9938065660431e-06
-3.10915553891885e-06
2.28843842695023e-06
-5.6446314020138e-05
-1.96478738194948e-05
-3.03808416489278e-05
-6.77906334632842e-05
-5.83958729764684e-05
-1.11728988777522e-05
-2.45813255600139e-06
-4.45061547973789e-05
-3.63765860923776e-05
4.96745353224538e-08
-1.29813643307018e-05
-5.24051554458807e-06
-1.84135362882785e-05
-1.29222243003457e-05
2.24172876130026e-05
9.63613241502487e-06
-2.93082498176582e-05
2.68971383501488e-06
-2.11037034647583e-05
-1.01565656548303e-05
-5.82011208749571e-06
-1.68220503222983e-06
-2.33463059845369e-05
-4.08867545250185e-05
-1.63745810167162e-05
-2.41825165642731e-05
-3.07399920102922e-05
-7.6113505470214e-06
-4.41856135466258e-05
-3.92893970928972e-05
-1.94781452878041e-05
-6.50711918696391e-06
4.39195507846834e-06
-3.53976842164223e-05
-7.57542163247998e-06
-1.25856071787463e-05
1.35957740966273e-06
-3.17957658261183e-05
-3.62570245569852e-05
-2.13493004688384e-05
3.22298463123847e-05
-1.08833212008051e-05
-4.61391432123374e-05
-5.44984419251145e-05
-2.13677251680602e-06
-3.07290786305863e-05
-6.46197708941707e-05
-3.2339497450563e-05
-3.08048924036766e-06
-2.4400093180783e-05
-2.08802787323963e-05
-3.09548836513685e-05
-3.63463757838006e-06
-4.25694240209635e-05
-4.43917768506691e-05
-3.00074246672994e-05
2.37817518312069e-05
-1.58319673026743e-05
-1.4265129326292e-05
-2.79251748367782e-05
1.82202427869633e-05
3.35403317907867e-06
-5.32359970453458e-05
-4.0893151217576e-05
-1.07778371288397e-05
-4.21727843402143e-05
-2.08249924222398e-05
-1.37175877141327e-05
1.55079794708545e-05
-2.68158560194514e-05
-3.41055049149092e-05
-2.17775266579365e-05
1.85771190460408e-05
5.39732249465389e-06
-2.15244591484881e-05
4.79029433657861e-06
1.28296251994358e-05
1.29044734653638e-05
-1.86706480182078e-05
-5.12586377197498e-06
1.38271464742271e-05
-7.18317664740394e-06
-1.6581942292411e-05
1.66770517432548e-05
-1.49373359455915e-05
-3.09525623668293e-05
-3.00734678397825e-05
-3.76623461139569e-05
-3.83613600004466e-05
-5.70682004703422e-05
-1.009471088002e-05
-1.61411850004389e-05
-2.35628503844785e-05
-1.86633336921712e-05
2.60851524808642e-05
-5.24073198121647e-06
-2.05853715622978e-05
-2.19116941299486e-05
1.55808411876055e-05
-1.36224600849814e-05
-8.98863466364775e-06
-3.76097504324775e-08
2.50124534950113e-05
1.53094002279534e-05
-4.63287663879943e-05
-9.53454025588988e-06
-3.38521171230451e-05
-1.09508833644981e-05
-7.47292914284693e-05
-5.69316477636794e-05
-6.04595560407721e-06
-7.98622847827262e-06
-3.8757703044327e-05
-5.43411383922633e-05
7.40349535455333e-06
-2.88192624498699e-05
-3.27536810049448e-05
-6.1950366520582e-05
-6.41825394187155e-06
-4.06508169073731e-06
-5.11635447353136e-05
-2.39470730983881e-05
1.30662920435759e-06
-1.65926682015529e-06
-4.55338691387015e-05
5.30736249546919e-06
-1.15631220292918e-05
-2.08912753743148e-05
-6.13995486739136e-05
-4.82462192228134e-05
-1.02736817563997e-05
-1.97357632372e-05
-2.91331599499666e-05
-1.26773615730488e-05
1.7858433293292e-05
-4.28896275689099e-05
-4.29076397176294e-05
-3.25419056625831e-05
6.68262133035315e-06
-3.90704194983866e-05
-1.66000416916065e-05
1.21619067975611e-05
-4.12423982478648e-05
-3.89561597184742e-05
-3.73178085601974e-05
-3.96023232539186e-05
-2.07299245782265e-05
-2.89151390228737e-05
-3.28849920186817e-05
1.36431363553517e-05
-7.88334912219265e-06
-4.0417826756612e-05
-3.12373446017653e-05
-1.76770067774046e-05
-2.94710739749876e-05
-3.45022889213918e-05
9.90585728420533e-07
4.32263433231589e-05
-7.54071749700341e-07
-1.92170074884733e-05
-1.22420257584155e-05
4.35501453280986e-05
3.39163261094362e-06
-5.90574173556561e-06
-3.47342892122645e-06
-7.58733097491849e-06
-5.68170756067223e-05
-3.43360074538081e-05
-1.94505945904226e-06
-2.35528896500006e-05
-2.74250690796589e-05
-3.28051091926347e-05
-8.88391242224331e-06
-5.52375067158427e-07
-2.69985774106706e-05
-2.40687793246452e-05
-5.38042206046258e-06
1.74557054149449e-05
-2.22467951626725e-05
-9.94479026646587e-06
-6.63694488733901e-07
4.94593518797175e-06
-1.32050660082669e-05
1.5257962491867e-05
3.77249506806905e-06
4.04640721731791e-06
-3.96818092291997e-05
-2.07648136478162e-05
-5.72592692107677e-05
-2.66423901954354e-05
-2.21222429670729e-05
-4.30044159212041e-05
-3.33448699150969e-05
-3.76501490791841e-05
-2.07797591075202e-05
-2.34331283654305e-05
1.85230002918736e-05
-3.89026327682467e-05
-4.22853197368699e-05
-1.80660515537688e-06
-1.93945513143389e-05
-2.99287582382704e-05
-6.77226085274863e-06
9.61168623450364e-06
-1.2118829611576e-05
-1.77111013066273e-05
-4.38037553873805e-05
1.35192041562162e-05
-2.21899060615626e-05
-2.77923322702904e-05
-4.07925358206324e-05
2.50940320854525e-06
-1.23073471786946e-05
-2.00349253991383e-05
-3.22872210506907e-05
-2.31122142315132e-05
-4.84109248136281e-05
-3.73996310086376e-05
-2.43793563466467e-05
-2.56267456547935e-05
-3.65779506335131e-05
-1.99807148282528e-05
-1.1303714684094e-05
-5.24892786994335e-05
-2.46472795365832e-05
-1.90550954333485e-05
-3.79858700113192e-05
-2.57903182121013e-05
-7.97352461513239e-06
-1.01290885499564e-05
-1.17316567321643e-05
-2.63878699246605e-06
-3.66635500723335e-05
-3.76754843744866e-05
-2.3681731220556e-06
-5.52160895347834e-06
-1.44508858171691e-05
-4.09743452354054e-05
-4.78508383436594e-05
-2.28806652295922e-05
1.34014707315337e-05
-2.02618545501874e-05
1.07413369655625e-05
3.65085533791733e-06
1.54109319400978e-05
-1.92802783012918e-05
1.63343841994668e-05
1.25488399388413e-05
-1.08320995470431e-05
1.16887395516535e-06
3.20558044143017e-06
7.45012509825514e-06
8.51753280090715e-06
-1.15652700966504e-05
-3.28834810444127e-05
-4.68376490576721e-05
-3.25324888730457e-05
-4.23719639648628e-05
1.45544259408489e-06
-4.29575996378682e-05
-2.01034416159772e-05
-2.38646477879331e-05
-1.02907923886523e-05
-1.00344276105043e-05
-3.5125414651044e-05
-1.64818882116449e-05
-3.79367304389328e-07
9.58387655340561e-06
-1.17947570894103e-05
1.10206592058937e-06
2.62651397343113e-05
2.72420913318214e-05
-1.81567702643438e-05
-1.41898384295352e-05
-2.56171126400131e-05
-3.73582175186106e-05
-4.88559064488821e-05
-4.07471306346151e-05
-2.78626521437589e-05
-4.38144377342943e-05
-5.8821496174373e-05
-6.26559196240687e-05
-3.07006323062646e-05
-4.62957276785585e-05
-3.99211913171361e-05
-1.28105371481172e-05
-2.85760996596835e-05
-1.42998743751016e-05
-2.38873217655135e-05
-2.02443284456969e-05
9.11005844446445e-07
2.70973970784653e-06
9.31032032593693e-06
-4.5396509547176e-05
-1.59213039065275e-05
-3.93175809904043e-05
-5.57306300789784e-05
-3.15734338750195e-05
-2.38306857582331e-05
-4.4633601478121e-05
-4.30763803351158e-05
-3.75963738068734e-05
-6.92976681055767e-06
-3.31938449551551e-05
-1.52617280659016e-05
-3.64028095541759e-05
-2.19127192517459e-05
-1.85780810706976e-05
-2.73754266890322e-05
-1.78893321923164e-05
-3.57804191048121e-06
-4.44565486208024e-07
-2.81723478284467e-05
3.73851151015878e-05
3.2225681729261e-06
2.13414639497229e-06
6.05313111213479e-07
6.34192989761202e-06
-1.04662658859204e-05
-3.94333380698403e-05
-2.4522637010786e-05
-1.19624318103363e-05
-4.9477949995558e-05
-2.32746692353199e-05
6.8528993835564e-06
4.14727085893445e-06
-4.57335323411952e-05
-1.60160816405801e-05
-5.27384784021228e-06
3.32078693330388e-06
-4.71835734520575e-05
-1.4403526054324e-05
9.95017826129431e-06
-6.03208187878102e-07
-3.4108723654801e-05
-1.09018531262754e-05
1.28828096693457e-05
-2.8324585626898e-05
-2.68839508400721e-05
-3.9731788162942e-05
-2.50057069115291e-05
-2.77101306493474e-05
-3.75474086969699e-05
-4.28901722839715e-05
-3.49182642597509e-05
-1.36452952856116e-06
-3.63137473990502e-05
-5.35997954362344e-05
-3.23970952282652e-05
-1.69959651925633e-05
-4.11747805095483e-05
-1.48322628446321e-05
2.27255750326067e-05
-7.48005051492032e-06
1.35992021584357e-05
-2.08559948452776e-05
-1.29141822997471e-05
9.55689648258592e-06
2.77606046720284e-06
2.02944474790265e-05
-2.97699053782322e-05
-1.04967456579015e-05
-1.15745765271224e-05
-3.20081550216424e-05
-3.73476507353425e-05
-3.41301358778564e-05
-2.9727688298569e-05
-3.5933522851302e-05
-5.57208817185594e-05
-3.41736290392185e-05
-6.67328063702318e-06
-2.40430014529235e-05
-5.03624013091274e-05
-6.02003697118578e-06
-5.00473527150677e-06
-4.24878716882218e-05
-1.93866616139729e-05
2.89254795999666e-06
-1.53781954078138e-05
-2.48539140902612e-06
-1.07977908734858e-05
-7.02213192059007e-06
2.21090087240402e-06
-4.9351248018103e-05
-3.07535076221012e-05
-4.99445904006147e-05
-3.98712167850071e-05
-2.89861632901889e-05
-2.46101629632777e-05
-3.31851899244153e-05
-1.41911245553445e-05
-3.66011932818016e-06
-4.70109913971362e-05
-2.40194363486482e-05
6.84971278949729e-06
-3.87032345866341e-05
-4.63021880442133e-06
3.79227993414492e-06
-2.01799129760815e-05
9.31625188919982e-06
6.1594513692603e-08
1.59851227450146e-05
-1.53802916521368e-05
-2.19285087638231e-05
-1.91382619359139e-06
-1.35983484008665e-05
-4.09129888455382e-05
-1.84381350098158e-05
-1.18602046728574e-05
-5.78365042986468e-06
-2.45140352975625e-05
-1.31944934218551e-05
-1.43390306164821e-05
-1.81789315110585e-05
-2.45246252683047e-05
-2.02885427456536e-05
1.50106236653748e-05
1.12214286768018e-05
6.14406809212273e-07
-2.72394021138844e-05
-2.49387997529122e-06
-2.7569491118182e-05
-1.16575675163936e-05
-2.83246915195299e-05
-1.54621516571353e-05
-4.33000160076551e-05
-3.659325972597e-05
-2.0641740419574e-05
-4.74796411802094e-05
-5.54170580303474e-06
-2.27403192922391e-08
-1.76518230016809e-05
-1.653794453232e-05
1.60995909163657e-05
-1.08939092374529e-05
-1.72619931386824e-06
-1.04236931284999e-05
1.60797956742958e-05
1.86501506915503e-05
-4.33151241585725e-05
-1.83026938068708e-05
4.20605150600233e-05
-4.31146960191342e-06
-3.77945377322234e-05
-3.95658673571075e-05
-3.08437117225335e-05
-2.37993379496829e-05
-5.82133780964546e-05
-5.30250990489671e-05
-3.93865477067043e-05
-5.22601876120269e-06
-3.1731596624272e-05
-2.47440316101652e-05
-1.60783924713221e-05
3.15096088593056e-06
-7.7544529203138e-06
-1.45300142175677e-05
-9.65166174734708e-06
-8.17594454403081e-06
-5.67743412841372e-07
-1.03487235540223e-05
-5.07460783526231e-06
-2.33088413009891e-05
-4.81731117721715e-05
-3.99237225623984e-06
-1.68558584413598e-05
-3.16113194600705e-05
-2.62822492806374e-05
-4.78214242543599e-05
-1.57220050670199e-05
-3.31573388896203e-05
-6.96407687003585e-05
-2.14964645285177e-05
2.71025790533519e-06
-6.59171728743358e-06
-1.50986995402992e-05
3.49878535964704e-06
1.75929789999478e-05
-4.78951254663522e-06
5.68929353521928e-06
2.83477758956871e-05
-1.0640529232906e-05
-8.20383727109229e-06
-1.01130458159715e-05
1.28735186459142e-05
-2.67205604096856e-05
-5.81004145391428e-05
-1.70882400496514e-05
2.35788345287291e-06
-5.06564972879647e-05
-4.47233891686532e-05
8.90396166008895e-06
7.21784031643418e-07
-3.73521095981653e-05
-2.25676684628355e-05
8.1966929252785e-06
2.08720568283377e-05
-8.41216383494852e-06
3.62807211439386e-06
7.68564956580151e-06
1.33235751993878e-05
9.2917715101475e-06
-1.37884716120871e-05
9.33820841870902e-06
2.15016003668615e-06
-3.25151018538986e-05
-4.71000029191938e-05
-3.25033295444501e-05
-9.31354634559715e-06
-5.25272097292476e-05
-5.68921664150861e-05
-3.42505231354746e-05
-2.91569157339929e-05
-3.64679926870223e-05
-5.76198262697592e-05
-2.7967956697099e-05
-3.34645170364977e-05
2.42784298677834e-05
-1.3747865526506e-06
2.23245521546228e-05
-7.36360740465391e-06
-1.75361376491052e-05
1.10755545822749e-05
3.67061445684361e-05
-4.85270692079629e-05
-1.6778452951777e-05
2.83975973544692e-06
-4.06349957602572e-05
-4.02316953610807e-05
-5.28786446936639e-05
-1.38156318942783e-05
-2.35346958881953e-05
-6.27258005369082e-05
-4.01093851094345e-05
-4.67130182976767e-05
-3.11897820587829e-05
-4.07001453593643e-05
-5.25752154598247e-05
3.33242911908077e-06
1.92165928043173e-05
-1.43122610532658e-05
6.76716531390639e-06
1.70746285445387e-05
1.11103805417297e-05
-5.22892803360991e-06
-2.59583689665605e-05
-8.27869763989469e-06
5.78840512304562e-06
-9.04887754139595e-06
-5.21052010243776e-05
-1.06121988403229e-05
-5.39503212213492e-05
-5.70992432962564e-05
-5.44990279012931e-05
-2.81550224968795e-05
-5.06220422322222e-05
-3.19430504646687e-05
8.12868990124345e-06
-2.47693877153431e-05
-3.88545974616677e-05
-4.72010636501221e-06
2.73549684167122e-05
6.67966857903873e-06
-2.17524254500522e-05
2.90100720917547e-05
-2.49665470061026e-05
-1.7680324368625e-06
-4.40781201540998e-06
-1.31584431290546e-05
1.2174545172539e-05
-1.76161386784725e-05
-4.03039272402452e-05
-3.87431007764123e-05
-4.27066826472468e-05
-3.17997640311141e-05
-5.94205841645804e-05
-2.03728412316652e-05
-1.33420079102645e-05
-1.92595641415283e-05
-4.18411087166672e-05
-9.91268446144424e-06
2.81900799264772e-05
2.69076415159104e-05
-3.74133424617562e-05
-3.84726417268003e-06
1.85359548336905e-05
-1.27064130610095e-05
-2.72398999726595e-05
-1.66740795274086e-05
-4.263508007625e-05
-3.02517052508266e-05
-4.01138920000999e-05
-2.25436858654897e-05
-1.09803170101375e-05
-7.55448966569122e-05
-5.15224905349991e-05
-4.3112509100064e-05
-4.75394510217451e-05
-5.16671190019076e-05
-3.45887354559246e-05
7.04804801748448e-06
3.2199643399036e-05
-1.94241407784823e-05
8.87106187275245e-06
2.70211049970013e-05
5.64193287583534e-07
3.36676202023832e-06
-1.18445994599539e-05
-6.41287595088301e-06
-8.69762555082336e-06
1.51488280924196e-06
-3.28855894572235e-05
-9.91782039178384e-06
-4.44879102561791e-05
-4.03672919815258e-05
-4.95046829317578e-05
-3.13699930173752e-05
-6.97063158259526e-05
-6.01447874106531e-05
-2.40636482261339e-05
-2.16329290598e-05
-2.97063019872687e-05
-1.06433293233208e-05
-2.13668370142358e-05
2.79946791555044e-06
-2.56902562127162e-05
-2.91270582403546e-05
-2.73210271524527e-05
-5.99252200366893e-06
-2.06645423618428e-05
-8.68398063362225e-06
-3.57852319905214e-06
-2.11244679178341e-05
-1.70207956939508e-05
-3.07647076633611e-05
-1.90648311704782e-05
-2.85872493290165e-05
-3.33850570270582e-05
-3.6014274274267e-05
-7.92197994714414e-06
-2.25365356405547e-05
-5.0089107058558e-05
-3.38126770441286e-06
-1.47652608577443e-05
-2.9322629670707e-05
-3.13668863113263e-05
-2.3005897389692e-06
-6.12799836237161e-06
-1.86389843733855e-05
-2.08607401266228e-06
1.56458317942792e-05
3.98749038340469e-07
1.21752209150743e-05
-1.1897164966662e-05
-7.55254283262051e-06
-4.10461916920796e-05
-1.60706220056357e-05
-2.49421416039509e-05
-6.18821055599134e-05
-2.75195610442452e-05
-4.09959023058266e-05
-3.19669955195646e-05
-6.72811729893559e-06
-2.14880994016842e-05
4.0417454542067e-07
2.18840902104748e-06
-3.17821084252823e-06
1.16967477401919e-05
-1.15025307820815e-05
-2.29319949643453e-05
-1.50668852882814e-05
-1.13721817643465e-05
-2.37166061893104e-05
3.69121345828614e-07
-1.45515883529661e-05
-3.60962133679909e-05
-1.90135837186589e-05
-2.96607212264552e-05
-4.268167901416e-05
-2.03248149012679e-05
-6.23952381010204e-05
-1.27946635838626e-05
-1.81543892800895e-05
-4.92484480377762e-05
-3.65553101839365e-05
1.43701411159278e-06
3.76974480871043e-07
-6.74112444590762e-07
-1.0954912550453e-05
1.24865065156416e-05
-9.363213577268e-06
-2.37890919749088e-05
-1.88314097915389e-06
-1.49547253801662e-05
-3.54093841622494e-05
-2.10469343393798e-05
-2.51399472243759e-05
-2.44994084402346e-05
-5.9182594295559e-05
-2.57838510449338e-05
-5.6238338012032e-05
-3.04651268027778e-05
-4.13135735060307e-05
-4.34788890387035e-05
-6.19158697382366e-06
2.09094728291594e-07
-3.49230078940325e-06
-2.51402457543027e-05
-4.65604871659295e-05
7.59553150235657e-06
-1.38222288509366e-05
-5.50979866170056e-05
-1.33995584262818e-05
2.87289849569363e-06
1.11571029416416e-05
-9.99335669856994e-07
-4.05292763904996e-05
-2.09289235504718e-05
6.16494943197593e-06
-6.08930201606521e-06
-1.43145923099237e-05
-3.73486668192096e-05
-4.00860014508918e-05
-2.9403474610827e-06
-1.51870130114235e-05
-1.09536104480488e-05
1.36220609182381e-05
-2.84186438083544e-05
-1.23380572981917e-05
-2.37776284616459e-05
-3.39146652433274e-05
-1.75163761985577e-05
-5.12716017457031e-05
-3.17388161992059e-05
-3.91205012204331e-05
1.6611011189458e-06
2.93889294831061e-05
-8.81728251586788e-06
-3.05163487594029e-05
7.34371606095021e-06
5.20375617196321e-06
-1.49748734282805e-05
-3.06047989012785e-05
-1.03110565063175e-05
-4.19581215755646e-06
-5.01750306161012e-06
-5.14644132577043e-05
-2.83759812690346e-05
3.39378799341974e-06
-6.21352049865807e-06
-5.22028196150112e-05
-2.94403296310489e-05
-3.21196659775187e-05
-2.00010950808617e-05
-6.2425763082941e-05
-3.67195369068236e-05
-3.81367747494966e-07
-2.44646286106445e-05
-3.87675516386254e-05
-4.82113254273911e-05
1.49582660109683e-06
-4.27346753943609e-06
-4.13463424403269e-05
-2.70655213704229e-06
-1.13128850535125e-05
-2.91863466883398e-05
-9.79913453460456e-06
-2.91791630738819e-05
2.57458911691603e-06
-1.73140126204981e-05
-4.17947699897206e-05
-3.50082209956274e-05
-1.42754137512566e-05
-5.51542666868554e-05
-4.70701966052407e-05
-3.27495528878404e-05
-2.92203176103241e-05
-2.98976050800078e-05
-5.33840326157133e-05
-1.83731563499633e-05
-1.12775607298059e-05
-3.42757435392833e-05
1.50662323742858e-05
-1.89480117506765e-06
-2.5374396226219e-06
-7.3128133180544e-06
-1.99893327700802e-05
5.2832078478655e-05
2.75497626258936e-06
-3.88963408647307e-05
-1.78922435977416e-05
5.67876882518398e-07
-2.02122976570953e-05
-6.18254356268453e-05
-2.24129612322517e-05
3.2606570149794e-06
-2.60452812007066e-05
-2.39349031556527e-05
-1.70944186628326e-05
1.36415596372638e-05
-1.44447436104266e-05
-3.9613975272047e-05
1.17773873210322e-05
1.97558729012715e-05
-3.2885060329242e-05
-4.75045198487354e-05
3.66584780639882e-06
-1.85238943797263e-05
-8.27249816815441e-06
3.20451135229767e-06
4.25008583469513e-07
2.19316954786755e-05
-9.70621057442667e-06
-3.78096011025092e-05
1.27818230807125e-05
-9.55836661624138e-07
-2.35438108381511e-05
-3.45151405216594e-05
-1.86636280627247e-05
8.78090832321212e-06
-6.54372340973561e-05
-3.10866740104838e-05
-3.18413749083322e-05
-2.11796440605699e-05
-5.13736820200076e-05
-1.90466779519592e-05
-1.53206632719518e-05
-2.11636762898798e-05
-2.17061232286339e-05
-2.37064007071114e-05
-1.14140840275737e-05
-4.62089766258321e-05
-3.23000625755646e-05
-1.11356000041739e-05
1.15339333456345e-06
-3.43079220080009e-05
-2.91792644694363e-05
2.14492494561927e-06
-4.15859166319223e-05
-6.24779514112043e-05
-3.46509419732847e-05
-4.64518809638074e-05
-5.01985174037169e-05
-2.82611623086712e-05
-5.10461790802939e-05
-1.09929160492302e-05
-9.38459474407741e-06
-7.08971529324826e-05
-2.69590566991518e-05
1.43607366689129e-05
-7.86776251165443e-06
-2.00276643528659e-05
-3.22228165584867e-05
-2.18451222536623e-05
-3.24904256620245e-05
-4.82945974547077e-05
-4.10311256565057e-05
6.32716698436469e-06
-2.36979327236918e-06
-4.3907768856663e-05
-3.00954140707119e-05
-5.28237712274748e-06
6.18191439543063e-06
-5.34610485608681e-05
-8.28143821258672e-06
-2.37421563324407e-05
-3.7889231054853e-05
-3.57863134451931e-05
-1.01176722326079e-05
-1.04800641663178e-05
-1.35256683997138e-05
-1.15933167930341e-05
-7.25017352510178e-06
-3.45940348693624e-06
-3.6685042100292e-05
-8.64015557870272e-06
-1.22313034581437e-05
-2.39181294085346e-05
-1.05543191324311e-05
-2.20834761301033e-05
-3.9773173407605e-05
-2.75918713289743e-05
-1.35023670855671e-05
-3.51959870193853e-05
-2.59379759344169e-06
-2.51012511163854e-05
-4.51590792820398e-05
-7.98125377146727e-06
-8.04735274797898e-07
-1.88499686936737e-05
-3.49496664019107e-05
-3.20186659431714e-05
-4.73606810150683e-06
7.60199729439382e-06
-1.9643713365301e-05
-4.54966911833474e-06
6.47520623786259e-06
-2.54753211870596e-05
-4.26244937814026e-05
-1.66085281345844e-05
-1.23996467473609e-05
-3.60063769595313e-05
-2.77267836975386e-05
-2.32727697514953e-06
-1.37425226610919e-05
-4.51272828837841e-05
-3.3240218365285e-05
-2.11317935086702e-05
6.03412614898543e-06
-6.15250912175878e-05
-1.37787207559525e-05
1.48589091022856e-05
-1.16150574788733e-05
-3.30333850405565e-05
-3.12378385353673e-05
-2.48675856080192e-06
-1.79037691242103e-05
-2.60149908348002e-05
-1.95584357253e-05
5.36895692985743e-06
8.68019154507786e-06
-2.04019940040513e-05
-3.59797173515552e-05
5.5134221847623e-07
-2.73419495543248e-05
-5.28038612985544e-05
-2.73942896882248e-05
-1.56134268623063e-05
-1.03771056238994e-05
-6.85435941713481e-05
-5.05588351322383e-05
-1.5271122603795e-05
-4.24267239663393e-05
-4.78250744358238e-05
-3.15696520599348e-05
6.72946085452914e-06
-2.11673994230105e-05
-4.52849550982483e-05
-2.60500813993662e-06
-2.61294086938803e-05
-5.16210727128194e-05
-2.16542032487395e-05
-3.80061082133343e-05
-2.55720430522672e-05
-4.52280213134165e-05
-3.21883112897107e-05
6.42250859732154e-06
-3.3040598958266e-05
-3.37686397127247e-05
-1.20110626332383e-05
1.31192131925062e-06
-6.3782301857302e-06
-4.34895506365187e-05
-2.70425440512545e-05
-1.81917047399077e-05
-8.64011434276615e-06
-3.94572211772166e-05
-1.08711612496843e-05
-1.1465741779798e-05
-3.5523745655728e-05
-2.20501099919751e-05
-1.68746893765221e-05
1.60289305473339e-05
-2.44935404293663e-05
1.25269091317024e-05
3.24606652178059e-05
-8.84185581091808e-06
-7.74458267382747e-06
-4.30585128778026e-05
-4.95055788204621e-06
-8.49143945790328e-09
-1.14127377208503e-05
-3.78387817540454e-05
1.60585725010982e-05
1.90730402477837e-05
-2.35058798784416e-05
-2.06512166072187e-05
1.43213230338729e-05
1.25224549149911e-05
-4.76874347624801e-05
-5.29224325095381e-05
1.49363354986266e-05
-2.35827830480904e-05
-1.71006436580393e-05
-4.11553102795641e-05
-1.40507836943967e-05
2.714616424301e-06
-1.43665808881125e-05
-3.60273147456134e-05
-3.43503884762775e-05
-2.10119191107988e-06
-2.65636948572958e-05
8.37886866232981e-06
-1.32085662201791e-05
-2.058410663606e-05
6.97093321608362e-06
-3.35724910883529e-05
-2.53120054184362e-05
-2.55998359461882e-05
-3.9305151113178e-05
-4.96060020286155e-05
-3.62495050742992e-05
-5.11090836728019e-05
-1.62426588771358e-05
-4.63491098735473e-05
-5.02553768482035e-05
-1.18518903964401e-05
-3.50509471093268e-05
4.57975422225002e-06
-2.53823176503592e-05
-4.05704473677491e-05
-2.85784149035405e-06
-5.14685291250764e-06
-2.43796663557677e-06
-5.65943553315313e-05
-5.49773713455874e-05
-1.06543529707445e-05
1.2590303095791e-05
-1.77731367027625e-05
-2.3301397217436e-05
4.10294405903403e-06
-5.07162586954893e-06
-6.25261650440659e-05
-3.51650191357616e-05
1.45605668330732e-05
-2.02730712467101e-05
-3.61901254890826e-05
-4.0435611061766e-05
-5.99074327885651e-06
-1.50941743674702e-05
-2.56829230253915e-05
-3.50500417180998e-05
-3.31288633292465e-06
-2.2333771758921e-05
2.17947582685268e-06
-2.13513293023454e-06
-3.06834802222774e-05
2.29831304145026e-05
6.86034061070623e-06
-4.24742144465935e-05
-2.41227982548681e-05
-1.48870989758049e-05
-1.70475448114148e-05
-3.64269217823231e-05
-9.95216319986914e-06
-1.8982249989324e-05
1.11881607415374e-06
-3.56137686962737e-05
-1.48372322644901e-05
-1.37865155103945e-05
-1.5043540107293e-05
-1.55657538329811e-05
3.08446896607304e-06
-8.69851658403652e-06
-2.25711006361189e-06
-2.77738408827947e-06
2.67771811605698e-06
7.07963599509138e-06
-2.13136928292788e-05
4.54469487710063e-06
-1.0242105456501e-05
-4.87225333771794e-06
-1.65658740424031e-05
7.38903910447437e-06
-2.03253491904922e-05
1.289948227001e-05
-3.48759713457597e-05
-1.19249085300109e-05
-6.10730681779414e-05
-2.4123529688422e-05
1.86347503012651e-06
-3.24200794629198e-05
-4.65185173416899e-05
-3.12450214822847e-05
-3.45163551680384e-05
-3.12576677034177e-05
-2.62754648678162e-05
-2.89913286598529e-05
-3.57983893080298e-05
-1.43715115261798e-05
-1.20225283377031e-05
-4.58636420598229e-05
-1.75350580570389e-06
-2.37420641230409e-05
-2.40422131480355e-05
-2.87532365327001e-05
-3.72080507555904e-05
-3.01112973159795e-05
-1.57539803350299e-05
-5.5042347913088e-05
-3.0342324052997e-05
-2.48204764989038e-06
-2.4888520427124e-05
-6.08625834828874e-05
-2.82445221961526e-05
-1.83030167892649e-05
-4.80564047162681e-05
-5.20330821213256e-05
-2.8402935594419e-05
1.49159895395978e-05
-3.95961760226881e-05
-4.02202148723175e-05
1.17318584077143e-05
1.18197830027859e-05
-5.71992602605077e-06
-1.24869991032499e-05
-2.32583199866384e-05
-1.38587735946372e-07
-4.20933040581611e-05
-2.59011397671262e-05
-3.59156018566425e-05
-3.52847426888257e-06
-4.78421124956015e-05
-5.70707686641159e-05
-3.41779326685146e-05
-2.3716260889247e-05
3.83681831642253e-06
1.41337030177867e-06
-1.0143252157276e-05
6.56525056672392e-07
-7.37522790662723e-06
-3.28761719077586e-05
1.67259550431034e-05
4.08162104058161e-06
-1.40068881889518e-05
-1.10938817514193e-05
1.86885520523109e-05
-5.41606788626845e-06
1.09850086253985e-06
-2.94373090060371e-05
6.45988042892912e-06
1.16796939578433e-05
-4.6985472470265e-05
-1.90915048867875e-05
-1.85113346783875e-05
-4.33064969048961e-05
-1.94058466624961e-05
-2.4648114623744e-05
-9.06160511533944e-06
-2.58565494700893e-05
-2.24144543054509e-05
-5.32315312768085e-06
-2.77567636871248e-05
-3.9773413048155e-05
-2.42652220714932e-05
1.5469889052705e-06
-2.080716794422e-06
-3.65635958438859e-05
4.92444971227716e-06
-1.70320492658472e-05
-4.1564097620327e-05
-4.08949638865963e-05
-1.08578682293561e-05
-1.68152781668095e-05
-2.48575006986887e-05
-3.68310674396588e-05
-2.70059378987056e-05
-3.74113767284043e-05
-3.46847489117607e-05
-4.52291164991166e-05
-2.23041699490025e-05
-5.39903245514863e-05
-2.16882914429157e-05
-8.19269493553155e-06
-1.34787159227694e-05
-2.10695654889803e-05
-1.62664608653063e-05
-6.99304420738885e-06
-1.37537028837376e-05
-2.29352870606513e-05
-3.03023694485253e-05
-4.39936509119001e-05
4.43366762952157e-06
-2.48527559341126e-05
-5.35525438975136e-05
-2.85657205070648e-05
1.56822408085146e-05
-2.97760814532556e-05
-6.95127429932875e-05
-2.86861627464684e-05
-8.21351358221672e-06
-6.54062808535075e-05
-7.28640000449919e-05
-4.69134104825374e-06
3.79227376345205e-06
-3.89585584695159e-05
-2.89064954920273e-06
2.22202500842539e-05
1.05303578098806e-05
6.96266439855699e-06
-1.06980245797104e-05
3.12053734390701e-06
-5.79472830727767e-06
-1.07663788515151e-05
7.34820993716989e-06
2.30594597901767e-05
-2.55640553434712e-05
-5.53961229194003e-05
-2.01263775044768e-05
-6.4393047769954e-06
-4.13979034732133e-05
-5.02105173201889e-05
-3.4269331249293e-05
-2.29126616134513e-06
5.26996994905429e-06
-3.682534355411e-05
-5.41794819550519e-06
-2.06227046917285e-05
-5.06218234247682e-06
8.91845387258872e-06
4.85439890940576e-06
5.74446280974364e-06
-1.71010527315582e-06
2.94090240149882e-07
-8.24968752729502e-06
-9.36344147394812e-06
-1.84636139449788e-05
-2.26291906533543e-05
-3.46803433609916e-05
-3.05203613957018e-05
-3.06185816695557e-05
-1.03828804457142e-05
-1.0294819142297e-06
-1.94268559788786e-05
-5.04394163672305e-05
-3.76214752730194e-05
-7.16868774603049e-06
-3.37204846672893e-05
-1.66633485308895e-05
-1.5325118431542e-05
-2.18092998884725e-05
-1.38087079224635e-05
7.0280597072833e-06
-1.19581871715381e-05
-5.93441398044401e-06
2.30236341225656e-05
2.52880974841309e-06
-6.41765651197529e-07
-1.55866274490636e-05
-3.41453033000203e-05
-4.48965603927257e-05
-7.49569515762323e-06
-4.62246502109912e-05
-3.7069166875953e-05
-2.43440486389849e-05
-3.7397812804278e-06
-2.29294919196408e-05
-1.14444552999948e-05
-4.58709095411852e-07
-2.09010257780133e-06
1.36282988634009e-05
-5.27744588104454e-05
-5.72274261392299e-06
-1.00026661855241e-05
-1.75551935245991e-05
-1.49568598900787e-05
2.793944486219e-05
-9.86982600491401e-06
-5.90503327467451e-06
-1.30681983396051e-05
-1.99255195169618e-06
-5.2016019910474e-05
-2.04868380951587e-05
-3.3035752230558e-05
-1.56894930088163e-05
-3.81697332506505e-05
-2.71975367976569e-05
-3.08419485310342e-05
-3.13477765475665e-05
-2.89329204006671e-05
-2.51461359313539e-05
6.96174447285919e-06
-3.58812697397448e-05
-5.60067603026665e-06
-1.48002515682043e-05
-9.92323932301413e-06
-2.8718183011501e-05
-2.20368477784251e-05
8.66936899400541e-07
-2.47332273360216e-05
-1.97657744427138e-05
1.8493543348623e-05
9.71983575646463e-06
-1.91844481137219e-06
-1.49513930051174e-05
-2.6071808439455e-05
-1.47853251960658e-05
1.01586856894053e-05
1.10755298741507e-05
-2.38589306212447e-05
9.05053939008704e-06
-1.13955510319812e-05
-3.42376670980269e-05
-9.46467117872072e-06
-3.72476808317697e-05
-4.31847548226235e-05
-5.44386575812626e-05
-1.76757111514526e-05
-1.88730015528657e-05
-4.59275369362133e-05
-1.58697893427529e-05
1.70126795788706e-05
1.84213732275394e-05
-1.32133159647139e-05
-2.54449914506498e-05
-1.44511779339777e-05
-1.36503222412918e-05
-2.85969313186156e-05
-8.47405703302568e-06
-9.56614245352862e-06
-1.54550719996176e-05
3.70716561972504e-06
-2.9817879812268e-05
-4.64062932607355e-05
-3.60533322981174e-05
-4.23238766856096e-05
-4.04074910542353e-05
-2.14083130566359e-05
-2.82922070609126e-05
-5.92348690328106e-05
-4.68798703295682e-05
-4.1360592386727e-05
-1.99033697154142e-05
-3.00341639533685e-05
5.13352354843228e-06
-9.16472914417199e-06
-2.30044820434611e-06
7.94230784954733e-06
2.07418918297137e-05
9.37752190417221e-06
1.15408816785493e-05
-5.90772297838593e-05
-1.86229088495187e-05
-2.93605563687339e-05
-3.36753013291182e-05
-3.75250488818686e-05
-2.23804558695556e-05
-1.07746023944135e-05
-5.84910940803196e-05
-3.26033751134079e-05
-3.01592864414319e-05
-3.89350143325767e-05
-2.96906345321588e-05
-1.88951699860512e-05
-2.93974412226732e-05
-2.40243814702922e-05
-2.79381950072945e-05
-2.29133758763032e-05
-9.03192580623258e-06
2.21647143780973e-05
-2.12713827557534e-05
-2.55621114076809e-05
-3.5544344215514e-06
9.43890896952281e-07
-2.02291807386812e-05
-2.59172441277547e-05
-5.66955592838082e-07
-3.35326695871172e-05
-3.07016830722974e-05
-1.96040711979808e-05
-2.6558267513392e-05
-5.13624498052869e-05
-3.42011194516742e-05
-1.64899254271414e-05
-8.49138429200571e-06
-3.78809658580407e-05
-2.98676454314558e-05
1.02116649309004e-05
-4.07506016195924e-05
-3.29713577312565e-05
1.47925072878592e-05
2.80143820785791e-05
4.07682961395085e-05
-5.18528851721202e-06
8.6081464355121e-06
1.19424883202701e-05
-2.49776440113506e-05
-2.39546319722644e-05
-2.96385580913317e-05
-1.33484028007648e-05
-2.88683830208848e-05
-4.77784475989157e-05
-4.04457214161396e-05
-4.7412505092875e-05
-4.52309443019954e-05
-4.12339789017982e-05
-1.34121584172366e-05
-2.78100757903046e-05
-3.70501603014009e-05
-3.47552262672389e-05
-7.46348557391519e-06
-1.71371625562543e-05
-2.0283875112941e-05
-1.92792005544717e-06
-2.38881667497774e-05
-6.65435363945233e-06
-1.8603756172046e-05
-8.25459145181238e-06
8.64987379315057e-06
-2.84364846430183e-05
-4.60275071341605e-05
-6.81107516240102e-05
-7.91018824840148e-05
-1.97358278828471e-05
-6.62693003460495e-05
-5.90788330287202e-05
-2.83079074707095e-05
-2.17863515483787e-05
-1.76804467920818e-05
7.43409585858011e-06
-2.00182668867392e-05
-1.41328756849383e-05
-3.41291446346563e-05
-1.6417495369701e-05
2.18161619704875e-05
-2.94844062892174e-05
-3.7399994169236e-05
-8.87892102194287e-06
-3.09211610224245e-05
-6.97722307778705e-06
-1.88982154760427e-05
1.17295643000147e-05
-7.56111808959401e-06
-1.91555708965264e-05
-4.73923785871646e-05
-1.60708271739106e-05
-2.71987186265074e-05
-2.76426821790451e-05
-1.07557868040139e-05
-7.75201529426041e-06
-1.69084566730729e-05
-6.14607428770697e-05
1.01431025660134e-05
4.66364978928188e-06
-1.08401912395273e-05
1.00207941711674e-06
3.27102557704774e-07
6.95292301375769e-06
-1.89346003199364e-05
-5.29013583349664e-05
6.4371463492698e-06
-5.41232403679443e-06
2.47962026856566e-07
-1.40127379231681e-05
-2.15232318243513e-05
9.57510354961385e-06
-3.78786797884235e-05
-1.40453061717683e-05
-5.21505576416194e-06
7.60401161025869e-06
-3.33064928868621e-05
-1.67947423784259e-05
1.8197938145581e-05
-3.19186888520979e-05
-2.15247268962743e-05
-4.64952691453128e-05
-1.04627656312503e-05
-1.35321349873908e-05
-2.55453369919879e-05
-2.28848630550487e-05
-1.27122844412466e-05
-2.58675052328372e-05
-4.20385362527062e-05
-3.77818966745214e-05
-1.94289919680375e-05
6.10524219030014e-06
