# Supplementary material for: Research on computational propagation and identification of mine microseismic signals based on deep learning
Source: PLoS One. 2025 Oct 22;20(10):e0334641. doi: 10.1371/journal.pone.0334641 (PMC12543183; doi:10.1371/journal.pone.0334641)
Supplement: S10 Data — (ZIP) [file pone.0334641.s010.zip › 000101100001575.xlsx_0.txt_24.txt.txt]

4.10357846055912e-06
-8.85347561252962e-06
-4.48166852736294e-05
-3.28600068494911e-05
2.2072881996053e-06
-2.82615044422128e-05
-5.29542818743562e-05
-2.33194349337168e-05
1.48936870112979e-05
-3.2958458185972e-05
-3.59335722214844e-05
-1.16177566210947e-05
-6.83555058480157e-06
1.32225300842435e-05
-3.06173404572452e-05
-3.38622612300672e-06
2.33521498012937e-05
-3.11491809906029e-05
-2.657380316464e-05
-2.60320262776529e-06
-1.30676259816076e-06
-1.7579662560528e-05
-2.21428556817662e-05
9.84765101305219e-06
-1.48104148745849e-05
-1.0604240109311e-05
-1.9413408072857e-05
-2.38510681956942e-05
-1.71457850662185e-05
-4.28827225186185e-05
-1.82498440647256e-05
-1.76665516795639e-05
-2.47090625455125e-05
-2.92389486902898e-05
-1.36450967815202e-05
-3.53665340844171e-05
7.14394419225047e-06
-1.13649994224579e-05
-1.56726472919359e-05
3.14752418928049e-06
-2.14239279518983e-05
-2.38333578255969e-05
-2.35162385939263e-05
-3.21789673245813e-05
-3.06226093629563e-05
-3.74775219453022e-05
-2.27116677728058e-05
-1.29136216253711e-05
-1.74498771719153e-05
-3.27434473572433e-05
-4.99566885128942e-06
-1.35609364834921e-05
-4.96043712264315e-05
-5.02862222847327e-05
-7.06232741793169e-06
-1.38041967279824e-05
-4.51193379554558e-05
-3.7295174536031e-05
-1.65802593411353e-05
-1.33103934506425e-06
-3.86434259497054e-05
-1.63276999582151e-05
7.09837556832312e-06
-4.28829116413251e-07
-3.17995360814783e-05
-3.50544726013086e-05
-3.11746663972528e-05
-8.53720192641378e-06
-3.605225794687e-05
-3.21741485291185e-05
5.64535311750814e-07
2.2995715298885e-05
1.04730386957369e-06
-1.8899655917039e-05
7.82518611334115e-06
1.46429928274962e-05
-1.26803086705432e-05
-2.77418403200506e-05
-6.20695676211594e-06
-2.25459565634716e-05
-2.59894575556799e-05
-3.14470408943711e-05
-4.6309161444782e-06
-2.17704845521356e-05
-1.63656676946157e-05
-3.79712506299292e-06
-3.38507438453502e-05
-1.67920214533636e-05
-2.33789635094149e-05
-4.9344817073497e-05
-4.50108084525868e-05
-7.93585930525506e-06
-3.19493367971592e-05
-2.52062476145412e-06
-2.98411737331247e-05
-1.94007330401469e-05
-1.56101958053812e-05
1.16351742225596e-05
-1.32507186155481e-05
-1.27146693096589e-05
8.52371364773281e-06
1.05018579985722e-05
1.23639129335113e-05
-2.73807742551485e-05
-1.04144062577224e-05
-1.73270265366445e-05
-4.40445412602877e-05
-3.44544848624936e-05
-2.29902948667045e-05
-3.28916504478645e-05
-4.55768333063144e-05
-4.18001430061233e-05
-2.33948613619686e-05
-1.79754168274057e-05
-2.82096717578191e-05
-1.46753700183541e-05
2.67010945093407e-06
8.50798322435791e-06
-2.09186850782417e-05
-1.85672936392327e-05
1.263262326505e-05
7.09754853673808e-07
-4.37878053823882e-05
-1.50788754724781e-05
-2.74381932926796e-05
1.39648537417218e-06
-1.48297241226391e-05
-1.523150527994e-05
-6.42906889027179e-06
-3.20096995694332e-05
-2.17573909333e-05
-3.11688185848282e-05
-4.75074907889176e-05
-3.31648069635086e-05
-7.26391761536223e-06
-3.27661167076223e-05
-2.83282511005984e-05
-7.20225782480471e-06
-3.93516629334656e-05
-2.25091361247409e-05
-4.47366441510661e-06
-1.24567476721643e-05
-3.8057585041246e-05
-2.34650207070914e-05
-2.06117577020274e-05
-2.39013539090789e-06
-1.04725439373541e-05
-4.16077816263211e-05
-2.5136210252438e-05
-2.36783654862597e-05
-4.39459788496837e-05
-3.63673811657052e-05
-4.36352037429993e-06
-2.16928338114096e-05
-4.23196799445528e-05
-3.07656809923201e-05
-1.55391688014411e-06
1.00244420788087e-05
-1.4599913153231e-05
6.40702593075125e-06
-1.41483157573547e-06
-2.59591392192013e-06
-3.4831567373233e-05
-2.34217916567392e-05
-1.33287344154078e-05
3.37902514740781e-06
-4.3253979595542e-05
-4.47202090695944e-05
-1.22549065661724e-05
-1.36780126534409e-05
-5.29109195942305e-05
-1.56832709953748e-05
-1.99796774203742e-05
-4.56377757787324e-05
-3.27915277584122e-06
2.24702996866257e-05
8.63135326710887e-07
-1.26297056938331e-05
-3.71595044819999e-05
-1.49070014327059e-06
-2.95059451765462e-05
-8.04517823432679e-06
-4.27716811026857e-06
-2.33740628930255e-05
-3.13437525575341e-05
-3.54718034291401e-05
9.10843423962109e-06
6.79397371356337e-06
-3.54831275795434e-05
-1.52055597761234e-05
-1.69682021593635e-05
-3.70290297167682e-06
-5.08240090659559e-05
-7.46147864428404e-05
-1.02905923017192e-05
1.33092478011554e-06
-3.63002649666585e-07
-1.9554733747505e-05
-5.09663382297926e-06
5.44650280178555e-06
1.0971680990642e-07
-4.68450964693582e-05
-4.32953234864012e-05
5.72501334585401e-05
-1.99995065429487e-05
-3.25908343592403e-05
-1.84442984203323e-05
4.97807178370052e-06
-2.98277849634145e-05
-5.96372298646225e-05
-3.69592416913601e-05
-3.07071612349959e-05
-4.52604249147482e-05
-5.07185241701028e-05
-4.31298243809949e-05
-1.58861327620438e-05
-3.36624369596566e-05
-1.39478220983198e-05
-1.23559209125448e-05
2.18703028799749e-05
9.73533142457144e-06
-7.05399216509195e-06
-3.73254551046126e-06
-4.60359375391256e-06
-2.80868887798852e-05
-3.27559147568777e-05
-1.42153489924354e-05
-2.74043877982076e-05
-4.42083866663717e-05
-3.71097590839946e-05
-4.54183632831525e-05
-2.76390325717314e-05
-2.13559989904258e-05
-4.13687973758166e-05
-3.69534685396516e-05
-2.9342914008235e-05
-5.14548935315837e-05
-2.19980114551274e-05
-1.05667359472839e-05
-2.55769212269464e-06
4.32397363005618e-06
-2.66259228363352e-05
4.74415170912298e-06
-1.54926208975818e-05
1.25943487432216e-05
1.36924907202232e-05
-7.41785255984439e-06
-1.69677928104499e-05
-3.18125705807018e-05
-1.12655645152713e-05
-1.3082280379402e-05
-2.21681789148826e-05
-4.07790262316141e-05
-3.93680059653488e-05
-2.24314409143305e-05
-3.20364754621291e-05
-4.36815390278434e-05
-2.07435493051538e-05
-7.39319802013172e-06
-9.64310298681529e-06
9.20915310852925e-06
1.09184104274367e-05
2.13320888686351e-05
5.34374492180997e-06
1.40149911063155e-05
1.50153482304564e-05
2.24661654220638e-05
-2.13427209236215e-05
-7.1615402391923e-07
-6.76320166953626e-06
-5.52528306022956e-06
-4.9912693808519e-05
-4.13674276378548e-05
-3.89011588618793e-05
-7.35427969655399e-06
-3.94039698716643e-05
-2.60955055867789e-05
-3.17433396202925e-05
-3.03887112753017e-05
-1.75245779083772e-05
-2.04343856032273e-05
2.1247705017623e-05
-1.53718704690854e-05
-1.94520624601864e-05
-1.16365864775856e-06
-4.89113370366711e-06
-1.89388815457809e-05
-1.11751396512164e-05
-3.20452244871562e-06
-1.45437852533011e-05
-3.67891025763524e-05
-3.20406719071017e-05
-1.7071427619552e-05
-2.60426896224258e-05
-3.91933508414005e-05
-2.99922344216152e-05
-2.93904008979279e-05
6.20471156552993e-06
-3.30160240566848e-05
-2.97457843466278e-05
1.2938115607295e-05
-2.84975719481279e-05
-3.51720336736943e-06
-5.03966267961899e-06
3.1704562901382e-05
1.19071654100429e-05
-2.8663069028268e-05
-3.83235327516722e-05
-2.10237923233355e-05
-2.43288510799488e-06
-2.26478092095173e-05
-1.676329373413e-05
-3.49542132697186e-05
-4.66523115923649e-05
-3.67852058365833e-05
-5.13017213725411e-05
-3.13823714122096e-05
-5.97885038129919e-05
-3.90982661626274e-05
-3.75215545453834e-05
-4.76930095018373e-05
-2.15780376115016e-05
-1.87951136675341e-05
5.72871045084453e-06
2.12792563035804e-05
8.57174711280104e-06
5.8676270292263e-06
1.95190280756046e-05
8.42167703225015e-08
-2.72858249874075e-06
-2.52486057886656e-05
-7.50394142093912e-06
-3.52295014276818e-05
-3.17607046133668e-05
-9.62273912509517e-06
-1.8190556265456e-05
-5.13153980476187e-05
-4.23755662519383e-05
-3.11041351365605e-05
-1.67578244609987e-05
-3.62897778538406e-05
-1.34998408786534e-05
-1.89764771253351e-05
2.28072449168554e-05
-1.41332560706879e-05
-4.75728565092275e-06
-1.05974960495138e-05
3.17178850012951e-05
-2.24012503535215e-06
-2.19816061685056e-06
2.25199366089728e-05
-1.4142209817419e-05
-4.07812051030165e-07
-1.77294478924666e-05
-6.29997621385624e-06
-4.37851076703624e-06
-4.05828981068234e-05
-4.59553529162326e-05
-3.33284879935914e-05
-1.942033910073e-05
-5.71249685794005e-05
-6.43266211690119e-05
-8.14443539798163e-06
-1.66448879443233e-05
-6.05398878134563e-05
2.64225069535562e-06
2.74504196168579e-05
1.34958672364026e-05
-1.75997273853602e-05
8.26652402938703e-06
4.20347101949845e-07
-2.70779593122512e-05
1.4885592425023e-05
5.22423843774346e-07
-2.09711292892924e-05
-4.58749588130365e-05
-6.27718261075092e-05
-1.32310485492672e-05
-4.34899975197284e-05
-6.21655582263577e-05
-4.36739450304241e-05
-5.46838742950769e-05
-5.77906304231399e-05
-4.26307472427242e-05
-3.56518218111226e-05
-1.04882179618214e-06
-2.22538799385917e-05
-5.09522034865031e-07
-1.32904026567219e-05
2.18122795512895e-05
2.72437111163325e-05
-1.04730375204679e-05
-3.51750383532621e-05
2.62828725854013e-05
-1.69030293011391e-05
-2.99395355848312e-05
-3.84125627412016e-05
-2.59587563741014e-05
-3.15685790395198e-05
-5.18808396476198e-05
-4.36116855974325e-05
-2.94254843900735e-05
-6.16274071762262e-05
-4.88019502699571e-05
-4.42707395021295e-05
-2.26903061789278e-05
-2.06672429147155e-05
-4.52532847857142e-05
-3.47805046205282e-07
8.14036856090357e-06
-8.51606053909553e-06
-1.96631079342837e-06
1.15653191153618e-05
2.2713722330982e-05
-2.25456388194644e-05
1.14622498964978e-05
1.37966965267503e-06
-3.35180196310613e-05
-6.48779203642207e-05
-3.14231616176017e-05
-2.64567964829463e-05
-6.0304220962315e-05
-1.77489293679118e-05
-2.01065522364569e-05
-2.09776209995606e-05
-2.67804174792575e-05
-3.47768187671295e-05
-5.75816539626131e-06
-1.72831953382698e-05
-1.29271312899647e-06
-1.5810966534839e-05
4.64972058758368e-06
1.54196365155748e-05
8.01714115087681e-06
-1.37581322029307e-05
1.57529639748909e-05
2.02171097509743e-05
-3.28969485275746e-05
-3.4918347599627e-05
-2.17430151005667e-06
-3.98141608367964e-05
-7.16168521820069e-05
-4.77289897051466e-05
-2.8553373397409e-05
-5.75556869825196e-05
-3.24351286276659e-05
-2.42724682599141e-05
8.9850985516986e-07
-1.0954533378712e-05
-2.91125803358219e-05
-7.36040649428941e-06
2.47621777683814e-05
-1.82613082655354e-05
-5.75864185507555e-07
3.96837633137423e-05
-5.75218846236971e-06
-3.13734744184475e-06
-2.28777142015794e-05
-2.38122543456146e-05
-3.88081716495924e-07
-3.398172938675e-05
-4.48642284434078e-05
-3.16350866940125e-05
-2.58055051378893e-05
-6.28187068033193e-05
-5.91869134543567e-05
-1.48843407292252e-05
-1.86331656583932e-05
-4.04652710852126e-05
-9.00602969632369e-06
-1.37938087175772e-05
-2.18587778191124e-05
-5.11933683138963e-06
1.90437598475767e-05
9.60047708726173e-06
-9.75662477990571e-06
-1.98313976175631e-05
-2.84747828522484e-05
-7.56794508907855e-06
-5.80355984460365e-06
-5.32519504822619e-05
-2.57369274314759e-05
-3.89089089317336e-06
-2.12686786211926e-05
-1.21958724721229e-05
-4.08717817253571e-05
-4.48809437396836e-05
-4.47372696725407e-05
-4.68303744959233e-05
-2.76701993882107e-05
-1.20732095440414e-05
-3.9250106568836e-05
-8.73558210673602e-06
7.41699256821111e-06
-1.00254825101265e-05
-8.65569626795134e-06
1.24795815390606e-05
3.11491492437674e-05
3.09973656498827e-05
1.28747550124307e-06
-2.19739085627639e-05
3.83496555163333e-06
-3.78282657149812e-06
-5.66376464677121e-05
-4.14262846319133e-06
-9.17984609438889e-06
-3.64715948477136e-05
-4.39868349751175e-05
-2.07074942721263e-05
-2.86601637484042e-05
-8.02866643704308e-06
-5.33393686830961e-05
-7.72933734733234e-06
-4.43749370048558e-06
-3.28618665898794e-05
-4.4468760646655e-05
-1.366965932305e-05
1.14174600555459e-05
-1.84885192561015e-05
-2.24958618529486e-05
-2.21999221979202e-06
5.92787514179115e-06
-3.81644745612319e-05
-1.92501378228835e-05
-2.70311636023755e-05
-6.36289165392638e-05
-2.77266372271035e-05
-3.04454512175249e-05
-2.26447718759654e-05
-4.5061256153267e-05
-1.06425422162483e-05
-1.09635385858929e-05
-2.46276924083199e-05
-2.64201889242136e-05
-1.85621977511301e-05
-1.95154256345957e-05
-2.4397933318646e-05
-5.89937724818592e-05
7.75349393909601e-07
-4.48189249876797e-05
-4.76743592737705e-05
-1.500967455276e-05
-1.77235206406463e-05
-1.31675360557642e-05
-1.87214190456995e-05
-4.3097852936082e-05
-2.63832261791241e-06
-4.11704644694549e-06
-3.69602870465034e-05
-3.74436216454587e-05
2.05405911332748e-06
-4.90584107088475e-06
-1.41767678342287e-05
-4.55416819849477e-05
1.92425785121826e-05
-1.79372895993559e-05
-3.4811808029842e-05
-1.77843142389819e-05
-2.43089467067818e-05
-2.76313286776041e-05
-9.16979232252077e-06
-5.37097743682134e-05
-1.97785791528098e-05
-8.44219085405466e-06
-3.94454109331839e-05
-3.19276474641495e-05
-5.39542024557733e-06
-4.99032966747595e-05
-3.35932845327756e-05
-2.2206142417141e-05
-1.16103803127144e-05
-4.12385604278439e-06
-3.57219714644736e-06
1.80924660878921e-05
-4.43525630450075e-07
-3.28356943868906e-05
-2.66238172604352e-05
5.30052810303119e-06
-1.73393728574346e-05
-3.93863712265324e-05
2.59723083970018e-06
-2.40361561377564e-05
-3.13828394335556e-05
-3.15208303538614e-05
-2.0644164018032e-05
-3.64170356126919e-05
-1.88074209242147e-05
-1.17049039581929e-05
3.22998444853027e-06
-2.81747929863989e-05
-3.08832690001651e-05
-3.3884118777955e-05
6.74072697653463e-06
-3.56722626851587e-07
4.97429021913154e-06
-1.90163301298655e-05
-8.15121504149988e-06
1.74364307172028e-06
-9.88041454161089e-06
-2.5536002477509e-05
1.23768284654506e-05
-6.43487472634356e-06
-4.74527639374107e-05
-4.51225355866604e-05
-2.23041205670167e-05
-1.69449340239334e-05
-5.72778914751187e-05
-2.25689591836334e-05
-1.78710410971535e-05
-1.96975718352971e-05
-3.83530991620578e-05
-1.84452674590595e-05
-6.29817235888532e-05
-2.9680791835665e-05
-3.01170655191511e-05
-2.12151514004334e-05
-3.47630960966827e-05
-2.80446058888973e-05
2.93108880688892e-06
-2.59465265724713e-05
-4.94136095238478e-05
-3.62369607530023e-05
-8.0754449774769e-06
-2.92198799227876e-05
-3.69335931444455e-05
-3.01331412605426e-05
-3.29762041754149e-06
-3.65022513746952e-05
-4.25917149665604e-05
-5.7241499704238e-05
-7.09268725944312e-06
-1.19514559983615e-05
-1.44576987546326e-05
-1.45739069223078e-05
-1.78939902041519e-05
-2.70815100360429e-06
-5.0340559313581e-05
-1.86482399490403e-05
-2.47131245557536e-05
-8.02303807474622e-06
-2.21616133865932e-05
-2.37004451588356e-05
-4.37761282900782e-05
-5.16869293092007e-05
-4.24059894938348e-06
-1.6340791392902e-05
-3.70080930542704e-05
-9.10844506853247e-06
-1.01721128431884e-05
7.26245808742037e-07
-1.65733146287517e-05
-1.93124153071071e-05
-1.66027467924856e-05
-2.32794131093756e-05
-2.11351023622587e-05
-8.70720552938718e-07
1.12080697784142e-05
-9.2938991340768e-06
-2.34529443929445e-05
-5.36621632473347e-06
-6.78842513652895e-06
2.27481373348833e-05
-2.29223064931005e-05
-3.03135030612656e-05
-5.19981525196265e-06
-7.17403685917215e-06
-1.50618548627275e-05
-1.96712986724859e-05
-3.87954707795928e-06
-4.46265885669931e-06
-5.59114516007306e-06
-9.32608024752489e-06
-2.3322957045115e-05
-3.03724797751446e-05
-4.17557869406393e-05
-3.85745039257177e-05
-1.58158233739911e-05
-3.62636249682693e-07
-2.26264285033725e-05
-5.66908520137104e-05
-4.66559309297018e-05
-1.07885667668231e-05
-1.93695649828958e-06
-3.41764918655731e-05
-4.12246961791065e-05
-2.45591818154206e-06
-1.67480032862813e-05
-3.13005285385107e-05
-1.43289730917837e-05
-2.5915913776745e-05
-1.83654642538766e-05
-4.6095488584365e-05
-3.47717789876394e-05
-1.56920204219078e-05
-6.45425062645395e-06
-6.52448061017418e-06
-1.5503319960189e-05
-5.35289260113821e-06
-4.76022473718675e-05
-5.30892655068317e-05
-2.55026056147786e-05
-3.90305217733869e-05
-5.16251724850733e-05
-4.33309940321099e-06
-1.59913891570861e-05
-2.99398847651329e-05
-2.94891811332611e-05
2.02555219699761e-05
-1.8576045109325e-05
-1.59741743281962e-05
-1.53231328180788e-05
6.5011094305077e-06
-1.8847233050118e-05
-3.43313201287686e-05
-2.44527697979661e-05
-2.25771606986274e-06
-8.53544000297879e-06
-3.5236577464156e-05
-1.95606837493479e-05
-1.95839311651472e-05
-1.71151380204813e-05
-3.14870365475558e-05
-6.061006965407e-05
-1.82687457358266e-05
-3.14817634686376e-05
-4.73733153847376e-05
-6.27948365316701e-05
-1.39824157930472e-05
-1.91994712274607e-05
-1.54885569220237e-05
-1.52945682969594e-05
3.96318125431347e-05
-8.34027913193785e-06
-1.50432502679773e-05
2.49478694541644e-06
-2.60480061307693e-06
6.10422558213279e-06
-2.22318548987839e-05
-1.91090793540042e-05
-2.31872755588092e-06
-2.26934914357336e-05
-1.96594164113938e-05
-2.39034484575989e-05
-2.91752892123097e-05
-5.34069214543229e-05
-3.35689157131969e-05
-2.1666622248205e-05
-2.12684746501283e-05
-2.11662317374158e-05
-1.68668714505236e-05
-9.09763466691924e-06
-1.86539569105734e-05
-2.13086431720504e-05
-5.24359512709e-06
-4.36493178794908e-06
-1.61269994253317e-06
-1.35852160687543e-05
-2.45862686670063e-05
3.50097237220922e-05
-4.73573897116907e-07
-2.27334973050533e-05
-9.88266688868583e-06
-1.19954497008824e-05
-3.21575995587879e-05
-5.05883381153765e-05
-2.80764507265037e-05
-3.2950301590792e-05
-1.78043553014704e-05
-7.02274197597943e-05
-3.16582302667952e-05
-2.2792089014725e-05
-3.25283375467388e-05
-1.79521056503636e-05
-3.31099674001748e-05
2.63443306946047e-05
-2.32033865032524e-05
-1.62313380800796e-05
-6.95246790399415e-06
1.67791206178893e-05
-1.80350489677881e-05
-5.21067300629741e-05
-3.06926124424103e-05
2.95075838067062e-05
-4.05902241485289e-05
-4.64633424922535e-05
-1.66542193533044e-05
-2.22129389385517e-05
-4.58325468625889e-05
-3.62090113267309e-05
-6.04930490169754e-05
-9.13592606318745e-06
-2.91757992978854e-06
-2.63566061372304e-05
-5.66647970373483e-06
-1.98550610773903e-05
-3.27237718648131e-05
-2.4633813387466e-05
3.20266571960075e-05
-8.36620442473039e-06
-1.22083270491628e-05
1.68574222334647e-05
1.06806878206211e-05
3.43959784881908e-06
-2.98536375326675e-05
-3.44267449863099e-05
3.31181534712867e-05
-3.57599284895773e-05
-2.91318827538082e-05
-4.8869189732391e-05
-2.51881295510039e-06
-3.35385908317895e-05
-5.58262073312556e-05
1.24881763777976e-06
-4.73233488165964e-06
-4.78947540518843e-05
3.76633528607643e-06
1.903047597927e-05
-1.52123305244974e-05
-2.22101893106127e-05
-9.85069266471792e-06
1.01156691012377e-05
1.11028650571132e-05
2.12953988413047e-06
-5.0491505454221e-05
2.21242301577334e-05
2.109176674505e-06
1.89276593886546e-06
-3.04474169860785e-05
-1.97443186214014e-05
-1.63775348271358e-05
-1.51570229103725e-05
-6.25752978672176e-05
-5.2497307755202e-05
-2.64724621797073e-05
-4.5572906332986e-05
-2.16844688568731e-05
-2.61752556655075e-05
-1.89999172841888e-05
1.77104956920014e-05
-3.73350511143975e-06
-2.29625927710878e-05
2.14037974422084e-05
2.34541909616854e-06
-6.38502373021911e-06
-8.18678650703204e-06
5.18308816344437e-06
-2.60658932801383e-05
-3.77113431718051e-05
-3.27544091972497e-05
-2.73962508777512e-05
-3.18757329099434e-05
-1.45606580876458e-05
-1.78052130393955e-05
-8.00787455526774e-05
-6.23729427183418e-05
-5.42143420110885e-05
-4.07865733806834e-05
-4.12832655038539e-05
-2.16826537446501e-05
-9.77141287080059e-06
-1.85610319745208e-05
-4.55377818642426e-05
1.50391749698482e-05
-1.03584656972168e-05
-2.8694926254556e-05
3.57740278982883e-05
-8.0049113182577e-06
-1.67117093549065e-05
-3.05462620852769e-06
-2.3437468467237e-05
-3.82197839601473e-05
-1.4132003226e-05
-1.85096414505749e-05
-6.06574538359741e-05
-6.25740409842996e-05
-5.33364263059424e-05
-4.52876590456842e-05
-2.56519674363088e-05
-4.24822697001606e-05
-1.91815782350635e-05
1.00255060838351e-05
-8.82991836599689e-06
-1.84336977579154e-05
-6.59119793366057e-06
6.48934596041442e-06
-1.65296945095028e-05
1.91467724658609e-05
-1.56722438160797e-05
1.08928636898055e-05
-1.77794504474507e-05
2.72595026827255e-05
3.44923462901778e-06
-2.61072724333363e-05
-2.01814339826496e-05
-2.48728346390968e-05
-4.32023058847406e-05
-3.91577420239849e-05
-2.13459598916834e-05
-3.36249045944214e-05
-3.35551969562442e-05
-5.75454154074444e-05
-3.72534034259941e-05
1.15205719531208e-05
-9.30181769998892e-06
-2.2358792275536e-05
1.81079330046633e-05
1.29285429665249e-07
7.58425638115488e-06
-5.18228343762537e-06
6.20113697337607e-06
-2.29919941575665e-05
6.10111259878785e-06
-3.25905091891716e-05
-3.50557232516367e-05
5.66535003639304e-06
-1.81448853209456e-06
-5.4579024283152e-05
-4.28157057687874e-05
-1.79713565371411e-06
-2.56856261634268e-05
-4.65342305446054e-05
-7.83104464758338e-05
-2.36050141381735e-05
-1.07479478000187e-05
-1.51119558791198e-05
-5.12560308371108e-05
-2.3277792099334e-06
1.07412456461412e-05
-1.16542829565045e-05
-2.55292216145684e-05
-2.45698302874178e-05
2.3862391704474e-05
-2.17631329642919e-05
-2.23638506047622e-05
-2.15529328077644e-05
-1.59859179624413e-05
-5.82945107276761e-06
-4.91318762915376e-05
-1.85046890904038e-05
-1.28793512715042e-05
3.06993062643574e-06
-6.68719697020106e-05
-4.31528282259827e-05
-2.54324994120174e-05
-4.32991235396645e-05
-1.49237774585645e-05
-5.14319988005028e-05
-2.60160843058161e-05
-1.91618473509207e-05
-1.92054713825507e-05
-2.22840047436769e-05
-1.39872948390614e-06
-8.48688712094962e-06
-1.08651392820463e-06
1.0007964970615e-05
-3.28220969540588e-05
-2.14301198917283e-05
-1.50017863958107e-05
-3.25934877239687e-05
-6.05550067739188e-05
-1.1554317182172e-05
1.11354049070022e-05
-2.83586142570321e-05
-7.30777580280878e-05
-3.6307523450204e-05
-2.35036769456359e-05
-4.75160330633655e-05
-4.46590806501158e-05
-2.49505734941735e-05
1.14144082252723e-05
3.30890902194243e-05
-2.50669475638461e-05
-3.19481876076203e-05
2.69030185562437e-05
1.45971207613479e-05
-1.78457580288519e-05
3.11532646543939e-06
1.00365617757596e-05
-1.59172259283927e-05
-3.50509714845344e-06
-4.78630585967359e-05
-9.37301020384714e-06
5.87554889384018e-06
-3.9690725059887e-05
-3.83035415238527e-05
-2.39400502379638e-05
-3.28297178311233e-06
-3.03928631359796e-05
-5.94201994790145e-06
4.37073159317012e-07
3.80882372838641e-07
-2.76943859784987e-05
1.37680932554382e-05
-2.30128806856809e-05
-1.04859909349605e-05
1.06704860260923e-05
1.24657633117575e-06
-1.96609983882081e-05
-3.47569944825116e-06
-4.5495644989264e-06
-9.15459638415911e-06
-1.93858232598345e-05
-5.23189349267854e-05
-5.64884067258484e-05
-6.03498784099647e-05
-7.07166755777239e-05
-4.1075332134382e-05
-5.27132460316342e-05
1.09089708619799e-05
-2.75395126684956e-05
-5.98938639948882e-05
-1.27306103020779e-05
-8.05873308021385e-06
-1.36705788706429e-05
-1.46436279894228e-05
-8.18183846509254e-07
-9.36314371242029e-06
-1.12051886271433e-05
-1.81326515504343e-05
-1.00358547779588e-05
-1.26825945532033e-05
-4.34491106592912e-05
-3.65427121288846e-05
-3.6343211231909e-05
-3.05107594326138e-05
-2.59461900601076e-05
-4.65682705083452e-05
-1.49519602721661e-05
-3.81855523500913e-05
-7.63433500661914e-06
-4.42555609318975e-05
-2.98190952886412e-05
3.03440063706357e-06
7.82240945532905e-06
-1.14318045376373e-05
3.54259114492736e-06
3.65546617559071e-06
-2.48859389627778e-05
-3.8060476132832e-05
-1.23148343759844e-05
-1.78985439598006e-05
-5.24827259949755e-05
-5.37607565075481e-05
-1.68380125324208e-05
-3.0179175935938e-05
-2.78327637108948e-05
-3.37790754533236e-05
-1.79406128056653e-05
-5.88377617762061e-05
-3.34392066352337e-05
-3.17823776958165e-05
-2.61220153071891e-05
-3.87791395734217e-05
-3.33929251200416e-05
1.46637414770095e-06
-3.60931608992318e-06
-2.56387979724372e-05
4.88758172202333e-06
2.8615571562245e-05
-2.12763385195562e-05
5.9261048938319e-06
2.49124859579724e-06
-2.48675067145512e-05
-5.34790412347829e-05
5.75881732309417e-06
5.00625552841857e-06
-2.95367256618685e-05
-3.56082889726329e-05
2.8953846126281e-06
-1.00201709582623e-05
-1.46411169917678e-05
-3.10681892769503e-06
-1.84385975752683e-05
4.901242017205e-06
4.41662438049835e-06
-8.94501984854637e-06
1.05259139957205e-06
-1.55581064877301e-05
-1.19296022228024e-06
-1.32677485768508e-05
-2.01444235340818e-05
1.45809342384032e-06
-1.85625480194324e-05
-2.0310423257744e-05
-1.01651350033135e-05
-2.6359670646415e-05
-4.35542048063122e-05
-4.41701497375008e-05
-2.38951279204755e-05
-1.23520978228917e-05
-1.49687105403923e-05
-2.2733629871938e-05
-1.70587113214126e-05
-2.12362649043729e-05
-1.44981849373476e-06
-2.74852734590698e-05
-2.62279717392536e-05
5.21009440558271e-05
6.62726398093459e-06
-2.72385716466474e-05
-1.96932018703858e-06
-2.33230778468931e-05
-1.03450985798123e-05
-3.89853044533099e-05
-5.44170391022442e-05
-1.2942753252109e-05
-1.44036386551155e-05
-3.71500847142832e-05
-3.28248032352221e-05
-4.62125909960286e-05
-1.90519812569484e-05
-2.75490536399619e-05
-3.672403374147e-05
-1.03903731992999e-05
-1.31338869289146e-05
-1.18986723522345e-05
-2.12283192166455e-05
-6.29210980905036e-06
-1.23695255994474e-05
-1.60741145028597e-05
-7.55818535037122e-06
1.57111100700029e-05
-1.09252772774361e-05
-4.09588556337632e-07
4.00675327979627e-06
-1.24894588942217e-05
-2.73519375197472e-05
-3.42200779438558e-05
-1.46243692171199e-05
-2.63579666193507e-05
-7.1400486459731e-06
-1.49360619155875e-05
-1.36602178641581e-05
-3.44056965541959e-05
-1.96566532947727e-05
2.18895028805891e-05
1.18760605411483e-05
-3.18259761127894e-06
7.69852636957381e-06
2.50450124805996e-05
8.71877576881025e-06
-1.63335805733279e-05
-1.30338692869243e-05
-6.27903154327949e-06
-1.68057604292659e-05
-5.65425223656348e-06
-4.24066274457888e-05
-2.17282452441229e-05
-1.99119675537239e-05
-1.94130360628514e-05
-6.22134938841193e-05
-5.98014061024482e-05
-2.81447308817896e-05
-3.82000362567362e-05
-4.46516216017596e-05
-1.71781095558146e-05
-3.39671297803823e-06
7.70806263428242e-06
-2.81876383324575e-05
6.14217463909587e-06
3.09526576171321e-05
1.54384870767657e-05
-3.41443903513609e-06
-3.17418184404853e-05
-2.95191657486776e-06
2.82218149730134e-07
-2.60061065891326e-05
-3.91062621614748e-05
-4.46924156030751e-05
-2.70569001644146e-05
-2.13865327385442e-05
-3.94488930398074e-05
-6.54666565777094e-05
-4.42418700758506e-05
1.21929748180566e-06
-2.08499381761111e-05
-2.45398365599433e-05
1.5551374438831e-06
-7.70074966405396e-06
-1.77374843848223e-05
-2.05855228331294e-05
-2.76033582881126e-06
8.10341960224678e-06
7.52848213427144e-06
-2.58982901261639e-05
1.09339754907397e-05
-1.94077917698605e-05
-2.89969882102187e-05
-2.9972561253497e-05
-4.05330450869742e-05
-2.06448624250162e-05
-4.1685387565643e-05
-4.29326189937091e-05
-3.55718400649693e-05
-3.03798607887521e-05
-3.42099023612779e-05
-7.14424440439148e-05
-2.20472622703937e-05
1.29266623659651e-05
-1.0341781933044e-06
-8.65667433080904e-06
-2.94156212443962e-06
-1.81983620179199e-06
1.03087398283792e-05
-1.16847081784004e-05
-1.09292055805689e-05
1.43232424559024e-05
-2.29862245824783e-05
-5.22770852085738e-06
-1.64787574647453e-05
-9.7286587821129e-06
-4.33596195262924e-06
-6.02619342035699e-05
-5.4524305055951e-05
-3.77375233377582e-05
-4.67827657077358e-05
-9.24031085690195e-07
-3.34098456295203e-05
-2.51798998771313e-05
-3.11918504836042e-05
8.88344806765405e-06
7.95994872943078e-06
-3.73527378538939e-05
2.07890763145421e-05
6.37689879474189e-06
-1.46099696662214e-06
-1.43624863197183e-06
-2.18172200642771e-05
-4.3358889820238e-06
-1.82370614819244e-06
-7.38046446207757e-05
-1.88919856855605e-05
1.21802541442995e-05
-2.11697505223352e-05
-4.55191118746051e-05
-3.12744369875471e-05
-1.55901035681554e-05
-2.52512024195669e-05
-5.41935006735358e-05
-3.84959385030118e-05
1.64206265099311e-05
-2.64316712618007e-06
-2.22904551568518e-05
-5.80693252958881e-06
-2.26481870202099e-06
-7.54246458430655e-06
-2.01023748365587e-05
-2.59723906082695e-07
-5.70863072346532e-06
-1.84035170693893e-05
-3.56490944491622e-05
-1.28681143032556e-05
-4.38964542230385e-05
-2.64197410706403e-05
-3.66128785156513e-05
-3.67723909049056e-05
-5.28035421513238e-05
-5.45378500509932e-05
-3.87799571900215e-05
-3.55301009351031e-06
-2.43495834115767e-05
-1.40551646626212e-05
-1.71803993260036e-05
-1.6310341831021e-05
8.44960257545544e-06
-8.92608397101155e-06
-2.99963875345711e-06
-6.7073896423118e-06
-1.44044101700556e-05
-9.79134161940207e-06
3.17010795679103e-05
-4.17073389573049e-05
-3.80404327750918e-05
-1.38524929688101e-05
-1.73651493754152e-05
-3.30955584179071e-05
-4.44137051819041e-05
-5.50442477809423e-05
-4.29146796242598e-05
-4.02874277623332e-05
-3.42203938904963e-05
-3.29526973258006e-05
-8.05601485282664e-06
-9.33786588563881e-06
-4.46420162571285e-05
4.43115601074876e-07
1.03502937804308e-05
-1.01254465456729e-05
-1.96543193834464e-05
5.01451357082531e-06
6.39217727414091e-06
-1.82376926065755e-05
-7.8783176733021e-06
-1.63963782647708e-05
-9.34316582301187e-06
-1.93417859806506e-05
-1.22565242253985e-05
-2.9348665236183e-05
-5.7899402074608e-06
-1.59400202436476e-05
-3.23508693894728e-05
-3.29120974435471e-05
-5.22387732655921e-05
-1.17646664674039e-06
-3.36786849887272e-06
-5.2969822533279e-05
-3.55659590909596e-05
-1.27374165284407e-05
-2.72434342781191e-06
-2.2884496853318e-05
-1.67090360918911e-05
1.94689022243155e-05
1.72775063042442e-05
-1.29725601743915e-05
-1.0315282976281e-05
-1.55912248630665e-05
2.15529447957855e-05
-4.45677841489633e-05
-1.79490580003917e-05
4.54843611060225e-06
-1.18574068476254e-05
-4.83951153000155e-05
-4.31427783869079e-05
-1.00292235935311e-05
-3.27583007233022e-05
-4.2732439880729e-05
-8.00626086279635e-05
-2.365857972444e-05
-2.04787171281888e-05
-1.92737276391389e-05
-3.61138160633289e-05
1.2926989551633e-06
4.82370992613311e-06
-6.17572161702047e-06
-1.38034939089485e-05
-1.13075388555752e-05
-1.44983523200364e-05
-4.20871020775795e-06
2.20191488606037e-05
-2.44072471401041e-05
-1.18577263840737e-05
-3.29459343329596e-05
-2.71741993120897e-05
-5.63813144555742e-05
-3.05687988226961e-05
-7.62986925116691e-05
-3.20190268231629e-05
-2.52685108520722e-05
-6.72729169833609e-05
-5.20600525708015e-05
-2.24603351395862e-05
-1.09148642080151e-05
-5.09415092343914e-05
-2.24520915338846e-05
-8.09255342147281e-06
-2.20414699499574e-05
-8.33432707312904e-06
-1.95915928671907e-05
4.61683350214304e-06
5.22122303078138e-07
-3.13352290385546e-05
1.09891699200665e-05
6.45263326769234e-06
-1.19547960270131e-05
-2.80464386116515e-05
-2.47674012419516e-05
-2.83140700498395e-06
-3.80995022169618e-05
-4.82145830302868e-05
-3.41836171963163e-05
-8.29280746470457e-06
-2.1282854304396e-05
-2.76610246929797e-05
-1.13031925031247e-05
-1.90349410384709e-05
-1.52466875830783e-05
-8.36439681074857e-06
3.28988583555003e-05
1.51844926586604e-06
-3.69798647168909e-05
-1.31152132077171e-05
-9.54207629604749e-06
-1.73353139141295e-05
-2.38144477210651e-05
-6.54354101598602e-06
-6.10048854144826e-06
6.34541987787248e-06
-1.28933187805463e-05
-3.78689675787311e-05
8.13419483655279e-06
-1.36295301881089e-05
-4.6123157915987e-05
-2.70483882340018e-05
-1.22591596061836e-05
-1.41074579346059e-05
-2.68111449218393e-05
-1.6207647039143e-05
9.32817715679044e-06
-5.44755987842495e-06
-4.20893450445575e-05
-2.4140463380473e-06
-2.50569673917252e-05
-4.07360719223297e-05
-9.53369474644569e-06
8.17340421570264e-06
-3.4330176186743e-05
-1.22093034818505e-05
1.13930640146978e-06
1.40139112997712e-05
-1.78425426349832e-05
-4.95067824375835e-05
-8.67791485288087e-06
1.20166099880868e-05
-4.36079915781228e-05
-5.37952996041878e-05
-1.20200260483961e-05
-1.45375092327321e-05
-1.62552438617879e-05
-3.16925748948349e-05
-1.18985501296838e-05
2.64089778001181e-05
1.92655733876368e-06
-4.26044040374343e-05
5.86457151472315e-06
6.00143579395519e-06
-1.98947009124896e-05
-3.03642615754965e-05
-1.70413812811947e-05
-7.14447639769844e-06
-2.67776962901467e-05
-4.4224012988448e-05
-9.02138452073068e-06
-1.24579981965226e-05
-2.53484293485116e-05
-4.34564314345881e-05
-2.92322940714379e-05
-1.08383068931358e-06
-1.51960951463359e-05
-6.91188082294768e-05
-2.76788577666843e-05
-1.74154403039787e-05
-2.53701236755312e-05
-5.28580710658838e-05
-2.4049154691453e-06
-1.1688951613096e-05
-2.6401729777514e-05
-3.27034358334691e-05
-4.0841044131888e-06
-2.5545960125901e-05
5.31028950899912e-06
-1.35655333014734e-05
8.98278109744431e-06
1.79768053472474e-06
3.55750614699557e-06
-5.9799066233083e-06
-2.24386013317845e-06
1.02503340369714e-05
-1.83130831997092e-05
4.67665834950524e-08
8.35348920342747e-06
-2.17403536081023e-05
-1.4737390661728e-05
-2.34581640070554e-05
-2.0151637451676e-05
-2.91204259082552e-05
-2.53461979548902e-05
-8.72585552866288e-06
-1.58137782923751e-05
-3.84728985502027e-05
-1.74294836968646e-05
-5.23468938167864e-05
-1.13039133948508e-05
-6.77627219674639e-05
-3.01467165585334e-05
-1.15992794054867e-05
-2.39218258684154e-05
-1.47957882326236e-05
-2.29460077236217e-05
2.39236773615348e-05
6.9786165276877e-07
-6.75098918290973e-06
4.60415359834951e-06
-7.77234003324733e-06
6.23450399149064e-06
-7.59376652665061e-06
-2.58263467246605e-05
-2.4948868236138e-05
1.47146116607804e-05
-6.26352584111685e-05
-6.37816650082387e-05
-3.40778588486996e-05
-1.62891627217957e-05
-5.10480435418668e-05
-5.05385424431866e-05
-1.19425240790789e-06
-1.12702646271361e-06
-3.41793562532579e-05
-2.82850309568869e-05
-2.54266068305818e-07
-6.4952954153352e-06
-3.630562306698e-05
-2.66696229453309e-05
-1.70985754031817e-05
-1.01419948867927e-05
-2.79801813818876e-05
-1.19419183370808e-05
-1.30673100396633e-05
5.34417022773191e-06
-3.45198763188671e-05
-4.11211708809814e-05
-1.54225976599402e-05
-2.85119198038341e-05
-3.75882665373063e-05
-2.90208112056376e-05
-2.49066112051118e-05
-3.89511599112011e-05
-2.66969382024814e-05
-4.8873366555732e-05
-1.77865976378578e-06
-3.41208303322229e-05
-3.34672069394019e-05
9.44420255989976e-06
-1.07116022857669e-05
-1.50482812734983e-05
-2.06027000361803e-05
-1.19465929434767e-06
-2.0855278060983e-05
-1.50613497662012e-05
1.89065262781581e-05
1.2367693119194e-07
-3.60479961951056e-05
-5.00566521075405e-05
-1.76484676278579e-05
-2.12848059956151e-05
-1.37157883655428e-05
-4.21305519776928e-05
-3.93837188409928e-05
1.26556591552544e-05
4.26684256958235e-06
-1.47195377072334e-05
-2.0639553028118e-05
1.31847424790456e-05
4.44939558974047e-06
-5.97292109182862e-05
-8.05950216795753e-06
3.56518217174869e-05
3.01176255741835e-06
-9.5044396827277e-06
-2.00884161102095e-05
2.45723860282516e-05
1.05129514839364e-05
-2.28472518918184e-05
-2.49746557684421e-05
-1.0698786981527e-05
-1.02913664342283e-05
-4.79333450841533e-05
-3.13734760435627e-05
-2.19741805336619e-05
-3.75416312623921e-05
-4.0247658553576e-05
-2.17784086526425e-05
-2.189910823993e-05
-2.24110541714831e-05
4.15033998337981e-06
-3.17636326858069e-06
-4.03816719909017e-06
1.10111654003557e-05
-3.636822043906e-06
1.14600444045223e-05
1.01605120691732e-05
-1.58051809677052e-05
4.08747042023361e-07
-1.06679369509381e-05
-3.94645757043603e-05
-4.37703310185467e-05
-1.53637535424342e-05
-5.9407060343091e-05
-6.27015152021259e-05
-5.93176091079072e-05
-4.07172515054999e-05
-3.18528786826161e-05
-6.25597846648342e-05
-4.56905314109133e-05
2.56261677409959e-05
1.02730512667965e-05
-2.30695573725189e-05
-3.17313048063386e-05
2.60784327966554e-05
2.52376748118357e-05
-1.01953934093985e-05
-1.60917990812083e-05
2.64213940517202e-05
6.37454930229755e-06
-2.9352985454883e-05
-1.32894670928157e-07
-2.45231124639288e-05
-2.88199907263616e-06
-2.22279089679703e-05
-6.60187375972561e-05
-5.04800120146273e-05
-3.26285004078415e-05
-4.49625249428537e-05
-5.94715084270876e-05
-4.10022856877624e-05
-1.72828445653781e-05
-2.03604492854831e-05
-1.49325400776409e-05
8.37213957867549e-06
-9.92816719835804e-07
1.58922279181146e-05
2.01606199279942e-05
7.45917157718795e-06
3.85111606136497e-06
7.43036878257694e-06
-1.62116689841161e-05
1.89288097198038e-05
-2.57552261585052e-05
-2.11345910454991e-05
-2.86627817201708e-05
-3.19283366300951e-05
-3.86689442379135e-05
-1.97115671140594e-05
-2.20612276079955e-05
-2.1469244017788e-05
-4.27631898227733e-05
-1.81166328453688e-05
-2.88121207935764e-05
2.92188882797911e-06
-3.50477101785915e-05
7.65469540773848e-06
2.78180845288933e-05
-6.23197173025604e-06
-1.07991601741122e-05
-1.3558149459005e-06
1.49272563270418e-05
-1.890580865939e-05
-2.64590574726093e-05
-1.26941745477452e-05
7.12465556154013e-07
-2.28661125345526e-05
-3.92341552956429e-05
-3.11262052075502e-05
-1.16497664572843e-05
-1.64338058116151e-05
-5.8826564162123e-05
-3.35605614071613e-05
-1.20478641900227e-06
-3.63508433579192e-05
-9.97302126657738e-06
1.62643191807631e-05
-1.07411696056279e-05
-1.32238931119395e-06
-4.13885683145448e-05
-1.97994223263501e-05
-3.45177913230003e-07
-1.90024973489568e-05
-1.21469065745427e-05
-8.310184710621e-06
-3.85439431002265e-05
-3.0547307064999e-05
-3.21278601932339e-05
-3.59449445943577e-05
-3.67909740818626e-05
-3.47698195888957e-05
-3.78805673578769e-05
-4.53718583543506e-05
-1.64837855043556e-05
-3.37747328580001e-05
-4.12664163382968e-05
-5.06040816307223e-06
-2.32016628352171e-05
-1.46449169090091e-05
-1.48574181931109e-05
2.9911881384443e-05
8.35793221273281e-06
-2.44265378668837e-05
-1.21475340381178e-06
1.31046205132415e-05
-1.80052205576458e-05
-3.856181011958e-05
-2.97896920408468e-06
-1.03941469359189e-05
-3.32053544468377e-05
-2.67893309271892e-05
-1.56285646672615e-05
-4.78573675776211e-05
-3.68019174952205e-05
-3.22858628210658e-05
-4.52732662770252e-05
-4.3260352765788e-05
-8.89727350604857e-06
-1.96056605248503e-05
-2.23153913992252e-05
-3.48242685814521e-05
-3.55818093669812e-05
2.68318168938848e-07
2.02755353217762e-05
2.42649040208318e-05
-6.61056587714806e-06
-2.52941464400873e-06
-1.02588454581016e-05
-3.79561847711539e-05
-1.79264407846446e-05
-1.20600843840582e-05
-2.12177031211717e-05
-1.92681811501418e-05
-2.53924849843053e-05
-2.16876536301048e-06
-3.86746774039802e-05
-1.58909541723847e-05
-2.2926125969675e-05
4.1267348248595e-06
-2.22525829005071e-05
-3.00917939917283e-05
-2.77235487335566e-05
-2.61504778570107e-05
-1.50642417050582e-05
-2.37336585448088e-05
-2.08766299316267e-05
-1.13277306200544e-05
8.98749843183994e-06
-3.12543396322068e-05
-4.86054534833019e-05
-7.07824382444749e-06
3.16342849460662e-07
-1.28583311571642e-05
-4.31915833691479e-05
-4.44767060576894e-05
-1.32434838567372e-05
-2.78043269891335e-05
-3.77339038462449e-05
-3.43830739631744e-05
-1.54737880607716e-05
-2.36160555343306e-05
-3.20034364172126e-05
-2.86381143327518e-05
6.79878616742323e-06
-4.12576617239971e-05
-4.50327300416291e-05
-2.37895180109866e-05
1.31443175306778e-06
-6.18372699156907e-06
-3.1598156983596e-05
-2.94142188931298e-05
-2.2650332099578e-05
-2.72698825990779e-05
1.9472522449427e-05
-3.17490196760499e-05
-4.77110131156339e-05
7.91136349624962e-06
4.68070809832465e-06
-4.72635574512299e-05
-4.75224033975552e-06
-3.72961648437563e-06
1.69650679913121e-05
-2.81082379314373e-05
-6.24101586306576e-05
-8.56667973651115e-06
1.46475413078614e-05
-1.56760517649562e-05
-1.9934583096135e-05
-1.11461370414673e-06
1.8357395840941e-06
-4.76950677186869e-05
-2.70874297010128e-05
-2.56219915975924e-05
1.11866131030937e-05
-2.9431683723608e-05
-4.78286084693016e-05
-2.95135778563695e-05
-1.78144620176573e-05
4.45750837417817e-06
-3.99194393405131e-05
-8.39074746845046e-06
-1.23680275783435e-05
-2.55478689820245e-06
-1.52478785727034e-05
-3.06662197196922e-05
8.46187713459929e-06
-1.33056929112896e-05
-8.90153438051597e-06
-2.16832145731952e-05
-1.38463533902122e-05
-1.46127855457264e-05
-1.96192136974222e-05
-1.05828488894446e-05
5.29944281172044e-06
-2.83988781646825e-05
-3.00632610658625e-05
-1.29430919469262e-05
-3.00482348412196e-05
-3.9139829455417e-05
-3.01795384028864e-05
1.59619864721182e-05
-2.43867385238987e-05
-1.2699520191529e-05
8.51328700929153e-06
2.53204736783599e-06
-5.58233624734385e-05
-2.4080780653542e-05
3.24522940188156e-06
-1.60071919947907e-05
-3.15619418435717e-05
-2.2447987020433e-05
2.26977744575983e-05
-3.46526931190723e-05
-6.66526497847558e-05
-5.09210188801528e-05
2.13321388340321e-06
9.70026547370988e-06
-4.6324735389597e-05
-4.78583631561871e-05
-2.65197434972589e-06
-6.19014802744067e-06
-7.18124754724675e-05
-5.00358595201919e-05
1.70801577263924e-05
1.01492720513871e-05
-2.95006534081162e-05
-3.18821884101891e-05
1.97817180809022e-05
-8.93853954585934e-06
-4.81884384667218e-05
-4.14439627065354e-05
-2.79123599169246e-05
-8.80292798776167e-06
-4.88987051166707e-05
-6.40888679414821e-05
1.12568010525018e-05
-2.03780242040394e-05
-1.6221112013237e-05
-3.69026452691942e-05
-3.11545926605768e-05
-3.35337303287328e-05
-4.51635054065524e-06
-2.6319697999569e-05
-1.74183666500121e-05
-9.17294693715272e-06
-2.21834255595299e-05
1.07152048327568e-05
-1.18143750784056e-05
-2.75246511244326e-05
-2.74083396204299e-05
-5.43956694397911e-06
-3.52192549880898e-05
-1.68604463791239e-05
-6.93562360103442e-06
-1.76137265874529e-05
-3.69608649377169e-06
-2.10195127495669e-05
-8.49434730164412e-07
-1.40285574740181e-05
-3.96466468229795e-05
-2.29069515058826e-05
-1.80934760951512e-06
-1.24520146873279e-05
2.23204918183594e-06
-6.18996758935598e-05
-1.56959466935857e-05
1.45921899751996e-05
-2.35401633831156e-05
-3.25615667164929e-05
-4.28669663631079e-06
2.00966598988469e-05
-1.23714140392956e-05
-1.33432926348158e-05
-1.52621738289239e-05
1.43940688241547e-05
-7.8281385902732e-06
-4.80861012118815e-05
-2.58865114934486e-05
-2.30947509659344e-05
-2.21353596303451e-05
-3.06399756552516e-05
-1.10177372618155e-05
1.48257509974188e-05
-1.21017539434325e-05
-3.09451129327285e-05
-3.39691474321769e-05
-2.54858504955686e-05
-3.30996427607175e-05
-2.2407981289457e-05
-2.09654447789671e-05
-2.1469149346733e-05
-2.18399581120139e-05
-1.67831105218424e-05
-2.68222829868759e-05
-1.76290386952804e-05
-1.81392212164482e-05
-2.2935928491949e-06
-1.72194499586367e-05
-1.16868353673167e-05
-1.21690596141317e-05
-2.76358578905414e-06
-2.48308835356719e-05
-4.37532411997817e-05
-7.30792009538669e-06
-2.36646930000165e-05
-6.25798507469895e-07
-1.74542953702742e-05
-3.45425304849693e-05
-2.80195529565581e-05
-2.57637240752109e-05
-3.80862940584723e-05
-4.3412991791894e-05
-2.44362580777654e-05
-8.99981058199528e-07
-2.90681491987896e-05
-4.62717633719917e-05
-4.81495493319792e-05
7.99710860852173e-07
-1.81317600238592e-05
-3.55735862045549e-05
-1.2879470544862e-05
-1.42033203968947e-05
-1.14242831289884e-05
-5.21082453389514e-05
-1.67158112266249e-05
2.34525640395904e-05
-5.89507988303422e-06
-3.8535369977499e-06
-8.14210702593952e-06
-3.38363043871766e-05
-2.93235849030028e-05
-3.786130425005e-05
-1.14673704795233e-05
-1.25924126322042e-05
-2.84421165861182e-05
-4.24065749117672e-05
-1.54516182314376e-05
-1.58589701830033e-05
-3.08228763261873e-05
2.57067566575814e-06
-4.74280271858118e-06
-4.96081628691691e-07
-3.55113695861917e-06
2.30178875671155e-06
7.16345443534573e-06
-3.73532624760142e-05
-8.00789049406433e-06
-1.12487292580065e-05
6.4153154139413e-07
-8.21317917570218e-06
-3.43799346593004e-05
-1.37792541385603e-05
2.20409790366198e-06
-2.34959769590983e-05
-2.99666946162452e-05
-1.5022934327864e-05
-2.10429013314346e-05
-2.9266787578347e-05
-4.60343280070668e-05
-1.18690141724688e-05
-3.84348698933481e-06
-1.50375255347192e-06
-3.96830366089203e-05
-1.53293596306195e-05
2.02843501748305e-05
-2.02601120397583e-05
-3.53841341585342e-05
8.87183056566776e-06
-2.46516934198507e-05
-3.936125328095e-06
-1.32678095152786e-05
-2.48691760259626e-05
-1.69187359799849e-05
-4.81909528616762e-05
-2.75986269109353e-05
-2.33254088162331e-05
-2.37746394504698e-05
-4.27922423366994e-05
-2.40124759138474e-05
-2.97256829234562e-05
-8.23380286774754e-06
-2.31005109436167e-05
-1.31478411500086e-05
-4.77463398321563e-06
-3.06507509918109e-05
-1.15246833276286e-05
2.9645413738708e-05
-2.27830757722106e-05
-1.49307959888969e-05
-3.61831045501426e-05
-2.11042758558514e-05
-3.41487561369696e-05
-1.79996505955133e-05
-3.99472668417171e-05
-1.78788481746821e-05
2.20199089308105e-05
-1.98892963205686e-05
-4.35488512734518e-05
-4.34667900316472e-05
-2.34338390214763e-05
-3.64011109020115e-05
-2.25147621216416e-05
-1.43735919492306e-05
8.45566839364597e-06
-1.26642402002359e-05
-4.3087499031595e-05
-5.28517719963901e-06
-1.50644533301937e-05
-1.19124031628912e-05
-2.47293307357658e-05
-1.85484260486069e-05
-1.53964096755204e-05
-1.33173729664186e-05
-2.47455645472214e-05
7.33169621063569e-06
-2.84619216309652e-05
-4.13412871448329e-05
-1.58216201719592e-05
5.11045908086084e-06
-3.62656530605254e-05
-3.5757715549167e-05
-2.02422610351162e-05
-4.0233118817065e-06
-1.91792615283412e-05
-3.82823991316168e-05
1.15824149299118e-05
-3.94825917874348e-07
1.31208667786685e-05
-1.63511098498382e-05
1.51987345227109e-05
-2.0210219600755e-06
-8.00895154190613e-06
-5.24563416430184e-06
3.43110702937059e-06
-2.99903604218503e-05
-1.34053996287017e-05
-2.51196105854337e-05
2.94785980860768e-06
-2.36227365710603e-05
-4.78892954382578e-05
-8.65979843219785e-06
2.3128241698308e-06
-2.29734813249024e-05
-1.92814986428671e-05
-1.42495530687538e-05
-2.40117176711463e-05
-2.45659896085111e-05
-1.54316073235379e-05
-4.83185860628962e-06
-2.20195942269848e-06
-3.37089259727538e-05
-9.94766101353761e-06
-1.85836037261854e-05
-3.62497558109035e-05
-2.94180604141165e-05
-3.99862847834856e-05
7.26420277275431e-06
-4.78761707848012e-05
-6.34032820130114e-05
-5.33305507934402e-06
-4.36966614222527e-05
-4.02050710906948e-05
-4.78752736805907e-05
-2.64980889080452e-05
-4.42927323460349e-07
-5.07669808322895e-05
-7.29789124066566e-06
-7.60472079464128e-06
-2.29973777399747e-05
-6.23214745994129e-06
-3.55253266130646e-05
-3.1296003165234e-05
-2.80217547353416e-05
-4.32744307819702e-05
-3.85949982382131e-05
-2.24414271988916e-05
-2.5555618607655e-05
-3.32857916163148e-05
-2.9067157202739e-05
-1.92049687844603e-05
-3.93001501447844e-05
-3.49788012024822e-05
-3.68855168186828e-05
-1.00149263769306e-05
-4.67675121623757e-05
-2.90909804993762e-05
-8.70550943097366e-06
4.06478773956058e-06
-2.43196736949054e-05
-2.7243827313849e-05
-2.10420868467762e-06
-1.77587870368176e-05
-2.63194928308168e-05
-1.00308702871829e-05
-7.31446773508193e-06
-3.98192759457812e-05
-2.52060982269367e-05
3.63800321855058e-06
4.0393572725845e-06
-1.97791916577169e-05
-2.31650711756695e-05
-3.27318725110457e-05
-1.07036296888722e-05
-1.80167114946585e-05
-1.08689164717022e-05
-1.05698101289036e-05
-1.59105039287032e-05
-3.14586405962864e-05
-2.20765353199468e-05
-2.84096424020687e-05
2.09211944147359e-06
-4.32091386488766e-05
-9.30815933069642e-06
-8.0279021396561e-06
9.75420855884955e-06
-1.60874355474672e-05
-2.60829015650973e-05
-4.44111792050609e-05
-4.63126700480896e-06
-2.41038065642936e-05
-5.33732155901771e-06
-1.31204636729449e-05
-3.48317808159112e-05
-2.82648472396848e-05
-4.10540776023319e-05
-8.53008282581762e-06
-3.00749292819286e-05
-2.7433362731614e-05
-3.27029823159225e-06
1.06564993392417e-06
-9.94228655354429e-07
-2.30066106037518e-05
-1.90144935743979e-05
-7.24584634042655e-06
-2.92204643541971e-05
-2.04800900500694e-05
-1.38750833537484e-05
-2.04662301830083e-05
-2.47135692542343e-05
-4.59080546544701e-05
-4.17577043267058e-05
-2.33433086292279e-05
-4.84801701117845e-05
-2.81445902106533e-05
-2.22459354028028e-05
-1.6075842627564e-05
-1.72271140006219e-05
-4.72544798237799e-05
-2.10352957236884e-05
-3.49345553320299e-05
-3.65343250961261e-05
-2.06776088325407e-05
-1.53339724573124e-05
3.45227730024917e-06
-2.55049697946809e-05
-1.97081529944195e-05
-8.04005023007202e-06
-3.15190256348482e-05
-1.92286318821345e-05
-3.87574077926136e-05
-1.77944491140399e-05
-2.88714008649097e-05
-2.17935570866182e-05
-3.031932843104e-05
-3.29141355858844e-05
-4.39631457438029e-05
-1.67877236816694e-05
-5.68601399370166e-06
-4.16149022744566e-05
-1.97886823481463e-05
-1.30697935189212e-05
-3.45839530540042e-05
6.52003886328182e-06
-2.0776815754498e-05
-1.89447037148839e-05
-1.09876760628749e-05
7.98446860762348e-06
1.4756187584469e-07
4.92160804857901e-06
-2.92889611956273e-05
-2.66437637166001e-05
-1.89538170586976e-05
-4.93646416334779e-05
-4.1314750505714e-05
-4.97142188998362e-05
-1.07050156961814e-05
-2.9117804010158e-05
-3.19791028780555e-05
-4.13232020414916e-05
-1.70397698609425e-05
2.65922807290401e-06
-2.61212892218188e-05
-1.68758733610838e-05
1.64133584776329e-06
2.23092211931354e-05
-9.66214467600132e-06
1.39795682948437e-05
3.50017515796643e-05
1.59310579377572e-05
-2.56466360257231e-06
1.7008201566468e-05
2.10475704977167e-06
-2.1880021147635e-05
-1.6175333914709e-05
-8.03360440844457e-06
8.84542986675015e-06
-5.42242708977818e-05
-4.4339909019399e-05
-2.42608979281682e-05
-3.56492770210149e-05
-4.81076713027196e-05
-6.2409604175482e-05
-5.66278711709773e-06
-3.51655281324659e-05
-3.06348533700509e-05
-4.1417781733106e-06
-1.8331200639717e-05
-1.88006058345434e-05
-1.66897237789691e-05
-4.86069210739118e-05
-7.01800008323614e-06
8.0525488549468e-06
-2.03261677428008e-05
-3.59362282398609e-05
-9.73816807490454e-06
-2.93496634060368e-05
-4.65992661011982e-05
-2.3481955310893e-05
-2.1580625980563e-05
-3.18158373072314e-05
-3.78953070442886e-05
-2.56350062675566e-05
-1.91577036050837e-05
-4.39617739841084e-05
-2.46043792272044e-05
3.96837348218964e-06
1.3948500835626e-05
-5.28010725226511e-05
5.14328256077718e-06
2.24058261654738e-05
2.33666757186573e-05
-2.52792088040585e-05
-2.15291925893984e-05
2.1145973839219e-05
6.09662606385284e-07
-1.9466013992942e-05
-2.67348204723071e-05
-5.10474919083867e-06
-3.0834926784244e-05
-2.18746955200764e-05
-4.39572829413862e-05
-1.98083449252936e-05
-3.07751746954366e-05
-6.1448593998717e-05
-1.77374910681786e-05
3.71593908818843e-06
-5.61268902873457e-06
-1.09299939704687e-05
7.54940337561369e-06
2.57477779164995e-05
-8.28331480678998e-06
-1.44895961274017e-06
-1.6160120859064e-05
1.12424995987903e-05
1.39570107008509e-05
-4.42262637869775e-05
-1.1821128307936e-05
-2.99038676585075e-06
-3.32262143492736e-05
-2.30723453348264e-05
-3.33801391838564e-05
-1.43730013167647e-06
-2.81830942116293e-05
-1.95418376586261e-05
-9.56179598457103e-06
-4.94800060971202e-06
-1.58873126390446e-05
-6.08773310061702e-06
-2.59934483624189e-05
-3.1587232096266e-05
-3.26326805511747e-05
-7.2452410638941e-06
6.4446916642507e-06
-2.81509477373144e-06
-3.51154180913534e-05
-8.76440341015305e-06
-2.82303937728575e-05
-4.59443434558333e-06
-1.33121596194246e-05
-1.08732285108574e-06
-1.06505776409896e-05
-2.65890085799071e-05
-3.27855949946695e-05
-3.08206637735561e-05
-4.20818522969181e-05
-3.450605279895e-05
-4.18126400391846e-05
-6.66049597024614e-06
-1.05387067590967e-05
-3.48892085111088e-05
-4.24164952547627e-05
-1.48443627743198e-05
-1.67190708567075e-05
-3.5648660497151e-05
-4.92394712247261e-05
-3.93996658906324e-05
-1.95490397816724e-05
-1.38619739032173e-05
-4.48676781892013e-05
6.17651892915229e-06
-1.72456508057847e-05
-4.11856943460658e-05
-3.50608343333242e-05
-4.76987969460962e-05
-4.22192530721482e-05
-1.63350394999979e-05
-3.3757176278546e-05
-2.6534169794967e-05
-3.04503048321405e-05
1.16457373719807e-05
7.0208333037925e-07
-5.13017443852657e-05
-1.02256499031497e-05
-1.25294323997528e-05
-1.96147454599774e-05
-1.28094205260913e-05
-3.31331672296739e-05
-2.16019963735695e-08
-1.65638066572765e-05
-3.06435265603228e-05
-1.71337698941481e-05
-2.91998036243837e-05
-1.86640509780107e-05
-1.5060070582427e-05
-3.63370988634899e-05
-3.39274953950536e-05
-2.08136531152464e-05
-1.38696582558084e-05
-3.11464214812003e-05
2.2010035053797e-05
-1.1375689410965e-05
-8.73467563303761e-06
-3.72003683252576e-05
-2.62850280998027e-05
1.17856860647761e-05
-2.19628722229729e-05
-5.21739717570214e-05
-1.7855238934929e-05
2.32752350274791e-07
-1.88334409219805e-05
-2.49177093270258e-05
-1.84728208333913e-05
1.48787894371848e-05
-3.62461038169301e-06
-4.06167408221172e-05
-2.96424652007964e-05
-4.56127651354143e-06
3.6148626626512e-06
-5.83498057584523e-05
-2.46872387432824e-05
-1.116633906637e-05
-1.05294044814058e-05
7.27157197107931e-06
-3.17769777086513e-06
-3.93234030718013e-05
-2.16729168038883e-06
-2.06934135870012e-05
-2.0683063024287e-05
-1.82402673352128e-05
2.50506335008962e-06
-3.4021063470831e-05
-2.50156799290108e-05
-3.04302242998637e-05
-1.90836148215824e-05
1.76666311343503e-05
-2.60626487705556e-05
-5.30594173483371e-05
-2.09715058619329e-05
-1.07938555296327e-05
-2.0846978381517e-05
-4.32544505955154e-05
-3.64036492499845e-05
-1.36857719395555e-05
-3.48778685784625e-05
-6.17803198330196e-05
-7.66977773051383e-06
-1.98368047625531e-06
-6.20096016942428e-06
-2.09802881252838e-05
-2.33213657426753e-05
2.26170472099077e-05
7.23015633730138e-06
-4.96811956595283e-05
-4.16888051654392e-05
1.20694615027094e-06
-4.3648541455574e-06
-2.01015517497863e-05
-5.4824079722987e-06
-8.75953818257189e-06
-1.38397898393017e-05
-3.30542148745994e-05
-5.71458077467936e-05
-2.08748033106457e-05
-1.56026142508786e-06
-2.84452986953055e-05
-1.04418415917772e-05
1.62143968573407e-05
-2.12224139274069e-05
-1.36617416927675e-05
-5.00195200616647e-06
-1.22333506742429e-05
-1.74050520262745e-05
9.68273099858862e-07
-7.29154883408495e-06
-3.06299849508016e-05
-3.77274381195954e-05
-9.38942015051043e-06
-2.97700495744352e-06
-3.78679512507631e-05
-5.77676994942423e-05
-1.05048877901715e-05
1.1392077238515e-06
-1.63220823322492e-05
-2.35699279931939e-05
-2.55062896286296e-06
5.45831455110935e-06
6.65094350127957e-06
-1.69067973436896e-05
-2.3935401981109e-06
1.04915822356322e-05
-2.35454394672709e-05
-4.33279758651826e-05
-2.86172168632335e-05
1.134648444565e-05
-2.86545556920877e-06
-4.36422153589375e-05
-1.92064304641095e-07
1.67153117325523e-05
-8.64494321383611e-06
-1.32487204783579e-05
-4.7864070677724e-07
-3.26031971015436e-06
-3.37961159755861e-05
-4.28147895535978e-05
-6.50847590557905e-06
-1.82058726933931e-05
-4.46261621437034e-05
-2.50382253775014e-05
6.03817073151607e-06
-1.78864968418242e-06
-1.83094263069115e-05
-1.53361095229413e-05
-1.07162243479724e-05
-3.13585500623532e-05
-5.51321075609237e-05
-1.06063860836303e-05
1.07874896924752e-05
-1.03706946480122e-05
-2.65853432463939e-05
-3.47610790618249e-05
-1.15224152357314e-05
-2.53139731691169e-05
-3.31773491980087e-05
-1.39372468393028e-05
-1.75974417651008e-05
-5.62354531766371e-05
-3.86117875476619e-05
-5.14589187936318e-07
7.97943844965446e-06
-1.75259930974276e-05
-5.66113907374166e-05
1.28946733449203e-05
8.53853366017941e-06
-4.43503776852657e-05
-5.77357603970562e-05
-1.15313871200391e-05
-2.71060459129937e-05
-4.19087138357916e-05
-4.28966228544311e-05
4.66664812435667e-07
-1.949259620147e-05
-3.29616431688045e-05
9.79434806313746e-06
-2.06962635621429e-05
-1.22638607289909e-05
1.9559417875771e-06
-3.60866229086683e-06
3.1471986233077e-06
6.35583918577921e-06
-3.77399045271921e-05
-2.79692178893528e-05
-7.38450360847372e-07
-1.16060767900309e-05
-2.29778943079745e-05
-1.48923766096172e-05
1.28825384555074e-05
-3.25062882502168e-05
-1.65029078363511e-05
9.99780549738274e-06
2.41983989979357e-05
-3.78533702100754e-05
-2.89037171282747e-05
1.63944967257871e-05
1.11869037397578e-07
-3.34693618440404e-05
-2.00939098007195e-05
-1.72810215587236e-06
-6.34357946452806e-06
-3.25671429773316e-05
-1.65235024908928e-05
-4.58180692309563e-06
-7.76916691584472e-06
-1.78900785442993e-05
-1.8067762351901e-05
3.20475144114697e-05
-2.74066342425822e-05
-1.171209437177e-05
-1.64606546379418e-05
-1.24880472423949e-05
-8.69502708815095e-07
-2.71797370536991e-05
-2.25244396090212e-05
6.05378429168441e-06
-5.63716068467833e-06
-5.74872492841759e-05
-1.51626671779277e-05
-1.11971603362952e-05
-1.53758242966804e-05
-2.66708652588106e-05
1.08519810236073e-06
1.43531608606019e-05
-2.95362534400498e-05
-1.1201537998908e-05
-1.50799607939885e-05
8.54386860549854e-06
-1.65391937750307e-05
-5.3704473755863e-05
-1.78162080185013e-06
-1.50195935286193e-05
-1.95086293368472e-05
-1.69259254366666e-05
-3.0314146023389e-06
-1.0283551712078e-05
-3.80745883671409e-05
-2.58970465064925e-05
4.65330916590796e-06
-2.10487533900528e-05
-2.6085364104845e-05
-4.8562167525988e-05
-2.44196243212527e-06
-4.15062101461804e-05
-6.12861724926158e-05
-2.29070801919838e-05
1.05728571949217e-05
-2.27801978292683e-05
-3.52562056875791e-05
1.10694499464943e-05
1.92313997832889e-06
-3.79869571582224e-05
-4.33017374636155e-05
2.00969624611275e-05
6.48093192178369e-06
-4.04184985127827e-05
-4.02575975683924e-05
-8.08821299354755e-06
-3.80535194514587e-06
-4.3339735009534e-05
-2.6112448663903e-05
-4.11257312783729e-05
9.79216681371634e-06
-2.89581798407763e-05
-5.0403130356873e-05
-3.61606293502385e-05
-7.10637268086954e-06
-4.19021886109803e-05
-1.29423291666866e-05
-1.70954714699092e-05
1.23764476481133e-05
-4.36051977378808e-05
-1.52319941874066e-05
1.90483467668836e-05
-3.81949100711588e-06
-2.55971680243615e-05
-2.96404845929082e-05
-8.45073949424784e-06
-2.59924995384292e-05
-1.12921467901434e-05
-2.76372022125007e-05
-3.47237990520766e-05
-1.94607718312602e-05
-1.92715710245969e-05
-4.03994648085752e-05
6.09874086190295e-06
1.44719565698866e-06
-8.12284697343514e-06
-1.51333938494383e-05
-2.86556230515014e-05
-4.47619776071731e-05
7.3929816010155e-06
-2.02145900771416e-05
-2.29208565074115e-05
1.24150711123939e-05
-8.80735321046898e-06
-2.82591557353175e-05
-8.55018876566639e-06
-2.58225519951487e-05
-2.5674692909789e-05
-2.4983591243333e-06
2.43099929055123e-05
-2.6849878294178e-05
-4.72050764328053e-05
-3.04008060355766e-05
-1.95731889200184e-05
-3.82415657241104e-05
-6.47835665325073e-05
-4.50900762516355e-05
-1.62286066561526e-05
-1.81380525537175e-05
-1.96065440157009e-05
-1.008558134848e-05
3.44752225798766e-07
-2.24633130809424e-05
-1.81025683546386e-05
7.37681664056042e-06
1.07436112172687e-05
-1.60261008123004e-05
-2.48181135999735e-05
-6.39384573997865e-06
1.00851202252829e-05
-4.66586152508558e-06
-1.37366374237948e-05
-3.96325028326924e-05
-9.77295907559641e-06
-2.30007396544786e-05
-3.38109065573109e-05
-3.86918181841228e-05
-2.04953645040413e-05
-4.36964816695217e-05
-6.25911820753574e-05
-1.62374336565388e-05
-1.42254482207171e-05
-1.3980752223216e-05
-8.72763048426741e-06
2.0479735522822e-05
-6.92217449038929e-06
2.39981730619202e-05
-6.81699883508833e-06
-1.69454428261163e-05
1.24878393770127e-05
-4.17631068688919e-05
-1.14299746349831e-05
5.05811673536245e-06
-1.30066448510125e-05
-4.24254820721497e-05
-1.75923098971961e-05
-5.40564307750197e-05
-5.13663839135292e-05
-2.42404704143942e-05
-1.61402687238266e-05
-4.72549979687008e-05
-9.14057525061002e-06
-1.11251873710977e-05
-3.24945831846481e-05
6.98857343812456e-06
-8.07172502116098e-07
9.33706375701326e-06
2.41917247947729e-05
5.73486178798369e-06
-1.12770406325964e-05
-2.29035239711342e-06
1.64250149224372e-06
2.39696193364087e-07
-1.94406280215536e-05
-5.2094128217755e-05
3.38972403598823e-06
5.73355176762378e-06
-4.84318527884152e-05
-1.3997113441517e-06
4.05210629417976e-06
8.77343162907939e-06
-5.56518162418688e-05
-1.85775305503552e-05
-4.38922901187729e-06
-1.05215883575233e-05
-4.34601000524925e-05
-1.48579764862683e-05
-2.01286264589194e-05
-1.36388463775486e-05
-2.23881884997716e-05
1.00792559540807e-06
-2.98754069724591e-05
2.2405417220438e-06
-2.15391474866048e-05
-3.07787036843673e-05
-3.61600826353738e-05
-1.02651361429292e-05
-2.32631649883539e-05
-1.74112496441689e-05
-8.45670436074077e-06
-2.23793851346427e-06
-2.13236417679205e-05
-2.91315885313645e-05
-7.35648265328372e-06
-3.44005099875938e-06
-3.85443338740082e-05
-2.79318022843554e-05
1.25369497904623e-06
-1.97842650971214e-05
-4.94938222030108e-05
4.7721681625332e-06
-9.21705494413414e-06
-1.52057854940775e-05
-2.75363097589222e-05
-1.41882333711753e-05
1.04710396186179e-05
-1.08757651593624e-06
-9.28490366806756e-06
-7.65526417439777e-06
-1.91752133965386e-05
-2.72279365323627e-05
-4.83616103431089e-05
-2.19310018856039e-05
-2.12184994044713e-05
-1.9240312868066e-05
-3.24930879278826e-05
-2.11633178671826e-05
-5.95262486040107e-06
-2.24521198179096e-05
-3.84701609446664e-05
1.94816398234205e-06
-1.21087655533314e-05
-4.54247099377075e-06
-3.48739602824517e-05
-3.12279298172552e-05
-8.8786901502859e-06
-2.18982855591106e-05
-5.05063509086702e-05
2.1794207515259e-05
-1.11207403497432e-05
-2.93360487232369e-05
-3.1244883686425e-05
-1.72421774931772e-05
-1.45057179924271e-05
-2.06819786115079e-05
-3.52563220674608e-05
-3.63866547935818e-06
-1.53042977535048e-05
-2.6901145839035e-05
-1.32937676449394e-05
-1.76231938153281e-05
-1.93741754333486e-05
-3.11727478324074e-05
-5.78888085314771e-06
2.3051619841478e-07
-1.85216895776891e-06
-4.77836712480115e-05
-7.9404819119029e-06
-1.14634522172682e-05
1.59228412438191e-05
-1.6800048815667e-05
-2.93683783562947e-05
2.04932019631619e-05
-6.42147200871177e-06
-2.67731416724696e-05
-2.02683866069316e-05
7.53103494131873e-06
-2.14017740405461e-05
-4.8646992138764e-05
-3.14595410865488e-05
-1.83013661512359e-05
3.87109757325998e-06
-7.21551424900302e-05
-4.50490098531846e-05
5.27738666303624e-06
6.16789859892362e-06
-2.20191457027435e-05
-1.37872470612874e-05
-2.4670126947569e-05
-1.8876802123009e-05
-2.19996169522123e-05
-2.64958900559352e-05
-2.70805578296201e-05
-8.52164384842389e-06
-5.84440659485534e-06
-1.69236767487769e-05
-4.46524434985173e-05
-2.82943243700453e-05
-6.82180821240642e-06
-1.3246003160482e-05
-4.3501621155082e-05
-8.52066571622026e-05
7.41024126572466e-06
-1.14337537839896e-05
-2.34789069655047e-05
-1.09924868595685e-05
3.45591886308357e-06
4.22729617267648e-06
-3.35194015853298e-05
-4.73006671946076e-05
-4.52155004028256e-06
2.83536627043183e-05
-3.01547113110723e-05
-7.40790698180637e-05
-1.85037065150162e-05
3.40597149060161e-05
-5.89441159814535e-05
-5.72988700855269e-05
9.67260900964269e-06
1.86992272081179e-06
3.71823274695527e-06
-2.46263337783044e-05
-2.11649822529332e-07
1.41994794121095e-05
-2.54006872627685e-05
-2.77100239773767e-05
1.00725402523641e-05
-9.03528935876845e-06
-1.61516761966845e-05
-1.210168914181e-05
-1.87624212923873e-06
-2.24257857307701e-05
-1.59479937902403e-05
-2.41519246927986e-05
-2.4392612514298e-05
-1.32521044945412e-05
-2.62206886814182e-05
2.5010963614448e-05
-2.30119388993254e-05
-3.4001972916869e-05
-6.11070951798021e-06
-9.66601603054662e-07
-2.40413452835543e-05
-4.58899667329717e-06
-1.68225886852936e-05
-8.10503511468166e-06
-1.95404888677329e-05
-1.43241355145794e-05
7.86995311011646e-06
-4.04711262966837e-06
-3.83639255067397e-05
-2.09606138159498e-05
-2.81941326010677e-05
-2.12929939440401e-05
-1.65159978669093e-05
-3.9966245445325e-06
-3.80989928088757e-05
-1.14514706038079e-06
2.79963052227825e-05
-3.78239979983245e-05
-1.68693296580531e-05
4.46112104754902e-06
-2.17348946306173e-05
-1.90613307008914e-05
-1.01715595572344e-05
-8.53252377669746e-06
-1.89193669560453e-05
-3.91759254661527e-05
-1.53746044710468e-05
7.78222846043868e-07
-6.29085209057742e-05
-8.75544952663499e-06
5.78530813482745e-06
-1.00906754420133e-05
-4.43206550204615e-05
-3.01570536359521e-05
-1.35840596780426e-05
-1.18876708064612e-05
-3.07502151490579e-05
-2.41858872718842e-05
-1.51985876914339e-05
4.60398985592867e-06
-3.79711820761027e-05
-2.88535664099903e-05
-2.45351369866439e-05
-2.94023296424569e-06
-2.05045811133029e-05
-5.05302795575036e-05
-2.07261944677868e-05
-7.67641181073066e-06
-3.4706850371544e-05
-1.57501435662651e-05
-3.26812725105108e-05
-1.87222760192421e-06
8.399196511417e-06
-4.24381923671297e-05
-5.90095230395419e-06
-1.29618786462048e-05
-2.22158654629087e-05
-1.02330452578224e-05
-5.97954866612008e-07
1.45768120010289e-05
-4.92091558546082e-05
-1.96770229031784e-05
1.03118214493566e-05
-4.94813470957242e-05
-2.59983644164772e-05
-1.02382203947781e-05
-1.07983803250199e-05
-1.4277134129094e-05
-1.69194416997702e-05
1.56148113619915e-05
-3.17630656969427e-06
-4.13392178191161e-05
-6.84296119620745e-06
1.35628733287436e-05
-8.67491952869302e-06
-2.25032003731146e-05
3.80338017339435e-06
-4.70975739474353e-06
-1.43132691862399e-05
-2.49907097703221e-05
1.32322268357383e-05
-9.31047534239375e-06
-2.33077439447574e-05
-2.94994382960997e-05
-1.97014963308952e-05
1.31848159278399e-05
-8.15695121280552e-06
-4.29927237618308e-05
-1.45614168858096e-05
-4.19683788430996e-05
-4.22279095395129e-05
-2.358864466114e-05
-3.8473272061879e-06
-5.11817003082426e-06
-2.25484095083505e-05
-1.12234823132361e-05
3.87420116629638e-05
-8.50350267062561e-06
-3.97949594754128e-05
-2.84546506292083e-05
-5.99342931156676e-07
1.63648300964482e-05
1.95897652093783e-05
-1.46562018650377e-05
-1.42582980749632e-05
-7.77471982210005e-06
-9.70922332380465e-06
-3.68968234944769e-05
-1.74215390567921e-05
-6.79239766286248e-06
-3.90935634635925e-05
-2.93222035772642e-05
-3.78994139354138e-05
-4.74268107121508e-05
-5.22269192429641e-05
-3.24911486387302e-05
-2.35431875151058e-05
-5.52665145431492e-06
1.29416834874468e-05
5.66040402991695e-06
-8.823362117297e-06
3.11125679493579e-06
-9.15891401766929e-06
-5.37934232268127e-06
4.59251659607081e-06
-2.4728022355782e-05
-2.04305728742482e-05
-1.38223508385458e-05
-4.54346995637522e-06
-1.88888644056904e-05
-5.05654654362509e-05
-4.70667762572306e-05
-4.38113647059757e-05
-2.4788882982705e-05
-5.73142392851115e-05
-4.19115868763997e-05
-7.83341833311864e-06
-1.91014108782398e-05
-7.6020754241464e-06
-1.37395310676582e-05
-1.01320872606054e-05
2.03346546356659e-06
-4.47344631051299e-06
7.37656832607063e-06
5.01306965462657e-05
1.87282650496115e-05
-9.53376244027208e-06
1.21315964571176e-05
-6.51241291562291e-06
-2.14561487195303e-05
-7.80347709291468e-05
-2.1341421120215e-05
4.58191379417874e-07
-2.44179892128284e-05
-2.46700719932778e-05
-3.04190021491022e-05
-2.36401965435075e-06
-1.22088269640318e-06
-2.88552264304664e-05
1.11927067653717e-05
-4.9836717668533e-06
-2.84941633069295e-06
-3.25746915256133e-05
-3.2747764506214e-06
3.36443217594148e-05
8.83603232529262e-06
-1.82375093326896e-05
6.88739047374383e-06
-1.97438529279681e-05
-1.60291818313864e-05
-2.45466381913251e-05
-2.95885652567409e-05
-5.09525420483505e-06
-3.63880747538688e-05
-3.45692743405239e-05
-1.7741283647323e-05
-1.70714325521525e-05
-3.04091376678304e-05
-4.08860974541156e-05
2.38636667366439e-05
-8.0596297433137e-06
-1.59000105171953e-05
-4.4118158286342e-06
1.40088406239482e-05
-8.26882788114681e-06
-2.5416843159305e-05
8.79391143798235e-06
2.04119003976721e-05
-2.06805723541959e-05
-6.94731191306763e-06
1.63922101323143e-06
2.74861617293681e-07
-1.64987510254156e-05
-2.58688407013973e-05
-4.50040115045754e-05
-3.32603782588708e-05
-5.9531595937209e-05
-5.55790774120176e-05
-2.0315162573298e-05
1.01966611915993e-05
-4.54925528224991e-05
-5.43972456764075e-05
4.72323419040633e-06
9.34384123733992e-06
-9.16605585088173e-06
-4.37669332097984e-05
2.63824244480854e-05
3.36365827051018e-05
-3.25423461841951e-05
-3.06482572484266e-05
3.10150074790819e-05
-9.31066646774653e-06
-4.32958098588395e-05
-4.28811164574249e-05
1.18704179828745e-05
1.80514805415621e-05
-5.27845060527709e-05
-2.4025969218634e-05
-4.0965142885661e-05
-2.58599310356556e-05
-5.72802466832842e-05
-3.75228753482692e-05
2.00560601860819e-05
-1.39631771614837e-05
-3.50956745290968e-05
-7.3088622595764e-06
6.04388743715938e-06
1.62762024565685e-05
-1.31902223904075e-05
1.81899203976489e-05
1.36127230782614e-05
-1.88861007642343e-06
8.4901748330769e-06
-1.71966761280375e-05
-1.8848045002733e-05
-1.01612983949513e-05
1.53630848139612e-05
1.75325665138995e-05
-9.11525539853507e-06
-5.7130861931145e-05
-5.29329876374134e-06
-3.15720360662886e-06
-7.66728103670016e-06
-2.00339946612375e-05
-3.30890601940049e-05
1.20268061152971e-05
-3.67094155948391e-06
-2.92774548466807e-05
1.28843456557411e-05
1.76575997393873e-05
-1.21975012148838e-05
7.74242839444187e-06
-1.11832179187693e-05
1.25418564126556e-05
1.51401902668701e-06
-3.73175479336918e-05
-1.46632228639706e-05
-1.99852535267609e-06
-4.51681389266409e-05
-3.51498348555563e-05
-3.30370007929331e-05
-4.97596560581866e-06
-4.12621808238713e-05
-6.99955960426107e-05
-1.39934103518763e-05
1.6297678510513e-05
-3.09295592983604e-05
-3.83825701449705e-06
1.63625332789105e-05
1.9521490248078e-05
-4.36952985065859e-05
-2.91607046533469e-05
-4.9925285189641e-06
-6.63207069503501e-06
-1.42904814443146e-05
-1.82514687358277e-05
-2.10248251011857e-05
2.23458417456871e-05
-3.74697451164965e-05
-3.87841236333746e-05
-4.08048274736705e-05
-3.95277643793091e-06
-4.59166872488986e-05
-5.99502842603818e-05
-4.7050794432082e-05
-9.36663653564923e-06
-4.47455311953822e-05
-4.09894555716958e-05
9.29872110872734e-07
-6.48271683444216e-06
-2.96062250749069e-05
-2.23200473495685e-05
-2.75141300678698e-05
-2.7203801482461e-05
-2.74692409990685e-05
2.62728466385227e-06
1.51784855368742e-05
-1.19912687012055e-05
-3.27175581665755e-05
-9.81707606529844e-06
9.37286567127994e-06
-1.98975053662199e-05
-4.92234214754893e-05
2.70632427486299e-06
1.11813159274192e-05
-2.56982388064645e-05
-3.91300417528169e-05
-4.79601418206666e-05
1.92694606220915e-05
-3.09588760798568e-05
-4.82597741250824e-05
-9.54704926678325e-06
-1.96318119518183e-06
-1.01522998051379e-05
-1.65459825504724e-05
-2.67323246166955e-07
2.38967045164865e-05
-3.94605016407969e-05
-4.92572391239796e-05
-3.14861396895866e-05
1.32535766835294e-06
-1.59277063838433e-05
-2.33142129959558e-05
8.26407823099376e-06
1.3436975364271e-05
-3.16692912550294e-05
-3.47616030528396e-05
-7.3520708317246e-06
2.13942934521238e-06
-3.39852506245983e-05
-5.0827730976569e-05
3.27030290600536e-05
3.23072850977516e-06
-2.66633072879522e-05
-2.36343219250167e-05
6.16409256388724e-06
-2.27601364325596e-05
-3.45739637459845e-05
-2.46535353375807e-05
2.29432940741034e-05
-1.33581994528474e-05
-5.5448211209816e-05
-4.99373713449146e-06
3.28800983541119e-07
-3.81371704535942e-05
-2.67919278160781e-05
-4.58836865976039e-06
6.26655466742819e-06
-4.52830682216249e-05
-1.17638673073458e-05
5.99006404462459e-05
2.85981207402669e-05
-3.94401942071607e-05
-5.30585447737219e-05
2.08429692677795e-05
1.95007915491907e-05
-4.72628000532799e-05
-6.64044813628787e-05
4.05441379436824e-05
1.00925195659563e-05
-5.47855744347838e-05
-3.08748484865764e-05
-1.12085369843526e-05
1.90809048612555e-05
-6.87050207232572e-05
-5.95475993656665e-05
-6.98001947331396e-06
5.36584985354526e-06
-4.37038662421359e-05
-5.69799869429916e-05
9.11209312353073e-06
1.45085713186906e-05
-1.81587364582687e-06
2.21159368077913e-06
-2.10903919145057e-06
-6.7273008968862e-06
2.20070318709161e-06
1.921773564869e-05
-2.51407812720322e-05
-3.95590784706859e-05
-2.28326780066259e-05
-2.84575111904381e-05
-5.6266262193767e-05
-8.16820262688581e-05
-1.47238656445459e-05
8.35157372654498e-06
-4.75069666195495e-05
-5.22466498877025e-05
2.01950474976808e-05
7.8535684838791e-06
-8.55636532565818e-06
-6.80160278168964e-05
7.2820887710066e-07
4.79797235432235e-05
-1.75622744349827e-05
-1.94251906664957e-05
-2.43108177656276e-05
4.0386401433323e-05
2.46732800837356e-05
-3.39640958640705e-05
-2.33297608415656e-05
5.55484926087995e-05
3.61374855131072e-06
-4.44106701051685e-05
-1.52682331103469e-05
1.42304663248256e-05
-5.31447799977192e-05
-3.1793481706062e-05
-2.54543193836091e-05
9.33481208054585e-06
-6.84791298178179e-06
-8.82319791159652e-06
4.97060048108697e-06
-3.19984270306367e-06
-2.14536664810686e-05
-4.16120791229369e-05
-1.56537804294466e-05
-1.7357197116538e-05
-2.8002234237536e-05
-2.57315132347524e-05
-2.88429018811691e-06
-1.34444246857038e-05
-3.09676805473606e-06
-2.1507345765392e-05
-1.28215114058577e-05
-1.83209315317972e-05
-6.26525095012467e-05
-4.97065418314664e-05
-1.56511016098424e-05
-3.83738037002984e-05
-4.61667196452992e-05
-1.59668316019664e-05
7.76363004590248e-08
-5.22485382767964e-05
-4.36539398076193e-05
8.31525679679102e-06
2.68772635793797e-05
-4.27954092872305e-05
-6.12069322099505e-05
2.24278459406239e-05
2.2997839911452e-05
-4.15378544227448e-05
-3.40544214386064e-05
-3.85971583296346e-06
3.70136590068437e-06
-6.11004790548055e-05
-6.08967964338608e-05
-2.81405441471526e-05
-1.19127209215122e-05
-7.52561683561898e-05
-4.19547097124657e-05
-4.29493867667779e-06
-1.91706401878312e-05
-4.42717632867462e-05
-3.37442253776954e-05
-6.9569224736036e-06
-1.36855350657637e-05
-1.57093289025124e-06
6.76768390037602e-06
2.38197516245681e-05
2.40378539725719e-05
1.07457153500098e-05
-6.43277729750341e-06
6.71113569692608e-06
-1.28080851333791e-05
-8.93692630606543e-06
-2.28256739658321e-05
-3.02475496663634e-05
-4.09333310469499e-05
-1.62081858186361e-05
-2.11429730838443e-05
-2.37265819391103e-05
-9.00502022694725e-06
-3.78139420343119e-05
-8.23927916737431e-06
-2.77805407831229e-05
-4.75765948298883e-05
-1.62990393794318e-05
9.94192244953606e-07
-1.02018967682287e-06
-1.03089593285145e-05
2.19063743150991e-05
2.06513059835395e-05
2.04263873993241e-05
-1.49996388511472e-05
-9.59313082720811e-06
7.46659754424912e-06
-2.34367327759293e-05
-3.24346729448754e-05
-2.53466248505973e-05
-2.53071675741915e-05
-1.50766889879322e-05
-3.34070686129791e-05
-1.77755053044194e-05
-8.18956457035858e-06
-1.66452723244056e-05
-5.32094802979112e-05
-6.43749225324961e-06
2.12259826727534e-05
-2.21619914643249e-05
-4.28947540107913e-07
-6.40059059243672e-06
3.11074721567636e-05
-6.54589037696683e-06
-2.23177799316586e-05
2.03437906467538e-05
-1.63930505161851e-05
2.04760076858861e-06
-4.27634500056984e-05
-2.68526607002604e-05
-3.5243833829674e-05
-3.73010497720528e-05
-3.79615743529604e-05
-5.08666329889052e-05
-6.29983235738936e-05
-4.53265196571003e-05
-3.14840518263984e-05
3.45105905129161e-06
-1.41451143832268e-05
-3.02612569281507e-05
9.91807986606703e-06
-1.79421295937779e-05
-6.93735788498741e-06
-1.70451716123121e-05
1.29588392476951e-05
8.07102335822498e-06
-4.09228690232423e-05
-1.57938491842366e-05
-1.24002746741799e-07
-1.79651071257328e-05
-2.36079422289739e-05
-4.66334368028496e-05
-1.40270667505225e-05
-2.62435723776443e-05
-5.09482088541378e-05
-8.12987478511273e-05
-1.74540435968977e-05
-9.8609989687372e-06
-4.80639944776178e-05
-2.04854981419722e-05
-2.28466185970498e-05
2.00643905837032e-06
1.35552094890015e-05
-1.44428801104207e-05
2.67063214234682e-05
4.14231591731165e-06
-5.13503308213017e-06
-1.23582815671983e-05
1.79363019431669e-05
4.16033842241858e-05
4.6213415480186e-06
-1.73491437025704e-05
2.47953669445182e-06
-3.69806799367269e-05
-3.05371567440974e-05
-2.54457126218749e-05
-2.44039320235371e-05
-4.48786567505924e-05
-6.6312698471864e-05
-1.97648791482233e-05
-1.19790779566806e-05
-5.4997999438932e-06
-3.12517567326033e-05
1.27691606236702e-06
6.15337231633631e-06
-1.61038301252399e-05
-2.15852991439193e-05
1.74564594904925e-05
1.59716003722643e-05
-2.5756940835265e-05
-5.15065797229118e-05
1.31739400567732e-05
1.04342873948659e-05
-2.05028261287686e-05
-4.78781266486048e-05
-2.6546854302457e-05
-7.28673445308339e-06
-4.688968536429e-05
-3.99821641066953e-05
9.77272510529693e-07
-3.77614774455401e-05
-4.1468841896363e-05
-1.96387850194457e-05
1.35864969903551e-05
1.74281557530654e-05
-3.54313938360265e-06
2.78531137143197e-06
2.51033451080973e-05
5.52418890240011e-06
-9.56705037273138e-06
-3.04044357576656e-05
-3.01269581269178e-05
-6.16317707869772e-06
-3.21553446572656e-06
-1.91595493433207e-05
-1.63865761382116e-05
-5.44099441073358e-05
-4.92894622178529e-05
-6.24062145411787e-05
-1.91648309912881e-05
-1.32013616748963e-05
-7.08058246292528e-05
-4.63844703374026e-05
-1.23810711129018e-05
-4.61648329663572e-05
-2.31117650539814e-05
-6.06155747589769e-06
-4.08618870419844e-06
-3.32200300422094e-05
-3.61298275567454e-05
-6.46120829750843e-06
-2.23077876791206e-05
-2.77689530868507e-05
-2.90826487530626e-05
1.44302342008719e-05
-1.07423859503187e-05
-2.01398314679872e-05
-3.81770640445818e-05
-4.96313896931475e-05
-3.00790432693217e-05
-4.04037236864646e-05
-4.26135980094724e-05
-2.03530191542503e-05
-2.27291443359599e-05
-9.64685580169037e-06
-4.65184576965962e-05
1.48735855545335e-05
-1.60680415177319e-05
-4.07207131560797e-05
1.12370495887999e-06
-1.58997689997289e-05
2.17323054000947e-05
-2.32978290423746e-05
7.64585695639802e-06
2.58304989777747e-05
-5.95871877704359e-06
-4.01744649143401e-05
-2.91040537633226e-05
-1.38868104266342e-05
-2.09045971885064e-07
-5.78524585310127e-06
-3.52298379102157e-05
8.63034006824743e-06
2.49948768803921e-06
-3.67619965380194e-06
-4.35314967927764e-06
5.27381154202399e-06
-2.70409361435796e-05
-1.86473312178292e-05
-6.96571505737818e-06
3.94327220709653e-07
-1.94326542014938e-05
-3.65070259224984e-05
-7.19545778542049e-06
-2.2461439809202e-05
-1.64852026853018e-05
-2.15979144927918e-05
-1.16730619065495e-06
-8.86055022626243e-06
-2.74086670648115e-05
-1.90013009020072e-05
-1.11067734139772e-05
-1.83097549797073e-05
-3.37686072935154e-05
-5.97057420513328e-05
-3.5440480045264e-05
2.00907173907129e-05
2.46939910449828e-05
6.52308244073933e-06
1.96258136204468e-06
-7.23819131555794e-06
-2.23390251861153e-05
-3.90205846227943e-05
-3.59051105008263e-05
-4.12123235160089e-05
-3.43029415913382e-05
-2.1585149968776e-05
-1.4022332050641e-05
-4.67585931206497e-05
-4.30420289627579e-05
-2.65612396580203e-05
-2.25563329023442e-05
-1.67652669734269e-05
-4.42347430785759e-05
-2.63604189668297e-05
-7.99634726284868e-06
-3.50218592365974e-05
-5.28785813161323e-06
6.06069493814214e-06
-2.0058785985607e-05
-6.71369853790055e-06
2.16850409033931e-05
1.52160118377289e-05
-4.38073061195328e-06
-3.6223526375205e-05
-3.84256646127074e-05
-2.38671151355732e-05
-1.68054855316315e-05
-5.39544461886075e-05
-4.76087288055169e-05
-6.98450569734131e-06
-1.2535409451739e-05
-3.74037062639883e-05
-4.3340047558352e-05
-6.49039924848396e-06
-2.40983108569878e-05
-2.99508382909107e-05
-1.18869563765066e-05
-5.22108768206032e-07
-1.12914299206556e-05
-2.27988232058785e-06
7.76573217937213e-06
2.32848553087547e-05
-1.85019575558228e-05
-4.49060625420801e-05
-1.19298878518607e-05
8.57736729796217e-06
-3.41003976256206e-05
-2.27619702157257e-05
-1.99986020383765e-05
-3.12876239825847e-05
-3.08449427949043e-05
-6.28092124808651e-05
-5.50738041903131e-06
-2.95693645495581e-05
7.99871921176113e-06
-3.27836158835246e-05
6.62951761406654e-06
2.29090230136261e-05
8.06147490918401e-06
9.96118662026328e-06
-9.47375601125883e-06
-1.14164882204845e-05
-4.85654448109263e-06
-1.39768095784793e-05
2.04371716773946e-06
-1.76058486225611e-05
-2.14332157542714e-05
-4.08791014285302e-05
-1.74960272035573e-05
-4.57983982866735e-05
-3.52822439531144e-05
-2.65989628991234e-05
8.08302816005806e-07
-4.68347948639623e-05
-5.51727937047255e-05
1.14934157320174e-05
2.59018419452372e-05
-4.29314705896263e-05
-1.52764206161603e-05
4.79354121284946e-05
-7.29725414357973e-06
-7.01605954168225e-07
-2.50616196245995e-05
-1.15683354635833e-05
-1.19463900988147e-05
-2.1784141810155e-05
-3.78211108991799e-05
-2.29559332086318e-05
-2.52357266152294e-05
-1.38110780361986e-05
-4.03887497838781e-05
-1.23866220869799e-05
-1.38732110777e-05
-2.27576629427197e-05
-3.31511913548483e-05
-2.46333627154843e-05
1.06855700762214e-06
-4.42514522149518e-05
-1.77316884511211e-05
-1.47886581277198e-05
-2.64732803621937e-06
-1.63525227932117e-05
-1.10475495019076e-05
-2.65260332015472e-05
-2.80768172737682e-05
-2.20407692809403e-05
-8.69242891357993e-06
8.702098689075e-07
-3.1975683810356e-05
-3.31833056487904e-05
-3.03920934070229e-05
-1.28962475195521e-05
-2.3551535991974e-05
-7.87366912009616e-06
-1.87304728410974e-05
-2.16982335951013e-06
-1.08258310409806e-05
-3.82519088785655e-05
-3.38441290301295e-06
1.17033910099305e-05
-1.31877283990443e-06
-2.04269984054089e-05
1.59166889829164e-05
1.49696638825441e-05
-3.02808547853259e-05
-2.92169474005815e-05
2.61134819991226e-06
4.19947455693286e-06
-1.42675518544575e-05
-1.32376187449778e-05
-4.23646858352167e-06
-4.11844927279997e-05
-6.4306477475647e-05
-6.51823629090794e-06
2.27929108680828e-07
-2.42551645983912e-05
-2.77242455167438e-05
-1.68746950362493e-05
2.7951946815983e-07
-3.42848674272918e-05
-3.2883497138406e-05
-1.06459901399387e-05
1.5034426958806e-05
-9.33064648795198e-06
7.80347219050008e-06
-1.28195334115557e-05
-8.98868734610058e-06
1.323461184778e-05
1.19501888724029e-05
-1.8464856032969e-05
-4.68359787294106e-06
-2.41096253574447e-05
-1.55975939060896e-05
-2.4411945313279e-05
-4.32144285637625e-05
-3.01520000298812e-05
-3.92593440074137e-06
-2.56123427869108e-05
-3.27072760333076e-05
-6.05687121416663e-05
-2.47635788528537e-05
-2.69895465678402e-06
-2.97340450134357e-05
-3.81422967015738e-05
-2.48313415790677e-05
-8.16907109611408e-06
-9.1600994836234e-06
-2.51378727094503e-05
1.15779321179312e-05
-1.08345317718804e-06
-2.18117467549e-05
-3.06233562892823e-05
6.97616533169614e-06
-3.47347592324434e-06
-3.56826360073862e-05
-3.15392213193832e-05
-1.15635398303069e-05
1.29222339292554e-07
-5.12125077769157e-05
-9.03588560493167e-06
-9.03600454954665e-06
-1.37719945029208e-05
-2.54801464391849e-05
-3.90804166666423e-05
4.36689549628786e-06
-2.4133718930079e-05
-6.88310712433924e-06
-5.9765925437114e-05
-4.09177931623038e-05
2.85956213632612e-05
2.03909551704278e-05
-4.78062091494347e-05
-2.03201125219175e-05
1.38206638710038e-05
-4.25492278422557e-07
-2.81143818957679e-05
-5.45747085641546e-06
1.51175904160157e-05
-8.65010620650901e-06
-3.40466668680684e-05
-3.93289704672611e-05
-2.11901127024574e-05
-2.814079492544e-05
-1.81024171735534e-05
-5.26387557151686e-05
-3.25679252137198e-05
-2.79513192796283e-05
-4.21941388421121e-05
-2.78193805949313e-05
-2.26367416886922e-05
2.11385058139086e-06
-3.28400338220115e-05
-3.88101031011947e-06
2.8629398001152e-05
-1.60570080324447e-05
-1.00229817472405e-05
9.76781305950959e-06
-3.03298769372621e-07
1.64966316753823e-05
1.15181509463431e-05
-3.68096328842907e-05
-1.7074517483882e-05
-1.7054331953031e-05
-3.29571934494913e-05
-1.14231732457107e-05
-2.94911591609315e-05
-1.66899369209531e-05
-1.55849393921243e-05
-4.0025930212803e-05
-4.1226190227997e-05
-2.90599038343139e-05
-1.35582517228867e-05
7.41561166918482e-06
-1.72029957681411e-05
-3.02821506552409e-05
1.21980682907699e-05
-4.92315863782203e-06
-2.7366098673151e-05
-2.08090515934367e-05
1.43661413129994e-05
1.13045505287558e-06
-1.49954180493447e-05
2.02522063728249e-05
3.58394861686162e-06
4.22418449464762e-06
-5.05039722150293e-05
-5.54545054815305e-05
-2.34858976892437e-05
-2.60201274266865e-05
-3.63774931194404e-05
-2.89634581119077e-05
-3.29061264583877e-06
-2.19347020412379e-05
-3.05212805078761e-05
-3.34352049274277e-05
-1.16763512527568e-05
-4.97518180492294e-06
-1.82241346545275e-05
-6.18467717375048e-06
-2.30606045854458e-05
-6.03925043202139e-06
-1.72427564651837e-05
-1.30323743726494e-05
-4.40268681342717e-06
-1.56893926373966e-05
-5.40936049950359e-05
-2.22787664584859e-05
-9.20024301653859e-06
-7.05635832331098e-06
-2.03733971559047e-05
-5.82353116873896e-06
-1.66261444057517e-05
-4.14361002929867e-06
-4.68966408090552e-05
-4.78928608262015e-05
-2.40708722948162e-06
-2.42163800603415e-05
-2.64144705926284e-05
-1.85717352088856e-05
1.86821588039227e-05
1.61386446679716e-06
-2.14265813438383e-05
-6.00560869365878e-06
3.92997697971933e-06
3.03851627777417e-06
-6.70718404015368e-06
-1.46909361935596e-05
-1.23744758483374e-05
1.55058329825284e-05
-6.06300552365181e-06
-5.06281391042768e-05
-4.18676330257718e-05
-2.04467377549135e-05
-2.83861628449984e-05
-3.59908489432312e-05
-6.36152669408534e-06
-3.34165567465502e-05
-3.70173821988572e-05
-2.26325751993798e-05
-2.79956922612452e-06
-8.56198349956934e-06
-5.30108327168292e-06
8.25308069392489e-06
-8.63922231847957e-06
-1.81632983459144e-05
-1.04632178431714e-05
3.10854559943242e-05
9.11829875021526e-06
-1.6927848505767e-05
-2.44818931080117e-05
-1.18315808950806e-05
-2.2070422347701e-05
-4.75714423378906e-05
-7.63166331590813e-05
-2.0147135859611e-05
-1.7889238723904e-05
-5.16670830029077e-05
-4.84022818705265e-05
-1.38725542012553e-05
-4.51114097275543e-06
-3.45607961275802e-05
-1.52489548839715e-06
-4.25711912621024e-06
-1.55452078043938e-05
1.62243878116465e-05
3.08093061264275e-05
2.38734318754077e-06
-3.18842467868282e-05
-4.7910005874589e-05
-5.35903472843538e-06
2.10245373674239e-05
-2.48729783153334e-05
-2.29468704517388e-05
-4.13472627864215e-05
-2.59607983163882e-05
-5.27000424124872e-05
-3.46854869665413e-05
-2.73469023864747e-05
-1.80606527959339e-05
-2.59976380850886e-05
-4.66877520640848e-05
-2.55523571103279e-05
-9.26307483501855e-06
2.03927466505241e-06
-1.83093988009078e-05
4.0123421458791e-06
1.49824226702832e-05
-6.87209406551755e-06
-1.62720910047946e-06
2.01933974875742e-05
-1.26358791849166e-05
-8.51775043968784e-06
-1.84900295220236e-05
-2.00152508780298e-05
-2.53955079435173e-05
-6.38927481145506e-05
-1.32592328247041e-06
-2.04770430884216e-05
-8.69825757381333e-06
-1.04951498531718e-05
-1.57251224213315e-05
5.3331386274544e-06
-3.89611204054474e-05
-2.67870894963423e-05
3.29579970748445e-05
2.68850592851871e-05
1.28522433016797e-06
1.27323191534412e-06
-4.55073904622052e-06
1.66283644576307e-05
-2.52238703054547e-05
-3.05286104993644e-05
-8.03008400749427e-06
-1.79647842608967e-05
-4.99367781843384e-05
-3.78874461078072e-05
-2.3166320816265e-05
-1.27759214681716e-05
-3.68999273742726e-05
-2.76789737472488e-05
-2.70488907428391e-05
-1.26970988976118e-05
-2.00334964535383e-05
-1.12621581097841e-05
6.26081919866847e-06
-8.04828467690992e-06
6.73287162094844e-06
-8.00487609065775e-06
-6.55282584602968e-06
-9.46533056303895e-07
-1.30553165826551e-05
-2.43181737951699e-05
-8.80137911983052e-06
-4.68987805852713e-05
-3.05264601135448e-05
-3.55657071692736e-06
-2.52516036238089e-05
-4.86073936035484e-05
-3.52011897098499e-05
-3.13958876404854e-07
-3.84905037401973e-05
-2.17127835568273e-05
-3.22990551126211e-05
-9.25097726122939e-06
4.70051893901496e-07
-2.67260870578397e-05
-1.76132084714823e-06
2.29810602289028e-05
1.21259347260002e-06
-2.91313255384889e-05
5.71814827411295e-06
2.1539310259984e-05
3.61052596339025e-06
-5.1839939348698e-05
-2.79416430345508e-05
8.85375474461926e-07
-4.71431806005958e-05
-6.79510849285452e-05
-5.04519000249425e-05
-1.19331896049736e-05
1.49723430724016e-05
-5.70911726436444e-05
-1.33142040436465e-05
-1.1213715754481e-05
-2.39714424749064e-05
-2.20901863327647e-05
3.84099607755219e-06
-8.04995017189393e-06
2.3723754981088e-06
-1.22365624399099e-05
-3.87366696777099e-05
-1.055412716195e-05
4.55155016183186e-06
-1.33598484343143e-05
-1.00369256608761e-05
-1.2284791758391e-05
-2.86557492993836e-05
1.17603308118852e-05
-2.91671083259545e-05
-2.81962127460396e-05
-3.11468880751869e-05
-3.00877683621296e-05
-9.83046700126999e-06
-2.58568481257055e-05
-3.08142930225632e-05
-1.11921151902781e-05
-2.1359682853874e-05
2.65685647802973e-05
-1.33986387742826e-06
8.34228617775834e-06
-9.7009555570593e-06
2.63091212161507e-06
2.51017866927205e-06
6.47863257869559e-06
-1.08913876377532e-05
-2.03482243724366e-05
-1.35580694143888e-05
-3.03924478204168e-05
-1.11378761327296e-05
-5.46247300210638e-05
-2.28729831481285e-05
-1.66567339433127e-05
-4.8318313422469e-05
-3.47583818718332e-06
-1.91717460932925e-05
-5.979141796963e-06
-8.07821628822653e-06
-1.51743191961283e-05
-1.78966525168542e-05
2.90039919428645e-06
1.1362834593464e-05
-9.51252201602536e-06
-2.08159742437071e-05
-1.72748865456156e-05
-2.51934065687047e-05
-3.92593376272291e-05
-5.60883560627449e-05
-2.90108486269117e-05
-4.94781777523002e-05
-5.58319404287557e-05
-2.47430927583116e-05
-2.27582405862613e-05
-4.52749604820597e-06
-1.67952622387844e-05
-2.29803736575208e-05
4.04434208885632e-06
-1.26977072710522e-06
-2.61838405524701e-05
-6.84942638546175e-06
-3.34957326683871e-06
2.26436869303544e-05
-5.64460081638017e-06
-3.78930080436642e-05
-1.97432817038773e-05
-2.46137129471177e-05
-4.74585039590126e-05
-2.87413790835962e-05
-3.9858111405181e-05
1.25530832894715e-06
-2.60957927666111e-05
-2.70604749174623e-05
-1.01081879246364e-06
-2.40055341258409e-05
-3.2494656387246e-05
-2.16402973638914e-05
-6.86465276102372e-06
7.24770112213043e-06
-8.67451035491883e-06
-2.28122444938497e-05
3.15973857320397e-05
-6.76008407312834e-06
-1.3801910379493e-05
-2.57647705154344e-05
-1.95703661992305e-05
-2.38097317643853e-05
-2.77388089004937e-05
-3.84138614603732e-05
-2.94634299383085e-05
-2.83066341426521e-05
-2.83129610302801e-05
-2.05305886385927e-05
-2.55427376533311e-05
-3.54301677972027e-05
-3.66035441645814e-06
1.4878217994597e-05
-5.55462245580664e-06
-9.83879349294302e-06
-1.08593941555908e-06
2.27815658844967e-05
6.21142255743149e-06
-2.49028489295775e-05
1.26866759317987e-06
2.88723589919805e-06
-4.72524335699033e-06
2.011955233646e-06
2.16799494184766e-05
-1.12325475929244e-05
-2.23676744338587e-05
-2.77220373125659e-05
-4.06990842115432e-05
-1.20597865463409e-05
-1.48998127308737e-05
-2.75275973756137e-05
-8.88427032516909e-06
-7.52698759600555e-06
-9.35502824256865e-07
-1.7881190867636e-05
8.35242048908674e-06
3.09601434518495e-05
-3.73707923489189e-06
-2.15363410453266e-05
1.8928986168222e-05
3.80543095526028e-05
-1.25280771690732e-05
-9.23558177644775e-07
1.29318316280856e-05
-3.67294923348474e-05
1.462710011532e-06
-3.93649642114645e-05
-2.69757022323655e-05
-2.54204623957442e-06
-3.79854819797512e-05
-4.94413423043589e-05
-4.28497092790161e-05
-3.38624628354887e-05
-4.48429430224814e-05
-1.34653450275615e-05
-9.13894540802122e-06
-2.24010584339241e-05
5.87969371779777e-06
1.25506084623119e-06
-1.48045324167411e-06
-3.02053879602502e-05
-3.01129682414343e-06
3.83032630074374e-05
-2.92115686250604e-05
-5.37232641890694e-05
-2.439711217381e-06
5.41538735615335e-06
-9.37207738550879e-06
-4.45450339176912e-05
-9.57911174312956e-06
-3.34654585013103e-06
3.95644071314406e-06
-3.02368362469603e-05
-1.01691787934447e-05
2.25136173585229e-07
-1.49646262279925e-05
-3.65174879940534e-05
-5.35153147914144e-06
-1.41175349588316e-05
-1.50208711766167e-05
-2.93293017595618e-05
-3.70095468440745e-05
-1.3880942209503e-05
-1.08230095064157e-05
1.94666620117534e-07
-1.31108430201297e-05
-2.0605223341359e-05
3.83063939557018e-06
-5.85134853007962e-05
-7.37229609979802e-06
-1.07025029434264e-06
-2.34656265297033e-05
-1.2400437999422e-05
-1.68703825579355e-06
-3.08689147913574e-05
6.53637026788616e-06
-1.52950959286129e-05
-2.73987367493782e-05
-8.80962261318801e-06
-5.1133990717501e-06
-1.9841119061256e-05
-6.54765068897586e-06
-7.62286853305138e-06
-8.26087126301492e-06
-6.65246199374278e-05
-1.35785732468394e-05
-2.13628433674406e-05
-1.31255753932412e-05
-1.6283566561646e-05
-1.17810500738661e-05
-2.17709124860997e-05
-1.56586357470565e-05
-2.41379767641144e-05
-1.97990183435776e-05
-5.64532310827843e-05
-3.27555074408887e-05
8.44909087779734e-06
-2.10124806948499e-05
-2.37405516603573e-05
-2.76985924422133e-07
-1.37023478633975e-05
-1.59937201342769e-05
-3.85165173689776e-05
9.80553521760739e-06
-3.51595276631542e-06
-1.3821469211958e-05
-7.39176261775999e-06
-5.77501498786475e-06
-1.56213113642765e-05
-2.01579936780502e-05
-6.26988642212365e-05
-5.08770555352343e-05
4.62891346387068e-06
-1.43748610896087e-05
-3.54529055823356e-05
-1.31071600072049e-05
-3.97509531991083e-05
-1.99923880957816e-05
-5.95250427874564e-05
-1.33850157507239e-05
-8.62215473873214e-07
-5.14997523437575e-05
-2.10429361299208e-05
-1.29183203583809e-05
-6.11626342366871e-06
-3.65561892134164e-05
-2.74624312420465e-06
-3.14799472156187e-06
-1.52603627261554e-05
-1.27982874859051e-05
-1.50177772213615e-05
1.13665398161149e-06
-3.11432560922596e-06
-1.00032562968061e-05
-1.44447741072096e-05
-6.99789952122319e-06
-1.67940320059422e-05
-5.55776458234459e-06
-4.42832692339563e-06
-3.1174737260064e-05
-1.54270067698829e-05
1.61605859492106e-06
-1.98274906562329e-05
-1.3697542292249e-05
-3.08720203160051e-05
-5.42477533522075e-05
1.09261283545056e-05
-1.1697955402629e-05
-2.5294935235409e-05
-2.79736033947966e-05
-1.38229193415047e-05
-4.86273924967223e-06
-3.20546485132904e-05
-2.55945132806955e-05
1.64322927729706e-05
1.86027087624849e-05
-7.89978447782253e-06
-6.68394169993071e-06
2.33049507882754e-06
-1.98929730476699e-06
-1.75041104607361e-05
-3.56047810195498e-05
1.02392038426527e-05
-2.57151926006264e-05
-3.48405647178961e-05
-2.70915379383973e-05
5.27626005092088e-06
-2.03515368469298e-05
-3.93635459221508e-05
-2.03333877434161e-05
6.02687855414023e-06
-1.23135895348588e-05
5.84608638718998e-06
6.89101505322102e-06
-6.02383294301077e-06
-2.95299694168931e-05
-1.59279666035565e-05
5.43272777663729e-06
-3.80268433485067e-05
-2.30772033790488e-05
-2.35745537595785e-05
-1.58109788888611e-05
-4.63467791180554e-05
-1.99582525856254e-05
-2.72364840531575e-05
4.27031180328769e-06
2.4852057635234e-07
-3.05997334723285e-05
-1.5065367995489e-05
1.40482303872778e-05
-2.84154255121733e-05
-2.37497655615531e-05
-1.04388122733786e-06
6.75056044076783e-06
-1.09521972251416e-05
-3.84190810589013e-05
4.36003621896722e-07
-5.75439723201202e-06
-4.10160173202915e-05
-3.72029489332464e-05
-2.5785732696054e-05
-1.11186650786996e-05
2.67880955846453e-06
-2.41944712688035e-05
-3.47617890792907e-05
-1.37529203187888e-05
-1.03046919344094e-05
-2.53857749439234e-05
-1.74586679117913e-05
-2.36081485244377e-05
-3.12713361425532e-05
-1.5873578700624e-05
-3.66359250234758e-06
-4.76295298079881e-05
-1.70125706475872e-05
5.6675909102324e-06
-1.19281962517228e-05
-4.38878105237464e-05
-1.25313249567775e-05
1.59315887534776e-05
-2.69920220737535e-05
-3.69917056790066e-05
-1.86152066011548e-05
-1.13518335600408e-05
-5.06535815251753e-06
-2.41814418330474e-05
-3.27080182456515e-06
-4.02624587499821e-06
-3.08555259914502e-05
-1.30657991907974e-05
-1.46236669019172e-05
-8.83505627839988e-06
-1.50203017433474e-05
-4.58375523189651e-05
-2.12844850069917e-05
1.91776313726455e-05
2.49460052075232e-06
-5.04902451485779e-05
-5.33707392149221e-07
-1.8504541619819e-05
-3.93486813501718e-06
-3.49745019269201e-05
-1.03362188526254e-05
5.95938082059541e-07
-2.13265186374574e-05
-1.73024989899589e-05
-4.36811148364792e-06
-1.09685203780506e-05
-5.94568751726927e-06
-4.41848349801482e-05
8.51874763116194e-06
2.20220406305368e-05
-2.5287288776994e-05
-3.20188797504805e-05
1.46054058210717e-07
-1.64363075249182e-05
-2.39651708443429e-05
-3.55447946541359e-05
-8.27384682468384e-07
-2.32013268258537e-05
-3.81162244658966e-05
2.56397750272005e-06
-3.32559815487141e-06
-1.90492841506144e-05
-2.60186206984909e-05
-1.40670240263848e-05
-2.27701158111236e-05
-3.23842523683466e-05
1.99136232435966e-05
-3.52327710217985e-05
-3.93951764523381e-05
-2.02820027603701e-05
-4.8366114015254e-06
-1.1071623235602e-05
-2.14556207240185e-05
-3.65217117586885e-05
-1.1410980663737e-05
-1.46366203970406e-05
-3.60010393944099e-05
-3.26839397328665e-05
-2.51857545115832e-05
2.13224120845307e-06
-8.93700135065538e-06
-5.52814504413318e-05
-2.03738194032325e-05
-8.22510249150369e-06
-2.00414119198541e-05
-5.88497449384286e-05
-9.8905858421719e-08
-6.02115979821834e-06
-1.43444599340586e-05
-3.31157710255292e-05
-1.37201971874183e-05
-3.93957313648878e-06
-1.74531630754185e-05
-2.738252458458e-05
1.59797849202577e-05
1.15081486408544e-05
-2.05932500002511e-05
-3.20031304663563e-05
7.03105497342127e-06
1.34344188527627e-06
-3.85395024925276e-05
-3.38151605230608e-05
-1.87369368661512e-05
-5.29889960362444e-06
3.11812063999003e-07
-1.97749794115785e-06
-3.16990988709817e-06
1.90958924507764e-06
-3.95583106021762e-05
-1.54282524872832e-05
-3.39510184021892e-06
-5.19961865207745e-06
-2.71873541148821e-05
-3.41431843567773e-06
-1.70215453323096e-05
9.4514661848682e-06
-7.13804186065115e-06
8.49824307285278e-06
-5.72044290962752e-07
1.046458897118e-05
6.94502592591664e-06
-1.54621141791012e-05
2.24707931505749e-06
9.46124203501548e-07
-3.07294119795496e-05
1.58126136425457e-06
-3.57426744285004e-05
-2.7393813670684e-05
-2.19517117924076e-05
-1.55963472717324e-05
-2.0640956148742e-05
-2.39510253612078e-05
-1.71672053829986e-05
6.65255289692507e-06
1.21240425481945e-05
-1.77687697287281e-05
-1.46563737924372e-05
-2.97565906715165e-05
-5.5326299813528e-06
-2.14294133244331e-05
-1.03398286736744e-05
2.96567187094195e-05
1.50292734139945e-05
-2.25977260390144e-05
-8.74999004894322e-06
-2.90719244647445e-05
-2.06640410863944e-05
-3.07329248226281e-05
-1.59419536615792e-05
-1.62114671914925e-05
-3.27271580629353e-05
-1.59545584022436e-05
-3.30407576929048e-05
-3.20601053304326e-05
-2.57244975276146e-06
-1.39572368844105e-05
-3.90759674366897e-05
7.40696224595509e-06
1.3534092631392e-05
-8.79441987084506e-06
-2.54318271204774e-05
-1.02201789702011e-06
1.95759823346917e-05
-4.7535816346328e-05
-2.25013302122727e-05
-1.06818841552761e-05
-4.79369227340796e-07
-3.1713358552751e-05
-3.69446458363651e-05
-4.42160910021083e-05
-2.15553126349396e-05
-1.74919732684921e-05
-5.70943080795981e-05
-5.36725507577288e-05
-4.14503714674363e-05
-2.77280584413602e-05
-1.26062852207192e-05
-1.94481792354686e-06
-8.77978769908575e-06
1.85992986777037e-06
-2.35430641867118e-06
-7.6994575686428e-06
4.35344648430253e-05
4.28227389706407e-06
-3.34334610386977e-05
2.73917727563709e-06
2.43089278483562e-05
-2.17119202606387e-05
-1.93902499619923e-05
-1.30704165233839e-05
7.69976736879172e-06
-1.57893130780844e-06
-2.81846242322869e-05
-2.33864978404204e-05
-3.78325037122471e-05
-1.44751452767543e-05
-2.49076821942858e-05
-1.10196945973634e-05
-1.21293211885625e-05
-7.89350392097658e-06
-3.71331921944317e-06
-1.91161625227542e-05
-6.94590156936591e-06
-3.75410147710701e-05
-4.94519751283044e-06
4.31308531949914e-05
-7.96618622130217e-06
-3.23029352462873e-05
-1.47967879773303e-05
-4.14415883599733e-07
-5.79684185037677e-06
-4.37420748454761e-05
-3.98641629811598e-05
-6.60084994453071e-06
-7.46630143896192e-06
-2.03801496269372e-06
-6.09725353836536e-05
-2.88446127420212e-05
-2.92485280809305e-05
-5.9118050697542e-05
-3.88915660107336e-05
1.20561574713263e-05
-2.08933589551507e-05
-2.34517103685756e-05
-3.16795930455883e-05
-6.88414004793265e-06
-1.28072941590842e-05
-1.35773068184662e-05
-4.43117600112544e-05
-2.35890437196768e-05
-4.39973230773185e-06
-1.79966275596061e-05
-4.63621188774031e-06
-8.59984349708075e-06
-1.93453272074486e-05
-5.27076368215549e-05
-2.55438791168821e-05
-1.00172796382836e-05
-4.43903132753258e-05
-1.62938354116854e-05
-3.69577687751684e-05
-2.44899371525489e-05
-3.85915191629032e-05
-1.65440158303748e-05
-1.17819163030115e-05
-1.212505766407e-05
-1.6425100696347e-05
-1.90195937334764e-05
6.28273012566531e-06
9.84815044896002e-06
8.0616744809376e-07
5.87349392149062e-06
-1.8739766184752e-05
-2.66423925578353e-05
-1.21203925285455e-05
4.542406116602e-06
6.51340645365353e-06
-3.7460062421248e-05
-2.21883133416756e-05
-1.95492657531171e-05
-2.4522271819402e-05
-1.16897285471921e-05
-3.913153820792e-05
-6.31855469075227e-06
-2.13349178146983e-05
-9.3946565303069e-06
-2.23693797208694e-05
-1.23187108151532e-05
-6.55541480057781e-06
-1.30735596824077e-05
-1.46053950720627e-05
3.89511884980773e-06
3.56856876462378e-05
1.83949478632024e-05
-2.8502336330303e-05
6.36578568858953e-06
-1.52687690795293e-05
-2.24431279101819e-06
5.34967381133806e-06
-1.00730182182307e-05
-8.60057117541237e-06
9.22246752605274e-07
-3.53923969340354e-05
-2.02883949893431e-05
-2.39750772701314e-05
-4.81807777736932e-05
-1.34244204073219e-05
-1.95164486211838e-05
-5.11713668341561e-05
-3.74535521662732e-05
-1.58454778618442e-05
1.44916925908682e-05
-3.98478213820606e-06
-1.10882227584719e-05
1.02519157189969e-05
-3.92197590730839e-06
4.65415918271075e-06
1.23779486300196e-05
1.37467010671806e-05
3.14640867656808e-05
3.75909901253987e-07
-3.54941711394903e-05
-2.12972017444836e-05
5.78537188357212e-06
-8.38522351772368e-06
-8.07663987533888e-05
-2.11603986299649e-05
-2.96785396506634e-05
-3.30815220836833e-05
-4.90968380256197e-05
-7.18386324879719e-05
-5.96255694074367e-06
-5.32428488389462e-06
-1.59941542137757e-05
2.02636242502748e-06
3.19231063390489e-06
1.73226638983462e-05
-7.97934079827062e-07
-1.39650038257855e-05
-3.04312456743556e-05
-1.24153187066391e-05
-1.65958612441226e-05
-9.2711088728227e-07
-3.2710795610617e-05
-6.4928015032701e-06
-2.72432608241966e-05
-4.93629532263269e-05
-3.18766848195188e-05
-3.70672375204944e-05
-2.8488088626532e-05
-4.49518213133456e-05
-3.97292179733866e-05
-3.77462607584546e-05
-3.96857555803881e-06
-3.88983525901722e-05
-1.69162582032196e-05
1.34422483785378e-05
-1.73818657725121e-05
-1.89148780987753e-05
-6.63517727866688e-06
-5.62492931251111e-06
2.28709535864409e-05
-4.2273386549519e-06
-2.26042480733269e-05
1.58921607524478e-05
-7.00791012757198e-07
-2.71610093346399e-05
-4.11796435898049e-05
-2.62744237704821e-05
-5.54404905055668e-06
-2.9684043395869e-05
-4.43596243303187e-05
-2.64425415848457e-06
-8.92884309624675e-06
-5.42955637401687e-05
-3.0270922551985e-05
2.39903153967246e-05
5.51430276189673e-06
-2.75500365814366e-05
2.25365323831742e-06
1.572375429073e-05
1.19632983763884e-05
3.88791087630237e-06
-2.23082234814229e-05
1.75261976451784e-05
2.16629369873799e-05
-4.58633659850622e-05
-9.65533746945718e-06
1.96459908711383e-06
-3.23330200257037e-05
-2.51882699740807e-05
-3.95167405014468e-05
-2.30634585393153e-05
-4.80386690045631e-05
-3.61045725895781e-05
-2.77930258425476e-05
-1.00131603807498e-05
-3.01036703889941e-05
-3.99020576736949e-06
-5.59316182167879e-06
1.06967273946828e-05
2.56469568070242e-06
-3.50958170525128e-06
4.26653441892907e-06
-1.04320739103717e-05
1.52883013309713e-06
-1.05528313384503e-05
-2.28324764359349e-05
-8.76395002492451e-07
-3.27570850546442e-05
2.58942952366537e-05
-2.01859540761743e-05
-3.08379642221632e-05
-5.0307229455304e-05
-3.7762463813737e-05
-1.15223168007902e-05
-3.51055894258612e-05
-3.96803095303729e-05
4.51660341929501e-06
-4.16830965924587e-07
-3.57608503998721e-05
-3.00496324745357e-05
-6.21119854324312e-06
1.90405888647893e-05
-2.68199680426404e-05
-7.41809885994843e-06
6.7489939045135e-06
-8.51044023149448e-06
-2.86625567229017e-05
-2.44772744255183e-05
-2.53279033123051e-05
-6.56492231213899e-06
-3.77684299112677e-05
-2.54527457740251e-05
-1.86987716602641e-05
-9.86359765125626e-06
-1.19110404086229e-06
-7.33704363677526e-06
-2.86367933444688e-05
-2.62873333953526e-05
-4.17597511292352e-05
-3.4785056116715e-05
-1.38772786694748e-05
-2.5848577881333e-05
-3.20634355926203e-05
-1.68061058282654e-05
-3.13114558804961e-05
-6.33398325013986e-06
1.54628793761633e-05
3.02215326421984e-06
6.29189355292316e-06
-7.92098689161125e-06
-5.70546091611448e-06
-7.93411551674031e-06
-2.50225091987622e-05
-1.94425531499974e-05
-5.28637065973061e-06
3.64762732314508e-06
-1.39932870066965e-05
-1.47560937028006e-05
6.10338971653207e-06
-1.38640334629417e-05
1.29606367494444e-05
-1.65893824335477e-05
-1.19806788932555e-05
7.00756836589316e-06
-3.55049873716169e-05
-2.54871307198145e-05
2.7495917746833e-06
1.43885743223495e-05
-2.34439611823776e-06
-2.28552432131912e-05
1.85696997287751e-05
4.7001880250323e-06
-3.16996773970496e-05
-8.03976594056841e-06
5.63828688028772e-08
3.16838313142762e-06
-2.45851455551582e-05
-1.87100163074796e-05
8.27106268521517e-06
-1.07052419896705e-05
-5.0969495907683e-05
-2.03881696932572e-05
-3.00332607373957e-05
7.5316641247301e-06
-7.89650988683605e-07
-3.73976775400808e-05
-2.06844939584356e-05
-1.68581448368231e-05
-6.30654989282722e-06
-3.59662623260042e-05
-1.62032948951757e-05
-1.47315817637418e-05
-1.36426823429394e-05
-3.01455787788897e-05
-1.34050609820174e-05
-4.23822832031529e-06
-3.89487032930256e-05
-3.65106483344612e-05
-1.84257528944947e-05
3.07266712656049e-07
-9.9613851791239e-06
-2.08220005748283e-05
-5.27907204196759e-05
-3.90247440879978e-05
-7.98134883853666e-06
-3.30840600724578e-05
-4.64191187552819e-05
-4.26806304032983e-05
4.310334562009e-06
-1.52274803610005e-05
-1.69882764230009e-05
-1.61964215240249e-05
-9.45125337492766e-06
1.59802955702213e-06
-2.97629329981287e-05
-1.60497812168632e-05
-1.94919687765234e-05
3.41567672028216e-05
-2.18545052649753e-05
-1.7300669696255e-05
-6.94650373078453e-06
3.41720086502849e-05
-2.00230179498298e-05
-1.12868686102179e-05
-3.44282940918442e-05
-2.39841014050697e-05
-1.11990786842431e-05
-1.68973330717054e-05
-2.78488645960475e-05
-1.20917954081934e-05
-4.62663403910339e-06
-1.6269576532622e-05
-1.50234911674923e-05
-3.00542472682435e-05
-4.48599726378189e-06
-1.43541421281747e-06
-2.15319062800609e-05
4.39310019134186e-06
-3.85301970832615e-06
-5.74953291952583e-06
4.78329211495331e-06
1.33841589770736e-05
2.76237738515476e-06
-2.43906424756441e-05
-2.70465714139155e-06
-2.83229429083306e-05
-1.04778989779636e-05
-1.71142043984328e-06
-3.05812173876506e-05
-5.94725381243665e-05
-8.66367495136416e-06
-2.85159400075162e-05
-1.50417850765543e-05
-3.8378444784416e-05
-8.2334319808451e-06
-1.70569730148804e-05
-1.69539833116459e-05
-3.4678794028801e-05
-1.40636878677017e-05
2.21465547217183e-05
3.08047300505783e-06
-3.85144123526605e-05
1.48115790661937e-06
-1.11569668781578e-06
-1.6865027676752e-05
-5.18583817888342e-05
1.14255583700253e-05
-2.49375632305555e-05
-1.62756982342538e-05
-5.00167799170313e-06
-1.89783293222317e-05
-3.40362189939966e-05
-3.41522918722229e-05
-4.04999284804339e-05
-1.23320412560404e-05
-5.0737708237306e-05
-3.48988108666109e-05
-3.87119717819027e-05
-7.1717507457345e-06
-7.10900417094219e-06
-1.30251591750843e-05
-2.23811677239223e-05
-2.35045675123258e-05
-4.19018078789809e-06
-2.1663430725995e-05
-1.44425378699438e-05
-3.23565507191073e-05
-1.77264313180225e-05
-2.24985386642859e-05
1.01127684197055e-05
-2.50181493958859e-05
-3.14938618953824e-05
-1.4772909101398e-05
-1.76489579879192e-05
-3.26703862335473e-06
-1.91025456799431e-05
-3.38851356803575e-05
-2.8418377452632e-05
7.8596282382719e-06
-3.37374980687309e-05
-1.13756071340832e-05
5.31592948408017e-06
-9.62294624653284e-06
-1.86396569254144e-05
1.84408688566148e-05
-1.65305290304676e-06
-6.0357463284055e-06
-2.07754890725378e-05
-3.05969424150219e-06
7.36369422713654e-07
2.82853062148273e-06
-8.02472053217396e-06
-1.3408891968029e-05
-1.33793545576805e-05
4.27375965400821e-07
-9.57297065954574e-06
-1.61621976703764e-05
-5.21712039961906e-05
-4.96126430861804e-05
-1.80753076682428e-05
-1.90871145928268e-05
-4.39292201081789e-05
-8.46909503843733e-06
-1.60603353548817e-05
5.70424753950997e-06
1.37384183403402e-05
-2.01164332011274e-05
1.72264157758006e-05
-1.67444101464358e-06
1.13526204126813e-07
5.13405846389918e-06
-4.42210443012233e-05
1.29491354741284e-05
-1.7940243865138e-05
-2.26073540561563e-05
-1.8611251272359e-05
-6.42370876222547e-07
-9.89458625897025e-06
-3.13350949067377e-05
-3.63035868190572e-05
-2.93002010554924e-05
-3.41688161969184e-05
-5.94611068192126e-05
-1.28912284339433e-05
-1.21653571507732e-05
-2.62143470698149e-05
-9.5438463692747e-06
-3.80015778056848e-06
-4.28900039283995e-06
1.10858570829265e-05
-1.50469103549105e-05
1.52107454976707e-05
-1.83344466576461e-05
3.06400946405785e-06
-1.20892947381234e-05
-2.08667762905642e-05
-3.72767414862401e-05
-1.46962082763025e-05
3.51061875669829e-06
-3.25463829845455e-05
-3.52279005080262e-05
-2.54267324777706e-05
8.12212610299637e-06
4.82923091605509e-06
-4.41111677483094e-05
-3.81673491625314e-05
-2.52423912754981e-05
-1.16387366215251e-05
-3.31212639343202e-05
-3.35856304126639e-05
-1.77947608455571e-06
-2.97923353999803e-06
-5.58974367851845e-05
-3.81904327478747e-05
-1.11915557814738e-05
3.11776510802517e-06
-2.80911169333018e-05
-2.01066476133081e-05
8.30463696696493e-06
-4.24465832515116e-06
-3.83875244791176e-06
-1.21181856064065e-05
-1.55655034392087e-05
-1.33981007923878e-05
-4.24342664849503e-05
-1.95662099759013e-05
-2.45009987571378e-06
-1.1895330124748e-05
-1.29776804912245e-05
-4.25722733418823e-05
-8.23408166008593e-06
-1.10097645599307e-05
-3.94590587375796e-05
-1.91011882237828e-05
-1.7042874551095e-05
-1.4513279274029e-05
-2.49135907626598e-05
1.11758115891518e-05
3.1058150640036e-06
-7.61184245279257e-06
1.12973359813921e-07
1.19480762064736e-05
1.37502373333071e-05
1.40054005610936e-05
-5.99722563182157e-06
-2.48747238520665e-06
1.16674656615156e-05
4.49769844156754e-06
-4.24697690164151e-05
-1.99520632100754e-05
-4.9358663489188e-06
-1.91915840059852e-05
-4.22356071616295e-05
-3.0373847930515e-05
-2.45145672665629e-05
-3.23271920343951e-05
-2.52864452744496e-05
-2.28029663200083e-05
-3.95838544042266e-05
-9.76430744910718e-06
1.25105519373428e-05
-1.56250632313375e-05
-8.90052673878271e-06
-1.32587144831373e-05
-1.48378555275182e-05
-1.50793074955001e-05
-2.53082602122344e-05
-1.12107097286567e-05
1.35250812530297e-05
-1.27726378276023e-05
-6.23254363651807e-06
-7.98937082749484e-06
-4.57714276609291e-05
-3.12584574766885e-05
-1.17742779601565e-05
-3.79266581728095e-05
-6.25880183149988e-05
-4.67885588730806e-05
-2.50789649106207e-05
-2.80633300268882e-05
8.18325572072387e-06
-1.74808940178506e-05
-2.32979956796984e-05
3.4154168376612e-05
8.6466053857173e-06
8.89478028133448e-06
1.88459705877001e-05
9.98207758547305e-06
1.28626886770543e-05
-9.14814009115568e-06
-1.6983696488301e-05
-2.54064463394045e-06
-4.65116119691959e-05
-3.28870080225571e-05
-2.98413996211858e-05
-4.69279764615049e-05
-3.27905416135974e-05
-3.97313553455812e-05
-5.61223335862191e-05
-2.48947549242074e-05
-2.33301786309607e-05
4.38950078186916e-06
7.45254013668751e-07
-9.94529815488715e-07
-2.11878669590644e-06
2.23264804882886e-05
2.77818813681865e-05
2.59847773892846e-05
1.62540596626101e-05
1.743272991799e-05
4.0745996386273e-05
4.73708372918081e-06
-1.83045762289919e-05
-1.96037934617609e-05
2.93263727552849e-06
-5.33598033118534e-05
-1.43891525061148e-05
-2.10057338374687e-05
-2.90289005980718e-05
-4.71618288592547e-05
-3.23788368962604e-05
-1.85205232931227e-06
-1.83173262041462e-05
-1.75161754848356e-05
-9.75270452348004e-07
-5.69735194460993e-07
-3.74893516455235e-06
1.95749771243762e-05
2.03292445421769e-05
