# Supplementary material for: Research on computational propagation and identification of mine microseismic signals based on deep learning
Source: PLoS One. 2025 Oct 22;20(10):e0334641. doi: 10.1371/journal.pone.0334641 (PMC12543183; doi:10.1371/journal.pone.0334641)
Supplement: S10 Data — (ZIP) [file pone.0334641.s010.zip › 000101100001576.xlsx_0.txt_24.txt.txt]

-3.29210474833291e-05
-5.62332169508256e-05
-1.3468241083872e-05
-2.97442928543095e-05
-4.58175788841366e-05
-1.82312239308384e-06
-8.92288900979676e-06
-1.19766631890101e-05
-1.00848941309106e-05
1.68301825025281e-05
-4.70513802298599e-06
-1.26863451347027e-05
-5.25705564448912e-06
6.27100277532103e-06
-9.49208298446405e-06
-2.5955142925081e-05
-8.42948321397514e-06
8.90161610248597e-06
-2.65163215148343e-05
-2.21548568651609e-05
-3.52284631416286e-05
5.61744603232855e-06
-3.24269082723447e-05
-2.77366523751967e-05
1.79027282454209e-05
6.92960097377698e-06
-3.80275764691123e-05
-2.24439869519344e-05
-2.52304823488752e-06
-3.70764878110828e-07
-1.03543029583152e-05
-1.80929047954789e-05
2.60017194078646e-06
-1.34883128297125e-05
-1.9706153460671e-05
-1.47592104455715e-05
-1.24514625349286e-05
-6.391261809421e-06
-2.67067806852977e-05
-3.96010467205538e-05
-3.45507453982637e-05
-2.35602318396297e-05
-4.20360080816639e-05
-3.83863006050048e-05
5.53905766066158e-06
-2.08230697654305e-05
-1.56756612064308e-05
4.12502954945504e-06
-1.19790623452919e-05
-3.72916141985639e-06
-4.89989505855627e-05
-5.01029684859301e-07
-6.19546422366446e-06
-2.16027019450074e-05
6.80324616537974e-06
-1.52679141882885e-05
-8.36196498733042e-06
-3.16709266605711e-05
-1.0126229309863e-05
-2.79431416055653e-05
-5.53823758833635e-05
-3.78526671572116e-05
-6.1044938087681e-05
-2.79807069539666e-05
-3.37310765191811e-05
-5.53717798333004e-05
-2.3436569690588e-06
2.27927838928032e-05
-2.46681917608572e-05
-2.80415123761058e-05
-3.69026033558531e-05
2.55187412374019e-06
-1.95237767227935e-05
-5.20400348412713e-05
-4.24820542463539e-06
5.10110022171336e-06
-5.33669528515156e-05
-5.88734493459652e-05
-1.8068205978211e-05
-2.26544312291379e-05
-4.54215199907656e-05
-4.95190525930583e-05
-1.77187655839452e-05
7.28009966906682e-06
-4.51897755026718e-06
-2.99066141300627e-05
2.10648421467215e-05
1.82038296056702e-05
-8.75371755121035e-06
-2.57542802060788e-05
1.86254708883309e-05
5.84336343162982e-06
-3.67587532533577e-05
-2.5064385346609e-05
1.35730173898615e-05
8.04412614977547e-06
-5.02060303608824e-05
-1.7260324192232e-05
8.58936281814954e-07
-2.13598029261719e-05
-3.90658826867198e-05
-2.78778390298072e-05
-2.79738880263516e-05
-1.35966724436049e-06
-1.9191972413805e-05
-1.53833682368357e-05
1.47780649383001e-05
1.24224164341748e-05
1.70966097289674e-05
1.20826979550448e-05
5.83220555667056e-06
5.22691947601369e-06
-8.25978274418805e-06
2.18733422974567e-05
1.17786454011804e-05
-4.08374379665397e-05
-2.04220969470945e-05
2.27803667876432e-06
-7.84901375900905e-06
-5.51498133271369e-05
-4.27454127811279e-05
-3.24748245328731e-06
-1.6958595925621e-05
-3.79401801457644e-05
-2.33801118039958e-05
-7.33581109497713e-06
-5.77220456593674e-06
-4.74984561356698e-05
-3.39944346918236e-05
-6.18035070974424e-07
1.01419294240595e-05
-5.0358542538323e-06
1.03241626516338e-06
-5.24181552879265e-06
-4.94870496962746e-06
-1.24274519391278e-05
-3.47355007534117e-05
1.07193579025034e-05
-2.88497273312198e-05
-6.1442733819158e-05
-5.27316457913442e-05
-1.85422962789619e-05
-4.27957675801269e-05
-6.22039173181607e-05
-2.51440237585382e-05
-1.95336668577719e-05
-4.04981057269565e-05
-2.30258318390633e-05
-2.65082558681747e-05
-5.03042351979059e-06
3.42074766348936e-06
5.20412914845209e-07
-1.30032889022483e-05
-3.58156128925821e-06
-1.32510009487123e-05
8.99146869435223e-06
-2.38066256725987e-05
-4.47029594741449e-06
1.20414997579089e-05
-1.78792831190223e-05
-1.90916990107791e-05
-4.16753749524138e-05
3.00238753373777e-06
-3.7424081972373e-05
-5.13038596930333e-05
-3.85435023254248e-05
-4.88867501893532e-05
-4.25603001891285e-05
-5.24678957794829e-05
-2.43760113454551e-06
-3.74463747343148e-05
-3.28564885420692e-05
-2.57734808558367e-05
2.28538510419756e-06
-6.40767832109313e-06
-2.10334246731396e-05
1.45099373359667e-05
2.94678432521556e-05
-1.40914520542084e-05
-1.64510322922719e-06
-1.66335157910191e-06
2.76721047345232e-07
-7.8877524529536e-06
-1.26461673991699e-05
-3.10016403404029e-06
-2.92383253760756e-05
-4.27947882463375e-05
-2.27200475426431e-05
-1.53293668987403e-05
-4.51393201293258e-05
-3.75500713894411e-05
-4.05900589636837e-05
2.39139744007917e-06
1.56637228981124e-05
-2.19153670739021e-05
1.34023031450167e-05
2.56885666091819e-06
1.19911491436165e-05
8.54387371193111e-06
1.14714812065997e-05
7.74124692958896e-06
7.04848574331917e-06
-5.69521185569912e-05
-4.89722508844127e-06
-1.9802928915665e-05
-3.13384341070419e-05
-3.09432403235702e-05
-3.7512434753094e-05
-3.6525481052197e-05
-6.02749253510999e-05
-6.2868348575111e-05
-2.21229094224632e-05
-4.9138947719374e-05
-2.93196402441793e-05
-3.02404501257722e-05
5.44467822528102e-06
2.86167585871455e-05
2.13971343162882e-06
5.60409491678693e-06
1.87209801338751e-05
1.368782453318e-05
-4.31159622881886e-06
-1.47485323112296e-06
-1.1020253111038e-05
-1.94132955663052e-05
-3.54459394363195e-05
-2.91305393927556e-05
-5.91947857448176e-05
-4.92548156821467e-05
-3.69569913287655e-05
-5.55154723950403e-05
-2.99735580424605e-05
-4.93697072714831e-05
-5.26698281731556e-05
-4.350653225369e-05
1.73195687871158e-05
-1.19281476880906e-05
-1.22581849325263e-05
6.24167188922595e-06
3.12699510022497e-05
1.20989552640513e-05
-1.71911327222703e-05
1.67928312297268e-06
1.18646260918399e-05
-1.56841336112897e-05
1.73343583567536e-05
-2.94786393563404e-05
-2.49481671482085e-05
-3.03830659403044e-05
-4.15257484267139e-05
-4.69315272004563e-05
-4.46297557617933e-05
-2.69165307313913e-05
-2.61017945557866e-05
-3.92016226450467e-05
-8.74592804859615e-06
1.6877741267452e-05
1.3470917405843e-05
-9.74199702209151e-06
-1.46909960958019e-06
3.67638386020345e-05
1.20145841077312e-05
2.45723799067742e-05
2.51346935002004e-05
-4.57842094886503e-07
8.86663667863545e-06
-2.11102925221354e-05
-1.31140033110138e-05
2.09165952178392e-06
-2.38877268379857e-05
-3.65491184007849e-05
-1.15429959189823e-05
-5.63239548328245e-05
-4.22388943322145e-05
-5.18287717212737e-05
-9.02098653415748e-06
-2.14402608245569e-05
-2.84065950203311e-05
-1.28756553045054e-05
5.75933763242794e-06
-2.51762339521598e-05
1.34619006244349e-05
1.88086364008049e-05
1.67973886605376e-05
2.64658243531017e-05
-1.40550499534114e-06
5.36749141114747e-06
9.72147289212881e-06
-3.12953154133283e-05
-2.15014075895327e-05
-2.3417733471278e-05
-2.84131980618423e-05
-4.58825506228181e-05
-4.70536187857432e-05
-3.43853261017557e-05
-3.04533283600025e-05
-4.04406856227284e-05
-4.29591745617855e-05
5.13297808194995e-07
-4.79646230705983e-07
-1.63561401390627e-05
1.03983496193078e-05
6.93164685764042e-06
6.81727396301478e-06
-8.78605011794676e-06
-2.88105243622091e-07
-3.83323048688217e-06
-1.83768981880169e-06
-1.48345119957409e-05
2.49216759661744e-06
-1.07816076285945e-05
-5.00131019646135e-05
-7.08765455625235e-05
-4.10390834572469e-05
-1.49671367431637e-05
-5.46283401923805e-05
-7.84409771944481e-05
1.56746682982488e-06
-1.94949795290779e-05
-3.16749075759314e-05
-2.53504941423297e-05
4.61935140459849e-06
1.69307386622667e-05
-9.82349261484642e-06
3.83564162166365e-06
6.55563050296658e-06
2.81491981098194e-06
-4.02398302008629e-05
-2.07755007010578e-05
1.84449071420085e-05
-1.15053680853367e-05
-5.96348532846682e-05
-3.31002490288584e-05
1.21746215328568e-05
-2.35992774560824e-05
-5.67543634179215e-05
-2.08913002989376e-05
-2.55509614363529e-05
-2.87475177552984e-05
-1.39441062124389e-05
-1.77163454714661e-05
2.92214561609621e-06
-1.05252277423769e-05
3.11993589586485e-07
-3.10378035704571e-06
-5.30175076867613e-06
7.36775236167708e-06
-2.19099602808131e-05
5.0335442646925e-06
-7.58946154356993e-06
-1.8138112271915e-06
-1.60287319494256e-06
-8.81588957100278e-06
-3.12076115043735e-05
-1.74673058711281e-05
-2.05898856798091e-05
-3.7149511507192e-05
-5.09590807859386e-05
-3.75417424716517e-05
-1.98630909483372e-05
-1.05951829190535e-05
-1.11540611387773e-05
-3.6992481251924e-05
-2.3653829974926e-05
-1.39345113870447e-05
9.1126920599424e-07
-2.30224504271729e-06
-1.07101962103153e-05
-5.47822335243973e-06
-7.61243690018224e-07
7.09518717846479e-06
3.96182534395079e-06
-4.5536647804969e-06
-4.4709709021082e-05
-4.02042533228158e-05
-2.9999873413242e-05
-5.00110804199221e-06
-4.20231393938294e-05
-3.02625010392454e-05
-1.61148787514097e-05
-1.64064158863489e-05
-1.07722869428407e-05
-1.4930744145859e-05
6.25449918673567e-07
-3.90778547435242e-05
-2.09365752345076e-05
1.76740638280127e-06
1.33166918014143e-06
-1.56706543679462e-07
-1.47785772617013e-05
-1.38660758765197e-06
-6.39066035287454e-06
-5.84284149250289e-05
-2.25054294234968e-05
6.79213255037918e-06
-1.08533851172485e-05
-8.43547640613324e-06
-4.29077023939948e-05
-1.8893036946793e-05
-2.03418960984222e-06
-3.81941666780209e-05
-9.6117681411467e-06
5.76105927390658e-06
3.46415626315824e-06
3.17690703583632e-06
-4.05876308439402e-06
-1.0514704855254e-05
-5.79760941614195e-07
-2.63226176544301e-05
-4.38316198823241e-05
-3.34808679871236e-05
-3.76880069707495e-05
-2.43128365395672e-05
4.51949724375021e-06
3.32937890875976e-06
-2.75099800235681e-05
-2.9117936882654e-05
-1.90302170789754e-05
-3.06843094175369e-05
-3.86526901870994e-05
-4.44846149837504e-05
-3.35846800817949e-06
-4.66467876242355e-06
2.96366076783541e-06
-9.65243147332817e-06
-6.5764026803928e-06
5.76431797131251e-06
-3.19910727020966e-05
1.33801869984941e-05
1.37014967463082e-05
1.17492639478355e-06
-2.58194977690526e-05
-2.57620481914046e-05
-2.83321604161014e-06
-2.97846857822253e-05
-4.39263167431042e-05
-1.27617989287979e-05
4.94676960988759e-07
-2.55360810629629e-05
-2.29568754840727e-05
-2.10254805943734e-05
-2.28651855726265e-05
-8.27103707667173e-06
-3.85132451450797e-05
-2.22804421916352e-05
-2.32994963616174e-05
-1.50726112971057e-05
-3.51863289007823e-05
3.30279304057964e-05
3.05228497069905e-05
1.54971795485889e-06
-3.09089741647791e-05
2.9471782523214e-05
-1.34040967846743e-05
-8.4029054134038e-05
-5.51559182870791e-06
2.05225779483231e-05
-2.53311014443675e-05
-2.76063453946306e-05
-4.34328833313068e-05
-5.86053659533764e-05
-3.37387918125198e-05
-9.42067070560572e-05
-2.66741992130693e-05
-5.16335857908368e-06
2.48026265122967e-05
-4.01428780075701e-05
-2.24752708087364e-05
2.13319694611188e-05
-4.82575707859868e-07
-3.88236455020946e-06
-5.8199829031691e-06
1.04918676622367e-05
5.94417999368773e-06
-4.39521078672267e-05
-2.52033020540193e-05
6.61035432563861e-06
-5.53063529849894e-05
-4.65720518511158e-05
-3.13228177193959e-05
-1.73457727508012e-05
-4.21741325422986e-05
-2.98406172360678e-05
-3.29346963418249e-05
-3.81500783023758e-06
-5.54165045069065e-06
-2.65688006411091e-05
-2.5156144694997e-06
1.33178152627499e-05
1.35641536630627e-05
1.23684517126258e-05
4.22651282906692e-06
2.66274571244377e-05
6.27480169470025e-06
3.34678005612052e-06
1.67886199491107e-05
-1.50597033506347e-05
-4.73621030151635e-05
-1.08485962596204e-05
-1.97856090451639e-05
-5.35072585824146e-06
-5.68608874510518e-05
-4.58727069768516e-05
-6.33474332302961e-06
-2.28406068917595e-05
-6.65536990656296e-06
5.92318957586098e-06
2.99179432452002e-05
3.06114016940578e-05
-3.21486852155572e-05
1.9555810879976e-05
3.50152972145687e-05
2.50977738178641e-05
-4.63504273552789e-05
8.74734283076637e-06
3.06049175239828e-05
-2.48510180762801e-05
-3.91657584588358e-05
-2.2371524452673e-05
-3.39550887602575e-05
-3.97824440985803e-05
-5.98710124651182e-05
-6.17041563214176e-05
-3.71238352245384e-05
-8.24657001036882e-05
-2.41477616589057e-05
-3.12396590419168e-05
-1.03396851377116e-05
-3.03023186341014e-05
-2.16928281556962e-05
2.61603177859234e-05
3.0009847173237e-05
2.04406042720308e-05
-4.48100168804712e-06
3.51032726064296e-05
1.44501620547505e-05
-1.53130700654216e-05
-3.94313725244089e-05
1.24882967585245e-05
9.9806347380326e-06
-4.31741161151464e-05
-4.74837474001691e-05
1.22124953104504e-06
-3.36680233984686e-05
-4.36588731327521e-05
-3.40925830429566e-05
-2.08284296265232e-05
-5.53867422592072e-05
-4.72867799737448e-05
-2.26680419028073e-05
-2.47677070828626e-05
-2.67134629121475e-05
-2.68306004814285e-05
-7.64587183096047e-06
-1.66697916746979e-05
-5.69393195916205e-06
1.42226395035099e-05
-4.0660617706661e-06
-4.70942973372675e-06
-2.36701531566792e-05
-3.5711972708247e-06
-2.03093080312079e-05
-1.41966318863327e-05
-4.71270425030641e-05
-5.28524772675042e-05
-1.26342066598926e-05
-1.93521278309769e-05
-6.40416833872632e-05
-4.83502670983592e-05
-8.69595711461292e-06
-1.71621642521619e-05
-4.48575909758826e-05
-5.33003307786037e-05
2.97650019899515e-06
3.31068174402423e-05
-6.29083805633591e-06
-1.36081616236699e-05
4.74068381823013e-05
7.96612499823409e-06
-2.72168382298971e-05
-1.36208556639803e-06
-2.20637629874695e-05
-2.36842425569589e-05
-3.82992179273147e-05
-3.77238092110291e-05
2.01037493998825e-05
-5.95748663905879e-05
-3.9431125180317e-06
4.50057809716644e-06
1.34882091258811e-05
-2.62758344769286e-05
-1.24806399065816e-05
1.97102166294718e-06
-1.11786016012201e-05
-2.01813120120689e-05
-2.65444829828607e-05
3.70220305752114e-07
-1.07800215488668e-06
2.88689837505574e-06
-8.61428438243505e-06
2.30082367242893e-05
-1.14366146982741e-05
-3.52422530287559e-05
-1.70708039803837e-05
-1.59932217577345e-05
-9.71949221948993e-06
-3.10716179994775e-05
-2.72859266727664e-05
-1.15818762058568e-05
-4.80528285636081e-05
-3.18664753994766e-05
-1.35392757708066e-05
-1.03297900572923e-05
-2.44849147142873e-05
-4.60477966266e-05
7.86141419597897e-06
-1.12851436349766e-05
-2.76659869285688e-05
-1.29788562997523e-05
8.68251036214003e-06
-4.87634613420994e-06
-6.99771131759655e-05
-1.83765877745139e-05
1.06991272624149e-05
-1.75673596328106e-05
-4.08105997818363e-05
5.69024301081199e-06
3.21018787847316e-05
-1.04550322767716e-05
-1.87135509466922e-05
-8.98989580315613e-06
-1.86135085993093e-05
-1.47291568321847e-06
-5.75288155547527e-05
-1.75088015783234e-05
-2.49709410360607e-05
-1.99516690258637e-05
-6.17540057827478e-06
-3.58040157039682e-05
-3.53417623736319e-05
1.06588742155295e-05
-2.9311895345499e-05
-2.97954120252117e-06
-1.12539256115769e-05
3.58167060904874e-05
-1.20217758580793e-05
-1.16272131848321e-05
2.05370505753952e-05
-6.98566717663733e-06
-4.20774550233656e-05
-3.24149685444005e-05
-1.6164108928324e-05
2.00741736930358e-08
-4.61390607739423e-05
-7.91268653378558e-06
1.82852844734858e-05
-3.14757985175986e-05
-3.29299044911307e-05
-1.0570420678078e-05
-2.28041145360077e-05
-2.78330035657278e-05
-2.51945222099308e-05
4.57320550646788e-07
-6.29361851245346e-06
-3.40804654751012e-05
4.84400540505625e-06
1.40697716501789e-05
-3.05523595545621e-05
-2.85660458956578e-06
-4.12146649067568e-05
5.97460017832109e-06
6.98088678263266e-06
-4.76102994174429e-05
-2.15800659841586e-05
-2.68807889963397e-05
-8.01860220772525e-06
-5.31422319923939e-05
-1.75961220909133e-05
-3.0891307868344e-06
6.20478941504746e-06
-1.35861710029343e-05
-1.30944750858463e-05
1.0107655166968e-05
1.54712890437652e-05
-1.58043017945753e-05
-3.19502485203772e-05
-1.09360011369167e-06
-2.77552100319157e-06
-3.18205100276673e-05
-1.7574801878416e-05
8.48004511240404e-06
-7.22027655894724e-07
-6.71245530049756e-05
-2.18739609430772e-05
-6.40161813653324e-06
-2.89006112950781e-05
-6.20066218640193e-05
6.49160144937709e-08
-6.24672877421662e-06
-2.62372812517759e-05
-5.29137675810423e-05
-2.75471369466098e-05
-1.84842702046088e-05
-8.82116456839545e-06
-8.53999849543704e-06
1.24942653033283e-05
-4.16210794596207e-05
-2.06622076635165e-05
-8.40739789366724e-06
3.19116949514378e-06
-4.16937251683347e-06
-4.7514545592158e-05
-3.28263777502829e-05
-2.51284420103829e-05
-9.38097282018342e-06
-5.91239436186405e-05
-7.36163739646235e-05
-5.72574520493311e-05
-1.30021223443803e-05
-1.9434328706567e-05
-3.35976831934913e-05
-4.10290500152323e-06
-3.70925688325391e-05
-1.72113383050161e-05
-7.81000809753234e-06
2.11502721211128e-05
-8.52534835956596e-06
-2.90264881302909e-05
-6.66188516261804e-06
1.57176772882e-05
1.53712888844254e-05
-3.80653701766387e-05
-2.95558348522209e-05
1.01649555909658e-05
5.76770752797271e-06
-4.28861532943686e-05
-2.0192964683466e-05
1.14012249209378e-06
-5.30113732541285e-05
-3.05344283612531e-05
9.09190060827434e-06
-1.75520696795646e-05
-4.53482131666976e-05
-2.35394378126773e-05
5.18932769025137e-06
-8.76104313812093e-06
-8.84639598332685e-06
8.74573905464514e-06
1.61281638448971e-05
-2.59452014038543e-06
-2.54407050776022e-05
-8.71555357215411e-07
-7.7506159417026e-07
-9.29480634147602e-06
-2.10061486124181e-05
-1.71232689886101e-05
7.74091029542472e-06
-9.61243295214596e-06
-5.47663725548391e-05
-6.27715390165336e-05
-1.41629274287631e-06
-3.05919473136436e-05
-3.08920066523968e-05
-1.16164560220073e-05
2.05417868503526e-05
-1.01917146247098e-06
-2.69582359282964e-05
-2.76169396122628e-05
1.80517230582349e-05
-1.86046222463228e-05
-3.51803854936767e-05
2.37130843141106e-05
7.78335147397844e-06
-4.26014964209061e-05
-6.03520599832576e-06
-2.02278884732887e-06
-2.79725582285429e-05
-4.78055539372814e-05
-5.09151950810611e-05
-4.70019952089981e-06
1.85688546977984e-05
-4.64486201797935e-05
1.1211095118943e-06
3.56678820053726e-06
-9.57792800233658e-06
-1.25867055136298e-05
-1.88315546296687e-05
1.16094623168789e-05
-6.97924842287726e-06
-2.37742875178107e-05
7.33068219452583e-06
-2.58259604951632e-05
-9.91624423039649e-06
-1.82882958101571e-05
-4.83344924671755e-05
-8.50902757563193e-06
-1.11803405299173e-06
-2.04384399604458e-05
-3.61554657711563e-05
-3.11598121152692e-06
-1.37469425855818e-05
-4.27071176858224e-05
-4.41304844507004e-05
1.45858962435371e-05
-8.81981377518573e-06
-6.08992002404548e-05
-2.25635869241902e-05
9.62904717405456e-06
3.34563508629692e-07
-1.97052558744762e-05
2.00258304604487e-06
7.29906348593399e-06
-9.81517178544151e-06
-3.42797271197783e-06
-4.54314163211872e-06
1.01820488550381e-05
-2.19113873097657e-05
-4.89696943121775e-05
-3.18185997747507e-06
6.65446752574085e-06
-4.22631257012517e-05
-3.68275906739968e-05
-1.43330434788565e-05
-3.71633241311974e-05
-3.42578228820032e-05
-2.04083983827305e-05
2.93456519354367e-06
-7.11507845597718e-06
-3.07447718588927e-05
-2.77698234568887e-05
-7.44962650809816e-06
-1.4671480064009e-05
-1.9486544383809e-05
8.21772851550408e-06
2.18725711337872e-05
1.31966589017024e-05
-1.71648573150522e-06
-4.67917530979072e-07
1.91063401781303e-05
-2.11137656651481e-05
-5.10895452492338e-05
-1.25945092923917e-05
-4.55309226906841e-06
-2.98492280469042e-05
-4.41363451738112e-05
-5.41125017108208e-07
-1.85253030788715e-05
-4.56276374133644e-05
-2.46110153548159e-05
-7.727370475081e-06
-1.8554865459554e-05
-5.97136566055403e-05
-3.35873282381408e-05
-1.1122824051048e-05
-4.10589598429004e-06
-3.88682264209929e-05
-5.1558400083241e-05
-1.11638072096544e-05
-4.04526167163858e-06
-3.66366397316064e-05
-2.80005810888679e-05
-9.59247433090821e-07
-3.11957349546037e-06
-1.8245687083285e-05
-1.84672699699711e-05
-2.12251293285216e-05
-2.83032584732019e-05
-3.11907481020592e-05
-4.87425901051772e-05
-2.36335281360171e-05
-8.97182798142674e-06
-2.89817707329003e-05
-4.79377827442879e-05
-1.65658589462208e-05
1.47474818891803e-06
-1.39625358296399e-05
-5.13576836618341e-06
-3.18083968175949e-05
-1.54319072726402e-05
1.08421373689129e-05
-2.09924467785906e-05
-1.72952371078858e-05
-9.1024700849771e-06
-1.57866090781187e-05
-2.49957450041699e-05
-1.14830313025855e-05
-4.03805145865075e-05
4.70929549247735e-06
1.2861925632695e-06
-2.17697932742307e-05
-3.3625029190721e-05
-2.57326489037657e-06
2.24347912391685e-05
-4.10060150772811e-05
-2.71022996953148e-05
4.86625347687905e-06
4.87759671304619e-06
-3.7978183668074e-06
-1.14843171741659e-05
-5.17647338430576e-06
3.62284611988798e-06
-2.28289459390065e-05
-2.20857372245292e-06
-4.9824121655103e-06
-3.17152597098496e-05
5.29225644347027e-06
-2.13812597933403e-05
-3.57797341418074e-05
-4.61050684471619e-06
-3.67547280030187e-05
-2.00741965667732e-05
-3.86615331964811e-05
-2.11168546821074e-05
4.12339797667499e-06
-1.28277515493762e-05
-5.52704687425041e-06
-5.33121130287741e-05
-9.4432754015111e-06
3.82140086059411e-06
-2.06920319917819e-05
-7.19576858229266e-06
-1.44003963311679e-06
-3.22388280582473e-05
7.01449693525672e-06
-2.08817518176656e-05
2.31145096206669e-06
-1.74043149920965e-05
3.29698160323271e-09
-1.83447541485731e-05
-7.34449067647717e-06
6.14289743555108e-06
-2.41872276925529e-05
-2.96518295055035e-05
-2.62267464346206e-05
-3.15662159313331e-05
-3.31070764332326e-05
-2.81787854857951e-06
-3.19413802172467e-05
1.36937279131134e-06
-3.22489057703567e-05
-1.92923213147281e-05
-1.84179820170369e-05
-5.99625935241607e-06
-2.04098606562575e-05
-1.5035755709592e-05
-5.09996661448609e-06
-8.46764454456209e-06
-6.09590331400529e-06
-3.04030359260696e-05
-3.90536850872789e-05
-1.74671064650395e-05
-2.63188760263416e-05
-2.84857966564137e-05
-2.75365177935465e-05
-2.51372203627271e-05
-2.38808318820967e-05
-3.36133665707589e-05
-6.96686416034117e-05
-4.00395515029819e-05
-2.35924380486513e-05
-3.19714091291653e-05
-2.20370852956471e-05
-1.80458848949888e-05
1.59679079263295e-06
1.19729706440988e-05
8.90081849749702e-07
-6.05530025351924e-06
-4.33235181562497e-06
1.39161864746307e-05
-1.59940309390985e-05
-2.9378483061004e-05
5.99958636042451e-06
1.48912131884997e-05
-1.18298002178656e-05
-4.10874986078632e-05
1.29381604178872e-05
2.5818641574854e-06
-1.97718176554224e-05
-2.16609527340831e-05
9.91254393135992e-07
-4.12196980190915e-07
-1.09424540266611e-05
-8.10144834348453e-06
-1.7362050409825e-05
-1.32091876420727e-06
7.1773643245467e-06
-2.87045842103649e-05
-9.49961782331421e-06
1.32753150436922e-05
9.26900512963007e-06
-1.55306237388037e-05
-2.25131259808246e-05
1.83555945991185e-05
-1.91050323601195e-05
-4.14530915195388e-05
-3.06233893908413e-05
-5.61729408597351e-05
-3.58429954509287e-05
-2.19052050444797e-05
-3.20180059468991e-05
-3.72226337686115e-06
-1.79327132950817e-05
7.01765274874157e-06
-8.8408057308265e-06
-2.53267692287894e-05
1.81822726208567e-05
-1.23058424509886e-05
1.50164565434679e-06
-1.43130341758309e-05
-1.75724780691004e-05
-9.86086945723018e-07
-2.15554223493265e-05
-2.48752829411597e-05
-5.11429710388948e-06
9.49041426483297e-08
-2.08322411576003e-05
-5.45332689562857e-05
-4.33084615682694e-05
-1.05716460848945e-05
-2.42587420257498e-05
-4.73845933622974e-05
-3.879381988153e-05
-2.0713283953839e-05
-1.44585458333212e-05
-2.61646826935215e-05
-2.71304699036266e-05
1.6241223745751e-05
1.45846235489201e-05
-1.0479384902238e-05
7.9568358495949e-06
2.41727590500502e-05
-7.51937796809343e-06
-7.50010355302678e-06
-3.34200895210027e-05
-2.52210935272332e-05
-2.75263112072847e-05
-4.85622865203042e-05
-4.81099431184187e-05
-3.89239486205461e-05
-1.5080106022166e-05
-1.43189066363914e-05
-2.62595452231945e-05
2.5557478822341e-06
-2.62904255426691e-05
-5.84705668046714e-06
-6.54545724797585e-06
4.49954045925817e-06
-2.13908017505498e-06
-1.27311393060578e-05
-1.87414493982391e-05
-1.08409659495695e-05
-1.11903179145519e-05
-6.53527691959487e-06
4.75825782586092e-06
-9.70554876644213e-06
9.74351918657749e-06
-4.3383610940374e-06
-1.02970008490449e-05
-7.25656527886506e-06
-2.79343977785665e-05
-1.57458294159987e-05
-8.21915454816715e-06
-1.71812590975311e-05
-2.43760786116328e-05
4.62661620632656e-06
-6.05012150438367e-06
-1.26608775653333e-05
-1.93389568239945e-05
-5.58543354783036e-06
3.67457572757673e-05
-8.68680571082241e-06
-7.85125328688325e-06
-5.91077832374283e-06
1.76057442486176e-05
-7.59865164397155e-06
-2.5794642107366e-05
9.3201484772507e-06
1.34104431278681e-06
-1.56104725152236e-05
-1.71739055590985e-05
-1.98002565839381e-05
-2.34278230134453e-05
-3.26774497554918e-05
-2.03787554811878e-05
-3.46871098673929e-05
-1.87898387466802e-05
-3.604404034238e-05
-4.36779921219367e-05
-3.00616901921813e-05
3.52910957295731e-06
2.43787002064008e-07
-2.22684614262167e-05
2.02457697630283e-05
2.92271170035543e-06
-1.89642776440542e-06
-7.31113979543655e-06
1.4126225136315e-05
-1.92108541362627e-05
-4.09545600991446e-05
-4.2272268603968e-05
-1.48386897372669e-05
-4.08492927031176e-05
-4.13680369567163e-05
7.14429210058666e-07
-1.75303822707178e-05
-4.79385433315652e-05
-4.27690036462577e-05
-2.82385917682754e-05
-2.72780879569746e-05
-3.64813642476135e-05
-1.73265596696161e-05
-1.08310255750818e-05
-1.10617312771803e-05
8.98387994695156e-06
-2.56181413053133e-05
1.13705477805551e-05
8.30930050138515e-06
-2.45454419615558e-06
-4.21877070031197e-05
-2.2256603219209e-05
8.03116881318609e-06
-2.12047366996308e-05
-5.35117275105901e-05
-4.24398132115036e-05
-2.3599014008154e-06
-1.97187283113578e-05
-1.92743950517837e-05
-2.42338766890465e-05
-1.92295388715254e-05
2.19929367429183e-05
-3.84047663690662e-05
-1.99445788795974e-05
3.11782186307768e-05
-2.16048095746976e-05
-1.62936895723217e-05
3.16861787368215e-06
9.27179188606262e-06
2.97782547170956e-06
-3.30398687422407e-05
6.1088681273244e-07
-1.44901910146251e-05
-4.8193102439882e-05
-1.08708620206893e-05
-2.99611993959117e-05
-2.60947843762066e-05
-5.54925932131048e-05
-3.35688169029007e-05
-3.660947146697e-05
-2.27761895211628e-05
-3.63590180672749e-05
-8.80767254640123e-06
-2.78565360051168e-05
-1.50374294827251e-05
-3.38222529343157e-06
4.51210274804692e-05
1.34576113806448e-05
1.45337281872229e-05
4.08682805859178e-07
1.9968618094017e-05
-1.31612464139981e-05
-2.62662158636208e-05
-2.63425779391471e-05
-2.65093479002652e-05
-2.57734902581227e-05
-1.98716830343829e-05
-3.51750189407805e-05
-4.70814404523987e-05
-7.29217709245815e-05
-2.60335232169349e-05
-4.55459598196932e-05
-3.52114179911401e-06
-5.33822220922577e-06
-1.98943540327653e-05
-9.78697320794796e-07
1.56709235795435e-05
2.36146256563689e-06
-1.48826049532932e-07
5.09378757156492e-06
2.07549232680687e-05
-1.94160362821964e-05
-3.62709195709727e-05
2.61711338887352e-07
5.10977866972525e-06
-3.50291941976631e-05
-4.37284733377514e-05
-5.10620619747251e-05
1.66423318910125e-05
-6.02869025988236e-05
-4.8311109726708e-05
-3.01534682911611e-05
-3.73498435871649e-05
-2.49618208285525e-05
-2.18544275341097e-05
-2.50145552624332e-05
-1.42628389483803e-05
-2.3570167728597e-06
-5.28024516238463e-06
6.89895897863322e-06
-1.70290360884211e-06
-2.52756429031412e-05
-2.44266657567586e-06
-7.46917060360208e-06
2.09075146535884e-06
-1.4944740348624e-05
-5.74250779030474e-05
-4.19907661080732e-05
-1.32713352530507e-05
-6.20023757565128e-05
-2.65636534111927e-05
-3.30562503931368e-05
-1.43080200815e-05
-4.1966752510526e-05
-3.91174727745122e-05
-1.8304945595487e-05
-4.5691550076137e-06
7.08622664852852e-06
-7.64619710400797e-06
2.54755548226696e-07
3.15310838794804e-05
-2.32194719850241e-05
6.78687052633212e-06
2.66980159026408e-05
-5.63610393257579e-06
-1.77426585343739e-05
1.59589021170446e-05
-2.37538574173165e-05
-3.54171422130665e-05
-3.16044263391199e-05
-2.0526433390339e-05
-3.02308937788919e-05
-3.51358038284004e-05
-3.42377203933871e-05
-3.02262485701216e-06
-2.88203415355692e-05
1.39164063649835e-08
-1.27685134352557e-05
-2.92657581649519e-06
-4.50012234636926e-06
2.55785414878963e-05
6.42385566304683e-06
1.39220063240241e-05
3.7195980036819e-05
-9.24771340891015e-06
-3.30950092886156e-05
-1.62283673902429e-06
-3.07492353619407e-05
-4.90680101757916e-05
-6.11419545381471e-05
-3.26426920857874e-05
-3.07836420819701e-05
-3.4479636399048e-05
-4.49656483758194e-05
-7.8053624301756e-06
-4.18526928711674e-06
-2.35793333204408e-05
-1.11304389248889e-05
1.68873966707915e-05
-6.81646991709419e-06
-4.10006471104609e-06
-6.9542644182755e-06
3.97845394161484e-05
6.79608741846275e-06
2.64347311079467e-05
4.10094067673942e-06
-4.06416872220711e-06
-2.99600565851597e-05
-4.74540404181074e-05
-3.1704104352351e-05
-3.10332087015081e-05
-4.90492859560532e-05
-6.45032881076295e-05
-3.337301182165e-05
5.85867472108599e-07
-1.03610919237545e-05
-3.01276483540256e-05
-3.6884978488794e-05
-3.6038419992171e-05
-3.53872822317607e-06
-2.49874706343532e-05
-3.91507038017473e-05
-4.0965253635093e-06
1.00014316684348e-05
5.76867698714122e-06
2.47466925226065e-07
-2.78721317644415e-06
1.10558093414549e-05
2.11883855058321e-06
-1.21945596461808e-05
-3.47238678374631e-05
3.41882296237443e-06
-4.43591122367815e-05
-2.43273404094922e-05
-4.42128141737918e-05
-4.52660738789185e-05
-2.23254342909039e-05
-2.38569027700204e-05
-2.27806959333858e-05
-1.5028286568626e-05
9.71149672861773e-06
2.04198353241964e-07
-1.15195387374238e-05
8.59372813148639e-06
-4.04518785231254e-06
1.06899618969072e-05
1.85245264227551e-05
2.99011661928007e-05
9.89386627195921e-08
-3.05794623192976e-06
8.22615051142863e-06
-1.07877947744207e-05
-2.49016300853047e-05
-3.01947478534489e-06
-2.37294736934713e-05
-4.12419993017416e-05
-5.76613320520268e-05
-2.94583211564589e-05
-8.84544974226721e-06
-3.28642588697559e-05
-1.46972948026152e-05
-1.94318817136027e-05
1.36887931985507e-05
-6.97584407368126e-06
-7.16609594425587e-06
-6.37335601995116e-06
1.28089736265897e-05
1.0486895691308e-05
1.24161589604602e-05
7.93732819020421e-06
-7.60184033116995e-06
-8.4824959510067e-06
-2.62625202301572e-05
-2.46381494271077e-05
-3.59597626624869e-05
-2.49248609452173e-05
-4.19945693856612e-05
-3.66168377676332e-05
-4.03377822704203e-05
-2.94047621591454e-05
-1.34165062034249e-05
-2.10396315758114e-05
-6.00964632224205e-05
-1.2267660616413e-06
3.24524205052815e-07
2.07071839186632e-05
-8.55194534382062e-06
-1.17514708717363e-05
7.47616130666572e-06
2.70089495052555e-05
-3.01225031966375e-05
-4.77996871215728e-06
7.11850498626894e-06
1.22143781414443e-06
7.5859554360991e-06
-5.813747091161e-05
-4.38389087551751e-05
3.30018472037188e-06
-4.91507021959892e-05
-7.14104452172494e-05
-2.04555740149085e-05
-2.89999488253369e-05
-4.38978615395958e-05
-2.98602332057446e-05
-2.08283050772606e-05
2.44205007927532e-05
-3.81172799278191e-06
-3.21640775395952e-05
-9.42628555952537e-06
3.51670860076283e-06
4.18477751487254e-06
3.3820602101724e-05
-2.24052329925705e-06
-7.39406274940135e-06
-5.49597226185583e-06
-1.7382688327597e-05
-3.63757196458663e-05
-3.40666338316579e-05
-6.0472026248845e-05
-4.55833133425747e-05
-4.44516757046076e-05
-4.30829201741792e-05
-2.92770955029715e-05
-2.8277887417516e-05
-4.16821076680113e-05
-1.93247235070777e-05
1.02902689327009e-05
-5.41951888037826e-05
-2.82046658486206e-06
7.16912879774635e-06
-2.03963935436621e-05
6.99731976573957e-06
2.23794442981001e-05
-2.24724279945319e-05
-2.46975594491813e-05
-2.87871204552733e-06
-5.44480173426045e-06
-2.58343355065323e-05
-6.46101791374589e-05
-2.51253361955903e-05
1.28834289897928e-05
-7.3964267869038e-05
-4.9617820148552e-05
6.94313776820339e-06
-5.4030502262446e-06
-5.73312850034089e-05
-2.81458397548187e-05
1.77591949056825e-05
6.94807893990738e-06
-2.61210745218668e-05
-2.26913366550483e-05
9.21373623472495e-06
1.58181457526438e-05
-1.56272890788716e-05
-5.1872777076534e-05
2.41092676980512e-06
-7.86063562187979e-06
-4.42962002274604e-05
-4.73373572956404e-05
1.2040022041324e-05
6.39048298647142e-06
-4.95836468996231e-05
-4.6291792429801e-05
-2.92364015159025e-05
-2.39606291006039e-05
-3.6200447377532e-05
-1.87666070671326e-05
-1.90117970207825e-05
-8.38126365704463e-06
-1.40608385840572e-05
-3.38478857782063e-05
1.59736141290759e-05
1.33179977967681e-05
-1.27408880299802e-05
1.54886499831097e-05
4.98998252828487e-06
-2.58646373575892e-05
-2.72558956398223e-05
1.00279685829263e-05
-1.26999615688718e-05
-4.60408306590733e-05
-3.66273611261762e-05
-1.08159884740113e-07
-4.7779070930304e-05
-5.40461042483511e-05
-2.23315904465659e-05
-4.87444198067876e-06
-1.80792018187815e-05
-3.17229800220586e-05
5.54299220896101e-06
-1.88963696877209e-05
-2.89036485330122e-05
-4.37112527406154e-05
1.79717458087571e-06
-1.85991313127154e-05
2.35310783564374e-05
1.11646323956332e-06
1.72839953660515e-08
-1.38890663611216e-05
-5.10085979586034e-06
-8.33121512682778e-06
-6.6374226641641e-06
-2.76228783264355e-05
-3.90232043214746e-05
-1.251488633869e-05
-3.87821993990423e-06
-1.92081519803517e-05
-2.71851847069144e-05
2.54286620856695e-06
5.05720920087678e-07
-3.14901308197822e-06
-4.19404051136927e-06
9.09998311609673e-06
1.30404667714184e-05
-4.78537154934394e-06
-1.03341286900994e-06
-8.25598808651981e-06
-2.94584104447171e-05
-3.11563620407429e-05
-1.81030888270834e-06
-3.37107468888408e-06
-2.154097686882e-05
-3.53407290782062e-05
-6.7986410262957e-06
7.3020117646054e-06
-5.27521536213311e-05
-4.81395924276275e-05
-1.16356567071941e-05
-7.14337182631742e-06
-2.37236351189641e-05
-3.23749513054235e-05
3.2803108377233e-06
3.06249912232064e-05
-9.72555171067929e-07
-8.69668483390946e-06
-1.44182084701182e-05
-1.76186970264594e-05
-3.61645910073923e-05
-1.23987433317948e-05
-1.05878152323518e-05
-1.49334097705199e-05
-3.11280154895213e-05
-2.31243083298409e-05
-3.99059130244809e-05
-2.52188656020014e-05
-7.83268944824458e-06
-6.41625508554944e-06
-3.73048997804098e-05
-1.72975824233395e-05
-7.73305094161671e-06
-3.30324914017208e-05
-1.46984712282137e-05
-1.32525785392292e-05
-1.21579964274516e-06
8.45540326528164e-06
5.94838360172191e-06
-3.26627096014569e-05
3.0810344365956e-05
1.0160388074825e-05
-3.52307530358714e-05
-1.79536163570274e-05
-3.47529727077121e-05
6.84866489990754e-06
-2.76727692837768e-05
-5.21326267587581e-05
-4.0651539854971e-05
-3.04611999674236e-05
-1.53345240279471e-05
-1.35726043027071e-05
-4.7482410713427e-05
1.4155957606913e-05
2.95288571639813e-05
2.98173338047108e-06
-1.92596189722297e-05
-1.22543277010114e-05
-1.46831885274542e-05
-8.77184272637072e-06
-1.48811676802167e-05
-1.93525965704347e-05
-7.12256046266106e-07
-1.15980573310564e-05
-2.32057623178708e-05
-6.90820675500664e-06
2.00915402299666e-05
-1.58366190406864e-05
-5.72173792369974e-06
-2.67580189921715e-05
-5.18010730538141e-05
-1.61313628348115e-05
-1.67158833188302e-05
3.12861817576005e-06
-4.06811956924594e-05
-2.09155426772694e-05
3.9643535144285e-05
-3.2831293781692e-05
-3.26566703670908e-05
-6.31550922869709e-06
6.10840600257573e-06
-4.88545799726235e-06
-1.8448777383851e-05
-2.06014417088362e-05
3.12912889864732e-05
-1.55052096338222e-05
-2.97121928884972e-05
-1.28222117852352e-06
3.22559408239843e-05
-1.32847756397551e-05
-4.28223763593354e-05
-1.88243678930666e-05
-1.31177961449751e-05
-2.45704828704092e-05
-4.30144055240692e-05
-1.47294035284789e-05
1.11352495816099e-06
-2.91594661574936e-05
4.39688364862708e-06
-4.62954120614835e-05
-1.30800920590101e-05
-2.91826798934214e-05
-1.77468607543772e-05
-2.58186094705088e-05
-2.03286934179965e-05
2.56679405397709e-05
-1.44586290274953e-05
-5.07320143969216e-05
-2.04466006914545e-05
1.17676608530975e-05
-4.90528901238013e-05
-4.74792536999916e-05
-3.04063476425469e-05
-1.52650407090232e-05
-3.52349459642629e-06
-4.91987529700986e-05
-3.20796864411914e-05
3.66129302343437e-05
5.24703835588309e-06
-7.54497185760703e-06
-1.90180368550441e-05
-2.76775863870896e-05
-1.09387471893117e-05
-1.8072829334325e-05
-1.53918913057282e-05
-1.303055138508e-05
2.95012056982506e-05
-7.12446159611863e-06
-2.98695463019065e-05
-4.02317493044822e-05
1.56175290039264e-05
-5.1124822793145e-05
-4.29291477129934e-05
-2.29681789754533e-05
1.99301115979455e-05
-1.51636795140006e-05
-4.15163945100422e-05
-2.38559132741546e-05
-1.07534576216304e-05
-9.38670542098811e-06
2.54991311946235e-06
-2.83533567741886e-05
1.39653788510757e-06
1.42926252003968e-05
-1.44094694782354e-05
-4.11643610275753e-05
5.14533696093941e-06
-3.8675589091002e-05
1.12149331671266e-05
-3.35784249279634e-05
-1.52745689280514e-05
7.81095118317764e-06
-6.86981166622399e-06
-1.63390031279322e-05
-3.51559103947186e-05
-1.36861535892974e-05
-4.96468193858841e-06
-1.30322543510537e-05
-5.60253005931488e-06
-2.65379206022757e-05
1.88830248265849e-05
2.2516983895085e-05
-3.62525401439399e-05
-3.70085040057582e-05
-2.11633026974897e-05
-1.18777127875971e-05
-1.88000415355682e-05
-4.36174744984199e-05
-7.63672133336134e-06
5.526595198805e-06
-3.38803594549091e-05
-8.05381604368477e-06
-1.16074974724647e-05
-2.69884181502609e-05
-1.60530964547712e-05
-3.54596520241334e-05
-2.36602093827716e-05
-8.05079569258007e-06
-1.59023377813286e-05
-2.80807820941857e-05
-4.12314398182352e-06
-2.69670934432944e-05
-2.4906384596114e-05
-4.0682515512364e-05
-2.9472289704045e-05
-2.07672494541761e-05
-1.93543236802153e-05
2.27794748843747e-06
-5.53996537700773e-06
-2.65866852036933e-05
-1.5445138243366e-05
-2.7876813000832e-05
-1.9552928838372e-05
-9.10154588915055e-06
-1.6230458051182e-05
-3.57089283117685e-05
-5.85918219508186e-06
-4.50293880120874e-05
-8.44567968173676e-06
-1.27627671354964e-05
-3.75599268375495e-05
-2.30491542049991e-05
-3.82652602482387e-06
-2.12814942030517e-05
-3.57477028902364e-06
-2.19511987266575e-05
-2.34382131246033e-06
2.16429239047412e-07
-1.8279164232379e-05
-3.10238399556295e-05
1.37101283426694e-06
-4.81191928670721e-06
-3.10923761748348e-05
-2.22332529659972e-05
-2.81420536391451e-05
-7.27385615936341e-06
-1.61720341532187e-05
-1.23560565809628e-05
-3.29698649606275e-05
-1.58285642945691e-05
3.42453185245662e-06
-3.32748967356533e-05
-3.56525463190736e-06
-1.63825647092384e-05
8.99116774678286e-07
-2.43418327139838e-05
-2.90035728918066e-05
-2.29655016573635e-05
-2.4665983806337e-05
-4.49858956158476e-05
-1.71269416614882e-05
-7.41087922333915e-06
7.47899573678171e-06
6.96885439030618e-07
-5.25890074984448e-06
2.67164809200383e-06
1.04375490658135e-05
-9.19791066461619e-06
-1.38576501302045e-05
-1.4518008298956e-06
-3.56798042920635e-05
-2.42603452413024e-05
-7.70290324253915e-06
-2.54125421673076e-05
-2.85260219497026e-05
-3.44744172424011e-05
-2.23166686480372e-05
-1.25053523590466e-05
-1.36798373701034e-05
-6.13313440220003e-06
-3.63446861894742e-05
2.14036362590427e-06
-1.20406112718032e-05
-5.38791407111637e-05
-2.91583954114411e-05
7.07868807504682e-06
1.91435583555494e-05
-1.26615548023625e-05
-5.9676065362001e-07
1.77534993713501e-05
-1.08568283613851e-06
-8.84024839880402e-06
3.95131151534144e-07
2.87092508089583e-05
6.77580126980358e-06
-2.83449414561283e-05
-3.14533465291934e-05
-1.54146025339377e-05
-3.04615885242111e-05
-6.17274026686296e-05
-5.68830531610605e-05
-3.15740311646338e-05
-2.32214657678201e-05
-2.96695009616296e-05
-3.98752870959971e-05
-2.33263829289866e-05
-2.2242980332369e-05
-2.99389281198316e-05
-2.5993732831435e-05
9.65446600644222e-07
3.69017370590936e-06
1.49544140729226e-06
-3.50695890809315e-06
-2.78175644888271e-05
7.79825622510295e-06
-1.75870093420359e-05
-9.0467563033328e-06
-1.91461501465194e-07
1.41013515646892e-06
-2.37497215891414e-05
-6.83408667876239e-06
-5.0635698072854e-05
-1.93720530019287e-05
-6.16450556934192e-05
4.39765120926475e-06
-2.64257556144681e-05
-9.03569287201561e-06
-2.89743201379484e-05
1.83726301040284e-05
-1.87906526837198e-05
-2.21959008610645e-05
-2.3423458054674e-05
-1.63726003117701e-06
1.5820654738068e-05
-2.95815465626606e-05
-9.14667727161609e-06
1.48408970560767e-05
-1.11574328100098e-05
-2.79277484519151e-05
-1.39806172554872e-05
-2.46872236483062e-05
-2.71942758850831e-05
-2.0434536704419e-05
-1.09794201836845e-05
-7.23312706042615e-06
-1.16248335633515e-05
-5.43434432621352e-05
-1.174338093387e-05
8.31020875703145e-06
-2.91899984096891e-06
-3.15887382862565e-05
1.67897728969697e-05
1.65472508384939e-05
-1.37937164826532e-05
-2.82101022171136e-05
1.47401982238366e-05
-5.93109156955007e-06
-2.7857658987082e-05
-1.53406981291013e-05
-1.31862942214188e-05
-1.68085318453891e-05
-4.7868601207766e-05
-3.68361332534773e-05
-2.11321994104382e-05
-4.14761268845755e-05
-2.85844124542666e-05
-1.70359794534827e-05
-1.89255126332277e-05
-1.96031948074491e-05
-1.66738962964694e-05
-2.59091026166869e-05
-6.22928571652442e-06
-1.25458485626596e-05
-3.24500461628573e-05
1.5725949979717e-05
-2.58366506667845e-05
-3.78911492818936e-05
-1.35204232528373e-05
3.15449293792292e-05
-2.76951430101318e-05
-2.32049415292357e-05
-2.91672955984238e-05
-1.03758643628048e-05
-4.87230781425957e-05
-6.21594874625397e-05
-2.76972089525344e-05
7.95630000708602e-06
-1.51250856361224e-05
-5.86751967470079e-05
-1.35419057689356e-05
-9.02862087927751e-06
-2.51063222584624e-05
-4.30754127614194e-05
-2.14239733250768e-05
-8.90029915738108e-06
3.57024195916529e-06
-5.84207203917719e-05
-2.7534888566675e-06
2.53495887465473e-05
-9.35496805140141e-06
-2.7149981801943e-05
-1.57180256458091e-05
-2.22102938927952e-06
-2.99336882606882e-05
-5.67181491878778e-05
-3.27280288271715e-05
-7.9032836461809e-06
-4.48176092639017e-05
-2.42738971234071e-05
1.68968852024746e-05
-2.49832356254065e-05
-1.48289670371052e-05
-6.5070190678216e-06
9.89663619342403e-06
-7.12896936113726e-06
-1.85404237286874e-05
-1.15022816247478e-06
-4.08788570340871e-05
-8.19889208987197e-06
-8.81104334962424e-06
1.22690455842505e-05
1.17733797141715e-05
-6.60969744792897e-05
-1.50306457556341e-05
4.95706247454346e-06
-2.11761159821438e-05
-2.28873235218399e-05
-1.89915222704474e-05
2.81879514600253e-05
-2.81575410463184e-06
-5.28005196211705e-05
-1.56032776621155e-07
3.94151065319295e-05
-1.63795272790087e-06
-1.99151920793666e-05
1.76132658770383e-05
2.86913319359345e-05
1.84846077095031e-05
-3.58479368724359e-05
-2.71659489836742e-05
4.36317901029157e-07
-7.42453721000567e-06
-5.28774743492021e-05
-3.7378404902786e-05
1.50300259344422e-05
-4.71904632258413e-05
-4.6173581528689e-05
-1.33396075300849e-05
-7.57556810599572e-07
-1.44977959585119e-05
-3.48910675209714e-05
-4.25765222876544e-06
-5.38929299524692e-06
-3.80508481004895e-05
-7.71051582787376e-06
-1.23875826271092e-06
-1.6611879454601e-05
-3.8802018069492e-06
-1.82904387928319e-05
-1.7251692916591e-05
-1.77498882523788e-05
-4.09830441383706e-05
-1.63113547123929e-05
3.02710934680528e-07
-5.3462288701464e-05
-7.46118963293729e-05
-1.70172316474408e-05
4.25460028173229e-06
-7.1549774098767e-05
-6.24591923632957e-05
1.25665218315542e-05
1.79413113663314e-06
2.14536554027176e-06
-1.95659189941417e-05
2.91551729616809e-05
-6.63718044361978e-06
-4.1843462505475e-05
-6.1913855290015e-06
1.56019052775611e-05
8.78096032691717e-06
-4.35746859542578e-05
-1.36069575185887e-05
-2.39209935018873e-05
-1.74453131740373e-05
-4.42355655252737e-05
-4.91471181771278e-05
-4.18946419537064e-06
-3.57609194922019e-05
-6.39813423612804e-06
-1.69656546077844e-05
-1.84760474604644e-05
-1.39494265372824e-05
-4.44153329360884e-05
4.32758895472531e-06
2.49793289203123e-05
-1.75007650373297e-05
2.84404810216664e-06
2.22035771487836e-05
8.99092963864843e-06
-2.66940256151534e-05
1.15627284099671e-05
2.16967147085154e-06
-5.16733535548726e-06
-3.95173762674493e-05
-1.74107809627862e-05
1.1867101853103e-05
-3.72240267495864e-05
-9.27734381331037e-06
-2.46728658052609e-05
2.75234404776515e-05
-6.1584913921506e-05
-4.06463778835039e-05
-9.77369684332161e-06
3.13668192654172e-07
-1.08813082237824e-05
-2.93838190374194e-05
-2.00721706964757e-05
2.9716691321885e-05
-2.01717855066807e-05
-3.81178044939643e-05
1.05465783030982e-05
1.99211336114507e-05
3.02979713931787e-06
-1.56007354406296e-05
-2.68856852290596e-05
3.99249720001823e-06
-2.18417674694292e-05
-5.66670181779639e-05
-1.801584902835e-05
-2.62461960726155e-05
-2.77803704000403e-05
-5.33406313765168e-05
-1.47066485145707e-05
-1.58401054608928e-05
-2.69297996340368e-06
-1.28407235496479e-05
1.75801869795433e-05
1.87244366748041e-05
-3.78505558591694e-05
-4.09703655113675e-05
3.39931770633455e-06
-1.96742051974416e-05
-2.23710575966197e-05
-1.20994937716877e-05
-2.82436832182298e-06
-2.05356082633654e-05
-3.10545791230053e-05
-2.78041704474863e-05
-2.63289366239613e-05
-4.16279528807856e-05
-2.90183102617101e-05
9.12456958446746e-07
-1.20664863025839e-05
-4.87070188547622e-05
-1.90024488737231e-05
-1.86256529092557e-05
-9.24377498534045e-06
-9.30547447479406e-06
-4.69884124613019e-06
-1.86153840377109e-05
-2.13225747491421e-05
-2.78335648289017e-05
-6.20097473731185e-07
-4.11018132346545e-05
-2.33022829692894e-05
-5.04774534266337e-05
-1.76688786939909e-05
1.94423022098139e-05
-4.47577290189498e-05
-6.08939350820426e-06
-6.25516768098617e-06
-7.69294199216514e-06
-1.47040456548962e-05
-1.55224659688999e-05
8.58172471810367e-06
1.41213957965731e-06
-3.03038532579034e-05
9.79036746629999e-06
-1.10355225322274e-05
-2.31161908492882e-05
6.51425297623628e-06
7.26091532000087e-06
-2.27664468819744e-05
-1.66884742567804e-05
-5.42346234793545e-06
-1.43514261265597e-05
-1.09758154138814e-06
-3.74912117338423e-05
-2.00340001283665e-05
-1.68679059132867e-06
-8.69107502795205e-06
-2.20717457833152e-05
-1.35622868954327e-05
8.46349203740029e-06
-7.2357780576133e-06
-3.32959016750509e-05
-3.28750499505689e-05
8.39548957545359e-06
-7.07136150206808e-06
-4.33729786650027e-05
-3.15221527306397e-05
-4.0733098348203e-06
1.12612814810936e-05
-1.31641079941641e-05
-2.83702041222428e-05
-1.29823131394031e-05
-1.37914710228465e-05
-3.16392949536637e-05
-2.47889537048918e-05
2.78372199051093e-06
-7.37051635988385e-06
-2.19991577700117e-05
-2.74513704564801e-05
-6.98803893261338e-06
-1.08638214609958e-05
-3.9679302950837e-05
-2.99943504038794e-05
-3.78645715792547e-05
-2.14610861954198e-05
-3.22487281203474e-05
-1.30122308432721e-05
-2.35286719387609e-05
-2.57283980853413e-05
-1.95940381601513e-05
-2.02207497511545e-05
-4.02952496433935e-05
-1.25766342226284e-05
-1.42401135998989e-05
-3.00977816052156e-05
-1.50023075069197e-05
-3.9169811471819e-05
-2.00801002481482e-05
-2.85389280423463e-05
-5.3966050442001e-06
-2.89559479634682e-05
1.45348315155375e-05
-6.28274608993179e-06
-1.7050333122418e-05
-2.8658603917997e-05
2.94619920248728e-06
2.46357607810388e-06
-3.45710534476286e-05
-1.44937032266924e-05
-2.11814287141188e-05
-6.75492905683104e-06
-4.03759717589521e-05
-1.93543933919372e-05
-6.85741318260774e-06
-1.78947232684146e-05
-2.36870818121992e-05
-1.59794650460693e-05
-1.7279431464295e-05
-1.28679755662767e-05
-2.27768399502795e-05
3.7329244351831e-06
5.01050962827053e-06
-1.00172449121162e-05
1.34973318068572e-05
-6.20275448150467e-06
1.7180364415166e-05
-1.10754724724939e-05
-1.14645864432232e-05
1.02460920989208e-05
-1.80721099882223e-05
-1.45064602658117e-05
-1.5908456852652e-05
-2.92535758442515e-05
-6.84826813654268e-06
-3.02926120127588e-05
-2.75489873342607e-05
-4.97292815964444e-06
-2.46816165579753e-05
-3.15836468389828e-05
1.33864955445613e-05
-2.14616391884901e-05
-2.89969045582056e-05
-4.95227465787034e-05
-1.77655465822888e-05
-2.21393152297807e-05
-1.72120486129926e-05
-2.01198973884846e-05
1.29808449554746e-05
1.53277873531563e-05
-2.56497045930022e-05
-1.48658855272298e-05
-6.43121978548846e-06
-9.10171259264609e-07
-2.40009145058625e-05
-2.09647884491436e-05
-4.0757047519812e-05
-3.28008749303046e-05
-1.42746099046562e-05
-4.59399473762339e-05
-4.42196008184093e-05
-3.66611102281596e-05
-3.86167387145231e-07
-2.57919698143041e-05
-6.0969316112778e-06
6.93733149961288e-06
1.96969251533241e-05
-2.56093871360057e-05
-2.70647923211887e-05
-4.58252918459192e-06
-1.06167041219425e-05
-2.59957807101679e-05
-2.63119284776986e-05
6.57311698588475e-06
-2.01682878142957e-05
-4.23875112436469e-05
-1.44775911326554e-05
-3.77297663660378e-05
-4.19886685629164e-05
-4.11133973182809e-05
-4.20113869284429e-05
-6.5394675554016e-05
-2.95267290963068e-05
-4.94244016268834e-05
-6.07282517601765e-05
-1.58209749662937e-06
3.29875332375986e-07
-3.05118251595255e-05
3.99734165281503e-06
1.37519847999581e-05
-1.46526218904281e-05
5.89486911022714e-06
-1.19967595126783e-05
-6.95791539218786e-06
-1.34570745066426e-07
-3.98967280765693e-05
7.25494569271286e-06
-1.33636199240784e-05
-4.16761968239756e-05
-3.48394001149011e-05
-1.75593213030501e-05
-2.43448271260306e-05
-2.50759959617592e-05
-9.10557832106648e-06
-4.66115859750555e-06
7.1497969323154e-06
-1.60622437118546e-05
-3.16375285041636e-05
-2.69988161973517e-06
1.15075035964662e-05
8.50508953785613e-06
2.35269115872868e-06
1.5284493884489e-05
-1.24774693111444e-05
-1.52780477530725e-05
-1.43798929180504e-05
-2.42963848988623e-05
-1.50338756709872e-05
-3.04570002513165e-05
-3.20626272621336e-05
-6.51837195939455e-06
-4.24061868861178e-05
-4.14420928275196e-05
-2.37820145292487e-05
-1.74541118504265e-05
-4.16815586660902e-05
-2.70749658661424e-05
-2.5642845534163e-05
7.45459495905182e-06
2.08337331761791e-06
-2.19824315007578e-05
-2.96117968591798e-06
-1.70010041064298e-05
-2.0138981022147e-05
-1.66892198197565e-05
-1.26279324927412e-05
-2.99571397277267e-05
1.05863056930403e-05
-2.94509077070544e-05
-3.24349531008854e-05
-1.19048441986985e-06
-1.26304313244774e-05
-3.37497697468069e-05
4.20968455320319e-07
-4.40072869921307e-05
-5.53112753345855e-05
-1.61699409166948e-05
-6.55145027360692e-05
-2.38785779155535e-05
-1.27424830015063e-05
-4.58701080540985e-05
-1.3001920547741e-05
4.45307107583302e-05
-3.22563864538803e-05
-1.14769603489811e-05
-7.80864633453741e-06
-4.92894495821243e-06
-1.89759470425291e-06
-3.58063445824845e-05
-2.76927718073926e-05
-2.3719314950217e-07
-3.70078291604658e-05
-2.14513250937422e-05
-2.4434907963563e-05
-3.68269232805108e-05
-8.3113575497996e-05
-1.95375044074458e-05
7.69071580202204e-06
-2.30539000066842e-05
-1.54558514634658e-05
1.07046355915444e-05
-3.38871521281426e-06
-7.25254099708444e-06
-3.1683820056451e-05
-1.47738957357766e-05
-2.43876223861808e-05
2.32962298444748e-05
-1.76268922723005e-05
1.01686083248082e-05
-5.01218564103517e-06
-2.32233493231658e-05
-3.37848787235454e-05
-3.2032661882027e-06
-3.90963183659641e-05
-1.94264501344952e-05
-2.40250995475762e-05
-1.08741907325105e-05
-3.13761680140278e-06
3.22687781395409e-07
-1.04006295031526e-05
1.35278403056165e-05
5.69105276792764e-06
-2.22187034269483e-05
-2.16023933289399e-05
-1.07307272887589e-05
-1.72353218913942e-05
-3.03402856703284e-05
-7.54286464710296e-06
-1.33031902413072e-05
-2.03099499386212e-06
-5.62435606101335e-05
-1.55221976877868e-05
1.14825690490548e-05
-5.95290137729598e-06
-2.22621547694062e-05
-2.88668160222547e-05
-3.37710869174363e-06
-3.93328637341971e-05
-2.89711931483296e-05
-2.80073469103285e-05
-2.21180614137349e-05
-2.77111733308486e-05
-2.64506909363046e-05
-4.51902384226286e-06
2.91181123676113e-05
-1.21941330939095e-05
-2.43822437006562e-05
-1.36017227789427e-05
-4.0326866745717e-06
-6.32412969857687e-06
-3.79983371171118e-05
-2.99194816430935e-05
-3.32576882682719e-05
-2.84874640041701e-05
-2.1270813707718e-05
-2.45802083668354e-05
-4.84621497440437e-05
-8.19797356162009e-06
-3.24408834913356e-05
-6.82089362321452e-06
-3.33745189216585e-05
-5.27147523915911e-05
-2.93419819903108e-05
1.20551218877332e-05
-1.26974371279987e-05
-2.18432743951759e-05
-3.50119222918592e-05
-1.080116282252e-06
1.09818512384585e-06
-5.85659230135679e-06
2.51482181497168e-05
3.65739879443122e-07
-2.93391759639817e-05
-4.76202572559378e-05
-4.95251669076211e-05
-1.05985254487594e-05
-1.62479603090387e-05
-5.60179789918989e-05
-3.38647549802162e-05
1.56042638785523e-05
4.75938334817215e-06
-3.94016522732541e-05
2.21982512281421e-06
-2.6103026971631e-05
-3.14180363246107e-05
-7.31202549710459e-06
-3.66192654738549e-06
3.02964381717749e-05
-3.51301951084516e-05
-1.56832027839887e-06
1.15383467210934e-05
2.06591989353677e-05
-2.64322765143585e-05
5.51884013141761e-06
6.71041356115372e-07
-1.10337731699649e-05
-2.61586948426964e-05
-4.58032400080965e-05
-2.05865143422605e-05
-1.445189726081e-05
-3.13167090832558e-05
-1.34865804081454e-05
5.29421868322712e-06
-2.27001674376831e-05
9.1860176975421e-06
-3.91813736223043e-06
2.12288463921728e-06
-3.83927006759058e-05
-3.2080999276119e-05
-1.00915021737177e-05
9.78662319855672e-06
-2.28466030389841e-05
-3.84444366175944e-05
1.09632674964704e-06
4.34908449084128e-07
-4.50400185672758e-05
-3.03499276089122e-05
1.19290755330253e-05
-1.20960126875182e-05
-5.13140372214619e-05
-2.69973163578227e-05
-2.171797480555e-05
-2.99873513238352e-05
-4.8845335062822e-05
-9.88220778230644e-06
-8.21181809524642e-07
-1.31525954998696e-05
-2.80187887886286e-05
-1.93040258823922e-05
1.60757010087677e-05
-2.28783137676192e-05
-1.79086322865491e-05
-4.05464845515195e-06
1.39201127781118e-05
-2.73839705071751e-05
-6.04788559716942e-05
-2.89816894904767e-05
-1.20584702986658e-05
-3.03006363899974e-05
-1.50666059397454e-05
-9.27920957075749e-06
-2.97637772860425e-05
-3.19140276096373e-05
-2.85453230963234e-05
-2.229717694451e-05
-2.34848534042127e-05
-3.08455601773158e-05
-1.33401726467758e-05
-2.20455726954659e-05
-5.09523285703625e-06
-1.6682114611468e-05
-1.71034807417076e-05
-1.9854439682721e-05
-1.56067523936789e-05
-1.82874658579684e-05
-9.37652868507109e-06
-2.0685011693064e-05
-2.04366094571988e-05
-3.81454067666951e-05
-3.66191440317399e-05
-1.34429048199765e-05
-4.11827145838785e-05
-2.06803042274423e-05
-5.91022985408275e-05
-8.71724669023335e-07
-1.40359015071086e-05
-6.06814276744758e-06
-1.68196335798285e-05
2.39344328109929e-05
-2.75547046123691e-06
-2.08040266459399e-05
1.13814096215109e-05
2.13953226206651e-05
7.35245429042816e-06
-7.96076705373111e-07
-6.21760003280889e-06
4.12883625465184e-05
-2.51546997157418e-05
-1.8127223505343e-05
-1.62105133789447e-05
-1.4988459709459e-05
-2.08038691186508e-05
-3.33958760338237e-05
-2.47505858708002e-06
-3.73594036108627e-05
-3.17923533568119e-05
-4.61693654237709e-05
-2.02746179126207e-05
-3.77890633912906e-05
-2.69345330977291e-05
-9.18894473112542e-06
2.29918118858776e-05
-9.01785940675923e-06
5.38453231181587e-06
6.86532388442278e-06
-1.10142049887808e-05
2.66942402849273e-05
5.58572322324694e-06
-3.19350474650839e-05
-8.15019792659759e-06
2.86764916078668e-06
-4.14192664511947e-05
-3.75301265493933e-05
-4.65693118990258e-05
-4.18059126813371e-05
-3.73912444843129e-05
-3.93618499194548e-05
-1.39206395158648e-05
-2.81652295013868e-06
-3.76205405449003e-05
-2.35807606065715e-05
1.93517333256143e-05
1.28581585027044e-05
-4.19928777146428e-05
-1.26840073200636e-05
3.962917004069e-05
-9.73602003398837e-06
-2.86973569613823e-05
1.2175778111637e-05
2.26633358322401e-05
6.66981959879995e-06
-4.03634956266602e-05
-3.01538304536434e-05
-2.94504356731954e-05
2.55078964896439e-06
-6.21077572077452e-05
-3.12063406991283e-05
-4.49518308597778e-05
-3.71575305975799e-05
-1.42725610735134e-05
-4.23529194522119e-05
-3.90391800843963e-05
-2.86978659482119e-05
-1.80897676642263e-05
7.02145608907121e-06
5.50792130953506e-06
8.7909644304688e-06
-2.96106590882287e-06
7.01973310563578e-07
-1.14478713329736e-05
1.21539731450009e-05
8.11961484629105e-06
-2.18269672202908e-05
3.13894727932025e-07
-1.98920751788274e-05
-3.08662793228277e-05
-1.29152487398813e-05
-4.74854154539267e-05
-7.65858718188083e-05
-3.25279120888447e-05
1.35555572751464e-05
-2.86974507417247e-05
-2.35222749555863e-05
-1.35900350508951e-05
2.91191619794387e-05
2.17516837460087e-06
-1.60505888274673e-05
-8.1653991471073e-07
9.46480673673218e-06
1.32787439512779e-05
-2.70823922545891e-05
6.35012722493524e-06
2.33188673090274e-06
-1.81680501598316e-05
-2.12148354999509e-05
-4.17189035217009e-05
1.52400201602734e-06
-5.64921193309732e-05
-5.84497676057552e-05
-3.70942090129996e-05
-1.76439039865909e-05
-4.85114643352037e-05
-2.07028110210737e-05
-1.26156087345223e-05
2.71540477359051e-05
6.87227478615611e-06
-2.33356617764827e-05
2.221210722778e-05
3.7883152547395e-05
-1.62371015348117e-05
1.31681420347714e-06
2.12622085707795e-05
-2.09957474957659e-05
-2.24314705653964e-05
-1.4562772451057e-05
3.67036018668276e-06
-4.06344037123329e-05
-6.70876392793782e-05
-2.89841989307351e-05
-1.57004320885999e-06
-4.24827079040112e-05
-4.20291104921203e-05
-5.65263026043614e-07
4.45245804543912e-05
-3.03802317452405e-05
-3.875149341487e-05
-2.94791542328983e-05
1.97892700752378e-05
-2.65300711994487e-05
-8.90493258694593e-06
1.99401166119951e-05
5.09886788324768e-06
-2.18707402424621e-05
-6.71649167098162e-06
-7.42346903243748e-06
-1.77944344110932e-06
-2.03996919122292e-05
-3.43356966515686e-05
-1.02022517268593e-05
-2.874434206934e-05
-6.47151317503767e-05
-5.08743777359484e-05
-9.35461343347224e-06
-3.17338604431519e-05
-4.05389120703707e-05
-3.12944237874362e-05
2.04122811086309e-05
-5.67138539136301e-06
-5.33294702441004e-05
-2.66288924515848e-05
2.99116681348484e-05
-5.18128839538878e-06
-5.20360281289956e-05
-1.58735963865574e-05
3.46836108305279e-05
1.07570240314118e-06
-6.65483749251621e-05
1.60653245840776e-05
2.61775390269009e-05
-2.8192366069086e-05
-4.20176542252908e-05
2.53532805185078e-06
1.15776454032712e-05
-3.15304468404933e-05
-4.93975413044811e-05
1.26436584461451e-05
-2.81231213334047e-06
-2.8393967052638e-05
-4.02977770233796e-05
2.31294371126422e-05
1.10767431120987e-05
-9.31655482266991e-06
6.3714186246092e-06
3.38514481204926e-05
2.36992033701913e-05
-2.11994606013062e-05
-4.4757001148874e-05
-2.79498725439226e-06
1.81457755531143e-05
-2.94091852023834e-05
-5.54188756613145e-05
-2.04611593363202e-05
1.17536801870594e-05
-3.7018234044282e-05
-3.79460042493707e-05
-2.14195750126852e-05
-1.67350194589904e-05
-4.82642523294376e-05
6.6446637357844e-06
1.94280798120927e-05
-5.79536690178185e-05
-4.75989866773377e-05
-2.82518739756092e-05
-7.80701625262524e-06
2.27452635150392e-06
1.60680678231927e-05
3.45079453272974e-05
-4.77304183510862e-06
-3.85777129938275e-05
-3.22456653972863e-05
-9.06475496044399e-06
-4.39056654198728e-05
-5.42021993667137e-05
-2.08792192347248e-05
-1.89840893265237e-05
-3.85539814484103e-06
-4.30668071960937e-05
-4.60724774616522e-05
1.36639510094372e-05
-1.74953074230866e-05
-3.58223939297524e-05
-1.67573094060024e-05
3.90173433582824e-05
2.06713727555943e-05
-3.13788261651476e-05
-6.24819185816342e-06
2.98313264696179e-05
5.23460176141251e-06
-3.5379322306592e-05
-1.41668014897187e-05
-1.15987050041705e-05
-2.71889417476234e-05
-4.69595991164808e-05
-4.6370143471033e-05
-8.54405435889825e-06
-1.63323264305742e-05
-6.83070702862005e-05
-7.46307739911198e-06
9.95590039297711e-06
-4.25417367365539e-05
-2.26131846269353e-05
6.76077925252622e-06
1.96514642331433e-05
-6.34300700205114e-06
-1.9561220831496e-05
-6.25490502513794e-06
-1.59542669197853e-05
-3.46857840656831e-05
-2.45000059851522e-05
6.4547715375914e-06
3.40378723361122e-06
-3.9000737883232e-05
-1.17209569617445e-05
-1.82995396804526e-05
-3.44250197070508e-05
-2.83000992594335e-05
-3.11037682797402e-05
1.3581236548355e-05
3.8073875395312e-07
-3.02823362066398e-05
-3.31348344585539e-05
3.90622213652432e-06
6.92593766479301e-06
-1.4984810592897e-05
-4.28372912069152e-06
2.31280973294801e-05
2.58485302053569e-05
-2.17396945341036e-05
-2.01425630148268e-05
2.83111289281731e-05
-2.70880642317088e-05
-3.75974803150159e-05
-1.538592009921e-05
1.72228915816692e-05
-4.05875645623187e-05
-5.98153935974078e-05
-2.01072687125147e-05
-4.03040975607026e-06
-3.97768180617686e-05
-4.65240420985094e-05
-9.31133627719706e-06
-1.43486140545722e-06
-3.17269773472187e-05
-1.74969909691571e-05
3.2952430035247e-06
2.30939789515564e-05
-6.0432146197786e-06
-3.14173729437721e-05
4.30380779131385e-05
2.28662906970835e-05
-1.83569850575125e-05
-2.64460031330317e-05
-1.55596943042515e-05
-1.3592396993222e-05
-6.57521625234089e-05
-4.78376310362839e-05
-4.48663036510974e-05
-2.69491560148847e-05
-7.81395769260162e-05
-2.95939099241074e-05
-8.205612238779e-07
-2.0988767949586e-05
-6.38685938917806e-05
-1.48892631275172e-05
2.10055894313604e-05
-2.54939214772709e-06
-3.52022426614164e-05
6.51617564084876e-06
1.16524808375906e-05
-1.29173103610941e-05
-1.68110090247795e-05
-1.79396152938364e-05
-9.64779690873259e-06
-1.73920173589126e-05
-5.74636805341057e-05
-1.99439402444564e-05
3.67337456051384e-06
-4.8179676792518e-05
-2.99677260143405e-05
1.41473289543207e-06
-1.445149000757e-05
-5.51948221174466e-05
-2.56776598438669e-05
-8.73982502896393e-06
-4.2092291962963e-06
-4.43323097116746e-06
-5.34643441439912e-06
-3.55965900781264e-06
9.46027095978912e-06
2.46957384956823e-05
-1.76636690730187e-05
1.87957999165572e-05
-1.06133791880021e-05
-2.1760865485672e-05
-2.6774392089053e-06
-7.93867219037976e-06
-2.19431400001422e-05
-5.54506555775373e-05
-2.81016481591308e-05
-1.02446005852497e-05
-1.66269231656625e-05
-3.24333204076364e-05
6.82539672259674e-06
1.10225059822996e-05
-3.10516929354333e-06
-3.32769115265437e-05
-9.77664211933583e-06
-1.76154831812179e-05
-2.0845195406282e-05
-1.93971626243525e-05
1.8614961918135e-05
9.81028487086505e-06
-1.89172927124745e-05
-9.99562291391647e-07
-1.05035026245986e-05
-2.6422164903243e-06
-4.25133115145843e-05
-3.91786842219898e-05
-5.1263746547329e-06
-3.81511374548309e-05
-2.52215940224658e-05
-2.74439852264692e-05
-7.37552984827913e-06
-1.89512767342932e-05
-3.8032793772053e-05
-1.05108324969531e-06
-3.35461862109492e-06
-1.56490988210478e-05
-1.29296734263896e-05
-1.14656680920414e-05
7.08247007900284e-07
1.46857638239466e-06
-2.72074026863161e-06
-2.1539824554793e-05
-1.4082179436675e-05
-1.32423425451854e-05
-9.42256246357522e-06
-3.41421309447612e-05
-2.13240530006129e-05
-2.93408721549137e-05
-4.01562301275781e-05
-1.24530040580812e-05
-1.51308511389356e-05
-4.0913895650573e-05
-4.50532387476542e-05
-9.81171627118983e-06
-3.32065780616921e-05
-3.10267214625858e-05
-3.09074022888619e-05
1.56797533676909e-05
-3.23131981825659e-07
-1.03471201084967e-05
-1.58786861061319e-06
-1.36850888654043e-05
-7.23589408612489e-06
-1.19362104328749e-05
-2.71743983274765e-05
-2.30253252796086e-05
-2.93961638654452e-05
-2.32503729910429e-06
-6.18950830890079e-06
-1.52345729762147e-06
-4.42979870455537e-05
-2.58272010152283e-05
-1.41032480458774e-05
-1.44374443604974e-05
-2.76851689003908e-05
-2.36530585498488e-05
-7.35680079592458e-06
-1.68225108089906e-05
-5.76727425000661e-05
-1.22544170429498e-05
-3.54272372250396e-06
-1.93506531538791e-05
-5.62547852625363e-05
1.38987493075993e-06
-8.17016858431946e-06
-2.72147546890891e-05
-2.95666319843472e-05
2.89110935944374e-06
-5.97743130026773e-07
9.72977962930651e-06
6.5297177435814e-06
-1.38660334159483e-05
2.55106907903044e-05
1.31074463587641e-05
-3.23984188193956e-05
3.41537572526924e-07
3.20123723727792e-06
1.49355607235898e-05
-4.79440946631247e-05
-5.0101071599884e-05
-3.22244669301944e-06
-1.81258698053634e-05
-4.80497009125753e-05
-8.83321438356564e-06
1.08506371991768e-05
-3.02699734819391e-05
-5.60554462057076e-05
-3.45923380478754e-05
1.11754929839848e-05
-1.67576317558187e-05
-4.82783511454516e-05
-1.38059641496162e-05
1.2135327764631e-06
1.88140166067937e-06
-1.26701167008469e-05
-3.96027046348073e-06
1.22077949717266e-05
8.70031049364917e-06
-2.57684022534557e-06
2.97639407013955e-06
-1.69392975173565e-05
-8.51981380755593e-06
4.7750137965168e-06
-2.15570377462922e-05
-5.8031577300706e-05
-4.24291749871753e-05
-3.19797016342769e-05
4.00790205044681e-06
-4.95985869689062e-05
-3.53706275649176e-05
6.94340878000679e-07
-1.11484958075935e-05
-3.32610231446641e-05
-5.7312976439056e-06
-4.5504707214765e-06
-1.03669026646889e-05
1.27229939374671e-05
-5.89315658432408e-06
-1.36023677182317e-05
2.40219998715229e-05
2.02681346218357e-05
-3.47184612543445e-05
-3.2992571054677e-05
2.4339624597664e-05
-3.91842709239179e-05
-4.57478225446595e-05
-3.85112252731552e-05
-3.4662924913373e-06
-6.62436388767172e-05
-4.0730525465389e-05
-1.27734405442234e-05
2.79985074895198e-06
-3.23953014581061e-05
-3.30095033023091e-05
-8.59481148497973e-06
-9.44974304142151e-06
-2.98268351882681e-05
-2.4435329602823e-06
1.79679703004393e-05
2.2477115418479e-05
1.38223618673161e-05
-1.07714103563062e-05
8.77573429213384e-06
5.02567593154865e-06
-4.61145541951577e-06
-3.78446316655888e-05
-4.01733470097492e-06
-7.81018248975279e-07
-2.68678558288555e-05
-3.48099753910116e-05
-4.81566012608808e-05
-1.21576117534048e-05
-4.2053612910265e-05
-5.18204835302068e-05
-1.82165887900763e-05
-1.72985873294996e-06
-1.31528601534567e-05
-1.64387488841543e-05
1.1066274090141e-05
4.02986709146734e-05
-1.24645996975425e-05
3.91212154083139e-06
4.6615141609714e-06
1.2887802722286e-05
-1.31292564005669e-05
1.4432556302547e-05
1.87142559846051e-05
-4.7719262097968e-06
-3.67357714082671e-05
-4.95108566024607e-05
-2.17742731947641e-05
-5.50374012743813e-05
-2.56423754887582e-05
-1.47403323224728e-05
-2.30004314959492e-05
-2.04241883979142e-05
-4.3735815390742e-05
-2.42554657273074e-05
-4.08327527150588e-05
-4.72693881273823e-05
-1.16788730416691e-05
-4.30767662880293e-06
-1.30651700214808e-05
-4.93403767079664e-05
1.47182202591768e-05
5.15827247721385e-06
8.41654841067837e-06
-2.52406839048422e-05
-1.59650909508988e-05
3.73663911216849e-06
-1.01376574839071e-05
-6.07196478686436e-05
-2.73767596363673e-05
-7.55686211370358e-06
-6.05171941707869e-05
-8.17159997108347e-05
-4.41923820295226e-05
-2.89368965460601e-05
-2.72051748692842e-05
-3.9028509248312e-05
-1.60517149884768e-05
-9.98106435046806e-06
-9.65119413300132e-06
-6.62598329472698e-06
-9.92003426571316e-06
-5.11965665558032e-06
-3.30529778471417e-05
1.63003137370353e-05
1.73479221253468e-05
-1.05894059514781e-05
-1.35795283473911e-05
-2.367153931884e-05
-2.26527742123639e-05
-5.8650962655895e-06
-3.66160764821053e-05
-2.60320616708316e-05
-1.19690076567911e-05
-3.04935799634812e-05
-3.55447196838013e-05
-8.23131910681865e-06
9.60237427144877e-06
-3.475647247633e-05
-3.55725503606756e-05
3.82199976320961e-06
-1.04544329020414e-05
1.46597189780567e-05
-1.96369352860791e-05
1.27527826991478e-05
3.07044793997339e-05
-3.36798927529797e-05
-2.29334608773877e-05
-1.24407779401685e-05
5.27600645823418e-06
-2.21391099242174e-05
-2.11958649109004e-05
1.70749966987029e-05
-9.0746968218926e-06
-2.90681805484202e-05
-1.61403733032443e-05
-1.53863650320449e-05
1.31373672364204e-05
-3.16951332981301e-05
-4.32098736843674e-05
1.11745406972181e-05
-1.20012783411698e-05
-2.35398896782235e-05
-3.03375494476639e-05
-1.27786705444963e-05
1.77594686031157e-05
-3.25027408184224e-05
-2.96436715882153e-05
-1.32825621486962e-05
-9.51504202349576e-06
-2.49028618823512e-05
-1.83692427923882e-06
-2.33327358953034e-05
-4.72064091640018e-06
-1.60838697324219e-05
-3.71025914528941e-05
-1.0883754538224e-05
-6.64823578537729e-06
-4.06808708437445e-05
-4.0955909295741e-05
-4.70030490691268e-06
-1.35211603532574e-05
-2.95049393889374e-06
-2.78765585372841e-05
-1.02123162235492e-05
-2.73730378630114e-05
-3.54290753004022e-05
-4.43113388282455e-06
3.18963760279174e-06
-2.12261685026885e-05
-3.71619385052189e-05
1.49208649165905e-05
-4.02044456387414e-06
-2.09656654188012e-05
-2.2049404025399e-05
2.16215058224901e-06
-1.33450863172138e-05
-4.57206359543802e-05
-1.82865829162667e-05
-9.97980710062215e-06
-1.13565357535508e-05
-1.18836366014602e-05
-3.59897122008279e-05
8.15908336779394e-06
-3.75114287188269e-05
-2.44626358919449e-05
-1.34268721243723e-05
8.23868689265174e-06
-1.98708056317589e-06
-4.15488386087713e-05
-1.4516212448072e-05
8.90694750535721e-06
-7.79995248744484e-06
-3.09309244731188e-05
-2.35577715920284e-05
-6.83791521344088e-06
-2.69249378995066e-06
-1.94611115921534e-05
-2.64644281243585e-05
8.1087660912316e-06
-8.94683122157622e-06
-1.9856795799657e-05
2.10747385839946e-06
-2.26185815602697e-05
-2.63004187430672e-05
-2.58638240010192e-05
-1.88232805412024e-05
-3.19612231598586e-05
-4.58120422617601e-05
-2.19054215905335e-05
2.56475410049274e-06
-5.00224667732028e-06
-4.14457420268246e-06
-1.73762829578951e-05
-1.48333502307316e-05
-1.32803638585802e-05
-8.72155904541367e-06
-1.99340637171828e-05
2.06938312963938e-05
7.72342993577571e-06
-1.07733892899646e-05
3.09226049316052e-06
1.8090798021064e-05
-2.59444267143536e-05
-2.47945154502846e-05
2.03669216648612e-06
-8.49374371838541e-06
-1.2779082989527e-05
-3.2260598265163e-05
-2.80393970744816e-05
-1.01513269788002e-05
-3.50141512326825e-05
-6.27599652390787e-05
-2.39274402064217e-05
-2.50831149640761e-05
-2.17433751556779e-05
-4.30001291134085e-05
-4.38583634158088e-06
2.05575265455152e-05
-4.28900348195828e-05
-3.61971497015191e-05
5.54436621579201e-06
4.22055310295305e-06
-2.98442398872747e-05
-3.10884933045239e-05
-3.93213719181614e-06
9.2355840243979e-06
-3.43132481146639e-05
-2.81058200281877e-05
-5.03097523553467e-06
-2.84410460196812e-05
-4.33904397874416e-05
-1.52528055692035e-05
-2.93551899944067e-06
-1.48025985697409e-05
-4.61877058309938e-05
1.66097744063448e-06
-1.40321743845127e-05
-4.96897579173999e-05
-2.55294743267571e-05
-8.82617918232838e-06
7.17126942193974e-06
-3.21539537731475e-05
-2.72168698108198e-05
5.23169006165389e-06
6.81434151457894e-06
-1.75908398114261e-05
-4.39711830359044e-05
-1.28104345574734e-05
1.11313854930847e-05
-3.31599212316964e-05
-2.63648205626505e-05
-7.58793773736794e-06
-1.60232203106725e-05
-2.23103907560664e-05
-3.08660413901338e-05
-2.22700528234287e-05
-4.10462893605575e-05
-4.13009145251522e-05
-3.82782647655177e-05
8.4230622934513e-06
-1.07273410937209e-05
-4.24098374705119e-05
-3.48646064628209e-05
1.06797347626412e-05
8.89346572644888e-06
-3.64852346332465e-06
9.30469483929125e-06
3.72416795794392e-05
-2.58714197795552e-05
-2.57693082265556e-05
2.48453456256801e-05
-2.56344613651339e-05
-2.29571623846065e-05
-2.38748329505219e-05
7.71338324703873e-06
-4.47659383146866e-06
-4.68083382364543e-05
-1.75324637277459e-05
-3.30890753820935e-06
-9.88240917485662e-06
-4.48505374206137e-05
-1.34563177020391e-05
2.90674314117974e-06
2.26087855604793e-05
-1.85058732706011e-05
1.17083708454807e-05
2.78594998050904e-05
6.31412293208608e-06
-4.17715952526679e-05
2.027371581702e-06
9.38434183649378e-06
-1.09094318702503e-05
-1.7999646485206e-05
-4.75929822948663e-06
1.54444214458424e-05
-2.62750690734691e-05
-6.4795154885805e-05
-1.13755932986921e-05
-1.39662972507725e-05
-6.84750354215875e-05
-5.47288190818572e-05
-1.31028554910114e-05
5.34518081707456e-06
-2.84911125581379e-05
-5.67833770966915e-05
-1.13019641144346e-05
-7.72370008332122e-06
-3.06806153612811e-05
-2.80533965793225e-05
4.0689272989594e-06
9.66875239626527e-06
-1.3537907929189e-06
-1.75447616509618e-05
2.12640550360435e-05
-2.84974165149378e-05
-3.62697272814627e-05
-1.75808834276669e-05
-2.56025135749928e-06
-1.04252396017233e-05
-4.59612497583248e-05
-2.47817087299328e-05
1.38791494632364e-06
-5.53732931496256e-05
-7.67922394103469e-05
-4.19164136390799e-05
1.9502878167127e-05
-3.960089832365e-05
-7.58594736194062e-06
2.54402253266155e-06
3.08420867952951e-05
-2.10100668557261e-05
-2.3294497844188e-05
2.48961513491343e-05
1.38675366786031e-05
-2.04972298420094e-05
-2.51447437203422e-05
3.63889898328328e-05
1.75319260403432e-05
-5.86136513982624e-05
-3.89343514358147e-05
4.25314271360097e-05
-8.31361358556e-06
-5.14564883163929e-05
-3.03487248054835e-05
2.24465552633663e-05
-3.66683124582066e-05
-5.99327693541093e-05
1.36098046157419e-05
2.75459935893246e-05
1.57372311832056e-06
-4.20344695274616e-05
1.24655844432095e-05
1.56750473336432e-05
1.72315347268945e-05
-4.79700211443428e-05
-3.39304456407449e-06
6.43621803969119e-05
-3.2428616289049e-05
-4.1527075846913e-05
-6.49487389344338e-06
2.35815201064624e-05
-3.58538584730529e-05
-4.995099806424e-05
-2.91824164266411e-05
-1.49234182541116e-05
-3.49619194514467e-05
-5.56384963513168e-05
-1.19745049814397e-05
-1.53892049968956e-05
-3.52555742353255e-05
-1.63076235680788e-05
1.13370991942379e-05
1.56365493614302e-05
-4.7961650379689e-05
-6.32337504753377e-05
1.48507326027953e-05
1.49101117135876e-05
-2.48708503015921e-06
-3.38883482525982e-05
3.03062762689366e-05
-7.68443487625426e-06
-9.3775593522495e-05
-3.60348522089001e-05
1.06896543354469e-07
-4.46284402861875e-05
-6.57902474422578e-05
-4.07415793245286e-05
8.27643455134237e-06
-4.89506064345104e-05
-4.80810575439519e-05
-7.05414014699642e-06
-2.93929955145095e-05
-2.31428131672098e-05
-2.4787838978721e-05
-1.79392668189297e-05
-7.10251771491461e-06
-1.32303070065295e-05
-2.79552599381181e-05
8.55769177911473e-06
3.22642529848312e-05
-1.82473269927296e-05
-3.88146456950735e-05
9.14584724325979e-06
3.38840420217702e-05
-3.86116608770636e-05
-5.5081832695959e-05
3.97380367855718e-07
2.12787664297782e-06
-3.48516180108258e-05
-7.24520963550377e-05
-2.00880862491015e-05
-2.47667610162483e-05
-5.83125840106376e-05
-4.02740876705887e-05
1.92246120018397e-05
-2.52498009926232e-06
-2.08721306890337e-05
-2.50960743062662e-05
2.52676104827121e-05
-1.00117635047719e-05
9.33835580666176e-06
1.29096112274718e-05
1.28878050347517e-05
-1.98851683614904e-05
-1.22921503710429e-05
-2.37122445907862e-05
-7.78191132515885e-06
-2.61690561480591e-06
-1.74695342325621e-05
-2.52063378925076e-05
-1.72714520486787e-05
-5.06599771912526e-05
-4.31014661066991e-05
-2.36279748138263e-05
-3.42240953837686e-06
-4.16116265394166e-05
-2.54767327544608e-05
-1.74866976630431e-05
-7.00426517807841e-06
-3.13543792021132e-05
-2.51567002654356e-06
2.33480556693887e-05
-1.22037807665676e-05
-2.64065188773104e-05
-9.18372263483477e-06
-2.77266580557917e-05
9.18421222109231e-06
-1.49572966440242e-05
-4.24642790015537e-05
6.29575905195401e-06
-2.82158112769208e-05
-2.26316046576473e-05
-2.83777792758126e-05
-9.13970389099698e-06
-3.99427289201786e-05
-7.99422831327081e-06
-2.0764454305829e-05
-1.66358515471084e-05
-1.69840178815579e-05
-3.71713571294932e-05
-2.61466533542131e-05
-4.23131210022429e-06
-4.94311150523037e-05
-2.43890984163597e-05
-6.77944777462798e-06
-2.04149814260558e-05
-1.84698078132512e-05
-1.57306545068858e-05
1.90660174288968e-06
-9.5572021182333e-06
-6.16589833294041e-05
-1.18847821588184e-05
-2.60726762634011e-05
-2.36557429997561e-05
-2.52850332856608e-05
1.77917082905097e-06
1.38022977441808e-06
-2.54542329692493e-05
-3.35893425928364e-05
-2.38592782241297e-05
-2.98580716934622e-05
-2.15424439975717e-05
-1.47342099710271e-05
-2.63676463641471e-05
-9.270103274208e-07
-1.65623690522911e-05
-1.58672842731855e-05
2.95742472399624e-06
8.39566055118687e-06
-1.61261850157953e-05
-8.79903114251069e-06
-2.488382557484e-05
-5.55927586020252e-06
-1.16152564908317e-05
-2.86367619393685e-05
-9.73793810711392e-06
-9.97830923411087e-06
-5.0602052622088e-06
3.72039652946361e-06
5.47230284215614e-06
-1.61497010521179e-05
-1.09736814375007e-05
-1.59166409003437e-05
-4.34946145435449e-05
-2.20962499037306e-05
-2.84464979852844e-05
-1.8252372716915e-05
-1.08980100878463e-05
-3.91493474977701e-05
-2.75951945280913e-05
6.00552256684019e-08
3.52950066280663e-06
-1.82839729400619e-05
1.04757189371954e-05
2.03288015345051e-05
-2.50730983550317e-05
-1.22351533740377e-05
-1.25435324526512e-05
1.15706219545729e-05
-2.7173882829277e-05
-1.10044298169122e-05
-3.92333674488743e-05
-2.37771002674082e-05
-2.14056827261601e-05
-2.8899427148945e-05
-2.32398397812241e-05
-6.25268479461104e-06
-1.65311269119855e-05
-3.77485906119855e-05
-2.02982483469481e-05
-1.93113888294238e-05
6.43069735623799e-06
-2.90898085458361e-05
-2.72815459996517e-05
1.21617331176339e-05
7.33465766903039e-06
-1.10501094082554e-05
-1.45517620344651e-05
1.23195712990285e-05
1.9680584396358e-05
-1.09920637415178e-05
-2.2369729389938e-05
-2.48423705854206e-05
-3.18408686512229e-05
-2.73948847745883e-05
-3.08314268137982e-05
-5.42833182864003e-05
-3.98530736568109e-05
-3.35346082814315e-05
-1.99984602533354e-05
-3.71757021053094e-05
-3.87865512247297e-05
-4.37339757111944e-05
-2.60350495207205e-05
-1.60084659388032e-05
5.09883475001268e-06
-1.69224286047486e-05
-1.43457393657091e-05
2.9724102636185e-05
-2.03781619831272e-05
1.74949692001847e-07
1.0761945278112e-05
-1.00558277104412e-06
-9.05658413107904e-06
-1.37006019907218e-05
-1.39146701758186e-05
-1.93725541016034e-06
-2.82226400953215e-05
-1.48491023147857e-05
-2.98983602881316e-05
-1.42524286673438e-05
-2.33738579430387e-05
-1.46002565616992e-05
1.48849791319056e-05
-1.12461049943626e-05
-3.35134147463053e-05
1.58214510466378e-06
2.68555744224082e-05
-2.52574118186325e-06
-4.632742688696e-06
-4.22128113340599e-05
-6.64148046813629e-06
-1.33846288110119e-05
-4.05509179311125e-05
-4.51733712570367e-06
1.10471600296807e-05
5.25983472881484e-06
-7.23337620590252e-06
-1.63993562128773e-05
2.93424310411669e-06
-9.85567526052985e-06
-3.08224981151703e-05
-1.7935892340115e-06
-1.16856922996314e-05
-1.28587639225671e-05
-3.38901599745714e-05
-2.57695349645001e-05
-3.41386218432666e-05
3.1040879636562e-05
-1.01429489677711e-05
1.72153074522968e-05
5.00245466265164e-06
-9.97297848644974e-06
-3.98207425456987e-05
-1.52027178931133e-05
1.84988823628433e-05
-2.1706109537544e-05
-2.84672501808961e-05
1.47872756019926e-05
-5.0875044998861e-05
-4.40097264964533e-05
-5.59084040971269e-05
-3.31164247041828e-05
-5.59841383304253e-06
-3.04726289914359e-05
-4.27350783993987e-05
9.7730990058254e-06
-3.36776016406136e-05
-5.24353126189265e-05
-1.55811784520056e-05
1.56975044435454e-06
1.48476714684408e-05
-4.59530777136802e-06
-2.77141665397526e-05
3.05336560565063e-06
-3.45980380757501e-05
-5.55044898253338e-05
-2.03565930057604e-05
-4.35963989438952e-05
-4.82730844772334e-05
-5.30229708925195e-05
-7.59029025013409e-05
-2.21946375357957e-05
-2.86376627074062e-05
-5.21509858110142e-05
-5.07591358928543e-05
2.4147955687735e-05
6.98512366299208e-06
-1.41884834173745e-05
1.02054436727447e-06
-9.63557658487309e-06
1.72388076475142e-06
-3.66908270321612e-05
4.39082109544207e-06
-1.33038294163308e-05
-2.00240026388091e-05
-3.65334563744117e-05
-5.07106558614846e-07
3.56222852162831e-07
-3.35493854886957e-05
-1.32439240625613e-05
-1.28621374021357e-05
-2.50297793560025e-05
-2.72833956340082e-05
-1.78072971606948e-05
-1.72991649422085e-05
3.14541281612327e-06
-1.24421495101983e-05
-3.25949379850217e-05
1.19738139906808e-05
-4.87703637463784e-06
-2.20431280733144e-05
1.01148067494201e-05
-8.4154845362895e-06
-5.39318038764073e-06
-2.66346305017549e-05
-2.94775901997299e-05
5.37805151640914e-06
-1.7911615470962e-05
-3.17043218486277e-05
-2.23060767751258e-05
-1.32613527486239e-05
1.11863779624249e-05
-1.13562093747494e-06
1.04198909168317e-05
5.5632778580486e-06
1.35794172083675e-05
1.36725086941817e-05
1.92434098688273e-06
2.5656053362577e-06
-2.6328632639162e-05
5.20322776306871e-07
-7.51761405390146e-06
-1.18875239057625e-05
-2.65976588397224e-05
-2.31020708496464e-05
-1.66286211619685e-05
-1.85348105933859e-05
-2.57470265170294e-05
-3.26663149770779e-05
-4.87547570737326e-05
-3.82515261990609e-05
-3.56830746099646e-05
-2.88904058184424e-05
-1.08069414778586e-05
-2.73173563349684e-05
-5.68265370728069e-05
-8.45429150574694e-06
3.39569019787498e-06
6.32960311668867e-06
-7.54834266915848e-06
-2.47663365996632e-05
1.02326445873975e-05
1.11415183724155e-05
-1.64012963596326e-05
1.72217745954009e-05
-2.72827149432378e-05
-1.98262609825432e-05
-1.60910904437334e-05
-5.02439592046004e-05
-5.95605519597587e-06
-7.5985191683414e-06
-3.92296563648045e-05
-2.81086190202097e-05
-4.14211002578869e-05
-3.55304960599201e-05
-2.8359056560336e-05
-7.98770557885438e-06
8.37278335244084e-06
9.29968639208484e-06
-2.38247762255266e-05
-6.5251360034182e-06
1.76737331395081e-05
-1.06543186470723e-05
-2.22232922485618e-05
5.81661210227138e-06
-1.48181879952748e-05
-1.67483586544692e-05
-2.9596233397483e-05
-3.95023554134534e-05
-4.52129556863806e-05
-2.91443599937515e-05
-2.36281278295327e-05
-1.11506591628772e-05
-1.03819817814163e-05
-4.01103882831139e-05
8.38984521641426e-06
-2.99092167933789e-05
8.30265973346994e-06
-4.00071399611474e-05
8.0751133560321e-06
3.88538673987868e-05
-4.36461755590957e-06
-7.10966187401727e-06
1.39079819786988e-05
-4.78594672593299e-06
-1.40027573706593e-05
-1.66284462955295e-05
-1.6887805650701e-05
-9.30560181901831e-06
-7.87930528541592e-05
-6.57363083431451e-05
-7.54247429605321e-06
-1.23644596177056e-08
-4.12209985545268e-05
-2.18130228539766e-06
-2.29044723260218e-05
-1.45508462910626e-05
-3.84586743434093e-05
-2.99107146956492e-05
1.22723942161906e-05
-3.00484490838367e-05
1.82105445281907e-06
1.04225136571814e-05
9.9664457168995e-06
4.7349195194456e-06
-3.96194271744674e-05
-3.75648349322592e-06
2.56209275942571e-06
-3.73639526281828e-05
-3.21511100619047e-05
-5.85608221365793e-06
-3.07579286558367e-05
-4.66038617171079e-05
-3.4022854679327e-05
-4.63559749403565e-05
-5.63916021110009e-05
-3.77726434272773e-05
-7.62575750586267e-06
-6.68083827595518e-06
-3.11210683631344e-06
-2.29519330249503e-05
1.86379729059409e-05
8.08022119516569e-06
3.40495180855498e-06
-7.09501650014796e-06
-7.58996524447908e-07
2.74157461279351e-05
-1.68779061372197e-05
-3.65029181518485e-05
-3.74910027241651e-05
-2.37813838243745e-05
-3.98432584708198e-05
-5.14758259918889e-05
-1.79745572714342e-05
-3.12661995291514e-05
-3.86894922436531e-05
-4.45197271959556e-05
-5.22435121896712e-06
-6.49923249111196e-06
-2.35559410351176e-05
-4.49380433980602e-05
-7.50849855574697e-06
2.64034689248084e-05
-2.17886885463647e-05
-3.39081132065762e-05
4.39186474301197e-06
-6.18784176587331e-06
-2.16127811602014e-05
-2.26218881772127e-05
6.08360964900354e-06
-5.10722437386275e-06
-1.92661347627584e-05
-2.79016793548499e-05
-2.99283796849649e-05
-1.50389744890706e-05
-5.52864215046943e-05
3.01764502510318e-06
-3.08380087779279e-06
-2.49174935409272e-05
-1.79934449206774e-05
-2.7138308772544e-05
-1.70960153442761e-05
-3.86032408965809e-06
-1.45435755604427e-05
1.67407726484881e-05
1.45204003700226e-05
-1.50452587730974e-05
-1.5729245533536e-05
4.26679087802947e-05
6.37702971240056e-07
-3.32285648625625e-05
-4.21576498420545e-05
8.5116751016956e-06
-1.76814542632782e-05
-4.44148219626266e-05
-3.85487362008698e-05
-2.67558093432832e-06
-8.47972640436143e-06
-4.72966018759394e-05
-1.99722162133619e-05
-1.63197462883112e-05
-1.18152205424407e-05
-3.85604882234306e-05
-1.94656354137171e-06
2.37967868299831e-05
-1.41096283846517e-05
-2.95473365244978e-05
-2.50364572496165e-05
2.21199367216844e-05
2.26729707153387e-05
-4.12154276653893e-05
-4.20277028456988e-05
8.87988787552684e-06
-2.79453867704294e-05
-2.85868944386925e-05
-1.77130084300644e-05
-2.09018451992244e-05
-3.85263141581008e-05
-4.11156248522331e-05
-2.85562017340376e-05
-5.42326145981846e-06
-1.65259555266689e-05
-4.27750566378488e-05
-2.04943451785032e-05
3.32594616246171e-06
-1.87766476166603e-05
-2.41771152291309e-05
-1.19469778280459e-05
-2.21030233095198e-05
-3.97664879510491e-05
2.02501096665838e-06
-2.64452671370917e-05
-1.02980091143976e-05
-4.93531358923047e-05
-1.40701441689462e-05
1.89603244908027e-05
-3.37232637401898e-05
-5.75234786381437e-05
-2.69185200746569e-06
-2.93517533119556e-05
-1.66740282891536e-05
-3.47341396423351e-05
2.89562834173086e-06
2.81714703396604e-05
-3.309076716478e-05
-2.42753007317202e-05
1.98869598246684e-05
4.31862560883221e-05
-3.25350946183571e-05
-3.10480621930544e-05
-1.30509156225237e-06
2.61118175538786e-05
-6.1072569345047e-05
-5.33749170198862e-05
-2.59074897981488e-05
-3.09980688956669e-05
-4.62570240645942e-05
-4.59769690482657e-05
1.7451290444266e-05
-4.97303701556942e-06
-1.89258998767712e-05
1.44987377135045e-06
-1.8853989091941e-06
1.03573571663243e-05
4.04096142490016e-06
-1.07106464778594e-05
1.52609271496092e-05
2.39881293741306e-05
3.74799788906092e-05
-2.11213194927138e-06
-2.21066131189111e-05
5.1530607046614e-06
-6.10694380856368e-06
-3.67596135870215e-05
-8.24731232117643e-06
-4.89065663477085e-05
-2.37870106054562e-05
-2.3424043348189e-06
-2.9982062921905e-05
-5.73571602931267e-05
9.28055124469604e-06
-5.58624994532926e-06
-2.56306711023646e-05
-3.47318421471659e-05
-3.77269931569615e-05
1.0883324463454e-06
-1.20333181514597e-07
-2.37165286177476e-05
2.70448739687247e-06
3.53030707730312e-05
3.56376392634398e-05
-3.57999960312761e-05
-2.41488380119412e-05
-2.57762989009861e-05
-3.11165218798903e-05
-7.39224292070262e-05
-1.38456809794409e-05
-2.3108653425878e-05
-1.8855387290938e-05
-2.78747787732049e-05
-3.34209626320381e-05
4.81915672528799e-07
-1.22447251211815e-05
-1.8160438304327e-05
-1.86734072572792e-05
8.95504570943357e-06
-1.09572124055268e-05
-2.54297497433783e-05
-9.710168980808e-06
1.31484303100559e-05
-3.83460442180693e-05
-2.44555462625622e-05
-1.77309776136144e-05
-2.03679774206305e-05
-1.03473962422588e-05
-8.37761381092149e-06
-5.31363286176699e-05
-4.9898387549656e-05
-4.90288669147675e-05
-3.42031250998011e-05
-2.49522291298193e-05
-4.33401590721585e-05
-5.62159581272492e-05
-6.35476073482014e-06
2.13986289397815e-05
8.26294425781604e-06
2.31833760217826e-05
1.55730675467135e-05
2.72635322489919e-05
2.00617247524118e-06
-2.52205816892751e-05
-3.36996591886707e-06
3.74869169241854e-05
-3.07862553236448e-05
-4.67171035202913e-05
-3.82599733659209e-05
1.03856675180232e-05
-4.72327249731246e-05
-2.35876058310716e-05
2.60413122375422e-06
-5.57519898689021e-06
-1.63871775630883e-05
-4.84454736546722e-05
-8.31945136726565e-06
-1.14384432446439e-05
-9.30441502078825e-06
-4.47754221096304e-06
1.27065788840926e-05
2.19136327454275e-05
5.0533926944065e-06
-1.46535171169903e-05
1.12588024304322e-05
3.99712247997124e-05
-2.0053361829214e-05
-4.25087486841957e-05
-9.21957926967733e-06
-3.60456174875139e-05
-1.17738893987548e-05
-5.12693638386035e-05
-4.87230104276223e-05
-4.74878381017079e-05
-1.44610605519413e-06
-3.12742655201066e-05
-3.43821799502074e-05
-2.57889851118999e-05
-7.90824500432847e-06
1.06982753826686e-05
-1.72404313874217e-06
1.2779066045339e-05
1.02070557983052e-06
7.5580131183619e-06
-1.29867105863077e-07
-1.10146303392239e-05
-1.68063171064475e-05
-2.43566098131466e-05
-2.04610187856771e-05
-3.36628955424345e-05
-3.56788317220378e-05
-2.36414657310487e-05
-2.50849156739838e-05
-7.63309055682299e-05
-5.17641190040389e-05
-3.24093863645779e-05
-2.43332960006111e-05
1.290867467123e-06
-2.23838098901663e-05
-1.71922158222148e-05
2.62614983370673e-05
2.79592727200977e-06
-2.11678180780934e-05
9.33607667326788e-06
1.16389479789169e-05
-8.50317571738047e-06
-1.86027803349061e-05
2.19724995861746e-05
-8.24212448031713e-06
-4.48833904752128e-05
-3.81040622653414e-05
-4.67182012891068e-05
-2.10849516680135e-05
-1.1078386355279e-05
-4.81169484331494e-05
-2.9122598323615e-05
-3.71304063420989e-06
-3.23583396742208e-05
-1.18353290530377e-05
-1.55634777772382e-05
-1.68496123534649e-05
-1.13786527238613e-05
-1.92440778227404e-05
-2.93031130967777e-06
-5.89197940373788e-06
1.01248023016875e-05
4.89881305325129e-06
3.35476363861208e-06
-9.24007623089326e-06
-1.11814672146585e-05
-3.85207652400404e-06
-2.28217809366112e-05
-9.48991127628856e-06
-2.56872945061919e-05
3.05720940417659e-06
-2.34733352452997e-05
-2.57107458017639e-05
-8.47116700903149e-06
-2.00978473791065e-05
-2.656871712855e-05
-1.76456202876444e-05
-2.15382453067951e-05
-1.85036478396315e-06
-1.31446883019011e-05
-3.14468462832046e-05
-3.40620711955768e-06
1.63251600800413e-05
1.28354875765455e-05
-1.77396434228942e-05
-1.92511326121195e-05
-1.81998625753771e-05
9.73170800518101e-07
-3.76986116948441e-05
-3.35885837607767e-05
-2.23814433454337e-06
-1.6924927477789e-05
-5.34533135378514e-05
-4.64552438277605e-05
-6.18723934012787e-07
1.520965221817e-05
-3.72165849372325e-05
-1.78412326838352e-05
2.53237755813878e-05
3.51790921006181e-06
-4.7592163960632e-05
-4.41403939565262e-05
-2.99219737034529e-06
3.14590487894537e-06
-3.11022936432148e-05
-4.08371331164967e-05
-4.19207491705131e-06
-9.53589567024094e-06
-3.80813532615777e-05
-4.29118151376056e-05
-8.23403090461075e-06
-3.13142820210577e-06
-3.0128376472605e-05
-1.54105250799719e-05
1.71910375906899e-06
-4.39878169456832e-05
-2.74628744806166e-05
-1.0467635204446e-05
-1.18248121806149e-05
-4.05385398589035e-06
-7.47841164801157e-06
-1.62286111255092e-06
-1.24960268326886e-05
-2.71415863874989e-05
-1.70544176145758e-05
-3.13422954485351e-06
-9.61879948536362e-06
-1.86739205938628e-05
-2.05952282088357e-05
-2.1804798821816e-05
-8.38143252140676e-06
-6.44885829542638e-05
4.23513600822527e-06
1.17629212272633e-05
3.62091070930896e-06
-3.34643896483035e-05
-3.21716015412717e-05
9.95542857833511e-06
1.85091011688729e-05
-3.24554893779497e-05
-7.46950743345908e-06
8.33956360867043e-06
1.58573057250735e-05
-2.18127272443387e-05
2.67490500134778e-07
1.1674103989742e-05
-1.68527767082676e-05
-3.55293864028552e-05
-9.86611080109129e-06
-2.51102551797905e-05
-4.84230070301754e-05
-4.28851270600829e-05
2.27294382730544e-06
-3.11633154864102e-06
-3.61673194967542e-05
-3.3915323699951e-05
-1.94051583995594e-06
-4.47407703097323e-06
2.78130068612966e-06
-1.0560793873907e-05
6.57825073158917e-06
2.66176041349876e-05
-1.75137289951907e-05
-2.69272168523112e-05
6.97206281874509e-06
-1.14461926653435e-05
-2.93721605352914e-05
-1.52933757748493e-05
1.60701976769326e-06
-2.19854748162292e-05
-3.94288215876815e-05
-4.39377841390245e-06
-7.8769272863466e-06
-3.02841538693437e-05
-9.6789035217146e-06
-1.66123370935146e-05
-1.61884963495149e-05
-3.79136899276523e-05
-2.57361924292369e-05
-2.71491561395659e-05
-1.37204262344721e-05
-3.99399314317501e-05
-1.55568505301811e-05
1.24867778256609e-05
3.64064512058973e-05
-5.91109592386412e-05
-4.33500425292342e-05
1.07839931804488e-05
1.81890288430331e-06
-5.88176048766311e-05
-5.338021575154e-05
1.91633052196596e-06
6.24954500999372e-06
-5.52316348308775e-05
-3.89033413515633e-05
1.02459316013626e-06
-5.8414551650479e-06
-4.79959316172594e-05
-6.04754849788597e-05
-2.31906152587073e-07
-9.27676689156696e-06
-4.28907476825196e-05
-1.59701395612359e-05
4.59740013189051e-05
-1.39373890935992e-05
-3.43524479118651e-05
-1.92201783363665e-05
8.64652743194965e-06
-8.97953488698725e-06
-5.1653099691005e-05
-2.88381047392104e-05
-5.84015920352202e-06
-1.78989846502215e-05
-2.45126384735928e-05
-4.0517096008177e-06
-2.27741469369309e-05
-4.57909019488282e-05
-1.76310582545646e-05
6.21420003036444e-06
-2.49581258385813e-05
-1.31424987701534e-05
-7.18310036958495e-06
-4.05910699916959e-06
1.98047583161337e-05
-2.00632326713013e-05
-3.24482511674957e-07
-3.15202571043952e-05
-3.89283345114474e-06
-2.49148738817333e-05
8.56282347916145e-06
3.98514947687097e-05
-2.61716256617917e-05
-1.00903704442799e-05
1.22861421873702e-05
9.71691161967113e-06
-1.64546796682661e-05
-4.30112106853086e-05
-1.14079893106957e-05
-1.05430383601743e-05
-1.52567258718993e-05
-3.4408367391001e-05
-4.20269738503862e-06
-3.33921395932562e-05
-4.30557680281379e-05
-1.39321837503414e-05
2.52240468399267e-05
1.03750690023107e-05
-1.82769295572862e-05
-1.4841069091599e-05
6.4163477261208e-06
-4.45857440930933e-06
-1.07758808995462e-05
-1.06300977348233e-05
-3.37110990292295e-06
3.80185315592476e-06
-2.64846395495257e-05
-3.70397024072081e-05
-4.35456155120161e-06
9.00204542618971e-07
-2.94681975376289e-05
-3.94953898049818e-05
-7.6804931232579e-05
-1.20358767904385e-05
-2.25123427462301e-05
3.68082731435093e-06
-5.59478640798078e-06
-2.23090734927912e-05
-2.58700327172792e-05
1.74473759227652e-06
-5.79751649235547e-06
5.65479499447753e-06
-3.41682660540568e-05
2.01092709798796e-06
-3.11634053521114e-05
3.00198541030928e-06
-4.53472237946903e-05
2.05110531224157e-06
-1.72590319850619e-05
-5.00503399828442e-05
-2.69156708082479e-05
-1.13282508768124e-05
-9.25399218082852e-06
-3.97412757137097e-05
-3.42304594269288e-05
1.05932373524967e-05
-1.80258600963935e-05
-1.23356330663854e-05
-2.04388694363345e-05
-7.34639197976678e-06
-2.16366591585433e-05
-3.37426133472901e-05
-5.42070028185026e-06
-1.01957974496955e-05
-4.6494303291676e-06
-4.00812975763763e-05
-3.99215985195103e-05
2.64879143261664e-06
-1.47865855073199e-05
-5.30006970710204e-05
-1.07725869897568e-05
5.21831417467445e-06
1.06397270673999e-06
-1.0038522124397e-05
-1.4333055722342e-05
2.42305057254599e-05
-3.15489192504701e-06
-5.60644623480887e-06
-1.03326318408097e-05
7.95507869632319e-06
7.61643282991906e-07
7.09931422218312e-07
-7.89602791014362e-06
4.83510703064877e-06
-1.65909650845726e-05
-2.85503553486309e-05
-2.51991759967314e-05
-3.7607006721634e-05
-1.86084238004291e-05
-1.09047829913217e-05
-1.75407058427817e-05
-1.542745237179e-05
-1.57623980820522e-05
5.07437391084668e-06
4.11339132864293e-06
-7.69326113453236e-06
-2.5924931985807e-05
1.31942988058334e-06
1.27574388384472e-05
-2.14704340438328e-05
-1.0561392399342e-05
6.35816423941497e-06
1.73796648912328e-05
-3.07957644745e-05
-2.3242948025329e-05
3.21398259668039e-05
2.95009005473399e-06
-4.30529562202665e-05
-2.22637692852596e-05
-2.45216642046273e-05
2.38626516689139e-05
-4.2832925568698e-05
-4.29268069183258e-05
-4.58027560727299e-06
-1.47069505589337e-06
-4.04929314837162e-05
-1.75218871512966e-05
-2.69713442693331e-05
7.18912865855077e-06
-1.95335677751931e-05
-5.25317258934959e-05
2.36562325421373e-07
-5.24830901430171e-06
-3.74402898030588e-05
-2.84490881419495e-05
-2.83953796844951e-05
-2.00938582654768e-05
-2.07042915527275e-05
-1.53623533866796e-05
-1.82333601803121e-05
-3.12562732994622e-05
-1.18289933595315e-05
-3.95593532063178e-05
-4.24658733903209e-05
-3.69915014958948e-05
-2.60448656998732e-05
-1.90970765217176e-05
-9.30511000528357e-06
4.97863053563078e-07
-2.93983737099169e-06
-1.31879615792517e-05
-9.31743876003686e-06
-8.89304178204942e-06
-1.68464302739268e-05
1.18788902928774e-05
-1.6661936581209e-05
-2.24749988665839e-05
-3.28791193071528e-05
-4.82956792558974e-06
-1.07915583736596e-05
-3.18106297365465e-05
-2.38326093060948e-05
-5.13119285520346e-06
-1.762797887055e-05
-3.82713858746557e-05
-3.36504244470137e-05
6.25355215322973e-06
-2.66003033893536e-05
-2.52125746140391e-05
-6.53921614541302e-06
5.36331976483059e-06
-1.38291790752198e-05
-3.3456601517433e-05
6.25690200113459e-06
2.39305412096148e-05
-1.22897134023702e-05
-7.55317849819678e-06
-6.5616539837721e-06
3.74662560913483e-05
-1.63381035490315e-05
-5.73264869677574e-05
-1.95941467045635e-05
-5.62990723475891e-06
-2.38713861708623e-05
-4.22016799963016e-05
-2.78982720249876e-05
-1.3847295252373e-05
1.29582004981338e-05
-3.66584117552119e-05
-2.07315229208432e-05
1.36739326999298e-06
-8.41281529255543e-06
-2.3157950201102e-05
-6.21874963562986e-06
9.91581243441492e-06
-2.76315789795548e-05
-1.90197262944723e-05
-1.06842398707832e-05
-4.13273893397881e-05
1.46833127685834e-06
-1.67381218115783e-05
-1.9973114836237e-05
-3.09567950648566e-05
-2.69462216990934e-05
-3.78108701822097e-05
-1.21511589185522e-05
-4.9430011060613e-05
-5.27781618844557e-05
-5.36334927320213e-05
-2.27821896389613e-05
-1.89116992757645e-05
-4.51985597828852e-05
-1.35586973638037e-05
1.08173357133933e-05
-1.18827901437408e-05
-1.94256417304124e-05
-3.01897553538587e-05
5.87781543302815e-06
8.38653465084655e-06
-3.58971591965223e-05
-4.63205108750647e-05
-2.05928583595254e-05
-3.23782107069832e-05
-4.72595601545991e-05
-1.40776841182102e-05
-3.93326377041771e-05
-1.35300368521959e-05
-1.81268070082883e-05
-4.58986261521335e-05
-3.3705559676851e-05
-3.06638218559131e-06
-2.83987690637837e-05
-1.69417619650012e-05
-1.21574495434231e-05
-1.55959550162288e-05
-2.82232270456323e-05
-7.5048615947051e-06
5.62457714897574e-06
-3.51145325793575e-05
-2.37185344827296e-05
1.21964174147789e-05
-9.43625558053498e-06
-1.87190167945947e-06
-4.00571894228121e-05
-4.17946906865699e-05
-2.53198018674513e-05
-2.31495187923952e-05
-7.4835113606769e-06
-1.79294693322537e-05
2.15997628199137e-06
1.56453211200332e-05
-3.39197960166558e-05
-2.91511712686737e-05
-3.36004316184619e-06
-1.5448902062332e-05
-4.46734263435744e-05
1.05856146150383e-05
2.00290464587052e-05
-2.52770012255595e-05
-3.71376408792775e-05
-9.18663546489463e-09
1.52133050951199e-05
-2.88560886990878e-05
-2.15129732783939e-05
-1.68595157593755e-05
-1.65334137520676e-05
-7.82758595459783e-06
-4.57934203177765e-05
-2.21347506786108e-05
-6.40912802261636e-06
-5.78063061323642e-05
-4.66964542074453e-05
-1.85629779243299e-05
-1.52377207954577e-05
-3.35489642468662e-05
-4.85625250982279e-05
3.06830986750861e-06
-1.01411364222745e-05
-4.03626707629041e-05
1.35914320394625e-05
4.43401428202695e-06
-1.31208736982897e-05
-3.1939610801e-05
-1.4086631045778e-05
-1.11039074669318e-05
-5.73626821242291e-05
-3.76725270660524e-05
-3.3281576896984e-05
-8.09479396906186e-06
-1.67879036920981e-05
-5.4305637415348e-05
-2.47052589199409e-05
-2.45083062038853e-05
-2.68905934650919e-05
-2.86701286392122e-05
-1.6407602250256e-05
-1.11146485125218e-05
-2.13030817459151e-05
-2.28870032324644e-05
-2.2997173455166e-05
-5.61600421214522e-06
-3.68100627062442e-05
1.81649554424878e-06
-1.61465055673498e-05
-3.02954657294658e-05
-6.57416248297694e-05
-1.8394222434003e-05
1.8808360795648e-06
-3.08841580805308e-05
-5.22402060268186e-05
-2.75941800178367e-05
-1.34287432143731e-05
-1.66636158538492e-05
-3.62869844084538e-05
-1.54333453773869e-05
-4.22291800490144e-06
-2.1113653214004e-05
-2.27316091579912e-05
3.43740305762875e-06
-1.22137822401138e-05
-2.29436299531675e-05
-3.08763589922474e-05
-6.06775557613756e-06
7.56881476642948e-07
-2.14464796104043e-05
-3.02888661521542e-05
-6.93978722136265e-06
3.69275526647797e-06
-2.77794295444266e-05
-1.91521446086641e-05
-6.34770069200837e-06
1.73837692028083e-05
-2.70298346778224e-05
-2.55902637342343e-05
1.86040304862308e-05
1.09037069273278e-05
-1.62799939766165e-05
-5.74051187279151e-06
4.14627392547031e-05
6.40273131450407e-06
-2.26686202419493e-05
-2.76864153567491e-05
2.32425903841891e-05
-3.61736451533789e-05
-4.55992943264497e-05
7.72375484445538e-06
1.43877449818287e-05
-3.59149208360639e-05
-2.11140622078504e-05
-2.92913642658599e-05
-2.26877644512247e-05
-1.03073376622187e-05
-7.34479566513636e-06
-3.49989993091902e-06
1.62611530571766e-05
-2.53313983564458e-05
-2.4538229397745e-05
-1.24996179911657e-05
3.45014167214213e-06
-2.92110266117016e-05
-5.32133113380488e-05
-9.7454367106729e-06
3.47968785068152e-06
-6.27632401089117e-05
-3.75158654342699e-05
-2.60461300936808e-05
-2.01227049109953e-05
-2.80077970722722e-05
-2.72929069375209e-05
2.89598939235523e-06
-8.62719568103819e-06
-3.34264704521279e-05
-3.36801656724033e-06
-1.48944044092062e-05
-1.49790419799767e-05
-1.90926050686694e-05
-4.69047563712669e-06
3.16769678538094e-05
2.80184198037752e-06
-3.42312900666453e-05
-2.32440260137276e-05
8.03776100746693e-06
-2.89221141905347e-05
-5.1430485756153e-05
-3.32273267379021e-05
-1.90127469860892e-05
-3.34904719586059e-05
-4.00467084599605e-05
1.33198181732392e-05
-2.39451438253066e-05
-3.06296661449258e-05
-2.20460007672596e-05
-1.19020759604531e-05
-2.88497490733645e-05
-1.3321228895465e-05
2.67978429987694e-06
6.87558863150587e-06
5.49954312915029e-06
-6.53594068095518e-06
-2.50112155088821e-06
2.0195000991034e-05
-6.43849823944895e-06
-5.90103054232533e-06
1.20019175002844e-05
-3.73748174965332e-05
-2.56796969507486e-05
-2.37048889615131e-05
-1.31428698866657e-05
-4.53560414373449e-05
-4.59806503574837e-05
-4.37547636512288e-05
-4.16045123682758e-05
-3.99559602055839e-05
-2.95372841739723e-05
-1.81773360826785e-05
9.35596323641907e-06
1.47493484918002e-07
-2.62654887869645e-06
2.80792250991863e-05
1.23576174096185e-05
1.67398987645403e-05
-9.09869335911991e-06
-1.15002441967225e-06
5.74869229079357e-06
-7.49512860418702e-07
-2.73372433458024e-06
-2.363084733425e-05
-1.99066460222003e-05
-1.94263179700411e-05
-5.208801449072e-05
-3.60345852770648e-05
-2.0183685294785e-05
-4.82507422868862e-05
-4.67137866901884e-05
-2.47746440301888e-05
-2.32328688808757e-05
-1.70283897183789e-05
-1.47161921875801e-05
6.77107189554647e-06
5.79436020598113e-06
8.44011545169962e-06
-2.75709992902155e-05
-8.10213922973566e-06
-1.3884477188959e-06
-1.9871736327086e-05
-1.96218112676751e-05
-2.74908787830695e-06
-4.58421752476009e-05
-4.63300984296411e-05
-4.21360483813004e-05
-4.21738246280804e-05
-2.28102955709671e-05
-3.2104738098773e-05
-4.95198199531192e-05
-1.40279166969305e-05
-5.13796895720039e-05
-3.29698003381438e-05
-2.87725087575086e-05
-3.27948195663792e-05
-3.84056458687434e-05
3.30388504843805e-06
2.33684494144097e-05
1.27478248908039e-05
5.50549128925351e-06
-2.16311794493533e-05
1.16556135635388e-05
-9.84976036932507e-06
-5.46294968040292e-05
-3.16273671213438e-05
-1.2298831779039e-05
-2.02628062179935e-06
-3.33537943171736e-05
-4.98653039064587e-05
-2.60797351244055e-05
-3.05056059853456e-05
-6.64566259799135e-05
-3.61101421491217e-05
1.20743218982206e-05
-1.04486321950428e-05
-4.86641412096273e-05
-2.2978752033936e-05
-2.10861075842538e-05
-3.24352397085974e-05
-9.42875417887962e-06
-1.62883926280755e-06
5.22758769480322e-06
2.48558292610925e-05
-2.1052368656398e-05
-4.23983691482518e-06
1.1316331662278e-05
-1.22246390238689e-05
-3.23477111013e-05
-2.80619049768834e-05
2.33811685255335e-06
-1.35127467316145e-05
-5.30061924741191e-05
-1.41127704099771e-05
1.10895193388618e-05
-3.1318710490938e-05
-6.613016583009e-06
-1.27851615963775e-06
-1.0412901645845e-05
-8.26380982657073e-06
-1.00833594053874e-06
2.42249244232239e-06
-8.11867925153201e-07
-5.40894501356979e-07
1.50780700926796e-05
-2.43216494807952e-05
-1.69930085052083e-05
-1.0564146112771e-05
1.47987357795265e-05
1.84759609007272e-05
-3.6444307207573e-05
1.43207256438663e-05
-2.37716100909002e-05
-1.5740101938163e-05
-3.81704511130934e-05
-4.05718957752503e-05
-3.61763265568062e-05
-1.22757983298684e-05
-5.2884729681907e-05
-5.3788059785126e-05
-1.42132636884487e-05
-1.52919634731219e-05
-4.37863416287349e-05
-3.3916508799638e-05
-4.02508280781917e-05
1.11958426260016e-05
-4.47359043702455e-05
-2.38149217115624e-05
-4.74737536317051e-06
2.64732657690227e-06
-1.66752713520091e-06
-2.42946391855201e-05
-7.19861550225029e-06
-1.82092545928166e-05
-5.3184200242132e-06
-5.85062283728632e-05
-2.06339142472589e-05
-1.02248362109109e-05
-4.0806308385608e-05
-3.64076306942933e-05
-1.25074378092158e-05
-2.63586426538332e-06
-4.2190508605183e-05
-1.93092709043469e-05
-1.60380318730824e-05
-4.55252043973418e-05
-1.74786494496675e-05
1.57287231361751e-05
-4.04980557693931e-05
-2.62444808508139e-05
-2.25937257127608e-06
-2.30382442305748e-05
-3.01741115270114e-05
-2.29214544943484e-05
3.96027735289408e-06
-1.35204442906899e-05
-3.2285072494743e-05
-4.34272442110413e-06
1.49527889543799e-05
3.13879874799943e-05
-3.40133081434415e-06
-1.96334859505216e-05
-1.99855394488495e-05
1.04002308766186e-06
-1.46707635479488e-06
-3.1570193528099e-05
-1.21132922732177e-05
-8.37712663412907e-06
-1.94521597633084e-05
-2.45826276210733e-05
-1.60528062931123e-05
-1.1106313275809e-05
1.13631824662223e-05
-6.69689554010461e-05
-1.69812217821875e-05
-1.64381370674804e-05
-3.55889526712396e-05
-1.15834172347998e-05
-2.83233679604828e-05
-2.13357848919914e-05
9.35850104718257e-06
-8.67872470707103e-06
-4.36241608063722e-06
2.6726108856638e-05
2.81238329659956e-05
-3.46493471956012e-05
-2.80758632908455e-05
6.08941443454488e-06
2.2710449944532e-05
-3.10439798500993e-05
-2.72749311156154e-05
-3.62877690839499e-05
-2.23648843317058e-05
-1.14010969733767e-05
-3.50604734435643e-05
-4.03987689971952e-05
-3.22826286022433e-05
-3.89548169315646e-05
-4.63503586882224e-05
-2.56091633246949e-05
-3.07665639285865e-06
3.74987970719589e-05
1.95681771827169e-05
-1.69106373896804e-05
-1.19784245124971e-05
-3.9828962386226e-06
-7.56538569869394e-08
-2.98446610203244e-05
-2.92208003586128e-05
-2.77441261221783e-05
-1.26293606360445e-05
-3.04189205301078e-05
-5.16663330754964e-05
-4.2649745106473e-05
-2.86398057867128e-05
-3.8664009262604e-05
-7.1173031767729e-05
-2.82419706861458e-05
1.96007577207519e-06
-3.68701607105675e-05
-6.25344450601315e-05
-3.1065048121689e-05
-5.09558241166638e-06
-3.07719409988595e-05
-1.28301031762265e-05
9.67481572837477e-07
-1.75795805862962e-05
-2.46069101404229e-05
1.2859097322434e-05
3.55122177036703e-06
-1.95922222185787e-05
-1.28642017685289e-05
-9.27501756021106e-06
-3.62357775228621e-06
-2.18856340480558e-05
-3.00410567362014e-05
-2.02245954722135e-05
-2.57287222329091e-05
-5.83194675575572e-05
-2.39612787987038e-05
-3.75293744140784e-05
-3.57924801531553e-05
-3.83905149754033e-05
-3.20215159018608e-05
-7.37169360045661e-06
1.96202370323418e-05
-2.12437811592489e-05
-8.25986842760711e-06
2.05043127263735e-05
9.81862993317912e-06
-2.29380071038944e-05
3.76026249826045e-05
3.58122714571528e-06
-1.31157547135819e-05
-1.15431408238653e-05
-6.25537262969986e-05
6.3271247760153e-06
2.04406084081353e-06
-5.19620070922764e-05
-3.24367919107738e-05
-6.25973675070185e-06
-1.30890584890959e-05
-5.18702343364978e-05
-1.89699509841287e-05
2.80449595087098e-06
-1.1550814649016e-05
-4.27621246332332e-05
1.89073207030867e-06
1.44653781972048e-05
-2.9307029042301e-05
-5.02688057720519e-06
1.86888309017062e-05
-1.21098544455531e-05
-3.33597801830778e-05
-2.266564564736e-05
-1.5263115479909e-05
-3.26112791120896e-05
-3.57805476595406e-05
-4.56925683255671e-05
-7.34391153129932e-05
-5.4185571643061e-05
-5.78148134937936e-05
-3.22506639389446e-05
-2.60724083893887e-05
-2.62279711944863e-05
-3.39654094446042e-05
-2.32713145330312e-05
-3.03397776423101e-05
5.64899434245316e-06
-9.45911634343538e-06
-4.17321892054062e-05
-1.30516833841565e-05
-1.30886626406929e-05
-6.08330304022676e-06
-4.2212584948545e-07
-3.26120959708389e-05
-3.56909798811319e-05
-3.80003561704031e-05
-1.97837115322397e-05
-1.04191084824742e-05
-4.17620120443926e-05
-5.06153495080083e-05
-2.59377910647349e-05
-2.47834091078955e-05
-5.83430279821695e-05
-3.70082249305105e-05
-1.34612196736882e-05
6.21190446445584e-06
-2.85016433935619e-05
-4.25811117346052e-06
-1.20507272702313e-05
-1.37500093774676e-05
4.71847395125738e-06
1.56311558316809e-05
-3.31660696545377e-06
-8.17350056796033e-07
-2.72246066125059e-05
-4.31171998688887e-06
1.45252089788333e-05
-3.21016502017244e-05
-2.19467690617852e-05
-2.32275259601797e-05
-1.71168044608438e-05
-2.50149470172378e-05
-3.58625058494779e-05
-2.93376784575686e-05
-3.12786031174657e-05
-2.99034046477046e-05
-1.51655991357521e-05
-3.15787433623334e-06
-1.26696017968271e-05
3.88426662429644e-06
1.04144473106187e-05
-3.44502471610288e-06
4.75189369692227e-06
1.55453467739075e-05
-1.21919845553568e-06
5.00647102374339e-06
2.76657492928122e-05
-6.03447228395831e-06
-1.21998147954209e-05
-1.02267591451783e-05
6.22413053650929e-06
-1.98352486893043e-05
-1.96398562613987e-05
-2.7892216960757e-05
-1.06886083493189e-05
-2.24510536413486e-05
-2.21467011852792e-06
-1.74626061989875e-06
-1.37408889724404e-05
-4.63049989823266e-06
-1.45177161975818e-05
-3.27931493400874e-05
-3.44203359311814e-06
6.51221481906955e-06
-2.69538007751416e-06
1.55863900756328e-05
-1.80778181761644e-05
-4.31218324401003e-06
-1.50027126055234e-05
-2.86494638245973e-05
-2.33937225528135e-05
-1.12011122449648e-05
-2.86850000059119e-05
-6.51652181193654e-06
-2.65050368896634e-05
-3.23776501548679e-05
-4.41852098202339e-05
-2.0524806207229e-05
-1.51306590385042e-05
-1.83886667794255e-05
-1.62701103224105e-05
-2.42859458212239e-05
8.27366467357802e-06
-2.37467672757102e-05
-1.64388016882714e-05
1.82323348321798e-06
-1.0418429207555e-05
-3.68044623276946e-05
6.24925036646836e-07
-1.14392089791612e-05
-3.06486474464309e-06
-3.03497424824597e-05
-2.34587563686978e-05
-1.36549537105345e-05
-4.00096202385254e-05
-2.72239126138648e-05
-1.60552471813334e-05
-8.00272666344935e-06
1.19832100214465e-06
-1.27186492438711e-05
-2.13322513073265e-05
-3.12222099787719e-05
9.93074443394745e-06
-1.68618432451351e-05
-6.4114349404652e-06
3.49464035231908e-06
-4.97919585271283e-06
1.83729139637747e-05
-1.49159657650223e-05
-2.20676756259998e-06
3.79377749606021e-05
-3.33339658412561e-05
-6.42908367062473e-06
-7.45899108709314e-06
-1.78380123061554e-05
-2.78617537166931e-05
-4.46000281938001e-05
-1.6714096868537e-05
-9.9773023223135e-07
1.16335405753498e-06
2.2173222488891e-05
-6.18551349540052e-06
-7.09639156856818e-07
-1.33725428857316e-05
-2.54035888506315e-06
-1.60646433941008e-05
-1.06089106346652e-05
3.76306511724848e-05
-2.85799083296902e-06
-5.51939455458373e-05
-4.72688962824909e-06
-3.5068069873064e-05
-2.75213239972313e-05
-3.23295413046366e-05
-1.72196815593015e-05
2.15261721149781e-05
-1.80190186156628e-05
-2.43557690284998e-05
-8.72452812143468e-07
-2.1885340020689e-05
-9.34213283134376e-06
-2.37672767783241e-05
-2.12677597000129e-05
-1.98175077847357e-05
-7.78401729048839e-06
-2.34915288162796e-05
-2.34290648323826e-05
-2.74338772737188e-05
6.92411011730173e-06
-5.71693998585965e-05
-4.8834076787288e-05
-3.30578859508364e-05
-2.08810475862114e-05
-1.39760609416381e-05
-2.50268316712925e-05
-1.09917169303194e-05
-1.48802546209599e-05
-1.36061098387673e-05
-3.10974579879898e-05
-2.33252399325192e-05
1.27643191057984e-05
-1.65542330964377e-05
-4.07289340601542e-05
1.94018867644894e-05
5.84799418848572e-06
1.5290715566243e-05
1.94177982691915e-06
-1.70469036851855e-05
-1.95524214019045e-05
-1.31826235831934e-05
-1.76409010819755e-05
-2.07637622512872e-05
-3.98072725183225e-05
-8.24659748667825e-06
-1.68718735015025e-05
-4.38092397965414e-05
-4.28476573272824e-05
-2.66616468176162e-05
-2.83190477636653e-06
7.35513768456819e-06
-1.20933839436025e-05
3.32036975898728e-05
1.24764009141563e-05
-1.97924187945218e-05
-1.77694610230862e-05
-1.20621722484568e-05
3.24931020577629e-05
-2.91326584918268e-05
2.10178942598882e-06
1.46579171490973e-05
2.42383751862309e-05
-2.29406555548919e-06
-3.70391775876987e-05
-1.29622191086276e-05
-2.61744214521218e-05
-1.60932501389835e-05
-4.81254699455576e-05
-6.70853404478927e-05
-2.65772317859298e-05
-1.68773376071923e-05
-1.04800849806951e-05
-4.26734517414916e-05
2.02763782214466e-05
7.56350532832296e-06
1.39785017241976e-05
-2.76932984521481e-06
5.80113610685508e-06
2.42562261855244e-05
1.10451835694604e-05
-1.89777061161257e-05
