# Supplementary material for: Research on computational propagation and identification of mine microseismic signals based on deep learning
Source: PLoS One. 2025 Oct 22;20(10):e0334641. doi: 10.1371/journal.pone.0334641 (PMC12543183; doi:10.1371/journal.pone.0334641)
Supplement: S10 Data — (ZIP) [file pone.0334641.s010.zip › 000101100001577.xlsx_0.txt_24.txt.txt]

5.57385557430622e-06
1.01780900714709e-06
-4.63012786256648e-06
-2.53670382541064e-05
-1.00877251693341e-05
-3.15140347936886e-05
-2.6429122206806e-05
-4.06745827368518e-05
-3.72516477128959e-05
-3.20104474193098e-05
-4.29546395212411e-05
-3.32976444313234e-05
-2.62403385867932e-05
-1.5805661042138e-05
-4.00323357220394e-05
1.72297125070885e-06
1.67763448830868e-05
-2.44452885308606e-05
-1.46978970408727e-05
3.10003254194719e-05
2.32607242075853e-05
-1.08961139720799e-05
1.23286360294448e-06
-9.28030484418083e-06
2.07456436123316e-05
-4.97052311590135e-06
-9.15575243579451e-06
-1.12486176952438e-05
-1.23896246567646e-06
-1.80893328992528e-05
-4.19202006707899e-05
-2.4545795730787e-05
1.49570923005386e-05
-4.39625017125269e-05
-2.0118005586276e-05
-4.22538305597914e-06
-2.6994901602091e-06
8.55570863471487e-07
-2.24638446826222e-05
7.16506414363851e-06
1.11982525428393e-05
1.99266688962067e-05
-1.83809187801639e-05
-1.65699020132065e-05
1.11021132094559e-05
-6.53519915067455e-06
-2.49935361868476e-05
-1.47699777189677e-05
1.05087578140698e-05
7.41616443740253e-06
-4.70799450722956e-05
-5.70061730309383e-06
-1.04349784137446e-06
-5.45221226118271e-05
-3.39769989688123e-05
-3.51540351238773e-05
-1.60270918402296e-05
-3.64519938647456e-05
-9.76208273663739e-06
-1.03288322645511e-05
-1.99438769379621e-05
-1.65889854078174e-05
-4.71901547541811e-06
5.94337333957822e-06
-1.53671797071548e-05
-2.04190801807404e-05
5.81069124781722e-06
-1.62648483198317e-05
-2.05467649328375e-05
-2.80231663644968e-05
-2.41674282622028e-05
-6.15859938229009e-05
-1.26927323488133e-05
-4.63468588055137e-05
-1.28287724948992e-05
-3.60179586260957e-05
-4.53461271210014e-05
-1.91345432534101e-05
-3.0116292546804e-05
-3.77381000367658e-05
-3.83423918627529e-05
-1.26839279425552e-05
-2.16903941103994e-05
-8.11961890003979e-06
-1.08634105331463e-05
-1.62835579884806e-05
5.28969973751793e-06
-3.01973429232089e-05
-4.72745015467643e-06
-2.50182368484473e-05
-1.13693432407837e-05
1.62980967834473e-05
-6.05177500437255e-06
-7.92216404378818e-06
1.988203642572e-05
-1.5914288662063e-05
-5.53896853377122e-05
-1.9832581565667e-05
1.20439716676712e-06
-7.18884251821305e-06
-2.06820348066492e-05
-2.44638148814861e-05
2.78793520882479e-06
5.42584088481613e-06
-4.26212306061703e-06
-2.39701231257471e-05
-2.25873429237969e-05
-6.90756886624921e-06
2.31029643901908e-05
-3.39283435565636e-05
-3.88407885751345e-05
-5.49224135012554e-06
-9.17021120383932e-06
-2.64412539264338e-05
-1.80495456225986e-05
-2.436257742831e-05
9.86154695873395e-07
-4.87661505393296e-05
-4.2920711468202e-05
1.58870502946374e-05
2.37297207276298e-05
-1.53851099660777e-05
-2.77898357549155e-05
-1.78462906396659e-05
2.48004083102912e-06
-9.3876220056712e-06
-9.62005472466458e-06
3.14396665707342e-05
2.26385662721567e-05
-1.12488884661699e-05
-2.58116421503303e-05
-9.8846795327865e-07
-1.38406293770499e-05
-6.72830611969933e-06
-4.28617533932183e-05
-3.84234785737663e-05
7.29618429540358e-06
-2.05564848642514e-05
-3.97291409226956e-05
-8.55759928769133e-06
2.02518237224073e-06
-1.01200800189109e-05
-3.58691966318847e-05
-1.94453620798234e-05
-4.46005008114694e-05
-3.71149203825562e-06
-5.91199360514036e-05
-6.13663766549771e-06
1.93875266160408e-06
-4.17150321862971e-05
-4.30229987909753e-05
-8.50069000880925e-06
-3.44908331046766e-05
-5.87628497824973e-05
-4.71681393072786e-05
-1.37213674465167e-05
-2.9087664978234e-05
-4.78820061153969e-05
4.07452302366827e-06
-1.58880394397297e-05
-5.08397621031941e-05
-8.46380058881197e-06
2.10820370774706e-05
-8.16560619938354e-06
-5.1169813858561e-05
-3.61141110541523e-05
3.96495414136778e-05
1.25831894959731e-05
-5.87041085395625e-05
-8.80282085948233e-06
4.09923625316433e-05
-3.34184139198835e-05
-5.18985027036734e-05
4.91585624575646e-06
6.13828959003873e-06
6.83474353334378e-06
-6.9425733759494e-05
-3.21296799294871e-05
2.52402639652004e-05
-4.50560669505717e-05
-1.86034931005061e-05
-2.47294352867063e-05
1.23184053553856e-05
2.24872798633047e-06
-8.01794328054333e-05
-3.48354407355654e-05
3.43521490410641e-05
-1.62174426579184e-05
-5.55953777140438e-05
-1.78315250449538e-05
3.68503339731602e-05
6.02547123388641e-06
-2.16795520557653e-05
-3.06190199409258e-05
2.70772635731531e-05
-4.85244807127414e-06
-2.25960911811247e-05
-1.05030230041471e-05
-6.26656557941139e-06
-2.02761523653673e-05
-1.54786102091246e-05
-2.23090726073106e-05
5.43772374940328e-06
-2.31554017397127e-05
7.21183814553849e-07
-3.92646614348999e-06
-2.63248068491624e-05
-3.5315795383687e-05
4.40176488080078e-06
2.34789887175657e-05
-2.66199842945676e-06
-3.01719280166396e-05
-9.57441803414943e-06
5.3793312503453e-07
-1.75096096356448e-05
-3.62515108452325e-05
-3.37813617951587e-05
-1.93031044757991e-05
-3.73715633021621e-05
-3.62889398503644e-05
-3.55888110930396e-05
5.11514607022479e-06
-1.601034321356e-05
-2.53145305983251e-05
4.70835574120282e-07
1.61641551882648e-05
1.02625231063355e-05
-4.4068087021233e-05
-8.11376286094448e-06
1.58780444939733e-05
-7.2304241153652e-06
-2.76998307567022e-05
4.23624835959247e-06
4.97290991872015e-06
-2.60578375598185e-05
-6.19090508073074e-05
-2.01636483629373e-05
-2.05999432033188e-07
-4.16430450089076e-05
-6.06778568157834e-05
-7.33822550719608e-06
-2.72932958153937e-06
-4.51389046836238e-05
-4.50194864745516e-05
-6.32544461604234e-06
-3.46555154251448e-05
-3.91952307936198e-05
-2.31936464089651e-05
-4.54464219686608e-06
-1.38424268383103e-05
-1.86519349059158e-05
3.2088595370302e-05
7.02141978178435e-06
-1.65152672793356e-05
-1.17129164096549e-05
-2.08985350766869e-05
-2.27035531885071e-05
-5.23403156451547e-05
-2.01733145903423e-05
-2.57810748204921e-05
-6.22534979320805e-05
-4.70202621718143e-05
-3.6207877183697e-05
2.63149265044113e-05
9.23317348320486e-06
-4.45489358859675e-05
-3.65748385629447e-05
6.66273527548208e-06
3.89923275848729e-05
-1.72230883611739e-05
-1.03093329607585e-05
4.02224508637604e-05
1.25823508729085e-05
-1.3855666369717e-05
8.89569136415038e-06
4.19247282724998e-05
1.61659520967984e-05
-9.85791342218121e-06
-1.85999584564519e-05
5.33179373417221e-05
-9.26066983228948e-06
-3.95500935585128e-05
-3.92691235051021e-05
-1.52199772090747e-05
-2.5308623917965e-05
-2.72874172963735e-05
-2.41264100983146e-05
-2.79954495912073e-05
-3.27418899541664e-06
-2.79086911385683e-05
-4.65461935270135e-06
-9.00353829707211e-06
5.38044655176224e-06
-4.16000836090123e-05
-9.2250795710402e-06
-1.40941961905039e-06
-3.06240602553845e-05
1.51891956197915e-05
-4.33376249540076e-05
9.44429013676374e-06
-1.85022069794078e-07
-6.68431347184339e-06
-1.46094733942142e-05
9.76126389572461e-06
-1.94458071490484e-05
-5.00884489732138e-06
-1.44185658278422e-05
-5.69278475941732e-06
-2.96685614277459e-05
-3.10615153952951e-05
-1.60297547750775e-05
-2.07941415442057e-05
-4.98590697965017e-05
-2.54594380260047e-05
1.14545362518248e-05
-4.08556376204322e-05
-3.10391873205201e-05
-2.17883273597226e-05
-2.05350187134406e-05
-2.80719087328191e-05
-6.72760926859402e-05
-4.10692966449701e-05
-9.81410629908254e-06
-3.25194211806014e-05
-1.86288596241685e-05
-1.02832235499785e-05
1.54571585079568e-05
-2.28440774642057e-05
-7.49746804106414e-06
-1.37539374721249e-05
1.48953849907502e-05
-2.90038068275722e-05
-1.57055589086242e-05
-6.53681943467537e-06
7.65056975598133e-07
-3.16374645885608e-05
-4.10321901988502e-05
-2.29765529105834e-05
7.14991371444646e-06
-3.38837973310079e-05
-1.36081316351166e-05
-3.10740911588649e-05
-2.63071716977285e-05
-2.5508166338117e-05
-4.12249180362064e-05
-6.20328365548231e-07
-1.37274386066769e-05
-5.42242976289951e-05
3.3941004939065e-05
6.56868920048212e-06
-1.94717156587193e-05
-1.53236782757586e-06
-1.46047801854909e-05
-1.79551261694932e-05
-7.18546873571417e-06
-4.10647236923238e-05
-1.46124759034965e-05
-7.06185444322431e-06
-1.1372624711317e-05
-1.10686541574983e-05
-2.0251828661923e-05
1.89372266180554e-05
-1.39647167031506e-05
-6.13233680967409e-05
-3.52500958645272e-05
5.20885755658533e-06
-1.95573614688164e-05
-1.36980900569714e-05
-3.66736217366055e-06
-1.03813789369366e-05
-1.25605836780006e-05
-3.34312483181468e-05
1.68266294055905e-05
-1.38900315769972e-05
-2.64956827319666e-05
-8.53893231916489e-06
1.18567198046787e-05
-2.73994910287982e-05
-3.4154975616957e-05
-6.12209564720964e-06
1.76564012316165e-05
-5.80913873259596e-05
-3.92488041404675e-05
-7.43661433517399e-06
-1.00350259186168e-05
5.33270519334112e-06
-4.69518979322148e-05
-3.62748779337006e-05
-5.56035815364435e-06
-3.26003806394493e-05
-2.5109283933651e-05
-1.89588508753568e-05
9.49026453276087e-06
-2.68330873875425e-05
-1.23978964734646e-05
7.36933388084151e-06
4.56965852808658e-06
-5.31619897003422e-06
-4.91192392125561e-05
-3.57205498384255e-05
7.73780036796715e-08
-3.77643077846378e-05
-3.17631026846287e-05
-1.04505100389111e-05
-1.3097645123273e-05
-3.97493191204866e-05
-2.63739433280577e-05
-2.27872997060739e-05
-5.9340856486395e-06
-3.81573910069453e-05
-4.63175434036156e-05
-6.35545332775297e-06
-2.09087447204376e-05
2.54404065168377e-05
-1.26874702928944e-05
-6.71206512535573e-06
1.34560119210689e-05
-5.02699132672471e-06
-1.89932504461671e-05
5.74212611073019e-06
-2.51144605750542e-05
3.53827613534792e-06
-2.39429057311962e-05
7.18101791117067e-06
-5.86728418020279e-06
-3.69810524816283e-05
-3.59573542463432e-05
-8.75425830500433e-06
-2.65147707177275e-05
-1.21397883291963e-05
-2.38719814810396e-05
-4.98977279182711e-06
-2.47401150536286e-05
-7.21536773638069e-06
2.44299489248026e-05
2.74768542238418e-05
-8.05199853722772e-06
4.91181310916369e-06
-4.56341183982575e-06
-1.15509927782095e-05
2.7064624673911e-06
2.5315910246278e-06
5.90387317433076e-06
-7.20991556649128e-06
-1.78535935453124e-05
-4.49398231972864e-05
-1.54086719885413e-05
-2.88932354383237e-05
-3.379654230137e-05
-2.44689075671179e-05
-2.86270166416547e-05
-3.51821392145005e-05
-2.04883725300773e-05
-2.12334657431949e-06
-1.72083696480681e-05
-2.14020405069313e-05
-2.71148959242605e-05
3.80166795038744e-06
1.36937744578534e-05
1.21736049774855e-05
-1.87229612878342e-05
1.32994076689999e-05
1.04823936762176e-05
-2.59125261852199e-05
-2.60183620923519e-05
4.60241075385872e-06
-1.86166580088522e-05
-6.05767559475392e-05
-5.97472238284157e-05
-2.87249220721744e-05
-3.89599933826872e-05
-4.60122269829976e-05
-2.92749464647902e-05
-9.0174615910289e-06
-2.5324584608628e-05
-4.3359814418634e-05
3.69335704512867e-06
-3.5697218790802e-05
4.29938105263556e-06
3.16945517419551e-06
5.46942076584389e-06
-5.07474351980202e-06
1.92371263894684e-06
2.53740387144056e-06
-2.85605489794202e-05
-7.40591841871731e-06
-1.99579912707136e-05
-3.20739332090675e-05
-2.88906879155221e-05
-1.47041197126831e-05
-4.07997316721212e-05
-6.63456781451184e-05
-1.88979346257559e-05
-3.83696595235524e-05
-7.12779458588888e-05
-5.62273154103658e-05
2.07656055510938e-06
-2.44304244334588e-06
-2.81210753510297e-05
4.26862830461332e-06
2.1694121510211e-05
1.98320438147474e-06
-4.39436840598916e-06
8.93663358497974e-06
3.11823609441266e-06
-1.91366799287261e-05
-2.96423393762923e-05
-1.57602908418166e-05
1.78539353022755e-05
-2.56551094075622e-05
-6.69326337531689e-06
-2.32639684046615e-06
-1.0779643131407e-05
-5.08751333936305e-05
-2.39100773503711e-05
-1.42827213186464e-05
-2.05873875934787e-05
-1.80644518496558e-05
-2.52078023758311e-05
-1.01953363952951e-05
1.01784851850278e-06
-4.7835168504394e-05
-3.531512573839e-05
2.10791239661302e-05
-4.5362693211849e-06
-3.05210577544454e-05
-1.1106242023835e-05
3.39097377305247e-05
6.52106751478024e-06
-4.18248688919816e-05
-2.14645302859046e-05
1.49720072349303e-05
-2.52153397249699e-05
-3.58997703318028e-05
-2.36488197326616e-05
2.86688537532718e-05
-1.91284934995739e-05
-4.59579806670001e-05
-4.22918663291938e-05
-3.13325533173587e-05
-5.28815121393013e-05
-3.88097995403549e-05
4.42826106900174e-06
3.0018245043542e-05
-3.3588534857074e-05
-3.23723319788333e-05
2.40920168568905e-05
4.90314820959338e-06
-6.12761414455182e-05
-1.56318948906477e-05
1.79480523599012e-05
-2.75943298744592e-05
-5.81430326706879e-05
-3.12738707414238e-05
3.06962448685316e-06
9.86481613817407e-06
-6.24827398525487e-05
-3.7276618831683e-05
1.49125373099012e-05
-4.36056426610269e-05
-6.83509118155077e-05
-2.67271140832398e-05
-2.55038353352075e-06
-1.52239815445204e-05
-3.99149741792949e-05
-3.88759868408857e-05
9.55151722651268e-07
-2.08006263698399e-05
-4.08136582128152e-05
1.06600901052031e-05
-2.24387962405979e-05
-2.06324950552366e-05
-2.54439781127733e-05
7.33823844577969e-06
-4.73434196060479e-06
-4.06064644934951e-05
-4.40972081031602e-05
-1.242010169243e-05
4.68116267668717e-06
-5.01040318975921e-05
-1.70567381275374e-05
3.63860023794267e-05
-5.10356907348386e-06
-3.6665511857299e-05
-6.93075196841057e-06
2.64873469744177e-05
-4.61237688863311e-05
-6.1477332096198e-05
-3.82821915439889e-05
-5.61514797647324e-07
-2.83841345618223e-05
-7.02574742283807e-05
-2.27543059449705e-05
4.45020933479536e-05
8.19239865268421e-06
-5.10438821375137e-05
-2.08059400187314e-05
2.46178376150732e-05
-1.05471634465804e-05
-3.37965201594262e-05
-1.08107370067836e-07
7.74438983133812e-06
-2.94443112025542e-05
-1.23707201351662e-05
-1.49734397581987e-05
9.71959483993098e-06
-2.31521852066834e-05
-3.53706854472281e-05
-5.46967697959741e-06
-4.30929119843579e-05
2.46452365292605e-07
-2.26719861814631e-05
-2.03967582248354e-05
-1.96624432159903e-05
-4.57865583090743e-05
-3.23484310912226e-05
-4.33322393394742e-06
-1.89651456662016e-05
-2.4812950238007e-05
-2.06795019238131e-05
5.22129884401465e-08
7.73438090371483e-06
-4.53763917871407e-05
-2.43193829314971e-05
5.36451308890052e-05
8.28436819797229e-06
-6.03562384238171e-05
-5.18379272427037e-06
3.54518911800783e-05
-2.32450185734092e-05
-9.28062287098664e-05
7.50574950668796e-06
5.08704907521733e-06
-3.26706338573184e-05
-7.09399144205752e-05
-2.03092619944102e-05
2.11463878577373e-05
-2.65615681428135e-05
-4.48634656220933e-05
-5.71801917342271e-05
3.49830400149248e-05
-1.97832787042393e-05
-3.84678183801806e-05
6.92466006792753e-06
3.59564169335959e-05
-2.41624867803305e-05
-4.73254287413705e-05
-3.97295179297352e-05
1.26702129530371e-05
-5.06171873097991e-05
-6.13837443032363e-05
2.22536196157095e-06
-8.93846805455096e-06
1.51219933214407e-07
-5.20848320390131e-05
-2.18735207775786e-05
9.15257221678476e-06
-5.26957369966356e-05
-2.20165749018311e-05
-1.97807209076158e-05
-2.43287637362659e-05
-2.23563555670838e-05
-1.67435855996409e-05
3.08258744085825e-06
-5.01900311898233e-06
-2.5764343113961e-05
8.04678869522954e-06
2.90576567041294e-05
-4.92612947023959e-06
-1.46743319747835e-05
4.93133317456923e-06
-7.03990857674124e-06
-2.02665878811047e-05
-4.27346291792123e-05
-7.21138539869666e-06
-1.23160937662242e-05
-5.10356688464809e-05
-6.74107796880208e-05
5.19438775621881e-06
-1.09601068871613e-06
-4.27143742951975e-05
-5.67670037851121e-05
7.73865328785044e-06
9.26272418381061e-06
-2.58858848072127e-05
-5.67594372638555e-06
1.39270409091094e-05
2.49981514198838e-05
-1.53822438115533e-05
-1.67854236028073e-05
2.8846787422427e-05
3.65866932925294e-05
-2.14875573738028e-05
-2.37788488666352e-05
-3.21208449722791e-05
2.3641000925065e-06
-5.19270919449466e-05
-5.13845506695276e-05
-1.43593559551923e-05
-4.18952512175871e-05
-4.64536410432087e-05
-3.99920734135523e-05
1.1722617234172e-05
-4.15371231706796e-05
-3.17361604769677e-05
-1.40550923261955e-05
-7.99576897992818e-06
-1.87363599827968e-05
4.23901829034619e-07
1.74009928409029e-05
1.57311014310078e-06
3.36906737784565e-06
-5.88918734071076e-06
1.13692253029261e-05
-1.93435246320295e-05
-4.55112328716955e-05
-4.79034722996738e-05
-2.08934218672709e-05
-3.34193400760423e-05
-5.93557394820662e-05
-3.479147333281e-05
-2.02492616744619e-05
-3.26729391051553e-05
-5.3999992833912e-05
-9.16155492309306e-06
1.05551081254481e-05
8.20452117509227e-07
-1.49907221384286e-05
2.83032667960036e-05
3.73577253869359e-05
-1.50400227619499e-05
-8.11020223218747e-06
-1.40811289118537e-05
1.60665711776198e-05
-3.56479862585863e-06
-4.18488251875002e-05
-3.7197850623212e-05
-7.92924450458077e-06
-2.79931841150009e-05
-3.17157782665439e-05
-1.02857410107915e-05
-4.65345141350524e-06
-2.37297561215734e-05
-4.12622060980718e-05
-1.96486385188245e-06
2.10767783315782e-06
-4.16466245414815e-06
-3.23332893855739e-05
-1.38157219302066e-05
1.70618167089365e-05
2.55280514916465e-05
2.3642290165089e-05
2.56714301905107e-06
2.58859304194917e-05
6.88750121957106e-06
3.33253218301344e-05
1.14762127557631e-05
1.10963557755406e-06
-3.06476549754023e-05
-5.61642893833519e-06
-7.41689144251953e-06
-4.72970878756552e-05
-4.09291327612535e-05
-2.23542873426712e-05
-1.489945540632e-05
-4.02699833990535e-05
-1.50630333179978e-05
-4.91123576568871e-06
-5.25004713475911e-06
-2.27529207179104e-06
-2.37302652048457e-05
4.8558543991114e-07
1.93226622648752e-05
-4.06498387885848e-05
-1.07500940017118e-05
-3.23210440326134e-06
3.08641803137287e-05
-2.19884566070479e-05
-1.75382760989737e-05
-7.86700286196775e-06
4.76487182088773e-06
-2.47968680414298e-05
-4.28538417620616e-05
-7.77345944432907e-06
-2.80820388955999e-05
-3.36029352691529e-05
-2.79543588569523e-05
-2.68133516893278e-05
-1.74457606095143e-06
-3.52382399754486e-05
-1.10765811469133e-05
5.57392982582301e-06
-6.75741990363496e-06
-2.01233535931376e-05
-6.44430535400862e-06
4.14751172682055e-06
-2.70476881734904e-05
-1.56609806325552e-05
-2.33382631646849e-05
-3.24361678331781e-05
-2.98686517606203e-05
-1.59594158962738e-05
-4.00082024752788e-05
-1.097303711279e-05
-1.98468977245567e-05
-1.33706694309411e-05
-1.70269545512743e-05
-2.01974021005968e-05
-2.46821035777323e-05
-1.67315548593647e-06
-1.54603191003751e-05
-6.90388235208803e-06
-2.12147678215627e-05
-8.77848558927091e-06
1.62404751690043e-05
-1.47780994281435e-05
-2.28376697211593e-05
-2.31734763225181e-05
4.34763458574546e-06
-1.58263383257586e-06
-3.48074970627989e-05
-1.66859645309693e-05
-1.41625970724914e-05
-3.4127839732239e-05
-2.82476478512155e-05
-1.2575451132866e-06
-3.15736032283902e-05
-5.81825724524086e-06
-1.79969259037972e-05
-1.65686562040535e-05
3.38425108829216e-05
-3.71447299657313e-06
-8.68907220275356e-07
-1.93332289073511e-05
2.4564272055917e-05
2.66916938409924e-05
-3.40785571784025e-05
-1.07409117036769e-05
-2.14258091644918e-06
2.33493635816425e-07
-1.01260595916434e-05
-2.67034022076538e-05
-1.26313837526672e-05
-3.77313679662877e-05
-4.22713710063673e-05
-3.81365810457501e-05
-3.75429304576129e-05
-3.58989976740198e-05
-3.49861439182663e-05
7.36809613304481e-06
1.24191020432174e-06
-1.92527493167985e-05
-2.1113954225297e-05
3.75482021597964e-05
2.47519830837951e-05
-9.36987982897284e-06
3.72789082577329e-05
7.80243673961772e-06
2.0858040723628e-05
-1.29886283029146e-05
-1.28071884058414e-05
-2.92316861912843e-05
-3.84653107315174e-05
-5.38469034808881e-05
-6.72237288830747e-05
-3.62387683673809e-05
-2.83863181128235e-05
-5.98942598791841e-05
-6.16630208481918e-05
-2.29845256229093e-05
-3.4818048753306e-05
-3.71410044341712e-05
-1.13097586602286e-05
1.0046154525197e-05
-1.22500547954276e-05
-5.13650974213617e-06
-4.50868315989361e-07
1.90181894703896e-05
-7.79879738698529e-06
-2.77268622520412e-05
3.26667412546858e-06
6.71306130564954e-06
-3.60910991271087e-05
-7.19360910477578e-05
-7.65133141856686e-06
-2.40046383488471e-05
-6.54125522205862e-05
-4.22896793197832e-05
-1.44745377538937e-05
-1.76577577882165e-05
-1.10614484768572e-05
-4.59316049111096e-05
-1.87181905700567e-05
2.89287923164228e-05
6.3513897087732e-06
1.65246518468019e-05
1.89649715635844e-05
3.76282216312089e-05
-1.40185352655407e-06
-1.51654697552629e-05
4.32489973081235e-05
-1.32810571861157e-05
-4.68494630094774e-05
-2.75065404238186e-05
1.58407813854751e-05
-2.00509909852756e-05
-9.3550889046263e-05
-3.96808293285283e-05
5.73903425809248e-06
-3.0106024441547e-05
-0.000113277873148193
-6.01567162750716e-06
2.94839494990688e-05
-5.01930186892589e-06
-2.32434568808199e-05
1.10214180271427e-05
3.16077998727362e-05
1.32586524512095e-05
-3.2392753803371e-05
3.53923998397092e-05
8.50702390635254e-06
-3.95779246321125e-05
-3.26641287270315e-05
-1.70339969657254e-05
2.52551710264619e-07
-3.42287959984338e-05
-5.69590524998936e-05
1.99968207739019e-07
7.26268396407502e-07
-8.35471199222733e-05
-4.24801859675632e-05
1.58577225634708e-05
-1.51707184139991e-05
-1.85314240100514e-05
-2.35995214761706e-05
5.70963920824418e-05
1.41299653821776e-05
-2.57471442798431e-05
-6.39294638460647e-06
3.99262308073066e-05
2.79942526657448e-06
-2.5491160325078e-05
2.40346329329899e-06
1.93987680593829e-05
-7.62060403381214e-05
-6.4069666158913e-05
-3.3855735718021e-05
-2.32106185391808e-05
-4.49507040068243e-05
-7.64215404884242e-05
-2.81020220789084e-05
-1.67424904237566e-05
-2.14971083014286e-05
-3.02763191444994e-05
1.57048952439546e-05
3.28461256893328e-05
-2.85613200348404e-05
-4.09632885249401e-05
-1.0120278734232e-05
4.22714698353171e-05
1.26979429968687e-05
-5.40600275989531e-05
1.83186278791975e-05
2.74374995119382e-05
-1.65822371630661e-05
-6.23268447667371e-05
-3.0875161388682e-05
-6.07930486474559e-06
-6.2618951369261e-05
-0.000102650301078942
-3.91068354871979e-05
-1.47394382807833e-05
-2.98714236191596e-05
-3.38784839736217e-05
-4.59484164767904e-06
1.56855617953679e-05
2.63087212836521e-05
-2.22506607249746e-05
6.59798991309409e-06
3.25703559391746e-05
1.77372202840234e-05
5.31810608214022e-06
-8.62242379240995e-06
-6.61907576728407e-06
1.02061559846379e-05
-1.69740727407409e-05
-6.23514929211898e-06
-2.85236263500611e-05
-4.54347548896211e-05
-2.40635781692911e-05
-4.39217635688738e-05
-4.35869981886938e-05
-2.87747766354429e-05
-1.75738477087336e-05
9.38088155789466e-06
-5.16645904012999e-05
1.53097084485804e-05
4.78275333218579e-06
1.60129780622698e-05
-1.44315785464473e-05
1.04064441949965e-05
3.91352211207516e-05
3.41008879742224e-06
-2.2447629046066e-05
-2.34401220828675e-05
2.36083211224129e-05
2.47819548082186e-06
-7.07111539095843e-05
-4.78090468713854e-05
-3.47034640055312e-05
-3.56211831734898e-05
-6.81406988140157e-05
-5.29474443463488e-05
7.02073606183198e-06
-5.0381553268982e-06
-4.65873365863232e-05
-2.88017770671318e-05
-3.41880699490124e-06
3.51245727673621e-05
-1.2553360739741e-05
-2.14837910907461e-05
2.08457763816678e-05
6.64575413496742e-06
-2.20179675931148e-05
-1.89296080371406e-05
-1.05901750562023e-05
-1.10436202220494e-05
-3.30673355471027e-05
-5.52308046911724e-05
-3.15068835049033e-05
-4.01580065187649e-05
-5.48262382684712e-05
-6.47320078381037e-05
-3.88792178302358e-05
-3.42747926592521e-05
-5.91748021003919e-05
-1.33512477765895e-05
-3.37551995645713e-05
1.34350421506984e-05
2.23681036021695e-05
-8.26096489196907e-06
-7.79106715114649e-06
-1.92670906269912e-05
3.26247991361742e-05
-1.78914826138699e-05
-2.62330420518737e-05
-3.98376597817053e-05
-1.97226022919589e-05
-3.32761020057638e-05
-1.95974698812062e-05
-2.77411485902008e-05
-3.07738711280777e-05
-4.31819884272904e-05
-6.29386565214611e-05
-3.25337157138396e-05
-2.40622902639339e-05
-5.66028464085623e-06
-2.1320548588349e-05
3.92975121695166e-06
-1.47045366182152e-05
3.03524619542298e-05
-1.63802685508885e-05
-2.20597991690016e-05
6.98756969007933e-06
2.6008345243146e-05
-2.78524944560487e-05
-1.82365228532929e-05
-2.74194626252968e-05
-1.39895607188563e-05
-2.76773460921908e-05
-7.47741910749294e-05
-1.44459453214486e-05
4.82725959410252e-06
-5.66113161855413e-05
-3.83352508028556e-05
3.80557840505569e-06
2.97259743322407e-05
-7.8904432915505e-06
-3.27046023808313e-05
2.4409304260475e-05
1.34672308003049e-05
8.93297801535792e-06
6.51742098930667e-06
2.74606352763116e-05
4.19909725691288e-06
-4.54106964163517e-06
1.82609068309221e-06
-1.86932125643037e-05
-9.98420741567456e-06
-3.98027083189889e-05
-3.70142414874786e-05
-3.88824123952855e-05
-5.24162538472134e-05
-7.61051214749105e-05
-3.66597729301314e-05
-3.99432118249189e-05
-5.46794799398701e-05
-5.38107614637995e-05
-3.53068216031956e-06
5.44075949887994e-06
-1.12726583228355e-06
1.46991477551282e-05
9.45051002844043e-07
3.21819323412204e-05
6.2876956539097e-07
9.03918642660589e-07
-1.19012143496506e-05
-3.07685208686679e-05
-4.33907088118112e-05
-3.73050573018494e-05
-2.53243048282002e-05
-9.27848833264923e-06
-6.86973669640063e-05
-3.93791603278117e-05
-3.23315830241675e-05
-3.79750123068832e-05
-5.1457391784285e-05
-4.81735020177398e-06
-4.5583379268723e-05
-2.62942862464814e-05
-1.03405189950135e-05
1.62573044817155e-06
4.29876556239483e-05
1.34899897820195e-05
1.69438225554317e-05
1.84489767673187e-05
7.12919855502199e-06
-1.17757724056594e-05
1.27497150735097e-05
-9.9502800549054e-06
-2.08302754348536e-05
-2.91683353902969e-05
-2.76691674806384e-05
-2.86469072435849e-05
-5.83452145062015e-05
-5.05522818035094e-05
-3.1172279123451e-05
-4.1613890894248e-05
-2.284080290353e-05
-2.83774281650844e-05
-1.59296083202585e-05
1.59471578359565e-05
1.28646277261902e-06
3.09915098410037e-05
1.98864478830505e-05
3.78120253894532e-05
3.18731693142091e-05
-3.93076995983423e-06
8.19317486685414e-06
2.9580174836172e-05
-5.16653711029241e-05
-2.8739409128779e-05
-8.92330089425841e-06
-3.62536400814706e-05
-7.8214393076763e-05
-4.081142569306e-05
-2.94286773288491e-05
-2.58715137642619e-05
-4.03675083000189e-05
-1.58092210997908e-05
3.45669611004845e-06
-3.29712162440248e-05
-1.87795009819594e-05
8.04999535966153e-06
1.13380536170283e-05
1.99437199889057e-05
1.36326859737693e-05
3.16938527947607e-05
5.80764960426254e-05
-1.44929798985349e-05
-5.39293673951138e-05
2.43351973844122e-07
-6.34673876066252e-06
-3.05593232325753e-05
-3.52660358783777e-05
4.15332520739112e-06
-3.65909068358419e-05
-4.29362062480433e-05
-5.54938506080247e-05
-4.24134053797516e-05
-2.76961189436011e-05
-1.91147391607563e-05
-3.10163060646975e-05
-1.48921050787862e-05
-1.73921377356844e-05
-1.54723589663192e-05
1.19643535374712e-05
-2.26995078591584e-06
-4.37271037122231e-05
-2.6577994269207e-05
1.70985632132382e-06
-1.32245470056028e-05
-3.73825156644604e-05
-3.4880994215031e-05
-2.12376366112089e-05
-2.73594859099166e-05
-6.22897934940752e-05
-9.82292842708088e-06
-6.460718205538e-05
-3.01145948683471e-05
-4.49452541481515e-05
-4.21529052873937e-05
-1.28662542654026e-05
-3.59327782994455e-05
-5.10743273602063e-05
8.75790098278491e-06
3.39929607190448e-05
1.04763198534981e-05
-2.95369898712725e-05
-1.81617592935973e-06
-1.63685172419321e-06
-3.83214693124093e-05
-1.84397032307111e-05
-1.26231505064992e-05
-3.24282016530956e-05
-4.60590835471846e-05
-4.65889323074032e-05
-2.11618658600412e-05
-1.46365185030629e-05
-4.44396937141916e-05
-3.1732333464859e-05
-1.22158553034798e-05
-1.83398656013835e-05
-2.21001604533931e-05
-5.91537982851095e-06
1.16463530349839e-05
-1.55996145121357e-05
-1.47256070745642e-05
3.64194871653441e-05
5.59440277041137e-06
-2.96760926984257e-06
-1.44175992832908e-05
-1.31725764456794e-06
-5.377900251509e-06
-3.54674739623973e-05
-3.8078575016085e-05
-1.14704315986391e-05
-2.03701251521468e-05
-2.63182288304577e-05
-3.15877558641158e-05
-8.06369378173785e-06
3.11487321956076e-06
-1.74385968929554e-05
2.56272963072762e-05
-4.57911028675319e-06
1.74665694238292e-05
-1.77905578053315e-05
-1.50494330613071e-05
1.57148303958309e-05
-2.39152780496153e-06
-2.82969376610818e-05
-3.05998474379603e-05
-9.81922338951236e-06
-4.29026028326714e-05
-5.8969300822943e-05
-1.52588030011497e-05
-2.37517297146659e-05
-2.14603899267969e-05
-2.31314123273055e-05
-7.93425842160702e-06
-2.53882355893009e-05
-1.4751958704495e-05
8.39268481442867e-06
-2.31767942450106e-05
-8.31526914976087e-06
1.8473477488332e-06
-2.76254558662667e-05
6.4588378139877e-06
2.86155551971845e-05
-1.29494985996226e-05
-1.56296208830558e-05
-2.1881235270269e-05
-3.66427145344458e-05
-4.68537855506841e-05
-5.03684348247957e-05
-3.79631187696896e-05
-3.51276838767707e-05
-4.81538857902829e-05
-2.60612137024965e-05
-2.91388975419773e-05
-6.09056853505004e-05
-4.8993344078223e-06
-2.59524649010931e-05
-2.50109579413359e-05
2.34248383700106e-05
-4.34703482407293e-06
9.3789850299216e-06
3.22724925519667e-08
1.73272709186053e-05
1.97065023508156e-05
-5.92961056651951e-07
-3.73598644459719e-05
-9.77049758216261e-06
-4.16019430914915e-05
1.00112021466542e-05
-4.1648327538349e-05
-4.85544591533514e-05
-4.44226387535652e-05
-3.76184701542978e-05
-5.50428560189739e-05
-3.7408986410565e-05
-9.45796399125623e-06
-4.03240376038673e-05
-1.44831872603091e-05
1.31298904310395e-05
2.47028308197542e-05
1.89810816856871e-05
2.10624902968093e-05
1.96246934811971e-05
6.40836324663355e-06
2.77433843517046e-05
-2.19220711025742e-06
-2.0391452929519e-06
1.45989086195566e-05
-3.61350616617699e-05
-1.82561015750757e-05
-1.01802381596293e-05
-6.87688881123582e-05
-5.25055896579695e-06
-5.70864368240959e-05
-6.78421247297207e-05
-5.77645550553095e-05
-3.26538406885619e-05
-1.02717045819117e-05
-5.36066335882946e-06
-2.04741456052796e-05
-6.95229973105196e-07
1.97078624023631e-05
2.24359438003885e-05
2.6848816112966e-05
-3.0284474924073e-05
2.71680116132959e-05
2.0642997005221e-06
-2.48383866238612e-05
-4.87115159848295e-06
1.31107470594569e-05
-5.22821575043864e-06
-5.08098742279448e-05
-3.72936111881154e-05
-3.66477633480706e-05
-4.02936740664855e-05
-4.78096615282473e-05
-3.11300462679377e-05
-3.12886395495538e-05
-3.8139595430649e-05
-5.48423036311334e-05
-1.77135880973996e-05
3.29444388381308e-06
1.03149876119749e-05
-1.06451802223072e-05
-3.26000015658331e-06
-6.83016713179083e-06
1.37900287914502e-05
-3.24315251825082e-05
-3.62113728879037e-07
1.25844194535902e-05
-1.25782939323376e-05
-3.07279796011409e-05
-1.73507446268852e-05
-3.35863363498169e-05
-4.40065175356004e-05
-3.05620714181138e-05
-3.78731577673638e-05
-2.11425534678489e-05
-2.90920254101783e-05
-3.41637996684692e-05
-2.64451861826838e-05
-6.44427802449414e-06
-2.73103690862664e-05
-3.03065264976411e-05
-6.74281362103575e-06
-1.00283776067236e-05
-3.25552453453352e-06
-3.07731116499905e-05
-1.02624385452011e-05
1.39587363412271e-05
-1.31477096979533e-05
-1.78862313104449e-05
-1.10785072538561e-05
-1.80723333254917e-05
-2.66886744084796e-05
-4.1016913842338e-05
-3.84905371538151e-05
-3.57780642346989e-05
-1.99497454189784e-05
-2.18294358954321e-05
-1.86320565244486e-05
-2.49702485157196e-05
-2.03232813887218e-05
-1.30054695861638e-05
6.36109140845797e-06
4.16787422689073e-06
-1.74362496657235e-05
-1.49238657356458e-05
2.72626905516721e-05
-1.91776978591672e-05
-3.29035691168213e-05
-5.89310656739415e-07
9.55264546355026e-06
-2.35620735337174e-05
-2.77903011148741e-05
-2.07323939111351e-05
-2.46044982658191e-05
-1.65693908976385e-05
-3.42581438294854e-05
-9.15827246801819e-06
1.28202632661782e-05
-2.97988053784249e-05
-2.89443515921713e-05
-7.91039867088703e-06
-8.94965938581581e-06
-5.94042204220656e-05
-2.48484363406924e-05
-2.78694267215231e-06
4.72560718144304e-06
-3.75711472199767e-05
-1.59264835347634e-05
9.30517652083551e-06
-4.08908397186549e-05
-2.61887698421981e-05
-2.42072628530731e-05
-3.06268346855746e-05
-3.93572786056441e-06
-3.99718812053286e-05
-3.25918662248433e-05
-3.20254808773345e-05
-3.30621821664737e-05
-4.26692503405481e-05
-3.05442874413541e-05
-1.51094841366994e-05
-5.16236282185778e-05
-1.96053614723995e-05
-1.61780730766017e-05
-4.03841315191084e-05
-3.69914441925463e-06
-3.03029794840921e-05
-6.14130918912519e-06
-2.36580963114782e-05
-1.50684700243474e-05
-3.49501243728406e-05
-4.36525777006712e-05
-2.24661806061294e-05
-3.0062354046745e-05
-3.30266518725286e-05
-4.12064532930962e-05
-1.57020802275128e-05
-3.1439919207662e-05
-2.42537735459473e-05
1.39840573614942e-05
-5.02285022992292e-06
-1.3459315238202e-05
-2.08745740264667e-05
-2.01137943413484e-06
4.7826655340656e-06
-3.40919014796889e-05
-4.5517722574233e-06
-3.96885115461321e-06
-4.56744087142535e-06
-3.15375167935537e-05
-2.17746281146094e-05
1.86925814885447e-05
-1.56167492487466e-07
-3.32257258037922e-05
-2.29631496668148e-05
-2.13987278585238e-05
-9.55624063178641e-06
-3.39161671576414e-05
-3.27360872648739e-05
6.59432489072496e-07
5.30582053713895e-06
-2.38163106939676e-05
9.65656488101605e-06
8.87026978281742e-06
1.02791496771992e-05
-6.29302351959276e-06
1.12725950566476e-05
3.90305457842992e-05
-7.02020500681211e-07
-4.879604078469e-05
-1.13122718819711e-05
-1.44223532377516e-05
-4.99125461774823e-05
-2.53524592362209e-05
-1.75228314493153e-05
-2.82572542689001e-05
-3.63510529316002e-05
-2.89855905238205e-05
8.71357894165523e-06
3.25269101597814e-06
-2.46138971866435e-05
-2.06560055860768e-05
2.32416859907655e-05
-7.47636649885674e-06
1.07584336511604e-05
2.84320226820509e-05
9.08646350710386e-06
2.24572024695722e-05
1.00447703653913e-06
-2.22446731356128e-05
-2.20989822332053e-05
-3.84700496514601e-05
-5.67564560519672e-05
3.79536876986134e-06
-2.06769651114198e-05
-7.06198683041077e-05
-4.8506623175814e-05
-2.43673529254581e-05
-3.61519220924712e-05
-5.60446158372379e-05
-4.31913925527211e-05
-3.12885762420948e-05
3.36184735453293e-05
1.54126997015355e-05
-1.97199478121369e-05
3.68749846037839e-05
3.58446686053695e-05
1.98089185764365e-05
-3.16365414557405e-05
1.63563115913268e-05
8.49740125981805e-06
-2.21213864537905e-05
-9.66130254161385e-06
-6.96105375513669e-06
-1.30637265002246e-05
-6.28657644709371e-05
-7.21539020358288e-05
-3.50022715642514e-05
-4.73199101852754e-05
-5.87315787470386e-05
-4.26241348613288e-05
-1.63723161759393e-05
-3.86941975928985e-05
-2.14023088954809e-05
-7.63299197489725e-06
1.22508793638089e-05
1.21651901881849e-05
2.06464379408133e-06
1.29991670507791e-05
2.96318979678354e-05
-5.02483671417906e-06
-1.55349665709267e-05
-3.0305613187231e-06
1.50026060415879e-05
-2.66577363372145e-05
-2.55046196110143e-05
-3.95623941327828e-06
-5.56114940115499e-05
-3.8719413967272e-05
-4.37746019570929e-05
-1.71676850685418e-05
-5.65838134716662e-05
-3.97318767435631e-05
-9.31583930922742e-06
-1.2784302293008e-05
-1.91287923143677e-05
2.67668028389206e-06
-1.53030504757732e-05
1.77555755652855e-05
3.79974900975655e-05
-5.5967865670038e-06
1.75078719105086e-05
3.70235849232057e-05
2.88841581018394e-05
-6.87924007041761e-06
-3.90591344631165e-05
-2.8731209141065e-05
-1.84296148294872e-05
-4.71324523698956e-05
-5.77643958437647e-05
-2.32075939431609e-05
-2.73585754813985e-05
-3.85523661969104e-05
-2.80690799302932e-05
-4.0470018641138e-05
-2.37030914917548e-05
-1.58140339043435e-05
-1.42192390722067e-05
-1.5687807552847e-05
-3.34091053066995e-05
2.72751513350419e-05
2.56774073900816e-05
-3.11474662335634e-05
-5.24419070119289e-06
1.40591718468215e-05
1.21405120543874e-05
-2.71654771980261e-05
7.14574021427528e-06
-4.77165681301486e-05
-1.01955722833382e-05
-7.40893704607827e-05
-8.63343732026006e-05
-4.7938221969162e-05
-5.20585232853952e-05
-4.01263666016986e-05
-5.01164988517548e-05
-2.86273119981183e-05
-3.95044870153965e-05
-4.04782095043593e-05
-1.0162035149411e-05
-1.19918367485206e-05
-9.20175871821312e-06
-6.67866877771071e-06
2.20591895991873e-05
-2.42405089326519e-05
1.06411426617062e-05
-2.83944504292747e-05
-1.80204542835582e-06
-7.93542105154068e-06
-2.45562673878864e-05
-1.37639145329912e-05
-2.671772410784e-05
-2.00023932580554e-05
-3.08480544561962e-05
-2.57072251621652e-05
1.61241677857241e-05
-2.49530788097157e-05
-6.30007490275364e-05
-2.46377527569163e-05
-2.86524653729879e-05
-1.01888639322868e-05
-2.91301575709764e-05
-4.870134956549e-06
2.86945778935249e-05
-4.72052339591048e-06
-2.48829294941849e-05
1.31658174918741e-05
-9.74490398752067e-07
-3.14869944630883e-05
-2.50577203394803e-05
-2.9005572886884e-05
3.67366203032169e-06
-3.30092701184177e-05
-3.58398644231379e-05
-2.55516420263683e-05
-5.89544630178117e-06
-3.75729832025444e-05
-2.34748910574866e-05
-1.48467518644782e-05
-3.16039687376578e-05
-1.05794544564931e-05
-2.2523732035003e-05
-1.63636786063948e-05
-5.45746006430945e-06
-7.86972651193043e-06
1.22219102642606e-05
6.27640705016556e-06
-7.84817626571769e-06
-1.25387090063811e-05
-9.60311921846745e-06
-3.32221567771543e-05
-9.82109908798691e-06
-3.02304681819947e-05
-3.86111060145495e-05
-2.09202082513018e-05
-4.31290674644875e-05
-2.22965429633618e-05
-4.57636718697506e-05
-1.84972874840459e-05
-3.27720365253557e-05
-2.46767129277443e-05
-4.32104385283107e-05
-2.03658760547156e-05
-3.34870525464196e-05
-9.77045099444411e-06
-2.26908111878593e-05
-1.75198135349911e-05
-5.37913205402598e-06
-2.67420127810542e-05
-3.39455236974363e-06
-1.07043886140635e-07
-1.00908125384871e-05
-1.55084110412037e-05
-2.16615235448546e-05
-2.04019059122542e-06
-3.0863088310588e-05
-6.00119879692973e-05
-3.46865173151312e-05
-2.06343867042026e-05
-4.03190410128098e-05
-6.97591160987764e-05
-3.34941274305772e-05
-9.39975141273888e-06
9.09111625516196e-06
-1.8970918083098e-05
-4.45786496762803e-05
2.7048639435012e-05
-2.6785577953396e-06
-2.89300935471847e-05
-2.18456216931685e-05
-1.64528004301697e-05
4.29880835261294e-06
-1.42298679233878e-05
-3.90159106624851e-05
-1.32769930966384e-05
1.11531514120773e-05
-7.99133778175234e-06
-5.07859831369058e-05
-3.3764728375827e-06
1.06492460636602e-05
1.0893375545745e-05
-2.5158074550614e-05
9.81677528932026e-06
2.44844439102626e-05
-1.6644521703637e-05
-2.23191730132665e-05
-1.76791549999433e-05
-1.66021813452058e-05
-6.99894859116089e-06
-2.95153722763203e-05
4.3757744581029e-06
2.96548178902911e-05
-3.11825066061892e-06
-2.88601254117453e-05
-7.40001741762846e-06
-1.68255462263851e-05
-3.28947191939353e-05
-4.56288263867741e-05
1.53292525849653e-05
1.2717838731488e-05
-8.06983941850362e-07
3.34043472285028e-06
-2.03520316655968e-05
-1.28409381285579e-05
7.88193125190972e-06
-1.31790264700739e-06
5.53400480552771e-06
-8.4918491994049e-06
-1.63027676529532e-05
-4.00186493105214e-06
-1.79492757115778e-05
-2.88018330384972e-05
-2.05360307772316e-05
-2.93027505651822e-05
-2.4138330266279e-05
-3.36592944020835e-05
-3.45364969160451e-05
1.31071968110982e-05
-1.08682357661898e-05
-3.7953859149709e-05
-5.27022914332824e-05
-2.04251827504786e-05
-2.98050721384679e-05
-4.39937849404105e-05
-2.31108722697744e-05
6.45508903008397e-07
1.33395588816185e-05
-6.86262015874279e-06
-1.68837191751988e-05
2.8526661569051e-05
8.05386637295158e-06
-3.56490799046479e-05
-3.54683625161111e-05
-5.9720353120406e-05
-2.7494053472256e-05
-2.33228951026626e-05
-1.52259419351987e-05
-4.59854518957592e-05
-3.68651580099355e-05
-3.33616665423298e-05
-3.64484912776807e-05
-2.64204820815496e-05
-1.10356503858337e-05
-2.93706155137159e-05
-3.15087025760905e-05
-1.81148682640684e-05
2.05507051489368e-06
-1.16548592972302e-06
2.2891254743048e-05
5.47331286261161e-06
-1.56451312095279e-05
-4.72276642380634e-06
-2.60025619224112e-05
1.25511711299464e-05
-1.34506174385657e-05
-1.84802971382397e-05
-2.59450039490046e-05
-4.86065235385533e-05
-5.7505562419124e-05
-1.35327555699296e-05
1.92279192300107e-05
-3.8044594090144e-05
-1.53280289954076e-05
4.79851668254535e-06
3.20305100326337e-05
-1.15150469030215e-06
1.45484383665537e-06
1.01366336181174e-05
-6.39373058281481e-06
6.74525658599416e-06
-1.71942462997601e-05
-1.81577079922207e-06
2.87950765799546e-05
-1.89568846117547e-05
-3.61854144521736e-05
-4.58987731773685e-05
-2.99577398016901e-05
-2.07255602891393e-05
-2.92242592884632e-05
-6.9706267205761e-05
-2.7115476748887e-05
-2.4157211739593e-05
-2.2526467071658e-05
-3.34689370471077e-05
-2.7300363456011e-05
-7.15583918198023e-06
-1.79605172008888e-05
-8.23785521255346e-06
3.92270651341308e-06
2.47971000486722e-05
-2.48209616401698e-05
-7.96023026609129e-06
-1.83982740639503e-06
-8.09084204525976e-08
-1.490374055058e-05
-2.87958103027959e-05
-4.63444937261807e-06
1.02543964794175e-06
-1.89414166400502e-05
-3.75154422765606e-05
-6.38514024717611e-05
-3.23757635486335e-05
-3.36960970902054e-05
-4.18416190660212e-05
-6.85704356556693e-05
-2.20290470288255e-05
-2.25228754885679e-05
-2.59550091697478e-05
3.98777524777163e-05
-1.31914888436439e-05
-5.68004789111164e-06
2.35601152811847e-05
2.25912355841801e-05
-4.30683247299762e-06
-1.71830021527929e-05
2.11247397233434e-05
1.68392942708647e-05
-1.55433628034204e-05
-3.91626615038661e-05
-2.26288505909231e-05
-2.06506723335595e-05
-2.06058190265844e-05
-2.80828347717472e-05
-3.84260651108493e-05
-3.82240636535413e-05
-6.13380617030214e-05
-6.30041399901331e-05
-1.56655953914501e-05
-1.05496419922308e-05
1.12686189873911e-05
-1.03708749822726e-05
7.45066383969595e-07
1.37574215329728e-05
5.19606823192574e-06
-4.06768186286939e-06
-1.12855983955477e-06
-3.26129596934802e-06
-3.60583219101884e-05
-1.82417918130698e-05
-2.03263932108701e-05
-1.78868922406909e-05
-3.60466306964423e-07
-3.11741399353413e-05
-5.09104899760326e-05
-2.25857542204239e-05
-1.45387827971411e-05
-3.28129388670165e-05
-1.16885483994046e-05
-1.87469844658356e-05
-1.33455068349921e-05
-3.95752558733342e-05
2.46251228417451e-05
1.9215872933395e-05
1.31183727063653e-07
-1.12946446828897e-05
5.48436554394633e-06
1.90573429879445e-06
-2.01511087274469e-05
-1.79955894706917e-05
7.27923537486564e-07
-1.12643041532131e-05
-1.34812240159847e-05
-4.6274518433866e-05
-1.60455383617736e-05
3.31836267103905e-06
-3.28526836616604e-05
-1.8479778612624e-05
-1.02212704739302e-05
-2.44735790912231e-05
-6.96994521324591e-06
-7.38418230074065e-06
-2.42197019259315e-06
-1.99813006273203e-05
-2.63835722182774e-05
1.23395236921666e-05
-1.94484851704949e-05
-2.02826607816895e-05
-3.01355105972756e-05
-1.05258836407243e-05
5.96094254623979e-06
-8.45770084759788e-06
-6.19611153787868e-05
-1.02649341987592e-05
-2.83928556793381e-06
-1.1610798214481e-05
-4.53647586512292e-05
-3.31807395791116e-05
-7.10773850405902e-06
-1.79596662744382e-05
-4.3187311787443e-05
-4.91983369543542e-05
1.31686534301727e-05
-3.58221167957892e-06
-3.64261225597121e-05
-2.77604864820887e-05
5.51787015406553e-06
-3.20634817349442e-05
-1.26860652523283e-05
-1.02655529456432e-05
-2.78554803848904e-05
-9.08619604451988e-06
-2.4563937993769e-05
-3.88390176860061e-07
-2.12731478825613e-06
-1.65562381362511e-05
-3.43269626529224e-05
-4.51251647126839e-05
-2.38971006130308e-05
-6.77626748890136e-06
-8.601593178284e-06
-6.12313145559984e-07
-2.46795611039955e-05
-3.97305098706831e-05
-2.22587555926451e-05
6.19525312932142e-07
-8.51723832872781e-06
-3.4611708944322e-05
-2.02166665018387e-05
-2.01398066155786e-05
-3.46857767720765e-05
-3.0788919760052e-05
-5.51887334917709e-06
-2.40399194175247e-05
-1.48276543481993e-05
-3.81068411778676e-05
-2.09771261252682e-05
1.51290550574765e-05
-5.79065365214209e-06
-1.49243826063215e-05
2.34971584142223e-05
-2.12507756942816e-05
8.64301362455277e-06
-7.79053095127476e-06
9.18671459307796e-06
8.25502566953403e-06
-1.96689726123563e-05
-1.39221060427613e-06
1.30183801381093e-05
-1.73576005035054e-05
1.51251636854335e-05
-2.83316641184061e-05
-3.21559928455472e-05
-3.83197002676999e-07
-4.57282452222166e-05
-1.21258953712575e-05
5.68957375610561e-06
-4.03638125280154e-05
-3.29092124752933e-05
-8.82673605958266e-06
-9.5958564796864e-06
-3.9266578647444e-06
1.44734347135246e-05
-2.23529554624767e-05
1.02930642462466e-05
-2.76569976076286e-06
-1.46108851242691e-06
-1.59698318510178e-05
-2.10719873945333e-05
-4.05285276822271e-05
-2.15190460752901e-05
1.94109309720098e-05
-3.30970977641159e-05
-4.38500438349811e-05
-4.2786429440553e-05
-3.62166526919898e-05
-2.97316478048995e-05
-6.57036322365431e-05
-6.91798673031761e-06
-1.08628969536549e-05
-1.552657422466e-05
-1.21034003492628e-05
-1.56090412222413e-05
5.51721531158391e-06
1.11527584716419e-05
-1.54863292874694e-05
2.43311285849352e-05
-7.95686955896911e-06
-2.86763010128412e-05
-1.82160403860209e-05
-1.73054787845609e-05
-2.03958185593143e-06
-3.62324921420081e-05
-4.7763711565926e-05
-1.79117641857126e-05
-3.93907064125222e-05
-3.58799378468266e-05
-4.77804657972843e-05
-2.95198520933283e-05
-7.15456127534588e-05
-4.18830303900168e-05
-6.8584299386627e-06
-1.01089662343275e-05
-2.36466003280769e-05
1.82259719966524e-05
2.69564474100686e-05
-8.07149128169607e-06
-2.14032254242382e-05
-1.94535112841562e-05
2.53424118253765e-05
1.40107179815872e-05
-2.33428588107926e-05
-1.50385460332098e-05
-1.72604853274354e-05
-3.0554878753935e-05
-4.35394554796129e-05
-6.69470893358692e-05
-1.84645223706903e-05
-7.82781122978549e-06
-2.89059097374973e-05
-3.62914577628161e-06
-5.26747778968401e-06
-1.71595945961954e-05
-3.99154692992352e-05
-1.71233452967906e-05
-4.9999102140502e-06
5.90559300361788e-06
1.31266428390899e-05
1.53907438292695e-05
-6.38136990060094e-06
1.08719726920058e-05
1.63426376633455e-05
1.43033471498745e-05
-2.17598360660533e-06
-1.62225090358501e-06
-3.41721549787137e-05
6.04798332388449e-06
-1.71500253263474e-05
-2.62042136394809e-05
-4.92121772462827e-05
-1.6172878291493e-05
-8.94287382166427e-06
-4.96738997079144e-05
-2.68646140618509e-05
1.26745050248036e-06
-5.71719579840246e-06
-5.00344857736366e-05
-1.77624175373462e-06
1.07077773785336e-05
-1.17137414500771e-05
-1.58922004506845e-05
-4.59307134319973e-06
-2.11629283663173e-05
-1.63068708996043e-05
-3.08934708912914e-05
-1.35709617730764e-05
-9.37048355306378e-06
-6.71563416419093e-05
-4.91397191446241e-05
-4.23786020995095e-05
-4.4572682813307e-05
-4.5266157904084e-05
-3.23588468000991e-05
-5.36556433608505e-05
2.25357245686525e-05
2.8880853075948e-06
-2.54022813688784e-05
7.48175168931956e-06
5.70064003805994e-05
-3.11609150053652e-05
-2.17433488005216e-05
-9.10859411156265e-06
-7.9268380149281e-06
-7.02730748764222e-06
-1.99204563451849e-05
-1.48639811933658e-05
-2.51716830899212e-05
-5.6166497884337e-05
-1.15043792059964e-05
-3.56195339457807e-05
-3.81515382612181e-05
-3.41070699793961e-05
-3.36244863744077e-05
-2.45887590377393e-05
-4.58379287192282e-05
-1.4979946587532e-05
6.17585248354973e-06
1.44738893856627e-05
-4.14932571990618e-05
-2.08817169749228e-05
3.86699243037962e-05
5.40519225697862e-05
-1.88371656233354e-05
-4.45160294408959e-06
4.52467575455681e-06
2.77637486913992e-05
-2.93371926340908e-05
-3.04923856542619e-05
1.31902719870777e-05
-4.43472695835169e-05
-5.12042589035413e-05
-2.30604844809199e-05
-2.35443060242002e-05
-1.16040670525038e-05
-6.11494958431094e-05
-4.4688994292447e-05
2.35331267335227e-05
2.49463017390772e-05
-3.04113540772524e-05
4.54518672312537e-06
2.08977589264083e-05
1.72661555855482e-05
5.27453250109244e-06
-1.94974214755726e-05
1.38021155714487e-05
2.2926847440915e-05
6.00042312407691e-06
-1.01190971615755e-05
-2.90452241523843e-05
-3.8250328269948e-05
-2.27568978997847e-05
4.33805706807774e-06
-3.17893956856356e-05
-4.94836671555623e-05
-4.10896763663656e-05
-1.93450929502299e-05
-2.94217873565086e-05
-3.91752166115855e-05
-2.32479659862622e-05
8.28069773084449e-07
3.91108548052867e-07
-5.94517830822173e-05
-1.9314501255459e-05
7.4903595615696e-06
1.30925350021325e-05
-4.54362691809827e-05
-2.40616610776198e-05
1.59297930735218e-05
-1.44202709307794e-05
-4.71614355582604e-05
-3.23943357510619e-05
-2.90331698729647e-05
-1.12596602092597e-05
-5.48362569335723e-05
-4.96329974831997e-05
-1.66578001154566e-05
-2.94107632929454e-05
-5.64864764070498e-05
-4.37981493183896e-05
-8.42176529587704e-06
-1.21618479648533e-05
-6.15319815775415e-06
-2.64061581692063e-05
-8.21945658856348e-06
1.02680454811009e-05
-1.09497818288e-05
5.5042544630354e-06
-3.55009943438446e-05
-6.66154319008465e-06
-1.43198770726528e-05
-1.26696688203637e-05
-4.6480333654796e-05
-5.29604497132105e-05
-2.344507659991e-05
-4.34133521480959e-05
-3.21821065736242e-05
-4.30042842686933e-05
7.55812788719257e-06
-3.79994389245688e-05
-2.9862241884697e-05
-8.44447148693884e-06
2.43077804424679e-06
-5.40828815264593e-06
-3.06165006444629e-05
2.65980008944863e-05
1.86611959370072e-05
9.56346657364553e-06
3.27246756096424e-06
-1.89301475215681e-05
-3.58605708560567e-06
-1.53197915870288e-05
-5.31285721274887e-05
-3.2702928326145e-05
-3.14150164621846e-05
-1.25286621966924e-05
-2.27664498740809e-05
-5.22136316862487e-05
-2.17005635812585e-05
-3.86332388623799e-05
-1.5319030009759e-05
-3.96644471953364e-05
-3.1388100537519e-06
8.96824440368842e-06
6.11454692817993e-06
1.66490255802155e-05
5.56271486635927e-07
3.15643962707803e-05
1.70441181847886e-05
1.07842558117432e-05
-1.99352774182881e-05
6.28999778754624e-06
1.68467840333793e-06
-6.27503935694583e-06
-1.2394821895675e-05
-4.14145808688958e-05
-1.23083637060425e-05
-4.87492327888507e-05
-4.4474305556145e-05
-3.08967062763634e-05
-1.63341125395498e-05
-2.09250199598436e-05
-3.98115899893649e-05
-1.28881876900521e-05
2.64113322772967e-05
7.95851158094088e-06
-1.01408685225484e-05
-2.04370305374919e-05
-2.05195543563759e-05
1.92591560915385e-06
-4.67475746622308e-05
-3.75907122750904e-05
-1.98129737627359e-05
5.57496206483409e-06
-5.07977909105118e-05
-6.16584416184475e-05
-1.74163500111788e-05
-2.69755841027855e-06
-4.31618866511817e-05
-1.63171311202775e-05
-1.91977386921144e-05
-1.96929911096715e-05
-2.89288439155424e-05
-2.15911174260851e-05
-2.76211031449488e-06
-3.21743210911577e-05
-1.65961987062614e-05
5.43582539724305e-06
1.38241155303833e-05
-2.75483682216322e-05
-1.88877014907582e-05
-3.18198323785597e-06
-4.73377908983205e-05
-1.964654765518e-05
-4.06893491506084e-06
-1.47458172183179e-05
-5.32699226753253e-05
-1.70718001795691e-05
-1.52263073433511e-05
-3.02215791422307e-05
-2.03467655398988e-05
-2.60494608837889e-05
5.95253852561786e-06
3.83644670220182e-06
-2.34440757135296e-06
-6.01565885607051e-06
2.62191133194652e-05
1.85850561242021e-05
-3.32094351036991e-05
-1.43870131250707e-05
-2.65199451141552e-05
1.49967750081325e-05
-1.37222248732171e-05
-4.60374091148393e-05
-2.88721595896672e-06
1.16810906693533e-05
-1.41841141097898e-05
-2.72329640129415e-05
5.69060472059812e-06
-1.04273597899422e-05
-6.49809279296321e-06
-3.38243705770409e-05
-1.11729881463914e-05
-2.21348816233785e-06
1.3114393846731e-05
-1.61259969208247e-05
2.04885507991718e-05
3.08878618100778e-05
-2.25874586662666e-06
-8.49103921578998e-06
-1.66527468701157e-05
-3.195529795951e-05
-2.36797454185181e-05
-2.08016460156407e-05
-4.50030067890355e-05
-2.99831025015718e-05
-9.87162797245376e-06
-2.72690908607313e-05
-3.90129534161554e-05
-4.4842048872357e-05
-1.44697246429075e-05
-1.13320652892903e-05
-3.23062618659167e-05
-3.00957526816058e-05
3.6162875826961e-05
-2.76026775299907e-06
-2.88574132110908e-05
-1.89500933533019e-05
1.21495780751796e-05
-1.39181359167311e-06
-1.8333877305849e-05
-3.02913198695241e-05
1.0259057289362e-05
-2.79993135487884e-05
-7.36592331258435e-05
-8.03842171833573e-06
-2.94872697938861e-05
-2.71461007217728e-05
-2.26460649574695e-05
-3.40418977191631e-05
-1.84744539304367e-05
2.10461324007059e-06
-2.37428970827458e-05
-2.11659547786088e-05
-3.29334836837375e-06
1.96495899644428e-05
-1.17473791437202e-05
-1.73870363700352e-05
-8.42631623914637e-07
3.48042654988433e-05
-1.29569023641871e-05
-4.53046659175173e-05
7.7672544666949e-07
1.35599727155346e-05
-2.10042170016872e-05
-3.59329905989204e-05
-5.4457514250947e-05
-3.04926891270698e-05
-2.46633001464414e-06
-4.01222599452849e-05
-2.54567165884937e-05
-1.13771062296508e-05
-2.50915837156691e-05
-2.73276038979647e-05
3.40013554482367e-06
-2.20483603071094e-05
-2.13515038668151e-05
-5.24427090122103e-06
-1.48993475987818e-06
-2.43498517824431e-05
7.22205575182731e-06
1.52871532320025e-05
-1.49627537219969e-05
-1.31698987755741e-05
-3.44073464558523e-05
2.53517378582818e-05
-3.26125726356674e-05
-2.42873337307578e-05
-2.7573714402479e-05
-6.11154801044729e-06
-4.60678923678151e-05
-3.33004354250939e-05
6.05100672722579e-06
-1.66572832202719e-05
-1.69119554317933e-05
-1.88916563930839e-05
-5.55036192862746e-06
8.26030781090368e-06
-1.67287931933669e-05
-3.387224213691e-05
1.01092205915184e-05
-7.67562820712027e-06
-1.1839899155051e-05
-4.95446404759115e-05
6.62887392204112e-06
-3.30251906463357e-07
-3.74861961566743e-05
-3.84659893571983e-05
-4.67135389179366e-06
-3.13837831743503e-05
-2.05527563405292e-05
1.52312837502728e-05
-2.43404087475335e-05
-1.53694065572547e-05
-3.68451070183239e-05
-1.76227947121242e-05
-7.56251026365792e-06
-3.45749849778871e-06
-3.60307113406964e-05
-2.22836510896958e-05
2.65400620798857e-06
-3.01155101187223e-05
-2.52086113991884e-05
-1.57845938970491e-05
-2.25272794779871e-05
-4.24919830909074e-05
-3.83139101848754e-05
2.98848876053248e-06
-2.57790465751805e-05
-4.0250411994544e-05
-1.61132934480358e-05
-1.78916111308877e-05
-1.51912606013502e-05
9.72320279044412e-06
-2.51644933247921e-05
1.25655413227703e-06
-1.04471080054878e-05
-2.18840658157844e-05
8.90405697544705e-07
4.94195387039175e-06
9.18545576410651e-06
-4.87846536180245e-05
-2.22488933699618e-05
-1.52987425247055e-05
-7.78237098293147e-06
-5.46344865511182e-05
-1.62548824985434e-05
-8.22225936575502e-06
-8.19913654161335e-06
-1.75762697777745e-05
-2.67373061646431e-05
-2.0079588059545e-05
-1.66786813423203e-05
6.27631112777016e-06
-3.22349688230706e-05
-1.78766220088478e-05
-3.70439157201356e-06
-3.98800947012867e-06
7.23032092295788e-06
-2.00393878136737e-06
1.70546118842397e-05
1.80562829930477e-05
-1.17663006984513e-05
-6.22187165222615e-06
1.06723816520904e-05
-8.49618541698707e-08
-2.41713128417166e-05
-2.79460290102057e-05
-2.75417394085844e-05
-5.47161459168342e-05
-3.93842961006904e-05
-4.39825621302836e-05
-2.20528148030762e-05
-2.94039721855322e-05
-2.36067418962807e-05
-1.42308077017518e-05
2.21092792703809e-05
2.51855885776012e-05
-4.94071470965791e-06
-1.37863488458049e-05
-5.74146340662137e-06
1.17031260196295e-06
-1.24719393364215e-05
3.56099390124775e-06
-1.62686974258083e-05
-4.17635727598611e-05
-1.74623161903088e-05
-1.0056643077471e-05
-3.2266247862969e-05
-2.16065637345781e-05
3.17585434665719e-06
-2.14544573092341e-05
-4.02939219647546e-05
-2.59801579685017e-05
1.55307146367874e-05
-2.29271730018191e-05
-3.83803177157692e-05
-1.35438964639091e-05
1.30879619600664e-06
2.46638722842992e-06
-2.06451478900788e-06
-2.153053765946e-05
-2.14762738162394e-05
5.93659922840887e-06
-4.57484713770244e-05
-3.07063462152803e-05
-2.06475089400634e-06
-2.5814115112057e-05
-2.98320113334227e-05
-3.43031290283041e-05
-9.83643086974852e-06
-3.1113854780682e-05
-3.3417163195185e-05
-3.1029476559689e-06
-1.51365938953075e-05
-2.33332829777562e-05
-3.78420160368866e-05
-2.2925844821146e-05
-8.8252245434907e-06
3.02480001301218e-06
-3.18310252049435e-05
-3.1791384985764e-05
-7.44420610163169e-06
-2.11663854208616e-05
-1.03684733123581e-05
-3.2476957798401e-05
-1.06837249240256e-05
-9.16404077963575e-06
-1.38507539434153e-05
-4.97012541341559e-05
1.40416023303094e-05
8.2426953593734e-06
-3.39039898130017e-05
-4.06845933806879e-05
-2.31443041128073e-05
3.24639298685675e-06
-3.03328221435719e-05
-1.67151829411166e-05
-1.89116038011806e-05
8.23990436878158e-06
-3.27853373317179e-05
-4.11893022159012e-05
1.26413201783062e-05
3.60527507963492e-07
-8.89270119525947e-06
1.1648047912633e-05
-6.99570604766881e-06
-2.80542384751957e-05
-4.32384864824418e-06
-1.81436101421071e-05
-1.25420024993466e-05
-6.14494272673485e-06
-2.7403429694158e-05
-7.04904965546312e-07
-1.99142061817373e-05
-2.24652735561929e-05
-9.9649446786033e-06
1.15120080697039e-05
-4.80695499573337e-06
-2.53522642415034e-05
7.66201248609635e-06
-2.03822219971656e-06
-2.91284639766412e-06
-1.3157265993769e-05
-1.67572538007176e-05
8.5768079524936e-07
-1.72863414670211e-05
-6.25753448586787e-05
-2.75750081750161e-05
2.18946880094153e-06
1.03796062670551e-05
-3.47901996723769e-05
-4.25488100813636e-05
2.03910468947127e-05
-6.91835307618751e-06
-1.23469678921753e-05
3.65382511600526e-06
-6.73782436761674e-06
-1.61790067921659e-05
-4.03162986283077e-05
-1.1715750782635e-05
-2.97009848919379e-06
-2.58910530003712e-05
-4.62161149789971e-06
-1.45020516647031e-05
-1.29927140092427e-05
-3.19868777911206e-05
-4.33584146996516e-05
-6.40385962926142e-06
1.61881047609959e-05
-4.17910890445636e-05
-4.41276852727054e-05
-2.71484726685819e-05
4.09580987429393e-06
-3.52900838258178e-05
-4.49366345841903e-05
1.38239133270481e-05
-3.79958042704488e-06
-4.95380933241331e-06
-9.51005971580946e-07
-8.99927895733803e-06
-2.59184917806647e-05
-5.03950455442812e-06
-1.44775712394591e-05
-2.41458682919954e-05
-3.38023453653716e-05
2.89714664634368e-06
3.5767403843927e-07
-7.20239725951713e-06
-2.65938110547822e-05
-3.82225573885809e-05
6.46427485412985e-06
-2.52136566190024e-05
-6.16791805579756e-05
-5.17650494086178e-05
-5.78793776998959e-06
-2.42283221930561e-05
-1.49778201856773e-05
-2.97900325797844e-05
1.56160891021619e-05
1.12638174874654e-05
-1.64861789087694e-05
-1.69506206642254e-05
-2.4267868039367e-05
2.13812792265671e-06
7.11194523317677e-06
-2.79192692441711e-05
3.22602079210607e-05
1.67959521395091e-05
-1.93868862943053e-05
-3.48114694366016e-05
9.34446876735302e-06
-4.22684684803348e-07
-3.92766438388468e-05
-4.16496749418984e-05
3.18871391092472e-06
-1.15489479363518e-05
-2.35063373373189e-05
-3.86560987614508e-05
-3.13602417670969e-05
-1.7707886057576e-05
1.01287262248506e-05
4.75829782210764e-06
2.2780415491776e-05
1.94711204467578e-05
1.24220371580487e-06
-1.17959656307152e-05
-1.76575044545396e-05
-1.3411555774785e-05
-3.92573864972142e-05
-3.89128358079613e-05
-2.43916979831632e-05
-1.1030842648847e-05
-2.0897704289391e-05
-4.6940717146051e-05
-3.79896066741952e-05
-1.57138651905372e-05
-3.5105235316565e-05
-1.49477198683577e-05
-9.01588651217981e-06
-1.70897235547355e-05
2.60988521443537e-06
-2.34411966384518e-05
-2.91939039502307e-05
-1.2284331267284e-05
-2.23631068777933e-05
-1.52881077022686e-05
-9.13604221871022e-06
-2.66134972532206e-05
-1.27877393089519e-05
1.96691459137116e-05
-1.45429344769222e-05
-6.01078431092194e-05
-5.67100287734828e-05
-3.34429506578317e-05
5.08417307949839e-07
-4.02814123591964e-05
-4.237286038779e-05
8.87305667732828e-06
1.03342239006331e-06
-2.22125802804725e-05
-2.32486223150596e-05
1.23773909705424e-05
3.65357718554024e-05
-6.65728378704868e-06
-3.23369335798241e-05
4.16010329878665e-06
6.46837190730424e-06
-2.65185649744915e-05
-5.20661967207787e-05
3.33779191553605e-06
1.66529435707177e-05
-1.50226218774906e-05
-4.09224287601122e-05
5.8068382022677e-09
-2.44269881162793e-05
-4.75001638614327e-05
-1.79198339759388e-05
-1.7025460722308e-05
-4.64059150594398e-05
-4.47143186141889e-05
-1.40610498678486e-05
-9.28326104483193e-06
-2.44343363835515e-05
-1.96567725434007e-05
5.19658129923846e-05
1.57124557803176e-05
-2.60733083027643e-05
1.53118882128532e-05
2.08454834879604e-05
-4.71398082108053e-05
-4.06360111563314e-05
-4.31610002494629e-06
4.37602331723277e-05
-2.40009812524108e-05
-6.05773825445768e-05
7.27651548804721e-09
7.1044809122353e-06
-1.13778108703012e-05
-4.11428331258636e-05
-1.65418194050204e-05
2.06589244144268e-05
7.65322114400387e-06
-9.77345404026864e-06
-1.24669746466308e-05
4.99802322403303e-06
-1.60597339380493e-05
-4.38239285317078e-05
-9.65658935048013e-06
1.44536576709368e-05
2.18930508465233e-05
-4.52655963730293e-05
-2.43284293015075e-05
-2.52119769353842e-06
-1.76174131199564e-05
-2.96129201917403e-05
-4.14839356243027e-05
-1.87824549069979e-05
-3.84641822533436e-05
-9.7915360854965e-06
-9.04955152677734e-06
1.14919201027585e-05
-1.0522538009737e-05
-4.50296998124643e-05
2.39560744091104e-06
-3.81638872500936e-07
-5.28036922710481e-05
-1.61005789574503e-05
-1.14284099401932e-05
-1.92076443450304e-05
-2.75319290229059e-05
-2.65190052805258e-05
4.40596172658766e-06
-2.27125645860014e-05
-3.58450900399334e-05
-1.27674231392631e-05
5.82866400299773e-06
1.41079657377121e-06
-3.06870321304943e-05
-2.66260654333979e-05
1.35530395992368e-05
-2.77121908273344e-05
-3.19207943756068e-05
-3.37000765595488e-05
-1.2962578355792e-05
-5.03818768292749e-05
-2.38708261291824e-05
-3.24740034156736e-05
-1.22434235415754e-05
-2.84585515753202e-05
-7.89201684375574e-05
-2.16810093168975e-06
3.91059016520215e-05
-2.22335973892767e-05
-4.78959167054284e-05
2.99567750386909e-06
3.5198114623638e-05
-3.01144881047779e-05
-5.6120789848387e-05
1.84106759893159e-05
2.01391276054377e-05
-2.98040012346268e-05
-6.50130864947083e-05
-4.44607361221326e-06
8.78524823099683e-07
-5.56190213947875e-05
-5.95013688764181e-05
-9.43276690003929e-06
1.43198086185771e-05
-3.39496425690045e-05
-1.46697619901064e-05
-1.34771265787627e-05
9.38155709119298e-06
-3.81917162104877e-05
-1.02693115126847e-05
2.79415777961052e-05
-1.40634498867949e-05
-1.7336170015262e-05
-4.05743053695e-06
-7.89854492917912e-06
-1.73482269139099e-05
-1.98429105243764e-05
-2.06635385747747e-05
-2.8495545278004e-05
5.52557599585597e-06
-2.25152051302735e-05
-3.93770913141948e-06
2.42149355457809e-05
-4.06280107296589e-05
-3.48499054238358e-05
2.74030365714358e-05
-1.26406733820964e-05
-2.75998364715794e-05
-5.42948075388448e-05
-1.20736397245999e-05
8.43057449729468e-06
-5.29313242507088e-05
-4.63834190108718e-05
8.10065655375301e-06
-2.47917114380411e-05
-4.23201200114976e-05
-1.50237689379641e-05
4.90270933356641e-06
-2.30075056932773e-05
-5.25115301662197e-05
-3.68000376161978e-05
-2.55075992310352e-05
-9.62624627595613e-06
-5.52733446430372e-05
-3.124628179988e-05
1.29097402586176e-05
-3.88379228768554e-05
-4.13495318600861e-05
-3.32508791052086e-05
-6.72639253881782e-06
-3.20113558817778e-05
-6.43523159490553e-06
-2.95669918497338e-05
1.42179291966607e-05
-1.71239364272275e-05
-1.21167825762188e-05
-4.16416814936971e-05
3.34136036856081e-06
-3.16646421248207e-05
2.40351392340001e-07
-2.79906679695953e-05
-1.45752997553538e-05
-2.63665807526674e-05
-1.82893591345432e-05
-3.26719769710766e-05
-2.41039243150041e-05
-1.16673176889853e-05
-9.88421485725169e-06
9.31419164189634e-06
-5.69781693043847e-06
-2.1645602178255e-05
-1.06927588423098e-05
6.5350594922924e-06
-3.17056722267533e-05
-3.49680321454278e-05
4.32107813466948e-06
4.01963477572375e-05
-4.99720594665604e-06
-5.12969833964875e-05
-3.67338025225124e-05
-2.11643446464723e-05
-3.3589082909261e-06
-3.53414549871998e-05
-2.12071047148577e-05
4.56391645356021e-06
-2.20210776558777e-05
-1.5046893659747e-05
-2.30660580167284e-05
-1.0775831686717e-05
1.45521009090725e-05
-2.33456092871747e-05
-2.14397314765972e-05
1.03759075821923e-05
-1.11402531356101e-05
-3.22974299188367e-05
1.13966557684353e-05
3.77793841783511e-05
-4.59105109523923e-05
-3.56338704719814e-05
-3.04998359802244e-05
1.35976769566919e-06
-2.49475149511889e-05
-4.37012172942094e-05
-1.30392903577721e-05
-3.37297223107177e-05
-3.02651149118124e-05
-6.20162935580175e-05
-4.04095110093849e-05
-3.1366321598659e-06
-2.72780529760511e-05
-3.95488213420039e-05
-1.96450362638424e-05
-3.62242335737819e-06
-3.62099331922962e-05
-4.12370780129141e-05
-9.47236525769766e-06
2.0072020450559e-05
-1.12863969054489e-05
-2.73148970172394e-05
1.14645332083824e-05
-1.75927758986731e-05
-4.27263149137045e-05
-4.30606389660125e-05
-2.11608032687026e-05
-3.37747651522965e-05
-7.34893503505744e-05
7.54859139633676e-07
-2.34564566548933e-05
-2.4648593290684e-05
-3.185505756554e-05
-3.43770072218381e-05
-7.18309223959529e-06
-1.87885225508731e-06
-3.42709938159385e-05
-8.15873821431426e-06
-9.64072427042601e-06
-3.67974720449407e-05
-2.20237670697281e-05
-1.14394059340318e-05
5.00383889918638e-07
-2.7927806988127e-05
-3.44687697476289e-05
-2.56456797625828e-05
-1.58334708561475e-05
-3.41331052680536e-05
-4.46570207302529e-05
-2.47823720031627e-05
7.40310019458478e-06
-3.42817326593085e-05
1.36425835366604e-05
3.06603216375849e-05
3.88583201036588e-06
-2.15201624737125e-05
-1.59554646177855e-05
8.30672724503616e-06
1.05637984329969e-05
-2.9573164190532e-05
-1.97101626978808e-05
5.50013979051479e-06
-2.49274910265324e-05
-2.21080330370914e-05
-4.7964718909629e-05
1.10606706408715e-05
-3.37992334837491e-05
-5.10959946556193e-05
1.64029592903173e-05
-1.38051069246746e-05
-3.79031557908968e-05
-5.17369082277549e-05
-4.96475567414283e-05
-4.2797138504412e-06
-2.95277853322711e-05
-3.53794342275993e-05
-1.9792419481429e-07
3.74044502384783e-05
-1.45227670483332e-05
-1.62301318988667e-05
-3.29480844365271e-06
5.72826324762009e-06
-2.0134439805189e-05
-3.51423881231801e-05
2.02577388250875e-06
6.68636805772686e-06
-4.97720794829883e-05
-2.75908425857709e-05
3.79735060080701e-07
-3.56560009340733e-05
-5.59682953896515e-05
7.59436812215932e-07
-8.5344749112876e-06
-1.1928455857758e-05
-1.51965056509435e-05
-3.07938905581e-05
1.61799685994758e-05
-9.86340149527938e-06
-3.27428055181017e-05
8.38944097095501e-06
3.58649641537195e-07
-4.06054147905435e-06
-2.73046723081716e-05
-5.60351758314123e-05
1.7767136933286e-06
-2.05231266669794e-05
-5.90032691733938e-05
5.68834174631134e-06
1.38972078131544e-05
-2.78131447113292e-05
-4.55782812734984e-05
-3.26359793674925e-05
1.38143944826384e-05
-6.03442694817677e-05
-5.56078934336146e-05
1.70557110793874e-05
1.48828285058425e-05
2.51917591214029e-05
-1.71311540407684e-06
1.51744500715204e-05
2.65991383805519e-05
1.97859104593688e-05
-2.29975334554495e-05
1.90098482423243e-06
1.19002956742925e-06
-1.6291126992789e-05
-2.64372445773062e-05
-9.14581546295577e-06
-3.79200676678368e-05
-3.63686609354458e-05
-1.57818821607041e-05
-2.98675936215954e-06
-3.52664063619186e-05
-4.44321953589613e-05
-3.58693583367172e-05
-1.78777809829962e-05
3.89394343209883e-06
-2.27524255338361e-05
-1.20544243489856e-05
1.37061616441959e-05
-1.69865310027041e-05
2.42490707520377e-06
1.56055666029019e-05
1.08150263883618e-05
1.11198987030035e-05
2.79713954568592e-06
2.74043265397041e-06
6.74582075284957e-06
-5.18738482315467e-05
-4.77007177639446e-05
-3.46383306384072e-05
-4.63852097331204e-05
-4.85732953609021e-05
-4.25156438369024e-05
-1.55558409001043e-05
-4.82024049718462e-05
-3.79080119200697e-05
-2.19688857276445e-05
-3.1814746447556e-06
1.47916582764546e-05
-8.16892108741119e-06
9.37186389429821e-07
4.219107268965e-05
2.30510128074787e-05
-2.72182293726113e-05
-1.24670729235974e-06
8.92541252843308e-06
-2.3769076849894e-05
-5.88334935728343e-05
-2.05421904774656e-05
-2.31592865343057e-05
-3.27107638156225e-05
-0.000104865829014903
-5.85353672402382e-05
-6.17552136241522e-06
-4.62663566642243e-05
-5.19237502067235e-05
-3.16400577928286e-05
-2.63962433983306e-05
-2.20484450462991e-05
-1.74466686779832e-05
-5.88621523748866e-06
7.57944791163424e-06
1.87144950705276e-05
1.15691936215314e-05
1.3272394461485e-05
-1.27186421062183e-05
-2.17427514088681e-05
-2.97245757848434e-06
-2.42604637954062e-05
-1.86363742934059e-05
-3.5110615170079e-05
-2.87544968155505e-05
-5.17250932453433e-05
-6.03935725970921e-05
-4.4867162571014e-05
-2.7155242860111e-05
-4.0232060835694e-05
-1.27230301382747e-05
-2.61340251539531e-05
-9.39449165016136e-07
-4.6909825923794e-06
2.2713485015722e-06
-4.68420574117247e-05
5.78057615945207e-06
1.66504575690917e-05
3.7701830851555e-06
2.20429822941041e-05
1.5330526299726e-06
-2.9981474259559e-06
-3.07469363633646e-05
-5.15257769823709e-05
-3.43733310143624e-05
-3.9609908374685e-05
-5.07460216340915e-05
-5.1312453396622e-05
1.00136770062489e-05
-2.51603375224023e-05
-5.97542744568912e-05
-2.53257293463095e-05
-1.86831337892043e-05
4.6985966925184e-06
-1.10193785320039e-05
2.99016217019219e-05
2.03013303886853e-05
3.45413556271698e-05
1.26310147555939e-05
2.81753676183466e-05
5.59108230989572e-06
1.03971173476524e-05
-1.16320586525703e-05
-9.33130335628895e-06
-3.33468865017468e-05
-4.07978579954287e-05
-3.45904450016205e-05
-4.78340516625654e-05
-4.12362925335279e-05
-4.87001030610689e-05
-3.86181027233618e-05
-2.75490853284303e-05
-7.01041504971418e-06
-2.99098922002237e-05
-3.0481920987722e-05
1.2629801943421e-06
5.09814185296078e-07
-8.09727150357585e-06
4.20136661353354e-06
1.07006193284307e-05
1.49551768101522e-07
8.33043762465103e-06
2.44538671174268e-05
-1.46439055305147e-05
-1.11547708384499e-05
-2.26088450003671e-05
-7.78582313199013e-06
-2.97231336567106e-05
-6.73406902221471e-05
-6.71771558467414e-05
1.68095943713292e-05
-3.19238820828148e-05
-4.78825867813234e-05
-4.58313656422188e-05
-2.94104668609309e-05
9.09568639875909e-06
-3.31143622692115e-05
-2.84622251254903e-05
-2.19878807192555e-06
-2.8512398001544e-05
-1.25397463018855e-05
2.48975169980051e-05
3.54412407067317e-05
-2.01821937457653e-05
-1.1984293753977e-05
-2.76894842003232e-05
-1.102310506894e-05
-2.12197279274794e-05
-6.6354304126279e-05
-3.8378110287708e-05
-1.19649626794441e-05
-1.80262230399416e-05
-3.96896074039214e-05
-1.63262819327913e-05
-2.2462878012831e-05
-3.91342565779323e-05
-2.00605193594589e-05
1.2455547360035e-05
8.0341267956845e-06
-3.72997440060907e-06
6.94549959844061e-06
-1.06562529681356e-05
-3.50166270962912e-06
-1.58855107965129e-05
-2.12971160144926e-05
-7.67102205791493e-06
-2.38564267975694e-05
-3.99439655322073e-06
-3.86196259252854e-06
-1.31477881272897e-05
-3.23299453557658e-05
-1.31553819867804e-05
-4.04845305265159e-05
-3.17157763532724e-05
-2.27748159865553e-05
-2.68921474879668e-05
-2.05523416826507e-05
-7.13456773780013e-06
3.34022264644384e-06
-1.74982431488967e-05
-2.14697886130554e-05
-1.34785894405249e-05
9.25322287057161e-06
-4.90305196514799e-05
-1.51633216957524e-05
2.76769340347618e-06
-2.60305613575682e-06
-2.49099151494205e-05
-4.57110389538307e-05
-1.3505640669641e-05
-2.92048461430355e-05
-5.56313670264744e-05
-3.80799613101871e-05
2.04320078542119e-06
-6.02566882866785e-06
-2.84362771646069e-05
-1.71632980010734e-06
1.10478945140923e-05
2.38103698047651e-06
-1.51651959671245e-05
1.22352924100793e-05
2.27160054731485e-06
-7.26283208271258e-06
-2.8897203132736e-05
-2.97747304676409e-05
-2.88500555348794e-05
-2.20056931268764e-05
-3.17690907767468e-05
-2.8973139878362e-05
-2.02602659878954e-05
-3.28463303926379e-05
-5.94434099141898e-05
-2.94350149839956e-05
-1.34789786426674e-05
-2.48784564668508e-05
-2.28711247422953e-05
-3.49616932798017e-05
-1.61970413100564e-05
-1.29979336037353e-05
-2.52764760040477e-05
-1.70357199382401e-05
5.9839318639027e-06
-2.55560600251005e-06
-2.38359190307909e-05
-3.7044723031965e-05
-9.01082115400484e-06
-4.84205157725173e-05
-1.73310782682409e-05
-8.4805723188324e-06
-2.37642733729477e-05
-2.42361524833452e-05
-2.08277101388971e-05
-2.01651143898407e-05
-4.03125287851165e-05
-5.10257563791673e-05
-1.97570590869248e-05
1.13693604074384e-05
-3.26072301157289e-06
-1.79639494216612e-05
7.54937409614515e-06
4.26926299100969e-06
9.53968486096157e-06
-1.24324274904469e-05
-7.12749339930248e-06
-2.62196237339745e-07
-1.84742746665542e-06
-4.4216421461257e-05
-4.65427407554603e-05
-8.65159400447042e-06
-2.12743999037589e-05
-3.84968924959696e-05
-5.23799346403311e-05
-1.84611984298641e-05
-1.3703166767442e-05
-3.47872953648633e-05
-3.83782166462897e-05
3.0861306939248e-05
3.49114622979523e-06
-1.31949773438924e-05
-4.83166926412352e-06
4.84049877825495e-06
-6.91177659792474e-07
2.08452151867546e-05
9.48838720121158e-06
4.41927722050678e-06
2.16395689946764e-05
9.0849037039654e-06
1.50805711291445e-05
-2.7349719581353e-05
-4.97040663226761e-05
-2.09518044708909e-05
-2.83239638037746e-05
-3.73983542315754e-05
-4.95956347141503e-06
-5.7139214552698e-06
-1.89882786706006e-05
-4.00395053612732e-05
-4.54452546807271e-05
-2.82458208121701e-05
-1.32390121117016e-05
-1.42967426708254e-05
-1.6268105631842e-05
-1.69699163934423e-06
1.71888504407834e-05
-1.91803485287365e-05
5.38901235966676e-06
4.10303325069181e-06
9.28673745072914e-06
-1.34600724298013e-06
-2.86180780136408e-05
-7.28201066412625e-06
-3.34395955763402e-05
-5.66601448679765e-05
-5.46529056965208e-05
-6.01342319171735e-05
-6.33888396540702e-05
-7.58850573119266e-06
-4.21418249994814e-05
-2.64786475071653e-05
-1.0577217152636e-05
-3.35056772806133e-05
-2.80656481305372e-05
-3.21556847294357e-05
-1.16501834910975e-05
5.09972067361929e-06
-3.28622255242717e-06
2.55145373256619e-06
1.81967881941174e-05
7.41278713685644e-06
-3.92605122086184e-07
8.29978135659714e-07
-1.28007877594213e-05
-2.86183065264231e-05
-4.31460557070694e-05
-2.70413968924878e-05
-3.31845387089805e-05
-1.22766283332966e-05
-5.51620074373933e-05
-4.85731737277408e-05
-4.46385884839357e-05
-2.95193707016486e-05
-2.850738074156e-05
-4.09455606692582e-05
-7.11426042442642e-06
-1.43203917181279e-05
-2.22073892415555e-05
-2.98207339622722e-06
2.17864015733991e-05
6.68012425406612e-06
1.69787718718326e-05
-1.02492643658932e-05
1.43366913014311e-05
1.54545571168678e-05
-2.10003583176328e-05
-1.32577562305409e-05
-2.4659305891121e-06
-1.86824900054872e-05
-3.09525374967961e-05
-5.23400978353229e-05
-4.0951625037897e-05
-3.10716344386744e-05
-5.85377713946846e-05
-3.53363828505806e-05
-2.1239409276065e-05
-2.280417545249e-06
-5.40742152705037e-06
-5.43757136346221e-06
-2.7280997043714e-06
1.84662354093874e-05
1.55102626967197e-05
7.26119288776474e-06
-1.16326193896934e-05
-3.66174293450758e-06
1.43841049916367e-05
6.25859696220827e-06
-1.02978352659093e-05
-2.63937118526273e-05
-4.29620988570544e-05
-3.14581436777391e-05
-4.0765500138599e-05
-3.09421491273778e-05
-5.09192371271781e-05
-5.07478804221211e-05
-6.72620426211604e-06
-1.28950241553686e-05
-4.32885462363644e-05
-1.48952817157529e-05
-4.3024755852657e-06
-1.3061385778845e-05
1.83801380060305e-05
-6.04709468197185e-06
-3.32751144329994e-06
-1.04390379418093e-05
-1.37450492523763e-05
7.24695883337305e-06
2.57406205017711e-05
-1.48719032095933e-05
-1.20787352278328e-05
-3.6338431411628e-06
-3.29131239982565e-05
-5.01647106493058e-05
-1.08144925023795e-05
-6.94275182018562e-06
-6.71875318017868e-05
-7.44476286282911e-05
-7.22948080695885e-05
-4.73125607615526e-05
-2.81151967166325e-05
-4.17468601461874e-05
-4.34177945539107e-05
6.14604301806565e-06
-5.89686436469609e-06
-4.27984336372264e-05
-1.69635318722826e-05
3.90429882243875e-05
1.01762268139919e-05
-3.45863811987041e-05
5.78288687432153e-06
-1.88029283115375e-05
-1.88667444215766e-05
-3.6553031951851e-05
-2.81408053388131e-05
-5.52476845373796e-06
-2.91233747641836e-06
-3.62324042941351e-05
-3.88555380884977e-05
-6.72009447112564e-06
-2.27088547200454e-05
-5.65756562880051e-05
-1.50099522091275e-05
1.88377908472532e-05
-1.25083188052371e-05
-1.11900180700324e-05
-1.99719801960867e-05
6.20879839569995e-06
5.04547578578195e-06
1.27605240565646e-05
-1.98777140913571e-05
6.16733788412686e-06
1.34605823448979e-05
-4.78954436091706e-06
-5.31446656710642e-06
-1.83965674138963e-05
-3.49565724769966e-06
-1.68086807827017e-05
-2.10279430825454e-05
-5.56400630953165e-05
2.95218303845602e-07
-4.34585457845137e-05
-3.13726946850497e-05
-2.7766099487126e-05
1.25786892556884e-07
1.31614657393237e-05
1.02274294682284e-05
-3.12812724984118e-05
-1.22648917391098e-06
1.27912847508986e-05
-2.0325240825074e-06
-1.44210701209365e-05
-2.85771740441088e-05
5.5928729052276e-06
-1.06847338506945e-05
-1.00199691310574e-05
-3.74367000439193e-05
-9.47212004063915e-06
-9.82376238593333e-06
-4.90727766885178e-05
-5.65493944890925e-05
-2.00953705780997e-05
-5.86581103700832e-05
-4.66538299992181e-05
-2.16575873623863e-05
-4.83982414805368e-05
-4.23484762260271e-05
-5.14989507467316e-05
2.95185755012696e-06
2.37528036969437e-05
-2.45028148673035e-05
5.54448228298394e-06
1.04771792512469e-05
-2.04762835617024e-07
-1.08416339960995e-05
-3.17641459908644e-05
-1.22345857264892e-05
-5.76774082131001e-06
4.5165715254524e-06
-1.02556406041056e-05
1.21239274558418e-05
-1.81875396682859e-05
-6.28224325074609e-05
-7.01533815176913e-06
-2.44504626077981e-05
-2.90159897694208e-05
-5.29155721573958e-05
-2.4329184456191e-05
-2.75262927928342e-05
-5.02294940682462e-05
-5.56767108920523e-05
-2.34324999780152e-05
1.67797767216213e-05
-1.35453430103363e-05
-2.67649525483108e-05
3.5720314962612e-05
6.3276736674726e-06
1.3283864656768e-06
4.00346928702697e-05
1.62116966342558e-05
5.75682373261011e-06
-3.58992027628851e-05
-2.49074219977695e-05
-4.62997617547673e-06
-2.26489841319317e-05
-5.66921719523982e-05
-2.93956999425098e-05
-2.77305709254847e-06
-3.69980249255227e-05
-6.36536554093173e-05
-2.86016172771756e-05
3.40340944442915e-05
-2.18375941240087e-05
-5.70119966026026e-05
5.01717185466199e-06
4.69840528026328e-05
-4.05312936866773e-07
-2.38597537238534e-05
9.95541041533589e-08
3.25254209344662e-05
3.56470602503208e-06
-5.41384445782801e-05
-1.82963692810739e-05
4.0267163984898e-05
-2.87348823049587e-05
-4.3453240692165e-05
-5.95721389119829e-06
-7.98902347906547e-07
-3.9557961262642e-05
-6.08406977908258e-05
-4.03627394069598e-05
7.23783837131469e-06
-1.78792244694824e-05
-4.64987543680696e-05
-1.0269281199263e-05
-8.38822904817923e-06
-1.91766051178309e-06
-3.13709867585014e-05
1.35985446982129e-05
2.26898121794137e-05
8.26900796575975e-06
-3.52213557463055e-05
-1.94057813221507e-06
2.70585315139797e-05
-1.60755655555544e-05
-5.87059428686364e-05
-2.28045871585803e-05
-1.96386182604494e-05
-4.93644279671095e-05
-3.5514428452177e-05
-2.59602297538034e-05
-1.89037069867529e-05
-4.24007971657741e-05
-7.99499699089171e-06
-4.34188008564657e-06
-1.91452260355395e-05
-3.69942214419735e-05
-1.24429497206068e-05
-1.36184693111846e-05
-2.78098352945143e-05
1.24458907755e-06
-2.35612581974164e-05
-2.7367732794904e-05
-5.76570209695911e-05
-2.1432931638765e-05
-4.74777042885203e-06
-2.41866526407824e-05
-4.19325903873692e-06
-4.73219635591908e-05
-3.61186001897903e-05
8.38632192831994e-06
-5.82825673315702e-05
-5.84085536828625e-05
1.184841720585e-05
-2.95878943063962e-05
-3.46979839929605e-05
-6.46635721125777e-06
1.28559928798115e-05
1.0951197766909e-05
-2.46058729885679e-05
-1.16503256041386e-05
6.08033564289546e-06
1.86856747764557e-05
-1.13090637262745e-05
-5.26128462708718e-05
3.27126747225231e-06
1.25868082499979e-05
-6.25358310624124e-05
-3.28250744160644e-05
2.28695367870535e-05
-1.03436382186571e-05
-2.92351734117685e-05
-3.6741856952901e-05
1.59159274099312e-05
-1.42676541974854e-05
-2.49564237664997e-06
-3.4573088050466e-05
4.37540840485021e-07
2.1110009756002e-05
-1.52196919826145e-05
-2.07763485272609e-05
-1.21400130427403e-05
-2.40532594991768e-05
-1.49702189961439e-05
-2.19400859499908e-05
-5.55755422384605e-05
-1.99148740114223e-05
-1.60829620205873e-05
-1.87022979132952e-05
-7.82168412614385e-06
-6.26031138756572e-05
-2.88655651270354e-05
-2.80355962618756e-05
-2.31812627075547e-05
-1.81736480550145e-05
-1.37770340774733e-05
1.59592675929702e-05
-4.15705055981407e-05
-1.89967326555798e-05
-2.89010711198407e-06
-2.24451731887423e-06
3.16540955050389e-06
-2.4332327773144e-05
6.66317199444507e-06
9.03265314334865e-07
-2.46404556161188e-05
-1.5016569243753e-05
-5.37976002991706e-05
1.40558281326221e-05
-1.75288662892617e-05
-8.13401334622218e-05
-9.05120241128394e-06
-6.72753798629103e-07
-5.84063199111338e-05
-4.95524605572133e-05
-6.56115323759931e-07
-9.56082311983709e-06
5.65517881657852e-06
-4.63403924960877e-05
-1.54247429104774e-05
1.65805760758311e-05
-1.79970011843469e-05
-9.18551650530839e-07
-1.99531634724595e-05
-1.21232639163073e-05
-5.23594921434948e-05
-4.95038136826048e-05
-4.41509070853014e-05
2.96558045640686e-06
-2.4059137643066e-05
-2.4624011850479e-05
-1.43788255036704e-05
-2.26979086382859e-05
-5.0675346612328e-05
-1.92575340694983e-05
-4.03489410069766e-06
-7.6277659705364e-06
4.39310506586783e-06
2.96937033852156e-06
-1.30628143400334e-05
1.48269181844172e-05
-8.87570612253203e-07
8.89351518872237e-06
3.82939959130277e-06
-3.042507037026e-06
-3.17534573266559e-06
-2.84866965331645e-06
-9.66251222033312e-06
-3.0243735187946e-05
-2.96070492211846e-05
-9.45061277534933e-06
-2.16426515905234e-05
-2.88595420403126e-05
-8.78136110195373e-06
-1.37031582200579e-05
1.57890190570527e-05
-3.32850999087603e-05
-2.35399474683672e-05
-7.40070082990495e-06
3.08770834724578e-05
-6.47602092930363e-06
-8.04109697713429e-06
2.99282035140801e-05
-3.88362705775632e-06
-4.70161385542576e-05
1.14150851245837e-05
1.23933032782158e-05
1.28364942906412e-05
-6.58457333375093e-05
-4.33803538577505e-05
4.94722333442002e-06
-7.15353897136728e-06
-4.05511555360818e-05
-6.98527230881209e-05
-2.15421527945634e-05
-2.59659607229606e-05
-6.59558551448217e-05
-3.26167170932552e-05
-7.09203210206319e-06
1.30795457252423e-05
-4.21857947885463e-05
-3.66303358675555e-05
2.5987036615082e-05
8.3100546568764e-06
3.75779394249247e-06
1.1668429652707e-05
5.0481887657008e-06
1.59130698589539e-05
-1.58006399214811e-05
-5.03916742045743e-05
-2.2442658801647e-05
3.58056152140699e-07
-2.59897313334659e-05
-5.62872658335476e-05
6.19768160978424e-06
-2.68170353762833e-05
-4.4756437636293e-05
-5.44960360745122e-05
-5.39847433359244e-06
-2.35236187249842e-05
-4.19398158772946e-05
-3.07362951752734e-05
-1.80378735186224e-05
-3.78356946914082e-06
1.03292318748481e-05
3.73112746125888e-06
-7.99538467604651e-07
-9.07010450821696e-06
-1.24398035737234e-05
1.31149190463407e-05
-2.11299732652258e-05
-3.25732598101711e-05
3.80858049828853e-06
-4.31025306188246e-05
-5.18043295188273e-05
-5.39836010749301e-05
-1.46756031514154e-05
-3.75099238805133e-05
-1.69949319770715e-05
-3.66548753440617e-05
-3.44682322320458e-05
2.19795556726213e-05
-1.83858229334901e-05
3.58620688955865e-06
-1.05181729828562e-05
1.36908400182347e-05
1.18257725797096e-05
1.69187961009902e-05
-1.88419474259924e-05
2.36876442588166e-05
7.14338154240125e-06
-2.4872812463594e-05
-1.9277705852682e-05
3.24052097892108e-06
-1.11716977671383e-05
-8.02810449964354e-06
-4.20557623576986e-05
-1.55420724207894e-05
-2.98875605123442e-05
-2.3690709933949e-05
-3.51934967574191e-05
-3.50213282716281e-05
-2.04968124877282e-05
-8.50720712802224e-06
-1.50579504086231e-05
-7.47877060901586e-06
1.49063013504056e-05
-1.92913981054668e-05
-5.26173221233158e-05
-4.09783764176832e-05
-6.22717936759682e-06
-2.00344825429686e-05
-2.57718535723221e-05
-2.40114091118319e-05
1.84223966508937e-05
-2.17484936749239e-05
-4.10534103506111e-05
-8.95167519722008e-06
4.80622989886244e-06
-9.48444700112724e-06
-5.56821118998747e-05
-1.21476332114687e-05
-1.17195116013123e-05
-3.48250900654022e-05
-2.72590326506547e-05
1.56400261982073e-05
-2.30739876531045e-05
-1.83616752731476e-05
1.02984061654713e-05
1.09754410105912e-05
-2.09447901780474e-05
-3.21332424430263e-05
-5.39084765204795e-06
-1.59028948131337e-05
-2.00206496607017e-05
-2.76573753926852e-05
-1.84586476168504e-05
-6.5788656848171e-06
-6.13492578975135e-05
-2.89110607592337e-06
-1.932226381472e-05
-1.0794854212153e-06
-2.57802547702443e-05
-5.00751459746354e-05
9.0306155162627e-06
6.90911100709603e-06
-2.30699665757189e-05
-7.48601120802488e-05
-4.05632911006557e-06
1.06212767498854e-05
-5.46509997218643e-05
-1.07085098018785e-05
3.95274774310368e-06
1.37468783030093e-05
-3.11657706283994e-05
-5.36521703855857e-05
1.84430463663598e-05
6.66226112503038e-06
-4.64605832915764e-05
-1.84310122746971e-05
-9.12932205932953e-06
-4.44065666684277e-06
-3.03715428173331e-05
-2.18561299998619e-05
7.06078007692615e-06
-2.17991875528699e-05
-3.00852460550623e-05
-2.43805058884473e-05
1.8760181368316e-05
-8.61929868204861e-06
-5.7115241610931e-07
-1.87680451568617e-05
-2.71242659670352e-05
-5.42711425233915e-06
-2.17973487994677e-05
1.51546357420941e-05
-1.27021762723099e-05
-2.88860496668807e-05
-3.69342913940382e-06
1.3470821218092e-05
-1.94772490156599e-05
-3.01769174700282e-05
-2.95513210360286e-05
1.84544006167313e-05
1.18980770206995e-05
-3.47005534748136e-05
-2.19553204328846e-05
7.69679348539962e-06
-1.07503404832792e-05
-3.49911684906253e-05
-4.16449841629941e-06
-7.68709634176403e-06
-4.06984465189092e-05
-4.71544968855416e-05
-3.9788535240112e-05
7.98135974755458e-06
-4.06332346607666e-05
-4.86168155038088e-05
-8.36530688806961e-06
-5.14749946240556e-06
7.47533685936875e-06
-2.36373113734292e-05
-3.36371652567735e-05
-1.85857776050475e-05
-6.28586288971143e-06
-2.40075328408945e-05
-2.85680052178391e-06
-1.51023256871489e-05
-6.12064564243059e-06
-1.94392844316315e-05
-1.98110783665111e-05
-2.99648364663038e-05
-1.78907410790681e-05
-2.20062752905698e-05
-9.79934269476529e-06
-2.08594287321526e-05
-2.6522926659495e-05
-5.13092396751107e-05
-4.55810388187458e-05
-3.21332186602397e-05
-1.0824637461177e-05
-5.2144977658776e-05
-3.69044299221574e-05
-3.03261748954231e-05
-2.70387484360461e-05
-1.19123869613789e-05
-1.10381439712194e-05
1.1471216777315e-05
1.2582310905603e-06
-1.13845226521291e-05
-1.62746169151392e-05
-2.52732147353938e-06
9.04649877813399e-06
-5.47228359513628e-06
-5.12211407443464e-06
-5.41264414484067e-05
-3.90750465979916e-05
-3.63980580434278e-05
2.12257236550422e-06
-3.44191576425185e-05
6.53577662028389e-07
-2.03642447942783e-05
-1.09210038731367e-05
-1.71241225688223e-05
-4.26481690108499e-05
-5.18324978992121e-06
2.89612188331623e-06
-3.24528648636772e-05
-6.28154584242204e-06
1.02270315819295e-05
-3.5124469834739e-06
-4.87275819317284e-06
-2.2930721996053e-05
1.32424558726748e-06
-2.7462883242467e-06
-2.19035244271894e-05
-5.66752928135464e-06
-9.20803599822172e-06
-7.467125626953e-06
-5.70949508934634e-06
-1.14160908070332e-06
-1.45065999410182e-05
-2.5948150542813e-05
-1.84331309600513e-05
-1.69409113747987e-05
1.70800648040673e-05
-3.06250374698606e-05
-3.09199101656328e-06
-2.12228329512917e-05
-2.42965017826588e-06
-1.83213742889572e-06
-1.15642548609117e-05
-3.52788126133051e-05
-3.08971962848978e-05
2.24607411028759e-05
-2.46184117041977e-05
-6.37829351354014e-06
-4.48937176275053e-06
-1.86808217891837e-05
-3.23705160672491e-05
-4.39715588603998e-05
-9.08180435138675e-06
-3.01086578101575e-05
-3.58928620776206e-05
-4.47461637113853e-05
9.10065947915799e-07
-2.27199263779169e-05
-5.90549593625572e-05
-4.6310063447744e-05
-2.41847871829435e-06
-1.10742312866908e-05
-8.83072275707498e-06
-2.4620257397034e-05
-1.24943738895397e-05
2.87601011976532e-05
-3.01615992971852e-05
1.02537930797233e-05
2.78836871050888e-05
-1.09790547239792e-05
-4.33921224580634e-05
-2.18760599839976e-05
1.98543257095823e-05
-4.66983705949948e-05
-6.13929656866017e-05
-2.02568216084156e-05
-1.57409361645702e-05
-2.27941695704934e-05
-6.60155496771437e-05
-3.18568197927524e-05
-7.89731798959199e-06
-1.74978683270486e-05
-2.53935249250005e-05
5.81853178167354e-06
5.08814040619346e-07
3.04620495497915e-05
-1.86698862395096e-05
1.31260305200711e-05
3.15122213789156e-05
2.44555188031754e-05
1.53185985804648e-05
7.05922273101477e-06
6.91250708297121e-06
1.87037423438277e-06
9.54710112275115e-06
-1.36630196200054e-05
-2.86512584370319e-05
-6.23431113809414e-05
-1.54197209206959e-05
-1.74658823721588e-05
-3.85006338684999e-05
-6.5470699915172e-05
-2.31539218664972e-05
-1.981429290863e-05
-5.96721615555723e-05
-3.92822051558061e-05
6.23011677443705e-06
3.27351644520911e-05
-1.89918601984348e-05
1.24540982408937e-05
4.21056907632021e-05
1.84883658764171e-05
-2.19961157154917e-05
-1.29818183641069e-05
4.98009240794348e-06
8.10708802807766e-06
-2.5158832888589e-05
-1.45877237925362e-05
2.34427745296014e-06
-1.86988602914342e-05
-7.3610795906651e-05
-5.39834265465694e-05
-3.19214817600022e-05
-3.81067795332759e-05
-4.55561814767222e-05
-4.99203328543828e-05
4.44140270659176e-05
-2.2848504881361e-05
-2.5322273985734e-05
2.11809802496943e-05
4.64965806183123e-06
-1.19167059447804e-05
1.40357638227106e-05
-1.3236634511859e-05
1.18301034575624e-05
-5.34328617936535e-06
-1.80612064193097e-05
3.54434692004068e-06
8.34980716603861e-06
-2.77982808037798e-05
-3.76169084715923e-05
-3.28446725124066e-05
-3.25791415331503e-05
-3.94303021641971e-05
-4.37669383397074e-05
-4.41411135662331e-05
1.97270567273421e-06
-3.00368944283067e-05
-2.85130216631141e-05
-2.90666254774576e-05
7.34192837757564e-06
1.0971353228757e-05
4.65516135571153e-06
2.80038935815363e-05
5.11703297538916e-06
-1.86118674962452e-05
1.36840869077132e-05
6.68048487532636e-06
8.86941925468692e-06
-2.32758128477205e-05
-3.43574612403738e-05
-2.33207317848593e-05
-1.85869484470083e-05
-6.64624495348187e-05
-4.81617803610723e-05
-3.78198665156978e-06
-4.52157056279992e-05
-5.92030131824236e-05
-2.58490483666519e-05
-3.00699827984238e-06
-9.10037656573345e-07
-2.30799226262835e-05
4.41957545456809e-06
-5.78670467933361e-06
1.85615104094032e-05
-2.25464842630886e-05
1.67487820082029e-05
-1.80902070972368e-05
-3.17761604823542e-06
1.78932799409494e-06
-8.02179521338946e-07
-4.5948680178181e-06
-4.48690068255963e-06
-3.12121865243486e-05
-4.60241029185809e-05
-2.2780302706781e-05
-4.18366786209433e-05
-3.87657960993499e-05
-2.85058589987879e-05
-4.14823713689754e-05
-6.90831606386187e-05
-2.02288786769485e-05
-2.84437132783746e-06
-1.02641569462983e-07
9.4657008709498e-06
1.5153199739145e-05
2.10164219179575e-05
4.26556020023359e-06
9.11966727440091e-06
8.73126091705566e-06
-7.39441432298144e-08
-8.01927571403365e-07
-3.52688395253265e-05
-2.78918837071069e-05
-5.10123316164062e-06
-1.15807789965734e-05
-1.22325921253695e-05
-8.41741715214598e-05
-5.04258485749076e-05
-4.94247732942649e-05
-7.81606975250122e-05
-2.97440345418207e-05
-2.37709210272934e-05
-4.01610718612633e-06
-8.28509674945431e-06
-2.83000327856918e-05
-1.25548564292326e-05
3.15339820778154e-05
-1.42978457213843e-05
-2.54010260617176e-05
-3.44830807745066e-07
-3.65522426756663e-05
-1.07545256969262e-05
-1.23782450769866e-05
-3.25226050426159e-05
-1.096627257074e-05
-3.85493359093769e-05
-3.08278006578892e-05
-4.83684324859253e-05
-3.23845023610516e-05
-3.55706899245406e-05
-5.20847806873853e-05
-5.36416892740168e-05
-2.58057714189659e-05
-9.07888135379302e-06
-2.74459064095049e-05
-1.28784810632326e-05
3.56040298199423e-06
-4.8034667121414e-05
3.52678465659989e-05
3.01350022667525e-05
-6.03426849707411e-06
-1.54677702133925e-05
1.84610609655522e-05
-9.01219333440318e-07
-5.36607292877181e-05
-3.14217197425883e-05
-1.82863341229198e-05
2.53661595012974e-06
-5.45304313798106e-05
-5.76092945592359e-05
-2.0192271588146e-05
-1.25796044220752e-05
-6.59667789786096e-05
-5.82168833419456e-05
-8.89557160953003e-06
2.99801700966455e-06
-3.24409210959548e-05
-3.98834328141776e-05
8.33359300338002e-06
1.94374191757716e-05
-1.83185676972137e-05
-7.86542318568792e-06
1.04687415778167e-05
2.94359957260851e-05
-5.06778297991468e-06
-1.4402342213734e-05
-1.36063615590194e-07
-4.90589739736985e-06
-5.53597424469689e-05
-3.83194218818469e-05
-1.12499020734605e-05
-1.65690406131975e-05
-5.26050295406695e-05
-2.57255345181323e-05
-3.94879421997744e-05
-4.60202820281594e-05
-8.85605307575274e-06
2.18130520068117e-07
-2.98015288897861e-05
-1.61085370488207e-05
-2.53337819991869e-05
1.88545504144606e-05
1.24602821981577e-05
-4.96844247826325e-05
1.52806816702563e-05
2.31750750419688e-05
-4.45009104482613e-05
-4.09771843857045e-05
2.73940057988492e-05
-7.808301009326e-07
-3.67564388563061e-07
-5.23388234515055e-05
-3.32834678254378e-05
1.44801647030629e-06
-4.85001247326158e-05
-4.54152049342402e-05
-4.00303034293083e-05
-2.39632998320677e-05
-3.62433029336528e-05
-4.4675673667056e-05
-1.66781417940001e-05
6.61981383743929e-06
-1.80349714911612e-05
-1.26004658370869e-05
-2.30462806136843e-05
1.46431230825265e-05
2.14291422258485e-07
1.20579060651037e-05
-2.83594770843279e-05
-1.25901473920313e-05
-1.01354410097292e-05
6.77986402862452e-06
-1.8683037949813e-05
-2.8753761227578e-05
-3.0553578232877e-05
-3.74529123967588e-05
1.87792222165864e-06
-2.27413678908376e-05
-1.83902452822776e-05
7.23119725449878e-06
-1.35957244154022e-05
1.01931993169725e-05
1.52009322371337e-05
2.2919614105494e-05
-9.37712867245965e-06
-2.61085806091185e-05
-1.32604975821201e-05
-2.08368300783947e-05
-7.96546397599558e-06
-2.72360680784394e-05
-3.06547380985913e-05
-4.04354773077857e-05
1.48079661091229e-05
-5.6742840514489e-05
-1.71521623005804e-05
-3.36546660595613e-06
-5.08483246814818e-07
-3.07855582470723e-05
4.62881414656009e-07
2.2154132491252e-05
2.97235571920806e-05
-1.24547894765739e-05
-1.00193880945582e-05
2.47222956655568e-05
2.57575182067944e-05
-1.95996923343192e-05
-4.34320508716795e-05
-6.94818784342916e-06
-4.58288666598058e-06
-3.59123588481572e-05
-2.38660931744204e-05
-2.92855323044066e-05
-2.76631763441297e-05
-2.43320707666568e-05
-2.25050521958957e-05
-2.70418577271532e-05
-1.90439330714061e-05
-3.58875650591045e-05
-2.43921054815491e-05
-9.85026035535936e-06
-1.50690600569414e-06
-2.37495686320288e-05
1.699099142021e-05
-2.30875125385877e-06
1.53633238660559e-05
2.61796549554257e-06
-2.65696293234797e-06
2.12483374803371e-05
-2.84713304440237e-05
-3.10415112964108e-05
-2.89569886905824e-05
-1.85717215429255e-05
-6.31114327288664e-05
-3.50593357103772e-05
-3.29267080703942e-05
-1.5804282823692e-05
-5.352556974237e-05
-2.05331376283355e-05
-1.48590762592566e-05
-1.24712512983176e-05
-2.27980733600012e-06
-2.19992399402091e-05
1.04728147304374e-05
3.0140813924508e-06
-3.3900517988356e-05
-4.71905385944531e-06
1.27094552665081e-05
-2.11189505809187e-05
2.59732797695854e-05
-1.27971513245914e-05
-2.81907243797239e-05
-4.08022816915761e-05
-4.0350540885605e-05
-3.07541370123947e-05
-3.35814963768059e-05
-3.97013975596649e-05
-5.00240175270664e-05
-3.30781566721226e-05
-2.50178648560564e-05
-1.70710886268771e-05
-2.97774060392019e-05
3.73850242759265e-06
-3.49392126252184e-07
-2.04771743301648e-06
2.7346352622585e-05
2.93204490762463e-07
2.2961824565909e-07
-8.75845371521645e-06
1.06493464778011e-05
2.0551671368285e-06
-4.683863785308e-05
-8.35259932318113e-06
-8.73114430946966e-06
-2.21943001719465e-05
-2.8285951329954e-05
-3.9912949989934e-05
-2.63717148913758e-05
-2.66670804448108e-05
-2.16825369524114e-05
-1.40594669385991e-05
-4.16729809580967e-05
-6.57449683933568e-06
-5.34325354016634e-06
6.93752828840619e-06
9.51779026346762e-06
-1.60584969509537e-05
1.41505962182881e-05
2.67373896949042e-05
-1.63880911039988e-05
1.96160811162636e-05
1.96369170894962e-05
-1.35050429994454e-05
-9.69953762165516e-06
-3.60415985534864e-05
-2.45043691036036e-05
-6.73773736589966e-06
-1.49014171529438e-05
-3.35121012373528e-05
-1.21013762181797e-05
-2.1626187530692e-05
-3.523792227601e-05
-1.78358241137189e-05
-1.13251262027512e-05
-2.70991680374892e-05
-1.62407468042608e-05
-1.03430981919757e-05
-1.05833771608553e-05
1.28461706945075e-05
-5.92572004863185e-07
-3.59235211050726e-05
-1.04243019689538e-05
2.5502799214956e-05
-2.63365940969534e-05
-3.48596234571238e-05
-1.54076979273261e-05
-2.64642834614435e-05
-4.84007430720927e-05
-6.24599276263148e-05
-2.18277769579647e-05
-1.35598530213193e-06
-4.59447381536811e-05
-3.19308044705062e-05
-4.14649328935597e-05
-1.12631654393926e-05
-2.10367336401596e-05
-2.09132537507996e-05
-2.83971232107438e-05
-2.07092602253e-05
-1.26213405167495e-07
-4.27638363729335e-05
-2.80557201399359e-05
-1.25509253870522e-05
-1.53400613888691e-05
-4.57503283166064e-05
1.57862799395479e-05
3.68687052899428e-06
-2.48008516823809e-06
-2.57321926824005e-05
-1.05061495619745e-05
-2.61308757625361e-05
-3.33576709937188e-05
-2.01728719913449e-05
1.65265083008097e-05
-3.659743640107e-05
-2.73055830347701e-06
-1.00360001548707e-05
-3.93349579643461e-06
-3.77940827670905e-05
-1.79874626611085e-05
-4.16248092646735e-05
-2.12308448964239e-05
-1.59982931536474e-05
-3.97403105442143e-05
-1.83719664363644e-05
-1.21024915021943e-05
-3.95685159370089e-05
-2.25662168617953e-05
4.28413740031956e-07
2.29522367340901e-05
-2.09730440706844e-05
1.16474995263272e-05
1.54680754957666e-05
4.31542736072298e-06
-1.63443692872164e-05
2.05162843305921e-06
-2.31843042522085e-06
2.33792128424873e-06
-2.27078178380706e-05
-2.30957084836992e-05
-1.40430378910451e-07
-4.43124987042366e-05
-4.15795112312313e-05
-1.58347798410557e-05
-1.91377982641383e-05
-2.51153016481404e-05
-3.32773469867171e-05
-3.44681241950463e-05
-5.67245696262636e-06
-1.20163553121328e-05
-7.1087400348e-07
3.63439141629456e-06
2.6482827826086e-05
-5.27110820038962e-06
-4.3728204397258e-05
-8.87167929049726e-06
2.24127024011554e-05
-8.1195292848193e-06
-2.70147611977111e-05
-5.7196349956841e-06
-1.48807950535067e-05
-3.75922193460718e-05
-3.17793883942786e-05
-2.14089357854678e-05
-2.82062283176617e-05
-2.84887915487502e-05
-3.94007035743793e-05
-8.57403196420591e-06
-3.53252365575636e-06
-6.09150345640068e-05
-2.78150895576853e-05
-2.24736032553229e-05
-7.10489260871982e-06
-1.9567929987478e-05
-7.32963243791898e-06
2.78587831816824e-07
-4.53555172848103e-06
-2.69351700082981e-05
-2.15516348074928e-05
-4.55779183391627e-06
-2.18036189816378e-05
-4.29815197149012e-05
-5.16079120642497e-05
-1.52035130050625e-05
-1.24724171149998e-05
-4.03766166934066e-05
-2.44524414958068e-05
5.72372388486746e-06
-2.64361327592222e-05
-3.27187582684915e-05
3.5413855084621e-07
-7.45201185580442e-06
5.46204582386112e-06
-4.94823623943342e-05
-8.24561115630896e-06
3.08760279328462e-05
-6.59675946864935e-06
-2.03723224371715e-05
1.28736344375116e-05
-3.09090165934362e-05
-4.96140168441036e-05
-2.29957725126164e-05
-1.78791749623251e-05
-1.79036692046772e-05
-1.98374076736721e-05
-4.25670569998674e-06
-1.78124609989209e-05
-2.39988045434736e-05
-1.43329691927368e-05
-1.66566874203045e-05
-2.17062914270032e-05
8.05509478302028e-06
-2.13368131358626e-06
5.67849634582562e-06
7.22024183491966e-06
-9.44928337142942e-06
-2.44462646020741e-05
6.16074335273054e-06
1.16013838734609e-05
-3.21797903633141e-05
-1.28583831630693e-05
2.27743289188749e-05
-9.92660111029107e-06
-2.65726937777016e-05
-2.61602471584511e-05
-2.29329927365633e-05
-4.6720061703034e-05
-5.28681574469812e-05
1.91280077175674e-06
-2.56793316252616e-05
-3.76677094529925e-05
-1.43839628956762e-05
-3.48318679995638e-05
-6.48181750453308e-07
3.83469638420269e-06
-2.6592113646368e-05
2.12968408170256e-05
2.9210257813045e-06
-3.69459967107355e-07
-2.25601017125649e-05
-1.68532464001804e-05
6.14885365697545e-06
-1.99660387219687e-05
-6.36454996855045e-05
-2.38433054601576e-06
1.32474436533914e-05
-6.27055572456613e-05
-6.92486872960939e-05
-1.83703025692259e-05
-4.10725197729659e-05
-5.43026681116619e-06
-4.84100995263461e-05
-2.57477733963876e-05
8.724332190131e-06
8.923435208476e-06
-9.62220252359976e-06
-2.38663145570859e-05
1.99727204790004e-05
-7.51561589202075e-06
-5.61235494945285e-05
8.17651362590146e-08
9.29221148909611e-06
-3.93556611053182e-05
-2.88388420583687e-05
-8.07374483607459e-06
-2.85897087147252e-06
-4.600696816245e-05
-5.17932263167521e-05
-3.25540093617931e-06
-1.50856605775206e-05
-1.83741836519541e-05
-3.93559306414575e-05
-2.82016771491534e-05
-1.19216205955139e-05
-6.36896213375128e-06
-6.21816439264552e-06
1.81333959305404e-05
2.03521463199167e-05
4.80829248924754e-06
1.43566099109698e-06
-9.08326471505479e-06
-5.91242185892729e-06
1.4238911400774e-05
-1.1354344373101e-06
1.93819630315743e-05
-4.71052269488891e-05
-5.03720751159024e-05
-2.85261665358675e-05
-6.20378443509415e-06
-1.72466068444068e-05
-4.20035921883283e-05
-1.35862503416144e-05
-1.31490236287759e-05
-5.26594453463184e-06
-2.15526444131345e-05
2.89215343945197e-05
2.04324241809619e-05
3.29619135529378e-07
-3.33293995401286e-06
2.01097967905944e-05
3.15663419241847e-05
-2.77068296108598e-05
-4.26056815387009e-05
-8.19323985368144e-06
4.08778579510231e-06
-5.68304451802495e-05
-3.34707425366937e-05
-9.45397916789806e-06
3.50664002397632e-06
-5.81196012581485e-05
-2.49604661080878e-05
-2.47076158048382e-05
-2.8721538365696e-05
-4.52621198659304e-05
-3.48711840494525e-05
-1.85814686841416e-07
3.27410736691233e-06
-1.21962518939434e-05
1.55844672495322e-05
2.66465070074609e-05
-1.96036267200021e-05
-3.60021251208873e-05
-1.69334035418139e-05
9.87368718223576e-07
-2.22027071522398e-05
-6.28149196269642e-05
-7.01026759308391e-05
8.84390841832939e-06
-4.98052356184008e-05
-6.22642096265758e-05
-8.32372970307612e-06
-2.51884528743519e-05
6.37848944599197e-06
-4.29776724144494e-06
-2.93931904725166e-06
2.26601383887123e-05
-3.00357028624852e-05
-2.75786832735435e-05
-1.52662543334083e-05
1.01029116009072e-05
-9.14089229696429e-06
-2.75927855783032e-05
2.67048901188038e-05
-6.54698414615273e-06
-1.66307120978736e-05
-6.31551061736276e-05
-1.27451291040784e-05
-1.04447398026008e-05
-5.06832005389942e-05
-6.34568943342661e-05
-4.47685287553188e-05
-3.85479722092695e-05
-3.59087828921979e-05
-4.36835034718225e-05
-1.72474544104237e-05
5.40858478003962e-06
-1.21410314906888e-05
7.23919706831254e-06
7.97621760402349e-06
2.09890201298572e-05
-4.94651071277927e-06
-1.76732590242013e-06
5.43210688979704e-05
3.88495740935064e-05
-9.39818215371735e-06
-2.60433602887203e-05
-1.97231544141456e-05
-1.72943485544138e-05
-4.7113143005106e-05
-6.80309881193182e-05
-2.04264184492454e-05
-6.21362779994188e-05
-4.84653691685502e-05
-3.60218267409864e-05
-5.01421518346109e-05
-4.56601652058285e-05
-9.96468602661563e-06
1.46421714385737e-05
-2.27126873680658e-06
-2.52366624948979e-05
-1.00519642800077e-05
3.3949711159846e-05
4.35074194973961e-05
-1.32527231001477e-05
-1.56879639561613e-06
5.83280128436167e-05
-5.09001282208228e-07
-2.70480438440271e-05
-2.79495874688087e-05
1.35877549993442e-05
-2.28783922817516e-05
-6.87778050580688e-05
-4.20706520540709e-05
-1.39427117786899e-05
-9.50311801615721e-06
-8.6859452961246e-05
-4.22531858121085e-05
-3.18105663014338e-05
-2.3586696650871e-05
-3.26827705637716e-05
-4.24415859074586e-05
1.63944906618937e-05
9.77525523707732e-06
-6.74401224304556e-06
-5.219280302097e-06
-5.92613186111224e-06
1.16130847909843e-05
-1.60008250110263e-05
-1.66413855320875e-05
1.15824647272392e-05
-1.67500281716825e-05
-4.2520476609786e-05
3.37116410334129e-06
-1.84511967130065e-05
-4.15374727955285e-05
-6.4279179237958e-05
-1.68136769382873e-05
-4.6266695415916e-05
-3.86126103208651e-05
-4.06651144111246e-05
2.14781251446563e-05
-2.79877365779609e-05
-1.33340548012923e-05
3.64461169446494e-08
5.91438817112544e-06
9.97758162040522e-06
-1.19496904337564e-05
-3.16608271310398e-05
2.25854707784661e-05
7.6069647503923e-06
-2.69075175612013e-05
-2.93092372647417e-05
-3.39488759916124e-06
-1.87004031986881e-05
-2.4569234978881e-05
-6.42031141608846e-05
-4.40143212053434e-05
-2.62348787449317e-05
-4.0166248889339e-05
-2.20242904818405e-05
1.0977061851547e-06
-7.0000162438148e-06
-2.26700546473785e-05
-1.56383502637483e-05
3.23815728166726e-05
7.65560488979518e-06
-1.72011688913535e-05
-1.19619227437802e-05
2.65549493355837e-05
2.04824056538903e-05
-2.50860055182273e-06
-1.82868605889645e-06
8.51488932837552e-06
-4.03732857993179e-06
-5.4460566721147e-05
-5.71796489575844e-06
-3.76797252621697e-05
-3.24606394998248e-05
-2.43781990423934e-05
-1.59491878261184e-05
-6.69765806437479e-06
-6.63358206942634e-05
-2.92761029614165e-05
9.56280144965365e-06
-2.53962463419593e-05
-5.63514079499945e-07
-7.6573519618737e-06
-1.39744761559544e-05
1.5758956712984e-05
1.84612003925089e-06
-1.30049729625447e-06
1.1827966025953e-05
-3.79928448449642e-05
1.55044836032037e-07
-1.58515649528034e-05
-2.31581482996296e-05
-3.71137128666818e-06
-1.74597594721957e-05
-2.91683460279894e-05
-4.15391913453432e-06
-6.78552573453227e-05
-1.00769160002934e-05
3.88364290076527e-06
-1.57716289236166e-06
-4.29037496282606e-05
-2.27707715354074e-05
-7.73237694433111e-06
-1.30291366984481e-05
-5.42906593046347e-05
-3.91792577099871e-05
-8.02888424153247e-06
-2.10281512411052e-05
-3.75966115635266e-05
-4.49870616237707e-05
9.25375597887e-06
-3.28130517553395e-05
-6.18828364685573e-05
-4.34300145037695e-05
-1.36224762234625e-05
-3.93478391612946e-06
-2.67288454135725e-05
-3.38149444107539e-05
-1.1025335181764e-05
2.03295013300143e-05
-3.9556556885691e-05
-1.70732019574666e-05
8.36479024335237e-06
-1.53501131619959e-05
-9.87044182394782e-07
-3.87843980388898e-05
-1.26375663640435e-05
-2.13472135334004e-05
-4.57203631950655e-05
-3.62104609451337e-05
-1.58158996940485e-06
-2.91386307538155e-05
-5.05689621380297e-05
-3.71777444423379e-05
-2.61086218028402e-05
-1.48059112771203e-05
-2.97254705939948e-05
-1.04636654688077e-05
5.39118644974257e-06
7.3411607296725e-06
-2.55240665822474e-05
1.59219118126769e-05
3.39341262775594e-05
-2.30657019342003e-05
-2.92023233065378e-06
2.49648748352151e-05
5.2431633800564e-06
-1.10865460696251e-05
-1.19973218828172e-05
5.87094355206236e-06
-2.08740158150691e-05
-7.81442849389669e-05
-2.31505433712882e-05
3.38909001325199e-06
-2.23049400608173e-05
-6.06608858093143e-05
-1.93593999144087e-05
9.76684404930915e-06
-2.79772589230198e-05
-6.37914523086037e-05
-2.83566648110795e-05
2.18758303996568e-05
-4.20689603271802e-06
-4.60659861513586e-05
-2.62157155461327e-05
3.38012331405149e-05
-1.58098765416755e-05
-4.4712182518679e-05
1.45984427594255e-05
3.27336005810197e-05
-2.61765323101192e-06
-1.84826418848605e-05
-2.28421319499031e-05
6.0843941183011e-07
-3.69280231584676e-05
-5.35973639096601e-05
-3.49042663123839e-05
-3.72856318831098e-06
-5.19393372598416e-05
-2.44281983455042e-05
1.52353171123665e-06
-3.61401112252199e-05
-2.34012334584512e-05
-5.7374232928494e-06
-3.15927200619346e-06
-7.27445639299627e-06
-3.30177900419628e-05
-1.05571663201319e-05
1.95428091820698e-05
-4.24840227438664e-06
-4.05101524883074e-05
-9.19666547242185e-06
2.68482858069901e-06
-5.19486851324622e-05
-4.23286579817048e-05
-4.68020146254891e-05
-8.65447343809393e-06
-1.37613959362395e-05
-4.28464794169467e-05
1.90955006758606e-06
-3.69746527781618e-07
-5.12203351109818e-05
-4.21729371571423e-05
1.02581997634235e-05
3.95209322177238e-06
1.20575293170131e-05
-2.55103488302448e-06
-9.21906452621053e-06
-1.90701091029056e-05
-5.12322010977087e-05
-1.82900883226326e-05
1.43961204863787e-05
-4.06722838596641e-05
-3.37052964254822e-05
-1.77409175472784e-05
-1.39652723052204e-06
-4.55001351688942e-05
-4.95893287363443e-05
-2.89285138778589e-05
6.89113759141994e-06
-1.42072779670641e-05
-3.16521913641979e-05
1.21789169156136e-06
6.45071186470052e-06
-1.50229647307382e-05
-5.10095359924781e-05
-2.59550225524507e-05
1.05439623407936e-05
-7.04386390499989e-06
-3.23288944393594e-05
9.6694692434808e-06
3.35192412456605e-05
-1.33584497317791e-05
-1.92153763845981e-05
-7.74594894614543e-06
1.22703270652275e-05
-3.35350601674697e-05
-2.37477955187331e-05
2.44701447573268e-05
-8.45389143116531e-06
-4.07705968520182e-05
-1.3054689832638e-05
-1.04929102147447e-05
-4.15521503825909e-05
-1.11929112970799e-05
-1.3801563777817e-05
-1.39059599674601e-05
-2.57682378433144e-05
-3.56711333688507e-05
-6.97147319863908e-06
2.08727984673893e-05
-1.1676579031587e-05
-3.28495595621761e-05
1.14410241029998e-05
1.67297274595907e-05
-2.26064425785887e-05
-1.79570577042375e-05
-2.63383664096976e-05
2.95350091912945e-05
6.81212671161724e-06
-4.42650752670829e-05
-9.09265062040886e-06
-8.97588950253623e-06
-5.80828981345474e-05
-4.99041240440205e-05
-2.19464532903055e-05
-2.96901723760539e-05
-5.80884389177169e-05
-5.11462740721558e-05
-6.63473077737211e-06
-1.29534072703705e-05
-3.47021119410416e-05
-6.40103934525445e-06
-2.27423167255236e-05
-2.31580730558196e-05
-1.37859847629953e-05
-4.95951172555348e-06
1.28541754426445e-05
1.07229503016889e-05
-1.03769119354808e-05
-2.76671411019852e-05
-1.56888043626577e-05
-3.15172171584543e-05
-2.92579609367422e-05
-2.58187659791716e-05
-2.40191992854969e-05
-1.57815787715647e-05
-6.12955793147986e-05
-6.30916753001699e-06
-4.56552038675357e-05
-3.43593934398962e-05
-2.60104172134581e-05
-4.52574540625902e-06
-9.30413992813194e-06
-8.4633901394973e-06
1.18138920970776e-05
3.32271967875213e-05
-2.56629464322169e-05
-2.32867905945672e-05
-1.20691851908023e-05
-6.19570529493908e-06
-1.53510862374621e-05
-1.93820382009581e-05
-1.48621850157258e-05
-1.25569810533493e-05
-7.38177298103323e-06
-3.96580075764502e-05
-4.31150563329344e-05
-8.30240154234519e-06
-2.22571292204724e-05
-5.59805069295568e-05
-3.60000648975668e-05
2.04669596425321e-05
-9.91667870590713e-06
8.65809602379255e-07
-9.87735730368618e-06
-1.4786703241907e-05
-1.75925517172571e-05
-4.2777931102307e-06
-1.30191708970963e-05
3.81656672091387e-06
2.05777586976725e-05
-2.26418042350441e-06
-9.06816337163229e-06
-3.33226254929984e-05
-1.67757288140375e-05
-1.87687719166773e-05
-1.81231286403347e-05
-2.4285161052425e-05
-9.72693049767374e-06
-1.89103410800088e-05
-2.47795958487026e-05
-1.64110850005e-05
-1.33781559642277e-05
-1.33777700045278e-06
6.9396350697797e-06
-9.61467288194927e-06
-4.12709693339951e-05
2.53527986769375e-06
-2.41817849749121e-05
-1.37664991163469e-05
-2.34239174106409e-06
4.97295403678263e-06
-1.58020003504136e-05
-1.63880313945719e-05
-1.22179348417194e-05
-3.19814721676582e-05
-1.47300905883183e-05
1.04562820729328e-05
-3.7538259164224e-05
-3.12029217275656e-05
-1.52160566101762e-05
-7.46032060327883e-06
-5.41382261457648e-05
-6.88900590312362e-05
2.22280748923578e-05
-1.90244454527309e-05
-3.86439222941614e-05
-2.45974048306766e-05
-4.20155529180559e-06
2.44812557562777e-05
-4.48684835253177e-05
-9.97846891392711e-06
5.71919715679665e-05
1.53695251442032e-05
-2.46285644171141e-05
-2.42982264689553e-05
1.32403214326308e-05
1.4142763488102e-05
-2.91258202185224e-05
-2.9122261792598e-05
-2.05525747843195e-05
-1.21006791117893e-05
-4.35303065075439e-05
-1.5675599500156e-05
-5.51393323461217e-06
6.74059948478785e-06
-7.39920450474372e-06
-3.04794242637518e-05
-1.74234744633312e-05
7.13487247206936e-06
-9.22817130328871e-06
1.25068393115247e-06
1.89788180576901e-05
-4.91422792566295e-06
-3.16793342260152e-05
-2.9295374505754e-05
-5.20980445342398e-06
-3.4453827652927e-05
-2.91403979199576e-05
4.76252678032759e-06
1.91810915072782e-05
-8.74897493889436e-06
