# Supplementary material for: Research on computational propagation and identification of mine microseismic signals based on deep learning
Source: PLoS One. 2025 Oct 22;20(10):e0334641. doi: 10.1371/journal.pone.0334641 (PMC12543183; doi:10.1371/journal.pone.0334641)
Supplement: S10 Data — (ZIP) [file pone.0334641.s010.zip › 000101100001579.xlsx_0.txt_24.txt.txt]

-1.2780502286274e-05
-1.21570590724196e-05
-1.63128314056739e-05
-1.26170778179386e-05
-2.91873803672884e-05
-3.15439925467082e-05
2.28729059371308e-06
-2.50768503454835e-05
-3.0290293997473e-05
-3.71439246138453e-05
-1.56560233985975e-05
-2.99213140214395e-05
-3.775139922679e-06
-1.49827880230295e-06
-2.26897414535156e-05
-1.75765875324094e-05
-1.6684668133411e-05
8.03106036279956e-06
-2.91792419095028e-05
-1.86770580869678e-05
-1.72243412579931e-05
-8.16417497959214e-06
7.33350713418598e-06
-1.68306741745334e-05
-1.78157570426179e-05
-2.35443847601907e-06
-1.49442229944837e-05
-2.88250908689708e-05
-1.13085909897907e-05
1.12275611415946e-05
-2.48257246451504e-05
-1.52559178612401e-05
1.84869752468185e-06
-2.32086472868607e-05
-1.09186741286323e-05
-2.29389590105066e-05
-1.60385458171859e-05
-2.15957929951319e-05
-3.09008651550479e-06
-1.36046830615297e-05
-1.50653365645279e-05
3.45160604610151e-06
-2.36910540758614e-05
-1.52890975420275e-05
6.85774257783374e-06
-1.80858346111572e-05
-1.77069080258589e-05
-1.6594364795211e-05
-2.58959266106506e-06
-1.523180422164e-06
-4.85658112413035e-06
-2.48896068641105e-05
-8.51388189755711e-06
-2.37256986769543e-05
-1.39135620423782e-05
-1.09645191954256e-05
-6.40452642844784e-06
-3.17040233979626e-05
-2.60898149166939e-05
-3.63575595729127e-05
-3.81640548613582e-06
-4.50244669568037e-06
-3.90763431287482e-05
-1.02571509816058e-05
-7.99519110960276e-06
-1.35771029722828e-05
-2.59050821193907e-05
-2.97418053207634e-05
-3.60888568132723e-06
-2.2483183875245e-05
-1.8768899929762e-05
-1.95114914190883e-05
-3.50855495434282e-05
-1.60072509148108e-05
-3.44836455276071e-05
-3.22029702483779e-05
-1.71596468090144e-05
6.45708739907035e-06
-2.1155355996194e-05
-2.68609029392534e-05
-4.96969254583353e-06
-1.97244731670652e-05
-1.39015118885225e-05
-2.15451599017952e-05
-3.02696828542097e-05
-1.43787941102419e-05
-2.46647030453704e-05
-2.50617936826905e-05
-6.93570332623155e-06
-2.12098406067715e-05
-1.91956477731154e-05
-1.02465609676097e-05
-6.72644043456918e-06
-4.39997134966771e-05
-9.09987369662812e-06
-2.23976952119514e-05
-2.16706589234963e-05
-1.06328992111586e-05
-1.33729702616474e-05
-1.12104332552294e-05
-1.90853430044045e-05
1.95085204793405e-06
-2.06347843172214e-06
-2.08128641582547e-05
-8.08510316718932e-06
-1.49660437470354e-05
-1.75801718109841e-05
1.47397982963702e-06
-8.7502683579214e-06
-1.33759069059525e-05
-2.48762239321155e-06
7.25535181837736e-06
-7.66361416933549e-06
6.53758136435656e-07
-7.48927802597251e-06
8.00930194059051e-06
-3.6186698224058e-06
-2.21927142203117e-05
-7.15690270437731e-06
-1.80770144071717e-05
-1.85215208206215e-05
-1.55503330898913e-05
-2.72036534219754e-05
-2.91193155164147e-05
-3.66912288761804e-05
-1.86221048542496e-05
-1.73835598830841e-05
-1.56789349535874e-05
-1.01938950249272e-05
-3.94066446016817e-06
-1.20969366321721e-05
-1.47705141242535e-05
-7.78957182542671e-06
-1.28380986739586e-05
3.19753115576227e-08
-1.87378908039245e-05
-1.02624328163487e-05
-8.81949867683822e-06
7.85750478430283e-06
-2.05619672245218e-05
-1.53624872513814e-05
-7.3878029322787e-06
-6.91323298752724e-06
-3.65757976202235e-05
-3.65759568011706e-05
-1.81938004841193e-05
2.86075113543226e-06
-2.47426535621683e-05
-2.46168980046255e-05
-4.10279995264132e-05
-2.57254253690504e-05
-2.36277975414499e-05
-2.10923887910206e-05
-5.84117766160803e-06
1.09812973728646e-05
-1.7419082016676e-05
-1.42209906472366e-05
-1.58647230110663e-05
3.33915258570129e-06
-2.55413751181489e-06
-1.62312124593663e-05
-2.5674514558215e-05
1.04524345788867e-07
-3.13555350169694e-05
-2.95505360464313e-05
-3.41693104387476e-05
-4.45357903468928e-05
-2.85292939132386e-05
-1.5925862732156e-05
-3.77894444251129e-05
-4.08571264754861e-05
-2.33646139349508e-05
-3.7867028859557e-05
-1.75223402685668e-05
-2.09982025595143e-05
-1.31012878004203e-05
-2.69911054422883e-05
2.08669758434299e-06
-3.00702284061798e-06
-1.28475598040528e-06
1.13194062761264e-05
-1.91721287234018e-05
1.23196666777492e-06
-7.72909815068844e-06
-9.68838723491024e-07
-3.08033456095194e-06
-5.94665544292876e-06
-2.26727718053638e-05
-1.52191828127878e-06
-2.41373595063936e-05
-2.35518968427576e-05
-1.31055152352668e-05
-1.55266168754858e-05
-9.36290949644879e-06
3.64011907334871e-06
-1.29698638434524e-05
-1.57662812663961e-05
-2.39766194992928e-05
-7.99687728942636e-06
-1.3398605088378e-05
4.28618225069676e-06
2.68840179259109e-06
8.00084303906961e-06
-1.16591458424679e-05
-6.34495736492056e-06
-4.18911382663588e-06
-1.2942902089469e-06
-1.90430546968845e-05
-8.29136660779039e-06
-1.71413642996703e-05
-1.80511087083945e-05
-1.90890923019193e-05
-1.92664356042209e-05
-5.55828857711305e-06
-6.43779601830045e-06
-1.45842549412505e-05
-3.23725132051296e-05
-2.09952310114854e-05
-8.75365998127886e-06
-1.61543172768916e-05
-4.6281384019726e-06
-2.87994432300762e-05
-2.24414144081515e-05
-1.99398091235609e-05
-2.49979265773549e-05
-7.78395136484273e-07
-1.55235058521182e-05
-1.30066346732917e-05
-4.75568389516573e-07
-2.5665478399924e-05
-1.42840002200496e-05
-2.70218030445477e-05
-4.43757392095226e-05
-1.43186606869879e-05
-1.74467395394366e-05
-1.46918300273941e-05
-3.15844392708839e-05
-3.98047384011637e-05
-2.77422010657064e-05
-5.62623718176293e-06
-1.59483815663454e-05
-5.26821876876585e-06
-1.64563257222847e-05
-1.56956033945122e-05
8.914009669591e-07
-1.2142363732097e-05
-1.76388498942929e-05
-3.45207168963215e-05
-9.12468338733878e-06
7.14601444576499e-06
-7.90833141178414e-06
-1.26383855410076e-05
-1.60545749300105e-05
-1.50480670051054e-05
-2.63885922431552e-05
-2.13246796721584e-05
-1.66629860421989e-05
-2.92946592147751e-05
-2.48317503715958e-05
-4.36071935605068e-06
-2.05812162159707e-05
4.64432241329894e-08
-1.78529987105312e-05
-5.14077165941413e-06
-1.37741243274734e-05
-1.85691860438619e-05
-4.63721539298602e-06
-1.83526863700425e-05
-1.15760816276479e-05
-3.77549832500013e-06
-3.17793914142103e-06
2.17982654960714e-06
-9.64030709895405e-06
3.54748542970826e-06
8.19387317330211e-06
-8.55439350498356e-06
-2.09381290587355e-06
-1.24409279612355e-05
-2.36697865372025e-06
-2.65779628354414e-05
-1.64470425632477e-05
-1.52881381678354e-05
-2.06532921515632e-05
-2.00854587273029e-05
-1.37662560260055e-05
-1.54441445097111e-05
1.20712792025293e-06
1.88783876451462e-05
-2.16319574751983e-05
-1.22084700747955e-05
-1.32415495540993e-05
-3.55115878264967e-06
-1.87241018444214e-05
-9.28370180337608e-06
-8.71776929768961e-06
7.67946085029151e-06
-1.18204539848837e-05
-4.92265151014847e-08
-1.35327268260274e-05
-2.2769065460608e-05
-1.72348490246681e-05
-1.89392814071207e-05
-1.96808407662303e-05
-1.54946421190768e-05
-1.7468460311984e-05
-2.611537314468e-05
-2.71644766309815e-05
-1.41656446397126e-05
-1.68602472808878e-05
-1.32829178407148e-05
-2.48265768679504e-05
-1.62656665172175e-05
-5.65528918677685e-06
-2.01458231801522e-05
-1.69870041641077e-05
-3.75048105849876e-06
-1.55489607600951e-05
-9.46138994602549e-06
-2.49084749938734e-05
1.08674625925022e-05
-4.90502548956495e-06
-1.68870631193347e-07
-2.54854113334188e-05
-3.53798600138624e-05
-1.86341952442133e-05
-9.74583008281693e-06
-1.08732222042823e-05
-3.28451521227942e-05
-2.76099790789878e-05
-9.29856053306373e-06
-1.49003243999394e-05
-2.07254705174761e-05
-3.23203065124652e-05
-1.23212096788515e-05
-1.31685902426574e-05
-1.10781964017895e-05
1.51324583453369e-08
-1.67771905265595e-05
-1.8129195357131e-05
-2.0636642912602e-05
-2.0152242372342e-05
-3.03227623524211e-05
-5.67468616612819e-06
-2.48724598682635e-05
-8.95119479287002e-06
-3.08240339971203e-05
-1.93598889585777e-05
-3.0879442359883e-07
-1.58319658580388e-05
-1.68431323299258e-05
-2.68090817697493e-06
-1.95137182171641e-05
-7.22530777352885e-06
-3.46986075185085e-06
-1.69863812617468e-05
-1.48683876944644e-05
-3.24546991685631e-06
-4.88900923794906e-06
-1.9809247138737e-05
-2.47180627499445e-06
-5.80715658179856e-06
-9.52456691165628e-06
4.50287966820227e-07
-2.28766738500196e-05
-1.31857433033554e-05
-1.43313656264833e-05
-5.03652209533116e-06
-3.13525322973961e-05
-2.06062739183694e-05
-9.89253812942682e-06
-1.64678504884466e-05
9.65901976769732e-07
-4.77599486883994e-06
-2.24345467207189e-05
-1.38358858063686e-05
-5.46314562773916e-06
-5.01222395408424e-06
2.4934848637739e-06
-1.12587531075433e-05
-2.14949503081146e-05
-6.18147436770676e-06
-1.83094306046374e-05
-2.97891012801669e-05
-2.6463654353009e-05
-7.12991742900584e-06
-1.91137980465082e-05
-1.2156542143833e-05
-2.52470773987177e-05
-1.88482875930644e-05
-1.75473746670882e-05
-5.4715533042873e-06
-1.51644962610903e-05
-1.64310802031284e-05
-3.08191734762668e-06
-1.31710381823615e-05
-3.4944233418322e-05
-2.51246431729179e-05
-2.46487736343155e-05
-3.10749593124079e-06
-2.84645326183412e-05
-2.04924471560681e-05
-2.44716746646915e-05
-6.01600024106166e-06
-2.33936110393522e-05
-1.70438191401289e-05
-2.25954712185369e-05
-2.89432913356337e-05
-7.33391813414263e-06
-2.32229943469933e-05
-1.46509309273686e-05
-1.84847215379235e-05
-1.89587965375204e-05
-1.04516938105448e-05
-1.42071536361073e-05
-1.9319700400553e-05
-1.68548420468301e-05
-2.32035248801668e-05
-1.59214929089921e-05
-2.04037302366242e-05
-1.69375826826461e-05
-1.17832063486353e-05
7.49515859405413e-06
-1.19729150386167e-05
-1.50443436246261e-05
-2.89827877564259e-05
5.04118163677361e-06
-3.10670208686572e-05
-2.98746206422362e-05
-1.07233906902602e-05
-1.30464796530591e-05
-1.13616810676331e-05
-4.81887440348128e-06
-2.06315831685778e-05
-6.89579978449613e-06
-2.10896501008537e-05
2.91029441159652e-07
-1.02346612043675e-05
-1.11401831239329e-05
-2.30038118090786e-05
5.07362541835438e-06
-1.89637980241284e-05
8.73828241313839e-06
-6.95906778341243e-06
6.30769032443309e-07
-5.82160497750446e-06
-1.58183563329177e-05
-1.77450430596079e-05
-3.59006071319643e-05
-1.95744714590835e-05
-1.14940252233339e-05
-1.01767820835851e-05
-4.44575067831764e-06
-2.58578839899881e-05
-2.96133952372655e-05
-1.58805611146275e-05
-9.34909575008243e-06
-3.18947736956787e-05
-9.73901627317164e-06
-1.53382461520248e-05
-1.26772714954679e-05
-1.75205296248386e-05
-1.5091576115519e-05
-1.1616420725022e-05
-6.89107097241022e-06
4.28582740898271e-06
-1.60843902271907e-05
-1.15072587247069e-05
2.34446400013648e-05
-7.08826841488488e-06
-1.5278878631747e-05
-9.75875028769695e-06
-1.25833608909119e-05
-1.68627887966618e-05
-1.10736394452428e-05
-2.68877565845797e-05
-2.37821786869896e-05
-1.84690391035143e-05
-1.05991538345609e-05
-1.57170778560083e-05
-3.68452039714359e-05
-1.77125668086189e-05
-3.21365211820752e-05
-2.45640543461059e-05
-1.78375423049944e-05
-3.19863407673549e-05
-4.12784403851226e-05
-3.52899160934631e-05
-2.85484720376934e-05
-1.98142315225314e-05
-1.76003984525319e-05
-2.1866234846333e-05
-3.0812363142283e-05
-2.05740361908902e-05
-1.69166702890255e-05
1.07399638100455e-06
-1.70797558772123e-05
-9.92183887952867e-06
-2.28809044208484e-05
-3.13048331411363e-05
3.89276829098877e-06
5.46960560681055e-06
-1.00305439333645e-05
3.25889276627573e-06
-1.50017643003072e-06
-2.79882443677321e-05
-1.08802987451648e-06
-1.35037438120082e-05
-1.89058426819361e-05
-2.04004602477241e-05
-4.92118999524697e-06
-3.10423345935886e-05
-4.48629381263033e-06
-1.21309005343601e-05
-2.97433361394598e-05
7.09423168016676e-06
-1.84332037363376e-05
6.83607605662826e-06
-5.42733682150775e-06
-1.24154181529825e-05
-4.05282687027639e-06
-1.24626748051898e-05
-3.58519295041703e-07
-2.43448242565825e-05
-2.44439448743528e-05
-3.6319858385297e-06
1.55671825560746e-06
-1.86339151676589e-05
-2.16890632733862e-05
-3.02167561534821e-05
-2.87045719476901e-05
-1.58059818875392e-05
6.00345298580561e-06
-2.45256709987352e-05
-5.88817916044001e-07
-2.72238906751428e-05
-1.76236934507294e-05
-1.03093465906845e-06
-2.18120758586347e-05
-5.71759718720395e-06
-9.40795077864507e-06
-3.35992280636441e-06
-1.30331808436414e-05
-5.04600077769417e-06
-8.46911756529917e-06
-1.11385150282252e-05
-5.85332921905967e-06
-4.40128140955043e-05
-2.02933966223184e-05
-1.45806994204886e-05
-2.65185881988511e-05
-3.10793814900308e-05
-3.18291110966701e-05
-5.24861875712425e-05
-3.52295795636447e-05
-1.97661991401273e-05
-2.11482916539237e-05
-3.40838671156697e-05
-2.01653469717639e-05
-3.40158128650992e-05
-1.91479058534768e-05
-4.85013960271693e-06
-1.44612688259905e-05
-1.98638647254255e-05
-2.38967111390565e-05
-3.2835614228262e-05
-8.22849123658273e-06
-1.11252622051954e-05
-2.34800464067092e-05
-3.14631876933982e-05
-3.81715366984322e-05
-2.90128200987594e-05
-3.64391142708852e-05
-1.69435308938648e-05
-2.6256723969401e-05
-2.31597347006353e-05
-2.66175933549598e-05
-3.59443236507855e-05
-2.0852961578192e-05
-1.52327397041402e-05
-1.65836447159363e-06
-4.20357567326658e-06
-5.1307454621759e-06
-1.31001935346791e-05
-5.4064167514261e-06
-1.0215141641212e-05
-1.46113656536872e-05
-1.59895034700779e-05
-2.01983585672672e-05
-2.95089638196534e-05
-2.00041970578158e-05
-1.13275115913692e-05
-2.15079548367746e-06
-4.6370681584617e-06
-1.05378538872537e-05
1.20898645718857e-06
-5.0728888691974e-06
-2.09029591700744e-05
-2.56197672506544e-05
1.49514997950146e-05
-4.33176094791446e-06
5.43913197583697e-06
1.1215016941429e-05
-1.52702929728823e-06
-5.0216825578812e-06
-1.58600339800027e-06
-2.11427586798264e-05
-3.16396892205083e-06
-7.20782327973633e-06
-2.68156234144867e-05
-1.08705491738126e-05
-5.51962344502227e-06
-1.39326055415346e-05
-2.74590083605992e-05
-2.17697883122098e-05
-1.63263831555582e-05
-2.95460451181306e-05
-2.29457970832817e-05
-2.62987293510995e-05
-4.18604084991621e-06
-6.65160618681463e-06
-1.90799705036792e-05
-1.54404610121439e-05
-3.39786684069193e-05
-1.85912018216854e-05
-1.74547169206215e-05
5.66495243035934e-06
-1.03339671892438e-05
-1.12254499603185e-05
-3.53267969296973e-05
-7.49819591391687e-06
-2.96058063745527e-05
-1.25022809090834e-05
-2.16315781659455e-05
-4.54133322374123e-05
-1.8890325011133e-05
-1.51351508343087e-05
-2.51909832789823e-05
-3.41806687412054e-05
-2.12426298253734e-05
-3.0576806319003e-05
-1.60827235793867e-05
-2.87688895076313e-05
-1.50442402876171e-05
-2.20207709131959e-06
-3.20715255440112e-05
-1.28049249600129e-05
-2.25311039973615e-05
-2.05231107735767e-05
-6.691994521584e-06
-1.49003411998192e-05
5.5868711353292e-07
-1.31648303573623e-05
-1.29893678358665e-05
-7.00183038420545e-06
-2.39446362217762e-05
-1.57265566150595e-05
-6.78665051266301e-06
-1.56531920341956e-05
-1.22931081474341e-05
-1.45952269688002e-05
-2.12103988841179e-05
-1.14278903792275e-05
-1.15027564072844e-05
-2.01526207441146e-05
-1.33216921398355e-05
-1.04163156105617e-05
-3.35878833805056e-06
2.13385112961535e-05
-3.30270954333601e-05
-1.27351109863191e-06
-6.06414272173806e-06
-2.85425588208246e-05
-2.48453641990618e-05
-3.41390795736706e-05
-2.2822364172158e-05
-2.40930883624639e-05
-5.3151149585036e-06
-2.40414468792418e-05
-2.22928466745112e-05
-1.50231163983625e-05
-1.89476520866436e-05
2.25684029697084e-06
-1.31579860459171e-06
-2.93080418433795e-05
3.07495362262898e-06
-2.1919176323506e-05
2.0729137274199e-06
1.42647557489697e-05
-2.27531766569132e-05
-1.10995297862016e-05
-2.39905677830795e-05
-1.04599263872552e-05
-1.66795200324225e-05
-6.81447908414191e-06
-2.11609935894615e-05
-1.6518997535636e-05
-1.01982211631028e-05
-1.71848877054878e-05
-8.30528673742093e-06
-1.64463603270956e-05
-1.59676724415616e-05
3.09449789581174e-06
-7.32102699263208e-06
-2.49087719608579e-05
-9.25097082361005e-06
-1.82697788026703e-05
-1.62325365025277e-05
-3.58406928524992e-05
-9.24286107715005e-06
-3.90762017336977e-05
-1.91960721965703e-06
-2.08573986322825e-05
-2.33046585777743e-05
-1.6461334942872e-05
-2.91296189915094e-05
-4.73616304627174e-05
-4.48641730917921e-05
-2.26541267524112e-05
-1.23409965231989e-05
-9.99595053376031e-06
-5.0181483413132e-05
-1.46453942409483e-05
-2.54177694759272e-05
-7.62274361871089e-06
-2.24184343415675e-05
-2.59307577912809e-05
-2.87788670870127e-05
3.89616484456626e-06
-1.83483509025874e-07
-2.18968933529613e-05
-1.62429541383896e-05
-2.37406477527256e-05
-1.68487118859715e-05
-2.56911463136177e-05
-1.6865967971223e-05
-1.77974168852292e-05
-1.64824687613881e-05
-4.34620090986088e-06
-2.93885649522888e-05
-1.88432057120945e-05
-8.22209234025245e-06
-2.85577069196217e-05
-3.10466382731209e-05
-6.93239857700707e-06
-1.69913460241071e-05
-6.11629707945271e-06
-5.85738093929304e-06
6.1165757591278e-06
4.07047997721585e-06
9.50606486622973e-06
-1.65958654786069e-05
-8.51224994566059e-06
8.37139653628765e-07
-1.70427490149581e-05
-8.09121765221516e-06
-3.38905702023984e-06
-5.5244029206634e-06
-1.56084976578015e-05
8.09495233934189e-06
-3.29900462407256e-05
-3.17655453964456e-05
-1.7711044216638e-05
-2.33953696422986e-05
-2.89432420322094e-05
-1.69745282432992e-05
-1.5718313206107e-05
-1.00835813496259e-05
1.69243940860522e-06
-7.09903970523967e-06
-2.03566845367219e-05
-1.01083913246358e-05
-8.49763172682946e-06
-3.92102972469282e-06
2.73525458871216e-06
-3.2336769736025e-06
-2.27567114175325e-05
-1.73994274463488e-05
-1.92353714688096e-05
-1.25052759615704e-05
-1.61506156210594e-07
3.59485210148384e-06
-3.02145875808065e-05
-4.46340604477219e-05
-3.35522221758685e-05
-2.35384573313384e-05
-1.61289878066969e-05
-7.92205484067723e-06
-1.36046463404115e-05
-4.71247564697166e-06
-2.88803664078591e-05
-1.70437910145277e-05
4.30277800436608e-06
-2.21102095604361e-05
-1.02776384589163e-05
-1.10882404790494e-05
-2.08482184097403e-05
-1.27497888386781e-05
-3.10872624631062e-05
-3.22148852576487e-05
-1.64375265867708e-05
-1.93323835723072e-05
-2.28393701720524e-05
-8.93891995571443e-06
-5.34782317966883e-07
-2.3627848242768e-05
-1.90283464072088e-05
-2.45868800892912e-05
2.67979184739649e-06
-6.83946320844101e-06
-4.71315157700603e-06
-2.46287502326034e-05
-1.41220572921156e-05
-7.8945111980904e-06
5.17591467468798e-06
-1.15393672318984e-05
-8.22783530726591e-07
-1.71372608395679e-05
-2.17270328059078e-05
-6.38340223365007e-06
1.02471968155795e-06
-1.26698131283389e-05
-7.66911658837273e-06
-3.64325954810806e-05
2.31384597204754e-06
-1.89275595821741e-05
-1.4963662400235e-05
-1.25097605771184e-05
-2.36674093860638e-05
-1.0139679110479e-05
-1.30385916992353e-06
3.29518589459115e-06
-2.72577020189975e-06
-5.62469667395724e-06
-1.98533941854008e-05
-2.97026905956697e-06
1.05431492775768e-05
-3.60293396757278e-06
4.96379588915083e-06
-1.74265837094728e-06
-2.51083236594206e-05
8.1242073610752e-06
-9.5561851916811e-06
-1.62729333691814e-05
-2.14690233563846e-06
-4.71631160971731e-06
-3.38706255477932e-05
-3.49612047104419e-06
-1.73167729854876e-05
-2.88428823000633e-05
-5.81804698562072e-06
-2.32728593314827e-05
-1.74516765429133e-08
-1.88941110442347e-05
-1.54769959287753e-06
-2.03612012182254e-05
2.64119109061503e-06
3.16309660246221e-08
-1.50146111148846e-05
-7.90459213897514e-06
-1.9783553290061e-05
-1.35954714747972e-05
-1.65417730375026e-05
-2.06671224872295e-05
-2.02043444053234e-05
-2.75313731458129e-05
-2.76006416717067e-05
-1.21407855872405e-05
-2.18969662590126e-05
-1.11646496383172e-05
-3.26350911819731e-05
-9.71297833335646e-06
-2.23268525176769e-05
-3.61565912779578e-05
-1.87879960488356e-05
-1.05411024705166e-05
-3.13338658103348e-05
-2.21001428332343e-05
-1.71820725170985e-05
-3.82042154032042e-05
-2.13726039876456e-05
-1.95262421413373e-05
-5.53215501281087e-06
-1.93436531847489e-05
-2.6374861812958e-05
-1.66244228717738e-05
-4.46956321677261e-05
-3.04859693522804e-05
-2.36883858487112e-05
-1.70629637360374e-05
-3.14790926810764e-05
-3.21677941686961e-05
-1.87387899660564e-05
-2.58168210581536e-05
-1.23998902862049e-05
-9.86368055744392e-06
-2.18636272682224e-05
-1.41045909513906e-05
-5.1959468364641e-07
-2.63726418343227e-06
-1.61106881324971e-05
-1.67113738012032e-05
-1.56960101630185e-05
-1.77334709008329e-05
-2.05318263755222e-05
-2.50933821354144e-05
-1.68909017764706e-05
-4.78311332693141e-06
-1.93585784447379e-05
-1.97060537853082e-05
-1.42772339430671e-05
-4.58051457358596e-06
-1.73803649492735e-05
-2.4106516168574e-05
-8.27759052905756e-06
-1.71476592285309e-05
-1.71881309230636e-05
-2.74271111304329e-05
-9.26231059916577e-06
-1.81344711012936e-05
-2.36362466353235e-05
-5.05609554118298e-06
-1.0559084860489e-05
-1.78887548258757e-05
-1.34698570316037e-05
-9.3572254269195e-06
-1.87959374226434e-05
-2.34225892579141e-05
-3.5610423661272e-05
3.82408448607559e-06
2.54320347772091e-06
-1.29598111721376e-05
-1.86080391184912e-05
-1.4018750495809e-05
-8.35242521227033e-06
-9.42003779102033e-07
-2.67680945576106e-06
9.39150470407998e-06
-2.45470618534217e-05
-8.76831190929415e-06
-2.7044683799373e-05
-5.89394571789468e-06
-2.33560279640088e-05
-1.45611905052215e-05
-1.16298374466041e-05
-1.55565401903931e-05
-2.78464583547998e-05
-2.06685367497043e-05
-1.97461022307137e-05
-2.08492551915181e-05
-1.36327015896674e-05
-1.55573910316293e-05
4.86591481064434e-06
-2.54869864672844e-05
-1.5612863501449e-05
-1.59734787568899e-05
-1.45605849562823e-05
-1.98646439395288e-05
-8.98767828459692e-07
-1.3951142528307e-05
-2.29243327423353e-05
-2.62003660114857e-05
-1.9598441720551e-05
-1.04372236521815e-05
-3.0731684447505e-05
-2.61198734779015e-05
-2.85409538515141e-05
-1.31396402078987e-05
-2.35030285346133e-05
-2.13337121093129e-05
-4.52840071424901e-05
-1.2965694290912e-05
-4.16345657423209e-05
-2.92089744162491e-05
-1.55709565047717e-05
3.69543398022895e-06
-1.40110940646637e-05
-1.84219170459483e-05
-9.95913599915485e-06
-1.34302279471139e-05
-1.39976367833643e-05
-2.00301305637585e-05
-3.90880753102014e-06
-1.07850276986247e-05
-1.40971500959597e-05
-7.23515712281508e-06
-2.6203828177243e-05
-1.6299436706832e-05
-7.31833780128442e-06
-8.79236842899573e-06
-8.49502850651873e-06
-1.80384319601716e-05
3.8454013966556e-06
-3.24379795580006e-06
-1.76414557411107e-05
-1.88392011838103e-05
-8.19293873832156e-06
-1.36456995916064e-06
3.76999803458831e-06
-3.2778794516624e-06
-2.07925122949976e-05
5.86636002456891e-06
-7.9122484275488e-06
-2.45614485082674e-06
-7.67858853978382e-06
-5.0970643583891e-06
-1.66449280044989e-07
-8.49267749111797e-06
-4.551055235797e-06
-1.83951615696555e-05
-1.54992600117398e-05
-1.78386061330184e-05
-2.32714806326908e-05
-2.86124319103742e-05
-9.44783002508973e-06
-6.19828036596957e-06
-2.5579141931695e-05
-2.31849714949914e-05
-2.26732507963727e-05
-1.94593651642054e-05
-2.00945502642013e-05
-6.06380367577466e-06
-5.815980425045e-06
-3.0339964827479e-05
-1.26217079797804e-05
-2.24302339636229e-05
-1.04472916532327e-05
-2.32916439022331e-05
-2.83135351094148e-05
-1.79149983519835e-05
-2.40876687978039e-05
-3.3698676400512e-06
2.35471527278764e-06
-1.94922616977234e-05
-2.34043799804605e-05
-3.17558924314634e-05
-2.81073444861894e-05
-8.73896578071268e-06
-1.00112348930686e-05
-1.66982678888895e-05
-2.74798309024236e-05
-1.64045815985729e-05
3.79404743536025e-06
-9.20156484001104e-06
-3.01740087239691e-05
-9.94748844266052e-06
-2.78073860497523e-05
-6.43902186764937e-06
-1.23147060333834e-05
-2.33835519510817e-05
-3.47593314075742e-05
-1.40489639736648e-05
-1.53126977309074e-05
-2.1544351888821e-05
-1.63009115211053e-05
-1.50340707586731e-05
-1.49639472864217e-05
-2.67387622368711e-05
-1.2193403074851e-05
-2.45499686711633e-05
-1.87766643426803e-05
-2.17474169535114e-05
-7.27150342568969e-06
-6.36291209338406e-07
-9.72169072324183e-06
-9.13816600330486e-06
-9.9634656669109e-06
-8.07177104437064e-06
-2.13990289751428e-05
-3.67636861694723e-06
7.05597096801135e-07
-2.24580258588057e-05
6.52101399451027e-08
-3.48111281735757e-06
-6.38561222316471e-06
8.32219954598845e-06
-1.05631377083464e-05
-2.70008997073797e-05
7.78779191595707e-06
3.18943741403391e-06
5.57934210905683e-06
2.48192794281999e-06
-1.83621756750899e-05
-5.86935228866709e-06
-1.5963103379154e-05
-9.97540833478852e-06
-2.34979719454048e-05
-1.00913303142665e-05
-1.78714873660101e-05
-1.14518897125196e-05
-1.31531324835601e-05
-2.24633853563941e-05
-1.57041098149979e-05
-2.74981258491552e-05
-2.40578238361817e-05
1.64782479510324e-06
-2.4616657807887e-05
-1.39419402991336e-05
-6.96327552795632e-06
-3.18418310540195e-05
-1.45223254734412e-05
-3.259943452014e-05
-1.53244963272618e-05
-2.99677608483641e-06
-7.68975168209917e-06
-1.27992090326936e-05
-5.14899799238352e-07
-1.49127618321416e-05
-1.75632995753682e-05
-2.06548045187015e-05
-3.62096484168427e-06
-2.30683871361705e-05
-4.11911382137275e-05
-4.16185136605308e-05
-6.20298751567075e-06
-2.29651796705133e-05
-7.23207769788757e-06
-2.41721080122541e-05
-2.25582211843521e-05
-1.4853364047689e-05
-2.06792498737927e-05
-2.3739660922475e-05
-1.95723202948701e-05
-1.90077463416793e-05
-1.57395905002658e-05
-2.51115038262941e-05
-2.89025918068881e-05
1.05937710537894e-05
-2.2511590895526e-05
-2.05606225331167e-05
-3.37159836797231e-05
-1.63570179019875e-05
-1.47339933253196e-05
-3.36870980127836e-05
-3.47262366573289e-05
-1.18099234394996e-05
-1.36288574045357e-05
-1.43697591522861e-05
-9.59672435369219e-06
-1.93489774974382e-06
3.81977361418841e-06
-1.44994013017812e-05
-6.82677896909679e-06
-1.09800250570195e-05
-1.07129191806458e-05
4.81667718255936e-06
-1.22135509615845e-05
-1.74779545521974e-05
-9.00292030395929e-06
1.01882662618995e-05
-1.35874232865805e-05
6.31373329040745e-06
-3.62805268643704e-06
-1.16441081994111e-05
-7.28228020163505e-06
-1.0750253932945e-05
-1.72439997203498e-05
-3.97161826461978e-06
-1.81786508919064e-05
-1.53796949412453e-05
-1.83573549810043e-06
-4.44643360053282e-06
-8.58146231485717e-06
-2.11731946241505e-05
-9.64741416345479e-07
-1.88680172453958e-05
-1.36375134145913e-05
-1.12398964417792e-05
-1.08305202178674e-05
-7.08823902925975e-06
-1.5961719410268e-05
-1.31041108280912e-05
-1.32932729346353e-05
-8.27184037900286e-06
-1.18831762404207e-05
-4.50710563851153e-05
-1.68396308172007e-05
-1.53673258230506e-05
-1.49917656097058e-05
-2.23614127013407e-05
-2.05210613201351e-05
-1.52370469912745e-05
-4.1035400369398e-06
-1.35910662116481e-06
-1.39480516866412e-06
6.03293708417689e-06
-2.25102198460719e-05
-6.87990864452942e-07
-1.62435168640396e-05
-3.31671621823962e-05
-2.0501095983096e-05
-2.34536937421296e-05
-2.89462575452496e-05
-2.26618490371297e-05
-4.08751033491964e-05
-4.96022496846408e-05
-3.33846584875378e-05
-2.58733496903491e-05
-1.35898901729828e-05
-1.63439708277743e-05
-9.13290464722642e-07
-2.05727822038951e-05
-2.609639586277e-05
-1.89260200955799e-06
5.97693648657679e-06
-6.32092128578222e-07
-6.0619628273792e-06
-2.16207225260287e-05
-1.95928843051133e-05
-2.67786254361046e-05
-2.04630464000745e-05
-2.1629632067805e-05
-1.88061889073821e-05
-2.79936286795401e-05
-4.08309634957243e-05
-2.77048750175351e-05
-3.232407428657e-05
-2.84866356757356e-05
-3.1905999757128e-05
-1.50286146909095e-05
-5.69577858047666e-06
-1.06693221291995e-05
2.4594185771453e-06
-2.55252998504637e-05
-7.14546511862191e-06
-9.19536302572981e-06
-1.98605351459392e-06
-1.84442918929626e-05
2.64339024307804e-06
-1.62422499147779e-05
-1.92772841734397e-05
-2.12388086680079e-05
-3.36745327535959e-06
-5.34706356896674e-06
6.45120994653434e-06
-9.44443933335009e-06
-3.30400903801323e-05
-3.02954449054096e-05
1.35854191023453e-05
-2.32931487831548e-05
-1.00879462034362e-05
-1.39185819736612e-05
-9.23263891904287e-06
-3.33091176454792e-06
-1.36649768031263e-05
-1.65254697923457e-05
-7.83188023905924e-06
-7.22340488082589e-07
-1.41538344965871e-05
1.10238481404259e-06
-2.85252270717895e-06
-1.78032996109786e-05
-6.1382012824556e-06
-1.83484054419906e-05
-3.71542852602299e-06
-1.37810943287726e-05
1.72384856774117e-06
-1.62189095359022e-05
-1.88381555977824e-05
8.16742421583922e-07
-3.01854332409848e-06
-7.08555666278351e-06
-2.04985665446066e-05
-1.38503731889391e-05
-2.48511519493136e-05
-6.78471524056555e-06
-2.79368078150942e-05
-1.36035147254755e-05
-3.16479876582861e-06
-4.54366037049888e-06
-2.37315410370348e-05
-3.77814237815664e-05
-2.20645950538952e-05
-3.25230121509819e-05
-1.62541256224807e-05
-4.39058434088472e-05
-3.94027848257901e-05
-2.84794062084098e-05
-3.94352031404312e-05
-2.10226123293354e-05
-2.96698364897648e-05
-8.81345580865768e-06
3.20606167766017e-07
-2.58877051183564e-05
-1.76249580943029e-05
-7.32758790973339e-06
-2.04390325965449e-05
3.0574192825097e-06
-1.96268820504881e-05
-1.72777154378654e-05
-2.58637989236821e-05
-2.20909416962269e-05
-8.55132740691676e-07
-1.64510699240264e-05
-1.68467513306868e-05
4.3503339786878e-06
-2.1651178265809e-05
-1.22392022390952e-05
-6.33064047863866e-06
-1.7559339038793e-05
-1.36451726171402e-05
-2.73682783161019e-05
-2.1349821333366e-05
-2.61770794076938e-05
4.14028929160622e-06
1.9931255578779e-06
-2.43423941529829e-05
-1.47261096246006e-05
-7.08802100412652e-06
-3.45005180898923e-05
2.74119407156649e-06
-1.39328651436183e-05
7.04226692343864e-07
-1.52633018362286e-05
-1.59462811942388e-06
7.58061288551087e-06
-2.9089783433825e-05
7.67055944612796e-06
-1.42585749529273e-05
-8.04254174667891e-06
-2.32921725926896e-05
-1.87833015010091e-05
-9.52301386613519e-06
-2.22406336106507e-05
-1.1144934318631e-05
-2.07347527115078e-05
-1.15450941018282e-05
-1.14782751192402e-05
-8.64471723378395e-06
-2.32298277128715e-05
-9.69547368523767e-06
1.32451468595176e-06
-9.15024418171214e-06
-7.36176739393813e-06
-3.24292590924647e-05
-1.8224492192953e-05
-2.95403111849582e-05
-9.57835593079234e-06
-2.17123140210629e-05
-1.20755857693153e-05
2.03069338273834e-06
-2.24673986790772e-05
-2.80325122194529e-06
-4.60528957983048e-06
-1.28996216093525e-05
-9.94314505259775e-06
-1.86565098220424e-05
-2.21477987945709e-05
-1.78678762144394e-05
-3.87483813825268e-05
-2.75595881154454e-05
-2.27291673786679e-05
-3.16087688987012e-05
-1.67278440498587e-05
-2.19860326658787e-05
-4.21308164074334e-05
-1.72388143498372e-05
-8.14191491746433e-06
-3.43502958642892e-05
-4.8872696805412e-06
-5.34008045754163e-06
-4.02722929177042e-06
-1.67884829174499e-05
-2.20725145567612e-05
-1.6491280235937e-05
-2.2816406568553e-05
-1.14708127044383e-05
-1.18910474523039e-05
-9.34151959706035e-06
-6.38152767950533e-06
-1.61523398220994e-05
-2.87331653246424e-05
-4.83225447460728e-05
-2.61472359970384e-05
-3.81298850579691e-05
-3.66283943019158e-05
-1.73263628552702e-05
-2.70766003890514e-05
-1.0516660359894e-05
-7.57817614511912e-06
-3.26866162524234e-05
-8.00017655562866e-06
-6.15193193623159e-06
-1.61436799057297e-05
-7.87393642069811e-06
-1.66663847297323e-05
-1.9303673993661e-05
-1.47229795126204e-05
-3.70483931885099e-06
-2.72697034848346e-06
-1.06385055290276e-05
-1.35333846517169e-05
-1.869512254935e-05
-2.42805181130096e-05
-2.15671337813844e-05
2.55268568354982e-07
-2.18313480002185e-05
-2.59718065153868e-05
-3.01130169064535e-06
-1.99141666804618e-05
-1.02123781040702e-05
-2.91719793935567e-05
-1.49098389328345e-05
9.54159225001211e-06
-5.43823980437932e-06
-1.32442987755194e-05
-5.26641012361643e-06
-1.20093289951263e-05
-1.50295576205032e-05
-1.66645051890041e-05
7.19328722383931e-06
1.06017890741754e-05
1.67412306493108e-07
-1.93139257642091e-05
-6.03722140032318e-06
-1.21333338706953e-05
-1.06290351333076e-05
-2.37328101719756e-05
-2.16987692116823e-05
7.6962277173944e-06
-1.21998237988993e-05
-1.12603164317157e-05
-1.03230788625607e-05
-3.09771748565455e-05
-1.88350446878928e-05
-2.49995623535412e-05
-9.85016581447432e-06
-2.3032885266541e-06
3.14146738147786e-06
2.44140685111515e-06
-1.76673037033389e-05
-4.23124217138061e-05
-2.93481330001939e-05
-2.36992242397183e-05
-3.04009431964165e-05
-2.4892810472135e-05
-1.09957907392708e-05
-1.22100952029861e-05
-2.7611437250774e-05
-1.02775220341898e-05
-2.62073452789985e-05
-2.25556993077428e-05
-1.54225790560767e-05
-2.11642042775163e-05
-3.12344207186063e-05
-2.44754002217019e-05
-8.27146939059863e-06
-1.11597221988992e-05
-1.74897740616181e-05
-1.86227523292419e-05
-1.08525417482123e-05
-1.74120821341902e-05
-1.01103397772496e-05
-3.04490332209849e-05
-1.57680781115818e-05
-1.85053812548272e-05
-8.97123323200556e-06
-1.46228965414889e-05
-1.72688760199077e-05
-1.75964330449222e-05
-1.26721656438228e-05
-7.30631404282809e-06
-2.5019737077921e-05
-2.17209542398658e-05
-2.12682964837014e-05
-3.94010176763597e-05
-6.98268386356831e-06
-5.56783093821284e-06
-1.15603503544341e-05
-1.14404493907426e-05
-1.00287163531471e-05
-1.10600775240934e-05
-1.74801463469773e-05
-1.66009430981749e-05
-2.18393177140723e-05
-9.91900280204598e-06
2.85408355702189e-06
6.1436232354872e-06
5.76157755867575e-06
-9.21902097695376e-06
-1.0770199603024e-05
1.6525098391385e-06
-1.13273486213242e-05
-4.6134354349971e-06
-1.84717019430129e-05
-1.78237580741528e-05
-4.384229758728e-07
-1.20817864224012e-05
-9.58530250931828e-06
-3.90696462928522e-05
-7.55211379362385e-06
1.29913629133928e-05
-2.25111554187706e-05
1.43324562323336e-05
-1.77245148171282e-05
-2.56638042834399e-06
-2.14572760922167e-05
3.13039059379303e-06
-3.47062493369186e-06
-7.48553476231066e-06
-4.30179806151915e-06
-2.23034667247035e-05
-1.32523028473146e-05
-5.92276459737166e-06
-6.09898118004546e-06
-2.67987085087927e-05
-3.11117601232106e-05
-1.98340347896802e-05
-2.17986794905266e-05
-2.69263335906234e-05
-1.35004317242169e-05
-1.4332185057826e-05
-8.37778595380636e-06
-2.35708389324056e-05
-1.51147507380267e-05
-1.92127713046905e-05
-2.82145730075769e-05
-6.7819601919964e-06
-1.4197506872409e-05
-1.3865187229191e-05
-1.48166979331944e-05
-2.04172602171717e-05
-2.38010062663774e-05
-2.21282053825956e-05
-1.50752792331429e-05
-1.00160303026013e-05
-1.79970335108352e-05
-1.42824973039184e-05
-3.10011070085352e-05
-1.06797264333113e-05
-3.26576425726427e-05
-8.43273600302826e-06
-2.02498410273989e-05
-2.440454755416e-05
-2.48487641175413e-05
-2.76119300295703e-05
-2.42776612065458e-05
-5.63311380947682e-06
-1.72324326852243e-05
-5.04081882306425e-06
-1.4607297379003e-05
-1.35861432454034e-05
-2.38349060000711e-05
-2.7553404284903e-05
-7.92222944234691e-06
1.72505964062008e-06
-1.91666538611608e-05
-3.73880942025676e-05
-2.19588919399072e-05
-8.55815617991504e-06
-2.4178154062138e-05
-2.72687774183235e-05
-1.82773975191183e-05
-2.67435737125414e-05
-3.40424478386422e-06
-1.26363605804338e-05
-9.7809155362229e-06
-2.70227620012767e-06
-1.43026269675948e-05
-2.65187162562569e-05
-5.60032623389295e-06
-7.7341536046034e-06
-1.25558123387041e-05
-1.7891277731667e-05
-1.99254586233636e-06
-1.76442111059739e-05
-2.09667384493801e-05
-1.49312625029669e-05
-2.23308603835624e-05
-1.31369183159009e-05
-1.92805049277371e-05
-1.80693034621142e-05
-1.21352110494941e-05
-2.19483409257004e-05
-1.89084904095584e-05
-1.64378878825684e-05
-2.14271546168496e-05
8.70957604121851e-06
-1.68946560714425e-05
-2.00593235462379e-05
-9.57075979749864e-06
-1.67717041678136e-05
-1.42342128581598e-05
-1.167448972544e-05
-3.81552918560346e-06
-2.28614934387682e-05
-1.15010902153107e-05
-4.06522984744889e-06
-1.34751029070041e-06
-7.02278622278401e-06
-2.79918318277422e-05
-2.87562725088229e-05
-1.73254841461639e-05
-3.47162232872894e-05
-9.49270916949751e-06
-2.78187731504843e-05
-5.02734733545868e-06
-3.41833245185729e-05
-5.6239172342009e-06
-1.76430451589405e-05
-2.47081605631997e-05
-4.30109199602066e-05
-1.39115656467408e-05
-1.86743489730048e-05
-1.71511559275415e-05
-3.29989959630328e-05
-6.3969548922276e-06
-1.58027223742196e-05
-1.78505738124169e-05
-1.9193332511194e-06
-2.38233620510261e-05
-1.65315551584902e-05
-1.67799989721232e-05
-8.76309771756642e-06
-4.60491717255688e-06
-1.86156507318727e-05
-1.13527850373247e-05
-2.22866274140825e-06
-1.37515780687993e-05
-3.19220889534044e-05
-1.32403543353839e-05
-1.25600339488385e-05
-1.23034394471819e-05
-1.69076649396831e-05
1.63438719218788e-06
8.69708624789245e-06
-1.66187719490276e-05
-2.34933370922889e-05
-1.82448434519525e-05
-1.15019890738518e-05
-1.68543078738255e-05
-1.98380314386244e-05
1.56135824990293e-08
-9.35433362967826e-06
-5.88977551386859e-07
-6.00272585601033e-06
-9.29257581117486e-06
4.67650187352865e-06
-1.59258675614973e-05
-2.44278087618722e-05
-1.48099031553756e-05
-6.87891619145455e-06
-6.20715710948565e-06
-4.18425893075816e-06
-7.38258134089915e-06
-1.29623688008067e-05
-1.62740838416772e-05
9.18469336153509e-07
-4.11324911807469e-06
-2.54437664101172e-05
-9.44903726365795e-06
-6.53908114568413e-06
-8.50269740391586e-06
-3.72547606477732e-06
-2.51599582878432e-05
-3.42623284993938e-06
-1.2959642758547e-05
-2.68490011471575e-06
-2.75468717183437e-05
-1.58929599914242e-05
-1.3202959957004e-05
-2.19683927314964e-05
-1.48953105086045e-05
-1.25856999092896e-05
-1.7389631585675e-05
-2.10171016877744e-05
-8.94945085669749e-06
-1.00979066720139e-05
-2.35286535415519e-06
-1.86968780496025e-05
-1.14306982981715e-05
-1.17289676813879e-05
-2.31458109492622e-05
-4.24073808781828e-05
-2.0319232103773e-05
-1.85982299978156e-05
-3.57648354541792e-05
-1.63892357989657e-05
-3.32928884095903e-05
-1.25771347209686e-05
-2.32993956391015e-05
-1.73846118804991e-05
-1.84963674080799e-05
-1.53880078540857e-05
-1.6657071440976e-06
-2.5671487144747e-05
-2.04879837650216e-05
-1.86847428030608e-05
-1.99136182996172e-05
-1.90675422828259e-05
-8.90321088912355e-06
-2.10705967307879e-05
-1.59530250997175e-05
-2.46468398901103e-05
-6.81530255610293e-06
-1.69738625935183e-05
-1.94149529683345e-05
-4.7773399932696e-06
-2.2438171909154e-05
-1.54191356834721e-05
-1.96292794827736e-05
-1.23542593350305e-05
2.81501048624879e-06
-3.17534600577125e-05
-1.83730862004136e-05
-2.88185945082028e-05
-3.16585529126186e-05
-1.1770948689374e-05
1.67727481745412e-06
9.1837016003095e-06
-6.85423802376189e-06
-1.91198704950838e-05
-1.89548039754686e-05
-1.13613823808893e-05
-1.16467535670129e-05
7.26306199345946e-06
-1.49111658948927e-05
-1.68719944436337e-05
-6.75816185191531e-06
-7.61630825684624e-06
-1.24805581246727e-05
-1.74896320116998e-05
-1.76202375651029e-05
-8.44553422130332e-06
2.45727706179479e-06
-1.11786230669905e-05
1.06926275069965e-05
-6.39183890005217e-06
-4.45425149495398e-06
4.71443383804205e-06
-1.67737570295631e-05
-6.47893554223357e-06
-7.16741164915689e-06
-1.09756110538334e-05
-1.31826016297387e-05
-4.379779866815e-06
-1.46605793429358e-05
-1.71025423540605e-05
-6.49640901548789e-06
-1.95290231709294e-05
-2.5372811688105e-06
-9.28689428198308e-06
-1.87976973987551e-05
-2.09975300128374e-05
-2.57809615295352e-05
-1.69666245172439e-05
-2.54267267185145e-05
-1.09116869545876e-05
-1.95322151975259e-05
-3.88610555125012e-06
-3.6035511157882e-06
-1.95713293308987e-05
-1.75711293859455e-05
-1.06846848916248e-05
-1.43890711492158e-05
-3.10739541852237e-05
-1.9214966668585e-05
-2.85953825206609e-05
-1.43325490466888e-05
-1.61629081347722e-05
-3.79364681295225e-05
-2.62455692296761e-05
-1.74743535891567e-05
-1.83694254845959e-05
-1.17157717271904e-05
-3.93247330955322e-05
-3.95707593274405e-05
-2.38336420268958e-05
-2.2592208818311e-05
-5.98683700828935e-06
-1.8428832824331e-05
-1.41235600597056e-05
-5.2976126941678e-06
-2.08129063962904e-05
-2.19241564431462e-05
-2.13360319483544e-05
-2.95350521088112e-05
-2.31158577307052e-05
-2.94624980414958e-05
-2.3349712422895e-05
-1.61254107074888e-05
-1.50552021651939e-05
-2.17109113756042e-05
-1.38473747668682e-05
-2.582352716809e-05
-9.62478179273981e-06
-3.28414579496962e-05
-2.10057283937517e-05
-1.42508636615069e-05
-1.1901491321925e-06
-1.01191752665309e-05
-9.48409719015635e-06
-8.92026316202055e-06
-2.19962420531854e-05
-3.59326173052219e-06
-1.29214321844847e-05
-2.20585022581739e-05
-2.64727775063451e-06
-1.52168509175227e-05
-4.15834064138801e-06
-2.08581843590483e-05
-1.8390116799969e-05
-2.25205649156277e-06
-6.82619613915728e-06
-2.07128083642486e-05
-3.25015870686472e-05
-1.42038280887978e-05
-6.20437447148332e-06
-9.83533138644481e-06
-8.93978557727014e-06
-1.13658531701243e-05
-9.92707934654847e-06
3.13254853141102e-06
-9.10130126018497e-06
-1.95380495051717e-05
-7.18608002206959e-06
-2.30971005421e-05
-1.52053589931492e-05
-2.43319444457154e-05
-2.98059023775792e-05
-1.93529601095912e-05
-9.46127553645653e-06
-1.99848597561035e-05
-1.94983503827695e-05
-2.74711834664545e-05
-2.24699257013546e-05
-2.7145773478124e-05
1.20068871856145e-06
-1.47589763219596e-05
-2.72392313434985e-05
-1.86211148764543e-05
-2.37928474786039e-05
-1.65072703517233e-05
-2.53963431960725e-05
-8.35738598481278e-06
-2.90413899192115e-05
-1.75814626723608e-05
-1.3542228186316e-05
-1.20683032620795e-05
-2.42154690676054e-05
-3.11270994163351e-05
-2.12739118193083e-05
-6.35138687045493e-06
-3.542262200805e-05
-3.08461152817077e-05
-3.8585994983874e-05
-2.02630195452323e-05
-1.42384867528722e-05
-2.90475321569982e-05
-1.5600316787538e-05
-1.4392864570466e-05
-2.05877349454101e-05
-1.68844188006757e-05
-1.22046586826286e-05
-1.89637963524837e-06
-3.14658816798752e-05
-7.92430695922682e-06
-9.06893275611244e-06
-1.37188173991549e-05
-3.76476892911941e-06
-1.26716848694817e-05
-2.95617936586628e-05
-1.14251678576977e-05
-2.20123519100474e-05
-1.20145794339733e-05
-3.32193668659601e-05
-2.98089903978754e-05
-2.49560218574872e-05
-1.1554145207472e-05
-2.27161709412684e-05
1.38087831441297e-06
-8.99452062658316e-06
-2.84418982083794e-05
-5.91153174384074e-06
-6.65901933164155e-07
6.38116000048804e-07
-1.52789226539174e-05
-3.70010681134079e-06
-1.19376571140093e-05
-5.63932440530037e-06
-2.29954423143363e-07
-1.55153658792994e-05
-5.4241039413213e-06
-2.08797541971859e-05
-2.09200265400664e-05
-3.18260572592555e-05
-1.85671876351388e-05
-9.60074981984077e-06
-1.28052234079081e-05
-6.38441074366672e-06
-2.98617787068116e-05
-2.82199666590593e-05
-2.6860677775882e-05
-7.65381381660392e-06
-9.23730538669566e-06
-1.08771084814819e-05
-1.36162631281411e-05
-1.15265913328336e-05
-5.03078424168483e-06
-5.57225101407466e-06
-2.22441720092216e-05
-2.94247997557343e-06
-1.18576636041261e-05
-3.1647281128873e-05
-2.59001987882756e-06
-1.65062274832863e-05
-2.91591210530755e-05
-8.98078466655322e-06
-8.21936857604439e-06
-3.40734461972676e-05
-4.94529954667328e-06
-3.00523934221263e-05
-3.85221717287131e-05
-2.12140202606492e-05
-2.97574508343254e-05
-3.06782675283367e-05
-2.27445488651753e-05
-2.1201235616959e-05
-3.09791436800992e-05
-3.08842705929024e-06
-9.58184835811829e-06
-7.99852079239365e-06
-2.17241179777732e-05
-3.34939358301872e-05
-2.38085688251203e-05
-2.06635534657936e-05
-2.38721816445597e-05
-3.71145205508843e-05
-3.54940025133122e-05
-3.23622293819806e-05
-4.19504698159623e-06
-1.21413426116079e-05
-2.14790369895208e-05
-1.63390795000167e-05
-1.49469314010393e-05
-4.06400064152468e-05
-7.81066587992264e-06
-1.0073916726223e-05
-3.6481229149047e-05
-9.05666356149801e-06
-1.94737391824195e-05
-7.35373065356555e-06
-2.63883022874548e-05
-1.94997980931651e-05
-2.31035103833608e-05
-1.84827564941768e-05
-1.34353915013679e-05
-2.43287418662466e-05
-1.55044341768153e-05
-1.88758037846979e-05
-2.12165035432564e-05
-1.69721233579719e-05
-1.96944933352805e-05
-1.25893906874464e-05
-1.05571813897598e-05
-5.06171363787867e-06
-4.32817482948761e-06
-4.5649422733961e-06
-2.91841422555691e-06
1.72688225219882e-06
-1.09478490520704e-05
-1.09610438718389e-05
-2.11362481114893e-05
-4.17343229717579e-06
-9.43248742631024e-06
-6.35399230004836e-06
-8.08930820335735e-06
-2.13362240231572e-05
-1.17986325047329e-05
-1.60442447078678e-05
-1.00382083188593e-05
-5.74353734985695e-06
-1.35091367348358e-05
2.20234066505986e-06
-9.48270730906856e-06
-2.56065262749688e-05
2.84473781384738e-06
-1.50487603994573e-06
-2.08266089232735e-05
-6.22804492628267e-06
-2.19447857811656e-05
-2.96161116598974e-05
-1.70131665350351e-05
-6.41209543652696e-06
-2.63896215901042e-05
-4.4209835761446e-06
-2.35201624130603e-05
-9.30190699053791e-06
-1.25346509135653e-05
-1.59608491470156e-05
-2.05629643891054e-05
-2.837275667933e-05
-1.19961098083108e-05
-1.82120091501522e-05
-2.9872130867909e-05
-3.13079088722091e-05
-2.45549107093067e-05
-2.41030439285085e-05
-1.95289845844386e-05
-1.5454918454154e-05
-2.65143626933913e-05
-3.94770247047974e-05
-2.07698047225004e-05
-8.44205454618793e-06
-1.51280140341861e-05
-1.23677357007065e-05
-1.65162902561492e-05
-1.77180267175405e-05
-1.12355011239221e-05
-2.08398905648262e-06
-2.26280313035468e-05
-1.21349184849482e-05
-1.38963609923171e-05
-2.10368950543975e-05
-2.15719592509339e-05
-4.45987212062551e-06
-3.76333767853122e-05
-2.3069908565198e-05
-2.95036261032753e-05
-1.91198720315496e-05
-5.99855525509021e-06
-7.76294415291874e-06
-2.70449127156641e-05
-1.09997757582167e-05
-1.38005467326976e-05
-1.42004835660087e-05
-1.63468415824879e-05
-1.63275385436482e-05
-2.51563011411935e-05
-6.50676025777057e-06
-4.50559068526324e-06
-2.85176313769126e-05
-1.02994097757709e-06
-1.33134848397347e-05
-1.67124524874687e-05
-2.37041108962572e-05
-7.09999364703762e-06
1.92324992947255e-06
-1.25626651541662e-05
-3.91341792792113e-06
-1.88517277999082e-05
-1.11476210671619e-05
-2.498352536507e-05
1.7379294081241e-07
-1.06202529229475e-05
-1.84177978363753e-05
-2.83525485631897e-05
-1.87554054965354e-05
-2.10395322420848e-05
-1.05266385213259e-05
-9.04709778016955e-06
-9.77088717146748e-06
-2.37514697899698e-05
-1.80335094112268e-05
-9.42547363454e-06
-2.11261280947423e-05
-2.0121844096887e-05
-1.51996937202981e-05
-1.53854871090001e-05
-1.53132856425277e-05
-2.53945875000805e-05
-2.28458186932008e-05
-1.9315945009475e-05
-1.27620306468702e-05
-1.93458847764595e-05
-2.72510998055052e-05
-1.51237820618987e-05
-6.73065442753183e-06
-1.17045719024857e-05
-1.87817977148749e-05
-9.77239099785085e-06
-2.72477692113779e-05
-3.75420377736368e-05
-2.00447258597597e-05
-1.20508957498921e-05
-3.25318338802664e-05
-2.62578365352856e-05
-4.66556560717313e-05
-1.66289019482299e-05
-2.00304818739069e-05
-2.38611890315799e-05
-2.90928198781603e-06
-1.93028495062079e-05
-2.49421743682206e-05
-1.51070658752531e-05
-2.94053216699278e-05
-1.5917467253712e-05
-1.20915515531834e-05
-4.32401264326186e-05
-2.01021236684172e-05
-2.23474147283217e-05
-7.27462727527949e-06
-2.41972386320515e-05
-6.44830753703097e-06
-7.49954767581328e-06
-1.0865069429174e-05
-2.27503116140316e-06
-2.11578305646283e-05
-9.50958595682984e-06
-1.0883434695554e-05
-2.87153802481918e-05
-1.53193983947614e-05
-2.64335202139934e-05
-2.45263314590172e-05
-1.65423826856574e-05
-1.51974317771084e-05
2.36246622864896e-06
-1.61999602973251e-05
-3.53292873985798e-05
7.47214053581175e-07
-1.1663219048561e-05
-1.92688923163322e-05
3.70352941103818e-06
-1.59412171011162e-05
2.27091437288538e-06
-1.25755935759163e-05
-3.65037004283803e-05
-9.48068914218475e-06
-1.55582697915983e-05
-1.12620401523077e-05
1.63997584966969e-06
-1.30772849991975e-05
-1.20610009559606e-05
-1.92061748061046e-06
-2.70944116535733e-05
-1.52578351498016e-05
-2.62958323921578e-06
-1.30290518074901e-05
-8.18084832047917e-07
-1.43959801280588e-05
-2.68345056587667e-05
-5.71271213136556e-06
-1.10124162357862e-05
-2.3538051780285e-05
-2.74917988888961e-06
-4.09680074114955e-06
-1.47978513899902e-05
-1.77015440831597e-05
-1.21807754974951e-05
-2.40604428309225e-05
-8.2564921556932e-06
-1.11749544579086e-05
1.44729815258522e-06
-1.6426581684886e-05
-3.37459974098597e-05
-6.73542172070414e-06
-7.56772889309674e-06
-1.00348541445743e-05
-1.18325097417822e-05
8.0170701244497e-06
-2.79553191025347e-05
-3.81645917890881e-05
-8.42143603557649e-06
-7.65538388365225e-06
-2.65181890385521e-05
-3.80836457294091e-05
-2.2594190099697e-05
-1.12467243599246e-05
-1.59487231143942e-05
-2.57649567076228e-05
-1.9507785923805e-05
-1.19867980189597e-05
-2.53923889509371e-05
-1.66109070040787e-05
-1.96562671898441e-05
-2.82824963003011e-05
-7.3304484781816e-06
-1.41327072520471e-05
-2.29389033020266e-05
-3.95227712588094e-05
-1.56781540340297e-05
-2.89893593798792e-05
-1.58871312832671e-05
-3.17664535807512e-05
-2.55475942740142e-05
-1.34648441917177e-05
-2.45723336739545e-05
-1.11829261041406e-05
-2.31985633558528e-06
-2.59267089380376e-05
-3.35853723215956e-05
-2.3926466510983e-05
2.78884170543626e-06
-1.71562144708087e-05
-1.29999767984298e-05
-4.40057130589992e-06
-1.53328161665523e-05
-2.5241630091047e-05
-2.7365853354827e-05
-7.07875402069395e-06
-1.52731597087797e-05
-3.00883853599506e-05
-1.82755283809149e-05
-4.36232221196866e-06
-2.35033591218962e-05
-1.7782064571113e-05
-1.55255711098477e-05
5.57787623992442e-06
-1.09499914184157e-05
-1.53911487364e-05
-2.75050274316177e-05
3.59748139342211e-06
-8.19071114311663e-06
-7.87621000456685e-06
1.09439732907065e-05
-7.68573122666638e-06
4.22509357512675e-06
-6.58004603334195e-06
-1.52674763222254e-05
-2.7878394576132e-05
-2.99538776709023e-05
-3.81833589412291e-06
-2.24532135301783e-05
-1.47797919535269e-05
-2.1968771945698e-05
-2.10298610784116e-05
-3.13677601297507e-06
-2.48118671840242e-06
-1.83104720332144e-05
-1.56642414174757e-05
-1.58097143765469e-05
-8.16298993627034e-06
-8.13970396247631e-06
-3.1864003120357e-05
-5.57556297778775e-06
-1.86792286299458e-05
-6.64703965447999e-06
-9.96844744115719e-06
-1.90999800525645e-05
-1.38638175071696e-05
-3.4930748776733e-07
-3.32575441389701e-05
-1.2776337120939e-05
-2.80153148489378e-05
-1.97136166614862e-05
-3.65068016989235e-05
-2.48129232507537e-05
-3.32227801915539e-06
-2.98910699953906e-05
-2.87133066828509e-05
-8.62775982875714e-06
-2.35352597141807e-05
-1.25730668729175e-05
-4.24808697971774e-05
-2.3162179599015e-05
-2.02830131858309e-05
-2.50523237802266e-05
-1.81248169740245e-05
-2.4620167722814e-05
-1.57685307130625e-05
-3.94071694481769e-05
-1.8037794444274e-05
-3.05750492106492e-05
-2.55274417792991e-05
-3.40270658204236e-05
-2.52871981170619e-05
-1.83165708799288e-05
-1.77672364217658e-05
-1.92979608000761e-05
-1.40345835148097e-05
-1.05375689572226e-05
1.62513547329246e-06
-4.82238629274515e-06
-1.93398300538757e-05
-2.76090977294615e-05
-1.18447173366456e-05
-9.65612670985575e-06
-6.07898324426226e-06
-4.24901839382736e-05
-2.41798262770272e-05
-1.8989216008611e-05
-6.1756673877897e-06
-8.31411456496364e-06
-1.48392606254597e-06
-1.27310107936647e-05
-2.21446966765893e-06
-7.91368892994443e-06
-8.74613542666647e-06
-3.19546315183948e-06
-4.2756919671708e-06
-9.97842719027209e-06
-4.90699698194454e-06
5.79813199559277e-06
-6.70780483879263e-06
-2.25281550591872e-05
1.57498314289625e-06
-1.50158468034863e-05
1.66854969843037e-05
-2.41259487734491e-05
-2.12704693271656e-05
2.72689020076995e-07
-1.3550085908441e-06
-5.49119763933452e-07
6.478392214271e-07
-2.06070301917496e-05
-1.24511498614045e-05
-3.81007736210268e-05
-1.44920019437597e-05
-1.92062978488316e-05
-6.76536570336861e-06
-4.79597185998829e-05
-1.68061881142094e-06
-1.35347189388082e-06
-1.60790315192297e-05
-1.3352633544119e-05
-1.80275884191081e-05
-1.58358779701937e-05
-2.36259865643281e-05
5.08516820505081e-06
-2.25360899398006e-05
-5.06456791085432e-06
-2.12389617821332e-05
-2.16965344186064e-05
-1.78248651611923e-05
-5.93905791459566e-06
-2.74648596879366e-05
-3.04776943162802e-05
-3.03638353320681e-05
-3.67088552995436e-05
-2.30280675415937e-05
-1.64539704648915e-05
-8.53926751522846e-06
-8.28191982397091e-06
-2.65149891196886e-05
-2.3992354328324e-05
-1.70361925957786e-05
-2.60863305017064e-05
-1.78999761936307e-05
-2.85808877747117e-05
-1.15233450981354e-05
-1.00866960341751e-05
-1.76684334431027e-05
-2.07070036984339e-05
-1.05356809449902e-05
-1.47194751212119e-05
-2.23931061244186e-05
-1.4594747540348e-05
-2.33228524947447e-05
-1.77925570784021e-05
-1.41612098974867e-05
-3.15945587598496e-05
-8.23955996457556e-06
-2.87958131338567e-05
1.68065535056067e-06
-1.73674523667623e-05
5.91727926150218e-06
-6.43107323599268e-07
-1.30241523054935e-05
-1.92290523979114e-05
-2.15259329650421e-05
-2.00314984918767e-05
-2.05948874148032e-05
-2.66291961800196e-05
-2.87431912327435e-06
-8.20359161177681e-06
-1.11670041042485e-05
-1.70409092129375e-05
5.70951167639064e-06
-4.68415590628927e-06
-2.55690177057012e-05
-1.56650255774441e-05
-1.69978697638379e-05
-8.81290729267065e-06
-2.177813013927e-05
-1.88103150293333e-05
-1.1457986202177e-06
1.1821765964647e-05
-3.48877567743332e-06
-1.22726025113086e-05
-1.26705306133644e-05
-1.23723905712056e-05
-1.73027482193657e-05
-1.47745519143519e-06
-3.64028478926567e-06
-2.53810193271879e-05
-3.0619376666708e-05
-2.26669901910831e-05
-2.47031674168917e-05
3.41335408175059e-06
-1.36505540314279e-05
-1.25645974723006e-05
-1.76450931832512e-05
-1.48668014613654e-05
-2.99668703160041e-05
-1.58283650387536e-05
-1.34383285065705e-05
-2.41659020037494e-05
-1.94966200165255e-06
-2.43564569806098e-05
-2.50080875888997e-05
-2.4627834036834e-05
-5.76710068940181e-06
-1.50911935434138e-05
-8.89330656871527e-06
-2.42263390190536e-05
-3.16297935669437e-05
-3.29815776771562e-05
-3.46581248528562e-05
-3.03510977849889e-05
-2.30779312720031e-05
-3.80755765138469e-05
-1.24792216234948e-05
-8.25545486278263e-06
-2.36738077335289e-05
1.40370726247619e-07
3.42108781008485e-06
-4.65680325497526e-06
-1.60733153752674e-05
-4.24854180668256e-05
-2.28951234117432e-05
2.1304430642048e-06
-1.30076735007964e-06
-2.45137214502017e-07
-3.41868547846251e-05
-2.65633647531485e-05
-1.92712327120488e-05
-3.27403196966114e-05
-3.53895592096102e-05
-2.81333551745758e-05
-7.36134640875316e-06
-1.06411859982952e-05
-1.54823526774728e-05
-3.24031901663953e-05
-6.84433359143825e-06
-1.7737235539291e-05
-4.77248825695939e-07
-1.36502706718982e-05
-2.06149390567788e-05
-2.02402130683713e-05
-7.44338504149859e-07
4.04021816400527e-06
-1.45500878321941e-05
-2.79354626450879e-05
-7.11221822727273e-06
-2.1343221451683e-05
-6.41217363227942e-06
-1.36167616585138e-05
-1.70919004581177e-05
-1.69531770180291e-05
-1.9274320545214e-05
-1.37724357339003e-05
-2.90693488310402e-06
-3.2411625031302e-05
-1.86717921872942e-05
-1.6008976283279e-05
1.39131008644433e-06
-5.17264054367842e-06
-1.28935066494507e-05
-2.66795269110797e-05
-2.67897032746899e-05
-3.51046148799112e-06
-1.97205715381829e-05
-1.93632029167568e-05
-1.13847437996855e-05
-1.0891496068458e-05
-3.02860001271092e-05
-8.59569695270539e-06
-2.11681645140583e-05
-2.7042727771925e-05
8.08744477950321e-06
-2.64801652552173e-05
-1.83635088740167e-05
2.69413911718798e-06
-2.4363522726068e-05
-4.0599971855494e-06
-1.26572505384298e-05
-4.78360893523548e-06
-1.65851758102038e-05
-1.40334106329526e-05
-2.19930587861343e-05
-3.27364567034326e-05
-2.68345298330821e-05
-3.43419319742084e-06
-3.44384527887991e-05
-6.49679291536224e-07
-1.83334369413619e-05
-1.86196422951355e-05
-1.1973714901069e-05
-1.84062874423131e-05
-1.82850405553813e-05
-1.28283226499656e-05
-1.37765685489526e-06
-1.78383197853489e-05
-1.9910119419901e-05
-2.92080048837839e-05
-2.81987020303444e-05
-6.74714634912941e-06
-2.21133832481079e-05
-3.55484010587521e-05
-7.97297875585981e-06
-3.30603652453006e-06
-1.6686124621351e-05
-1.11023349607085e-05
-5.2151214127944e-06
-1.06694376815366e-05
-3.15180449262871e-05
-2.36353039653819e-05
-2.25352853385174e-06
-2.11199142530269e-05
-1.72610361613755e-05
-7.87626682183799e-06
-2.56483741552999e-05
-1.20119467718984e-05
-1.73278625962816e-05
-1.17248703760814e-05
-1.36448268946267e-05
-1.50735105414572e-05
-6.70430866004767e-06
-4.01156944736877e-06
-3.38573850144199e-06
-5.16107524441099e-06
-1.03061770347216e-05
-1.62216054683968e-08
-1.23241436463154e-05
-6.06601491488581e-06
5.45863066747172e-07
-1.55494632483204e-05
-2.10200079970167e-05
-7.05632306836393e-06
-1.9660167974298e-05
-9.93175039394147e-06
-2.80661700989056e-05
-2.39685611080836e-05
-2.42157882609008e-05
-1.71602896584679e-05
-1.15202231249297e-05
-1.21004570883908e-05
-1.85897647424879e-05
-3.15059252842587e-05
-7.41272570671172e-06
3.77489724222348e-06
-1.54264485301167e-05
-9.55021362244836e-06
1.19063090884448e-06
2.85466482603068e-06
-8.2353799337076e-06
-1.21528722634349e-05
-2.11295530560593e-05
-1.5730118520389e-05
-1.34014439613736e-05
-2.14224814703358e-05
-1.78545454020758e-05
-1.31205600405244e-05
-4.25446118447895e-05
-1.60611288514803e-05
-1.847721563732e-05
-1.45310589872921e-05
-1.29246587391669e-05
-4.8755590272268e-06
-1.73795147789019e-05
-1.64066847329649e-05
-1.14216309290182e-05
-1.52803706439068e-05
-1.62807552958829e-05
-1.14422292534598e-06
-2.48841682937922e-05
6.53103050133528e-06
-1.43918355667878e-05
-5.87869851571757e-06
-3.48308789280586e-05
-3.02051271817253e-05
-2.87003133984888e-05
-3.2187735322608e-05
-1.87227757292825e-05
2.13468873480875e-06
-1.5151058772778e-05
-1.1529449976538e-05
-1.41830966427532e-05
-1.61424291173545e-05
-2.21921654864184e-05
-1.39858683090084e-05
-1.2094270106707e-05
-1.8557268819471e-05
-1.54762039874733e-05
-9.19108863395123e-06
-2.31599113682618e-05
-1.54077745663671e-05
-1.70112782169503e-06
-1.93809073973752e-06
-3.47762736947257e-06
-1.90139091739352e-05
-7.80408192920462e-06
2.69966691429171e-06
-4.9756659939681e-06
-1.18613682467849e-05
-1.2387277649434e-05
-8.5705912859613e-06
-2.25997964496727e-05
-1.06934218269963e-05
-1.43804453999226e-05
-1.36632236175535e-05
-1.34117448288152e-05
-4.00851613579158e-05
-1.99066524276165e-05
-2.60413176763978e-05
-1.2424402361174e-05
-1.50286521056963e-05
-6.91507765220511e-06
-1.74163195796816e-06
-1.10741449542867e-05
-9.97602871935e-06
-1.40056056679638e-05
-1.97188064260584e-05
2.12539212113126e-06
-1.36822150739169e-05
-3.56335059790792e-06
-9.63129185962867e-06
-9.70288504230491e-06
-7.30270475173291e-06
-1.48215074836238e-05
-1.93467197047653e-05
-4.72139340177223e-06
-1.51888871079084e-05
-4.47824285963802e-05
-1.48297314646047e-05
-1.10331263356685e-05
-2.64191326346477e-05
-1.0710241088916e-05
-7.59855231211012e-06
-1.11216122727514e-05
-2.14561956108811e-05
-1.74975969494777e-05
-8.70903744923654e-08
-9.32680812984203e-06
-1.59123004449659e-05
-8.20072974010751e-06
-2.73071717882598e-05
1.80759399996486e-06
-1.38470611176453e-05
-1.5216945258042e-05
-2.64683493200823e-05
6.38713037681965e-06
-8.54809315912105e-06
-2.81678990976158e-06
-4.7439966420421e-06
-1.57166129281035e-05
-1.79989446720498e-05
-1.29410631943562e-05
-1.16256718349764e-05
-1.63375114618368e-05
-1.99421922466485e-05
-2.66266011169864e-05
-4.7288975589875e-05
-2.00401868504939e-05
-3.78151582884947e-05
-1.20735923336054e-05
-3.32956051226919e-05
-2.7602650165323e-05
-4.90033791720087e-06
-2.27603565855227e-05
-9.18355548308586e-06
-3.09662702208113e-05
-1.1616053481614e-05
-2.17269499680903e-05
-1.73703869910641e-05
-1.9115221450835e-05
-1.79347385073572e-05
-3.47018859634249e-05
-1.9893929018499e-05
-2.38490055416942e-05
-1.33163856565639e-06
-1.65971004620365e-05
-1.82700646889959e-05
-2.85582504502797e-05
-8.62481920631187e-06
-8.38962411483985e-06
-1.26712025022379e-05
-4.51386967841308e-07
-1.50741839709377e-05
-2.17847984025477e-05
-2.79665021660349e-05
-2.4499306044455e-05
-6.39331832221375e-06
3.66881690220776e-06
-2.30550918063695e-05
-1.09157010324553e-05
1.47633018572837e-06
-1.10067899796257e-05
6.6112380024841e-07
-2.43649024226175e-05
-6.71612289567712e-06
-1.27959039641546e-05
-8.07428887952348e-06
-5.95834031428069e-06
-1.78276153826242e-05
-2.55866983673699e-07
-7.96086626822276e-06
-2.62162962543885e-05
1.62521323483251e-05
-1.08364152672387e-05
-6.36328197883418e-06
6.23672829325277e-06
-5.11577901594226e-06
-2.64399617173903e-05
-1.49607762880994e-05
-1.58672136671392e-05
-1.59537062360323e-05
-2.46987674923628e-06
-1.805067710069e-05
2.47484157271079e-06
-8.02075443958742e-06
-1.17672752894399e-05
-2.02711805471479e-05
-1.25318480169604e-05
-1.97410375309142e-05
-6.48123933101479e-06
-2.08967275719684e-05
-2.12504853560573e-05
-6.27779462725198e-06
2.79004752144081e-06
-2.25743274893309e-05
-1.68277104161577e-05
-2.35362387903682e-05
-1.07210566712858e-06
-3.05602133958396e-05
-1.87895575609952e-05
-3.65408071628921e-05
-1.70415452352217e-05
-3.410196005233e-05
-2.63177328396375e-05
-1.85190405880311e-05
-1.55131724456301e-05
-7.12281439638407e-06
-5.85808036301871e-06
-3.80824610394797e-05
-2.2565611278107e-05
-1.2424549641713e-05
-2.61552142101594e-05
-1.63397995985089e-05
-1.88049939944958e-05
-1.89440464309483e-05
-1.36551760108693e-05
-5.12545678157525e-06
-2.84654938689004e-05
-2.71979234003174e-05
-1.75590098552216e-05
-3.13511215610743e-05
-1.39424075759443e-05
-1.53793929161006e-05
-1.22060003634065e-05
-2.65955306767377e-05
-2.77961054485365e-05
-1.08593091794132e-05
-1.3915446361955e-06
-2.03652899598725e-05
-1.71878885495676e-05
-2.32833044166838e-06
-9.92466128929605e-06
-1.72421828724777e-05
-2.49281724362736e-05
-3.00187083172525e-05
-1.2167655678336e-05
-9.85242467016732e-06
-7.49465791023702e-06
-4.29675244002533e-06
-1.56636531927864e-05
-1.40616314707256e-05
7.9271693741998e-06
-2.68977243653452e-05
-2.17367854610842e-05
-2.79811853563167e-05
-1.19954381564559e-05
-6.29964057462755e-06
-1.50965613151991e-05
-1.59679172786098e-06
-9.70811929638003e-06
-1.63757495236225e-05
-1.42387649656639e-05
2.73346341352234e-06
-2.20499773190497e-05
-2.42773493136167e-05
-4.20436237576889e-06
-1.21719766836569e-05
-1.57095748394262e-05
1.01317269654654e-06
-2.16221276216668e-05
-2.02493814086634e-05
-7.58581465354255e-06
2.51492656921431e-09
-1.36933536356352e-05
-1.71810677971213e-05
-7.11315869882305e-06
-1.41742542059034e-05
-1.5046300718113e-05
-1.42356449694839e-05
-2.62295843251524e-05
-6.98755808056079e-06
-1.24871969984487e-05
-5.77806834755191e-06
-1.82460637519063e-05
-6.95275261599887e-06
-2.10433428745858e-05
-2.6320150230561e-06
-1.07192427224908e-05
-3.90288326938738e-06
-1.96052940479789e-05
-3.36860998950204e-05
-7.32982967334282e-06
-8.77367931164275e-06
-2.95512726149351e-05
-6.67265804443235e-06
-1.94874322719152e-05
-1.80104913885347e-05
-1.06491407689303e-05
-2.63025047323906e-05
-1.48862912205321e-05
-9.232920593757e-06
-1.3982697304014e-05
-1.96007218123982e-05
3.8285360276681e-06
-2.28329125893997e-05
2.41569652338245e-06
-1.46368634893289e-05
-3.68700046012737e-05
-1.01123605531146e-05
-1.27326004899224e-05
-2.5974089221336e-05
-1.45486018183187e-05
-2.30985803004391e-05
-2.47781564869215e-05
8.89430856108259e-07
-2.98485880452894e-05
-6.79373276348588e-06
-2.51433741290591e-05
-1.16733908655357e-05
-9.69156277932134e-06
1.14172560803486e-05
-2.40493966484488e-05
-2.28877532509609e-05
-2.72235847350206e-06
-1.29754237582089e-06
1.05426017513072e-05
-2.34609336801892e-05
-2.54495058492828e-05
-1.96086518149337e-05
-5.68017952435273e-06
-1.8601269804476e-05
-1.71175804876707e-05
-3.44108780796482e-05
-1.25109653951103e-05
2.96654507793955e-06
1.51099929829659e-06
-1.38378742234775e-05
-1.6967121506757e-05
-2.55752202001861e-05
-1.04343817903e-05
-3.11733929042853e-05
-9.06247470017131e-06
1.09113940284858e-05
-9.24141650819536e-06
-1.64191581128227e-05
-1.52926534638433e-06
-4.31162546374069e-06
-1.51054815943149e-05
1.64830697310892e-06
-1.34236530655312e-06
-1.9953975560317e-05
-1.00807393694052e-05
-9.499468232978e-06
-1.63632190417601e-05
-1.08991096114346e-06
-9.51906284273263e-06
-1.82098190152988e-05
-1.57183912324015e-05
-2.75010611615095e-05
-3.35824898226908e-05
-2.44688160908658e-05
-4.90638483468702e-06
-1.90195263300679e-05
2.00232384640359e-06
-2.80551908033177e-05
-2.56800172998271e-05
-1.83120643673548e-05
-1.14815411817972e-05
-2.93698082852354e-05
-1.9293618317399e-05
-1.74579440097472e-05
-1.97620664044719e-05
-9.17119908158585e-06
-1.95118534247278e-05
-2.96269377699203e-05
-2.29544175426543e-05
-1.90754338060435e-05
-3.08589846318449e-05
-1.64279452834053e-05
-3.18061392419079e-05
-2.9914216194359e-05
-2.58586976965762e-05
-2.07225101653422e-05
-1.78923479150971e-05
-2.18816675169326e-05
-2.26518319056012e-05
-1.69025055268544e-05
-1.94595481254493e-05
-1.66116061950645e-05
-3.2925021035418e-05
-2.93561273306383e-05
-1.33798477335908e-05
-2.49064981537097e-05
-2.20925673467876e-05
-2.0489571056766e-05
-2.56930964320869e-05
-1.64733662741492e-05
-2.71391060972273e-05
-2.11099450364086e-05
-1.78372529697422e-05
-9.68925912462617e-06
-4.35993624488981e-05
-1.83798787296984e-05
-1.75883037785899e-05
-2.67754568816851e-05
-4.38118273087754e-06
-2.14911580618779e-06
-1.03690861326009e-05
-4.10651993163802e-06
-9.12283272592683e-06
-1.13332639060189e-06
8.37412372170142e-06
7.80302686172196e-06
4.54422715155903e-06
5.09173433995443e-06
-3.14959623837436e-05
-4.41259637538491e-06
-1.49067317155946e-05
-2.01668303571461e-05
-2.22920341953489e-05
-1.94029238482656e-05
-1.48272853797868e-05
-2.63354448621941e-05
-1.35880732994378e-05
-2.47600828204759e-05
-4.55059745040659e-06
-3.45487197749498e-06
-6.57314325767769e-06
-4.51537151734398e-06
-1.18069692599027e-05
-1.1014356541096e-05
-3.17791348678202e-07
-3.93308297527414e-06
-2.82753075317774e-06
5.19303475672738e-06
-2.52431743072598e-05
-2.03668823281224e-05
-1.53163425316839e-05
-2.87488480369582e-05
-1.64020840272782e-05
-2.79884478299458e-05
-1.23570831386182e-05
-3.40694996927838e-05
-1.72023049368346e-05
-2.24115653583531e-05
-3.7339752872853e-05
-1.44725765379925e-05
-1.41493739040551e-05
-1.3658858195236e-05
-2.52182121114168e-05
-3.27599315297731e-05
-2.66461304950807e-05
-3.40958660351385e-05
-9.98004716257429e-06
-2.27951326876286e-05
-2.79229745198319e-05
-6.62649609346106e-06
-2.81302182204788e-05
-1.47023374518126e-05
-1.42488596075875e-05
-2.3767155106633e-05
-1.9524766479004e-05
-1.88688433607084e-05
-2.36134888043708e-05
-2.65059407070282e-06
-2.75945362125618e-05
-2.34216757483355e-05
-2.71875685843473e-05
-2.50477607762915e-05
-1.75789427798403e-05
-2.36833032464116e-05
-3.19584697783259e-05
-1.96974071731193e-05
-1.53099400176635e-05
-1.46180519102722e-05
-2.53676616827207e-05
-1.73072156918228e-05
4.68434637183428e-06
-1.8236223502954e-05
5.06560338109718e-06
-3.83859041448486e-06
-2.86632929052307e-05
-1.56900795870841e-05
-2.37314947915228e-05
-2.03880484210107e-06
-2.6587402310094e-05
-1.26518930900761e-05
-2.23423341489688e-05
-1.29219275850199e-05
-1.44390661925719e-05
-1.62488197140094e-05
-6.763558732282e-06
-1.62777829465621e-05
-3.40019921254107e-06
-1.1783316654838e-05
-5.20969419564386e-06
-5.27979628275039e-06
-6.04247439421572e-06
-1.41927223709061e-05
-8.33453555270839e-06
1.10746616801988e-06
-2.44099415580138e-05
-1.29705710154055e-05
-1.84038394885915e-05
-1.53419700816835e-05
4.62551483025437e-06
-7.40769313002461e-06
-2.30555830276801e-06
-7.99502696052597e-06
-3.05292418370285e-05
-3.67132929064035e-06
-2.19075029776273e-05
-8.39817413671115e-06
-2.18108757057029e-05
-2.56608852590687e-05
1.21404141352254e-05
-2.41679488870575e-05
-1.35312410958875e-05
-2.58756547214265e-05
-1.94339083295495e-05
-1.33036424910717e-05
-1.21791850260298e-05
-1.95477192829802e-05
-4.42510219534819e-05
-1.61358227116594e-05
-1.29298260872434e-05
-2.2800357266167e-05
-1.90287871869923e-05
-3.36465037704808e-05
-2.605860840792e-05
-1.8988367564443e-05
-3.33889408348961e-05
-1.17737290777619e-05
-2.59435529442291e-05
-1.22907797825609e-05
-1.20306924244857e-05
-1.37195642003799e-05
-1.08053611266995e-05
-2.47252365948306e-05
-7.82222797638029e-06
-6.17201436892491e-06
-2.03892878813426e-05
-1.22446699405679e-05
-3.22654131113245e-05
-2.33495486780563e-05
-1.90732771717202e-05
-1.94841278297362e-05
-2.99672040323481e-05
-3.6577105269209e-05
-1.99290088882422e-05
-3.45796949503909e-05
-2.93478515959382e-05
-3.22877559973241e-06
-3.19662404560927e-05
-1.57552469657232e-05
-1.09002558902605e-05
-7.3804428030013e-06
-6.89683769841485e-06
-1.32300351747824e-05
-3.20821664475961e-06
-2.14261511282896e-05
-3.2232969695981e-06
7.95106230002111e-06
-2.36491608861398e-05
-2.66399637513161e-05
-7.03423633880231e-06
-1.75191514851759e-05
-1.79950981958816e-05
-1.15065392577059e-05
-1.87105803888927e-05
-9.87800946796892e-07
-3.93925953762211e-06
-1.95535049828008e-05
1.20593786312796e-05
-3.6168486522186e-05
-2.79221741853531e-05
1.25596391473524e-06
-1.92946618538358e-05
-2.61680765093739e-06
-1.42676450494456e-05
-1.88377423321216e-05
-6.77203783720375e-07
-2.28910449051515e-05
4.36193892681259e-07
-2.11598736573022e-05
-2.22207872524345e-05
-2.91067017235892e-06
-1.09295967715379e-05
-3.47183274785307e-05
-2.81464091280594e-05
-1.85323290556384e-05
-2.91516245011791e-06
-3.62930399480237e-05
-1.14412472465031e-05
-1.04988906149836e-05
-3.41016044981765e-05
-1.70551372579227e-05
-2.08830064827057e-05
-3.75515297639694e-06
-9.15295874095853e-06
-2.65211164981187e-05
-6.8162323076321e-06
-2.7955268616306e-05
-2.99355049954822e-06
-2.48001319015629e-05
-2.00152343775784e-06
-3.27718306686036e-05
-1.57071691640963e-05
-2.89924068033694e-05
-2.63211194152895e-05
-4.19477019781628e-05
-2.53696262220011e-05
-3.19742374768128e-05
-1.5961128109646e-05
-1.38602701390751e-05
-2.08827540184692e-05
-1.45163343762926e-05
-2.76313386506676e-05
-6.81146579026478e-06
-1.68484051045759e-05
-1.64765875525708e-05
-3.90303871655878e-06
-2.51400896879525e-05
-8.91785211913986e-06
-2.78788409740601e-05
-1.45518740431113e-05
-1.99141299255204e-05
-2.70625347669801e-05
-1.62367731763721e-05
-1.39379767150445e-05
-3.08315984895704e-06
-2.96529977877269e-05
-2.97782937603659e-05
-3.11369588656381e-05
1.11819751894766e-06
-2.62395661573257e-05
-1.20182029163345e-05
-1.09799884738378e-05
-2.19865344457557e-05
-1.5068064891918e-05
-2.13696629253208e-05
-1.42838925322086e-05
-2.21816073004248e-05
-1.38658694554652e-05
-2.649430498498e-05
1.06840447364307e-06
-4.33649594270573e-06
-1.9539408527363e-05
-9.53989214398269e-06
-2.19731921446858e-06
-2.32897062211316e-05
1.15589138576018e-06
-2.73790668982811e-05
-2.01974488842955e-05
-5.63650002366876e-06
-1.18807721391842e-05
-2.08691451942237e-05
-1.10593085982375e-05
-3.6553728342189e-05
-1.75240907180847e-05
-1.31931404572774e-05
-8.74190234478714e-06
-1.89813598427512e-05
-9.64497391692642e-06
-1.22726435761084e-05
1.48240525698084e-07
-1.18018902563849e-05
-4.53112879732811e-06
-2.29664754118138e-05
-1.33640285950542e-05
-9.29448045144735e-06
1.96471730460797e-06
-3.36611394593282e-05
-1.40656589603263e-05
2.86652324798705e-06
-1.97129347754726e-05
-1.15679590230746e-05
-2.55820882886107e-05
-2.96649948287106e-05
-1.69964064201524e-05
-1.47875878843686e-05
-8.23394677215412e-06
-8.39254140357289e-06
-2.83748685405043e-05
-1.8861310197324e-05
-2.04163178684972e-05
-9.95589241048619e-06
-2.06541000779552e-05
-2.92882267057323e-05
-9.48419620562434e-06
-1.65104524176682e-05
-1.87799378757063e-05
-2.62526358041311e-05
-9.47953641209568e-06
-2.0987770617339e-05
-8.86796381310699e-06
-1.59660180934884e-05
-2.7165347741181e-05
-1.6420451307543e-05
-6.79060287304768e-06
-1.44879811946496e-05
-2.3433743773223e-05
-1.61319811297357e-05
-1.76334770320841e-05
-1.96515100321929e-05
-3.08418296624651e-05
-2.08999922387318e-05
-3.06670048988982e-05
-3.29538411815765e-05
-1.65547629850874e-05
-8.84081858923567e-06
-2.23973902758741e-05
-3.51749354995702e-05
-5.78385692772763e-06
-2.2418218042942e-05
-1.24856191373807e-05
-7.46405492458958e-06
-1.69255577681491e-05
-1.34964758204428e-05
-2.11085387880097e-05
-1.56377552643375e-05
-1.47803306352085e-05
-1.10615431266714e-05
-1.03475395442137e-05
-2.32464718632142e-05
-1.89468841078397e-05
-1.28747868610778e-05
1.71650445701714e-06
-2.17514422286341e-05
-5.39961815168293e-06
-6.59659883390622e-06
4.03560025868103e-06
-5.32700493635843e-06
-1.2169696689228e-05
-2.91907519428193e-06
-1.07132967339246e-05
-2.10789174755626e-05
-1.39695158440127e-05
-2.16206090774439e-05
-7.63210288475737e-06
-5.26992150398213e-06
-1.57739633971639e-05
-1.70877336860798e-05
-1.09105057408542e-05
-9.90315595734766e-06
-1.28823019842719e-05
-1.05194032454944e-05
-1.62851369857119e-05
-1.39846174187282e-05
-2.22200044278144e-05
-2.32472430516974e-05
-8.14055880084083e-06
-1.78760497221236e-05
-2.14899630116121e-05
-6.36539942190455e-06
-1.20103098252378e-05
-1.419691764082e-05
-2.08269714233428e-05
-4.45795666261025e-06
-8.31516245540805e-06
-1.96450486871056e-05
-4.26305336181683e-05
-2.91527751443856e-05
1.02378442130195e-06
-2.82800658301602e-05
-1.9093582388704e-05
-2.40900672668638e-05
-2.31226483721227e-05
-1.45508556000422e-05
-3.05176970524002e-05
-2.16263194040375e-05
-1.39469482460283e-05
-3.42545889140517e-05
-3.24784232252856e-05
-2.52627347314281e-05
-3.54750787627008e-05
-3.40555448907287e-05
-2.91155379267507e-05
-6.5522233889918e-06
-3.30333028610652e-05
-2.10290625648281e-05
-2.86340884759878e-05
-2.57068396083355e-05
-4.15663543985808e-05
-2.24744599097243e-05
-2.30448621718171e-05
-4.06205944374665e-06
-2.86967961164812e-05
-8.41007088076384e-06
-1.29864713912986e-05
-3.43882415207193e-05
-1.50364812038696e-05
-2.18033408258715e-05
-1.12183196328201e-05
-2.64434525978706e-05
-1.20983314502415e-05
-1.03562021230415e-05
-1.41711208510667e-05
-2.66018362442589e-05
-8.44239293295344e-06
-4.81946609080344e-06
-1.8077500471012e-05
-2.32257850867562e-05
-8.72679655152265e-06
-2.89395385813455e-05
-9.01913532271431e-06
-1.02392492596525e-05
-1.62152679881344e-05
-7.72786791949277e-06
-1.04246250441112e-05
-1.57938749362401e-05
-1.18237972358445e-05
-1.27327558824492e-05
-2.01100953375451e-05
-2.45637078161524e-05
-2.86262228196461e-05
3.15799853057459e-06
-3.5754486402962e-05
-2.61159656786132e-05
-1.28856248934413e-05
-1.54300097465852e-05
-8.43483071637992e-06
-9.54766568381826e-06
-5.28196507070229e-06
-7.5772000052124e-06
-1.4939272571403e-05
-1.95635812610384e-05
-1.10301263650488e-05
-1.72962890541937e-05
1.18221197127619e-06
-2.49257815419103e-05
-3.32126164691792e-05
-1.81528699449327e-05
-1.09388978978597e-05
-2.34251322123238e-06
-2.37348828628653e-05
-9.08148993914993e-06
-1.26169058493692e-05
-5.91816371013878e-06
-1.48977372613714e-05
-2.08726665085358e-05
-1.58390995818275e-05
-3.25479246622485e-05
-3.01992894076449e-05
-2.48568400655553e-05
-1.98478569088612e-05
-2.93599792144908e-05
-2.55917457315771e-05
-3.93279028371817e-06
-1.54971299376662e-05
-2.36652823026157e-05
-1.07500702545125e-05
-9.45438266798293e-06
-3.43461011262296e-05
-3.89730305822121e-05
-7.27492321916508e-06
-3.08421003391577e-05
-1.88066274880946e-05
-3.56822781892495e-05
-3.61755047082954e-05
-2.58655468490472e-05
-2.43788344197623e-06
-2.80661353460262e-05
-9.09999635208456e-07
-1.74485590375432e-05
-2.91402131391206e-05
-2.0184564189939e-05
-2.64488829031034e-05
-2.32475755621813e-05
-2.26527454213916e-05
-3.11534482113505e-05
-5.71432693924967e-06
-1.8676848334486e-05
-2.6027814973151e-05
-2.30712715791439e-05
-1.90352795775619e-05
-1.53487585244824e-05
-1.85457814522537e-05
-1.64564805713319e-05
-4.09205853512949e-06
-2.38683734132059e-05
-1.15948300617727e-05
-3.21068476062041e-06
-2.60222414276997e-05
-7.56385611640138e-06
-3.26656968128572e-05
-2.03411239183395e-06
3.70820783322415e-06
-5.68885893396496e-06
-1.86722705981827e-05
-7.29098844233931e-06
-1.32065709454005e-05
-1.27071479556165e-05
-1.87432304663062e-06
-1.14292347457973e-05
-1.45859111745457e-06
-9.83476116684336e-06
-1.16114820260068e-05
-9.59745770762611e-06
-1.08521984603339e-05
-1.19393650645687e-05
-2.27411948252104e-06
-2.65532600392346e-05
-9.09859831435446e-06
-3.18860940093787e-05
-3.82546981222994e-05
-1.73508675259642e-05
-1.05779561375164e-05
-1.17692027471895e-05
-1.23522192738362e-05
-6.04401988532129e-06
-2.41200691269118e-05
-1.37733216473796e-05
3.72576754260871e-06
-2.89455827873557e-05
-2.65285208481215e-05
-9.18727007890961e-06
-1.68782355215376e-05
-4.93952401635012e-06
-2.39132482012384e-05
-2.80783614434463e-05
-3.43720896899402e-05
-2.30854134411849e-05
-2.85582485617015e-05
2.21059543279311e-06
-2.74766487002561e-05
-2.70998689701176e-05
-2.76236219467468e-05
-1.94408125124373e-05
-1.66274069047111e-05
-1.10271473416849e-05
-2.47246091239559e-05
-1.11985237740867e-05
-1.69411544431698e-05
-1.55814023447237e-05
-2.09780252747583e-05
-1.20569565831403e-05
-2.97036241047407e-05
-3.46784562443861e-05
-2.98962378681554e-05
-8.25476093399427e-06
-3.41404841385019e-05
-1.39110711089302e-05
-1.57709700363242e-05
-1.32837469881916e-05
3.01234848903414e-06
-3.77446904213538e-05
-1.24963835292592e-05
-2.21914587647278e-05
-8.46541767795721e-06
-2.45846749182672e-05
-2.65318374123129e-05
-3.3387395320051e-05
-7.14022176498336e-06
-6.03660150650531e-06
-1.15302612566532e-05
-2.32240424670574e-05
-1.8588024352458e-05
-2.11808958967997e-05
-2.78008006905742e-05
-7.05882019577815e-07
-1.71321429033468e-05
-1.82428371241724e-05
-1.82998634137518e-05
-1.94726702955854e-05
-1.89759621673654e-05
-4.92525466857783e-08
-1.97111343409543e-05
-1.68220204308619e-05
-1.78175137436719e-05
-2.23740567588543e-05
-1.95634603796423e-05
-2.22011898955974e-05
-2.05517542374057e-05
-1.57001874266657e-05
-1.22530737263844e-05
-2.4472834527707e-05
-2.71155884455627e-05
-1.80929351170458e-05
-6.81058647563748e-06
-1.33214619154312e-05
-2.02740833018538e-05
-2.44672374470299e-05
-1.27799309857731e-05
5.68645654368461e-06
-2.3786180413639e-06
-1.4602941630424e-05
-1.83541128013243e-05
-1.32851418508715e-05
-4.39190168757331e-06
-1.20900850814012e-05
-1.18131799138028e-05
-7.193119280578e-06
-1.265125788141e-05
8.85388768235376e-06
-1.15684488580769e-05
-1.78031655143218e-05
-2.70219369771962e-05
-1.81684760637824e-05
-2.40392922298407e-05
-3.78774196918131e-05
2.16171891660409e-06
-1.47597028208252e-05
8.27788480298334e-06
-1.93123878968818e-05
-1.83597114876925e-05
-3.01528659425058e-05
-2.10348503696885e-05
-1.43033313305359e-05
-1.38349643343553e-05
-1.49657167785405e-05
-4.147311143262e-05
-2.16354400388935e-05
-2.12923480355275e-05
-2.75902966990236e-05
-3.00420839658911e-06
-3.11184547400873e-05
-2.32201828237508e-05
-3.00442224112853e-05
-2.5917659675558e-05
-7.57805130033621e-06
-3.29197713450299e-05
-2.4132147230349e-05
-2.73866087016545e-05
-1.87216516966589e-05
1.34561065187146e-06
8.82045799312196e-06
-2.0558300962915e-05
-1.40892205339495e-05
-6.75540306137256e-06
-3.05134612041299e-05
-8.79904586491392e-06
-1.43203395927816e-05
-8.95366766698641e-06
-1.08786885135006e-05
-6.23198145370282e-06
-2.18424706737995e-05
-2.89425824508495e-05
-2.71965099752648e-05
2.6980169349739e-06
-1.83809344716033e-05
-1.36696349774727e-05
-3.2851366647788e-05
2.00111113462161e-06
-2.57896458142406e-05
-2.23505730508062e-05
-2.06143595262808e-05
4.87015366611369e-09
-3.97993785830021e-06
-2.16954298413687e-05
-1.61141575430344e-05
-1.17011409353416e-05
-1.35677639773601e-05
-2.13587822740226e-05
-1.75851202247816e-05
3.06763104519063e-06
-1.77487682117698e-05
-1.29171564141846e-05
-1.16981144354092e-05
-2.75529666821754e-05
-2.64260922548651e-05
-1.13433091130735e-05
6.86889086100609e-07
-3.9099387923178e-06
-2.6160953166171e-05
5.88642707545987e-06
-1.62401237265821e-05
-1.26809694489249e-05
-1.89974044699715e-05
-1.3723895496365e-05
-1.20035886236212e-05
-3.29308291368575e-06
1.61926196726574e-06
-1.20301871101615e-05
-1.86927976000246e-05
-1.6524371959002e-05
-3.16387102166572e-06
-1.58507388677268e-05
-3.05801404606258e-05
-3.86335722639335e-05
-1.8568342359033e-05
-2.6671088034532e-05
-2.23030150056367e-05
-5.816781393861e-07
-1.99219155532297e-05
-2.09724346932248e-05
-1.01814312749695e-05
-1.76267771873806e-05
-4.39478923644701e-05
-2.41135628408057e-05
-1.7118706069819e-05
-1.88608192321565e-05
-6.79317830216167e-06
-3.11225501744502e-05
-2.68524022854749e-05
-1.19066568632587e-05
-1.26636087557386e-05
-1.86868826436448e-05
-1.90319668242784e-05
-2.14963825261067e-06
-2.11339657603358e-05
-1.72579940976266e-05
-2.47673120161863e-05
-1.93976692506485e-05
-1.1738296835319e-05
-1.53750246974986e-05
-1.48214565325429e-05
5.6236005942697e-06
-3.79414333522945e-05
-1.67953580103031e-05
-8.7890232405971e-06
-2.32664023286799e-05
-9.17505071014408e-06
-2.0382348751144e-05
-1.2932891558693e-05
-7.40662143966436e-06
-9.83541361627881e-06
-3.67384950801868e-05
-2.72826041978648e-05
-1.74967518750768e-05
-2.11920735770909e-05
-4.64230003160598e-06
-2.36842378274179e-06
-1.28290634664372e-05
-1.86372381624332e-05
-9.71953031711766e-06
-5.1132978991622e-06
-1.80054406575211e-05
-3.42093734360861e-05
-1.01078635291427e-05
-2.34978150656611e-05
-1.00932342286635e-05
-1.37481713861906e-05
-2.44000969436357e-05
-2.15920855372637e-06
-5.58115458142285e-06
-2.31336435515413e-05
-2.44337089979534e-05
6.77170081571734e-06
-2.03587811371387e-05
-3.8824813165957e-05
-1.43772864963138e-05
-1.37681042527338e-05
-1.54071259841088e-05
-2.91627553557736e-06
-1.68302361896854e-05
-1.84610149107019e-05
-3.56044968373013e-06
-8.24849364288763e-06
-1.51830510657443e-05
-5.62552994909313e-06
-1.62330709498639e-05
-2.00142660593346e-05
-1.6695461149652e-05
-1.48255061018095e-05
-8.14946325040475e-06
-1.72452139784011e-05
-1.64044446934015e-05
-6.34621863928473e-06
-2.48643230096972e-05
-5.57794059088438e-06
-6.60377016292248e-06
-1.41685101149655e-05
-1.63576691391407e-05
-4.02165112833851e-05
-1.76116831167869e-05
-1.81158431275692e-05
-1.40970795353977e-05
-9.36227591089756e-06
5.10204306170549e-06
-3.00085248899715e-05
-1.09693760345632e-05
-3.26728660420166e-05
-7.86871713459034e-06
-1.9458354396169e-05
-1.95566079321746e-05
-1.40880404500059e-05
-2.40751842477841e-05
-2.13073917099351e-05
-1.52368928993883e-05
7.58168990320818e-07
-2.01035167462496e-05
-1.3527214650054e-05
-2.6550896341967e-05
-1.44235636959058e-05
-3.5588409138217e-06
-1.74915095091786e-05
-3.0415696848417e-05
-8.25773290253289e-08
-2.38573395348489e-05
-1.3887873945418e-05
-1.07833083207163e-05
-4.4901695432671e-06
-2.47114831144021e-05
-1.60126729106731e-05
-2.84862661975472e-05
-2.00764152605947e-05
-1.45841459728985e-05
-1.13993458362684e-05
9.53912985674598e-06
-1.83663555345475e-05
-1.71687963014044e-05
-1.1292626939922e-05
-1.96923824771746e-05
-6.13006760249212e-06
-1.8468307479037e-05
1.81041647461954e-06
1.67269455614517e-05
-2.29087552452618e-05
-2.076240875997e-05
-1.71796500929418e-05
-7.16638250018532e-06
-1.05842017165997e-05
-1.78311341201181e-05
-2.17573718143348e-05
8.54792020584979e-06
-1.54284407749724e-05
-1.65122626512596e-05
-1.22940006381353e-05
-6.56936117830762e-06
-2.85105489297557e-05
-6.36575761550971e-06
-4.3646137046449e-06
-1.31853011047424e-05
-1.082030429595e-05
-1.10693058110142e-05
-2.42183639271619e-05
-2.64334811276889e-05
1.17091313435952e-06
-2.89228713586839e-05
-3.42896821105492e-05
-1.43879014451733e-05
-2.43419126001254e-05
-2.18423933127651e-05
-2.69397423202445e-05
-2.07279668141798e-05
-2.85664275909665e-05
-2.04573747742131e-05
-2.39016925034772e-05
-5.11579490738182e-06
-1.66778696274457e-05
-1.1316170738521e-05
-1.89766955731456e-05
-7.23018905876126e-06
-9.90258953555204e-06
-2.40303918376425e-05
-2.11718941244094e-05
-3.37592932076264e-05
-1.78318507970701e-05
-2.08355811180445e-05
-2.35621845145132e-05
-2.22605515891038e-05
-2.57162916988731e-05
-3.02923005248232e-05
-2.95874987124008e-05
-2.16511865123816e-05
-2.95814705498785e-05
-1.91897020577804e-05
-3.09839565838376e-05
-2.9621063020857e-05
-1.65444221858877e-05
-1.10196804814191e-05
-3.84375135521112e-05
-1.07581252171621e-05
-2.67237476579158e-05
-6.35846334856928e-06
-3.96172886786461e-06
-2.32772059404206e-05
-3.11594710651775e-05
-5.3032618275885e-05
-4.00453503820847e-05
-1.37720460345807e-05
-1.06930186868993e-05
-6.84531451728001e-06
-1.70385887729137e-05
-9.57916476796758e-06
-2.53137363582579e-05
-8.37740038763085e-06
-2.37509586740284e-06
-9.01595693539517e-06
-2.08289953790941e-05
-2.084317110098e-05
-2.10636925608955e-05
-2.13301465461651e-05
-5.36514346062095e-06
-1.12183674677076e-05
-2.7732693691534e-05
-2.83728860976127e-05
-5.26268432421773e-06
-1.07538970236887e-05
1.38746497900998e-05
-1.86004421433513e-05
-3.16330826909312e-05
-7.11096301470067e-06
-1.8652300061657e-05
-7.51925756718689e-06
-1.73747561769424e-05
-1.72329789998476e-05
-1.57307646321061e-05
-1.18757782435276e-05
1.15897321226117e-05
9.55266862327276e-06
-1.34983292629721e-06
-1.38112463193271e-05
5.62947166153935e-06
-1.65788310104332e-05
-1.33622091586512e-05
-7.81953074822038e-06
-8.88978395715316e-06
-1.52499077081959e-05
-6.39762664165176e-06
-6.5168892865952e-07
-1.68610155382828e-06
-6.32938770883383e-06
-9.97392132925194e-06
-1.84323784796454e-05
-2.81922177477593e-05
-1.3839653954027e-05
-1.04290155692014e-05
-1.46920236836463e-05
2.94748504040416e-06
-1.7019553854267e-05
1.07082785688453e-05
-6.58178003438541e-06
-2.65890366152838e-05
-1.91880639272396e-05
-1.0817171700781e-05
-3.76622860509321e-06
-2.83708536020372e-05
-6.50797467468661e-06
-1.84948682354693e-05
-2.72515917447878e-05
-2.82185620396328e-05
-1.25650924641488e-05
-2.50721539735444e-05
-8.7494237140571e-06
-2.08813909522935e-05
-2.23711244594687e-05
-3.93254097444578e-05
-1.94009438313616e-05
-3.02759201955976e-05
-2.11766553531598e-05
-1.82447477540986e-05
-1.4665040218079e-05
-2.47696672617633e-05
-1.93643572043833e-05
-3.92706350716047e-06
-8.12900512324472e-06
-1.71429564832586e-05
-1.69235922524592e-05
-1.16823608228586e-05
-2.2224509277746e-05
-1.91873920296793e-05
-1.33999402418596e-05
-1.26800950757506e-05
-2.49518040961613e-05
-3.08420177323293e-05
-1.91001250429235e-05
-1.81237897044251e-05
-2.57954413654476e-05
6.29758605963049e-07
-1.21875570974382e-05
-1.14433243771266e-05
-1.26717542351448e-05
-3.30859603500254e-05
-6.15910608598238e-06
-2.64878124552765e-06
-4.10591368311655e-06
-5.63794142455172e-06
-1.35761400531989e-05
-1.33144572553394e-05
-2.89728895657285e-05
-5.32230869538377e-06
-1.42583346462744e-05
-3.1790100113064e-05
-5.2167383243581e-06
-7.23477807523715e-06
-2.41478355431939e-05
-5.83750455916083e-06
-3.99937183346219e-05
-1.149012271887e-05
-1.89926607142137e-05
-1.00264276501846e-05
2.97476643958955e-07
-1.30885145448065e-05
-1.59409538088349e-05
3.39782009763632e-06
-7.24222207670406e-06
-1.4625850914688e-05
-1.76615975055488e-05
-2.99042197595456e-05
-2.2877660455077e-05
-2.08980268879879e-05
-1.0365520595536e-05
-2.14149437009568e-05
-7.24497212492569e-06
-2.29591603565043e-05
-5.43959655824808e-06
-1.08329831397877e-05
-2.43049532410889e-05
-2.87398911756726e-06
-2.46320647391764e-05
-8.80088410422935e-06
-1.41616026470647e-05
-2.66506149483831e-05
-2.20458415444513e-05
-2.73695624159477e-05
-8.78027838065152e-06
-4.22071055475548e-06
-1.72938738891159e-05
-7.77682440549956e-06
-1.43406526704738e-05
-1.94449274924522e-05
-1.60608403873025e-05
-9.33262205001603e-06
-1.91313101480811e-05
-1.55864880146692e-05
-2.26016855191658e-05
-1.65684834963037e-05
-2.97933338051295e-05
-2.17043311154134e-05
-1.14693333688491e-05
-1.53786962703858e-05
-1.29688865228798e-05
-2.41972003783983e-05
-8.64661549531543e-06
-2.03486383746784e-05
-1.43150515329362e-06
-3.5564094768959e-06
-2.16978633018267e-05
-2.22933646424744e-05
-2.573698438986e-05
-2.76681939440594e-05
-2.07563742667474e-05
-3.25616446070102e-05
-9.20419511236674e-06
-2.17529733145126e-05
-1.47609529600538e-05
-2.14243547232085e-05
-2.16194704778403e-05
-1.26328685368268e-05
-2.01076929958992e-05
-2.61662063627798e-05
-1.30758178016034e-05
-9.328561502524e-06
-2.14621779920333e-05
-2.20565331931946e-05
-1.69286967030965e-05
-3.11629915328708e-05
-2.28569541140479e-05
-1.18671777562964e-05
-3.21400086482754e-06
1.07549232076406e-06
-9.98565443666556e-06
-3.42576690429648e-06
-1.24220700030691e-05
4.24289475338185e-06
-1.41275377571627e-05
1.38348786179759e-06
-9.48993476408793e-06
-1.14551342959934e-05
-2.59208758567043e-05
7.76524727762069e-06
9.98005160857315e-06
-5.24579176670919e-06
-7.30516621799014e-06
-1.18329487040923e-05
-6.60696776890277e-06
-6.29109699407485e-06
-2.71060038514486e-05
-1.61704881263645e-05
-1.04712263326805e-05
-1.07780696799327e-05
-3.12566723261263e-05
-9.81143968628032e-06
-4.2659354974401e-06
-1.77529773707976e-05
-1.65624323350253e-05
-1.67957519803529e-05
-2.64671495515594e-05
-3.09892778755025e-05
-1.16169355358009e-05
-2.36927224426643e-05
-4.01144329877435e-06
-1.00375870130801e-05
-8.17897627282106e-06
-8.66382390005118e-06
-2.70700720502919e-05
-3.21554166937029e-05
-1.52285838808684e-05
-2.02782331946673e-05
-4.01070069895987e-05
-1.77799964882522e-05
-7.22727235182655e-06
-1.41435701594266e-05
-3.39833911484266e-05
-1.8510857308602e-05
-1.40716565954035e-05
-2.94827580852311e-05
-1.94379893179278e-05
-9.32104714269485e-06
-2.73949870384445e-05
-2.48551513770591e-05
-1.86734652337294e-05
-1.84371361231188e-05
-2.36609515265182e-05
-3.76942352616982e-05
-1.5290960235772e-05
-9.9425417201621e-06
-6.42113978043242e-06
-1.75718810846191e-05
-1.68082904126735e-05
-1.57805059506834e-05
-6.86797252414843e-06
6.9433000009727e-07
-1.30891941369042e-05
4.1991785315102e-06
-2.37550480931378e-05
-1.83766456513682e-05
-2.22992300426971e-05
-2.99676033782202e-05
-1.95194919634489e-05
-3.47970314762121e-05
-1.53953439964868e-05
-2.35570638929446e-05
-4.32953049513874e-06
-3.22619638509568e-05
-1.20928935396543e-05
-1.66738596302228e-05
-2.30124515018051e-05
-6.46524203984878e-06
-4.63579634638047e-06
-2.39736831885503e-05
-1.11691039628375e-05
-2.12177959972268e-05
-1.75953339950359e-05
-1.77998361528681e-05
-1.72190593319039e-05
-4.03128477984402e-06
-1.57408202924139e-05
-9.01345313296013e-06
-4.75957297031736e-06
-1.54146912123207e-05
5.35241054285976e-06
-9.12232010825618e-06
-1.13996116394713e-05
-1.97033541823492e-05
-2.22066174197442e-05
-2.05591690219925e-05
3.60783689698967e-06
-2.48037896655201e-06
-1.45379827318387e-05
-1.27337502474257e-05
-1.59624413690244e-05
-1.3685078003963e-05
-2.18664765057862e-05
-1.15290691056455e-05
-2.84182673905871e-05
-1.28048834980133e-05
-8.2902660211399e-06
-1.87909443945985e-05
-1.70284753948598e-05
-1.07337778424539e-05
-2.37473961861872e-05
-1.84126657182863e-05
-6.98965033354011e-06
-1.26613102103615e-05
-2.95207289383032e-05
-2.04694600328865e-05
-2.04444908756666e-05
-1.96027517018408e-05
-1.51680960117989e-05
-1.83564081284494e-05
-2.77600755345982e-05
-3.81386224599511e-05
-2.96099954049837e-05
-2.91173374881937e-05
-1.6976722663903e-05
-4.90017284141532e-05
-3.20150506527378e-05
-2.52549727829725e-05
-2.71619785308744e-05
-1.06384770704062e-05
-3.57887449359954e-05
-1.95427938548627e-05
-3.19551070910482e-05
-1.82472664357667e-05
-3.52015642744446e-05
-1.72119226459313e-05
-8.13552760006295e-06
-1.81463800290298e-05
-1.4952304520357e-05
-2.93423718113494e-05
-9.90085422542063e-06
-1.09493783255537e-05
-8.62721997678848e-06
8.91110469935222e-06
-9.81503746115745e-06
-3.00800966156056e-05
-1.31661308776281e-05
-1.05542997730308e-05
-8.49570828105101e-06
-2.81122354484454e-05
-1.29831892250057e-05
-8.35252335018792e-07
1.30218903005992e-05
-1.75081732759084e-05
-1.76361356119192e-05
-2.25787057452891e-05
-8.36702834430681e-06
1.54038521251357e-06
-1.09276202474287e-05
-1.24084641073379e-05
-1.79102204856916e-05
-2.83377941232514e-05
-1.47949122291942e-05
-8.97450672270781e-06
-7.80926001371132e-06
-7.2633096595819e-06
-8.37606313521281e-06
-7.55522207486138e-06
-6.7436129773087e-06
3.69825397685143e-06
-1.12467128298003e-05
-2.11448884880368e-05
-5.32009017660823e-06
-1.75498970429437e-06
-2.21429257048513e-05
-1.08074613516034e-05
-2.5386969877955e-05
-2.7588624152394e-05
1.91559623769925e-06
-8.87854384986465e-06
-8.07779059111178e-06
-1.78763674621336e-05
-1.02728590517642e-05
-1.72536905634837e-05
-2.36729513743604e-05
-2.3390916321218e-05
-1.48593751315256e-05
-1.01415051802064e-05
-3.26087757673582e-05
-2.74945591447379e-05
-7.29499946726719e-06
-1.74435398041904e-05
-1.68325684401646e-05
-1.92204254575139e-05
-2.60403410909386e-05
-1.549059947978e-05
-1.87896524101933e-05
-1.41890891756268e-05
-2.82104067379105e-05
-2.31082782490122e-05
-1.7430216415914e-05
-9.27371992273932e-06
-2.3766185039325e-05
-2.14829531887503e-05
-1.63003699573717e-05
-2.85123283289501e-05
-2.92423967504494e-05
-2.78446590745641e-05
1.78105681729767e-06
-1.49271119697982e-05
-2.68804763212684e-05
-1.72861955666921e-05
-1.71602681742599e-05
-1.50532291350064e-05
-2.51487803815641e-05
3.93767080278527e-06
-2.49539963302375e-05
-1.23311291433738e-05
-2.14597635160611e-05
-7.22097848732013e-06
1.6998891511075e-05
-1.456777830508e-05
-1.99540709947785e-05
-5.31224882304066e-06
-1.1885015878837e-05
-2.30646429370989e-06
-1.8088069303677e-06
-1.49612871476001e-05
-7.94595121389483e-06
-1.25703819447688e-05
-1.23380616166092e-05
-1.34576169708272e-05
-1.84626881200912e-05
-1.9196064808054e-05
-2.30530492591719e-06
-2.58085047388874e-05
6.27312966278225e-06
-8.55574378420873e-06
-1.54596156197314e-05
-2.05956940684597e-05
-1.19856120163868e-05
-1.11043829960926e-05
-9.37337732681185e-06
-1.57286358092665e-06
1.75838599386316e-07
-7.3178452414664e-06
2.53934453064185e-06
-1.73380970061024e-05
-1.88178545191201e-05
-2.97750907512847e-06
-4.39799678546762e-06
-1.67551407783235e-05
-2.10773989459447e-05
-3.24242217632802e-06
-3.89708150044614e-06
-2.09030335567138e-05
-2.20915447905631e-05
-1.92495475476129e-05
-3.34942948873403e-07
-2.08280343925306e-05
8.08809949959078e-07
-5.8976142955916e-06
-1.30882380937992e-05
-8.47468065415512e-07
-4.0621028310966e-07
-1.06397263809532e-05
-2.20903328587844e-05
-2.62524724966925e-05
-2.14363151982046e-05
-1.87460768178684e-05
6.34203946468677e-06
-1.56699963710083e-05
-1.11058396777107e-05
-2.21339677531451e-05
-1.44710203263569e-05
-1.04480195944336e-05
-1.80788185991922e-05
-1.69632822180135e-05
-3.12638627825329e-05
-2.35543917680047e-05
-3.0066509462161e-05
-1.43843098763508e-05
-1.64891227821083e-05
-2.23621631663576e-05
-3.16410984261123e-05
-4.30521042191872e-05
-3.56953729576022e-05
-1.60476528917152e-05
-2.41416852926945e-05
-2.76884934356656e-05
-1.80200642214209e-05
-3.74550228610796e-05
-5.70453034775109e-06
-8.52445845213562e-06
-2.48595211035881e-05
-1.2955360757405e-05
-5.43627371646744e-06
-1.11520145282241e-05
-1.4749080205314e-05
-1.41090884538972e-05
-1.11187983328313e-05
-1.50239955386398e-05
-1.14495214622167e-05
-2.50012805608113e-05
-3.16996095791043e-05
-8.74471659025708e-06
-1.00599595000096e-05
-1.43894809155929e-05
-9.30920950131576e-06
-3.97149827727195e-05
-1.36287758324271e-05
-8.21279480933568e-06
-1.6138862274022e-05
4.51319859836459e-06
-1.94870323806861e-05
-2.07045998562236e-05
-1.58405161729054e-05
-1.86406196086911e-05
-2.09000759797302e-05
3.3495420513526e-06
-9.38272515800343e-06
-2.28885551373709e-05
-1.34266928718385e-06
-1.94510549211632e-05
-6.8112944196602e-06
-1.05310563090075e-05
2.4411504867214e-06
-4.20872586695229e-06
-1.75493312736015e-05
-2.85117584081332e-05
-3.9060476501229e-06
-2.03295272216856e-05
-6.26167907853566e-06
-1.75130662006975e-05
-6.87002517827846e-06
8.92356480237147e-07
-9.25356303767294e-06
-2.12265038862779e-05
-1.46672373665097e-05
-8.16619595589474e-06
-3.30520663316194e-05
-1.21306909164073e-05
-2.65435495143206e-05
-3.93009374073965e-05
-2.45809164247298e-05
-1.40910554109774e-05
-1.02334423342211e-05
-6.78674725896366e-06
-8.26156131505886e-06
-1.48253701968183e-05
-7.71667258932366e-07
-8.17280070898474e-06
-2.02327258449412e-05
-1.52384419182266e-05
-2.86262846084225e-05
-1.75351286285761e-05
-3.44085326914709e-05
-2.04896089613049e-05
-2.29702394400024e-05
2.88951935848769e-07
-2.76824640994618e-05
-2.62108989405807e-05
-3.18191829140591e-05
-1.82132676594731e-05
-1.51291033022544e-05
-8.53252761304009e-06
-2.68738792813909e-05
-2.02387557661132e-05
-9.83802115322325e-06
-2.39065396668967e-05
-2.76354033454767e-05
-1.61430171218557e-05
-2.04636797382981e-05
-1.93927131092889e-05
-7.34824646709822e-06
-1.40612900763172e-05
-2.61374060291224e-05
-1.11892667886725e-05
-4.01911569003885e-06
-2.0472376870994e-05
-1.18178864406782e-05
-2.07143241618142e-05
-4.25641135382478e-05
-1.10329053996487e-05
-1.18318832770834e-05
-1.11740279591983e-05
-2.96689164350891e-05
-7.88782679013453e-06
-6.04363990438061e-06
-1.97025341691218e-05
-2.62606409027386e-05
4.96302732510157e-07
-7.96759952234709e-06
2.68370929646674e-06
-1.25749057802289e-05
1.20690106432742e-06
-1.78741889164478e-05
-3.16745302864032e-05
-1.83158584110256e-05
-7.13485859981003e-06
-1.93085757952635e-05
-6.93336377604182e-06
-6.26966573219293e-06
-4.60624181684826e-06
-1.86937080476216e-05
-1.25327812116683e-05
-9.87023324275011e-06
-8.74834137157122e-06
-2.34164285019799e-05
-1.29645166052811e-05
-1.13497382204291e-05
-2.71979718650914e-05
-1.0757268299886e-05
-7.6653834354666e-06
-1.9981915449796e-05
-2.18360055864437e-05
-6.7631293865526e-06
-1.87900791777218e-05
-1.41565325775484e-05
-2.16014728897647e-05
-9.65905503587482e-06
1.59389482023089e-05
-2.47357865237665e-05
-4.2439731888282e-05
-2.30405617436646e-05
-1.08321020134145e-05
-1.78451896791416e-05
3.79204011324478e-06
-4.12032398639422e-05
-1.78438238006742e-05
-1.69639402028672e-05
-1.91341479514021e-06
-3.78278374255702e-06
-2.46246006372968e-07
-2.59938167446732e-05
-1.84217934517683e-05
-1.67346985218018e-05
-1.93326382608906e-05
-1.94955731913167e-05
-1.39284433223619e-05
-9.09856504597039e-06
-2.08292292994976e-05
-1.63525963715201e-05
-1.96432978778294e-05
-5.17947188862309e-07
-2.94164266486722e-05
-3.33696581724655e-05
-2.15276721494626e-05
-1.04902245676386e-05
-1.44202512448881e-05
-1.90011596835553e-05
-2.28749560936859e-05
-1.18483010013281e-05
-2.70889038274056e-05
-3.94931515118671e-05
-2.65391835538726e-05
-2.28644542066977e-05
-1.40639750820693e-05
-3.03393757904988e-05
-2.40003228638011e-05
-1.42724702127807e-05
-2.64296596089299e-05
-8.09215982535419e-06
-2.74840321275238e-05
-4.96294401608504e-06
-9.23593672208759e-06
-1.01502177554946e-05
-9.88470561413481e-06
-2.54439213644024e-05
-1.11000949572734e-05
-2.19203596624126e-05
-1.97285598145423e-05
-2.50732465577163e-05
-1.24794612331034e-05
-1.27618819781856e-05
-3.4854788408079e-06
-5.06158075793367e-06
-1.10699153630779e-05
3.37196034051964e-07
-8.3428852168128e-06
-1.60929709581336e-05
-6.30253513002519e-06
-1.55571754383118e-05
-6.9400641307416e-06
4.41089547203131e-06
-1.10994319158494e-05
-7.89564035627756e-06
-3.496604182876e-06
-1.42768124968544e-05
-2.47272669903161e-05
1.77251542463154e-06
2.20649899571561e-06
-2.29695227121402e-06
-3.4235305349465e-05
-2.70821524333624e-05
-2.4761311490667e-06
-2.37171024270514e-05
-1.62074168713895e-05
-2.40375337667678e-05
-1.14462983148323e-05
-7.73882924815618e-06
-1.44267271967521e-05
-9.02529439761324e-06
-3.40166878665467e-05
-1.61236226152587e-05
-1.44756933460711e-05
5.13422154029161e-06
-2.53889587361746e-05
-2.3636851625089e-05
-1.97338614268602e-05
-1.11781438148884e-05
-2.38040928234727e-05
-8.10062585518218e-06
-8.09667887136887e-06
-3.50296490560918e-05
2.96034362801573e-06
-1.85877443178784e-05
-2.77821700038837e-05
-8.99635143364892e-06
-5.39547627169117e-06
-2.19730509337663e-05
5.11317854493799e-06
-6.4750771522457e-06
-3.31595997232186e-05
-2.97074777496927e-05
-2.47951501311635e-05
-2.08791983014774e-05
-1.95351717839797e-05
-1.24304149253054e-05
-1.34725163842481e-05
-1.44716038639194e-05
-2.63687294365724e-05
-2.26003737641748e-05
-1.41773416348382e-05
-2.55496297549368e-05
7.59208011502117e-06
1.1581968497327e-05
-1.30488532751046e-05
-1.10706983462348e-05
-2.33355034242681e-05
-1.44602914954842e-05
-8.27588191999727e-06
2.44555889857991e-06
-8.94423447666592e-06
-9.51907674503115e-06
-1.25605457544996e-05
-1.76970021917528e-05
-1.99990107551512e-05
-1.00648371626027e-08
-1.36470084308599e-05
-4.88527595792832e-06
-1.79067147762654e-05
-8.30542002481425e-06
1.28711443191815e-06
-5.13495301830486e-07
4.15040319881816e-06
-6.06075965440067e-06
-2.31376548879309e-05
-1.21022722388672e-05
-3.04866707926679e-05
-1.72438638092194e-05
-6.60440158126993e-06
6.42144732295331e-07
-6.7918928887114e-06
-1.83779269172002e-05
6.060106729732e-07
-6.2319919478371e-06
-7.1952503424249e-06
1.79400554306803e-05
-1.83105353080573e-05
-2.96310826634061e-05
-1.84919798670811e-05
-1.04181132284091e-05
-5.15014406903478e-06
-6.44327745021348e-06
-1.5191016525759e-05
-6.04479574772814e-06
-1.2361085370563e-05
-2.27330012065141e-05
-1.19773705809658e-06
-1.25141324573155e-05
3.33002557521336e-06
-1.23749860169478e-05
-3.2075628645031e-05
-2.33911513659151e-05
-2.02932627158435e-05
-1.60968640693606e-05
1.33940595211277e-07
-3.18143560812103e-05
-1.92612868710267e-05
-7.17835782409235e-06
-2.95946216158821e-07
1.6380210910387e-06
-3.23915186239391e-05
-2.63219794047465e-05
-1.07022457838032e-05
-1.28112028928237e-05
-2.45265538182951e-05
-1.86113918761766e-05
-4.56453320794797e-06
-2.86026395357649e-05
-1.89306441890826e-05
-1.48669824719112e-05
-3.09355038219104e-05
-2.46099042246121e-06
-2.80865096189283e-05
-1.73303911337073e-05
2.02083768232587e-06
-3.34350727125224e-05
-1.46501235108748e-05
-2.27749371776487e-05
-3.94361351202746e-06
-8.63061068773211e-06
-1.91802934961815e-05
-1.58084484024988e-05
-1.94268416234842e-06
-1.05030637075352e-06
-2.8944531188576e-05
-2.04370919124545e-05
-1.52990703871834e-05
-1.29609778092224e-05
-1.26181923578754e-05
-2.34287566918807e-05
-2.10470335493574e-06
-2.11677698791907e-06
-2.40306896611959e-05
-2.36459071906167e-05
-3.25336309205567e-05
-1.43067509956999e-05
-1.14060545467607e-05
-1.7700442306468e-05
-1.0558180493313e-05
7.74345804882337e-06
-6.95160722093133e-06
9.57114158727351e-06
-5.2199184670858e-06
1.06360358412776e-05
-1.44312814151823e-05
-1.45242017051903e-05
-3.25828879385247e-05
-2.65862269939723e-05
3.82751830594146e-06
-1.63627456175876e-06
-3.81026387387965e-07
-5.61545776268615e-06
-1.64727414643002e-05
-2.20600304874308e-05
1.12165553527087e-06
-1.84184725426295e-05
-1.03508096311559e-05
-7.85822681674737e-06
-4.09503441911341e-06
6.4784009707021e-06
-4.76710111914488e-06
-4.89714030295031e-06
-2.88520077866262e-05
-1.04087704183594e-05
-2.85377289394299e-05
-5.70749832583393e-06
-1.10376219402147e-05
-1.39337822287029e-05
-1.33771811121527e-05
-1.49775510136238e-05
-8.37177140094527e-06
-2.81476963622759e-05
-6.39376518713003e-07
-1.94986922070287e-05
-9.3942240226804e-06
-7.90806398028509e-06
-2.70591540987859e-05
-2.81406769600951e-05
-1.51055472872496e-05
-2.17058979202295e-06
-9.91260391359062e-06
-2.16863560086177e-05
-3.05723464582824e-05
-2.05410886059097e-05
-2.27135203937375e-05
2.61937127664402e-08
-2.50512831760595e-05
-3.90373537404875e-05
-3.17366703088353e-05
-1.82192402585782e-05
-1.55446980712428e-05
-2.56929960340321e-05
-2.71430339755903e-05
-3.24320976139645e-05
-2.34002952160326e-05
-1.11393943679874e-05
-2.72380772090482e-05
-5.79515623809288e-06
-1.6381313176509e-05
-3.69862630657854e-06
-1.27269008316685e-05
-2.13550612788496e-05
-1.55278659593988e-05
-2.7885567184857e-05
-2.87790896513131e-05
6.3542509351935e-07
1.39185652091858e-06
-1.95081278371542e-05
1.12050000046221e-06
-7.60910518135073e-06
-1.16227066223183e-05
-2.03245446436187e-06
-2.41510991282734e-05
-1.71689450507298e-05
-2.01006786595426e-05
-3.47537797841115e-06
-4.19627142772211e-05
-8.8030982723537e-06
-2.32406945344622e-05
-3.0607506932665e-05
-2.41922195064331e-05
-2.28791887400799e-05
-1.89498637536521e-05
-1.84306736604183e-05
1.38796476536575e-05
-1.1040114043368e-05
-3.61816652448488e-06
-1.7774664670991e-05
2.34037043915039e-06
1.18785678776994e-05
-1.6629893379427e-05
-1.86600076719282e-05
-8.12945530724051e-06
-1.25952932921492e-05
-1.60745441800598e-05
-1.50214344644034e-05
-8.05337317319738e-06
1.57030786631118e-05
2.28392240351101e-06
-1.66118150471488e-05
-1.26697420493797e-05
-1.12319895970308e-05
-1.10651878978584e-05
9.40819305548039e-06
-1.25020801665709e-05
-1.23914419827719e-05
-5.52235631135471e-06
-1.68154516046301e-05
-1.50463785166985e-05
-1.95003140976824e-05
-2.83888500026644e-05
-2.23164973465771e-05
-2.5333934762046e-05
6.76475156344692e-06
-1.5938682641434e-05
-5.02339257792572e-06
-1.07247810696559e-05
-1.01822998714286e-05
-9.5329522124715e-06
-1.55206333608712e-05
-1.35769657138987e-05
-1.62925293843793e-05
-1.35969495691545e-05
-2.30604647629739e-05
-3.21609531081002e-05
-4.16143980684379e-05
-1.22764289121346e-05
-2.68764297105599e-05
-8.97229145001127e-06
-6.76282548654147e-06
-2.48119722455034e-05
-2.92793361058044e-05
-1.28341222192727e-05
-2.47770977783947e-05
-3.23905800780171e-05
-1.66273334732199e-05
-1.71318169281709e-05
-1.96102909059026e-05
-1.9257153461651e-05
-1.54674238582506e-05
-1.08791446017042e-05
-2.31298162560605e-05
-3.65611200681633e-06
-2.94052478937951e-05
-2.09613758648235e-05
-4.83644865084671e-06
-2.54530285792984e-05
-8.12431733926297e-06
-1.24856614589728e-05
-2.54450049727255e-05
-2.23557325669353e-05
-1.76780470703075e-05
-1.1674726696672e-05
-2.72994914505551e-05
-1.4474211611048e-05
-1.74970164970723e-05
-1.53164517343691e-06
-2.35014622212759e-05
-3.75977641713859e-05
-9.86672023553659e-08
1.12808400833836e-05
-1.08605327590595e-05
-4.09248680001081e-07
2.16820515326726e-06
-2.18538613482546e-05
-8.67230353724406e-06
-1.98030305699287e-05
-7.3242424299376e-06
-1.09303435143206e-05
-5.58765974153764e-06
-2.17680058109455e-05
-1.02345173788292e-06
-7.68050628855774e-06
-1.85087661536445e-05
-2.1657990945714e-05
-3.49627895800285e-06
-1.3832904219587e-05
1.34691723332386e-05
-1.17766017826467e-05
-1.51305547644445e-05
-7.9871244353437e-06
-3.16809683043035e-06
-6.60987509337704e-06
-2.07406595641501e-05
-4.69057939655761e-06
5.79659031286654e-06
-2.96624754700193e-05
-7.9034442328585e-06
-2.03660756989247e-05
-2.12472321696179e-05
-1.67913527186646e-05
-2.98603222030549e-05
-1.58567184911125e-05
-4.0411515817319e-05
-2.08949537848994e-05
-1.62328349248154e-05
-2.65813752276903e-05
-1.15202382240483e-05
-2.0659351969531e-05
-3.6677618448609e-05
-1.64418453261958e-05
-1.38982814803983e-06
-1.25855583491877e-05
-2.85847100930606e-05
-2.56714291860223e-05
-1.57647109387871e-05
-2.19712677584822e-05
-9.58253456044375e-06
-1.80008937937975e-05
-1.73121544627277e-05
-1.31712819828314e-05
-2.58261850109899e-05
-2.23988627921059e-05
-1.95348597505306e-05
-1.5580520199276e-05
-2.91376428390569e-05
-2.98809549653092e-05
-3.03865491689084e-05
-1.86502958960981e-05
-2.4234810107868e-05
-1.64339518214563e-05
-1.92795386765803e-05
-1.23736878192654e-05
-1.42607322735165e-05
-3.11762681569793e-05
-2.00274229555341e-05
-2.13239693249118e-05
-1.17599995943817e-05
-2.7137419612152e-05
-1.43277845939622e-05
-2.41440762824887e-05
-1.64330793169506e-05
-2.13329919822334e-05
-9.17325737555607e-06
-1.97119790727884e-05
1.5113334348697e-05
-1.76649672616823e-05
-3.1255844807391e-05
-9.91887134787025e-06
1.03055819377301e-05
-2.3358832840837e-05
-1.38326458183037e-05
-2.5926328151518e-05
1.60697381969192e-05
-6.17508480682427e-06
-2.13272715672718e-05
-6.4581318336359e-06
-9.75995690314402e-06
-3.00645237145773e-05
-1.36241807140515e-05
-3.10593418692177e-05
-2.07471195670104e-05
-2.43645995091976e-05
5.27694572531331e-06
-2.34791351341509e-05
-2.70285023099744e-05
8.9678645843713e-06
-3.27072998750784e-05
-1.539089838223e-05
-1.88432234380171e-05
3.85048495392463e-06
-1.89346850641943e-05
-3.30618452218136e-05
-2.56428545428319e-05
-1.99436544981168e-05
-2.03947882234361e-05
-1.0371993866114e-05
-4.37282805399894e-06
-2.23258869053219e-05
-2.64029737433097e-05
-3.09826637896353e-05
-1.64622674981878e-05
-4.02030956718163e-05
-2.13335805796429e-05
-1.32978429511618e-05
-1.41144898147832e-05
3.09133847410253e-06
-1.63675634584759e-05
-1.37773713262057e-05
-3.31960922957847e-05
-1.7910306441672e-05
-1.9381676793507e-06
-2.65423322307362e-05
-5.85751636062379e-06
-2.11635325703273e-05
-2.50584941918499e-05
-2.64433351128849e-05
-1.36358704633054e-05
-2.48588391004181e-05
-1.10363198252068e-05
-2.10096508357451e-05
-1.65116894819794e-05
-4.80394455585887e-05
-8.03292578186282e-06
-1.12507461096474e-05
-3.17887489018484e-05
-1.3330149836421e-05
-1.37945635551479e-05
-1.36365116724964e-05
-2.22251066689481e-05
-1.25702027741703e-05
-1.37654380495313e-05
-2.60528315895237e-05
-3.15865607936513e-05
-8.66013734327384e-06
-1.63997665276144e-05
-1.25472002077457e-05
-2.42863392239021e-05
-1.63280828603969e-05
-1.72069880330857e-05
-2.45197432147074e-05
-9.36094097180029e-06
-1.47987861252511e-06
-2.52057508976232e-05
-1.05830557534089e-05
-1.34815409260058e-05
-2.90507738807416e-05
-3.02685619008592e-05
-1.38937582791136e-05
-1.4479333348931e-05
-8.73808402797588e-06
5.05725726282596e-06
1.01772840173666e-06
-1.9652587019701e-05
1.12162168034551e-06
-7.32562679413003e-06
-6.11722049839211e-06
-1.03607636438183e-05
7.12224649827206e-06
-7.7731996580921e-06
-1.35938917715056e-05
-2.84908046369278e-05
-2.30100411631974e-05
3.81441902875938e-06
5.68768131530172e-07
-4.6044418815073e-06
-4.09269087220791e-06
-1.70613823476794e-05
-1.47621379629369e-05
-2.47868982164415e-05
-1.69864960918792e-05
-1.88639096864015e-05
-5.51663214717603e-06
1.55649872053029e-05
-2.22026206807394e-05
-1.57002577757705e-05
-1.45238459154355e-05
-1.64874100681988e-05
3.14100036495069e-06
-4.23714827929752e-06
-9.22639473521801e-06
-1.62941857610349e-05
-2.56662273346816e-05
-1.51363220489264e-05
-2.20950485334575e-05
-1.13925963587526e-05
-2.68629891156824e-05
-8.92202231631846e-06
-2.00180948023057e-05
-3.87288351798921e-05
-3.0638150752445e-05
-2.7441048551977e-05
-2.79539881616033e-05
-9.40877716800967e-06
-8.81163757750051e-06
-2.66108942039892e-05
-4.05764690579746e-05
-2.24115157279601e-05
-2.56979394685069e-05
-2.32452467612449e-05
-9.36364294588706e-06
-2.69287219989375e-05
-3.05855395248817e-05
-1.88246767154243e-05
-2.38743912183735e-05
-3.55974614765876e-05
-7.61110938340217e-06
-1.23504935353644e-05
-3.27547279485237e-05
-2.71694137746084e-05
-8.54404326844452e-06
-9.5602418358197e-06
-3.60405646558798e-05
-1.41925242205197e-05
-6.37367795796138e-06
-1.61650039319884e-05
-2.24756800586714e-05
-1.6607499006667e-05
-6.59793147041241e-07
-3.19699349475493e-05
-1.37493676089063e-05
-1.23076911416782e-05
-1.43367787018535e-05
-7.85815198766624e-06
-1.98097629375474e-05
-1.61752431296891e-05
-1.88596662850462e-05
-1.07004344229649e-05
-1.80132551155842e-05
-1.62820729575546e-05
-2.89696958356342e-06
-8.28564966194776e-06
-5.21558934038688e-06
-2.59227044920247e-05
-3.77144415301771e-06
-1.59873732658572e-05
5.60194444995512e-06
-1.68804230314623e-05
5.35575558496778e-06
