# Supplementary material for: Research on computational propagation and identification of mine microseismic signals based on deep learning
Source: PLoS One. 2025 Oct 22;20(10):e0334641. doi: 10.1371/journal.pone.0334641 (PMC12543183; doi:10.1371/journal.pone.0334641)
Supplement: S10 Data — (ZIP) [file pone.0334641.s010.zip › 000101100001580.xlsx_0.txt_24.txt.txt]

-1.70275106954877e-05
5.90177284465912e-07
-2.4913501981201e-05
-2.4933830514694e-05
-4.3854903346536e-06
-2.9542575358527e-05
6.38441656915307e-07
-1.9936855088269e-05
-2.1851412575777e-05
-2.47665328664863e-05
-2.86255490353879e-05
-1.59437154150793e-05
-2.1805436460838e-05
-1.7571285877146e-05
-1.45136760566187e-05
-9.09434356739476e-06
-2.86257405878805e-05
-1.9739362042104e-05
-3.88215317990076e-05
-1.73872138954556e-05
-5.01455606713681e-06
-1.09897513318208e-05
-1.67350848400195e-05
-2.44221497617771e-05
-1.72514822563528e-05
-1.74429075708877e-05
-1.39505780760498e-05
-1.96931247201277e-05
-1.25097405415199e-05
-2.87181018292423e-05
-7.71205434099506e-07
-2.03414264952907e-05
-2.61064225951052e-05
-3.56440264148311e-06
-4.42739486905107e-06
-1.19327033202757e-06
-1.68949431796249e-05
-2.18498298048338e-05
-2.98033762380235e-05
4.30734750120185e-06
-1.83379321358761e-05
-1.91541475144456e-05
-4.89538472522861e-06
-1.6188154597531e-05
-1.51111649771458e-05
-1.17291964461884e-05
-4.28348309904223e-06
-8.20654266292038e-06
-2.39855228827964e-05
-1.98751137752125e-05
2.65468011622357e-06
-1.21190007434948e-05
-4.38189846036244e-06
-1.46249286337165e-05
-5.76205421891102e-06
-1.56033331965637e-05
-5.60448492576064e-06
-1.29567335790652e-05
-2.70794332422456e-06
-1.91859275637408e-05
-9.89045625990571e-06
-2.68680914386786e-05
-8.97040849015026e-06
-1.68917443452763e-05
-1.67792322535383e-05
-1.29705627342459e-05
-1.2321574821922e-05
-2.59818617251821e-06
-1.74996006423031e-05
-1.58974825286337e-05
-1.43869975391236e-05
-1.70105345629087e-05
-1.36768980358053e-05
-1.16617114654936e-05
-1.61735629260353e-05
-1.69016195814447e-05
-3.25746120089812e-05
-1.50594970374776e-05
-2.26693337064022e-05
-8.87916198648988e-06
-2.34743044092009e-05
-1.6497515129737e-05
-1.50407916894985e-05
-1.90268676454383e-05
-5.82491884315008e-06
-1.83530393059778e-05
-3.19439952505934e-05
-1.16599729970017e-05
-3.47591764800723e-05
-6.52236019717239e-06
2.73938028739262e-06
-2.65011538167759e-05
-1.53102810267492e-05
-1.48308982409786e-05
-2.43933779013663e-05
-3.27351818885419e-05
-3.36293853908708e-05
-2.08580804392969e-05
-1.6368565787928e-05
-1.88904646482237e-05
-5.0946453476319e-06
-1.0750157775215e-05
-1.07892182352969e-05
-1.33106357575607e-05
-1.66606194849504e-05
-1.20014404882532e-05
-3.93086675183714e-06
-1.8468806471259e-05
-1.72512799898204e-05
-8.68092350728184e-06
-2.27161051919266e-05
-2.2870255677718e-05
-1.52524598007391e-05
-8.57636353462115e-06
2.77273383378641e-06
-8.74135055109766e-06
-3.10688845812974e-05
-4.08035558852852e-06
-1.355447738431e-05
-1.90632811200015e-05
-1.0918587003617e-05
-4.40539318264215e-06
-3.31256012971577e-06
-1.04517531440709e-05
-1.86451684409419e-05
-1.82645328390252e-05
-2.58710118439427e-05
-2.46234115151209e-05
-6.64828480736464e-06
-2.40483206502724e-05
-8.29850890695579e-06
-1.23459779619132e-05
-1.75651710496901e-05
-1.3466631233392e-05
7.76567839104114e-06
-2.28731808729402e-05
-2.13277112377805e-05
-8.69680065650238e-06
-1.16486368479639e-05
-1.69451021563981e-06
-1.17244631808511e-05
-1.65110771045175e-05
-6.76747511253704e-06
-1.50977256937133e-06
4.15183829841146e-08
-9.0208783322787e-06
-2.30084940990954e-05
-2.5159714990384e-05
-3.0098906135884e-05
-3.64246259553108e-06
-1.44675563455088e-05
-2.71753989689876e-05
-2.67308116840869e-05
-2.78931584076907e-05
-2.17732910370093e-05
-8.60959967636501e-06
-1.8845704729231e-05
-2.36341676055091e-05
-1.71281971389522e-05
-1.14000371019042e-05
-8.28814585291845e-06
-1.16056980266273e-05
-4.29117291903599e-05
-2.00935752283864e-05
-2.33707085800801e-05
-3.50554253114045e-05
-2.80282442887761e-05
-1.73461644377758e-05
-2.11582333538554e-05
-1.99149896438397e-05
-3.03117597283607e-05
-2.20433167388528e-05
-2.69666538456558e-05
-1.562096075635e-05
-3.79522776189084e-06
-5.01719829649003e-06
-2.82659540199901e-05
-3.44401875311615e-05
-6.07934659949757e-06
-3.44701685035418e-05
-3.86070287673835e-05
-2.73760760266359e-05
-3.94327008072158e-06
-1.57199116745817e-05
-1.90939524687032e-05
-8.35359265652474e-06
-2.07447821492807e-05
-1.84990625930131e-05
-1.59534498970961e-05
-2.30836351292179e-05
-1.27102393940646e-05
-8.5962845472166e-06
-2.55663281035262e-05
-5.23254043701042e-06
-1.39668818855151e-05
-1.08976438270914e-05
7.04011676279513e-06
2.2752598207049e-08
3.85284019846805e-06
7.45764095021462e-06
-1.48042590000542e-05
-5.02386225749122e-06
-1.23839263151434e-05
4.11384767244964e-06
-4.79971094388866e-06
-1.78948424460633e-05
-1.56993660348015e-05
-8.14362287031283e-06
-1.64383024043252e-05
-2.04371551557214e-05
-1.32454695215155e-05
-2.3015886743773e-05
-4.11323807482194e-06
5.45375700270821e-07
9.90417040204463e-06
1.29171273328695e-07
-2.39946629009568e-06
-3.18109663094447e-06
-7.81223323047079e-06
-1.4434625841097e-05
-6.97173189933127e-06
-7.7656154809729e-06
-1.8693716145927e-05
-1.70350024275235e-05
-1.06053122736526e-05
-1.68110937792782e-05
-1.35947126549656e-05
-2.59115425636661e-05
-1.04947124853328e-05
-2.8401353583797e-06
-1.66481445486345e-05
-1.86083026565159e-05
-3.2790096349157e-05
-3.13608154029676e-05
-2.32109392550326e-05
-2.36685723350411e-05
-2.77603218433601e-05
-2.12858502886771e-05
-1.96538300550362e-05
-4.7475431497231e-06
-7.51043983181195e-06
-1.71520226590441e-05
-3.45003023045689e-05
-1.16672408813248e-05
-2.300204380076e-05
-1.88119612961153e-05
-1.22709314637405e-05
-1.33386735643777e-05
-2.90915119018488e-05
-1.30937159823182e-05
-1.2214600735882e-05
-7.42510557583467e-06
-1.86358143730368e-05
-2.13392289101973e-05
-2.67303328747535e-05
-2.3512790925526e-05
-2.71470094043574e-05
-2.41117527138612e-05
-5.81406676761709e-06
-1.15635886326194e-05
-1.73830377130175e-05
-4.56578224456415e-06
-1.391342205108e-05
-3.22021125137937e-05
-1.34473146297069e-05
-1.1272653758855e-05
-1.75131496776367e-06
-1.50208679192214e-05
-1.69917011161597e-05
-1.5766255727258e-05
-1.89098678517294e-05
-2.61401813432595e-05
1.13621319871495e-05
-2.26188511633645e-05
-4.61337080001515e-06
1.2076544225774e-05
-1.88222432126839e-05
-4.56347944586815e-06
-1.19770484638438e-05
-2.82253608117317e-05
1.95271984294347e-06
3.60789352570282e-06
-3.65533683622542e-06
-3.82894029684516e-06
3.0024292533076e-06
2.3945079438273e-06
1.37393462800287e-06
-1.6292979302813e-05
-1.75592550737142e-05
-9.77372413541151e-06
-7.10789917711001e-06
-3.33150921920613e-06
-6.40686462246108e-06
-4.30043679913698e-07
-3.14938227912922e-05
-1.50405668955981e-05
-1.06219930927466e-05
-2.14855197350094e-06
-1.55619132234814e-05
-1.84266303030994e-05
-5.4447063111176e-06
-2.26098314721502e-05
-1.98190324328976e-05
-8.41267673383575e-06
-1.59427019206478e-05
-1.50522579824599e-05
-2.87965570193091e-05
-5.6523626757832e-06
-5.57482051132493e-06
-9.05482250080981e-06
-1.982095523932e-05
-2.71714299110622e-05
-1.75297900374335e-05
-2.80598757765383e-05
-2.33913576665728e-05
-1.49541647101793e-05
-7.19255144797936e-06
-2.75813252955807e-05
-3.10276752207111e-05
-2.09349010513888e-05
-1.24995304294293e-05
-2.47773193374767e-05
-2.27129427453176e-05
-2.49742160177531e-05
-2.53951674777202e-05
-1.79500988249527e-05
-4.66581441416911e-06
-2.73169677052494e-06
-1.99230847925529e-05
-1.91103519100634e-05
-2.03916366657088e-05
-1.43865771897511e-05
-1.29328355170179e-05
-1.30779495602798e-05
-1.47631741585814e-05
-1.36930844025364e-05
-5.7395704664647e-06
-9.86482985222259e-06
-1.96621795327433e-05
-2.58694897891835e-05
-1.54725610045655e-05
-2.56461983597654e-05
-1.70462938131234e-05
-1.16281870969798e-05
-3.59131308975457e-08
-9.94892533253744e-06
-1.83229689222788e-05
-1.98802854899047e-05
-1.75842987792809e-05
-4.85427001504018e-06
-8.05480972170051e-06
1.34526794925598e-06
-1.12486683023112e-05
1.25845528018933e-06
-1.48950843352613e-05
-2.83319388936511e-05
-2.08207559815027e-05
-5.32220185794274e-06
7.54548017130019e-07
6.30455874505428e-06
-1.6530099434626e-05
-8.41276568337858e-06
-1.99885582692471e-05
-7.30089400589594e-06
-1.24978078969804e-05
-2.17907013939645e-05
-1.97739512126474e-05
-2.54596979491647e-06
-1.3236211480483e-05
-2.63505655686791e-05
-1.93265408617054e-05
1.78534586595714e-06
-6.52109218162485e-06
7.50166990380055e-07
-2.42601011544372e-05
-5.88602096962301e-06
-5.81169379968642e-06
-2.44735516613695e-05
-7.19011888292262e-06
-7.51814910667889e-06
-7.46172334565874e-06
-5.51562666100759e-06
-3.16095201497509e-06
-2.60956409637748e-05
-1.57142413545133e-05
-1.3859447160893e-05
-2.56919222049027e-05
2.14483525255951e-06
-4.46580571041985e-06
-1.07531317554784e-05
-5.21291916646203e-06
-1.22369584868875e-05
-1.09778170681804e-05
-1.95367021000744e-05
-2.32184995050534e-05
-2.05980406945088e-05
-2.05641823574864e-05
-2.90837538936945e-05
-2.18796671179688e-06
-2.94718350424948e-05
-3.63042467439726e-05
-2.47477114526494e-05
-2.74185945122609e-05
-2.10724675457934e-05
1.3234646052544e-06
-3.56293832632685e-05
-1.66525288140224e-05
-1.51663515705397e-05
-1.10460603944605e-05
-1.50523666435372e-05
-2.0251905672472e-05
-1.99372949444005e-05
-2.45634441272426e-05
-1.92037914685577e-05
-3.1766945482208e-05
-2.8025784727924e-05
-1.72376385388004e-05
-1.38172626470466e-05
-1.96050220519588e-05
-1.52010489303389e-05
7.1732368594318e-07
-1.80066336969243e-05
-1.43240912349216e-05
-8.49304097332261e-06
-2.42952945624481e-05
-1.34271426536669e-05
-2.85211595902443e-05
-4.24263211727821e-06
-1.60635527884409e-05
-2.71874655969617e-05
-2.10884347050428e-05
-2.86258669926212e-05
-2.43790661699865e-05
-3.15440342723999e-06
-2.0812117590275e-05
-1.59374226155989e-05
-1.98333701882444e-05
-1.86298643080491e-05
-8.73159185657455e-06
-2.07895800695144e-05
-1.37959409548742e-05
-1.997021555616e-05
-2.075298169512e-05
-1.1193779679283e-05
-1.13427700693811e-05
5.46272778740865e-06
-6.15272624006074e-06
-1.40670425209145e-05
-5.65606125555615e-06
-2.46227137921307e-05
-9.37942971921206e-06
-1.50606529064475e-05
-3.29918191962102e-07
-5.60789316371823e-06
-2.52850592892671e-05
-3.30536542787213e-05
-4.81187944807272e-06
-1.57037392436653e-05
-8.85232671784583e-06
-2.71288835941486e-05
-2.53072439005903e-06
-8.32962313016477e-06
2.95178958344853e-06
-2.16209674010082e-05
-1.53911536483059e-05
-1.12911368609553e-05
-2.70354692224974e-05
-1.32074434005454e-05
-1.58254409327487e-05
-2.7386438614037e-05
-1.73428730324795e-05
-3.370469575285e-05
-2.45233907427722e-05
-1.71670755624327e-05
-1.18880940051197e-05
-2.56452114561079e-05
-1.06263877911273e-05
-1.92409431684604e-05
-2.85581767879945e-05
-1.04575394279567e-05
-2.34448162213816e-05
-3.23668066150689e-05
-3.44557195825757e-06
-2.18369362509185e-05
-1.82314206231868e-05
-2.21285719938451e-05
-3.74230539236842e-05
-4.10302292178679e-06
-1.90443580663011e-05
-2.02754004243354e-05
-2.30405502557462e-05
-1.86354675481927e-05
-1.07939951951997e-05
-2.95343265383154e-05
-3.42627804404572e-05
5.48606060005102e-06
-4.39486861871445e-06
-2.52246572538268e-05
-1.79261011145443e-05
-3.00564583872012e-05
-3.5904284068745e-05
-2.07613692642897e-05
-9.51437186948089e-06
-6.30535369195259e-06
-1.52990427392181e-05
-1.96791359878733e-05
-2.34565881306312e-05
-1.84522019424505e-05
-1.19586406699342e-05
-2.58413801419965e-05
-3.99354185661937e-06
-1.30761480185976e-05
-1.16850622280341e-05
-6.94325861742707e-06
-7.57968350673272e-06
-2.22077041184152e-05
-2.02320008555319e-05
-1.10590641025009e-05
-5.26836362839454e-06
-1.18958920795532e-05
-8.79663316455259e-06
-1.94309324550619e-05
-1.9195740677893e-05
-1.06369286544087e-05
-7.77732682949609e-08
-1.55480469351265e-05
-1.71803437044003e-05
-1.61684506634436e-05
-2.5273794453366e-05
2.29244152207177e-06
-2.37535009338084e-05
-2.90934122799875e-05
-3.27775195527392e-05
-4.55925899782484e-06
-7.81368984151448e-06
-8.85595583984417e-06
-1.79573218886619e-05
-1.19544740418455e-05
-5.74450475128474e-06
-1.79579681316863e-05
-1.92735931674624e-05
-3.33830289499957e-05
-1.09478231541922e-05
-4.49756823850694e-06
-1.45562034036571e-05
-2.17413138325088e-05
-7.15006963944789e-06
-5.91477080109063e-06
-7.5572405504004e-06
-2.38620148794757e-05
-9.522091145294e-06
-2.39856758173449e-05
-2.05127402306404e-05
-1.18926496551036e-05
-1.77744244269418e-05
-2.46657021937766e-05
-1.95020524100432e-05
-1.9569084152424e-05
-4.35136746480776e-06
-1.31951334921608e-05
-2.36511411234977e-05
-1.70720629390317e-05
-1.62990669040009e-05
-3.1591862071814e-05
-6.85273579151864e-06
-1.2307723285177e-05
-1.65552782785149e-05
-1.27810980896275e-05
-2.66242542135867e-06
-1.51588458024257e-05
-1.49169434912965e-05
-2.27314985868485e-05
-1.16987046548708e-05
-2.33265614582025e-05
-2.20995629734949e-05
-2.46070765059721e-05
-2.28201493731943e-05
-2.84480029856183e-05
-1.6188104523588e-05
-1.41367913337517e-05
-2.6649072951677e-05
-8.76490390099472e-06
-1.70732078868878e-05
-8.16244991653122e-06
-1.63159404798177e-05
-1.11983006901277e-05
-2.88924449146534e-06
-1.23600543612527e-05
-1.7245784653719e-05
4.2254823553541e-06
-1.68579614444084e-05
-1.52588302792064e-05
-1.11502827546683e-05
-2.11268264165243e-05
-2.58511048275589e-06
4.48697192171238e-07
-3.04617142673993e-05
-1.34538145856627e-05
-1.85829238444559e-05
-2.34623972101148e-05
-9.70766400955362e-06
-1.22141577720687e-05
-1.807244549812e-05
-9.82519021971907e-06
3.50246913327146e-07
5.01227964177194e-06
-7.93806961858092e-06
-1.12094695242347e-05
-1.92351740730284e-06
-1.26549936604037e-05
-2.13090401230914e-05
2.40731332513196e-06
-2.32922576371259e-07
-1.93556886289058e-05
-7.79922330968037e-06
-1.09158957984822e-05
-6.78702049785578e-06
-1.36901861302577e-05
-3.30462196555712e-05
-1.3904959799395e-05
-2.10639426196177e-05
-1.35361113680693e-05
-2.16612574550103e-05
-2.12458801190032e-05
-2.88607309041872e-05
-6.05839442300778e-06
-1.06504897484427e-05
-2.01071368844236e-05
-3.16018802593028e-05
-2.91940449940554e-05
-2.10980761800797e-05
-2.99310051449131e-06
-1.49538727272365e-05
-1.869200570344e-05
-2.30069657667628e-05
-3.58064776065317e-05
-6.06778833652601e-06
-9.78669319713459e-06
-3.68611469597286e-05
-1.03398258811302e-05
-4.47318145834474e-05
-6.47743566438453e-06
-7.14626311336859e-07
-1.19070500066232e-05
-1.48253878019171e-05
-1.97716160891013e-05
-1.40764532255074e-05
-7.32809648333261e-06
-4.26786832081444e-05
-2.33926831829181e-05
-2.65573688916444e-05
-1.82866837833349e-05
-1.28959353074096e-05
-2.01005644784472e-05
-1.19910889940501e-05
-1.88382147467892e-05
-1.41301234692545e-05
-2.74352371468609e-05
-2.06931129507675e-05
-2.09835573886415e-05
-2.38531019748922e-05
-8.77853008555955e-06
-1.56479219481435e-05
-2.11007421881093e-05
-3.0706174224326e-05
-1.7889241240294e-05
8.58438077260078e-06
-5.07906761407007e-06
-3.63722365731089e-06
-1.86446125960763e-05
-2.78938240131031e-05
-1.6841412589806e-05
-1.13813057444353e-05
-1.8904593835238e-05
-2.18730167470876e-05
-1.68482738350713e-05
-1.2847418990202e-05
-5.29301978610583e-06
-1.35906510278975e-05
-7.02751469526698e-06
2.31590215559159e-06
-1.41612257360708e-05
-2.80170251118852e-05
-2.3114389060043e-05
-2.89057790109591e-05
-2.00673827926993e-05
7.8779187284009e-06
-4.67579730902035e-07
-2.71604616367762e-05
-2.29512761497212e-05
-2.65131635769205e-05
-1.77564205073841e-05
7.9690766579253e-07
1.1593500495161e-05
-2.95593256102358e-05
-1.68138155339108e-05
-1.09506043078928e-05
-1.16785378281776e-05
-1.60871403715986e-05
-1.05464469543602e-05
-2.60279504559046e-05
-2.96913886284604e-05
-1.02618606579591e-05
-1.44515636044528e-05
-4.7256014148006e-06
-1.98275252772706e-05
-9.79862310490561e-06
-2.55998510792803e-05
-1.65571507776973e-05
-2.70808602256186e-05
-7.69601635840992e-06
-1.60406488640475e-05
-1.70140690123404e-05
-2.72578062798828e-05
-2.17660108020413e-05
-1.5307779789089e-05
-4.75224034231597e-05
-4.04322629801994e-05
-1.79267800037919e-05
-2.01695273627612e-05
-2.41856349698588e-06
-3.39388008886611e-05
-2.7040069998321e-05
-1.28098951909931e-05
-2.26844656487893e-05
-1.58712354569923e-05
-1.67903920693222e-05
-1.26065528540522e-05
-1.08307750195525e-06
1.29714838281101e-05
-3.14329930452258e-05
-5.6063027246737e-06
-8.83221012963765e-06
-1.87877001312447e-05
-3.22731229302784e-05
-1.93460239412607e-05
-3.75903439554954e-05
-2.6318480625123e-05
-1.231594839895e-05
-1.59907674225617e-05
-4.55878992536863e-06
-2.70497480250923e-05
-2.09464750285944e-05
-2.22873618309045e-05
-1.58137028583001e-05
2.84665785247081e-06
-5.41063730085178e-07
1.5638795320513e-06
-3.441866257875e-05
-1.18985607948372e-05
-1.56923908978194e-05
-1.44637879853098e-05
1.72948615411081e-06
-2.13510570088901e-05
-2.59571428942301e-05
-2.77560812840684e-05
-7.54439774441071e-06
-1.76285487840087e-05
-1.69763126644128e-05
-1.39852468796055e-05
-1.71431363400069e-05
-2.03492274470485e-05
-1.34929299923257e-05
-1.4206313683564e-05
-1.33197867937536e-06
-2.14841021910667e-05
-1.9644982596896e-05
-1.03788938539589e-05
-1.443776752672e-05
-6.74313818289043e-06
9.86203512891633e-06
-1.30297962055566e-05
-2.48804841527009e-05
-1.45112947635413e-05
-6.1906707082301e-06
-4.87951910474531e-06
2.61073453817407e-06
-9.105014756566e-06
-1.06459268901849e-05
5.45460166214868e-06
-2.81328477102772e-05
-1.01526031186402e-05
-2.13997408508034e-05
-2.95557589520521e-05
-2.77126981090219e-05
-2.13151428965337e-05
-1.29686610655626e-05
-3.19121215634853e-05
-1.72907995389189e-05
-2.91284608348927e-06
-2.31737064528527e-05
-2.18425091182503e-05
-2.23948804312018e-05
2.36221649287503e-06
-1.17493632099442e-06
-1.00418172135424e-05
-1.19551595879874e-05
-1.63742762521714e-05
-2.96863649478313e-05
-2.15898213866713e-06
-1.44086441462548e-05
-1.5969731447495e-05
-2.71412273567207e-05
-2.03383483821148e-05
-3.1865000027257e-06
-2.49287460911704e-05
-3.73825400882073e-05
-1.53703713787602e-05
-3.68492698122272e-05
-3.1058750322043e-05
-1.26079277494682e-05
-5.62880926090741e-06
-2.31878433871935e-05
-1.90244879105709e-05
-1.88108805684063e-05
-2.19345044761461e-05
-2.45955667163449e-05
-1.18767548586183e-05
-6.67941459999112e-06
-1.39499574230661e-05
-2.31436381238152e-05
-1.52749110906985e-05
-1.9929519445759e-05
-2.1709509863708e-05
-1.02125931383699e-05
-2.7492447666716e-05
-2.4262259457467e-05
-7.89233535655438e-06
-1.97337591388786e-05
-2.12481165758674e-05
-6.36168867394869e-06
-8.67752370591877e-06
-8.72938781894469e-06
-1.34110762234792e-05
-8.23558973217634e-06
-9.38532893921048e-06
5.34643364850113e-06
-2.82265568014438e-05
-1.75765583535284e-05
-3.72297990865553e-05
-2.25075954913214e-05
-1.28085469927683e-05
-1.19733919648795e-05
-1.88051814504973e-05
-1.20725889901747e-05
-2.45998528154444e-05
-2.68647078370185e-07
-1.00595824149544e-05
-1.7715271160717e-05
-1.26058506486719e-05
-6.55064263881198e-06
-8.53427323206706e-06
2.82943420531376e-06
-2.75480931371628e-06
1.57064855647023e-06
-2.74514833578172e-06
-1.83416019653802e-06
-2.25227864218456e-05
9.19096162958737e-06
-1.14196889849329e-05
-2.87861822712166e-05
-2.89265561264742e-05
-2.98825626117663e-05
-8.97416919953936e-06
-1.39930370063812e-05
-1.67340282206994e-05
4.48144277174955e-06
-1.81322876212497e-05
-2.44792269780911e-05
-1.97906301354551e-05
-2.22181036821242e-05
-1.59001242690533e-05
-3.30754888671165e-05
-8.36086878553752e-06
-1.64412388284227e-06
-1.90510430477107e-05
-1.50627359927779e-06
-1.0185400768233e-05
-3.59291525566267e-05
-9.44649972131197e-06
-2.78025455145287e-05
-2.42239264813609e-05
-2.17216610039715e-05
-2.06152123470543e-06
-1.68427776158315e-05
-1.49406872119969e-05
-3.35530802492094e-05
-1.30044999596651e-05
-1.4024677449233e-05
-2.96272546870184e-05
-2.43319763047576e-05
-1.25636206533375e-05
-2.35977253141015e-05
-2.19176472789575e-05
-1.52754406933235e-05
-3.19648273123605e-05
-1.30243100597816e-05
-1.64220855689237e-05
-1.6045503822632e-05
-3.25102101372648e-05
-9.21524271326618e-07
-1.35061320590517e-05
-7.84438971141861e-06
-9.77635370350842e-06
-1.02773290911274e-06
-1.57609171874742e-05
-8.48772372523517e-06
-2.65410550734565e-05
-8.12945248961688e-06
-3.08491563092128e-05
-3.38278364750493e-05
-1.86580979415726e-05
-1.47823194703045e-05
-4.98320664449094e-06
5.58044059317458e-06
-2.46749924018616e-05
-8.80309453794323e-06
-1.48571628106603e-05
-6.39010453471039e-06
-1.11932499478989e-05
-2.18191256133555e-05
-8.88398948480997e-07
-1.04774174052039e-05
-2.4134053407909e-05
6.9336145379814e-06
-2.22676776733585e-05
-1.53574413099013e-05
2.69626782562316e-06
-1.7577485402059e-06
-1.90143790128262e-05
5.34108866797132e-07
-1.219485942716e-05
-3.20203601136104e-06
-5.84270618646236e-06
-1.24222955845184e-05
-1.57591604310376e-05
-2.21223419221803e-05
-1.74942582443478e-05
-1.28080054853935e-05
-1.60494926633773e-05
-1.41101259141321e-05
-3.79082103136098e-05
-2.00673012284006e-05
-2.78155218920796e-05
-6.26249595760549e-06
-2.14759069644012e-05
-1.42057904714396e-05
-6.82454481451453e-06
-1.91999065125477e-05
-3.35251432339051e-05
-1.80252475271354e-05
-9.96049487593389e-06
-2.11062772644357e-05
-1.4366376011417e-05
-8.96811800570276e-06
-1.00171199132083e-05
-4.68959740255624e-06
-3.52833840235179e-05
-2.45289197863608e-05
-1.54635356621394e-05
-1.41929993735928e-05
-1.40006433387693e-05
-6.99728529319478e-06
-1.30525650913294e-05
-2.69193876245926e-05
-1.4320506271343e-05
-3.16190339469333e-05
-1.95446970148013e-05
-2.58077244764807e-05
-3.41074717062028e-05
-1.55369380017999e-05
-2.77250401781835e-05
-2.53195345717008e-05
-3.49412122248682e-05
-1.63753714789561e-05
-1.52708660826596e-05
-2.60648502474405e-05
-2.12779305992833e-05
1.30780313295741e-06
-2.79433775664632e-05
-2.46852760313193e-05
-1.12593704046432e-05
-1.49395393343898e-05
-1.92731810480758e-05
-3.68383874882421e-05
-1.35371915006639e-05
-2.22659238008352e-05
-1.07700552822889e-05
-1.6407535048494e-06
-3.55410650191861e-06
-1.19395523676389e-05
-3.16615111745125e-05
-8.59930871989525e-06
-2.82561957435055e-05
-7.33637772206991e-06
-9.29402950538807e-06
-1.25974577934202e-05
-3.25960395996001e-06
-3.59837814651491e-06
8.75276625109606e-06
-1.9757653540797e-06
3.53914059088749e-06
-2.36720904556348e-05
-1.53307795522671e-05
-9.47490429326846e-06
-4.65302071617543e-06
-5.88321545703549e-06
-7.90453454771328e-06
-1.63516356295691e-05
2.17903687071247e-06
-8.66948997437743e-06
-1.46519502811631e-05
-1.13822022567176e-05
-2.0724687464542e-05
-3.02828628721101e-05
-3.01760476888672e-05
-8.6174531096935e-06
-1.52707721511055e-05
-5.79922770564916e-06
-1.73556033560836e-05
-2.48876699046901e-05
-2.19574967191352e-06
-1.68077311016999e-05
-1.59418637304991e-05
-1.89019812979834e-05
-2.79368016488107e-05
-1.98183045634932e-05
-1.45674294497121e-05
-1.8989088696893e-05
-2.48592157846867e-05
-1.44659832316821e-05
-2.03054570279706e-05
-1.12671533537474e-05
-1.16793003434108e-05
-2.24569103793256e-05
-1.96824422248154e-05
-9.02267312859511e-06
-2.96828702051278e-05
-2.37411740960893e-05
-3.62118760696369e-05
-3.57167965904043e-05
-1.34565426369971e-05
-1.92670226735852e-05
-2.67150751176037e-05
3.51276435803166e-07
-1.43594349302854e-05
-2.1532421321201e-05
-2.38740029977655e-06
-7.28974138948162e-06
-1.21492767682946e-05
-3.28646116069965e-05
-2.64626216072866e-05
-1.94632976546151e-06
-1.51908556245177e-05
-2.01964737407332e-05
-1.35105431498165e-05
-1.3726060095652e-05
-1.05786323767209e-05
-2.00647449185907e-05
-1.27076584718757e-05
-1.07782152075303e-05
-1.48223057566862e-05
-8.39640812360865e-06
-2.39952344099679e-05
-7.44716737665397e-06
-1.34198915697146e-05
-1.82432696103457e-05
-1.78341929469514e-05
-6.51904353600757e-06
-3.83017709883266e-06
1.47345849305606e-06
7.19733632120201e-06
3.26018133100646e-07
-6.8569056743946e-06
-6.36605932901877e-06
-8.15752702765992e-06
-3.72354124450613e-05
-2.19412496414112e-05
-1.71938741587259e-05
-3.74512637454809e-06
-8.73326158264911e-06
-2.66495413103397e-05
-1.54131929862592e-05
-1.74712700051487e-05
-1.61718459318731e-05
-1.23231530914897e-05
-4.48868038562786e-06
-1.53556847574498e-05
2.64713211037383e-06
-1.25589523596441e-05
-1.70123169222865e-05
-5.54074942917705e-06
-2.35630657872714e-05
-2.21158168325323e-05
-1.27595154556196e-05
-1.44165665664012e-05
-3.17843706518263e-06
-3.55387492214303e-05
1.47926404384688e-06
-1.19779700422789e-05
-1.6701611852618e-05
-1.92464196249853e-05
-1.33947371865391e-05
-8.26682512696483e-06
-4.03083948561407e-06
-2.40531249570214e-05
-1.72435584273602e-05
-4.18051658345699e-06
-1.43441018798406e-05
-2.04950060762792e-05
-1.82884476394906e-05
-1.5977124345835e-05
-1.36313487455023e-05
-6.12819826298806e-07
-2.01217381084301e-05
-7.39619465950277e-06
-2.49820808298926e-05
-3.15470244579891e-05
-1.29001926897308e-05
-2.13387919707419e-05
-2.68665811439658e-05
-1.46986717339177e-05
-6.9735401522938e-06
-1.27853946803688e-05
-6.48866985090265e-06
-1.35526317979845e-05
-2.15093704598256e-05
-2.51159313034778e-05
-3.19693521714082e-05
-9.92305865652932e-06
-4.64792341539521e-06
-2.01136287555703e-05
-2.16989543136622e-05
-2.0736086149547e-05
-7.20203879667024e-06
-4.23607249600873e-05
-1.35246514147967e-05
-1.25013330853538e-05
-4.18997726777577e-06
-5.5726496217639e-06
-1.98762469930585e-05
-1.46501067161696e-05
-2.03074216136233e-05
-1.61779039449048e-06
-3.45497411168246e-06
-5.85140564344721e-06
-8.88701926053073e-06
-5.6261040901241e-06
-1.83582727096386e-05
1.28166925220126e-06
-3.32105361157745e-05
5.82697599961606e-06
-9.44777224090019e-06
-2.00679660997501e-05
-1.85124060549246e-05
-9.99148427744974e-06
-3.00026655669284e-05
-2.60842979091528e-05
-9.83482334053019e-06
-1.66002913610151e-05
-8.42986434301632e-06
-8.00483844755953e-06
-1.75726100606601e-05
-7.63817098954678e-06
-5.41176819597257e-06
-3.12811774690908e-05
1.66431167924086e-06
-1.89483499721852e-05
-4.81619436125994e-06
-1.61566054764735e-05
-2.26938300900953e-05
-2.57482873134681e-05
1.95813543986723e-06
-6.30050790266773e-06
-1.12241205834743e-05
-9.58371774332929e-06
-1.17555608360193e-05
-2.15687646257052e-05
-8.44035871891982e-06
-2.04451880109702e-06
-1.32149311254512e-05
-1.39167724949241e-05
-2.43827309614665e-05
-1.61967390209806e-05
-5.08742935233419e-06
-1.88413795728588e-05
-3.16442633127813e-05
-3.55624505206184e-05
-9.28378081069789e-06
9.78446771320097e-07
-1.00375493706115e-05
-2.99221563171908e-05
-1.45857891760449e-06
-1.42061240165181e-05
-2.73985717993947e-05
-1.67741425585007e-05
-4.08784661785467e-05
-1.43376109870275e-05
-1.49506648983612e-05
-3.55596502239804e-05
-1.83993527181709e-05
-3.75027325082441e-05
-1.84190258092772e-05
-2.48650017998184e-05
-2.29698458385902e-05
5.85853572151275e-06
-1.08046525441367e-05
-2.28420170117003e-05
-2.78844075170116e-05
-2.05531100737786e-05
-2.52700244388227e-05
-2.63305474283521e-05
-4.15981227601187e-05
-1.01808687287189e-05
-2.93475117595934e-05
-1.05676961351135e-07
-2.10144481184764e-05
-2.81892949230751e-05
-3.85851661924699e-05
-2.13050311684878e-06
-2.1761102397964e-05
-2.94674345699851e-05
-2.1987181215559e-05
-1.87662510693892e-05
-1.38451539053538e-05
-7.99596343747505e-06
-4.16392741024382e-06
-1.96032267671753e-05
-5.73186205334622e-06
-1.7200678771153e-05
-1.97589193179506e-05
-1.73811657591442e-05
-1.40215181097319e-05
-2.43497421687641e-05
-1.08648828635944e-05
-1.23298585785291e-05
-3.19858817675245e-05
-1.88461918737709e-05
-3.88916734063024e-06
9.03773305467214e-06
1.22414767177401e-05
-1.64183464992065e-05
-2.83022442599382e-05
-1.27505998173391e-05
-6.82552164159964e-06
-5.89629476131801e-06
-1.86277457197681e-05
-1.67401013529848e-05
-3.69741830250278e-06
-1.58168479295783e-05
-3.85521366433814e-06
-2.77867778668923e-06
-5.91166727880038e-06
-2.36033426340093e-05
-1.87264059447944e-05
-1.61306324080977e-06
-1.43612733565756e-05
-9.49160044203362e-06
-3.48784175430172e-05
-5.40083507588987e-06
-1.48645758348618e-05
-2.34059338909552e-05
-1.40571036731234e-05
-2.22560867677213e-05
-1.32642080200497e-05
-6.99208696891922e-06
-3.59251606383248e-05
-1.03903677753104e-05
-1.95113414359291e-05
-1.84039451886631e-05
-2.30404713629367e-05
-7.94479626812203e-06
-2.55317528530954e-05
-6.90474910748746e-06
-1.21691483509317e-06
-6.02093049058849e-06
-1.82463314513907e-05
-3.76008257408538e-05
-1.90306798192778e-05
-2.54343149303515e-05
-1.53633943477129e-05
-1.29147737361345e-05
-1.34844139440981e-05
-1.63428958727013e-05
-1.97267092259051e-05
-3.15721663757362e-05
-3.28056973615282e-05
-2.10962060221132e-05
-1.45001671680893e-05
-1.79600406800842e-05
-2.70897679748176e-05
-1.18678876225652e-05
-1.5034643088153e-05
-7.54905789987069e-06
-1.1185827214942e-05
-1.83040475644137e-05
-2.48819508305922e-05
-2.17031392926047e-05
-1.93803696172032e-05
-1.34550200887023e-05
3.69831227811423e-06
-8.23130681934666e-06
-1.68769619850198e-05
-5.88748761878593e-06
-1.2758231303621e-05
-2.80793907995603e-05
-2.50451189063305e-05
-1.39484616568456e-05
-1.95533317761616e-05
-1.44904768501814e-05
-2.38951639671627e-05
-1.49007972778286e-05
-1.66117977175971e-05
-2.28394056020672e-05
-1.33626245871647e-05
-5.4566465010064e-06
-1.99168071790257e-05
-3.00051186159195e-07
3.20523523493055e-06
-2.36375183974601e-05
-3.3302872584625e-05
-1.87444643420504e-06
-1.39165023330232e-05
-1.61460456456206e-05
-1.10877030614307e-05
-1.69421398627098e-06
-1.39404021183448e-07
-9.1348733095075e-06
-6.94501833509798e-07
-2.33052368640371e-06
-4.50731112901058e-07
-9.20221304171723e-06
-1.25106388940015e-05
-2.23188562350128e-06
-2.00014849423542e-05
-2.19734695225763e-05
-2.17162796656829e-05
-1.11912693036013e-05
-2.02940450063442e-05
-1.78006136950559e-05
-1.73657088308383e-05
-1.64618544344931e-05
-1.76971110031125e-05
-2.76559351992728e-05
-1.81828449672659e-05
-2.56250542354972e-05
-1.98781252233244e-05
-2.39295293655136e-05
-1.45608732718662e-05
-1.11374151914921e-05
-1.54129341483976e-05
-2.26043394636798e-05
-3.3511060889329e-05
-1.84195259859085e-05
-1.15172283477145e-05
-2.99820870844257e-05
-2.36782957610001e-05
-2.84596309818514e-05
-1.27485788740353e-05
-1.57127879314613e-05
-2.55326233690187e-05
-3.23085451615352e-05
-8.49124083403517e-06
-1.14121000068376e-05
-2.07700891987792e-05
-1.69960508546158e-05
-2.11359449409798e-05
-2.58712144949735e-05
-2.76214720069748e-06
-1.72718703503182e-05
-1.85149907192627e-05
-1.84763154971572e-05
-2.20319782277759e-05
-4.73813812235489e-05
-5.0717254703916e-06
-1.10218097341345e-05
-1.33419966672535e-05
-9.45902443278966e-06
-6.90537199044479e-06
-2.47895776788015e-05
-1.31541588925629e-05
-1.17597082936457e-06
-7.69835198188139e-06
-1.40516393716466e-05
6.79472779393635e-06
-1.92713755032128e-05
-1.18481943394145e-05
-9.95589601181661e-06
-3.17990027062671e-06
-3.13181941013715e-05
-2.03806349482541e-05
-2.68678229880968e-05
-6.44977252294352e-06
-8.75709896068382e-06
-9.73152082332391e-06
-1.69218902415966e-05
-2.28987328827203e-06
-2.21757661900923e-05
-3.40668386805998e-06
-1.32826601559861e-05
-3.56532043066974e-06
-5.37784791837563e-06
-1.25239202078298e-05
-1.04963118816382e-05
-7.05853162150437e-06
-1.80927068264384e-05
-1.42429371483489e-05
-1.65535215767173e-05
-3.11371197605096e-05
-1.14097869334425e-05
-2.09166621635446e-05
-1.25644443796985e-06
-1.88309185972791e-05
9.74989118571935e-06
-1.87220318154243e-05
-5.20050855070581e-06
-2.35444507615926e-06
-1.12693703500718e-05
-2.75846554135474e-05
-2.48928883182968e-05
-7.91724043303837e-06
-1.30175337201938e-05
-1.37721789298921e-05
-2.74725239832563e-05
-3.57494380069033e-05
-3.09231059486055e-05
-1.0753643447006e-05
-1.32316258725754e-05
-2.53783683403293e-05
-7.26762039320625e-06
-1.22704636093111e-06
-3.21063019664483e-05
-8.56964155400773e-06
-8.96445650619993e-06
-1.40255194233508e-05
-3.04997279503482e-05
-1.5620454587444e-05
-2.66189669975184e-05
-2.64079207675763e-05
-8.35491666225236e-06
-7.7545223596242e-06
-2.42700708657813e-05
-4.63385834074813e-06
-3.54244702626004e-05
-1.57551388779245e-05
-9.53552780761668e-06
-1.68036167175199e-05
-2.07598031939574e-05
3.4746873077929e-07
-2.40638629151432e-05
-6.7058175358924e-06
-2.0683834334137e-05
-1.57233581975649e-05
-1.32231675861162e-05
-1.94518587847413e-05
-1.52712030272089e-05
-4.17202824023544e-06
-2.7044599691419e-05
-3.05479038904508e-05
-1.86911823155006e-05
-2.99076620753104e-05
-1.34504148531646e-05
-2.27725612728459e-05
-1.84708870716036e-05
5.71685107598502e-06
-1.36233992576074e-05
-6.02589856047701e-06
2.39549460901323e-06
-1.15470392002693e-05
-1.56941708677948e-05
-5.12833487206023e-06
-1.23168165113943e-05
-1.16122348961015e-05
-1.73240363467462e-05
-1.82655088803627e-05
-1.03272761746994e-05
-1.44527185946136e-06
-9.7845771720185e-06
-5.57618780323244e-06
-6.42050048406772e-06
-5.43245354127137e-06
-3.93169747179888e-06
4.92164304662267e-06
-1.90954390422682e-05
-6.28232685418512e-06
-2.44647111915363e-05
-7.97664090475929e-06
3.40765680315037e-06
-2.97274305555254e-05
-2.9312459165128e-05
-1.42348664419917e-05
3.84275082347102e-07
-9.1468259728297e-06
-2.46012606544351e-05
-9.6054150036347e-06
-1.13477178534977e-05
-5.40003281629565e-06
-1.0883991077327e-05
-7.51333628883304e-06
-1.21746249941975e-05
-1.58482825811786e-05
-2.15856699917021e-05
-3.1434594442402e-05
-8.27981318272405e-06
-1.76042162479599e-05
-1.15607592394267e-05
-1.42208053988996e-05
-1.35348412601616e-05
-2.87014970343027e-06
-1.5978183249798e-05
-1.692884514495e-05
2.98996740267937e-06
-1.6420237590846e-05
-1.49560862791253e-05
-3.04877792809515e-05
-3.42259025994009e-05
-2.85179907084844e-05
-1.93398174739319e-05
-2.58186008882276e-05
-1.88157574104397e-06
-1.06153249249992e-05
-2.47876730595495e-05
-1.62999581403319e-05
-4.7932261443169e-06
-2.79128895052016e-05
-1.87676053289731e-05
-2.01076652913827e-05
-1.95351555245566e-05
-1.48083562838205e-05
-4.32663772040487e-05
-1.73794791526125e-05
-1.64123016673403e-05
-1.98727694878822e-05
-6.3459231972764e-06
-1.17056645844264e-05
-4.03459211458405e-05
-2.24301208673338e-05
-2.34860872025264e-05
-4.59651030906788e-06
-1.26935595855898e-05
-8.54441872174197e-06
-2.6598027627853e-05
-6.33688013356389e-06
-2.45466483769692e-05
-8.61657384539002e-06
-2.34595640401319e-05
-3.5731781649012e-05
-4.56920778256909e-06
-2.36938561051064e-05
-2.86608993709321e-05
-3.51936694352134e-05
-3.31455212862331e-05
-6.04033400522595e-06
-1.06329653908166e-05
-9.98798702245729e-06
-5.20669382859478e-06
2.46789857213326e-06
-9.46160374452443e-06
-1.2174840344361e-05
-1.17955891155003e-05
-1.29988124419589e-05
-1.53357355794793e-05
-1.68423138131513e-05
-2.53643509930744e-05
-1.28052182553657e-05
-1.99886966567755e-05
-1.9544693261263e-05
-7.87443691589578e-06
-6.80625924444596e-06
-1.26407115083599e-05
8.56107763295525e-07
-1.64070161476925e-05
-6.83068653089442e-06
-1.88312035069928e-05
-3.55764680540534e-05
-1.58199514332036e-07
1.2372162125755e-06
-5.83891202475575e-06
-2.72874945730107e-06
-5.02726175476116e-06
5.4209331315453e-06
-2.09230120513174e-05
-3.63015891592421e-05
-1.58985529332809e-05
-1.52966215313646e-05
4.16522125526924e-06
-2.33955522201005e-05
-1.47811961503105e-05
-2.39927915429873e-05
-3.2415086341529e-05
-1.039751663483e-05
-4.45078162897242e-06
-1.33266135574904e-05
-2.32472026732347e-05
-1.85595281322017e-05
-1.70594982391785e-05
-1.29182173159912e-05
-3.54771793272924e-05
-1.83548875070342e-05
-2.54352410104837e-05
-8.18571499924017e-06
-5.01014960614838e-06
-2.80117661747877e-05
-3.75012749275823e-05
-1.81454672095844e-05
-2.47012502364299e-05
-1.47740512111957e-05
9.8667506754639e-06
-1.9878114753894e-05
-1.04760856396525e-05
-3.89006494975999e-05
-2.78426463955272e-05
-9.35248464223808e-06
-2.03151566476466e-05
-1.24034207122034e-05
-6.88096874238694e-06
-1.93252705950351e-05
-6.6542445065152e-06
-1.54680202996503e-05
-2.99779988603148e-05
-1.0852465398632e-05
-8.8178974755535e-06
6.92729137829077e-06
-2.11979115830385e-05
-2.61010413254532e-05
-2.56015069150478e-05
-1.99220239777218e-05
-1.32017636134771e-05
-6.60670775094348e-06
-2.32411276956119e-05
-2.73380754879102e-05
-1.74501895493939e-05
-1.61398439344245e-06
3.93608625125588e-06
-2.3090884717544e-05
-2.1570281988387e-05
-2.0499204983006e-05
-8.06756035952845e-07
-1.05104566074657e-05
-2.14897839206816e-05
1.24997175134461e-06
-1.72014039467476e-05
-1.52279780613694e-05
-7.49767863422296e-06
-1.11364514380751e-05
-2.07090198051419e-05
-6.71987098340359e-06
-3.35998837360876e-06
-6.67983221440507e-06
-1.7919798838537e-05
-8.55814741098826e-06
-2.02688877832683e-05
-2.73224175433009e-05
-1.41691568405664e-05
-1.05836635494646e-05
-9.30183790427302e-06
-3.17309704477222e-05
-1.11079476332413e-05
9.25488490993199e-06
-2.64369249261933e-05
-2.32540677763639e-05
-2.481371121498e-05
-2.43739153697488e-05
-9.8735196734812e-06
-3.31368131634194e-05
-2.33083059916897e-05
-1.79963988703374e-05
-3.51746179779829e-05
-2.15560869885948e-05
-6.80613014319903e-06
-5.46466701351628e-06
-1.43341372326374e-05
-2.51861969547216e-05
-1.29865469524544e-05
-3.68207798447978e-05
-3.66547082971943e-05
-1.50257086883099e-05
-3.21121530410265e-05
-2.58523163546513e-05
-1.11211198408263e-05
-2.85325828154897e-06
-2.87773366352244e-05
-2.03932998567744e-05
-2.92527242558672e-05
-2.16279368246792e-05
-1.83772168274165e-05
-2.98567010836428e-05
-4.89267667265304e-06
-1.7396003752436e-05
-2.21323991646581e-05
-2.70033800515235e-05
-3.15897181857655e-05
-2.13418720992235e-05
-1.92401604415568e-05
-2.10676664109223e-05
-1.10268898849016e-05
-1.04084038743866e-05
-2.11845613652843e-05
-1.90925661576536e-05
-2.28975313151687e-05
-1.54381612787398e-05
-1.91514673155265e-05
-2.91903553448782e-05
-1.75053755113834e-05
-2.9927132510723e-05
-1.16843437934951e-05
-2.28581627309848e-05
-1.01596478733519e-05
-3.23572056410292e-05
-7.45686302822472e-06
-2.35820253305393e-05
-2.73656682174259e-05
2.59130518710574e-08
-1.81186855810274e-05
-1.51185784774578e-05
-2.73519330249093e-05
-1.64000349056639e-05
-3.1757272863644e-06
4.40034770855939e-06
9.94299184661179e-06
-5.75325178879291e-06
-1.40532445635519e-05
-1.15074899033276e-05
-1.85356481312368e-05
-8.57335301529827e-06
-4.29136929203387e-05
1.70006940209092e-06
-6.86434882379854e-06
-1.20972845874777e-06
-1.17983721854635e-05
-7.97741741555719e-07
3.05084145009431e-06
-7.49543882508304e-06
-1.94786541673039e-05
9.00446031231212e-06
-1.67536651841436e-05
-1.74197695199642e-05
-1.54848321325165e-05
-1.29980794800389e-05
-1.22565962389043e-05
-6.91454143838428e-06
-7.72856954642388e-06
-5.73364340143422e-06
-1.02074946890744e-05
-1.34493795235362e-05
-2.02273082063708e-05
-4.76979262093968e-06
-8.26580500170029e-06
-2.09821879514793e-05
-4.59952173571852e-06
-2.64161646275518e-06
-2.00094127142017e-05
-9.68601326209534e-06
-1.52770554999706e-05
-3.10118924548802e-05
-1.11271465471575e-05
-3.26664159188293e-05
-1.66420400403191e-05
-4.00993868103081e-05
-2.70257291773552e-05
-2.19412024678599e-05
-1.45128220154824e-05
-3.2436923981294e-05
-1.27982912693624e-05
-1.21740633680664e-05
-1.24714524223367e-05
-2.17523822771704e-05
-1.66374058163023e-05
3.50992045585659e-06
-1.15971680235654e-05
-1.36484479519658e-05
-2.92673670768704e-05
-1.86214469324297e-05
-2.21712384997083e-05
-1.39666526751655e-05
-8.70157297479489e-06
-2.73511084920013e-05
-3.19477373112749e-05
-6.62488664201833e-06
-8.76572994509251e-06
-1.21136540025899e-05
-1.1169314415159e-05
-3.11855356442559e-05
-3.00822479578892e-05
-1.7345169226747e-05
-1.51093184271008e-05
-1.68374485751966e-05
-8.16377010174829e-06
-7.25907347328531e-06
-3.25168740207895e-05
-2.89024775355994e-05
-1.01365028985368e-05
-3.35014366638365e-06
-1.11724382362973e-05
-1.37217260077861e-05
-1.28993415746332e-05
-5.41023855807264e-06
-7.04264654646609e-06
-1.44218267284919e-05
1.96670196530903e-06
-2.3483158166312e-05
-7.76868884211749e-06
-1.21020685172849e-05
-2.16011351223524e-05
-7.86957757645364e-08
-1.02511240807077e-05
-1.42603249800369e-05
-1.33998612618838e-05
-1.17469656096431e-05
-4.6448206847336e-06
-6.58950834411874e-06
-1.22727554058381e-05
-8.80199895601796e-06
-1.29455297043157e-06
-1.98358180279021e-05
-1.37419513321337e-05
-2.44076991879337e-05
-9.5237774734048e-06
6.68676898401623e-06
-2.68629479491694e-05
-2.42347359446593e-05
-4.1079816801128e-06
-2.45655456021225e-05
-1.65829319528449e-05
-1.7456387597057e-05
-1.88836460423799e-05
-1.51089165915154e-05
-2.50551869294324e-05
-2.00660106042522e-05
-1.45568836502854e-05
-1.75132969777222e-05
1.22970053531794e-07
-2.2346566003477e-05
-1.2030078127964e-05
-1.90670198924501e-05
-1.95754817442991e-05
-2.30501284370062e-05
-4.30724660618839e-06
-2.68602916295767e-05
-1.29625098158952e-05
-1.31110296844331e-05
-6.1169550256458e-06
-3.55202548115076e-05
-8.66002360212301e-06
-1.44811232414343e-05
-7.96378600314303e-06
-1.79257206843414e-05
-7.60673974630276e-06
-1.43774684582921e-05
-1.11605986708878e-05
-3.13844916420224e-06
-1.23673378502886e-05
-1.56979408057028e-05
-2.54362444170834e-05
-1.24065915944221e-05
-3.09827762927587e-05
-2.147930562595e-05
-2.41588103965989e-05
-2.31188316689599e-05
-1.99559266392159e-05
-2.58737627866422e-05
-1.86447497207229e-06
-1.3637330831122e-06
-1.34224499353458e-05
-2.64913178994133e-05
-1.1094971586174e-05
-1.08264046597821e-05
-1.52272501071087e-05
-1.79703298844554e-05
-1.09385609182181e-05
-1.0384722390839e-05
-2.87979436850397e-05
-1.88740994873623e-05
-1.11315462465352e-05
4.23562387135388e-06
-2.44573237035145e-07
-9.65574854494e-06
-1.50989817957551e-05
-2.27471108464303e-05
-3.34341463305105e-05
-2.61704212134409e-05
-1.97956397198699e-05
-2.53358630656381e-05
-1.0555654271902e-05
-3.28492547144618e-05
-2.10939419467379e-05
-7.16192698728904e-07
-1.89502317268455e-05
-1.63283729093833e-05
4.46842158103178e-06
-3.3769068727124e-06
5.49447610219747e-06
-9.61849138303403e-08
-2.5538099308182e-05
-3.32655024051778e-06
-2.31929530529416e-05
-6.18197418111289e-06
-2.10027966692794e-05
3.2096395799974e-06
-1.9965501034057e-05
-2.65201785191191e-05
-6.99161830858386e-07
-4.4490212567294e-06
-2.58903087315026e-05
-1.36324676711972e-05
-1.3447664164785e-05
-2.27994847280798e-05
3.75954292380839e-06
-1.21609820507615e-06
-1.96348598379538e-05
-1.71340290053756e-05
-2.93513180587266e-05
-3.08523572637305e-05
-1.33292630341862e-05
-2.41487133785822e-05
-2.57032272222577e-05
-3.50370943990866e-05
-1.18569647555287e-05
-1.7863445119515e-05
-2.89260470672084e-05
-1.29096786300062e-05
-2.56088144926746e-05
-1.36679035819425e-05
-3.57164883294451e-05
-1.83884820637545e-05
-1.03536815181399e-05
-2.47088190061434e-05
-1.41063361358789e-05
-9.98355185856446e-06
-1.72681467470925e-05
-4.86293098735702e-06
-2.12530221296224e-05
-7.68218344001405e-06
-2.53499644087197e-05
-2.06243650930418e-05
-2.52340661997904e-05
-2.24161347534448e-05
-9.16153362207506e-06
-3.15814189563424e-05
-5.18902422614719e-06
-1.73122743974197e-05
-1.22636541960271e-05
-2.79800689397017e-05
-3.15237644138178e-05
-2.11508286219576e-05
-1.87814965096642e-05
-1.02007883397469e-05
-1.57516807795173e-05
-5.87502767313337e-06
-1.83643379296853e-05
-2.64935876182284e-05
-1.53890101318676e-05
-1.59714735500266e-05
-1.75676842135829e-05
-5.94516788552613e-06
-8.66506814728638e-06
-1.88631335038767e-05
-1.29242130425718e-05
-1.50784139091746e-05
-1.70362622792039e-05
-2.87312271797705e-05
-1.1176124417276e-05
9.83174718124484e-06
-6.12847063335347e-06
-2.15943962720477e-05
-1.68005981457458e-05
-2.17173106020098e-05
-1.6160150674568e-05
-2.56889835261118e-06
-8.09432044229156e-06
-2.35232483645062e-05
-2.3089808569962e-05
2.30629605797906e-06
-7.51944054030166e-06
-2.17252791786821e-05
-1.10438469480563e-05
-1.11925464092141e-05
-1.79285354855765e-05
1.38384991200823e-06
-9.44022579105378e-06
-1.0240976618402e-05
-4.71192872465182e-06
-2.6553920021763e-05
-4.17251677075878e-06
-2.86810357332e-05
-3.11599627720912e-05
-1.17429072834784e-05
-2.30839668021989e-05
-5.37206136844572e-06
-1.82778512064776e-05
5.76184439001384e-06
-1.50897864389534e-05
-2.70300690272445e-05
7.98497982701891e-06
-1.24734027202713e-05
-2.45295892298205e-05
-1.39013844916578e-05
-2.79728893601086e-05
-1.28445965653523e-05
-3.26435111939662e-05
-1.02082959772876e-05
-2.9620135518268e-05
-1.55667713876958e-05
-1.17800414923984e-05
-2.56977478827683e-05
-3.51940902175339e-05
-2.3428851990489e-05
1.34171820850068e-06
-2.62080316702434e-05
-3.60376515930036e-05
-1.90707832101553e-05
-2.36599434467069e-05
-2.71836410901078e-05
-3.57929737339659e-05
-2.63741279340672e-05
-1.142674655108e-05
-3.81935776710705e-05
-1.79033516690771e-05
-9.60016075131839e-06
-1.34221034931041e-05
-6.99062072280528e-06
-1.38937014610687e-05
-1.07849062654526e-05
-1.34956132092529e-05
-2.41920128196623e-05
-8.71907628020895e-06
-2.79143546189574e-05
-3.75716422667188e-06
-1.68960572122579e-05
-3.2740797908425e-05
-8.54306422725736e-06
-1.47282617191893e-05
-7.00361244270963e-06
-2.85940304663527e-05
-1.38914114415396e-05
-4.39667939055613e-06
-1.51719419738728e-05
-1.24830307564125e-06
-2.66455009408587e-06
-1.50658951580781e-05
-9.66558331881256e-06
-3.85607411293366e-05
6.02969840058282e-07
-3.16756483255775e-06
-1.78328141536795e-05
-1.01337294497972e-06
-1.45210437204504e-05
1.13493508411323e-05
-1.7969387575482e-05
-1.88623767394448e-05
4.79868312403876e-07
-1.29182456182983e-05
-1.93999341622714e-05
-2.3713432478998e-06
-1.19534020997747e-05
-6.23611169683983e-06
-2.31524276772756e-05
-4.44733207603232e-06
-2.06297845771784e-05
-2.20520609155194e-05
-1.79810242233711e-05
-3.56384365542116e-05
-1.66571593526044e-05
-5.47636693274714e-06
-1.85911042124132e-05
-1.15795958424825e-05
-1.6389790562514e-05
-1.26491816977173e-05
-1.85410589403947e-05
-6.89756935890222e-06
5.28774413365835e-06
-1.66494792624099e-05
-1.79769178247089e-05
-7.43127772920048e-06
-2.61764133253627e-05
-2.5556700361907e-05
-2.17512754099361e-05
-1.62939804056263e-05
-1.53427146893491e-05
-1.34496660191215e-05
-5.25720043235011e-06
-1.26866101490321e-05
-2.22369440768795e-05
-2.298116656531e-05
-5.72064804575419e-06
-2.05976997001597e-05
-1.8269559747431e-05
-3.17127713027936e-05
-3.03839586986768e-05
-2.2748158261684e-05
-2.71572394813135e-05
-1.95069303701254e-05
-3.75308390118614e-05
1.87616354781751e-07
-2.6396097100812e-05
-2.46258843345058e-05
-2.52252698254562e-05
-3.64321768799682e-05
-6.64105042246203e-06
-3.43588873547883e-05
-1.98707233572555e-05
4.18971409698509e-06
-1.62064337574121e-05
-1.5701065507691e-05
-3.3605166686596e-05
-2.35706462516326e-05
-1.2585268151233e-05
-9.27464393169054e-06
-1.76340436764582e-05
-7.41436784552911e-06
-2.61143652094467e-05
-2.12821505047624e-05
-2.79025309576041e-05
4.43549333530894e-06
-1.0596197460661e-05
-1.03597784715914e-05
-3.58923575172605e-06
2.14381313398593e-06
-5.95881122754062e-07
-2.91146605481803e-05
-2.05693812252846e-05
-1.3064740013567e-05
-1.33455456564434e-05
-3.13440431771247e-06
2.41319728406443e-06
-1.71374292980889e-05
-2.36438640716853e-05
1.59899981626487e-06
4.88051323559371e-06
6.59655600536644e-06
-1.86701587513601e-05
-1.17084010379342e-06
-2.65882319652327e-06
-9.9463381991117e-06
-3.17698559025609e-05
-1.07320244880578e-05
-5.69156251595158e-06
-6.0243850848903e-06
-6.57221177125914e-06
-2.22722106471829e-06
-1.41464508128824e-05
-2.32031370541751e-05
-3.90563449987793e-06
-1.05924011819623e-05
-9.18809144887741e-06
-1.6979640052097e-05
-1.49142181595893e-05
-1.86531842324074e-05
-1.73970932547059e-05
-3.31877750975357e-05
-1.46511063756551e-05
-1.38175083631247e-05
-1.2941104386952e-05
-1.25033676228957e-05
-1.97088233589974e-05
-8.4085666992827e-06
-1.51687568154297e-05
-1.38202553080279e-05
-6.30123566343018e-06
-5.58753018662201e-06
-6.90759794930583e-06
-2.94626708464759e-05
-1.37222846362713e-05
-2.21896502641807e-05
-6.88681414112783e-06
-1.73017809602216e-05
-1.52501915652777e-05
-2.18243690781587e-05
-2.26067691606946e-05
-1.88898151721157e-06
-2.15645108328011e-05
-1.84779627773096e-05
-6.40641083986847e-06
-1.03509071506432e-05
-1.40731606256488e-05
-1.25555275437908e-05
-1.5421707224165e-05
-4.34447707119693e-05
-3.09274834269205e-05
-2.22606303812515e-05
-1.37667934113118e-05
-1.97560797155957e-05
-9.98150457968677e-06
-2.13108380218932e-05
-1.60512914525243e-05
-1.67538291396242e-05
-1.21166734339028e-05
-1.13405571067292e-05
-1.26754658997766e-05
-1.4298365376151e-05
-1.9274948011375e-05
-1.67844218348218e-05
-1.05801080117757e-05
-2.94221361167273e-05
-2.12108831748644e-05
-1.0698993769772e-05
5.61373024446119e-06
-1.37703459693668e-05
-5.11500381850695e-06
-3.54530221311435e-06
-2.00212633769954e-05
6.05549001430387e-06
-1.12887080809319e-05
-2.99555721100613e-05
-1.36619364886869e-05
-1.40023591671412e-06
-1.47087646127199e-05
-2.08276667292293e-05
-1.53030215077542e-05
1.6716801737731e-06
-2.29230312407709e-05
-1.16137235930219e-05
-2.63509396415851e-05
-2.2456767783598e-06
-1.51872920622595e-05
-1.11672782753792e-05
-8.11334823458069e-06
-2.30626316944093e-05
-1.77512809063722e-05
-1.78106808079593e-05
-1.54694193945539e-06
1.45182061034809e-06
-2.02149042232675e-05
-9.58778530457567e-06
-5.61310852173499e-06
-3.28176071336135e-05
-2.09440157241549e-05
-1.5608725184315e-05
-4.04795999459287e-06
7.04976038214829e-06
-9.00308473075243e-06
-6.51653478941033e-06
-5.18549059325446e-06
-1.57315791014129e-05
-3.69905931235593e-06
-1.24392219571624e-05
-1.37554659100185e-05
-2.74620514112384e-05
-1.42176099539964e-05
-2.08005940939166e-05
-2.93549756703426e-05
-2.00129142505507e-05
-1.27758568848793e-05
-2.43923635517331e-05
-2.35318691802308e-05
-3.51705782285999e-05
-3.94246724706378e-05
-3.08155099097335e-05
-2.64125834481287e-05
-4.58839911830151e-05
-2.47937126211141e-05
-1.40545219879169e-05
-2.13002992751356e-05
-1.52395230485776e-05
-1.99192747645693e-05
8.38149175115764e-06
-2.13502908011303e-05
-2.55473561627037e-05
-4.45827208755785e-06
-2.56853658486551e-05
-1.47030476224623e-05
-1.40446817320642e-05
-2.24098053346952e-05
-6.97852206104223e-06
-2.11041296767056e-05
-9.85231746355788e-06
-1.3918038200501e-05
-2.8889991488592e-05
-9.70236578123905e-06
-3.00090089004907e-05
-2.35480752049474e-05
-2.26378671119783e-05
-1.97929939308426e-05
6.10693092139853e-07
-1.4663025185427e-05
4.4642663795321e-06
-2.01509328261707e-05
-1.45765003995112e-05
-1.21536508205019e-05
-1.77643834498328e-05
-1.35758436711214e-05
-7.87160519008915e-06
-1.19604039309746e-05
2.13854460016749e-06
-2.5472882763298e-05
-5.78888522068374e-06
-3.83960869982447e-05
-4.19043180881616e-06
-2.02649525535547e-05
-3.52738543716979e-05
-1.5144850857573e-05
-1.73819544831357e-05
-1.56417683259142e-05
-1.26696914036746e-05
-1.27499403927418e-05
-1.8227854033616e-05
-3.01318817210961e-06
-2.76850374093592e-05
-5.32507150381904e-06
-2.2865819353439e-05
-2.41094866288928e-05
-1.48696477624882e-05
-1.7369831432566e-05
-1.09121617942128e-05
-3.12728854735678e-05
-3.0716964328379e-05
-1.77880198999006e-05
-2.99439818266731e-05
-2.39367721368779e-05
-1.09873558143561e-05
-1.2983945566975e-05
-1.65848214040323e-05
-2.22875435410056e-05
-2.0130554271048e-05
-1.86169920021571e-05
-1.92347761395912e-05
-1.51342255173757e-05
-1.74055394442353e-05
-1.03545664742696e-05
-2.23037036373587e-05
-3.0738233800961e-05
-1.67763220330828e-05
-2.11353172389139e-05
-2.2741839346872e-05
-8.01343013719825e-06
-2.82286152576854e-05
-3.16321968855121e-05
-2.12358315639269e-05
-3.85442093851934e-05
-2.15151583770804e-05
-1.97691022100352e-05
-2.31054287738772e-05
-1.19672870194685e-05
-1.806096468871e-05
-2.18665290382077e-05
-9.42852338858576e-06
-1.91799444305893e-05
-9.84328240070073e-06
-2.29246779511806e-05
-3.32621827110276e-06
6.18908231641956e-06
-1.12013034598118e-05
-8.79777307904203e-06
-6.37721575524038e-06
-2.29624603605779e-05
-2.69354355314782e-05
-1.45697042125297e-05
-3.51622111014729e-05
-1.11370649456964e-05
-1.71049161675261e-05
-6.31842574248177e-06
-1.4570876565496e-05
-1.09358784621215e-07
-3.78750804187157e-05
-4.55845099618281e-06
-1.61598503110266e-05
-7.50317466031903e-06
-3.01515143441662e-06
-1.78289320924438e-05
1.26963312787773e-05
3.16292067805044e-06
-2.1123429911985e-05
-1.02388115186236e-05
-6.8055252568178e-08
-1.98334611870934e-05
-1.96345768738135e-05
-3.98833529334242e-06
-1.84477576161079e-05
-4.76499368289714e-06
3.45874598735972e-06
-2.46404257259164e-05
1.05799711053066e-05
-1.38553939894795e-05
-9.11172398416782e-06
-1.97824524896691e-05
-1.2786044703095e-05
-1.13535531892192e-05
2.36741231405775e-07
-9.41506148266798e-06
-2.03829436704918e-05
-9.4872770696972e-06
-1.53633776912909e-05
7.19366045742381e-06
-2.98288413297478e-05
-2.96836053951504e-05
-2.20420518578677e-05
-4.1273403270644e-06
-2.97414389848316e-05
-1.98637164288773e-05
-1.7963794281191e-05
-1.26456747194217e-05
-2.39935195493013e-05
-2.67848357462268e-05
-1.07492696047514e-06
-1.95574999864999e-05
-3.27861933249329e-05
-2.37333918894e-05
-2.13769195824684e-05
-1.83973724877126e-05
-3.81201072220391e-05
-1.74852036779948e-05
-7.95231219526265e-06
-6.02646306759307e-06
-1.05579397575805e-05
6.48640173838948e-06
-6.26216561173495e-07
-3.23138900303315e-05
-1.49962501800105e-05
-6.17294841806884e-06
-3.35647500225656e-05
-1.55083283967697e-05
-1.04495486426414e-06
-1.17106552850585e-05
-1.10160605554175e-05
-9.77894108740927e-06
-1.74101218087842e-05
-2.50756100868972e-05
-2.15512244416364e-05
-2.618049846133e-05
-2.73701771739932e-05
-1.97668093066944e-05
7.93809509144958e-06
-4.3854810820411e-06
-2.27562736115809e-05
-1.17415906108615e-05
-4.06537720408004e-06
-1.34848941968755e-05
-1.45957865072781e-05
-1.93435451678538e-05
-2.10495453713988e-05
3.64937496383681e-07
-3.17440352031936e-05
-9.51236240260229e-06
-1.9134995840716e-06
-9.24013250407674e-06
-1.81296819870385e-05
-9.14438029539504e-06
-1.37447872767295e-05
-2.95767465470456e-05
4.70224436913337e-08
-1.22468511547544e-05
-7.59941882076694e-06
4.04281659366504e-06
-2.81962699094337e-05
-1.51147519517649e-05
-5.40748433499397e-06
-1.50717805354188e-05
-2.10957237756292e-05
-1.76206661177693e-05
8.89807795225633e-06
-2.07231435628115e-06
-2.30972813870851e-05
-1.71117641033533e-06
5.46350932764963e-06
-2.36812474142825e-05
-1.26637575446845e-05
-7.32127491860041e-06
-1.51930143168854e-05
-1.28168688823239e-05
-2.16461961552961e-05
-1.65323379536387e-05
-9.48520830711444e-06
-2.00990306657733e-05
-1.64786351306037e-05
-2.2901897361902e-05
-2.07335761798933e-05
-1.04486090606644e-05
-1.3814587058587e-05
-1.20686479850947e-05
-3.59011589502823e-05
-2.8157169482732e-06
-1.99137510873496e-05
-2.61163598079954e-05
-1.60076664753189e-05
-2.50550992591446e-05
-2.15306130674067e-05
-1.23782376677373e-05
-1.47815268674862e-05
-2.60996405031268e-05
-3.14025561125148e-05
-5.78258488196372e-06
-1.13008540481557e-05
-2.44999762971641e-05
-2.06992102424075e-05
2.02319652616409e-06
-2.0513165052877e-05
-1.79256892140922e-05
-4.07494381096407e-05
-8.95499631022224e-06
-8.54768561593892e-06
-2.06929001843692e-05
-2.66773217935164e-05
-6.07164790943243e-06
-2.33457816883445e-05
-1.86946951539431e-05
-3.41080356770682e-05
-1.15720588154577e-05
-2.02525264516918e-05
-2.19600585129929e-05
-1.490292497486e-05
-1.65016378206076e-05
-2.75568881619589e-05
-5.98400399570531e-06
-2.30618793215648e-05
-1.77489648881167e-06
-2.79433716843955e-05
-2.57234484297899e-05
-8.55689186121845e-07
-2.53900966917759e-05
-1.47047076501951e-07
-1.66812936044819e-05
-1.09523485939116e-05
-1.35881753512399e-05
-2.53721368597509e-05
-1.9304835363279e-05
-3.45605957343758e-05
4.84883659821092e-06
-5.65028384905454e-07
1.68349308771746e-06
-6.91621175127316e-06
-8.562344196765e-06
-1.05511170532254e-05
-4.10664804890494e-06
-1.42859812686891e-05
-4.9800825001164e-06
-9.3711066933409e-06
4.46717907431717e-06
-7.87404775160784e-06
-3.83569501966987e-06
1.15043146803953e-06
-6.44270484697349e-06
-2.57934232215992e-06
-2.91106501852258e-06
-4.84102590562074e-06
-1.52949214273108e-05
-8.35812163353491e-06
-5.38384659138116e-06
-2.53063695576184e-05
-1.20621744399874e-06
-1.82313096981414e-05
-5.54697187082643e-06
-7.59772021817636e-06
2.6888073243668e-06
-3.63204089345961e-06
-1.97991871765042e-05
-8.71793678480898e-06
-3.01972689020802e-05
-7.49207180618841e-06
-2.26688449979439e-05
-2.18048776654227e-05
-1.87805149746773e-06
-2.44746365949421e-05
-3.55230243442963e-05
-1.65499498760438e-05
1.5352023957127e-06
-2.53979114962128e-05
-1.98855986445033e-05
-1.90089700634055e-06
-1.86614579161864e-05
-3.50934705247986e-05
-1.97364824236605e-05
-3.82739933953154e-05
-1.51130973046294e-05
-1.82997340543709e-05
-1.83218146237229e-05
-2.7327528525548e-06
-3.41519388298022e-05
-2.25326840677379e-05
-2.61861080561516e-05
-2.43182738483924e-05
-1.21875266429254e-05
-9.08698773412472e-06
8.90020323481215e-06
-2.24636007072689e-05
-2.72328444030652e-05
-6.43331910369595e-06
-1.73669757756821e-05
-8.3287907594842e-06
-1.69553553472259e-05
-1.64074512315068e-05
-1.82166585224467e-05
-3.82483244359792e-05
-6.537492200477e-06
-2.22521041142302e-05
-2.23683974560605e-05
-6.18355407972717e-06
-1.45078222386113e-06
-1.50696872205732e-05
-1.90584168855401e-05
1.19145149935822e-05
-2.53895926596401e-05
-1.90473901190506e-05
-3.92789341372132e-06
-3.17907194592274e-06
-6.06450475480059e-06
-1.3206259523001e-05
-1.28038077766702e-05
1.54427762232315e-06
-9.59256434937099e-06
-2.60732725646512e-05
-5.20392714244528e-06
-1.61610346179274e-05
-7.32765399816588e-06
-2.33416044642814e-05
-1.82015373893848e-05
-1.00043283085123e-06
-1.65878407102216e-05
-1.49915182763381e-05
7.75654751895603e-07
-1.13148507250084e-05
-1.50061672133231e-05
-6.79516024194187e-06
-1.89007263362022e-05
-2.75631215162824e-05
-1.3124300043112e-05
-7.01741735091493e-06
-3.10810268565998e-06
-1.11427880241761e-05
-9.55781967423608e-06
-1.56685208603403e-05
-3.05913804298304e-05
-1.75623139238883e-05
1.94506091313646e-06
-2.15687181023549e-05
-9.8682691216281e-06
-1.67755002876603e-05
-7.69067163782359e-06
-9.24052832249651e-06
-5.76190663575587e-06
-7.65558995171511e-06
-1.31849298459729e-05
-1.18975521995883e-05
-1.17174901191827e-05
-3.64439657570436e-05
-2.54871616537089e-05
-2.18275923772618e-05
-4.60887996660699e-06
-7.57774268678088e-06
-2.70453675235136e-05
-2.08617597219835e-05
-9.74275362074041e-06
-2.59274882141953e-05
-2.25048250826294e-05
-6.64678133741348e-06
-2.64915681753068e-05
-1.53309092856074e-05
-1.67256626704634e-05
-2.60892620697921e-05
-1.33795727237096e-05
-9.83310048501252e-06
-4.17342362375446e-05
-1.82489565227885e-05
-1.27599832450039e-05
-2.85339930411997e-05
-3.39530184949077e-05
-1.20809630480014e-06
-7.62815555254861e-07
-2.55729169919873e-05
-2.30939406596228e-05
-1.27424443395029e-05
-3.60515192725652e-06
-8.48756796482793e-06
-2.50222323856375e-05
-2.99927400643994e-05
-1.17367126753711e-05
-4.24260776902788e-06
-2.25994249753331e-05
-1.46228746472483e-05
-6.882295650449e-06
-5.81790121410433e-06
-3.19219607842509e-05
-7.22583056835067e-06
-1.81956196882594e-06
-7.83777858762326e-06
-7.47289590958613e-06
-1.81700819205067e-05
-6.85414933547471e-06
1.56505403720532e-06
1.31864319911904e-05
-1.7040887365113e-05
-1.56794719759089e-05
-1.77497972666201e-05
-2.00841117761293e-05
-1.8792487914658e-05
-8.95204818615723e-06
-2.21399096146947e-05
-9.21102527123822e-06
1.33197687301741e-05
-1.9204695001453e-05
6.21485620017936e-06
1.98458469837224e-05
-2.43950957760268e-05
-8.80978291037017e-06
-2.40992553709612e-05
-2.34287845342766e-06
2.1419636816553e-06
-1.11986868094186e-05
-2.98558980645278e-05
-2.50135397183357e-05
1.86950718661677e-06
-1.00153678344758e-05
-1.3277900648785e-05
-1.27615919255552e-05
-1.22204151288561e-05
-3.20813006750628e-05
-6.8897330498834e-06
-1.00151702474227e-06
-3.01490553794991e-05
-2.37754082669822e-05
-1.11703771672244e-05
-1.88567675542451e-05
-2.8861524843356e-05
-5.73645750319092e-07
-1.06490854297348e-05
-1.63631185938453e-05
-1.71630917577936e-05
-1.18672872378062e-05
-2.45251920181602e-05
-1.12492408284834e-05
-2.37610262410836e-05
-2.05366499502483e-05
-1.96222253682629e-05
-1.63703081047376e-05
-2.00925197253041e-05
-6.17765597158309e-07
-1.6084453841983e-05
-1.35902403063725e-05
-3.72443720985732e-05
-2.40786668851686e-05
-1.49323703533772e-05
-2.87056437366209e-05
-1.79492604277677e-05
-9.22482604449497e-06
-5.16224741468946e-06
-8.87735729821029e-06
-2.94494414582034e-05
-1.24628215695229e-05
-2.00905354303188e-05
-2.1102346304313e-05
-2.99501216621778e-05
-5.61030717887991e-06
7.33640796102328e-06
-2.48151343914211e-05
-3.87802733238668e-05
-2.76136165576975e-05
-3.31732877561053e-05
-1.51163253962807e-05
-1.25001295012852e-05
-7.55973230777308e-06
-2.00347598224814e-05
-2.7471186040174e-06
-3.12053809406225e-05
-1.69892438661915e-05
-2.26391833793429e-05
-2.28864955243145e-05
-1.45791783325079e-05
1.37799962685038e-06
8.45877711701557e-06
-1.17570525645846e-05
7.31980944320542e-07
-6.07381005541015e-06
-1.03606227667441e-05
-1.24126292499848e-05
-1.52814871913673e-05
-1.32470114435532e-06
-1.41201743926929e-05
-6.71884186219652e-06
-6.11199392222353e-06
-2.16616597579506e-05
-1.54103307435372e-05
-3.44914217065569e-05
-4.63614032570576e-06
4.89389300373718e-06
-5.87847602431804e-06
8.84948654269963e-06
-1.71947061244709e-05
-2.10511924752223e-05
-1.90147429749381e-05
-2.48523958427938e-05
5.92383407698519e-06
-2.10169294195618e-05
-2.26133640027645e-05
-1.68342400710653e-05
-2.68044759417564e-05
-8.61963494943816e-06
-2.62961756889975e-05
-1.11499063330322e-05
-2.19728652797187e-05
-7.37850982943631e-06
-8.70750073349091e-06
-1.65339839623486e-05
-3.15408497085822e-05
-8.83695533104126e-06
-1.40237406401869e-05
-2.64385198244455e-05
-2.5727491208041e-05
-2.57594295923665e-05
-8.81560784601915e-06
-2.34831107652193e-05
-3.29371344503348e-05
-2.50366861671145e-05
-1.98117852368901e-05
-1.66726098082981e-05
-1.08492296195222e-05
-1.63912830500538e-05
-5.63919448736739e-06
-7.5870368624562e-06
-1.98189943109413e-05
-2.31941242178569e-05
-1.84639448719626e-05
-3.54527680638308e-05
-2.52026451724785e-05
-1.24614153109641e-05
-1.86137296854155e-05
-1.61088614885129e-05
-1.69738157325145e-05
-2.25759500648376e-05
-2.14826802158946e-05
-1.07322812242411e-05
-2.93204819154663e-06
4.6037065464646e-06
-1.39817659347987e-05
-9.41798955734881e-06
-2.19958633073671e-05
-1.63520129488368e-05
-1.8122717654574e-05
-1.12285038300825e-05
-5.10953091525184e-06
4.36852751093406e-06
-1.73200146371781e-05
-1.99256756625563e-05
-4.26086394091603e-06
-6.71406333945536e-06
-2.08248739346874e-05
-8.24974682915321e-06
-2.079018778075e-05
-1.48433087484588e-05
-2.35244151954897e-05
-3.13959864363002e-05
-1.94717073005824e-05
2.71518563725083e-06
-2.61890308506855e-05
-2.33873220558939e-05
-1.80715205870639e-05
-7.72252979278547e-06
-1.07409414537053e-05
-5.08993338895385e-06
-8.02005978891503e-06
-1.08297859341575e-05
-1.35186273439065e-05
-2.34789006493491e-05
7.46139143389351e-06
-1.08848471034941e-05
-8.98541124873728e-08
-1.34395772252465e-05
-7.56735324849857e-06
-2.40968573528052e-06
-3.01284477078897e-05
-1.56672079733062e-05
-1.94745052115518e-05
-2.8563880132548e-05
-2.70719668670085e-05
-3.98834145338301e-05
-4.59336469457808e-05
-1.79134539329391e-05
-3.08544768321451e-05
-2.22941345534299e-05
-1.97651841890314e-05
-1.76096803250212e-05
-3.41577457348352e-05
-1.39617513909207e-05
-1.05784353804713e-05
-1.99841798045825e-05
-3.62951144657295e-05
-1.60095571487971e-05
-2.21551191826123e-05
-2.83002710998967e-07
-2.23949491138788e-05
-1.48041825947013e-05
-1.68515811450877e-05
-4.35523579521852e-05
-1.34814967117997e-05
-2.58044528109515e-05
-3.2363686071381e-05
-8.70979107014598e-06
-2.75354488868177e-05
-1.42951696352443e-05
-3.88227001083156e-05
-2.92656413715381e-05
-1.56065323705562e-05
-6.81065811228596e-06
-2.96243400973046e-05
-1.52911225621851e-05
-8.80682367184202e-06
4.62987662773277e-06
-9.26264643789095e-06
6.72535119977255e-06
-1.82224468448038e-05
-2.42544425067217e-05
-1.16619132704477e-05
-1.82974580027124e-05
-2.12466280233812e-05
-1.67761883280748e-05
-4.72450018081674e-06
-1.66676000737651e-05
-2.01386158179481e-05
-7.59659447759706e-06
-3.53315946303744e-05
-2.65544505776776e-05
-6.27170108318403e-06
-8.42366726785548e-06
-1.76609311381798e-05
-1.56616091894995e-05
-1.19100149104777e-05
-9.10136990652655e-06
-4.72147428731523e-07
1.28773531478138e-06
-1.91886936293366e-05
-1.64085888688853e-05
-1.68809987569448e-06
-9.13844078508946e-06
-1.38683292613919e-05
-3.61651054638596e-06
-5.29874866812708e-06
-1.39529736708717e-05
-1.514949992362e-05
-8.68054176411569e-06
-1.29442332621677e-05
-1.4369412466491e-05
-2.70152465338135e-05
-1.30019770956586e-05
-1.60089051221842e-05
-1.5903318798952e-05
5.28388855042178e-07
-9.34660375001506e-06
-2.60034378800723e-05
-1.61816280583144e-05
-2.15457088266228e-05
-2.34862188729342e-05
-2.90021598906835e-05
-8.39195949091051e-06
-9.4308945736415e-06
-1.94062980576584e-05
-3.08906770918348e-05
-2.95883219843279e-06
-1.46459758356127e-05
-4.11949607442013e-05
-1.59485495506356e-05
-1.73541321156672e-05
-4.04344943222717e-05
-2.30747350034405e-05
-6.52231566938269e-06
-1.23098457683226e-05
-1.92767461997033e-05
-9.86673247448045e-06
-2.19848913810141e-05
-1.19861037970854e-05
-2.16644219227324e-05
-1.22085172393844e-05
-1.5742049587273e-05
-1.55257937683967e-05
-3.26775338751556e-05
-1.19002143735726e-05
-1.79467264528297e-05
-2.18075046946279e-05
-2.63908785131945e-05
-2.27409858637335e-05
-2.43655372775602e-06
-1.37991386945093e-05
-2.36984020938888e-05
1.8418411437988e-06
-2.13319009478505e-05
-1.91200913061119e-05
-1.27394592676815e-05
-3.5292147955271e-05
-3.37757299378875e-05
-1.82507629453877e-05
-1.65792557831209e-05
-1.3535524766184e-05
-2.84294920146437e-05
-6.87466212940859e-06
-1.67953808315436e-05
-4.79366395031868e-06
-1.34489202437151e-05
-1.24756605805327e-05
-1.42374625881984e-05
-1.02542085399339e-06
-1.07649480484087e-05
-1.31916441720512e-05
-2.08333577378643e-06
-2.37357004891636e-05
-1.32619050075199e-05
7.53676438887006e-06
-1.46343910128802e-06
-3.70701363829982e-06
-2.70947349411336e-05
2.85616791541212e-06
-2.1550308567271e-05
-7.11009661900669e-06
-5.44005497547718e-06
1.77407242014549e-05
-2.68024460892281e-05
-1.35787909164397e-05
8.58941381877113e-06
-1.37469278310182e-05
7.12615151930954e-06
-6.65418389275888e-06
-3.11054724688873e-05
-1.92590175625687e-05
5.3366388846689e-07
-2.21019690533695e-06
-2.474384316234e-05
-1.25489087282237e-05
-1.61715486766386e-05
-4.00601992344565e-06
-2.20783852178599e-05
-3.74729951493604e-05
-2.03896889921164e-05
-2.4143294097216e-05
-1.60254156273264e-05
1.91423537767888e-06
-1.68823602833814e-05
-3.63841533834595e-06
-2.23062147306639e-05
-2.03622651240728e-05
-6.29119169410011e-06
-3.58630233950696e-05
-2.70722107099002e-05
-1.09934744362165e-05
-6.67544179487854e-06
-9.11221365627158e-06
-1.33161726080234e-05
-1.77833785610657e-05
-4.3023799909256e-05
-1.28523873585154e-05
-2.65363440668971e-05
-4.32702117923834e-05
-9.01636657831804e-06
-5.54851198552704e-06
-2.67979885747288e-05
-2.45578379699122e-05
-1.24215925594031e-05
-1.06414305408604e-05
-1.76428590737928e-05
-2.35092923049249e-05
-2.64742162036685e-05
-2.38184570504802e-05
-2.09492631464839e-05
-1.36269408707168e-06
-1.06896242893231e-05
-2.29472461830893e-06
-1.86225273048455e-05
-2.97749650060091e-05
-7.11692115986746e-06
-2.35155809165642e-05
-3.03274026418648e-05
-6.4198298462006e-06
-1.79225442391634e-05
-2.31572730997553e-05
-2.20982873757853e-05
-3.65489941841113e-05
-1.69565272304409e-05
-1.62645782332445e-05
-1.39442981216187e-05
-1.61544729468288e-05
-8.77725230176146e-06
-1.62843017491983e-05
-1.52156646037254e-05
-2.66805258247067e-05
-3.94549650217319e-06
-1.07352590439878e-05
-2.1306830487337e-05
-1.69574680943327e-05
-2.82744279280581e-05
-2.07732705670574e-05
-1.49505398900505e-05
-3.02074611014639e-05
-4.00799967762811e-06
-1.52413223974982e-06
-1.24205180465238e-05
-1.25727735230492e-06
-1.48996199959763e-05
-2.56308960091001e-05
-1.8738223976125e-05
-1.61173604299866e-05
-7.35414267754924e-06
-7.70107998075755e-06
-1.9515792883589e-05
-3.44694672622568e-05
-1.01848364854256e-05
1.2376483149547e-05
-1.59765905127925e-05
-3.79037762408484e-06
-1.85009057415347e-05
-3.14525830135613e-05
-2.23725818356856e-05
-1.65262755285204e-05
-1.64897929384528e-05
6.18057890256826e-06
-6.23735250775489e-06
-8.89257349708374e-06
-2.57546572035628e-05
-2.39231080331019e-05
-2.31432780327006e-05
-2.6046354906813e-05
-1.40238464031316e-05
-6.16046733932324e-06
-2.56749242347756e-05
-1.88878775108009e-05
-2.70847295972448e-05
-3.13765314870191e-05
-2.13230109419757e-05
-1.65299166444797e-05
-1.34306467129608e-05
-2.34699315070136e-05
-2.59792729582233e-05
-3.42657233641771e-05
-2.39098622889485e-05
-8.02957532529637e-06
-3.68319195698017e-05
1.96541574278361e-06
-2.19474478302756e-05
-2.90675690030382e-05
-1.32410959379935e-05
-1.89017289460599e-05
-2.54639488219563e-05
-2.65021778134022e-05
-3.96233105731303e-05
-3.2168156948715e-06
-1.38386844005864e-05
-1.3237531010891e-05
-1.01183693290325e-05
-7.61882238437851e-06
-7.51778038914446e-06
-2.05172747315767e-05
-2.28198326615634e-05
-1.4553203858287e-05
-2.32190670353367e-05
-2.13615068626496e-05
-2.69386844471205e-05
-2.49712572734777e-05
-2.0354598459785e-05
-3.0600787656164e-05
-6.27261776007142e-06
-2.8098776908393e-05
-1.43832517064405e-05
-2.02653896992077e-05
-2.34649058884143e-05
-2.70997041991459e-05
-1.55924018130199e-05
-2.62236604595306e-05
-3.67086576375887e-05
-3.35254957421901e-06
-1.35511775282704e-05
-1.34500933572656e-05
-1.23684994396075e-05
-9.75399435754949e-06
-1.78944002661435e-05
-1.1887719066708e-06
4.34069787662131e-06
-2.56784185371721e-05
-2.96579976534028e-06
-2.22147327776432e-05
-9.0905402538744e-06
-1.47656539043028e-05
-9.23767644015878e-06
-2.48142409029987e-05
-2.88959758464319e-06
-8.62005356436781e-06
-1.40989823702819e-05
-1.35146337551007e-05
-1.87118402945095e-05
1.61324211385589e-06
-9.52881134423952e-06
-5.19375780314781e-06
-1.77199801771094e-05
-2.28396777151688e-05
-2.58730213463086e-05
-1.51295790095345e-05
-2.87034341965881e-05
2.82372688117989e-06
-2.01085057035448e-05
-5.09244145466144e-06
-1.26720251509547e-05
-7.40111172436286e-07
-8.10371932799484e-06
-2.559450431228e-05
-9.81570008250821e-06
-1.66968999297054e-05
-2.75729729847804e-05
-7.50395759147083e-06
-1.43741118242829e-05
-2.54537450621047e-05
-9.19710159493407e-06
-2.20182418138655e-05
-3.0585179841177e-05
3.21985929507121e-06
-7.41977751950621e-06
-1.7871215198169e-05
-2.35062323673613e-05
-1.74853387854957e-05
-3.54669619741178e-05
-1.81258300896124e-05
-2.67396639284008e-05
-2.21067116933198e-05
-1.34500864336322e-05
-2.35099311242998e-05
-3.03058034291677e-06
-2.23681718392898e-05
-2.72593568641103e-05
-1.18614615762629e-05
-2.79179826704424e-05
-1.69459028197818e-05
-1.71274802932754e-05
-1.13796992098442e-05
-1.07908922640676e-05
-3.97697176780902e-06
-1.3682753018739e-05
-2.80774521948928e-05
-2.46808490539052e-05
-2.3280057690923e-06
3.80903539809804e-07
-3.21058854051357e-05
2.69697198372185e-06
-1.68122444665769e-05
-3.25716223537624e-05
-5.45290407494881e-06
-3.50737165866034e-06
-1.22902695593371e-05
-2.4417022361455e-06
-2.17381891242474e-05
-2.64279845638473e-05
-1.46450477063119e-05
-2.17779940845926e-05
-9.12407723216104e-06
-4.97932115825871e-06
6.81998850684204e-06
-1.20902686366301e-05
-8.14586135697427e-06
-2.2819552211867e-06
-7.02000417042659e-06
-1.17477177824056e-05
-1.19271400604182e-05
-2.52011936080077e-05
-1.36878980261202e-05
-1.55371566476041e-05
-1.04147874546919e-05
1.99256058457768e-08
-3.6100335266589e-05
-1.55257064348496e-05
-3.00673280431734e-05
-2.10128255035868e-05
-2.93947898045743e-06
-3.12493097640783e-06
-2.39952604137242e-06
-5.10641622817017e-06
-2.29250645394108e-06
-1.0326884806457e-05
-1.60681429899096e-05
-2.15019393084523e-05
-7.44012321033147e-06
-9.67734923068403e-06
-2.105132188095e-05
4.50437986312777e-06
-1.12047199164958e-05
-1.8439535795304e-05
-1.50938473339854e-05
-1.91194242009089e-05
-6.60206700889483e-06
-1.19691657076318e-05
-3.82801996560566e-05
-1.48579439225317e-05
-1.38158863709309e-05
-6.86171478498666e-06
-1.23575026831486e-05
-3.21371626359064e-05
-1.71919027106215e-05
-1.52179471346373e-05
-2.37120171944501e-05
-2.22405228594025e-05
-1.39578143690315e-05
-1.57007413118458e-05
-2.39238360821454e-05
-1.97534198393966e-06
-1.87482627884619e-05
-1.73772340324452e-05
-1.76027596106024e-05
-1.51018444190408e-05
-7.23070263762628e-06
-1.02630757683225e-05
-9.45259830279125e-06
-2.98479829154434e-05
-3.57625329401449e-05
-2.42179935298828e-05
-8.45305413534009e-06
-1.94642101570615e-06
-1.94503716572487e-05
-1.58198163958059e-05
-2.23109164468156e-05
-1.14941264824306e-05
-2.80597949635773e-05
-1.10923754046786e-05
-9.72740353798704e-06
-1.83926903023061e-05
-1.73863277311955e-05
-1.92253325735406e-05
-1.03813624136124e-05
-8.32905595812083e-06
-2.68361001803514e-05
-1.26132089756907e-05
-2.75876679545528e-05
-2.87004189386798e-05
-1.33034463514827e-05
-2.21461928302718e-05
-1.48716515597974e-05
-6.48714876521717e-06
-1.80720098940005e-05
-1.59806665009189e-05
-1.65103365048896e-05
-8.42426967258328e-06
-6.73832766347649e-06
-9.37935954792638e-06
-5.11623481975331e-06
-6.79747976506717e-06
-1.25142136218292e-05
-1.79287056837386e-05
-4.94013595000091e-07
-8.47995408384861e-06
-5.62800943327225e-06
-5.81256500289567e-06
-1.19001444442719e-05
-4.74480775919314e-06
1.03435357717248e-05
2.49097811234236e-06
-1.90376854017677e-05
-1.57148091862806e-05
-2.52748522686653e-05
-9.42932768821793e-06
-9.48074891745696e-06
-1.31990594866024e-05
-1.78039931443097e-05
-8.54173075019284e-06
-2.32525926295716e-05
-1.1164786728276e-05
-2.01385767698266e-05
-1.6286639860524e-05
-2.63073870571971e-05
-1.37984883866741e-05
-1.45070877595915e-05
-2.88841303116505e-05
-1.36754857519825e-05
-8.15384604710593e-06
-2.38029280794705e-05
-1.96197469156124e-05
-1.67068894413041e-05
-2.23898868767429e-05
-2.36620145450772e-05
-1.68637471286964e-05
-3.18275041174542e-06
-3.08589011364879e-05
-1.44368972244564e-06
-1.34850324347542e-05
-1.90503969104181e-05
-1.54403785641751e-05
-1.85995999853017e-05
-1.77397580697636e-05
-2.37496798021372e-05
-2.74705809537287e-05
-1.84057590002377e-05
-1.3774105250145e-05
-2.70695714436639e-05
-1.71646147396099e-05
-1.1576699664921e-05
-2.12515775719405e-05
-1.32607912754818e-05
-1.42224727450921e-05
-1.1438016132373e-05
-2.11092569655031e-05
-1.93174557316747e-05
-8.88052045687678e-06
-1.98616718962211e-05
-1.2540773136953e-05
-2.81160704680367e-05
-3.04815456946712e-05
-1.08568853041202e-05
-2.26927835658526e-05
-2.58260359357227e-06
-1.8925446189959e-05
-8.08629640951182e-06
-2.18869134558851e-05
-3.65865347910433e-05
-1.44827839057333e-05
-2.05249381936669e-05
-2.47166262623185e-05
-5.47071200247197e-06
-1.49973088864671e-06
2.18106036966149e-06
-1.81753681820885e-05
-4.56145020013021e-06
-1.80208835322288e-06
-9.35131508176472e-06
6.00529804745452e-07
-1.10484308610087e-05
-7.59058898040721e-06
-8.80044392318991e-06
-1.37753639766567e-05
-1.49273798571414e-05
-1.9993995763263e-05
-6.5456564292989e-06
-6.45563064254045e-06
-1.02828692155952e-05
-1.25403000042622e-05
-1.51742621373262e-05
-2.1382892539497e-05
-8.64965489211623e-06
1.21153869781119e-07
-3.2391966893884e-05
-2.41373442189937e-05
-2.45142500870159e-05
-2.753101027341e-05
-5.09661805811225e-06
-2.94699713539476e-05
-1.63739804976022e-05
-4.44594100821495e-06
-2.89972341526949e-05
-1.60979794037405e-05
-3.33460454628601e-05
-1.58299188616032e-05
-1.17073731523413e-05
-2.66170325419337e-05
-1.36226643892458e-05
-6.01021480594448e-06
-1.6111268132551e-05
-3.48564806001559e-05
-2.74997254077959e-05
-1.5553660424525e-05
-1.87947043094207e-05
-5.09004602950392e-06
-1.7172493211664e-05
-1.41548111107838e-05
-2.62594887147305e-05
-2.28257043983304e-05
-1.81519653182464e-05
-6.58009525017345e-06
-1.7574694024835e-05
-1.40280752014367e-05
-2.77892992770858e-06
-1.34197207023118e-05
-3.81937038733015e-05
-8.59631434726547e-06
-1.67959139970594e-05
-2.42560923916469e-05
-8.60813357493783e-06
-1.39118514973191e-05
-1.287349546676e-05
-1.48545554032406e-05
-7.80299704731431e-06
-1.59882493867853e-05
-2.06249220945448e-06
-9.75636647486596e-06
-2.32712637490402e-06
-2.25713951251312e-05
-1.8879503616968e-05
-1.37418687427823e-05
-3.72426784061577e-06
-4.21428082389391e-06
-1.21605458037646e-06
-2.58598444187023e-05
-1.38545506685771e-05
5.72902513076596e-07
-1.13092750028195e-05
-8.42111677759535e-06
-1.15408815688837e-05
-9.61751337175512e-06
-1.42778651089317e-05
-1.59195409064073e-05
-1.2911163381511e-05
-2.7269941045151e-06
-1.73119122500558e-05
3.80596755065762e-07
-7.46853862853422e-06
-1.50011692295935e-05
-3.0422378026579e-06
-1.00246744073152e-05
-1.06043104921805e-05
-2.40949518535552e-05
-2.46450535384929e-05
2.16015290156249e-06
-2.03783260873585e-05
-9.04869657924321e-07
-3.74059502304828e-06
4.45505411797193e-06
-6.8451975578611e-06
-9.86903339433708e-06
-1.12080803407238e-05
-1.12050330310065e-05
-5.10199359851844e-07
-1.33232598825011e-05
-2.26658272364782e-05
-8.53479293099531e-06
-8.59306046899129e-06
-1.90678696124661e-05
-1.77925180403516e-05
-2.38348933716425e-05
-2.1823761909164e-05
-1.37153902004133e-05
-1.13530278644535e-05
-2.55578392162464e-05
-2.30793477973042e-05
-3.48068062532143e-05
-7.73840176153899e-06
-1.71991264539836e-05
-1.22242426930151e-05
-2.40408353755814e-05
-2.35725602969713e-05
-1.40159832556336e-05
-2.73154743704729e-05
-1.47593070463363e-05
-1.07866523328772e-05
-3.70659022105113e-05
-1.95482814318231e-05
-1.92808419736568e-05
-8.81147909345006e-06
-2.9018786989895e-05
-3.4809807747478e-05
-9.30983083127356e-06
-2.72179429565569e-05
3.6959115554525e-06
-3.13989187456e-05
-3.70456064745476e-07
-1.36367999757568e-05
5.34396866712215e-06
-4.3032217841038e-05
-2.39745569921045e-05
-2.98034336645563e-05
-1.53447421293721e-05
-8.64022516771587e-06
-1.62343933288831e-05
-1.92731096597186e-05
-1.21757872470937e-05
-1.21015503385265e-05
-6.12126381307699e-06
-1.89088808330911e-06
-1.90744628170828e-05
-5.0806274638827e-06
-1.20351390363519e-06
-3.4651553047481e-05
-1.17894213274854e-05
-2.21937487260418e-05
-7.0403124613651e-06
-1.27479504616776e-05
-2.16144753438512e-05
-1.63539642181574e-05
3.07198326302118e-06
-4.42103824302983e-06
-4.58381902726539e-06
-2.44657258086171e-05
-1.49231854057848e-05
-1.4536657949797e-05
-1.24724276885295e-05
-8.54337642359988e-06
-1.03507884394251e-05
-1.38048278165019e-05
-1.76780717554325e-05
-2.28162228954343e-05
-7.4777621183939e-06
-5.71350267804335e-06
-9.61913060668422e-06
-2.35343424909513e-05
-2.0247948425812e-05
-1.89651798766908e-05
-2.79843584354652e-05
-8.18356062701429e-09
-2.55571737035585e-05
-3.09490222408682e-06
1.23190142478455e-06
-2.60724011268127e-06
-2.11631149884343e-05
-1.08071154610914e-05
-2.43179047021542e-05
-3.08443626666476e-05
-1.42214835566041e-05
-2.19981995560721e-05
-1.33846701152823e-06
-7.61821251714276e-06
-1.0866121755115e-05
-3.11829406847882e-05
4.79698784455385e-06
-1.91851608902077e-06
-1.00954152746833e-05
-1.7383074052546e-05
-1.77591327228801e-05
-9.88279292308232e-06
-1.96136516896024e-05
-2.13469126605511e-05
-1.62650863817877e-05
-2.39577152209701e-05
-8.42963956103906e-06
-7.69682411671842e-06
-3.13101923637017e-05
-1.79177035347716e-05
-2.39545126208334e-05
-7.54488751990237e-06
-2.34705341433668e-05
-2.42725759449167e-05
-6.23047787368543e-06
-6.51935411945362e-06
-2.07960734309433e-05
-1.96942345175836e-05
-1.39179357670529e-05
-2.00241677857153e-05
-1.7123306273114e-05
-1.48511515570114e-05
-2.4219767973348e-05
-1.80044733934635e-05
-1.98297823193459e-05
-7.78426816925094e-06
-5.83848287284257e-06
-2.92112986253086e-05
-6.75857419160592e-06
8.09874720739554e-06
-1.48070829893367e-05
-1.44747466215305e-05
-9.12376142409428e-06
-3.43843875120553e-06
-3.87614390198134e-05
-2.5222301160233e-05
8.67238737354843e-06
-3.79154530861957e-06
-1.34923915925995e-05
-7.09203815002318e-06
-8.16167261726715e-06
-1.56790628232598e-05
-2.45716078903005e-05
-2.2069471798125e-05
-1.3878614251894e-05
-1.88976793053862e-05
-1.37485337855935e-05
-1.17426822654929e-05
-3.77568164556831e-06
-8.1589770761714e-06
-2.73667850557395e-05
-2.38275437465578e-05
-7.5344297966131e-06
-1.28725482597305e-05
-6.20645332279752e-06
-1.66997195623048e-05
-2.50219401186209e-05
4.69824395725223e-06
-3.68253299948791e-06
-1.17298500106626e-05
-8.48745168156935e-06
-2.84246065822802e-05
-1.3728233770814e-05
-5.58057597176635e-06
-2.32984141530259e-05
-4.66611254473563e-06
-1.35372101711173e-05
-1.41163035093668e-05
-1.17254625579796e-05
-6.64382854376946e-06
-1.81087050478198e-05
-1.41331819289048e-05
-2.4240876028836e-05
-2.41175267007732e-05
-4.79863955903291e-06
-2.96833544443946e-05
-2.45512395570115e-05
-2.76829182860962e-05
-1.66689293089291e-05
-6.90744204516916e-06
-1.58877648894034e-05
-4.73512765270016e-06
-8.53938196640397e-06
-9.59006692706253e-06
-1.56911090959671e-05
-2.38472667185183e-05
-1.07096446265286e-05
-1.83849342484136e-05
-2.01291797245495e-05
-1.88955242584117e-05
-2.70654533690433e-05
-1.02828147983324e-05
-7.39802795345993e-06
-2.6153464522009e-05
-3.40185629523411e-05
-1.03615203968597e-05
-1.7345547646516e-05
-8.28524013276389e-06
-2.38150349675842e-05
-8.25051408552561e-06
2.35985189791281e-06
-2.23195120311752e-05
-2.40366973770564e-05
-1.25148490007304e-05
-1.84942117697842e-05
-6.55700693089609e-06
-2.07870592038036e-05
-6.36512949655338e-06
-2.91114079617037e-05
-1.17858915762986e-05
-3.02625725344262e-05
-3.0725577116713e-05
-1.12685446230405e-05
-9.06199963778962e-06
-1.03958944239803e-05
-1.57783846736658e-05
-9.8175932739808e-06
-2.75814151372177e-05
-1.53926494133848e-05
-5.74627048371143e-06
-2.37334033608933e-05
-1.91039859857555e-05
-4.94596815481628e-06
-7.36239740351818e-06
-2.51511954907391e-06
6.28560359755845e-07
-2.72628357102832e-06
5.92357243481823e-06
5.0164875274432e-06
-1.64949864134659e-05
4.08427542788641e-06
-3.22516103854897e-05
-5.97120049972302e-06
4.09926113383973e-06
-5.46996293435909e-06
-1.56513718260624e-05
3.75386409302788e-06
-4.56786376710609e-06
-5.44589143263168e-06
-2.02647769120628e-05
-1.98953467442682e-06
-1.471092577189e-05
-9.33419526185928e-06
-1.35371092345203e-05
-1.0497798166839e-05
-1.54472422975907e-05
-1.17796624499619e-05
4.00351963014686e-06
-9.80315982501156e-06
-2.42143415001082e-06
-9.97446300918424e-06
-1.07730030051505e-05
-5.22030770913738e-05
-1.75098833711285e-05
-8.51010267868944e-06
-4.73928633449178e-06
4.74486358581791e-07
-1.4669848351281e-05
2.53962339374011e-06
-2.58131932408264e-05
-2.00765578869874e-05
-1.76168683091451e-05
-1.46902646655153e-05
-2.45790363719477e-05
-1.72223610819934e-05
-1.80563596381357e-05
-3.15209329794385e-05
-1.84801180959178e-05
-1.92487008028824e-05
-2.682228878211e-05
-1.46535202410594e-05
-1.03584093517905e-05
-1.37818198089639e-09
-2.8151075015766e-05
-3.64154812221916e-05
-1.1193824544634e-05
-1.13142945028472e-05
-3.31368159646934e-05
-9.98412156595986e-06
-2.01523915614567e-05
-2.0300115133731e-05
-1.0216335731897e-06
-2.10905757587812e-05
-2.72807552063087e-05
-1.2941740696884e-05
-4.35244695973834e-05
-1.06651723015598e-05
-3.38533964377549e-05
-3.0642089493507e-06
-5.51092204890591e-06
-1.9036045721837e-05
-2.14903456655452e-05
-1.08215829338248e-05
-7.05822180809188e-06
-1.97544758265681e-05
-1.25809546946583e-05
-8.97098104202769e-06
-2.24525021952118e-05
-1.69765127684176e-05
-4.19150717128566e-06
-1.14759578501688e-05
-1.23318012104864e-05
-1.68711605881434e-05
-1.87432680780153e-05
-1.26542129674896e-07
-8.65346355532602e-06
-1.20499967227126e-05
-1.40066819187027e-05
-1.37388778088548e-05
-7.07570010286722e-06
-1.33879920002639e-05
-3.94801662164746e-06
-1.37847511724345e-05
-3.35064470366249e-05
3.58596098584114e-07
-3.30713545259681e-06
-1.15264027630519e-05
-2.66785319225193e-05
-2.0685597807341e-05
-2.35874531706353e-05
-1.51384060990163e-05
9.77854153374137e-06
-9.36058328239868e-06
-3.31129704316448e-06
-1.16657938896076e-05
-1.72504579198427e-05
-9.18473714028656e-06
-7.84091529837534e-06
-1.77474036789303e-05
-9.75298175933313e-06
-2.33035497118244e-05
-1.78307558573871e-05
-1.16148496074309e-05
-2.70658001529393e-05
-1.69599788171277e-05
-1.03782692918096e-05
-2.99886527401539e-05
-2.42365268510462e-05
-2.5745276495543e-05
-3.39147992202793e-05
-2.27078604686956e-05
-1.66699630093052e-05
-1.20555363857121e-05
-1.34312112029106e-05
-2.86141753829101e-05
-2.17991403867096e-05
-2.00644060043304e-05
-3.40066817607113e-05
-2.04897686392692e-05
-3.30584232291456e-05
-1.19271223896042e-05
-1.78150043118288e-05
-1.08532234657896e-05
-1.96222988135245e-05
-1.00104542402905e-05
-7.71863138337713e-06
-2.56497850225842e-05
-2.55556761859267e-05
-2.29528451739535e-05
-3.25540017808358e-05
-3.57979960420521e-06
-3.12970300438222e-05
-2.08140193504036e-05
-4.65880970438198e-06
-1.4331852362081e-05
-1.99228282227707e-05
-1.77033508055116e-05
-1.71163541419006e-05
-2.75461006400832e-05
-1.51203818329977e-05
-2.6507322412418e-05
-1.57570140169541e-05
-1.28051362241878e-05
-1.43577145128499e-05
-1.11814024675202e-05
-1.74448790468152e-05
-5.93548235587817e-06
2.99265123251995e-06
-1.11867430031721e-05
-2.1686510433963e-06
-2.10249290000205e-05
-7.21917515950988e-06
2.13303244555279e-06
-4.26151209455514e-06
-4.00569256816489e-06
-1.02508521437687e-05
-1.03495241311422e-05
-1.41931459870053e-05
-6.35128102901964e-07
-1.86127016005325e-05
-7.56813620412513e-06
-7.9273241288963e-06
-6.7070975528678e-06
-5.18330834974663e-06
-1.87508141950197e-05
-1.9172196834512e-05
-1.07817012775079e-05
-5.73008906610349e-06
-2.2798639330023e-05
-1.97176778318254e-05
-6.69853076726962e-06
-1.43410422174488e-05
1.23930075261833e-05
-3.13755964574604e-05
-1.95557929424118e-05
-5.04976084386826e-06
-1.43365551745133e-05
-2.58024890427702e-05
-1.6097501457808e-05
-5.68584911148776e-06
-1.2851774349012e-05
-1.17349333151995e-05
-1.38196824125467e-05
4.2555062937148e-06
4.16664162144062e-06
-5.16528874213786e-06
-2.50686755567132e-05
-1.726139543423e-05
-2.97225324080808e-05
-1.13124494858004e-05
-1.52385514945883e-05
3.46917347167261e-06
-5.55731200529411e-06
-2.51372565465608e-05
-3.92325490627841e-06
-3.29656583634197e-06
-2.67918055421072e-05
-2.17191698897099e-05
-1.6864292739823e-05
-1.13764460577856e-05
-3.35301535927773e-05
-1.25978825531578e-05
-1.34023336452744e-05
-2.09976696340384e-05
-1.91206682662173e-05
-4.03555707077665e-06
-2.04376590051286e-05
-1.60309925650022e-05
-2.07701756125584e-05
-2.32763330337433e-05
-2.98447765265791e-05
-1.91670619615914e-05
-1.14119834176017e-05
-2.46215723721285e-05
-1.28628138921699e-05
-3.93145968242759e-05
-3.75741813210541e-05
-3.37141678796387e-05
-1.34500439483262e-05
-2.63910481157863e-05
-2.07371272838378e-05
-2.51095099074488e-05
-2.19862488717464e-05
-2.39580805353468e-05
-2.5031355503722e-05
-8.24386354045983e-06
-1.04804468131884e-05
-2.84412722357272e-05
-1.10905582377418e-05
-7.41142729117191e-07
-4.50995437325292e-05
-2.11821161154204e-05
-2.85838905427015e-05
-1.47796145710198e-05
-4.29489386547903e-06
1.50195558144957e-06
1.51642216102032e-06
-1.93079436050709e-05
7.03719975013728e-06
-2.76547765926913e-05
-3.3334486241456e-05
-1.35321277987204e-05
-2.10537114714104e-06
1.05202013108906e-05
-8.92941438248396e-06
7.94425429723618e-06
-2.22081712144828e-05
-3.43225808508622e-06
1.78894417231196e-05
-1.20353433812349e-05
3.16128523881423e-06
-2.31586466692225e-05
-7.71794996670118e-06
-7.51513279395422e-06
-7.03082761259597e-06
-1.24929070232934e-05
-1.26791097820222e-05
-1.66605398235002e-05
1.68543861576148e-06
-7.98957093568525e-06
-2.73359013560465e-05
-1.74573847897761e-05
-2.35402639160157e-05
-3.38214307361653e-05
-1.82086443198877e-05
-8.26476967783418e-06
-3.35627014772997e-05
-8.54098980901014e-06
-1.54800914454383e-05
-3.24613230098402e-05
-2.28306880718548e-05
-9.03347635987465e-06
-1.97599954305254e-05
-6.86746543233547e-06
-1.5617592647037e-05
-1.51115739444977e-05
-3.91387882785872e-06
-1.47030391471733e-05
-9.11510603261235e-06
-2.37850428081207e-05
-3.76877692942051e-06
-1.19714584532517e-05
-3.37306060608207e-05
-2.1048723613304e-05
-1.07325236096817e-05
-2.72430550747552e-05
-3.8739693397238e-05
-4.0341269243096e-06
-2.417965926136e-05
-1.93489988935704e-05
-2.49637265856733e-05
-1.33116816818241e-05
-2.85407829629498e-05
-2.40690856339685e-05
-2.58824079793805e-05
-2.82923010771675e-05
-2.48522745776337e-05
-1.22988838634538e-05
-2.45407956149069e-05
-1.95424182207865e-05
-1.68472083722393e-05
-2.29831417927098e-05
-1.76425444571613e-05
-7.82378384728448e-06
-1.72806240409582e-05
-1.71004696103212e-05
-1.42293505510427e-05
-9.73547186109879e-06
-1.81821209907066e-05
-2.35697767250343e-05
-1.65020068538843e-05
-2.26422639829597e-05
-1.68082755407655e-05
-2.35354840191687e-05
-1.58295742230466e-05
-1.28153832236806e-05
1.20145743133167e-05
-1.46123546005093e-05
-1.28870860068948e-05
-1.90905946418036e-05
-1.67958539268007e-05
-8.47875777507451e-06
-2.63281169221499e-05
-3.17466927341097e-05
-2.39300635646533e-06
5.76110738973527e-07
-1.11796361555767e-05
-4.18772090285844e-06
-3.15326117498139e-05
1.27486860738921e-06
-9.54101685304846e-06
-8.4051256282131e-06
-2.63492969807541e-05
-2.95740827398189e-05
6.57975726989323e-06
3.63244893229965e-07
1.92908798643885e-06
-9.92837641705154e-06
-6.15001115319559e-06
1.9715876265234e-06
-1.24582094484601e-05
-7.46112829206123e-06
-7.63313081532484e-06
-1.04754303239133e-05
-2.26120815635867e-05
9.05455760311888e-06
-1.05829883767159e-05
-1.12279821267132e-05
-2.186722964037e-05
-3.02588872291473e-05
-3.17747718635144e-05
-1.94884709090634e-05
-1.10779706076055e-05
-2.11173439685816e-05
-7.11620640073665e-06
-2.32767896411208e-05
-2.59824737121946e-05
-2.1044965604991e-05
-2.70585183950086e-05
-8.53273753750629e-06
-1.89672329615366e-05
-1.78609658213593e-05
-3.33282442876914e-05
-1.2431268440985e-05
-5.09899917647998e-05
-2.43134934269655e-05
-2.5101811957824e-05
-2.91774329655505e-05
-2.49289122432596e-05
-9.81717067180226e-06
-9.30470384794078e-06
9.93398291897132e-06
-3.03267054713848e-05
-1.54855521189757e-05
-6.72047793591917e-06
-1.6659114783349e-05
-3.7286145933317e-05
-2.3118701988645e-05
-2.22390574906161e-05
-1.48855230333093e-05
-1.89318130342619e-05
-2.57651370504457e-05
-1.43861420928264e-05
-1.41244425037958e-05
-1.11068060979798e-05
-2.83834142887925e-05
-1.95683972947417e-05
-2.47558217079118e-05
-4.01087180621252e-06
-1.58092246359546e-05
-1.76127366176402e-05
-2.15890178878729e-05
-2.38974793933695e-06
-1.18930822290911e-05
-1.32142939140428e-05
-1.15596549467884e-05
-2.39159023562288e-05
-4.39578134333552e-06
-2.40426320711554e-06
-1.53224349235683e-05
-1.84315035672757e-05
-9.03060281610869e-06
-1.40898236498436e-05
3.72553881100669e-08
-1.08849576197129e-05
-2.17328136647248e-05
-4.00970633019068e-06
-1.96197283089379e-05
-1.913351274766e-05
-1.14533498471383e-05
7.43000083938158e-06
-2.96565922090348e-05
5.61262922201922e-07
-1.65717257579262e-05
-1.75616375298618e-05
1.80645654569923e-06
-1.64883839943039e-05
-6.04236433086661e-06
-1.00651185516632e-05
-2.05567423975047e-05
-3.83351300025948e-05
-1.07483676998535e-05
-2.45963547249515e-05
-7.46347806736701e-06
-2.21194738052259e-05
-2.52780360105738e-05
-1.65752941149634e-06
-1.12553102253e-05
-1.03964413242344e-05
-1.84971470252751e-05
-2.48930807444547e-05
-3.37401071670703e-05
-1.62393518592662e-05
5.70984367981546e-08
-1.98281549245388e-05
-1.59787653835424e-05
-2.21657829672744e-05
-4.29921728813227e-05
-1.39317127213621e-05
-1.25077321195543e-05
-2.06519351613158e-05
-3.51882174416536e-05
-2.51194924530818e-05
-2.44806921143704e-05
-3.89218249621605e-05
-1.08743839526647e-05
-2.0974094875466e-05
-3.31422735333016e-05
-2.63323049207468e-05
-1.61531072054913e-05
-1.66259503868931e-05
-1.26173402641507e-05
-1.83489623371259e-05
-2.74558334618839e-05
-1.72892025253384e-05
-2.08602260523946e-05
-2.59349143566416e-05
-4.05458800602667e-06
-1.25403813010711e-05
-1.38798899636472e-05
-1.36702777715911e-05
-2.22753407830259e-05
-1.59871599638258e-05
-1.99090275053942e-05
-2.32597418856729e-05
-1.83848512647717e-05
-9.13509150585114e-06
-1.93271125650797e-05
-1.29669417636823e-05
-1.33480066731876e-05
-3.38880920539719e-05
-2.58158984164976e-05
-4.55345543532441e-06
-1.66528835888749e-06
-2.70314208070998e-05
-2.2883399786778e-05
-1.68410571110202e-05
-2.28300622972707e-06
-1.39008165171319e-05
-1.0333085503639e-05
7.64640736725442e-06
-1.33034031114826e-05
-5.94496567947004e-06
-4.64017100657397e-06
-1.44578820231717e-05
1.35139538746518e-06
-2.28667174565839e-05
1.61781526880344e-07
-5.1458800123824e-06
-2.0422369524756e-05
-3.92685109914771e-06
2.32414739651338e-06
-1.07303884504037e-05
-1.54270899646732e-05
-2.24472077525934e-05
-1.78854413729363e-05
-1.24246098010188e-05
-2.20149816979209e-05
-1.21328157597849e-05
-2.34349319554197e-05
-1.33306387384896e-05
-9.53860512478694e-06
-5.50643950655346e-06
1.8637482338436e-06
-8.20368886984107e-06
-1.52018306949122e-05
-1.26788510047953e-05
-1.37732268674457e-05
-1.68002421422383e-06
-1.63514476404078e-05
-2.4094898396669e-05
-1.15393552517236e-05
-3.90676469811325e-05
-4.59034410437612e-05
-1.40723400888674e-05
-9.91707654554207e-06
-2.41825277475125e-05
-3.34721317939158e-05
-1.80517305115685e-05
-1.93923869249035e-05
-1.59833985385857e-05
-1.9037481401061e-05
-1.98903974251733e-05
-1.87469781829974e-05
-4.16192869325408e-05
-2.65807418209479e-05
-1.48105208242096e-05
-1.74682491699724e-06
-3.94337315490679e-05
-7.81150172471983e-06
-1.21380951947312e-05
-4.41666721998154e-05
-1.4680885933726e-05
-1.62766926655734e-05
-1.60422697298464e-05
-7.97790141824155e-06
-2.02819624444528e-05
-1.31731889493179e-05
-1.46429874673418e-05
-1.95982349768651e-05
-1.81886408025571e-05
-2.68143723454822e-05
-6.34900020630915e-06
-1.05310643692009e-05
-1.63446952532728e-05
-6.88076495892658e-06
-5.46253080472282e-06
-1.21354280631736e-05
9.8595627355602e-06
6.98969034568961e-07
-3.47012439596832e-05
-2.56238698604889e-05
-3.08019873499852e-05
-1.74467053189807e-05
-2.43850214518069e-05
-3.19296042864913e-05
-4.16128731592381e-06
-7.18502480620849e-06
-1.35343542606044e-05
-2.37992772857206e-05
-5.67923245192556e-06
-1.3803053713314e-05
6.1266634943692e-07
-2.78964953911477e-05
-2.93232807912721e-05
-2.27648696232072e-05
-1.72564642641325e-06
-6.19671507236155e-06
-2.42523813652478e-05
-1.77423389885829e-05
-7.33162131949741e-06
-3.31194535044966e-05
6.13247030581006e-06
-1.14433364537241e-05
-1.85057756411995e-05
-1.8657496147757e-05
-6.80647281445497e-06
-1.02326121119953e-05
-9.13376240940883e-06
-4.78691179898179e-06
-1.35769575217337e-07
-1.91412688642089e-05
-1.84040069292263e-05
-2.99902644048583e-05
-1.76844445846397e-05
-1.43557970308956e-05
-2.03250796525489e-05
-3.09305595098268e-05
-3.15927626943277e-05
-1.17203465508798e-05
-2.08817998562875e-05
-1.61996501807244e-05
-1.11748876103743e-05
-1.8375496974494e-05
-1.36235012314562e-05
-1.05737794111176e-05
-3.31501951030413e-05
-4.03832005980573e-05
-1.85661848718339e-05
-1.89625242095431e-05
-1.46548859247058e-05
-1.00725712943624e-05
-3.56730211137196e-05
1.12590646477112e-06
-5.92911830844868e-06
-1.17812178765812e-05
-3.70335561616254e-05
6.3088747104343e-07
-2.84226495120225e-05
-2.86509129304619e-05
-2.76211238255436e-05
-2.28205459988973e-05
-1.17918589180122e-05
-2.19118369878295e-05
-5.47179409395207e-06
-3.14893017144282e-05
-2.10041277408421e-05
-1.73892832844873e-05
-5.23093170103679e-05
-8.4821616634943e-06
-5.74646083165053e-06
-1.01384569765474e-05
-6.8549058089108e-06
-1.28222595594875e-05
-1.85342523760589e-05
-1.15978319496702e-05
-1.69786003586942e-05
-2.08475820864341e-05
-1.01408543937807e-05
-2.03500108613077e-05
-1.44735531303684e-05
-1.28621976736959e-05
9.1440384729554e-06
-8.68770914396668e-06
1.56394719337938e-05
-1.1953505889426e-05
-1.50687602194673e-06
-1.66230911520506e-05
-1.78103291339931e-05
1.80267746809116e-07
-1.6237068768369e-05
-2.50140343827613e-05
-1.738030571815e-05
-8.27557747285591e-06
-1.33409518893623e-05
-1.15894623728882e-05
-3.27453602848611e-05
-3.40065318456749e-06
-3.91262607527392e-05
-9.67537099409636e-06
-3.40864306792311e-06
-1.70290765298162e-05
-2.21259194032543e-05
1.31605131956666e-06
1.54039811819136e-06
-6.85843170398978e-06
-1.32701658264336e-05
-2.73424917605378e-06
-2.76603853510359e-06
-1.85687352468206e-05
-1.00832593281794e-05
-1.49369380326084e-05
2.5432074018363e-07
-1.35991193140492e-05
-2.59699729620784e-05
-2.69386670940076e-05
-2.8802626679093e-05
-2.24687994079005e-05
-2.18442881481224e-05
-9.88332893959554e-06
-9.34545727800126e-06
-5.50214277648398e-06
-1.23565397530851e-05
-1.08147350559712e-05
-3.96873582696987e-06
-2.81308778805551e-05
-2.66315601565471e-05
-2.43340651549459e-05
-1.43172534693569e-05
-1.8295080920467e-05
-1.7821694453723e-05
-7.90224407059152e-06
-2.54950926615227e-05
-2.36146150952624e-05
-3.17839795208002e-06
-3.08481111754875e-05
-3.17465176142866e-05
-2.27118411696334e-05
-2.18334879916311e-05
-3.7052670102012e-05
-2.35547121241211e-05
-4.51795815530643e-05
-1.97900705589692e-05
-9.38916557596213e-06
-4.35901741742144e-05
-2.44718515025506e-05
-2.31500322608651e-05
-8.66927794774136e-06
-2.53658109151203e-05
-1.19574455104468e-05
-1.02520875499106e-05
-8.87000127438809e-06
-2.12797998735516e-05
-7.32597949522938e-06
-1.93782383870542e-05
-1.35139139628561e-05
-8.2263828266935e-06
-4.5163115868113e-06
-1.53627069646093e-05
-2.26412651561328e-05
-1.66289107630418e-05
-1.99172323555394e-05
-8.91241347736113e-06
3.4399941983891e-06
-1.07097907646807e-05
-3.89574302287438e-06
-1.88161929796071e-05
-1.24468402871743e-05
-2.32407001141525e-06
-1.10488770352821e-05
-1.51413607931729e-05
-1.26292570837735e-05
-1.10382786089358e-05
-6.77745652319943e-06
-4.30476916816722e-06
-6.22928085697587e-06
4.99016630403289e-06
-1.22827958456599e-05
-1.99692643852535e-05
-2.5111368672333e-05
-1.01662429520273e-05
-7.86487293546184e-06
-1.02709918323772e-05
-2.16851629036476e-05
-3.23009187995804e-05
2.49865862315568e-06
-5.98238643019353e-06
-1.40410850354104e-05
-1.26738675085541e-06
-6.69852091647281e-06
-2.28517092743665e-05
2.28743215570357e-06
-2.48242552470683e-05
-6.75954600861835e-06
-6.72049230097271e-06
1.57722361232706e-06
-1.81188716732239e-05
-5.62876908143258e-06
-2.07605565412599e-05
-1.59039522777388e-05
-1.33981111261785e-05
-1.81874856916398e-05
-2.35957634008115e-05
-1.58277200528904e-05
-1.92853934525834e-05
-1.47796089440447e-05
-2.55807748819098e-05
-6.60534496030052e-06
-1.80921214082255e-05
-2.17243306667424e-05
-9.73498121430125e-06
-1.46221905591751e-05
-2.57072508796108e-05
-2.00206906580461e-05
-3.42936791835246e-05
-2.19178180002431e-06
-7.662871747503e-06
-1.7781417156122e-05
-3.28287228873333e-05
-2.1249387924421e-05
-1.73891187866534e-05
-1.9045625063534e-05
-7.81674051526561e-06
-3.1647045766901e-05
-3.31592006060941e-05
-2.15013189268822e-05
-3.77396627153158e-05
-1.50805087706157e-05
-1.33854237792922e-05
-1.07847768942797e-05
-4.60520070617046e-06
-2.07087575882702e-05
-1.69072339549215e-05
-1.54179650134157e-05
-2.30474200889621e-05
-2.14292507033273e-05
-2.45228894134432e-05
-1.8965124751339e-05
-1.77225331426576e-05
-2.62955508512095e-05
-1.27089272941328e-05
-3.27397317697229e-05
-3.67532873828384e-06
-2.83066891446329e-05
-1.72769441566972e-05
2.35991134102215e-06
2.6749906998156e-06
-5.6135146505092e-06
-1.39652819338662e-05
-7.0983311257863e-06
-1.67745798511311e-05
-2.05072036006206e-05
-4.4901224786861e-06
-2.91847763839384e-06
5.01653891801729e-06
-9.37598003041674e-07
-2.77241064508773e-06
-7.31777113534698e-07
2.49413005283673e-06
-1.31322465635676e-05
-9.03607393218231e-06
4.49067748964679e-06
-1.12840565405144e-05
-1.31412979628446e-05
-1.22841858661251e-05
-1.32552799097351e-05
-1.0135821793965e-05
-1.39354533116507e-05
-1.41373421246847e-05
-1.0953257391051e-05
-1.04986202748962e-05
-3.50138144952536e-06
-1.54538462837942e-05
-7.38574589089675e-06
-6.83110975971472e-06
-9.49413054271973e-06
-1.04131744942036e-05
-2.52095345951003e-05
-9.91183750964281e-06
-2.89811149497404e-05
-2.37408122289157e-05
-1.11251334618209e-05
-1.1919963352453e-05
-6.94045335880218e-06
-1.42450850338681e-05
-2.54950271331727e-05
-2.22024111853869e-05
-2.36371069869194e-05
-2.53618137380274e-05
-7.18913635894726e-06
-1.87450821686514e-05
-2.21595807098715e-05
-2.28675223081456e-05
-2.15895762933162e-05
-3.03046341109128e-06
-3.28307597910516e-05
-3.74797830650542e-05
-2.86376783834648e-05
-7.17138070843973e-07
-1.59432433526527e-05
-2.66953076856098e-05
-8.17547096869231e-06
-3.21367159120761e-05
-1.16391183094785e-05
-2.13607412415e-05
-9.82069732484007e-07
-1.41195679148322e-05
9.30920691186193e-08
-2.97317793727835e-06
-3.00640803934352e-05
-1.60743077492655e-05
-1.55366859326832e-05
-1.64393134310562e-05
-1.71947213494078e-05
-3.78355104389168e-05
-6.38445532991888e-06
-2.02057376551449e-05
-2.2518132270022e-05
-1.35198122061626e-05
-1.29370843139483e-05
-7.05849545685368e-06
2.87137192897944e-06
-8.60035370953471e-06
-5.54793512308317e-06
-8.79368394563364e-06
-8.17064452201387e-06
-1.65217452376437e-05
-1.98705841874339e-05
-4.85238604929656e-06
-1.40176645512936e-05
-1.77854530631607e-05
-1.38469304652469e-05
-2.7447166214395e-06
-1.32207398784036e-05
-8.34839322294221e-06
-1.78323614897266e-05
-7.47795685761377e-06
1.56113288962457e-06
4.90562601771353e-07
-4.83729188030589e-06
1.75708269569926e-05
-9.35420749968694e-06
-2.11632367336624e-05
-6.8169023114091e-06
-9.51977739850714e-06
-7.35483893337318e-06
-9.48379607891498e-06
-2.01888046504616e-05
-1.08307875942902e-05
-1.15221628873718e-05
-1.6402977552146e-05
-1.28326111316617e-05
3.82172128937672e-06
-1.91231233553384e-05
-1.51884837272831e-05
-3.38195566576508e-05
-2.82633600133762e-05
-1.20826947250899e-05
-3.08287004702719e-06
-3.77812879227034e-05
-3.22940353069158e-06
-1.47503234202159e-05
-2.11398840339269e-05
-1.43589366897609e-06
-2.3239475332297e-05
-2.01603095150675e-05
-3.27137548779447e-05
-3.3820287194447e-05
-2.48876384539927e-05
-2.74499607031275e-05
-1.36693696493268e-05
-1.28085865417625e-05
-1.22894921746433e-05
-2.3548403587465e-05
-4.47361766236503e-06
-2.1074718069174e-05
-2.59542312008791e-05
-1.58544299957384e-05
-2.66773447800317e-06
-2.54519024866301e-05
-9.38314258183444e-06
-1.47903887848242e-05
-6.57798258998472e-06
-4.74993437151599e-06
-2.52239023332957e-06
-1.31511498082755e-05
-1.87154032631249e-05
-2.97683033492435e-05
-2.02208311916139e-05
-1.91375000006866e-05
-7.61720626027076e-06
-8.36334022127007e-06
-1.30567852221281e-05
-6.7198223550152e-06
-3.00461881804686e-05
2.09241862723344e-06
-1.38333286476202e-05
-2.8786008108721e-06
-6.34401418230883e-06
-3.03009248884802e-05
-7.66939393962761e-06
-3.73230807683234e-05
-1.96803285400339e-05
-1.01685747809966e-05
-1.22732897755889e-05
-2.31121568725752e-05
-3.24232918176923e-05
9.46688322718989e-06
-1.79110521255702e-05
-3.73105601251137e-06
-1.31596723299668e-05
-1.91798218036368e-05
-1.86075784995983e-05
-2.4016389020331e-06
-4.58954059292599e-06
-1.35082662871667e-05
-6.76633522193335e-06
-6.30208551988378e-06
-2.30808059364976e-06
-5.89479660768331e-06
-2.9666817850343e-06
-2.09299640613902e-05
-1.27434586044312e-05
2.17561514489101e-07
-1.29778972847057e-05
-3.12583760881422e-05
-2.48290735249732e-05
-2.08480060232222e-05
-2.47287091426789e-05
-1.27204918481783e-06
-1.19242620083493e-07
-7.7215331092077e-06
-4.26495002487765e-06
-1.64761115281151e-05
-1.44206145023697e-05
-6.00780083917255e-06
-7.43661162655469e-06
-2.96937346512895e-05
-1.59159196859682e-05
-2.2833463464446e-05
-1.14269989885094e-05
-1.56730921756005e-05
-2.54360166011962e-05
-1.2695821713351e-05
-2.17333416128359e-05
-1.21969184238692e-05
-8.03958185075302e-06
-2.79373392530914e-05
-8.6524873425284e-06
-3.81152112081917e-05
-2.52227617002699e-05
-6.54033900362332e-06
-3.81442051511069e-05
-2.51615666904967e-05
-3.32455431810359e-05
-1.6566546325539e-05
-1.528564246134e-05
-4.52345577151508e-06
-1.53870173412705e-05
-1.60129705156653e-05
-2.90782211955281e-05
-2.53251725362345e-05
-8.04334128741289e-06
-7.98608542261963e-06
-2.15481903621335e-05
-1.77008542833984e-05
-1.25638416358201e-05
-2.72126185548571e-05
-3.63195504011484e-05
-1.64108101300887e-05
-2.60451275066775e-05
-1.10146298315952e-05
-2.26936198151504e-05
-2.32272177442474e-05
-4.10961088898312e-06
-1.80566273092182e-05
-1.47767898914648e-05
-1.77685838996478e-05
-1.93994643077259e-05
-1.43773643073483e-05
-4.56516278022975e-06
-9.94753798488872e-06
-1.20137791423485e-05
7.04302703024976e-06
-6.50627489462748e-06
-1.83299368811099e-05
6.26825785367216e-07
-1.77410578394171e-05
-3.83146858008526e-06
-9.80022419627766e-06
-1.1539572981097e-05
-1.33282905509391e-05
-1.28123675293426e-05
-1.64186741867859e-05
-5.02718308349303e-06
-9.1423832035932e-07
-7.37365478704349e-06
-1.73717978930646e-05
-3.02912260293544e-05
-1.8885905787799e-05
-1.32509809812322e-05
-1.87574011178106e-05
-2.1928856655821e-05
-4.94748227690604e-06
-1.47552118609895e-05
-7.80134279470086e-06
-3.51474376127505e-06
-1.10507912037466e-05
-1.5324415227926e-05
-6.99308721555646e-06
-1.32107903671075e-05
-1.78675474957391e-05
-1.45670682564741e-05
-2.42022013556303e-05
-6.4160171118482e-06
-8.26869277250356e-06
-1.60729475963971e-05
-2.22923817222043e-05
-1.65228583606526e-05
-4.53397760694325e-06
-9.7149076175571e-06
-2.8502471134507e-05
-4.09506392461063e-05
-2.96502416054317e-06
-9.23899451029741e-06
-1.9852553280699e-05
-2.33490962478209e-05
-2.06114435237424e-05
-2.88528915774731e-05
-1.51951050928495e-05
-1.85987726181918e-05
-2.3916178414777e-05
-1.30874353238254e-05
-3.25996051433909e-05
-2.19422333624643e-05
-3.69098205986242e-05
-3.13657423055591e-05
-2.75889424663514e-05
-2.30031506235519e-05
-2.59819269734043e-05
-2.11035460849048e-05
-4.28228445154661e-07
-1.50814645743619e-05
-2.4596799426797e-05
-3.47450632775914e-05
-2.81592218969708e-05
-1.39324479216274e-05
-1.15166887900527e-05
-1.94565740563136e-05
-3.76529004165773e-05
-2.82402426695804e-05
-1.22989584990136e-05
-1.48921214482743e-05
-2.03183426063007e-05
-2.6054830165872e-05
-1.49683965529321e-05
-9.07862524724686e-06
-1.62023730983719e-05
-1.33006812133322e-05
-1.29567925104823e-05
-3.19493418542153e-05
-2.84479659160836e-05
-6.7172811487049e-06
-2.34266710187743e-05
-1.30240491455172e-05
-1.86106928646041e-05
-8.35744911596396e-06
-3.11300761149543e-06
-9.23183504146472e-06
-4.93646587841643e-06
-1.45301430849362e-05
-2.74508237380086e-05
-1.61287269275851e-05
-3.28535404186641e-06
-2.57649297714506e-05
-8.61824551579409e-06
-1.53507201767754e-05
-1.13518448864107e-06
-2.6233283439633e-06
-8.11521044238272e-06
-1.19716826528444e-05
-1.63612616390261e-05
8.41266955689187e-06
-1.295926738029e-05
-3.85242676511127e-06
-1.70453150494333e-05
-5.86525899382721e-07
-2.75861157728851e-05
-1.27468344763418e-05
-2.32049485465906e-05
-2.5120242844089e-05
-1.40259653927252e-05
-9.54912921190644e-06
-2.13858340486132e-05
-1.82588413448775e-05
-1.03318050015769e-05
-2.30311550591996e-05
-8.68384481341576e-06
2.80839798410334e-06
-6.64341014116274e-06
-1.07298893333536e-05
-9.79205046882176e-06
-9.23556262474781e-06
-1.99893147619383e-05
-2.06452318983196e-05
-1.01387763453957e-05
-3.349597177901e-05
4.44781787025092e-06
-1.22423942381634e-05
-1.95080636150796e-05
-6.68995669746376e-06
-2.36346296240845e-05
-2.92245337072232e-05
-1.04233065503028e-05
-8.10566180794316e-06
-1.92193516750737e-05
-1.36426349677544e-05
-1.71755045468269e-05
-1.51609139639654e-05
-1.79996223030442e-05
-2.65723385442122e-05
-1.33878169725403e-05
-1.73893004200177e-06
-3.56956991831901e-06
-1.95237171681828e-05
-8.19452960296188e-06
-1.75316019602991e-05
-1.82305291270665e-05
-1.28696529481009e-05
-2.96196739269301e-05
-1.23942090417904e-05
-6.77355842927619e-06
-2.1940301800295e-05
-3.027761929393e-06
7.46823463582166e-06
-1.91094932720326e-05
6.70672381441717e-06
-1.09781901040676e-05
-1.95000145239665e-05
-1.74270122973079e-05
-1.05169050661852e-05
-2.45926474360258e-05
-2.98928056616106e-05
-1.37592884206814e-05
-1.02574533487977e-05
-5.73958990475666e-06
-9.62943906030019e-06
-2.67959994498076e-05
-1.82402016552479e-06
-4.15849083279731e-06
-1.16414974248814e-06
-2.36207389562122e-05
-2.23010439332269e-06
-1.03886696461426e-05
-1.26115208886014e-05
-1.18370463402173e-05
-1.2107083961958e-05
-1.82702656753808e-05
-2.84710156593522e-05
-9.99279660082587e-06
-1.9342620223162e-06
-2.06328752254171e-05
-1.342972965122e-05
-1.91582393567299e-05
-1.61202092906235e-05
-3.02059807254869e-05
-2.57367560737e-05
3.5351519507607e-06
-4.08522371203062e-06
-1.11699222761902e-05
-1.49460429489391e-05
-1.13032034205721e-05
-1.14857060274786e-05
-1.07852958010594e-05
-2.44172318661861e-05
-1.80978193162014e-05
-2.01006052244741e-05
-2.32338454778837e-05
1.52763080346275e-06
-2.84015339557134e-05
-1.72504907628971e-05
-3.71581371370624e-06
-7.09151531326198e-06
-1.99678196876958e-05
-3.04753899840252e-05
-2.67549387611018e-05
-1.17716178115899e-05
-2.40331672451878e-05
1.10666613867594e-05
-1.9501587138209e-05
-1.88877660347814e-05
-1.9213434790146e-05
-8.53225740613324e-06
-2.96151604837577e-05
-1.05513163139035e-05
-2.73032156320763e-05
-2.83537203892942e-05
-1.99867362620426e-05
-3.86549233226819e-05
-9.02136383499309e-06
-3.75011536135964e-05
-1.55778242969602e-05
-9.50773645896e-06
-2.61135909328934e-05
-1.89724918191271e-05
-2.43337670717171e-05
7.565657982187e-06
-1.45471580421389e-05
-1.51999267818139e-05
-7.65824332029132e-06
-4.71085860915931e-06
-2.5918017192199e-05
-1.6848814949465e-05
-8.44858925375323e-06
6.85582229149742e-06
-1.09858065662744e-05
-2.87424747847719e-05
-4.4581119887568e-06
1.85307698827024e-07
-8.22840681185891e-06
-1.24324457315456e-05
-2.21231922790532e-05
-3.32712791110152e-05
-1.92747710467383e-05
-5.08887773890247e-06
-1.24320076536883e-05
-7.67803305265057e-06
3.56462376850975e-06
-2.97781212588876e-05
