# Supplementary material for: Research on computational propagation and identification of mine microseismic signals based on deep learning
Source: PLoS One. 2025 Oct 22;20(10):e0334641. doi: 10.1371/journal.pone.0334641 (PMC12543183; doi:10.1371/journal.pone.0334641)
Supplement: S10 Data — (ZIP) [file pone.0334641.s010.zip › 000101100001581.xlsx_0.txt_24.txt.txt]

-1.64612276750509e-05
-1.22386805844824e-05
-2.91467613347433e-05
-1.19159694857505e-05
-2.13730679137404e-05
-1.41856014086759e-05
-1.16939130925813e-06
-2.4832833235184e-05
-4.04655797735837e-05
-2.46564314325123e-05
-2.32818443304945e-05
-2.33495966519659e-05
-1.7885996131656e-05
-1.64387023772822e-06
-2.32040131215335e-05
-4.19046250598599e-06
-2.71019122403029e-05
-1.36080756060662e-05
-1.80069228726411e-05
-1.47749302475496e-06
3.06528313008971e-06
-2.55700623842291e-05
-2.82754236407696e-05
-9.79942570491679e-06
-1.72037111302243e-05
-2.24574098945395e-07
-2.84217142149082e-05
-2.39751541628376e-05
-1.75221718194304e-06
1.5008767149216e-06
-1.17718737418692e-05
-1.65265321936498e-05
-1.39533259394864e-05
-2.57273111135797e-05
-1.6252567076905e-05
-8.84222367908788e-06
-1.12103742479795e-05
-1.87654205387365e-05
-3.40834667982795e-05
3.69770206601462e-07
-1.56644261200143e-06
-1.66054580634937e-05
-1.24148543135317e-05
-1.63999179902972e-05
-1.95070547911388e-05
9.41875193426429e-06
-2.30752184549348e-05
-1.44528184160381e-05
-1.21535825908318e-05
-5.62505110416082e-06
-1.06164616851776e-05
-2.88200904793504e-05
-2.75997874496312e-05
8.04880362198293e-07
-2.38783355065145e-05
-6.60756490458536e-06
-5.72593474422446e-06
-1.92872281962702e-06
-8.62061424343317e-06
-9.32553391685789e-06
-1.38128357339154e-05
-7.99214522031615e-06
-8.07380855014689e-06
-2.92219566213336e-06
-1.34717314504113e-05
-1.98235951716068e-05
-3.04399712986085e-05
-3.93657501787838e-05
-3.28196767352432e-05
-2.04867793128695e-05
-2.60880673902323e-05
-2.60716761509654e-05
-1.12556694156132e-05
-6.70096326715841e-06
-2.6563966335237e-05
-1.01742444644566e-05
-6.57060708538601e-06
-1.1924510775612e-05
-1.8491677946882e-05
-1.85274403362379e-05
-1.00033637736661e-05
-2.67866933753148e-05
-2.61323588474624e-05
-1.30083279731745e-05
-3.95739250394896e-05
-2.16295525323133e-05
-1.99861701064453e-05
-2.51100554261063e-05
-2.20375281712468e-05
-2.54197800943381e-05
-3.6756813293698e-05
-1.59671597431502e-05
-1.3693945840678e-05
-1.75701376547135e-05
-3.63187244799555e-05
-9.89527865183133e-06
-2.30755417832477e-05
-2.28172050342245e-05
-9.38019526654638e-06
-4.01329964910853e-06
-2.22096344547398e-05
-8.80932374018872e-06
-2.55159029053739e-05
-2.93577016916015e-05
-2.15638149785398e-05
-1.63912656795052e-05
-2.13714703445361e-06
-3.04536679353003e-06
-1.14367244633601e-05
-1.49006538218562e-05
-2.46831260611717e-05
-1.71271250166052e-05
-1.98469788158657e-05
-1.66797234597771e-05
2.34542709563296e-06
-3.20228711593284e-05
-1.35138823175793e-05
-1.70320044776248e-05
4.94853230788915e-07
-2.47207074498635e-05
-3.19084383216504e-05
4.94178657315205e-07
-1.01316153759613e-05
-8.70818692667255e-06
-1.09878089385681e-05
-1.24713713219335e-05
-2.38579527442187e-05
-2.00930803362399e-05
7.65638988983947e-06
-3.35425940021548e-05
-1.42148673213099e-05
-5.23726250336579e-06
-1.04412076545519e-05
-5.08943966101301e-06
-1.67489163348365e-05
-8.02791362548711e-07
1.05430137644652e-05
-1.59033606118526e-05
-2.54222086738884e-05
-1.42384031353507e-05
-3.53240836143662e-05
-8.51301746916629e-06
-4.40976003722632e-06
-6.49309904300658e-06
-1.32211918019489e-05
1.57439236857238e-05
-1.45207201634481e-06
-1.63466173174878e-05
-2.30599868749389e-05
-2.01385376309176e-05
-8.37341440405189e-06
-1.51784449397658e-05
-1.83916966247728e-05
-4.665173368436e-06
-1.27810156292027e-05
-1.94681619125634e-05
-2.57539217835436e-05
-1.88030721418577e-05
-3.60259022775899e-05
4.32706821615097e-06
-1.64999020876044e-05
-2.6943981734426e-05
-1.34894423490151e-05
-1.21908916562203e-05
-2.05168458539407e-05
-1.82631129708083e-05
-2.19579359541912e-05
-1.58552873066755e-05
-1.42506354223462e-05
-1.64186725120218e-05
-2.10056672140978e-05
-2.63500292621239e-05
-6.53298836652258e-06
-2.0885925331743e-05
-7.33145748082569e-06
-2.11216860637684e-05
-8.12356123741154e-06
-4.59313769612698e-06
-1.05921240266228e-05
-2.64848793604461e-05
-2.74000923470192e-05
-2.32037708871115e-05
-2.66786835750508e-05
-1.70958524016789e-05
-1.8180430642658e-05
-1.13477419724294e-05
-5.18247242988034e-06
6.51837407636988e-06
-3.58377921345508e-05
-2.09519829170218e-05
-1.33569093345058e-05
-7.0916489398974e-06
-1.5300069000866e-05
-4.04366075583551e-05
-4.71801402386906e-06
-5.26835863655081e-06
1.00756961861918e-05
-3.92630592052863e-06
-1.16678597953004e-05
-1.02405790769774e-05
-2.0345581696543e-05
-1.01036250389099e-05
-1.75675649502353e-05
-1.59832431359033e-05
-3.03934362834907e-05
-1.24096692030016e-05
1.03871216170836e-05
-1.55172042976616e-05
-2.9530888365178e-05
-2.24351217675317e-05
-2.34944535882934e-05
-1.57733068941493e-05
-9.69043059069527e-06
-2.10336772610101e-05
-1.34009341384697e-05
-1.29937938896011e-05
-1.81723630927845e-05
-7.28937344531265e-06
-4.41702795166572e-06
-1.67597981643788e-05
-1.50060957785701e-05
8.03890365154902e-06
-1.7884969532199e-05
-1.42549706437936e-05
-2.39831790101954e-05
-3.73499401295423e-05
-9.99224129090196e-07
-2.46521988543103e-05
-1.44176133287909e-05
-3.80738248765488e-05
-1.84489640529264e-05
-2.09420608007303e-05
-3.20359794483155e-05
-1.52353702700806e-05
-2.17907020716624e-05
-3.34719109137201e-05
-6.32851925022047e-06
-7.99067538696172e-06
-2.59914727000698e-05
-2.92136605556214e-05
-2.57761019039982e-05
-1.44490926917346e-05
-1.94730160425908e-05
-1.12761101864792e-05
-2.36398251335318e-05
-1.59900553301809e-05
-1.71044205461765e-05
-1.39443546519855e-05
-2.5396772031166e-05
-3.25512304272505e-05
-2.02324056854149e-05
-2.16802041181596e-05
1.53305254397158e-06
-1.03081476310639e-05
-2.47904776369923e-05
4.03045044931946e-07
-1.96110065848e-05
-2.67610555825152e-05
-1.2573036081316e-05
-2.49743202011017e-05
-1.80190688976307e-05
-1.69761858497034e-05
-2.23116550253989e-05
-1.20456353154747e-05
5.78924940270457e-06
-1.80071869274654e-05
-6.60714285271653e-06
-1.37046755676842e-05
-1.22835042478261e-05
-2.13839344392861e-05
-1.00144707840664e-05
-1.00374235312608e-05
6.29539126401349e-06
-1.80699267150501e-05
-5.79656065107594e-06
-2.26772750395697e-05
-1.33087860153809e-05
-1.36084606297956e-05
-1.03814962804885e-05
-4.32729384459458e-06
-2.58250841014134e-05
-6.02734646154326e-06
-1.86536384285099e-05
-8.41730562764038e-06
-7.34212647339956e-06
1.2487544663575e-05
-5.87456143785877e-06
-2.26002020749788e-05
-5.37166907825528e-08
-3.02281317592497e-05
-1.77859769272592e-05
-9.92763810624151e-06
2.11939652681681e-06
-9.60369497263281e-06
-1.16364714729311e-05
1.10050039898565e-05
-7.22301741475142e-06
-8.8588411867691e-06
-2.29543626691983e-05
-5.13179996971576e-06
-7.87821183255353e-06
-1.43169065293377e-05
-1.63537344856773e-05
-7.04646866989839e-06
2.99729675210641e-06
-1.76652512608157e-05
-2.6354320565802e-05
-1.38977935955223e-05
-5.509860498131e-06
-3.01484233376991e-05
-1.54963188146025e-05
-2.41355645504664e-05
-2.31722686587862e-05
-1.47861628771092e-05
-2.44270966807445e-05
-9.93368595365736e-06
-3.65754479481568e-05
-1.55931147049039e-05
-2.06911041925349e-05
-2.40677903339977e-05
-2.34391458206234e-05
-1.74468020443934e-05
-3.60663434004616e-05
-8.76167772031961e-06
1.58266023077781e-06
-2.85167051061848e-05
-2.05828997613688e-05
-2.71674231822295e-05
-1.94370510540884e-05
-1.77517107631006e-05
-2.79592052880245e-05
-8.7615145588274e-06
-9.30727294734889e-06
-1.35862877126334e-05
-4.42376093457869e-06
-4.60846186315859e-06
-3.59208758010512e-05
-3.44438208322731e-05
2.93113964632573e-06
4.71725757241051e-06
-9.44786184849333e-06
-5.95464930042937e-06
-2.99810131570053e-05
4.13321454531653e-06
-2.0904516023032e-05
-2.56029399809208e-06
-1.09758934930871e-05
-2.17655588960807e-05
-1.92192179149835e-05
-2.11058540270704e-05
-1.5959567986919e-05
-1.88626689174034e-05
-1.32141537735576e-05
-1.85179559263965e-05
-7.61151979908372e-06
-1.47136322249884e-05
1.61068969191011e-06
-1.17046255942245e-06
-1.77038684372105e-05
-7.12034622332158e-06
-1.30210835034677e-05
-1.56598267831694e-05
-2.19795392230645e-05
-1.02191895200847e-05
-7.61957595587791e-06
-1.53728666214389e-05
-2.03616876172251e-05
8.89332767400162e-07
-1.0726833314631e-06
-1.15264915760055e-05
-9.14682621634699e-06
-1.92784288808628e-05
-6.41116794421061e-06
-5.69781697557033e-06
-2.36106703425246e-06
-1.31630584245772e-05
-1.19209101734646e-05
-2.2743007818284e-05
-9.67687969736175e-06
-1.56517170467446e-05
-1.52737657340585e-05
-4.4153416663376e-06
-3.1094271882875e-05
-2.69329873897799e-05
-2.58979063422267e-05
-2.49898833357886e-05
-2.13319782898496e-05
-1.06474519987086e-05
-1.05128482461568e-05
-2.1318934999518e-05
-3.6858504292631e-06
4.90689373365244e-07
-1.7645229511336e-05
-1.28181383440293e-05
-5.96403008391254e-06
-1.89120011754663e-05
-1.57006031933509e-06
-2.81577699736502e-05
-7.25389150311628e-06
-2.46043997050024e-05
-2.10241839868819e-05
-1.23552551149388e-05
-2.86004463230699e-05
-3.36876557978731e-05
-4.16357475022102e-05
-1.39545129173391e-05
-5.66415552637708e-07
-2.77346330236167e-05
-5.92407270024742e-06
-2.24304416294854e-05
-1.59819345261642e-05
-3.76054344033698e-05
-2.30549027881918e-05
-3.92225269445207e-05
-1.28324254644182e-05
-1.75273160271434e-05
-1.09762661110187e-05
-8.24504923269281e-06
-8.67875013470604e-06
5.85796489375888e-06
-1.47379422061921e-05
-1.26330309600691e-05
-1.2060143280271e-05
6.17613028811446e-07
-3.44016703058265e-06
-1.22511856096579e-05
-1.08739146537526e-05
-8.02054284571405e-06
-2.20420658748426e-05
-4.30164402023407e-06
-3.05513460231668e-05
-1.80387040043805e-05
-1.87947695332505e-05
-2.91729449918098e-05
-2.49507601158055e-05
-2.01251128981543e-05
-1.19786617222612e-05
-1.42205016690408e-05
-3.26082574516728e-06
-1.37238565369909e-05
-2.69143181104689e-05
-1.78665671563076e-05
-1.31037810726266e-05
-8.08441785477196e-06
-2.05062634409474e-05
-5.19405779463909e-06
-2.07319739138216e-05
-2.27000288817423e-07
-1.30762812424765e-05
-2.12173000930296e-05
-3.54253737976261e-06
-1.68505418061195e-05
-1.24391081021075e-05
-1.62454897569502e-05
2.87009871132936e-06
-5.55110439407423e-06
-3.71792579090845e-06
-5.86547296085548e-07
-2.73174304750555e-05
-1.17842547642233e-05
-1.23673137496302e-05
-8.24130170857699e-07
3.92281526382908e-06
-1.07136241016901e-05
-3.82838243106653e-06
-2.16945717852644e-05
-2.84886206241817e-05
-2.8692493531618e-05
-2.18867301264801e-05
-1.11631732297996e-05
-1.66294153143253e-05
7.45637587881132e-06
-2.50855682481498e-05
2.20256239016666e-06
-1.04810853596576e-05
-1.39217866509516e-05
-3.44940648267456e-05
-1.65052811333992e-05
-1.82772681310525e-05
-1.61297726236216e-05
-1.10291758888177e-05
-3.22348319042368e-05
-9.11696875185828e-06
-4.92851755006691e-06
-2.46886131909565e-05
-8.03359951851271e-06
-1.92729068161723e-05
-1.44400841655979e-05
-3.06125816625674e-05
-1.58834556934764e-05
-1.68182623814265e-05
-1.23978488684148e-05
-3.77571928826822e-05
-3.29698055677411e-05
-2.73721372489164e-05
-8.37003212641583e-06
-3.15156277893235e-05
-1.46342389293249e-05
-2.82568776609733e-05
-2.14725500954761e-05
-1.25673866211167e-05
-1.09209887626566e-05
-1.92901678245767e-05
-1.79486388861605e-05
-2.23288499669986e-05
-2.04909731353508e-06
-6.97489847928239e-06
-9.57460796192278e-07
-7.37095867142057e-06
-1.29633041982629e-05
-1.12301755099005e-05
-1.56777636419861e-05
-2.92697885712741e-05
-2.00774040469135e-05
-9.33683674962626e-06
-1.56816033640829e-05
-1.50359025111497e-05
-1.28771237615892e-05
-1.59731026730887e-05
-1.23193295878364e-06
-1.09496013380931e-06
-8.85311144403863e-06
2.31571075889892e-05
-4.85715824311674e-06
4.82808646680798e-06
-2.63448427196522e-05
-2.66647955573194e-05
-1.66981964459031e-05
-1.44396560683116e-06
-1.62355453718938e-05
-3.80543492633588e-06
-1.52347644315946e-05
-2.53564346998281e-05
-8.32404500510836e-06
-2.28781274578114e-05
-1.57414244731803e-05
-2.13139897051448e-05
-3.24071625997675e-05
-7.20989802806145e-07
-1.73266712110575e-05
-1.65789554586112e-05
-1.47757475206623e-05
-1.05065985542e-05
-1.38121760602922e-05
-4.03080974019132e-05
-1.27963622236145e-05
-2.79536804764014e-05
-2.43653216465957e-05
-1.0875885331268e-05
-2.31547924016414e-05
-3.13219193813847e-05
-2.95517717373805e-05
-1.83925604973591e-05
-1.71212450418056e-05
-1.2053472908809e-05
-1.84109955419584e-05
-1.33294821017287e-05
-2.6256816488421e-05
-2.13206151008323e-05
5.58454944628729e-06
-3.1641971117193e-05
-2.82467696565984e-05
-5.48656468759131e-06
-1.10476943628568e-05
-7.40919496441041e-06
-1.68543203048134e-05
-2.23840284105531e-05
-1.63178186247605e-05
-2.05551025977945e-05
-3.28111745329455e-05
-1.93502956272961e-05
-1.24628172155799e-05
-3.15147084287438e-05
-2.73813566539069e-05
-4.80671029301304e-06
-3.43748694477828e-05
-2.06191202854575e-05
-8.48338061669904e-06
-3.11128753418255e-05
-1.62189855799993e-05
-2.88927108400392e-05
-2.05752357292617e-05
-9.53650135697661e-06
-9.03401167586106e-06
-1.09466303322278e-05
-2.3113249172661e-05
-1.7241764942907e-05
-2.52843286549905e-05
-3.13686486317715e-05
-2.56965984108624e-05
-2.08160090212797e-06
-1.18033017381117e-06
-1.79305269704813e-05
-1.62811103320099e-05
-9.3387536881189e-06
-2.52640247590404e-05
-1.77184684294381e-06
-1.50592090589464e-05
-2.10190727246196e-05
3.52848855434972e-06
-4.27038191445909e-06
4.52078778360596e-06
5.14971843761687e-07
-3.09323546736492e-06
-5.34202441582063e-06
-1.59774070929677e-05
-2.94248644631294e-07
4.08235762684599e-06
1.34030338591125e-05
3.29791169770935e-06
-2.29154067973621e-05
-1.1593621192226e-05
-1.70650246683478e-05
-3.71378417636784e-06
3.95499131399972e-06
1.80558139269455e-06
-1.36317840134339e-05
1.45148517657359e-06
-8.39589375893327e-06
-8.95428640568082e-06
-2.09679536267329e-05
-2.54927746541875e-05
-2.45022517781475e-05
-1.42889831074471e-05
-3.10177941628553e-06
-1.01530142143937e-05
-3.30719735160441e-05
-1.41836523367091e-05
-2.50710096913237e-05
-2.32616533283808e-05
-2.73994448108733e-05
-4.09540112950877e-05
-2.45667686215732e-05
-1.71380971811566e-05
-8.1687892885613e-06
-1.11769729835004e-05
-2.02642948907408e-05
-1.01677930620645e-05
-2.71909443068385e-05
-1.33315415705925e-05
-2.52520298695903e-05
-2.34414552327724e-05
-2.30762947429432e-05
-1.15231922948831e-05
-2.59851111832913e-05
-1.56706809611454e-05
-1.33805093326839e-05
-2.15473782365349e-05
-2.28916003342673e-05
-1.31249371257032e-05
-2.35496024606578e-05
-2.20651672557009e-05
-1.16064804593844e-05
-1.46549750408868e-05
-3.73231780649563e-05
-2.48611996194909e-05
-2.23837905158268e-05
-1.70498909028866e-05
-2.52041987962853e-05
-3.2188621702889e-05
-1.42863001742624e-05
-1.67683954445481e-05
-1.86648574068691e-05
-1.58336402667661e-05
-1.73858363729607e-05
-2.24718385314056e-05
-1.90852726215457e-05
-1.92660726713737e-05
-1.68285070460506e-06
-4.55017443491248e-06
-1.87053127724222e-05
-1.7650886128773e-05
-3.39119641823614e-06
-2.16424288298832e-05
-2.49557106237147e-05
6.6182820650956e-06
-1.35216474078712e-05
-1.57030940421434e-05
-1.39856080303046e-05
-8.27240497270343e-06
-1.32872625601683e-05
-4.1997719348225e-06
-7.7686917180627e-06
-1.56646517819259e-05
-9.31960865252949e-06
-2.521267012083e-05
-2.43251482997104e-06
-1.24657006373123e-05
-1.20873749081908e-05
-1.33286583032095e-05
-4.60136411971024e-06
-5.20503737772266e-06
-1.51704180705782e-05
-1.53978509657953e-07
8.05138722369593e-06
-8.60031932336925e-06
-1.64494879114601e-05
-1.33387480354925e-05
7.52939336496152e-07
-1.86326297900089e-05
2.32114718448637e-06
-9.4702964663511e-07
-1.30305328754739e-05
-1.91045196339637e-05
-1.23067693965165e-05
-1.81730936638116e-05
-1.32982823879231e-05
-1.71685274587052e-05
-1.93433584736952e-05
-8.25024586631844e-06
-1.84305530214595e-05
-2.15789395383201e-05
-3.29635087335551e-06
-2.77588772980692e-05
-2.59553333567314e-06
-2.40386127539245e-05
-2.13414604185744e-05
-1.98352077298989e-05
-1.93941547791107e-05
-2.53804122793588e-05
-2.68464326900812e-05
-1.89331458889492e-05
-2.1800631319195e-05
-1.54914712493497e-05
-1.25145181835997e-05
-2.42634474356859e-05
-1.54288676922557e-05
-2.56349822060559e-05
-1.33777285219429e-05
-2.58198459751549e-05
-1.5377570118366e-05
-1.08168016793782e-05
-1.47747934238693e-05
-1.4306464276721e-05
-1.28144874995854e-05
-2.6188366085125e-05
-2.09272852241597e-05
-1.28692912461834e-05
-8.64881271500634e-06
-1.53524324454694e-05
-6.78172553998013e-06
-3.86944630487539e-05
-1.90688616807724e-05
-3.8899492540974e-05
-1.70641592463871e-05
-2.36059877927718e-05
-1.38562750249629e-05
-2.26405083745269e-05
-1.5042475017532e-05
-2.77189418874829e-05
-6.47743384516233e-06
-1.48874738895336e-05
-2.42169449656688e-05
-2.38061943267845e-05
-2.99410655196658e-05
-1.46614569077743e-05
-1.26244107448072e-05
-2.93569763784084e-05
-1.40673567504156e-06
-1.11899638288152e-05
-3.43685910546625e-05
-3.68199350296528e-06
-1.04752284343323e-05
-1.15267248679336e-05
-1.06754742524065e-05
-1.05318578878344e-05
5.03617152542184e-06
-2.07298144356844e-05
-1.49998699370969e-05
-1.27602575419656e-05
-1.48369406200276e-05
-2.43576365634742e-05
5.55770142353358e-06
1.02872144583098e-06
1.09069921677108e-05
-2.34463214471821e-05
8.42641969288367e-06
3.08569019433973e-06
-2.32438313698028e-05
-6.72072382387504e-06
-1.40067145138657e-05
-5.36639035536715e-06
-1.5745084865992e-05
-2.47081979976932e-05
-2.39334703269136e-05
-1.33422898045226e-05
-1.92571803293913e-05
-6.62144447615301e-06
-1.45681069390674e-05
-1.9514346024662e-05
-6.94927416364981e-06
-1.21430689909256e-05
-9.50149790764885e-06
3.02204251287255e-06
-3.3940393535124e-05
2.82055617682055e-06
-2.87490806071198e-05
-3.02327672850478e-05
-1.45704975407656e-05
-8.25042805810751e-06
-1.53012534401597e-05
-1.57592780776082e-05
-2.99499561015482e-05
-1.9118872474777e-06
-1.76707590016245e-05
-2.88996539457064e-05
-2.45286224099186e-05
-2.16037778543685e-05
-2.72240455769971e-05
-1.85996636585055e-05
-1.4108902919769e-05
-1.1394857311809e-05
-2.89106149782835e-05
-1.54846690938608e-05
-9.32594126189683e-06
-3.09071183121556e-05
-1.50909099022779e-05
-1.11724444850497e-05
-3.15937481895121e-05
-6.26265348305097e-07
-1.3882210397356e-05
-2.04957553927702e-05
4.0498678566677e-06
-3.50599931980018e-05
-1.04967457216098e-05
-3.37326418235716e-06
-1.96054520059222e-05
-2.53533095226951e-05
-1.5357241730631e-05
-2.02147054395164e-05
-1.09147957246143e-05
-1.16489261766173e-05
1.82953024187603e-07
-3.21087142780808e-05
-4.92355595768888e-06
-2.24241663391529e-05
-1.61486096427116e-05
-2.74790318878402e-06
8.74178182817475e-07
-5.99958283797759e-07
4.0499384099162e-06
-1.1769619991055e-05
-9.4220504441624e-06
-1.37792802098329e-05
-9.27244802624729e-06
-2.08719162306596e-05
-5.13511347038896e-06
1.89255481618388e-06
-8.76587557525532e-06
-3.05630506688971e-05
-1.18897036164802e-05
2.71955545445636e-06
-1.83258587219803e-05
-9.52141221521682e-06
-1.60663511909023e-05
-3.87746045319182e-06
-2.17913687479577e-05
2.52737420655482e-06
-4.98882375446419e-06
-2.71404268721958e-05
-3.7820005330975e-06
-1.90710848332291e-05
-7.95596337532041e-06
-1.69681684384344e-05
-1.94331257964748e-05
-1.42036837191389e-05
-1.94526634761052e-05
-2.00430996883357e-05
-4.22072488533704e-06
-2.73143263834183e-05
-7.90292190227997e-06
-1.15936780186119e-05
-2.09513972051412e-05
-6.95398959188366e-06
-6.16271082175123e-06
-1.12392616554909e-05
-4.07967446040921e-06
-1.6607885609498e-05
-2.0693986165743e-05
-1.99128660726764e-05
-3.28843769169956e-05
-1.21682936583062e-05
-9.26523044325291e-06
-1.89868438327669e-05
-2.04023021666577e-05
-2.82163808691995e-05
-1.56897784860229e-05
-3.21661730911318e-05
-9.05158127071229e-06
-1.92066774742143e-05
-3.45265740844458e-06
-1.68461467453176e-05
-1.680073238781e-05
-4.64802415669783e-06
-2.11906782688284e-05
-2.38435679754573e-05
-1.73413158806545e-05
-1.72402633170409e-05
-2.22018627517815e-05
-1.56832383819442e-05
-2.14837116504298e-05
-2.33166867538522e-05
-3.61384005346818e-05
-1.72867159345119e-05
-1.50514484987355e-05
-2.41450175737633e-05
-1.65809781666454e-05
-8.72163104107202e-06
6.43539280292153e-06
-2.62617182233464e-05
-3.08639526563015e-05
-2.23044839986665e-05
-1.34568531425648e-05
-1.81992694316598e-05
-6.94335261556087e-06
9.63122702742786e-06
-7.29443412604744e-06
-7.95112473554995e-06
3.21353722249767e-06
-9.82513456950609e-06
-6.51092225610354e-06
-2.32307704166024e-05
-7.35006426053264e-06
-1.30782481801631e-05
-9.48910105137566e-06
-1.18980163146234e-05
-1.00803321651707e-05
-2.17172957605005e-05
-2.18625123494835e-05
-2.35991337776908e-05
-5.70714257841195e-06
6.20036631776602e-06
2.05241771085341e-06
-2.21727298062005e-05
-3.88334749974219e-06
-1.71503798845736e-05
-2.47652432076711e-06
-6.4201421182169e-06
-1.89063270559548e-05
-6.66700228698528e-06
-7.7018938554128e-06
-1.12396839374769e-05
-8.73952465509411e-06
-1.12962057313314e-05
-2.07730382370651e-05
-1.51034628707743e-05
-1.31596472427585e-05
-2.24271404565753e-06
-2.58502125682259e-05
-9.9826890848121e-06
-1.54016435588489e-05
-8.31785107135292e-06
-3.60228118591064e-05
-1.31236492289391e-05
-1.38523823317525e-05
-1.26376823872762e-05
-2.56219543775855e-05
-2.10662276320011e-05
-1.96571297749874e-05
-2.19992163323831e-05
-2.57802787185772e-05
-4.96251556792205e-06
-1.42564089355067e-05
-1.05105144690666e-05
-1.34517870082149e-05
-1.72540000299457e-05
-3.55212233758838e-05
-1.99160574805179e-05
-3.23831769384148e-05
-2.80604673037622e-05
-1.84192308970453e-05
-3.32598162228736e-05
-1.19211045701156e-05
-2.02715908260298e-05
-1.95841986214188e-05
-2.6307325442172e-05
-2.76285066014792e-05
-1.26685081602703e-05
-2.28708889456304e-05
-1.15400708164643e-05
-1.99275791278564e-05
-1.23983256101347e-05
-1.61509195485379e-05
-2.75720276176023e-05
-1.89351913133391e-05
-5.72728654909088e-06
-1.63737526563586e-05
-5.70257597014272e-06
-4.94141044671662e-06
-2.36971290120324e-05
-1.35498116658502e-05
-2.19263325294358e-05
-1.16194101565193e-05
-1.91980819093457e-05
-1.36145095427519e-06
-9.00604310753889e-06
2.17933068969629e-06
5.22739066578796e-06
-2.18259217214818e-05
-1.43288453637269e-05
-1.30394319991776e-05
-2.05995325377598e-05
-1.75057681432901e-05
-7.16574263147214e-06
-2.74822321368633e-05
-1.20077549740571e-05
-2.12573638079845e-05
-3.35051202428351e-05
3.44678183798966e-06
-5.03836684346808e-06
-7.48453655698772e-06
-1.12720954096685e-05
2.34500919849349e-06
-1.44837242560866e-05
-1.54146664951181e-05
-1.04857474433264e-05
1.24003655173032e-05
-2.45981484494784e-05
-5.86334339273922e-06
-1.54336280634789e-05
-5.68562573587937e-06
-2.30906957011469e-05
-3.92613799080766e-06
-2.25947370533375e-06
-6.32125134629284e-07
-8.92944638668894e-06
-1.46286541695499e-05
-2.00844745430015e-05
-1.34425847845941e-05
-1.52431541000686e-05
-1.5711055481398e-05
-2.3207573607698e-05
-1.88299115549683e-05
-9.23938433205806e-07
-2.41073601023507e-05
-9.71823037862314e-06
-1.93228207055824e-05
-1.25698097732181e-05
-3.12330774031603e-05
-5.92786666081691e-06
-1.82386709155864e-05
-2.43427407924911e-05
-1.89959394783568e-05
-4.95849301008687e-06
-1.66300158328932e-05
-1.91884954284852e-05
-2.31406066408392e-05
-3.5140787379849e-05
-1.40216253510129e-05
-3.3752571992058e-05
-1.01914284926781e-05
-1.61615421567487e-05
-2.2527854916199e-05
-3.71408291168073e-05
-6.13426236228617e-06
-1.12756830877194e-05
-1.26880146847752e-05
-1.8453578109696e-05
-9.2287678503479e-06
-1.28572632375681e-05
-2.14402776821446e-05
-1.39997894536516e-05
-1.08311726536868e-05
-1.85603933658184e-05
-2.2659665547001e-05
-6.90050943093241e-06
-9.39845937622641e-06
-2.00343491319132e-05
6.46741624340603e-06
-3.17373560737678e-06
-2.3877544938382e-05
-7.2742055249916e-06
-1.93110835199013e-05
-1.03153635944795e-05
-2.29690036843312e-05
-9.38785898742517e-06
-1.39085419431296e-05
-2.47443457320557e-05
-1.88385605280541e-05
-7.53839382567595e-06
-5.13951758534696e-06
-2.20708863222616e-05
1.28374983896248e-05
-1.37183213676558e-05
-2.89536911558986e-05
-1.52776272612269e-05
-6.77265685324404e-06
-1.7124100580114e-05
-1.4444618403213e-05
-2.00833684647369e-05
-1.25029134985994e-05
-5.74527424020823e-06
-1.89896029589273e-05
-1.41055935489881e-05
-1.81017577769714e-05
-1.27010215858497e-05
-1.32846966222589e-05
-1.82068062068882e-05
-1.74538956893953e-05
2.1158780160846e-06
-1.36630787181228e-06
-8.48078041015233e-06
-1.63150876415472e-05
-3.18083928906257e-05
-3.06533626994913e-05
-2.21040398914613e-05
-1.71865847006529e-05
1.28629444748269e-05
-1.86033021056069e-05
-2.91340673657747e-05
-1.18993726135078e-05
-1.55608016145615e-05
-1.66505010196954e-05
-1.66874858667693e-05
-2.72008480193678e-05
-1.75070516868111e-05
-2.07213588494989e-05
-1.6388167628848e-05
-5.73529115410041e-06
-1.66445792717472e-05
-1.89318390513879e-05
-1.82851117045631e-05
-9.72876562205285e-06
-1.65670722377995e-05
-1.10273626261785e-05
-1.78052061172203e-05
4.69594239871993e-06
-2.89710440089635e-05
-2.68451451794041e-05
-8.11333105684435e-06
-2.4635484299847e-05
-9.51046461779714e-06
-2.00939013718478e-05
-1.12859157153676e-05
-5.88823521856625e-06
-2.3327464425425e-05
-2.31693691484433e-05
-1.20792574867701e-05
-1.25723410778795e-05
-2.37524028779535e-05
-2.82945878962332e-05
-1.58012089427217e-05
-1.8207478003948e-05
-1.38679746310462e-05
-1.95873772076421e-05
-2.93181538933103e-05
-2.54581318151103e-05
-3.21102568562248e-05
1.67804664502541e-07
-1.74370747567939e-05
-1.37790752190738e-05
-4.98747462832005e-06
-1.15453014123277e-05
-2.85863490157613e-05
-9.18143860020742e-07
-3.06389376917314e-05
-2.48701306915123e-05
-6.18492369654992e-06
-3.5812415728055e-06
-1.36611607172158e-05
-2.43349987364854e-05
-1.29681941382136e-05
-1.43506950261028e-05
-1.24481769667135e-05
-5.69489948611052e-06
-9.17094767273729e-06
-1.23542817498751e-05
-2.00947833863299e-05
-1.13931357887154e-05
-2.81062668741484e-05
-1.80168119143556e-05
-2.12918861189531e-05
8.90529956832328e-07
-3.81505096055334e-06
-1.72317257391818e-05
-2.31973041682104e-05
-1.86761274255249e-05
-2.973498941752e-06
-1.13688008658739e-05
-6.63477763351229e-06
2.24902865045874e-06
-1.29507007491202e-05
-2.27833712201774e-05
-4.86534744826342e-06
-4.59814144786361e-06
-9.41204976357865e-06
-8.3891523050109e-06
-1.03911879004241e-05
-1.67228405154702e-05
-2.12425741397026e-05
-2.89012199317341e-05
-2.55271933024326e-05
-2.13569362306132e-05
-1.43952729686346e-06
-1.77079599464222e-05
-1.80666561251937e-05
-7.79760593597343e-06
-2.92289387433931e-05
-2.23730634452169e-05
-3.78214929383281e-05
-4.06825502415778e-05
-3.37573911723511e-05
-2.57968219131057e-05
-3.62289431049036e-06
-2.66815364671938e-05
-2.48855912622971e-05
-2.60904846193479e-06
-3.46580010634218e-05
-1.54599462396432e-05
-2.32423291380194e-05
-1.46263131275896e-05
-1.74988711848742e-05
-4.76053102399277e-05
-3.06105599042595e-05
-7.18832671836388e-06
1.37843087618577e-06
-2.14382887716416e-05
-1.58588145390891e-05
-1.954326300865e-05
-1.49384111417143e-05
-2.28654535508451e-05
-1.57931413481367e-05
-2.36947068595987e-05
-8.54335668208991e-06
-2.01591716757292e-05
-1.58259705569199e-05
-1.05266341317234e-05
-4.28801283097344e-06
-3.18957534565007e-05
-1.22819797867698e-05
-2.1957986819547e-05
-9.07911219365279e-06
-1.75680720326653e-05
-3.46239008166372e-05
-2.02446172539347e-05
-1.16670168651778e-05
-2.0073055635808e-05
-1.13610721062824e-05
-7.63569416817852e-06
-8.31215784715342e-06
-3.77100536372051e-06
-2.70514508650187e-05
-6.94735930236757e-06
6.1370893183199e-06
1.19043195844259e-05
2.5723580862524e-06
-1.37575447233412e-05
-5.0036165099578e-06
-3.77215351275348e-06
3.55348544856513e-06
-1.9444491342124e-05
-1.83125154509577e-06
-1.27954196849514e-05
-3.09433225786847e-05
-3.58067339485066e-05
-2.3857105008468e-05
-1.82016774773188e-05
-1.88550892121199e-05
-4.2974561953589e-06
-1.17916764400213e-05
-1.37294570974154e-05
-1.47893436696924e-05
-1.21087129057807e-05
-8.85309850460531e-06
-8.14499636248422e-06
-1.98431380470605e-05
-2.02293877966371e-05
-8.61670856333536e-06
-2.87855941603517e-06
-1.72378122149273e-05
-1.38777962090808e-05
-6.38198216174337e-06
-9.50557224658338e-06
-1.46322529134213e-05
-6.0870747491488e-06
-1.64340582579028e-05
-1.18634462417558e-05
-1.98536841465505e-05
-2.227672654727e-05
-1.74260645258848e-05
-2.43200760840409e-05
-2.56106782834711e-05
-1.92812272638029e-05
-1.20107297096693e-05
-9.99875399954784e-06
-2.32286274144471e-05
-2.01972225712567e-05
-2.84064476605348e-05
1.15328571084741e-05
-2.1111824938787e-05
-3.40747033857153e-05
-1.04327409900262e-05
-1.74433848328472e-05
-2.57361031755447e-05
-2.05036750353831e-05
-1.63613683406691e-05
-9.62874968918816e-06
-9.54734792011251e-06
-7.6537857496571e-06
-3.34651328765272e-07
-3.33461874770764e-05
-2.24417068998136e-05
-2.12749183051449e-05
-1.19742381661973e-05
-1.65434381363368e-05
-3.74231946304678e-06
-1.11406992899962e-05
-1.2350146783525e-05
-1.98709469647926e-05
-2.1513003788424e-05
-7.89304308869934e-07
-5.78032841418114e-07
-7.59172377194882e-06
-2.24901324289894e-05
-1.79548524517029e-05
-1.59631589718557e-05
-2.71961066180551e-06
-2.68932219597983e-05
-1.13490414486865e-05
-1.34260711967338e-05
-9.96071931524016e-06
-1.21682605747382e-05
-1.70566537015377e-05
-1.42216893939221e-06
-1.06413890518885e-07
-1.91747159683589e-05
1.56745489079992e-06
-1.01902713721338e-05
4.60376920462052e-06
-1.34471576974285e-05
-1.91037634729213e-05
-1.53353438878299e-05
-1.6524457856921e-05
-3.1276738095214e-05
-1.72782796832699e-05
-1.97686541972966e-05
-2.48173647347696e-06
1.1064942053972e-06
-1.81272213491947e-05
-2.26753250218542e-05
-1.71740006533148e-05
-8.81736904162734e-06
-1.46419453997172e-05
-6.62593124223323e-06
-2.06691680005248e-05
1.70898696320305e-07
-2.89058321159138e-05
-2.3841026846446e-05
-2.41094188072106e-05
-2.06877845143224e-05
-2.34585021982303e-05
-1.63165403334896e-05
-1.21899133717262e-05
-3.45080627023854e-05
-2.30054287221848e-05
-1.77138054357273e-05
-4.40285650517426e-06
-1.92602280705368e-05
-2.41345347337424e-05
-9.87887606332121e-06
-1.58098632247189e-05
-2.33545730917756e-05
-1.83310877970093e-05
-2.98186366406477e-05
-2.34338856206033e-05
-2.88184171090724e-05
-2.64085672944322e-05
-1.81347396044004e-05
-1.2643361321599e-05
-1.47728339659182e-05
-1.95068279022626e-05
-1.00407666991739e-05
-1.02801516395791e-05
-5.11747134742762e-06
-1.73096122362033e-05
-1.37840642601554e-05
-7.50807952690852e-06
-3.3916443219194e-05
-1.88161007553015e-05
-6.69922945208052e-06
-2.89090135928076e-05
-1.03928552322572e-05
-2.58991676031043e-05
-3.01523987545493e-05
-1.01740096493227e-05
-2.89061618193511e-05
-2.17845438052036e-05
-1.74403818595317e-05
-6.72304522646075e-06
-1.37855402620188e-05
-2.16607720177244e-05
-3.77398240536487e-05
3.0561890602821e-06
8.73815549128056e-06
-2.73480232785288e-05
-2.45657963537547e-05
-4.16696913092605e-06
-1.31069982082286e-05
-1.95659463365645e-06
-1.28143201620963e-05
-1.98468695338355e-05
-1.23562098556488e-05
-7.02545933858629e-06
-1.13361571852734e-05
-1.44419599862049e-06
-1.73857006556817e-05
-2.89643157638437e-05
-6.73180311769948e-06
-1.64654253871268e-05
-7.74131045562751e-06
-1.41229087372931e-05
2.30459619141553e-06
-1.41915535222165e-06
-8.50038408854431e-06
4.74186545797741e-06
-1.95280037797644e-05
-7.1547102740139e-06
-8.09002938586134e-07
-2.91210084216616e-05
-1.49594181553907e-05
-1.21202501511133e-05
-1.98655258716613e-05
1.75852395087414e-06
-1.40712087752766e-05
-1.31298906814734e-06
-4.44396702841426e-06
-1.20804290306743e-05
-1.49368381242253e-05
-2.06404629607756e-05
-3.71541199477883e-05
-2.20424949354105e-05
-5.78093334030189e-06
-3.20887607483528e-05
-1.80295369661125e-05
-5.69457899130255e-06
-1.00816223339897e-05
-1.28901356537528e-05
-1.46056377166841e-05
-5.27782186343379e-06
6.37315470308528e-06
-4.20401192151413e-05
-2.85984760469634e-05
-2.5186686351911e-05
-1.60950590418023e-05
-3.11594395250808e-05
-3.26484259643201e-05
-1.78695835921702e-05
5.34545512840871e-07
-2.1084555715463e-05
-1.75136118705274e-05
-6.71619780836283e-06
-2.56638768124389e-05
-2.41692700656737e-05
-5.80906982323265e-06
-1.08337219783968e-05
-2.90483465962994e-05
-2.43137248478732e-05
-2.16144554968253e-05
-3.4191804992095e-05
-2.78746473475201e-05
-1.36802276957097e-05
-1.41848163148042e-05
-5.80298085654756e-06
9.49420482541429e-06
-2.47742399977345e-06
-1.35620411172633e-05
-2.41038294737818e-05
-2.69601775026486e-05
-2.5892056001654e-05
-5.82539421505541e-06
-1.53678452233539e-05
-5.16860301631116e-06
-4.79986165235491e-07
-2.80637565526702e-05
-2.8861525313236e-05
-2.25728006235198e-05
-1.7092393932408e-05
-2.98335341363157e-06
-1.09138665169505e-05
-7.45140780311458e-06
5.89782544678956e-06
-6.94161507076398e-06
-3.86846321274471e-06
-4.37432958324508e-06
-1.99771153734707e-05
-2.22847789219464e-05
-3.41250108175791e-05
-2.6269706732491e-05
-1.58029803757895e-05
-1.6947768386052e-06
-5.15603465082797e-07
-1.16696107089843e-05
-1.78860066458771e-05
3.33688010626551e-06
-6.38214995215812e-06
-1.35101867453929e-06
-8.8608829310982e-06
-2.59244733245294e-05
-5.53616208426749e-06
5.99594007622917e-06
-5.08116016351541e-06
-1.09952846175519e-05
-1.92023583513526e-05
-9.03081823550021e-06
-2.94621994926325e-06
-2.36448441183776e-05
-2.12923742079738e-05
2.01628326486211e-05
-5.2234375897313e-06
-1.63331501658328e-05
-2.39453529322202e-05
-3.47305063085175e-05
-1.73853962649341e-05
-1.17741240458401e-05
-7.1685115881329e-06
-8.01852038997097e-06
-9.47677642971469e-06
-2.3015423676646e-05
-1.28295612434793e-05
-2.18973693204298e-05
-1.03548839497551e-05
-3.48739908076202e-05
-7.47688107324097e-06
-2.63744629357699e-05
-1.12262293762271e-05
-1.92144671902979e-05
-8.10583192338189e-06
-3.41181112290625e-05
-2.76217632558241e-05
-2.64635423478232e-05
-4.8623274760526e-06
-1.30099809512019e-05
-2.8416152329667e-05
-2.50978326948208e-05
-2.23572597758954e-05
2.62703221229441e-06
-1.48183006954452e-05
-1.42611794758013e-05
-4.6434858262481e-06
-8.93779426182283e-06
-1.45999046664358e-05
-1.26585333565953e-05
-1.90072332719821e-05
-1.58711561764658e-05
-1.90103775644362e-05
-2.57363691717777e-05
-1.25837487807932e-05
-1.94897829529763e-05
-1.83816216791871e-05
-1.49387536813297e-05
-1.35336411035126e-05
2.97894124624829e-06
-1.85538704437409e-06
-2.74951480243696e-06
-1.52591523520804e-05
-1.29630896664587e-05
-3.79601919117257e-06
1.47118506793035e-06
-4.47196967250918e-07
-2.35673976248973e-05
-1.65935287962745e-06
-8.66548538197498e-06
1.51240480533151e-06
-8.1070216888439e-06
-1.68648935533853e-05
-1.78697292103217e-05
-8.57170051493475e-06
-3.0001835658818e-05
-1.11530244342948e-05
-6.7541845529813e-06
-1.38666274208473e-05
-1.26631368757885e-06
-3.12397026069893e-06
-6.64033165713911e-06
-2.36683422773937e-05
-1.08596381463944e-05
-1.94389392941029e-05
-1.26301497850656e-05
-1.56491224840748e-05
-5.86561464063975e-06
-1.20927589127172e-05
-1.20496442404108e-05
-2.27869994267413e-05
-2.7700999962293e-05
2.27643024230467e-06
-1.8947502712197e-05
-1.2174079703524e-05
-1.87383628466946e-05
-1.89149060776006e-05
-1.99598187820112e-05
-6.85742589949573e-06
-3.8546983059086e-06
-1.6378929508009e-05
-2.66622845927602e-07
-3.02575579364003e-05
-9.16801506107228e-06
-2.68451297442574e-05
-6.74118267555516e-06
-1.32264869433514e-05
-1.37931889814219e-05
-1.90603468205711e-05
-2.21801206285602e-05
-2.49135567816333e-05
-2.08701880223633e-05
-1.70846086772031e-05
-2.61402803607959e-05
-1.83891617446621e-05
-1.2630077356588e-05
-2.0660046319755e-05
-2.66650791182826e-05
-1.1094041099098e-05
-1.45661354025971e-05
-3.57674914570234e-05
-1.5982134756012e-05
2.94596564691344e-07
-1.17986620876997e-05
-1.48850924208145e-05
-1.97282450995175e-05
-1.43730413487007e-05
-1.34776177709475e-05
-4.51051449860013e-06
-5.82911383677184e-06
-1.2920846404984e-05
-2.51093120637282e-05
-3.0698588185988e-05
-6.41549923275799e-06
3.27958226920195e-06
-1.8411741744536e-05
-1.86770955966634e-05
1.00595136118192e-05
-1.16413776088567e-05
-4.92168497004313e-06
-6.97825317073505e-06
-4.15986211540876e-06
-1.97585337410792e-05
-6.99105856631707e-06
-2.37118440473251e-05
-1.60025661458221e-05
-1.66019587413335e-05
-6.0585781675672e-06
-1.12140422872657e-05
1.97128977678069e-06
7.41540962276311e-06
-1.42690141716644e-05
-1.80306896346139e-05
-1.2499597426107e-05
6.98749258854507e-06
-1.13330335955183e-05
-2.93671622331809e-05
-4.53862642570097e-06
-1.68559499428214e-05
-1.04870862259998e-05
6.14407642152182e-06
-1.28211819241081e-05
-1.58231295001888e-05
-1.30310935813912e-05
-2.34219421975792e-05
3.80744840616297e-06
-1.40523828206342e-05
-2.90637640347191e-05
-1.3289463586123e-05
2.58086057045108e-06
-1.25705499420836e-05
-3.62817274975628e-06
-1.44352219415727e-05
-8.02013419959535e-06
-2.03114779649926e-05
-3.18355980942302e-05
3.22770796692474e-06
-4.09830863767983e-06
-2.28921069479543e-05
-1.696903498721e-05
-1.62863153450922e-05
-1.48625600955896e-05
-1.69403270065021e-06
-3.30306119639671e-05
-1.6607389801271e-05
-1.05661740179367e-06
-2.31610953265644e-05
-3.32431887017738e-05
-9.48648269243269e-06
-1.60174229643955e-05
-1.4726770400255e-06
-1.68306335493273e-05
-2.46850024161798e-05
-2.19756951002044e-05
-1.26990278428643e-05
-1.59687272040881e-05
1.25631363817347e-06
-3.69888822611603e-06
-1.94866985196597e-05
-1.76169057786919e-05
-1.77229978557792e-05
-1.12859251126501e-05
-1.32015346548253e-05
-1.93188774106522e-05
-8.94869711965248e-06
-4.27227671205157e-05
-1.76597304777264e-05
-2.57520379912345e-05
5.45231411488523e-06
-1.22502854051441e-05
-1.5994919371959e-05
-7.16904688562121e-06
-1.98771672396615e-05
-1.77245961344439e-05
-1.66930926251061e-05
-1.85818746007271e-05
-1.78891892727295e-05
-8.88987964973906e-06
-1.73506007759745e-05
-9.57850017215693e-06
-1.12083863147569e-05
2.0960730292504e-06
-2.23101419219826e-05
-3.60981411049818e-05
-1.20790693080512e-05
-8.95075625788373e-06
-2.2007021993022e-05
-2.12821970439892e-05
9.6726218907046e-07
-2.49244958943693e-05
-1.41320832649367e-05
8.35594105774402e-06
-1.73095864809695e-05
-2.90057266399001e-05
-3.99608614423869e-06
-1.50800296452169e-05
-1.84228276345327e-05
-8.91003442243601e-06
-1.2237632033056e-05
-5.69849631627631e-06
-8.9194319440292e-06
-1.26287686925471e-05
3.55294111097491e-06
-1.33445238592352e-05
-3.5626749186378e-05
-1.18577594500509e-05
-2.5277671758769e-06
-1.48558975387582e-05
-2.61464334844242e-06
-2.47052427769631e-05
-1.07164333442353e-05
-1.46814274826649e-05
-2.1127918796011e-05
-2.90734196551866e-05
-3.22811871058642e-06
-1.52995563711349e-05
-2.10554241677642e-05
-3.10442939022912e-05
-8.16402769612032e-06
-6.05985941439292e-06
-3.27674929676862e-05
-9.70051251480307e-06
-5.07919933624809e-06
-6.21897367361002e-06
-3.16811802923214e-05
-1.66266129293798e-05
-2.32107954067171e-05
-1.80736664379144e-05
-2.84989679561604e-05
-3.60886138874697e-05
-1.52063199558188e-05
-2.32418100599972e-05
-3.31251768943111e-05
-2.31494038333913e-05
-2.66742184361066e-05
-1.79337096423868e-05
-1.1490111408005e-05
-2.43281449496518e-05
-2.15849559613007e-05
-2.78182138310581e-05
-5.11488027707715e-06
-2.21586553139958e-05
-1.49107122101222e-05
-1.30854007179231e-05
-2.10135339394202e-05
-1.77854282392337e-05
-1.55974475632365e-05
-2.29665875422492e-05
-3.4976810832792e-05
-1.44816884554521e-05
-1.02771293043469e-05
-1.91673120876802e-05
-1.75157952473882e-05
-1.05668354282524e-05
-2.1409295201729e-05
-8.5244342613858e-06
-5.66491825892423e-06
-3.05572073106994e-05
-1.64711952510143e-05
-2.0320670494804e-05
4.13752656526128e-06
-5.15057739267352e-06
-3.37719297259336e-05
-6.40380237257142e-06
-1.35438242033263e-05
-2.03264672011e-05
-2.2010672923201e-05
1.17089427077836e-06
-2.49971041744297e-06
-2.07585163231911e-05
-1.34009525120898e-05
-1.19477548796938e-05
-2.47944794457397e-05
4.88881295457428e-06
-2.22125732736295e-05
-1.52170711741621e-05
-1.25930857513433e-05
-5.50562841851681e-06
-3.49009999988294e-05
-5.94777324332822e-06
-8.34168051370816e-06
-1.16819034219962e-05
-1.8801745694196e-05
-8.69984292119274e-06
-4.04044491513107e-06
-2.81240121297743e-05
-6.41492386693669e-06
-1.28792731706543e-05
-1.23708274528666e-05
-4.51268649910218e-06
-2.66740440629835e-05
-2.99173720276481e-05
-6.50385087502644e-06
-3.23147636060382e-07
-1.44477697622741e-05
7.72412092140936e-07
-1.65828821473021e-05
-3.07244926984863e-05
-1.06110963613573e-05
-1.91835322302381e-05
-9.95184039830973e-06
-2.21078341188804e-05
-2.41999590443306e-05
-2.4887827414408e-05
-6.30698540723498e-06
-1.57502767341938e-05
-2.75928129594205e-05
-2.05419615639203e-05
-3.64418345092104e-05
-3.79978200863575e-05
-7.95625100470571e-06
-2.01654588444557e-05
-2.42893432931626e-05
-4.8646633664717e-06
-1.35720419956419e-05
-1.57695015641623e-05
-3.0628261543586e-05
-1.01463485055158e-05
-1.85147697666673e-05
-3.3179438306537e-05
-1.49282355190868e-05
-1.84245642598213e-06
-2.92905699022468e-05
-2.23788017142255e-06
-9.76110927753879e-06
-2.64583527382587e-05
-1.72639205062278e-05
-1.12424516401084e-05
-2.20350940590734e-05
-1.55021097937027e-05
-2.02581625346203e-05
-3.56616343075465e-06
-1.01784260881358e-05
-2.73912728742977e-05
-2.65155453971884e-05
-2.02215748169218e-05
-1.86216724546775e-05
-2.52148664415474e-05
-3.17900530167616e-05
-1.87701266702411e-05
-1.21986111039362e-05
-2.30213125241856e-05
-2.01607483610646e-05
-8.8306867241483e-06
-2.2674062674988e-05
-2.24293242081253e-05
8.43702963687983e-06
-2.36791070335219e-05
-4.53742178590734e-07
9.02481094188707e-06
-6.87596195732851e-06
-2.75949278202431e-05
5.265487613172e-06
-1.11468703433591e-05
-7.70253022841549e-07
-1.26811959321828e-05
-1.29232661325937e-05
-4.57013457228549e-06
4.29969494291042e-06
-1.51444817399649e-05
-9.16754073243878e-06
-6.30459630430832e-06
-2.46742081569699e-05
-1.13505640526703e-05
-3.09184792970098e-06
-1.0587679938739e-05
-2.08769152150203e-05
1.46799132195111e-06
-1.16752595750605e-05
-1.57183533309666e-05
-4.90279295827764e-06
6.30649671790523e-06
-1.73342310376191e-05
-3.32619119476831e-06
2.37230876284861e-06
-1.53873854873347e-05
-1.12418369271489e-05
-2.29430390520236e-05
-3.20493717947582e-05
-6.60518815608985e-06
-2.40668532107456e-05
-3.3858200006646e-05
-7.79428251689388e-06
-3.35403269965548e-05
-2.67610480178403e-05
-1.38984369492992e-05
-2.31784226234343e-05
-2.16200060681689e-05
-3.13119945401943e-05
-3.04784368094951e-06
-1.41884933515362e-05
-2.07593731124826e-05
-1.63768046969582e-05
-2.09326298246583e-05
-2.05351717290252e-05
-4.16224207125466e-05
-2.3732119779348e-05
-5.12260031405825e-06
-3.098045295447e-05
-6.12087321638983e-06
-1.42166696683958e-05
-9.68817547628476e-06
-1.99363889386611e-05
-1.83180613187972e-05
-1.58810776779467e-05
-1.33633346289091e-05
-1.14593236030801e-06
-1.26037493956091e-05
-1.63414061390685e-05
-3.34843011280731e-05
-1.89078034439705e-05
-2.24395261708635e-05
-2.55435263530961e-05
-2.21472417228823e-05
-1.71175825203408e-05
-1.25133344549768e-05
3.35233018917428e-06
-1.85825187096368e-05
3.56827663285181e-06
9.85299638312682e-06
-1.39999432095795e-05
-4.81582924560672e-06
-1.77693208745758e-05
-1.48519451332659e-06
-1.09923924338846e-05
-1.29259749491623e-05
-5.11590684349363e-06
-2.1031088659254e-05
-1.76933892390275e-05
-2.2326761676674e-08
-1.0216027534028e-05
-7.22726637888114e-06
-2.84685057865116e-05
-5.23818811821435e-06
-1.489081363891e-05
-1.87150907183942e-05
-1.19304187544602e-05
3.40295830067385e-06
-1.83490920422637e-05
-1.2510813144439e-05
-6.86754462676007e-06
-7.86692389765884e-06
-1.37292927346569e-05
-2.64843780755487e-06
6.35846753295442e-08
-1.35253826860287e-05
-1.19173967531388e-05
2.76818417992552e-06
-1.26703416276419e-05
-2.25423856859796e-05
-1.11667513499413e-05
-1.15302779216079e-05
-1.31330953252897e-05
-1.87008502683714e-05
-3.98709958329017e-05
-2.4459669459769e-05
-1.06191816714037e-05
-1.53505222372932e-05
-5.93947434025285e-06
-2.01194944586009e-05
-3.55962204072113e-06
-2.71319232555862e-05
-1.59944141409246e-05
-9.85796595088365e-07
-1.53444436214463e-05
-1.04734074019937e-05
-2.68332476661461e-05
-1.45148216117586e-05
-8.02979391109132e-06
-1.75423768139524e-05
-1.42629199988539e-05
-2.88730093002229e-05
-7.63199144619927e-06
-3.44401762695147e-05
-2.19707085946623e-05
-2.06085151331901e-05
-3.11027892788267e-05
-1.02125309645774e-05
-4.65577154863504e-05
-1.84248913911013e-05
-2.30830920757058e-05
-1.42949730761232e-05
-2.03524298912734e-05
-2.27126599561433e-05
-9.60248575261313e-06
-2.18787770993894e-05
-2.43317316072048e-05
-2.30386729977147e-05
-2.11483264510551e-05
-3.04301868978828e-05
-1.85656185582866e-05
-5.38205473861414e-06
-9.94432334136741e-06
-1.13843134796558e-06
-3.34014147409292e-05
-7.0036711271516e-06
-1.93045864632564e-05
-2.34453889741257e-05
-2.45335949405425e-05
-1.60652279154683e-05
-3.11579869301253e-05
-2.69750564441905e-05
-2.18063452929581e-05
7.35218889310162e-06
-7.28228047572393e-06
-3.12692549452818e-05
-1.09533173624631e-05
-3.76391818564638e-06
2.61250913756421e-07
-1.49194423926308e-05
-1.55246485225267e-05
-1.48061192805096e-05
-1.93459817339409e-05
-6.30155721703981e-06
-2.40317313893169e-05
-4.81724119272628e-06
-7.08234252115576e-06
-1.86579102726554e-05
-1.21904987988874e-05
-6.61566975709361e-06
-1.49435694734853e-05
-1.22789262861191e-05
-2.55616800943509e-05
-5.18970127477843e-06
-6.73568636649513e-06
-1.06996887616567e-05
-2.86649620319403e-05
-7.82794413934572e-07
-2.47477958893112e-05
-7.08375369795621e-06
-1.22759324114465e-05
-2.5678848497559e-05
-1.29423002343557e-06
-3.00502006316436e-05
-1.87707497989723e-05
-2.71334147451197e-05
-1.93749889643462e-05
-1.93718607517899e-05
-2.24210162689506e-05
2.06333918481607e-06
-2.14190335672871e-05
-2.21683705587967e-05
-6.83915352975763e-06
-1.28180140264079e-05
-3.30653327583838e-06
-3.05093878451515e-05
-1.70190366522372e-05
-1.69020899621422e-05
-2.79291546194333e-05
-1.89975496571951e-05
-2.83256520916716e-05
-2.06668138633137e-05
-5.56226583619174e-06
-2.31466748567976e-05
-2.31527590897939e-05
-2.83883287884329e-05
-1.87957654237799e-05
-1.13570612953102e-05
-4.09807999885722e-05
-2.20119856429649e-05
-2.19928928277777e-05
-8.54425614137273e-06
-3.73070812181996e-05
-3.41976251978952e-05
-2.1163529090596e-05
1.89169654318919e-06
-1.39226523549594e-07
-2.56771840967153e-05
-1.5336341929324e-05
-2.47544858726328e-05
-2.30327090932696e-05
-2.6143939881425e-05
-2.29249082704722e-05
-2.22966512703256e-05
-2.27492032193612e-05
-1.26478471454216e-06
-2.50409198179658e-06
-2.24350454850905e-05
-1.17683096726908e-05
-2.09557947405061e-05
-3.101353552148e-05
-1.96900768081136e-05
-3.12204648879725e-05
-1.92118500857353e-05
-2.07976947988381e-05
-3.56624133021833e-05
-1.46992410353468e-05
-2.85563113619472e-05
-2.14762309620191e-05
-1.24355978954406e-05
1.50920432955803e-06
-1.54551700799117e-05
-6.96605465212982e-06
-2.15251753528764e-06
-1.54874826175363e-05
2.28597410123537e-06
-7.40877939631103e-06
-9.47187351741483e-06
1.04479852574392e-06
-2.3569473174334e-05
-1.94162657397904e-05
-1.60784326020683e-05
-4.24431400855589e-06
-2.4407077600725e-05
-1.64247111600466e-05
-1.39315922467432e-05
6.57148588154966e-06
-1.50984240532007e-05
-1.94288244063743e-05
-1.42236080487378e-05
-1.36999205632449e-05
-3.60830377578977e-06
-2.28970217633923e-06
-2.38653548504316e-05
-1.84281043028032e-05
-2.60060787449485e-05
1.25777755983101e-05
-1.0313594316279e-05
-1.86740197038773e-05
-1.89668165217587e-05
-1.5228069273653e-05
-1.48084210717469e-05
-2.86246826052282e-06
-1.62523661228194e-05
-1.51137144117623e-05
-2.24021548736091e-05
-2.29098893859291e-05
-3.10439992633954e-06
-5.49712887856419e-06
-4.35189438660229e-05
-1.10652084765423e-05
-1.90573221321644e-05
-3.53145060074895e-05
-2.91851456831995e-05
-1.21444675898905e-05
-2.552510331429e-05
-1.00596778150799e-05
-8.8493518034184e-06
-3.13048495978399e-05
-1.99775788046891e-05
-1.33192009669791e-05
-2.35154672161728e-05
-1.84249324521752e-05
-2.27008504583171e-05
-1.64952420454468e-05
-3.29138667779822e-05
-9.25662463347196e-06
-1.33844049632094e-05
-3.88672879442906e-05
-2.93628806541609e-05
-2.23602212096982e-05
-1.96198286116961e-05
-1.36835112681517e-05
-1.88326013401182e-05
-1.89240430462372e-05
-2.40983188653577e-05
-1.51745562671104e-05
-2.41712891980609e-06
-1.36603026595699e-05
-2.3662841139566e-05
-8.96381982142086e-06
-3.35818137174301e-06
-8.58062661844222e-06
-2.90370734349314e-05
-3.72583818952159e-06
-3.04558915765682e-05
-1.61118038131016e-05
2.87045749181167e-06
-2.08629103929526e-05
-2.94289430315163e-05
-2.72307266777104e-05
-2.56499273733884e-05
-8.40161186502667e-06
-1.55291894575678e-05
-1.22179433187343e-05
-3.03231889266121e-05
-1.61951654888844e-05
-1.82111312269786e-05
-4.83810496801651e-06
-9.82367930540597e-06
-7.21498391061956e-06
-1.18054860997352e-05
4.3726184490309e-07
-1.73757825448889e-05
-2.49682199886736e-05
-2.34958866916471e-05
-1.73608514217885e-05
-5.80619912938631e-06
-2.30761443513634e-05
5.58934547522069e-06
-9.66540541551498e-06
-1.78594340432287e-05
-7.35749778977163e-06
-6.04091270264294e-06
1.33968902050593e-06
-1.92993209574368e-05
-1.5335907965594e-05
-3.12906175326898e-06
-1.67978276427809e-05
-1.2250076625612e-05
-7.35228317093307e-06
-2.12992941597302e-05
-3.89518057671451e-06
-5.49589632936341e-06
-2.08594924692688e-05
-1.29235204778701e-05
-1.79866124065623e-05
-2.05848199277822e-05
-3.3681978310044e-05
-2.40472095886334e-05
-2.44763128657257e-05
-2.06915029678529e-05
-7.06091477381567e-06
-1.97869143030073e-05
-2.30992057526464e-05
-1.92571403242031e-05
-2.66300562496407e-05
-3.62533071517107e-05
-9.77415211102185e-06
-1.05618512595256e-05
-1.47386793970222e-05
-2.66914216618887e-05
-3.19022344899713e-05
-2.31687266806705e-06
-1.37943027647734e-05
-3.04814505909513e-05
-1.04074170141412e-05
-8.59117474232307e-06
-1.28859657305379e-05
-2.72806847253044e-05
-2.88279755889514e-05
-1.70644377507333e-05
-3.26200482956357e-05
-6.44359071840162e-07
-1.74517441310776e-06
-2.30400283752893e-05
5.66126793563517e-07
-8.9201494347605e-07
-7.74187924361419e-06
-2.42419156780116e-05
-1.85860057254719e-05
-1.18796038331418e-05
-2.71956845780311e-05
-3.02268961984306e-05
-1.1356528528862e-05
-1.6206108543768e-05
-4.41776093520774e-06
-1.79336945593278e-05
-2.62898420535118e-05
-1.08964763209249e-05
-3.00366658217223e-05
-1.86842919485368e-05
-1.22777666648035e-05
-2.24171746063772e-05
6.79374151934112e-07
-2.12461726185122e-05
-2.74739591060512e-05
-1.12388521407865e-05
-8.71745596293762e-06
5.45902313849039e-06
-6.11379696578307e-06
-9.18277466261535e-06
-8.71313021300086e-06
-1.75572106141886e-05
-2.9428273868611e-06
-9.98600606685257e-06
-2.1549705057246e-06
-4.75294345479397e-07
-1.82680881000765e-05
-1.21245219675288e-05
-3.8690157587397e-06
-2.18248217325207e-05
-1.8446924174744e-05
9.55638962264821e-06
-6.79807128455696e-06
-2.70013986354784e-05
-2.03590938551551e-05
-9.1227111577433e-06
-3.42501496834918e-05
-2.0814646902945e-05
-1.40246316621373e-05
-1.56000081407465e-05
8.46781723415526e-07
-3.57294596504607e-06
-1.83229707411408e-05
6.18051005067466e-06
-2.11747620423161e-05
-1.96218561939812e-05
-9.71837742314501e-06
-3.26576185907678e-05
-2.19904010986212e-05
-3.02978537871952e-05
-1.90313211704295e-05
-2.46077332420702e-05
-3.46184645875183e-05
-1.25110803967065e-05
-4.34980560475797e-05
-1.37128343283572e-05
-1.25820377946821e-05
-2.33581939707968e-05
-1.0350605804121e-05
-1.79825492531797e-05
-1.67789398345899e-05
-1.28714975009218e-05
-2.17988027702258e-05
-2.14462045386738e-05
-1.86116584341846e-05
-1.39364647583736e-05
-8.56460998124296e-06
-1.20536596114824e-05
1.48446407551394e-07
-1.03025507955904e-05
-1.09817456898383e-05
-1.23977394846694e-05
-2.8783517262628e-05
-3.00694620714054e-06
-8.67869687930157e-07
-3.28505932908519e-05
-1.41007939612413e-06
-3.58867165539446e-06
-9.86375880355563e-06
-2.2498374647497e-05
-9.09457726860328e-06
-1.65925308284922e-05
-7.17208429697885e-07
-2.05979071650941e-05
-1.77370260346895e-05
-8.87231651416115e-06
1.35842116370506e-06
1.98927916462141e-05
-1.09366622617497e-05
-1.40180044237282e-06
-7.91612372513642e-06
-1.20652148374083e-05
-1.10138170503104e-05
-6.25747993812931e-06
-2.66591926564112e-05
-1.62567525495037e-05
-1.81458862125511e-05
-1.59987635367249e-05
-6.869316417019e-06
9.46655128337714e-06
-1.30016608235527e-05
-1.52122198072795e-05
-1.8107236339695e-05
-2.50396412888384e-05
-2.18044214812061e-05
-1.91773524108308e-05
-7.09267610705955e-06
-7.31737210811943e-06
-1.61135030176639e-05
-1.39070443600445e-05
-1.49430512739849e-05
-3.17185623218145e-05
-1.46585197639782e-05
-8.34575905988781e-06
-2.07179246951065e-06
-1.54910490083682e-05
-2.04724973571098e-05
-2.66083780453868e-05
-2.35633182854074e-06
-7.86069614848069e-06
-3.72129743272152e-06
1.72607058151672e-06
-6.1899483098626e-06
-3.03458470130868e-05
-1.38982171185945e-05
-2.4620186188208e-05
-2.58080365232738e-05
-2.74266642784929e-05
-1.79763681763315e-05
-7.96446867806214e-06
-1.14280426203057e-05
-2.33736669048615e-05
-2.9286004983806e-05
-2.34581692822782e-05
-2.57727197414691e-05
-1.46325566200624e-05
-1.25616203026539e-05
-2.05945113162908e-05
-2.0080287740429e-05
-2.86425879833234e-05
-1.49644042195868e-05
-7.76959416562785e-06
-1.10377215273361e-05
-1.59063637234015e-05
-1.19962920623619e-05
-1.06960185122193e-05
4.87353761460001e-06
-1.27974983763592e-05
-1.07093834501462e-05
-2.48076600507595e-05
-2.21563328397479e-05
-1.43977942512125e-05
-2.20967461004788e-05
-1.00442001694309e-05
2.8688082093424e-07
-2.42127003845224e-05
-2.41688933785099e-05
-1.75228571101724e-05
-2.22749105731353e-05
-2.26884528426392e-05
-1.72785083989388e-05
-1.23472699003662e-05
-8.68490243619951e-06
-1.44528685015891e-05
5.36384904748847e-06
1.87519996139035e-07
-4.65710579266948e-06
-9.40649514517562e-06
-1.22549443260448e-05
-1.47763375423711e-05
-1.78986641064052e-05
-9.11175342600054e-08
-7.35619067777098e-06
-2.287378277766e-05
3.06653149577381e-06
-1.00122226910595e-05
-1.4698155318664e-05
-4.79084449212076e-06
1.56934390103326e-06
-1.43579978211625e-05
-1.29522472637266e-05
-2.56819489778061e-05
-1.17156009999613e-05
-8.68126608917952e-06
-1.81028210972141e-05
-8.06099547710579e-06
-1.87801743782108e-06
-1.37645957481069e-05
-4.79735502251454e-06
-2.14516654711736e-05
-1.23246394526097e-05
-1.33466218383858e-05
-1.80895948385448e-05
-2.14281682059785e-05
-1.14403069125038e-05
-2.74242387289016e-05
-1.62378192316062e-05
-1.90134495732397e-05
-3.56013435889514e-05
-1.33431381834099e-05
-1.82470978493727e-05
-1.69729743052188e-05
-2.82884839756055e-05
-3.1295605246401e-05
-3.91617027568467e-05
-3.03250031520967e-05
-4.47416182695363e-06
-2.56172542308274e-05
-2.60176856006992e-05
-1.15694670385882e-05
-1.7594004198533e-05
-3.20975159843839e-05
-2.16012670723796e-05
-3.05657980405484e-05
-3.48099585988278e-05
-8.77603096531805e-06
-2.46106958858017e-05
-1.79184609396895e-05
-8.6348138505977e-06
-2.5239285859837e-05
-4.25690288316664e-05
-1.58605692197804e-05
-2.41942678162132e-05
-4.72309725239454e-06
-9.92241850711741e-06
-2.46579409432684e-05
-2.08872809677613e-05
-2.37381659751488e-05
-1.87068960525389e-05
-1.20455043563495e-05
-8.83886130179384e-06
-1.83894355871041e-05
-1.58460382272483e-05
-2.46523536065647e-05
3.59440965493606e-06
-1.93187668584915e-05
-1.37556083346367e-05
-1.799138554754e-05
-1.74415058761113e-05
-1.18796006564072e-05
-2.90520979370159e-05
-2.84535623959721e-05
-1.25259459918358e-05
-1.69341890291903e-05
-7.56138075904142e-06
-2.79060771191615e-07
-4.66942197265549e-06
-4.23885025703799e-06
-2.38278534033055e-05
-2.62442455401098e-06
-3.4625285823453e-06
1.23747686235034e-05
-8.79850126530244e-06
-2.65160134196021e-05
-2.18062079369233e-05
-4.70496174200749e-06
-2.04924318704755e-05
-9.05303267344553e-06
9.45443209242897e-07
-2.00675688221951e-05
3.52782186953585e-06
-3.2530424316537e-05
-3.09521771207614e-05
-9.31065855825042e-06
-9.03232116819367e-06
-1.33609652091794e-05
-1.58173852881015e-05
-1.75528948370922e-05
-1.76339130550703e-05
-1.26833553755193e-05
-4.84599775911425e-06
-1.0466209380643e-05
-1.73520041082592e-05
-1.95220600049934e-05
-1.90658638256891e-05
-6.36542508782386e-06
-2.73666801269555e-05
-1.82274592112096e-05
1.04767807883331e-05
-1.5363183095077e-05
-1.75709430187511e-05
-1.3265733128933e-05
-1.50969382154141e-05
-1.42312432116458e-05
-2.04205291143274e-05
-3.72858601274321e-05
-1.02142226528493e-05
-9.26327214794228e-06
-2.37357750097261e-05
-1.27614864643711e-05
-2.46228073373111e-05
-2.27601894616928e-05
-2.93522808588037e-05
-1.32851740781004e-05
-4.03407015168021e-05
-1.85317578234155e-05
-3.13426417830562e-05
-1.14932530653092e-06
-2.24654587689782e-05
-2.73610876704332e-05
-1.08484157643042e-05
-1.77938577201479e-05
-7.30881404416623e-06
-2.08119869656776e-05
-2.08003914874063e-05
-2.57222003603574e-05
-1.24972601815845e-05
-1.47753020876381e-05
-2.04668509526758e-05
-2.26016234579167e-05
-2.99415547136614e-05
-9.73457927601405e-06
-1.33781274022864e-05
-7.26231581021257e-07
-8.31020152666855e-06
-7.90680850622313e-06
-1.43880826271584e-05
-8.34518071799763e-06
-9.70872187702675e-06
-2.48979162504569e-05
-3.33887928661331e-05
-2.43371912259713e-05
-1.06046527373226e-05
-2.98130739518832e-05
-2.41349364458641e-05
1.55978208471201e-06
-9.68576928913193e-06
-2.60621611437493e-05
-1.30855473097684e-05
6.06772301116036e-06
-8.1077092622197e-06
-2.04865662216574e-05
-2.85078741346846e-06
-3.06541936575298e-05
-3.86375717114064e-05
-1.69054981936416e-05
-1.59985536613464e-05
-2.11010943811179e-06
-7.87905333691023e-06
-2.74934334022191e-06
1.25475860110644e-05
1.72096946548516e-05
-1.39878995866445e-05
-8.38264072710097e-06
-1.93862068110511e-05
-2.92434242382919e-05
1.53635563417005e-06
-2.31801647008223e-05
-1.91716942450212e-05
-1.54866522098623e-05
-1.60386516717548e-05
-8.80939819540116e-06
-1.1402622044745e-06
-1.33043829350638e-05
-1.21091597753339e-05
-1.97778368742079e-05
-1.61617787310708e-05
-4.1937712361923e-05
-1.10551368453409e-05
-1.24482286934509e-06
-3.10234761521753e-06
-2.16502321660634e-05
-1.82776944212258e-05
-1.53994304673148e-05
-3.69864797632042e-05
-1.00780447615908e-05
-1.07558029212208e-05
-1.83119047072681e-05
-1.54343979260531e-05
-1.91001288150883e-05
-1.61898337155294e-05
-2.55170042041526e-05
-1.29340315973194e-05
2.31996256143152e-06
-2.67722434979075e-05
-1.29205201293739e-05
-2.84091167860237e-05
-1.052188594294e-05
-8.37821250514881e-06
-1.98644063012534e-05
-3.58869910527965e-05
-3.64350657419282e-05
-1.31127953884437e-05
-1.15311489057677e-05
-1.68569688847106e-05
-1.87060417944948e-05
-1.76419713067529e-05
-3.90745850089497e-06
-2.80427439168818e-05
-3.53316127549202e-05
-5.23853116240992e-06
-1.00758531635575e-05
-1.98168360571812e-05
-2.01217007086207e-05
-2.65643426728475e-05
-3.59903153735949e-05
-2.07693590809313e-05
-1.13283065437538e-05
-7.81871783295468e-06
-1.73613799623929e-05
-1.5692407879745e-05
-1.90468521069733e-05
3.55850485138897e-06
-1.18805774908532e-05
-1.49558336134488e-05
-7.08945597254163e-06
3.30677838843654e-06
-8.65632335560891e-06
7.11716211593733e-06
-2.20607654277822e-05
-1.10206560578295e-05
2.7126853423941e-06
-1.1577555452143e-07
-2.08422550605983e-05
-8.15394478373051e-06
-1.98434087019226e-05
-1.56246388364968e-05
-6.30706726389863e-06
-1.16931538290523e-05
-1.04072271141864e-05
-1.14557372887094e-05
-1.29751751091139e-06
-1.96912999416812e-05
-1.34874503190164e-05
-1.87908946921293e-05
-1.07413211351428e-05
-1.15401887947795e-05
4.38990521000829e-06
9.28185659260312e-06
-7.43432376375107e-06
-1.43774862694399e-05
-9.12587481994111e-06
-2.46398762336201e-05
-1.33580840996109e-05
-2.19678761322273e-05
-1.73119527229865e-05
-5.71701713544591e-07
-1.87312612399983e-05
-1.30620337974151e-05
-1.95450622460286e-05
-2.94823104249976e-05
8.52660904590596e-07
-6.78423135688776e-06
-1.98432871930042e-05
-2.33337606505169e-05
-1.74734479883619e-05
-3.77933827370819e-05
-1.54120229194187e-05
-1.02929361256649e-05
3.1949728403859e-06
-1.62781893496642e-05
-1.51499196985537e-06
-3.93145381575712e-05
-9.51631179228763e-06
-2.67209729959043e-05
-2.95821154576466e-05
-2.22136560770257e-05
-1.01504641676274e-05
-2.68098540744504e-05
-3.03452369977638e-05
-2.21434170533583e-05
-1.46090099653263e-05
-3.11389915142227e-05
5.31594983782068e-06
-8.22206952587202e-06
-3.95482626919701e-05
-3.07155939215717e-05
-1.06754064886399e-05
-3.4550524872123e-06
-9.91174339715904e-06
-3.77330581578493e-05
-1.72703421184958e-05
1.0864619738428e-05
-6.91556470559755e-06
-1.74502902860311e-05
-1.38462379109065e-05
-1.01115595876566e-05
-1.88867880257193e-05
-2.77421412743594e-05
-3.12234320979037e-06
-1.33278294137615e-05
-3.31092980996875e-05
-2.23643080009958e-05
-1.73643654827205e-05
-1.33954331870581e-05
-1.61909988470069e-05
-3.24679167178697e-05
-2.18791359204788e-05
-1.67798008623466e-05
-2.26604214762701e-05
-1.92427372245521e-05
-1.58380171783578e-06
-2.28011707388495e-05
-7.91734815086711e-06
3.04736516467127e-06
-1.7090591405925e-05
-9.8604759173292e-06
-1.07638055660416e-05
-1.12223342058555e-05
-8.56265130476258e-06
-1.87248841798881e-05
1.50316185978671e-05
-9.12127475676525e-06
9.0248159355487e-07
-4.91453043580325e-06
-8.56921489576898e-06
-2.25173427766234e-06
1.30921977900236e-06
-3.84242211823454e-06
-1.20332119362758e-05
-2.93840372037415e-06
-1.84227705760523e-05
-2.20055007434605e-05
-3.37125490125484e-05
-1.3176793300754e-05
-1.69184834020642e-05
1.60570819100014e-05
-1.08714365989684e-05
-2.44693828369483e-05
-1.039594105879e-05
-2.23935111863927e-05
-2.28730389468817e-05
-1.86579328473906e-05
-1.78768796545529e-05
-1.16956057767259e-05
-2.96933687080226e-05
-1.60920472651236e-05
-2.41103090186599e-05
-1.04657102421551e-05
-2.59378057825585e-05
-3.10668378894201e-06
-2.37843979373461e-05
-1.20604286064508e-05
-1.11932752695272e-05
-1.20869040891491e-05
-3.28041716932357e-05
-1.78607426770687e-05
-1.34369986833114e-05
-1.68071207966753e-05
-2.69628519162667e-05
-2.29172549647795e-05
-2.12840000767022e-05
-1.26008185187463e-05
-1.00601043124217e-05
-1.11680192680261e-05
-4.25937507115205e-06
-1.18012807166405e-05
-1.90423309885583e-05
-3.61680725484131e-05
-1.72827693000954e-05
-1.25006181726719e-05
-2.64249843657339e-05
-2.35574572725753e-06
-4.33375612596496e-06
-1.42356054775161e-05
-2.18260380184946e-05
-4.19354783526294e-06
-1.59218231829443e-05
-3.27989761356767e-05
4.74739141617841e-08
-1.90431693861088e-05
-2.39469069987911e-05
-1.55158598680386e-05
-2.23545442200346e-05
-6.7646550653576e-06
-1.86507819075295e-05
-2.0243515050789e-05
2.66981492528156e-06
-1.79986824271944e-05
2.47892407751207e-06
1.54994353615209e-06
-2.67365226112819e-05
-7.46392619397071e-06
-1.19016108147219e-05
2.56721498599662e-06
-2.20937107838286e-05
-1.29004552139331e-05
-1.44382701629165e-05
-2.21543215913177e-05
-3.36220034733901e-05
-8.61274938872881e-06
-7.50688262693887e-06
-9.3992782897915e-06
-1.27665353528517e-05
-1.40504026933364e-05
-1.09810397264819e-05
-9.26513513310281e-06
-2.43464763369792e-05
-3.23329729256499e-05
-2.3909644633229e-05
4.55618990752756e-06
-3.16271006056116e-05
-7.39055831271425e-06
-1.53521189450409e-05
-2.66725083552782e-05
-1.84447744714855e-05
-2.36775720865683e-05
-1.59309641646377e-05
-2.22215319979166e-05
-2.49334760947132e-05
1.23620525572919e-06
-7.43550211471629e-06
-1.9955590999327e-05
1.90648233057603e-06
-1.9111711293839e-05
-1.41051953736569e-05
-2.00956651785587e-05
-1.01244763302152e-05
-2.24021857530445e-05
-1.53616350302805e-05
-3.60831807366803e-05
-1.76439999045747e-05
-2.52890990753278e-05
-3.99842726063626e-06
-2.12233800654992e-05
-3.00738277260182e-05
-1.24277407725029e-05
-1.04270177419952e-05
-2.73421539746219e-05
-2.7344300057666e-05
-2.69662033132613e-05
-1.348278339349e-05
-2.21829792289484e-05
-2.85460093955158e-05
-1.35547293833395e-05
-1.46209641470874e-05
-7.61651264423063e-06
-1.3248348966275e-05
-7.91359395223581e-06
-1.62069296395853e-05
-9.93397222637046e-06
5.03334675087774e-06
-2.2793359476131e-05
-1.42137412750591e-05
-2.27552470706678e-05
-1.72089637819997e-05
-2.0531989415762e-05
-2.72590973930948e-05
-1.60300349665736e-05
-5.35855826562423e-06
-2.28024764821322e-05
-2.13762262969699e-05
-5.48387507879851e-06
-1.19590664213885e-06
-1.64407204151418e-05
-2.22552401526071e-05
-2.10793142066329e-05
2.07814421759492e-07
-2.67381333845933e-06
-2.10044134408652e-05
-9.85468353095894e-06
-1.40315092413495e-05
-2.78629913736081e-05
-2.01286674327119e-05
-2.16044030138287e-05
-4.72304459778032e-06
-1.73485193475088e-05
4.75904216138183e-06
-1.24349650539164e-05
1.94776453788576e-05
-6.74410809854004e-06
-1.07651709274972e-05
-2.71670034318531e-06
-1.00905937780016e-05
-9.58612153140035e-06
4.3757929360517e-06
-2.59270952859466e-06
-7.30792873236276e-06
4.62039278446861e-06
-8.87583634248792e-06
-3.66375695547781e-05
-1.96135737128746e-05
-2.12345561630543e-05
-2.86810742150588e-05
-2.08926637170856e-05
-1.89025377030064e-05
-2.41076806324731e-05
-1.0400255293367e-06
-8.35993597135747e-06
-2.3809537598449e-05
-2.41445834711543e-05
-1.52702864423217e-05
-1.22719148335269e-05
-2.23270208134824e-05
-1.59231569102336e-05
-1.40455970751258e-05
-1.31584124199833e-05
-1.73965763104897e-05
-3.15640871649544e-05
-1.67773019245592e-05
-7.16395808864267e-06
-3.50552806861852e-05
-2.19463967259177e-05
-1.80465071046081e-05
-1.1511616905738e-05
-1.29811619687083e-05
-2.62126508129401e-05
-2.14408857432696e-05
-1.27418175173467e-05
-2.52231329793791e-05
-1.98859150471595e-05
-1.86630354584353e-05
-1.76320445666578e-05
-1.79706102859158e-05
-7.20014468189997e-06
-8.57907651292098e-06
-1.22894863142914e-05
-6.35425574855246e-06
-1.78626632636643e-05
-2.92643340091153e-05
4.71160455951608e-06
-1.6908793921422e-05
-2.69861809866949e-05
9.30613774976359e-07
-1.97539513645348e-05
-2.46731237044157e-05
-1.70498634286242e-05
-2.03682438288186e-05
-8.57508179544982e-06
-2.1560081211604e-05
-1.47182472292147e-05
-1.89171727626599e-05
-1.38038698980878e-05
-2.13326916880327e-05
-3.48754914028183e-06
-2.8760444203552e-05
-5.9223331181269e-06
-1.97346011308538e-05
1.68663366181858e-05
-4.04680132541276e-06
-2.85997914442681e-06
-2.52161638265965e-05
-1.21153910209956e-05
-7.92062953592268e-06
-5.25029993681955e-06
-1.03232064808027e-05
-1.4147531258916e-05
-1.60990798319103e-05
-2.40800931956751e-05
-1.12779080232555e-05
-1.73511218864355e-05
-1.68819683869404e-05
-7.38678869371973e-06
8.32055462448297e-06
-9.65291437746597e-06
-7.08534810201e-06
-1.2812392144993e-05
-1.33837700705343e-05
-5.98817850310096e-06
-2.73037906129296e-05
-2.66587359030417e-05
-1.26928885116358e-05
-2.60680345575225e-05
-1.02327573630128e-05
-1.01288555070625e-05
-1.84564727920593e-05
-8.89918909562564e-06
-9.1459425635825e-06
-2.71991245445861e-05
-1.29225472947922e-05
-2.31054312889401e-05
-1.19576947585877e-05
9.31058011736892e-06
-3.41219439576026e-05
-8.04210789284318e-06
-1.56569119923886e-05
-4.15847144734294e-06
-1.92050399750435e-05
-2.55971214736317e-05
-3.71666719609405e-05
-2.75306981308914e-05
-3.25456884367991e-05
-2.73059943605152e-05
-8.98776533991745e-06
-1.71096546456283e-05
-3.3444924308722e-05
-2.67813609181672e-05
-2.63749313163226e-05
-1.94072023691037e-05
-2.05053443051876e-05
-1.61884378735938e-05
-1.21448660296642e-05
-2.37530635482675e-05
4.5482046792456e-06
-2.34697490090757e-05
-2.56937344423384e-05
-1.03579721075574e-05
-8.28886144478784e-06
-2.69687363576138e-05
-2.42438587579902e-05
-1.3559899250061e-05
-5.74171746200732e-06
-2.25401651540983e-05
-2.16454849111354e-05
-2.53681093320882e-05
2.09349891289675e-06
-1.78102049795821e-05
-1.4487905620349e-05
-7.4911829378483e-06
-4.55993915023849e-06
-2.41547360051852e-05
-2.87315660598671e-05
2.12845387752461e-06
-1.21180749101914e-05
-1.28377140011387e-05
-6.07218064650742e-06
-6.84620940594481e-06
-2.63977044433312e-05
-1.62352732803581e-05
-9.37259890089676e-06
-1.3490733891809e-06
8.42881545809757e-06
-2.39280300391545e-05
-5.3658599405701e-06
-5.43175977308244e-06
-3.18920447427143e-05
-8.39295732195977e-06
-1.59550179694054e-05
-2.01395291907366e-05
-1.75004856152273e-05
-9.75618454670505e-06
-1.33708899696082e-05
-1.42097472859638e-05
-1.73816174762073e-05
5.08455525541107e-06
-4.60411875829783e-06
-4.79951882240009e-06
-1.38101214718862e-05
-1.30395540168422e-05
-5.41664712987217e-06
-1.65856817906159e-05
-1.16414248031411e-05
-3.06773544425359e-05
-9.89778449220959e-06
-1.11288525428921e-06
-2.57308485798801e-06
-2.09096538860384e-05
-1.79094588900609e-05
1.93876845618202e-06
-1.19484443631516e-05
-5.90335210480306e-06
-2.98948204383848e-05
2.70150591304249e-06
-5.35161870828239e-06
-2.74560993654871e-05
-2.59045765065682e-05
8.02249656503766e-06
-2.89201981417703e-05
-1.67711775018592e-05
-1.11320562371398e-05
-2.25537716255148e-05
-2.21107422473104e-05
-3.61307685394167e-05
-3.34108960185656e-05
-2.38085830449269e-05
-3.62546440689179e-05
-2.05069039585209e-05
-2.42789706510622e-05
-1.14994234716072e-05
-2.49271758248861e-05
-1.31508742328271e-05
-2.57697887551466e-05
-2.77871533010327e-05
-9.45399648809017e-06
-1.79066775029109e-05
-3.47094928072131e-05
-3.14672266452803e-05
-2.74832659862686e-05
-2.43479652857906e-05
-2.42554110504856e-05
-1.35398008671592e-05
-5.76956293761189e-06
-1.48662602976329e-05
-1.71332218790235e-05
-2.217803783021e-05
-1.95748342231853e-05
-6.47164821691183e-06
-1.27408622412013e-05
-6.80732110248666e-06
-1.9298934813975e-06
-1.58977709703497e-05
-8.82590717006275e-06
-1.34374928075148e-06
-1.13774631075232e-05
-7.5366336237759e-06
-7.26606300003207e-06
-2.62827165046783e-05
-3.49830318300463e-05
2.71324609405705e-07
-6.69632471004595e-06
-1.32012124031704e-05
-1.43035728799843e-06
-1.91659239944209e-05
-2.15383249609408e-05
-1.02926193215005e-05
-1.82517635813262e-05
-9.4842734263784e-06
-1.17605982485575e-05
-1.55429892399903e-05
-2.05555052235388e-05
-1.23397189579663e-05
-1.81135013662606e-05
-1.29953941853737e-05
9.29861562589667e-07
-1.29303040297804e-05
-1.62805146481106e-06
-1.31955808066924e-05
-1.54729190164514e-05
-1.19511723453315e-05
-9.23500355328327e-06
-2.5936879167081e-05
-1.0294105075624e-05
-2.86916920205759e-05
-1.08247442917841e-05
-2.09926704289444e-05
-1.29013444792854e-06
-2.36618320653987e-05
-1.80241380725964e-05
-2.07928198942121e-05
-1.97628016447833e-05
-1.09013091292338e-05
-2.5177647072646e-05
-2.41831618274668e-05
-2.84502477866697e-05
-2.77062584270352e-05
-2.72362228788072e-05
-6.98959920910132e-06
-2.54358647765626e-05
-3.40875119828461e-05
-2.43833346915635e-05
-7.67102167265136e-06
-1.29435163605935e-05
-2.22634581726792e-05
-1.07472386107739e-05
-1.60056055117691e-05
-5.507120684003e-06
-2.08058125235019e-05
-1.36921881343471e-05
-2.78629205972553e-05
-2.8132694883661e-05
-3.55269838954618e-05
-2.51995745340974e-05
-1.20112889849446e-05
-1.46122415960323e-05
-2.99376196687988e-05
-1.27208265189384e-05
-1.65234673563063e-05
-9.64037182680517e-06
-1.14433497051722e-05
-1.90452637185142e-05
-1.55189910561476e-05
-3.0075062665605e-05
-7.18996520681797e-06
-1.89717787733325e-05
-1.20478899080538e-05
-1.64730146494172e-05
-2.50629358615913e-05
-1.07134980639544e-05
-1.07831980230405e-05
-2.2928821040496e-05
-2.85049708601955e-05
-1.01254813701868e-05
-1.9161631758628e-05
-6.37960224349876e-06
-2.69827415009477e-05
-3.01522002917501e-05
-1.23484597149803e-05
-2.59143742780538e-05
-9.59174175523961e-06
-6.16646451135556e-06
-1.15588244358116e-05
8.14969115575447e-06
-1.01218507835691e-05
-1.33587152630705e-05
-3.42333139060051e-06
-5.97522192690603e-06
-9.70752835221527e-06
-7.36980497822526e-06
-5.6980211069155e-06
2.0292013287222e-06
-1.27598438501318e-05
-1.49557013865187e-05
-1.52850389169829e-05
2.73498412485465e-06
-1.83103203668107e-05
-7.74092215940368e-06
-5.06961102418754e-06
-2.22894638708539e-05
-1.33690382217596e-05
-1.81433598145905e-05
-1.2356114342951e-05
-6.52106294341564e-07
-1.0561527778962e-05
-1.28398236891822e-05
-1.01038473573148e-05
-2.05169170960508e-05
-2.32709227661639e-05
-1.82437072629827e-05
-1.1850236842539e-05
-1.34892932263575e-05
-1.75689627299471e-05
-1.71458517025089e-05
-1.34054501984321e-05
-2.33281520319267e-05
-2.53000625122241e-05
-3.50151884687281e-05
-9.35788572832431e-06
2.9655306360868e-06
-1.65219546212126e-05
-1.30330400524083e-05
-1.60348803913542e-05
-2.1421167798988e-05
-3.11783678499156e-05
-3.26662419603847e-05
-2.84646957277701e-05
-1.9561563415272e-05
-1.63106539858722e-05
-2.74520798332331e-05
-8.53679135294633e-06
-2.44390409232416e-05
-2.00475147679365e-05
-2.14468340906378e-05
-1.56216674721605e-05
-1.45899042934979e-05
-1.6287098054818e-05
-1.51345865444002e-05
-1.42384839971335e-05
-1.9045440169288e-06
-2.15362903765459e-05
-1.49157687082877e-05
-7.01018635144504e-06
-1.07478728164944e-05
-1.35233044439188e-05
-2.35916470051811e-05
1.21061034771666e-05
-1.6122192584965e-05
-2.57188955308297e-05
-2.05856228353911e-06
-1.46391093839824e-05
-2.71152127079709e-05
-3.41128444514981e-05
-1.29994301929841e-05
-1.27579297921096e-05
-4.85650376103683e-06
-1.03704890100292e-05
-1.26816445948009e-05
-2.55404367139983e-05
-6.72527050353202e-06
-1.95278506000532e-05
-9.35816932032843e-06
-6.74691493115516e-06
-2.0121499175751e-05
-1.24888174237653e-05
-2.38341659818935e-06
-6.47203524587623e-06
6.83244335514996e-07
-8.34097364684876e-08
-2.5240459256855e-06
-1.00505453698594e-05
-2.92489441283188e-05
-2.00747037927147e-05
-1.06272138071267e-05
-1.26853793209842e-05
-1.45245778627446e-05
-2.7341171156673e-05
-2.02763254643561e-05
-2.95350629703089e-06
-8.56587794766561e-06
-1.60093728791013e-05
-4.58019708061937e-06
-4.02999074967617e-06
-6.39183107269966e-06
-1.20181339199851e-05
-2.4617238068731e-05
-1.39337874488984e-05
-2.66447258736674e-05
-1.86489436580544e-05
-4.25032286894123e-05
-9.10747097606613e-06
-1.68491514695581e-05
-9.3462040913121e-06
-4.60065607591139e-06
-2.24279630003781e-05
-3.43913259024952e-05
-7.13765969384786e-06
-2.84359884868059e-05
-3.58581528492923e-05
-2.25066105467487e-05
-2.07956384721352e-05
-1.81165859513201e-05
-2.77092214294979e-05
-1.13862067747788e-05
-2.1923889891035e-05
-2.22210772190413e-05
-2.70772253809382e-05
-5.24843587542537e-06
-2.58571878995035e-05
-2.92242692301251e-05
-1.27842786748445e-05
-3.11348458194014e-05
-3.15272791104861e-06
-1.68020083375007e-05
-2.38180583044274e-05
-3.27759661394328e-05
-1.34150395332115e-05
-2.42010907000049e-05
-1.98068704921803e-05
-1.52956520353253e-05
-7.42939133923638e-06
-1.0188542565669e-05
-5.76484907666405e-06
-1.76491272199473e-05
-2.18606731160368e-05
-1.23723009444243e-05
-7.89755456906961e-06
-2.49572310587009e-05
-2.6429369595284e-05
-1.90225267537222e-05
2.2460800589187e-06
-2.79412245367897e-05
-3.44679261482094e-05
-7.73120225136991e-06
2.0550732029095e-06
-1.61669553989395e-05
-8.71775258404796e-06
-5.84340145404636e-06
-6.96996068992611e-06
-9.73371469385637e-06
-6.37668626334069e-06
3.58839968614187e-06
-3.39404291742571e-05
-9.95839822822819e-06
-2.46383282967956e-06
-1.84784388435699e-05
-2.07895567676023e-05
-8.55586069716539e-06
5.15033146634088e-06
-1.02665143021533e-05
-2.72480065641179e-05
-8.31575996772777e-06
-2.86600591202327e-05
-1.43804523663141e-05
-8.72462946863847e-06
5.79177160486924e-06
-3.07195941461649e-05
-9.96710605769962e-06
-2.63702044191888e-05
-2.36941425811855e-05
-1.50016761900307e-05
-2.16264074411124e-05
-2.48075195692356e-05
6.83662017469219e-06
-3.059822706743e-06
-1.05444726169724e-05
-6.02681083939643e-06
-3.18857118550655e-05
-4.5529128424674e-06
3.00069331083257e-06
-5.13215711725932e-06
-7.53425198387475e-06
-1.34617009658768e-07
-2.28855663740752e-05
-1.33173237766181e-05
-2.99681197998941e-05
-1.86802811366764e-05
-2.29758092261774e-05
-2.58362164424797e-05
-8.00589983336004e-06
-1.63781210533145e-05
-2.45779012150551e-05
-2.91584697186417e-05
-1.57976706854636e-05
-2.16152095038462e-05
-1.67312244996573e-05
-4.63045911957713e-06
-1.88526488407482e-05
-2.17849943174732e-05
-2.73497813398703e-05
-2.09424761695566e-05
-1.42925682279989e-05
-2.80833341355155e-05
-2.77461171259656e-05
-1.26871476948353e-05
-2.25100180897934e-05
-8.97369930445406e-06
-1.30307441616951e-05
-2.29360595503882e-05
-1.74145280125933e-05
-2.11146697019728e-05
-2.20318139839446e-05
-1.87547624570583e-05
-5.28417910510563e-06
-2.43096002427072e-05
-2.06197321852786e-05
-1.50996628775408e-05
-1.27177144083743e-05
-2.18466120912188e-05
-1.39202843037866e-05
-6.67655474204284e-06
-3.22657003475857e-05
-2.1107385968027e-05
-1.25029308579207e-05
-1.47535520680638e-05
-8.82701584886606e-07
-1.09009282569915e-05
-4.49982249814133e-06
-6.28056632462138e-06
-3.81899528235677e-05
-1.52413534412596e-05
-5.58889665426202e-06
-2.42643482848545e-05
-3.97614713922785e-06
-5.63926041791052e-06
-6.45020288166864e-06
6.11449943163308e-06
-4.44018564157226e-06
-1.09326211176601e-05
-8.19888657819817e-06
-2.3467202267556e-05
3.47431125820477e-06
1.7360618195106e-06
-1.29442144055199e-06
-5.3986092883623e-06
-3.06034617367433e-05
-7.19525721283486e-06
-5.42095769227277e-06
-5.86583741911682e-07
-2.61119108855311e-05
-1.57257717323345e-05
-1.28899478164366e-05
-6.00564634345428e-06
-2.73952508196342e-05
-2.7805898018652e-05
-2.76556198062064e-05
-1.15306952746293e-05
-9.524464936737e-06
-1.02570420031923e-05
-1.30815988619051e-05
-3.5575423984312e-05
-1.6606418131433e-05
-1.42070381826656e-06
-1.31522187948239e-05
-2.19564672521482e-05
-1.38586859010367e-05
-1.40831659486459e-05
-2.94487523003514e-05
-3.93426194685359e-05
-2.1683998426336e-05
-1.88506840329476e-05
-1.50574752684539e-05
-1.75357785338829e-05
-2.94305660023216e-05
-3.39930414551028e-05
-8.0170957793017e-06
-3.371257060418e-05
-2.66290997390438e-05
-1.93253405975102e-05
-2.95152593246419e-05
-1.90932795026765e-05
-1.64300887741388e-05
-1.3948907050192e-05
-3.40151765433714e-05
-1.35739056646062e-05
-4.20405642835958e-05
1.99597505948579e-06
-1.34933909149919e-06
-3.08485817132683e-05
-2.23475064216774e-05
-1.37334901570642e-05
-6.6648619751809e-06
-2.94133772689351e-05
-9.94740717554452e-06
-1.07500978946872e-05
-2.49883611495779e-05
-1.18844869947968e-05
-1.32976166536163e-05
-1.90651788002761e-05
-2.00336947713515e-05
-8.39048901608621e-06
-5.02977989765183e-06
-1.92806032023112e-05
-1.35299910428608e-05
-2.22398680365502e-05
-1.13140101448252e-05
-9.04318954140685e-06
-1.53978265381982e-05
1.61975296239188e-05
1.43857794676879e-06
-6.23476137044094e-06
-3.96050559867493e-06
-1.10347360085598e-05
-1.0819058411821e-05
-1.30038625431834e-06
-2.39517305286246e-05
-2.49159786430445e-05
-1.17772944088409e-05
-2.21256987424045e-05
-2.81602114789999e-06
-5.57121063873451e-06
-3.36251026793704e-06
-1.38661895270202e-05
-1.58869026909645e-05
-1.69332621378193e-05
-1.84803201328077e-05
6.83892937297954e-07
-1.19543018665173e-05
-1.32931260816503e-05
-1.74418240294874e-05
-1.64074009679164e-05
-1.65675612012808e-05
-1.83253279060654e-05
-8.86312793267142e-06
-1.03127351992196e-05
-1.88708869921124e-05
-1.35289779340705e-05
-1.02652839088179e-05
-1.54098672324944e-05
-2.90640510977246e-05
-2.24167857427006e-05
-1.99320094458997e-06
-8.98699604075801e-06
-1.0024525638914e-05
-1.5550953769426e-05
-1.54913213778821e-05
-1.89130889714957e-06
-3.01182889943041e-05
-1.45733277628373e-05
-8.51057930239351e-06
-2.10815418168569e-05
-9.8085212092663e-06
-7.60985275306505e-06
-2.55469608393424e-05
-1.58305345296054e-05
-2.12184973369851e-05
-2.14334167566819e-05
-1.47063955886725e-05
-7.88849544366342e-06
-1.22594527790318e-05
-1.24043069391353e-05
-1.5866922536666e-05
-2.71884396323987e-05
-2.30032884476813e-05
-3.80302947130695e-05
-2.24278042595466e-05
-1.87622236293252e-05
-3.0616832324268e-05
-9.01152626214541e-06
-9.12823993276942e-07
-1.6908571469065e-05
-2.35328578742819e-05
-1.37844604090528e-05
-2.52183474214299e-05
-2.22215260401819e-05
1.16045379036944e-06
-1.55585481749994e-05
-1.92467357190987e-05
6.10828317367214e-06
-4.43057086973835e-06
-1.42022763660812e-05
-1.13234224780841e-05
-1.10264090988778e-05
-1.5222109372575e-05
-1.43412218645941e-05
-1.41549898888322e-05
-5.14538416076145e-06
-1.95240804941127e-06
7.30583286612661e-06
2.1561809279844e-07
-1.12054026805478e-05
-2.10420458383299e-08
-1.59215423321247e-06
-4.54630798463438e-06
-1.53630021153946e-05
-4.96654248561629e-07
-2.67635002072731e-05
-1.11120756696845e-05
1.05113965888096e-05
-3.13993076750514e-06
-1.53912534100504e-05
-1.07488064303691e-05
8.73598883094579e-07
-8.45521699238785e-06
-2.19441063712168e-05
-3.36574913179248e-05
-2.63217244644822e-06
4.56661786696266e-06
-6.46542297166328e-06
-1.70782333180208e-05
-1.63388834543111e-05
-7.413345234473e-06
-1.99609833829292e-05
-9.20213365392807e-06
-2.44185348230861e-05
-1.78506707480416e-05
-7.66692909635483e-06
-1.16479516267249e-05
-2.40297417249231e-05
-1.1233403550333e-05
-7.25330434419774e-06
-1.08802927426217e-05
-1.3495330309792e-05
-2.18207993823729e-05
-1.42491711804918e-05
-1.18140805903911e-05
-5.62569349851783e-06
-1.67447964762442e-05
-2.96374948058616e-05
-1.01976807248895e-05
-2.38126901505595e-05
-2.08545193672437e-05
-1.94288698206361e-05
-1.36294886324386e-05
-2.66495501082171e-05
-2.41686737956717e-05
-2.06739287962836e-05
-2.53850467162882e-05
-1.12232394351626e-05
-2.10053324796461e-05
-2.24657687530219e-05
-2.33466613794464e-05
-1.44431801904397e-05
-2.78058305324901e-05
-1.72102156509932e-05
-1.16686956718689e-05
-1.79977251757158e-05
-5.88620857587704e-07
-1.6323596537246e-05
-1.11271917956879e-05
-2.2095067744172e-06
-8.87742121678575e-06
-9.72113185653591e-06
-1.39904798737703e-05
-2.33010040588846e-05
-2.93657912112427e-05
-4.04118356426729e-05
-1.62162627012128e-05
-1.11671216597043e-05
-1.32076693567191e-05
-2.23002872737032e-05
-1.7553711757874e-05
-2.13191983693225e-05
-1.93930075653e-05
-4.00360200690303e-06
-3.07732479145213e-07
-2.95612531816475e-05
1.74886643961031e-06
-1.80009665190756e-05
-9.19538818627104e-06
-2.36776465069196e-05
-1.68486703362347e-05
7.5838967303725e-06
-1.05733284647347e-05
-3.60531505361965e-05
-1.52646536348276e-05
-2.17490217345637e-05
-2.27720217313573e-05
-1.60225448852085e-05
-7.80981577331521e-06
8.31064363709386e-07
-4.37119976320444e-06
-7.11473453676759e-06
-2.05848254444869e-05
-9.96014545359358e-06
-1.05667831019424e-05
2.80625555790458e-06
-9.94150202482532e-06
-1.37854290487872e-05
-8.22126896756495e-06
-2.16680867898232e-05
-1.97367436696901e-05
-2.27048620471109e-05
-3.14128552965324e-05
-1.41470411609151e-05
-8.54046184784402e-06
-1.15235068342616e-05
-1.10160337083478e-05
-3.41293521337361e-05
-2.92020112804795e-06
-1.34564383346064e-05
-1.90089375428247e-05
-4.84561496593868e-06
-9.6923583702995e-06
-1.74829096977928e-05
-5.79714455941014e-06
-1.2815800204755e-05
-2.77919133950282e-05
-2.66250020904958e-05
-1.59557271057983e-05
-1.71419700484148e-05
-3.0221913163972e-05
-7.290735274124e-06
-1.01128813255173e-05
-2.01253024199772e-05
-2.43973547339403e-05
-2.28517206751899e-05
-9.13253322052105e-06
-2.58320626815271e-05
-4.27701615730737e-06
-2.67792715752182e-05
-1.53554603840109e-05
-2.14358046864932e-05
-1.57044460950297e-05
-1.58789023296446e-05
-6.3558667400298e-06
-2.48802842657032e-05
-2.35146731887961e-05
-3.42250111575963e-05
-9.6127465361784e-06
-2.48679675492786e-06
-2.03517203985583e-05
-2.09056711568233e-05
-1.26843220546995e-05
-5.22998265311439e-06
-1.94354824479586e-05
-1.29009188564564e-05
-1.135844332029e-05
-3.0703894311408e-05
4.96582631470877e-06
-2.00411372927006e-06
-4.56607935523951e-06
-1.90236756586555e-05
-3.52896996742514e-05
-2.5453030690368e-05
-2.14165512512093e-05
-2.10470413516481e-05
1.44276310714114e-06
-1.53887016603472e-05
-8.076061458836e-06
-1.68585791617623e-05
-2.52269619144413e-05
-2.57349274399657e-05
-1.66291234149822e-05
-1.54166216316342e-05
-8.22369766926038e-06
-1.54267790251049e-05
-6.48751032686131e-06
-8.66913352970194e-07
-1.7277896147882e-05
-3.59438378118537e-05
-2.61594418204875e-05
-8.87239686148842e-06
-2.13386240587383e-05
-1.46350806207521e-05
-1.99374080802622e-05
-1.26677441190958e-05
-4.76422658379192e-06
-2.24221289121615e-05
-1.48713960041856e-05
-1.15107676386811e-05
-1.54047377643555e-05
-8.85018792029192e-06
-1.86339708491297e-05
2.64033132692434e-06
-7.17127981757608e-06
-8.72482578077909e-06
-1.18208187075862e-05
-2.8975196452018e-05
-3.08967005559552e-06
1.62066246763371e-06
-1.83332716834362e-05
-2.5897262729051e-05
-2.53885097661416e-05
-1.35292459173973e-05
-3.08209031504339e-05
-1.93023462320526e-05
-1.54040590607267e-05
-3.31616449255557e-05
-2.50452984574458e-05
-2.32609090068777e-05
-1.83314579032186e-05
-2.0086894523035e-05
-1.17151427629851e-05
-1.86707926445759e-05
-1.52062741244564e-05
-2.08318573824498e-05
-2.26470197110968e-05
-2.45616122082639e-05
-9.45766544421769e-06
-3.12106949456027e-05
-2.98164649719278e-05
-1.52088533182304e-05
-6.46133443049738e-06
-3.52975352627059e-06
-9.44440220021275e-06
-1.5556617583585e-05
-1.21278148289938e-05
-2.00612023451556e-05
-2.12293859093722e-05
-7.53513839010135e-06
-1.73383875249369e-05
-1.51740062344336e-05
-6.35394804251272e-06
-1.38934497508054e-05
-1.41539322571021e-05
-1.1129504618059e-05
-7.56858743228904e-06
-2.97374247164001e-05
-8.65172221986653e-06
-4.42776418915588e-06
-2.17025870755926e-05
-1.09022205708172e-05
-2.34335813500434e-05
-1.22313387480768e-05
-6.11927504203445e-06
-1.27284729990646e-05
-2.22247631326341e-05
-2.83166701944483e-05
-1.17455121759496e-05
-1.66925157937431e-05
-7.7723016205669e-06
-1.3649478100826e-05
-2.98259757873758e-06
7.53508378613436e-06
-2.63732432430299e-05
-2.82160796418632e-05
-3.44941276566383e-06
-1.39036513923938e-05
-1.26281077016672e-05
-1.72271504158529e-05
-1.79139072816641e-05
-3.05793122133794e-05
-1.01841042479998e-05
-1.86304742356243e-05
-1.72795639317613e-05
2.30531646805485e-06
-7.36184452181549e-06
-9.98874158166148e-06
-1.32195147512599e-05
-9.99103536121104e-06
-1.70920355801082e-05
-9.64007134664644e-06
8.40063394175279e-06
7.05418806622694e-07
-8.3621653985813e-06
-1.36742183628673e-05
-1.21634107156259e-05
-1.61921902440877e-05
-1.86200120120367e-05
-1.23499733071823e-05
-7.9380283014357e-06
-3.59234462713723e-06
-4.21673872483135e-06
-2.27443849224668e-05
-1.22285817011239e-05
-2.69952797506243e-05
-2.37732867764472e-05
-1.85395704476348e-05
-1.51588473657328e-05
-3.61420990905992e-05
-3.58899266717782e-05
-2.89631959669005e-05
-3.27310636623589e-05
-3.71711022090593e-05
-2.81120617784818e-05
-2.36506013560982e-05
-7.73082852807365e-06
-1.29969467797218e-05
-3.80706318842192e-06
-7.81991010258532e-06
-2.0225416907791e-05
-2.44116068249414e-05
-3.73597636330483e-05
-1.78892741926608e-05
-1.59686156806552e-05
-2.57240643971294e-05
-2.63432210678876e-05
-1.25910083218382e-06
-3.41165274963035e-05
-1.49482356086398e-05
-3.07449545063205e-05
-1.22888114643655e-05
-2.54178725808541e-05
-2.15585301228502e-05
1.46467249674405e-06
-8.92253998678342e-06
-1.58288333241221e-05
-1.27659107284409e-06
-2.23991452977396e-05
-2.32541474705582e-05
-3.17233929047074e-06
-2.16957296279213e-05
-1.2845565538103e-05
6.58210695099378e-06
-2.69450393456865e-06
-3.11205513853636e-06
-2.41353538527481e-05
-1.84542271560472e-05
-2.09452129857851e-05
-5.00285628448839e-06
-7.10521071622894e-06
-2.10192773252521e-06
-8.14896310754179e-06
1.28130252463789e-06
-6.06799510302701e-06
-2.32116927503956e-05
-2.28403565049081e-06
-8.76650666642358e-06
-3.97321409828654e-06
-3.01358013630934e-05
-4.60465926842568e-06
-5.10709850882004e-06
2.4506614207668e-06
-2.88482866113021e-06
-3.13127682853979e-06
-3.14100771119004e-05
-7.43154867078131e-06
-1.66404463517939e-05
-3.11531885850251e-05
-1.21002435824819e-06
-1.38935087527925e-05
-3.18445115442044e-05
2.83968325061996e-06
-2.0833764901333e-05
-4.48709951210828e-06
-1.64772047196227e-05
-7.79976865701883e-06
-2.92291551297212e-05
-1.30505396619105e-05
-1.56370613411987e-05
-1.4611964796764e-06
-2.19497724817073e-05
-9.45495269057068e-06
-3.42423715125586e-06
-2.60341437377016e-05
-3.22191664940868e-05
-1.14748311465485e-05
-4.1486007941028e-05
-1.64073109115758e-05
-1.20259641093687e-05
-2.53727623116164e-05
-9.12037139155306e-06
-1.27491845377613e-05
-1.77580311278386e-05
-2.30701751146171e-05
-3.29300481462974e-05
-2.67790235711131e-05
-1.57286041253579e-05
-2.6265119548981e-05
-1.43532160752767e-05
3.00751820570487e-06
-3.51538040135551e-05
-2.60714682059886e-05
-1.53098472313169e-05
-7.32637221031345e-06
-3.24869037765851e-05
-2.90942926423527e-05
-3.52315490065557e-05
-1.58272619364358e-05
-1.25597352180294e-05
-2.76195445562652e-05
-1.39558100522157e-05
-2.89698824416453e-05
-8.11859690440508e-06
-1.09828409380656e-05
-2.70844856343735e-05
-3.79175677857912e-05
-1.14180696026591e-05
-2.16836278798504e-05
1.60965281000978e-07
-2.25215514480491e-05
-6.84445050346126e-06
-2.43597037901114e-05
-2.78183047800776e-05
-8.53931762643016e-06
-1.25986802766395e-05
-1.44370675411859e-05
-2.46585698932117e-05
-4.67211453271776e-06
-3.24668468924761e-05
-1.21810837531168e-05
-7.07323838044684e-06
-3.18029323055241e-06
-1.6180795442489e-05
-1.21820594726318e-05
-1.05324785116097e-05
-4.57130688211823e-06
-2.59684468378197e-05
-1.01671918043265e-05
-1.33219643968267e-05
-1.41578831995336e-05
-2.69461951923396e-05
-3.21181238218407e-06
-1.38235022290305e-05
-1.06135608530326e-05
-2.32474733243904e-05
-1.62059952983811e-05
-9.35366432800827e-06
-1.513079408667e-05
-1.78713323680173e-05
-9.92094055699752e-06
-1.43984835244189e-05
-7.931342556952e-06
-9.42562651347899e-06
9.65991187579985e-07
-2.44302224392975e-05
-1.11189260491953e-05
-1.33028218725349e-05
-4.64849862512609e-05
-1.87147685023909e-05
-1.56020590918898e-05
-2.88557880994881e-05
-2.3210716476164e-06
3.68545154327243e-07
-2.29293292779591e-05
-8.83703149726731e-06
-7.86484579900501e-06
-2.78722906136949e-06
-1.97581097896476e-05
-6.33225048165821e-06
-5.41278775097021e-06
-1.92300257314398e-05
-2.74159911989864e-05
-1.86658457484857e-05
-2.23182113301938e-05
-2.93774571133146e-05
-1.2892976582568e-05
-1.31442802123696e-05
-3.08430379798518e-05
-2.49490218262715e-05
-1.84345576448174e-05
1.12029807518566e-06
-7.84279591258796e-06
-3.39481677593486e-05
-8.89501844220462e-06
-1.8559345358967e-05
-5.50075998052722e-06
-2.07916288348867e-06
-2.81732202974566e-05
-2.7038324671828e-05
-1.36917322821514e-05
-1.36503477795712e-05
-2.43253797931906e-05
-1.10276049213243e-05
-6.7521168997631e-06
-3.69173849285035e-05
-2.00860161896672e-05
-1.55768954526666e-05
-1.68260636744225e-06
1.19473438538431e-06
-1.68147155555828e-05
-2.75873227138083e-05
-1.92753401373442e-05
-1.35315517161538e-05
1.13702891003782e-06
-1.60482685043006e-05
-2.35427649808719e-05
1.28884354914277e-06
-1.73577399838182e-05
-2.54570608723409e-06
-1.32604346605911e-05
-1.09957500913535e-05
-1.53182553051214e-05
-2.62830106084518e-05
-4.37915687832948e-08
-4.8145871167305e-06
-1.00425548111616e-05
-3.58015190960986e-05
-6.60402633090386e-06
-6.92954595970857e-06
-3.55709465260298e-06
-1.57780611744496e-05
2.24336686103258e-07
-1.17913198048607e-05
-2.24729042854807e-05
-1.90583202515092e-05
-4.69714979557264e-06
-1.06845936703091e-05
-2.29106599043502e-05
9.74878718742843e-06
-1.61506343302387e-05
-2.22267129584248e-05
-1.76600506790188e-05
-2.91585485199354e-05
-1.25511292604721e-05
-9.46000545245028e-06
-1.18405840204421e-05
-8.75154041359117e-06
-2.48937832960523e-05
-1.1328580134043e-05
-1.99556040076367e-05
-2.03916542544181e-05
-3.02530597956093e-05
-8.11529210450209e-06
-2.67438461701352e-05
-3.7825461669531e-05
-2.28168623095172e-05
-1.19521998617014e-05
-1.55919280194546e-05
7.45943656482213e-06
-4.1706839300726e-05
-2.50996695917992e-05
-1.07211889325016e-05
-2.09994621669575e-05
-3.51732841844999e-05
-2.20194532051258e-05
-3.3263953861622e-05
-2.19050206691718e-05
-2.21648905888346e-05
-1.39882440807075e-05
-1.13738750834277e-05
-2.36458633134948e-05
-1.70650096486709e-05
-4.76714860217188e-06
-1.87340914958298e-05
-1.91157266203558e-05
-1.14030274165516e-05
-2.27942533614749e-05
-2.84482435836377e-05
-1.83955667547765e-06
-9.95439978617029e-07
-3.3218284370083e-05
-5.37063256425641e-06
-1.88115204727614e-05
-4.25190309519672e-06
-7.92640903099991e-06
-7.99359253313428e-06
-1.93807684918773e-06
-7.03206454275739e-06
-1.15812010537558e-05
-3.70419819430847e-06
-2.39108995132932e-05
-1.04287726019631e-05
-2.04696288192081e-05
-2.65896092011313e-05
-2.47490789743843e-05
-1.46590883281892e-05
-2.9977375334086e-05
-7.09624831747974e-06
-1.85080416799514e-05
-1.04813607735432e-05
-7.92110850161552e-06
-1.31185086537941e-05
-1.62693949710429e-05
-4.92444803467749e-06
-1.07129362275573e-05
-2.13726829986924e-05
6.1986085682458e-06
-1.61799286214051e-05
-6.82170058023517e-06
-1.77898025228263e-05
-1.62784566433525e-06
-2.01699262426276e-05
1.07519934051296e-05
-9.20967931322514e-06
-3.15317340461183e-05
-6.42490816316992e-06
-2.96205219993439e-05
-1.69110697785127e-05
-1.81168590873682e-05
-1.88363196527541e-05
-1.43061853011772e-05
-1.94773362595016e-05
-1.73912381101155e-05
-1.67296496565193e-05
-4.61566226925206e-06
-2.02993022778714e-05
-1.66677768691503e-05
-2.08233730131243e-05
-2.14971794487586e-05
-2.35372984668736e-05
-2.4499853097257e-05
-1.55156458472301e-05
-2.75702079335948e-05
-1.551563804319e-05
-2.17112386510426e-05
-2.10202344719182e-05
-1.44832672678453e-05
-3.45042414802e-05
-2.54057083600679e-05
-2.00846477733054e-05
-1.88813346800231e-05
-1.30109586518514e-05
-1.41558165607683e-05
-3.21691009223334e-05
-3.72463243474438e-05
-1.34461600084455e-05
-2.34265396833187e-05
3.67246860968989e-08
-1.57743113497086e-05
-2.47798642195547e-05
-3.18257942575323e-05
-1.0847049316706e-05
-1.36813690045408e-05
-5.65945815477143e-06
-2.62819256331734e-05
-1.76676867061253e-05
-2.39061563292128e-05
-3.02173056717464e-05
-2.25590105768616e-05
-1.43845672564972e-05
-1.55862933918637e-05
-2.35618295070642e-05
-1.57908376729557e-06
-1.32796386547872e-05
-9.17393007732856e-06
-4.91509783185554e-06
-3.51893424205106e-06
-1.76725754332694e-05
-1.83906666652578e-05
-1.30930456837663e-05
-3.57980143258482e-06
-7.97100128421243e-06
-1.12166007155358e-05
-2.21108670677609e-05
-5.84989581453833e-06
-1.64172415773663e-05
7.85097736404348e-06
-1.41304513154256e-05
1.17155505628455e-06
-1.00060233106366e-05
6.95807469950384e-06
-6.22939041094967e-06
-1.36072810546358e-05
-4.32538217427198e-06
-6.80331710004954e-06
-1.34059755055612e-05
-1.59500089623172e-05
8.26955359781148e-06
-3.73743687208119e-06
-1.99239115253497e-06
-2.28373396105264e-05
-2.41003351895246e-05
-1.5079251603012e-06
-2.55001543137513e-05
-2.66356503499675e-05
-2.49409666354043e-06
-2.40661488573956e-05
-1.61665605066905e-05
-2.53383199957621e-05
-1.04264909825415e-05
-4.33072510448627e-05
-1.24332323428271e-06
4.17822835300196e-06
2.21711211339886e-06
-1.41507690243625e-05
-1.39237731015111e-05
-1.60138719457492e-05
-1.05412374962829e-05
-2.60415068456144e-05
-2.61234586961733e-05
-3.05251574115947e-05
-1.74662915611687e-05
-1.40280396019356e-05
-1.59294696240735e-05
-2.12990793617191e-05
-5.57060537062876e-06
-2.57110706369712e-05
-3.89374828484955e-05
-2.09583197945794e-05
-2.50363498803897e-05
-2.50237032156081e-05
-2.17466789088847e-05
-2.53918978825362e-05
-1.52760744107162e-06
-4.35304336756674e-07
-2.89165357706065e-05
-2.05513592368305e-05
-2.28577428822726e-05
-1.1831469769721e-05
-2.65269249870154e-06
-1.76518177959372e-05
-1.63252518382085e-05
-7.91347377365637e-06
-2.57985892941138e-05
-1.85944918908231e-05
-1.63061421642229e-05
-8.39755575158668e-06
-1.40041298040871e-05
-6.39664830496463e-06
-1.88736419521442e-06
-2.63947653823967e-05
-1.6177456622823e-05
-9.64242054618192e-06
2.121064176714e-07
-4.83452337538234e-06
-8.51357563944245e-06
-6.07519727863037e-06
-2.94418161055019e-05
-1.00745144560099e-05
6.36898661813824e-06
-1.36596265819996e-05
-2.55644801158713e-05
-1.45598433128013e-05
-2.21339264004746e-05
-1.343549068255e-05
9.23903278170748e-06
-4.87028465993352e-06
-7.86676049137968e-06
8.6210210680426e-06
-8.75094610097559e-06
2.01686007461725e-07
2.1325150006132e-06
-1.92205096807077e-05
3.8574538441251e-06
-1.28415452947888e-05
-1.40067352878333e-05
-1.23947455524389e-05
-1.84990309215506e-05
-1.11318299565499e-05
-1.69149159994695e-05
-9.72409365667266e-06
-2.44308013239408e-05
-8.41597364609633e-06
-2.64825048342641e-05
-1.27039514667752e-05
-1.40375165303425e-05
-1.16833433105046e-05
-3.18141716981532e-05
-1.65405980035481e-05
8.63207474753722e-07
-9.06240392287204e-06
-2.12053847426776e-05
-1.24323970989119e-05
-1.87083019225892e-07
-2.34113936377438e-05
-1.63678221688353e-05
-3.41567351472413e-05
-1.14489365494701e-05
-1.40611952920252e-05
1.26821186167891e-06
-2.43525568190783e-05
-8.75577759696258e-06
-1.57264422719726e-05
-1.69725505499206e-05
-2.07809286063014e-05
-8.42033959364601e-06
-3.78181919152904e-05
-3.02643955381478e-05
-2.19893887344059e-05
-2.82344344744561e-05
-2.53495134946948e-05
-1.21132484781914e-05
-2.34888152538106e-05
1.67638093140553e-06
-2.59462977151907e-05
-7.07904180005588e-06
-2.60692388639797e-05
-2.2713516704765e-05
-2.32344877449613e-05
-3.47662494927778e-05
-1.38981199665047e-05
-2.73216521529589e-05
-3.86707267337319e-05
-3.02358507835697e-05
-1.71345605977441e-05
-2.20259806078922e-06
-1.87704995620094e-05
-2.12313466397283e-05
-2.55501744824048e-05
-3.04301841857236e-05
-1.02089020002174e-05
-2.03273021682296e-05
-8.41182447256342e-06
-1.73764360140441e-05
-1.61421862738324e-05
-2.84216197278907e-05
-2.14255207753272e-05
-1.10001152260754e-05
-9.03339319001842e-06
-3.41473723716391e-05
-9.96143749301933e-07
-8.77815316367629e-06
-2.03823104841762e-05
9.03637229823908e-06
-8.7755891367411e-06
-5.86088746399337e-06
-1.17029695798672e-05
-5.68899017942466e-06
-8.11086329850868e-06
-1.267762459992e-05
-6.04544256318079e-06
-1.98250545060187e-05
-2.2419816296624e-05
-2.74358800065561e-05
-2.19285831790617e-05
-2.5724205163563e-06
6.12492557521643e-06
-1.31473481941783e-05
1.01565022998364e-05
-2.19345203686564e-05
1.71705419406346e-05
-4.15178960180822e-06
-8.03520751331272e-06
-1.68691524249562e-05
-2.65331675410613e-05
-1.42665818021039e-05
-9.29498350956585e-06
-2.18843675152728e-05
-2.17605632973528e-05
-9.54580943660641e-06
-1.08417436557892e-05
-1.86537074069945e-05
-8.54382569761578e-07
-1.05591945774924e-05
-1.98660935714502e-05
-9.76763165220616e-06
-8.2943447351946e-06
-1.38356690957312e-05
-2.49062138485114e-05
-1.4123629514713e-05
-2.90657448549145e-05
-1.60841478778919e-05
-2.86902264766914e-05
-1.16448714490712e-05
-1.44544430683134e-05
-1.23879361158455e-05
-5.39955066000969e-06
-2.58735139698744e-05
-1.516918896153e-05
-1.00286389935763e-05
-2.51027167167384e-05
-1.18333639032509e-05
-2.20717594511677e-05
-1.9199657627808e-05
-2.82746892171174e-05
-3.13780973611751e-05
-3.39574012905946e-05
-1.63001608465514e-05
-9.21286695529649e-06
-1.23814579886749e-05
-2.0621436416212e-05
-1.37445092824492e-05
-2.36594016748601e-05
-2.83777310521705e-05
-2.12755668002963e-05
-3.27490251044573e-05
-2.24525095105748e-05
-1.03018800267393e-05
-3.77435873773927e-05
-6.59109818883071e-06
-2.31863790218579e-05
-1.69570501008229e-05
-1.56262093518453e-05
-1.82803419346224e-05
-8.91443715444364e-06
-5.94955496571239e-06
-1.78190565085378e-05
-7.52683086102488e-06
-5.28167477434325e-07
3.82825694291743e-06
-6.70807790801172e-06
-2.03159445769015e-05
-2.4201164604111e-05
-1.16524460937861e-05
-2.60978197750757e-05
-2.35073514944135e-05
-3.12384956325859e-06
-3.80807509862023e-06
1.11302654295692e-05
-4.30417569100978e-06
-1.43332993926136e-05
-1.65458842388786e-05
-5.93268429849942e-06
-7.976448075025e-06
-1.53632550594912e-05
-1.38131346467285e-05
-3.34666422846571e-06
1.72388004922437e-06
-8.05312729412163e-06
-2.57181800474863e-06
1.32059618948275e-05
-1.48177530113298e-05
-2.96012564241011e-05
1.04758614182417e-05
-1.88414660193915e-05
-5.65397256137095e-06
-1.37969372971534e-05
-1.90329321377129e-05
-5.2242917224616e-07
-1.7945572619333e-05
-1.72341997882164e-05
1.15647553162504e-05
7.60071181440282e-06
-1.00073311079394e-05
-6.92732145186671e-06
-1.08322969713729e-05
-1.45981811779446e-05
-3.09255390481253e-05
-1.94145072025887e-05
-6.72075685040869e-07
-2.07705548350099e-05
-1.41906861467913e-05
1.79189479342791e-06
-1.07305774772975e-05
-2.21879576669166e-05
-8.88318917306414e-06
-2.85774380423706e-05
-2.36500175469126e-05
-1.79403542972835e-05
-2.79189499314779e-05
-1.80964145344574e-05
-1.79680355579898e-05
-2.6158912827059e-05
-5.56672866115387e-06
-3.96853445639302e-05
-2.69308830256648e-05
-2.50807903934451e-05
-1.94637045951701e-05
-1.52381333537362e-05
-2.30244085479684e-05
-1.17707618778562e-05
-1.56631456304046e-05
-3.33841894357805e-05
-1.35697399692696e-05
-1.28231257175984e-05
-1.25276489716611e-05
-1.15323042401183e-05
-1.72414591925315e-06
-1.19159639835661e-05
-5.34027347401655e-07
-1.51248254455082e-05
-1.83367354348857e-05
-2.88197437655134e-05
-2.85113943645056e-05
-3.4544571372213e-05
-1.0712308324109e-05
-5.81728597949769e-06
-2.65128751175892e-05
-1.79329268911912e-05
-1.20182355372728e-05
-6.8302100424514e-06
-1.66845812745939e-05
-3.17363108334884e-05
-1.00541949051825e-05
-1.21027623798034e-05
-1.92462144233206e-05
-1.07407202796003e-06
-1.63774309764306e-05
-2.19747500688111e-05
-1.72290145321101e-05
-2.09114948604014e-05
-1.67690884093042e-05
-8.06898056671051e-06
-1.29431214270264e-05
-1.55345784542828e-05
2.53677145517723e-06
-1.88251612352392e-05
-3.30667498163722e-06
4.03252986584391e-06
-1.63758422894037e-05
-2.80831851279965e-06
-4.34410895785777e-06
-1.32765378835082e-05
-3.48605877646284e-05
-2.00568601007926e-06
-1.88105677157657e-05
-5.47639453336281e-06
-7.3472480930812e-06
-5.24270508874529e-06
-9.42225906587994e-06
-1.58962642143976e-05
-1.16135773158862e-05
-1.32776039016811e-05
-1.20427808343044e-05
-3.12191807884909e-06
-1.9733970275191e-05
-1.24172331918803e-05
-2.44991239230048e-05
-1.87270003406114e-05
-3.05446053630291e-05
-3.56304146869546e-05
-1.36703288194719e-05
-5.18650106795724e-06
-1.177593427951e-05
-1.64856519929689e-05
-6.35518087159409e-06
-3.00238726891097e-06
-7.69946249744352e-06
-2.18676580778853e-05
-4.36883558668783e-05
-2.37532148622029e-05
-2.44165311259208e-05
-4.19277088816391e-05
-1.84884207824321e-05
-1.57133671161823e-05
-2.58121573305453e-05
3.20065684210227e-06
-9.74048228025055e-06
-7.75561484102722e-06
-1.81710655109328e-05
5.94618257679632e-08
-1.72649315075597e-05
-2.59501774521039e-05
-5.20499105008705e-06
-1.83720586205434e-05
-1.91658801571391e-05
-2.77052606446896e-05
-2.24541864790424e-05
-2.05821590519237e-05
-1.78366647390698e-05
-1.30484129858253e-05
-2.23076180052625e-05
-2.29274184158091e-05
-9.84830138620354e-06
-2.42804519926529e-05
-3.02754200681663e-05
-1.10539147660857e-05
-2.86237434166268e-05
-2.13365075307498e-05
-7.05887197430045e-06
-3.91016584288203e-06
-8.92799494735895e-06
-1.95865303206892e-05
-1.86439082180775e-05
-1.56338045496687e-07
-4.77221203358147e-06
-9.79384327965807e-06
-3.46282448367162e-05
-1.8150462011939e-05
-3.33930457801846e-06
-1.44182694194604e-05
-5.83200741695301e-06
-1.32971398201873e-05
-6.58215237085995e-06
-2.4734129919324e-05
-2.85830014946376e-05
-1.2870639357914e-05
-5.73377211089657e-06
-2.34007071887863e-05
-2.51911024705074e-05
-1.38054460972214e-06
-2.32973298287375e-05
-1.70279802265479e-05
-3.01260899647023e-07
2.79096479906951e-07
-4.27658584939095e-06
-3.88235327480678e-06
-1.28839566469492e-05
-1.72297657397196e-05
-1.72617686431042e-05
-2.79994796278497e-05
-6.60592193577679e-06
-1.29568715244953e-05
-1.71731259657374e-05
-8.73350401561523e-06
-2.223622701411e-05
-1.05544572542136e-05
-8.27504614408951e-06
-1.89696673402792e-05
-2.60643968188392e-05
-1.65600740131645e-05
-1.18665506966261e-05
5.416527398637e-06
-1.85473852056761e-05
-1.51887051564364e-05
-7.8104520107819e-06
-3.42772276128531e-05
-1.87193321142584e-05
-4.19587345602854e-05
-2.5966484748149e-05
1.02676899852151e-05
-1.67629084634062e-05
-1.0574475079467e-05
-8.71700792355073e-06
-2.6258351264402e-05
-2.63665539442373e-05
-2.51674533337315e-05
-2.03305260587057e-05
-3.6330896657358e-05
-3.68003228767761e-05
-4.77779646224875e-06
-2.04254504852139e-05
-3.06280230489314e-05
-1.38868516710381e-05
-1.90980052689087e-05
-1.50310858919785e-05
-1.35085198185061e-05
-1.04083520892677e-05
-1.17144058338245e-05
1.12650394029613e-07
-2.29762262160919e-05
-1.34743802792299e-05
-1.98317236264368e-05
-8.91945702171854e-06
-1.43296145466923e-05
-2.28070110266022e-05
-1.35462658847696e-05
-3.07672108788321e-05
-2.44785641101083e-05
-2.86309701225724e-05
-3.10247416592281e-05
-1.44550959332353e-05
-9.63047852977815e-06
-1.28125261644381e-05
-2.10336746249886e-05
-1.90263429157911e-05
-1.36098967618487e-05
-1.36095589073391e-05
-2.42064019844359e-05
-5.60895492501274e-06
-9.52318431364934e-06
-2.53739239267697e-05
-1.93418351975537e-05
-2.146470689356e-05
6.2067184959531e-08
3.76080086236862e-06
-2.33462635331913e-05
-2.86522168317602e-05
-1.57488462382794e-05
-2.65023606978486e-05
-2.03550891658921e-05
-1.34520916673421e-05
-3.67644860667127e-05
1.8174788938978e-06
-1.36364003057601e-05
-2.13474065066146e-05
-1.8096793085972e-05
-2.30660487440994e-05
-2.04262867946399e-05
-9.39399751970944e-06
-2.35939432383553e-05
-1.86993946903043e-05
-1.69210112747298e-07
-6.49258868018176e-06
-1.17220348074103e-05
-1.88381682156532e-05
-1.18891877289056e-05
-5.6633295318425e-06
-1.80494269639076e-05
-1.04843453869928e-06
-1.21015294463866e-05
-1.81262247394607e-05
-9.99532955840607e-06
-1.65596349198199e-05
-2.91513409107882e-05
-1.76035640279859e-05
-3.41968554043057e-05
-2.33867195318551e-05
-2.9823748086554e-05
-1.59700084765349e-05
-1.22710902839086e-05
-1.98583342048502e-05
-3.56465136804562e-05
-1.21071393485718e-05
-1.4173706056799e-05
-1.84873304153264e-05
-1.93350946052322e-05
-1.45433768196967e-05
-2.56403284396253e-05
-7.39303118586278e-06
-1.29329535594077e-05
-4.86243333017657e-06
-4.46677160716355e-06
-5.88922372663496e-07
-1.72486371674583e-05
-2.4187844802294e-05
-1.80815321711988e-05
-1.49033355253648e-05
-2.28670909114154e-05
-1.5830463988155e-05
-1.61554230053883e-05
-1.87276040896378e-05
-1.7738893141602e-05
-2.72681432540321e-05
-1.62040353548799e-05
-1.5062083490439e-05
-3.47285651716201e-06
-8.91065708899848e-06
-1.40985241018691e-05
-1.72210967495372e-05
-1.78463907431457e-05
-2.28542296848195e-05
-2.43311070595689e-05
-1.27245922599517e-05
-2.96552166337144e-05
-1.75183621589609e-05
2.12459298799998e-07
-5.36252519518235e-06
-1.844874256053e-05
-6.42497292165539e-06
-1.57027795866051e-05
-9.50231949903601e-06
-1.39615941433706e-05
-8.45209770316255e-06
-1.6847918376365e-05
-9.47819998479153e-06
-8.88324041152483e-06
-1.49091434293583e-05
-9.53487067973205e-06
-6.84636011942616e-06
-6.65680612082648e-06
-1.45744552743308e-05
-2.10157449741447e-05
-2.16218829731427e-05
-1.02563036494526e-05
-1.8084834638413e-05
-2.25306015734423e-05
-5.39153069629103e-07
-1.11445333938585e-05
-2.89917640910472e-05
-6.74926380611373e-06
-6.40171009293139e-06
-3.87617086924014e-06
-7.70857341448383e-06
-1.93867939033869e-05
-3.08781038322501e-05
-2.25909346513714e-05
-1.80750509517096e-05
-5.90184278530872e-06
-1.32689676677921e-05
-1.76411318196286e-05
-2.85798828134863e-05
-1.1644507243161e-05
-2.5596907412707e-06
-3.13761237341338e-05
-2.11452599880204e-05
-1.44728731410821e-05
-2.86654891001166e-05
-3.42719048248435e-05
-2.41174349791695e-05
-1.29262791361304e-05
-1.89667597129881e-05
-1.08154539233257e-05
-1.26871340949897e-05
-1.97272024191617e-05
-1.78473719711956e-05
-1.72214101700965e-05
-2.89225945155214e-05
-1.86205441045e-05
-3.12598414155274e-05
-2.40573709879996e-05
-2.72349363726843e-05
-7.41344353460373e-06
-1.56563096397572e-05
-2.88825153936557e-05
-2.36340713403103e-05
-2.20445916378327e-05
-2.41339173445374e-05
-7.69779936180286e-06
-1.99809179528028e-05
-1.81110365959282e-05
-1.22656034708006e-05
1.37280039070932e-06
-1.63277805695114e-05
-7.40480880675351e-06
-5.99494022591111e-06
-2.16039854145946e-05
-1.87683321477439e-05
-1.99118036095484e-06
-1.69931188044623e-05
-5.21294018366785e-06
-1.55737401664077e-05
-1.58800711003305e-05
-9.9568273676578e-06
3.69269067044189e-06
-2.20329312989964e-05
-5.53838883088621e-06
-1.5304693483331e-05
-3.73515646602276e-05
-1.39368790535507e-05
-1.94128381328762e-05
-1.188943700869e-05
-1.72608035436485e-05
1.29748959508262e-05
1.25890905363503e-05
-7.50685721116481e-06
-1.61383086460869e-05
-1.77271591531033e-06
-1.1290615163006e-05
-1.28728373456169e-05
-1.01328978310238e-05
-1.48831783880929e-05
-2.50544800744808e-05
-1.50912872028061e-05
-1.129626385482e-05
-1.49925674925657e-05
-7.30537421632668e-06
-7.15977429555413e-06
-1.52927659428405e-05
-1.47213761375816e-05
-5.69397675534974e-06
-2.64480420314311e-05
-3.30822884287719e-05
-4.94492542430271e-06
2.21399733481249e-06
1.77530407903851e-06
-1.0643779599287e-05
-2.97872014036551e-05
-3.74676002659309e-05
-1.20238724754499e-05
-1.55230568286438e-05
-1.45334340305136e-05
-2.93245748443569e-05
-2.50464448456843e-05
-5.38383310774385e-06
-2.55302375229184e-05
-3.38107268450374e-05
-3.93164249351603e-06
3.30299587884633e-06
-2.28159838651981e-05
-1.12973681967305e-05
-4.34121436947649e-05
-1.44148824461589e-05
-2.87884515640914e-05
-2.14655226412399e-05
-1.35378736450967e-05
-3.59589863040299e-05
-1.44603860472859e-05
-3.02399661393066e-05
-3.85327554985895e-05
4.30385383117311e-06
-2.34417501010731e-05
-2.96975797024712e-05
-3.91732952562279e-05
-3.41658576612359e-05
-2.1582140243209e-05
-1.99992384399784e-05
-1.30137765241286e-05
-1.28956297189223e-05
-9.75816266985238e-06
-7.02231718628594e-06
-1.84680536143863e-05
-1.14143495695441e-05
-3.88615784861473e-06
-3.15329003793143e-05
-1.94134841193272e-05
-1.61621658034695e-05
-2.70797144667219e-05
-2.33359901227926e-05
-1.60927858776124e-05
-1.4438242891083e-05
-2.37016787263813e-05
-2.12853468717277e-05
-1.77351199391238e-05
-1.92637080751153e-05
-1.90742986060902e-06
