# Supplementary material for: Research on computational propagation and identification of mine microseismic signals based on deep learning
Source: PLoS One. 2025 Oct 22;20(10):e0334641. doi: 10.1371/journal.pone.0334641 (PMC12543183; doi:10.1371/journal.pone.0334641)
Supplement: S10 Data — (ZIP) [file pone.0334641.s010.zip › 000101100001582.xlsx_0.txt_24.txt.txt]

-1.66380802699549e-05
-2.24389928381672e-05
-2.71019584713206e-05
-2.42117630374092e-05
-1.20437259300944e-05
-3.67251141276603e-06
-2.10658200588889e-05
-1.78090291292577e-05
-6.78898587496552e-07
-4.36974897856624e-06
-1.70297362159425e-05
-2.21990374299473e-05
-1.14205563680634e-05
-2.68721168982755e-05
-1.87011733001777e-05
-2.65216880633989e-05
-4.1962981583565e-05
-1.92333999100357e-05
-2.22531262111525e-05
-2.54972101488001e-05
-4.20573188093047e-06
-1.6826896697001e-05
-1.31002963761913e-05
-2.88154525778085e-05
-1.5199311675882e-05
-2.15299682385099e-05
-2.04955155468268e-06
-1.12191444305549e-05
-1.6456453588262e-05
-8.0973498220671e-06
-4.05794048865111e-05
-1.14817044977821e-05
-1.53082888859613e-05
-1.78272677640062e-05
-1.61767728427941e-05
-1.25030351652724e-05
-3.29037809643257e-05
-2.32055220867359e-05
-3.8078436670311e-06
-1.95292226896864e-05
-1.14423683491386e-05
-2.10058568332249e-06
-2.81284977622056e-06
-1.90961068212579e-05
-1.72849296930209e-05
6.2565903218667e-07
-9.93758500343584e-06
-2.10924312265597e-05
-1.00650038796167e-05
-1.73449713712717e-05
2.18990760013762e-06
-1.34307521369229e-05
-2.55000338165401e-05
-4.90110821241007e-06
-2.42864661871874e-06
-1.09989424768857e-05
-2.40839568584864e-05
-7.05034616984872e-06
-2.56011049862728e-05
-6.1579747143362e-06
-1.48810205395857e-05
-1.40164776940499e-05
-1.47932066932738e-05
-5.63896771839675e-06
2.925534113543e-06
-1.53336889766696e-05
-2.18768642064396e-05
-9.18134953070199e-06
-1.12210939822838e-05
-9.83889782730588e-06
-1.30542811819272e-05
-8.79296537363076e-06
-1.45371987639195e-05
-9.38198690179483e-06
-2.25300350651304e-05
-1.34407814231398e-05
-3.98874366337389e-06
-2.02190995570779e-05
-1.18873824013202e-05
-2.38176014353554e-05
-1.97248465187803e-05
-2.49895417113707e-05
-1.66482080150274e-06
-2.94265434535983e-05
-3.8674815875919e-05
-2.88036059058329e-05
-2.68139013345098e-05
-3.22012848061314e-05
-3.53213479323129e-05
-2.62966175588454e-05
-3.50336393786947e-05
-2.372001668893e-05
-1.91430155302315e-05
4.09750009940261e-06
7.72223040662103e-07
-5.28326966815919e-06
-2.87651940871507e-05
-2.59138277024994e-05
-1.12857056629883e-05
-2.25045103428187e-05
-9.73144010503488e-06
-2.7866262148772e-05
-1.99752792129876e-05
-9.83507007413278e-06
-6.60937548577668e-06
-2.15423467668524e-05
-1.7819027203861e-05
-1.97144608891255e-05
-1.60016425914169e-05
-3.89467317960667e-06
2.90870619881354e-06
-3.06493305111045e-05
-6.41585081020046e-06
-2.45818039959524e-05
-1.92158852633008e-05
-1.33848865469739e-05
-1.30447198667329e-05
-1.41640762090392e-05
-4.77795790344105e-06
-1.18687861550659e-05
-1.96650826623935e-05
-1.38708075753058e-05
-1.21259443920275e-05
-9.70710138985377e-06
-8.82927090788336e-06
-7.01420055117441e-06
-1.78281742760978e-05
-4.2468908749266e-07
-2.10367087896195e-05
-3.18533588972277e-05
-8.49652564387581e-06
-8.62839039136145e-06
-1.35756268585449e-05
4.64861794369616e-06
-3.19431631328512e-05
-5.29183785687062e-06
-1.59169770111423e-05
-1.83870867281546e-05
-6.57293065227688e-06
-2.44305608281944e-05
-2.41767615561319e-05
8.11760025514509e-06
4.12843640997606e-06
-6.2337279540032e-06
-9.66727284644173e-06
-1.16538336164371e-05
-9.21890203233261e-06
-1.99863314522702e-05
-1.43698211515561e-05
-2.31197131516488e-05
-2.8819755364196e-05
-1.1197218625653e-05
-1.32930361900885e-06
-3.73083891915794e-05
-8.4607497487817e-06
-1.59627845554636e-05
-1.83282353568994e-05
-1.54190929183965e-05
-2.00978555630717e-05
-2.07274211195952e-05
-1.10378485004339e-05
-7.07559910636978e-06
-1.52464130785318e-05
-3.23026106630446e-05
-1.4856899188656e-05
-4.07955360976461e-05
-1.77683463390165e-05
-3.59419650641698e-05
-1.87347566309468e-05
-2.58241781896948e-05
-2.58237223298955e-05
-3.46754231247775e-05
-1.43918944937708e-05
-6.36624814591503e-07
-4.26660408305404e-05
-3.13489892821666e-05
-1.58355224446385e-05
-2.08750006024691e-05
-1.2118317674854e-05
-3.65938309574236e-05
-2.6801635596737e-05
-1.2901994486818e-05
-1.81189185874177e-05
-2.4734101591909e-05
-3.23681583000729e-05
-2.19003952534123e-05
-3.5540622888488e-05
-2.69595278109399e-05
5.6365177635632e-07
-3.03563239553111e-05
-8.2572013623787e-06
-3.10358215083884e-06
-1.22765313439848e-05
-1.89141576740563e-05
-1.35300520485635e-05
-1.86061108168942e-05
-2.06459290073244e-05
-3.85238412575667e-05
6.5206060533315e-07
-1.41797820221829e-05
-1.36907713752248e-05
-1.4316222503984e-05
-2.12370081135383e-05
-4.60234336309447e-06
-1.81190435105145e-05
2.55500145071919e-07
-2.58358419487493e-06
-1.41930255943039e-05
-1.07769614646293e-05
-2.49535583457254e-05
-3.07318315693123e-05
2.8754637926534e-06
-1.91372252635533e-06
-2.20744318136403e-06
-3.0684052294361e-06
-1.35232141186632e-05
-1.09438123955403e-05
-2.0187938778547e-05
-5.93262210390278e-06
8.60775724704667e-06
-1.91671047490541e-05
-2.14663668600302e-05
-9.62679341063303e-06
-1.42668967196508e-05
-2.42747764771173e-05
-2.47757106427979e-05
-1.54980175701961e-05
-7.49127311879072e-06
-6.00518631793794e-06
-6.27473695365161e-06
-3.63293017158998e-05
-1.03850301528398e-05
-1.6250015733846e-05
-1.09354750946631e-06
-1.67759877487891e-05
-1.43593279553894e-05
-3.22389631644621e-06
-1.79113775027521e-05
-2.24989408145477e-05
-3.64728205939463e-05
-3.93486245528827e-05
-2.7704709995304e-05
-2.23745663989419e-05
-2.56571153009287e-05
-2.95650028581286e-05
-3.13945319156069e-05
-1.86831612727014e-05
-3.49860375493034e-06
-2.75623701259263e-05
-3.64328504174452e-05
-2.61598560286648e-06
-2.81820520866625e-05
-2.3174765804012e-05
-2.39569417437123e-05
-1.36462017566519e-05
-1.80305322770043e-05
-1.80349910571416e-05
-2.68570931347562e-05
-8.43309841230859e-06
-2.52643416420898e-05
-3.18754288883287e-05
-1.46394491796193e-05
-1.10844278779683e-05
-1.91336939972754e-05
-3.60337949383015e-05
-3.58731026462387e-05
-3.67395192865141e-05
-2.5726540592336e-05
-2.17386164156405e-05
-2.85492870183833e-05
-9.66858531320823e-06
-1.46897007684094e-05
-1.37978484615079e-05
-1.8222614502544e-05
-4.66252369575909e-06
-4.98901688304914e-06
-1.45125642998002e-05
-1.33486528628915e-05
4.81902760508818e-06
-3.91068584489115e-06
-2.074300850676e-05
-1.20248854068436e-05
-1.67770378983377e-05
-1.67989482193111e-05
1.60511570291924e-05
-1.73949397840778e-05
-5.95650365788044e-06
-8.84622066514494e-06
-1.03213575662204e-05
-1.80148743319487e-05
-1.67436749890137e-06
-2.06854409260983e-05
-1.34543313607753e-05
-2.1471507493362e-05
-2.57106071800032e-05
-2.28715962136697e-05
-2.72934415600351e-05
-1.33593463091427e-05
-3.82506149980357e-05
-4.69987041320315e-06
-1.5635009998615e-05
-1.41183555684693e-05
-1.62271414340074e-05
-1.54824594075629e-05
-2.54712251856913e-05
-4.62087393902793e-06
-2.82041234526085e-05
-6.58001484475386e-06
-2.15458422651969e-05
-9.40665624283497e-06
6.68875062845088e-06
-1.68853871032659e-05
-2.13193977354341e-05
-2.69692216490742e-05
-1.60650200429349e-05
-1.95557406415222e-05
-1.48819350497919e-05
-1.55583988206717e-05
-1.26479849605788e-05
-7.98937493040798e-06
-1.55256432737867e-05
-2.14083449672716e-05
-7.97488277109883e-06
-2.43577362260215e-05
-1.27522718261475e-05
-3.13890291173999e-05
-2.4508067946142e-05
-2.72630200437733e-05
-3.34628434174734e-05
-1.29422260613261e-05
-4.01240678193451e-05
-2.66045316771838e-05
-1.12314577308249e-05
-2.33883436685138e-05
-2.27993011454508e-05
-1.53618082589325e-05
-1.95423780120091e-05
-1.76883653598488e-05
-1.97265980108238e-05
-1.46199557991813e-05
-1.03848488299726e-05
-1.14849252031891e-05
-1.28515893046871e-05
-1.71062170471309e-05
-3.41073293369339e-05
-1.90326676333507e-05
-1.33075341808521e-05
-2.23409811310545e-05
-7.4795359112178e-06
3.45129035360819e-06
-8.09291934145561e-06
-1.58446272268031e-05
-7.39486619929889e-06
-1.01590926225344e-05
-1.65227030347247e-05
-7.09119374700442e-06
-1.65562232147238e-05
-1.53506701946865e-05
-1.66574065975813e-05
-2.71655694713898e-05
-2.49537572212849e-05
7.54016957759246e-06
-2.34110096933161e-05
-2.30318472825582e-06
-3.37188049320198e-05
-7.1289570850971e-06
-1.10808262005322e-05
-1.55428082594549e-05
-1.30785042429113e-05
4.25067769753143e-06
-3.2157003536888e-05
-2.58731044946633e-05
-1.23859009930661e-05
-1.24062753839153e-05
2.36927386312945e-07
4.80532361020182e-06
-2.76293311447187e-05
-1.28606313669752e-05
-4.09624111803889e-06
-1.08762832074847e-05
-1.53285688590291e-05
-3.59589729605896e-06
-1.12420885747148e-05
-2.00305642987094e-06
-2.98268837687958e-05
-2.36594790824524e-05
-1.0197974573842e-05
-1.04371782247753e-05
-9.06812201145568e-06
-2.88287845306466e-05
-2.47635311402863e-05
-9.71846155421014e-06
-2.24031244683581e-05
-9.66043957401543e-06
-1.21296072449202e-05
-8.63907660202119e-06
-1.14213228746253e-05
-2.24855297624454e-05
-4.12142708264939e-05
-3.51625068224031e-05
-1.36199234320454e-05
-2.82782241292025e-05
-2.45026591093768e-05
-1.01645836467676e-05
-1.78958317100302e-05
-2.05624820064579e-05
-1.16225154264546e-05
-1.77222818871354e-05
-2.81977650861852e-05
-2.12289281828951e-05
-1.61607768691888e-05
-1.05062485873374e-05
-3.5334086396284e-05
-2.12523213722942e-05
-2.62419703879815e-06
-2.28094633864759e-05
-1.2002700877621e-05
-7.04468568162378e-07
-1.99031893224883e-05
-3.78437615106002e-05
-1.85320376427369e-05
-2.63785900624042e-05
9.50485613960155e-06
-1.55071422506674e-05
-2.27962565443188e-05
-3.09052169449774e-05
-1.29310791013721e-05
-1.33444409046245e-05
-1.44322213712308e-05
-3.00222252944346e-05
-3.54257139590702e-05
-2.77210022893498e-05
-2.424799699634e-05
-1.93943636198224e-05
-2.51684377492435e-06
-2.1031865598664e-05
-2.53167402645756e-06
-2.4645442314862e-05
-1.74262645311426e-05
-2.25644342032673e-05
-5.55224263573454e-06
-2.12461573131715e-05
-1.19350138139766e-05
-4.19184096511085e-06
-2.36345523898612e-05
-1.58681680456831e-05
-2.08131566796619e-05
-2.59705744309184e-05
-1.45988824230496e-05
-1.4282748556872e-05
-7.17544094551038e-06
-1.93921270974186e-05
-1.11826375099887e-05
1.24829709185333e-05
-2.2263708335644e-05
-4.52943243825236e-05
-9.94596272281458e-06
-5.99828099978175e-06
-6.2800992872866e-06
-1.58064958579339e-05
-2.55452672642415e-05
1.8150376205285e-05
-3.21885699657712e-05
-1.08517572105634e-06
-6.52265069403239e-06
-2.04419062717169e-05
-1.53601921077399e-05
-2.12535654710736e-05
-2.36145749582198e-05
-1.14604693995828e-05
-2.2402848935677e-05
-3.16419459397354e-05
-2.5387927981737e-05
-1.5970477758152e-05
-3.99102224336571e-06
-2.73903516102846e-05
-5.69995197045436e-06
-1.19105259870873e-05
-1.85257015341548e-05
-1.83984317131711e-05
-1.59103224003652e-05
-2.91170020148496e-05
-1.76549023028225e-05
-1.14877082691177e-05
-8.14915485946619e-06
-2.46798177746366e-05
-2.67782810949251e-05
-3.81866044872824e-05
-3.45903660390386e-05
-2.66251011470201e-05
-3.14045743047446e-05
-1.65139365544487e-05
-2.50297004225773e-05
-1.40598965010528e-05
-3.34828340807566e-05
-1.16609145219883e-05
-2.24824248341957e-05
-1.48809240214683e-05
-1.0719537511989e-05
-2.65988480532418e-05
-1.5099606005485e-05
-6.76147562491487e-06
-1.99231698402012e-05
-1.42163792102045e-05
-1.84491660316787e-05
-1.92399387531812e-05
-2.75431896850242e-05
-2.07014878026433e-05
-2.1388765012231e-05
-2.40399993431838e-05
-2.84285850001672e-05
-1.44292772496459e-05
-8.0775525611738e-06
-8.35523404454318e-06
-2.42107678551907e-05
1.8085185230415e-06
-2.22617113260109e-05
-1.28077126274059e-05
-1.94565412944228e-05
-8.56862920518254e-06
-9.97357367489877e-06
7.83730289646988e-06
-1.25592064367281e-05
-1.19558984740408e-05
-2.18986169090767e-05
8.06371005692269e-06
1.13606473556433e-06
-1.57301525977187e-05
-3.40046616751222e-05
-1.99772326137963e-05
-4.85281345666319e-06
-9.25128054096126e-06
-2.29874749968177e-05
2.91254499601644e-06
-1.20560860246412e-05
-7.01061825373414e-06
-1.61151455845793e-05
-2.29282218842937e-05
-9.61476537741002e-07
-7.77502158238388e-07
2.73441898314737e-06
-1.1060674972411e-05
-2.12673438701772e-05
-2.44815817980185e-06
-1.55547193999492e-05
-1.36425419871454e-05
-9.17057651271536e-06
-1.81064184091599e-06
-2.06476637751099e-05
-1.70712979525256e-05
-3.53219730581654e-05
-2.08049851660724e-05
-2.17079062631638e-05
-2.24764813634235e-05
-1.3360295036638e-05
-1.09864814701283e-05
-1.3226352155191e-05
-2.75786148764251e-05
-2.14676344948775e-05
-2.46725185007878e-05
-3.11097881299863e-06
-1.52495217494135e-05
-1.24443910379871e-05
-1.82521945615359e-05
-3.42711942929124e-05
-2.78553361766129e-05
-5.43075519408994e-06
-3.211916981131e-06
-4.76685719907673e-05
-4.48470339190392e-05
-2.7073509218815e-05
-1.40866586655348e-05
-2.43291494644972e-05
-2.81794032567018e-05
-1.13368142234709e-05
-7.51302833805205e-06
-2.21247870222483e-05
-2.52229220698049e-05
-3.61073995444938e-05
-1.59745283369221e-05
-1.99319925002544e-05
-1.71402936043463e-05
-3.14980011760085e-07
-2.84215916299634e-05
-9.06055194682446e-06
-1.24143468485473e-05
-1.50104888992724e-06
-2.74430993333254e-05
-3.43462845765858e-06
-2.53086704787929e-05
-9.39258274757008e-06
-2.74683056085819e-05
-2.6952708174945e-05
-7.86412432614647e-06
-2.1620445111896e-05
-1.28624154402755e-05
-2.29545026237497e-05
-2.25238973480006e-05
3.02522838208561e-06
-9.01832805238328e-06
-1.78189925433394e-05
-9.3560140799187e-07
8.6518206387945e-06
-5.18308670994719e-06
-2.01484495348663e-05
-1.05782186502707e-05
-1.25932421251178e-05
-1.98940158474543e-05
-1.34661214726615e-05
8.11346443079297e-07
-1.47814444982357e-05
-1.41862758378791e-05
8.49672806104969e-06
-9.80930572298232e-06
-9.39226721127132e-06
1.24452456982941e-05
-2.56237040035309e-05
-1.79913853649881e-05
-8.55199530304111e-06
-4.51044134471437e-06
-3.32319145308474e-06
-6.19105477736808e-06
-1.38424632992166e-05
-1.35566766184824e-05
-1.98890082244529e-05
-1.9946044408021e-05
-2.0426053385316e-05
-1.92897705367784e-05
-9.1485240319788e-06
-7.59353966142132e-06
-2.34047994310447e-05
-2.06897420246454e-05
-1.68781628434627e-05
-1.09481251245812e-05
-2.82709696013693e-05
-1.54225665673799e-05
-1.74250769725411e-05
-1.43023873511999e-05
-2.29096634643297e-05
-1.53463998088049e-05
-2.53822673837472e-06
4.41011871484259e-06
-1.18986799034571e-05
-2.28609316248984e-05
-2.44579691845952e-05
-4.5496956420578e-05
-5.69067971245388e-06
-8.76387213915887e-06
-3.02183564888891e-05
-6.5079928464993e-06
-2.58257961470246e-05
-9.24001040594546e-06
-1.53727864786033e-05
-1.34141766160912e-05
-2.94753091832112e-05
-1.49719306210787e-05
-2.94896949464722e-05
-2.53838017787585e-05
-3.15469371599012e-05
-1.38950100994335e-05
-2.27097858572923e-05
-1.86530525682626e-05
-1.16448786783918e-05
-1.01458316478022e-05
-8.37587858370585e-06
-1.28366969739692e-05
-2.85255503629162e-05
-1.82380355405501e-05
-4.43831869097995e-06
-8.13998505430328e-06
-1.85864064316977e-05
-2.09272435379848e-05
-2.47347526204886e-05
1.02873919713333e-05
-3.19195961561127e-06
-9.26297393723136e-06
-1.58137911183283e-05
-3.63442053102332e-05
-9.8429634681532e-07
-3.23767212996043e-05
-9.22357292056994e-06
-1.73370925131649e-05
2.31843147084984e-07
-1.35407089732003e-05
-1.86205759720604e-05
-2.00065937115795e-05
-2.01988843429973e-05
2.48466527573606e-06
5.64101259518578e-06
-2.83908165062508e-05
-1.97852995502238e-06
1.33883542245012e-05
-2.92789022690622e-06
-1.85860135495248e-05
2.76705958835905e-06
-4.7946034483198e-06
4.86421227793257e-06
-1.45064143721129e-05
9.79836290611858e-07
5.93500195476304e-06
-1.13507520371974e-05
-2.03140394039599e-05
-1.27418144711427e-05
-1.91571400275917e-05
-1.88166478266134e-05
-1.49667252905643e-05
2.20441387138182e-06
-6.73236440896671e-06
-2.03941040161894e-05
-1.26998452571232e-05
4.05736551017904e-07
-1.20369750812385e-05
-2.27724171157496e-06
-1.6414824577867e-05
-1.50537233530879e-05
-3.50145251528338e-05
-8.59129448467796e-06
-4.24109666045295e-06
-1.45352076125261e-05
-1.6201102515021e-05
-8.03357955962255e-06
-2.13782611897182e-05
-7.73513098602117e-06
-2.84613138318469e-05
-4.34442111155582e-06
-1.32552846466042e-05
-2.11078207636619e-05
-2.52595694147316e-05
-2.6069132380379e-05
-1.09375921838934e-05
-2.90373934002576e-05
-1.86589183890503e-05
-4.92125471952132e-06
-9.95704703157823e-06
-8.58888305380582e-06
-1.60504433525297e-05
-1.90940069434901e-05
-1.41328202543565e-05
-1.55810286457956e-05
-3.59268611129342e-05
-1.50189302218835e-05
-2.67635570259915e-05
-1.82475203438472e-05
-1.61676373210554e-06
-2.39977697660163e-05
-2.6687339549749e-05
-1.99532541939853e-05
-3.82459036319493e-05
-2.35351491577694e-05
-6.24522527781437e-06
-1.9807539535911e-05
-1.11158059980423e-05
-5.4187097234053e-06
-2.76240693522869e-05
-9.31444289030328e-06
-1.05614512853074e-05
1.86222895783363e-06
-3.30716244416772e-07
-1.78090791310783e-05
-2.34359375235667e-06
-2.64334665704366e-05
-1.37231859221426e-05
1.62823614237094e-06
-2.35612492530629e-06
-3.36497185615683e-06
-1.05724273128998e-05
-1.43269303127452e-05
-6.75859925564614e-06
-1.43167262258362e-05
-1.2058709778177e-05
-1.24264592187879e-05
-1.83104193414432e-05
-1.85611995043459e-05
-1.53590253320286e-05
-1.25324971760546e-05
-1.32996686215349e-05
1.34885094217974e-06
-3.63284638577499e-06
-2.43680604713002e-05
-2.70925067541773e-05
-1.34207575683651e-05
-1.3723404574352e-05
-1.36931503900859e-05
-1.09616414951896e-06
-1.66758033390358e-05
-8.55579525738241e-06
-1.17046974400758e-05
-1.33591585023937e-05
-1.13767581569116e-05
-2.48398969139925e-05
-2.3614906014736e-05
-5.59336206371182e-06
-1.82688388156231e-05
-6.69281429539217e-06
-2.30744880517418e-05
-2.83441569541578e-05
-1.23296467994205e-05
-1.60474814069881e-05
-1.59779679797528e-05
-3.87274409355204e-05
-4.89765855933131e-06
-2.53870236293081e-05
-1.56147103780626e-05
-2.40231604550853e-05
-1.02047980802112e-05
-3.09880519217943e-05
-1.49540871120313e-05
-6.48933204974448e-06
-1.54373751109582e-05
-1.75588122065849e-05
-3.10459451952501e-06
-2.32128854712102e-05
-1.93503283692201e-05
-2.56879662389373e-05
-3.1416534505628e-05
-2.46211811844334e-05
-3.29681271763828e-05
-1.62862554667937e-05
-5.05698716549665e-06
-1.64486602013431e-05
-2.11348712117553e-05
-1.03200015912434e-05
-1.19783816074679e-05
-2.37556125821941e-05
-2.23497022978675e-05
-1.70834109884311e-05
-2.1548682032441e-05
-1.43009155247598e-05
-1.57678106332668e-05
-7.15873158353803e-06
-3.50257230697981e-05
-2.24979684453287e-05
-1.88457549948239e-05
-1.41714149879754e-05
-1.28557665604927e-05
1.54436882202381e-05
-1.19214511164238e-05
-1.17124858672768e-05
-1.53650127325923e-06
-2.02424604184383e-05
-2.80921897211605e-05
-2.42619889085102e-05
-1.45451986101428e-05
-1.12657801365518e-06
-6.45715279639017e-06
-2.63280292459232e-05
-1.78747782229314e-05
-2.7164259101084e-05
-1.83693517091645e-05
-8.90114495553973e-06
-1.31677858034605e-05
-8.60281790227225e-06
-9.77909942113843e-06
4.74382801632268e-06
-1.73784256293982e-05
-2.31481402962584e-05
-6.051130290112e-06
-1.81250089801221e-05
-1.90154179394898e-05
-1.31617337715636e-05
-7.39434467228129e-06
-1.69100184434915e-05
-8.83070183008859e-06
-1.93530169807716e-05
-1.68474622062209e-05
-3.98352550899252e-06
-1.97971777501805e-05
-2.62674860434607e-05
-1.4352357598262e-05
-1.32652363171402e-05
-2.15041507900201e-05
-2.46306704773998e-05
-1.51013231927745e-05
-3.47607720885704e-05
-1.47078053474662e-05
-8.71072387233446e-06
-1.03993404292621e-05
-1.04008021131455e-05
-1.5708644589179e-05
-1.46820856241531e-05
-7.51950929595176e-06
-8.8415717084544e-06
-2.25046651393615e-05
-1.11046809037434e-05
-1.72746308031022e-05
-2.75388743688742e-05
-2.01197974352679e-05
-8.40675537999992e-06
-1.74473408562324e-05
-4.36924834118596e-05
-2.9576834476211e-05
-7.63969227648763e-06
-2.12098661234681e-05
-2.24765077321e-05
-3.45886793450137e-05
-1.15863567809068e-05
-2.31591822440377e-05
-3.29613753739766e-06
-1.25913348293565e-05
-1.71370787290147e-05
-1.49254650097905e-05
-2.10649357253117e-05
-2.04643029863855e-05
-1.89033448994872e-05
-2.92781117686367e-06
-9.54699996593644e-06
-6.68111472653906e-06
-1.90838301871359e-05
-1.54739205976611e-05
6.76925217173117e-06
-2.67996442264552e-05
-1.36231841759922e-05
-1.46098470519484e-05
-2.19386850837582e-05
-1.65552090924601e-05
-6.52333987772572e-06
-1.24311436888414e-05
-3.18168671150527e-05
-1.29888356666059e-05
1.65034637577817e-06
-1.22434736806983e-05
-1.47102593413533e-05
-2.09904808208439e-05
-4.61645866986412e-06
-2.39595851090848e-05
-1.41765564599391e-05
-8.82690637347344e-06
-1.62923949783423e-05
-1.79321930687058e-06
4.11255308894966e-06
-6.80604906476516e-06
-2.50863343446291e-05
-2.45243280973547e-05
-2.1234104073936e-05
-1.18827754134154e-05
-4.74948829563889e-06
-1.80986720164116e-05
-1.73166268529826e-05
-3.01027785532166e-06
-1.63273874730603e-05
-2.05873091069602e-05
-1.77798572724721e-05
3.74953646526418e-06
-9.44815978476887e-06
-1.75995914822924e-05
-1.89621996213108e-05
4.56291607797348e-07
-1.18631852841399e-05
-1.74767668643807e-05
-3.39993012693514e-05
-2.75759123674234e-06
-2.17704027472572e-05
-2.34256704984001e-05
-3.15105666687716e-05
-1.79644256032598e-05
-5.18135352555323e-06
-1.46400588475758e-05
-2.42988942526909e-05
-1.00810894656538e-05
-7.55777409947928e-06
-1.903310199652e-05
-1.49406766192539e-05
-1.20210602818117e-05
-1.12607815425421e-05
-3.06016570875042e-05
-2.36348915147565e-05
-1.29964416645774e-05
-2.47143542395737e-05
-3.48692998433749e-05
-2.2503546554338e-05
-1.14880827426732e-06
-3.731662367902e-05
-2.8666880845608e-05
-2.30790032078351e-05
-2.46856382423341e-05
-9.76301360922034e-06
-1.90773266999067e-05
-3.15576024147426e-05
-1.59289303448137e-05
-1.78837303449043e-05
-1.72162395073876e-05
-2.33366496663711e-05
-1.99138247579448e-05
-6.77194654827505e-06
-7.3290991858165e-06
-2.56411707341746e-05
-2.41718019022441e-05
-1.62589492971935e-05
-7.03239121769605e-06
-1.9392282147248e-05
-3.27475120987082e-05
-1.05242948559462e-05
-7.40194509615141e-06
-1.25301241929856e-05
-1.49649868656929e-05
-1.83802118620884e-05
-1.47317000312788e-05
-3.06255302923357e-05
-6.76974986992499e-06
-1.78953358348349e-05
-1.31361122016271e-05
1.80818670815159e-05
-1.03286153695582e-05
-2.23231375227357e-05
-2.66334862693555e-05
-1.03430158819312e-05
1.89136108953985e-06
-1.4954478550502e-05
-5.43048446718805e-06
-2.70408279513899e-05
-1.42738540872635e-05
-9.32452423545778e-06
-2.07345781326634e-05
-1.9268012486052e-05
-2.35725023566261e-05
-2.21874320474068e-05
-1.83530362573465e-05
-1.49768872298251e-06
-1.621747878537e-05
-2.27325943004325e-05
-1.46153721806893e-05
-2.60632659434785e-05
-2.24372918533203e-05
5.82367226936275e-07
-1.24537725807062e-06
-1.37160020962502e-05
-1.33945394975584e-05
-1.80538157286015e-05
-9.22963331812168e-06
-1.2690757433499e-05
-2.62058588039346e-05
-2.67753632536277e-05
-2.32522131441154e-05
-7.0909537908474e-07
-9.92920620753883e-06
-1.25996611701046e-05
-1.84099922217133e-05
-7.50236724988575e-06
-1.07636478514863e-05
-1.01281825544516e-05
-3.25386538962751e-05
-2.25704515579009e-05
-2.41145260706924e-05
-4.1107864699017e-05
-3.58962079853479e-05
-2.63453940302754e-05
-2.2215745963187e-05
-1.96076196592932e-05
-1.79495820297345e-05
-3.99500469837241e-05
-1.77226297530156e-05
-1.54627915911852e-05
-2.62284875988637e-05
-3.77325382672827e-05
-3.25477437231476e-05
-1.82905620009171e-05
-1.34048636013317e-05
-2.93734990498758e-05
-1.58448911076627e-05
-3.57832988474766e-05
-1.82137354887501e-05
-9.07621009998128e-06
-2.68772734149656e-05
-2.75334438501529e-05
-2.32233401742055e-05
-2.39156918844823e-05
-2.17727432005566e-05
-1.88530325580004e-05
-7.39891120411207e-06
-1.07312049294896e-05
-8.75378144305839e-06
-1.8256955558707e-05
-2.25820847934065e-05
-2.2474814139739e-05
-3.01275734884203e-05
-1.62327533842764e-05
-1.04298735689644e-05
-2.24637487379402e-05
-4.89018187811713e-06
7.47384599070183e-06
-3.18964977891082e-05
-2.05877420019647e-05
-1.35204460760153e-05
-2.29409693740973e-05
-6.83986156785885e-06
-9.50999606832344e-06
-2.70319946854622e-05
-1.60155506783275e-05
3.39198423641423e-06
-5.63663480043092e-06
-2.49141402120639e-05
-1.27038574733239e-05
-1.26039066976526e-07
-1.04191619718015e-05
-1.08068286762208e-05
-4.38706454225327e-06
-1.4062077606894e-05
4.75424724377291e-06
7.45641816777934e-06
-7.43200560403327e-06
-2.69943921263253e-05
-4.03446856234197e-06
-2.73404439618721e-05
-3.71878336455119e-06
-1.20052242413446e-05
-4.77607683034561e-06
-9.74528929005011e-06
-3.46367186747238e-05
-6.11547670632234e-06
-2.50560807320304e-05
-3.26941418777646e-05
-1.53184576627024e-05
5.49544614161981e-06
-3.28681009720941e-05
-4.48623523432685e-06
-3.05348750993889e-05
-3.03680632994379e-05
5.19536538153252e-06
-2.47636343602915e-05
-1.01648179945433e-05
-1.21665549633204e-05
-2.51026482133282e-05
-1.21748421237037e-05
-2.18238171649588e-05
-2.31421746677238e-05
-3.03678690876308e-05
-7.04650169719085e-06
-2.82763285953709e-05
-2.38580566018629e-05
-1.66276381219711e-05
-2.41614925618157e-05
-1.45100261725445e-05
-2.35635280084588e-05
-3.70069044910151e-05
7.80496296221776e-06
-1.97009821708981e-05
-2.14387667399348e-05
-1.63056871063445e-05
-2.35576960209538e-05
-2.1860419844135e-05
-1.78681161695984e-05
-2.17589934469166e-05
-3.42255682213696e-05
-1.78999054806794e-05
-1.67742243753041e-05
-1.11037435996402e-05
-5.39789889415037e-06
-1.47989422763645e-05
-2.45816859755112e-05
-2.28425211948751e-05
-2.07954471077508e-05
-1.69807827608119e-05
-3.2195411669324e-05
-1.35779340733465e-05
-2.58248895245999e-05
-2.04608488520767e-05
-8.2912254601196e-06
-1.77797716672909e-05
-1.91680319111606e-05
-7.30583426625837e-06
-6.62830301286867e-06
-2.56569602573344e-05
-1.76925833455702e-05
-4.31596631806283e-07
-2.06596228181026e-05
-4.01168308824932e-06
-2.84726570191225e-05
-1.91540393758384e-05
-7.78895430578246e-06
-1.04692219755548e-06
-1.77393054590165e-05
-2.81484529039064e-05
9.27012540916069e-07
-5.98835885745038e-06
-2.41291429630349e-05
4.38933301559828e-06
-1.59266247201713e-05
-1.72151672372451e-05
-2.27773802809206e-05
-3.56656152114655e-05
1.89717984087405e-06
-1.58530622132009e-05
6.06807410604278e-06
-4.82142716114392e-06
-1.92670535567204e-05
-2.58745362716279e-05
-3.01477732372435e-05
-1.93067902133119e-05
8.69678977505837e-06
-4.56807955112802e-06
-1.05549143504253e-05
-2.23920232044613e-05
-3.06120351091837e-05
-1.93711984000084e-05
-1.73308999895782e-05
-1.7196865627542e-06
-1.98745995987077e-05
-8.71507159944015e-06
-2.80188026529993e-05
-3.31358819416558e-05
-4.00733030607537e-07
-1.64855933944921e-05
-2.47604973418706e-05
-7.4263230550228e-06
-1.95990267196683e-05
-3.19191234173732e-05
-1.2486855545528e-05
-7.29956844452997e-06
-2.88038728921713e-05
-9.91403053569812e-06
-2.43465301989495e-06
-2.17032549141126e-05
-2.71517027631685e-05
-1.9572769127411e-05
-3.04650671280396e-05
-2.23265236362959e-05
-1.07307757507226e-05
-2.03716700314766e-05
-2.02492771142656e-05
-3.02132784696046e-05
-7.2755956227219e-06
-1.94225439819554e-05
-1.91749899820131e-05
-5.92265771849594e-06
-1.34940500169879e-05
-2.18979783530817e-05
-1.09141983639531e-05
-3.16690628608726e-05
-1.5907234058807e-05
-1.20722149810553e-05
-1.63261336596242e-05
-2.72454824059867e-05
-5.63144751837505e-06
-1.3287253766708e-05
-1.01221101988274e-05
1.47146290820051e-09
-1.6115152982362e-05
-4.45322046969594e-05
-7.58428872008102e-06
5.98749856211366e-06
-2.34401179779114e-05
-4.00635061948336e-05
-1.11667820852613e-05
-1.82154652845508e-05
-1.00817169904835e-05
-1.73122982818756e-05
-5.12978899786934e-06
-4.25766756930224e-05
-1.38184776172698e-05
-8.55375583502213e-06
-1.97963171888975e-05
-3.22551649322433e-05
-1.67039849396062e-05
-1.72831454320285e-06
1.19667219332894e-05
-9.37842632068403e-06
-2.72433071440645e-05
-8.78745826291925e-06
-2.86707713441087e-06
-1.68562872089851e-05
-2.2304698918825e-05
-3.11850899035217e-05
-1.47732960326962e-05
-1.986439444058e-05
-1.50933222885096e-05
-2.67084796969114e-06
-4.16673609413765e-06
-1.5867207895881e-05
-1.32521534029836e-05
1.66922683850032e-06
-2.15071551020833e-05
-3.12725431833103e-05
-1.82739756065042e-05
-1.59701446421457e-05
-3.12464475126157e-05
-1.40820516072734e-05
-5.76428406811666e-06
-1.52102196874495e-05
-2.62045413279814e-05
-2.18367459041634e-05
-2.04346503509379e-06
-1.70139543607597e-05
-3.3187428123547e-05
-3.03666636335239e-06
-2.2779309535373e-05
-1.94969081895169e-05
-2.11342274663845e-05
-7.52973890219099e-06
-2.10519688706501e-05
-3.42446341248375e-05
-2.00043137241844e-05
-2.26339202999544e-05
-3.44492093955686e-05
-1.55232298630274e-05
-2.99393669974194e-05
-2.2621875398276e-05
-3.12325571790059e-05
2.8498406839356e-06
-1.10498515894806e-05
-1.92756502001223e-05
-8.97826689122845e-06
2.17159705689664e-07
-2.11115876690422e-05
-3.82540328843056e-06
-1.22865161815206e-05
-2.47878325359179e-05
-2.77532319187401e-05
-1.68091839190061e-05
-1.7175995465877e-05
-2.33287040208788e-05
-3.50149622186569e-05
-2.53234389087813e-05
-1.22254665970564e-05
-2.02346138739185e-05
-1.53603725425705e-05
-2.00747129469764e-05
8.03762549409502e-06
-1.29610203013272e-05
-1.0938073295463e-06
-1.75307074058824e-05
9.39540895960177e-06
-1.4648914194353e-05
-1.35724009781817e-05
-8.23202926740945e-06
-1.54507347799904e-05
-1.22380315257093e-05
-4.9042464900848e-06
-1.18161012245129e-05
-1.52702825072917e-05
-3.22908256133523e-06
-1.6992304211483e-05
-2.14705892808158e-06
-5.41622673460881e-06
-1.453632919059e-06
-1.32742042310698e-05
-6.97667933333795e-06
-6.09139586317432e-06
-3.33661578761315e-06
5.6721764353186e-07
-1.35453109702005e-05
4.05127078488457e-06
-2.02000625953267e-05
-2.39196492960403e-05
-6.83509444003462e-06
-2.1302410512945e-05
-2.3351865011625e-05
-3.15321296462958e-05
-4.89020926781984e-06
-2.1983549580586e-05
-1.95857951660813e-05
-2.31224915803413e-05
-4.52738292416498e-06
-2.01609996698873e-05
-1.66301710736991e-05
-5.56151012721249e-05
-1.38100988685069e-05
-3.77168709936088e-05
-1.79294356093563e-05
-1.3328998598203e-05
-2.52946585042618e-05
-1.72743086942487e-05
-1.73090669648559e-05
-1.49450815380037e-05
5.54320889695407e-07
-2.91703548283159e-05
-3.75235956950965e-05
-6.7941666112997e-06
-2.37126323976539e-05
-2.69700136150735e-05
-2.75396138104962e-05
2.44073884259692e-06
-2.59328333898254e-05
-2.22116488298911e-05
-1.18007789983929e-05
-2.88846987057352e-05
-8.56903272696046e-06
-1.65821985980964e-05
-7.91550383678382e-06
-2.87286213075259e-06
-2.48160512439675e-05
-1.49759051791541e-05
-3.02611696951283e-05
-3.51703419086195e-05
-1.04971910253726e-05
-1.51263688729361e-05
-2.02219605962362e-05
4.23603335934589e-06
-1.20765895772282e-05
-1.23527593959487e-05
-9.87714110137653e-06
-6.5969806163659e-06
-1.25309461835988e-05
-1.57955534653477e-05
4.97815701227543e-08
-1.06383506461175e-05
-1.1436427308486e-05
-2.29533881444841e-05
-2.29687665234052e-05
-1.03713316432965e-06
-1.33647750367546e-05
-8.88664897414576e-06
-9.27243852480887e-06
-1.70223263308535e-05
-2.23052861801526e-05
-1.17660271017033e-05
-3.73636079057795e-06
-1.35916000600772e-05
5.41776189263718e-06
8.83652578882503e-06
-5.49445449686087e-06
-9.02534437980808e-06
-9.85521918258383e-06
-1.17964510747784e-05
-1.00815163201998e-06
-1.96492024506964e-05
-7.1824127995054e-06
-4.45293198443944e-06
2.73533102115613e-06
-4.75412504979344e-06
-2.41916740528903e-05
-2.62343488069451e-05
-1.36193288964165e-05
-1.13772849307225e-05
-1.03487700343882e-05
-1.00250161221839e-05
-1.56241790015215e-05
-5.04913192100339e-06
-1.7260037425368e-05
-2.12957750428762e-05
-2.68938684915948e-05
-5.63947885518551e-06
-1.55636906371812e-05
-8.46882001149462e-06
-1.88040708581477e-05
-1.09915690182079e-05
-3.11339219764168e-05
-1.55314432402832e-05
-1.01948845465154e-05
-1.42994788609894e-05
-1.24524120877377e-05
-1.11636881010156e-05
-2.03322194445426e-05
-8.18789218402752e-06
-2.14823443750934e-05
-2.22208902170269e-05
-2.49025024547735e-05
-9.57519188676316e-06
-3.04303589446119e-05
-1.41439419022124e-05
-1.70966640973485e-05
-2.94071503950336e-05
-2.6395980225934e-05
-1.07253388588565e-05
-2.59321194790379e-05
-2.43455810039503e-05
-2.01394921086756e-05
-2.39651924139583e-05
-2.69667221747263e-05
-2.79625427269614e-05
-1.39748669156944e-05
-1.34447437650132e-05
3.87290401235218e-06
-7.55802771936738e-06
-1.59092293560571e-05
-1.86172763741533e-05
-7.72909953722508e-06
-2.37588328359993e-05
-2.27415891879358e-05
-4.47020886786288e-05
-5.48690233747363e-06
-1.12484205933026e-05
-1.38414456282479e-05
-3.24171834758308e-05
-1.91375129981338e-05
-1.40722065951758e-05
-1.42215706748096e-06
1.50508075797323e-08
-1.18721193878611e-05
-2.73404002007636e-06
-2.16011855870571e-05
-1.93304590991082e-06
-1.24423964289819e-06
-1.18258363221287e-05
-1.15865070523597e-05
-8.90769009579e-06
-9.0190464696913e-06
-2.0819760352033e-05
-9.11215946263119e-06
-2.67717337000655e-05
-2.0709215391035e-06
-1.23982914754103e-05
-8.22388176005292e-06
-1.51224005726153e-05
-9.57124387966292e-06
-1.61399649483292e-05
-7.74051877506049e-06
-1.15322432210113e-05
-1.8185083959999e-05
-1.9845931380391e-05
-7.74183122502591e-06
-6.29497405971989e-06
-8.30510491581041e-06
-2.06823828453093e-05
-7.02254116776423e-06
-9.83861098167936e-06
-9.91587108786632e-06
-3.10474264474548e-06
-8.63209067742485e-06
-1.52713599587321e-05
-1.65953112524565e-05
-2.35974125641026e-05
-1.69739855314804e-05
-1.25904734330285e-05
-8.37402433701607e-06
-6.7195997518606e-06
-1.83211949649406e-05
-4.97444372488863e-06
-8.99084906552198e-06
-1.2015971101974e-05
-3.3748005495387e-05
-2.19965772692341e-05
-3.07057392791073e-05
-1.82099582215404e-05
-1.44585906935019e-05
-4.43692582704288e-06
-3.26952891190061e-05
-1.44318052500594e-05
-2.61578706274171e-05
-2.31911206863213e-05
-5.52198155452245e-06
-1.23805873809011e-05
-1.813492314813e-05
-8.49389656197268e-06
-8.07576556580514e-06
-1.72382193761171e-05
-3.3590731196741e-05
-1.15792436772561e-05
-1.1870927850504e-05
-1.24267333758844e-05
1.56133994174441e-05
-1.39037393995546e-05
-1.43783270965023e-05
-1.99688684406481e-05
-2.16352948726442e-05
-2.85091900019673e-05
-1.46879408164791e-05
-8.60679293683784e-06
-2.25541177963638e-05
-2.37615546272256e-05
-3.3683805018582e-05
-5.82370927941036e-06
-2.97209106399493e-05
-5.24407490973355e-06
-1.73470426968008e-05
-2.38834155106741e-05
-9.61710383469746e-06
-8.41926845048546e-06
-2.17560078805449e-05
-8.12980861295075e-06
-1.19871983764769e-05
-1.22264286863049e-05
3.550089082633e-06
-2.38203519841983e-05
-1.20505946060649e-05
-1.47977332751879e-05
-1.38116657388571e-05
-6.93028166466983e-06
-1.51159927213036e-05
-9.58269985185739e-06
-1.25408441876795e-05
-3.38561005437837e-06
-8.99734454850769e-07
-1.91051872627167e-05
-3.85193051859196e-06
-2.22865143911547e-06
-1.82647440571834e-05
1.45102918216251e-06
-2.00837416416795e-05
8.7774353206697e-06
-2.69791743240541e-05
-2.68648266183232e-05
-1.64564632020892e-05
-1.14550354911088e-05
-2.63487777179988e-05
-4.34135951356794e-06
-5.55672788189781e-06
-8.22080565010112e-06
-2.05912337378039e-05
-2.36988489340706e-05
-8.01774366544467e-06
-4.32783960641655e-06
-9.23019942845546e-07
-1.17855016206299e-05
-1.57900766870575e-05
-2.68688902595677e-05
7.73096942120678e-07
-4.55397139738308e-06
-3.54278748732122e-06
-4.7448916703594e-06
-5.8450768555646e-06
-2.25453540437284e-05
-2.15468408396082e-05
-1.21236730201457e-05
-1.58064028677951e-05
-1.46452118527795e-05
-5.97670362284696e-06
-2.38921294225356e-05
-1.97796016076919e-05
-1.5160789968336e-05
-2.49948718555919e-06
-2.43505226326731e-05
-2.57701446599215e-05
-3.10068905611534e-05
-8.191487203753e-06
-8.98577054054631e-06
1.7063661059866e-05
-2.65421632644033e-05
-6.03733661362033e-06
-1.61601190678242e-05
-3.37831846286396e-05
-1.17243245267976e-05
-2.48043108276803e-05
-1.45588031456953e-07
-8.92996951918724e-06
-1.26924998642585e-05
-1.50967008255301e-05
-1.82650399006162e-05
-2.3347948855228e-05
-7.35621474479337e-06
-3.13601722284174e-05
-3.80822733762267e-06
-8.71793975624862e-06
-1.07722903686187e-05
-2.58998780567479e-05
-1.81947540945265e-05
-5.30266090061545e-06
-2.25327346779343e-05
-1.79158163538797e-05
-1.79344745653061e-05
-8.47225660131246e-06
-1.7885225555736e-05
-1.55435461255409e-05
-6.66751779177548e-06
-5.79598270775572e-06
-9.46636061200208e-07
-1.41679116460119e-05
-2.96671580417661e-05
-1.51883181416227e-05
-1.15193879978885e-05
-6.11047337328208e-06
-1.68680855277169e-05
-1.378605017867e-05
-1.66380378466489e-05
-1.4850455229465e-05
-1.40759674095972e-05
5.19590427043252e-06
-6.34473676104319e-06
-9.42191424526902e-06
-1.86189979464954e-05
-2.34814641913745e-05
1.36099393717664e-05
-1.56005044001434e-06
-2.34125925542278e-05
-1.720686519038e-05
-9.81912992077706e-06
1.87930653370798e-05
-3.48584864859435e-06
-1.92894687640737e-05
-1.33088923558921e-05
-7.58077970322078e-06
5.58056096545178e-06
-2.1217001666869e-05
-1.46460252191371e-05
-9.10702251425969e-07
-1.210235435914e-05
-2.2197434164071e-05
-1.83626133428585e-05
-3.05729879515207e-05
-2.05808817572135e-05
-1.34733712252917e-05
4.56459970949923e-06
-2.59277735656108e-05
-2.06110550988087e-05
-1.781733725099e-05
-8.15932775852621e-06
-1.96986778438248e-05
-1.28049114506746e-05
-2.41153693578539e-05
-8.73960895611546e-06
-1.94948667812211e-05
-1.44569570317605e-05
-1.7227596134311e-05
-8.30119084046361e-06
-8.38454185477996e-06
-2.00972547739916e-05
-2.2479119758286e-05
-4.69122542875001e-06
-2.14768935344836e-05
-3.24368087951604e-05
-5.47900592881751e-06
-2.14267540226285e-05
-1.66475848078236e-05
-2.99309033802282e-05
-3.17834101585579e-06
-1.75539926763839e-06
-1.53954340903299e-05
-2.22016286944615e-05
-1.48596151702646e-05
-7.65839677887828e-06
-7.75537724495879e-06
-6.59563647583558e-08
-1.924361771045e-05
-1.93401037755565e-05
-1.3406573082001e-05
-6.39346409943842e-06
-3.24000139843626e-05
-4.77012867197199e-06
-1.09884422025703e-05
-3.4673187072875e-05
-7.74618531698152e-06
-6.0448047311741e-06
-5.60731051389206e-06
-4.67958102571369e-06
-2.15128375569567e-05
-5.50447080539466e-06
-2.04060017793939e-05
-4.51268688826465e-06
1.6073492106026e-06
-4.20012365268007e-07
-9.51423571795023e-06
-1.68305038972905e-05
-1.89188568098936e-05
1.91787926033411e-06
-3.56452905513154e-05
-1.5217876525229e-05
2.40176536185972e-06
-1.18306418210823e-05
-6.7820339289942e-06
-2.11622679930937e-05
-2.87958413680136e-05
-2.45369160575225e-05
-1.64135471857802e-05
-1.1425793749463e-05
-9.00463342869533e-06
-1.03166337402889e-05
-2.84611504555023e-05
-1.02859788699822e-05
-2.44459900162536e-05
-1.44519742417981e-05
-1.95661029035266e-05
-2.65609901701853e-05
-1.92657004820958e-05
-3.51688612753926e-05
-1.92127120451601e-05
-3.00254169532877e-05
-8.02198185728425e-06
-1.98432930419914e-05
-8.79329749732262e-06
-1.93835901674847e-05
-1.61761842799429e-05
-1.41346330540677e-05
-3.11021169369305e-05
-1.66709607940788e-06
-3.39885094943715e-05
-1.3718083737356e-05
-1.68517234601447e-05
-1.77118166060397e-05
-1.82050527062545e-05
-2.54872340270778e-05
-2.74922422766259e-05
-2.93554051907096e-05
-1.37570712399038e-05
-1.74873649102274e-05
-7.77376394874365e-06
-2.519784381946e-05
-2.269209109992e-05
-2.25278189204599e-05
-3.42947607336594e-05
-2.82665749069869e-05
-3.18630342491029e-05
-2.10259080533755e-05
-2.08391718615653e-05
-2.39860101399417e-05
-1.46881184891017e-05
-8.79733392337209e-06
-1.05718659306019e-05
-2.88339352115971e-05
-1.35687133155412e-05
4.76708838860542e-06
6.04373705709935e-08
-1.05023851764281e-05
-1.85987517671297e-05
-1.06826665149307e-05
-2.42587300373467e-05
-1.16479447314676e-05
-2.32656862762306e-05
-1.2059477833811e-05
-1.37968173166285e-05
-2.31066304617137e-05
-3.20923964806411e-06
-1.37611548569792e-05
-4.88255802046282e-06
-3.94560423081899e-05
4.22270433477592e-07
-1.74120503309071e-05
-8.34939303978998e-06
-5.73542466255034e-06
-3.21818964170006e-05
3.61538370715385e-06
-2.07230489199201e-05
-6.82019518134005e-06
-1.37209045874584e-05
4.61851190228708e-07
-2.4800755331618e-05
-2.60125577770999e-05
-2.79009760285735e-06
-2.7427450020869e-05
-7.83159997519642e-06
-1.4163677232728e-05
-6.48693577807332e-06
-4.64926323365902e-06
7.21774420733525e-06
-2.57069617186442e-05
-1.91958479522301e-05
-1.63100264721979e-05
-1.04863877836265e-05
-1.70670380086907e-05
-6.09293561417748e-06
-6.00035777305762e-06
-3.37259336096264e-06
-2.49151363078401e-06
-6.52435993532457e-06
-1.77346241825863e-05
-2.42798726084668e-05
-6.10075006995224e-06
-1.84437657591217e-05
-3.53681344524668e-05
-8.1678347618503e-06
-3.73783595594285e-06
-2.81336881039279e-05
-1.50267666403964e-05
-9.62774814296433e-06
-2.01910324267863e-05
-2.46332502855238e-05
-1.94552031390685e-05
-1.68422364635477e-05
-2.6182527345769e-05
-2.62981306364779e-05
-9.41048321531053e-06
-2.85586707650229e-05
-2.07999224573021e-05
-2.3206874599872e-05
-2.23555043602736e-05
-2.70068181695918e-05
-2.5237423196876e-05
-5.55659271903481e-06
-3.17768206599833e-05
-2.76740810005669e-05
-1.32196665217831e-05
-2.96209114778747e-06
-2.08771334670541e-05
-2.56698023366932e-05
-4.94879370058326e-06
-2.17813483827045e-05
-3.39209927744615e-05
-1.62408732501878e-05
-3.62698673406503e-05
-7.25879875189381e-06
-6.91914725441522e-06
-2.89832304242206e-05
-2.03153190315063e-05
-5.40751083161903e-06
-2.18103227225864e-05
-1.3385700991698e-05
-2.3727051380818e-05
-6.83553438765744e-07
-1.63366771590554e-05
-1.31038196794126e-05
-1.43258209523638e-05
-1.57959474877418e-05
1.37335233652782e-05
5.60972112236948e-06
-1.09278603458559e-05
-1.0588069613891e-06
-1.59950142621479e-06
-9.37034070277134e-06
-3.83049321049631e-06
-2.85576108553554e-05
-1.02056497016539e-05
-8.51333205591446e-06
-1.31204252127087e-05
-1.66065462052036e-05
-2.40277408730458e-05
4.07081965316184e-06
-1.0770703323592e-05
-1.48805664081946e-06
3.42845684511359e-07
-8.78324264775669e-06
-5.97230323433719e-06
-7.18586807049188e-06
9.37395953904396e-06
-3.21944948070695e-05
-3.13089608762661e-05
-1.66623242764703e-05
-2.78525704554816e-05
-1.41633754701403e-05
4.06558273316789e-06
-3.16712286618156e-05
-2.06831772177456e-05
-1.27147820822601e-05
-2.54536471201707e-05
-9.12205873385032e-06
-3.62411348781768e-05
-1.55847292696663e-05
-9.24193873147367e-06
-3.45474979534661e-05
-1.79656016213037e-06
-1.60580865248101e-05
-1.27700023495875e-05
4.69544238386999e-06
-7.69619774972678e-06
-1.73846336043862e-05
7.62738670265681e-07
-1.57513795156619e-05
-2.2797539506852e-06
-1.00330212261651e-05
-3.1934374002047e-05
-2.02939688081977e-05
-2.08751091813472e-05
-3.35818787937169e-05
-1.4968894203423e-05
-6.38204399808839e-07
2.64204200939853e-06
-2.24672815000282e-05
-2.06695662211824e-05
-4.53910630385237e-05
-1.14893760516115e-05
-1.11635376802935e-05
-2.60728180150951e-05
-1.90679228950424e-05
-1.54268018740222e-05
-2.23251958641928e-05
8.72138266783325e-08
-1.95701117480009e-05
-2.92954888980225e-06
-1.22212993311597e-05
-1.94068284270967e-05
-1.83548190772206e-05
-9.23990212913234e-06
-5.03095610244233e-05
-2.11936331705295e-05
-6.78912096671233e-06
-1.68478726363659e-05
-1.2726737938101e-05
-1.30407513056953e-05
-5.39345937386334e-06
-5.11957132357426e-05
-9.93308932908615e-06
-7.96023820847634e-06
-5.76994564183079e-06
-1.61185113515619e-05
-4.25376452074607e-06
-1.56035930641451e-05
-1.33391379933993e-05
-2.10703184748811e-05
1.00787691991358e-05
-1.6825590119542e-05
-3.02305156230746e-05
4.61755428041544e-07
-2.50975446536564e-06
-1.94119957562323e-05
-9.92201577410001e-06
-1.63653533890997e-05
-2.25357490157696e-05
-2.14254212604689e-06
-4.99065328684476e-06
-3.71864963194455e-06
-2.84027930793158e-05
-7.87874148948098e-06
-1.55005354994412e-05
-1.95082071384614e-05
-2.10131202636593e-05
-9.18744011283044e-06
-1.98854324688518e-05
-2.51140168877551e-05
-8.43494060293099e-06
-1.51090490218323e-05
6.99103494375775e-06
-2.91187150512102e-05
-1.40689758516047e-05
1.10780845638418e-06
-1.69277777756094e-05
-3.21737097055319e-05
-2.65926097690552e-05
-1.49026036355622e-05
-2.94810770040251e-05
-2.0739013096365e-05
-2.58850435839582e-05
-3.79561592200175e-06
-2.74589522368196e-05
-2.25714726249055e-05
-3.16317319426532e-05
-3.39482684429878e-05
-1.20680980843092e-05
-1.44378597561197e-05
-2.68638160520178e-05
-2.71501466401077e-05
-1.74051886905351e-05
-5.9088511191237e-06
-1.03281969229391e-05
-9.75440380027592e-06
-3.54577182115156e-05
-3.00048425237661e-05
-2.23199827213621e-05
-4.48264116863123e-06
-2.55961171416913e-05
-3.57577122279896e-05
-8.24324009999259e-06
-2.58265115250367e-05
-1.07519168236233e-05
-1.4210457479617e-05
-2.68667470552704e-05
-9.3009576019428e-06
-1.2384158995126e-05
3.03861592762874e-07
-1.50224041828278e-05
-1.71380931368658e-05
-5.45732367635359e-06
-1.72626014275932e-05
-2.54212841535578e-05
-1.1694506780904e-05
-2.51456759202461e-05
-7.78110325348177e-07
-1.50968315041139e-05
-3.00763461983511e-05
8.13327862913791e-06
-1.36675934825249e-05
-1.46053995765299e-05
-3.90804334294647e-05
-1.85170203140593e-05
-9.0872014292383e-06
-1.74176762331816e-06
-1.80773754752906e-05
-1.78645993406648e-05
-1.99339651304157e-05
-2.14892650337247e-05
-2.43975904669896e-05
-1.29813777749052e-05
-1.2124804881368e-05
-1.7940895595794e-05
-2.48501454399642e-05
-1.670082726836e-05
1.33865382601324e-06
-1.67086666659095e-06
-8.77115770483266e-07
-5.30874255584989e-06
-2.15555759370479e-05
-2.36414446542813e-05
-1.74190562873792e-05
-1.58100687676331e-05
-2.43821202578632e-05
7.45408459520656e-07
-2.92441005854717e-06
-3.02434234996752e-05
-1.54261859751877e-06
-6.85002290671564e-06
-1.22809971654159e-05
-8.36243410877819e-07
-1.84415579839346e-05
-1.07241980048108e-05
-1.5478173271176e-05
-1.99949826269284e-05
4.09805187709266e-06
-1.01636418820215e-05
-1.83836986951014e-05
-3.2341648947712e-05
-2.34883452942979e-05
-1.80602900769289e-05
-9.69089662047548e-06
-3.22068423732304e-05
-2.23798575254112e-05
-2.9161455751744e-05
-2.67081763605821e-05
-2.49721724921404e-05
-2.49981396552873e-05
-3.97853005982721e-05
-1.94726556317475e-05
-1.87761086678685e-05
-2.8395731120073e-05
-1.55379913311672e-05
-2.08217716548688e-05
-1.8759137845072e-05
-7.94616190767376e-06
-1.80112456105051e-06
-1.49826089010365e-05
-3.15523077912144e-05
-3.7910076406089e-06
-3.20020903644729e-05
-1.41683626344966e-05
-1.69839795096149e-05
-2.39677877601675e-05
-2.6369229043781e-05
-1.17503301189581e-05
-1.4624576419775e-05
-3.51713935203839e-06
-1.16367830255525e-05
-1.74405647749713e-05
2.37216331810708e-06
-2.85781088267944e-05
-1.69841947817948e-05
-3.75749471346825e-05
-6.08832337158882e-06
-1.2114254525393e-05
-7.14673618236705e-06
-2.52864024655705e-05
-1.05437539985447e-05
-1.54671270065274e-05
-3.7057261725581e-05
-3.33836397255678e-05
-5.0850943764375e-06
-2.70748253522854e-05
-1.66767093888899e-05
-1.42625225513926e-05
1.24590041519649e-06
2.36620040393081e-06
-2.31018424121261e-05
-1.18916839203419e-05
-8.53444917521077e-06
-1.8800262577081e-05
-2.37580929896499e-05
-1.42244071895321e-05
-1.76744660217543e-05
-1.89853402555796e-05
-1.81758148711349e-05
-1.48123259141116e-06
-2.3516785675669e-05
-1.34317162839046e-05
-4.70492271410018e-06
-2.00513989928551e-05
-9.19649310799808e-06
-1.94882966537079e-05
-2.6051889514013e-05
-1.43445872731722e-05
-1.26066191836662e-06
-1.87146923830617e-05
-1.39782417708154e-06
-1.7268704817637e-05
-1.99157720972559e-05
-6.92998554537247e-06
-1.8699483353911e-05
-2.76084434435644e-05
-5.57269619406196e-06
-2.24774621292765e-05
-2.06650271207117e-05
-7.9567685113039e-06
-2.29853292466857e-05
-1.78871253802145e-05
-2.72593930185551e-05
-1.45536410984798e-05
-3.3708727732577e-05
-2.36950629366771e-05
-2.2977614767939e-05
-6.65163066359282e-06
-7.55792929414205e-06
-2.79335492560896e-05
-3.65530767779446e-05
-4.11212291976964e-05
-3.15299042884594e-05
-1.7140481720977e-05
-8.98298831022201e-07
-1.49214022206982e-05
-3.21551268685371e-05
-3.46034346337973e-05
-1.73865317079333e-05
-3.800425037251e-05
-1.85103828938971e-05
-1.07148394956026e-05
-4.50272117959932e-05
-2.16345513691504e-05
-2.98706607133009e-05
-2.89720282336553e-05
-2.37948056373404e-05
-3.64602897551579e-05
-2.30771198429469e-05
-1.56124313935341e-05
5.34571056493347e-06
-1.70281149141057e-05
-1.81638601735556e-05
-3.16518500769977e-05
-2.53885302173601e-05
-2.67454345233508e-05
-1.81517313279251e-05
-2.16526093944822e-05
-8.07804048935783e-06
-2.23644079785151e-05
-1.32920597318502e-05
3.40976220613031e-06
-2.75727778721314e-05
-3.09055006626254e-05
-1.66394111365065e-05
1.95452115821229e-06
2.33897828127402e-06
-3.12096227571311e-06
-2.58314725599067e-07
-1.14770004923457e-05
-2.01598268985487e-06
-7.5006913416423e-06
-3.14001541831647e-06
-2.39691171086499e-05
-1.92661445169153e-05
-1.34167119329839e-05
-1.63372904204009e-05
-2.52330208611879e-05
-2.59816893371219e-05
-1.72878675909686e-05
-1.32272212094352e-05
-4.19752890817344e-06
-9.17877990004766e-06
-1.45161388837706e-05
-1.98039774886942e-05
-3.26876772385301e-05
-8.46357796179503e-06
-9.55934536419839e-06
-1.78600436921861e-05
-1.68157687562096e-05
-6.25253427332767e-06
-2.12106494144126e-05
-8.06858577486057e-06
-8.375601967246e-06
-1.14266164486983e-05
5.48945663814615e-06
-2.73901208014493e-05
-1.68520822600734e-05
-1.71769048523092e-05
-2.67265033701209e-06
-1.00452615980982e-05
-2.17585182607809e-05
-1.08013879585487e-05
-1.12800534776261e-06
-2.85723855230618e-05
-2.42649680782441e-05
-1.5270719605043e-05
-1.94271042566887e-05
-3.38416772382702e-05
-2.24937189098181e-05
-2.26772034036618e-05
-3.27832741038379e-05
-2.25352304402761e-05
-6.76856531936826e-06
-2.0653420368139e-05
-2.05474628463107e-05
-3.3848664735402e-05
-1.01444249997257e-05
-4.11442315586143e-05
-2.1823169423337e-05
-1.05360720082662e-05
-2.71733417775782e-05
-4.69459751717432e-06
-1.8000781906429e-05
-1.72230518606351e-05
-1.7088689139164e-05
-1.95833449479225e-05
-2.00684030462713e-05
4.61124774829199e-06
-1.96422285514313e-05
-2.93989993123696e-05
-4.26848496851793e-06
-1.98813160555977e-05
-2.04104965561241e-05
-2.18023042752059e-05
-1.78632746301682e-05
-2.21133521857332e-05
-3.76357810507909e-05
-4.05869453552124e-06
1.26577386914123e-06
-1.98885380001523e-05
-1.53134753614327e-05
-2.63764415548751e-05
-9.90449406224046e-06
-7.71818043130889e-06
-3.16752293578912e-05
-1.83075265788936e-05
-2.12280465103973e-05
-1.11912061737746e-05
-5.95396175995041e-07
-1.04257774421079e-05
-7.22669773491898e-06
-1.56779762389524e-05
-5.96822238368533e-06
-1.63104284237173e-05
-1.29873694545029e-05
-2.13236390814965e-05
-1.38603029177132e-05
-2.79636493832958e-05
-4.85003953237589e-06
-1.90783438067666e-05
-2.7718035503167e-05
9.31521128917685e-07
-5.49023381769172e-06
2.34722785364772e-06
-1.26522268380859e-05
-2.5607222623037e-05
7.10495869662763e-06
-3.72275636074881e-06
-1.87231700915199e-05
-1.19950843413056e-05
-1.18122306292337e-05
-1.47436478000961e-05
-5.57720956592052e-06
-5.68245519784887e-06
-4.11845145375546e-06
-1.47748496297465e-05
-3.23577338686754e-05
-3.80153132517475e-05
-1.24008447314818e-05
-1.79095263438424e-05
-1.83433756872797e-06
-1.69125520713268e-05
-1.53168664546567e-05
-9.78388016838906e-06
-1.02861708335801e-05
-3.52189016082497e-05
-1.59331077935659e-05
-1.64498019437799e-05
-1.53317737810543e-05
-1.69851821737202e-05
-3.06725340647328e-05
-1.09187198247825e-05
-1.54693398129102e-05
-3.23127906612482e-05
-1.21609742332235e-05
-1.67661652352867e-05
-2.71582986982126e-05
-1.37549859065791e-05
-1.99560064557192e-05
-1.63176503372917e-05
-2.14226246178849e-05
-2.7157903566637e-05
2.45645146358012e-06
-2.82681728081436e-05
-1.51812427443273e-05
-3.04250871005128e-05
-2.38129220124179e-05
-1.46791355345244e-05
-2.05092901081067e-05
-2.35872949911386e-05
-1.28786952249771e-05
-5.77639028182691e-06
-1.27282693879915e-05
-9.67822095815552e-06
-9.77152449524492e-06
-1.71153456764863e-05
-2.90654374258674e-05
-1.94569030329077e-05
-8.52629481333718e-07
-1.95836299314689e-05
-1.64700886699122e-05
-3.10956016056447e-05
-1.84830205900412e-05
-4.77313813730696e-06
-2.01124151309315e-05
-3.27922476320508e-05
-1.05486739034098e-05
1.43719351361352e-06
-2.31980537432252e-06
-8.58616083688609e-06
-7.04354736276443e-06
-1.85481378016091e-05
-2.20080551262001e-05
-1.13501081726749e-05
-1.63136682115612e-06
-1.30401344241779e-05
-1.52855417090996e-05
-4.44448557811506e-06
-6.53189851671688e-06
8.97155090083106e-06
-1.53714148194961e-06
-2.23457625877904e-05
-2.68949144024261e-05
-1.27028235544914e-05
-1.73915317867374e-05
-1.46211822169317e-05
-6.77694404261337e-06
8.03190371485932e-07
-3.03853554828446e-05
-1.37939459393066e-05
-1.32137329931242e-05
-1.61646090956708e-05
-1.78168658607783e-05
-4.63203614762496e-06
-1.75255332980106e-05
-9.83477688671296e-06
-1.55268423874353e-05
3.61579178168381e-06
-1.76429936836542e-05
-3.09256419495169e-05
-1.15282470075198e-05
-1.22234745726267e-05
-1.05952962202106e-05
-8.26399381684708e-06
-1.26779600730108e-05
-2.58228722756958e-05
-1.87152357834227e-05
-1.67065991149788e-05
-1.69047555286795e-05
-2.71604455281814e-05
-1.63742253954799e-05
-1.16305199380709e-05
-3.05495247017261e-05
-1.61377771504952e-05
-3.54606180937643e-05
-3.43639019165222e-05
-1.5705739212082e-05
-1.80431893910139e-05
-2.47384248416388e-05
-2.45585556893264e-05
-2.18090338970707e-05
-1.61698374422146e-05
-2.44410941766433e-05
-4.0500313808221e-05
-3.11843211498802e-05
-3.89900922996488e-06
-2.78939995451444e-06
-1.95680101503468e-05
-1.78974219369991e-05
-1.58945240790458e-05
-3.30373009033111e-05
-6.39656144655333e-06
-2.38743231889309e-05
-1.78164660410747e-05
-3.01064430847161e-05
-2.2996240557921e-05
-7.79049062483265e-06
-1.87170257918123e-05
-2.68795778248359e-05
-1.82626577417871e-05
-2.7827401034407e-05
-1.5709475722787e-05
-3.33715468268233e-05
-1.75766813117587e-05
-2.5012901541176e-06
-2.95044638377475e-05
-2.02125387239219e-05
-7.48091247722891e-06
-2.00050865998097e-05
-1.3352464359684e-05
9.79401908471087e-06
-4.31066639843935e-06
-9.0827424117763e-06
-6.7393465697876e-06
-3.55240214739213e-06
-1.29523173672302e-05
-2.89962775224476e-05
-1.45333328705979e-05
-1.2584522479177e-06
-1.99874083247896e-05
-2.28871137869353e-05
-1.91331207076847e-05
1.89672739752995e-07
-2.69699512364745e-05
-2.64066539520662e-05
-1.5678027409352e-05
-1.59818617149934e-05
-1.40094273504032e-06
-1.21199473028733e-05
-2.2694544937825e-05
-2.39530930817701e-05
6.76461291954143e-06
-1.65640383485528e-05
-3.64486833944155e-05
-2.04707545480174e-05
-4.03569917500022e-06
-1.6640696211274e-05
-1.04133404323846e-05
-1.07597312653336e-05
-1.71386975237836e-06
-2.27168504677044e-05
-1.75611571818539e-05
-3.30020717781708e-05
-2.05222766010286e-05
-3.14832617799595e-05
-7.32896785207048e-06
-8.40462968011329e-06
-1.94962140110609e-05
-1.5196309348333e-05
-1.97719717447357e-05
-9.02287532941477e-06
-1.56311544991153e-05
-2.1451836406029e-05
-2.30690503166298e-05
-1.22333226333141e-05
-2.80947655516976e-05
-1.32841849821126e-05
-3.96499561300656e-05
-2.9307895027136e-05
-4.56883869465206e-05
-1.78938370564495e-05
-2.46098509570595e-06
-1.77073342611717e-05
-5.10806743047905e-06
-1.51823019578626e-05
-1.78006373267843e-05
-6.92394803994848e-06
-5.86575872700421e-06
-2.23208159289205e-05
-2.46099607653546e-05
-2.95294209029424e-05
-6.78397484428385e-06
-3.17534866544744e-05
-1.56824337765633e-05
-3.321737344075e-05
-3.30540249340167e-05
-2.52421476793938e-05
-3.72246590876845e-05
-2.75812227009272e-05
-1.72118819625208e-05
-2.0945601083499e-06
-1.63391515055063e-05
-2.23891432407024e-05
-2.87150816703808e-05
-2.70218047033831e-07
-9.88150770152109e-06
-1.38140381544668e-05
-1.54826136083136e-05
-2.29369439644694e-06
-1.13668358336242e-05
-9.76572921333578e-06
-7.50519425394542e-06
-1.26598540246801e-05
-1.79526060602667e-05
-1.98780644492513e-05
-2.16663293361868e-05
-1.1123108401375e-07
-5.04534893194294e-06
-1.7427405338393e-06
2.33800803991747e-06
-1.28745492064706e-05
-5.4525945874091e-06
-1.91017943326804e-05
-2.1418575303757e-05
-1.68222234654247e-05
-2.06130491149063e-05
-1.34217353536893e-06
-1.57590388900237e-05
-1.87457802127995e-05
-6.88322956842945e-06
-1.50543528774669e-05
-3.17336954612097e-05
-5.10623354903769e-06
-1.67729259769545e-05
-2.52378939306058e-05
-1.15008063019373e-05
-3.46662754985284e-05
-3.15719644945942e-05
-1.85792205889716e-05
2.1063946344097e-06
-1.53518516453398e-05
-3.25686639340219e-06
-1.32747513076612e-05
-1.22688523079891e-05
-1.8849258761491e-05
-2.55052713974019e-05
-4.13383422748895e-05
-1.75162335173146e-05
-1.68042626625932e-05
-1.08470121198644e-05
-2.76367919006935e-05
-2.62249263190825e-05
-2.12249983236425e-05
-2.3790701989751e-05
-1.9498607522752e-05
-2.98077281129498e-05
-3.63133834991114e-05
-2.58086923026918e-05
-2.34968617275112e-05
2.15936181030049e-06
-3.2791762386628e-05
-1.97102828441306e-05
-2.8066505262184e-05
-1.799410080909e-05
-1.16445343740902e-05
-1.03006739081261e-06
-2.21249445693001e-05
-2.10144569436337e-05
-1.78729363473989e-07
-1.85675294869112e-05
-2.44315568568747e-05
-1.23639989530482e-05
-3.22812922185791e-05
-2.23457958557394e-05
-1.19141268202061e-05
-2.30005829850012e-05
-1.32771613323308e-05
4.17687810203672e-06
-1.06771399921864e-05
-1.99190121199846e-05
-1.12053766319758e-05
-2.40262463966654e-05
-1.49158618333882e-05
-7.68289935368883e-06
-1.22541863913351e-05
-4.06948253565189e-06
-1.68126285289254e-05
-1.62538888114389e-05
-2.17707375985841e-05
-3.26363621857303e-05
-1.12658757782523e-05
-7.51935629672023e-06
-1.54069588715985e-05
-1.20661625527375e-05
-1.01873888476721e-05
1.22479055870154e-05
-1.45658450964198e-06
-1.14705456636828e-05
-3.63201605303358e-06
-5.8763752650729e-07
-6.02866781976177e-06
1.25436706166049e-06
-2.38080309935789e-05
-2.48986274090952e-05
-1.41412520021978e-05
-2.18471678985149e-05
-6.29089038838233e-07
-2.46623672701629e-05
-1.50787198934015e-05
-2.64589927666006e-05
-1.60050892734469e-05
-3.82012664363836e-05
-3.76553279193918e-07
1.49257134216298e-06
-1.25393259723301e-05
-2.13390526261925e-05
-2.86680848280401e-05
-2.50860475557313e-05
-1.85401416200717e-05
-1.28866656516615e-05
-2.07896268318779e-05
1.68446970892113e-06
-1.53239609580634e-05
-7.93672948988569e-06
-1.5255716738096e-05
-2.7401253356155e-05
-5.83943857851573e-06
-7.93364633268111e-06
-4.33689053722074e-06
-1.46928340415023e-05
-1.40780463565875e-05
-2.8946741002238e-05
-2.78259551571927e-05
-2.06518078768546e-05
-2.66186563548124e-05
-1.39075343901022e-05
-1.24327923052094e-05
-2.25603908868753e-05
-4.15146071953928e-05
-2.5453807025591e-05
-1.14211475447451e-05
-1.84285124156725e-05
-1.99962391845737e-05
-8.56635885152132e-06
-1.04897496958265e-05
-6.96855219816675e-07
-1.28200903611406e-05
-3.92189038817726e-05
-2.48679507189961e-05
-1.47723606694587e-05
-9.8318475426612e-06
-1.05835741482163e-05
-3.35036480745003e-05
2.84008765599499e-06
-9.10673163332391e-06
-1.95591748679546e-05
-2.32215363308237e-05
-1.6076348646614e-05
-1.43987793733799e-05
-3.18678396744602e-06
-1.38576733497559e-05
-3.15176441703574e-05
-2.7110929720878e-05
-4.14680321883101e-06
-2.92823283597093e-05
-4.39745887542321e-06
-5.02392130914175e-06
-1.59634427480016e-05
-2.45009597437806e-05
1.56419525439305e-05
-5.26365483894746e-06
-1.64780944640266e-05
-1.10712405152275e-05
-1.25301195823027e-05
-1.14205725474774e-06
-1.52704715812137e-05
-1.04013613024568e-05
-1.11029027536822e-05
-8.72321828999255e-06
-1.77382859449123e-05
-1.40740585749061e-05
-1.48972820594738e-05
-1.14820166711312e-06
-3.17282844748178e-06
-1.31732893037256e-05
-4.12948052421538e-06
1.63656589849676e-06
9.27019933640809e-07
-1.63511033812954e-05
-7.19642254685627e-06
-2.01842300390346e-05
1.27201871537809e-06
-3.01242252527756e-05
-1.56231637653973e-05
-1.92803117085017e-05
-2.75448385851346e-05
-2.12905091474993e-05
-1.09115244916495e-05
-1.35870877202733e-05
7.7593362976787e-07
-1.54260977678073e-05
-1.98573702028419e-05
-7.77814994835062e-06
-2.4691522576497e-05
-8.70485472474933e-06
-8.57687934402252e-06
-3.18392325420943e-05
-1.59767426340434e-05
-2.28625290879088e-05
-2.22874175321832e-05
-1.35675951712402e-05
-6.39544957456771e-06
-1.38443967350111e-05
-2.74222920296506e-05
-1.96541371300886e-05
-2.6874417986499e-05
-3.15901108451304e-05
-2.10676543489443e-05
-7.85281213646095e-06
-3.89649893377775e-05
-1.85528256101601e-05
-1.63543179915235e-05
-2.05114313051508e-05
-1.37931618285269e-05
-3.00828634321216e-05
-1.57728178607212e-05
-7.81261277527201e-06
-2.71802361556403e-05
-2.52389492348536e-05
2.11671174689575e-06
-1.74127695613347e-05
-1.1373333152057e-05
-2.31382512910172e-05
-2.76951745003191e-05
1.45191239151981e-06
-6.59597823731705e-06
-1.02575161672243e-05
-4.63779990518679e-06
-3.00306710126973e-05
-2.84364647909549e-05
-2.08601487689162e-05
-2.31727725985544e-05
-1.78401531716766e-05
4.65508980903312e-06
-1.45674964786733e-05
-2.23795860110424e-05
-1.47594749888848e-05
-1.74398171077897e-05
-7.72483707886223e-06
-2.69881715759775e-05
-1.48128865050205e-05
-3.73381003803076e-06
-2.5275449778867e-05
-2.31212399789315e-05
-2.95670333351234e-05
-1.74939324408938e-05
-2.28501260678631e-05
-3.96570736273471e-05
-1.22530108179661e-05
7.02812436360734e-06
-1.05440391147587e-05
-1.67753687093654e-05
-2.42620334625743e-05
-3.77330850828442e-05
-9.43588253413723e-06
-1.37200190865285e-05
-2.40148372750439e-05
-2.82350888554359e-06
-1.09260464340429e-05
-1.5177943066393e-05
-6.08441817867876e-06
-1.57462665600052e-06
-2.11602728619039e-05
-4.58192977606571e-06
-2.04975376043625e-05
-3.79635344461602e-06
-1.12042608786899e-05
-2.49252337427544e-05
-2.26893410028613e-05
1.95938409278536e-06
-2.84687392319272e-05
-9.22773566680539e-06
-2.79603791858013e-06
-2.32532356471367e-05
-7.53933744922213e-06
-1.72022092793264e-05
-4.45148462047732e-05
-4.08405259406072e-05
-1.18494914349887e-05
-2.6817341828755e-05
-1.67263323003813e-05
-2.31578421960844e-05
-3.27690565039056e-05
-7.80102305502612e-06
-2.58075052356209e-05
-1.6913887558411e-05
-4.27619441443911e-06
-3.05075585372474e-05
-9.62058134304464e-06
-9.35868403777868e-06
-1.83792994439832e-05
-1.74299527870137e-05
-2.46809082400876e-05
-2.03161883040775e-05
-2.72179417345973e-05
-2.80541393199007e-05
-1.73115051234194e-05
-3.42248037590632e-05
-9.53741757957914e-06
-1.49119624800058e-05
-4.84285790016195e-05
-2.65727869479379e-05
-2.2271189350781e-05
8.26091601380309e-06
-1.78848642664129e-05
-7.78443493105072e-07
-6.17824880009965e-06
-2.89207349180049e-05
-3.10047933904212e-05
-4.41931898021428e-05
-1.94971691300084e-05
-4.67973223256735e-06
-3.4381350350103e-05
-1.92233699442752e-05
-1.04745876125413e-05
-5.5189503331154e-06
-8.80293605043302e-06
-5.86882191217333e-06
-2.14913811636926e-05
5.89795509461176e-06
-2.88650055502573e-06
-1.76213700716719e-06
-2.98409172428413e-05
-7.36061559851801e-06
-1.54598195584248e-05
-3.69449458003432e-05
-3.12544789819713e-05
-8.82816324826002e-06
-1.42363980898262e-05
-2.00677488964185e-06
-4.23113984465973e-06
-1.83436298062122e-05
-2.2203629911545e-05
-1.09004760728189e-05
-1.33842956788853e-05
-6.57927296379521e-06
-2.21133671263326e-05
-6.27933121494789e-06
-1.43400795728568e-05
-1.80305024603161e-06
-3.14461293897759e-05
-3.06192788833694e-05
-2.35456684439625e-05
-1.75292464157586e-05
1.12375123427792e-07
-1.81534969578237e-05
-3.06634682176692e-05
-5.35178867691832e-06
-6.46451909647136e-06
-2.75329820140351e-05
-4.07220782306241e-05
-1.05958937523701e-05
5.58231877390427e-06
-7.56749258283817e-06
-3.27727137181111e-05
-1.87909892643714e-05
-2.48889621038474e-05
-1.6943636168086e-05
-1.96795878642178e-05
-1.38636484012631e-05
-2.27359484188593e-05
-1.19179929634106e-05
-2.93400719633137e-05
-2.73415272628261e-05
-1.80957717370107e-05
-1.69633495149327e-05
2.79464897710991e-06
-1.6262993110353e-05
-1.36790772799235e-05
-1.85406028402875e-05
-2.00681169750815e-05
-3.50099202737863e-05
-1.99727179266182e-05
-2.52994750031716e-05
-1.49587329006211e-05
-1.31135214172913e-05
-2.70029536870682e-05
-2.87456388312339e-05
-9.94171883585016e-06
-2.37920027221591e-05
-2.26432120179337e-05
-1.49071397003715e-05
-1.55794282740833e-05
-2.42728284549203e-05
-1.84339013785754e-05
-1.54088599622956e-05
-1.08923351314345e-05
-8.41585800835887e-06
-3.71285528693974e-05
-1.40747300144824e-05
-3.41687002303701e-05
-1.81711289118498e-05
-1.91529065230508e-05
-2.81913015406078e-05
-4.95618696464816e-06
-1.22339169696451e-05
-1.46456007191098e-05
-1.05226540353935e-05
-1.44299352312427e-05
1.05382921768691e-06
-1.10651997148418e-05
-2.70006934198981e-05
-1.49004920276577e-05
-9.99922516022394e-06
-1.58407651867787e-05
-2.06131624997544e-05
-1.97826189744798e-05
-2.69795978242542e-06
-2.18216230062399e-06
-8.8801260331346e-06
-1.61454161867201e-05
2.52642454819454e-07
-9.7418843650048e-06
-3.46999099060721e-06
-6.71838007900809e-06
4.60144224969389e-06
-1.32618455608733e-05
-8.99258176194638e-06
-1.60177985419974e-05
-1.12534810703847e-05
-1.41588645316269e-05
-6.22987042030577e-06
-2.41995684931747e-05
-2.21082914210868e-05
-1.88513124599242e-05
-1.55059093167429e-05
-2.20900981574576e-05
-8.98553431126766e-06
-1.07801018640198e-05
6.80150327847677e-07
-1.45597578909469e-05
-1.16012193332334e-05
-4.48313160011693e-06
-2.06868425970126e-05
-2.65701036387858e-05
-1.76984798192445e-05
-2.77901309020539e-05
-1.57585074489459e-05
-1.70288055401728e-05
-2.38358369987927e-05
-2.58425046736844e-05
-3.14925539260582e-05
-1.93129465134045e-05
-5.31181667104131e-06
-3.08077917237909e-05
2.95907322881232e-07
-4.01829198567414e-05
-2.28551380847171e-05
-3.66181627068271e-05
-1.68019236523786e-05
-2.79658535403566e-05
-1.99736190962968e-05
-2.48368768737541e-05
-2.8325848940441e-05
-8.99962887162033e-06
-2.28520076456406e-05
-3.26508848721641e-05
-9.55678831707278e-06
-1.00803614801133e-05
-2.18224585605028e-05
-2.04095118737694e-05
-1.86071968880154e-05
-2.50706221086211e-05
1.91037148806693e-06
-1.78125329823764e-05
-1.97641422702885e-05
-1.26171698976419e-05
5.6510191910141e-06
-1.97012836361117e-05
-4.12788918769428e-06
-1.7439393947601e-05
-1.55052179612212e-05
-1.89301969569063e-05
-1.81948919883857e-05
-2.36514526972953e-05
-1.67102526145861e-05
-2.68933367627902e-05
-3.4586356716913e-05
-1.42932146864099e-05
-1.69159786089197e-05
-1.85519748348575e-05
-1.66304885706448e-05
-1.00787834013378e-05
1.00500661636755e-05
-1.52859396935512e-05
-2.15532330750994e-06
4.12808643921627e-06
-2.20033219496511e-05
-3.729605456673e-06
-1.80780219674661e-05
-1.34797395785927e-05
2.79011230175191e-06
-2.39185312452418e-05
-2.55909314808129e-06
-8.48314924405374e-06
-9.87621787637348e-06
-2.76409257100807e-05
-1.74128263235388e-05
-1.56497025857197e-05
-2.11247856203014e-05
-1.96236616242172e-05
-1.24718426765191e-05
-2.34140329249274e-05
-5.11725889835083e-06
6.37394293269491e-06
-2.08323290098821e-05
-2.54441671432518e-05
-9.83263248866868e-06
-5.28054278801331e-06
-2.9863809222484e-05
-3.98435756065646e-06
6.47212895433523e-06
-1.49781799467778e-05
-2.01945385569524e-05
-2.01617730276997e-05
-1.46807307034201e-05
-1.65947817491936e-06
-1.42678229751794e-05
-2.53848471124734e-05
-3.81908365738813e-05
-3.44655208288488e-05
-9.38857404567338e-06
-3.60954642356426e-05
-2.04586353436971e-05
-1.60533604990232e-05
-2.11231168477702e-05
-1.89528892608783e-05
-2.28200160726847e-05
-2.14235054502026e-05
-4.29051942130711e-05
-6.63688176661787e-06
-2.29843382881909e-05
-2.36778386936199e-05
-1.89898313596211e-05
-2.75932602480131e-05
-1.47108663093125e-05
-1.98376715899472e-05
-1.37756776303888e-05
-2.074237854169e-05
-8.45548104966284e-06
-2.43262959492158e-05
-1.46197282078962e-05
-3.12277259751399e-05
-1.32709832733697e-05
-2.28823500331047e-05
-1.25542472551604e-05
-2.22812989135415e-05
2.06641832971725e-06
-2.84058189971797e-05
-1.54144840124279e-05
-2.17909935641273e-05
-2.14445940232374e-05
-2.14974354647604e-05
-8.17942643942239e-06
-7.1373886898576e-07
-6.14875557589841e-06
1.13430427508529e-05
-2.92519066177949e-05
2.63268993588315e-06
-1.94403719258796e-05
-8.80001745173357e-06
-8.16824271596122e-06
-4.21517171665147e-06
-8.78530609606062e-06
-1.10678451347058e-07
-2.43271902338432e-05
-2.79240732844712e-05
-2.66652018033476e-05
-2.70728144944436e-05
-9.21093951760314e-06
-2.09820913758249e-05
-2.12963558218506e-05
3.16134494350369e-07
-7.929034301961e-06
-8.63332158477154e-07
-1.54568389126017e-06
-1.72065021843867e-05
-7.37234208598233e-06
-1.78091621778507e-06
-2.51233741649967e-05
-8.6108798805872e-06
-3.05622710458482e-05
-1.626290790061e-05
-7.3137237777598e-06
-2.84141112769809e-05
-2.30256580609909e-05
-1.45806885958603e-05
-1.46210834331437e-05
-1.6754592976371e-05
2.08886471530337e-06
-9.98163701114771e-06
-1.1735285380716e-05
-2.88110797577401e-05
-3.18405738923034e-06
-2.41640990255111e-05
-1.38035388119113e-05
-6.10359587533755e-06
-2.06502279699637e-05
-2.97211394916446e-05
-2.42231034236163e-05
-3.32902274196149e-05
-5.28996508449252e-06
-3.75654189743002e-06
-1.88716551912611e-05
-1.70469267824162e-05
-2.98645029601552e-06
-1.28676369139977e-05
-2.69246720605409e-05
-1.45395486497566e-05
-1.6117831553044e-05
-1.04094001500803e-05
-3.48725066582291e-05
-2.1426119426569e-05
-1.59620091584806e-05
-1.9039006835406e-05
-2.51765677431832e-05
-1.71804441532193e-05
-1.52262718953523e-05
-1.46158008079841e-05
-2.26653807759542e-05
-8.71227745787933e-06
-2.18100558452335e-05
-1.28821854017598e-05
-3.0452050615847e-06
-2.70243670247173e-05
-7.12500031357939e-07
-1.21523952011615e-05
-1.34227279794207e-05
-4.86591154460539e-06
-2.02448683959148e-05
-2.32241505363445e-05
-1.87938846244574e-05
-1.4160386397875e-05
-1.74905611564754e-05
-2.08562316584432e-05
-5.28394037267042e-06
-2.84998037917728e-06
1.68302617819877e-05
-1.78368856943764e-05
-9.88183603710723e-06
-5.42569664535534e-06
-6.36551887688375e-06
-2.09425831781569e-05
-2.54070158530826e-05
-3.15034719838469e-06
2.58972441157114e-06
-7.16469297625242e-06
-2.46888848147792e-05
-9.41141325798248e-06
-3.15296788187463e-06
-1.61440918654694e-06
-2.17778681456677e-05
-2.23768998842407e-05
-1.60305983893566e-06
-9.40296687891975e-06
3.03634646814179e-06
-1.16904418622605e-05
-1.69632882409289e-05
-3.63898781956584e-05
-2.31938615815196e-05
-1.85081798916047e-05
-2.30499401738968e-05
-2.13803958586179e-05
-1.83035683105305e-05
-8.18756567082085e-06
-1.53776849196266e-05
-8.4050795426193e-06
-7.0471523503537e-06
-1.07614937092815e-05
-1.42551360884456e-05
-7.29468235711569e-06
-2.29030311079427e-05
-2.87885725223381e-05
-3.84711281152277e-06
-1.45611032364564e-05
-2.67188307688227e-05
-3.16232161052909e-05
-1.65523059505589e-05
-6.84511442328367e-06
-6.72712302512069e-06
-3.09024159547084e-05
-1.81658649809057e-05
-1.82421023029465e-05
-2.5436173199126e-05
-6.7992335116976e-06
-3.10408246589211e-05
-6.85309159327076e-06
-1.75061070735323e-05
-1.17702910892285e-05
-1.93738166960971e-05
-2.74239387256513e-05
-1.60193426437718e-05
-2.05697621012409e-05
-6.90852889735475e-06
-3.46496280235843e-05
-2.11050235559399e-05
-1.29512742455897e-05
-2.03587451075925e-06
-9.48489549672672e-06
-1.02043101007692e-05
-2.00144248107525e-05
-2.73605035325077e-06
-3.16526079206773e-05
-1.18692170676603e-05
-1.05067617062762e-05
-3.0487484889844e-05
-9.78929427446524e-06
-8.6616857592372e-06
-3.44860802410642e-05
-2.04404747508049e-05
-2.55350678779931e-05
-1.77211397194399e-05
-1.85436656053175e-05
-2.99212035514498e-05
-4.72641137091063e-06
-2.0951745597545e-05
4.32506674378272e-06
-1.790066715354e-05
-3.25114635544197e-05
-1.55153876480896e-05
-1.52706176263245e-05
-1.61027007449128e-05
-4.17048786690435e-06
-2.04126425418179e-05
-1.37403898214621e-05
-1.43612621550121e-05
-1.67117549627669e-05
-2.71018892613116e-06
-9.59858694881526e-06
-8.10388216886837e-06
-4.22038834282278e-06
-2.42729337378544e-05
-2.37289297564463e-05
-1.57742028878323e-05
-2.4968182442936e-05
-2.06790603865675e-05
-2.04247635079056e-05
-1.08049244651238e-05
6.9213180314409e-06
-2.19530682003369e-05
-4.73941185186576e-06
-2.25708473742464e-05
-9.02439803205898e-06
-9.02413895993291e-06
-2.69083204361433e-05
-1.33588374225595e-05
-1.7597316338337e-05
-1.47378255474352e-05
-7.78745338581875e-06
-1.90328382721775e-05
-2.06763949422503e-06
-8.78539606171816e-06
-3.68280617248657e-06
2.32051231248355e-06
-1.43834398160104e-05
-2.15920192547366e-05
-1.65728813646709e-05
-7.93657396131459e-07
-2.56260679715958e-05
-9.20324867970673e-06
-1.98705052507133e-05
-1.84061283902398e-06
-2.67766627220087e-05
-2.94166633147271e-05
-2.37620150355922e-05
-2.49103190502703e-05
-2.86084544078759e-05
-2.53126951918758e-05
-2.96225291264603e-05
-3.96878757881886e-06
-2.2267730905135e-05
-1.72165582671929e-05
2.27357845064304e-06
-1.71500047536109e-05
8.49562009433678e-06
-1.8691347282453e-05
-2.85866446796243e-05
-1.3871542871976e-05
-1.83074014305663e-05
-1.26972875108045e-05
-2.05073465771737e-05
-2.36580664129545e-05
-1.0774938591943e-05
-3.47035434468559e-06
-3.62133002623666e-05
-2.90863979919135e-05
1.64076607640076e-06
3.83868341079993e-06
-1.3323480936952e-05
-6.73624530068384e-06
-1.63190395226109e-05
-2.45663166186984e-05
-2.24894971928283e-05
-1.46089639710983e-05
-1.30024825838451e-05
-1.39868058223942e-06
-1.37342321114985e-05
-3.20275756711452e-05
-4.11511249036273e-06
-9.46058639592093e-06
-7.67807674537711e-06
-2.0251990507268e-05
-1.84326432168285e-05
-1.07845476352273e-05
-1.5139502243186e-05
-2.45772650974663e-05
1.40075751588352e-06
-1.38066793801375e-05
-9.0261356516721e-06
-1.41107579488659e-05
4.60581017299323e-06
-2.60276044385088e-07
-2.25036746148756e-06
-1.78134528520998e-05
-1.76586328460458e-05
-3.90864508662865e-06
-1.5532779690492e-05
-1.134657947393e-05
-3.7045732244292e-06
5.13328027499281e-06
-1.72473257910478e-05
-2.46865700544711e-05
-1.85331660676642e-05
-9.58307209288129e-07
-1.35663084780087e-05
-9.76583556148533e-06
-3.40818585309655e-06
-1.85286751176823e-05
-1.72517214951148e-05
-1.13225837439228e-05
-1.51476189661899e-05
-3.32340005748742e-05
-2.74242746335139e-06
-2.73797377568868e-05
-3.03399665603309e-05
-3.17036867936353e-05
-2.7494054570932e-05
-2.57011186150055e-05
-3.18440172029068e-05
-1.29032503653823e-05
-1.90689602255837e-05
-1.63203153331613e-05
-1.00777415588799e-05
-2.06357466019406e-05
-2.46939917975612e-05
-2.02075833847194e-05
-7.48921697503524e-06
-2.37088547074671e-05
-1.64180289791988e-05
-2.78333066829813e-05
-1.49772256307681e-05
-2.58410200878561e-05
-2.70132912141041e-05
-1.86078525233779e-05
-1.18664734382059e-05
-6.9070925188808e-06
-1.72125746987836e-05
-3.10538986346266e-05
-1.11461289738469e-05
-2.40925056253634e-05
-7.3073248107179e-06
-3.67634776887396e-05
-1.92681476644502e-05
-2.30439055928888e-05
-3.23036596456382e-05
-2.61443618625321e-05
-3.25718728377002e-05
-1.28031559466332e-05
-7.70511526875537e-06
-2.27810308059656e-05
-8.95103051762198e-06
1.08807634115198e-06
-2.06870862684759e-05
-7.94643857432169e-06
-1.40966261442428e-05
-2.59342762321524e-05
-1.26942078719904e-05
-4.01444015441153e-06
-9.57480319009815e-06
-1.23741891506813e-05
-7.2343340621335e-06
-1.78565672537159e-05
-5.45070426011683e-06
-6.68388109703266e-06
-2.83437119692455e-05
-1.05075275712271e-05
-1.73974845133567e-05
2.46562163017671e-06
-8.20171822657415e-06
-3.8673607019591e-06
-1.13908174967161e-05
-1.62212455442339e-05
-1.32001395260531e-05
-2.08213845476392e-05
-1.59854701589514e-05
-8.57410288360377e-06
-2.14376400927041e-05
-8.40668035721288e-06
-2.3192680284875e-05
-2.77149182325063e-06
-2.076661174205e-05
-2.3140437741429e-05
-9.77369532249473e-06
-2.29259781265392e-05
-1.62212089021229e-05
-2.17204441119081e-05
-6.97565544009802e-06
-2.01787428988218e-05
5.6962456384495e-06
-2.32828536224761e-05
-9.48134181089458e-06
-2.75831463911495e-05
-9.08825349773234e-06
-5.87050196687324e-06
-3.16491880319213e-05
-2.96304860877967e-05
-1.26979369222794e-05
-9.43551464420113e-06
-6.43820756873239e-06
-1.95612517900861e-05
-1.96078608354181e-05
-2.16729144376743e-05
-7.99333436316806e-06
-2.69521590943353e-05
-1.45298652293291e-05
-1.39318309605804e-05
-2.53044928230068e-05
4.90636788472907e-06
-1.22992996806555e-05
-2.7741943131811e-05
-1.38893379583493e-05
-3.22529415191654e-05
-4.80033794893226e-05
-1.34527681419295e-05
-1.90277149109251e-05
-1.6000351757833e-05
-2.5191120903831e-05
-3.48902556600519e-05
-2.45698956612666e-05
-1.12793352689701e-06
-1.27820602946768e-05
-1.03489090354361e-05
-2.11824346370253e-05
-1.60612962283048e-05
-2.74783707804394e-05
-1.70800699523843e-05
-1.5883341193231e-05
8.07362048846498e-06
-3.7103444517655e-05
-2.25378020864993e-05
-1.27827658274753e-05
-1.56116453989962e-06
-3.5610204104076e-05
-2.03903044552579e-05
-1.00252083623514e-05
-3.03042735150682e-05
-2.06128878255113e-05
-1.31839975987771e-05
-5.40430997626528e-06
-1.20923023925415e-05
-5.35173538089145e-06
-2.54960745023395e-05
-1.10981710872548e-05
-1.09512322051454e-05
-1.88845351828781e-05
-2.53748731622178e-06
-5.7092980308662e-06
-9.58382181034734e-07
-2.86031664104085e-05
-1.22011193223628e-06
-9.2071604992105e-06
-9.93074418112941e-06
-6.76362577658841e-06
-1.21454362990268e-05
-1.109746934198e-05
-4.69954850279504e-06
-3.91250111402496e-06
-1.67281613031809e-05
-2.36957674209022e-05
-7.57917250135856e-06
-1.42589338800495e-05
-8.38851823095878e-06
-1.15263452977294e-05
-1.76486772014384e-05
-8.41967587852939e-06
-2.51781283507149e-05
-2.3946025463514e-06
3.60612017016811e-07
-9.05623014644912e-06
-2.62254536722482e-05
-2.780569163476e-05
-2.45126011296586e-05
-1.6635578609508e-05
-1.70440356414325e-05
-3.30682265609103e-05
-1.9989754382644e-05
-3.83360090604097e-05
-2.50073556599274e-05
-2.22829879062047e-05
-1.94421459922457e-06
-5.33067214605723e-06
-2.29453492755789e-05
-2.28892900494314e-06
-6.45306051432065e-06
1.75787689596101e-06
-1.34424724418429e-05
-1.99422852135591e-05
-2.55102634830305e-05
-9.7546782820269e-06
-2.90341833586008e-05
6.17503761159926e-06
-2.69160762670531e-05
-2.95997244879642e-05
-2.00681101526661e-05
-2.37968691567202e-05
-2.34459947647839e-05
-1.59930219025068e-05
-2.63981693419499e-05
-2.65029980729396e-05
-2.6653133784105e-05
-1.33066441724518e-05
-3.58827314348245e-05
-2.86742726583922e-05
6.39131621598586e-06
-2.34898586255661e-05
-1.46247113551869e-05
7.55134632116009e-06
-6.48082056606799e-06
-2.47719172456356e-05
-2.5861286261971e-05
-3.44747866766347e-06
-2.41754312590635e-05
-3.87914281216778e-05
-2.09849078968798e-05
-2.05745604038747e-05
3.30036823641101e-06
-1.25057282597582e-05
-1.59387297042692e-05
-1.38950685515421e-05
-1.93008307355756e-05
-2.45681320794707e-05
-1.25060413292021e-05
2.62189592851507e-06
-2.6903932661316e-05
-1.73734208878492e-05
-2.16140013441827e-05
-1.07159507290676e-05
-8.70534644368068e-06
-1.20743744209728e-05
-4.9774314058245e-06
-1.80070977973761e-05
-1.7879832355097e-05
1.10707079977292e-05
-1.04408613145531e-07
-1.54924379871061e-05
-9.89963167588189e-06
-2.10700194848457e-05
-1.25554194443975e-05
-2.66519100620886e-05
-9.81194099922498e-06
-1.12665435656553e-05
-3.76628013256568e-05
-3.23021277275737e-05
-4.24251001612402e-06
-8.82147251795336e-06
-2.03596454820412e-05
8.28813067318687e-07
-1.77738425511152e-05
-1.91563510463671e-05
-3.18321976892014e-05
-1.92351059487004e-05
-1.70410861394913e-05
-2.32930043176244e-05
-1.5651799264518e-05
-1.77133851397422e-05
-2.00649250838556e-06
-1.54108558687616e-05
-1.91174670242352e-05
-2.2370286787957e-05
-1.67334933910342e-05
-3.90016556679416e-07
-3.96039807306042e-05
-2.13551847819704e-05
-4.86018223491356e-05
-3.3888604327129e-05
-5.25265663560103e-06
-3.56564791040892e-05
-1.72727483540284e-05
-2.25523654056525e-05
-2.01174960309722e-05
-2.94698794867629e-05
-2.30544175363164e-05
-7.30431798787376e-06
-1.3732651744806e-05
-2.66329372172502e-05
-2.22201145802242e-05
-2.57790722132373e-05
-1.09655892641874e-05
-3.28370453238432e-05
-1.84462466920496e-05
-1.07743541144435e-05
-2.98786603092367e-05
-2.70108175925121e-05
-6.35577359013828e-06
-2.71759932045813e-05
-2.10283241227784e-05
-3.54668330266876e-05
-2.55990329083881e-05
-1.20210223500471e-05
-1.14822770284507e-05
-2.81548559886545e-05
1.28975362535281e-06
-2.54087431987675e-05
-2.40755727033682e-05
-1.00923436613204e-05
-4.32984379569738e-05
-1.46379689745987e-05
-5.21015751469207e-06
-4.57374419243525e-06
-6.42218555562922e-06
-7.18895661698503e-06
-1.3130826004104e-05
-2.39354225903742e-05
-1.18190925026913e-05
-3.45504684419249e-06
-1.48918617296055e-05
-3.04325070567628e-06
-4.69971085894938e-06
-2.32577022968995e-05
5.97765413156403e-06
-7.97047449611492e-07
-1.87972618861608e-05
3.4065195718917e-06
-1.02157869699999e-05
-2.72027307905168e-05
-6.64774398119321e-06
-2.70037181507979e-05
-1.87323279734799e-05
-6.66189704969589e-06
-1.75351770184256e-05
-1.59939875912467e-05
-2.73067079454249e-05
-9.24898852864971e-06
-3.39015712392819e-05
-1.56037513202065e-05
-2.40408303920959e-05
-7.25362271988057e-06
-6.2760589417527e-06
-2.82331854387233e-05
-2.5578341748668e-05
-2.27082721971997e-05
-1.00314954536608e-05
-1.32070052530927e-05
7.09176457105868e-06
-1.89096616565269e-06
-7.66224866789419e-06
-1.12163742839622e-05
-1.09493552773868e-05
-1.54392975066523e-05
-2.86557716679441e-05
-3.01877416355004e-05
-5.49774317118432e-06
-2.66726274491171e-05
-3.10989278434582e-05
-2.72688393771176e-05
-3.82456046462958e-05
-1.17813581481982e-05
-2.01875878193756e-05
-1.87079033437371e-05
-3.76002271837456e-05
-7.54578683349558e-06
-1.64184680828425e-05
-2.09839309205202e-05
-1.15212345763165e-06
-1.38183984229465e-05
-1.71499157415778e-05
-7.16569674709153e-06
-1.61173706181535e-05
-1.50584770232991e-05
6.32590243799416e-06
-1.53581881904779e-05
-1.21105988941669e-05
-2.41782051215821e-05
-2.15633342134371e-05
-2.30521476008807e-06
-9.59468815418835e-06
-2.67524699429165e-05
-1.81356125324132e-05
-2.59649698905808e-05
-3.93878695205737e-06
-1.96241162952323e-05
-2.23445567416158e-05
-3.32855728649724e-05
-1.9265027510446e-05
3.08533946972551e-06
-8.40118969625809e-06
-2.18669298328827e-05
9.26580617244122e-06
-2.36558390028126e-05
3.55749488794966e-06
4.5784286334162e-06
-9.18767692544119e-06
-1.73487521280648e-05
-1.94964345762833e-05
-1.94412120854702e-05
-1.48509986969071e-05
-1.1038249682412e-05
-9.43999493795986e-06
-2.22500617603481e-05
-1.12220821994518e-07
-3.84404087516649e-05
-3.55102323251809e-05
-8.80153017008158e-06
-1.36405513399707e-05
-1.68523803916747e-05
-1.49994237043756e-05
-6.518259782857e-06
-3.60824608078923e-06
-1.58036694107355e-05
1.07041021907747e-06
6.4791366278331e-06
-3.07204800636095e-05
-1.16963664311945e-05
-2.26903082042941e-05
-1.13639763051957e-05
-2.13932635624178e-05
-3.70340711979851e-06
-4.25985046182196e-06
-8.87157536836086e-06
-2.05492173106818e-05
-2.14190036068134e-05
-1.99413900677527e-05
-4.89943937522414e-06
-2.76710103401083e-05
-2.85153833305056e-05
-1.65116932857008e-05
-3.14248249052741e-05
-2.61824084747951e-05
-2.58058338979435e-05
-2.12937824684394e-05
-1.04556640563571e-05
-1.78486231219296e-05
-1.77909014322728e-05
-1.12845088606328e-05
-1.229471515128e-05
-2.44405007050616e-05
-4.21555011396528e-05
-2.43462145259956e-05
1.32479768282316e-06
-2.27766059527504e-05
-2.46609558153652e-05
-2.77772650279073e-05
-2.62673746628924e-05
-2.36948536688726e-05
-2.34384142045195e-05
-3.80441559527427e-05
-1.5681936660185e-05
-2.79077244388866e-05
-3.86230452943807e-05
-2.32114117984196e-05
-9.34675919152746e-06
-1.28174535866498e-05
-1.02754467838045e-05
-1.59104153840928e-05
5.19637211677074e-06
-1.4582273431868e-05
-2.01798457591622e-05
-1.35839413499787e-05
-1.03501270261216e-05
-4.72221507093284e-06
-1.22472089557388e-05
-3.28309693621643e-05
1.13444103669633e-06
-4.58773118539545e-06
-6.08291676264347e-06
-7.44842720941917e-06
-1.0195603166019e-05
-1.14160658740218e-05
-2.01654175088403e-05
-2.77932055422614e-05
-2.54404209335247e-05
-2.15935059677947e-05
-1.36163526287693e-05
-6.29203408477895e-06
-2.13417358840453e-05
9.7717808769548e-06
-1.77887001978024e-05
-2.20039111355501e-05
-2.15191739688268e-05
-1.41572220488737e-05
-1.53736068565887e-06
-2.34907148702389e-06
-2.46801054461556e-05
-5.31334956995528e-07
-7.62482857826501e-06
-5.16176071166943e-06
-1.1094815752628e-06
-1.824622001094e-05
-2.58001964954569e-05
-1.09226357648701e-05
-2.00743110665848e-05
-5.05316353257695e-06
-7.42497830359189e-06
-2.08652508475504e-06
-1.28638765530731e-05
-6.05766136741208e-07
-2.01829763022241e-05
-1.53301073858906e-05
-3.27417705262079e-05
-2.86163966484834e-05
-1.44543088631801e-05
-1.1729788728588e-05
-1.02090822185553e-05
-1.23770688602062e-06
-2.11057953338511e-05
-9.88298465101277e-06
-5.44437614241958e-06
-2.78380098940278e-05
-3.30473943053021e-05
-2.35846504379517e-05
-1.34511365517779e-05
-3.1752016999593e-05
-1.70709506010381e-05
-1.06656225024044e-05
-1.0155688453306e-05
-1.50772302730049e-05
-1.00884868112437e-05
-3.74116149159986e-05
-1.71798260738302e-05
-1.09083621736656e-05
-2.88626087267654e-05
-2.92588113104225e-05
-1.8688601121714e-05
-2.17672181451927e-05
-2.71100652282844e-05
-3.42828187028032e-05
-2.93536010229612e-05
-1.26075711965046e-05
-3.14335605542242e-05
-1.74950413246011e-05
-1.35968645598844e-05
-1.45021375349119e-05
-3.29162335852459e-05
-2.80905215217109e-05
-2.2817604246856e-05
-1.43493243763835e-05
-3.34222733850524e-05
-1.74642579663834e-05
-6.67513311005515e-06
-2.26726285656732e-05
-1.41433921482546e-05
-1.92903537930183e-05
-1.47498883881814e-05
-7.70168659234834e-06
-1.24115196716881e-05
-2.20355058433531e-05
-2.83770554674119e-06
-1.08611347228925e-05
-2.48214530897513e-06
-2.61030551444801e-05
-7.90841013442598e-07
-5.02901555525458e-06
5.16497411874243e-06
-1.01339267002649e-05
-1.65320850956474e-05
-8.99538499745923e-06
-1.478024688081e-05
-9.86426551620397e-06
-2.5281520426771e-05
-1.53655031742984e-05
-3.19830756483274e-05
-4.60905303339838e-06
-4.32183324397292e-06
-1.92837009139641e-05
-4.80170369664324e-06
-2.56186230767419e-06
-2.33694628359914e-05
-1.53663062954297e-05
-1.45001810734233e-05
-2.64471618096682e-05
-1.69081452112788e-05
-2.49389942919607e-05
-1.3456903183679e-05
-2.56842318200573e-06
-1.5896452089536e-05
-2.35493837182201e-05
-1.14341865042478e-05
-1.696496995169e-05
-1.67854716235402e-05
-2.24674683123036e-05
-1.36737653513049e-05
-1.05573587810893e-05
-1.6558561724072e-05
-1.46470395048519e-05
-1.14476483660193e-05
-2.31797342682407e-05
-1.33398821307735e-05
-2.37796267307171e-05
-2.38811233801023e-05
-3.37551051698795e-05
-3.08657193028409e-05
-2.26639466456341e-05
-1.33233601649374e-05
-1.70100027583823e-05
-2.42997175564831e-05
-2.77724068934846e-05
-3.87923283605899e-05
-1.80936811690234e-05
6.65858807061126e-06
-3.15486238191483e-05
-2.68759077345361e-05
-1.28190195846426e-05
-2.81916637697932e-05
-1.74568366777114e-05
-4.28646276008343e-06
-3.43229370885542e-05
-9.71956469835545e-06
-7.73130255457634e-06
-2.10565002133679e-05
-2.07007764448115e-05
-2.02461820631223e-05
-1.38889908418286e-05
-1.13384469454016e-05
-1.64290021044518e-05
-1.48734923444358e-05
-1.04795128391204e-05
-1.71627285769571e-05
-1.5367250423873e-05
-3.58054363256383e-06
-1.7077550962491e-05
1.22586654813569e-05
-5.47575701574287e-06
-1.32268753455889e-05
-3.37319527823913e-05
-9.98888513003252e-06
-1.41805602511871e-05
-2.35960978381414e-05
6.4934074706371e-06
-2.20769989698075e-05
-2.29393846261395e-05
-1.74540638960065e-05
-2.45125611442402e-05
7.27651909462916e-06
5.3232533532314e-06
-1.77035519504678e-05
-6.38847926922188e-06
-6.40073738690643e-06
-1.07509178891814e-05
-1.88010588351696e-05
-6.2124098374632e-06
-4.7862580589265e-06
7.1952146856252e-06
-4.29777356550307e-07
-2.49488599431418e-05
-4.717514085832e-06
-3.62818200201687e-05
-1.29032101837327e-05
-3.09739782615066e-05
-2.04337179765902e-05
-1.38137013325744e-05
-1.76891736291565e-05
-1.57532637439583e-05
-5.94817643548477e-06
-2.62280253555098e-05
1.91359674173425e-06
-2.77488821077012e-05
-1.28030770722909e-06
-1.82628919320446e-05
-2.5865632559179e-05
-1.74600768193852e-05
-3.63770962644644e-06
-1.98904098297099e-05
-2.04454621795486e-05
-1.22748139418652e-05
-2.54708387256071e-05
-1.42920267000043e-05
-1.79534824630522e-05
-1.75885629020468e-05
-7.65538608613231e-06
-3.35451334766444e-05
-2.69049267658866e-05
-2.6084330444099e-05
-3.78143916390925e-05
-2.80923065528393e-05
-9.00811160337622e-06
-2.02703907170254e-05
-2.03105880766241e-05
-1.10202381456257e-05
-5.67751652804561e-06
-1.59736742606899e-05
-2.42652662994177e-05
-2.11274954234419e-05
-1.04305984905148e-05
-4.11014957223408e-05
-4.65188584981803e-06
-1.66374481723101e-05
-1.07644187215801e-06
-1.96175295021985e-05
-2.48326724983153e-05
-1.20804190198083e-05
-1.05994381776866e-05
-1.10246935002277e-05
-1.72720638435813e-05
-1.58296999269572e-05
-3.34170178282638e-05
-2.68911937682535e-05
-3.31390859244683e-05
-7.08639599573195e-06
6.77447215271389e-06
-1.62096371106684e-05
-2.35374621577118e-05
-2.21772313358283e-05
-8.44707295880896e-06
-5.1325124368393e-06
-2.24959702090264e-05
-2.77317040806267e-06
-1.99179285397272e-05
-2.64084516600407e-05
-5.16764409169584e-06
-2.66164169996873e-05
-1.18270119097248e-05
-1.79310821564824e-05
-1.63953397643414e-05
-4.78790991615036e-07
-1.4325102462789e-06
-1.97869746316446e-05
-1.58480746330858e-05
-4.20848133659657e-06
-1.52529528058437e-05
-1.6047615432226e-05
-1.09632580193058e-05
-2.66682202017806e-05
-1.98671523176427e-05
-1.33773925393665e-05
-5.88300487778014e-06
-1.9118953666643e-05
-1.68855824175431e-05
1.76753095607596e-06
-1.06925883621857e-05
-2.36928202406378e-05
-1.78096558389224e-05
-2.11600698719657e-05
-1.01966990390826e-05
-2.11710892809692e-05
-2.38767416381309e-05
-5.8687640800756e-06
-9.16240697918543e-06
-2.58418782350721e-05
-7.54182233321388e-06
-2.68235177319772e-05
-2.29443003900078e-05
-1.50700393141267e-05
2.3524734669862e-06
9.59331406801836e-07
-4.02970546405711e-05
-1.40572894882898e-05
-3.08072769779622e-05
-3.01033957100358e-05
-2.39627834842783e-05
-2.21453152685989e-05
-3.35895427442224e-05
-1.64454147110604e-05
-2.4056707291503e-05
-2.40778733572552e-05
-1.79816944222083e-05
-1.58271843771094e-05
-1.48429423900161e-05
-1.59744726907704e-05
-3.58963719699312e-06
-3.56500700114731e-05
-2.05623087292074e-05
-3.21923267767504e-06
-2.11422571221694e-05
-2.17340236379478e-05
-2.52646210793195e-05
-1.54829737125729e-05
-1.07952600068368e-05
-2.16943772328408e-05
-3.75111007243263e-05
-1.45666870527802e-05
-1.79896783167189e-05
-1.25597495833332e-05
-2.46421724046687e-05
-1.19847458289193e-05
-1.53810743700959e-05
-3.13447989133349e-05
-2.15325186839206e-05
-5.70998123297647e-06
-9.9156700794457e-06
-2.73069298311773e-05
-1.35199284330836e-05
-1.25560842782559e-05
-2.59852405280918e-05
-1.37068129960041e-05
-8.13526809450025e-06
-1.4027374645709e-05
-2.57933989349271e-06
4.90602612594653e-06
-1.11907117711057e-05
3.75120058402813e-06
-1.86876891083601e-05
-2.77278357150016e-05
-8.73121184928909e-06
-1.20416516133003e-05
-1.54270084903442e-05
-1.36055501029249e-05
-1.10827697761948e-05
-2.00723089797205e-05
-2.15952126062105e-05
2.8645327498092e-06
3.00957407087711e-06
-1.11945062749768e-05
-1.59549402721085e-05
-1.13359489808487e-05
-1.0688934947804e-05
-9.02153079997164e-06
-2.68141853402537e-05
-1.67665170290003e-05
-7.46039434374151e-06
-2.24722061432646e-05
1.12583532667639e-07
-1.98711379166755e-05
-1.5760769866121e-05
-1.35044182197125e-05
6.75684947895965e-06
-1.00418902852502e-05
-3.02251441451111e-05
-1.8898241927231e-05
-2.22637745484999e-05
-5.76595695190422e-06
-2.42636582194166e-05
-2.20825242179064e-05
-7.37762316537033e-06
-1.49504659911566e-05
-1.27233331758403e-05
-2.60565051419306e-05
-7.48417977680089e-06
-1.75850746796933e-05
-2.51628955103394e-05
-2.0492977933186e-05
-1.13103969168806e-05
-9.398714462945e-06
-1.68800825271814e-05
-8.7798813110396e-06
-2.85601779846424e-05
-1.50826961721301e-05
-2.2921605923883e-05
-2.13595751752775e-05
-2.7837470512914e-05
-4.23029952290875e-05
-2.98748427481151e-05
-9.83250796891839e-06
-2.42054755683324e-05
-1.36183861398964e-05
-7.10556210204596e-06
-2.11185360134021e-05
-1.12512921103201e-05
-2.29484304441993e-05
-2.54562189345384e-05
-9.20140592732459e-06
-5.04016966901603e-06
-3.08275526232213e-05
-1.77580391564273e-05
-2.04675257011011e-05
-3.36548308908743e-05
-1.89659948053646e-05
-3.95204866829611e-05
-7.08572345656776e-06
-5.84392611139832e-06
-2.59946819458912e-05
-1.78108661381985e-05
-1.95932027484108e-05
-1.81181695015276e-05
-8.67766542773023e-06
-1.39295814439778e-05
-8.97362594038836e-06
-2.0072712719902e-05
1.03964924725201e-06
-1.23938442602105e-05
-7.84348424278195e-06
-1.83481773222447e-05
-1.34219302081794e-05
-2.19319441991692e-06
-2.55090120671532e-05
2.85875709869475e-06
-3.02056716123854e-05
-2.45004487509358e-05
-1.91500677018478e-05
-7.38939557638907e-06
5.88626594268849e-07
-1.26349234987429e-06
-2.9911766593095e-05
-2.17244855570291e-05
-5.74321624955581e-06
-1.66538670923946e-05
-3.77157143304164e-06
-5.99457527039003e-06
-1.09271228777734e-05
-1.15571305458676e-06
-6.51290487931739e-06
-1.29338787944934e-05
-1.15445178911861e-05
-1.32353884859034e-05
-1.12798474087185e-05
-1.34959764461269e-05
-9.25740861661222e-06
-9.29748598118635e-06
-1.34259369122841e-05
-2.78702195586342e-06
-2.56095739889909e-05
-1.11815877956697e-05
1.77682386327341e-06
-2.47126314546482e-05
-8.11431527752909e-06
-1.5922473678268e-05
-2.70009220108641e-05
-1.39748614969825e-05
-6.69676320273894e-06
-2.75622513113804e-05
-2.43183097703842e-05
-1.47252188219711e-05
-3.10572764399539e-05
-1.98880764068049e-05
-8.95766443912651e-06
-2.46128772344939e-05
9.73151290477515e-06
-2.81177337889441e-05
-2.42491717238287e-05
-3.11395900133914e-06
-8.79333955202112e-06
-1.94301473800207e-05
-1.72733459985585e-05
-8.29399125039149e-06
-3.52566861171037e-05
-1.73632501632145e-05
-1.35156689399716e-05
-2.77073421313289e-05
-2.05654025398858e-05
-2.5226723417576e-05
-1.96906041987625e-05
-2.29548149702687e-05
-2.662725998134e-05
-2.37915426537584e-05
-1.98012924524547e-05
3.47048888441746e-06
-1.86913636630187e-05
-1.86447952812515e-05
-1.68008819791191e-05
-2.33033659628523e-05
-2.73460884957962e-05
-2.35624366560771e-05
-1.75366951061221e-05
-2.99484168955267e-05
-1.17449254505027e-05
-1.16954001741167e-05
-2.41155674802309e-05
-1.09729021081957e-05
-3.31546756491642e-05
-6.88379186730521e-06
-2.14377008797442e-05
-3.00964208797849e-05
-2.19191138968817e-05
-1.32758102638736e-05
-6.44613206214809e-06
3.54369540181145e-06
-1.8157236187942e-05
-1.1732984032852e-05
-1.34230396616092e-05
-1.19612428555938e-05
-5.16265481185614e-06
-1.19907846562634e-05
-2.16001765023423e-05
-1.45998549724563e-05
-1.02483077545547e-05
-1.6015210577485e-05
-1.72438277499431e-05
-1.21722033967148e-05
-2.6683969820993e-05
-6.03201015480919e-06
-7.35715064402571e-06
-3.62366330460857e-05
-1.33698003211922e-05
-2.51184035056438e-05
-1.24072678030016e-05
-1.36861099858354e-05
-1.71473184683338e-05
-1.73636105614624e-05
-2.70424963536711e-05
-1.28398090979572e-05
-2.11279063389978e-05
1.35408894297413e-07
-1.8548949161578e-05
-2.21297953619769e-05
5.1886276370837e-06
-2.52190940284626e-05
-1.52066099525377e-05
-2.03102851937699e-05
-3.14652695681179e-05
-1.15452836255577e-05
-1.61062118824497e-05
-1.51866133752911e-05
-3.31490687056682e-05
-1.5974033378834e-05
-3.0178986215616e-05
-3.5734857512291e-05
-2.11609599234269e-05
-8.471430213137e-06
-1.63327001260298e-05
-2.63047629316709e-05
-2.6051324352579e-05
-8.03046340753807e-07
-8.68666530860229e-06
-1.79619722424045e-05
-2.23084101915228e-05
-1.13226833194144e-05
-2.47068894932186e-06
-3.04689680787281e-05
-1.31501807142611e-05
-2.87621482564367e-05
-2.5513791426418e-05
-2.44310200506034e-05
-2.38579895276894e-05
-2.59925764515879e-05
-1.11358292279374e-05
-1.10291191149065e-05
-3.2791394059804e-05
-1.89929379274537e-05
-3.77854076785026e-06
9.71181927702245e-06
-5.72707467737437e-06
-1.34048669304612e-05
-1.15133381236237e-05
-1.33611912131481e-05
-2.38183637954068e-05
-1.63777394461074e-05
-2.08607086299366e-05
-1.90289202646564e-05
-8.71750273994114e-06
-1.41149343838123e-05
5.25030687913965e-06
1.5554039344322e-05
-1.28336686074406e-05
-1.53312129434181e-06
-6.37981473930849e-06
-9.46415438382567e-06
-4.29886324227373e-06
-1.67129138410178e-05
-7.84466534059758e-06
-2.3128908778172e-05
-1.70764691718854e-05
-1.71904474865008e-05
-5.94246681786762e-06
-2.89804691413234e-05
-1.85704354258494e-05
-1.89760031951405e-05
-1.85285198959219e-05
-1.78807402234247e-05
1.72450701582861e-07
3.27034496727576e-06
8.56490552344256e-07
5.8505500179108e-06
-2.57104415154849e-05
-2.7455430157615e-05
-1.36579850579595e-05
-7.27572062889929e-06
-4.81888478060771e-06
-2.96658772779364e-05
-1.78705787306024e-05
-2.9053480298717e-05
-2.51436444594993e-05
-9.82284915803546e-07
-1.13640651222472e-05
-2.36414171185101e-05
-9.57468219622206e-06
-3.35711486232106e-05
5.94353266436962e-07
-2.02814465946512e-05
-2.7508868316394e-05
-1.54184205453851e-05
-2.41148225574116e-05
-2.21733272208266e-05
-1.49322552296882e-05
-4.46426098356827e-06
-2.2779904726026e-05
-1.33365232093856e-05
-4.05217471710423e-05
-2.47013072098209e-05
-1.07447391129211e-05
-8.52539628941595e-06
-1.83397882006705e-05
-1.83671997876659e-06
-5.86328444366544e-06
-1.95618152681073e-05
-1.16994015434844e-05
-1.95467527847839e-05
-9.0231186930443e-06
-1.51480722908787e-05
-2.63188435446073e-05
-2.14664540955084e-05
-3.04576606684997e-05
5.7223602691613e-06
-2.14916742351784e-05
-2.40851069980017e-05
-8.75282564211272e-06
-1.77138583867345e-05
-2.12077696835518e-05
-2.02417240617915e-05
-2.33252155778978e-05
-2.13383765130215e-05
-7.44224402560006e-06
-2.26217801282448e-06
-6.51303614670207e-06
-3.41884160181841e-05
-8.32309768705711e-06
-1.37045557067633e-05
-1.08092277347283e-05
-1.91728950142547e-05
-2.00592871445445e-05
-8.56081680255998e-06
-1.5361830623465e-05
-1.39069254985292e-05
-1.63595058790671e-05
-2.57027249723977e-05
-7.04926093408336e-06
-7.89462898632906e-06
3.85076365211089e-06
-1.12461807028748e-05
-1.21996524277963e-05
-7.24612402515021e-06
-9.43444118860272e-06
1.15428044315201e-05
-6.88338424069314e-06
-9.2451015166804e-06
-2.43403796550924e-06
-1.40583146483287e-05
-6.19085666479203e-06
3.0351694660381e-07
-1.10780884761815e-05
-1.75401428117919e-05
-9.94944938269016e-06
-1.90182887705462e-05
-5.95002365970267e-06
-2.50352375795181e-05
-2.53021882050615e-05
-1.37823804452046e-05
-2.97992705700452e-05
-8.74449016002891e-06
-1.08699159281006e-05
-8.80030785067279e-06
-3.11870661008384e-05
-2.93408934226783e-05
-1.15320478921133e-05
-2.68425400103565e-05
-1.64754654813983e-05
-1.52941765245669e-05
-1.19745613546926e-05
-9.33872372064953e-07
-2.21304603934714e-05
-1.64570198506566e-05
-1.69697954901803e-05
-4.27455173709234e-05
-3.81416069380551e-05
-1.93908354856089e-05
1.28707036658813e-06
-1.59762410852369e-06
-3.09401795029386e-05
-2.53360188652269e-05
-3.32441835283935e-05
-1.04947686906897e-06
-1.9843103932434e-05
-1.88845958391683e-05
-2.06930700669813e-05
-1.4342743698506e-05
-1.37536285350671e-05
-2.25480999804796e-05
-1.9349448189743e-05
-2.15387115989274e-05
-3.80546816314982e-05
-1.59597558004247e-05
-2.35165129994453e-05
-2.47488508486847e-05
-4.77133661401788e-05
-2.25639720714186e-05
4.29686124364046e-07
-2.96820302440734e-05
-1.6220908502997e-05
-3.88576204927627e-06
-1.58738990059361e-05
-3.02164507850029e-05
-2.65871973650758e-05
5.15576109293483e-06
-1.7793928787046e-05
-1.59495928806828e-05
-2.77653255268659e-05
-5.30269565200365e-06
-3.18278902735949e-05
-1.2865274907346e-05
-1.83524845987531e-05
-9.93875884621435e-06
-8.70216953514149e-06
-2.45198327658291e-05
3.69423393611143e-06
-1.00572854189291e-05
-3.37107388394367e-05
-2.96531737990067e-06
-2.59145402641165e-05
-2.27635165650296e-05
-8.28230219608422e-06
-1.48036587179279e-05
5.85384795314939e-06
1.87330379443077e-06
-9.23047667349165e-06
6.97331285028925e-06
8.0284907902125e-06
9.79698280820613e-06
-3.07615695296947e-06
-2.60213192406922e-05
-1.76230681303271e-05
-5.84725727483505e-06
-3.3994559855628e-05
-7.38078647188659e-06
-2.65581236192338e-05
-2.03179948710949e-05
-7.69898427013455e-07
-2.88642168288507e-05
-9.6754681143583e-06
-1.43834871621503e-05
-1.94225714424653e-05
-8.43704540265581e-06
-1.8109682212867e-05
-3.7661807131396e-06
-1.32215308185804e-05
-1.91423445629716e-05
-1.91821284795048e-06
-2.21610210170448e-05
-1.05852662449191e-05
-3.15658969650974e-05
-2.15592089489778e-05
-1.27560335921539e-05
-8.75012699472222e-06
-2.48793801780327e-05
4.9254240407693e-06
-1.47716521171494e-05
-1.52429874835742e-05
-2.39471391465175e-05
-2.27816605572355e-05
-3.72580879588708e-05
-3.58638742348236e-05
-3.5524408055635e-05
-1.07839361476409e-05
-2.80602565901219e-06
-2.2599382240855e-05
-2.35667757515898e-05
-2.8505554885449e-05
-1.81929923640274e-05
-1.43564328166483e-05
-1.20594576002397e-05
-1.95855554101296e-05
-1.13997965779149e-05
-1.58965064648865e-06
-1.96249343546036e-05
-3.60364494684284e-05
-1.92935034597677e-05
-1.35601337425619e-05
-2.00711361170827e-05
-1.83689361894605e-05
-1.54604450043297e-05
-3.22458941238377e-05
-2.13740912398126e-05
-1.85143191933738e-05
-3.36460700085299e-05
-1.81955675530161e-05
-2.90079746187106e-05
-3.72252922343387e-05
-1.13707828441463e-05
-7.37645284989689e-07
-1.62020789360864e-05
-5.13687686917603e-06
-2.15851992960468e-05
-5.64553676109598e-06
-1.4300137779451e-05
-2.27862225547366e-05
-1.48833445701186e-05
-1.28203144262086e-05
-1.10578377380089e-05
9.28703452906763e-06
-1.42799256829119e-05
-7.83821512575973e-06
-4.37326649476611e-07
-1.66489310121576e-05
-8.74343097966845e-06
-1.25643923540559e-05
4.90106739644627e-06
-8.38524157130212e-06
-9.52746179735237e-06
-8.08632460927623e-06
-1.91719597592012e-05
-1.10364335349261e-05
9.94736138300017e-07
-3.03250822023077e-05
-1.24262912218606e-05
-2.02371343201989e-05
-1.46553194934734e-05
-6.37175114377553e-06
-1.40132430460799e-05
-1.34898951121449e-05
-4.35511801088408e-06
2.37802903462927e-06
-1.53934466560003e-05
-2.28255983995241e-05
-9.60599183639131e-07
-7.27407445675574e-06
-1.28345818736179e-05
-4.38234843410316e-06
-2.2075841869344e-05
-2.23070464505335e-05
-3.82087110527749e-05
-1.64817505984047e-05
-4.01914702039551e-05
-1.75489423506844e-05
-2.53237955320543e-05
-1.33980389744123e-05
-3.55724144958823e-05
-1.56139474392081e-05
-2.45600897533617e-05
-4.45743607259247e-06
-1.64072265072825e-05
-2.27868471215543e-05
-2.03993649646729e-05
-2.50913936581728e-05
-1.63962252086974e-05
-2.12395657478876e-05
-1.69741235443021e-05
-3.16049424841527e-05
-3.15073731375292e-05
-2.63605244518987e-05
2.04509542763817e-06
-1.6974587076658e-05
-2.09578709845211e-05
-3.08226454535393e-05
-1.15066101843591e-06
-9.58982099982499e-06
-1.71232230926812e-05
-1.45107572117272e-05
-1.0239399950646e-05
-2.97935616335445e-05
-1.32464047591411e-05
-2.42860165035741e-06
-2.05814825857967e-05
-2.26535699203232e-05
-1.31532979051304e-05
-2.01949777176387e-05
-2.74624914117605e-05
-9.5668528358471e-06
-1.76452465045931e-05
-2.26073517158179e-05
-1.39451435380301e-05
-1.14691834807581e-05
7.312614543236e-06
-1.3053486545284e-05
-2.84476956662683e-05
-1.01434696413301e-05
-7.21755981728671e-06
1.54546056599809e-05
-1.60489176260348e-05
-1.93841130988724e-05
-2.13375431372737e-05
-1.73517072626719e-05
-5.89506149545141e-06
-1.6212736262747e-06
-4.56359562358884e-06
-5.28044504611396e-06
-1.46968126686002e-05
-3.75818206651966e-06
-2.03614122689171e-05
-8.97603306111516e-06
-1.15897831323249e-05
-1.97532715019537e-05
-2.69826153814215e-05
-3.43192339694176e-05
-2.78336402353803e-05
-5.88165894274573e-06
-1.90781555955913e-05
-2.65337863295254e-05
-2.07310518495797e-05
-1.87219790735947e-05
-1.60098453860818e-05
-2.78955505900802e-05
-3.20251812989633e-05
-3.0115414624783e-05
-3.66216422642378e-05
-1.73021071125135e-05
-2.65448089968133e-05
-1.37865880479477e-05
-1.42590730590673e-05
-1.7581130423505e-05
-7.21969825071204e-06
-1.74450224099626e-05
-2.39275359887002e-05
-3.51075778855726e-05
-1.82723236731603e-05
-2.87086586623216e-05
-6.13538755216509e-06
-2.10266680912143e-05
-1.55272000462231e-05
-1.99866686002451e-05
-2.1123512710279e-05
-1.48737606048803e-05
-2.77475029809397e-05
-2.60703004752124e-05
-2.97922878960443e-05
-5.86138252156851e-05
-3.46742427358938e-05
-2.34580382154685e-05
-2.95758431889553e-05
-2.57549713318282e-05
-1.8309668212877e-05
-3.63386823065879e-06
-2.43002717441511e-05
-1.76636777446659e-05
-1.82054534842403e-05
-3.30037878999059e-05
-1.89192178550459e-05
-2.72278434410326e-05
-2.87177766898321e-05
-3.07822175849428e-05
-3.98035464751583e-06
-2.95362710040522e-05
-1.14333922772861e-05
-3.36528899169829e-05
-2.83450448692812e-05
-7.267564974651e-06
-2.06487249381735e-05
-8.84549343306767e-06
-2.02875145653919e-05
9.18542347958198e-06
-2.95418594542926e-05
-2.05991520803225e-05
-2.56785884784354e-05
-1.65467390041556e-05
8.35655896713043e-06
-1.66943482423311e-05
-5.75708922747765e-06
-8.79650054035502e-06
-1.97730656467423e-05
-1.27562951665606e-05
-2.34260469150563e-05
-1.82180033161413e-05
-3.27313386862645e-06
-6.80360020369668e-06
-1.33220373913097e-05
5.24107370075422e-06
-5.96716984166789e-06
1.65052247647176e-06
1.02108092106363e-05
-1.41455377256181e-05
-1.62699805836111e-05
-1.07152989486001e-05
-1.88428190257679e-05
-1.93837153391654e-05
-9.84609878031801e-06
-2.64526814069144e-05
-4.93462692690157e-06
-3.51947218054685e-05
-2.72667481090109e-05
-1.45652875593923e-05
-2.21766514158078e-05
-1.53730414871016e-05
-1.68112026473382e-05
-1.71984789292927e-05
-1.86138712992139e-05
-2.23337636962173e-05
-3.45197812944529e-06
-2.89537281528024e-06
1.58898637295962e-05
-6.82391406506119e-06
-1.05772323041959e-05
-3.52946837049341e-05
-1.05372146764895e-05
-1.90622768390263e-05
-2.87548018720995e-05
-7.02849457490098e-07
-1.23189894674378e-05
-2.33261502722686e-06
3.2785061790071e-07
-1.08324660846763e-05
-1.61736635113327e-05
-8.10863594259177e-06
-2.25549362091257e-05
-2.25494722091162e-05
-4.06923975059087e-05
-3.87867548437253e-06
-1.10452252610266e-05
-2.17008214230092e-05
-2.87900534431998e-05
-1.85455784096957e-05
-1.60445351274543e-05
-1.80372301920175e-05
-2.26926606371327e-05
-7.34006046950087e-06
-8.43211300911327e-06
-3.17386293760552e-06
-2.18911674654093e-05
-4.48971319396771e-06
-2.83260411288422e-05
-1.59373036904297e-05
-1.50552340283265e-05
-1.26486342540765e-05
-2.14508082728005e-05
1.38518796039103e-06
4.9072323339868e-06
-1.60660032645225e-05
-1.95407595343465e-05
-1.93846645194925e-05
-1.41457415625196e-05
-1.02706343949475e-05
-2.22347356906901e-05
-2.13824642826882e-05
-6.51755749813791e-06
-7.3054465732498e-07
-1.47276576913026e-05
-6.90552666579108e-06
8.95408618594821e-06
-3.64576830331739e-07
-1.38903076412684e-05
-1.58510797470522e-05
-2.29094920505312e-05
-6.69499215324192e-06
-2.11293243342222e-05
-5.62373966764752e-06
-9.55008698142527e-06
-1.52080712688768e-05
-1.02176992815103e-05
-1.52986639651391e-05
-1.22377422383869e-05
-9.62940734523201e-06
-1.00413273926376e-05
-1.23691226759386e-05
-2.00805562265387e-05
-4.22902608258001e-06
-2.36215294521773e-05
-9.56712510585961e-06
-1.43812818032396e-05
-1.16197675677192e-05
-2.30701729529579e-05
-1.45824180448256e-06
-1.01396198446002e-05
-1.59973289254717e-05
5.7922966523399e-06
-5.78990071368861e-06
-3.57226060080581e-05
-2.08099550478637e-05
-3.86013272439987e-06
-2.39663456232971e-05
-2.75828063731086e-05
-2.06480782205707e-05
9.84866942549383e-07
-3.37652350085293e-05
-1.39617077282153e-05
-1.10277881805889e-05
-5.65934483219709e-06
-2.59497913197607e-05
-3.01967923572003e-05
-1.91123364367809e-05
-1.69399786102397e-05
-3.13077039458948e-05
-2.16358926094259e-05
-3.33650001949955e-05
-5.0612918399848e-06
-2.41627779652156e-05
-2.62361330687346e-05
-2.79394796959578e-05
-1.81821128949163e-05
-2.35624439211973e-05
-1.83792101739786e-05
-1.89567765437542e-05
-2.04541935533842e-05
-3.36157722601538e-05
-3.06099155532531e-05
-3.29043887642032e-05
-2.13814392600417e-05
-1.37597191617164e-05
-1.58541241834766e-05
-1.96126490050669e-05
-6.41845824262206e-06
2.53593707513551e-06
-7.15203562608598e-06
-3.59541415653712e-05
-1.1625764652592e-05
-2.20944024439226e-05
-8.65822112870126e-06
-2.93519197689686e-06
-2.36899089792502e-05
-1.12645123007366e-05
-1.86717868891406e-05
-1.79989155694089e-05
-1.6488341320766e-05
3.64298357873877e-06
-8.03033097288382e-06
-6.68278622596387e-06
-1.21949879977347e-05
-2.07913498224423e-05
-1.59386711912586e-05
-6.30475047479238e-06
7.57593935543525e-06
-1.46472878047485e-05
-2.29777534169898e-05
-1.72633140867955e-05
-5.80109593113555e-06
6.73662402307729e-07
8.68388044832158e-07
-1.40128542555075e-05
-1.80749126163927e-05
-2.22115530743758e-05
-2.77563749425699e-05
-1.67433345061202e-05
-1.06693644872867e-05
-2.61436258964328e-05
-1.63831290593892e-05
-1.09292999535497e-05
-1.10846951874579e-05
-9.67580426717448e-06
-5.68294655293486e-06
-1.4607135789534e-05
-1.16429229036844e-05
-3.02549028189161e-05
-1.59779264898394e-05
-1.52976371450088e-05
-1.84177194728575e-05
-1.50881980228368e-05
-1.9139752797464e-05
-2.99016802360117e-05
-1.20948582409393e-06
-2.07159455244938e-06
-2.59555539809399e-06
-8.59948626314327e-06
-1.86490320114488e-05
-2.06813817015945e-05
-1.22504875437759e-05
-1.33939191793743e-05
-1.08215317837193e-05
-2.19147002804223e-05
-2.80374389736825e-05
-1.4439716981147e-05
-1.73897287929959e-05
-2.23353158796783e-05
-2.49100554077534e-05
-3.70972704954718e-05
-1.3963753535915e-05
-2.39240295674938e-05
4.52141118541698e-06
-3.01404243361591e-05
-1.99474122369499e-05
-1.91487683571512e-05
-5.22828690150674e-05
-1.72003066445664e-05
-3.35190091304035e-05
-3.18953923680556e-05
-9.65301150473099e-06
-1.34232854097319e-05
-1.84349246374273e-05
-3.75746636841887e-05
-1.60735477386795e-05
-1.6504796965893e-05
-1.11127215787224e-05
-3.40883828063208e-05
-7.21633040612134e-06
-3.77850776086098e-06
-2.6849053405491e-05
-4.85972971491832e-06
-1.59889450539375e-05
1.21487264235513e-06
-1.4247451015761e-05
-1.81898128320361e-05
