# Supplementary material for: Research on computational propagation and identification of mine microseismic signals based on deep learning
Source: PLoS One. 2025 Oct 22;20(10):e0334641. doi: 10.1371/journal.pone.0334641 (PMC12543183; doi:10.1371/journal.pone.0334641)
Supplement: S10 Data — (ZIP) [file pone.0334641.s010.zip › 000101100001585.xlsx_0.txt_24.txt.txt]

-1.8815682300401e-05
-1.14974232159628e-05
-1.53203688681465e-06
-1.05186591875773e-05
-3.7469217885084e-05
-1.10772649657826e-05
-1.67246554241733e-05
-2.69399224793866e-05
-7.54350670192225e-06
-1.3196624580875e-05
-2.05586380364143e-05
-2.27464883572792e-05
-2.11828438559941e-05
-1.25299996920373e-05
-1.83431772094622e-05
-3.37655542541334e-06
-2.82738179889126e-05
-2.0255501551682e-05
-1.68791733248893e-05
-1.58031831602719e-05
-2.63068218664792e-05
-2.25382693565721e-05
-2.70705957540361e-05
-1.2796411644291e-05
-1.22294107765226e-05
-3.38047236038522e-05
-1.27719827301246e-05
-1.43131385161974e-05
-9.16726011810487e-06
-1.5423214693794e-05
-1.09768664508012e-05
-1.72000284892234e-05
-1.12336105750315e-05
-1.1429143547687e-05
-1.79459418294117e-05
-7.32677141116605e-06
-2.42338071205856e-05
-8.91224459263188e-06
-2.03148713886598e-05
-1.77561483836589e-05
-1.02652488816811e-05
-1.00669146277132e-05
-2.73997467361834e-05
-1.46383561749606e-05
-1.93539651210956e-05
-5.47607707325647e-06
-1.7353402703117e-05
-2.41306438066852e-05
-2.07852091382573e-05
-1.45399682935645e-05
-8.12758054529747e-06
-1.54935804243492e-05
-8.34562578258337e-06
-1.44104131340471e-05
-7.12945099113905e-06
7.11029203576043e-06
-2.90854385379125e-05
4.07316063801563e-06
-4.96262193260147e-07
-2.15968951817589e-05
-2.83332231754266e-06
-1.99623304107811e-05
-1.22234456154304e-05
1.31787692212681e-06
1.60809751553686e-05
-1.02243924686146e-05
-1.21918365194688e-05
5.2745315737313e-06
-1.12991370953258e-05
-1.82918989837926e-05
-1.94392554326377e-05
-2.63154432391624e-05
-1.58491165607097e-05
-5.23966245546011e-06
-1.68066230715246e-05
-1.44151810002502e-05
-7.01581958374358e-06
-2.31543027140455e-05
-2.91609054722796e-05
-1.0695962903202e-05
-2.0587570241942e-05
-1.14456514311221e-05
-7.85316982680304e-06
-2.6581063368087e-05
-1.80143568629441e-05
-2.93030420193152e-05
-2.42313776483721e-05
-2.04355255203953e-05
-2.13876984109374e-05
-1.43270095138258e-05
-8.41724997435493e-06
-3.90906195788575e-07
-2.27856376193532e-05
-2.31356643952416e-05
-2.17333246229999e-05
-2.37980946197357e-05
-2.41383628368628e-05
-1.75578203312231e-05
-3.58255312714717e-05
-1.74698452849355e-05
-2.30097632365053e-05
-9.97792938195143e-06
-2.5334795968347e-05
-5.84645473869828e-06
-2.64812023429006e-05
-1.34249499587691e-05
-1.09486119708072e-05
-1.44917551593611e-05
-1.32684685626699e-05
-1.15753859915932e-05
-1.62182927779642e-05
-2.42954528494821e-05
-2.2453582769195e-05
-2.07582509860152e-05
-8.61922619903396e-06
-2.02542712419339e-05
-2.86810459359709e-05
-1.3748260794931e-05
-1.97501128451284e-06
-1.943332440341e-05
-2.43731198865307e-05
-1.54924573304472e-05
-1.8447790065616e-05
-1.50565367977722e-05
-2.74384870021813e-05
1.16793574439395e-05
-1.84236721369179e-05
-1.30581938044217e-05
-1.62394862011208e-05
-7.8630833736175e-07
-1.3315802107122e-05
-2.67651795283948e-06
-1.83767352149e-05
-2.81190601248419e-06
-9.37116413252598e-06
-1.27042125217069e-05
-1.43364138201654e-05
-1.44546248510527e-05
-2.44603182200478e-05
-2.1266123240098e-05
-1.31027808452449e-05
-1.63392092748743e-05
-5.58237240341832e-06
-3.1659542691586e-05
-1.30833549524591e-05
-2.38621817566179e-05
-1.31273618919983e-05
-2.37255760661092e-05
7.97325174021386e-06
-7.89680876804904e-06
-2.51055664907457e-05
-9.70232446657863e-06
-2.58824201621314e-05
-1.79596179912537e-06
-1.84997498940443e-05
-1.82487533616988e-05
-9.65052838356568e-06
-1.58115452710583e-05
-2.02401701338075e-05
-1.98300455437976e-05
-3.18834941305405e-05
-1.52245838467038e-05
-1.39384840619891e-05
-3.83132127535482e-05
-1.98203373083221e-05
-2.04342632484327e-05
-1.60690996252358e-05
-1.64264346469135e-05
-1.32163596357553e-05
-3.41037285696727e-05
-2.62455937492782e-05
-1.3350185043869e-05
-2.46232881684021e-05
-1.91821050244629e-05
-1.61160119721357e-05
-2.30195335214707e-05
-2.00705232077912e-05
-3.74210857498851e-05
-1.72447641360772e-05
-3.66202761257842e-05
-2.59257187465407e-05
-1.94825159306245e-05
-1.49745433020776e-05
-2.40882401167734e-05
-2.18856763232443e-05
-4.33513077993953e-05
-3.0319493729983e-05
-2.76059169274072e-05
-1.54130451879876e-05
-3.67733343249994e-05
-2.34230319941806e-05
-9.62977664166402e-06
-3.11164258518576e-06
-8.07949462691295e-06
-4.1922588588079e-06
-2.28402015237083e-05
-3.22300734285059e-05
-2.59515153646498e-05
-2.02968847018175e-05
-2.69462555044117e-06
-3.12220866921252e-05
-2.06166574889954e-05
-1.05589333333309e-05
-1.91421643509159e-05
-5.22365667202877e-06
-1.92388655418669e-05
-8.80700362502811e-06
-4.6212820109919e-06
-6.27264730893689e-06
-2.33430438644349e-05
-6.44146174934337e-06
-1.35815488973349e-05
-7.55159021517842e-06
-4.20324386623401e-06
-1.384596901992e-05
-5.77497183646842e-06
5.28549281935983e-06
-1.38715925698966e-05
-1.61433232929827e-05
-8.1427280690408e-06
-1.59352480965561e-05
-3.51705323138891e-06
-2.21590247681669e-05
-1.69276863511786e-05
-1.14611076002738e-05
-3.6777052094558e-06
-2.38917390882283e-05
5.38978744013783e-06
-2.27125248548942e-05
-1.31032089257107e-05
6.21753443209045e-06
-2.29136994939692e-05
-2.07603527309859e-05
-2.49196042221441e-05
-1.75677721794665e-05
-1.08093048418644e-05
-2.24859056666595e-05
-1.34682398175513e-05
-2.17630568686299e-05
-7.84222434589519e-06
-2.57005570182867e-05
-1.59936476855975e-05
-1.7782358164937e-06
-3.44989401600879e-05
-2.70456474172525e-05
-2.0524439863301e-05
-3.3425538117595e-05
-1.76957472630057e-05
-3.67857516143228e-05
-3.94643818583384e-05
-3.84158105414439e-05
-1.24019017840572e-05
-2.47520829530215e-05
-3.03904034780188e-05
-2.08350663252298e-05
-2.93490762308993e-05
-1.29581835676984e-05
-1.3365135657486e-05
-2.05185564506203e-05
-1.40300612705229e-05
-5.03288678465969e-06
-1.42437424390022e-05
-2.01325159349514e-05
-2.38403617067349e-05
-2.75560607788606e-05
-2.26569263674984e-05
-1.01534891691124e-05
-3.24193830660359e-05
-1.22538449866215e-05
-2.21443855567015e-05
-2.16466684324659e-05
-2.19104158614929e-05
-1.39934593105976e-05
-1.66744186662695e-05
-2.82381348003698e-05
-8.19614164206611e-06
-4.999395726284e-06
-2.85643258113011e-05
-1.99419697375086e-05
-5.76075415696709e-06
-7.89871389967128e-06
-1.74580939142578e-05
-1.46462873763938e-05
-7.76608384533423e-06
1.71986222673521e-06
-1.19890915561453e-05
-6.59723409662449e-06
-2.00609057364047e-05
-8.87138058481727e-06
-1.33255121333967e-05
-1.25436008770672e-05
-3.9790715689612e-07
-3.23515047847628e-05
-8.14797136324307e-06
-1.12067410296184e-05
6.40838440099045e-06
-1.78827398441346e-05
-1.56264793017223e-05
-7.12359085929376e-06
-1.78818099328074e-05
-4.14312194405143e-06
-4.30886635257483e-06
-1.58057343174501e-05
-1.31302021680195e-05
-1.99275928640424e-05
-1.65019092435586e-05
-4.26308378984622e-05
-4.12080907493108e-06
-2.70042626606382e-05
-2.80433342868698e-05
-1.60372962020041e-05
-1.55911486560746e-05
-8.00867004995479e-06
-2.45101239533949e-05
-1.16184826894036e-05
-2.23105010484899e-05
-1.62842528601892e-05
6.47247618708836e-07
-9.74971602529543e-06
-2.32128002723812e-06
-1.63012696520751e-05
-2.85156623720309e-05
-1.60975438625261e-05
-7.42991797431298e-06
-1.88495257127077e-05
-1.41983439170358e-05
-1.72878843658989e-05
-5.0351027986002e-06
-1.72080121916309e-05
-1.84487786931722e-05
-1.40665446018684e-05
-1.00268125211225e-05
-2.77090203405753e-05
-9.43168124778254e-06
-3.14582630025369e-05
-4.70280487311013e-05
-3.21681560075402e-05
-1.68511251213696e-05
-1.9920599099402e-05
-1.39363808602227e-05
-1.78284870936068e-05
-2.4568634382189e-05
-3.61865506174321e-05
-2.31962151635892e-05
-3.14741032984582e-05
-1.98361030936368e-05
-6.30151285538503e-06
-2.03104405241602e-06
-1.07090122815829e-05
-1.70264286200376e-05
-1.89491919761389e-05
-1.94233844213459e-05
-4.06231478976716e-06
-9.49178012002079e-06
-2.05523293418142e-05
-2.74440345912658e-05
-1.00196882484302e-05
-1.68312645864664e-05
-1.93075157671734e-05
-1.27320165764862e-05
-1.08730437918597e-05
-1.86651990538879e-06
-1.01627447678346e-05
1.35136473778597e-05
-1.48828317177387e-05
-4.03089716452848e-05
-3.30072789830293e-05
-2.05994399912222e-05
-1.5430711438806e-05
-1.55610334502769e-05
-1.65634093785868e-05
-1.49407901771133e-05
-5.36258554986308e-06
-3.22923519901341e-05
-2.47468947553279e-05
-1.16119622408495e-05
-4.1735588743014e-06
-6.55877583340619e-06
9.81061976497186e-07
-1.67557174876571e-05
2.50855195914451e-06
-1.49982675161053e-05
7.06873478144645e-06
-3.12848549635329e-06
-2.99565192784786e-05
-2.41533537351333e-05
-2.1728001514432e-05
-1.774075025591e-05
-7.71534358253445e-07
-5.52602042767298e-05
-1.46372524002932e-05
-1.06535776647348e-05
-9.95124749335752e-06
-1.61694812472648e-05
-1.44348541816416e-05
-2.23115464367139e-05
-1.65715580902495e-05
-4.92190413934709e-07
-1.58487593633502e-05
-3.02639852764727e-05
-2.53047102985906e-05
-1.54784480705995e-05
4.38712674122597e-07
-1.40377767758082e-05
-2.00335923426114e-05
-1.46522822139236e-05
-1.53904360765242e-05
-1.9844667065939e-05
-3.32998014961002e-05
-3.03682570927969e-05
-2.95076727265268e-05
7.62904135203457e-06
-1.86496873939477e-05
-2.81276023073133e-05
-1.16304677479404e-05
-2.95595368139301e-05
2.82343948912584e-06
-1.8317860853799e-05
-2.66589204451403e-05
-2.23870215546209e-05
-9.37415715632274e-06
-1.43631484184028e-05
-5.72012279665558e-06
-1.77831416424448e-05
-4.99195310073226e-05
-8.20101997769573e-06
-3.85427372228613e-05
-8.76508696930682e-06
-4.16071665617564e-05
-1.75893024925373e-05
-3.84771477987722e-05
-1.89669201556068e-05
-3.03582206901533e-05
-1.70146061474451e-05
-1.59598394695023e-05
-2.95521723415783e-05
-1.61943422376171e-05
-1.06942314926743e-05
-4.71598488448782e-06
-3.55946114312499e-05
-2.10287154845515e-05
-5.34513697855538e-06
-1.35213399373419e-05
-1.79911853312954e-06
-1.04052739928398e-05
-3.48544801088132e-06
-3.78044287102166e-07
-6.84175715719916e-06
-2.64644455941021e-05
-1.21622653965134e-05
-1.10074286202528e-05
-1.31495768063259e-05
-2.11887175632449e-05
7.91462327798408e-06
-1.12046459955079e-05
-2.62732978098184e-05
-6.04022503654739e-06
-2.06637517618749e-05
-1.24951882591842e-05
-1.16722519588689e-05
-2.36740208254756e-05
-1.4297802604792e-05
-1.14869485659768e-05
-1.2446654411471e-05
-6.5629555094024e-06
-1.90515572304411e-05
-2.13014736015645e-05
-1.78626452768184e-05
-2.7685821436265e-05
-1.45076527462026e-06
-3.31454093727803e-05
-2.4263576759824e-05
-1.04370240057325e-05
-1.21029198551683e-05
-8.03760751472144e-06
-2.00286153618197e-05
-2.82577805655793e-05
-1.95814812394608e-07
-1.26132837112593e-05
-9.15224265034985e-06
-7.51193180094739e-06
-2.76971492556104e-05
-9.49996806940347e-06
-2.45412048168139e-05
-2.55072105273713e-05
-2.92124225431893e-06
-3.71838572245374e-05
-1.72924317094873e-05
-3.06217027320894e-05
-2.1640064993307e-05
-2.70335126530656e-06
-6.74451303253557e-06
-3.15327014514091e-06
-1.49380648353834e-05
-1.21834992486034e-05
-2.82161815305636e-05
-1.40402364631919e-05
-1.5999931696617e-05
-2.52670320163156e-05
-9.64476666593282e-06
-9.70830054659429e-06
-2.37570363968963e-05
-3.05880275640185e-05
-1.66686125789781e-05
-3.02332012669796e-05
-2.59070361607794e-05
-1.80920405699292e-05
-3.14497475051095e-06
-1.75610603590234e-05
-2.54085804101618e-05
-1.22181951454002e-05
-2.00349535998676e-05
-1.81741640383275e-05
1.36167675685894e-07
-3.07284448540822e-05
-9.15072339709992e-06
-1.19522488098466e-05
-3.29527293095056e-05
-4.3868792830216e-06
-2.33113268645946e-05
-1.92582971463424e-05
-4.67585621289295e-07
4.80011995005246e-06
-3.68440132245362e-06
-1.47545927162609e-05
-1.28762166981778e-05
-1.42565123361454e-05
-1.55161526112383e-05
-1.20460673333813e-05
9.98507484139209e-07
-1.36692566352565e-05
-1.15942729612081e-05
-1.52267018200919e-05
-2.25210668318465e-05
2.51607370851599e-07
-1.62806504848766e-05
-1.26057447531887e-05
-1.28949314259409e-05
2.91987094139455e-06
-1.047694412165e-05
-1.91607610962627e-05
-3.87654214279925e-06
-1.44548352330073e-05
-1.80610490812033e-06
-1.11359011345633e-05
-1.48372661783344e-05
-7.9353472181659e-06
-2.312807980094e-05
-2.07191681788424e-05
-2.3117446186704e-05
-2.56488084587962e-05
-2.62074505814224e-05
-3.32411753699799e-05
-1.43976011589105e-05
-7.9161723189825e-06
-1.64130094005794e-05
-2.36893950052044e-05
-6.5345674631532e-06
-2.1656700312709e-05
-6.23753550333551e-06
-9.83999682729665e-06
-1.59069901665506e-05
-1.80432794991588e-05
-2.65241750860508e-05
-1.14858089627305e-05
-2.98188160554854e-06
-2.84794047374606e-05
-1.06801927835679e-05
-1.97415754368692e-05
9.70053093528171e-06
-1.65261690175407e-05
-3.65371184294145e-05
-2.86922767987256e-05
-1.99417586722197e-05
-1.62209479268381e-05
-2.60155649556532e-05
-3.39800269196902e-05
-3.0092249533923e-05
-2.70510311496441e-05
-8.81959699892713e-06
-2.17930570223422e-05
-1.61818600792886e-05
-1.44947781460838e-05
-7.02400200883334e-06
-4.65553659854079e-05
-2.45574821013989e-05
-1.30892046093757e-05
-1.55722125875842e-05
-1.97289884554547e-05
-6.88017120966965e-06
-1.45013123663725e-05
-1.73641246098398e-05
-3.10063012912391e-05
-1.59619248332315e-05
-1.94264577617074e-05
-1.52587561897881e-05
-1.7547057084547e-05
-3.22745091027319e-06
-1.03132917340312e-05
-1.63079620749685e-05
-1.97231469328231e-05
-2.63849123690932e-05
-3.57948831838086e-05
-5.26021935023718e-06
-1.65107088148392e-05
-1.38155754908405e-05
-4.06434728930874e-06
-5.95556410321029e-06
-1.89212902183769e-05
-1.26109649799324e-05
-1.83046362077134e-05
-1.40667812575088e-05
-1.31221701724324e-05
-1.66049825905006e-05
-2.98338457215141e-06
-6.25463240556227e-06
-8.45004329802787e-06
-2.13727760158098e-06
-1.00388986941372e-05
-1.24399093899902e-06
-3.01149632011842e-05
-1.02631860049136e-05
-9.65301716677437e-06
-1.92676046609192e-05
-2.9228077425708e-05
-2.38490523036717e-05
-1.61801800238286e-05
-8.27945934451885e-06
5.60113524280154e-06
-2.04412736101604e-05
-1.04276101331251e-05
-1.5602866998001e-05
-2.06479653805648e-05
-1.12608123324216e-05
-1.2418920313658e-05
-1.71479708691999e-05
-1.39110908112278e-05
-1.54795609967935e-05
-2.45227163872971e-05
-2.06593718982957e-05
-1.23682429571097e-05
2.97500930753204e-06
-2.11153181910813e-05
-2.37425632519246e-05
-1.76049502736663e-05
2.09266670664642e-06
-8.56528943203893e-06
-2.68154906317024e-05
-2.28963796978575e-05
-1.16539376067398e-05
-1.87859681238918e-05
-2.29364354750924e-05
-2.56115322278226e-05
-1.11229539406191e-05
-2.22613759726268e-05
-2.65985590377299e-05
-2.38833470753724e-05
-8.18276883315547e-06
-1.85790175496532e-05
-3.18830606002009e-05
-1.62081016593303e-05
-5.29731665743365e-06
-3.27716569215214e-06
-1.26996599159946e-05
-1.31342782004678e-05
-9.12938949334954e-06
-5.19531797046235e-06
-3.54497139013894e-05
-3.01371616073669e-05
-1.28724009251644e-05
-2.55337508964759e-05
-2.22772086252571e-05
-2.4643577596083e-05
-1.38138576361719e-05
-2.00588606116071e-05
-6.73640127258296e-06
3.13982406506378e-06
-1.93331919501159e-05
-3.44572414651071e-05
-1.50599377846428e-05
-2.81004314889067e-05
-3.45301390789871e-05
-1.8085867799178e-05
-7.66731060337159e-06
-1.76342697234392e-05
-2.78062865376494e-05
-9.39067725898526e-06
-1.26665693915839e-05
-1.02989188814231e-05
-1.81643129084156e-05
-1.31562509580666e-05
-1.77152125099659e-05
-8.67731998409656e-07
-3.61776370104843e-06
-1.07259462803202e-05
-8.1840174274446e-06
-2.11062954847954e-05
-1.98640136273076e-05
-8.76938159319682e-06
5.49681152690412e-07
-1.94812007683112e-05
-1.69454533211551e-05
-8.68019615074266e-06
-1.7577508980028e-05
-3.07755781771308e-05
-3.62355837180038e-05
-8.80739042127857e-06
-1.57898604378935e-05
-2.25379514604212e-05
-1.59238685984394e-05
-1.2741699938762e-05
-1.93704237499537e-05
-1.63451143593042e-05
-2.25312085194695e-05
-1.65636075673282e-05
-2.65056033414861e-06
-2.27983813436232e-05
-4.87281978301878e-05
-1.31894938772851e-05
-5.35574185724817e-06
-2.2846636430349e-05
-2.44104928843779e-05
-1.02822462968849e-05
-2.59985899584139e-05
-6.63994930761198e-06
-1.69946375911418e-05
-1.52368408143656e-05
-7.03468420640695e-06
-3.67334713904212e-05
-2.69045822673048e-05
-1.3673125310301e-05
-2.5747825653946e-05
-1.38930903018316e-05
-3.09837667499706e-05
-2.39355573271393e-05
-2.27463953393451e-05
-3.75706370014393e-05
-1.13375447073563e-05
-2.18153321259606e-05
-2.30544225106371e-05
-2.92218445775256e-05
-1.25238884411729e-05
-1.34834351316237e-05
-1.74177085113185e-05
-2.11580631863753e-05
-2.94873455492562e-05
-6.93395200034764e-06
-2.27995031622782e-05
-7.36753858868165e-06
-1.65114507912593e-05
-1.54359221315351e-05
-1.55847782279576e-05
-2.18803311411524e-05
-2.03736232406199e-05
-1.13830374180568e-05
-1.16882258923416e-05
-1.51257374354811e-05
-2.44606578048577e-05
-2.48110462315086e-05
-5.92762585246116e-06
-9.33436169741723e-06
-2.96148165908585e-05
-1.00094413208609e-05
-2.09224299483774e-05
-7.57886486197183e-06
-1.01024134352432e-05
-1.22168554853832e-05
-1.51108081330648e-05
-8.8540918870616e-07
-2.76584996154414e-05
-1.70534431230349e-05
-7.56058246498611e-06
-2.41851297320089e-06
-6.4339345361994e-06
-9.80782951745449e-07
-2.89551899937134e-06
-1.5966216009507e-05
1.05706141566172e-06
-1.12479761350391e-05
-2.44153872311801e-05
-1.75470096549042e-05
-2.58335495373415e-05
-2.59453405297981e-05
-1.05903917949773e-05
-9.10837503284207e-06
-1.07973475675361e-05
-3.41301178355742e-05
-2.41902277394816e-06
-4.16369979536833e-06
-8.13769357453189e-06
-3.89718849369505e-06
-6.89539328838889e-07
-3.97768119873565e-06
-2.65318016215141e-05
-1.88513432622729e-05
-2.04192832481269e-05
-1.57236546370314e-05
-1.79575647819512e-05
-8.50961060197665e-06
1.4689431891357e-06
-2.63261107303223e-05
-1.27152926779528e-05
-2.11855787257593e-05
-1.56114048077336e-05
-1.83733990368214e-05
-1.229511743731e-05
-9.96208835464388e-06
-9.76759788491457e-06
-1.81630755385683e-05
-6.23311320042416e-05
-1.80705906403998e-05
-6.60333470181341e-06
3.70962919452157e-06
-1.93061184199215e-05
-2.5061892708563e-05
-3.48349847615781e-06
-1.47315691885402e-05
-2.20798942089984e-05
-2.5519699926116e-05
-2.05306702985128e-05
-3.35113274162256e-05
-1.56456501170387e-05
-1.01010103929854e-05
-8.36077789840137e-06
-1.15393413224176e-05
-1.03896108793182e-05
3.3478954594379e-06
-4.18036844664778e-05
-1.29964347337858e-05
3.81621838379852e-06
-1.02786246972158e-05
-2.72040412847937e-05
-1.74126839604168e-05
-2.12482135953791e-05
-1.95707813045424e-05
-7.28806653116605e-06
-7.99067468471396e-06
-1.50182929817902e-05
-1.35634869471567e-05
-2.29227347652003e-05
-2.76495099057942e-05
-1.57237379065673e-05
-1.61541744618698e-05
1.78847002774156e-06
-1.45900590359194e-05
-7.84402912043472e-06
-2.10973386140071e-05
-1.78209103484888e-05
-9.32617906337213e-06
-2.80564380893029e-05
-1.26387510115903e-05
-4.61034100723645e-06
6.01889886541001e-06
1.63135316687214e-05
-2.41799582454546e-05
-3.04718641581354e-05
-1.46080355390439e-05
-1.07926269237894e-05
-2.17251688220129e-05
-4.12804561391857e-05
-1.34482191868811e-05
-4.65598776097856e-06
-1.19995715725775e-06
-4.31756683085983e-06
-1.64994185626435e-05
-1.19301091656262e-05
-1.02301700240967e-05
-6.39342631309868e-06
-1.87783230268106e-05
-2.76405618572139e-05
-1.28204474661156e-05
-3.04990833410739e-05
-1.16935144443859e-05
-1.5251861992534e-05
1.88394381239511e-06
-5.34570847216875e-06
4.73597107510115e-06
-2.38905296476325e-06
-5.89726957635978e-06
-1.57220030108678e-05
-6.16101725804836e-06
-1.16061013546838e-05
-6.9262871181103e-06
-6.9024930958739e-06
-1.09944303267753e-05
-3.02376682546243e-05
-6.08702226846938e-06
-2.56947730592534e-05
-3.06420923122411e-05
-2.28681224996712e-05
-7.37037506208252e-06
-5.88793767205642e-06
-1.72173901576398e-05
-2.17959334940922e-05
-2.73787378529567e-05
-4.60811079335353e-06
-2.9093143334615e-05
-3.20207514244606e-06
-2.47079744126504e-05
-1.19902292394229e-05
-1.15142402032304e-05
-4.07976619160761e-05
-1.74724769192279e-05
-2.71325788300132e-05
-1.07287057548743e-05
6.00965901696371e-06
-2.14304527811246e-05
-2.65158562280838e-05
-5.50694624248833e-06
-5.37076641944234e-06
-1.21508647614299e-05
-2.31377470998419e-05
-1.57423614365188e-06
-2.08346306565517e-05
-3.02728138813343e-05
-6.75994826462092e-07
-1.55563204271894e-05
-2.71644506976566e-05
-1.54704143782788e-05
-1.75759956902349e-05
-1.46512916548805e-05
-1.58804879065987e-05
-1.68987527214918e-05
-9.55251885220864e-06
-7.30547384513923e-06
6.13268785047036e-06
-1.76583108658361e-05
-2.6557298478441e-05
-1.02641307000339e-05
-2.21511877887446e-05
-9.5591905303596e-07
-2.75907606739587e-05
-1.07403857286508e-05
-1.07733413464973e-05
-6.91557985124218e-06
-3.14386244489244e-05
-1.68815079833992e-05
-1.01182280718103e-05
5.94164304391169e-06
-3.15931235943711e-05
-9.40752683754401e-06
-2.08316993231792e-05
-2.07407419988906e-05
-1.4772679156197e-05
-9.35284036074889e-06
-2.17835955771605e-06
-8.23705298030248e-06
-1.04394434839505e-06
-1.97456604849684e-05
-1.01370451585965e-05
-3.32583041736053e-05
-1.18600104335744e-05
-2.42402818197605e-05
-2.03893461726197e-05
-2.14845905580736e-05
-1.04264457418275e-05
-1.56367844572146e-05
-1.97626045127192e-05
-2.3106815745575e-05
-3.05268244402095e-05
-1.61917209480565e-05
-2.09480634614338e-05
-2.10894409416924e-05
-3.2587937650217e-05
-1.39623388858809e-05
8.09287781564554e-06
-1.15503718619091e-05
-3.2044867726262e-05
-2.56649964431946e-05
-2.48223991503205e-05
-4.43373645921775e-05
-2.49627661837543e-05
-4.89587688541066e-05
-3.20008736165342e-05
-1.93003828602538e-05
-2.47638610543829e-05
-1.16472911472829e-06
-3.89198734326107e-05
-1.86998415754152e-05
-5.72775692698628e-06
-1.97729382084491e-05
-2.79946568525272e-05
-2.19780602452269e-05
-1.68398833791813e-05
4.34724889992645e-06
-3.50909507464099e-05
-3.20892334248901e-05
-1.40061521533135e-05
-1.53437554433598e-05
-2.2840076206299e-05
-1.14235683105181e-05
-2.53300848503884e-05
-2.00644439504982e-05
-2.27413572804146e-05
-1.74979110254511e-05
-2.49289416775559e-05
-1.53098763232002e-05
-1.12968792777154e-05
-2.85223741142254e-05
-6.62512807895958e-06
-4.76448478367974e-06
-4.48716625518414e-06
-3.65876724349037e-05
-7.97973164919949e-06
-3.29206025624545e-05
-1.13705030399304e-05
-1.05757090964256e-05
-2.36462417125452e-05
-1.0093058419536e-05
-1.69535564605433e-05
-1.2371734648422e-05
2.06160333119732e-06
-1.46057022505194e-05
-1.49635105258509e-05
-2.66837379566513e-05
-1.25400277289309e-05
-1.15829446171681e-05
-2.061086179967e-05
-4.49573423266999e-06
-5.36624057487868e-06
-4.47708832409294e-06
-2.32665350824464e-05
-3.34405405803142e-05
-1.51049154219607e-05
1.09103791753399e-08
-3.15590141993632e-05
-9.02354124862048e-06
-1.72712589644716e-05
-1.7893321761618e-05
-1.13385043883456e-05
-3.0667976837213e-05
-1.73998960442307e-05
-1.16669421276202e-05
-1.2299518398099e-05
-2.0491109163095e-05
-1.14674951400263e-05
-2.67651243788601e-05
-2.09864498726259e-05
-3.51469380180248e-05
-3.45676586637318e-05
-1.76815903540576e-05
-2.60136096211113e-05
-8.81093159744708e-06
-1.96274746730286e-05
-4.06645841122175e-06
-2.12577024454774e-05
-2.73403504155992e-05
-2.1451231011036e-05
-1.270519261769e-05
-2.72969355544912e-05
-3.48385181645768e-05
-1.99575000740283e-06
-3.56247169075282e-05
-1.24674990585816e-05
-1.47301871629302e-05
-4.909734664401e-06
-1.89943813616014e-05
1.4380701847195e-06
-2.55839936766755e-05
-2.48787905810793e-05
-8.44270728546256e-06
-2.34318907207141e-05
-4.17267521151261e-05
-2.09414047832017e-05
-3.82791228375137e-05
-2.00906275849497e-05
-1.5652469007898e-05
-7.79297596435946e-06
-2.8384475139912e-05
-2.86199918694407e-05
-2.3136724880533e-05
-1.57474777345314e-05
-1.82817876305846e-05
-2.97434572993132e-05
-1.37047837813737e-05
-7.45532736185974e-06
-1.14051507013315e-05
-2.0675014216426e-05
-4.99054969819292e-06
-7.12579891317189e-06
-7.3291549579487e-06
-1.65603336698625e-05
-1.9061891861002e-05
-7.73905122164045e-06
-1.72826987725346e-05
-1.4956298414829e-05
-3.88689084525121e-05
-1.44755584838833e-05
-1.09396076044007e-05
-2.04836794089843e-05
-7.58630522818723e-06
-3.01342437862678e-05
-2.00333365670563e-05
6.01526828389832e-06
-1.02335222285705e-05
-2.17498071955495e-05
-5.50016579972751e-06
-1.68809865347091e-05
-1.00761988318577e-05
-1.13739884392989e-05
-9.19673152503387e-06
-1.52510841643589e-06
-1.38500509149511e-05
-2.39204466054763e-05
-1.1040507999272e-05
-6.05775008497363e-06
-1.06469271964356e-06
-1.08413702644306e-05
-1.21536844153407e-05
-4.77546247342328e-06
3.30972110801298e-06
-1.84898345500148e-05
-1.32031330106041e-05
-3.08019332798166e-06
-2.48024752996051e-05
-1.08357447051659e-05
-4.39097858035574e-06
-7.3424460745784e-06
-9.96946350774187e-06
-1.29577584294096e-05
-1.78389379203686e-05
1.35218445025048e-05
-2.74537065535853e-05
-1.73527373653519e-05
-3.93394820818865e-06
-5.86696256564951e-06
-2.0303378931634e-05
-2.51189323299411e-05
-3.21774892318034e-06
-2.19605923593552e-05
-2.00654954805901e-05
-1.74097682779655e-05
-2.38264064349924e-05
-1.23345243962981e-05
-1.9475291651366e-05
-1.58920740517653e-05
-2.34754437696783e-05
-2.96390075103519e-05
-4.11848175757775e-05
-4.04449266296838e-05
-2.91718331180973e-05
-2.82914578806892e-06
-2.54683168864607e-05
-1.64277213276873e-05
-2.81340427284157e-05
-6.97184582662923e-06
-3.10086683871985e-05
-6.71964892473696e-06
-2.75399085927553e-05
-1.48947692051072e-05
-1.73756333649212e-05
-3.80188898538469e-05
-2.59794771359169e-05
-1.41146003369834e-06
-1.50044660121115e-05
-3.02119676653656e-06
-1.3629944607296e-05
-1.28676020299727e-05
-1.21309195519623e-05
-1.15894047721247e-05
-2.37797785738566e-05
-4.69180268016884e-06
-3.10172275986715e-05
-1.50018322894156e-05
-1.13571086465843e-05
-2.43522549999643e-05
-1.85510003473321e-05
-1.24388038814302e-05
-3.0375209292255e-05
-1.35930091142202e-05
-1.77892050279656e-05
-8.99185179136919e-06
-1.84496306096917e-05
7.44407076720651e-06
-1.12288953821813e-05
-7.13416272662412e-07
-2.35695152656296e-05
-2.0881901017942e-05
-1.54707367780627e-05
-2.16677093237433e-05
-1.79440230000642e-05
-4.13006791980905e-05
-2.00995464307265e-05
1.87011350883202e-06
-2.92130243658233e-05
-1.51537396440171e-06
-1.58953883111274e-05
3.87680191828808e-06
-1.1685525220569e-05
-1.69688174570365e-05
-2.19026316123004e-05
-1.95045207565612e-05
-5.44059793155249e-06
-2.98647347753369e-05
-1.35870193897236e-05
-1.49141614935212e-05
-1.17317797670789e-05
-7.18651220451631e-06
-3.18856805362466e-05
2.06055254765415e-06
-5.85876060918415e-06
-1.66218854466678e-05
-1.01124473109502e-06
-1.734633418201e-05
-1.09478897159892e-06
-1.3386578819819e-05
-1.14237783872143e-05
-1.5035309536973e-05
1.41994624240979e-06
-1.91510462489933e-05
-3.35120888541927e-05
-7.04686103942498e-06
-2.67325973437646e-05
-1.41349231167796e-05
-2.02895913445753e-05
-3.21666571782791e-05
-1.65967403092107e-05
-1.05941617719326e-05
-2.25109804586201e-05
-3.58907455992817e-06
-1.6420709610059e-05
-1.15436389184136e-05
-1.53532857625728e-05
-2.34682085402458e-05
-6.02300405541298e-06
-2.72839633698341e-05
-3.0835699599536e-05
-3.17285637574563e-05
-1.64349881542869e-05
-1.76932723570062e-05
-1.30612099878834e-05
-1.66885517532878e-05
-1.58951516277048e-05
-2.72410929939876e-05
-3.30719038891223e-06
-2.47173232574191e-05
-1.41310401239753e-05
-1.16136842934116e-05
-2.23989959985827e-05
5.85800266667202e-06
-1.19554416393996e-05
-1.43414187838527e-05
-3.64908319657788e-05
-1.38246934244353e-05
-1.09843105775106e-05
-5.97684391621161e-06
-9.21904523514766e-06
-1.17673980115385e-05
-5.78040468319708e-06
-8.60179780718418e-06
-1.75620650362203e-05
6.65366168589131e-06
-1.90343603720151e-05
-1.03887554176258e-05
-7.6518618056113e-06
-5.68743830376239e-06
-1.44782255379587e-05
-2.05708426230354e-05
-1.05230837097748e-05
-3.70891906505933e-05
-1.06847390910993e-05
-1.387838331978e-05
-6.39895748387701e-06
-1.48234565104239e-05
7.50727667315413e-06
-1.33891015492243e-05
-1.64296015436625e-05
-1.73327793601299e-05
-2.7869766346291e-05
-2.70154027810402e-05
-1.03492473232713e-05
-6.01049778078317e-06
-9.90659375636005e-06
1.39485514841122e-06
-3.01353656255452e-05
-2.0139155122196e-05
-4.14627382329537e-06
-6.52403037319223e-06
-6.73538712169666e-06
-3.39536656933957e-05
-1.78487832485828e-05
-2.68191119059211e-05
-1.30642936245848e-05
-1.38234142618379e-05
-2.7717992586548e-05
-2.40851880022342e-05
-3.29724472175508e-05
1.2288048935037e-05
-2.8084964060474e-05
-2.16457463496736e-05
-2.40394594920348e-05
-2.27439059616886e-05
-3.08415940138075e-05
-1.8365870326399e-05
-1.17469618262365e-05
-1.80109030908637e-05
-1.27111556642762e-05
-1.40847250952637e-05
-1.0589321905181e-05
-2.31740290845167e-05
-3.43262099861601e-05
-2.71844163849072e-05
-1.74215252213965e-05
-3.3957512486015e-05
-2.15266220492958e-05
-1.43329691347334e-05
-1.46338021742483e-05
-3.38164264555456e-05
-1.61994268638571e-05
-3.51945114440168e-05
-1.3490344851574e-05
-2.31867948102395e-05
-2.26438062895021e-05
-1.81072912471431e-05
-6.84478918627833e-07
-2.26755782458e-05
-4.30852450712178e-05
-3.05669960760525e-05
-1.80451667895516e-05
-2.40082794827537e-05
-1.74906677551546e-05
-3.64307917951418e-05
-1.57575322025708e-05
-2.6616628670165e-05
-1.13840022833554e-05
-1.3829591605516e-05
-7.90152776694063e-07
6.01963644884066e-07
-2.39505766457565e-05
-1.83258201092055e-05
-1.18590856335607e-05
-1.72073544681222e-05
-3.21560704197176e-05
-2.73445539429197e-06
-1.11562278500715e-05
-1.37994505849226e-05
-1.22554580302319e-05
-1.60614729778832e-05
-2.15222984987002e-05
4.81959887033894e-06
-3.07411316656904e-06
-8.65269786081832e-06
-2.43210508478464e-05
-1.4696146572102e-05
-7.86589293842306e-06
-2.53844815183134e-05
-6.87167607113205e-07
-4.70847212695625e-06
-2.0565944618061e-05
-1.52499990012852e-05
-3.71191029455145e-05
1.41250923845135e-06
2.08711555210434e-06
-2.90231795229427e-05
-6.86082704928514e-07
-2.06382026449572e-05
-1.9990608480635e-05
-3.41545373324994e-06
-1.06655171995955e-05
-1.40136003699337e-05
-1.65133921787558e-05
-1.21162002421754e-05
-3.10374749310513e-05
-2.27048463553477e-05
-3.17176248259232e-05
-1.61301617394578e-05
3.16682161599166e-06
-2.84840038065985e-05
-1.76999251025101e-05
-3.72821648870434e-06
-1.57353343483729e-05
-1.79833739806548e-05
-1.5340449223579e-05
-2.50031443611813e-05
-2.68979825596479e-05
-1.6308195373821e-05
-7.38355971656105e-06
-1.98186485778434e-05
-3.13362948909598e-05
-2.82777876910115e-05
-1.25514138452994e-05
-5.91858187402898e-06
-1.61529716733794e-05
-2.3371731472209e-05
-8.69127737704884e-06
-1.91394210077621e-05
-1.31870576251189e-05
-2.84308660116623e-05
-2.76161965758656e-05
-2.74493535382265e-05
-2.62629375193388e-05
-3.29633723554221e-05
-7.63696995544388e-06
9.58138499454825e-08
-1.15194473555407e-05
-1.8679911069557e-05
-1.49866556063096e-05
-6.15227480387713e-06
-1.08186844901655e-05
-2.31829687078544e-05
-1.46366415876875e-05
-5.60166933408276e-06
-3.19737335199455e-05
-2.05799680312539e-05
-1.71979606442334e-05
-6.53526315798812e-06
1.82145177103838e-06
-3.2331216581986e-05
-7.74039841629814e-06
-1.15038924474004e-05
-2.17551774227381e-05
7.52049994026916e-06
-1.14466007969533e-05
-1.32203331446864e-05
-6.99831079972386e-06
1.09837099839625e-05
-2.09801774507391e-05
-1.79687275725417e-05
-2.66422885759129e-05
2.72121036915567e-06
-2.07209622022097e-05
-3.69961374209554e-06
-2.32914560643542e-06
-8.45633004072305e-06
2.73834360254192e-07
-6.50008885120504e-06
5.98465165178464e-06
-3.96547011461782e-06
-2.13426357791337e-05
-1.05627833186727e-06
-9.32480840325583e-06
-2.40643877213807e-05
-3.84230095809198e-06
-2.74754839557974e-05
-2.54256317911973e-05
-1.28262447383117e-05
-2.26309661607622e-05
-1.94659721045409e-06
9.89598443697875e-07
-1.21051566551489e-05
-7.26969540198495e-06
-1.47737588704026e-05
2.34084957919693e-06
-6.2693522923247e-06
-2.71582514670318e-05
-2.38145641069125e-05
-2.30503743544787e-05
-1.73438837527897e-05
-1.79780996556442e-05
-1.4586834432938e-05
-1.0832584489506e-05
-2.04067308281313e-05
-7.45626206611589e-06
-2.96719787395593e-05
-1.65983241164029e-05
-1.81459930020426e-05
-2.94597221276014e-05
-1.0729504778112e-05
-2.92804297898134e-05
-1.41368352962165e-05
-2.11650152518537e-05
-2.4135206647923e-05
-1.13782412571508e-05
-1.78338356367539e-05
-5.22365708898173e-06
-8.18942725685895e-06
-3.44634449480258e-05
-1.95666097956858e-05
-2.39965155055949e-05
-1.5042338626345e-05
-2.8982238273971e-05
-1.56758693448678e-05
-2.56559384532295e-05
-1.11597866719403e-05
-1.6600670311013e-05
-3.65554506476517e-05
-1.99373298843038e-05
3.11006311219014e-06
-3.82040774989796e-05
1.95369024175688e-06
-1.15581459963435e-05
-2.25428019392654e-05
-2.98490024860944e-05
-2.30335347729989e-05
-6.92284743883197e-06
9.14441105270463e-06
-5.45060530251026e-06
-2.50306312075134e-06
-9.25688940873506e-06
9.62221729168368e-06
-2.14765626287113e-05
-1.146666672992e-05
-2.58594049603706e-05
-2.28409162518631e-05
-3.85038130867456e-06
-1.03431010087588e-05
2.73468320427515e-06
-8.99326952934067e-07
-1.98471268462563e-05
-1.04215930196838e-05
-6.16265491867959e-07
-1.12678937639646e-06
-2.95786124437007e-05
-1.15333059786395e-05
-5.5283462473248e-06
-1.57899778085171e-05
-2.52059361005815e-05
-1.39966707934989e-05
-1.0641084380621e-05
-2.07784717442783e-05
-2.19822326688385e-05
-2.40916545131817e-05
-8.06748394473444e-06
-1.53282529815899e-05
-2.38746993018051e-05
-6.06687689552723e-06
1.85241659649941e-06
-9.7939184892087e-06
-1.34157112011406e-05
-6.55153734926015e-06
5.55040087548214e-07
-5.85295160072412e-06
-2.57813720361551e-06
-1.72798907323165e-05
-2.59727989283209e-05
-2.61565193695935e-05
-3.68539398616034e-05
-2.17879673274969e-05
-4.02178309561836e-06
-2.57462248716186e-05
-2.17076045303628e-05
-2.10792157381218e-07
-1.03475269918725e-05
-3.70447581227029e-05
-8.09536023837316e-06
-2.77040949484277e-05
-2.45817816383832e-05
-5.72571361214928e-06
-8.34162023698715e-06
-2.58721896825561e-05
-1.78469686726037e-05
-1.97259573889472e-05
-1.6479417909576e-05
-1.62295144964999e-05
-1.59854248357864e-05
-1.04884376863403e-05
-3.38466179510402e-05
-4.66201599287403e-05
-1.10035392620029e-05
-1.58344208603871e-05
-1.41201760460427e-05
-2.37445826720438e-05
9.12420911142889e-07
-1.64446564523827e-06
-1.56449876416956e-05
-1.06995425421842e-05
-2.44941983609971e-05
-9.56131775262186e-06
-1.81312575035614e-05
-1.68459046640328e-05
-3.62882300872822e-06
-1.14453734314141e-05
-9.61313929782377e-06
-1.51845738328505e-05
-2.35133836691725e-05
1.29823048570336e-05
-1.49141813778655e-05
-1.64330320193514e-05
-3.71021245717325e-06
-1.52014590264654e-05
-1.44605943269996e-05
-8.62215579898256e-06
-5.25645808769374e-06
1.1867803470971e-05
-7.99848906590519e-06
-1.29316013333232e-05
-7.94336086787586e-06
-3.07843947633767e-06
-1.06945395637723e-05
-3.11093548260022e-05
2.63056634589848e-06
-1.15272536511478e-05
-2.93744237604639e-05
-1.52897855852183e-05
-2.42899678186175e-05
-2.12468367127161e-05
-2.15327010832297e-05
-2.375698439376e-05
-1.67307286316563e-05
-1.83815801957815e-05
-1.94319001931461e-05
3.64250632209389e-06
-2.00814718053534e-05
-1.72491838561836e-05
-2.46089079903794e-05
-7.03441911418321e-06
-1.67839583369512e-05
-2.56594057516871e-05
-2.22439830295242e-05
-7.60532020962405e-06
-6.2282516653347e-06
-1.38280782423775e-06
-1.35908982981933e-05
-1.82708639734952e-05
-1.93273867218515e-05
-3.3236183461423e-05
-3.37768738157023e-05
-2.42096373601385e-05
-2.54010721197309e-05
-1.78803562469998e-05
-2.09153053858626e-05
-2.39430014078419e-05
-9.73497055393681e-06
4.8632398426443e-06
-3.23662181197833e-05
-3.51810245216281e-05
-3.0304610467261e-05
-3.76871388954745e-05
-1.70116619537087e-05
-1.17353556147404e-05
-3.11883882472927e-05
-2.58847619262304e-05
-3.38765886270644e-05
-3.28691604413572e-05
-9.8552247945827e-06
-1.8604207560202e-05
-2.03078270349693e-05
-1.19151361999539e-05
-3.40350039562241e-05
-1.57728348370898e-05
-1.79562272640753e-05
-1.55197010200117e-05
-1.80902595457898e-05
4.0227866854379e-06
-1.25148505475005e-05
-2.34117863994557e-05
-7.87119828551315e-06
-1.08430520958805e-05
-1.36772508170959e-05
-2.35958070683182e-05
-6.43301054598124e-06
-3.22029147231353e-05
-1.71551026080066e-05
-6.91996250432321e-07
-1.47416218164641e-05
-7.27755797447514e-06
-1.08559733527598e-05
-1.45699644474472e-05
-1.79135161473624e-05
-6.20353379629212e-06
-1.36754293247696e-05
-4.71485031951601e-06
3.54478822916252e-06
-9.87174952550943e-06
-2.22404901804756e-05
-1.9075903887778e-05
-1.13534166884777e-05
-1.23129928367853e-05
-1.23592261541737e-05
-4.04797077873785e-05
5.26454568826134e-06
-6.03214809046143e-06
-8.86989410142984e-06
-5.35813915330096e-06
-2.5828614926502e-06
-1.87792954988386e-05
-6.09825533342799e-06
-2.36706620706257e-05
-1.29693943986489e-05
-3.05184699438608e-05
-2.55237837284388e-05
-5.21171927533754e-06
-2.41411147655504e-05
-1.02231140804915e-05
-2.73068983328178e-05
-3.56757479248405e-06
-1.85905707886501e-05
4.0125698372749e-06
-1.22264644495822e-05
-2.41256299145436e-05
-2.3347315119743e-05
-1.06031216763115e-05
-1.38898736627735e-05
-3.2054482549995e-05
-1.81882709447486e-05
-9.38710606527915e-06
-2.6813659959208e-05
-1.5790013880901e-05
-1.96264816965465e-05
-1.33315411620251e-05
-2.2827571707374e-05
-2.42152665023999e-05
-5.46357692494011e-06
-3.13891347450925e-05
-1.99212458377015e-05
-1.26187316980068e-05
-3.06274546243299e-05
-1.11153351214649e-05
-2.62647166904496e-05
-2.29854834667355e-05
-3.05692236309297e-05
-1.86292384372023e-05
3.24085721022493e-06
-2.20218632168702e-05
-3.10603680861007e-05
-1.76142928428365e-05
-1.83854830267604e-05
-1.81097416061073e-05
-1.6931609492516e-05
-1.62807589095835e-05
-7.02870029933821e-06
-1.91764113934365e-05
-2.17870282485583e-05
-2.21422096088944e-05
2.64551611114977e-06
-1.45734958075231e-05
-1.94046235148604e-05
-2.32730301528606e-05
-1.19830353375421e-05
-9.07299095559776e-06
-1.64879347982554e-05
-3.93617065999155e-05
-2.75811667289391e-05
-7.79875062954789e-06
-6.32475452001525e-06
-2.36062786353049e-05
-8.23817000155446e-06
-2.77950454746713e-05
-2.36188760634533e-05
-1.55255316661733e-05
-2.31554794307147e-07
-1.42185122707189e-05
3.97290051907064e-06
1.95399220483476e-06
-1.83035648674899e-05
-2.09601750124867e-05
-5.20538167351831e-06
-3.50128651064721e-06
-1.01931515084825e-05
-1.41849708495345e-05
3.85419481583922e-06
-1.94035790777603e-05
-1.28826570194495e-05
-4.69721499084463e-06
-1.22007722407724e-05
-1.54224348322679e-05
-2.89225696188901e-06
-2.73088794882075e-05
-2.75126713842632e-06
-2.51446805615711e-05
-8.26006948256674e-06
-4.12068048046251e-06
-1.38723986107107e-05
-8.19039288146772e-06
-1.60280127548809e-05
-9.66351937268922e-06
-3.32044141246882e-05
-1.23423755464657e-05
-1.86282284495856e-05
-1.89610298242673e-05
-1.83902344238026e-05
-3.91735472595653e-05
-7.94364906658907e-06
-2.28584304339571e-05
-1.17789414013439e-05
-1.83819140506525e-05
-3.16748423841949e-05
-1.19295589677726e-05
-1.24177978066305e-05
-1.59449461828e-05
-1.31441079851408e-05
-3.25163297407471e-05
-7.49345552356067e-06
-2.82601756244527e-05
-1.82725718017911e-05
-1.64575863486735e-05
-2.2773970882625e-05
-2.37778203461736e-05
-1.51548788157091e-05
-1.38900119200279e-05
-1.11489363875238e-05
-1.11646873714404e-05
-2.83181849862597e-05
-4.06917246769967e-06
-2.59013043895408e-05
-3.01985713170427e-05
-2.41246535504609e-05
-1.41408502766738e-05
-2.0254521099395e-05
-1.52391193857681e-05
-1.15420998689385e-05
-1.86243601331251e-05
-2.98576855229351e-06
-2.12063110999124e-05
-2.39098290095057e-05
4.27605824575595e-06
-1.70571956366905e-05
-1.05873159901001e-05
-4.01729469549764e-05
-1.92599497117389e-05
-1.22609096726879e-05
-3.01738133479461e-05
-5.02787700989652e-06
-8.24084744317846e-06
-5.29537544632085e-06
-1.82258158977608e-05
-2.26033670445597e-05
-1.53801362615771e-05
6.16112569618689e-06
-2.34431974432312e-05
-6.41531358201987e-06
-1.37218546961354e-05
-7.18373946566501e-06
-6.30970253159388e-06
-8.73455582811359e-06
-1.48717050440353e-05
-1.10372737910527e-05
-2.07355526979081e-05
-1.91615066806365e-06
-1.74229423274908e-05
1.59046124461255e-06
-7.81392267205352e-06
-2.20255948533922e-05
8.87537766040138e-06
-7.74790948985455e-06
-7.7309175226413e-06
-2.66233759265332e-05
-1.58181968197673e-05
-2.14977603180619e-05
7.65788528289005e-06
-6.69391962898676e-06
7.20791162377947e-06
-1.88748023773721e-05
-2.45999374878503e-05
-2.6802569979191e-05
-9.02986831499746e-06
-1.41255609147689e-05
-2.56185820846075e-05
-1.19731183372886e-05
-1.15301976275866e-05
-2.64905894586115e-05
-1.97068849533686e-05
-2.50677087827126e-05
-1.17412297828424e-05
-2.23455090531692e-05
-2.2580053139712e-05
-6.23207727353643e-06
-7.74146770934886e-07
-3.49734604303397e-05
-2.09720991051884e-05
-1.59070444181299e-05
-3.20577401130989e-05
-2.85164358179185e-05
-1.31104594728232e-05
-1.99234819554835e-05
-1.86006810726523e-05
-2.50310204457494e-05
-1.4464378538614e-05
-1.59369560529379e-05
-3.00398032632151e-05
-2.72301054936247e-05
1.00144880099331e-05
-1.22969130570622e-05
-2.28453603627178e-05
-2.49705476220758e-05
-1.40893572634656e-05
-2.07059455887033e-05
-1.77941998063784e-05
-1.92325562247132e-05
-6.41970325231804e-06
-1.07407226718007e-05
-2.83819714614674e-05
-3.02174665065798e-05
-1.36049961478687e-05
-1.59489285248002e-05
-2.64777096759435e-05
-4.52853368262437e-06
-2.74295695569487e-05
-2.19149797695814e-05
-3.09301760798336e-05
-2.00163634507095e-05
-2.72305256841572e-05
-2.39459135880204e-05
-7.27159695241429e-06
3.81070298108099e-07
2.69353549870505e-06
-7.79012356225208e-06
-2.14512351524406e-05
-2.58867021780057e-05
5.18735918892856e-07
7.36023570389386e-06
-1.59203856078675e-06
-1.53923797586678e-05
3.47221044477702e-06
-1.3666261812525e-05
1.1071347350087e-05
-2.83816481892233e-05
-1.68227833504915e-05
-8.00369105229622e-06
5.62920604749304e-07
-2.08985302889465e-05
-2.65415136706616e-05
-1.74996419884029e-05
-3.29375319064044e-05
-3.38916707320951e-05
-2.51063927781489e-05
-1.64505241294326e-05
1.19515439362666e-05
-5.88042884991612e-06
-3.22997361428224e-05
-1.85675593593859e-05
-2.82006116868591e-05
1.48633738047147e-06
-1.35982936602773e-05
-2.30259101839104e-05
-2.62410886666471e-05
-3.11322804165019e-05
-2.60485602531892e-05
-6.47121361150918e-06
-2.71941863781881e-05
-2.52671099814593e-05
-1.42026826412215e-05
-2.89955439105045e-05
-3.091349817319e-05
-2.57241677520777e-05
-3.58813523461996e-05
-1.3098755803342e-05
-2.99518966130978e-05
-1.44131143128574e-05
-1.42637316826709e-05
-3.00198887610551e-05
-3.04487710019014e-05
-9.81690189099481e-06
-1.38799375463929e-05
-3.38905081827995e-06
-1.25895613930988e-05
-1.29778691244342e-05
-6.62697336921658e-06
-2.05028708044442e-05
-6.59253930286137e-06
-1.11646010699717e-05
-2.5412169048512e-05
-3.62583907687768e-05
-2.94382350064772e-05
-5.34985086125638e-06
-3.68697489314746e-06
-3.03651525576028e-05
-7.94789635407447e-06
-3.10510893679525e-05
-1.31730684163219e-05
-1.10292679534899e-05
-5.00555986377907e-05
-1.59333662243545e-05
-8.09245397043102e-06
-1.82419435198099e-05
-2.28211153239605e-05
-2.23409346606085e-05
-8.45411144887231e-06
-1.89598678100638e-05
-1.7359927453551e-05
-2.7118781836171e-06
-1.31892603607547e-05
-3.49985355720749e-05
-1.72370666059117e-05
-6.7193490835155e-06
9.89081241370978e-06
-1.71844331311745e-05
-1.12954713282764e-05
-2.41956401767567e-06
-1.04962830879952e-06
5.52868750845595e-06
-2.16644741265286e-05
-9.67242893552131e-06
-2.59210425881964e-05
-9.56767932959766e-06
-1.99078682831596e-05
-1.77679269186285e-05
-1.10183299983791e-05
-6.64678551700661e-06
-2.27584030290786e-05
-1.72453686188983e-05
-5.15531704307788e-06
-3.02475983235966e-06
-1.14471630117746e-05
-2.509063764832e-05
-1.90696427445229e-05
-2.68752920020558e-05
-9.51860697322531e-06
-1.02849949453752e-05
-2.19842979319535e-05
-2.9110551608654e-05
-3.62315497871057e-05
-2.50821631644865e-05
-3.37078582787555e-05
-9.96525459527334e-06
-4.83162771486443e-06
-1.76762701409668e-05
1.32168332581989e-05
-1.09785445695164e-05
-1.86376521417828e-05
2.50391080972309e-06
-1.71947245807821e-05
-2.28996590674277e-05
-2.03932645331364e-05
-2.45310107699127e-05
-2.82988404656807e-05
-2.2227245977059e-05
-3.2980357401515e-05
-2.17657498711718e-05
-2.91675264673755e-05
-1.24734473472509e-05
-1.65508864534919e-05
-1.98337161377454e-05
-2.7635625642955e-05
-6.43375800294207e-06
-1.37038131907975e-05
-1.51936783859292e-05
-5.67409483779661e-06
-2.37562000708498e-05
-4.28023380390176e-05
-2.19258392637311e-05
-2.66112022142477e-05
-1.3706412015369e-05
-1.77187639471765e-05
-2.12358562837319e-05
-2.29976020951859e-05
-1.23994219529998e-05
-3.74158759488055e-05
-2.25136688723924e-05
-2.89484636364192e-05
-2.03311600122845e-05
-2.06200170352664e-05
-3.41211619172373e-05
-2.61209301551066e-05
-1.8808286127632e-05
-2.14863452212744e-05
-2.77318966989048e-05
-2.67498752652782e-05
-1.62721003313663e-05
-4.50910110808582e-06
-1.15465956635704e-05
-2.10517686575283e-05
-6.73402927781684e-06
-1.97472254395193e-05
-1.89861717594303e-05
-1.0349377700158e-05
-7.76277591260316e-06
-7.30818396570518e-06
-3.04726821918022e-07
-1.68905529636402e-05
-2.04029299829815e-06
-1.42520615609436e-05
-2.23345278696192e-05
-4.22823494881735e-06
-1.66945650100159e-05
-2.72421556225492e-06
-5.99161580265031e-06
-8.03657483415285e-06
-4.30054837001115e-06
-1.31994670871298e-05
-1.24843202863442e-05
2.61473971733878e-06
1.8168409571964e-05
-6.92555244586121e-06
-8.42450733641489e-06
-2.83953400795077e-05
-2.04884406354305e-05
-1.4058807555474e-05
-1.60384456031008e-05
-2.17400954262276e-05
-1.96612661758117e-05
1.23583300671064e-06
-1.90741902190887e-05
-1.56097983085158e-05
-2.35458435524129e-05
-8.63282340729835e-06
-2.68157825242612e-05
-3.02239933593136e-05
-1.61553541794804e-05
-1.31075088420708e-05
-2.33189371052075e-05
5.72701015175911e-06
1.35058053289395e-06
-1.25138994411138e-05
-2.21988530976598e-05
-1.08508932143532e-05
-1.93212300872018e-05
-3.78189606716817e-06
-4.66159368463138e-05
-2.6627356336578e-05
-2.53301896666215e-05
-3.08337113939495e-05
-3.30338157274031e-05
-2.95217794571452e-05
-2.81360658447497e-05
-6.55142731568995e-06
-2.95704228487859e-05
7.09263003687502e-06
-1.36378800769203e-05
-3.43968140011684e-05
-2.19257472877769e-05
-2.66549845191334e-05
-1.78663718189554e-05
-1.62396059153589e-05
-3.18359474413528e-05
-2.74055664566683e-05
-3.00629852792688e-05
-6.94783794437003e-06
-1.90508805765552e-05
-2.30199724964649e-05
-1.09795623737731e-05
-2.36624496780997e-05
-4.90843657655946e-06
-1.88099938477505e-05
-1.731693049378e-05
-2.22543105852595e-05
-3.26671339358923e-07
-2.86953651336318e-05
-1.58011465981047e-05
-1.74570000591454e-05
-1.26323503914245e-06
-8.4549666050263e-06
-1.66787038517993e-05
-9.14171144760801e-06
-2.75851331414268e-05
-1.33479254214248e-05
-1.22681062976444e-05
-2.29957199119349e-05
-1.70819292816287e-05
-2.03431549390723e-05
-1.58952015934833e-05
-2.45669330096247e-06
-1.24834776350859e-05
-2.55277658024285e-05
-8.70204471661266e-06
-1.75756000892975e-05
-1.0621956941589e-05
5.70954193548351e-08
-3.18770237438451e-06
-2.24841671704702e-06
-1.01299322090324e-05
1.05937809979911e-05
-1.94816844659629e-06
-1.07837687368209e-05
-2.37028256936542e-05
-2.25541207921517e-05
-2.59435112362565e-05
-1.40540182432428e-05
-1.80252696717717e-05
-1.62483324192213e-05
-6.84970717962313e-06
-1.17244931995718e-05
-1.21737976651683e-05
1.40056025159213e-07
9.82222309065557e-07
-2.80751255511856e-05
-1.72502060487705e-05
-2.04251536619135e-05
-2.6834233160877e-05
5.0927409264583e-06
-2.88072380697791e-05
1.59719646440437e-06
7.84729114780885e-06
-1.23639156628684e-06
-1.18320880372671e-05
-1.17683810166481e-05
-2.75296071617722e-05
-1.22883648117677e-05
-1.48534380113304e-05
-8.66365527719206e-06
-1.77675461308596e-05
-2.75518634753645e-05
-1.56474117081664e-05
-2.11366342952104e-05
-2.26325283049209e-05
-1.96853026351177e-05
-1.76137860055179e-05
-3.35922168241447e-05
-3.50637514267694e-05
-2.28686733491731e-05
-2.58633335674258e-05
-1.86904570065797e-05
-2.40965159819744e-05
-3.11899641977223e-05
-1.35573478081449e-05
-2.02236123514713e-06
-3.4535044394918e-05
-1.36782184300329e-05
-4.04007926641018e-05
-1.52153706861899e-05
-1.39596407310288e-05
-3.42143840275143e-05
-1.3511825230796e-05
-3.68856419279438e-05
-1.30428676391476e-05
-2.26627230113625e-05
-1.29508666937966e-05
5.10606186837504e-06
-1.04904522664012e-05
-1.73444503194329e-05
-1.47113535514525e-05
-1.48706254011564e-05
-1.99755925821127e-05
-1.31845338090658e-05
-2.68719338929951e-05
-1.31715728124941e-05
-2.90345132939909e-05
3.23174361890622e-06
-2.41017124395422e-05
-1.01213675152441e-05
3.27980705357865e-07
-3.74571314900495e-05
-6.80936193273574e-06
-2.19041870555356e-05
-8.89273693184131e-06
-2.16963582923561e-05
-1.49655598393791e-05
-1.53066376510473e-05
5.38738948916988e-06
-1.31322876146329e-05
-1.99058142973302e-05
-2.21810648282662e-06
-1.38855021738764e-05
-8.84477094702157e-06
-8.9751875771921e-06
-2.29578855631567e-05
-3.14427838608237e-05
-1.21893670659501e-05
-9.81635643975438e-06
-2.48938237117496e-05
-3.26139949756555e-05
-2.81506481366568e-05
-2.25389919470719e-05
-2.9757985928449e-05
-2.33008102485488e-05
-1.5693666652286e-05
-8.37572834050289e-06
-8.19026790225987e-06
-1.06867852924733e-05
-4.64444511348623e-06
-1.77049476318058e-05
-9.37494313450831e-06
-3.11007849630547e-06
-1.76230419630212e-05
-3.15222684047757e-05
-1.04898935378232e-05
-3.55831574296362e-06
-2.5426445351046e-05
-2.4792357215899e-05
-2.17482107830831e-05
-2.08164146236532e-05
-1.1878229315649e-06
-2.37443647364267e-06
-2.68128016561411e-05
-3.58745228959445e-05
-2.60368069346066e-05
-1.91479611567306e-05
-3.28216356222586e-05
-3.638931869289e-06
-2.08667426960356e-05
-2.82389690688378e-05
-3.68150221992615e-05
-1.84500654184787e-05
-1.78522200311292e-05
-1.83976818198609e-05
-1.59568283396836e-05
-2.86756535301052e-05
-3.1203724149873e-07
-3.00861630521601e-06
-4.83281449541863e-05
-2.56342604041368e-08
-1.77744374785058e-05
-7.47520881666813e-06
-6.54625879834994e-06
-5.33532117621135e-06
-1.21561918832756e-05
5.29967214789069e-06
-1.36444949970954e-05
5.8563156641882e-06
2.81645778725155e-06
-1.18039269717238e-05
-4.55442453606112e-06
-2.75068011670856e-05
-3.48304287416974e-05
-1.66972897032157e-05
-2.100909634682e-05
-1.57754022316953e-05
-1.71481963538352e-05
8.20433686283033e-06
-5.19176871531953e-06
-1.48531558932073e-05
-2.01495953949132e-05
-2.29869859262705e-06
4.90822165008986e-07
-1.29141659958648e-05
-2.72794582153568e-05
1.02808529474657e-05
-1.73824030403112e-06
-1.31614239782819e-05
-1.80061876783334e-05
-1.11211867691961e-05
-1.34378026334363e-05
-2.37925207093818e-05
-9.9167578355374e-06
-2.50811764831804e-05
-1.82447917572809e-05
-2.92960768030816e-05
-1.4037654893207e-05
1.55353709059217e-06
-2.15185525779355e-05
-1.50799980232237e-05
-2.8217977853248e-05
-4.0267355891474e-06
-6.7054206376944e-06
-2.23834013259961e-05
-4.17756529219347e-06
-1.28602477563409e-05
-6.23980449232231e-06
-3.02525438805986e-05
-8.6483023216159e-06
-3.03333132285113e-05
-2.20263492823881e-05
-5.65632584228261e-06
-2.96179415257273e-05
-2.29391360422875e-05
-1.76101705035487e-05
-2.87022654911631e-05
-3.0019192922413e-05
-1.10783401865214e-05
-9.00346188635375e-06
-7.07714656045366e-06
-1.92570901290211e-05
-2.10182390843738e-05
-2.1514882511557e-05
-1.8523625197243e-05
-2.62200280225127e-05
-2.93245490983986e-05
-3.3043672299803e-06
-1.92592475656931e-05
-1.24501432535429e-05
-2.68154418512571e-05
-2.35978577362327e-05
-2.04081152162545e-05
-3.39647755672727e-05
-2.27577504209932e-05
-3.62118262470285e-05
-2.45245331937527e-05
-1.58285975027967e-05
-1.80995390091134e-05
-1.48598511033924e-05
-5.47883058583601e-06
-2.74702669888766e-05
1.15100702140606e-05
2.29403089920886e-06
-2.52876505260152e-05
-1.97806080405614e-05
-2.33773444199216e-05
-1.01456343084612e-05
-1.47960495732846e-05
-1.51620578504068e-05
-1.55191516586814e-05
-1.13328169687959e-05
-1.974608452102e-05
7.7421649533179e-06
-2.22490535777738e-05
-8.45562193323201e-06
-7.90390201020078e-06
-1.4962695380073e-05
-1.41080265734595e-05
-9.97198315347934e-06
-2.19016829307392e-05
-8.65169776445503e-06
-4.46726788479233e-06
-3.36543615162639e-06
-1.61016463539633e-05
-1.90736359554856e-05
-7.91949705253594e-06
-1.08630575694109e-05
-1.08568680295442e-05
-4.66856068244748e-06
-9.82205506983695e-06
1.56390323025828e-06
3.84587167808163e-06
-2.09892506240097e-05
9.69728863312928e-06
-1.66298495117683e-05
-5.43351065648095e-06
-1.82524767333848e-05
3.02694182434809e-06
-3.9557336586619e-06
-9.01159699069537e-06
-9.43121702882937e-06
-7.63724388639213e-06
1.43036793613098e-06
-3.57724057155676e-05
-4.00547149011478e-05
-1.24824781436575e-05
-3.08860035679187e-05
-2.86947064283644e-05
3.06348604006338e-06
-2.2020508114676e-05
-2.11378619328888e-05
-4.76979020240071e-07
-3.39023170505116e-05
-5.42629756726795e-06
9.35012934746075e-07
-1.55084754399829e-05
-1.62923543122005e-05
-3.76177258837929e-05
-1.17959552377707e-05
-4.48953652538499e-06
-3.21501403904608e-05
-1.59911680917164e-05
-7.48866427803305e-06
-2.06235464726814e-05
-1.01818770579495e-05
-1.4564117447566e-05
-1.18525521378259e-05
-2.83956780557263e-05
-2.61364882673324e-05
-3.54223842852303e-05
-1.86639810770771e-05
-2.77079821397123e-05
-2.44746648636388e-05
-2.52038006731095e-05
-1.43660482617301e-05
-3.01778254309661e-05
-1.6820223539659e-05
-2.29572089625236e-05
-1.41091360645605e-05
-1.27881555586211e-05
-1.30675505198397e-05
-1.74546045892139e-06
-2.31808468547237e-05
-1.66000842456558e-05
-1.48413284982399e-05
-1.20293186811701e-05
1.52402575214025e-06
-1.18685847457318e-05
-2.6996983682704e-05
-2.53953913752379e-05
-1.58385468132305e-05
-8.54663979900299e-06
6.60220061319113e-06
-1.03073891690391e-05
-1.53579134761763e-05
5.85193461896727e-06
2.54082065251712e-06
-8.83524056624873e-06
-9.01760637792415e-06
-3.75972325604248e-06
-1.36958589972515e-05
-3.54822561033098e-06
-2.32892222307544e-05
-2.89671013644681e-05
-1.34808956031558e-05
-6.63440820975626e-06
-2.39270491890147e-05
-1.9457783866352e-05
-7.78064837545107e-06
-1.83720008268305e-05
-2.60625736424878e-05
9.59246078872367e-06
-1.53791623849741e-05
-2.15168228051984e-05
4.28724859756297e-07
-8.49918474235927e-06
-2.04350064213975e-05
2.79429235907394e-06
-1.83071654571358e-05
-5.67777071004419e-07
-6.22856072640237e-06
-1.66650428473236e-05
-1.50322203890793e-05
-7.0979707672759e-06
-1.41360557683251e-05
-3.56097105233065e-05
-1.93673803639525e-05
-2.42043529118189e-05
-3.11141222459531e-05
-1.44978783719485e-05
-1.11137877206213e-05
-5.31896740239385e-06
1.4324582461393e-06
-1.3919795742997e-05
-1.35484470236977e-05
-1.37599976134487e-05
-1.55698969886075e-05
-1.05907711677042e-05
-1.51808423502808e-05
-2.15615197489933e-05
-1.61244950137124e-05
-2.35452813603038e-05
-3.9538633915563e-05
-8.01780370784573e-06
-6.3883166872357e-06
-3.69637636130709e-05
-5.39800068814515e-06
-2.09363838937069e-05
-2.40905980292866e-05
-2.64292638032461e-05
-5.93139159695126e-06
-2.24234130914825e-05
-1.61827495310532e-05
-2.90686827308952e-05
-2.28947144264372e-05
-2.4371466696943e-05
-1.00441789388223e-05
-1.85495298548547e-05
-1.65735627674381e-05
-2.21169042415764e-05
-1.24600847881162e-06
-1.38008066190003e-05
-6.74429777117872e-06
-1.5786398425489e-05
-1.66493733485587e-05
-8.35196135694814e-06
-1.76950280038962e-05
-6.00233338205437e-06
-1.56151436297115e-05
-2.57013492303171e-06
-8.90949192879981e-06
-2.39881086194993e-05
-2.09333369680439e-05
-1.3124602951091e-05
-1.68401466413597e-05
-1.08645312895732e-05
-1.1112968582807e-05
-2.82464995171521e-06
-7.62415516887478e-06
-6.34103814473079e-06
-5.7851582568296e-06
3.12478340523762e-06
-3.78433861061725e-06
-2.21847891686403e-05
-1.20504926017723e-05
3.30126505064037e-06
-2.08655825771509e-05
-1.0708364593503e-05
-4.63282493904347e-06
-8.5492799598229e-07
-1.16919749399104e-05
-2.39189639521795e-05
-1.91814997608344e-05
-9.96548615402998e-06
-1.69748907361184e-05
-2.01034454580685e-05
2.64922422777715e-06
-1.15591119136987e-05
-1.12673459780863e-05
-2.17618367117189e-05
-1.65046989897038e-05
-2.75677338510099e-05
5.38775614182072e-06
-4.74675122564524e-05
-1.76402725349671e-05
-6.70578304907154e-06
-1.65233970521167e-05
-9.98501331318933e-06
-1.26777732366106e-05
-1.72799726153841e-05
-3.14534496715688e-05
-8.3719598657424e-06
-7.98855180119633e-06
-1.47073043793568e-05
-9.83857113425311e-07
-2.46740421299706e-05
-1.58384692155453e-05
-1.94531905932743e-05
-1.77295736521188e-05
-2.79422214525598e-05
-1.87418109295655e-05
-2.9691766354139e-05
-9.08473941277451e-06
-2.17559018224379e-05
-2.32459069702043e-05
-2.23523581846856e-05
-1.85631210382574e-05
-7.64055499377984e-06
-2.10568750088573e-05
-2.30323707310843e-05
-1.8169823879517e-05
-5.4994087981444e-06
-2.19286071469794e-05
-2.71666795972295e-05
-2.85873458227485e-06
-3.45050469385872e-05
-1.40481634550337e-05
-8.7860735585323e-06
-2.39480946227219e-05
-1.58671498119384e-05
-6.73315080501637e-06
-1.11893292128462e-05
-1.86326815214787e-05
-2.3522426348375e-05
-1.98515337775231e-05
-2.12623675779921e-05
-8.87080221620465e-06
1.15634075899979e-06
-1.2096184816353e-05
-2.44067047871783e-05
-3.56064770799147e-05
-3.41732545509872e-05
-1.28626196188312e-05
-1.78317812185073e-05
-6.48344880013248e-07
-1.34348370479264e-05
-1.86324954678948e-05
-6.20506608933105e-06
-8.10691543306295e-06
-2.35499969235167e-05
-2.10060077951763e-05
-1.72561388050628e-05
-9.44710981832829e-06
-6.68310064352064e-06
-9.40012620888264e-06
-9.60575466103604e-06
-1.10835996284141e-05
-8.93073361145089e-06
-5.33243316476515e-06
-8.83353348397291e-06
-2.70497814523121e-05
-2.00668486332772e-05
-4.0390280671544e-06
-1.27224136646391e-05
-3.02341026058107e-05
-1.2227466803981e-05
-2.86320721012042e-05
-2.60740596533939e-05
-8.13072030265108e-06
-1.05544962533692e-05
-8.73821379550774e-06
-9.75714260072601e-06
7.47190683753696e-06
-1.58059015624214e-05
-1.59038925143786e-05
4.38199116847438e-06
3.33400477848244e-06
-2.18913467315941e-05
-2.19709672491612e-05
-4.44908226596261e-05
-3.98944708358286e-05
-4.62144621182753e-06
-2.19839413493225e-05
2.45806198060057e-06
-1.01731007867617e-05
-3.43787847571366e-05
-8.28732815133536e-06
-1.54137777945452e-05
-1.26411973719576e-05
-1.70043783254473e-05
-1.65852601422646e-05
-1.88332388135518e-05
-4.802527676183e-05
-1.43834376875744e-05
-2.15750477555545e-05
-2.76863126867989e-05
-1.81381306197518e-05
-3.09495094033045e-05
3.41416360608858e-07
-2.78120943636042e-05
1.29136963750056e-06
-4.83101422795829e-06
-3.25658153321385e-05
-3.61043778182037e-05
-1.69568704918632e-06
-2.80973933871953e-05
-2.30242213222165e-05
-1.49935827204283e-05
-2.83149536556762e-05
-1.88573676440341e-05
-2.22054698255977e-05
-1.01985128345101e-05
-2.46222611744779e-05
-3.40261135034859e-05
-6.16827505262482e-06
-1.18602808784604e-05
-2.80352084766934e-05
-1.32714896474827e-05
-2.41878664772972e-05
-2.50203783265689e-05
-1.37223507965228e-05
-1.35111107134547e-06
-2.40816822515725e-05
-5.49426059367308e-06
-2.25019958296493e-05
-5.90436935987301e-06
-2.62802095049517e-05
-2.43208942375268e-05
-1.78803593715073e-05
-2.26680477667661e-05
-3.88212627701345e-06
-1.13640900169089e-05
-8.02669297102613e-06
-1.7686700566436e-05
7.99157414364836e-06
-2.59989574745673e-05
-1.66734430897027e-05
-2.24709111593841e-05
-1.62983338421175e-06
-3.10190394694814e-06
-3.32730401830715e-07
-1.55097881575437e-05
-1.98161435518542e-05
-2.19578593378917e-05
-3.2554006722325e-05
-9.49033691509983e-06
3.71087143599317e-06
1.17038016795427e-05
-1.08735167040232e-05
-8.93297625852569e-06
-2.56542676023884e-05
-1.8427621569161e-05
-9.27553969795388e-06
-9.86329645778429e-06
-1.87880726687096e-05
-2.67855677851128e-05
-3.21706256146338e-05
-8.09017421062465e-06
-4.36518661325049e-06
-1.94106075835772e-05
-2.1908070850134e-05
-1.04427170514005e-05
-2.38440971686254e-05
-2.14597943904075e-05
-1.2130058516887e-05
-1.63782428802979e-05
-1.45704811935154e-05
-1.71668658568178e-05
-2.40770765505907e-05
-1.40893141045388e-05
-5.71249048449471e-06
-1.13357412528183e-05
-2.14623714678253e-05
-8.03333090400818e-06
-1.81693290305697e-05
-3.161990344801e-05
-2.34728539582404e-05
-2.40643156300656e-05
-1.29674550867468e-05
-8.36825756995726e-06
-1.9624532970944e-05
-2.11750961331519e-05
-2.955053798813e-05
-1.78619029069149e-05
-2.51272047810478e-05
-2.73635608129086e-05
-1.97648485245877e-05
-2.29725189136748e-05
-2.64135798330242e-05
-1.37295005991662e-05
-5.47220062299213e-06
-1.54971795659784e-06
-4.86969739647623e-06
-1.901395148995e-05
-2.83799701316152e-05
-7.43004346024551e-06
-1.68251745708654e-05
-2.04384555458968e-05
-2.2712617818446e-05
-1.90210884140772e-05
-1.82444855106856e-05
-1.6481568234592e-05
-2.66564420309041e-06
-1.25470203016258e-05
-2.45797788168602e-05
-3.39372903285961e-05
-2.39646547428603e-05
-1.96601292679648e-05
-1.75388469655857e-05
-1.82203293075563e-05
-1.08804039657905e-05
-2.49055782903748e-05
-2.74653522568099e-06
-1.41355031003165e-05
-1.76274612163972e-05
-2.1964513620859e-05
-2.09557492185396e-06
-1.46297547683441e-05
-1.154481824604e-05
-3.33105457715389e-05
-5.62740153762803e-06
-1.65348724679608e-05
9.8047843412435e-07
-2.61632642370286e-05
7.48965504513238e-06
-2.0553047902143e-05
-1.02951865315023e-05
-1.9745600886496e-05
-2.22639935159462e-05
-1.9194365227438e-05
-7.53765588121557e-06
-1.19281690401705e-05
-1.44304380957633e-05
-2.11460873669552e-05
-4.33579479232991e-05
-7.60157935983676e-06
-2.20491306846451e-05
-1.11432944259662e-05
-1.05855086016117e-05
-2.74742989914058e-05
-1.42127665053943e-05
-1.63093870896487e-05
-2.03584028259109e-05
-3.15611872631485e-05
-4.25894427776419e-06
-1.96160550417142e-05
-3.89889783730462e-05
-1.35233731763018e-05
-2.51446155410445e-05
-2.44557069698261e-05
-6.28623193996692e-06
-2.53155844109777e-05
-2.03620167411834e-05
-7.85104625249484e-06
-2.30358649097154e-05
-2.33926828794234e-05
-2.06887193783178e-05
-2.94741418003125e-05
-1.229654594423e-05
-1.76207626788517e-05
-2.18994796928043e-05
-1.6196672049451e-05
-7.57379094579873e-06
-2.78385145757732e-05
-1.65461714865233e-05
-1.58278480170898e-05
-1.29669954524461e-05
-2.79234163531488e-05
-2.83910630962495e-05
-1.15971609122245e-05
-1.91699261826261e-05
-5.87741323956473e-06
-1.56341446357186e-05
-5.64583151922628e-08
-2.17960138283968e-05
-1.30002187929926e-05
-2.53662677272272e-05
-2.4072329903485e-05
-1.59501490269639e-05
-7.07348143768433e-06
-1.42692062413851e-05
-2.40799021271633e-05
-1.81067770099322e-05
-3.13547618331662e-06
-1.82342817290342e-05
-9.0778214434675e-06
-2.65372276122976e-06
-1.37976461464908e-05
-7.34497718143598e-06
-2.66912443220226e-05
-1.4882399595011e-05
-1.09160748270201e-05
-1.39203808871828e-05
-3.84659137503766e-05
-1.62280420276657e-05
-2.72804603387881e-06
-1.03470328560738e-05
-3.31644210712533e-06
-1.63084138341091e-05
2.10795997038833e-07
-1.61702661045953e-05
-1.16781717442533e-05
-1.05959738992352e-05
-2.21207784914952e-05
-1.83707247869748e-06
-1.35270641098483e-05
-2.2783243818235e-05
-1.34755896416942e-05
-5.23022336177849e-06
-6.3651324974015e-06
-2.019484783243e-05
1.32225972716686e-06
-1.77250562278497e-05
-1.71427898524757e-05
-6.80582362772933e-06
-2.95970330379136e-05
-2.65234052593068e-05
-7.37338128986894e-06
-2.81686689454196e-06
-7.27778698481598e-06
-1.40650150584976e-05
-1.08855901442127e-05
-1.5375751908541e-05
-1.66687403441015e-05
-2.59392933105834e-05
-1.77150666668677e-05
-4.51542257891974e-06
-2.1757188173085e-05
-3.72441215960014e-05
-2.88370088044784e-05
-3.91544478144333e-05
-2.38596673401799e-05
-1.40248114169307e-06
-2.75077476755962e-05
-3.47859605860372e-05
-1.63974078334977e-06
-8.64472605561592e-06
-9.0341608778574e-06
-1.79185962253419e-05
-4.60361815749902e-06
-1.5777015693247e-05
-3.87218009423325e-05
1.44465522674303e-06
-1.04726690238541e-05
-1.19759555095276e-05
-1.53022049258677e-05
-2.48433540289491e-05
-2.10804791104525e-05
-2.57686599899912e-05
-1.43884756126649e-05
-2.81017400939502e-05
-2.56515766021448e-05
-3.32763960032646e-06
-7.76917719602251e-06
1.23474553847309e-05
-1.92257471424411e-05
-2.17963085652773e-05
-3.34314043839507e-06
-1.88180065576787e-05
-2.76512962733607e-05
-2.39642422571011e-05
-5.46800996988463e-06
-3.62907852498604e-05
-5.88329798572615e-06
-1.11567124128213e-05
-2.18417778306712e-05
-2.21003448151307e-05
-8.71189498054496e-06
9.76408465915307e-06
-1.35990826554026e-05
-1.20525707488194e-05
-1.27340284915962e-05
-1.53514554476268e-05
-2.90670830929194e-05
-2.25491340368324e-05
-2.6586431270154e-06
-1.49473018328412e-05
-6.22304358478095e-06
-7.36726700827607e-06
-1.5590516897795e-05
-1.53163351454801e-05
3.42451193309063e-06
-2.59508775700432e-05
-1.04288118595742e-05
-2.31306769203943e-05
1.15060440705194e-06
-7.93011113394057e-06
-2.68247848208185e-05
-2.30180300848033e-05
-1.14281072868258e-05
-2.20018422776008e-05
-1.29446693244069e-05
-2.59353282212538e-05
-5.91680935326167e-06
-7.44284395830955e-06
-2.0243192430877e-05
5.80378428924388e-07
-2.97171309761949e-06
-3.41356656021721e-06
-8.86287912988292e-06
-2.57135336648633e-05
1.40153601084325e-05
-2.49252315147052e-05
-1.17387818784536e-05
-3.04104088657939e-06
-1.28503697865254e-05
-2.12169017552935e-05
-2.54579751524786e-05
-2.96669773052054e-05
-1.52545910622054e-05
-3.09926119297456e-05
-1.03303916268181e-05
-4.14236404333432e-05
-3.99610316173659e-05
-1.87303162056625e-05
-1.21622036988841e-05
-1.69358184981968e-05
-1.37650456475789e-05
-1.62001607566466e-05
-1.30476161848794e-05
-3.26304673267737e-05
-1.50979207896713e-05
-1.95562807851885e-05
-7.27979126113352e-06
-3.28728673853315e-05
-2.07544510815415e-05
-2.96372936450162e-05
-3.42451272041813e-05
-4.34654138601591e-05
-2.85424386010117e-05
-1.53393480162605e-05
-1.03945448951954e-05
-7.82886761393234e-06
-1.89231536982233e-05
-2.98758750352527e-05
-1.9082089594462e-05
-1.8965380153398e-05
-1.2573082324692e-05
-4.64041900520099e-06
-8.48016208377525e-06
-9.93212869992477e-06
-1.92015064243029e-05
-2.09999158988122e-05
-1.80236073472433e-05
4.05305677629402e-07
-8.93662665567365e-06
-1.34577059258194e-05
1.69213666320081e-06
-1.99482814369911e-06
-2.37744379241153e-05
2.57236033451631e-06
-2.4474683895035e-05
-2.4222559363422e-05
-2.03638970182973e-05
-1.90618607555858e-05
-1.22565736173084e-05
-7.9082968944926e-06
-4.02730761474311e-05
-1.55084818987961e-05
-4.79412334906543e-06
-2.53104807508282e-05
-1.79820432469411e-05
-7.32750359475743e-06
-6.6391625580444e-06
-8.85041078546725e-06
-2.01084028100271e-05
-2.13703532453345e-05
2.5212899398587e-06
-1.53522990247803e-05
-1.77633556660698e-05
-1.34789729428003e-05
6.77056045232049e-07
-4.68869274442099e-06
-2.92440716884435e-05
-3.18036942614887e-05
-7.95898079623612e-06
-8.92840958026991e-06
-2.45468563220713e-05
-9.81194663953142e-07
-1.09709329390932e-06
-1.04639160173416e-05
1.83372258979352e-06
-1.76175079331007e-05
-4.0950925908794e-05
-2.39679279345038e-05
-3.80024859225728e-05
-2.47071145620682e-05
-9.99693660678428e-06
-3.66122113614127e-05
-3.89777803768331e-05
-2.77591719458804e-05
-2.16790762897841e-05
-1.68822486628314e-05
-1.27426523479634e-05
-1.30652622398258e-05
-2.11203748689528e-05
-9.28184815452073e-06
-7.19932768720339e-06
-1.51789627660082e-05
-1.35764078059916e-05
-3.328025510478e-05
-2.70592892278436e-05
-1.75362342966487e-05
-1.69377067977862e-05
-1.65418876218749e-05
-1.06361187484103e-05
-1.23626998583295e-05
-1.39053382931649e-05
-1.90310661021995e-05
-2.33508829293909e-05
-1.68917914039913e-05
-2.77972032959933e-05
-2.18375120405495e-05
-2.1230861350297e-05
-1.20994323328207e-05
-2.19397774393333e-06
-1.89777723068365e-05
-1.05414823863994e-05
-2.52400676705315e-05
-1.9992526075467e-05
-2.75328469021324e-05
-2.37384484640488e-05
-1.29079438179064e-05
5.74358262955919e-06
-1.81889587414926e-05
-2.86751178902705e-06
-6.57402873649087e-06
-2.01442481470944e-05
-1.57491433422851e-05
-2.59658623840566e-05
-1.47121451876241e-05
-9.96320447147149e-06
-1.41820118987769e-05
-9.52888460924516e-06
-1.829584855415e-05
-1.74312014870395e-05
-1.88683705951085e-05
9.44946768502038e-07
-1.5930470870516e-05
-7.89468163026062e-06
-2.50263392140861e-05
-3.16855698697548e-05
-3.15539931376001e-05
-1.46030799384105e-05
-2.06367568940916e-05
-1.834919704627e-05
-5.04640369096294e-06
-7.86878233827726e-06
1.12965056022272e-05
-6.20357659590015e-06
-3.5566417626067e-06
-9.55713788841582e-06
3.90769088869035e-08
-1.92661510853693e-05
-3.64567056560664e-05
-1.42709859322697e-05
-3.21928080879906e-05
-2.50013272944329e-05
-3.01862893516344e-05
-4.96556269920888e-06
-1.69267831660647e-05
-8.650522954886e-06
-1.82299543384391e-05
-2.10806097374414e-06
-2.42318838273143e-05
-3.48993789304028e-05
-2.43079540943193e-05
-2.725631097646e-05
-2.30898408925232e-05
-1.08036103372842e-05
-2.19448940158721e-05
-2.17461919114733e-05
-2.63011476143781e-05
-3.09195649031224e-05
-3.52364551504515e-05
-1.39520275091856e-05
-1.9221931966947e-05
1.07317082302495e-06
-2.2816525393955e-05
-2.6859764898927e-05
-2.48050073418316e-05
-2.03927421102509e-05
-2.17748853227303e-05
-4.32812360663591e-06
-1.70510923249017e-05
-2.59247260225425e-05
-2.38653824261961e-05
-2.13219357142192e-05
-6.55658154414826e-06
-2.34251131081636e-05
-3.01726815019721e-05
-2.32540841626462e-05
-8.33313690787531e-06
-1.68770394301662e-05
-1.87722892225573e-05
-8.71621609496585e-06
-3.12953967714038e-05
-1.44638326972016e-05
-2.11690938923038e-05
-1.74637004913488e-05
-1.73457600600864e-05
-2.66885678667879e-05
-3.00743442049025e-05
-9.78218229283673e-06
2.58422356606531e-06
-8.50558715634183e-06
-2.26283243574622e-05
3.78940465469531e-06
-8.55479376009546e-06
-1.13007945538002e-05
-5.665317857469e-06
-2.85034974891242e-05
-1.29180512692262e-05
-3.08189235051305e-05
-1.82880719023882e-05
-8.52541186010665e-06
-1.71067011159914e-05
-3.72761154077504e-06
-1.52883984088046e-05
-1.19327581433957e-05
-2.56180104462304e-05
-1.162318515869e-05
-1.15862842703906e-05
-7.31345927947124e-06
-2.54875177248114e-05
-3.93532818026563e-06
6.81604553160699e-06
-2.09464029784821e-05
-1.52405179354699e-05
-2.03940011449939e-05
-1.40159580772562e-06
-9.32756577833526e-06
-1.74215945863511e-05
-3.65783234514156e-05
-1.99020800490873e-05
-2.91124643558693e-05
3.30136489249526e-06
-3.0825987279072e-05
-1.57328734003059e-05
-1.18191968132422e-05
-1.01338683737566e-05
-1.99278509306854e-05
-2.7008840352982e-05
-2.07291419033722e-05
-3.91751016122364e-06
-2.81126419616268e-05
-2.77092319282643e-05
-3.66618074993783e-05
-3.5577116791265e-05
-2.04218512623244e-05
-6.84751353194806e-06
-2.09346179049499e-05
7.22182764444808e-06
-2.87063215829071e-05
-2.9205058628291e-05
-2.74685713845007e-05
-2.11054771926421e-05
-2.61567704990714e-05
-2.56102189154016e-05
-1.71265968479717e-05
-1.43318825894506e-05
-3.57016509427554e-05
-2.87955967745924e-05
-1.76469778143809e-05
-5.00978375212517e-06
-1.63973473013578e-05
-3.8545055420415e-06
-1.17833655604662e-05
-2.52628365363682e-05
-2.13841595412888e-05
-2.65138301204593e-05
-1.21956822481473e-05
-6.28204964459146e-06
-1.01495347606586e-05
-5.18187643034838e-06
-1.95226285713175e-05
-2.27371565266246e-05
-1.11544228280281e-05
-2.87910324079735e-05
-2.54588899468031e-05
-1.53533452825042e-05
-1.9994832276741e-05
-2.10972642297243e-05
-2.27675644212919e-05
-7.03345926797021e-06
-1.78312852981585e-05
-1.85148430054855e-05
-1.30484096819782e-05
-9.79583160509571e-06
-1.53466100099031e-05
-6.68436802062733e-06
-2.24170802224604e-05
-3.58941038563588e-06
-1.86147534972858e-05
-7.10590777782946e-06
-1.35061875079118e-05
9.54751937206259e-06
-3.6691456411357e-05
-2.11435398711916e-05
-1.58540998191725e-06
-6.43566585960254e-06
-9.81538175910282e-06
-1.30160641529466e-05
-2.939907220961e-05
-1.31335926546471e-05
-1.98308559159751e-05
-8.86221038080755e-06
-8.75639462552791e-06
-1.41482811239397e-05
-8.17750225792243e-06
-5.43486228576083e-06
-1.99612129485496e-05
-1.19595753845864e-05
-2.87879909535513e-05
-2.88360631440467e-05
-2.32137908903066e-05
-2.0262344811739e-05
-1.69894236990027e-05
-1.62478256629279e-05
-1.39595566797065e-05
-1.70902109322268e-05
-1.48840888967755e-05
-1.03627292609461e-05
-5.66521926726236e-06
-8.71564681041928e-06
-2.85883845186768e-07
-6.89135403596118e-06
-1.56501448703661e-05
-1.90989362659596e-05
-1.4636388494981e-05
-2.7916694351626e-05
-1.78962760883934e-05
-2.31471869556463e-05
-3.28797678596302e-05
-4.62146139926744e-05
-1.48993973267743e-05
-2.21976434071408e-05
-3.73067824392803e-05
-1.73544460102551e-05
5.78383509528739e-06
-7.96895431569861e-06
-1.77548451196998e-05
-1.81665893260906e-05
-8.47117953128282e-06
-1.82328411566942e-05
-2.09792360505318e-05
-3.61453645120105e-05
-1.07034356857569e-05
-1.86498090700006e-05
-1.21112678236633e-05
-1.45616419577381e-05
-3.02675068888307e-05
-1.34293099792492e-05
-3.03360692700773e-05
-1.26852705708749e-05
-9.67856015973508e-06
-1.60038037687557e-05
-2.05653169696068e-05
-9.62043191498236e-06
-1.95422549478088e-05
-2.68543693131922e-05
-8.3387954437568e-06
-2.23342082216289e-05
8.94621285674788e-06
-2.53687027217923e-05
-9.89760727725514e-06
-1.77878828524347e-05
-3.2366977194095e-06
1.12812686235029e-05
-3.94197160781315e-06
-2.13694066385898e-05
-1.15864918191442e-05
-1.95900564004069e-05
-5.03879251953818e-06
-6.42670345605414e-06
-3.01514869399179e-05
-5.17656680618989e-06
-1.2370891580281e-05
-1.63679580118093e-05
-1.82969522746802e-05
-2.58976866617527e-05
-3.35978722572426e-05
-7.5130204256663e-06
-3.44392464943127e-07
-2.82988716397667e-05
-1.01912122499324e-05
-3.62609117589869e-06
-2.15812465471037e-05
-2.94041239085112e-05
-3.92952355450139e-06
-1.27197940303992e-05
-2.62285613491584e-05
-2.61904437299136e-05
-3.2363416940777e-05
-1.01934866946607e-05
-2.89822716692714e-05
-1.86916717714765e-05
-1.49883154406607e-05
-2.16992148710226e-05
-2.85037529472363e-06
-1.4075017774459e-05
-3.56284329802382e-06
-2.43539037914733e-05
-1.3002364501827e-05
-2.97042137284627e-05
-1.1186675685886e-05
-1.70197734222077e-05
-8.46523303617799e-06
-1.35918623333322e-05
-2.51515292887769e-05
-6.63359118543131e-06
-1.14119526543835e-05
-8.84649651964294e-06
-2.27597008569584e-05
-2.89224935666275e-05
-3.84229036018014e-05
-8.92078765101958e-06
-1.42459279430885e-05
-2.08694293438307e-05
-3.90680974449055e-06
-2.05595136379582e-05
-1.10249369716951e-05
-1.23250738654263e-05
-2.37472782854702e-05
-4.10717409317731e-05
-2.07864546819282e-05
-2.58101881355119e-06
-3.91662920171058e-05
-2.75406992894368e-05
-2.15288430129517e-05
-5.45437569645006e-06
-2.19259889799269e-05
-5.76103965361226e-06
-2.8723791428055e-05
-5.08192877826736e-06
-1.11252576980305e-05
-2.04854868156316e-05
-1.91701990057555e-05
-1.74474618564677e-05
-8.56587500818193e-06
-1.15244558836887e-05
-1.73639550025217e-05
-1.47609657254088e-05
-1.77948955892931e-05
-1.02550260451265e-05
-2.13580499077457e-06
-4.43704633131636e-06
-5.87903144915753e-06
9.01163987262803e-06
-1.52551292692404e-05
-2.80916833914775e-05
-3.73415544533559e-06
-7.46494093824088e-06
-1.05983385302868e-05
2.04588727541176e-06
-7.38978375094333e-06
-1.48027566277488e-05
-1.86135264778154e-05
-3.08376386364003e-05
-1.6792433386395e-05
-9.40042733583088e-06
-1.62124326112531e-05
-2.47794165465399e-05
-2.51961878376292e-05
-1.55664802016607e-06
-2.7203370331418e-05
-1.3496878715105e-05
-1.933557047856e-05
-1.87954516705149e-05
2.24792026249364e-06
-1.49162638797609e-05
-1.37980209265536e-05
-2.30662641931576e-05
-1.64129853418453e-05
-1.08343754281953e-05
-2.73358332567003e-05
-8.80483074333972e-06
-5.45621900179954e-06
-6.11461052808778e-06
-1.36208060674079e-05
-6.03678274609581e-06
-8.07974099101015e-06
-4.08338919466654e-05
-1.4526963324339e-05
-1.82968815328663e-05
-3.97123632017316e-05
-3.63597055703571e-05
3.39804989654117e-06
-8.67262939028822e-06
6.52543225705563e-07
-2.58265335498184e-05
-2.71578864613557e-05
-7.49859412875028e-06
-2.88715967408798e-05
-2.45358119490719e-05
-2.89253128987403e-05
-3.36050163288948e-05
-1.67289114947247e-05
-3.04659630408968e-05
-2.30790740583347e-05
-3.27664710838842e-05
-1.69418822744099e-05
-1.88697390859776e-05
-1.38661025408966e-05
-2.34891734607298e-05
-2.95247816477015e-05
-3.5191983225897e-05
-2.56058877188076e-05
-7.64037507074288e-06
-3.07842605738411e-05
-3.56201264903296e-06
1.08985375026183e-06
8.70274729834258e-07
-2.54383204573447e-05
-3.95680624022484e-06
-8.3980555507545e-06
-7.87381216682533e-06
-3.31348166403376e-05
-1.99709052907852e-05
-1.83410845417008e-05
-5.34144876467709e-06
-2.87813469276794e-05
-8.43582517297984e-06
-1.79057608214915e-05
-2.39262204246379e-05
1.70528128717558e-06
2.24797858498961e-06
-8.60216131644064e-06
-1.42462553316466e-05
-7.39441723539081e-06
4.71279440332329e-06
-2.78848236990561e-05
-1.66814433241784e-05
9.9843895959618e-08
-1.12176795319265e-05
-1.6851599440841e-05
8.85350132047004e-06
-1.53793488461053e-05
-2.28136197721581e-05
-2.04254270921034e-05
-1.54282345998744e-06
-1.30032310854496e-05
-5.12064930924606e-06
6.06698005533301e-06
-4.78011674142963e-06
-1.82921845103697e-05
1.8919693466337e-07
-1.29117947414152e-05
-3.21723911179537e-05
-2.48952978457258e-05
-1.21122128307546e-05
4.0377179138339e-06
-1.04710899754022e-06
-1.30553170437663e-05
-1.02910840449654e-05
-2.0833640146647e-05
-3.27327180445138e-06
-8.74049145441571e-06
-3.02249960562436e-05
6.3918151937107e-06
-2.68931257617253e-05
-2.93713714440278e-05
-1.03544869005197e-05
-3.02911432896068e-05
-9.57722160697509e-06
-1.84506701114816e-05
-2.7192391515107e-05
-2.17095931784838e-05
-3.42467312539746e-05
-1.69494751445941e-05
-2.59347416563514e-05
-3.17224630523651e-05
-3.79488738226872e-05
-2.49928681315466e-05
1.0185414493606e-06
-4.17004748931804e-06
-1.11701631979792e-05
-1.94938689001151e-05
-7.23620156755222e-06
-3.11663542907771e-05
-1.16094250066588e-05
-3.05076125111124e-05
-1.10165730153201e-05
-1.69364783850957e-05
-2.04865701020962e-05
-2.82582524610423e-06
-3.07984059938536e-06
-7.04079306084942e-06
-3.39206981607004e-05
2.1655861856906e-06
-1.01914076587329e-05
-2.31233875184382e-05
-6.94369995507362e-06
-2.44815941268323e-05
-5.45868290975488e-06
-2.86927373721673e-05
-1.47970168540351e-05
-1.00301126679044e-05
-2.57186617284988e-05
-5.93543315614687e-06
-6.29556412776018e-06
-2.03860822579592e-05
-1.2465067505258e-05
-1.60526527271414e-05
-2.59323240009775e-05
2.30252537186909e-06
-6.75840920196179e-06
-1.13794668422978e-05
-2.35184607254054e-05
-2.95038398715078e-06
-5.7407607384853e-06
-1.47298853029571e-06
-1.79808988855942e-05
-9.38958089548049e-06
-1.70331636123557e-05
-1.20284915897333e-06
-2.24747106714141e-05
-1.94614331873907e-05
-1.1491886390054e-05
1.37006279870942e-06
-2.75323307109212e-06
-2.4698379504766e-05
-2.79986893663711e-05
-1.64286206519778e-05
-1.42779769942519e-05
-1.00933993752991e-05
-2.73834534514761e-05
-1.82836658642606e-05
-3.17792815976555e-05
2.76657048769014e-06
-2.82076209938823e-06
-7.26699579896706e-06
-2.15380302038157e-05
-9.44793763326319e-06
-1.62326370803191e-05
-2.02462385426519e-05
-3.51384503132054e-05
-8.58074256933904e-06
-2.80286174320079e-05
-5.18362411831228e-06
-9.68498031617174e-06
-2.19106110621244e-05
-2.84878962812465e-05
-3.20156020137649e-05
-6.09220385681871e-06
-3.66055783799536e-05
-5.60074923040914e-06
-1.03680390500012e-05
-2.42858152601909e-05
-1.99767831381498e-05
-3.71066753073395e-06
-3.79713520459634e-05
-1.61415301983213e-05
-1.29003809240958e-05
-2.16302091977589e-05
-1.97752667681634e-05
-3.53301404419674e-05
-1.51149003226246e-05
-1.42119949694747e-05
-2.98626743198145e-05
-1.59705557675111e-05
-1.76465725313529e-05
-1.91353458985147e-05
-1.99975663842777e-05
-1.11986923256968e-05
-3.14715719165423e-05
-5.18416828292018e-05
-4.06986737846553e-05
-2.07431495371301e-05
-3.80659002814092e-05
-6.18411513136693e-06
-1.84206267714543e-05
-2.3812672761827e-05
-3.61856735670661e-05
-1.09925074969998e-05
-2.43446905886702e-05
-6.03309340771419e-06
-1.94552644113351e-05
-7.66039003510172e-06
-1.96998937119321e-05
-1.46502382395974e-05
-3.18468053482968e-05
-9.71952917985764e-06
-1.16840838653332e-05
-3.06383389193312e-05
-2.22444348524569e-05
-1.9734530572521e-05
-2.23509462854064e-05
-7.89126353876697e-06
-4.8590726652703e-06
-2.27734000195415e-05
-2.32927282312105e-05
-1.60847905909853e-05
-3.16454268281586e-05
-5.50719073554442e-06
-1.18264527682363e-05
8.61762138779798e-07
-1.42356485504492e-05
9.21927879787959e-06
-2.51344393114337e-05
-1.15288211761184e-05
-1.10281754870583e-05
-1.68167775414193e-05
-2.15258839449027e-05
6.79211431206885e-06
-6.72847939393794e-06
-6.11311295245101e-06
-2.51227857131397e-05
-6.66682129459414e-06
3.46590786251995e-06
-2.02612624873444e-05
-1.78934814128929e-05
-2.98125158766852e-05
-1.23539621578074e-05
-6.26322281124438e-06
3.76136495859379e-06
-2.34671494740248e-05
-3.41044376952099e-06
-1.66022388794013e-05
-2.53057818728735e-05
-2.27602177966156e-05
3.51767274540538e-06
-1.97011548371315e-05
-1.31699660529531e-05
-1.9956968678527e-05
-3.20518191354555e-05
-2.1239680969997e-05
-1.07222698671162e-05
5.40424152326468e-06
-1.43086769351654e-05
-7.82632194536111e-06
-1.08111661541684e-05
-2.71815780269424e-05
-1.71814265655558e-05
-2.22230628660254e-05
-1.87167025917276e-05
-2.0270762480996e-05
-2.48975537366482e-05
-1.24095346829863e-05
-1.00104929731903e-05
-1.11209685459201e-05
-1.7952640247618e-05
-2.48804806652761e-05
-3.45142312659382e-05
-3.25281063573801e-05
-2.9174315878343e-05
-1.29973807454611e-05
-2.77097326456778e-05
-2.94352901414236e-05
7.28761056073902e-07
-1.99186731559079e-05
-2.03191589143337e-05
-4.37162565581129e-05
-3.45990237009318e-05
-1.98770205111194e-05
-1.34846021366065e-05
-4.6706600846526e-06
-1.22962124033716e-05
-2.30875633086049e-05
-9.36255732382427e-06
-3.55965768402508e-05
-2.13813225194156e-05
-2.77170561628088e-06
-6.18998791864324e-06
-3.01180336935553e-07
-1.26440368826584e-05
1.90871055008314e-06
-8.48661925037825e-07
-4.92544088765298e-06
-1.35470183346152e-05
3.82909827551188e-06
-2.38933887308104e-05
-1.90221640784531e-05
-1.24666137030528e-05
-7.95653511870786e-06
-7.45163835881444e-06
-1.91594096298182e-06
-1.43903762579111e-05
-1.65734600932346e-05
-1.81458166629654e-05
-1.35141459341493e-05
-8.60766333540334e-06
-3.34076063840437e-05
-1.50858833462794e-05
-2.97568461364612e-05
-1.40981836679671e-05
-7.25333681228968e-06
-2.68228680743777e-05
-1.46631848583411e-05
-1.55399342813674e-05
-2.23147397116639e-05
-1.34329644225826e-05
-3.09813547864419e-05
-8.5157889176377e-06
2.87896215744929e-06
-3.56917289612718e-05
-7.09642425860606e-06
-1.41622964136318e-05
-3.41258507110823e-05
-1.04270218717194e-05
-3.7084930253724e-05
-3.66732827161239e-05
-3.63207518913337e-06
-3.43663024309921e-05
-1.00203212025108e-05
-2.14115112306626e-05
-1.09497328086207e-05
-2.87682343451649e-05
-2.40874231391306e-05
-9.91082407086016e-06
-2.18824610930978e-05
-9.98973411902285e-06
-2.37320931959889e-05
-1.92696131447964e-05
-1.41568071426416e-05
-2.07460977321405e-05
-2.09524064692084e-05
-6.45732931938616e-06
-3.63892378078323e-05
-2.11008776159616e-05
-2.57169994483026e-05
-2.94211958966114e-05
-4.56091996998015e-06
-1.31552473747985e-05
-1.00681867927317e-05
-1.72427998774087e-05
-1.54922880861063e-05
-2.42270886234216e-06
-4.13392050892758e-06
-2.68117150820888e-05
-1.52591470225474e-05
-2.213324400765e-05
-7.6716946740704e-06
5.11146522063996e-06
4.13240091910908e-06
-1.07892641206306e-05
-2.12404999513658e-05
-9.76538332796641e-06
-9.26146937872474e-06
-1.85910691246716e-05
-2.54858077716418e-05
-2.16756714881876e-05
-1.65983845950268e-05
-1.06666617469816e-05
-2.2451810462534e-05
-7.65625871995187e-06
6.22124850725222e-07
-1.05272370034261e-05
-1.39119831819976e-05
-1.2975676222383e-05
-6.78117437484831e-06
-1.80515789144337e-05
-1.08437088697171e-05
-1.04199751232162e-05
9.68146074898129e-06
-3.30462488584931e-06
9.1044646843957e-06
-8.75183598450214e-06
-3.15335738475841e-05
-6.49803383064374e-06
-1.60629983403056e-05
-3.14492369415545e-05
-1.76193374057593e-05
7.41353132451715e-08
-1.40432617266762e-05
-1.47306412408793e-05
-1.98085676081051e-05
-5.32463413971826e-06
-1.43288740476845e-06
-6.26673411646591e-06
-1.1392556077158e-05
2.44635883032531e-06
-2.95463212972933e-05
-5.87031195346265e-06
-1.66487321778046e-05
-1.25302859758169e-05
-2.19123044235206e-05
-1.95972174703094e-05
-8.49670395776438e-06
-2.514595293854e-05
-1.98050574858944e-05
-1.3693110145999e-05
-2.01676417177555e-05
-1.82549641683442e-05
-7.32307889022127e-06
-1.95376833497673e-05
-4.19230884076063e-06
-1.086430623321e-05
-1.79587913727284e-05
-7.68877443819018e-06
-4.48848340121739e-05
-1.67589344323841e-05
-3.49811881294538e-05
-1.01914182580934e-05
-3.62900978222649e-05
-2.52461969439228e-05
-3.29671536958608e-05
-3.42635656341234e-05
-2.61307226074821e-05
-2.56917483377385e-05
-2.20389138172598e-05
-2.50917167957676e-05
-4.44144691503946e-05
-1.75936477238393e-05
-3.41463962151217e-05
-2.77503933022066e-05
-1.63512905768828e-05
-2.89564727567301e-05
-3.47507511367995e-05
-1.65880110554115e-05
-2.80950564316499e-05
-2.85699485915053e-05
-2.00519877647222e-05
-9.42150555732118e-06
-2.52898946611883e-05
-1.08981833145153e-05
-4.10550115737979e-05
-1.97157213165284e-05
-1.53891159889084e-05
-1.29400243895983e-05
-2.22347606093473e-05
-4.19357457237831e-05
-3.57356258074138e-06
-9.59996961597375e-06
-1.5944058017729e-05
-2.04321905017999e-05
-8.32774454869127e-06
-2.26605778119707e-05
-8.31905821788212e-06
-3.94416443687043e-06
-7.06769885932266e-06
-3.4013836229682e-06
-2.17084129106284e-05
-5.80717948693797e-06
-2.72474732870511e-05
-1.63121064986337e-05
-1.11034194905562e-05
-1.75865574787687e-05
-1.65928669206966e-05
-5.69970975943354e-06
1.24137858663565e-06
-1.43765362286238e-05
-2.91427140747705e-05
-4.2384734172277e-05
-2.30291016764581e-06
4.85877362256388e-06
-1.73067708908168e-05
-1.17898477536767e-05
-2.11318829350009e-05
-1.64616395541878e-05
-2.49391481973742e-05
-2.94917856877129e-05
-2.45888742218013e-05
-1.3921324867294e-05
-2.43266806913985e-05
-3.29618980445557e-05
-3.77765268143476e-06
-1.82528584239628e-05
-1.65389236625361e-05
-2.51038512717736e-05
-1.73668890051192e-05
-1.90900976403918e-06
-3.9172255316551e-05
-3.08646414075399e-05
-1.32942596221904e-05
-1.37427080618128e-05
-3.77528954902542e-05
-1.56187056982183e-05
-3.55818962071043e-05
-1.95969505425117e-05
-4.79226259520305e-06
-4.6625897158399e-05
-1.95178428570547e-05
-3.48485298167662e-05
-2.58612755396557e-05
-2.25439335738369e-05
-1.67158712944225e-05
-1.01487522403178e-05
-3.19556793987068e-05
-2.58566085450758e-05
-2.09789074244437e-05
-2.38306065415449e-05
-5.29860304033386e-07
-2.52992780060972e-05
-1.07252668212353e-05
-8.71161534724833e-06
-1.34730327608255e-05
-3.31225145934463e-05
-1.91005656024508e-05
-2.88736737866888e-05
-3.37161119110161e-05
-2.16627951578689e-05
-1.77591937622752e-05
-1.1868455712661e-05
-1.91722592834947e-05
-3.4085412488733e-05
-9.94585877553014e-06
-1.01584209962497e-05
-2.49662986700438e-05
-1.96618080934568e-05
-2.31918147239841e-05
-3.81279607232409e-05
6.03011186694231e-06
-1.79433579433018e-05
-1.68287059510688e-05
-5.18079082793156e-06
-1.08910116480448e-05
-2.15172614144628e-05
-1.38028413009152e-05
-7.52289671452805e-06
1.56216296523601e-06
-1.6811603110937e-05
-3.78014882692424e-06
1.47706316178262e-06
-8.70319674788857e-06
-2.3702823447259e-05
-5.56538698771394e-06
-1.82864214938246e-05
-3.79132466596028e-06
-1.77122746028359e-05
-1.54651353700456e-05
-9.46236225438074e-06
-1.61569808005568e-05
-1.53539677769943e-05
-1.71214470641253e-05
-2.83662346810047e-05
-5.16452168384661e-06
-2.34141666667521e-05
-2.68406974972569e-05
-7.10409118117435e-06
-3.41171163845855e-05
-8.76609367842129e-06
-1.63837462859855e-05
-2.70824137794598e-05
-2.29182610587393e-05
-5.7848294262045e-06
-2.64309173057223e-05
-1.6597463878976e-05
-1.18168778885294e-05
-2.66043056204229e-05
-1.45000613927509e-05
6.02757079635111e-07
-1.27985881491036e-05
-1.83024598850911e-05
-1.4253947814375e-05
-3.33759744346981e-05
-2.51617316713616e-05
-2.94955558144046e-05
-2.14314854392936e-05
-1.7105784987353e-05
-2.36637095600126e-05
-2.83656913795839e-05
-1.45255950040727e-05
-1.80353830524594e-05
-1.04741840754649e-05
-3.16537043018831e-05
-2.80425313380911e-05
-1.72165353025034e-05
-1.25963133810518e-05
-1.91702360792239e-05
-4.05038547725785e-06
-1.09397065557402e-06
-3.05118099489253e-05
-2.65091091373349e-05
-3.59566639776411e-05
-6.61369013638271e-06
-2.45262509592392e-05
-2.01581977019957e-05
-2.96330288854276e-05
-1.82603390789502e-05
-1.8757541481605e-05
-8.36946191123585e-06
-2.32944408135818e-05
-8.86310509220676e-06
-2.61843050589242e-05
-4.81818698146087e-06
-1.4243807882716e-05
-6.26467950133433e-06
-2.43554092673767e-06
-1.35176277247331e-05
-2.65376550945946e-05
-3.51379436465746e-05
-8.87287305755209e-06
-9.03453034774643e-06
-2.01535011939754e-05
-3.77492777727878e-06
1.45949184986198e-05
1.95715589679417e-06
7.55585082474831e-06
-1.39738367031036e-05
-3.11422953615114e-06
2.71976447675773e-06
-1.96439852043574e-05
-3.22537003949405e-06
-1.39696253720328e-05
-2.58231575481672e-05
-1.13472626957928e-05
-7.32687346669521e-06
-1.3067684636117e-06
-6.63451914522016e-06
-3.89641590754403e-06
-2.1470285369706e-06
-2.80194357343253e-05
-1.5601305985066e-05
-2.40489259353868e-05
-2.7648219909964e-05
1.48177419680152e-06
-2.76005788965899e-05
-1.2678570473548e-05
-2.87975584189202e-05
-2.97621540756947e-05
-8.00430937342993e-06
-2.17517582022617e-05
-2.66052312203274e-05
-7.69217826062316e-06
-8.56041864580725e-06
-4.2913597606659e-06
-1.40640192298806e-05
-2.01459847115083e-05
-2.10321970101776e-05
-1.86012896535493e-05
-2.96564972331443e-06
-4.46679352822334e-06
-1.28436921475345e-05
-2.43257548422739e-06
5.88202513683236e-06
-1.99981929431223e-05
-1.46077134034749e-05
-4.23275424274859e-05
-2.9177093147204e-05
-1.04388154174509e-05
-2.31816088925963e-05
-2.58152913588257e-05
-2.61592201261377e-05
-1.57488367960265e-05
-1.05603530940545e-05
-1.68720646409902e-05
-2.32914183557503e-05
-1.78914173899969e-05
-1.68141899879592e-05
-1.73473373954913e-05
-2.1715376270899e-05
-1.42014392157645e-05
-2.03726262718913e-05
-1.46536308540281e-05
-4.14416861640639e-06
-2.51572943254934e-05
-2.55853834934603e-05
-2.17462550920131e-05
1.04162482919872e-05
-2.42276379514463e-05
-1.80598692213962e-05
-9.20967266429535e-06
-2.31495322547128e-05
-1.70032996871774e-05
-1.85634345597051e-05
-5.36676336409049e-06
-3.83433467874746e-05
3.81792379524946e-06
-1.48529441452189e-05
-1.04600664262109e-05
-1.81381514683577e-05
-1.39617969530661e-05
-1.59134041906788e-05
-1.50858206960752e-05
-5.74522909905578e-06
-1.60352531983249e-05
-3.08976049529656e-05
-4.13169904326539e-06
-1.22602154789216e-05
6.15376337971885e-06
-8.03821326750504e-06
-2.72809263711003e-05
-2.01634255696562e-05
-2.31338171241913e-05
-1.97327261864307e-05
-3.03889741260698e-05
-6.19777130772853e-06
-2.02607352918873e-06
-1.1000323538165e-05
-2.02679088573402e-05
6.01207279657363e-06
-2.18573443028753e-05
-1.09800855588285e-05
-9.2305091072983e-06
-4.01773568010646e-05
-9.63455935473139e-06
-5.94926657002536e-06
-3.23750762797139e-05
-1.00071576979065e-05
-1.74277566458145e-05
-1.57552796393865e-05
-2.86131748937785e-05
-1.79938360166868e-05
-1.83167200220572e-05
-2.40066637083355e-05
-9.70703732489828e-06
-7.87245562990939e-06
-1.83773070268902e-05
-4.47994324290258e-06
-9.37261184219996e-06
-2.2296277191189e-05
-2.28105378842235e-05
-1.44509626638091e-05
-2.14280531077586e-05
-2.45563187410579e-05
-1.83423653366917e-05
-2.85659421511989e-05
-2.44553911275049e-05
-2.46345690872263e-05
-1.17404165843151e-05
-2.72694581940838e-05
-2.65001721217345e-05
-3.44862103156628e-05
-2.28441213481836e-05
-1.29213110866517e-05
2.84194233407936e-06
-1.6397829772853e-05
-1.00111989632076e-05
-2.45788298954937e-05
-2.01751350271571e-05
-1.91631897791591e-05
-1.67045326101867e-05
-1.32334816739564e-05
2.12847359036306e-06
-3.83173872144195e-05
-2.88936053861366e-05
-2.05293731220123e-05
-1.79875868950633e-05
-1.58972079532441e-05
-3.48712240984096e-05
-6.17772546362973e-06
-1.05275126550314e-05
-3.49732700651045e-05
-1.94022784919121e-05
-3.26136552146165e-05
-2.96016577496258e-05
-1.40571997874623e-05
-2.27162025252287e-05
-7.8699100173267e-06
-2.09979821435856e-05
-3.41276155190172e-05
-8.47714602039171e-06
-1.66288962219915e-05
-5.36263649033649e-06
2.76461074070682e-06
-2.53728947293085e-05
-9.75018851374067e-07
-2.58355628058759e-05
-7.32118130727441e-06
-9.95788174625598e-06
-2.62863664540439e-05
-2.18136964145742e-05
-1.51483956683172e-05
-2.18953417558604e-05
-9.66578753565982e-06
-3.76753066061391e-05
-4.37186287758537e-06
-9.19528401193394e-06
-5.33293698385427e-06
-1.20703172216501e-05
-9.76721682452021e-06
-3.02503096484058e-05
-4.20144259045613e-06
-2.51811693505309e-05
-1.99413482864595e-05
-4.92510653908146e-06
-1.02808863739816e-05
-2.19517028832167e-05
-2.11473057794961e-05
-1.55843491559482e-05
-1.04876546196759e-05
-1.57461880307867e-05
-4.17391034956228e-05
-2.669643795668e-05
-2.86648922638055e-05
-2.87864367841207e-05
-9.73969801616522e-06
1.1383661128397e-05
-2.31892993266197e-05
-2.28591592352241e-05
-1.53172514085827e-05
3.20687248022448e-06
-1.29186563619266e-05
-1.77985370247739e-05
-2.40235508069947e-05
-1.72039577015641e-05
-1.16259003255447e-05
-2.8078059127634e-05
-1.868244580271e-05
-3.5347952615695e-05
-9.88257676352451e-06
-2.38855667328982e-05
-2.86203207563634e-05
-6.36617116937929e-06
-4.79380137527804e-05
-1.72587799092216e-05
-2.18220218168501e-05
-1.12930758062105e-05
-1.18345048899899e-05
-2.18091643922513e-05
-1.614026641886e-05
-2.83976704779926e-05
-3.04022285103344e-05
-3.20192947819911e-05
-2.24003547022179e-05
-1.49276996622758e-05
-2.01804034092519e-06
-1.3615737312963e-05
-7.07569368547563e-06
-2.71751606714064e-05
-2.37019723820328e-05
-2.24670489065896e-05
-1.70124732555887e-05
-1.15931588784537e-05
-2.27544151886913e-05
-1.86255447302077e-05
-2.10498097921905e-05
-1.93323055215147e-05
-4.51695283553155e-06
-5.07992928611539e-06
-2.4316324109162e-05
-1.79725135490257e-05
-1.66465096871168e-05
-2.88570749721459e-05
-5.3103060598546e-06
-1.39557370281682e-05
1.26193296839795e-05
-1.79819838801569e-05
-1.57325676565078e-05
-1.39458493369327e-05
-3.26632421876653e-06
-1.25106426927025e-05
-1.30640553736516e-05
-1.78407136214249e-05
-1.67548242601769e-05
-1.61314418839392e-05
-8.77058387963594e-06
-2.21786323631151e-05
-2.50322804404708e-05
-7.99603722370188e-06
-1.90519797084694e-05
-1.16162921965208e-05
-1.84848527783837e-05
-6.32931503773763e-06
-1.81529214010699e-05
-1.19754153348884e-05
-2.15830444172134e-05
-2.96238001987848e-05
-1.13383437465235e-05
-8.34578099922019e-06
-2.23231350055335e-05
-1.38850991963766e-05
-4.90201450547391e-06
-3.41194041557205e-06
-1.81762101768084e-05
1.72970060567365e-06
-1.71029493860076e-05
-1.49057544281215e-05
-3.06712539470642e-05
-1.70489679624201e-05
-1.88710816086721e-05
-9.0064917900152e-06
-1.44124821627163e-05
-2.20668899894509e-05
-2.90272951989562e-05
-1.69514797292081e-05
-3.86898429268397e-05
-1.87360744110554e-05
-1.536261653376e-05
-2.30185767182065e-05
-2.07456491392467e-05
-9.97714426316476e-06
-4.38405075375787e-05
-1.02100225841037e-05
-5.65402893729065e-06
-2.34110367933292e-05
-2.70495714122229e-05
-2.78618732647631e-05
-2.68486867112628e-05
-3.87341987044351e-05
-2.35510245479661e-05
-2.61148575026036e-05
-2.0797851752789e-05
-3.09503353768604e-05
-3.0714249356022e-05
-4.66358652772724e-05
-3.79817244416652e-05
-3.36513644054949e-05
-8.87146673318779e-06
-2.03442657992109e-05
-3.73696192554136e-05
-4.98677132085206e-06
-1.10021121686398e-05
-2.86068035560273e-05
-2.89060925931439e-05
-3.51318163418961e-05
-9.34706537325601e-06
-1.8067917737754e-05
-3.17015088432256e-05
-1.61892090434529e-05
-2.69640157328528e-05
-1.86662198701827e-05
-1.97251813300981e-05
-1.75872011245166e-05
-9.15660098099221e-06
2.47722222389788e-06
6.66761906761356e-06
-8.41594000191335e-06
-5.32360846194879e-06
-1.48366142972516e-05
-2.20309364931423e-05
-6.06171480184497e-06
-1.68620460310666e-05
-2.57082866560709e-05
-2.31822093206336e-05
1.02173887572127e-05
-1.77103317476565e-05
-9.88897856735197e-06
-2.87763259072783e-05
-1.07202418224945e-05
-1.39015487486185e-05
-1.91696390349297e-05
-2.14156231194474e-05
-2.117363036592e-05
-2.70687044239392e-05
-1.94709395243448e-05
-2.08219693413911e-05
-1.27516685361117e-05
-1.48523395123149e-05
1.22290599997065e-06
4.25669248781692e-06
-3.76605173409724e-06
-1.00540189793662e-05
-3.89743042401531e-06
-1.13673553753573e-05
-1.81655339231152e-05
-1.5426788580439e-05
-1.65717255269618e-05
-1.36974201741085e-05
-3.02483212172352e-05
-6.18355923833837e-06
-1.71652990575998e-05
-1.64621896572836e-05
-6.96139727374732e-06
-2.47107795052991e-05
-1.36302447171463e-05
-2.4388274316844e-05
-7.12175836328031e-06
-8.78455138560745e-06
-2.80207451999126e-05
-2.23263086668045e-05
-2.10073381521401e-05
-2.340514903089e-05
-6.71478745315214e-06
6.80591393579126e-07
-4.26770978176514e-05
-4.65116027828651e-06
-1.17955018750779e-05
-3.03324298512989e-05
-2.13955898121546e-05
-3.89687355823912e-05
-3.58839792578198e-05
-1.15536135862706e-05
-2.48988908603199e-05
-9.76492239138046e-06
-3.26707063079601e-06
-1.32350773385746e-05
-1.14895416366716e-05
-1.96302541008134e-05
-1.4530832889881e-05
-5.10915969973862e-05
1.61341681935612e-06
-1.71408521871308e-05
-2.07546223688834e-05
-2.08840208677479e-05
-2.87586862563624e-05
-8.53303492239429e-06
-1.89605111088293e-05
-2.41706117769978e-05
-3.49685870951605e-05
-1.8953289705699e-05
-1.20448298335351e-05
-1.36845622779593e-05
7.18131356762341e-07
-3.85618141974981e-07
1.92846906714631e-06
-7.90108353079566e-07
-2.83552649125139e-05
-4.27462365710576e-06
-2.27352115739479e-07
-1.61402216439977e-05
-1.694122803925e-05
1.77774901520855e-06
-4.37174969110093e-06
-2.48123699740055e-05
-1.0053308682539e-05
-4.22212724877864e-06
5.070354570205e-06
-2.11404020272212e-05
-9.79441706376049e-06
-8.92399378389142e-06
-2.05969098314363e-05
-7.55693931751415e-06
-1.69605374095002e-05
-6.64359485803551e-06
1.32476923922648e-05
-1.09265870174018e-05
-1.5439557114449e-05
-7.50335965046886e-06
1.35212849909356e-06
-1.56741335522475e-05
-1.21012335414286e-05
-3.98767838563307e-06
-1.42179220862074e-05
-1.39002396987714e-05
-2.29709568922172e-05
-4.23841006713605e-05
-3.09001686436815e-05
-7.91677622999079e-06
-1.36077952528858e-05
-1.77187705754189e-05
-2.21680042449833e-05
-2.32467833699694e-05
-2.86858608202718e-05
-3.77590497779285e-05
-7.65104166578586e-06
-2.37744697056529e-05
-2.93040400011885e-05
2.71137459638454e-06
-2.78930214729962e-05
-3.62335745477518e-05
-2.57625597438137e-05
-4.17361397702664e-05
3.82516540458465e-07
-3.60593158401541e-05
-2.78929260754555e-05
-1.51663368519425e-05
-6.18737631475982e-06
-2.7270123570614e-05
-2.66283397714073e-05
-2.47433368021497e-05
-2.47073075022429e-05
-1.19015885292714e-05
-1.23568301788501e-05
-1.07081980323125e-05
-5.67565765197754e-06
-6.99292038792447e-06
-2.05571302067569e-05
-1.16202738391984e-05
-1.77745747352184e-05
-1.35856598357653e-05
-1.64292777949209e-05
-2.61961082053272e-05
-2.24193116061049e-05
-8.4349955109575e-06
-1.45686821412503e-05
-6.2050127272685e-06
-8.30284486966887e-06
-2.18557697510824e-05
-3.01480621688664e-05
-2.04467160199614e-05
-1.44358985127243e-05
-3.50466732964117e-05
-2.10188250849668e-05
-7.68002820583609e-06
3.4516343506225e-06
-1.10365193703446e-05
-4.72598121312662e-06
-2.02078352419267e-05
-2.14967365670361e-05
-1.59853207217119e-05
-7.72234269173624e-06
-7.63751843453048e-06
-2.96010737583337e-05
-1.50110087961938e-05
-4.19169018685046e-06
-2.02676994616026e-05
-1.79844646635635e-05
-8.57016564521007e-06
-5.32641952012243e-06
-1.05008947106625e-05
-1.54701475824529e-05
6.71532897386619e-06
-2.05541703673842e-05
3.81982385530426e-06
-9.65290015046497e-07
-4.7543975528899e-06
-1.39479365551624e-05
-9.37408578791113e-06
-2.01015327758745e-05
-2.27564669858699e-05
6.59008412856521e-06
-3.03879978698569e-05
-7.30335107119838e-06
9.55265366556594e-06
-8.05497251547603e-06
8.07705091767534e-07
-1.70984226903823e-05
-2.54787684429573e-05
-2.83118535796814e-05
-2.36835475050699e-05
-9.78663672391895e-06
-3.67732546508639e-05
-1.86471299682513e-05
-2.96344022842302e-05
-2.09141734625106e-05
-1.65746262410727e-05
-1.40916923027867e-05
-1.14250078362741e-06
-3.23895925957112e-06
-2.80974321483483e-08
-2.08121267987886e-05
-1.92732961992549e-05
-3.21857333318363e-05
-1.54742246588191e-05
-2.21059810176182e-05
-1.3874465512134e-05
-4.77647663389222e-06
-1.6083249166918e-05
-3.5065364808275e-06
-1.49976206260756e-05
-8.36140296282497e-06
-1.52078484526076e-05
-3.24819593257612e-05
-3.65096885186265e-05
-1.84490454356421e-05
-1.47426390216037e-05
-1.50904862752291e-05
-2.80254480143766e-05
-2.23450197116095e-05
-1.06551365212927e-05
-1.12474309092781e-05
-2.92388421642755e-05
-1.8760387457379e-05
-1.03667716139975e-06
-8.07409507680417e-06
-1.08874667934548e-05
-2.22953683214623e-05
-2.01528566930303e-05
-2.12206009201287e-05
-1.94773955641023e-05
-1.86400716815722e-05
-1.68326545155354e-05
-3.83211555376243e-06
-9.13698332293549e-06
-1.39006608065149e-05
-8.04062376779382e-06
-2.2895843875714e-05
-1.00895098185861e-05
-3.80408682975816e-05
-1.23951104773883e-05
-1.72157584164787e-05
-1.24494520721602e-05
-7.58642259632142e-06
-2.36222389100753e-05
-6.58663181559557e-06
-1.36355092194531e-05
-2.78180116840412e-05
-6.64105322815821e-06
-1.06730163958488e-05
-1.8776257345405e-05
5.11035366474938e-06
7.45894921174259e-06
1.3225530893036e-05
-1.70970756078578e-05
-1.15403983498427e-05
-2.07339821362695e-05
-4.75339967396228e-06
-1.37272129703421e-06
-3.90419616679164e-05
2.02510807203491e-06
-1.47870388662485e-05
1.45646943607382e-05
-1.08971065440344e-05
-7.24949092102265e-06
-2.02429010482088e-07
4.48617895759477e-06
-2.1605649019582e-05
-3.56816130848941e-06
-1.62565708805325e-05
-1.83657232008071e-05
-1.39675475592555e-05
-1.80210750630375e-05
-3.42668086108373e-05
-3.94233449212554e-05
-2.63574248435148e-05
-2.0551230227069e-05
-2.28323195104403e-05
-1.9958691560006e-05
-2.60559203765674e-05
-1.67597811347118e-05
-3.29348330807887e-05
-1.38555889830895e-05
-2.9989408567027e-05
-1.42116124357732e-05
-2.35298241845096e-05
-1.92381186000283e-05
-3.38573104135924e-05
-1.68195147192354e-05
-3.4014887294678e-05
-3.07065536110244e-05
-2.5001621450514e-05
-1.25400688364067e-05
-2.67624276802148e-05
-2.701030589328e-05
-2.11154095357713e-05
-1.13664806042019e-05
-3.44543524721457e-05
2.30072566256518e-07
-1.48385976344838e-05
-1.46785228988763e-05
-1.04805128527286e-05
-1.016626921311e-05
-2.61284445340186e-05
-1.95744040909689e-06
-1.21599740276202e-05
-2.1917319097974e-05
-1.40483934375823e-05
-2.59941016795627e-05
-1.61660399941416e-05
-1.1970711526345e-05
-1.15962061309346e-05
-1.47942535468537e-05
-1.99289176257708e-05
1.14800282775718e-06
-1.08026009495698e-05
-3.84610372637127e-06
-8.64207824412487e-06
-3.3439382505932e-05
-1.18855331956763e-05
-4.01955143517512e-06
-6.79144302140729e-06
-5.66361438894616e-06
-1.36307004930396e-05
-2.23494711660932e-06
9.7376468295405e-07
-1.61284888267319e-05
-2.44619281245492e-05
-1.7894839620196e-05
-9.46008553243063e-06
-2.13033544355841e-05
-2.62886765199448e-07
-5.20600006348752e-06
-1.93669745461912e-05
-1.09741075786246e-05
-2.20082739737074e-05
-1.64043446182667e-05
-2.30311091889256e-05
-2.20161726357027e-05
-1.39330838833171e-05
-1.13459826773804e-05
-1.27060613214403e-05
-2.02436717732338e-05
-1.80190759209744e-05
-1.83861055155789e-05
-2.87574878316027e-05
-1.11770995681113e-05
-1.48453217139023e-05
-1.92457329547858e-05
-2.86337687211782e-05
-1.05949139936674e-05
9.16937858663319e-08
-2.11845653873686e-05
-1.44012940281907e-05
-2.16417190637281e-05
-1.42977658064477e-05
-7.09800902190721e-06
-1.78518776201836e-05
-1.0313695908854e-05
-1.66848415179936e-05
-2.10108813487879e-05
-1.68495399378222e-05
-1.64894908406659e-05
-2.68980298872674e-05
-2.51026698265226e-05
-2.34527260495815e-05
-2.86926667710223e-05
-1.71138707268957e-05
-1.57876499325115e-05
-2.19158002993179e-05
-1.42549194494825e-05
-2.45669569137731e-05
-2.50620975945772e-05
-2.10472335644821e-05
-1.65022492154492e-05
-2.63162584927739e-05
-1.61874063293341e-05
-2.61323271142288e-05
-2.83165506866538e-06
-2.46332606838823e-05
7.10158003588886e-07
-1.58952741144173e-05
-1.67420564053032e-05
-1.14340854645484e-05
-2.35460328450784e-05
-4.09947544220486e-05
-1.55928001868914e-05
-1.10435935141907e-05
2.11606693976409e-06
-2.19252569532841e-05
-2.98591741565998e-05
-5.70898275640459e-06
-1.21865529726441e-05
-1.68182592958438e-05
4.57250399027321e-06
-2.35177407237655e-05
-1.38839726744078e-05
-2.76814367482833e-05
-1.08978233552079e-05
-8.4339889921187e-06
8.03347905226043e-07
-9.59355553654798e-06
-1.47447564480164e-05
4.39569347126892e-06
-6.39920218348873e-06
-3.03088624631756e-05
-3.78702175708189e-06
-1.62684772839657e-05
3.28273596193033e-06
-1.5917843999764e-05
-1.86734400444316e-05
-1.26482818285664e-05
-7.6900747465614e-06
5.07932298518544e-06
-1.33815495173871e-05
-1.25343866265583e-05
-1.01683239288963e-05
-1.62151329792515e-05
-1.13239602778501e-05
-2.43574759450401e-05
-8.55141852715442e-06
-1.39944679744073e-05
-2.61526885736615e-05
-2.57775390302121e-05
-6.03165752258626e-06
-1.96397630283652e-05
-2.35540749377664e-05
-1.23283173348576e-05
-1.87090007405116e-05
-2.10880558850239e-05
-7.09287957954529e-06
-1.3699487835986e-05
-2.36918177713864e-05
-2.38511939203253e-05
-3.79598766109634e-05
-4.17788818453962e-05
-3.79494075421924e-05
-1.02655529479371e-05
-3.4723213122627e-05
-2.12332969028221e-05
-1.98320429009238e-05
-1.2816247127621e-05
-2.74797974050016e-05
-1.73942903485153e-05
-2.13505662393089e-05
-2.19710861307387e-05
-9.18661897163917e-06
-1.90963258975002e-05
-1.5054350755581e-05
1.07497948842579e-06
-3.08504625491214e-05
-1.38777847418723e-05
-3.98776704211331e-05
-3.89472412396201e-05
-2.49221327958656e-05
-1.72950578650583e-05
-2.65512177190784e-05
-2.59629727247182e-05
-9.06217689557545e-06
-9.01341178451682e-06
-1.42207487379419e-05
-2.35924347739499e-05
-2.11834700327944e-05
-1.60183861404333e-05
-1.14021418178007e-05
-1.57703649749e-05
-1.40217869690475e-05
-1.44095666175586e-07
-3.27310353337117e-05
-2.67817161865567e-05
-1.83348926624214e-05
-9.76556197536175e-06
-3.79258817369058e-06
-1.91717256004673e-06
8.94528918203817e-06
-7.51840588196091e-06
-4.13829116723859e-06
-7.40043578553023e-07
-1.50439000956028e-05
-3.31863160335964e-07
-1.27823569087879e-05
-5.93416629088448e-06
3.38110424719868e-06
-1.95506733868333e-05
-6.16133196158048e-06
-8.89282098867145e-07
-6.87994209784381e-06
-5.62329786867679e-06
2.60992999715148e-06
1.2615286335357e-05
-2.05858339455915e-05
-1.99301064421299e-05
-3.21720793022605e-05
-2.68382325955588e-05
-2.08951787645986e-05
-1.34258421959028e-05
-2.5315466705444e-05
-1.7844740560978e-05
-2.49194317298493e-05
-1.56828301182388e-05
-3.59327384844631e-06
-8.08587247696215e-06
-2.61545282190983e-05
1.68953925448233e-05
-2.13260293647243e-05
-9.69955117294169e-06
-3.12912937733975e-05
-1.50261453646728e-05
-2.4610289469951e-05
1.96680916272001e-06
-1.20614739453834e-05
-1.58648170406667e-05
-2.00425431712935e-05
-1.34600709516427e-05
-1.94233786621535e-05
-1.90140912045721e-05
-1.98472649616978e-05
-2.62295530145718e-05
-3.04414008082791e-05
-1.80946555240858e-05
-3.05787772489865e-05
-3.36392056147792e-05
-1.13196016449676e-05
-2.53209464096716e-05
-1.52554266532191e-05
-1.79140801500489e-05
-1.09724004590672e-05
-6.5471422944291e-07
-4.85525975998261e-06
-3.20276047801805e-05
-1.18376715540407e-05
-2.64534034322424e-05
-4.37555190382385e-05
-5.60327551829223e-06
-2.24346841488979e-05
-1.0827102323624e-05
-2.0268568720972e-05
-2.47970874169731e-05
-1.43470397972295e-05
-1.17476936950052e-05
-1.55642028462271e-05
-1.78028928984789e-05
-3.27853236890997e-05
-2.24609787596428e-05
-1.03513999506595e-05
-4.04785584425488e-05
-3.15931631906506e-06
-1.08676298053496e-05
-1.2688237299092e-06
-3.03896800240647e-05
-1.12029214001375e-05
-1.95683063006428e-05
-1.43662642622416e-05
-2.79676984948207e-05
-9.84353013266403e-07
-3.17176507189107e-05
-6.77602902124821e-06
-1.10342847537703e-06
-1.11286597619612e-05
-1.53844500724617e-05
-2.30960563015242e-06
-2.07366604061404e-05
-1.84331740281956e-05
-2.84069167055043e-06
-3.22557798240038e-05
-2.05211563979856e-05
-1.48750746513293e-05
-5.27216339598241e-06
-1.61164512125798e-05
-2.5372087283137e-06
-1.53287147852697e-05
-1.05874105042102e-05
-2.56197911017587e-05
-2.48902724457063e-05
-1.94231845303914e-05
-4.89844913324943e-06
-2.10641479674969e-05
-2.21752771423582e-05
-1.77956389798518e-05
-1.52207536621592e-05
-1.46090027999179e-05
-2.26524891635568e-05
-5.33560297036481e-06
-1.5289792103202e-05
-5.76507852688971e-06
1.9260878534845e-06
-2.04628754507605e-05
-2.23972432828072e-05
-1.3632576032226e-05
-2.52158851539985e-05
-1.80434726376913e-05
-7.7803829595144e-06
5.67418127999388e-06
-2.4913317445462e-05
-1.59914285178048e-05
-1.30320313402733e-05
-1.3412226773348e-05
-1.60480956678001e-05
-1.29655816586616e-05
-1.83498973575917e-05
-2.48975698131877e-05
-4.15300303641085e-05
-2.12902231081131e-05
-8.35101109542533e-06
-2.26865581365671e-05
-1.55289913111822e-05
-8.24107392130591e-07
-8.77948277688305e-06
-3.60392340195585e-05
-1.47032135121998e-05
-2.0654136716482e-05
-3.35381395279357e-05
-1.38252921763778e-05
-3.27205063789615e-05
-1.27825206559518e-05
-7.35516247090521e-06
-6.92013939850367e-06
-2.06242771373817e-05
1.49950211157096e-07
-1.90879120817205e-05
-2.75563796875526e-05
-1.34361795199602e-05
-2.51636342906124e-05
-1.96879069348181e-05
-1.86316190672876e-05
-7.91449534532133e-06
-1.22273110277242e-05
-1.35425821497113e-05
