# Supplementary material for: Research on computational propagation and identification of mine microseismic signals based on deep learning
Source: PLoS One. 2025 Oct 22;20(10):e0334641. doi: 10.1371/journal.pone.0334641 (PMC12543183; doi:10.1371/journal.pone.0334641)
Supplement: S10 Data — (ZIP) [file pone.0334641.s010.zip › 000101100001586.xlsx_0.txt_24.txt.txt]

-4.58664884843436e-06
-1.032692708931e-05
-9.17721902926762e-06
-2.40591658599517e-05
-4.38048498668551e-06
-1.07668320708929e-05
-1.64023533546853e-05
-1.38908258065357e-05
-1.0771786797859e-05
-1.5745952460629e-05
-1.75121713014851e-05
-1.70501496404766e-05
-2.31136471519961e-05
5.5783264065981e-06
-3.62589574434363e-06
-1.03279406459052e-05
-2.99784137312018e-05
-1.42446391592184e-05
-2.64945607781614e-05
-2.68148656403798e-05
-1.64328322260984e-05
-1.37370985167017e-05
-8.71833465428216e-06
-1.90915019116406e-05
-6.18297522181035e-06
-1.35847869300162e-05
-1.1896430841888e-05
-2.13360469504556e-05
-2.34550472155077e-05
-2.48933900772979e-05
-9.4939169826246e-06
-1.29035703620443e-05
-1.60688963436385e-05
-2.22772799569099e-05
-2.13676824776376e-05
-1.86901241077077e-05
-4.81552201954059e-06
6.70047285327625e-07
-3.62910234619158e-06
-8.64457300007705e-06
-2.11657987688427e-05
-9.21204703633815e-06
-7.24939778601661e-06
-3.41602956320607e-06
-1.16668501853757e-05
3.8413253539132e-07
-8.17639785154591e-06
-7.1000204683728e-06
-3.18748432065473e-05
-1.36664935387413e-06
-9.5498559813365e-06
-7.92097570522629e-06
-1.39092842560288e-05
-1.06381185379428e-05
-7.61043116637848e-06
-6.86815082222717e-06
-2.50336958093737e-06
-1.04691829436556e-05
-5.72457326785046e-06
-1.06343140637768e-05
-1.07136970783707e-05
-3.77228535547718e-07
7.24830226986632e-06
2.0091778291471e-06
-8.04867369995838e-06
-2.33564167473835e-05
-1.6151658470514e-05
-4.51483022870523e-06
-3.58525296206834e-06
-8.1413260303355e-06
-1.19811045623742e-05
-1.60747593081189e-05
-7.59611957156584e-06
-6.3095834676785e-06
-2.21614352637516e-05
-1.45986988569212e-05
-1.45296693634899e-05
-7.25943428621085e-06
-3.49488970211287e-05
-2.70016775710673e-05
-1.9192434890475e-05
-5.37251326201682e-06
-9.8816709914558e-06
-1.81197626279022e-05
-1.62348709522262e-05
-2.05841241058848e-05
-2.34001788689872e-05
-2.06750634990638e-05
-3.11983246170951e-05
-2.03885183335102e-05
-3.12144133275802e-05
-1.99374480308018e-05
-1.9842941891859e-05
-6.47373851680858e-06
-1.39267461298347e-05
-2.84543016519693e-05
-2.18845010899158e-06
-2.02540018753215e-05
-2.25720163893905e-05
-9.66498489743155e-06
-2.17426144824915e-05
-2.10881663557572e-05
-1.89634138554212e-05
-2.81097948500776e-05
1.39292523840952e-07
-1.09818231935364e-05
-4.23822391825935e-06
-8.17403921565285e-06
-2.33203339432283e-05
-1.38465402505893e-05
-1.10902428504482e-05
-1.67047401345351e-05
-4.35204968974511e-06
-6.534548551788e-06
-1.41594829895086e-05
-1.02590939858535e-05
-1.02693804232266e-05
-6.85157447222956e-06
-6.22623873517915e-06
-3.31691534292726e-06
-1.53912845672762e-05
-1.64158814851129e-05
-1.30146916177968e-05
-1.90957104699863e-05
-7.01046699872603e-06
-4.61852462061508e-06
5.83683388614789e-06
-2.4263500706652e-05
-1.61344965571417e-05
2.17564171549195e-06
-9.41438106990095e-06
-1.7279870255609e-05
-1.12032820723568e-05
-9.21816988059977e-06
-9.62520414720676e-06
-1.39643952653771e-05
-8.5971430010905e-06
2.14831411471818e-06
-1.67682429522448e-05
-1.9414947831571e-05
-6.50815462904951e-06
1.0327062920793e-05
-1.18452514193234e-05
-1.08084582668257e-05
-7.36623171792221e-06
-9.60467622374227e-06
6.87925903316131e-07
-2.30533226753691e-05
-1.33227301321818e-05
-5.11173970451296e-06
-1.46835934736477e-05
-3.30180718962038e-06
-2.05584891188313e-05
-1.00020823407052e-05
-1.05122757504351e-05
-6.69620252854857e-06
-6.96321364505645e-06
-1.29637015546368e-05
-3.2066843765168e-06
-5.53332265235767e-06
-1.96515121507793e-05
-8.07681991053451e-06
-2.33663137228211e-05
-2.72826114183591e-05
-9.85952625564559e-06
-1.81209288473513e-05
-9.90272997405982e-06
-8.51736731725985e-06
-1.75414015408785e-05
-1.62949655648568e-05
1.34772265780303e-06
-1.36618691391648e-05
-1.85517956835077e-05
-1.92464922498145e-05
-1.20907165309492e-05
-5.81218567058224e-07
-2.03185991788616e-05
-3.31960332639545e-06
-2.47585821802541e-05
-2.39422269616047e-05
-1.93077319203129e-05
-2.30807706790622e-05
-1.54822081074005e-05
-1.5867158585388e-05
-2.77295404126982e-05
-2.24025100330702e-05
-9.13105583165457e-06
-1.83224081153544e-05
-1.55213794412777e-05
-2.40760906628283e-05
-1.2281251356552e-05
-1.91692943344565e-05
1.09514230532144e-06
-1.83392159820834e-05
-1.87459725911687e-05
-4.72729219038838e-06
-6.06230725211269e-07
-1.06791923678762e-05
-3.59749103959513e-06
-6.55302947127534e-06
-1.33184239163649e-05
-1.84996016094607e-05
-1.85266984893975e-05
7.0625602876913e-06
-7.81384189191238e-06
-4.22991478948743e-06
1.11848669164832e-05
-4.53118016209481e-06
-1.82589778038501e-05
-4.90183059840501e-06
1.01958475061529e-05
-4.02783217401826e-06
-1.08822920854721e-06
-7.18732910176141e-06
-8.18553046427639e-06
-5.60023154774038e-06
7.37592525819826e-07
-6.2880112997185e-06
-2.05104225458961e-05
-1.05661279648235e-05
-1.2224031206248e-05
-1.04082251538153e-05
-3.10717267009672e-07
1.95614788324749e-06
-2.00950963967288e-05
-8.09033379925162e-06
-1.02360078734203e-05
-1.83710633513669e-05
-9.78189710927643e-06
-1.85131106448209e-05
-1.35482679694194e-05
-6.03377145276367e-06
-3.42251649628829e-06
-1.04616920564246e-05
-2.81090443955161e-06
-3.5062341166286e-06
-1.28824359776605e-05
-4.70910646889449e-06
-2.01354203721679e-05
-1.59552309622879e-05
-2.29823653606534e-05
-3.40679302284969e-06
-1.04943696223737e-06
-1.15040500532347e-05
-1.47364998110709e-05
-2.00932967929497e-05
-1.26438320529262e-05
-1.19499796298683e-05
-1.30896277046838e-05
-2.16632176824323e-05
-8.67279795176947e-06
-1.18295420866398e-05
-1.52437475132384e-05
-5.0767452973652e-06
-1.73356074553027e-06
-1.46403151680944e-05
-3.48586720115969e-06
-1.68286707439293e-05
-1.72653734679795e-05
-2.77994289293903e-05
-1.90388930312139e-05
-1.61113339718516e-05
-1.03516444703717e-05
-8.06122598492908e-06
-1.28592131595538e-05
-1.97240606641959e-05
-1.3755024139512e-05
-2.22464136541469e-05
-1.64283811648167e-05
-1.8293229084456e-05
-1.39450074067453e-05
-9.18585523171508e-06
1.39587470024619e-07
-2.73980984811317e-05
-2.683640920279e-05
-1.15846320053738e-05
-2.20270277570764e-05
-5.85078264160104e-06
-1.08259955489094e-05
-6.51226130167138e-06
-1.55479621905624e-05
-1.46344550105081e-05
-1.57374473838772e-05
-1.54409733346357e-05
-1.60719996429741e-05
-1.20766780399347e-05
-2.73268632293567e-05
-1.03623673647619e-05
-1.05714580700057e-05
-2.76285185732594e-06
-1.09823862511883e-05
9.04583852915685e-07
-5.86629411808739e-06
-1.68801836673844e-07
-9.39500826813491e-06
-1.66351742944846e-05
-1.04649973050231e-05
1.58781716362383e-06
-4.66330321888335e-06
-1.65824756305753e-05
-1.01270412655425e-05
4.24133991267222e-07
-7.71484118344001e-06
-1.61602546301366e-05
6.01724936042745e-07
-2.32432549317515e-06
-2.84930640692232e-06
-1.38922103392166e-05
-7.35116342045439e-06
-1.61862304121444e-05
-1.08932677644239e-05
-1.33078811305143e-05
-1.68639752074407e-05
6.77287373307883e-07
-2.06097739438366e-05
-9.36571621862568e-06
-1.30883091704387e-05
-8.27480636537542e-06
-7.22390923688995e-06
-1.25025940051213e-05
-1.22158288157143e-05
-1.96358637663216e-06
-5.13709074838718e-06
-1.89079283268323e-05
-1.95548751247125e-06
-1.85891072322634e-05
-1.17504129718379e-05
-6.34869358507831e-06
-1.65330021660319e-05
-7.71123885879755e-06
-1.25946512809884e-05
-1.21364117585125e-05
-1.16938044146807e-05
-2.14816950308189e-05
-2.38352170695451e-05
-1.50134513879275e-05
-2.57706876920069e-05
-1.8181203767687e-05
-2.52226717313397e-05
-1.28768489813888e-05
-3.17545401818355e-05
-1.52691605656268e-05
-2.67768652585406e-07
-1.38730473784429e-05
-1.07536308793037e-05
-8.1174923616337e-06
-2.82797951213627e-05
-1.98629820661281e-05
-1.87066111573225e-05
-1.58962285725533e-05
-1.92319015028943e-05
-1.1497102281905e-05
-3.23263426024153e-06
-2.44733375445272e-05
-1.09365348999831e-05
-1.01519837000259e-05
-1.40932776283289e-05
-1.87413937330536e-05
-1.32961833484668e-05
-2.19404749787853e-05
-1.17528407872765e-05
-1.21369290060204e-05
-1.55930089782301e-05
-6.00009696462417e-06
-5.15473985078886e-06
-4.09170991920623e-06
-5.57569165504611e-06
9.82998493725994e-07
6.08600776749575e-06
-1.38865437673862e-05
-1.50498849339538e-05
-1.61960987493834e-05
-3.64571304794128e-06
8.12607158030953e-06
-2.27591827822548e-05
-1.83891271357286e-05
-1.43078014792218e-05
-2.1694797481831e-05
-6.79558542531191e-06
-8.98745812440622e-06
-9.59939793771194e-06
1.19712623553122e-06
-5.93597898606943e-06
4.18780932913864e-06
-9.59273951239851e-06
2.94543527667121e-06
-3.21280643008428e-06
-3.51775538240054e-06
-1.13648763361807e-05
-2.49768311248521e-05
-7.0843427700901e-07
-6.46347233813348e-06
-1.63244601720591e-05
-9.52022799426886e-06
-2.98111184597759e-05
-3.24525587133117e-06
-1.00473785506053e-05
-1.79259362232716e-05
-7.85565233695643e-06
-1.08257556620837e-05
-2.60626388868675e-05
4.98026587789156e-06
-8.0188726141267e-06
-3.41733234949193e-05
-5.03205746665401e-06
-1.79375939232359e-05
-9.50058903827811e-06
-1.41830975295779e-05
-1.43709119854259e-05
-9.47441179861201e-06
-9.00277091727439e-06
-1.58262638559785e-05
-2.33453844519362e-05
-5.08561159632981e-06
-1.52955189869085e-05
8.17764593183579e-06
-2.49664507344844e-05
-1.47058438942806e-05
-3.27027687086382e-05
-1.98150234139798e-05
-1.80598185358767e-05
-1.30280223131059e-05
-1.13040004004575e-05
-1.45088419753861e-05
-1.83915865812592e-05
-1.47719062005879e-05
-5.69374394565052e-06
-7.85597668148422e-06
8.61098826312379e-07
-9.92311894531086e-06
-1.66286513005252e-05
-8.60235386533158e-06
-1.31056902468142e-05
-1.09546665976596e-05
-4.25179130712338e-06
-1.54328477532814e-05
-1.45438029181418e-05
-1.64077916401585e-05
-2.22420552890654e-05
-1.19191258588248e-05
-1.13740689489726e-05
-1.38001811242909e-05
-7.43751531459118e-06
-1.8400759684326e-06
4.14647038424728e-06
2.91655066481217e-07
-8.24483027972229e-06
-2.56974151594591e-06
-1.06665234931675e-07
-1.19645489856799e-05
-5.80120988146557e-06
-9.8092208391005e-06
-2.30685337585725e-06
-1.30955308940679e-05
-1.77460023529011e-05
-1.24718264392149e-05
1.53740853870275e-06
3.8870931581547e-06
-7.23582771840771e-06
-1.28143275781032e-05
3.17329046940399e-06
-1.35516141309122e-05
-5.34828277933549e-06
-1.23723963367443e-05
-8.52380310775209e-06
-1.38072871887223e-05
1.57509070141077e-06
-1.59174727625255e-05
-8.61372688368001e-06
-9.8619346163752e-06
-5.01154813112116e-06
6.112322620741e-06
-2.87959932874912e-06
-5.22769291622157e-07
-3.62404195245143e-06
-1.45976121359361e-05
-3.73618463093734e-06
-4.72544823292748e-06
4.52877536885711e-06
-1.02510874904675e-05
-1.85649523895425e-05
2.61347291937616e-07
-1.64374780842717e-05
-7.57992066897786e-06
-2.70330688170861e-07
-1.43839615454654e-05
-1.79381159552888e-05
-3.24178757046319e-05
-1.90676347812588e-05
-1.09108202585388e-05
-1.17529590661734e-05
-1.38078881535884e-05
-1.51831289177882e-05
-1.7082508291923e-05
-1.03728273831657e-05
-1.36010299681956e-05
-1.58608148905007e-05
-3.11264510730143e-06
-1.27556093783752e-05
-9.50213874059911e-06
-1.48753006511634e-05
-1.97003805075111e-05
-2.07571353713685e-05
-1.76251291043568e-05
-1.56493482223059e-05
-1.64029216348896e-05
-9.06836725522663e-06
-1.3132055737009e-05
-1.4518780274028e-05
-1.1967260658492e-05
2.17931099219679e-06
-1.49945517128266e-05
-1.7585863166106e-05
-2.41210943359392e-05
-1.68930009325571e-05
-1.41561762084498e-05
-6.64221616113365e-06
-2.03401086301966e-05
-1.7988505487099e-05
-8.06066462268004e-06
-1.20669764387165e-05
-1.12874854195829e-05
-6.86430071055148e-06
4.37107319636659e-06
-8.98752397487853e-06
-1.31706669433322e-05
-4.82639947784731e-06
-1.00446932420235e-05
-1.89944696155728e-05
-6.0713587797676e-06
-1.04743742939888e-05
-5.99102300164199e-06
-9.87262681389039e-06
6.68112675797075e-06
-1.61044516469415e-05
-1.09180724282407e-06
-6.81570982144546e-06
-1.33820855153914e-05
-1.5169984293482e-05
-6.44453121724044e-06
-9.75342084828874e-06
-8.14456618218005e-06
-7.84454471283984e-07
-3.07752047698469e-06
-1.8897040914202e-05
-1.6253414573969e-05
-8.00265154816815e-06
-1.91311678316169e-05
3.16930888963654e-08
-6.10122811546645e-06
-1.36789602606501e-05
-1.88052024914363e-05
-6.80109013753767e-06
-1.6723112310819e-05
-1.26010499409746e-05
-7.60757775313725e-06
-1.79322087718711e-05
-2.32202624649665e-05
-1.28671416302301e-05
-1.6816703490926e-05
1.70216004100943e-07
2.41583379950253e-06
-1.06735845523877e-05
-2.2281194298306e-05
-1.97987631115328e-05
-1.63181995753028e-05
-1.4870406256952e-05
-2.40113242065771e-05
-2.62466211177919e-05
-1.00435789839843e-05
-2.07096106864263e-05
-1.979479945417e-05
-4.35091236550575e-06
-2.14508339274113e-06
-6.34119366661903e-06
-1.88630525104565e-05
-7.12298573885511e-06
-1.43363855147325e-05
-1.58357832959947e-05
-1.81626093867366e-05
-8.10301274129435e-06
-5.00709015745214e-06
-7.35528375421915e-06
-9.63636762170435e-06
-3.21360219286688e-05
-5.16391037795268e-06
-1.7522901349588e-05
-1.74276973010073e-05
-1.64636950981286e-05
-1.10772681701314e-05
-4.69615151812499e-06
-1.02564397907897e-05
-4.38766579770758e-06
-1.92908762831576e-05
-1.67573572714261e-05
-6.14829768642473e-06
-1.70348980951153e-05
-1.97123228741645e-05
-1.02008596672851e-05
4.70925507693487e-06
-1.15262162653696e-05
-1.78641277946876e-05
-1.3985576298241e-05
-1.18742978947448e-05
-7.95701309925042e-06
-9.02699966431109e-06
-4.21620085278281e-06
-6.48396394133314e-06
-1.21784048940538e-05
-2.33521392063815e-06
-1.46221625479248e-05
-5.37473279571444e-06
-1.36497571524034e-05
-1.17263773947854e-05
-8.23282596070902e-06
1.46145765940312e-06
-1.35111447154701e-05
-1.22869688414337e-05
4.73463147109634e-06
-1.30662760279556e-05
-9.65154910561721e-06
-5.44689388504056e-06
3.71423250556933e-06
-6.84040313599834e-06
-1.30432610648603e-05
-1.50151054903764e-06
-1.38090235952505e-05
-1.19653837936663e-05
1.08302427690939e-05
-1.60827006127189e-05
-1.32396322700636e-05
-1.23667311479241e-05
-1.63508241951377e-05
2.06175400385591e-06
-3.53172428539475e-06
-1.29269057410188e-05
-4.71512302845371e-06
-1.28982179656742e-05
4.4659429508748e-07
3.74358071949722e-06
-8.49403266658352e-06
3.24051796973291e-06
-1.37458140911298e-05
-2.26010367344263e-05
-1.7311214332038e-05
-1.49390711272813e-05
-1.20149685587334e-05
-1.90248461242306e-05
-1.97035383685134e-05
-7.5779282255704e-06
-2.59748483964959e-05
-1.65756379529095e-05
-6.28913218559937e-06
-2.6251276536526e-05
-2.05335377885528e-05
-1.72301168045576e-05
1.02253118464751e-06
-1.7129244347798e-05
-7.91814507515852e-06
-2.89565426974637e-05
-1.45452947430972e-05
7.95469350512032e-07
-2.34754369802166e-06
3.99684758841547e-06
-6.83250537422014e-06
-1.7817390890373e-05
-1.52605577236421e-07
-1.75066299504642e-05
-2.29661668609212e-05
-9.74906871366807e-06
-2.04508010213476e-05
-1.65115022373976e-05
-2.48640735307241e-05
-1.42725003646849e-05
-3.27055244018428e-06
-9.20248287089634e-06
-5.66708552723741e-06
1.82390398065647e-06
-1.70227854549745e-05
-1.16444207967944e-05
-1.27606863618719e-05
-1.71159569483563e-05
8.910217808429e-06
-1.65097931655737e-05
-2.54037388503781e-06
-9.88666954612342e-07
-6.70585199144064e-06
5.86712834066806e-06
-1.50642874054867e-05
-2.69723898108178e-05
-1.40312196395465e-05
2.34707006870416e-06
-1.16349115373269e-05
-1.99960136912997e-06
-6.57819966274648e-06
-1.11451863353526e-05
-6.53797764121756e-06
-5.82056091052607e-06
-1.77010968512981e-06
-1.47297377033462e-05
4.34181611682713e-06
-1.64332097631192e-05
-1.07650544057531e-05
-8.41901980225178e-06
-7.36593132597831e-07
-1.00908499979077e-05
-9.58672268667903e-06
-5.40174602898575e-06
-1.15743486827838e-05
-1.49886713803876e-05
-8.9891612451027e-06
-1.05016551337046e-05
-1.29276047241077e-05
-8.20858708130127e-06
-9.30201497038587e-06
-2.4559525211173e-05
-1.44881054895128e-05
-2.27013479801522e-05
1.9343164439927e-06
-1.72827999090354e-05
-1.24756240409451e-05
-1.4571140468229e-05
-2.52408407266005e-05
-1.44676880404098e-05
-1.92196491836265e-05
-2.65104064669807e-05
-1.5624911227472e-05
-1.22348102575669e-05
-1.53860685730293e-05
-1.12840661876085e-05
-6.38467739495209e-06
-2.37531580792315e-05
-1.92283311629526e-05
-1.5641737098166e-05
-1.7689725182063e-05
-3.44133378611735e-05
-1.83993448682957e-05
-5.53934454837872e-06
-1.39666310540794e-05
-1.77060581361347e-05
-3.81498254623839e-06
-1.79772128817586e-05
-1.73397726807086e-05
-2.06451907095511e-05
-1.68828633832662e-05
-1.21447056233129e-05
-2.5077025031905e-05
-2.59343624304222e-05
2.13220062895211e-06
-1.93396765935217e-05
-1.20799459442729e-05
-1.03031294263004e-05
-4.99336108321738e-06
-1.19635406091247e-05
-1.72552960727008e-05
-8.08644549812264e-06
-1.62618526475681e-05
-1.26062196312031e-05
-1.70631388969503e-05
-1.8615940563528e-05
-1.16224481952764e-05
-1.11363067947894e-05
-1.01783734259869e-05
-1.01028926644499e-05
-6.28928368397237e-06
1.6268416134387e-06
3.28423989616126e-06
-8.82379088712076e-06
2.29179905037321e-06
8.82723763200263e-06
-8.17861069853911e-06
-1.79472469722411e-05
-6.69548468369481e-06
1.74840215905539e-06
-8.68317301591288e-06
-9.43713061052208e-06
-8.23154783788115e-06
-2.85716629563975e-06
-1.60173351074226e-05
-1.44389874092157e-05
-1.01464816725284e-05
-2.61565989778335e-05
1.42585998979893e-06
-1.46717627924963e-05
-1.3128998412396e-05
-4.68261133814827e-06
-7.76051917076427e-06
-6.71712517091532e-06
-1.05600931945762e-05
-1.34106733425217e-05
-1.21212683434735e-05
-8.17665461725556e-06
-1.5191781501884e-05
-9.63828468348972e-06
-1.25640058161176e-05
-1.06404524001192e-05
-2.20952327912552e-06
-1.77182888942744e-05
-1.45085055977722e-05
2.35765148825032e-06
-1.40837996359661e-05
-1.02654325179691e-05
-1.84718233572749e-05
-1.6897494255766e-05
-1.7096064150191e-05
-1.58230902500203e-05
-1.83351621617069e-05
-9.95086402829333e-06
-1.90369270967766e-05
-2.75463674184726e-05
-2.83137891732107e-05
-1.5151059302184e-05
-8.86820458590836e-06
-2.70166594179748e-05
-1.43986606684468e-05
-1.53984815921314e-05
-9.3232447254916e-06
-1.89364730841729e-05
1.6166784075581e-06
-2.2741808941459e-05
-1.86311538685054e-05
-2.46036437399643e-05
-1.53977893139525e-05
-1.13517595548069e-05
-2.38021172294895e-05
-1.86464857208945e-05
-1.57519921451309e-05
-3.43855538014313e-06
-1.47904001776353e-05
-3.03544043465287e-05
-1.42681883802622e-05
-1.29536459398238e-05
-8.69646143631451e-06
-2.51080671231578e-05
-1.43794342261336e-05
-8.62217841978373e-06
-8.32141745316785e-06
-3.00160222938114e-06
-6.41835980022387e-06
-3.08782060609671e-05
-8.40710744478458e-07
-5.0716975303903e-06
-1.75196827354514e-06
-8.66005354867482e-06
-5.50415182136069e-06
3.31377980237457e-06
-1.43039584113109e-05
2.36748658939466e-06
-9.95216611642377e-06
-3.66905604996136e-06
-9.80094095574353e-06
-1.16581883715598e-05
-3.99386495515705e-06
-8.20220331970164e-06
-5.9450830280221e-06
5.26898149841338e-07
3.16549345068175e-06
-5.05913377720096e-06
-1.45742003791902e-05
-1.25633042788976e-05
-1.2563510719041e-05
9.58076504581468e-06
-1.9594488011178e-05
-1.47730515404646e-05
-1.08839352443134e-05
-3.00411279149077e-06
-6.9796034773595e-06
-1.55665534386121e-05
-1.32328516200724e-05
2.97950530269806e-06
-5.6095761272294e-06
-1.70247700675332e-05
-2.01370835812944e-05
-8.04994839111331e-06
-4.4558194230236e-06
-8.16762197896978e-06
-1.22209500149916e-05
-1.14676206466435e-05
-1.05497982072541e-05
-2.00390711312098e-05
-2.3267708456309e-05
3.42199284874732e-06
-7.85914695524732e-06
-1.56190826818858e-05
-1.47084190179262e-05
-2.91220991006602e-05
-2.03857611728257e-05
-2.87137910201261e-05
-1.56421166470047e-05
-2.04023290195557e-05
-1.76155974281247e-05
-2.17259936804038e-05
-9.8237827855631e-06
-1.67336589360436e-05
-1.68783469797516e-05
-8.51309668550124e-06
-1.42330836751299e-05
-7.10024573330162e-06
-2.04431775324234e-05
-9.71681902765117e-06
-1.99613907434233e-05
-2.33969479927617e-05
2.93070230887578e-06
-1.40012891406425e-05
-2.15858225473952e-05
-2.11048098986535e-05
-4.44238515833183e-06
-1.12246240898745e-05
-1.44505118212043e-05
-1.51146617946213e-05
-2.12772818044568e-05
-2.01091985513144e-05
1.16812336037419e-06
-1.16051579127368e-05
3.13686925934233e-06
-3.14155368466332e-06
-2.29570651458605e-05
-7.08234311723176e-06
-8.78714147277963e-06
-1.5131031446555e-05
-1.73979645464718e-07
-1.71157266960167e-05
-1.48870310803825e-05
-1.020868635529e-05
-1.16750296879703e-06
-9.72936931417469e-06
-4.65208386366958e-06
-7.41639579561116e-06
-3.12154923630728e-06
-1.60783952514126e-05
-3.88132845306067e-06
-1.59919012405466e-06
-1.15815852514947e-05
-9.45474094061913e-06
-6.01938512084302e-06
-6.34946106664103e-06
7.21866988161132e-06
-4.42577580177486e-06
-7.0483742430482e-06
-6.03633891682897e-06
-1.69375586649716e-06
-1.14153573578188e-05
-5.81889699708504e-06
-3.78445925237541e-06
-1.49871592799844e-05
-1.50065695800462e-06
-1.27793016690323e-05
-1.50099330436839e-05
-1.29322193593682e-05
-1.09294813225669e-05
-8.85235743256176e-06
-1.57716492628263e-06
-1.07915785082568e-05
2.84833256624526e-06
-2.04290238002413e-06
-1.53784092318183e-05
-1.58579536574917e-05
-1.05121449543633e-05
-1.39390923368238e-05
-1.18635194945023e-05
-9.97583556921222e-06
-4.833278659681e-06
-1.06422667584527e-05
-1.30260820801235e-05
-1.19425355902689e-05
-1.32108599797864e-05
-7.81426882707054e-06
-1.24602096509134e-05
-2.08747554478022e-05
-1.42656551318507e-05
-2.66528453783749e-05
-1.30655228562072e-05
-1.48792206626537e-05
-1.74227376300932e-05
-2.18048900543393e-05
-1.02996668168163e-05
-1.47416063367655e-05
-2.35788606745721e-05
-1.39103997687848e-05
-2.09062600404358e-05
-2.83104942320015e-06
-8.80230865094518e-07
2.297937066658e-06
-1.8343709304411e-05
-1.84362934879365e-05
-2.43166146137774e-05
-1.87880607982934e-05
1.28615013491068e-06
-1.24114209438701e-05
-1.31694195655411e-05
-2.48254282630985e-05
-2.02236193212111e-05
-9.66071529427858e-07
-1.13614433735114e-05
-2.25338475733222e-05
-1.68529826109694e-05
-1.68783054416508e-06
2.25467071183621e-06
-2.22953468098312e-05
-5.47136842721905e-06
-1.80918645939805e-05
-2.4468756039537e-05
-1.05281449925649e-05
-7.45310358861826e-06
-1.9034058284149e-05
4.41457578932496e-08
-1.46519752904019e-06
-6.27016890057518e-06
-1.33427284360847e-05
6.30266858155221e-06
-1.04594406027958e-05
-6.22453858576474e-06
-1.50932421321171e-05
-1.70831750520125e-05
-2.58087100773841e-05
-2.01918159345551e-05
-2.79279443637551e-06
7.85361771262979e-06
-3.95542451275754e-06
3.11241708722001e-06
2.58066207521219e-06
-3.06167780704926e-05
-2.86868953168697e-06
-8.90749204024556e-06
-1.92271630092152e-05
-1.89300215731272e-05
-3.53903947189047e-06
-1.02162268347422e-05
1.48492132933009e-05
-2.79748686940883e-05
-9.53560808836523e-06
-6.82449412703289e-06
-1.50781413222556e-05
-9.10964384833458e-06
-5.21019898287561e-07
-2.35019374721317e-06
-1.11480311660628e-05
-9.11136715533184e-06
-5.93410917491629e-06
-1.9344082439444e-05
-8.72832849290469e-06
4.3203235988467e-06
-2.65270750121245e-05
-1.60288216277524e-05
-5.47968921876313e-06
-1.77656240956145e-05
-1.25416761648149e-05
-2.15228878573852e-05
-2.92209597851675e-05
-1.53967283303432e-05
-1.26832162789637e-05
-2.22198959113734e-05
-2.23151070980895e-05
-1.70059320124383e-05
-2.3453959051366e-05
-2.0193675454589e-05
-1.69045914331884e-05
-1.91171073526629e-05
-1.65626280080344e-05
-1.03277444599325e-05
-1.65300591326233e-05
-2.96141490793419e-05
-1.22222908150872e-05
-1.10649110380754e-05
-1.57282430216107e-05
-2.83517188815683e-05
-1.60582883066641e-05
-1.78495674809499e-05
-1.47502985400123e-06
-1.02417575497277e-05
-9.80385090891637e-06
-3.60347393312398e-06
-1.4129893153289e-05
-5.25046499963591e-06
-8.46134099832617e-06
2.18485513456301e-07
-1.35295777489238e-05
-8.287053945479e-06
-9.42101881625207e-06
-4.34383848260515e-06
-1.03767136919633e-05
-1.41941978737915e-05
-1.41566738485148e-05
-1.2974945631755e-05
-2.40099877821917e-05
3.27810204757909e-06
-1.88462886227154e-05
-2.59065886363903e-06
-5.4925961763315e-07
-5.76923079895381e-06
-1.31211572302001e-05
-2.51131157600099e-05
-5.87695220576915e-06
1.09276791188538e-05
-1.27137820035516e-05
-3.24052475053412e-06
-1.0653853828776e-05
-1.68756574479815e-05
-6.03021766299626e-07
-7.6338466390192e-06
-5.00642702487857e-06
-1.88742802482908e-05
-2.02587177496005e-05
2.73804747809139e-06
-1.32463780583485e-05
-1.05960882564476e-05
-1.43373296970458e-05
-1.62597382756814e-05
-1.98295880318381e-05
-6.59913940788398e-06
-1.22732674440963e-05
-2.36973714807425e-05
-3.74919943649041e-06
-1.1215639640978e-05
-9.89247272519927e-06
-7.60338498887493e-06
-8.28338380121449e-06
-1.0103657612169e-05
-9.34706580114992e-06
-1.14259732774868e-05
-2.5423605159194e-05
-6.27149675759668e-06
-9.95069063132391e-07
-7.16879680639364e-06
-2.25342487778694e-05
1.97242121668146e-06
-1.17891730161104e-05
-1.95475699676925e-05
-2.33244363295493e-05
-1.67681449873026e-05
-3.34508439180657e-07
-2.13505791233952e-05
-1.36613577475676e-05
-1.95528254154811e-05
-1.6650127948479e-05
-8.75974527729345e-06
-2.58838224853319e-05
-1.64300570931007e-05
-3.57624367019993e-05
-5.34092070552332e-06
-1.41442980089403e-05
-2.90293616708737e-05
-1.00461846819169e-05
-1.42662596235889e-05
-1.05639594176187e-05
-7.6968072349102e-06
-6.12988918101957e-06
-2.06100641874382e-05
-2.2110850997043e-05
-2.21350504488216e-05
-1.36819894961276e-05
-1.54219526900119e-05
-9.89243054847202e-06
-1.59448085402955e-05
-2.9533668443427e-05
-1.43211494484709e-05
-1.21876521788432e-05
-1.59780045578746e-05
-9.25492112257212e-06
-7.91318854188491e-06
-1.88043693743419e-05
-1.76258752390125e-05
-8.25863949788989e-06
3.06045124858271e-06
-1.76248775923752e-05
-1.75127011052335e-06
-2.60360657340594e-06
1.56734565298552e-06
-8.71416674030389e-06
-1.79912480073313e-05
-1.23105148825385e-05
-6.48317167729153e-06
-1.06714219637496e-05
-7.15281591884742e-06
5.12354288231338e-06
-6.67549195846435e-06
-1.04712508304789e-05
1.20139634618579e-06
-2.01522651128088e-06
-2.48336197814811e-05
-2.10872088506446e-05
1.04644713706744e-05
-1.36093124294008e-05
-1.29425761848522e-05
-1.51509079228478e-05
-1.36806820194063e-05
-3.91206741366033e-06
-1.30085762571553e-05
-4.27785124524994e-07
-1.61357634492141e-05
-3.77627817170198e-06
-1.36405210714259e-06
-1.53618519019399e-05
-1.95076918081588e-05
-1.3384644412808e-05
-9.18462949600767e-06
-5.24903609763477e-06
-1.52974571038998e-05
-1.66799472423327e-05
-1.79434741702263e-05
-9.53896539401915e-06
3.70653731105655e-07
-1.31127393168262e-05
-4.9448509883939e-06
-1.81863213273807e-05
-1.32234165799338e-05
-5.59668467541394e-06
-2.58125892459881e-05
-1.98012168365869e-06
3.26946060629325e-06
-2.46683855667753e-05
-1.37615774225797e-05
-1.07056165845124e-05
-1.57341004807088e-05
-2.5717930352508e-05
-1.10947420128303e-05
-5.31190984844934e-06
-1.90087786873261e-05
-1.694966798811e-05
-2.04268433440576e-05
-2.33406558488483e-06
-1.80636783955152e-05
-2.31868738002881e-05
-2.42305942360826e-05
-1.08094911871124e-05
-1.5743473311904e-05
-2.63518475431423e-05
-1.51016177214003e-05
-2.60825290640003e-05
-9.00836703740668e-06
-1.57785806021363e-05
-1.14723242206941e-05
-1.12178318006959e-05
-4.0862279221041e-06
-6.62225198859114e-06
-1.8437751608495e-05
-8.0834511070439e-06
9.10941972560632e-06
-2.11517399656752e-05
-1.50689798424219e-05
-2.23879807285397e-05
-1.96329243708096e-05
-1.69145136330786e-05
-1.67029980331904e-06
-1.21507237650905e-05
2.80880533189969e-06
-1.36202156615638e-05
-1.1431520533136e-06
-2.88857317164295e-06
-2.94605725796698e-06
1.04771298728175e-05
-2.12092436342205e-05
-1.45026903789194e-06
-3.29662225127704e-06
-5.38125111663235e-06
-1.01708548863739e-05
6.23705782384787e-06
7.3026043592748e-07
-1.93312778971316e-06
-2.32788790704467e-05
-1.41315439340111e-05
-1.5096087599282e-05
9.59857905306388e-06
-2.46763543686565e-05
-1.35993234782156e-05
-3.93962779535247e-06
-2.37727804521167e-06
5.75295871745345e-06
-1.37148390925783e-05
-4.90185962212912e-06
-4.55580931326258e-06
-6.29836626090357e-06
-1.35958875693937e-05
1.16116531275723e-07
4.4319713229651e-06
-7.24638741958724e-06
-2.91783517141809e-06
-1.14635525574785e-05
-2.13882983494319e-05
-2.81285587513933e-05
-1.13181344839963e-05
-1.37662198189271e-05
-7.50970123652203e-06
-1.0762373156665e-05
-6.93772510981148e-06
-1.04766775140744e-05
-1.24353554929843e-05
-8.84883350371673e-06
-2.57907852368062e-05
-8.01223699445205e-06
-1.40191897058875e-05
-1.15173515227272e-05
-1.20099734753298e-05
-1.73010790105178e-05
-1.90348417922995e-05
-1.95031978084173e-05
-1.83041642891391e-05
-1.35113719075176e-05
-1.76166286170177e-05
-1.49480437338207e-05
-1.90409315459914e-05
-2.42953821790869e-05
-1.04190974474247e-05
-1.86418178448922e-05
-1.78445940085084e-05
-1.46150171657091e-05
-1.83242153774355e-05
-4.90427925421921e-06
-1.7725008081384e-05
-1.5305818132704e-05
-1.45045745582544e-05
-1.19842122745318e-05
-8.70371868213051e-06
-1.34993800716332e-05
-1.20878279246772e-05
-1.1911234652964e-05
-4.88198767451563e-06
-2.85977009153836e-06
-8.07936002594288e-06
-6.58502613449407e-06
-9.38504954604549e-06
-1.77958733157141e-05
2.46301518618211e-06
-7.134000810336e-06
1.23263690122948e-06
-1.55238690311361e-06
-1.80629972966397e-05
-6.45654214972492e-06
-1.36368046425392e-05
-2.71207100558183e-05
1.79467451876691e-06
-4.06261647791572e-06
-6.3940135441336e-06
-1.45287972488317e-05
-1.10895319883824e-05
-6.77986604170461e-06
-2.88348356516266e-06
-5.30626185871246e-06
1.73877583816105e-07
-3.22074076741154e-06
-3.17602154973906e-06
-1.52746874347879e-05
-3.14816644600367e-06
-1.51201601346083e-05
6.96128775102113e-07
-9.28989615739783e-06
-8.74855138113698e-06
5.81311335251315e-06
-1.9186087493175e-05
-1.55769624504588e-05
-1.2733399034992e-05
-5.48612154382327e-06
-1.27161259080243e-05
-2.89357310912103e-06
-6.4940291493362e-06
-8.47422235511217e-06
-7.76263370554527e-06
-1.66707191848828e-05
9.79006122544876e-07
-1.40915857903703e-05
-1.7524022633501e-06
2.34727294550605e-07
-1.43955404609124e-05
-9.41879945000308e-06
6.56109073417975e-06
-1.59301512594302e-05
-1.70928917629661e-05
-2.0816664138515e-05
-2.29899741531998e-05
-2.60661791819004e-05
-3.46969834021206e-06
-2.26814363925338e-05
-2.38161981793865e-05
-1.90809332561779e-05
-1.27301839268827e-05
-1.13577157706799e-05
-2.39362121181006e-05
-2.60048153365974e-05
-1.93539241225368e-05
-1.35212604062875e-05
-1.4357640156276e-05
-1.60976166983475e-05
-1.22732868540728e-05
-1.63344335815659e-05
-2.50396896283684e-05
-2.22500035728896e-05
-5.78936676824377e-06
-1.13241581351473e-05
-1.35137802623314e-05
-2.08463627558882e-05
-3.82473762152121e-06
-1.58201262929048e-05
-1.28597537548665e-05
-3.1371439742268e-05
5.89150158580384e-07
-1.49523267544136e-05
-6.27952648224647e-06
-1.9062810492255e-05
-1.05238493639045e-05
3.05254108658007e-06
-1.51238631480958e-05
-1.9402782702139e-05
-7.4419936437597e-06
-1.66653326376323e-05
-9.78664941714576e-06
-1.40684678763249e-05
-6.36104727927632e-06
6.87713039805631e-07
-1.72458228346615e-05
-7.68222106368982e-06
7.98600577134099e-06
5.61936117372593e-06
-8.92395150098857e-06
-6.37570357836279e-06
-1.93851878607846e-05
-8.38637981075222e-06
9.63472922933645e-06
-2.17361334919459e-05
-1.66480487820373e-05
-1.21113341230811e-05
-1.63209076611319e-05
-1.12205377896569e-05
-4.35683777346063e-06
-1.40455078935737e-05
-2.06718108773052e-05
-2.46833531384156e-06
-2.39649358270434e-05
-1.16743976086685e-05
-1.64155419251157e-05
-8.83969497134137e-06
-8.20913303514453e-06
-1.35063787371528e-05
-5.23361758788521e-06
-1.64183807152789e-05
3.87282087917912e-06
-7.92968345683024e-06
-7.06618959290266e-06
-1.93724787216466e-05
-1.56324860053485e-05
4.13024922795639e-06
-1.60500553888487e-05
9.135233043369e-06
-1.36250570988941e-05
-1.10530574921586e-05
-1.80613676958026e-05
-2.26853185569802e-05
-6.36613065894723e-06
-2.04230225259832e-05
-2.079958217019e-05
-9.24141240909643e-06
-1.30541806509779e-05
-8.02336135793383e-06
-1.55223262042932e-05
-1.88888942557079e-05
-1.2469550799941e-05
-2.29106378527918e-05
-3.46664469642512e-05
-1.06578900411242e-05
-1.50329572332459e-05
-6.88848762920212e-06
-1.43653538437308e-05
-9.49229603011345e-06
-2.7263201385911e-05
-6.89489922360973e-06
-1.36979049876445e-05
-1.53083584677584e-05
-1.18797132615432e-05
3.23517890447786e-06
-1.50126152472696e-05
-4.16771645982476e-06
-7.0058502335584e-06
-1.52854826737325e-05
-1.95966078430253e-06
-2.11944063468824e-05
-1.42647674975954e-05
-2.06126701153581e-06
-1.13478776974434e-05
-5.11949733236975e-06
-2.05283845544948e-05
-2.6192220068768e-07
-3.35391177599012e-06
-2.93493647861385e-05
-7.16157779695767e-06
-9.48306361123429e-06
-1.31169949498365e-05
-1.78711998769886e-05
-4.41765235632712e-06
-3.02263894919697e-06
-1.3741779808615e-05
-7.226980815379e-06
-1.19842946757377e-05
3.28597444886022e-06
-2.96648083047199e-06
-7.9404799252792e-06
-1.17347988326457e-05
-8.13783388195837e-07
-6.80072894951312e-06
-1.81955907975956e-05
-9.68539680433998e-06
-8.34298731166898e-07
-9.73827456157919e-06
-6.39719340074454e-06
-6.83901538417892e-06
-2.93216903064155e-06
-5.69260992435641e-06
-4.90348685879328e-06
-1.01841269333578e-05
3.0568953840865e-07
-2.10147098486195e-05
-1.49831839670857e-05
-1.74256256925031e-05
2.95462119790062e-06
3.93716207026244e-06
-2.16340751289467e-05
7.7866877159429e-06
-1.46057585199393e-05
-6.83995718601901e-06
-2.30490071065327e-05
-9.03020777869152e-08
-1.76912779181474e-05
-8.51471536054651e-06
-9.02848689401452e-06
-1.92184159915505e-05
-1.73803812716557e-05
-2.19601553622301e-05
-2.3124411512314e-05
-1.3338727275156e-05
-1.81646161259807e-05
-1.14802857060889e-05
-1.85842031576422e-05
-1.27680688569374e-05
-3.87770644220699e-06
-1.77940267014908e-05
-3.27804412857517e-05
-2.31351028431255e-05
-1.5526783618979e-05
-1.91766914380554e-05
-3.32833192208461e-06
-1.65645415335231e-05
-8.08356813393951e-06
-9.44267468047486e-06
-1.28580199530961e-05
-1.53398312990171e-05
-3.60176905662637e-06
-1.01571562679621e-05
-2.85785331268417e-05
-1.46180606731002e-05
-3.90359767745949e-05
-1.82427302138066e-05
-1.79051963392631e-06
-1.29592516591902e-05
-1.7055671691689e-05
-8.6002351405991e-06
-1.46488265039707e-05
-2.31555904485907e-05
-8.00751751577222e-06
-1.60788721423384e-05
6.33501189944343e-06
-1.08048145224862e-05
-9.70225844773813e-06
-1.47730806713177e-05
-5.81926246424874e-06
-8.1484757169145e-06
-1.34456045931134e-06
-6.04972811176369e-06
-1.31752598924913e-05
-4.51988851163868e-06
-3.04023217230366e-06
3.43703424155266e-06
-2.70463279418028e-07
-5.41590769067675e-06
-9.43084770917508e-06
-1.57602704353793e-05
-1.2389539005338e-05
-1.33124531356212e-05
5.37638234359848e-06
-4.65676272909592e-06
1.17484739706005e-05
6.51566515117938e-06
-4.4533798387049e-06
-1.51647416657739e-05
-1.05505607329894e-05
-2.6211521179143e-06
-9.55932267875236e-06
-1.47715361993219e-05
-1.32483100375499e-05
-1.83185970727088e-05
-6.62004039400295e-06
-1.17218757494232e-05
-6.78043305649517e-06
-1.06899139543006e-05
-5.87344335926657e-06
-1.79394547504528e-05
-5.69474037615978e-06
-6.30581901547713e-06
-9.18950327064826e-06
-2.13158378076845e-05
-6.22863392203086e-06
-1.97994942163343e-06
-1.14805453996349e-05
-1.17041779283906e-05
-1.78853536765633e-05
-1.78963963749447e-05
-1.2605481339252e-05
-1.48373495491458e-05
-2.95497285506187e-05
-2.23512299410769e-05
-3.00815979804884e-05
-1.28337655763393e-05
-2.21460628200629e-05
-1.48474144409159e-05
-1.85831418171624e-05
-2.38528290996126e-05
-2.12028786086558e-05
-9.63311128853007e-06
-1.64964353780794e-05
-7.57070319249409e-06
-7.78711567868974e-06
-4.32067411045322e-06
-7.80838745803679e-06
-1.13513155978168e-05
-1.53201292857001e-05
-1.36607486243903e-06
-1.4211469492475e-05
-1.28158426388873e-05
-1.74966237203149e-05
-1.96133541552007e-05
-1.518312993568e-05
-1.2185802478912e-05
-2.46332957770192e-05
-1.62768185134838e-05
-1.71734048442494e-05
-1.33956877537813e-05
-1.09723834968606e-05
-3.60347493572438e-05
-1.47610365800593e-05
-1.31825607481396e-05
-1.48028388835189e-05
-1.33701143705575e-05
-1.26455305260783e-05
-1.58267885374222e-05
-1.20367209675516e-05
-9.04371530623e-06
-1.6461084678829e-05
3.1140532685904e-06
-1.42308099417223e-05
6.627526012824e-06
-1.48855633135987e-06
7.17200737457393e-06
-7.06467635484231e-06
-1.45278070890595e-05
-1.82616151746246e-05
-7.81537663030779e-06
-8.52469086156078e-06
-2.02426314159445e-06
2.28276176148002e-06
-9.362946053488e-06
-8.31057712683907e-06
-1.33395894565755e-06
-1.39254437048144e-05
-1.83599325273522e-05
-1.80170290776384e-05
-4.75962997116819e-06
-6.63233936267136e-06
-5.0232384433711e-06
-5.78170382652779e-06
-1.74583283119219e-06
-4.11380972074082e-06
-8.29807729407312e-06
-1.76595435358111e-05
-9.06336860792853e-06
-3.92153862482615e-06
6.1929217635169e-07
-1.37307329010245e-05
-1.11820573049324e-05
-1.17722346933347e-05
-2.05107445591487e-05
-7.17566004447535e-06
-1.9305180792998e-05
-2.77004312837794e-05
-1.60245947801273e-05
-7.14239953255012e-07
7.26399487078189e-07
-2.27080178918369e-05
-2.185224182619e-05
-1.12690501409854e-05
-2.84157374764015e-06
-1.22893329954579e-05
-1.41511438780039e-05
-5.19969768001055e-06
-5.62655993234374e-06
-1.59760116593037e-05
-2.48724568257711e-05
-2.30348334016808e-05
-2.36805884412438e-05
-2.02417146051712e-05
-1.68352741168727e-05
-9.26423587431527e-06
-2.39545282449304e-05
-1.7555937977583e-05
-5.41586069756195e-06
-2.44347203394155e-05
-1.29020974009391e-05
-1.06673967218345e-05
-2.3804551670042e-05
-2.80558461800069e-05
-1.05404385288582e-05
-2.81200681349824e-05
-2.64508114558658e-05
-7.50752300520204e-06
-9.23572275306042e-06
-2.49338422331804e-05
-6.2352037777991e-06
-2.04153687256678e-06
3.92996840609748e-06
-1.45813384098014e-05
-1.57108999638439e-05
-1.26055978236694e-05
-2.28923013187806e-05
-1.20073626550323e-05
-1.38304879640681e-05
-1.58895816089926e-05
-7.20297964451361e-06
-1.91924645522096e-05
-6.08706987730574e-06
5.81710337037341e-06
-5.25223995900585e-06
-7.22926451381112e-06
-3.55856301677689e-06
-1.64931817298184e-05
4.6723150416153e-06
-9.26924681563572e-07
-2.68618219055706e-06
4.36465039675237e-07
-1.81737566864003e-05
-2.07868476967924e-05
-1.2529695624655e-05
-1.30079511871318e-05
-1.3531682246739e-06
-1.29048530849276e-05
-1.35510938422443e-05
-1.55076135897816e-05
-1.21204304937827e-05
-1.09550749812056e-05
-1.83323106050348e-05
-4.10926381327036e-06
1.10956538069986e-06
-1.40872354140921e-05
-4.99623178118745e-06
-8.72896049922712e-06
-1.3635860082172e-05
-1.99551457633577e-06
-1.96237449268521e-06
-1.85725278675237e-06
-1.79415530912603e-05
-7.10823175486998e-06
-1.31545576494072e-05
-1.44205990557772e-05
-2.36999530744565e-05
-2.70001370150424e-05
-1.09729281117512e-06
-4.38411871597149e-06
7.38434416853627e-08
7.05490086997165e-07
-7.73435381684774e-06
-1.94651130179641e-05
-1.19891346387247e-05
-1.13783757587546e-05
-1.97328634377893e-05
-2.24650445782265e-05
-1.64885955595347e-05
-1.2660764075229e-05
-1.7857743715378e-05
-1.88086741775573e-05
-1.27625259743484e-05
-1.3624880531918e-05
-6.9500305136127e-06
-1.74590098300158e-06
-1.46228264730509e-05
-1.23436200660458e-05
-6.58032651084339e-06
-3.0334291382794e-05
-1.23641810459533e-05
-1.82822617375411e-05
-2.18218431886231e-05
-9.90451795783889e-06
-1.65990552059306e-05
-1.41482680579647e-05
-1.52702186131242e-05
-1.15765281520352e-05
-5.6487524824626e-06
-1.87352735082354e-05
-1.43276458197167e-05
-1.74924367946602e-05
-2.31606903930296e-05
-1.38905091777202e-05
-1.2225092202567e-05
-2.05940449925041e-05
-1.63469197385897e-05
-1.14241437341711e-05
-6.53669804133377e-06
-1.61164575903016e-05
-1.84645817120108e-06
-6.68874982851696e-06
-1.00180887170628e-05
-7.93041966096888e-06
-9.15685682631847e-06
-2.68914197185094e-06
3.77830699533361e-06
1.05549095054168e-05
-3.28419250979441e-06
-2.40692725785303e-05
-3.96473653960738e-06
-7.53018704445288e-06
-1.42404017802081e-05
-1.23271918485177e-05
-5.93310888637079e-06
-5.64931100904831e-06
-8.98441283036826e-06
-1.43927723460836e-05
-5.51905803575873e-06
8.60693929170446e-06
-1.25163613823502e-05
-1.10577357747292e-05
-5.99449482420483e-06
-4.76750077262687e-06
-2.70114323496719e-06
-1.21345136642328e-05
-1.17757478977124e-05
-9.28556690505291e-06
-1.48237033875643e-05
-1.52779210424507e-05
5.19737747138777e-06
-1.12599640034902e-05
-2.05678902400875e-05
-7.68743224198587e-06
-1.59049011002262e-05
-1.02581385075858e-05
-5.39721843936171e-06
5.95051125767921e-07
-1.53837787077817e-05
1.5491763130965e-05
-3.97503139173905e-06
-1.77920851657109e-05
-1.2601479834351e-05
-2.98405184152517e-05
-1.7085492660962e-05
-1.38247996168496e-05
-2.3958132800079e-05
-1.17449317991432e-05
-2.10635981884729e-05
-1.27841076510896e-05
-1.54510644359972e-05
-4.9186315451578e-06
-2.62115598725078e-06
-1.98916259280906e-05
-5.38218790689192e-06
-2.27371159134897e-05
-3.61800208750378e-06
-2.61273333387942e-05
-2.19850744640564e-05
-1.46433639621915e-05
-1.53972934859828e-05
-1.90239086291403e-05
-1.52062693083476e-05
-1.4853196996314e-05
-2.70985693892276e-06
-2.30774682538013e-05
-1.38709585610651e-05
-2.2017254778963e-05
-1.42297933425478e-05
-8.45766472767709e-06
-8.9638659429701e-07
-7.14153331068824e-06
1.33337573752752e-06
-1.68317919361518e-05
-6.08134901850185e-06
-1.59206726980794e-05
-1.3964553147496e-05
-3.32433941889368e-06
-2.06839399758148e-05
-2.31282875121087e-05
-8.92252965297451e-06
-1.18685235372478e-05
-2.25918669644526e-05
-1.69714114028009e-05
1.39383124035837e-05
-8.83236766553864e-06
-1.47814592971895e-05
-1.20716758348153e-05
-1.25771160294786e-05
-1.14703272205249e-05
-2.09763805424662e-05
-1.11479764672081e-05
-4.10455277896471e-06
-1.31011203483384e-05
-6.49935307539631e-06
-1.28316879309279e-05
-1.44519350998934e-05
-6.77565126133001e-06
4.65951156395164e-06
-2.36154208765378e-05
-3.27148520700526e-06
-1.25435354124209e-05
-8.97501877697861e-06
-1.2847459090966e-05
-1.49327222361614e-05
-9.84913973755262e-06
-1.19170741366977e-05
-7.53653819211811e-06
-8.1642846520403e-06
2.75092862567824e-06
-1.61423366215029e-05
-1.7726571461635e-05
-1.75057163525587e-05
-2.62596823050665e-05
4.12870515627881e-06
-2.07080527904452e-05
-7.18168808707234e-06
-1.44785270429234e-05
-1.16082480316696e-06
-1.04170681437671e-05
-1.76813261982013e-05
-1.79261427845638e-05
-1.62065328676526e-05
6.9948625997101e-06
-1.11668155654419e-05
-1.4260834896781e-05
1.5038101409593e-06
-1.43811245237197e-05
-1.69314932852191e-05
-1.59602644084614e-05
-1.00497600284303e-05
-1.30553716960893e-05
-1.13349151825258e-05
-1.51524338256289e-05
-1.75655991376665e-05
-1.34863014959655e-05
2.42644248639195e-06
-5.15190485500957e-06
-2.0326109061577e-06
-1.77454896653632e-05
-2.46317899561855e-05
-7.66279477116282e-06
-1.95821789042797e-05
-1.57441970147664e-05
-2.11403508983405e-05
-1.86749402136095e-05
-1.47890585581519e-06
-5.30327584590814e-06
-1.44576371778855e-05
-6.4076785103635e-06
-2.79293177589853e-05
-1.68181620772585e-05
-1.0184408119879e-05
-4.14802187622626e-06
6.12634227017571e-06
-3.53422345045262e-06
-1.11278070777871e-05
-4.49293912789105e-06
-1.93123634348014e-05
-1.70488756218176e-05
-9.53098903719947e-06
-9.313834952304e-06
4.12676855236874e-06
-5.59211208618216e-07
3.74338460630414e-07
-5.24011221796473e-07
-8.43018493066829e-06
-5.23250834785845e-06
-6.10321755424611e-07
-1.17534031220816e-05
-1.41845031834767e-05
-7.14554449520084e-06
-9.46935695386391e-06
-5.07371375759079e-06
6.31026864982266e-06
-9.03258193667e-06
-9.87913321800923e-07
-2.83088993868076e-06
-9.17473616801736e-07
-9.22650609898274e-06
-5.46102230449644e-06
-1.22462600408627e-05
2.72966039900054e-06
-2.05523814348008e-05
-2.21506535571995e-05
-1.06974354348342e-05
-9.85278197003437e-06
-8.84610119427609e-06
-9.3300592890983e-06
-1.20053352890514e-05
-1.6269230873654e-05
-2.23329796222691e-05
-4.65190773060572e-07
3.09025603771452e-06
-1.62746286792992e-05
-2.07526208233858e-05
-1.08712244079672e-05
-4.10638557290784e-06
-1.96518564338041e-05
1.23883604272817e-06
-5.94069567977734e-06
-2.93023633947883e-05
-1.29480222999385e-05
-2.41401258408497e-05
-3.87253723215909e-06
-2.21734829646685e-05
-1.12156221136172e-05
-2.71591175357689e-06
-2.32338865803776e-05
-1.48905640756276e-05
-8.1102485111915e-06
-1.19634230529307e-05
-1.38269227851461e-05
-2.00777940073116e-05
-1.81220396474924e-05
-2.69782314703086e-05
-7.735105131938e-06
-2.02716893165627e-05
-1.73954362804694e-05
-1.59902665314021e-05
-6.57294144470469e-06
-2.44966827636846e-05
-2.35843799177283e-05
-1.7248990475837e-05
-2.64275231940664e-05
-9.65384302324752e-06
-5.04654423355601e-06
-2.09516665427135e-05
-1.81788752751791e-05
-1.18577089928451e-05
-9.02458965998652e-06
-2.1799433896775e-05
-1.77608564860411e-05
-1.26851897630743e-05
-8.76807647016818e-06
-2.1326652160763e-05
-1.30046415120547e-05
-2.4675530008267e-06
-2.52371191904272e-05
-2.3465719827455e-05
5.82060125946251e-06
-7.3023053290803e-07
-1.31929951832032e-05
-1.80295515699387e-05
-2.55907408231458e-06
-6.79610722717732e-06
-2.999030405531e-06
-3.61891577592789e-06
-6.64220568251404e-06
-1.90808912878687e-05
-2.40527058898381e-05
-8.83653667162709e-06
-2.28959416039291e-05
1.70935903799782e-06
-4.93003683710808e-06
-1.08980272281703e-05
-7.16611513003371e-06
-9.52334234009404e-07
-5.4840224765767e-06
-5.51244274013002e-06
-3.44876512275983e-06
-1.62601252146062e-06
-7.86514103154219e-06
-6.45578693846323e-08
-1.85252276848501e-05
-5.40549741712237e-06
-9.44109816931436e-06
-1.69517358943373e-05
-1.95834445614751e-05
-1.44900935601771e-05
-1.88145529269981e-05
-1.57059979680872e-05
-1.05162418553411e-05
-1.04841994779852e-05
-1.1489204199507e-05
-4.45187666205866e-06
-9.81828715793433e-06
-1.20012862792406e-05
-1.02071071064316e-05
-1.66521473589764e-05
-2.50027691972526e-05
-1.2895278258051e-05
-6.96442327451237e-06
-1.14007724734275e-05
-1.12209641959883e-05
-2.2778160102589e-05
-2.80560385956996e-05
-1.11761211434526e-05
-2.50502590418712e-05
-9.33155161769926e-06
-1.41191187867811e-05
-2.63153162311172e-05
-1.91570354256491e-05
-2.1745399273212e-05
-2.25842839890776e-05
-2.42687732805358e-05
-1.43798683870394e-05
-1.15732371489663e-05
-7.45239989999095e-06
-5.97801620442507e-06
-8.06410299950123e-06
-1.99191015730496e-05
-1.20264917625047e-05
2.13951725002136e-06
-2.20522743831307e-05
-1.98083561438366e-05
-1.84808213130398e-05
4.34618806163891e-07
-1.08549831007646e-05
-1.46726606310739e-05
-1.11725478113801e-05
-1.10927833314193e-05
-1.58444613121713e-05
-6.43730011858397e-06
-1.76921989053593e-05
-1.74982187113598e-05
-2.37821246170881e-05
-9.66440841088836e-06
-2.49686510966865e-06
-1.6489007723685e-05
-1.75858073313506e-05
-7.20318813032595e-06
-1.03321605694561e-05
-1.47212818390937e-05
-1.82738042566348e-05
-1.12582759709843e-05
-2.52017292007748e-05
-8.55849148905494e-06
-1.44225539783803e-05
-9.43874248334588e-07
1.11243339663126e-06
-4.73450095108701e-06
-2.78996156725998e-05
-1.27131742469752e-05
3.36488933749535e-06
-5.4326946640403e-06
-9.17861299920442e-08
5.80974829716417e-07
-7.84905077922179e-06
-1.48742888851436e-05
-1.39595249946433e-05
-8.57530567945132e-06
-3.09032892445417e-06
-9.64524707488524e-06
-1.50938282576889e-05
-9.20984887349791e-07
-1.70083382028568e-06
-1.23621201142381e-05
-1.29000910409023e-05
-9.60611707017085e-06
-1.25099134477191e-05
-7.32821241738898e-06
-1.58489014820515e-05
-4.03522565396009e-06
-1.43341028060915e-05
-1.52495871249961e-05
-2.02104974602478e-06
-1.54620298504507e-05
-1.36467146430774e-05
1.44490200893321e-06
-1.21658235509642e-05
-6.26018500413157e-06
-2.00816849270009e-05
-2.26129696584896e-05
-4.17734400499116e-06
-5.35846472242773e-06
-1.07634191893045e-05
-1.61895870746363e-05
-1.1707523000334e-05
-4.25714769222963e-06
-1.53031434387254e-05
-1.30521465287813e-05
-1.26245619481083e-05
-1.13384796806366e-05
-1.4435187334977e-05
-2.16154701618325e-05
-1.24668683629139e-05
-2.2985319496769e-05
-1.49601810589942e-05
-8.69574164651747e-06
-2.82517418296308e-05
-2.08663844598183e-05
-1.49663675426804e-05
-2.31082365123599e-05
-1.52345195999307e-05
-1.51677434895502e-05
-1.14306006027419e-05
-1.90026286047271e-05
-2.51698424097663e-05
-2.04155557345092e-05
-1.29172919018319e-05
-4.43824059467089e-06
-7.38101746458389e-06
-7.83909909591541e-06
-1.22380282821896e-05
-1.16544918800704e-05
-1.98983528301124e-06
6.28159770781473e-07
-1.03264803272311e-05
-2.03205503980479e-05
-1.26295317751923e-06
-2.16695156174989e-05
-2.17661198858058e-05
-7.73981413535446e-06
-1.40981088467484e-05
-9.74825402919669e-06
-7.16268006206025e-06
-8.87081128450623e-06
-1.99344398757044e-06
-5.66039888402018e-06
-5.09805383683492e-07
8.92897393584641e-06
-7.02893426108532e-06
-5.20985487851448e-06
-1.49178786102756e-05
5.12817606901241e-06
6.96127108668718e-06
-6.06992719235197e-06
-8.72189929664187e-06
-1.75916697682465e-05
-2.14117485123168e-06
-1.07877212652322e-05
5.53120214896774e-06
-1.06686912247614e-05
7.85543225966225e-07
-1.49275060033086e-05
-2.3605926092895e-05
4.26888829632435e-06
-5.68241693459472e-06
-1.13901594900381e-05
-1.54082937967831e-05
-2.00506663017722e-05
-8.35166898354063e-06
-2.35186712613877e-05
-4.25292154701768e-06
-1.69292474156225e-05
-6.33580256374563e-06
-1.39296250357414e-05
-2.89701326443223e-06
-1.50497693583303e-05
-2.12927254197899e-05
-2.86636683610451e-05
-1.66292012686398e-05
-2.52788948713671e-05
-4.40160033136069e-06
-1.03559721232554e-05
-2.85144666803754e-05
-1.25195210704411e-05
-1.31904952891918e-05
-2.47861513517458e-05
-2.20778376912808e-05
-1.34905343832893e-05
-1.56225759925422e-05
-1.63582385785761e-05
-1.69312455187288e-05
-1.62514198064406e-05
-2.96722315494196e-06
-8.97002385192655e-06
-2.1775766107629e-05
-1.49857245442613e-05
-6.72512804289812e-06
-2.80080895426121e-05
-1.26505540573404e-05
-1.8515806609231e-05
-1.41708985639913e-05
-1.59054359529512e-05
-1.58256477568085e-05
-1.94018175916147e-05
-1.40543518056498e-05
-1.92793260171254e-05
-1.82507065657663e-05
3.37392814939059e-06
-9.34560834633745e-06
-1.02193122239386e-05
-9.43665204461332e-06
-8.72779648410025e-06
-3.07230886432078e-05
-6.19645171029354e-07
-8.76759108794457e-06
-7.64182219879229e-06
6.52408381019408e-06
-7.71191942829166e-06
-1.86862884431431e-05
-6.65103925826692e-06
-3.23085769079507e-06
-1.24740589645759e-05
-8.91890492678519e-06
7.21761773002687e-06
-2.36493288203748e-07
-4.14437115051039e-06
-5.5725712776862e-07
-2.25176615593819e-05
-1.64389096841531e-05
-1.90657976859014e-05
-7.63997695567418e-07
-1.11016347074417e-05
-9.20659501941245e-06
-2.25654310540834e-06
-1.19591783126969e-05
-1.29726925251744e-05
-7.65623086516983e-06
-1.59937728916541e-05
-3.6558560375775e-06
8.46466190561554e-06
-5.41583437779482e-06
-2.55071480243904e-05
-2.37769136784232e-06
-3.09598155587887e-06
-1.38827168023576e-05
-1.2844237529252e-05
-1.19376011361862e-06
-1.28070808737558e-05
3.33813433793824e-06
-1.77353051570245e-05
-6.68275046826654e-06
-1.76891124573525e-05
-1.51273832548094e-06
-8.82339508911099e-06
-1.49748315374386e-05
-8.01333557376933e-06
1.20178731740314e-06
-2.60772627747967e-05
-1.51511605589936e-05
-1.3671940840117e-05
-6.38174427210472e-06
-2.01836022891986e-05
-3.07537079377982e-05
6.85105073223328e-07
6.56019869457081e-06
-3.23463509922527e-05
-9.33387912653162e-06
-1.06089481027944e-05
-1.15946539913082e-05
-1.73742160676345e-05
-1.16779413150815e-05
-8.49596648731151e-06
-1.49108742178548e-05
-7.94298901322697e-07
-1.57886067238105e-05
-6.41846500926012e-06
-1.25294325848596e-05
-1.77992163423382e-05
-1.57659102163902e-05
-1.02352471758575e-05
-2.57227182307922e-06
8.21455627313464e-06
-1.31878352101368e-05
-2.00385284937665e-05
-1.24147301667941e-05
5.94097098740134e-06
-1.52723550195481e-05
-1.5429017007872e-05
-6.23301219282474e-06
-3.97332880931359e-06
-7.63091992590374e-06
-1.33685682186617e-05
-1.1904528622853e-05
-7.87628182987319e-06
-4.44341591925068e-06
-8.59729282856313e-06
-5.78762336446658e-06
-5.50185436667647e-07
-4.48832473205876e-06
-6.42969320120391e-06
-7.55309307059518e-06
3.98984568518105e-06
-8.2735518448828e-07
-1.33557573315415e-05
4.04121053222774e-06
-4.43354363287428e-06
-4.49207714724712e-06
1.093542960591e-06
-1.09142312743574e-05
-3.6143682437317e-06
6.2020061956119e-06
1.10964789512904e-06
4.36176238376581e-06
-3.60341735137172e-06
-7.91735935671705e-06
-1.47672583647495e-05
-1.98662467188673e-05
-1.32641659797745e-05
-1.06482275072853e-05
-8.0230831016972e-06
-1.52727128508761e-05
-1.9851353003768e-05
-6.20725240454183e-06
-1.23366312235913e-05
-1.58974284695484e-05
-9.52761024853489e-06
-2.40341346050177e-05
-1.4162966623735e-05
-1.0190602758143e-05
-8.16626511946216e-06
-5.67198068104726e-06
-1.33147521257346e-05
-2.9973469006861e-06
-3.27067601231722e-05
-3.97155999273942e-06
-3.61855812791152e-06
9.93911169547473e-07
-1.00591164854941e-05
-1.05145435309472e-05
-1.54709718144326e-05
-1.59168109066456e-05
-3.11949311728989e-06
5.21206566392342e-06
-4.75394491475166e-06
-2.08740569301211e-05
-2.19043397125271e-05
-2.03134082189155e-05
-6.23681701245256e-06
-1.74665512450999e-05
-1.99043325136025e-05
-2.03622726925721e-05
-9.65358930875918e-06
7.36375712331699e-06
-1.22524335485352e-05
-1.8672353695168e-05
-2.79334203049487e-05
-1.86970330188627e-05
-3.13711809819017e-05
-8.64796056019422e-06
-2.25754606266413e-05
-1.59279789201918e-05
6.08360545849766e-07
-1.07232521208085e-05
-8.33780465828934e-06
-5.19936271540535e-06
-3.05784814820275e-05
-1.01985042626698e-05
-1.64183038036556e-05
-1.30778631638566e-05
-1.84656558318103e-05
-2.28840960329758e-05
-1.5499445954579e-05
-1.55576155669023e-05
-8.13074336344857e-06
-4.08184122181676e-06
-1.17507889723087e-05
-1.7235103556529e-05
-8.2992170081377e-06
-9.00261518165051e-06
4.11782179875061e-06
-6.36604244530601e-07
-1.18065281564114e-05
-8.16674151159922e-06
-1.00801090240272e-05
-3.8457068436381e-06
9.95415471869032e-06
-1.87223231625541e-06
-1.65519346882291e-05
-6.84168927410475e-06
-1.42552587170959e-05
-1.09617013640169e-05
-2.89461102708265e-08
-5.39729915625983e-06
-6.14951416510376e-06
-7.19035943431273e-06
7.5037809646342e-06
6.05659394686484e-06
1.01713402645418e-05
-1.12251271773704e-05
-1.39235553577108e-05
6.03485533776299e-07
-2.09075568618798e-05
-1.71460498456968e-05
-1.42575834528317e-05
-1.64457169064715e-05
-4.28717285511109e-06
-1.75773283912908e-05
-1.03707072339819e-05
-6.18083141434291e-06
-1.32885315297622e-05
-1.89329126235093e-05
-1.26021043872035e-05
8.12054693402539e-07
-6.42796816057489e-06
-4.50184627893734e-06
-1.17230316901962e-06
-1.23433420122088e-05
-2.53392650427223e-05
-2.17093482012669e-05
-1.85291747004836e-05
-2.06404901102393e-05
-1.82203816586719e-05
-9.80041348731195e-06
-7.51840416610814e-06
-2.06136655555028e-05
-1.50670519580025e-05
-1.81626509085599e-05
-1.70039101056328e-05
-2.24042420192504e-05
-1.47844066868461e-05
-2.16525254950645e-05
-3.42443166772331e-06
-1.46228710401935e-05
-1.89042600114267e-05
-1.64659652006196e-05
-4.10157134982522e-05
-2.72836923919089e-05
-1.25878400117518e-05
-1.60926834755749e-05
-9.37917382715394e-06
-3.28094093590072e-06
-2.00731836078615e-05
-2.54334935842091e-05
-9.0818380149117e-06
-8.22943022578687e-06
-7.82380665790523e-06
-4.36199795148702e-06
-1.37160882545837e-05
-1.2791942622875e-05
-1.45019453415551e-05
-2.81388829364658e-06
-1.17964737830103e-05
-4.00833372975385e-06
-8.08635339647827e-07
-7.22126081865009e-06
-1.17819728139523e-05
-6.93274803668372e-06
-1.44269047665518e-05
-1.38994481834268e-05
-5.62641605357439e-06
-6.40046595924607e-06
6.62242015921976e-07
-1.8689663799439e-05
3.12346951130533e-06
-1.14795514869972e-06
-1.18100436845946e-08
-8.98220376245382e-06
-3.15228332897213e-06
-2.04395374820435e-07
-1.65744937175459e-05
-8.52130614819386e-06
-1.2971129017924e-05
-1.08042033095307e-05
-2.11151665645275e-05
-1.33023116879765e-05
-6.8580729771192e-06
7.48648617082194e-07
-3.44747282268724e-06
-1.30912167396485e-06
-2.44133232739119e-05
-3.80713523558453e-06
-7.61155168717135e-06
-1.53381306792757e-05
-9.8132600181921e-06
1.10360401498166e-05
-9.05453245463577e-07
-1.79586572169291e-05
-1.91229733682127e-05
-8.49575359073184e-06
-8.54377046824124e-06
-6.14370991040696e-06
-4.53110845685678e-06
-7.72580360892775e-06
-1.73378798050919e-05
-1.56632331172123e-05
8.62439617196955e-06
-2.27669159038728e-05
-9.0469315461454e-06
9.83781609094197e-07
-6.9466063311202e-06
-4.66947877592415e-06
-7.6684626995907e-06
-1.09646583354048e-05
-2.89392634526812e-05
-2.62801534571026e-05
-1.64530767133911e-05
-1.12191485479965e-05
-1.65182750889937e-05
-1.09358480023396e-05
2.26760117963051e-07
-1.26721868054207e-05
-1.59538638340325e-05
-1.03111416773821e-05
-1.5890093891296e-05
-1.82972605978269e-05
-1.76055892823181e-05
-2.39795740684277e-05
-1.0385278569319e-05
-1.1713622565537e-05
-1.86841297507736e-05
-1.05550972640361e-05
-5.8748862640814e-06
-1.00358829626178e-05
-1.20133583332625e-05
-1.31203448055253e-05
-1.50585586499738e-05
-1.25435299439949e-05
-2.40500195281361e-05
-6.92901554275162e-06
-8.16458804269699e-06
-1.58092124879024e-05
-1.28984400984935e-05
-1.81218827256344e-05
-7.46483590177213e-06
-1.45496411163228e-05
-2.29602754211399e-05
-2.70887664742314e-06
-1.90774947993003e-06
-2.94483848224418e-06
-1.06064850150926e-05
-1.40029077926652e-05
5.38823670095167e-07
-1.01435286789034e-05
-3.56660860125686e-06
-7.13414965838015e-06
-1.22485973659315e-06
-2.27768453990567e-06
-1.84609190191733e-05
-1.00243928286383e-05
-1.51166279734348e-05
-8.46383480168778e-06
4.52411386258162e-06
3.82554164376531e-07
-7.85739044070171e-06
-5.60217701975067e-06
-3.36061915089774e-06
-1.23343199892468e-05
-1.27148727611576e-05
-1.57819310632105e-05
-1.06778465731442e-05
-1.02276300374569e-06
-3.41601559305389e-05
-1.56849318147515e-05
-1.6370564238602e-05
-1.08562773429551e-05
3.46646627715385e-06
-4.84174486508668e-06
1.96951823578131e-06
-1.44587067848121e-05
-2.2925323826795e-05
-1.58233600973695e-05
-1.46664635146833e-05
-1.30528398899652e-05
-1.33876754574863e-05
-1.69677674534502e-05
-7.35107004655014e-06
-1.58324561258784e-05
-7.09953497460975e-06
-1.55460827472348e-05
-3.19220759935975e-05
-1.8868319921382e-05
-1.53017034960858e-05
-1.81853108222048e-05
-1.43785977513171e-05
-1.10714200523225e-05
-1.02831647409369e-05
-5.32018997978343e-06
-1.53931181628393e-05
-1.12873588633325e-05
-2.62782254203924e-05
-6.30118478235192e-06
-1.5663207511442e-05
-1.66994307997464e-05
-9.23192143720961e-06
-1.48607014637844e-05
-2.37524844130239e-05
-7.48730138432003e-06
-1.62094397499661e-05
-1.35004681044092e-05
1.27290087580534e-06
-2.62571001105411e-05
4.06428959351312e-06
-5.05899823977552e-06
-5.93734658805279e-06
-1.63311422229992e-05
-1.47767982613596e-05
-1.37520001029252e-05
-7.39786416382249e-06
-1.11539887529288e-05
-7.62408775409866e-06
-2.0668432471532e-05
-2.14333207882378e-05
-1.54608152745695e-05
3.10682207797049e-06
3.60810772688793e-06
-1.95861287786472e-05
-1.14970206692993e-05
-1.34730416752465e-05
-1.99216731547412e-05
-1.01417492950336e-05
-1.94891002995956e-05
2.72396542091655e-06
-3.27849271146847e-06
-1.83640439405881e-05
-9.21489760645317e-06
-2.82233186570051e-05
-8.39880324960001e-06
-1.36925519424751e-05
-7.69231749778439e-06
-2.29001004289317e-05
-3.8489878208379e-06
-1.32297310913523e-05
-6.3927425427007e-07
2.43078486235472e-06
-1.0563791141728e-05
-3.01708827297405e-07
4.91622491925019e-06
-1.04343800104133e-05
-1.46352967298408e-05
1.30792973275983e-06
-1.37541168135262e-06
-2.78492467908967e-05
-4.70622561789732e-06
-2.75239458328444e-06
-6.86371154232336e-06
-1.94482874969646e-05
-8.00672514620734e-06
-8.27600511237163e-06
-5.62718395997017e-07
-5.86855427374977e-06
-1.02715868362269e-05
-1.3032292994024e-05
-1.71710456317719e-05
-1.09771076782633e-05
-2.22305125925566e-05
-1.22252075566147e-05
-1.78408014830849e-05
-1.99473386204482e-05
-1.46010158937011e-06
-2.28959014574314e-05
-1.88681367290914e-05
-1.54315391023322e-05
-1.87819244866367e-05
-9.76909758668794e-06
4.51590519018131e-07
-2.08345043803587e-05
-2.5383471500182e-05
-3.40102156801808e-05
-1.85649607971463e-05
-1.58181907636088e-05
-3.31817919390331e-05
-1.70051147528208e-05
-8.90588394055395e-06
-2.14838529376704e-05
-1.63121379804009e-05
-9.91571536595761e-06
-2.131682861002e-06
-2.9672838323638e-05
-1.7438382569397e-05
-4.95276821072826e-06
-1.17773006348654e-05
-1.97682635365116e-05
-8.01978345976681e-06
-1.63388412870848e-05
-7.81638658958847e-06
-7.56926749198341e-06
-7.53417813994299e-06
-1.04284386987225e-05
-1.24030713303299e-05
-1.57288711802319e-05
-1.25602820861231e-05
-2.47376517336855e-05
-5.29603538401459e-06
-3.52136770673045e-06
-1.36923205963127e-05
-1.11711491492953e-05
-3.6255095084487e-07
-1.68325312872154e-06
-5.67839736543951e-06
-5.00332491426038e-06
-8.58074861218263e-06
-5.14988720428506e-06
-2.10390653170471e-06
-9.15030318060943e-06
-1.15146699295618e-06
-2.05967319334433e-05
-9.98398524487593e-06
-9.59574381360959e-06
-6.80267138801896e-06
-2.32146944217527e-05
-1.08596585225239e-05
-6.55647243071009e-06
-5.02182709942993e-06
-8.84874264895698e-06
-5.05310718652195e-06
-1.09477439750894e-05
-2.80027189036125e-06
-1.29800513164816e-05
2.93562412131577e-06
-7.00371222702276e-06
-1.93026955823363e-05
-7.74670813965789e-06
-1.19139695294641e-05
-2.00178980248201e-05
-7.09876588324448e-06
-2.37345968678189e-05
-2.12775436898069e-06
-8.1505851773779e-07
-1.23030091666026e-05
-9.49964496911841e-06
-8.96337847359759e-06
-5.84293783964725e-06
-1.24895817162512e-07
-1.39016549605344e-05
-1.69783679646715e-05
-1.18489892247864e-05
-1.63040980777019e-05
-2.38792403283096e-05
-2.00092882681345e-05
-1.46106517769832e-05
-1.38283859502505e-05
-8.37596952127974e-06
-2.08431655365583e-05
-2.71821114739286e-05
-1.97625589198604e-05
-1.28923347333454e-05
-1.66742513955556e-05
-2.22676525832184e-05
-7.4707154638642e-06
-1.29783831675317e-05
-2.33777929221482e-05
-1.58512911455128e-05
-2.17083641130005e-05
-2.21974213751828e-05
-4.02521400807645e-06
-1.70582939050281e-05
-1.97774332770735e-05
-2.9874239535327e-05
-1.59322666579181e-05
-1.41775912264e-05
-2.20222208586003e-05
-1.4407671461111e-05
-2.4145988261039e-05
4.70043942537239e-06
-1.6910199650137e-05
-1.17835033408028e-07
1.42449522163137e-05
-1.80562898210926e-05
-1.91800271034365e-05
-9.40264300396673e-06
-8.3208756010105e-06
-9.38625457848075e-06
-1.70109261302655e-05
-1.33754080615979e-05
-1.77626186988167e-05
-1.45492489386464e-05
-1.59738289887973e-05
-2.8996739403749e-06
-1.50906207468181e-05
-1.17657860261886e-05
-9.88222746250084e-07
-1.02559060668119e-05
-7.38652352144447e-06
-1.01654439632483e-05
-1.72614810175668e-05
-2.05345544571464e-05
-8.43955991954854e-06
1.95896190077433e-06
-1.41852776348126e-05
-1.53462875588605e-05
-2.56940045406035e-06
-7.74105722714417e-06
-1.00780829578088e-05
-4.33013076574585e-06
1.19881328914261e-06
-2.41351600629033e-06
-1.36081577585516e-05
-1.59996098774012e-05
-9.81817275196983e-06
-1.15679425215748e-05
-5.82373558344951e-06
-5.14388228019737e-06
-9.8396937196722e-06
-8.00878591202311e-06
-6.72936174282393e-07
-3.00106106009201e-06
-1.26830734239389e-05
-1.89654378633514e-05
-1.07567434175413e-05
-5.42963124766025e-06
-1.81593493833545e-05
-9.50498207531833e-06
9.53270491914845e-07
1.64989868139243e-05
-2.62750627079298e-05
-3.16298887222579e-06
-1.47818830880519e-05
-1.33834610717391e-05
-1.18084820089131e-05
-8.33828776156725e-06
-3.95146421448768e-06
-1.0172589683409e-05
-2.83326170696921e-05
-6.84571603411335e-06
-9.94990212926312e-06
-1.95005844775232e-05
-2.60805138724754e-05
-1.69444270105561e-05
-1.2053153296066e-05
-9.7272134643559e-06
-1.88219177273954e-05
-2.33830474885204e-05
-4.8076827933361e-06
-2.34165679104079e-05
-2.12171249817222e-05
-1.68336390052587e-05
-1.54012062227068e-05
-1.06988016571786e-05
1.22603902198102e-06
-1.09456472803778e-05
-1.77442014689862e-05
-1.51019313839023e-05
-1.08017405147482e-05
-9.38686535824939e-06
-1.74980139842437e-05
-1.46601959643019e-05
-1.72950882316886e-05
-1.2097404272794e-05
-1.89146136536971e-05
-2.00647038075366e-05
-1.15577508745754e-05
-4.86764116223721e-06
-1.36344383377513e-05
2.20136115073812e-06
1.00281300860712e-06
-1.78760616415439e-05
-2.98026214888433e-06
-1.23012010991266e-05
-1.0069443419435e-05
9.9528932826378e-06
9.88286487502287e-06
-3.06643234302161e-06
-3.44922886805663e-06
1.65634921972745e-06
-1.48951564897071e-05
-1.21096917033312e-05
4.75959853916166e-06
-4.20031823004896e-06
-9.34518780524871e-06
-1.43001422579083e-05
-2.34075676129096e-06
1.48420506167979e-07
1.02833104301975e-05
-1.29365257679721e-05
-1.25766054775907e-05
-2.85463231415742e-06
-2.91676112916229e-06
-5.83195281996932e-06
2.87905320635803e-06
-2.15229887756309e-05
-1.04857840189575e-05
-1.59656777432721e-05
-1.01077824092401e-05
-5.26230792848131e-06
-3.56255664879787e-06
-1.22739333920391e-05
-4.0849052744617e-06
-2.609780083866e-05
5.57982161117861e-07
-8.6517373373792e-06
-1.46950762397127e-05
-2.80743715324225e-05
-1.4556866156575e-05
-1.63613037822553e-05
-1.66279553721857e-05
-8.12969150546128e-06
-8.33295882066143e-06
-2.18921772322911e-05
-2.07915456204603e-05
-1.29545618057602e-05
-7.57183262517777e-06
-2.13049185660209e-05
-1.27541129118064e-05
-1.82733292807899e-05
-7.37615828684204e-06
-1.78743299110495e-05
-1.06778393349596e-05
-2.46199096755996e-05
-7.93542602443679e-06
-2.12194156115491e-05
-6.80718368850842e-06
-1.41332369546496e-05
-1.3089607669975e-05
-1.32315984547458e-05
-3.03370274918478e-05
-1.00872727667058e-05
-2.20532992334155e-05
-8.51808015073186e-06
-2.59789005940968e-05
-1.29414204901865e-05
-1.76062087728092e-05
-1.17596951546871e-05
-1.41769947387495e-05
-1.63380242586284e-05
-1.86037389964403e-05
-2.09628348413241e-05
-2.10085098382187e-05
-2.05471208565792e-05
-5.67974912743504e-06
1.16789641473296e-06
-5.12123774632609e-06
3.83611234856412e-06
-4.7525954865679e-06
-1.56242276849405e-05
-5.71857994211468e-06
-1.40900616301365e-05
-1.07004785745825e-05
-7.32081783942088e-06
-1.99336882881465e-05
-3.59768753650669e-06
-3.26278259122122e-06
-1.3631233602217e-05
-2.11444277617418e-05
-4.05651320528597e-06
2.94025436152493e-06
-1.05756439177704e-05
-3.07544012508853e-06
3.43697371482377e-06
-9.01181504282002e-06
-2.91216254483071e-06
-1.69205721247377e-05
-4.12912757621897e-07
8.63215271601151e-07
-7.17655740602233e-06
-1.72008835323905e-05
-7.60381993033715e-06
-1.05616497425587e-05
-1.62758669742705e-05
-6.40596438202513e-06
-4.58533642365662e-06
-1.14901395589168e-05
-8.19917674412496e-06
-2.17454050130101e-05
-1.00539289811574e-05
-1.02604126882384e-05
-1.44265894691066e-05
5.14625014347646e-07
-5.93968507389223e-06
-6.84945992891424e-06
3.4068530157372e-06
-9.7680228504499e-06
-3.92115784904341e-06
-4.79085596873424e-06
-2.01500430034783e-05
-4.72918647765221e-06
-1.2997935647282e-06
-1.54864143862006e-06
-2.34215469224981e-05
-4.08174021967525e-06
-1.70973897201497e-05
-2.305134221288e-05
-1.06076165593217e-05
-1.26389251500603e-05
-2.06539727370231e-06
-1.68386321795987e-05
-1.45599093990417e-05
-2.52472613209192e-05
-9.2529060585622e-06
-8.71456713120385e-06
-1.92237839781866e-05
-1.95662038522022e-05
-9.12836926776383e-06
-1.55462396737352e-05
-1.03747143260507e-05
-1.46174122753167e-05
-6.61981914498039e-06
3.72450374644944e-06
-1.33734944987984e-05
-1.26858443416635e-05
-1.13437772257944e-05
-2.09533214829062e-05
-5.7008114492587e-06
-1.93526105632703e-05
-4.09627165576349e-06
-8.53495105794252e-06
-4.16518564425816e-06
-6.22283706182396e-06
-1.24640450818406e-05
-1.25694670355157e-05
-1.59587658235678e-05
5.8142197766983e-06
-1.07837139970761e-05
-2.08627108449708e-05
-8.00727926340985e-06
-1.36680105148131e-05
-1.72972002080606e-05
-1.0219889054831e-06
-1.28158171301205e-05
-2.23593892869226e-05
-1.24880714276356e-05
-7.40700058644839e-07
-2.04542747305763e-05
-1.61302818857487e-05
-1.12569835604895e-05
-3.84694986672072e-06
-1.63956562150705e-05
-8.47740442094047e-06
-8.38920995892538e-06
-9.58078565025003e-06
-7.80465206305873e-06
-1.23965386609773e-05
-1.60849019661761e-05
-1.51603534260372e-05
-1.86925975452381e-05
-8.79501664964928e-06
-9.67074247023172e-06
-1.22662215358742e-05
-1.07715744432878e-05
-1.38358353431184e-05
-1.0757278883398e-05
-6.15781096903292e-06
-8.71634939185005e-06
4.4072425117306e-07
-1.010161275878e-05
7.09276120645926e-06
1.54020234340788e-06
-1.31716741728323e-05
-1.27045363695836e-05
-1.08730232199775e-05
-1.87961257271361e-05
-7.61092767039413e-06
-2.20799193765218e-05
-2.12337481516137e-05
-2.26646056252139e-05
-1.87450513195559e-05
-1.09624726135976e-05
-1.45949162119125e-05
-1.27754831108899e-05
-1.01805012558513e-05
-1.82785718963016e-05
-3.04175105113699e-05
-9.94425505875994e-06
-1.17166622565583e-05
-1.23171374872301e-05
-1.83301210277647e-05
-1.46963188145898e-05
-1.06416505903345e-05
-2.69687366098725e-05
-2.12888434750064e-05
-2.14842693412487e-05
-1.41423192887486e-05
-1.4304894622756e-05
-9.87654172674536e-06
-1.73528272284232e-05
-1.12309843537596e-05
-7.50061191223742e-06
-1.62173331858678e-05
-2.1333405367024e-05
-8.73882617068978e-06
-8.04139848988444e-06
-1.52718793580393e-05
-1.19580268671193e-05
-7.31991213516194e-06
-2.01738255600739e-05
-1.1575578347382e-05
-1.30655906508949e-05
-1.70026760950698e-05
-2.53408416956267e-05
-1.96770666588136e-05
-1.00093665703776e-05
-4.904668570892e-06
-1.67471996231618e-05
-1.45854840138258e-05
-1.83053792664264e-06
-1.61645996420555e-05
-2.54953375225356e-05
3.1425383129584e-06
-8.3346903884734e-06
-6.37793969340988e-06
-1.01192229706666e-05
-8.54425731650096e-06
-2.73499649419383e-05
-1.82926541354332e-05
-1.40558289167218e-05
-1.39090094211768e-05
-1.73919285500379e-06
-6.45079974002534e-06
-1.8187096406211e-05
1.51508893449143e-05
3.9575275373004e-06
-5.21247237304765e-06
-2.76995991410553e-06
-1.47606154902169e-05
1.51879660931461e-06
-4.62958045275043e-06
-7.68381697363408e-06
4.708432396702e-06
-1.65277110090609e-05
-1.04973036730293e-05
7.41264769176646e-07
-1.72285566289631e-05
-1.28916957870065e-05
-3.50726304572224e-06
-4.79813038302868e-06
-2.61464289080568e-07
-2.31531645476109e-05
-2.15655622176306e-05
-1.09877389011447e-06
-8.30659390980003e-06
-6.58399324156753e-06
-2.29098809665966e-05
-2.09762606793925e-06
1.37244074169018e-06
-5.71703024230502e-06
-9.47233575810213e-06
-1.28844768107729e-05
-1.69952606209335e-05
-2.00940404765114e-05
-1.66470089384505e-05
-1.13008667479225e-05
-7.53776058645375e-06
-6.33183246637655e-07
-2.11257542693944e-05
-1.3265022755692e-05
-2.23275209946245e-05
-1.65580796896278e-05
-2.20209350920253e-05
-1.77873244507202e-05
-7.27798719698614e-06
-3.75959340599587e-05
-2.39953837708216e-05
-2.55867050250307e-06
-2.96850419234259e-05
-1.38064276566209e-05
-1.5695474391463e-05
-4.40458539522167e-06
-1.37637502043312e-05
-9.88480717326243e-06
-8.09502687901353e-06
-1.21153254489953e-05
-2.19895079986374e-06
-3.86152088809678e-06
-6.13747095852773e-06
-1.8120557030104e-05
-3.98343747194802e-06
-1.62330510864943e-05
-3.02979872531373e-05
-8.31664892569212e-06
-1.72926004051067e-05
-1.51947120630389e-05
4.56971524355912e-06
-1.90839957905345e-05
-1.55543262507146e-05
-1.81299566394335e-05
-1.22979520717595e-05
-1.05231709861287e-05
-4.51651119227519e-06
9.20823118602489e-06
2.9952992341428e-06
-3.56454360701475e-06
-4.71598181473734e-06
4.47276526268585e-06
-1.04130186968555e-05
-3.12709775012025e-06
-1.22397584158896e-05
-2.51123364372593e-05
1.12675721753321e-05
-2.1429092561361e-05
-5.77157878286862e-06
-2.99903807018967e-06
-1.24392998261329e-05
-9.340270635355e-06
-1.52071756562377e-05
-7.04777619929844e-06
-7.84377998388498e-06
1.79724996310921e-06
-1.15209858655766e-05
-1.73619228882422e-05
-2.00530169674364e-06
-2.37083614184676e-05
-1.34454745691158e-06
-8.56449479235861e-06
-1.90491446766985e-05
-1.09932408520237e-05
-7.94582524099328e-06
-1.94530100506122e-05
-9.56508613688229e-06
-1.74956023693259e-05
-1.31730395502207e-05
-4.65617392281685e-06
4.69355587070568e-07
-6.16328928275751e-06
-2.12201417817734e-05
-1.01338783268919e-05
-1.06430642716701e-05
1.28781111261061e-06
-1.17728303152825e-05
-1.24580716912564e-05
-1.29030818718853e-05
-2.46138399264374e-05
-3.9725511491696e-06
-1.23234655741779e-05
-8.59473018947865e-07
-1.10244234793729e-05
-2.16411064080056e-05
-1.37829239208927e-05
-2.21058255610435e-05
-1.46787669537402e-05
-2.62448566347635e-05
-1.1799992792986e-05
-5.75266928583342e-06
-1.29623694440959e-05
-2.45535716739292e-05
-5.23496855160869e-06
-1.70286674991435e-05
-1.07023710155447e-05
-2.92896031882093e-05
-1.11315192143302e-05
-7.03805948284393e-07
-1.67893188014729e-05
-1.99137060570916e-05
-7.48453505031013e-06
-1.29257996176901e-05
-2.10878215643608e-05
-1.33866808332381e-05
-7.22250464501914e-06
-1.69071573541561e-05
-1.76686632989089e-05
-2.23502103840934e-05
-1.29720968511028e-05
-4.15922382076874e-06
-3.23638759981388e-06
-8.4453346909018e-06
9.36662063578102e-06
-1.83226662714872e-05
-2.05389106545017e-05
-1.95550497586928e-05
-5.25890992390143e-06
-5.59753273259696e-06
-1.64577324978432e-05
-7.82508716669265e-06
-7.01497393145424e-06
-8.86389215693162e-06
-1.00804058214272e-05
-3.36191525706369e-06
-1.42585321471129e-06
-1.63308210642029e-05
-1.33051588531123e-06
-4.42025393876634e-06
-9.25435282122263e-06
-4.62912881588894e-06
-4.75997243794334e-06
-1.42922888026782e-05
-1.48583024561358e-05
1.07567767581544e-05
-2.95236557599278e-05
-2.00755321382564e-05
-1.5150108214418e-05
-1.84724216012468e-05
-4.28177395836923e-06
-8.99620658018747e-06
-2.05119918877303e-05
-1.54707557955623e-05
-1.46467045353926e-05
-1.19761436102508e-05
-5.0273720119739e-07
-1.20573978341325e-06
-1.53512239818076e-06
-1.67873351561471e-05
-7.99338536428868e-06
-1.6416497594781e-05
-2.33157725119735e-05
-2.36384976920224e-05
-1.90880419004857e-05
-1.15536643133326e-05
-1.34297555848866e-06
-1.39421577321295e-05
-2.5081432219483e-05
-4.02878578166628e-06
-5.91653604516523e-06
-3.10697942868623e-06
-1.57676138962031e-05
-2.24964798027978e-05
-7.8827023243922e-06
-2.05652935582537e-05
-8.07880183769763e-06
-2.53700577702699e-05
-2.18467298827365e-05
-2.71515080935015e-05
-1.08487749178074e-05
-1.79730277459449e-05
-1.59799585894485e-05
-1.15609867012255e-05
-1.3517414299823e-05
-1.32152873846208e-05
-8.69916944978687e-06
-3.30086734939246e-06
-3.05881519364957e-05
-2.94190316084931e-06
-1.83453999102054e-05
-1.49393207058684e-05
-2.51191588542711e-05
-2.40579231718638e-05
-6.86966909859001e-06
-1.48424424272552e-05
-5.0924218422962e-06
-4.75011057096783e-06
-6.71885385332982e-06
-1.50363136140701e-05
-1.34698496855692e-05
-1.00766978410019e-05
-1.88251398926073e-05
2.26719105752035e-06
-1.08322363603188e-05
-2.01133760445582e-05
-1.53946287130956e-05
-1.35112657190296e-06
-4.37935863813399e-06
-4.56645545330787e-06
-1.34741729964838e-05
-1.28705595779655e-05
-5.48507382881226e-06
-3.27408691154234e-06
-2.94500500252867e-05
-1.03665145904027e-06
-9.51902670918201e-06
-1.07527517539569e-05
1.51249310488927e-06
-9.03113530142169e-06
-1.12586375337498e-05
-2.81972732161617e-08
-8.46192837404786e-06
-1.57563199320214e-05
-4.57481486075304e-06
-4.15113829944808e-06
-1.15484064629567e-05
4.90878984523406e-06
-1.65169378176828e-05
-2.14787691875213e-05
-5.6527955710217e-06
-1.2570278308806e-05
-1.66749188764859e-05
2.40167775835373e-06
-4.18046547162698e-06
-8.23240105701101e-06
-1.48513159348361e-05
-1.54982118960971e-05
-8.05492808912032e-06
-1.31735454755135e-05
-1.3307105129321e-05
-3.10592064169775e-06
-1.8547192024048e-06
-5.19034930504734e-06
-1.79745488835449e-05
-1.44825448190448e-05
6.4680439337137e-06
-1.68894346000415e-05
-1.90145855205077e-05
-1.03776294151728e-05
-2.82327784314503e-05
-1.0014104742323e-05
-4.4682852375578e-06
-2.53393004830429e-05
-1.70878877604418e-05
-1.50503857821306e-05
-1.21978335045769e-05
-1.44671053287917e-05
-1.288780673987e-05
-1.79507877305699e-05
-8.45390515543501e-06
-2.44208443383926e-05
-2.32655073756048e-05
-1.72847425184332e-05
-1.28949074953574e-05
-2.08935277526415e-05
-6.6347067709488e-06
-1.63614552675173e-05
-1.39396246866015e-06
-1.36776066009991e-05
-1.29173685764635e-05
-7.5100479614503e-06
-1.0531458223208e-05
-1.00022557766317e-05
3.33249049943285e-06
-1.46275691768956e-05
-1.84158471112866e-05
-9.45060646221425e-06
-9.65294535251335e-06
-7.96251439622806e-06
-2.42992359616257e-06
-3.04649540578733e-06
-1.57313106120932e-05
-2.29303652430214e-05
-1.53562966453994e-05
-1.105473667958e-05
-2.24939410983811e-05
-1.36359829771008e-05
-9.74825954782277e-07
-6.28528755152296e-06
-1.09372826034196e-05
-1.55944620753072e-05
-5.54584252141908e-06
-7.14064743462126e-06
-1.44763878590051e-05
-8.22787815507497e-06
-2.5209102673426e-05
-1.7302687275408e-05
1.7362174142238e-05
6.07525702271193e-06
-1.27598368154446e-05
1.59233487966372e-05
2.32489522084475e-06
-2.03320164882525e-05
-2.29306860191267e-05
-1.19044451926989e-09
-1.93589042447132e-05
-1.65207783545314e-05
-7.84928496579923e-06
-1.81304286752759e-06
-1.50622497186913e-05
-2.09437526563351e-05
-8.28507502709693e-06
-1.56469741307862e-05
-7.30918511093502e-06
-8.00334108053476e-06
-8.74471611301453e-06
-5.85060248870994e-06
-7.97801309424633e-06
6.3930823137724e-06
-3.02609015892764e-05
-1.99263118691913e-05
-9.79365356447339e-06
-7.81525183283251e-06
-1.86655072022691e-05
-2.50069008226517e-05
-8.26658347677681e-06
-1.30156420896763e-05
-2.03422721827681e-05
-7.62477588031621e-06
-2.17072219437571e-05
-2.22716517143081e-05
-1.10642177643016e-05
-1.57170910153122e-05
-1.48774885898592e-05
-2.08426954145712e-05
-1.71944163304904e-05
-2.13118984767008e-05
-1.13022236273406e-05
-1.11769035268074e-05
-1.03016938056213e-05
-2.71311384113355e-05
-2.72724629186547e-05
-2.03407989865424e-05
-1.36672748631554e-05
-1.71720563909637e-05
-2.57693468492118e-05
-2.83730856172445e-05
-1.70895203770668e-05
-1.5685155614186e-05
2.88389238799567e-06
-2.62618172768623e-05
-2.151891971884e-05
-1.48978864900309e-05
-1.68833279594637e-05
-1.97590281760252e-05
-4.77605150154588e-06
-5.15031697629768e-06
-1.28076860326647e-05
-9.23856160745749e-06
-2.33252523191048e-06
-3.47143611909777e-06
-1.06937234092912e-05
-1.04718197611591e-05
-6.77921488803727e-06
-1.20276232818159e-05
-1.01321518118995e-05
-1.9992995295222e-05
4.23645225128837e-06
-1.17743346276263e-05
-1.64947296771687e-05
-1.23448423455945e-05
-4.99091864845453e-06
-2.6580057283396e-06
-3.95094629077158e-07
-1.26722002577653e-06
-1.50448645153517e-05
-2.12232831810048e-05
-1.28751656208209e-05
5.42114984049202e-06
-1.53567639365359e-05
3.36448027967642e-06
-4.49865716955318e-06
-2.06255899872059e-05
1.57996351358275e-06
2.18716293948196e-06
-6.74110288965191e-06
2.21521095624751e-06
4.04179730931332e-06
-1.82613546453954e-06
1.34052604896861e-07
-1.06049515726473e-06
-1.27527640854143e-05
-2.63646790719156e-05
-1.67768188228836e-05
2.76668994543748e-06
-1.40773982335066e-05
-7.13479933490935e-06
-1.09910212426267e-05
-2.40930111140567e-05
-2.36112253783089e-05
-4.88112788073836e-06
1.57829118427702e-05
-2.17206294821383e-05
-1.92858383314661e-05
-1.20011541530745e-06
-9.20193975422183e-06
9.87713591693315e-07
-2.1868391902437e-05
-2.33617531848372e-05
-2.21607846952695e-05
-4.08361611625602e-05
-1.42550723510012e-05
-1.27907294615557e-05
-4.85753740379901e-06
-2.50700958005143e-05
-2.13728123900417e-05
-1.28602415271237e-05
-7.72812912278873e-06
-2.0820832615582e-05
-1.44654983233374e-05
-2.24493155248518e-05
-2.32417387898321e-05
-1.69257999865688e-05
-2.20920430904801e-05
-1.72153260049772e-05
-3.05977616412138e-07
-1.99150927273573e-05
-6.86991090380165e-06
-2.56362692473504e-05
-2.23120315513398e-05
-1.30144637712304e-05
-6.61575669696017e-06
-6.96762764856839e-06
-1.95684516508154e-05
-8.72781172806828e-06
-1.47065825252862e-05
-1.86159613046973e-05
9.99092419428664e-07
-1.34417603698331e-05
-1.55165583467289e-05
8.87038858298288e-07
-1.75200587672674e-05
-1.7734013406971e-05
-4.53070415745534e-06
-2.07365741858795e-05
-2.25212668053308e-05
-1.08236167422514e-05
-7.9040580167522e-06
-1.16948724713734e-05
-2.0179219138059e-05
-1.75049050743147e-05
-8.30867515653903e-06
-1.19068619514732e-05
4.93090888882948e-06
-8.78427166535469e-06
-2.20861041708805e-05
-1.33933324507411e-05
-5.50135559335565e-06
-8.90247815463821e-06
-1.6088842743717e-06
7.34722975246169e-06
-2.72587695083186e-06
-4.83058783787769e-06
-1.30829214271016e-05
-9.28745112828204e-06
-1.90743365340797e-05
-5.18383139074538e-06
-2.96723400647186e-06
-1.50253203929779e-05
2.49657977629271e-06
-2.02203028573539e-05
-1.13141022811974e-05
-1.40044009710225e-05
-1.61548825464439e-05
-8.04947011742229e-06
-9.21907049103993e-06
-9.80656819273785e-06
-1.13076726484792e-05
-7.61535997837768e-06
2.9479597256874e-06
-1.72671630592578e-06
-1.47835582195209e-05
-3.01197748710474e-05
-1.30034160154934e-05
-2.10975107132287e-05
-1.96974927568439e-05
-1.0137144639298e-05
-6.42799776634364e-06
-1.84145410567304e-05
-1.86388870475532e-05
-1.24648830114528e-05
-2.0064986666727e-05
-1.7558336418222e-05
-2.20967530364624e-05
-1.74561726505856e-05
-2.20384568520468e-06
-2.24870462513951e-05
-1.90357337717817e-05
-3.11504189373584e-05
-4.55893802124775e-06
-1.89266355778164e-05
-2.30307374311619e-05
-1.58713465671949e-05
-7.93988314338864e-06
-1.29587332708566e-05
-2.17738882532934e-05
-4.58235316751201e-06
-6.06242302486003e-06
6.94579451754097e-08
1.02428343121878e-06
-1.58050509341379e-05
-1.06116977357013e-05
-1.85096400016901e-05
-2.13125468251564e-05
-1.73731708103472e-05
7.13833498344038e-06
-9.37568095278716e-06
-8.15206204535456e-06
-3.3108740272441e-06
-7.79550567203687e-06
-2.35984813802188e-05
-1.17299910544681e-05
-2.20663777464062e-05
-1.42885271141146e-05
-2.308947965122e-05
-2.36620973245157e-05
-1.55483112791136e-05
-1.73604657398272e-05
-8.07399314553241e-06
-5.58527526910307e-06
-2.44281540358721e-05
-5.56197508046489e-06
-1.76891460119538e-05
-7.12004747469925e-06
-1.46544809680355e-05
7.56299078472726e-09
-3.64286330048619e-06
-3.33409278694491e-06
-1.20070381513157e-05
-9.35443864009707e-06
-1.28251307909684e-05
-1.69018532524851e-06
-1.32017677363544e-05
-4.02637388997367e-07
6.46032132663342e-06
-1.95533043743233e-06
3.04293400151309e-06
-6.72901040318173e-07
3.83030925593067e-06
-1.69604866194583e-05
-1.21335435068836e-05
-1.88498643018499e-05
-1.27843054628866e-06
-1.5427202754672e-06
1.41508377291889e-07
-9.40808129306663e-06
4.0631187638038e-06
1.28845002847117e-06
5.04740729183232e-07
-6.91468979695823e-06
-1.04055116114865e-05
-1.40933405490355e-05
-3.22941036358158e-06
-1.4252607798546e-05
-1.98002450672512e-05
-1.10773845577124e-06
-5.65078410380888e-06
-1.6674169382365e-05
-6.37983913844307e-06
-8.01746607706836e-06
-7.36246979204925e-06
-5.97631050311003e-06
-1.12566418791572e-05
-2.70706836477962e-05
-7.11948881935172e-06
-1.37036288826331e-05
-2.47182833072197e-05
-1.86619845278363e-05
-1.38807654426002e-05
-1.17680846836082e-05
-1.14914048203307e-05
-7.5226504694024e-06
-9.12285123627946e-06
-1.51023045123967e-05
-1.59668957643736e-05
-1.09903981734064e-05
-1.26575844655665e-05
-1.73491562317024e-05
-1.42174224065838e-05
-1.54477768956568e-05
-1.39253007526173e-05
-2.18850363485115e-05
-1.66988757257077e-05
-9.78380688590238e-06
-1.82922430742807e-05
-1.22349887320177e-05
-1.66707023208674e-05
-6.7972915064099e-06
-1.20744725197283e-05
-1.21597360721094e-05
-2.7099229319489e-05
6.02162540518275e-06
-1.37358374840333e-05
-1.24901354791684e-05
-1.0696180148204e-05
-2.05256064331219e-05
3.67729941730983e-06
-1.29761291683753e-05
-1.31046806887128e-05
-1.63013176666966e-07
-1.92277184864882e-05
-2.80379625425214e-06
6.59525729190737e-06
2.247616182579e-07
-2.57943840576997e-06
-6.78381586589487e-06
5.95405095135543e-06
-1.10306222989686e-05
-1.46263136462104e-05
7.73540971472004e-06
2.08130675968276e-06
-3.41337998727382e-06
-1.46031285131341e-06
-1.03038660106252e-05
-2.08365405644711e-05
-7.27147878362905e-06
-2.55514130115251e-05
-4.46207739894603e-06
-3.89413889851915e-06
-1.88532370660543e-06
-5.27767814052418e-06
-3.99038365840392e-06
-1.56865655430384e-05
1.7291747197579e-07
-1.57633043445556e-05
-1.64923448214495e-05
-3.28164045472428e-06
-4.64682725515061e-07
5.55839002452839e-06
-1.92874932273478e-07
-1.04234291941793e-05
8.85040295124765e-07
-1.01312547030354e-05
-4.96710825817235e-06
-7.25420182908274e-06
4.87255897625742e-07
-2.62107098538107e-05
-2.18210029957597e-05
-7.2913200937114e-06
-1.73544777270012e-05
-2.15102316244872e-05
-1.13080526148592e-05
-8.27090561410252e-06
-1.8698932089808e-05
-6.65107667677841e-06
-2.91788696793453e-05
-2.48456630786348e-05
-1.48972060272514e-05
-2.61448795928107e-05
-2.13917430958402e-05
-1.88913911922246e-05
-7.55827186002107e-06
-1.92111306896634e-05
-2.49590038011573e-05
-1.53955572014782e-05
-1.6292833969404e-05
-1.09336456368055e-05
-2.61483715670878e-05
-2.67310472172017e-05
-1.02749479235081e-06
-3.02349536472011e-05
-1.26024063320066e-05
-8.87041408304539e-06
-2.48800841210058e-05
-1.7867446241867e-05
-9.68266558858426e-06
-1.69549438443541e-05
-2.06624993802829e-05
-1.49496875501264e-05
-9.51091671153591e-06
-2.10457007101857e-05
1.4363154935544e-06
-1.21640530583953e-05
-3.06130436732434e-05
-1.1809096610855e-05
-3.70565234260384e-05
-6.582766780622e-06
-6.7010361594988e-06
-8.06087160701092e-06
4.38427533876293e-06
-2.88865437869845e-06
-5.70534501505687e-06
-2.23748522444863e-05
-2.23469994166891e-06
-7.27902497720569e-06
-3.25829868515591e-06
-1.59996999825776e-05
-1.08666432225023e-05
-8.93353418899263e-06
-4.58085378690024e-06
-2.60829901303149e-06
-2.16969085914617e-05
-1.52781082462466e-05
-1.30732037223395e-05
4.14717551915364e-06
-2.75604472555914e-06
-7.86139394885978e-06
-1.67981119560806e-05
-2.43278356450234e-05
-5.25967589028695e-06
-1.10063101396552e-05
7.20558388834192e-06
-7.17021567531453e-06
-6.37963223216059e-06
-1.74429793828098e-06
-1.80859051058897e-06
-1.22705960395419e-05
-6.00558282329674e-06
-2.26567838077897e-05
-6.99589450474881e-06
-1.60010950334687e-05
-5.7327747362532e-06
-7.82090506837253e-06
-2.51701259072275e-05
-1.90312973840539e-05
-4.04783993965948e-06
-1.96229044460954e-05
-2.00868638765777e-05
-1.6542577184904e-05
-1.42065064833656e-05
-1.78156349336396e-05
-2.87666394495145e-05
-6.97304918516245e-07
-2.15946656514828e-05
-1.56915630329734e-05
-1.4857426677058e-05
-2.51515965590715e-05
-3.24001262926973e-05
-2.20335021424203e-05
-9.78010232451478e-06
-7.54659373793402e-06
-2.56712787790347e-05
-8.73067819706215e-06
-2.36873929709968e-05
-1.68804637121042e-05
-1.48377105006517e-05
-2.23144543642294e-05
-9.74310027837327e-06
-5.76120229874342e-06
-1.9144203507985e-05
-1.63036470622268e-05
-1.52318836767909e-05
-4.61313453262265e-06
-7.71534425361259e-06
-1.62112036604988e-05
-1.17698424729412e-05
-9.09472355305091e-06
-1.23886461694637e-05
-6.02965849985869e-06
-1.69342786703456e-05
-1.96958180627372e-05
-4.23201937149765e-06
-2.36618072075705e-05
-3.32636915102408e-06
-1.71641963426948e-06
-1.46042078031808e-06
-1.49374747484208e-05
-3.31980030266586e-06
-1.72360253801586e-06
-8.51741290227341e-06
-1.0651499980637e-05
-2.15235483060866e-06
-5.82518297842868e-06
9.58826779321448e-06
9.81163537276065e-07
1.64008962880253e-06
-1.26271718632908e-05
5.89441834678868e-06
-1.4401153677724e-05
-9.46553514987423e-06
-1.35178005174319e-05
-4.48520322854334e-06
-1.16380754150527e-05
2.30263599112707e-06
-2.32920225446617e-06
-9.88753334386142e-06
-6.88338438234891e-07
-5.06771422875395e-06
-1.31505848827501e-05
3.2666554738206e-06
-1.82264430730904e-05
-1.05787290295181e-05
-1.18977819493727e-05
-9.19493902534166e-06
-9.60085759575229e-06
-8.47459628514963e-06
6.3661644502582e-06
-6.0578395847754e-06
-1.57778891333529e-05
-9.64935741430969e-06
-1.30714103603165e-05
-2.35687739548284e-05
-7.00816672722768e-06
-1.08837400188425e-05
-3.0273721130924e-06
-4.67831206174555e-06
-1.65495058536468e-05
-9.98918112798103e-06
-1.96987297492355e-05
-2.36783983780163e-05
-8.44288226835008e-06
-9.62553516530022e-06
-2.27412616835615e-05
-2.01171370592912e-05
-2.00296796065518e-05
-2.18291788571401e-05
-2.10135302061925e-05
-2.01397368803482e-05
-2.03233232924493e-05
-1.50455912619384e-05
-2.0163738046784e-05
-2.56592883218391e-05
-2.6218285909505e-05
-2.57902873250246e-05
-2.7273510853805e-05
-2.85506658980288e-05
-1.600842162773e-05
-1.02976529982455e-05
-1.92261689582751e-05
-2.38553856042602e-05
-5.49175090949212e-06
1.15458265547463e-06
-2.03335566603843e-05
-2.20089017148833e-05
-1.25578228600006e-05
-4.91552633906158e-06
-8.17165816424323e-06
-2.29492411878925e-05
-1.44286963722377e-05
5.54673836341483e-07
-8.72946800476672e-06
-1.6786728347248e-05
-1.31573956892332e-05
-1.23950962878084e-05
-9.91088856801484e-06
-4.59789656141317e-06
-4.26617947200805e-06
-2.65254422648014e-06
-8.1940314548611e-06
-1.70707761285213e-05
-1.08577650423471e-05
-2.33275498666671e-06
-3.77100272825599e-06
1.2569354706579e-06
-7.92010397324948e-06
-1.56308428320422e-05
-1.58971640754343e-05
-1.52265680072421e-05
-1.98673429603351e-05
-1.08272252678785e-05
-4.85985873093778e-06
-7.67317571595907e-06
-5.85830100384191e-06
6.52419998414604e-06
-6.81228146985026e-06
-7.97038989642868e-07
-1.96659387672928e-05
-2.15473223336245e-05
-1.32432426777579e-05
-6.12078795885907e-06
-5.35643260511022e-06
-1.48858846004989e-05
-1.39072442131629e-05
-1.1960436091217e-05
-1.96580006152489e-05
-2.30470197810459e-06
-1.48663947571919e-05
-9.89925802678927e-06
-1.01973178732482e-05
-4.90039897708302e-06
-2.26872884656436e-05
-6.2233921722282e-06
-5.25408229106778e-06
-1.56756996957524e-05
-1.58265074670421e-05
-1.1429585965424e-05
-1.40049110245887e-05
-1.46979510815081e-05
-8.96045521860864e-06
-1.61250303434962e-05
-2.10757569163366e-05
-6.23018637955783e-06
-1.36641966503229e-05
-2.07424678687451e-05
-5.0824945918935e-06
-2.01318920486942e-05
-2.8819277843928e-06
-1.73923353756538e-05
-2.08391702368002e-05
-1.27475812517102e-05
-3.39357757866039e-05
-4.45897124056156e-06
-2.90925117019514e-05
-2.19043641909253e-05
-1.5814747008157e-05
-4.034466142e-05
-2.950473925666e-05
-4.1398053170202e-06
-2.84302001104046e-05
-1.58680235989094e-05
-1.32513428966938e-05
-2.0121080652958e-05
-1.24054756633578e-05
-1.4468826875132e-05
-1.55057671218545e-05
-1.69241235731567e-05
-1.79264589649323e-05
-1.08374173781662e-05
-1.06750254778936e-05
-3.46404271483293e-06
-2.47274966620755e-05
-1.28708627953084e-05
-2.25651076052803e-05
-3.84033009224377e-06
-1.22688540250143e-05
-1.16067493672695e-05
-9.73533339611591e-06
-5.31371476541318e-07
-1.94179888671817e-06
-2.32321136231312e-05
-2.95411441932118e-06
-6.53025943468052e-06
-7.81824620170217e-07
-7.48019227899921e-06
-1.59903055019226e-05
-1.0064093709042e-05
-1.20631648332103e-05
-2.68020018302901e-05
-1.96304516750522e-05
-8.44064295626314e-06
-1.74076433694094e-07
4.29314141263466e-06
3.14069582340614e-07
-8.7351597588892e-06
-6.01774428646217e-07
-9.86076115295107e-07
-3.46838575028378e-06
-5.52057697600874e-06
-8.75094295201858e-06
-1.96972117205856e-05
-2.074600706991e-06
-1.72128639074801e-07
-6.21197212319989e-06
-8.26812218727919e-06
-1.19998230290248e-05
-2.01396646444336e-06
-6.63411086178741e-06
6.96744094814089e-06
-4.82456717159419e-06
-1.56386008124947e-05
-1.63150281735883e-05
-4.15655137199724e-06
-6.61957499124442e-06
-1.53221674925055e-05
-1.0192067151575e-05
1.1433612012997e-05
7.50069887166998e-06
-2.17528141606936e-05
-1.20642658490689e-05
-6.79340423248105e-06
-7.57563840016262e-06
-1.92562609279052e-05
6.04641412123975e-07
-1.66000336529578e-05
-1.90953008834113e-05
-9.48143921949933e-07
-1.04396758143796e-05
-2.068053665645e-05
-2.38374030589059e-06
-1.64278987248059e-05
-2.04402954128539e-05
-1.30357982039624e-05
-8.37824788679858e-06
2.69799201643921e-06
-8.23689120515815e-06
-1.75508479143126e-05
-1.26284766485428e-05
-1.92326856162037e-05
-7.04054168435034e-06
-1.01953033623427e-05
-9.35561736609937e-06
-1.39000782875025e-05
-5.31099061817285e-06
-9.96704558255352e-06
-1.19517940874401e-05
-1.40537720928072e-05
-2.43448290990572e-05
-1.56392053712959e-05
-2.56705996350857e-05
-1.16350772316986e-05
-1.79465954248524e-05
-1.41678001397833e-05
-1.02158559126547e-05
-1.07516630573829e-05
-1.72045211195081e-05
-2.05833056252992e-06
-1.33032229562283e-05
-4.35288267756831e-06
-4.30273802132051e-06
-9.13843412936856e-06
-6.84152824556698e-06
2.66308286666233e-06
3.85229850426753e-06
-5.05733790595838e-07
-1.74659192711092e-06
4.80266837387555e-06
-4.52529310915862e-06
-2.51450861963356e-05
-1.74017762142058e-05
-1.07384215659398e-05
-8.22265044789857e-06
-1.13358937574821e-07
-1.81694963397366e-06
-9.00254780872535e-06
-6.33519511774997e-06
-2.82580173326495e-06
-8.8248256780988e-06
-2.81621698172002e-05
-1.7423066595123e-05
-1.35346697941117e-05
-1.2251924008342e-05
-1.41671441916577e-05
-7.06288524086358e-07
-1.27287101082131e-05
-1.17072047341254e-05
-1.44521949342827e-05
-1.32074980311859e-05
-1.97068143219697e-05
-8.87202807938834e-06
-2.39206367426914e-05
-8.07615096618654e-06
-3.81423407405792e-06
-1.56146519775652e-05
-9.46007306928488e-07
-4.40383812873649e-06
-6.35868213118519e-06
-2.01720719054671e-05
-3.25807641405153e-05
-1.80425430216326e-05
-9.94419296431054e-06
-1.23456493968306e-05
-1.79142404609634e-05
-2.35537634937584e-05
-4.63781767388759e-06
-8.84427620508889e-06
-1.95076349869441e-05
-1.40589811032706e-05
-4.14191191443937e-06
-1.48537012079219e-05
-1.32694764709088e-05
-2.65168129716976e-05
-1.0176725289769e-05
-1.36876580493507e-05
-2.84292443126095e-05
-1.78780766427245e-05
-1.28752516025594e-05
-1.88637395397957e-05
-1.37083399137875e-05
-1.01234906177163e-05
-2.2124241320756e-05
-1.55528634639476e-05
-1.61611583147955e-05
-1.30668208060929e-05
-1.84181674564266e-05
-1.95188117215772e-05
-2.11213307751888e-05
-1.03863668951468e-05
2.07508069957116e-06
4.5846048187534e-06
-2.25731799521841e-05
-4.67676751657381e-06
-2.55642925474373e-05
-1.34795892040836e-05
-2.55859767754707e-05
-9.21689168417095e-06
-2.15785782616301e-05
-8.48196768097043e-06
-8.38662163109757e-06
-1.30024129926272e-06
-1.156974341429e-05
5.40243599406849e-06
-2.66497165809156e-06
-1.1817056720355e-06
-6.56649903549309e-06
-1.30335061864919e-05
6.98443819452923e-06
-1.06684185092554e-05
5.258089125458e-07
-1.61289782133753e-05
-1.57962157183486e-05
-1.50047388809157e-05
-2.42912708175634e-06
1.83453192123094e-06
-1.09747113762859e-05
-6.34295277636542e-06
-5.05900275448743e-06
-9.50273363803513e-07
-1.95785363318218e-05
-1.45092485011442e-05
4.55837572824428e-06
3.03789907788854e-07
-1.79634454945276e-05
-1.86784851024138e-05
-1.53301599459955e-05
-2.16420396757571e-05
-1.89379222485205e-05
-2.79118697119015e-05
-7.79886580377027e-06
-2.6901331878998e-06
-2.09439211674899e-05
-1.62613370971655e-05
-6.12606431217337e-06
4.58001610961844e-06
2.15919594702988e-06
-7.73462754317401e-06
-1.37219187524866e-05
-1.3047546106789e-05
-8.78448573559983e-06
-1.27206570995015e-05
-1.55693565726593e-05
-1.83002003088788e-05
-1.59438615421162e-05
-1.0357148545218e-05
-2.0074155180577e-05
-1.86340189545522e-05
-6.9881102889149e-06
-1.36907427646856e-05
-2.10488310973565e-05
-1.31054381287299e-05
-8.08064821640812e-06
-1.06869470908726e-05
-3.21803638759839e-05
-3.9685315683374e-06
-1.38349499183318e-05
-1.57440875776138e-05
-3.01360628721831e-05
-1.90718479287013e-05
-2.29206069224629e-05
-1.69989725845405e-05
-1.70604222539402e-05
-1.80063491012786e-05
-1.39409006181553e-05
-2.11747383652461e-05
-1.81346382603528e-05
5.64227421403735e-06
-1.02121967845024e-05
-1.17751553006811e-06
-6.86817031742095e-06
-1.8617702846964e-05
-2.88198139705252e-06
-4.20289807018396e-06
6.96880143674426e-07
-3.25083251835045e-07
-5.60451552539091e-06
-2.43075053590656e-06
-1.36567576913613e-05
-1.50307568653243e-05
1.10378862728038e-05
-1.50459008362123e-05
-1.10753219480019e-05
-2.10686837309046e-05
-2.40165658760152e-05
-1.34916844189725e-05
-1.53736796241776e-05
-1.51044421560042e-05
-9.75165416079054e-06
-5.52395314760777e-06
-8.87196273195617e-06
7.24624842092529e-06
-8.09449054409147e-06
-8.34537518884486e-06
-1.96103791696686e-05
-8.12767174102008e-07
-8.65117853236604e-06
-6.93640926549293e-06
-2.93273886133535e-06
-2.46540750347138e-05
-4.76878513467627e-07
-1.83893495026404e-06
-6.11427100197077e-06
-5.80499216136859e-06
-1.39008520330178e-05
-1.23514540132908e-05
8.0930145524276e-07
-1.01823040274231e-05
-1.29328421197737e-05
-1.24045787809654e-05
-3.20507012078326e-06
-1.7376753877468e-05
-1.95808648916257e-05
-2.93221049334126e-06
-1.65109022218165e-05
-2.3922818637893e-06
-1.20291177334842e-05
-1.44992045158178e-05
-1.25544507449359e-05
4.12584946257965e-06
-1.85143900795976e-05
-4.11359869522085e-06
-1.05983311574779e-05
2.35540239988323e-06
-7.00899355579466e-06
-2.41976522195612e-05
-2.94590073462303e-05
-2.91148150594847e-05
-9.99605592539382e-06
-5.37920207001577e-06
-1.12365913391098e-05
-1.47957493207534e-05
-1.02066558049699e-05
-1.96821577091875e-05
-1.95604239485647e-05
-6.61023345466384e-06
-1.80679146102077e-05
-1.26806093038335e-05
-6.87604505670312e-06
-2.8478461436416e-05
-9.24335737697452e-06
-6.15962566272121e-06
-1.36751226418834e-05
-7.72472942747003e-06
-9.45419963554609e-06
-1.13706389699356e-05
-7.65696513597081e-06
-1.76372168461687e-06
-1.70263198535215e-05
-2.46490705715801e-05
-1.03600864637515e-05
-1.29700958965451e-05
-1.93484001607233e-05
-1.55260986408762e-05
-9.63746367420605e-06
-2.44340139408692e-06
-1.78431543604515e-05
-1.12038171114177e-05
-2.41964775364968e-05
-1.63198325481651e-05
-1.11468060464115e-05
-5.13260654597279e-06
-9.11411054150142e-06
-1.74592282241987e-05
-1.09825065058298e-05
-1.01997385166982e-05
-3.30546230532417e-06
-9.81558948114427e-07
-7.72232389877508e-06
6.99228102790862e-06
5.59792923096305e-06
-6.71794552114196e-06
3.95848269925408e-06
-9.81911502170711e-06
-1.46678022153592e-05
-4.41978975577048e-06
-1.21079676088273e-05
-1.046649810416e-06
-8.61696318677229e-06
-1.75641379287177e-05
1.59565666426426e-07
-1.03058060189885e-05
-4.75744236464822e-06
-1.23626662054686e-05
2.15973453768894e-06
-1.34423279705078e-05
-2.4002011393036e-06
-8.55016757206807e-06
-1.06348964145697e-05
-1.23065148401294e-05
-1.13320860636339e-05
-1.69160733925587e-05
-1.01770506573262e-05
-1.37896716032074e-05
-1.30883411354832e-05
1.74094728210267e-06
-1.57774008019765e-05
-2.60951438685656e-05
-9.63553250502394e-07
-4.73179412957729e-06
-1.14726565628291e-05
4.28290412413908e-06
-1.08454531021768e-05
-1.67031560541711e-05
-8.4163933694481e-06
-2.3222900404771e-05
-2.50493277642447e-05
-8.68729985566309e-06
-2.89209376826525e-05
-1.39365453231591e-05
-1.54720578421455e-05
-1.46559164919701e-05
-2.16683438409651e-05
-2.01457393192301e-05
-5.69842107624554e-06
-1.31245024328885e-05
-2.02797900905268e-05
-2.16702494242994e-05
-1.00766748901848e-05
-1.10495781739625e-05
-1.55430977391201e-06
-8.53815358755169e-06
-1.30223185885659e-05
-1.56437009378198e-05
-1.83441001409327e-05
-1.50706862370805e-05
-6.78306791559511e-06
-1.16516286225615e-05
-1.69751343476297e-05
-9.77292878586681e-06
-8.43170681785504e-06
-2.4963914457638e-05
-1.82900368430338e-05
-9.77493324334077e-06
-1.34968380913432e-06
-1.0633732790811e-05
-9.17430180976419e-06
-1.52002897177483e-05
-1.37628156560864e-05
-8.25967841277115e-06
-2.76485574211093e-06
-5.46648621309998e-06
6.07670744032126e-06
-1.11233769561068e-05
1.96216497806614e-06
8.13048855314187e-06
-1.49409275228599e-05
-2.71115511089553e-06
-4.263073045419e-07
1.73615352968413e-05
-1.28955829133757e-06
-3.96751850987541e-06
8.02521488295636e-06
-4.69654727404061e-06
-1.45380148832743e-05
-1.95965258961287e-06
-4.29442049454483e-06
-1.05765566003924e-05
-2.33193299863844e-06
-1.87727268829622e-05
-3.86115156238489e-06
-7.97309243330365e-06
-1.70255392909386e-05
-1.47550897744365e-05
-7.95929447875929e-06
-4.47569258185394e-06
-7.14386041404675e-06
-1.39312104749681e-05
-1.30282768514245e-05
-2.16624654102025e-05
-7.6060493943199e-06
-1.29299120347625e-05
-1.12042867850587e-05
-1.80568460026602e-05
-1.88174016794898e-05
-9.03865476554442e-06
-2.35625401901558e-05
-1.46506571381301e-05
-1.19502380007646e-05
-1.04141015181281e-05
-2.2388678629397e-05
-2.3155048231627e-05
-1.69123679447768e-05
-3.96949194589025e-06
-1.19239316981097e-05
-5.53760995222767e-06
-1.04601635439805e-05
-7.31950314006696e-06
-1.37103965869555e-05
-3.10125963665359e-05
-1.07216825705694e-07
-6.82650931475909e-06
-2.74653075730378e-06
-1.86236924758313e-05
-2.28237734237183e-05
-1.2842624259583e-05
-7.46635753687992e-06
-1.77627203022338e-05
-1.37803427106256e-05
-1.24445346460149e-05
5.04879123311049e-07
-9.24952609930703e-06
-9.71251714458706e-06
-1.67334969887099e-05
-3.12770174653178e-05
-1.41064197115566e-05
-5.30373462589831e-06
-1.20621082969341e-05
-1.3466672974911e-05
-1.84199698146603e-05
-6.03874573122619e-06
-9.33231578353424e-06
-2.61818296419539e-05
-1.75468830468081e-06
1.20473635376138e-06
1.00314631361167e-05
-9.64892922235936e-06
-1.63840579750586e-05
-1.69098513569312e-05
-9.70488960212506e-06
5.43418882707133e-07
-3.77315835385842e-07
-6.11628037068843e-06
-2.12337921756438e-05
-6.86518660774965e-06
-1.36500976190818e-05
-7.66456923544422e-06
-1.55875481162421e-06
-1.17095724736651e-05
-1.18384150560585e-05
-6.92319095201643e-06
-1.59284070652928e-05
6.93563608877643e-07
-1.06857852764303e-05
-1.83768779692189e-05
-6.54905467174506e-06
-4.15044382439975e-06
-7.94929654089726e-06
-2.17266088210936e-05
-1.4273919990661e-05
-1.29397638658074e-06
-1.77685681011867e-05
-1.70393184115346e-05
7.38931772272423e-06
-4.31607870186496e-06
-9.18738797246285e-06
-3.13181824145682e-06
-9.21633340446757e-06
-8.81064585612119e-06
-1.48741696738203e-05
-2.44955030824929e-06
8.72094079634718e-06
-8.53370949136466e-06
-1.39986341916491e-05
8.45605585358252e-06
-1.993525637748e-05
-2.01641517462989e-05
-1.60256985509185e-05
-5.69731101999326e-06
-1.81219388674601e-05
-1.89710201064224e-05
-7.72034944415261e-06
-1.34827190723147e-05
-1.01303853330616e-05
-4.84551963439788e-06
-2.03962851069269e-05
-7.06155517357973e-06
-9.43326556212821e-06
-9.59549148542433e-06
-3.13509112424987e-05
-1.9166801943235e-05
-1.1582873528634e-05
-1.32265571544452e-05
-1.46155072804503e-05
-1.87192477490945e-05
-1.62417923623206e-05
-1.83698323952524e-05
-1.4808374155114e-05
-1.00991036552982e-05
-1.49920710754412e-05
-1.50998592273924e-05
-4.94926838109854e-06
-2.01857977915193e-05
-1.36746632187454e-05
-7.97382810786834e-06
-1.18937155599508e-05
-1.62560116951771e-05
-1.2456421486893e-05
-2.0067315016675e-05
-2.59768209976572e-06
-1.65710576637362e-05
-2.03364747408398e-05
-3.67931652526336e-06
-1.91125410936546e-05
-1.736852084633e-05
-1.09530539547139e-05
-1.28070563894354e-05
6.30436857047334e-06
-5.94753877061928e-06
2.29630113847004e-06
4.68715753232447e-06
-1.62460715473745e-05
-9.31005282432549e-06
7.24019640799068e-06
-3.40646471984842e-06
-5.4752686307654e-06
-2.95824868813521e-06
-2.38908663036774e-05
-1.64596765040408e-05
-5.49579235557979e-06
2.55748854045018e-06
-2.74323896122936e-06
-5.44639059190453e-06
-4.34325360525175e-06
-8.79027077007171e-06
-8.89743569786672e-06
-6.17855123320378e-06
-3.41856189342689e-06
-5.66645432005341e-06
-1.62997862927345e-05
-1.73782633295224e-05
-1.75495254178363e-05
-1.2347805765762e-05
-5.61829821265239e-06
-8.63154893892695e-06
-6.25448799563269e-06
-1.47908060368556e-05
-1.80144572953665e-05
1.08126682808583e-06
-1.60687582664509e-05
-1.53663762619289e-06
-9.59867246427853e-06
-6.07088274862289e-06
-1.01615755073154e-05
-2.5240095753141e-06
-8.4958033758027e-06
-1.93049443336168e-05
-1.21634022688261e-06
-2.51322056378671e-05
-1.58566148026116e-05
-1.57450109484703e-05
-7.73273287383179e-06
-2.05291712907842e-05
-1.88337585053411e-05
1.16124565947808e-05
-2.45299636530946e-05
-2.01813329275325e-05
-2.29955858083904e-05
-2.29282571973411e-06
-2.15905645364559e-05
-2.70337240207275e-05
-1.3029090878785e-05
-9.82792133358988e-06
-1.38888270541678e-05
-1.16576610808837e-05
-1.91209920727092e-05
-1.00416574503075e-05
-2.10809360718751e-05
-8.72236606763305e-06
-1.18261258627289e-05
-9.41530945756314e-06
-1.77134645303663e-05
-2.55469859283386e-05
-1.35951677390493e-05
-8.17611718507642e-06
-1.73704274806223e-05
-3.21825753367856e-05
-1.27756474924653e-05
-6.15616374471376e-06
-1.2677237552586e-05
-1.5079006321093e-05
-1.6583043886339e-05
-1.01018893971772e-05
-2.85463100509058e-07
-1.88553598702246e-05
-3.75143478378234e-06
-5.5145636941558e-07
-3.25110100284179e-06
-2.08984302180837e-05
2.39385455044891e-06
-4.10116642084067e-06
-1.06995277157356e-05
-8.25245916768009e-06
-1.60124155484983e-05
-3.23370119702532e-06
-1.1082641543963e-05
-1.31920601301974e-05
-1.54754422740854e-05
-2.55679576699961e-06
-6.18692739954541e-06
6.63516359656619e-06
-3.95972191505478e-06
2.44155046964708e-06
-1.8249695307733e-05
-8.94419698614803e-06
2.70921591288078e-06
-1.76387517017379e-05
-6.13010068064795e-06
5.99672676463194e-06
-1.10061468412656e-05
-4.65225704638066e-06
-1.09644070242449e-05
-3.02607771321702e-07
-1.52677597890486e-05
-7.76504860573609e-06
-1.68507011328907e-05
1.68460356990625e-06
-6.36305726571969e-06
-1.23532553938361e-05
-5.5284370333389e-06
-1.9005247577812e-05
4.45242273925324e-06
-9.6797168430836e-06
-7.13471261599797e-06
-3.98336631238333e-06
-1.48875043158994e-05
-5.68395640350318e-06
1.03720053215975e-05
-1.63334565473643e-06
-2.03122288855476e-05
-4.92086230735675e-06
-1.96632518791577e-05
-1.68201492843393e-05
-9.19662814325155e-06
-1.64031062099391e-05
-1.93516832466461e-05
-1.96243695419404e-05
-2.8108444727535e-05
-3.06052075886024e-05
-1.55149539883961e-05
-2.36045934872397e-05
-9.10161851626213e-06
-2.99061941504413e-05
-1.08064227644548e-05
-1.19901802910885e-05
-6.55992191570047e-06
-1.06987586682653e-05
-1.00693414644766e-05
-2.09436502292964e-05
-5.54598378633893e-06
-4.52200542693508e-06
-1.17391693897453e-05
-2.39097392497862e-05
-5.69390792094989e-06
-7.10095188368637e-06
-7.14343035756871e-06
-1.34544949480503e-05
-1.64617494784993e-05
-1.61564447051942e-05
1.47183477878648e-06
5.64443901737879e-07
-2.61756950817722e-05
-1.76825197178021e-05
-8.19486467927567e-06
-9.04357679031377e-06
-5.14201193187298e-06
-2.15839856013587e-05
-1.58903338476933e-05
-2.44220102629304e-05
-1.55370481745896e-05
-6.11394863830008e-06
-8.39251911054383e-06
-1.93083676178925e-06
-1.0341412753762e-05
-1.02044798805948e-05
-4.99687571798328e-06
4.6329892125609e-06
-1.38939411133254e-05
-9.3434270488289e-06
-5.79047426366487e-06
-1.70873060545429e-05
-1.16246087757474e-05
-2.16782896344089e-05
-1.30833837765575e-05
1.26281348162278e-06
-1.19741990206082e-05
-8.1226121996699e-06
-7.53207193031451e-06
1.81264964840985e-06
-1.56705576059198e-05
-1.1938060314106e-05
-1.97476155126707e-05
8.28888121084364e-07
-6.57886757392456e-06
-1.98854868715214e-06
-1.19811778870716e-05
-1.23863479745216e-05
-1.5487990776516e-05
-4.51769436899527e-06
-1.02116081826981e-05
-1.0314279575261e-05
-1.74349883917456e-05
-2.47998886164223e-05
-1.10125313829603e-05
-1.24392504001983e-05
-1.96727673558209e-05
-7.30195895035124e-06
-1.04892133912615e-05
5.48049125474651e-06
-1.68097021577732e-05
-1.76439361445258e-05
-1.70104138469101e-05
-1.39991707101229e-05
-2.51427573477209e-05
-3.12141752843605e-05
-1.46593641482018e-05
-2.88089579026197e-05
-1.32806929335565e-05
-7.5729982143732e-06
-2.2851019353434e-05
-1.69739496782282e-05
-8.72719026726988e-06
-1.58123711569928e-05
-1.12574463203777e-05
-8.82426272994104e-06
-2.44791811683312e-05
-2.85475021267864e-05
-1.85121164742727e-05
-1.64162681934735e-05
-1.61374023742926e-05
-7.62437840369286e-06
-9.66675391149927e-06
-6.88253580165842e-06
-1.45641231837825e-05
4.11460064627605e-06
-1.53394410324824e-05
-1.88766367462472e-05
-5.07531684250425e-06
-1.87801884490921e-05
-1.23556828738541e-05
-6.30397602916201e-06
-2.27935447879126e-05
-6.58504883072894e-06
-6.31829140228151e-06
5.35694796238547e-06
-5.7083127067578e-06
-2.45143557596202e-06
-8.63743028812776e-06
-2.022282256141e-05
-5.80923199405488e-06
-4.27558984902743e-06
-8.37254958362231e-06
-1.45430460596804e-05
-1.00597666896574e-05
-6.43153575460683e-06
-7.67698288332727e-06
2.31647002700639e-06
-6.18796749602845e-06
-2.9222969292194e-07
-6.70915558366264e-06
2.46268887400966e-06
-9.39413938525556e-06
1.05062228785306e-05
-1.0985745922965e-05
9.6574111347728e-08
-1.64540739449621e-05
2.8553601086385e-06
-6.46575269116256e-06
5.35296123353188e-06
-6.16785292037635e-06
-5.38821205146278e-06
-1.29248255454846e-05
-2.26905325844585e-05
6.27489444500969e-07
-5.38363961696337e-06
-1.07323831909447e-05
-1.11393022436389e-07
-7.28314250543924e-06
-1.46167261310795e-05
-2.07242438036982e-06
2.27216478175902e-06
-9.16096314167122e-06
-1.53184349128361e-05
-1.40060905325806e-05
-1.91877870114934e-05
-6.75683041585937e-06
-2.04573735778076e-05
-2.75256943746746e-06
-1.44171177854194e-05
-5.94964437437141e-06
-1.62716740406305e-05
-1.60281667742312e-05
-2.78729963165326e-05
-1.37677504614523e-05
-1.42754671678069e-06
-2.84976927677362e-05
-2.18451788488352e-05
-1.86142871962647e-05
-2.25956367551359e-05
-2.07681916706144e-05
-9.91673343400571e-06
-1.50457704297121e-05
-1.33702269682753e-05
-9.44251143144039e-06
-1.5998966772912e-05
-2.70899815947099e-05
8.17045219938827e-06
-1.93340564017586e-05
-1.86917835842675e-05
-1.62864371031679e-05
-2.79825548045787e-05
-1.96737607031436e-05
-2.273519242366e-05
-8.80131902022811e-06
-1.83615461042247e-05
-1.46880138390737e-05
3.15490524192535e-06
-1.39247411504711e-05
-5.37399882588682e-06
-5.32699992722433e-06
-1.29521535700703e-05
-5.97260387224964e-06
-3.94453037074672e-06
-2.05192528883719e-05
-1.10487550736149e-05
-1.8462204618396e-05
3.60020866603116e-07
