# Supplementary material for: Research on computational propagation and identification of mine microseismic signals based on deep learning
Source: PLoS One. 2025 Oct 22;20(10):e0334641. doi: 10.1371/journal.pone.0334641 (PMC12543183; doi:10.1371/journal.pone.0334641)
Supplement: S10 Data — (ZIP) [file pone.0334641.s010.zip › 000101100001587.xlsx_0.txt_24.txt.txt]

-7.62090672223445e-06
-1.62109949163943e-05
-1.6251263918607e-05
1.39067456240269e-05
-1.58631307291733e-05
-1.54419216579175e-05
-2.53180264621575e-05
-7.74908047666127e-06
-3.49576086912696e-05
-1.96479210231415e-05
-2.08360488302794e-05
-1.25498061764832e-05
-4.37331159491824e-05
-1.7908774177632e-05
-2.28368661170985e-05
-9.73334895458745e-06
-2.59694392210709e-05
-3.06157162228772e-05
-1.6758574170009e-06
-2.2826077292991e-05
-1.34873167365369e-05
-1.30083576865299e-05
-6.3732626359706e-06
-1.9152813871642e-05
1.83347831256285e-07
-1.47323872861074e-05
-1.78636217300525e-05
-2.57482524723673e-05
-2.32205405964346e-05
6.67000175470695e-07
-1.2591446539383e-05
-7.98182696117179e-06
-3.54950954251368e-06
-1.79268597248896e-05
-1.97379236894059e-05
-2.5503223684038e-05
-1.48735976360091e-05
-2.27705579565826e-05
-1.53030116796713e-05
-1.63652239002386e-05
-8.11640270064654e-06
-1.39740406291852e-06
-2.20728738152331e-06
-2.351370602624e-05
-3.28427495481805e-05
-1.15948540308035e-05
-2.47323913642076e-05
-1.07139079997196e-05
-1.23377705101638e-05
-1.05685149545534e-05
-2.20131792641621e-05
-6.98690357069004e-06
-2.4519995968926e-06
-2.10434172071648e-05
-5.6876567072533e-06
-1.14069403710332e-05
-1.72578367358039e-05
-1.70268681930415e-05
-1.42286394795869e-05
-1.15043645980662e-05
-1.41708492200383e-05
-8.76153989557791e-06
-1.14231868877803e-05
-2.28056191096885e-05
-2.06009529898806e-05
-1.95966631954615e-05
-3.04562093738316e-06
-1.41764032693267e-05
-3.12508232505595e-05
-3.0241392582539e-06
-1.82741979350785e-05
-2.49404353893085e-05
-1.03748493006812e-05
-1.90998073940776e-05
-2.00841781855794e-05
-3.02573727266719e-06
-1.55452412223429e-05
-3.58608916995112e-05
-1.64422733406087e-05
-2.78532614468565e-05
-1.69139271965482e-05
-1.54889963721331e-05
-2.68860529229227e-05
-4.12598773384109e-06
-1.02989259108779e-05
-2.32734886437794e-05
-2.41922773811482e-05
-2.79927912394123e-05
-1.13244645803214e-05
-1.43456350916111e-05
-1.24069068145254e-05
-2.67530350559329e-05
-5.17794729500506e-06
-2.56057058870122e-05
-2.1917574732e-05
-6.00026839394916e-06
-1.59557491525903e-05
-2.80552453613455e-05
-1.27079541788297e-05
-4.70066947617809e-06
-2.97863117867273e-05
-1.69939679797342e-05
-3.82680141141054e-05
-6.57677335072966e-06
-6.96513885122139e-06
-2.16503759661782e-05
-1.45560887670051e-05
5.45718993832405e-06
-4.60694531973119e-06
-7.18614538022768e-06
-3.53059713980006e-05
-1.07885402922573e-05
-1.78096565714838e-05
-4.13153388118594e-05
-2.10705726448412e-05
1.6254585714435e-06
-2.76977110818929e-05
-2.96284676118493e-05
-1.36619409042874e-05
-3.47594658184703e-05
-2.26773320733452e-05
-7.07778337904453e-06
-1.60052051048773e-05
-2.9330239611714e-05
-1.31536227291558e-05
1.31215597316158e-06
1.01169851640515e-05
-1.65624846212593e-05
-1.86198225058434e-05
-1.49365943175448e-05
-8.45422844631665e-07
-1.95413138254175e-05
-1.01308806822225e-05
-2.06635109317944e-05
-7.06612552612582e-06
-1.37588404619017e-05
-1.32769677337622e-05
-7.1400911992812e-06
-1.72783130783213e-05
-6.67974297216005e-06
-1.09181920559089e-06
-2.28396193053285e-05
-1.19025874158958e-05
8.52327585069218e-07
-3.99169441700643e-07
-1.2233788441567e-05
-6.07662152748494e-06
-4.68823076021045e-06
-1.88533651056051e-05
-4.1282367337795e-06
-2.27951321912774e-05
-1.43112214814617e-05
-1.48835035365698e-05
-2.46074676990218e-05
-1.43200644312009e-05
-8.21675973237443e-06
-2.02408426350798e-05
-1.72401171649636e-05
-1.7380743488149e-05
-1.73737627434431e-06
3.03085733588047e-07
-2.01038957242787e-05
-1.08612239493897e-05
-2.36574810196257e-06
-2.47002666662326e-05
-9.93616675236224e-06
-1.69121337746116e-05
-4.09142781364263e-05
-9.94869991820045e-06
-2.98165008047617e-05
-9.95094233358855e-06
-7.539493398275e-06
-2.44904128034434e-05
-1.22062565151648e-05
-1.76919484987638e-05
-3.2008557583694e-05
-2.37738945565051e-05
-8.23967757753806e-06
-1.14189604418355e-05
-2.65707248971052e-05
-1.68524029184659e-06
-3.57352395599874e-06
-2.9109130695203e-05
-1.12065323874263e-05
-2.21265227222268e-05
-1.18849736797192e-05
-1.41136472555258e-05
-2.38800841887896e-05
-5.24778293935647e-06
-2.01400853017343e-05
-2.01577205480615e-05
-3.10371438091848e-05
-2.00380921156917e-05
-3.15325601186357e-05
-3.38865571573254e-05
-2.08612884844179e-05
-1.01035120776146e-05
-1.22906135902906e-05
-2.02660686814743e-05
-1.38250476172012e-05
-1.86241607670771e-05
-4.92138855256419e-06
-2.90742485816591e-05
-1.23224077854242e-05
-2.53754629584108e-06
4.29580088571827e-07
-8.03763051774915e-06
-1.49180769198871e-05
3.12530480185982e-06
1.05750994818899e-05
-1.77938756170018e-05
-1.61859842211431e-05
-1.03161800575492e-05
-7.02975490248137e-06
3.3081495098585e-06
-3.29892454025968e-05
-1.18644312200833e-05
-1.15813512708042e-05
-1.74112192055974e-05
-2.01702387033807e-05
-3.34917404886265e-05
-2.4761537938647e-05
-1.76620221965195e-05
-2.00192597808962e-06
-1.50447286409692e-05
-1.05816053460158e-05
-1.49033166002203e-05
-2.40109965655575e-05
-3.15887119969944e-06
-1.9499856761256e-05
-3.12472841275939e-05
-2.29039045825595e-05
-9.16942618061185e-06
2.51986344559627e-06
-3.13377751657739e-05
2.50834819780499e-06
-1.93028333221663e-05
-7.63539392306492e-06
-2.60848532718052e-05
-1.43441520111599e-05
-1.51711588185202e-05
-2.34055301239145e-06
-2.59272776360821e-05
-1.25804531448369e-05
-2.33494564452249e-05
-2.09344992474187e-05
-2.02321431035643e-05
2.02609599247962e-06
-2.02405602439908e-05
-2.56227404520032e-05
-1.05832517227201e-05
-2.14465786738689e-05
-1.5693254125227e-05
-1.60821137913214e-05
-2.72134719465616e-05
-3.09327435697005e-05
-4.1220359563739e-05
-1.4664055322888e-05
-1.93082282979802e-06
-2.11276013218156e-05
-1.25485533555733e-05
-2.96807003623629e-05
1.27466996944235e-06
-3.26962487881275e-05
-2.92091988751369e-05
-2.26524223401004e-05
-1.31769248372582e-05
-1.54952061440998e-05
-2.55609004360549e-05
-1.93729339527283e-05
-2.22515564555514e-05
-3.05987855630294e-05
-8.24439787154105e-06
-2.20867773399198e-05
-6.1709285671957e-06
-1.16752526145508e-05
-2.53864802304917e-05
-2.18785480175557e-05
-1.6510773720175e-05
-2.29015282090402e-05
-2.00717295951328e-05
-7.96107923671143e-06
3.46238105765718e-07
-1.59514157524057e-05
-3.47593575589101e-06
-2.75425350324745e-05
-2.32975415719612e-05
-2.19242394748828e-05
2.23541943100253e-06
-1.66967916788149e-05
-1.52144808116897e-05
-1.58658024606732e-05
-8.63259261642763e-06
-9.22640128102071e-06
-8.46237284297684e-06
-2.7381236347664e-06
-2.82455520330694e-05
-2.26874302084997e-05
-1.74383534925941e-05
-4.76295063315054e-06
-7.00639047082821e-06
-1.47317131293021e-05
-2.91959353162961e-06
-2.89479551572708e-05
-1.73771657687935e-05
-1.35337606549483e-05
-1.76796704858734e-05
-1.15129785751757e-05
-1.35040316677605e-05
-2.67766428173907e-06
-4.11889051364659e-06
-1.53146170937571e-05
-3.02477475053379e-05
-2.2760234592143e-05
1.73993486048113e-06
-1.40261727585417e-05
-3.16103293254995e-05
-1.5006534730805e-05
-8.24740313995173e-06
-1.70002770996395e-05
-1.21243224248182e-05
-3.25729877566968e-05
-2.14967960730538e-05
-3.21222415301728e-05
-4.39525476391555e-05
-2.87621261981375e-05
-1.24290443850818e-05
-2.52626842163514e-05
-1.71532864506061e-05
-1.12601711372287e-05
-3.58494005502701e-05
-6.66887989004964e-06
-2.11826910781202e-05
-7.41611120649221e-06
-2.10841552858999e-05
-2.12620472445982e-05
-2.58456898135659e-05
-3.74414883370364e-05
-3.34238157350572e-05
4.69445981516676e-07
-5.72975436269122e-06
-2.10244625845669e-05
-8.74511928741084e-06
-5.82693569618671e-06
-2.2035902658862e-05
-3.46956862473061e-05
-8.66502536921284e-06
-2.60895251674043e-05
-1.07058930500218e-05
-2.73955433794608e-05
-2.41647767478438e-05
-1.97235903720747e-05
-9.6950455410342e-06
-5.572787366326e-06
-8.41942749669476e-06
-1.71230339602735e-05
-4.05612987614811e-05
-2.45552708492061e-06
-2.58496083206789e-05
-1.82644104531233e-05
-2.99675121273269e-05
1.37566783982879e-06
-3.3153786589109e-06
-1.91862638350318e-05
-2.88103733984877e-05
-1.23659384394438e-05
-1.86183923011814e-05
-9.22442936329315e-07
-1.39365752460271e-05
-2.46751849836975e-05
-9.23077640730839e-06
-7.81525812143148e-06
2.21875758926676e-05
-1.97995389248627e-05
-3.06194264713976e-05
-2.61559573378016e-05
-1.35553442863368e-05
-1.01431094158871e-05
-2.25692716553117e-05
-1.99509720043615e-05
3.58058196905779e-06
-7.25465201140328e-06
-8.32230742478509e-07
-1.40932666502579e-05
-5.14315569963623e-06
-2.63306228219058e-05
-4.12552247541704e-06
-5.40267063301391e-06
2.90283270626136e-06
-1.60711662370629e-05
-1.94824778679459e-06
-2.69311963975421e-05
-3.41676077435625e-05
-1.06180572253526e-05
-1.18588498730484e-05
-1.19370051166469e-05
-2.43475234185083e-05
-2.78348535518937e-05
-2.85601543850329e-05
-2.52179069782997e-05
-4.75637171540198e-06
-9.73284962893136e-06
-2.14182170821268e-05
-2.3874296932528e-05
-1.28613224622481e-05
-1.19322659116248e-05
-1.15512767281056e-05
-2.30773103012041e-05
-2.48891305691406e-05
-1.18597021123922e-05
-1.00120908612732e-05
7.34141252759662e-06
-2.25422060548932e-05
-2.90545522809142e-05
-2.55418749830231e-05
-1.01573338012559e-05
-1.93861671938109e-05
-2.75404626306204e-05
-1.49327303003556e-05
-2.08731965072359e-05
-6.404300839252e-07
-9.36372859899525e-06
9.21828785741059e-10
3.17403026855257e-08
-9.97837802873338e-06
-3.34244597661221e-06
-1.99564181782389e-05
-1.29925350730007e-05
-1.62614887650034e-05
-1.89990936207707e-05
-1.80962366803645e-05
-1.8268875312394e-05
-6.44064134739292e-07
-4.89147317850766e-06
8.50861767843247e-06
-9.99023375849962e-06
-6.41104712520801e-06
-3.3684578320696e-05
-7.72137671447344e-06
8.94506702890192e-07
-1.77195762770563e-06
-1.38765444264908e-05
-4.67971379054325e-06
-1.26878571920066e-05
-1.5846065499083e-05
-1.09017981473297e-05
-7.06632494513072e-06
-2.01509896095099e-05
-8.70560794736856e-06
-7.42556279874164e-06
-6.50376344673767e-06
-1.04190525778002e-05
-2.08682849589095e-05
-2.67087373354554e-05
-1.09114929353675e-05
3.55020841147614e-06
-3.75302657157824e-06
-7.10422016194415e-06
-1.84161372874247e-05
-4.61283994257468e-06
-1.83048702014124e-05
-1.71587309238617e-05
5.20771410989056e-06
-6.89803214735718e-06
-1.2371212056055e-05
-3.80095165956657e-05
-9.95868861414033e-06
-1.17496258226351e-05
-3.51279407151833e-05
-1.92558446669493e-05
-7.25818797794e-06
-8.16472064409196e-06
-1.43223701047485e-05
-7.02634221673857e-06
-2.0393096473497e-06
-3.19233690475133e-06
-2.64608396134103e-05
-1.77829535739243e-05
-3.09341171293371e-06
-1.20597286073081e-05
-8.84780838271051e-06
-1.0259988704892e-05
-3.3659307720667e-05
-2.02118452558077e-05
-3.40020690996024e-05
-8.31939207007675e-06
-1.33397081607972e-06
-5.47560272367896e-05
-3.07475556974114e-05
-3.84930267428798e-05
-1.98055250096114e-05
-2.45537309030755e-05
-3.42646854259035e-05
-2.90189131116162e-06
-3.90342434349345e-06
-2.10799860874137e-05
-2.35186553682504e-05
-7.22378991819565e-06
-2.88032433117434e-05
-1.63047888808593e-05
-4.26949409550691e-05
-3.03514960178667e-05
-1.98124419494711e-05
-2.53486502064086e-05
-4.53441485311413e-05
-1.31208211924882e-05
-1.77322587734737e-05
-3.77898782486982e-06
-1.68653174184918e-05
-1.93950862113315e-05
-1.85755511002988e-05
-8.34510091195235e-06
-1.51179777330721e-05
-1.36546570935591e-05
-1.32621927701134e-05
-2.22770030481059e-05
-3.80485061671031e-06
-3.60912115579757e-06
-1.6420033089196e-05
-8.48925163015038e-07
-2.93148703155504e-05
-1.82649973739949e-05
-2.37369686564971e-05
-1.59394800025366e-05
6.82464041554824e-06
6.30603027846235e-06
1.18052214722484e-05
-2.1772405814678e-05
-1.00087120804963e-05
-2.60420620267908e-05
-2.2928144889104e-05
2.52938810824368e-06
-1.4896021906607e-05
-1.17065875053523e-06
-1.70844437189159e-05
-8.29300457926615e-06
-2.26134147680437e-05
2.67091329923707e-06
-8.40911362923397e-06
-2.2485505199687e-05
-1.40010957157292e-05
-3.67288306513908e-06
2.44133577570222e-06
-1.04166273244192e-05
-6.2331636534527e-06
1.99200995295543e-06
-1.24566497376312e-05
-3.95715465183955e-05
-9.1854168723858e-06
-2.68489521800798e-05
-7.43278763451315e-06
-2.45165703838684e-05
-2.07368840945516e-05
-2.17521846775083e-05
-2.4964425160631e-05
-3.54416681297837e-06
-1.5178783356127e-05
-9.84276668972732e-06
-1.98845764892219e-05
-2.54568164980261e-05
-9.3349070053245e-06
-2.45687091877918e-05
-3.17799084962656e-05
-2.06291902091681e-05
-2.46393704577616e-05
-1.07583428478991e-05
-1.41185612799359e-05
-1.7348938323562e-05
-2.77823890421611e-05
-3.88241376044927e-05
-1.67181585398275e-05
-2.67983683526968e-05
-1.92826337401517e-05
-4.56751538335709e-06
-1.83883775467458e-05
-1.86820888770548e-05
-1.51007615917951e-05
-3.268162650575e-05
-2.62008908688553e-05
-2.37745122623668e-05
-3.06827265108113e-05
-2.5270619834125e-05
-7.87617213194245e-06
-2.12082109380477e-05
-2.58735376881253e-05
-9.14922028462814e-06
-1.84842565431344e-05
-2.0006995065105e-05
-1.59700909354341e-05
-2.28792965273669e-05
-1.06099051740297e-05
-2.75018597922773e-05
-1.03552348653279e-05
-3.05396684498218e-05
-1.02617522591202e-05
-2.56991376712438e-05
-1.78325318999991e-05
-3.05907012672786e-05
-2.59664048203373e-05
-2.55750033016499e-05
-1.77097673433019e-05
-1.82697692186135e-05
-2.92725329557588e-05
-1.11722549922182e-05
-2.52961237945072e-05
-1.20785554704598e-05
-6.12932971316174e-06
-1.49304032429869e-05
-2.53469681488712e-05
-8.21176044284322e-06
-1.04025177593659e-05
-1.49535287703372e-05
-2.56484933622941e-05
-1.92806877859352e-05
-2.43961840651642e-05
4.78347270545461e-06
-2.40700265386489e-06
-2.0462769748865e-05
-1.68351620020511e-05
-1.04493006433961e-05
-2.70435984547826e-05
-2.56959777913305e-05
-1.50623343727103e-05
-1.45919070491935e-05
3.92074948654011e-06
-1.92718291045308e-05
-1.35696013862081e-05
-1.6575474264846e-05
-1.32274692897108e-05
-1.53059426988738e-05
-8.43743718455778e-06
-6.32929630756644e-06
-2.75116680968284e-05
-2.84764083167068e-05
-1.46657549921415e-05
-1.80747997023506e-05
-2.84901284638073e-06
-1.44050747389333e-05
-1.65514447974402e-05
5.20570454131846e-06
-3.02934053206914e-06
-3.37979840663027e-05
-1.16291265771209e-05
-1.86469147798538e-05
-3.11780746323098e-05
-1.13562704738967e-05
-1.51476103202405e-05
-7.02323027773911e-06
-9.98462039712243e-06
-8.51896049858914e-06
-2.66898506147594e-05
-1.59002433020035e-05
-2.34241285270185e-05
-2.80632642930057e-05
-2.82289196528898e-05
-2.08729091657948e-05
-1.77508244337516e-05
-2.06854654580694e-05
-7.30744464649496e-06
-3.64242628492967e-05
-2.31659265313556e-05
-1.71149039864228e-06
-2.3850635264036e-05
-1.47344644131391e-05
-5.67280646191595e-06
-3.11393444964422e-05
-2.21969452917535e-05
-2.91523258173143e-05
-1.69546300457939e-05
-1.39676789262686e-05
-5.37225185094406e-06
-1.95556212254766e-05
-1.44015117373886e-05
4.35856852746212e-06
-2.39130699976217e-05
-2.57044539086238e-05
-1.24155330522383e-05
-1.31293094977414e-05
-1.96705839704398e-05
-5.44524529284016e-06
-1.54501201247466e-05
-1.28964910519904e-05
-9.2946602154546e-06
-8.73887235245175e-06
5.82497331845741e-06
-1.84872977246208e-06
-5.50435190123761e-06
9.14169465713538e-06
-1.65593722542124e-05
-6.75013009521481e-06
-5.75380770376962e-06
-5.2578353753331e-06
-1.05948230577739e-05
-2.7084442314547e-05
-1.75112771062281e-05
-2.39382855179672e-05
-1.38947737617931e-05
-4.5854993342671e-06
-5.24117028300703e-06
-2.31874062043619e-05
-1.73427410377296e-05
-2.55779128028228e-05
-1.40846191993178e-05
-1.93830509163553e-05
-1.66784770948236e-05
-7.28591730584761e-06
-2.14299636662016e-05
-2.32651174940848e-05
-2.37243334103243e-05
-2.29872031311031e-05
-9.99735927819151e-06
-1.23439600744183e-05
-1.71296584167167e-05
2.96449443576137e-06
-2.98828055831448e-05
-6.73144620948736e-06
-5.55844405964183e-06
-2.44448099547052e-05
-1.14009716148223e-05
-1.99912159512106e-06
-4.43335003370139e-06
-5.18444588808725e-06
-2.85019309916895e-05
-1.33961353177683e-05
-4.94046098134598e-06
-2.97484668199229e-06
-1.48590915733745e-05
-2.05143415823223e-05
-2.23748816524335e-05
-9.31452179984973e-06
-1.8432111579187e-05
-2.96931484957264e-05
-1.68361734391022e-05
-2.42375617896739e-05
-2.02927018593243e-05
-2.45292401033329e-05
-1.29774045631156e-05
-1.99649975151145e-05
-1.84747836785335e-05
-3.33875791263322e-05
-2.59843368322511e-05
-2.6541705089914e-05
-2.23428326538253e-05
-9.751583921732e-06
-1.6372363303211e-05
-3.11600804415272e-05
-8.27594239265558e-06
-1.61920033383038e-05
-1.16279921881497e-05
-1.48798578879649e-05
-3.03001562953276e-05
-2.37346193529833e-05
-1.63572727908021e-05
-2.08730354790111e-05
-2.63041060900222e-05
-2.92860406509625e-06
6.12731608899115e-06
-1.38334348823846e-05
-9.35972482216835e-06
-3.27198328762199e-05
-2.1641086429682e-05
-1.61462376607996e-05
-1.50477184953359e-05
-2.52091796823657e-05
5.82879476820774e-07
-1.81076187005303e-05
4.07797472160356e-07
3.00271870072728e-06
-1.39136627515171e-05
9.08320282304359e-09
7.31156170395786e-06
-7.12861870585888e-06
-2.41115577807144e-05
-2.56004519956339e-05
7.63065029152354e-07
-2.0352885348353e-05
-1.7381163098759e-05
-3.05527758322998e-05
-3.57707294626807e-06
-1.18749814277591e-05
-3.08572335765177e-05
-1.21003577759662e-05
-1.9300460214569e-06
-9.11136604056477e-06
-1.05079369023088e-05
-2.39311879111827e-05
-1.03568877553756e-05
-2.72869593266121e-06
-3.92720669593438e-06
-1.30818537060765e-05
3.82751743562784e-07
-7.60341030066527e-06
-2.78743098375216e-05
-4.71298687168528e-06
-5.25513743837618e-06
-1.02560508133609e-05
-1.17917961241333e-05
-1.19521110098239e-05
-1.77446112005815e-05
-3.39872097792273e-06
-1.74326428726135e-05
-2.88702383183143e-05
-2.85144741977325e-05
-4.57364324946809e-05
-2.79188164831484e-05
-7.79533045059187e-06
-1.90474814408861e-05
-2.04643107274282e-05
-2.27364033083647e-05
-2.24529326699761e-05
-1.07345309743961e-05
-1.41172091187196e-05
-2.4865169442619e-05
-2.0435095512082e-05
-1.9214266362404e-05
-2.13265186478373e-05
-1.9391003865577e-05
-1.14230918527086e-05
-1.24849816352566e-05
-1.67414934011993e-05
-1.93031537995197e-05
-1.80068307365052e-05
-3.4211052689085e-05
-1.75071374836738e-05
-2.45981490892455e-05
-2.29161484275726e-05
-2.34051461459622e-05
-2.00532654993213e-05
-1.54940794489747e-05
-2.36552090990857e-05
-1.63566869836673e-05
-1.19125152556987e-05
-2.09847545955665e-05
-1.6334721132604e-06
-1.73017061835944e-05
-1.6364700772704e-05
-9.91401605685227e-06
-1.76007393274168e-06
2.79069063922333e-07
-2.21549536074708e-05
-2.96785387065128e-05
-1.99117015430005e-05
-2.28397808503019e-05
-1.02425579632832e-05
-4.56884971701375e-06
-8.4800458721048e-06
-7.19299923041866e-06
-1.42213314149631e-05
-2.42493568605501e-05
-2.31096918730405e-05
-5.06787431878892e-06
-1.40691603235364e-05
-1.02992987384983e-05
-8.04977102477857e-06
-1.51057799794348e-05
1.53103483853571e-05
-4.11695843165422e-06
-4.50644292579466e-06
-4.54757312667166e-06
-4.01188309408234e-06
3.83479289882585e-06
-8.20221147286658e-06
-5.46079456072762e-06
-1.40658832287947e-05
-3.5415377359804e-05
-5.46545261000097e-06
-5.44920300673978e-06
-1.51747979820761e-05
-2.32387270177034e-05
-5.56625140930918e-06
-1.50366345846313e-05
-2.46736416940724e-05
-1.16247507966168e-05
-2.32774526329195e-05
-1.37694800234989e-05
-2.24204014366492e-05
-1.7061577552026e-05
-3.58422045249947e-05
-2.90705527386533e-05
-3.84183220582318e-05
3.75618355420944e-06
-8.5367791106132e-06
-1.92290183426517e-05
-1.85252666534585e-05
-2.80237815113169e-05
-3.31904274484268e-05
-4.55560089691538e-06
-3.90289149578099e-05
-1.72931704997829e-05
-6.71384580741314e-07
-1.83520827163826e-05
-3.57984596469058e-05
-1.49525652289518e-05
-1.60904692246178e-05
-1.60471734631726e-05
-2.46932659036746e-05
-1.02108495582684e-05
-1.34892830096448e-05
-1.85533003456236e-05
-2.01285095215509e-05
-1.06470179316961e-05
-1.99501528763493e-05
-2.74350221000164e-05
-7.60631610482749e-06
-1.20818476646003e-05
-1.31101997545009e-05
-1.22435195445548e-05
-1.94841507785356e-05
-2.14377457460014e-05
-1.98134240842893e-05
-2.4123700463156e-05
-2.64518580285555e-05
-2.24769510408279e-05
-1.49885973658377e-05
-8.99040011686803e-06
-3.31882607232233e-05
-2.35713396496421e-05
-1.79291762802345e-07
-1.23364029352353e-05
-2.60069898142601e-05
-2.11996374048867e-05
-1.90703215483725e-06
-2.24621843215987e-05
-3.03558970640541e-05
-8.58802977762933e-06
-1.28991703869276e-05
-1.59248490060721e-05
-2.23662815699664e-05
-1.37087495467619e-05
-2.05277950671487e-05
-1.46448420106867e-05
-2.17422648022423e-05
-1.89589923110675e-05
-2.89767924182837e-05
-1.48322821616838e-05
-5.23182321822851e-06
-1.18618595587403e-05
-1.04927275806201e-05
-2.95911949414161e-05
1.67751849017512e-05
-1.84624000928295e-05
-2.76010698493125e-05
-1.64316493961929e-05
-1.79893498950564e-05
-2.21240042969437e-05
-2.32254913811031e-05
-1.45508504446624e-05
-1.27646353747963e-05
-1.88899332915421e-05
-1.30193496205864e-05
-3.20054831383207e-05
-2.31989672596314e-06
-2.27491255872951e-05
-3.24659189846937e-05
-9.36095259093605e-07
-1.78834636043479e-05
-2.25658784966505e-05
-1.74080474337174e-05
-1.86628434026776e-05
-2.27810464046613e-05
-1.57216593980751e-05
7.83024219342189e-06
-3.27472473868488e-05
-9.50656682084564e-06
-1.59551818986484e-05
-1.36622712400274e-05
-1.83778739107857e-05
-2.668227560967e-05
-1.68438328389302e-05
-1.22755682431035e-05
-1.20582636662282e-05
-1.12140039525184e-05
-2.16897277769772e-05
-2.34097721023894e-05
-1.33552289251104e-05
-3.96639694266923e-05
-1.43929923504327e-05
-3.23234151809195e-05
-9.59487948455143e-06
-1.29306822966657e-05
-3.1475838626802e-05
-1.73997226519702e-05
-1.09140884202883e-05
-1.6061557994547e-05
-2.63781986237695e-05
-2.17487417451019e-05
-1.00030523580114e-05
-3.04327085435377e-05
-3.72883872288326e-05
-6.75404104031086e-06
-1.3525719190485e-05
-2.00112656584109e-05
-5.60049804869247e-06
-2.44984247172157e-05
-2.74135765412477e-05
-1.93319893319388e-05
-8.42505840205617e-06
-2.14785330570464e-05
-1.07295195036375e-05
-2.30431401597124e-05
-5.89122518571015e-06
1.613751410761e-05
-2.46135820513406e-05
-2.72638523146109e-05
-2.15491532054435e-05
-3.1011120914132e-05
-2.5027348088604e-05
-1.86395230322139e-05
-4.11554985163819e-06
-1.2578751160777e-05
-1.91052389291072e-05
-2.12531374789884e-05
-7.92728163364186e-06
-2.38803404434542e-05
-7.02497490428627e-06
-5.36895819977875e-06
-1.80171357808297e-05
3.55728121538667e-06
-1.51006734963611e-05
1.83752411477351e-06
-7.75523122016724e-06
-3.25177516422616e-05
-2.41779313569759e-05
-9.41112557650707e-06
-2.16717360323119e-05
-1.04611931253023e-05
-2.2744890429297e-05
-5.85953952877832e-06
-9.92224373696984e-06
-2.1746579220927e-05
-1.24994474489638e-05
-2.2468218506204e-05
-1.56209105987023e-05
-7.3369571309525e-06
-9.5381407866441e-06
-1.7202263983338e-05
-1.13734443100432e-05
-4.81672906948157e-06
-8.86135849128835e-06
-3.00192962569091e-06
-1.89901539293432e-05
-2.90909425778394e-05
-2.42988229111415e-05
-3.00752572423273e-05
-3.43608809341993e-05
-1.80024821804013e-05
-3.16781930114837e-05
-9.20969991572525e-06
-1.90237449283705e-05
7.04763356239222e-06
-1.44772606145955e-05
-2.70118690025368e-05
-2.05979305321519e-05
-3.15165851829964e-05
-1.14712717431662e-05
-1.29693010770262e-05
-1.18543344286368e-05
-2.1161666926461e-05
-2.4706522791231e-05
-3.75839161944989e-05
-1.56498598818186e-05
-1.00946245450914e-05
-1.51664172822202e-05
-1.97492372414188e-05
-2.2088989170554e-05
-1.85729483025314e-05
-9.69807899906997e-06
-2.55982640682448e-05
-2.34679700652593e-05
-2.76553634304867e-05
-2.1978765409547e-05
-1.99240626477323e-05
-2.60404441291907e-05
-1.20751535152886e-05
-1.67980195234389e-05
5.34164384474635e-06
-2.24670575495408e-05
-2.27331049615839e-05
-2.79216316879942e-05
-1.9280963416952e-05
-1.07248262098372e-05
-1.21521563093682e-05
-1.72116049137071e-05
-2.59277281791445e-05
-2.79516001033547e-06
-3.11561729284841e-06
-2.09317540110538e-07
-2.21449877304725e-05
-1.87522397822424e-05
-3.20185061983038e-05
-9.98311184495619e-06
-7.63803878824721e-06
-1.3344235646474e-05
-4.86843657381875e-06
-1.0783093236519e-05
-3.07969660421167e-05
-9.96983985690948e-06
-1.59528657697186e-05
-3.1749804502942e-05
1.5150116858651e-06
-1.45993600530268e-05
-8.95606086086312e-06
-3.14552992995166e-05
-1.452884147984e-05
-5.53844769713442e-07
-1.04034006804462e-05
-9.40514274775149e-06
1.36492376095944e-06
-2.58793722182062e-05
-6.6438180649595e-06
2.19626876635291e-06
-4.57488210174165e-05
-1.68581617160126e-05
-1.20861879146667e-05
-2.71708223854306e-05
1.41814325818047e-06
-7.13943168415726e-06
-1.0552293629506e-05
-2.6141729556551e-05
-1.86017224374454e-05
-1.09007640531889e-07
-2.67370451612899e-05
-2.76249462900669e-05
-7.27140952483813e-06
-3.74139571602326e-05
-1.65160932469789e-05
-2.76991103669539e-05
-1.36479273474435e-05
-3.33847567652899e-05
-2.33974108116207e-05
-1.06179365397013e-05
-2.36640628386538e-05
-5.69710262847058e-06
-1.01343342493932e-05
-2.23302410408761e-05
-4.10081105019357e-05
-1.6955508634614e-05
-1.18134282186525e-05
-1.92188605364903e-05
-3.07951011282336e-05
-1.89550362346847e-05
-3.2022164027711e-05
-3.15435759453594e-05
-1.94548876775032e-05
-2.78451299349554e-05
-2.4068533085507e-05
-8.00810102366796e-06
-1.45554631384483e-05
-9.90555365655053e-06
-2.13613378370257e-05
-2.74484210787994e-06
-8.88357346678646e-06
-8.43369451421586e-06
-4.38666266943231e-06
-2.39695007246347e-05
-1.27727924149922e-05
-1.69239999597466e-05
-3.90635739607741e-05
-1.058221850983e-05
-3.40658737360551e-05
-1.31346065793396e-05
-1.39257783439649e-05
-2.90385411103896e-06
-1.41358231437118e-05
-1.18812280982528e-06
9.58721987379033e-06
-3.57645553274318e-06
-9.29229127659745e-06
3.34652511246509e-06
-2.29784056876761e-05
-1.51962581245092e-05
5.57072403364315e-08
1.1330814200687e-06
-1.74468224078757e-05
-2.61175895798758e-06
-4.3429305177266e-06
-3.35754316684626e-05
-9.80872643174791e-06
-5.02208135199459e-06
-6.99831895907649e-06
7.75016845267971e-06
-2.64373817760127e-05
-1.76193167266558e-05
-1.08106978018346e-05
-2.34552152152381e-05
-1.00213754236443e-05
-1.27676557306991e-05
-1.95361434908488e-05
-2.25060641442785e-05
-1.78108700127873e-05
-1.67075752867152e-05
-2.30195242417897e-05
-1.57205452434633e-05
-1.10283930296359e-05
-1.68218217165394e-05
-2.14636564082158e-05
-1.28772457806034e-05
-2.0281717862035e-05
-1.00489847115444e-05
-7.90133553723476e-06
-5.565109854804e-06
-6.40189084406747e-06
-7.74739232242625e-06
-1.59023122620319e-05
-3.29460996445639e-05
-3.81195173356959e-05
-3.87026941180032e-06
-2.29139307388762e-05
-3.71653957936269e-05
-2.23616420360746e-05
-2.18528377958982e-05
-1.99294185788396e-05
-1.91337358843979e-05
-2.10358450142705e-05
-2.94121537638061e-05
-2.68577895444327e-05
-2.00992858168253e-05
-1.37712615562887e-05
-7.83264519840805e-06
-2.79380049536896e-05
-1.06645308174586e-05
-9.32612042040558e-06
-2.47212748789606e-05
7.7267882665714e-06
-7.9063159005447e-06
-3.28035310728963e-05
-1.02292380510315e-05
-2.89136391153737e-05
-2.85690925964274e-05
1.08565696542851e-05
-6.81092925571542e-07
-2.73467055541942e-08
-1.24488067580489e-05
-1.74535292802276e-05
-3.08929064803723e-05
-1.70539248594978e-05
-1.79889293482642e-05
1.55444653304269e-06
-8.70096486741448e-06
-2.43045360947798e-05
-2.9502556084287e-05
-1.38236364336527e-05
-1.35457478327319e-05
-4.49005975489975e-05
-1.26004402497148e-05
-2.47911749154659e-06
-1.04258240308898e-05
-1.01938337805311e-05
-1.80222864585872e-05
-7.43536717751429e-06
-1.19671700854211e-05
-1.01258621538176e-05
-1.83197691276922e-05
-1.54835944887529e-06
-1.78217705589353e-05
-2.01048188589617e-05
-1.84900098040675e-05
-7.11342155453454e-06
-1.21322142061585e-05
-7.16829434727077e-06
-2.15946868107392e-05
-2.04675522356184e-05
-7.15311011824529e-06
-6.29155385205636e-06
-1.35263658211235e-05
-1.53947861340347e-05
-1.16463867309027e-05
-1.70385773814148e-05
-1.13655030127521e-06
1.91951982534689e-06
-9.81705654571747e-06
-2.79171491606767e-06
-1.31575965451022e-05
-1.14437371097357e-05
-1.95106341307983e-05
-6.41884837313894e-06
-9.60959907088162e-06
-1.86197636657097e-05
-2.12340937785777e-05
-6.98773950804358e-06
-1.02254574061555e-05
-1.47319611287172e-05
-1.78294286841981e-05
-8.09930535863357e-06
-3.07079384956718e-05
-1.27100122762126e-05
-2.81946687642393e-05
-1.54100865189424e-05
-1.78756738278896e-05
-1.61525666096346e-05
-2.76467512923695e-05
-3.39309781351472e-05
-4.37516896804082e-05
-2.03040975440942e-05
-1.59156183279698e-05
-2.56879185480842e-05
-2.80809452262596e-05
-2.28485817675545e-05
-1.61523472626735e-05
-2.54277235010724e-05
-1.72196795135428e-05
-1.52838802497642e-05
-2.0609517431717e-05
-2.76391135611085e-05
-2.38490650573096e-05
-2.40309889445822e-05
-1.29574811632147e-05
-2.3355165263329e-05
2.71191841971195e-06
-2.00043177720885e-05
-3.39749165956293e-05
4.55705410116719e-06
-1.04650104980422e-05
-2.39844191948102e-05
-3.84870302647391e-05
-8.93077390184931e-06
-2.25893700192707e-05
3.44085441057949e-06
-1.95477560212441e-05
-3.55777861651915e-05
-2.41447806203048e-05
-1.83486994094088e-05
-2.6602370401801e-06
-7.13383990639283e-06
-1.43670268055338e-05
-1.6607443952795e-05
-7.25593303345148e-07
-9.88697523885101e-07
-1.38773084424724e-05
-1.68653081988666e-05
-9.20257736307389e-06
-1.86938425931497e-05
-1.19758875355897e-05
-2.47318447445242e-05
-3.95673806636462e-07
2.80681818212941e-06
-1.44635226390401e-05
1.04270019780837e-05
-1.32747424479635e-05
-1.88759701316943e-05
-2.62792796018803e-05
-1.77201080356111e-05
-1.78063063597243e-05
1.63444420265165e-06
-1.91512049937851e-05
-1.70850021568947e-05
-2.72897207062637e-06
-1.72829607265575e-05
-2.54202310086258e-05
-5.47313448463376e-06
-1.2418025702479e-05
-1.42288277256523e-05
-7.09828225090801e-06
-2.41885710262632e-05
-2.58793572341114e-05
-2.17585169683657e-05
-2.58126900098118e-05
-8.96697579628582e-06
-7.94323043792183e-06
-2.50969006343552e-05
-9.47215031593751e-06
-1.76470524083048e-05
-2.34082208407114e-05
-1.75715753644685e-05
-2.70946945731412e-05
-2.58901371119495e-05
-2.38401997681787e-05
-1.28224976743506e-05
-8.79835499837924e-06
-1.36849001794105e-05
-2.41131957427936e-05
-2.40813041066517e-05
-1.01640590361685e-05
-2.02124117701147e-05
-2.66405486667797e-05
-2.80411560931814e-05
-1.63414409368127e-05
-9.56850331812891e-06
-2.22706216887954e-05
-3.82431505467159e-05
-2.12144503263132e-05
-1.62785848366208e-05
-1.03279353949189e-05
-2.46224516298959e-05
-1.31525571747477e-05
-1.61800340913891e-05
-6.48526436446801e-06
-1.4453693900341e-05
-9.57437365727848e-06
-3.41440249673405e-06
-1.00595077290473e-05
-2.61592129567016e-05
-3.67834428234441e-05
-1.43549303644369e-05
-1.56263515067025e-05
-1.39301072019796e-05
-2.03074874058646e-05
-1.20238973376899e-05
-1.85867432301327e-05
-1.32064061849862e-05
-1.62828430303389e-05
-1.36029635165489e-05
-2.28503001069199e-05
-2.56179494486736e-05
-1.50741738773608e-05
-1.82457730202111e-05
-1.46764749485648e-05
-5.33744759747671e-06
-2.35888912740808e-05
-1.49177543574387e-05
-8.92474332712643e-06
-1.18557382770103e-05
-2.08119672075731e-05
-2.27799818865176e-05
-6.24588268763037e-06
-5.52142816945704e-06
1.2261612517733e-05
-1.6884020841523e-05
-1.19222482799754e-05
-1.60544121024422e-05
-1.4109878981628e-05
-1.20189401361028e-05
-1.17584041038367e-05
-1.80422971770066e-05
-1.9605114946616e-05
-9.02354850695381e-06
-1.20430479206096e-05
-1.41814380900289e-05
-1.60508955798892e-05
-1.32463182093621e-05
-1.94399170438703e-05
-2.83546761672026e-05
2.92047194256853e-06
-2.2069708176579e-05
6.7231437786409e-06
-1.32390862584912e-05
-1.07010644934734e-05
-1.20318874290042e-05
-2.41459766852428e-05
-1.9407279812644e-05
-1.35186139205424e-05
-2.58719447143263e-05
-2.35261664263926e-05
1.36976434076376e-06
-6.53778864151399e-06
-1.42343718817497e-05
-1.15248348040357e-05
-2.59784372740045e-05
-1.2460837476384e-05
-6.6132131688238e-07
-1.72950048742389e-05
-1.5413622576225e-07
-1.81367198268146e-05
-1.5811056680707e-05
-2.02878093908301e-05
-1.84251869227729e-05
-1.44445419878933e-05
-2.55780275335792e-05
-1.03463477619981e-05
-1.25213732765146e-05
-1.61652521398536e-05
-1.00097782866381e-05
-1.04551395570607e-05
-2.46176817893898e-05
-2.39050992840521e-05
-1.57340333741294e-06
-6.40317697741465e-06
-1.02838840668606e-05
-2.06010843937037e-05
-2.18987129209081e-05
-3.38774665150301e-05
-5.36791095862858e-06
-2.67788070519839e-05
-1.34716009118573e-05
-1.3939670368593e-05
-8.94904300638169e-06
2.64700786874287e-06
-2.15239137374179e-05
-1.61713785523845e-05
-1.40010057354906e-05
-1.67085398623881e-05
-7.15113956406322e-07
-2.74452541297382e-05
-8.7221441658633e-06
-2.22182099660488e-05
-1.37705484832665e-05
-1.37178314376424e-05
-6.81574198424011e-06
-2.11233609469885e-06
-1.54718326983853e-05
-3.12399513349126e-05
6.15357368788824e-06
-1.69154798455609e-05
-6.07482065039146e-06
-1.60024465478941e-06
-1.41288448541853e-05
-1.86250411147215e-05
-3.04275954953036e-05
-1.53124077870195e-05
-3.51419427429653e-06
5.77929830194586e-06
9.65814879848685e-06
-2.32697303244938e-05
-2.91389376225974e-05
-1.19960806512172e-05
-1.77468641682602e-05
-1.71727527224861e-05
-4.95968643634452e-06
-2.04847017374168e-05
-1.35066154991083e-05
-1.8287306346202e-05
-1.41494277828562e-05
-2.09598529969813e-05
-1.86647782895505e-05
-1.2002948015116e-05
1.14310203284555e-06
-2.02002977032129e-05
-1.41451527060858e-05
-2.49811755111943e-05
-1.90290927049159e-05
-1.97092952554396e-05
-1.53152510578551e-05
-1.80001542332021e-05
-5.23498502841049e-06
-6.4968375311031e-06
-2.55603865474024e-05
-2.06541350332457e-05
-1.75312292876158e-05
-3.37964436499364e-06
-1.34019187813854e-05
-1.34205534021228e-05
-2.44421088206754e-05
-2.85120421129039e-05
-2.21934501786885e-05
-2.07188357243946e-05
-2.57962122383073e-05
-1.9224780379738e-05
-1.78701911199621e-05
-6.95997869481452e-06
-2.03050563822404e-05
-1.15257342836879e-06
-6.1667574977421e-06
-2.36740317906297e-05
-1.97349125392426e-05
-2.09664746605451e-05
-1.29117307691635e-05
-1.50131788131326e-05
-3.9612609256577e-05
-1.66972776128328e-05
-2.02400450387915e-05
-1.91670728456461e-05
-3.05605990273234e-05
3.26278033325208e-06
-1.47805580922132e-05
-6.7364601656607e-06
-3.79622014347648e-06
1.61993842444255e-05
-2.07945285585621e-05
-1.05076274601951e-05
-2.04321311959596e-05
-2.58334962618962e-05
4.48440617543342e-06
-2.40631164348374e-05
-1.55410281793546e-05
-6.64457875855794e-06
-9.53293644892993e-06
-1.64093698605651e-05
-1.83244348798937e-05
-1.1822308617275e-05
-1.36776997197703e-05
-2.41784818130685e-05
-1.57493706792634e-05
-6.35018063689593e-06
-1.71079355110948e-05
-1.82792323911549e-05
2.53546819705283e-06
-1.35201240043653e-05
-7.78712393432048e-06
-1.71002647516834e-05
9.69338636141457e-06
-4.43604501435872e-06
-1.51800287491235e-05
-2.54141488084517e-05
-1.42082696257739e-05
-1.93351465103062e-05
-2.15189013155473e-05
-1.4185149325011e-05
6.31489934474089e-06
-9.81085017848989e-06
-3.004997967628e-06
-1.76406644727047e-05
-2.68624574295757e-05
-1.9260013507149e-05
1.26262760100421e-06
-3.34558023430295e-06
-9.55434999691903e-06
-1.0505258733041e-05
-1.30459791575816e-05
-1.38477275514596e-05
-3.32399787765784e-05
-1.22757118214291e-05
-2.24704859784228e-05
-2.66227196510365e-05
-1.66520670683349e-05
-2.76758938517576e-05
-1.84617956391325e-05
-3.13667446554289e-05
-2.49521531555179e-05
-2.26597135861295e-05
-9.15888559583929e-06
-3.14995407491921e-05
-1.78090369987021e-05
-3.03178610168159e-05
-2.43825371827999e-05
-1.05267019620929e-05
-1.70302637362804e-05
-4.37947701563554e-05
-1.50634819522377e-05
-7.45040549506237e-06
-8.31263849747965e-06
-2.33987829038077e-05
-1.25481133084751e-05
-1.42768136516782e-05
-3.0440015515909e-05
-2.92809901029819e-05
-4.95389455772946e-06
-6.58075601162722e-06
-1.91939950054493e-05
-2.45393306993779e-05
-1.06594543011675e-05
-1.93155005832854e-05
-1.20715774292496e-05
-1.97223421240338e-05
-9.18886312380415e-06
-1.8489108214482e-05
-1.21327160375089e-05
1.16754274583641e-05
-1.79159738931576e-05
-1.73431384540467e-05
-2.73746601520332e-05
-1.31858495930908e-05
-9.34671407539485e-06
-9.73058255928279e-06
7.28743918787411e-06
7.75038893927167e-06
-1.60229047924339e-05
-2.37574776260374e-05
-3.0095304354699e-05
-9.11917551234991e-06
-9.51708701019011e-06
4.49385023611133e-08
4.84894160119189e-06
-5.19822433161912e-06
-5.98258530817277e-06
-1.5662740693202e-05
-1.53617746679065e-05
-1.28305955685537e-05
-1.20965997161903e-05
-1.28887621445289e-05
-6.66900316349367e-06
4.91489570173801e-07
-9.03481804493374e-06
-2.1927480523257e-05
-2.29219008699906e-05
-9.38189329168536e-06
-9.55926788852834e-06
-1.54633852034552e-05
-2.65868834607408e-05
-1.83923682248312e-05
-2.80903011199968e-05
-1.28999369702123e-05
8.88749659749816e-06
-2.45914240030456e-05
-1.57485523749759e-05
-2.77052322829486e-05
-3.68372562674039e-05
-3.04048133458425e-05
-2.9321886090963e-05
-2.10820276462816e-05
-1.80736639740765e-05
-2.29035694908235e-05
-8.20340731399244e-06
-1.11133512223126e-06
-1.84686700832951e-05
-3.83428123069525e-05
-5.50336574154829e-06
-1.11075255321446e-05
-2.2572298227884e-05
-1.68206026521445e-05
-1.74384369224067e-05
-2.09550939599269e-05
-1.61270473870968e-05
-2.08192833658114e-05
-2.23554434423485e-05
-2.70160571946301e-05
-3.53389759272274e-06
-1.65115113821176e-05
-2.70733800116728e-05
-2.55703160810953e-06
-1.91476694446727e-05
-1.93300713326426e-05
-9.60922480715205e-06
-1.0151201846443e-05
-2.60078555568959e-05
-2.49892383967122e-05
-2.03811168872798e-05
-1.99215701824563e-05
-7.99436490765192e-06
-2.52656004230596e-05
-1.50659720878413e-05
-6.7519299693781e-06
-1.02876312707309e-05
-1.06940925471773e-08
-2.2983961753541e-05
-1.36529680182565e-05
-1.90690837678799e-07
-1.85298540959865e-05
-1.06987525623242e-05
-1.63580619417456e-05
-1.72320208621948e-05
-1.96175278338994e-05
-3.40027759875398e-05
-2.80849024552363e-06
-5.67280183151355e-07
-1.27063927044758e-05
-5.33226179725778e-06
-2.04187413789724e-05
-1.83856674164934e-05
-2.01829926527493e-05
-2.50661776657491e-05
-2.14426856226888e-05
-5.1433075767724e-06
-5.1854868432757e-06
5.52606617012223e-06
-3.39667114500577e-05
-1.9051322592247e-05
-6.21105100204673e-06
-1.04070907198967e-05
-9.86655383922111e-06
-5.74359418679537e-06
-1.77974620125911e-05
-3.1978195111363e-06
-7.62825235131902e-06
-1.69112704081157e-05
-2.17996810008587e-05
-3.5972686948305e-06
-1.95422509720319e-05
-3.67722774153813e-06
-6.37940595093056e-06
-8.1300986545852e-06
-1.82902367286239e-05
-7.59268690751822e-06
-9.40530338631488e-06
-2.56852504756115e-05
-7.18937459201738e-06
-1.14978733980124e-05
-9.67086150124207e-06
3.97626507352281e-06
-2.25061761061441e-05
-1.3795683175709e-05
-2.53670004378186e-05
-1.50659669219942e-05
-1.36416798718284e-05
-2.29237416810225e-05
-3.1580253573002e-05
-1.9472632002638e-05
-7.17278945545209e-06
-2.08729838528996e-05
-3.33414935181031e-05
-2.92161828365309e-05
-5.26463833532011e-07
-1.5804465006435e-05
-2.46401660924297e-05
-3.23906949141016e-05
-1.15174464719627e-05
-3.72782467834738e-06
-1.79547854668386e-05
-8.64001027775088e-06
-1.46968674805704e-05
-2.62414798898458e-05
-1.82309451381559e-05
-2.29551541581462e-05
-2.94190886994148e-05
-2.01489036877269e-05
-2.53993166843545e-05
-3.66413186470735e-05
-2.04118601137698e-05
-2.99191510679442e-05
-6.29388555441911e-06
-2.46903425795536e-05
-8.06802464892639e-06
-4.69534431439856e-06
-1.42760319977714e-05
-1.36636542318583e-05
-2.28106212144067e-07
-7.1251793508625e-06
-1.35985399983054e-05
-2.20204810057159e-05
-2.34894721352863e-06
-1.15270170211825e-05
-9.29093885178163e-06
4.71283800343031e-06
-1.92140729066298e-06
-8.04096612588531e-06
-2.70293873809972e-05
-5.76232561725738e-06
-6.76566493647063e-06
-2.09788258552771e-05
4.66237577653605e-06
-7.87777139308578e-06
-9.0019031539634e-06
-7.33864046284219e-06
-4.76284711474707e-06
8.94809625671588e-06
-2.13328413552428e-05
-2.38898882297505e-05
-1.45758204104819e-05
-8.41695196319028e-06
-1.0236947381313e-05
-4.27292037654046e-06
-1.03996370573358e-05
-2.2764135306518e-05
-7.80247424774848e-06
-1.23950307295271e-05
-1.14471112252621e-05
-1.85818025560472e-05
3.15251419298522e-06
-5.99326307608907e-06
-2.03724936082141e-05
-7.66547144033539e-06
-1.04770048564683e-05
2.92863487947425e-07
-1.10790238597723e-05
-3.58624389818008e-05
-2.2323122315038e-05
-3.24714563904017e-05
-2.68707953263261e-06
-5.49646689994835e-06
-1.60085618629053e-05
-4.26739295712927e-05
-2.24025967993073e-05
-2.05556909015732e-06
-1.52930712568979e-05
-2.72926933135436e-05
-2.30202424751041e-05
-1.11158045514303e-05
-2.07751808081797e-05
-2.87415739273056e-05
-2.58628878119768e-05
-1.00224093400963e-05
-1.53413345196324e-05
-2.78932538243971e-05
-2.25934910878948e-05
-2.63624691213522e-05
-3.075431901018e-05
-4.00703075061216e-05
-2.90447327653687e-05
-2.68830605517708e-06
-1.19023645968711e-05
-2.72982224990462e-05
-1.83181794072636e-05
-7.66688752907586e-06
-1.55362638999412e-05
-1.83150067454343e-05
-1.03089044891257e-05
-9.1622401133174e-06
-3.16378532176738e-05
-1.2314130452571e-06
-4.71646921372068e-06
-3.00361053599899e-05
-2.47421013107754e-05
-9.15537382601343e-06
-1.38057481640389e-05
-3.16379809105359e-05
-2.26508375161757e-06
-2.13841508493397e-05
-2.37365573891056e-05
-2.29106210373071e-05
-1.62334996800982e-06
-2.67089049139402e-05
-2.59793032188871e-05
6.94855807151526e-06
-2.04528857649305e-05
1.06746935541723e-05
-3.3421279776742e-06
-1.14493701176446e-05
-6.38630378960734e-06
-3.6895602132695e-05
-2.93752545230339e-05
-9.63417057615007e-06
-5.67391765370027e-06
-2.35683654972636e-05
-1.61582951060472e-06
-7.08314966998368e-06
2.38099475859517e-06
-2.0396412146473e-05
-1.85063699637804e-05
-1.53537420788697e-05
-1.79260417869052e-05
-2.11843584194862e-06
1.33400227195725e-05
-3.21192006541163e-05
-2.57464802152424e-05
1.04028164170315e-05
-3.51146434109975e-06
-1.29169380211756e-05
-1.23189951900216e-05
-1.77803453450375e-05
-5.79817005385677e-06
-1.15219702422144e-05
-8.00408168859789e-06
-1.91580457985227e-05
-1.23990471139663e-05
-7.66944550034015e-06
-1.32214918415026e-05
-1.15609864770675e-05
1.66167932796469e-06
-6.88710632252689e-06
-1.6012107467228e-05
-2.46300082182655e-05
-3.5031770676939e-06
-2.27234030308835e-05
-1.03817428937215e-05
-1.63681004522401e-05
-1.12895051128434e-05
-5.22671724986962e-06
-2.47155030787823e-05
-3.63355101124368e-05
-3.21346892911028e-05
-2.00706159592363e-05
-3.01691087028533e-05
-2.04810524950979e-05
-9.73834778348145e-06
-2.67833656259753e-06
-2.94001959213974e-05
-2.82540000369522e-05
-3.01488448240368e-05
-9.01223387291343e-06
-1.5139170341497e-05
-2.50657878733031e-05
-1.78419203453992e-05
-2.8705776707534e-05
-2.07714119666973e-05
-2.4168461515261e-05
-2.05967218645911e-05
-1.30709914892152e-05
-3.54085728948414e-05
-4.51323291609761e-05
-1.4793885464908e-05
-1.25922408317739e-05
-2.5000394310426e-05
-1.06349995378943e-07
-3.44330822122591e-05
-9.41985274050824e-06
-2.50553790296674e-05
-4.35896850362301e-06
-1.64482943925351e-05
4.06188698309436e-06
3.80538876832349e-06
-3.22832212270341e-05
-1.78427632619076e-05
-1.19275115444743e-05
-1.85962798904649e-05
-1.54029582056835e-06
-1.10467372247127e-05
-2.37496968252817e-05
-6.40571519871489e-06
-2.84518404902763e-05
-2.15795312909568e-05
-1.0080943247549e-05
-1.01023416557552e-05
-5.69561144234071e-06
-8.09392595599246e-06
-7.2208046260293e-06
9.55714879280604e-06
-4.77126339082082e-06
-1.3286601055497e-05
6.11539812106112e-06
-2.43433491753426e-05
-9.90767052105375e-06
1.05883864888514e-06
-3.24497273165821e-06
-1.05381093941788e-05
-1.03944649681215e-05
1.67353241437578e-06
-1.49425474213883e-05
-9.36035117909559e-06
-5.4378432771705e-06
-1.93067878738909e-05
-2.15544658010954e-07
-8.1188249826779e-06
-2.75014838238828e-05
-1.76834816707479e-05
-1.44339536098803e-05
-7.77638649926077e-06
-5.71248269131733e-06
-1.75075456719019e-05
-6.18435561596232e-06
-3.05651738082095e-05
-1.92201206511659e-05
-1.90055308351776e-05
-1.49252718264746e-05
-1.27991417660683e-05
-1.38096693918568e-05
-2.58723022573206e-05
-2.44302824239809e-05
-2.99268703865225e-05
-2.95152016427729e-05
-3.05085920582039e-05
-1.77879698748803e-05
-2.46447279675078e-05
-2.62809309942852e-05
-1.69526682565218e-05
-2.09987308204196e-05
-2.47094204976769e-05
-1.57401553494668e-05
-1.93178035851727e-05
-2.31501713870945e-05
-1.99177928568762e-05
-2.10764580062672e-05
-3.1005877051095e-05
-2.93666528978354e-05
-1.77775220525186e-05
-7.05477659351987e-06
-2.10826902469251e-05
-2.138829422356e-05
-2.2209048643983e-05
-2.84846537488388e-05
-1.55836955970772e-05
-1.61603129647533e-05
-1.24691052383303e-05
-1.6959989833301e-05
-7.68449210293107e-06
-2.49348309512344e-05
-1.13769870114882e-05
-2.98973117594492e-05
-2.8681750604514e-05
-2.85369737081721e-05
-1.20009698668814e-05
-2.09162953361541e-05
-7.43765724732902e-06
-3.63604955551792e-06
-3.83460975466559e-05
-2.45866325526141e-05
-1.89101360178593e-05
-3.67656657742947e-05
-1.4675252912168e-05
-2.83138999682428e-05
-3.33210548075297e-05
-7.29076752319419e-06
-1.50417980881768e-05
-4.05653266237072e-06
-2.01682384360809e-05
9.01588046152503e-07
-1.65041397102675e-05
-7.20347961467993e-06
-1.24334616314674e-05
-2.75452132331447e-05
-9.25544458773259e-06
-1.19101977690436e-05
-6.20773720923708e-06
3.19030476179911e-06
-7.28918682014826e-06
-1.83907273826732e-05
1.59735111087857e-06
-2.70162538429231e-06
-9.78497832761357e-06
-3.78685711938401e-06
-3.36017308514896e-05
-1.69777685545012e-05
-1.2280683101734e-05
-8.25401605827999e-06
-3.03511350493803e-05
-1.7625050720121e-05
-1.28361629934529e-05
-2.69602183622291e-05
-1.49607965511249e-05
-1.4589532677407e-05
-1.16029113496184e-05
-2.998806392627e-05
-1.72568971653209e-05
-2.63806850816547e-05
-5.55101008678128e-06
-1.3150830785415e-05
-3.22356096309299e-05
-2.19162781117996e-05
-3.85256068055761e-06
-2.03322382273685e-05
-5.79329404337905e-06
-2.65698148911799e-05
-2.92829504923059e-05
-2.51087439876461e-05
-1.7846143513419e-05
-4.13146704672014e-06
-1.28756695656491e-05
-1.85279177994793e-05
-3.86572608759856e-05
-1.33776513790847e-05
-2.46755677805404e-05
-3.98476140472651e-05
-2.47937554915437e-05
-3.45346402887171e-05
-3.14025386219313e-05
-3.71061764523669e-05
-2.84304635438935e-05
-1.64509656871026e-05
-7.94037989602806e-06
-2.83329087367134e-05
-3.24357937092981e-05
-2.34454313662528e-05
9.18746708069977e-07
-3.49801082399868e-05
4.09009392593734e-06
-1.92817719329316e-05
-1.11315972886817e-05
2.03731880385142e-06
2.90364252862287e-07
-1.38904279688893e-05
-1.24629267025373e-05
-1.32117228405211e-05
-2.18936719408245e-05
1.24236679234885e-06
-1.44886411276212e-06
-1.23675877477834e-05
6.23862840319492e-06
-1.89233508028914e-05
-9.09863132389046e-06
-6.47168392333241e-06
-1.60319834076395e-05
-1.49580475167305e-05
-3.5852074769849e-05
-2.0441325084378e-05
6.3326026933915e-06
-1.32091142315639e-05
-1.23474250654557e-05
-4.09855860087603e-06
-7.23088462873995e-06
3.11984935448005e-06
-1.91293038907275e-05
-1.90636433672585e-05
-2.95240574397523e-05
-1.55534630923311e-05
9.12890895349991e-06
-4.93111030666884e-07
-2.70331580233618e-05
-1.50928809403075e-05
-8.92181231456852e-06
-1.63038977085053e-05
-7.44230185989196e-06
7.72014510992904e-06
-1.09580968294474e-05
-9.02406432452851e-06
8.30681134614329e-06
-1.03285275057911e-05
-2.74110245352667e-05
-2.87972137413927e-05
-3.53328344281191e-05
-1.91849876621381e-05
-3.30078306857686e-05
-1.8113209889788e-05
-1.77654445244413e-05
-1.38176366935942e-05
-1.70851752303561e-05
-8.58360573592337e-06
-1.92096315993122e-05
-3.50818728982185e-05
-3.15182763182419e-05
-3.59995935147045e-05
-2.75139169413514e-05
-2.47517997024554e-05
-2.38939610202804e-05
-1.12650603710746e-05
-3.21305827749448e-05
-1.35765673255366e-05
-1.55798489722345e-05
-1.78601271629481e-05
-3.55727411212533e-05
-1.39668611296126e-05
-1.8392820103475e-05
-1.073808334635e-05
-1.3052526473071e-05
-1.6673107531412e-05
-1.97525879063332e-05
-3.38140394086412e-05
-2.28301912683123e-05
-2.73238244222001e-05
-3.60188458660753e-05
-9.42682754372699e-06
-2.00707044195738e-05
-1.48822425139014e-05
-1.28681872126933e-05
-1.63015562238551e-05
-1.14885064589936e-05
-9.19071184674371e-06
-2.09682289903919e-05
-7.10626690977878e-06
-5.05577069359216e-06
-1.98996704035041e-05
-1.66663850490156e-05
-8.09841803811974e-06
-2.78816042270975e-05
-1.75367569016843e-05
-5.51702496339265e-06
-6.30770845096274e-06
-8.02650801255291e-06
-8.23526633124872e-06
-1.07052556095406e-05
9.00575197731703e-06
1.40461873939755e-06
-7.57745460751946e-06
-1.56791675722411e-05
9.05195142067035e-07
-1.94081726895477e-06
-1.57290633493527e-05
-1.37258729360281e-05
-2.44040952507711e-05
-1.16539503228231e-06
-4.49110193711601e-06
-1.90372189652171e-05
-1.7990414204352e-05
-3.80732489279835e-05
-1.93416885248967e-05
-9.88517956497034e-06
-8.91688043018361e-06
-1.71011630275774e-05
-6.54964720099015e-06
-2.57812405160808e-05
-2.0123585450814e-05
-1.76265673686288e-05
4.06692922566724e-06
-9.19942652220154e-06
-2.72531884299508e-05
-1.02622098041016e-05
-1.63905511533078e-05
-1.28611986873634e-05
-2.28620414608561e-05
3.16782585946275e-06
8.69682443017808e-06
-7.22306631249814e-06
-1.36727573765923e-05
-1.35184181133465e-05
-2.11568931446336e-05
-1.5940378257174e-05
-8.18628290835927e-06
-2.76295297119901e-05
-1.9760888595426e-05
-3.83730902876546e-05
-2.58472746964238e-05
-2.57457933944287e-05
-3.38434884240942e-05
-1.6848448274098e-05
-2.31563650694895e-05
-1.50283789191652e-05
-9.56856908728354e-06
-3.6796291791347e-05
-2.11401078338221e-05
-9.82849463282398e-06
-2.65643560128099e-05
-1.87900691014933e-05
-1.3183260150633e-05
-1.6435198555074e-05
-3.40590945483642e-05
-1.7024493298284e-05
-3.78673492761006e-05
-2.34362729156782e-05
-9.5688313737028e-06
-1.09823099978971e-05
-3.95973821716179e-05
-4.07983079017441e-05
-2.3817310728998e-06
-1.97307112437259e-05
-1.66639200113839e-05
-3.75307634040803e-05
3.45441647142261e-06
-1.71251826510511e-05
-5.4705594726939e-06
-3.17712432151004e-06
-2.81125592453223e-05
-1.57472987548667e-05
-9.26374499477087e-06
-3.26083940618084e-05
-9.92310497209786e-06
-2.02790809716755e-05
-1.31427650715901e-05
-1.18504095302961e-05
-1.57602448903041e-05
-2.65761853266425e-05
-8.06301829059914e-06
-2.07663966869208e-05
3.98228335271549e-06
-1.26733680756129e-05
5.62212683706704e-06
-1.32042114300023e-05
-1.04129425911829e-05
-3.48186260827422e-06
-2.91178560915195e-05
-2.50726775055008e-05
-8.66483067430677e-06
-8.38626723120326e-06
-1.40598992376688e-06
-4.62369041811572e-06
-2.91332154812286e-05
-1.71098817442849e-05
-7.42857451400603e-06
-1.83431799952177e-05
-7.94124202193213e-07
-2.43926282492938e-05
-8.43679902160912e-06
-1.79622031165936e-05
-2.0073949128686e-05
-5.70597998826253e-06
-1.28507483150985e-05
-2.47853883265151e-05
-1.19229731299598e-05
1.46551671090269e-06
3.32812834599107e-07
-2.42297339792887e-05
-2.68426390979768e-05
-2.38748279378773e-05
-1.7471542705341e-05
-2.5312373265082e-05
-3.03066394080749e-05
-2.18883275845185e-05
-1.18472908542387e-05
-1.76341046010043e-05
-1.81345115921253e-05
-1.54686578963515e-05
-1.59383021122156e-05
-3.67884886440093e-06
-3.91636761273106e-05
-2.70479012041889e-05
-1.73804934778801e-05
-2.04472238363885e-05
-4.56767165120241e-06
-1.90071969215311e-05
-1.47107361893933e-05
-1.73023474475281e-05
-1.81213941407513e-05
-1.63252811383354e-05
-2.68275707234771e-05
-2.53992643172078e-05
-1.44294503766496e-05
-3.1060740801433e-05
-1.87266897114298e-05
-7.20862186422527e-06
-3.0837389790179e-06
-2.03159592670011e-05
-2.74382963324532e-06
-4.41243119393102e-06
-1.82625282398648e-05
-2.13841143262958e-05
-3.89812604237095e-05
-1.74666058325133e-05
-2.33314644437846e-05
-1.94357899609985e-06
-1.27112760281226e-05
-1.34686008326818e-05
-2.01054273511514e-05
-6.82189648964284e-06
-1.20607792936287e-05
-2.41335389590219e-05
-7.87760582640445e-06
-1.77555760938464e-05
-1.34499402102199e-05
-2.82298012129854e-06
-6.58306801309226e-07
-3.11371419125575e-05
-1.63667830765826e-05
-1.07223011473971e-05
-1.62250801173943e-05
-1.37824917271999e-05
-1.22080475698335e-05
-7.13606690798282e-06
-7.35594157668497e-06
9.85747497799566e-07
-1.15045826044418e-05
-1.33059440271499e-05
-5.66832967646171e-06
-1.61606606334496e-05
-7.5505259062763e-06
-1.87759934481586e-05
-2.97383486878144e-06
-5.21882692498853e-06
-1.74278987708552e-05
-1.45038052081229e-05
-2.30034348758711e-05
-9.70064535276181e-06
1.32852960370168e-05
-1.45918555546619e-05
-2.69026608841066e-06
-9.37911310260524e-06
-1.97375189138206e-05
-1.65718894843624e-05
-3.95770524174582e-06
-1.40152075121846e-05
-5.1985423832403e-06
-4.31868869295709e-06
-1.65970685209932e-05
-9.96262997755964e-06
-1.25150965066699e-05
-3.74819740102159e-06
-1.21046656153463e-05
-2.70023953023092e-05
-9.17450224523229e-06
-3.02225572783716e-05
-9.02334312016809e-06
-3.12067707081355e-05
-1.35507069156529e-05
-1.60596292931163e-05
-1.92970017999122e-05
-1.69715529889322e-05
-5.8974006689713e-06
-7.366786227761e-06
-2.26737399157845e-05
-6.34042024630236e-06
-4.49050990175566e-05
-2.72613029893168e-05
-2.43534214813435e-05
-2.01347281507217e-05
-3.9371149218086e-05
-1.67298478310654e-05
-2.96245454281472e-05
-2.74149975841464e-05
-9.19331334671754e-06
5.84438533637379e-06
-1.43697213506151e-05
-1.39010807813325e-05
-1.06359872314863e-05
-1.39896366366786e-05
-2.7577423326746e-05
-1.01671155211434e-05
-1.89150957393892e-05
-1.18875582226551e-05
-1.92458169934579e-05
-9.17138944600853e-06
-3.71855790964102e-05
-2.54877570153976e-05
-6.82026567731556e-06
4.70439020528769e-06
-2.90858236432796e-05
6.18672178399845e-07
-2.4763693842523e-06
-2.25021295868355e-06
-4.7888201006177e-06
-1.96727701366179e-05
-2.58360972039665e-05
-7.4761904861508e-06
-3.9332728341791e-06
-1.54663173765756e-05
-7.75991354383643e-07
-1.70641372915752e-05
-1.67139684112759e-05
-1.49956730515344e-05
-6.6378580426543e-07
-1.21227980533594e-05
-1.68119704426608e-05
1.67187502870527e-06
-1.50412815444972e-05
-7.13727465577382e-06
-2.11928683994753e-05
-9.00218087599465e-06
-1.89500257706347e-05
-1.39324784486921e-05
-1.74448250241346e-06
-7.097308049399e-06
-1.57132875505308e-05
-1.01888105598533e-05
-4.70086559095663e-08
-1.75755385345407e-05
-8.44412377723691e-06
-1.03114580321189e-05
-1.57731135676393e-05
6.54340899311162e-06
-5.65166263662783e-06
-1.11142840462415e-05
-3.44595022742128e-05
-2.47566118605692e-05
-5.85701341734559e-06
-2.1746725199254e-05
-1.28434417794537e-05
-1.54660968749035e-05
-3.40622986788577e-05
-3.08484392583301e-05
-1.86620004159252e-05
-1.87495873486599e-05
-1.81822915299968e-05
-2.10936373662102e-05
-2.89662854106796e-05
-2.62670902808938e-05
-1.19224564064349e-05
-2.01134425973084e-05
-3.11388004834938e-07
-7.50576707596805e-06
-2.59515842667218e-05
-2.9042870698463e-05
-2.06047758443962e-05
-3.17215130431422e-05
-1.92913557669541e-05
-9.16005947060894e-06
-3.10970741212793e-05
-2.30224283414739e-05
-2.27437854373388e-05
-7.45033196952661e-06
-1.57950647096251e-05
-1.46004422633177e-05
-9.78219627476087e-07
3.91157815193042e-06
-1.47815021536605e-05
-2.1447394302426e-05
-2.379980543281e-05
-1.12413795020386e-05
-1.4915523706219e-05
-1.91326948087759e-05
-1.60985232618602e-05
-1.43922760056148e-06
-5.39788944129286e-06
-2.58974111329281e-05
-7.79265292817879e-06
-4.21319315450255e-06
-2.82087177165834e-05
-8.66304886617363e-06
-3.03867502441498e-05
-2.63481386299123e-05
-2.52302599219745e-05
-9.25637665988852e-06
-1.03846505752998e-05
-1.57921848763642e-05
-2.27292357671203e-05
4.55387328128181e-06
-2.13051546049034e-06
-2.19985306142023e-05
-2.59260289464754e-05
-1.23619644603619e-05
1.15312952711326e-05
-1.43665555926169e-05
-1.29806401053267e-05
-9.600503400516e-06
2.88183182496754e-06
-5.19738346453583e-06
-1.24355703548544e-05
-2.45578068613554e-05
-2.44314115272536e-05
-1.83288549930294e-05
-1.20346661813191e-05
-1.74559357353723e-05
-5.08533247758031e-06
-2.50028662399022e-05
-6.78060363694651e-06
-1.96449592727913e-05
-4.90323102086579e-06
-1.87191191597238e-06
-1.65805192813783e-05
-1.01997502790647e-05
-3.38630805775849e-05
-2.88371717486369e-05
-2.78368853251542e-05
-2.76559335103109e-05
-1.23849877095376e-05
-4.38838611341445e-05
-9.01584731600295e-06
-3.32712452714053e-05
-3.1718399256477e-05
-2.7551211134997e-05
-1.66936210411547e-05
-3.77751082211058e-05
-1.01829329853025e-05
-2.824153725108e-05
-5.60755306709895e-06
-3.38463899215035e-05
-2.53270291684349e-05
-1.1412711386182e-05
-2.35442147397378e-05
-2.21349194771061e-05
-8.51481949415194e-06
-1.73766598446025e-05
-1.77628070449944e-05
-1.89131445020392e-05
-3.37779664293803e-05
-3.33984123072523e-05
-2.23635572333917e-05
-2.60965557199877e-05
-4.89687387678469e-06
-2.08564318099026e-05
-2.37935606908114e-05
-1.62044268425167e-05
-7.8621055490921e-06
-1.411400997815e-05
-1.42150109879196e-05
5.27073781257029e-06
-1.73952072237023e-05
-1.41429995102145e-05
-1.84107758159726e-05
-1.07952566051435e-05
-1.51917374297866e-05
-2.63211944446437e-05
-8.98986537497994e-06
-9.08714596874297e-06
-7.62694146909134e-06
-1.49473379127462e-05
-9.85715625389931e-06
-2.35046570771682e-05
-2.96438907561278e-05
-4.1973446552364e-06
-1.13480192531722e-05
-1.51432758258521e-05
-3.22602360890495e-05
-3.14464616818365e-05
-1.89448331833835e-05
-2.39933693474243e-05
-7.81772438673925e-06
3.75504487983295e-06
-2.06315461320145e-05
-2.07797875399806e-05
-1.00929130944953e-05
1.18976042282507e-05
2.28319326302958e-05
7.37978939745453e-06
-6.95358775488154e-06
-1.37321846149185e-05
-1.72050506644356e-05
-3.29711310641058e-06
-2.32955752107116e-05
-1.94605482777316e-05
-2.99460822161986e-05
-4.00118010695947e-06
3.75961379006355e-06
-6.35030725879484e-06
-1.24532633334626e-05
-1.97037710839904e-05
-2.0186861838541e-05
2.95639848692482e-06
-3.19108230252737e-05
-2.18611015777468e-05
-3.34724559449778e-05
-1.6581010422494e-05
-2.27360632748524e-05
-2.79860137592321e-05
-2.42128195107008e-05
-2.8224837109666e-05
-1.24353128627019e-05
-6.93000831602292e-07
-1.99354131091679e-05
1.71401264243323e-06
-2.81778225112473e-05
-1.93079230611275e-05
-1.0401116820635e-05
-2.15051997383844e-05
-2.83314815714653e-05
-1.0894885256816e-05
-3.29251226561099e-05
-3.23540536141175e-05
-2.59117838515302e-05
-3.71455141727324e-05
-2.91294122453301e-05
-2.05982127239074e-05
-2.66692343386654e-05
-2.37244955078088e-05
-2.0990832885882e-05
-1.81374499042497e-05
-1.32701569894737e-05
-2.19733417978254e-05
-1.3837355011112e-05
-2.32184169315354e-05
-1.11493661422912e-05
-1.11797475470489e-05
-1.95528945936575e-05
-2.04311244761698e-05
-2.42464889726236e-06
3.74358526857188e-06
-4.69025532119762e-05
-2.53623189483166e-05
-2.08541676102196e-05
-2.00348422408553e-05
-6.52360536365834e-06
-3.04342748562197e-07
-2.4908908513676e-05
-6.01775093809518e-06
-2.01289975470153e-05
-8.21970443831411e-06
-2.35512006378194e-05
-2.30874644406334e-05
-1.56087706522697e-05
3.84710809142777e-06
-1.56131571087272e-05
-1.85713948812684e-05
2.99871092380843e-09
-8.66753513255557e-07
9.36679665993607e-07
-1.83150436967492e-05
8.9097306738108e-07
-1.26536583586452e-05
-3.18381393596299e-06
-1.16961845216487e-05
-1.25218409474069e-05
-1.02281970228656e-05
-1.33562174619856e-05
-1.3283677456412e-05
-2.34318425720432e-05
-1.78565079897672e-05
-1.52731900469435e-05
-3.75649718000762e-06
-1.52368620130332e-05
6.55784955352709e-06
-1.19209974987473e-05
-4.36713303390498e-06
-1.17816364774437e-05
-9.67063036773438e-06
-6.57702781919764e-06
-1.33932604920539e-05
-1.68949168796072e-05
-1.04867922880319e-05
-1.31413246037216e-05
-1.10636089113196e-05
-3.00103696957744e-05
-3.33754340509102e-05
-5.86697388381397e-06
-2.57723895004058e-05
-1.57307979228837e-06
-3.58554654273663e-05
-1.86733322879049e-07
-5.58215666401418e-07
-2.0703642293454e-05
-1.57204364476811e-05
-2.50296793896638e-05
-3.28390061625798e-05
-1.71477463526487e-05
-2.24364581259513e-05
-2.6477481130766e-05
-1.09233324038679e-05
-2.49596534176538e-05
-3.75131796225948e-05
-3.20237050534026e-05
-2.32347983799604e-05
-2.04552875648443e-05
5.46063663168479e-06
-2.12428118137648e-05
-2.62241782326199e-05
-1.41610186132272e-05
-1.50455689860618e-05
-1.33597445082118e-05
-3.03573288861586e-05
-9.39935314590248e-06
-1.93321500749125e-05
-2.35048667967915e-05
-1.58450744831226e-05
-1.43405675181776e-05
-2.36526801708966e-05
-1.65858345480016e-05
-2.42769987912116e-05
-1.15549053915236e-05
-3.41413275597828e-06
-2.04904607284035e-05
-4.0769332644896e-06
-1.62915998037667e-05
-9.41857718982595e-06
-2.54148905108734e-05
-2.34134027193483e-05
-1.17753833360423e-05
-1.27660920576406e-05
-2.96202242911493e-05
-1.73510179649111e-05
-5.57551472760919e-06
-2.32163089028156e-05
-1.74563780007675e-05
-2.19641952696239e-06
-1.99731543394478e-05
-3.4150301264916e-05
4.12849368745879e-06
-1.23817677196173e-05
-6.2150077348227e-06
-6.61167253446228e-06
-2.11059047024579e-06
-5.76002957754595e-07
-1.90998853722235e-05
-7.82481652183276e-06
-3.85004250730124e-06
-2.12213209401604e-05
-1.71928659693123e-05
-2.05629684163343e-05
-5.14546081700743e-06
-1.40018695542567e-05
-6.26274348342687e-06
1.3377346153794e-05
5.60675397111134e-06
-1.64706897825816e-05
-7.50915184219625e-06
-1.32516842824739e-05
-3.49486952209585e-05
-1.50286799824389e-05
-3.55293221291572e-06
-8.56817256859621e-06
-6.05867089919922e-06
1.61821085529096e-07
-1.24246683456641e-05
-3.66517241106103e-06
-9.77354559490743e-06
-8.27291732941324e-06
-2.95594699242441e-05
-9.34806678022706e-06
-1.07529466223531e-05
-2.12491624719005e-05
8.96878298749569e-06
-1.31364354321336e-05
-1.77999434444021e-05
-2.04658137478531e-05
-1.28972058793869e-05
-2.56602890447246e-05
-6.96686232546385e-06
-3.50257957724081e-05
-2.22738469150981e-05
7.03549778886209e-06
-1.10074986814326e-05
-7.54260213214769e-06
-1.89704475231324e-05
-3.28350789683355e-05
-3.79888832773892e-05
-1.1698808358547e-05
-1.74377300993589e-05
-3.35986370230265e-05
-2.46777369857465e-05
-1.96588827287294e-05
-6.68797068274167e-06
-1.32688049327246e-05
-1.84966393551589e-05
-3.60309830093267e-05
-2.53752277560617e-05
-1.74344455540921e-05
-1.26505285988238e-05
-1.24807500249811e-05
-1.6002055237876e-05
-1.0259325407753e-05
-3.15698331210301e-05
-1.39425459579369e-05
-3.06353378669659e-05
-1.9878015830649e-05
-3.45228308696714e-05
-1.67644603687332e-05
1.2617127665939e-06
-2.05566911058777e-07
-3.48808651371631e-05
-1.08235769988037e-05
-7.66689094202948e-06
-1.46240313636125e-05
-2.0316672210752e-05
-1.04002569256346e-05
5.76151463450425e-06
-5.55382396868905e-06
-2.08119644870772e-06
-5.46791533013939e-06
-1.70383816950505e-05
-7.78414983930549e-06
2.01779951598226e-06
-1.04230611430699e-05
-1.11004922043259e-05
-1.17749348432252e-05
-8.27358988675563e-06
-1.15997845726389e-05
-1.00249534059986e-05
-1.63409598244297e-06
-1.44219511996192e-05
-2.25488901655607e-06
-1.39358974588874e-05
-1.49788799133658e-05
-1.38556726473676e-05
-2.18107057953939e-05
-1.77979344399721e-05
-7.26570342454249e-06
-1.70102891122499e-05
-8.43429997203e-06
-1.50548670452478e-05
-1.13103083983018e-05
-1.78942557277742e-05
-1.2436474655237e-05
-1.68904585057048e-05
-2.08974144388534e-05
-1.35606495183173e-05
-1.80270502647209e-05
-9.24502974182427e-06
-3.4951972413205e-05
-3.87010236607946e-05
5.15971216740322e-06
-1.54870236387746e-05
-2.14769719487076e-05
-2.75786972803211e-05
-2.24520142367549e-05
-2.86085879683002e-05
-2.45024459432414e-05
-1.66030530021587e-05
-2.28826066645148e-05
-2.01026383366738e-05
-2.00829584190034e-05
-1.91309015679962e-05
-2.24878997726729e-05
-9.14678528123344e-06
-8.2629355445879e-06
-3.11169723198714e-05
-3.12920639058705e-05
-2.59677681595391e-05
-2.30963936839543e-06
-2.03517773604201e-05
-1.88181726256909e-05
-1.74699931619108e-05
-2.33520373710198e-05
-2.70099314602489e-05
-3.90924635180279e-05
-2.87373777893934e-05
-8.91003128030327e-06
-1.96693820799778e-05
-2.23270741298391e-05
-3.60785477893601e-05
-5.14400087024823e-06
-2.99098126027117e-05
-1.59277821108656e-05
-4.76365522399982e-06
-1.07246088908384e-05
-2.20336916524045e-05
-2.1783834510594e-05
-6.40515023809403e-06
-1.44222499141742e-05
-1.27720510312419e-05
-1.96810190621134e-05
-8.11302874560531e-06
-1.17662991234795e-05
-2.52931067492011e-06
-2.44879521583274e-05
-1.57883249657284e-05
-1.39574631823957e-05
-3.53842098821448e-05
-2.03441824063188e-05
-1.59461203799846e-05
-1.82040493022727e-05
-2.16919412116577e-06
-1.60989147879091e-05
-1.89048669826046e-05
-1.48432557609036e-05
-1.47125728552953e-05
1.29324060764006e-05
-2.29223274212278e-05
-1.51994044696103e-05
-1.09183843869807e-05
-1.12009418980466e-05
-1.66792963911406e-05
-8.30709323240373e-06
-8.85525924789218e-06
-1.98749472692643e-05
-2.89033551938229e-06
-1.09279420661918e-05
-2.57179176523967e-05
-7.85081090725788e-06
2.18797660179613e-06
-9.253901715389e-06
-1.2406947338754e-05
-2.8177783691326e-05
-8.7885321586298e-06
-1.44574738487276e-05
-2.1976790772069e-05
-2.87980831329137e-05
3.76581537538447e-06
-2.18515812267819e-05
-1.91033653899257e-05
-7.70897830014028e-06
-9.96374693780904e-07
-1.34460109587591e-05
1.02040315388893e-05
-2.52654904031754e-05
-2.43462890362106e-05
-2.66400153046138e-05
-2.85722596024786e-05
-2.40346139794498e-05
-2.79290358470757e-05
-1.92734147991325e-05
-3.58753403942552e-05
-2.21462456296774e-05
-1.63152620316869e-05
-1.26973898316583e-05
-2.1046796819914e-05
-3.00461818721966e-05
-1.25082510072186e-05
-3.52058963172448e-05
-1.88941947545514e-05
-2.32074155551619e-05
3.64906415227833e-07
-1.91458532508257e-05
-8.34293747646245e-06
-2.07431978285513e-05
-1.6754859616352e-05
-9.36068314028564e-06
-1.00361433563867e-06
-1.17785500961343e-05
-4.15259030782224e-06
-2.74250988764592e-05
-2.33983428685342e-05
-1.29075937482749e-05
-2.17169861232342e-05
-2.96885062540866e-05
-1.42465116714286e-05
-1.80149917390476e-05
-2.2867290161696e-05
-1.92765064930964e-05
-1.78995321428887e-05
-1.56684660050263e-05
-6.11701622403036e-06
-1.51914259548971e-05
-9.62366437121378e-06
1.87730416863888e-06
3.82709832524622e-06
-2.46362540151111e-06
-2.03224068728169e-05
-1.1803009195072e-05
-1.08551181453459e-05
-7.08904514904599e-06
-3.0224265107942e-05
-4.00242195354747e-06
-9.01222721794545e-06
-1.69147764429353e-06
-1.76241292447173e-05
-3.39179133035444e-05
-4.12708593364804e-06
-1.63575222107515e-05
-1.02235182119715e-05
-1.41066212918944e-05
1.17300268881212e-06
-1.36052623155862e-05
-1.34036210699372e-05
-1.04293623276243e-05
-1.10613565399116e-05
-9.4715917122775e-06
-2.32857673223104e-06
-2.74218431645701e-05
-8.75389401883188e-06
-9.1239328192421e-06
-1.16250570333087e-05
-9.70213097092253e-06
-2.40697698419929e-05
-2.94059645484206e-06
-2.10291457997972e-05
-2.27189077314741e-05
5.25286258786541e-07
-1.88136909330319e-05
-3.90385079821913e-05
-1.17004999539706e-05
-2.2402331984586e-05
-1.80143114764829e-05
-1.37347389541421e-05
-3.70009687052161e-06
-2.67054953981629e-05
-1.38336142395344e-05
-8.42218537844121e-06
-1.62631999428558e-05
-1.25020151922738e-05
-2.03416576269759e-05
-3.14859235948156e-05
-2.77121020880585e-05
-2.3857170807191e-05
-1.6078684431319e-05
-1.38227823762307e-05
-9.99396578677585e-06
-1.89254474211276e-05
-2.16805290113928e-05
-2.25627666588112e-05
-3.1416064632753e-05
-1.29314499454999e-05
-3.87257704863341e-06
-1.78120594128663e-05
-2.46544696656217e-05
-2.83544935285722e-05
-3.26417589233995e-05
-1.183281377576e-05
-1.66313538637642e-05
5.7530701829247e-06
-1.95779215961849e-05
-6.42759011817763e-06
-3.27276762718602e-05
-1.93767335954263e-05
-2.27639683087423e-05
-9.61945985635492e-06
-1.9888382738019e-05
-1.32082783703827e-05
8.68509606896543e-07
-6.68820676979062e-06
-1.49892479035273e-05
-3.39203279362998e-06
-2.27289090029543e-05
-2.83511258720433e-05
-1.89235014328235e-05
-2.28576463115336e-05
-2.43181119588016e-05
-4.05997875397758e-06
-6.02438021142164e-06
-2.00695104567177e-05
-2.03674717003194e-05
-1.16786785318226e-06
-1.7381667717532e-05
4.45015833602755e-06
-1.99565194131982e-05
-9.90059473069261e-06
-1.58420810756311e-06
-1.92550148054946e-05
1.95440621745376e-06
-9.35060564822496e-07
-2.73019287162711e-05
-5.84940558568979e-06
-4.91249757836306e-06
-1.65493501389966e-05
-1.09672058161751e-05
-1.03353841506287e-05
-2.03750862742062e-05
-8.30285192752899e-06
-2.28461834706747e-05
-2.47028084712557e-05
-5.93818029248815e-06
-1.40312714821515e-05
6.76792679704424e-07
-5.31405992878701e-06
-3.28474090325365e-05
-2.40780638176696e-05
-1.31019798754407e-05
-1.05057610857244e-05
-2.24253883972097e-05
-1.09928011000374e-05
-2.16790857744374e-05
-2.47950299194549e-05
-1.99238088979534e-05
-2.18037631836207e-05
-1.50748258569541e-05
-9.7116340663818e-06
-2.52007799207519e-05
-1.64634619882508e-05
-2.0085686283108e-05
-1.32481224396545e-05
-2.90534499882592e-05
-3.31455085518013e-05
-2.088072867253e-05
-2.5122590307092e-05
-2.36355479539145e-05
-3.01400917091833e-05
-2.40357336970156e-05
-1.34635812635279e-05
-9.8099564351407e-06
-3.97138755160726e-05
1.72491102291807e-06
-8.06018347869246e-06
-2.57640445744826e-05
-3.9134084752926e-06
-1.43927631650932e-05
-1.36225620083532e-05
-2.71945006376272e-05
-2.5985035571861e-05
-1.53675301938083e-05
-1.29175261399204e-05
-2.48804900521976e-05
-2.08843326004233e-05
-1.27503157259889e-05
-1.99010706154331e-05
-3.29409544251481e-06
-3.61295896218101e-06
-2.1851234354584e-05
-6.02221079476546e-06
-1.92509921446133e-05
-1.34395743242727e-05
-3.5436054597987e-05
-8.87106316806027e-06
-3.49815569699673e-05
-3.27390453050282e-05
-1.79995402533537e-06
1.39713047762277e-05
-1.5378143551276e-05
-9.33966776461136e-06
3.78566565468488e-06
-1.62185661884239e-05
-1.65129713776281e-06
-7.88772836176026e-07
-1.95390856574224e-05
-1.32725981790092e-05
-2.92291597737181e-06
-2.61686195280028e-05
-1.10699910923565e-05
-2.03351396851954e-05
-2.39744631726547e-05
-1.04447477660957e-05
-1.38003932582733e-06
-3.7262735866423e-06
-1.11143681765945e-05
9.42968518557612e-07
-5.27239003228502e-06
-1.40507060094604e-05
-3.07548297560751e-06
-1.54385078328384e-05
-1.62336660251963e-05
-1.57330737678302e-05
-2.25473392975622e-05
-3.1046191173953e-05
-8.37778759990596e-06
-8.5775292806632e-06
-1.89430903935574e-05
-2.52137876536373e-05
-1.63981897305945e-05
-1.81824078226232e-05
-2.24412451135559e-05
-6.56775105840266e-06
8.0393691383968e-06
-9.86864505629196e-06
-2.43468576913834e-05
-1.77196643224534e-05
-4.38754494088688e-07
-1.88464476538455e-05
-8.97465996202949e-06
-2.85033410753772e-05
-2.57900174310971e-05
7.13622095609718e-07
-1.6836778052475e-05
-3.019555012486e-05
-2.07108196728313e-05
-2.02284524587795e-05
-1.27154263624989e-05
-1.60049425432145e-05
-7.05714722581606e-06
-2.98893907097377e-05
-2.72057907955112e-05
-1.00888746170068e-05
-1.83209123965844e-05
-2.44469652340268e-05
-3.95432297331217e-06
-1.922268937319e-05
-2.68536615262487e-05
-2.01475116163804e-05
-2.1619347269757e-05
-2.63842707362976e-05
-6.33839508279739e-06
-2.01585173247041e-05
-2.12383762701419e-05
-1.52582171149938e-05
-6.19417978533631e-06
-2.53481725168581e-05
-3.30866674252628e-06
-1.47937998535732e-05
-1.80175142432158e-05
-5.35372790780122e-06
-6.64914328043066e-06
-1.18638173311605e-05
-3.65778981637336e-05
-1.36773540769995e-05
1.04102730770268e-05
-9.76171394596729e-06
-1.17864245407369e-05
-1.39607868810984e-05
-2.51682676857651e-05
-1.48667916499395e-05
-6.32039618694352e-06
-6.19765113534732e-06
-9.42522916690308e-06
-1.14300626302784e-05
-2.05422377409412e-05
-1.47129338411045e-05
-7.46149507799806e-06
-7.39088983980354e-06
-2.56195867601677e-05
-2.8177278530818e-05
-3.52491834504094e-06
-3.99377575987792e-06
-2.96110554825564e-05
-9.61098783943654e-06
-3.30829120848813e-06
-8.77405987709048e-06
-1.51241473747681e-05
-2.21629185677004e-05
-2.23476812405867e-05
-1.49738364642956e-05
-1.20902509226923e-05
-2.90921335239762e-05
-3.16049218643807e-05
-1.2070231049695e-05
-1.21765330139297e-05
-1.89247385833991e-05
-1.28696336227687e-05
-2.20177581960187e-05
3.6541691699583e-06
-3.01676748165553e-05
-2.47060541085398e-05
-2.74458329100552e-05
-4.38085489375191e-06
-2.36046687461226e-05
-2.03144411725749e-05
-1.20414439663498e-05
-2.39932900827515e-05
1.32526986913351e-05
-1.57694246762391e-05
-3.04876542461244e-05
-1.41634717316384e-05
-1.29879504175766e-05
-4.63956431335133e-05
-3.73822380700062e-05
-5.76880481476967e-06
-1.98110607931241e-05
-2.68312334267142e-05
-8.36638471491994e-06
-1.25432454027111e-05
-1.45718161482016e-05
-1.93184009619566e-05
-2.44459757692976e-05
-4.08487057256944e-06
-1.24729321973593e-05
-1.70965167864297e-05
-1.52689737331396e-05
-2.12776876460379e-05
-2.59059377839223e-05
-2.42360600748062e-05
-2.64022238783525e-06
-2.50933714108137e-05
-1.32925838364981e-05
-1.23281148002778e-05
-1.64898743127717e-05
-3.38047568299011e-05
-6.94855871696112e-06
-1.61149265136039e-05
-7.04210670712953e-06
-1.53245167723017e-05
-2.57626654424551e-05
-1.61546946758018e-05
-1.57107196355248e-05
-2.15787106295334e-05
-2.10282925308561e-05
-1.26076593194367e-05
-2.33848755622728e-05
-3.17851399233609e-05
-8.00817675456562e-06
1.66562808099427e-06
-2.91215704297636e-06
-7.22152502451099e-06
-1.26448738474294e-05
-5.56676502286523e-06
-1.31192487837567e-05
-6.23502479428337e-06
-2.70552495134256e-05
-1.27012294502836e-05
-4.6315418739265e-06
-2.46439027151022e-05
-9.03159752416702e-06
-1.96908164174283e-05
-1.10072147541082e-05
-3.37929008755051e-06
-1.69343108283107e-05
-1.04889242531114e-05
-1.00983463662075e-06
-1.64877241703209e-05
-8.59451951169195e-06
-9.17664087235197e-06
-2.69191422450498e-05
-6.90856155193319e-06
1.96795398654189e-05
-1.24238390533744e-05
-9.43223349720055e-06
-4.79840881088138e-06
-2.06831123822927e-05
-2.53814688018678e-05
-1.8072886236403e-05
-1.87390680122966e-05
-2.46095013401555e-05
-2.47727495742517e-05
-6.12108585478987e-06
-2.59875494100073e-05
-1.06143462459376e-05
-2.29488217173779e-05
-7.54399903074526e-06
-4.505731214599e-05
-2.57528552092926e-05
-2.5152070302455e-05
-1.44709127847866e-05
-2.98040908884173e-05
-1.6185644350347e-05
-2.78782387191149e-05
-1.43474162098631e-05
-1.11327079524958e-05
-9.60647488021629e-06
-1.07780882609016e-05
-1.10445489172447e-05
-1.94324723151546e-05
-6.76398731887209e-06
-6.2906476426285e-06
-1.98388488543868e-05
-2.38393486040592e-05
-2.26902101443453e-05
4.57505915171494e-06
-2.27128888722196e-05
-3.22436651486261e-05
-2.02029682781312e-05
-3.78932840188731e-06
4.92752244329629e-06
-7.51757937611193e-06
-8.79360592499807e-06
-2.73731090151633e-05
-2.6371599811865e-06
-3.03409993702079e-05
-1.13442233622516e-05
-4.00000227150119e-06
-2.07351982939733e-05
-2.9429459280986e-05
1.05861494691943e-06
-1.10839303537814e-05
-2.24578959919414e-05
-1.42523544253049e-05
-9.17128645157758e-06
-9.86788821265898e-06
-8.50023131331748e-06
-4.8423864656413e-06
-1.73760285816937e-06
-1.38944188171752e-05
-1.67546112274686e-05
-1.37110466866638e-06
-1.31095010643586e-05
-2.78388794323705e-05
1.25717618610509e-07
-1.43278967904251e-05
-1.39099867845863e-05
-1.04295359478769e-06
-6.40329686083814e-06
-3.34677876947562e-06
-9.38493849257746e-07
-1.26399047704816e-05
-1.69626276873888e-05
-3.06101562505325e-05
-1.60006164478289e-05
-1.5860013668742e-05
-1.14746663287026e-05
-1.14665804029227e-05
-7.55433566484398e-06
-2.2013437480997e-05
-1.02164528068487e-05
-3.62813917390202e-05
-8.7859476503923e-06
-1.88240679677844e-05
-1.29220014200388e-05
-2.27307227921144e-05
-4.74679854620298e-06
-1.89782789646863e-05
-1.23017929389351e-06
-4.69768154821764e-06
-1.84563873686551e-05
-1.74549759087285e-05
-7.69467511104195e-06
-1.22706831171964e-05
-2.87430627522201e-05
-1.48059352544031e-05
-3.85493606036959e-05
-1.76578666395668e-05
-1.91845096198708e-05
7.12367220252422e-07
-6.9863717232783e-06
-2.21054783981226e-05
-2.36596240427656e-05
-2.15101755836721e-05
-3.01423350395813e-05
-2.91306669827076e-05
-7.33214448943232e-06
-3.44718505095201e-05
-4.95762371404359e-06
7.68730935582201e-06
-2.73429935712793e-05
-2.27254883034765e-05
-2.59996656762762e-05
3.44361384639709e-06
-3.31442097777178e-05
-2.26261922729431e-05
-4.82095651571868e-05
-1.99907991193072e-05
-2.37666755718685e-05
-1.28414392222009e-05
-2.39140729219907e-05
1.68136564557208e-07
-2.00523768293293e-05
-2.11841402539658e-05
-1.95472965855129e-05
-1.70624817469973e-05
-5.20993972151071e-06
-2.20116880146086e-05
-1.22136599309066e-05
-1.11490143406961e-05
-2.66469848462516e-05
-6.80667000362953e-06
-1.2670564986568e-05
-2.88807433899624e-05
-1.97820319782826e-05
-1.2105153075887e-05
2.72381842924539e-06
-2.03652717496203e-05
-1.02346128883947e-05
-2.29237353749323e-05
-1.19751616822041e-05
-2.66321599151675e-06
-6.55336966418367e-06
-5.72348713628842e-07
-3.03043790650161e-05
-1.90271509853068e-06
-1.40892219097437e-05
-2.57107627997979e-05
-2.60521553850815e-05
-5.80413748714626e-06
-1.26664708845108e-05
-2.12153437529978e-05
-1.29234431827633e-05
-6.26610711446885e-06
8.30999067928218e-06
-2.25795192959055e-06
-9.15977818214745e-06
-1.41776508865792e-05
-8.14224764416786e-06
-1.19252229584897e-05
-2.26850804506926e-05
-2.19567335917685e-05
-2.24088438711707e-05
-1.56439025500446e-05
-8.14826951384211e-06
-5.21548987241406e-06
-2.16407945455498e-05
-1.57408780902548e-05
-1.65847713420602e-05
-7.52629158211388e-06
-1.45979766984783e-05
-2.29026779644096e-05
-3.62997016457107e-05
-1.10889260378477e-05
-3.31292272628817e-05
-4.69347643009443e-05
-3.85565201902012e-05
-1.22228938029764e-05
-4.25374584468138e-05
-9.05315466790799e-06
-3.77404065666207e-05
-2.08939636399805e-05
-1.89231638342037e-05
-1.96478920135567e-05
-1.10856184917515e-05
-2.63207450346881e-05
-6.45667141584561e-06
-3.4279782161868e-05
2.1152593322121e-06
-9.30695960569946e-06
-3.78100207406726e-05
-1.11312469638802e-05
-1.99536217251938e-06
-1.88788476915558e-05
-2.81127169016014e-05
-1.51533748650589e-05
-1.93953519008931e-05
-5.6922813514879e-06
-1.66152219490833e-05
-1.72151823137908e-05
-1.01239681834325e-05
-2.50538522215242e-05
-2.23725898880865e-05
-2.3182931031018e-05
-1.54430514685174e-05
-2.45761563676721e-05
-2.01517311230455e-06
-3.51390111644389e-05
-7.30891844728186e-06
-1.54593732878738e-05
-2.29278151034724e-05
-4.25783350039641e-06
-2.59222136600406e-05
-4.17394910358442e-05
7.57030867401253e-06
-1.12904015861184e-05
-1.04925630816606e-05
-1.59968311765718e-05
-2.7658280649615e-05
-1.73100068229418e-05
-1.93847105628341e-05
-8.94218570237493e-06
-1.85461616940079e-05
-2.54172674712528e-06
4.15678690289397e-06
3.34707395384803e-06
-3.13204650046908e-05
-2.69198541807201e-06
-2.91501879214867e-05
-1.88473443425386e-05
-1.620315690418e-05
-2.05718854540723e-05
-3.42020148449255e-06
-3.42168883740965e-05
-1.02237116407728e-05
-1.39376797523457e-05
-1.2854126313918e-05
5.74422481256067e-06
-1.16410639554243e-05
-1.24610999327755e-05
-9.39779062700209e-07
-2.03129960061963e-05
-2.07110796380208e-06
6.2477881706858e-06
-4.13962316572982e-06
-3.00702838298342e-05
-2.12730512002012e-05
1.85107989772631e-06
-1.33778455519623e-05
-9.76351193897807e-06
-2.90085025347601e-05
-1.83927126354879e-05
-1.65951687641437e-05
1.41167462892796e-06
-9.51599922445036e-06
-1.52779158182717e-05
-1.7048054127196e-05
-2.17885990768478e-05
-4.64008230397652e-06
-1.61325908334975e-05
-3.40142771424325e-05
-1.26244009643221e-05
-1.85913747561246e-05
-1.34086254400492e-05
-9.21878811915239e-06
-1.46394689514724e-05
-2.58092285897588e-06
-1.23123032330159e-05
-2.67546248416868e-05
-1.49368784472609e-05
-1.56788745911251e-05
-2.54375310965129e-05
-2.70142085616573e-05
-1.71050027931612e-05
-1.83440730472913e-05
-1.88832600760752e-05
-2.37883056027062e-05
-2.24453206459637e-05
-2.0836246026893e-05
-3.23956489098231e-05
-1.88687439244764e-05
-1.19072430214605e-05
-8.648533931869e-06
-2.52802975810932e-05
-1.34294883244482e-05
-6.66720755648657e-06
-2.90276535660625e-05
-5.55524106970806e-06
-1.06273342390812e-05
-1.39095766276131e-05
-2.46188400240649e-05
-1.1587959540095e-05
-1.71754976226615e-05
-9.18642153750436e-08
-1.57038188808225e-05
-1.05042162763712e-05
-1.16147857491113e-05
1.31715788522279e-05
-4.00289903033838e-06
-2.6577849736448e-06
-1.77388786439622e-05
-1.4718793958432e-05
-2.22710928714548e-05
-1.22248426993533e-05
-7.27243784588787e-06
-1.82381873785965e-05
1.36590359570261e-06
-2.1341061460446e-05
-2.35989748186922e-05
-1.07885170571154e-05
-1.57870546263152e-05
-1.89648447293407e-05
-8.63622972133341e-06
7.09664931809705e-06
-2.16146950641702e-05
-3.46894380480896e-05
-1.21353806495074e-05
-1.45650063191149e-05
-2.30406847899458e-05
-1.65354885553142e-05
-1.25565378578432e-06
-9.71184883153412e-07
-2.74106116999409e-05
-1.42525591333799e-05
-1.75021473217193e-05
-1.30763235715872e-05
-1.73228092379617e-05
-3.41508105412507e-05
-3.43152541606804e-05
-9.35533666527279e-07
-3.06750734715284e-05
-1.82914222559729e-05
-7.8546243735471e-06
-6.93442568208669e-06
-2.29906915442057e-05
-1.23279447362539e-05
-3.08838645299144e-06
-1.81608741581432e-05
-1.35644010251808e-05
-1.40080931548754e-05
-9.93345218951066e-06
-2.4427325301812e-05
-2.02981531867481e-05
-3.17862126619673e-05
-1.09819492586823e-05
-1.63543236457651e-05
-1.50788250722829e-05
-2.99744702307254e-05
-2.18139670423208e-05
-2.10401480099643e-05
-1.36673137955412e-05
-2.19708352704064e-05
-1.78331064961529e-05
-2.13227257622245e-05
-1.23678034688664e-05
-2.97708286916955e-05
-1.22148973960272e-05
-1.02206261675588e-05
-1.16277717726397e-06
-1.27105069208982e-05
-2.82916604419034e-05
-1.1254260904032e-05
-2.59946446380793e-05
-1.05777688360903e-05
-2.05749394304842e-05
-7.13632622854567e-06
4.1580057170283e-06
-1.53461810475222e-05
-1.42822543513846e-05
-1.00164151905977e-05
-1.08215679158493e-05
-4.55816277760368e-05
-2.03761348278178e-05
-2.2101306719458e-05
-3.38337077883596e-05
-1.47634780344352e-05
-7.08877402536504e-07
-1.79484822494943e-05
-1.51247742328309e-05
1.04509794898001e-06
-6.14372456927609e-06
-9.25148292564132e-06
-1.74305382860583e-05
-1.88939247506085e-05
-2.13402465043326e-05
-6.94715970454163e-06
-1.91420869715265e-05
-3.25347907084278e-06
-1.19963041285579e-05
-7.19074134886251e-07
-1.1339157244524e-06
-1.52085078939886e-05
1.17828376331806e-06
-5.33691261305527e-06
5.04763753642603e-06
-1.03011942253163e-05
-2.14088222422682e-05
-2.28527192137425e-05
-1.65294569154362e-05
1.37727861605977e-07
-2.8077901242351e-05
-2.61548923979683e-05
-1.55585473657237e-05
3.87575644826469e-06
-1.00026203874015e-05
-1.91909554188678e-05
-3.40888992901839e-06
-3.28281032764111e-05
-3.84458147776355e-05
-1.99096822651395e-05
-1.03061627080323e-05
-1.21087928164655e-05
-1.49872609661095e-05
-1.08400486649409e-05
-2.18281589476397e-05
-2.13063150333748e-05
-1.03601553832542e-05
-5.88485225554449e-06
-3.73845291499011e-05
-2.51808619061371e-05
-2.07170369470576e-05
-1.73779604984573e-05
-1.37698951650823e-05
-2.36030774836657e-05
7.81974677528464e-07
-2.05348213698015e-05
6.49893043127985e-06
-2.21555696643284e-05
-2.25732055145282e-05
-1.35754024725251e-05
-3.59026021525711e-05
-1.06205695301263e-05
-2.40444585782676e-05
-1.33431095060735e-05
-9.36240678389458e-06
-2.72609440941217e-05
-2.76479080347579e-05
-1.22591385283887e-05
-1.73769641140756e-05
-2.42815128713555e-05
-2.96930395345687e-05
-2.40225918924694e-05
3.27823938289217e-06
-1.15802428356479e-05
-2.4034212530343e-05
-1.37900186673853e-05
-1.79292579936727e-05
-2.86057085735592e-05
-2.89531146307236e-05
-7.40504528384552e-06
-1.59231760003728e-05
-2.36680511777515e-05
-2.74589691517329e-05
-1.47167824638286e-05
-6.79189240992659e-06
-2.88108148548761e-05
-2.68540080147856e-06
-2.79793971543102e-05
-1.53663247825767e-05
-9.27630542305148e-06
-9.57416037594128e-07
2.25768831755143e-06
-8.1436320042037e-06
-1.27843357209342e-05
-1.81290361978599e-05
-1.66998974220723e-05
-1.29910274250613e-05
-1.01195128788358e-05
-1.04743289305479e-05
-1.23603873111752e-05
-1.85077445402551e-05
1.27953404304785e-05
1.57659032541654e-06
-9.04251925756003e-06
4.74953460753603e-06
-1.9668523455136e-05
-1.07798271205694e-05
-2.11000502999662e-05
-1.96610755177393e-05
-7.79142366878715e-06
-5.98446754902887e-06
-1.42706305613233e-05
-1.76244007303557e-05
-2.88087339825422e-06
-2.23518115525222e-05
-2.25390962823088e-05
-1.70156599601238e-05
1.11342666408501e-06
-1.37266675948186e-05
-9.11291798654952e-06
-9.42333903007011e-06
-1.17169450481056e-05
-1.11903843787935e-05
-9.90684768263929e-06
-2.62262422183029e-05
-8.98844038856866e-06
-1.40090358278666e-05
-2.54494544904463e-05
-1.78986033008964e-05
-1.37280821996336e-05
-3.22705521130736e-05
-1.11765722766299e-05
-2.07629926495767e-05
-1.94339074999859e-05
-2.32457795176254e-05
-1.11136893712061e-05
-1.82147500190116e-05
-3.9333862177865e-05
-2.95875541228534e-05
-6.55469097661626e-06
-2.26265884882658e-05
-2.20793205754188e-05
-1.32480459296737e-05
-1.68232642210639e-05
-1.29204541280476e-05
-2.27771273938604e-05
-2.24209335911686e-06
-1.3271273407924e-05
-9.39904184290212e-06
-8.16713318844114e-06
-1.24131884626956e-05
-1.86086082242183e-05
-3.10567281829489e-05
-1.19668121792347e-05
-1.08947689289709e-05
-5.93815045068249e-06
-1.77656297546163e-05
-2.73493816056806e-05
-1.4304959919827e-05
-2.85011685819794e-05
-1.55819540122962e-05
-3.17821334960262e-05
-2.65212245808859e-05
-1.05086501086371e-05
-3.41480135479422e-06
-1.59208422379591e-05
-2.51235250513883e-05
4.79324237433681e-06
-1.86056811193937e-05
-1.02609218031183e-05
-1.049607578545e-05
-3.06009452579227e-05
7.70220794362577e-06
-2.94855680895755e-05
-1.28292762081206e-05
-6.06285445696633e-06
-2.79484599280501e-05
-3.65885924560021e-06
2.2315193075513e-06
-7.77354894533323e-06
-6.71636170670948e-06
-2.67647475877303e-05
-2.25440405906809e-05
-1.15959394642561e-05
-1.34480071871236e-05
-1.24626815308358e-05
-2.01705785417807e-05
-2.39390255581505e-05
-1.40768666271896e-05
-6.10286200271791e-06
-1.48622341275619e-05
-2.23554226797884e-05
-2.61322495611434e-05
-2.23369030910243e-05
-1.8427999191636e-05
-2.60260736007792e-05
-1.33312870997991e-05
-1.14341439547412e-05
-1.34694825952052e-05
-2.24444589353302e-05
-8.20514413271952e-06
-5.69757074385651e-06
1.36560890543131e-06
-6.81490186826315e-06
-1.87506981337998e-05
-2.41956157416663e-05
-3.0175844353654e-05
-2.9070821673022e-05
-9.7700856375443e-06
-2.55099527599271e-05
-2.58852877533247e-05
-3.36397224474936e-05
-1.82524077335693e-05
-3.07715841270992e-05
-1.47135666633168e-05
-1.39505665768279e-05
-2.41044517726699e-05
-2.31833884442487e-05
-1.47502691152099e-05
-2.42488073236636e-05
-1.12699152402134e-05
-1.16639306496372e-05
-2.27437922261122e-05
-1.13324298614506e-05
-1.62045274604857e-05
-1.81308041926851e-05
-1.64322205162074e-05
-2.05515426784822e-05
-1.41213427560314e-05
-3.21452750646035e-05
-6.57993166533163e-07
-1.66528320352402e-05
-1.92957537672145e-05
-2.25209955629244e-05
-3.17655636967231e-05
-2.57610779918551e-05
-1.4039188323369e-06
-4.58862025243047e-07
-2.01009872614127e-05
-9.42612805553611e-06
-2.87332577027212e-05
-1.49599670509645e-05
-1.27236164279692e-05
-1.35846735217714e-05
-9.51838365011554e-06
-1.5260849368088e-05
6.9007218767737e-06
-1.96176245752228e-05
3.07583758438806e-06
-1.39818639161469e-05
-1.69561006385057e-05
-1.15248368255436e-05
2.69590456677244e-06
-5.43290606396391e-06
-4.09075731427401e-06
-1.45032254072911e-05
-9.83483761718205e-06
1.28465598294012e-07
-1.0005279776511e-05
-3.79002608610509e-06
3.18820471602964e-06
-4.96084408469035e-06
-9.57727572378274e-06
-1.3440687570153e-05
-6.17815356456617e-06
2.39409998075987e-06
-1.85124383876656e-06
-2.76210141018689e-05
-1.43087710872515e-05
-1.84938294944409e-05
-1.78261473028519e-05
-2.40773405425668e-05
-1.80439810673734e-05
-2.60894094478808e-05
-2.00433335202837e-05
-6.53653405377895e-06
5.8226528002021e-06
-1.61510976732995e-05
-2.30338408047063e-05
-1.83687179803762e-05
-1.01079398940271e-05
-1.43156729677128e-05
-2.6335229875328e-05
-9.39266356767924e-06
-1.37258078891443e-05
-1.00769170191781e-05
-8.25004221889988e-06
-1.63844397087383e-05
-9.92713319417526e-06
-2.41216848265502e-05
-3.75620131806766e-05
-2.15714693460959e-05
-2.5270293611947e-05
-1.40592998744302e-05
-2.64683783280649e-05
-2.07930169858148e-05
-2.81395480349217e-05
-1.31829877043145e-05
-1.26454653362679e-05
-1.57492632017873e-05
-1.79409192723815e-05
-2.72379462305762e-05
-1.07788875377997e-05
-1.66437167642717e-05
-1.61257517245371e-05
-2.15886278608283e-05
-1.24097462760651e-05
-2.58746435527016e-05
-2.28241109946142e-05
-1.38551222900773e-05
3.4907562339403e-06
-2.9848094074432e-05
-4.49657209168903e-05
-1.26068564235516e-05
-2.960023510807e-05
-2.70145778244177e-05
-2.09344027156437e-06
-1.24716012586202e-05
-2.73029298701548e-05
-1.5188372225519e-05
-2.74191110299804e-05
-1.19913298683408e-05
-1.19484287482158e-05
-1.6165208803373e-05
-3.63170392488809e-05
-1.18491446989555e-05
-7.01955194543147e-06
-9.03751804782826e-06
-2.23572451887403e-05
-1.19062390714429e-05
-2.83772121623737e-06
-7.94108775537834e-06
-1.08579570398305e-05
-2.26288734398936e-05
-3.9815131978593e-06
-2.34424676151162e-05
-2.24733685931607e-05
1.63962056155799e-06
-2.25596599821386e-06
-9.84910987289534e-06
-1.13158873084211e-05
-1.22035942754164e-05
-1.28086895960601e-05
-1.74636750889938e-05
-1.07915065087064e-05
-3.28302272589188e-05
-1.59351444407358e-05
-1.93173340063462e-05
-4.96360086287311e-06
-8.17129166519964e-06
-1.54375110124679e-05
-1.73251469126503e-05
-1.8479876201966e-05
-2.29089472778853e-05
-5.45515749192562e-08
-9.51760150120929e-06
-1.99648758547581e-05
-2.48212843750912e-05
-8.19397656566339e-06
-8.50244517635583e-07
-6.5748517051872e-06
-3.30120123192715e-05
-1.20275441759023e-05
-1.27776306682476e-05
-1.52874934895588e-05
-2.5198992772201e-05
-2.2294467016661e-05
-2.49297885866637e-05
-2.83074593872065e-05
-9.71182131926968e-06
-2.03632369493927e-05
-2.8961815870395e-05
-1.6160596857512e-05
-2.85087642450609e-05
-1.83060941024085e-05
-2.62932333670195e-05
-1.47724530854662e-05
-5.23587907870951e-06
-1.50327618996755e-05
-3.24885994291563e-05
-8.35803986112296e-06
-1.87797167732194e-05
-3.17773087045602e-05
-3.76517324162754e-05
-1.9167499893633e-05
-1.11393787405547e-05
-1.7532721231567e-05
-3.07953034443902e-05
-1.72109362158938e-05
-1.47775529817508e-05
-1.62077276662738e-05
-3.89221090837713e-06
-1.24157160298437e-05
-7.60125767617802e-06
-2.83816496611959e-05
-2.31251972233561e-05
-1.74267744790415e-05
-3.59228704781267e-07
-2.98608955708261e-05
-2.18705813976869e-05
7.96201073709228e-07
2.03316493716805e-06
-1.17055596476601e-05
-2.74034010427037e-05
-1.1322422553055e-06
-1.20101865695668e-05
-1.82880346218347e-05
-1.16557701179284e-05
-1.41186761763115e-05
-3.63990019012382e-07
-1.57067884461499e-06
-2.95416591189959e-06
-1.67470443680381e-05
-1.3601275914123e-05
-2.73361128381859e-05
-3.89796496561773e-06
1.16700230431644e-07
-4.7699103008461e-06
-1.96383148797544e-05
-2.99077740600776e-05
-1.40483625154832e-05
-2.3641284928875e-06
-3.34687099568445e-05
-8.53517936079061e-06
-4.07264876747936e-05
-8.88183093639068e-06
-1.80318045143933e-05
-2.29518639853379e-05
-5.66419417060778e-06
-8.74475252704375e-06
-6.5381556365974e-06
-1.51075757236924e-05
-4.30416409326065e-07
4.54441505493611e-07
-2.4181408308519e-05
-9.92583255235602e-06
-2.48541157320986e-05
-5.29683013007337e-06
-2.1243736116321e-05
-1.73593293771526e-05
-2.79055178835747e-05
-3.22647810510142e-05
-2.3339306991771e-05
-2.18684066341517e-05
-2.02703909797174e-05
-1.77758397099674e-05
-9.8223428906568e-06
-2.53126104541289e-05
-1.92693955288584e-05
-1.7815230523606e-05
-2.24270689822602e-05
-5.07393933588786e-07
-2.79239276814783e-05
-4.02890463746515e-05
-2.80857316721419e-05
-2.65024787742651e-05
-2.02736621441472e-05
-2.11129964314088e-05
-1.89430588360192e-05
-1.05848025388425e-05
-2.04761167631428e-05
-1.16683237997847e-05
-7.91216137592239e-06
-3.84955776469662e-06
-1.85703819834686e-05
-2.25403827999759e-05
-8.7668325980577e-06
-1.51257474927345e-05
-9.06758420418732e-06
-1.69687555547649e-05
-3.7221076938781e-06
-2.59291914390991e-05
-1.73043762984108e-05
-3.05029072170606e-05
-2.1814469137817e-06
-9.53432172087214e-06
-5.53908526314137e-06
-1.10433808523337e-05
-1.2419147427448e-05
-1.02730832803584e-05
-5.04104321236284e-06
-1.37538815016101e-05
-1.76373044589812e-05
-1.1643530085546e-05
-3.67760479046242e-06
-1.22689420304387e-05
-1.91375821800814e-05
-3.35542401928365e-05
-1.48207271260662e-05
-2.15181066283414e-05
-1.69204491859994e-05
-2.28159975016537e-05
-2.20271205802035e-05
7.76852108069858e-06
-1.962454250803e-05
-2.28618590371787e-05
-1.58711512992618e-05
-1.49601800432379e-05
-5.16171639565891e-06
-1.46495910235724e-05
-1.4814644291753e-05
-1.14067088541159e-05
-4.08043776974367e-06
-1.40345500890312e-05
-1.80008120601889e-05
-3.36910977642216e-06
-1.95225084792614e-05
-3.87694560898177e-06
-5.23304714210783e-06
5.58797903118671e-06
-1.00905279445502e-05
-3.00948811552259e-05
-1.10758511318121e-05
-8.070960782836e-06
-2.09594655888159e-05
-3.28470313269457e-05
-3.18443986085851e-05
-3.65062544842841e-05
-8.49636669693843e-06
-1.89897075034386e-05
-2.45682521303015e-05
-2.51648736197203e-05
-1.34875525292334e-05
-2.62564747017347e-05
-1.33467533847972e-05
-1.15042731967819e-05
-1.42198123346647e-05
-1.58025163548774e-05
-3.85489045749236e-05
-2.66581695482972e-05
-6.06520775137621e-07
-3.10140885794595e-05
-9.09909681359092e-06
-1.95706533569967e-05
-3.25980379356962e-05
-1.10445290111021e-05
-2.11532934822152e-05
-1.61476264848248e-05
-1.16376366671169e-05
-4.19433152493847e-05
-1.34853144937428e-05
-2.25156738793571e-05
-1.60207554053864e-05
-1.32416369734524e-05
-2.11148470019332e-05
-4.48870347082887e-05
-2.55413117039433e-05
-2.17196224864301e-05
-1.18689819459921e-05
-3.9045768269789e-05
-3.03306020851813e-05
-5.98748787360931e-06
-4.06008342529806e-05
-7.72546079068855e-06
-2.12316718849049e-05
-1.17744552269299e-05
5.62223658715795e-06
-2.06087523125223e-05
-7.53217781394145e-06
-1.85030717407195e-05
-1.76193419111717e-05
-7.19054830545097e-06
-2.02926994668205e-05
-1.18803740531235e-05
-3.48950197138706e-07
-2.25627693451861e-05
-8.46004233611348e-06
-8.42437513323016e-06
-7.92848615367982e-06
-2.31873445781521e-05
6.62145583290589e-06
2.4035802323383e-06
9.12487351921703e-07
-4.35866068625008e-06
-1.7486257674352e-05
-1.1406407225769e-05
-1.00095388374605e-06
-1.10784130078018e-05
-5.9037313863022e-06
-7.4656324198473e-06
-2.13736228838185e-05
-1.11675331146507e-05
-9.67286036209683e-06
-1.12611350481118e-05
3.46209798553208e-08
-2.30626176924117e-05
-1.72582497253554e-05
-1.42743033083897e-05
-1.19520411503565e-05
3.27412689687661e-06
-2.59534655341692e-05
-2.83286565153252e-05
-2.3213611864837e-05
-1.17329765252966e-05
-1.72948494074813e-05
-9.59717377112614e-06
2.2596586905609e-06
-1.97467049193112e-05
-1.28807932843422e-05
-1.14799956649329e-05
-1.65670253275704e-05
-1.01332495016277e-05
-1.9082772772691e-05
-1.88576298162624e-05
-2.02419133634019e-06
-2.77646932873548e-05
-2.40093621800673e-05
-2.57646432277775e-05
-2.83046002051918e-05
-5.72779196642772e-06
-3.54434854303929e-05
-2.10531123394585e-05
-1.16890420143487e-05
-1.89813269847968e-05
-1.4984368655731e-05
-2.56522489727315e-05
-2.15571782179695e-05
-2.74546260462198e-05
-2.31990819072051e-05
-1.22482840347843e-05
-4.21850312048249e-06
-2.13483576850587e-05
-2.22095435275842e-05
-2.55236529853836e-05
-2.76897782475186e-05
-5.53464861742657e-05
-2.12902687328939e-05
-3.05970792447655e-05
-1.28334830316009e-05
-1.58776608069681e-05
-1.95320912915721e-05
-1.91680076022876e-05
-1.25009741139742e-05
-3.41636019915734e-05
-1.32169459747525e-05
-1.07381978677456e-05
-1.54120740642951e-05
-2.20918253816021e-05
-1.9369407991221e-05
-7.36985601385235e-06
-4.01716943586378e-06
-2.21947729989544e-06
-1.00314399337863e-05
-1.61550949480901e-05
1.09795474808155e-06
-6.67010920054402e-06
1.47575927420488e-06
6.21199492582618e-06
-2.25383438988778e-05
-1.29296706309249e-05
-2.74072590298436e-05
-4.59256401910335e-06
-2.08874890357966e-05
-1.69915791072911e-05
1.30126611871785e-06
-1.70879294776005e-05
1.1958651590506e-05
-4.36849228907796e-06
-1.52013852681818e-05
-2.3141449642062e-05
-1.83831326194601e-06
-5.99765778099644e-06
-3.14673873355247e-06
-2.63492250071026e-05
-6.11688248222788e-06
-3.05701051522166e-06
-1.76995435367274e-05
-2.01288211952982e-05
-1.59294393228878e-05
-8.27668763053246e-06
-3.3749112650575e-05
-2.96190245608512e-05
-1.39237847306891e-05
-9.07476448787175e-06
-2.4247076569439e-05
-2.27814977090822e-05
-1.01396352879944e-05
3.39239188883845e-07
-2.42217479439506e-05
-1.12113106449655e-05
-1.34780509952363e-05
-1.18185080214998e-05
-2.82582538824963e-05
-1.52195539302446e-05
-2.40358327039026e-05
-8.73456130117376e-06
-3.00622227145915e-05
-2.50846162534772e-05
1.49410867066275e-06
-1.68244627610989e-05
-1.01301965024553e-05
-2.2941152715147e-05
-1.73238893824379e-05
-1.21502019363523e-05
-1.83024693810647e-05
-8.71565403491045e-06
-2.27654751852914e-05
-1.23304878023953e-05
-7.81255336839326e-06
-2.81062842259476e-05
-1.28205079531473e-05
-1.25411408329612e-05
-2.61481482589724e-05
-1.41946610132133e-05
-2.32413826921203e-05
-2.31905627226275e-05
-1.2920098768474e-05
-6.59306310416993e-06
-2.49019875164056e-05
-1.23470569449408e-05
-2.2744125375674e-05
-8.47351931954665e-06
-3.52614782649903e-05
-2.5939903352247e-05
-1.20673168922589e-05
-2.30087055049201e-05
3.99797964600892e-06
-3.09763263997769e-05
-1.99869353451273e-05
-1.35898947613554e-06
-7.88317347629541e-06
-9.67338505697086e-06
-2.69330068975639e-05
-4.18768756951732e-06
-3.97411788972224e-06
-2.23752708772347e-05
-1.42542150568307e-05
-1.82314189061366e-06
5.4242314166096e-06
-2.25886902407195e-05
4.51198425999862e-06
3.01556902933644e-06
-8.78497560794742e-06
-1.30263022755137e-05
-3.09140951960073e-05
-2.7765311172523e-05
-1.71989437606534e-05
-2.73214253509354e-06
-1.16923270653286e-05
-1.04862694964663e-05
-9.77763862617242e-06
-1.06493349587858e-05
-5.76657334827226e-06
9.82271154005155e-07
6.37579911031755e-06
-1.36480878036519e-05
-3.80377172277145e-06
-1.91518153952096e-05
-5.91262697979143e-06
-2.54388845612422e-05
-2.17202728069744e-05
-1.51203117049108e-05
-2.68225563321426e-05
-1.22568912236948e-05
-2.47263365020427e-05
1.22563388476314e-06
-1.78211789362416e-05
-2.83302372545164e-05
-2.04992721997825e-05
-2.5860564180096e-05
-2.41455732866336e-05
-1.38427307295872e-05
-3.65844026624647e-06
-2.77519378083022e-05
-1.48142089527405e-05
-2.29026348975873e-05
-2.43225019873168e-05
-2.7145426324681e-05
-7.08521740536928e-06
-2.82813954906235e-05
-2.01773051140555e-05
-1.74863719459736e-05
-2.61731107360067e-05
-1.15698688422533e-05
-2.0762688157599e-05
-5.54718847953684e-06
-1.95018169765972e-05
-2.35721968600695e-05
-1.74511245155179e-05
-2.30971653733227e-05
-2.49995352908701e-05
-1.53555384256423e-05
-3.15745470491109e-08
-1.35731093561614e-05
-3.27950082628944e-05
-2.23289934914014e-05
-2.41269471569591e-06
-1.00124885569759e-05
-1.94878586053637e-05
4.48090215097532e-06
-2.56004208663545e-05
-8.53407035426198e-06
-2.80431909151666e-05
-2.71395590337576e-05
-4.54593187107603e-07
-2.68541351421048e-05
-4.98040532494658e-06
-1.42141251613733e-05
-4.5221374944539e-05
-2.22415898099168e-05
-1.13630966904992e-05
-2.48938244022537e-05
-1.65957788069335e-05
-1.78540891743534e-05
-1.37342624073662e-05
-1.05585117203145e-05
-2.35895405736694e-05
-1.90375992642695e-05
-2.10417357664249e-05
-2.58634287031746e-05
-1.41024142950528e-05
-2.36812738968434e-05
-5.312446152892e-06
-4.94084026787116e-07
-1.26358946568426e-05
-1.18673318285075e-05
-2.10722971000429e-07
-1.57461486909963e-05
-2.32500520347793e-05
-1.28074191491985e-05
1.16359022309296e-05
2.71097580684561e-06
-2.67149749697443e-06
-7.55853271781888e-06
-1.48773108761264e-05
-1.36498720820359e-05
-1.41624054486942e-05
-1.85161012861409e-05
5.96313055619854e-06
8.20016697344093e-06
-1.04325870760627e-05
-2.81620833999827e-05
-9.29916147920115e-06
-1.31875905602942e-05
-1.47880921142049e-05
-1.01771284380914e-05
-1.09051143852183e-05
-7.99306867992332e-06
-3.79026355237315e-05
-8.9071472694699e-06
-1.55859393686184e-05
-1.25743900323768e-05
7.87073073476318e-06
-3.44719399309635e-05
-9.13603319321898e-06
-2.05848470836423e-05
-1.77910025796805e-05
-1.56298971318482e-05
-2.08742394301097e-05
-8.66290926695175e-06
-1.67328844646093e-05
-2.74555485759041e-06
-1.90362704885611e-05
-1.82040171508123e-05
-2.21208352192148e-05
-2.72764352290373e-05
-2.1328763752955e-05
-1.19243024263643e-05
-4.49589254074642e-06
-3.93319874615633e-05
-1.3318589945117e-05
-1.27962795588348e-05
-2.85265866111894e-05
-1.38060262929387e-05
-2.57528896972261e-05
-2.46409396842862e-05
-2.53217546477375e-05
-8.24897492565163e-06
-5.3268437809541e-06
-2.08456409271741e-05
-1.26780863768192e-05
-8.52794289472808e-06
-2.12934400069306e-05
-2.64018623580996e-05
-2.403551318839e-05
-1.68133457276332e-05
-3.23924263577067e-05
-1.20929108646441e-05
-1.55571185063288e-05
-5.03258200965637e-06
-1.34843549109966e-05
-2.82997882784148e-05
-3.20972484114616e-05
-2.68197197461072e-05
-4.79839886960181e-06
3.0906256681696e-06
-9.70070979087944e-06
3.70459774468677e-06
-2.71011806338158e-06
-1.84618373382568e-05
5.42850445360815e-06
-1.66374241218535e-06
-9.95401085494428e-06
-1.68779459605626e-05
1.57373639118482e-05
-2.96003469283361e-06
9.91808656900724e-06
-1.18340974570358e-05
-2.06885942468179e-06
-2.52377563968331e-05
-1.41045864083533e-07
-1.69220179707148e-05
-1.72786151121229e-05
-1.86983172390612e-05
6.54789071180317e-06
-1.25780482966013e-05
-3.05040776582478e-05
-6.17434831839649e-06
-2.25213315657998e-05
-1.66798779885629e-05
-1.32298130515945e-05
-2.06573825019873e-05
-1.77734888879961e-05
-8.85052962681256e-06
-2.20814367649631e-05
-1.5219289843379e-05
-5.67526157210372e-06
-2.57387837377761e-05
-4.50971057094028e-05
6.75047498899349e-06
-2.14572111770452e-05
-1.12183517783401e-05
-1.82928823769077e-05
-1.78430788178645e-05
-1.03442568331003e-05
-2.41846420230891e-05
-2.32258346135974e-05
-1.67427704030107e-05
-1.69150612456855e-05
-2.90618101071923e-05
-1.17467054374904e-05
-1.99658874747141e-05
-2.32129866464133e-05
-1.30345838078507e-05
-1.63195288290109e-05
-7.70918611568214e-06
-2.17644648010849e-05
-3.36653707982358e-05
-3.44094896284874e-05
-2.24390655677228e-05
-2.6201631539798e-05
-3.46960612615822e-06
-3.13401623166541e-05
-2.55447475368767e-05
-2.58045109057918e-05
1.15369811471687e-05
-3.17693243649985e-05
-2.37505096254231e-05
-2.82246210039516e-05
-1.66366292174862e-05
-1.82736948314582e-05
-2.17923573057257e-05
-4.08818886795486e-05
-2.57531205790843e-05
-1.62453017313519e-05
-1.49668286200718e-05
-1.23540511744944e-05
-1.15279231520439e-05
-7.63438856334465e-06
-1.40849124662327e-05
-2.9081341074428e-07
-1.80410579091665e-05
-2.19399285252182e-05
-1.75956666018272e-05
-7.03179954915914e-06
-1.30871529627142e-05
-1.55568842348365e-05
-2.25858993324036e-05
-1.73956107157969e-05
-2.18363536988727e-05
-9.61024920399539e-06
-1.01739985583613e-05
3.54659071995054e-06
-8.35409384722939e-06
-1.66899500530538e-05
-1.77015736856474e-05
-1.06302924150955e-05
-1.76114242107762e-05
-2.90842387096369e-05
-2.4051601123335e-05
-8.02187000231586e-07
-2.13240067652003e-05
1.65156871902234e-06
-5.70444634996232e-06
-5.97144030758983e-06
1.57651915527382e-05
-6.92480174955487e-06
-1.23758652543444e-05
-1.13534222384806e-05
-3.38964162614119e-06
-2.06844240830691e-05
-9.03030597835825e-07
1.75890913774908e-06
1.82044708554323e-06
-2.56512704105669e-06
-1.2003808384713e-05
-1.20199449441285e-05
-2.30975694017173e-05
-5.50784524417537e-06
-1.36342812481362e-05
-6.11473913261431e-06
-2.38757836421927e-05
-2.27899592021682e-05
-2.22195382884105e-05
-1.50984539425647e-05
-5.93747081212001e-06
-2.42956711926011e-05
-1.95522745750942e-05
-2.80398124595811e-05
-1.40943032956788e-05
-2.63176887347985e-05
-1.8823115379385e-05
-8.98370020444429e-06
-4.37843875272247e-05
-2.97194957165188e-05
-1.57187202643276e-05
-3.23404062084216e-05
-1.87958853065067e-05
-9.29896089517296e-06
-2.44817899650984e-06
-2.49073380549405e-05
-2.37670806145892e-05
-2.66269382875952e-05
-1.81104346817986e-05
-9.92668393387278e-06
-7.38803728955794e-06
-1.5095265558838e-05
-4.5273280847354e-06
-2.89078725914303e-05
-1.79837501457714e-05
-1.17708474362253e-05
-1.74053332748647e-05
-2.07532111915414e-05
-1.78548234758955e-05
2.94985452218497e-06
-9.85243085903592e-06
-1.03672591726447e-05
-2.29368019366116e-05
-5.36799660517717e-06
-1.70579145811876e-05
-2.02680721358306e-05
-1.76881491250363e-05
-2.76956133382496e-05
-1.0201634621815e-05
-8.23093268636574e-06
-2.91056099803989e-05
-1.64269691832353e-05
-2.57564838609314e-05
-6.56468481580685e-06
7.88753849898817e-06
-2.30390060534149e-05
-1.6009768260412e-05
-5.58757118233051e-07
-1.84084071056955e-05
-1.83387244703205e-05
-3.7759407039251e-06
3.8458301263902e-06
-2.40127509606751e-05
-5.08552267549575e-06
-2.27449345453181e-05
7.42038495732539e-06
-1.14611516846475e-05
-1.92962085740649e-05
-1.8680631378678e-06
1.0259509244702e-05
-1.4009853799658e-05
-1.15194983268382e-05
-9.02705033213989e-06
-3.10028541529414e-05
-1.9845312503655e-05
-1.2001690423184e-05
-2.53376378011699e-05
-2.67639050463166e-05
-6.19002205486472e-06
7.26335996400266e-06
-1.41165532148497e-05
-1.65986675373243e-05
-2.63317878192715e-05
-2.95352353904411e-05
-2.14974103837024e-05
-1.38501710070409e-05
-1.35614924187072e-05
-1.1369124647304e-05
-2.02359196785015e-05
-2.06067916686786e-05
-2.1985103735106e-05
-2.78694500747986e-05
-6.44547463965734e-06
-3.34490339386765e-05
-9.82648341018606e-06
-2.63239308224972e-05
-2.73296919514902e-05
-8.98179179397331e-06
-3.61920330679602e-05
-3.49850308975516e-05
-1.16878617568089e-05
-2.4093969125722e-05
-2.09429854779805e-05
-1.58896524897239e-05
-2.70323042667945e-05
-2.51967605503646e-05
-1.7607670922323e-05
-1.67439084317362e-05
-2.62576093649335e-05
-2.75872910003523e-05
-1.95132342346263e-05
-3.04862120782016e-05
-3.18914440168131e-05
-2.23575656557456e-05
-1.4655834905839e-05
-3.20837640912245e-05
-1.77541474980222e-05
-1.02517216464543e-06
-1.91328554654849e-05
-2.17751038982111e-05
-2.01260487199052e-05
-1.45028230870829e-05
-3.19445131085991e-05
4.52367050772788e-06
-1.84627622966075e-05
-1.89657293783044e-05
-1.42100737099125e-05
-8.37678998507231e-06
-1.24451116255206e-05
-1.94482250363014e-05
-1.85004510484444e-05
5.26011269153561e-06
-5.42292269041373e-06
-3.15687068888558e-05
-8.06344088487548e-06
-1.55545490383243e-05
-1.71083934764862e-05
3.00804653104265e-06
-1.64784046802899e-05
-2.77505933334789e-05
-9.80637613022251e-06
-1.87763079456989e-06
8.51673899863648e-06
9.92650904954956e-07
-2.28515442447447e-06
-2.0520932470265e-05
-1.25566572992355e-05
-2.41828750328197e-05
-1.41253898781381e-05
1.66682621041664e-06
-1.33144412100096e-05
-3.00611128874663e-06
-2.39815539760016e-06
-1.7184438064973e-05
-1.93410774801319e-05
-1.06200690433626e-05
-1.76275392262597e-05
3.35271994965493e-06
-1.5375899033693e-05
-4.1518666511496e-05
-1.237942280063e-05
-1.21788319951961e-05
-3.84742047454573e-06
-8.67765497476535e-06
-2.69171662630505e-05
-1.85950045124477e-05
2.40425142330798e-06
-1.37171576631317e-05
-3.16218933124839e-06
-4.20344056660852e-05
-2.68977375129511e-05
-1.33815898173861e-05
-1.8754878441198e-05
4.62005677800179e-06
-7.33787551691585e-06
-9.31098671326809e-06
-1.55272999725762e-05
-1.48837441183466e-05
-1.07997524983595e-05
-2.85100295939041e-05
-1.81574679983569e-05
-1.83586084099607e-06
-1.87990660654507e-05
-2.91671676210268e-05
-3.25997279180029e-06
-1.89021067669785e-05
-1.41570823955739e-05
-1.34243760840128e-05
-3.08145595014132e-05
-1.42128553454236e-05
-2.48806418884619e-05
-1.86615404065189e-05
-1.37858903217773e-05
6.01006509979533e-07
-1.95789357465768e-05
-6.93260376998743e-06
-1.28833824797352e-05
-2.82748035078722e-05
-1.41046031689229e-05
-9.12719147859734e-06
-8.46525209693831e-06
-7.4498435900258e-06
-1.76892149826691e-05
9.6894084400517e-07
-2.21773533758555e-05
-1.80988807208294e-05
-2.70197315640823e-05
-3.19580171922212e-05
-2.85668490185564e-05
4.36180335216524e-06
-8.00368040492042e-06
-2.04045168574308e-05
-1.1898351555969e-05
8.15276260206187e-07
-1.00427428513339e-05
-5.69124972826234e-06
-1.10886461037512e-05
-1.64850775534195e-05
-3.20780053134905e-06
-5.85239364998178e-06
-7.60213508512675e-06
-1.0633529808539e-05
-6.20730854118469e-06
-1.1167267298235e-05
-2.04807238376496e-05
-2.90347964856945e-05
-1.41412191588185e-05
-1.31894902066181e-05
-5.45821407361956e-06
-1.1503644735715e-05
-1.27816632766279e-05
1.61290246231573e-06
-7.64955347983358e-06
-2.74627019243654e-05
-2.12423899693777e-05
-4.33190446250092e-06
-1.61350859773923e-05
-7.46153936187374e-06
7.78282579921312e-06
-1.79406372741338e-05
-1.98747274756763e-05
-1.01105182059731e-05
-3.11032876637025e-06
-5.99061403875646e-06
-1.40469086600094e-05
-9.85558034712569e-06
-3.07754755438846e-05
-7.04300754123933e-06
-1.08391204588504e-05
-2.04318108020462e-05
-1.5862979413912e-05
-2.1080005477669e-05
-1.32292954509809e-06
6.96729001676572e-06
-1.80085686516848e-05
-1.98423260395759e-05
-3.3426898555837e-05
-3.45170773381564e-05
-2.46905623296972e-05
-2.1247398385796e-05
-1.01353520068514e-05
-2.9479525954351e-05
-3.56950628360224e-05
-2.44609691951569e-05
-4.73822503397596e-05
-1.75879231361997e-05
-1.61246536703013e-05
-1.60771642902949e-05
-3.01153077895986e-05
-2.69491773412592e-05
-1.70680877509134e-05
-9.7782058988878e-06
-9.65266212120718e-06
-3.10806835213422e-05
-2.41387691132538e-05
-1.39561124035848e-05
-2.67834076138161e-05
-1.59200402160801e-05
-1.20635471680869e-05
-2.22920682744005e-05
-1.38179818801705e-05
-3.25932295393096e-06
-1.58318533849318e-05
-1.73768453315445e-05
-3.0015460303588e-05
-4.4758129455689e-06
7.782701790257e-06
-3.36592799153128e-05
