# Supplementary material for: Research on computational propagation and identification of mine microseismic signals based on deep learning
Source: PLoS One. 2025 Oct 22;20(10):e0334641. doi: 10.1371/journal.pone.0334641 (PMC12543183; doi:10.1371/journal.pone.0334641)
Supplement: S10 Data — (ZIP) [file pone.0334641.s010.zip › 000101100001588.xlsx_0.txt_24.txt.txt]

-2.23217702844922e-05
-8.85944629744097e-06
-1.33221813563124e-05
-2.20360035314247e-05
-3.33905378688665e-05
-2.13917521923454e-05
-1.25785744820313e-05
-4.83801893799528e-06
-8.19589528584741e-06
-3.01272523699464e-05
-1.78350037949582e-05
-1.37842838657974e-05
4.24939681488076e-07
-4.71172802527576e-05
-1.34358370970382e-05
-2.48841904769593e-05
-3.25553022311949e-05
-2.10052601075229e-05
-1.63132341421256e-05
-2.62295080931779e-05
5.705809736071e-06
-3.11349490090579e-07
-2.19653891423748e-05
-1.11421808456544e-05
-4.09398676401289e-06
-6.55917811728114e-06
1.06048764489824e-06
-2.75424609260889e-05
-1.86307724702309e-05
-2.96867440952357e-05
-1.73201826929646e-05
-2.08100550587823e-05
-8.01334001543463e-06
-2.63967367302528e-05
-2.46940333837635e-05
-1.64665794682994e-05
-8.91741743101727e-06
-1.96969198811525e-05
1.06338491485915e-06
-5.68125807823262e-06
-8.63740640893676e-06
-2.95876973297377e-06
-2.95948269667947e-05
-5.93467043850198e-06
-4.3918400312447e-06
4.53206666823769e-06
-1.57741195380483e-05
-2.44024337768005e-05
-1.2483748657721e-05
8.22391091172779e-07
-4.64570105947911e-07
-6.44676377832617e-06
-2.18215896760697e-05
-1.63153777396937e-05
-1.31903859227266e-06
5.67340863504358e-06
3.11435729839409e-07
-9.51665893615424e-06
-2.6730038220494e-05
-1.32823034417849e-05
-1.48731308469372e-05
-2.03387781142695e-05
-1.43588570213391e-05
-1.58001344480158e-05
-1.73220388069616e-05
-1.98327472404767e-05
-2.75398187918076e-05
-1.4543763821185e-05
-9.62221880759419e-06
-1.96808063614513e-05
-2.04431677085097e-06
-3.4584418794259e-06
-1.33100564537832e-05
-1.56885380904572e-05
-3.80093119454559e-05
-5.05606583760712e-06
-2.87369948599572e-05
-1.75744657202384e-06
8.09816580041012e-06
-2.14602390373038e-05
-2.67259875598642e-05
-2.17112819192339e-05
-1.42395521558233e-05
-3.11146005912699e-05
-2.1350321517192e-05
-1.69177961301511e-05
-2.30538770553846e-05
-1.30896857564207e-05
-1.8452363628325e-05
-2.13338165318652e-05
-1.01022000787139e-05
-2.3700261882269e-05
-1.59331219936306e-05
-1.64776681116675e-05
-1.64026139615963e-05
-5.00027868476085e-05
-2.68882960315519e-05
-2.58848521277788e-05
-2.53477259287109e-05
-2.0376800422683e-05
-1.73703840196585e-05
-1.36400819530957e-05
-2.89713074207943e-05
-2.04878041955943e-05
-1.75205709156968e-05
-6.36674735250536e-06
-1.89481487933218e-05
-9.5134279422188e-06
-9.18136604606726e-07
-8.01933909597451e-06
-1.58119422346399e-05
-2.69672970728624e-05
-1.56185081134046e-05
-8.48964988790962e-06
-1.10202329687686e-05
-1.79334169475715e-05
-5.04976298742119e-06
-3.09871364020883e-05
-3.07821606279748e-05
-5.52745199343501e-06
-2.00424181640379e-05
-7.67787329787755e-06
-1.90109702610029e-05
-9.0058746287077e-06
1.6074829397359e-05
-1.56522527024435e-05
-1.2799090970218e-05
1.83487155614889e-06
-1.40896419919805e-05
-5.89957133569083e-06
-9.48679546136051e-06
-2.36884786695493e-05
-1.84254186483358e-05
-1.0274555580763e-05
1.10324223865018e-06
-1.61660738595832e-05
-1.62591955701339e-05
-3.71135955332278e-06
-1.04074453677414e-05
-6.80326170685104e-06
-8.22065594891718e-06
-1.28947411001629e-05
-1.80779346343855e-06
-1.13094148941414e-05
-2.6108812149671e-05
-1.00186232878552e-05
-2.46382002455603e-05
-8.56082221445399e-06
-2.46308106580927e-06
-1.35459926718362e-05
-6.04323398136338e-06
-2.06003771217085e-05
-1.22246604390957e-08
-1.30785360722059e-05
-1.29527121071843e-05
-2.64653234430744e-05
-9.40341614773441e-06
-2.91605948217358e-05
-4.25498978726922e-06
-3.03741006303423e-05
-2.72656745441357e-05
-2.11229269852253e-05
-3.74203200699223e-05
-1.74649869178353e-05
-3.02366715858235e-05
-1.22093834851314e-05
-2.05477292519485e-05
-2.10898519163352e-05
-9.95930416870194e-06
-2.81504481160416e-05
-1.51648062803956e-05
-7.20342317012505e-06
-1.28224796004674e-05
-1.07562646603612e-05
-1.04487871969425e-05
-1.42577047237119e-05
-1.31177233376532e-05
-1.1566130107851e-05
-4.53853999670615e-06
-9.99651231129567e-06
-1.87353691288091e-05
-1.5659122376517e-05
-2.61707362941973e-05
-3.89971628366504e-05
-3.53865958074125e-05
-1.15968812621503e-05
-1.53032926473931e-05
-3.40063100655535e-06
-8.83302013181529e-06
-1.49311144263239e-05
-1.47392791134424e-05
-1.39291623916989e-05
-2.30036777152557e-05
-4.19054592754854e-06
-3.55439017855909e-05
-3.33436316787987e-05
-2.68002306070089e-06
-2.21075375435281e-05
-1.62428356980321e-05
-1.28033998985373e-05
-1.54806807922073e-05
1.00217199229592e-05
-5.07514726065785e-06
-1.34090633498219e-05
-7.05161597481584e-06
-8.39971148944847e-06
-8.54069450776526e-06
-1.06068633547621e-05
-5.46992291414647e-06
-1.3794641862784e-05
-9.62493709548093e-06
-1.49314886737941e-05
-9.70900471415478e-06
-7.11500500387213e-06
-1.85361510046545e-05
-1.82773950428715e-05
-2.2213599610829e-05
6.0367349481962e-06
1.42556914597662e-06
-9.30796138790502e-06
-1.24409360381143e-05
-2.06543415541484e-05
-2.52715730310651e-05
-3.5156141562907e-06
-6.62807362638237e-06
-2.025389345468e-05
-1.65424239550927e-05
-1.26092731112469e-05
-1.14453263578603e-05
-2.01999459793597e-05
-2.1424068596772e-05
-2.48834412092368e-05
-8.37357579241239e-06
-1.63551242633624e-06
-8.94453252517219e-06
-3.27732725595382e-05
-2.0171383743618e-05
-6.83972013984352e-06
-1.57309238365408e-06
-3.99239079375451e-05
-3.22925961777942e-05
-1.732461950175e-05
-2.87478765423705e-05
-1.60699012138808e-05
-3.21541856865546e-05
-3.27559207519473e-06
-1.95913537981708e-05
-2.1114180637485e-05
-2.51416131239293e-05
-1.97362569885302e-05
-1.89417515608149e-05
-2.42184266396084e-05
-1.59003771303201e-05
-8.04907564065352e-06
-2.36931360851174e-05
-1.86962868222913e-05
-2.38200000927939e-05
-1.45769269055122e-05
-5.24911534300309e-06
-7.44677382201944e-07
-2.06998779688334e-05
-5.93396577527064e-06
-1.45294938246437e-05
-1.11064747154451e-05
-3.33771729029528e-05
-1.18674723182629e-05
-2.75283232921596e-05
-4.63046204395464e-06
-1.16770776020182e-05
-1.71795236776874e-05
-1.23019630519426e-05
-8.09745333016609e-06
-1.3630380535016e-05
-1.64301124076886e-05
-2.20167394682357e-05
-1.06707245080964e-05
-1.86233304770864e-05
-1.73908823231201e-05
-7.9599432738652e-06
-1.32576770992413e-05
-2.14926836488539e-06
-2.40655240658652e-05
-2.15423209303559e-05
-1.05088343320988e-05
-2.03059836993696e-05
-1.79613638569167e-05
-1.20642355203294e-05
4.73949187592557e-06
8.3160278646897e-06
-6.46496902538046e-06
-1.74365441115776e-05
6.07939164860257e-06
-1.52529080423225e-05
-1.88941074042842e-05
-1.12474819303841e-05
-9.6783901403844e-06
-5.69660241718519e-06
-1.03985563345603e-05
-1.66833931667969e-06
2.17698946205766e-05
-3.61366641555562e-06
-1.64605536529381e-05
-2.19467706156943e-05
-1.52787689852996e-05
-2.76826662014224e-05
-1.17307901329663e-05
-2.3030904741487e-05
-2.01436576217688e-05
-2.74754828577891e-05
-1.3207534873153e-05
1.54523862436949e-06
-2.52291788162374e-05
-1.76713392145094e-05
-4.20378597609313e-05
-1.07265223008785e-05
-2.77970810368719e-05
-6.9502985598962e-06
4.67139971503684e-06
-1.59924533868961e-06
-1.80663185417026e-05
-8.97452403937102e-06
-1.69412930026395e-05
-1.33888931754309e-05
-4.21468201982526e-05
-9.20780766772561e-06
-1.23763245030357e-05
-2.65176114220007e-05
5.10339343812804e-06
-3.10689736641078e-05
-1.91047554514772e-05
-1.48987545868194e-05
-2.05065345933284e-05
-1.7692306445506e-05
-2.00542912097369e-05
-2.14324242970677e-05
-9.28020007091843e-06
-1.24593731776147e-05
-2.7476072582753e-05
-1.05003878018356e-05
-1.6071545256291e-05
-1.44206763802375e-05
-1.93781289282571e-05
-9.06119144997261e-06
-1.95439527540474e-05
-1.40529257667959e-05
-3.18254432281525e-05
-1.46069702532889e-05
2.54786672989863e-06
-3.6668660777243e-05
-1.33702838605848e-05
-1.70079631637641e-05
-1.19636476209309e-05
-2.1421288897392e-06
-2.40621857122307e-05
-2.48472400238648e-05
-8.2621505167529e-06
-1.52301897330508e-05
-2.13008010227335e-05
-1.48997772282338e-05
-8.82070749081647e-06
-1.67597879175855e-05
1.39707717091113e-05
1.15761174942171e-07
-8.03098933387608e-07
-2.54098958700197e-05
-7.07454928203735e-06
-1.27579745163689e-05
-1.27496515300667e-05
-8.09155812882601e-06
-1.10234296173355e-05
-1.38852508167095e-05
-2.62654622295943e-05
-3.51307761272282e-05
-4.53110215332704e-06
-1.63993382802347e-05
-7.69521231763374e-08
4.69314840369617e-06
-8.23576966471693e-06
-1.5886707505771e-05
6.26622899880479e-06
-4.79354929050091e-06
2.25736969284185e-06
-2.34151599766912e-05
-1.77281198642072e-05
-6.78363957520324e-06
-1.61951320841148e-05
-5.13748814473672e-06
-2.81029190552802e-06
-6.19773356694684e-06
-2.01239602630706e-05
-1.18685743143021e-05
-2.0012952372053e-05
-2.07423945222225e-05
-2.16571083423887e-05
-4.5740330904494e-06
-6.88156881374209e-06
4.26786968921388e-06
-9.83323042057059e-06
-1.03533071692896e-05
-3.01590936760635e-05
-2.50000792882281e-05
-7.49783869770672e-06
-2.47974216953589e-05
-1.05569447168415e-05
-1.68316271293114e-06
-9.68012139762292e-06
5.5362836959805e-06
-2.74192103118221e-05
-1.35297506338901e-05
-2.30199015098857e-05
-3.62628733328821e-05
-3.83558878312714e-05
-7.75699257402512e-06
-3.79412189937559e-05
-1.91138287065096e-05
-2.02178925799545e-05
-2.63338974502765e-05
-2.36840180547203e-05
-3.6861553742481e-05
-2.95505163414698e-05
-1.96930224668729e-05
-2.09618740036785e-05
-4.22885115651999e-05
-1.7233668207133e-05
-4.45061305046746e-06
-9.41674398242844e-06
-1.99761373932791e-05
-2.25466586657673e-05
-8.76325886227954e-06
-4.01080387901073e-05
-1.68067834070375e-05
-1.04588922230407e-05
-1.17689494269933e-05
-3.02500341778725e-05
-1.54544747866343e-05
-3.52984654958016e-07
-2.03921884851263e-05
-2.32594565085395e-05
-2.22996976015064e-05
-1.54615212817301e-05
-3.16304365286753e-05
-1.8042453137305e-05
-9.84534473332861e-06
-1.29411749216243e-05
-1.21222915343621e-05
-2.35454854867826e-05
-8.00439880542319e-06
-6.69359597003464e-06
-2.16937070469354e-05
-2.65311548092662e-05
-4.84015203126673e-06
-3.20569642647247e-05
5.88724131448059e-07
-6.83552260439684e-06
-5.98401160458959e-06
-2.096552881701e-05
-1.24829985606359e-05
-2.30446370929966e-05
-1.64844929856757e-05
-9.15782019716819e-06
-1.60378097029111e-05
-1.7233456324558e-05
-2.44443781713884e-05
-1.06078905360076e-05
-2.97629297832716e-06
-1.13204431454083e-05
-9.13965734059236e-06
-2.17155651200135e-05
-1.91732070856441e-05
-6.68873300628105e-06
-1.35526179365709e-05
-1.31981179456217e-05
-8.21106608524217e-06
-1.59429659426898e-05
-1.17605691380899e-05
-1.54130474164278e-05
-4.68880594342373e-06
-1.08942690087619e-05
7.85341011114477e-06
-1.98376720914827e-05
-2.1791778194435e-05
-1.44329917862987e-05
-2.91407646168489e-05
-2.22952542881725e-05
-2.07653279537755e-05
-1.85368200393483e-05
-1.83741239826063e-05
-1.89034399520811e-05
-1.85713615290115e-05
-1.65822424292129e-05
-1.8511042847259e-05
-9.36899811220672e-06
-8.03249683985192e-06
-3.02435734238275e-05
-3.2610561226336e-05
-6.31213058195453e-06
-1.07800261164731e-05
-1.98333269203209e-05
-4.71245876143202e-05
-2.32939586929248e-05
1.27310698353586e-06
-2.02426015242521e-05
-2.37050255892322e-05
-9.4359445069737e-06
-2.14937769085782e-05
-1.59449644466138e-05
-2.47799575835218e-05
-2.09750922561951e-05
-1.52437482807629e-05
-1.50344907521356e-05
-3.48975312335804e-05
-3.06109645496805e-05
-1.46092566274324e-05
-2.23992060003534e-05
-3.38661738754883e-05
-1.84856860447041e-05
-8.72260853624683e-06
-6.99082086873244e-06
-1.27591024374696e-05
1.13490544862174e-06
-5.88126148939096e-06
-8.08110908863296e-06
-3.96080317849636e-06
-1.88304196906439e-05
-1.74643406674878e-05
-1.7631422722732e-05
-1.73025562644852e-05
-1.92344758011233e-06
-2.11590805462176e-05
-1.05427078107518e-05
-2.28678134696759e-05
-9.28009654002769e-06
-3.17051913125812e-06
-2.36558591040369e-05
-1.1252270345097e-05
-6.46215490201223e-06
-2.14568970226076e-05
-1.89214794517215e-05
-7.28088283193648e-06
-5.41848341362131e-06
-1.79615767035038e-07
-2.69039927184196e-06
-4.90495007998023e-06
-1.71760510008477e-05
-1.5067628769846e-05
1.85543920008833e-06
-1.52846647621262e-06
-2.71723817481004e-05
-3.70548892020707e-06
-2.35105589128383e-05
-2.48294389274728e-05
-1.53710632804244e-05
-1.97789528724808e-05
-1.18882516090163e-05
-1.91193918678901e-05
-1.82436334214784e-05
-8.66496970275612e-06
-1.96124446295805e-05
-7.67589942071263e-07
-3.10834256432232e-05
-2.27850642164826e-05
-2.65192972471228e-05
-2.2145188006628e-05
-2.4893143724672e-05
-2.35098281262573e-05
-2.25454724390661e-05
-1.98514374874146e-05
-2.42927794157682e-05
-1.84158835811834e-05
-1.75723391065442e-05
-2.85424381080933e-05
-3.91016793938005e-05
-1.84760387838901e-05
-9.92733930388103e-06
-1.49189117769102e-05
-1.51269280720443e-05
-2.475739099646e-05
-9.6673318571213e-06
-2.6691966761125e-05
-2.99980791932624e-05
-2.7624264466027e-05
-3.08723601394523e-05
-1.97590543074117e-05
-1.72458983708976e-05
-1.31914612330568e-05
5.93178795208634e-06
-2.15655253253843e-05
-1.61227224980478e-05
-1.01161523018368e-05
-1.60314536679817e-05
-4.18069839904484e-06
-1.32706290781081e-05
-7.91329533489225e-06
-7.24962660670131e-06
-1.25153411479625e-05
-1.46599522375958e-05
-1.57178723550665e-05
-2.18076326495862e-05
-7.63083122691269e-06
-1.85386547810176e-06
-1.8922987639181e-05
-1.44848783887129e-06
-4.76415412077843e-06
-9.87227490792437e-06
4.89484947891882e-06
-1.85349729667446e-06
-1.43797683281108e-05
1.85103783947526e-06
-4.22798198186491e-06
-9.88440711212801e-06
-9.36126115294921e-08
-4.00883725133436e-06
-2.91353579863421e-05
-1.53977125921466e-05
-8.96405384583332e-06
-1.09051773769677e-05
-8.88974655987208e-06
-1.00816032540364e-06
-4.16229611020233e-06
-1.41463853690057e-05
-2.54430462239219e-07
-2.14657070189014e-05
-3.6610595026465e-06
-1.88947795054322e-05
-3.27998331923623e-05
-2.30028059054061e-06
-1.78320709020783e-05
-1.9324561462674e-05
-2.49136311427387e-05
-2.45601548277148e-05
-6.62851859804417e-06
-1.08111228683064e-05
-1.76315925887088e-05
5.23528177447092e-06
-3.4485753132437e-05
-1.26724479820558e-05
-1.21397995810773e-05
-1.55588666539067e-05
-1.69722037472459e-05
-2.18766341193598e-05
-9.02296843876036e-06
-2.43667849862712e-05
-3.50722910677966e-05
-1.64432299398106e-05
-6.38034251517498e-06
-9.15819220886975e-06
-2.21093609774733e-05
-4.63971222312206e-05
-2.26114361195753e-05
-2.41762684181604e-05
-2.52660746825263e-05
-1.42448785757659e-05
-1.50388965398016e-05
-3.14393773921208e-05
-2.27372037252792e-05
-2.46936401165463e-05
-1.82079796629538e-05
-2.45276000618669e-05
2.42591655712612e-06
-4.65626982359451e-06
-1.87855657010273e-05
-1.02293232822032e-05
-2.41168814346416e-05
8.20724439221453e-07
-1.03341783432433e-05
-1.52615386910044e-05
-1.02582347904312e-05
-2.84367498759498e-05
-9.32763336373325e-06
-7.5321699318163e-06
1.4642300552094e-06
-2.07653487269169e-05
-8.17905475693042e-06
-1.6378856455846e-05
-1.1754426551635e-05
-2.07553403706405e-05
-3.99978616098778e-05
-1.69308762696416e-05
-2.72619654374034e-05
-7.39397596346063e-06
-9.65308966793119e-06
1.02970024081765e-05
-1.86696713170819e-05
-1.34625490596489e-05
8.29362420568516e-06
-9.31993776735185e-06
-1.67189472062062e-06
4.35555791849034e-06
4.13161878138208e-06
-1.15230184676894e-05
-1.07258018609114e-05
-4.66264038102389e-06
-2.68538186558735e-05
-3.26635107689557e-06
-1.44473148851422e-05
-2.06629342142096e-05
-4.75125572353615e-06
-1.09790191163988e-05
-1.07233071131705e-05
-2.18139365070795e-05
-5.84276981726212e-06
-1.9969802183091e-05
-1.78759850199206e-05
-2.25786648127184e-05
-1.53419095335305e-05
-2.09266850640721e-05
-1.74543784505602e-05
-6.05124675038799e-06
-8.28083083798152e-06
-1.43220264451855e-05
-3.97481524825043e-05
-2.95866807860602e-05
3.25801357131535e-06
-1.75920293014226e-05
-1.8925256604382e-05
-1.24519159198975e-05
-8.60648280344821e-06
-1.9012205815874e-05
-1.46794501575534e-05
-1.92597158596719e-06
-1.0739784755299e-05
-2.49221271240578e-05
-2.16256338924603e-05
-1.02891503417157e-05
-1.98737074973381e-06
-2.9836032657401e-05
-5.33454314493457e-06
-2.55657529512442e-05
-1.81578222937502e-05
-2.64903054377891e-05
-2.2450305746624e-05
-2.1702895925171e-05
-1.43069972581472e-05
-8.21696128586873e-06
-1.91183903662423e-05
-2.830107970055e-05
-3.45117138635242e-05
-7.77210317493727e-06
-1.68438466894249e-05
-2.85330932619972e-05
-1.31015063244899e-05
-1.81081730010303e-05
-2.1104785385732e-05
-5.64653046752539e-06
-2.42031989992621e-05
-6.61978039779769e-06
-4.31970840774104e-05
-1.42902300903872e-05
-2.77406222871531e-05
-8.34148403409031e-06
-1.3826327313987e-05
-8.91598763763299e-06
-1.88177435685469e-05
-1.42342587205159e-05
-6.84093002525789e-06
-1.36652823886741e-05
-1.60685768524448e-05
-2.08207458533753e-05
-7.45642917218565e-06
-1.66861745081475e-05
1.12831586850843e-07
-1.72975963987332e-05
-1.06590115644863e-05
-4.00502662868736e-05
-1.54341767898997e-05
-1.83480462776076e-05
-2.82895493854151e-06
-7.80972130839562e-06
-1.47578303686503e-05
3.6990196264904e-06
-2.59686043034924e-05
-1.91343279110105e-05
-1.51559153579869e-05
9.69103677651497e-06
-1.15987980288039e-05
-2.51214900301861e-05
-1.25974212452754e-05
-1.22264553410779e-05
-8.9717541657045e-06
-9.01555466298519e-06
-6.39007954838114e-06
1.41976780105244e-05
-8.89847261072477e-06
-2.24231429506682e-05
-2.55235412006999e-05
-8.69816751880351e-06
-2.30125530178817e-05
-1.30658993732924e-05
-1.26672550916413e-05
-2.12118444952363e-05
-7.52549263340245e-06
-3.09315819450535e-05
-1.92837448578781e-05
-9.51832479041482e-06
-1.95468728903547e-05
-4.579070597369e-06
-2.3022875698731e-05
-2.44182440990909e-05
-2.68075519158418e-06
-1.40484761619701e-05
-2.11230733833354e-05
-3.76448316278606e-05
-1.66610172108056e-05
1.78679715445001e-06
-5.10990842112956e-05
-2.11346680215966e-05
-2.45706480336901e-05
-2.82467244678762e-05
-1.674015134362e-05
-2.83340781587286e-05
-2.68566497685924e-05
-2.39503435601383e-05
-1.16197197034145e-05
-1.51455740322052e-05
-1.55006886449551e-05
-2.21902196671463e-05
-3.21683610566359e-05
-6.56015361583003e-06
3.67648746343559e-06
-3.36726021975974e-05
-2.60079407359558e-05
-1.49868915237882e-05
-8.94678700413746e-06
-3.1395202312203e-06
5.10595486894963e-07
-2.74974622738216e-05
-6.59986390156832e-06
-1.89588238778772e-05
-1.23475353861581e-05
-1.66053022318886e-05
-1.26361424701977e-05
-1.2548802842725e-05
-2.81416240026203e-05
-2.21599875979338e-05
4.07694366585672e-06
-9.9373782052898e-06
-2.53162704215697e-05
-2.32428584846742e-05
-1.96704783361518e-05
-1.84010094213041e-05
-3.48245266389122e-06
-2.07526638028547e-05
-4.95014496422832e-06
-8.88188909207782e-06
-7.08191367461176e-06
-1.45292848706313e-05
-2.43918485568162e-05
-1.19644825239657e-05
-1.01185547075735e-05
-1.15612634372821e-06
-1.22878485724633e-05
-2.28760843161493e-05
-1.59804316866864e-05
-2.00488268169095e-05
-8.55776285775831e-06
3.53224604704888e-06
-2.7026887429088e-06
-6.88801710254089e-06
-1.12737425839028e-05
-6.78223226736064e-06
-2.0225142437992e-05
-1.35731193534445e-05
-1.34653327905914e-05
-3.53067617369674e-05
-9.34846021030296e-06
-1.96571038537066e-05
-1.97231948026232e-06
-1.16641873271937e-05
-1.30486077894346e-05
-1.08068406542741e-05
2.6087401129671e-06
-1.99191863063226e-05
-1.58704018313716e-05
-1.88072779431474e-05
-2.02407615861684e-05
-1.89339939530303e-05
-1.74305840236611e-05
-8.65310644420078e-06
-1.92081899042818e-06
-1.9787529363456e-05
-1.38082714130212e-05
-1.29166368008832e-05
-1.93082433366594e-05
-1.74611253305834e-05
-1.70141804083203e-05
-2.60228678608492e-05
-3.85644807776474e-05
-2.309748320453e-05
-2.12137557597051e-06
-3.5719956954626e-05
-1.1486662377171e-05
-1.82415238746028e-05
-2.47967624825158e-05
-2.49317537770393e-05
-2.14141205593583e-05
-1.80415550228705e-05
-9.91418590819153e-06
-2.66848088184788e-05
-1.53516044916732e-05
-2.36530532141493e-05
-3.28821868226187e-05
-1.32950710917455e-05
-2.94942813153998e-05
-2.21431802446924e-05
-3.2067194050806e-05
-2.94203713013511e-05
-2.23014252144182e-05
-4.61060323804236e-06
-1.64656944075672e-05
-9.85506264844088e-06
-1.61372195994084e-05
-8.35240721964063e-06
-1.99332366638341e-05
-2.15140158767597e-05
-2.29481130316177e-05
-1.62261773248344e-05
-1.20297121679401e-05
-1.17792066300031e-05
-1.24267420561315e-05
-2.5471889097106e-06
-1.37592153543686e-05
-1.05577633625764e-05
-1.31413182380899e-05
-1.15109508047953e-06
-1.76025577031851e-05
-1.9891368815047e-05
-2.11683891528656e-05
-9.94947652032979e-06
-1.78453647706785e-05
-1.95746295648673e-05
-2.2334319974409e-05
-8.28122078696892e-06
-9.47127357375801e-06
-3.91789031737931e-06
-1.79063834881657e-05
-4.45357340515578e-06
-2.43178303811872e-05
-2.15871541958516e-05
6.0582262403171e-07
-6.2939249693483e-06
-3.45361355737887e-07
-1.83133388359367e-05
-8.89445781139876e-06
-1.05867136262586e-05
-1.81044105290561e-05
-2.09348810796591e-06
4.20675815676552e-06
-1.84110556358679e-05
-1.23636140109055e-05
-7.17593657489468e-06
-1.47838398736253e-05
-2.65563580694176e-05
-2.17861219475171e-05
-1.91233735707033e-05
-1.99943060419183e-05
-3.50164937028451e-05
-1.14408223087012e-05
-2.97614408594609e-05
-4.58878779218916e-06
-2.35600639422332e-05
-1.64444520947771e-05
-2.66335952839931e-05
-2.29100942063343e-05
-1.50736195061165e-05
-2.16544130709722e-05
-2.70907673972789e-05
-1.41907902507306e-05
-2.00348586211558e-05
-1.5050866987282e-05
-2.10392565105478e-05
-2.68775846524981e-05
-3.10970059711499e-05
-7.59797518120912e-06
-1.7842834381106e-05
-2.03703449145747e-05
-1.51995522049818e-05
-8.77044366823084e-06
-1.3286789514909e-05
-1.91479169530139e-05
-1.3006009078752e-05
4.63918934791876e-07
-1.17452436490485e-05
-1.04242200146757e-06
-2.35692396332857e-05
-2.68745300249547e-05
-2.12133814114127e-05
-5.08438346168712e-05
-1.17620385155483e-05
-3.66282171998194e-05
-1.86954296175952e-05
-2.09133170063177e-05
-1.22501212893685e-05
-1.30939513466181e-05
-9.42026239943437e-06
-1.88832164456845e-05
-1.03222487125e-05
-1.2848537106502e-05
-3.83220133934199e-05
-2.06114998630774e-05
1.03539555379774e-05
-2.42188717322034e-05
-1.78333155499676e-05
-1.53114859134401e-05
-2.41642583836331e-05
3.23792814523324e-06
-1.08541049244516e-05
-1.14506982388899e-05
-2.64319967784312e-05
-4.57661062577289e-06
-6.27446563892035e-06
-3.04041010416208e-05
2.78321796282963e-06
-1.19005478363571e-05
-2.59386902698221e-05
-3.35067678844699e-05
-3.78635092380513e-06
-3.04417715607062e-06
-1.85124842046642e-05
-1.92345967495484e-05
-7.47287149004431e-06
-1.79087371604462e-05
5.49367094545745e-07
-2.39408064072184e-05
-7.89041245043658e-06
-1.61339075423353e-05
1.9868139773186e-06
-1.07768063550061e-05
-1.54980059557176e-05
-1.39991226485145e-05
-1.13981846765838e-05
-1.23312680662267e-05
-1.21865526481853e-06
-1.7714245511064e-05
-1.93181963543017e-06
-1.4465656620814e-05
-2.80183971302223e-05
-1.294586521037e-05
-2.21804669134149e-05
-1.04599636776174e-05
-1.14687749538392e-05
-1.15745364235853e-05
-3.73801873058281e-05
-5.02228844647964e-06
-2.85405133538125e-05
-2.41387186099122e-05
-2.27563008430882e-05
-2.357987143851e-05
-1.18835418022382e-05
-2.75581391417333e-05
-1.77212360761815e-05
-3.48281828522975e-05
-2.10681480299326e-05
-2.33723508173974e-05
-1.69743091755042e-05
-2.36211779828602e-05
-4.85362601444149e-06
-3.08508493034436e-05
-1.83831013493175e-05
-3.21645343076047e-05
1.08443489003987e-06
-2.2774011461172e-05
-4.18355769029356e-05
-3.27229302318977e-05
-1.2670245606748e-05
-8.77587611827101e-06
-1.32774347177941e-05
-9.124413330853e-06
-8.37306897527792e-06
-1.22233224525142e-05
-8.93130713692785e-06
-1.30249266601471e-05
-3.60460483358303e-05
-3.37737757714031e-06
-1.33939564588246e-05
-1.19715691523016e-05
8.60920214797945e-06
-2.31027991286455e-05
-2.53615038979274e-05
-4.31212214607193e-05
-1.52049394107036e-05
-1.04251008861455e-05
-5.61135054756411e-06
-2.40318079591029e-05
-2.64590543695591e-05
-5.69028218037594e-06
-1.89201715770994e-05
-7.0708748446818e-06
6.09360881022628e-06
-6.45797833692652e-06
-9.64711040240837e-06
-8.66897523465934e-06
-9.96872558743428e-06
-8.67766905368491e-06
-4.56856501114619e-06
-1.59107682832698e-05
-1.07920586832833e-05
-1.13581044885899e-05
6.00174331348767e-07
-1.11798665349378e-05
-2.13680900326335e-05
-2.40736009067256e-06
-2.89157337685529e-05
-1.03515217632738e-05
-2.28466636371176e-05
-1.83196375223956e-05
7.82309612281118e-06
-1.63041295868718e-05
-2.59337422148083e-05
7.83743052982154e-06
-1.14822098797923e-05
-1.79569473967722e-05
-2.37114418283122e-05
-1.71120023181155e-05
-2.31058110951509e-05
-3.79918515481181e-05
-3.94510467263346e-05
-3.47416330985715e-05
-1.01163144379117e-05
-4.97990493638694e-06
-1.92412534162828e-05
-1.31462530394435e-05
-2.95587597757544e-05
-9.01295059084844e-06
-2.65907619860282e-05
-1.85699106608307e-05
-2.02366899646864e-05
-1.73645364711155e-05
-3.92615519534145e-05
-1.55269494519076e-05
-3.83554587572841e-05
-3.74357221172689e-05
3.06384416532596e-07
-2.04259402207557e-05
-1.45776091235125e-05
-9.50920105551974e-06
-2.43032996309246e-06
-3.96624294602542e-06
-2.40945009355938e-05
-3.39972944195675e-05
-1.60076786113413e-05
-3.17899989062001e-05
-2.21828098594928e-05
-2.34392071266015e-05
-3.12193120007906e-06
-3.37769940193404e-05
-1.58424186901683e-05
-2.20670015679991e-05
9.08991462194654e-07
-2.71882487501156e-05
-1.91916156597273e-05
-5.41335624843744e-06
1.84768241426521e-06
-1.58565970838279e-05
-1.60906431648261e-05
-2.8449266619506e-05
-7.88326864150363e-06
-1.42520044173522e-05
-2.97689398664477e-06
-3.97479495049679e-06
-1.09324234387977e-05
-6.87930508703056e-06
-2.00258011977985e-05
-1.29293042395425e-05
-7.06223144798093e-07
-1.66638957983513e-05
-1.10351123217211e-05
-2.41445265062392e-05
-1.91391016371773e-05
-5.38275743246586e-06
-9.60031988838489e-06
-2.15726838584408e-05
-3.69193528307567e-06
-1.62341101044533e-05
1.36787271500866e-06
-9.18240353971045e-06
-1.93405332482304e-06
-1.40876362725784e-05
-2.02538920056771e-05
-2.05064998021648e-05
-1.26465168790336e-05
7.53107003049429e-06
-3.67128967938042e-05
-9.53382713172364e-06
-3.91966479758904e-06
-8.674849301949e-06
-1.47410810190956e-05
-1.5632416874614e-05
-3.33288389442625e-06
-1.96960425252898e-05
-2.8068716462936e-05
-4.53703023392782e-06
-8.82924393602077e-06
-2.46678855773346e-05
-1.22473632721646e-05
-3.05982719579533e-05
-3.15123772384139e-05
-1.48318439473596e-05
-1.74710143433367e-05
-2.76214533214802e-05
-1.43371408141748e-05
-1.86340242584955e-05
-1.76576516202917e-05
-1.28844417885952e-05
2.52220865199823e-06
-2.07633277321481e-05
-3.01271241378448e-05
-1.92684789748025e-05
-1.24401458321371e-05
-2.48597161090545e-05
-2.3045803361441e-05
-2.56021613383928e-05
-2.10163312696902e-05
-2.74244989282838e-05
-1.99185905862773e-05
-4.76615564758766e-05
-2.55500930729806e-05
-2.47263930905378e-05
-2.47161496350517e-05
-2.29238508001545e-05
-1.83928374342683e-05
-7.81585198484705e-06
-3.13470837966308e-05
4.1429363737055e-06
-2.70364044964563e-05
-2.07696718144161e-05
-2.3504547646025e-05
-1.73127850842877e-05
-1.69201029872422e-05
-1.6334585035086e-05
-2.35633160831422e-05
-2.4619928150997e-05
-2.07472046111307e-05
-3.12556076023554e-05
-3.38648668089647e-06
-2.96698121112493e-06
-1.42669315793538e-05
-1.46546388433265e-05
-2.06069251844903e-05
-7.46334983299043e-06
-1.31210463011341e-05
-3.45798564105475e-06
-1.55109808624028e-05
-1.67188448392166e-07
-8.82645848374938e-06
-1.30849938941671e-05
-9.54804777039795e-06
-5.11637336860228e-06
-5.4072765273521e-06
6.9446622665246e-06
-2.59437396555249e-05
-1.95980648647373e-05
-1.14322035490677e-05
-2.32646578900036e-05
-1.54395351063711e-05
-8.25584057566553e-06
-6.90963411367622e-06
-1.45548957208226e-05
2.90125855905814e-06
-2.09369627462608e-05
-2.32908123050677e-05
-2.58278018203329e-05
-1.01393919406802e-05
-2.02218716850043e-05
2.76430053944779e-06
2.08658482831365e-06
-2.82199543715377e-05
-3.46922929706045e-06
-1.7669628500182e-05
-2.50777491351667e-05
-2.50947606979104e-05
-1.57148496496594e-05
-2.09895966166216e-05
-2.90781364698316e-05
-1.66512894850787e-05
-5.93007506544001e-06
-1.59464881460799e-05
-3.11426797423237e-06
-2.22551880774067e-05
-3.02426689268917e-07
-3.31377870891379e-05
-2.14074681008285e-05
-3.85187790136434e-05
-1.84720828553732e-05
-3.07442105004352e-05
-2.94592634388854e-05
-2.59621773232864e-05
-2.53077910519021e-05
-4.79746086627658e-06
-2.75865837259475e-05
-2.20900915736099e-05
-2.98809836637651e-05
-1.52488210386087e-05
-2.80785195132897e-05
-7.19097737997448e-06
-2.07351512248107e-05
-2.34120889430714e-05
-9.51957452381744e-06
-7.33660327915928e-06
-1.87821171847452e-05
-1.28363138272511e-05
-2.15210656390683e-05
-2.10728373575652e-05
-7.00827484288087e-06
-1.31903644021602e-05
-2.04360403227804e-05
-7.62589077571356e-06
-1.98140107112326e-05
-2.25687939405341e-05
-2.81723413025899e-05
-1.14823760287929e-05
-2.25346012521913e-05
-2.56786237737764e-05
-2.69387316545485e-06
-1.42280056292163e-05
-2.23842611258104e-05
-2.01964578524547e-05
-9.98862591163733e-06
-2.73126944618035e-05
-1.70550656019413e-05
-4.19395506970655e-06
3.44412628283718e-06
-6.64759876626306e-06
-1.66647524783683e-05
-1.64029716488594e-05
-5.59398683185745e-06
-8.76848607370714e-07
-1.40788224760212e-05
2.5126262963606e-06
-3.69719896055329e-06
-8.86646072860217e-06
-1.90773881808953e-05
-1.92153054487494e-05
1.70032208963447e-05
1.42093309905826e-05
-2.03464581703588e-06
-1.5088130948793e-05
-2.15579121350871e-07
-1.191733519354e-05
-4.28102910079964e-06
-1.062269669156e-05
-1.00027677964625e-05
-3.39555249329888e-05
-1.37671579960172e-05
-3.63217212576998e-06
-8.59241305243805e-06
-1.38685470686497e-05
-1.10010795454121e-05
-2.12172622082124e-05
-1.76423340089271e-05
5.10998503306137e-06
-1.17335798075284e-05
-1.68643293045879e-05
-1.65995308943309e-05
-2.60102108184423e-05
-8.75290060223733e-06
-2.92660364001569e-05
-1.35114407853764e-05
-1.95638255814827e-05
-1.49506231994298e-05
-1.09548522205759e-05
-1.65857859109802e-05
-1.40155262456049e-05
-1.72003417849694e-05
-1.59330797355358e-05
-1.24676759961279e-05
-1.47569660146582e-05
-1.79959350217899e-05
-2.03563457822844e-05
-3.89384057100785e-05
-2.9162991868881e-05
-6.72820195221306e-06
-2.33775798677466e-05
-1.99315126532774e-05
-1.40057664273763e-05
-8.9492980395141e-06
-1.82603411317436e-05
-2.35482478846283e-05
-2.357869607251e-05
-1.55849003607184e-05
-3.40734584092382e-05
-1.09454658161072e-05
-1.27847256623972e-05
-2.69648504021358e-05
-2.04528105800654e-05
-2.03410834196341e-05
-1.28455429940998e-05
-1.53416554046326e-05
-1.66280109011322e-05
-1.21437449191529e-05
-2.34477028784419e-05
-9.78528629433526e-06
-1.38890869257076e-05
-3.46762637026285e-06
3.62232808508295e-06
-4.40390080316139e-06
-1.95178311295101e-05
-2.00168467528672e-05
-9.84841903456066e-06
-1.77500497107682e-05
-8.08732822829644e-06
-1.25766641497115e-05
-1.06369487761442e-05
-1.64109772949604e-05
-2.346452922261e-07
9.21742658315316e-06
-1.24527071671237e-06
-3.62333758772404e-06
-5.89838066169497e-06
-1.21507336793188e-05
-1.11131538680923e-05
-8.4895415928947e-06
-7.81675683435848e-06
-1.93859276888838e-06
-1.80999640990662e-05
-2.01658088613547e-05
-8.79734807212258e-06
3.86291131228948e-06
-9.96013883553841e-06
4.38291152194427e-06
-6.30474360601089e-06
-1.78030855292437e-05
-1.27282175008523e-05
-1.48519879565728e-05
-1.06925049660713e-05
-1.43910857823495e-05
-2.83026608055593e-05
-2.10241186368815e-05
-4.67996337770074e-06
-2.47088933437264e-05
-1.44235430122493e-05
-3.38735090306254e-06
-1.70528893994947e-05
-2.07943139426834e-05
-1.27006923676781e-05
-1.22863733950123e-05
-7.80699840854788e-06
-1.23951149601253e-05
-2.09669543186823e-05
-2.15021789771975e-05
3.52849207022334e-06
-9.51749095690985e-06
-2.76968393231564e-05
-1.42491389048575e-05
-5.66044398218191e-06
-4.6159135684929e-05
-2.19003033747132e-05
-3.15930608286051e-05
-2.81063616696615e-05
-1.41750681483181e-05
-2.8085001090151e-05
-2.36885190436098e-05
-2.24339963183119e-05
-1.41078348193389e-05
-3.39794742498221e-05
-2.2837699600634e-05
-9.36592732300027e-06
-1.24129929331729e-05
-3.0014846761728e-05
-1.29940004780606e-05
-1.21466884070221e-05
-3.02618475764867e-05
-1.54642496502935e-05
-2.67038841755593e-05
-1.03752747717295e-05
-3.54235325645005e-06
-2.59300994055258e-05
-2.45234649706177e-05
-1.99772465217336e-05
-1.98182765375888e-05
-3.33965385509967e-05
-1.04987971746875e-05
-1.19257262241905e-05
-3.16934406750816e-05
-1.24029192267324e-05
-2.21418289674868e-05
-2.30317882730867e-05
-5.02438770355141e-06
-8.42343954087214e-06
1.21663693443553e-05
-9.11000907233982e-06
3.25410483583691e-07
-7.50082518653915e-06
-2.26987397149164e-06
-5.93988362193531e-06
-2.84501967145829e-05
-5.73503063560251e-06
-2.08957399205049e-05
-1.19193379101648e-05
-1.91258606458352e-05
-2.47772199432865e-06
-1.17373714332076e-05
-1.14420132156041e-06
-1.87387610360198e-05
-1.93076705868766e-06
7.51630416595617e-06
3.0780464213112e-06
-1.35827463439548e-05
-2.11926176242772e-06
-3.03142564936252e-05
-8.86322639626785e-06
-1.11646011192853e-05
-8.33847416899894e-06
-6.81344154523991e-06
-1.65875556254238e-05
-6.2019484950361e-06
-2.10150665254099e-06
-2.42943473840844e-06
-8.76562790571887e-06
-1.65225978492537e-05
-1.41153578687827e-05
-1.09507085018453e-05
-1.91149812966204e-05
-1.18925614705136e-05
-2.79692332033558e-05
-2.15310503974094e-05
-1.97714753375936e-05
-9.47299649385057e-06
-2.55619809473526e-05
-1.96372549973024e-05
-2.2984429400312e-05
-1.17287490424033e-05
-1.79272937069366e-05
-3.25974123533685e-05
-2.25123467291154e-05
-1.9354430285538e-05
-1.71662290498017e-05
-2.48011038996184e-05
-1.8202924563809e-05
-1.34789587014914e-05
-2.22294065836829e-05
-2.72598331067684e-05
-2.37579705002163e-05
-1.59291016709192e-05
-2.08327689889886e-05
-3.95906594610466e-05
-2.33777397781626e-05
-1.55062268555731e-05
-2.47702702570711e-05
-1.70042932439855e-05
-2.00026614556782e-05
-2.20583947674416e-05
-1.50973132284681e-05
-1.73268227542802e-05
-1.83194860167236e-05
-2.33483953990958e-05
-1.48107161934695e-05
-2.60012249117801e-05
-2.87100699025353e-05
-6.97597762361744e-06
-1.21826914993974e-05
-2.94426357445569e-05
-4.75225657354966e-07
-6.06639492230663e-06
-7.90930061244614e-06
-1.81004110580265e-05
-1.14226019216077e-05
-1.86520570560501e-05
-3.33044209387023e-05
-2.73101914331065e-05
-1.47045510758328e-05
-1.72026214735766e-05
3.96539026277935e-06
-1.42760424956462e-05
-2.56171595685566e-05
-5.20775745845316e-06
1.65730656637976e-06
-1.34126134490779e-05
-5.71716374111919e-06
-1.40175422341396e-05
-2.38097680787684e-05
-4.73845816749831e-06
-6.23390911315797e-06
-1.27152216806793e-06
-1.21425563401475e-05
-1.7150194905299e-05
-1.48444401131587e-05
-1.05580477468593e-05
4.47457880121841e-06
-8.14933239373168e-06
2.55091283569988e-06
-1.59913450654152e-05
-2.36401233875329e-05
-1.56224974285391e-05
-2.77171896908913e-05
-2.47408554498343e-05
-1.22210186015671e-05
-1.881639114907e-05
-2.08656783384378e-05
-3.00197721847859e-05
-7.19460199274516e-06
-2.52895456493061e-05
-8.40088409491215e-06
-2.23620622390271e-05
1.51120603586662e-06
-1.55600344907414e-05
-2.14080655410755e-05
-2.4539682534533e-05
-3.16499933488922e-05
-4.86054484862287e-06
-4.41963175323091e-06
-8.32684830022303e-06
-2.99485624871329e-05
3.42488382277445e-06
-2.80538796908574e-05
-2.02048677468585e-05
-3.56560889697952e-05
-1.50561170403349e-05
-8.23314730966727e-06
-1.40664637576729e-05
-2.3337741906214e-05
-2.34756610686215e-05
7.02822642375208e-08
-1.31850305315172e-05
-1.8246781680799e-05
-4.69008729977073e-05
-1.73481939969358e-05
-1.33530847170537e-05
-4.21225030791622e-06
-4.26711654609968e-05
-9.55014019317063e-06
1.87747057957065e-06
8.3471721707241e-07
-2.52742288039253e-05
-2.3342087820912e-05
-4.005452609026e-06
-1.04111465222835e-05
-1.21835410699549e-05
-2.93948536506602e-05
-7.01694507375933e-06
-1.62789235808703e-05
-1.12094926948816e-05
-2.70448287234875e-05
-1.32304782149576e-05
-4.54650524177312e-06
-1.23373699805806e-05
-1.96005558695844e-05
-3.32669899779255e-05
-3.7071691109205e-05
-1.96062026955557e-05
-5.33941303854788e-06
-4.27425432480816e-06
-1.14694562128044e-05
-1.32481549864606e-05
-2.19842319727449e-05
-2.31722791166173e-05
-2.35879591295983e-05
-1.62849527741989e-05
-1.98540600570975e-05
-3.36370290288054e-06
-3.57176160369945e-05
-1.98998132806413e-05
-1.25508992567914e-05
-7.07847713114333e-06
-1.64891928983652e-05
-2.67120320033668e-05
-8.86930067894722e-06
-2.06474735362441e-05
-3.0346628872995e-05
-2.78236030016237e-05
-9.48135147991114e-06
-3.49241931936662e-05
-2.39816709703365e-06
-7.76177293381698e-06
-2.45027212724638e-05
-6.89547779333797e-06
-9.20406790749564e-06
-1.620672097875e-05
-9.41931247963887e-06
-9.31115507610426e-06
-9.76742439387047e-06
-1.37902762774965e-05
-1.70198789843422e-05
1.29638179782172e-05
-2.02276665927133e-05
-2.02169958123094e-05
-2.24926111635618e-05
-1.47740845700327e-05
-9.61788336174713e-06
-1.94948014983519e-05
-1.49595362913419e-05
-2.11016719871354e-05
-2.90852322515526e-05
-3.88309105327673e-05
-1.27402619787476e-06
-1.97036948880642e-05
-1.15726904639347e-05
-2.60578104482513e-05
-3.11191405425574e-05
-2.63414530445332e-05
-2.69416120482633e-05
-1.2106107170303e-05
-2.21174623810135e-05
-2.57325942140494e-05
-5.71803885359095e-06
-1.34503745870244e-05
-1.9068357387584e-05
-6.28634979029885e-07
-2.43376883569046e-05
-2.29048860258394e-05
-4.32782783938847e-06
-4.88661344353596e-06
-1.59441041026267e-05
-2.73176855924496e-05
-4.88550760013091e-06
-1.44914746065571e-06
-2.19265024468658e-05
-3.40529100585558e-05
1.19201662922105e-06
-6.5188334015281e-06
-1.96465574505497e-06
-3.66723652717727e-06
-2.82224143998959e-05
-1.0771308683546e-05
-1.35204942138224e-05
-9.04292292260063e-06
-1.17606380687717e-06
-6.87199515135529e-06
-3.67849486822556e-05
-1.45066943084768e-05
-2.5343754499066e-06
-2.31251393318923e-05
-1.62171503595868e-05
-1.24105229573969e-06
-3.56920904530904e-05
-2.49237797925683e-05
-6.23642356363926e-06
1.17196292356427e-07
-2.42143886883564e-05
-1.12335924845359e-05
-7.47800109440193e-06
-5.11506168693643e-06
3.63617365574126e-06
-1.73916665037331e-05
-1.44329251023455e-05
-1.28013170169107e-05
4.37247859976212e-07
-3.22136117868971e-06
-1.79889499766704e-06
-1.77784496697503e-05
-1.11151736061669e-05
-6.75670842729597e-06
-2.66993885150358e-05
-2.59911775798407e-05
-2.06595269708573e-05
-2.05666057485203e-05
-1.3627796764771e-05
-1.94760787639729e-05
-1.69482214907795e-05
-2.04265187254803e-05
-1.54816332947539e-05
-6.25288631658524e-06
-1.86047697392061e-05
-1.05504013285925e-05
-8.88309039405142e-06
-2.23718914107042e-05
-1.12188150945499e-05
-3.50381339832188e-05
-1.98581291192566e-05
2.8811083932196e-07
-1.23949039650041e-05
-1.94806750507791e-05
-1.18805547048133e-05
-3.74161116813607e-05
-1.72818311303304e-05
-2.19204450754713e-05
-1.43904938173237e-05
-1.99403151159092e-05
-1.56739174725819e-05
-1.81871566483716e-05
-1.84193944042069e-05
-1.58240880858299e-05
-1.69058546765005e-05
-2.45190088848508e-05
-1.94304298953123e-05
-9.32597441530419e-06
-3.4852661264932e-05
1.97153579872495e-07
-2.21213964993456e-05
-1.4673485181182e-05
-2.08860441872051e-05
-2.48582024378404e-05
2.45288868334334e-06
-3.69773652240042e-05
-4.39792617283147e-05
-3.11108079447458e-05
-6.34287598750731e-06
-1.79310828819113e-05
-2.34534797300404e-05
-2.06355286279211e-05
-3.90388762611199e-05
-2.93186817141292e-05
-1.09132180937774e-05
-1.12523277963397e-05
-1.38647006762763e-05
-1.1661471918536e-05
2.00436335954935e-06
-5.73525130912127e-06
-1.28450718712895e-06
-6.92479826000175e-06
-9.29803956161867e-06
-1.50793523664456e-05
-9.60024046701804e-06
-2.0200560517584e-05
-1.9744043656506e-05
-1.39154451255326e-05
-9.59727586490021e-07
-1.00429049224501e-05
-1.41410476869438e-05
-2.28662488873158e-05
-1.12124567534562e-05
-1.67115096180058e-05
-1.08680050911302e-05
-1.32102997555368e-05
-6.27072557310171e-06
-3.84654751342214e-06
-1.62002822416638e-06
-6.23147234293426e-06
-1.67169783475158e-05
-8.64317846277907e-06
-1.20366071570961e-05
-5.69659658460398e-06
-1.62087923376287e-05
1.11693449314893e-05
-5.97211173930473e-06
-2.23096400367066e-05
-1.27896779646355e-05
-2.12660738287436e-05
-2.24247931028388e-05
-1.81185117294203e-05
-1.98197990000149e-05
-1.759388980421e-05
-3.58460300727579e-06
-1.71952984847018e-05
-5.5698985793663e-06
-1.63470830259893e-05
-1.04638372509352e-05
-2.35592973444431e-05
-2.22538695562566e-05
-2.47791992469815e-05
-2.2634268282365e-05
7.35692052363558e-07
-2.88239888367294e-05
5.55685736466891e-06
-1.9719644091399e-05
-2.38629721977882e-05
-1.57325459624883e-05
-2.11456284278505e-05
-3.66394764597023e-05
-3.91017336067754e-05
-1.7872346587e-05
-1.18981784801986e-05
-3.89191543997826e-06
-2.44771199781915e-05
-1.79795103395994e-05
-2.129638542768e-05
-1.87643067487288e-05
-3.35867916334765e-05
-7.88042328922573e-06
-1.37805806213515e-06
-3.11049055389114e-05
-3.37467360590839e-05
-1.63453691299812e-05
-2.30553971372361e-05
-2.05162128734039e-05
-5.06251787795543e-06
-8.81461234868244e-06
-2.16930645094754e-05
-1.60949148621953e-05
-3.33735545052773e-05
1.39107874780043e-06
-2.70224784912366e-05
-2.59807941259072e-05
-9.59085857469719e-06
-6.12241734982297e-06
-3.03969184135959e-06
-2.61795994761778e-05
1.28524206923359e-06
-2.34061639335557e-05
-1.17672089811364e-05
-1.79156519235702e-05
-1.08561045190793e-05
-2.53751091553557e-05
-2.05333412244709e-06
-4.52862323038504e-05
-1.84034555775674e-05
-1.4217386467415e-05
-1.08155071940571e-05
-1.25349383385e-05
-2.33875649234087e-05
-1.54331925768412e-06
-3.74105775096187e-06
-1.65342932925429e-05
-1.65603434418199e-05
-6.30770257651503e-06
-1.18685831170044e-05
-1.95731555774557e-05
-7.6834112334082e-06
-8.52426069840837e-06
-2.39287865408951e-06
-2.06928395134756e-05
-7.29392418698567e-07
-1.15853200208767e-05
-4.57264274788747e-06
-2.70027821065855e-05
-2.44807011107764e-05
-1.4232096396566e-05
-1.49587910676521e-05
-1.31381886635634e-05
-8.52353384712857e-06
-6.84105901446071e-06
-1.07900621717287e-05
-1.77232425438119e-05
-1.18003685661857e-05
-1.79821799945289e-05
-9.79749577255205e-06
-2.973476796984e-05
-2.18463586066151e-06
-2.0518824505968e-05
-1.09383096202545e-05
-2.78940556740895e-05
-2.6332363975607e-05
-1.45614387460623e-05
-3.44312151128953e-05
-2.30928569197527e-05
-1.00746704048652e-05
-2.23421477194724e-05
-8.26911413010924e-06
-1.80933572084538e-05
-1.94819319859905e-05
1.97244813890878e-06
-1.53482228990702e-05
-2.27545526808803e-05
-2.64328777541032e-05
-3.19174961797729e-05
-1.50083058640592e-05
-6.94624157808783e-06
-2.04398295221193e-05
-2.44060389178562e-05
1.39912539876027e-06
-9.01450593780677e-06
6.44064015214661e-06
-2.03810052271643e-05
-2.62550888561606e-05
-1.62219295201123e-05
-2.47293697738581e-05
-2.60588770963861e-05
-1.15966167260939e-05
-1.05017392029849e-05
-3.00605167090923e-05
-3.08427052393112e-05
-3.47879885679648e-05
-1.46118677742827e-05
-2.13464097714297e-05
-3.54006553207671e-06
-1.37353933559945e-05
2.48171850198928e-06
-3.19018253167393e-05
-2.68465864681213e-05
-8.63727329795035e-06
-9.54485259496148e-07
-7.98194537509668e-06
-2.47137348404364e-05
-2.71281694182911e-05
-2.93749842597517e-06
-1.14808502673027e-05
-7.75666898223657e-07
1.12434160443042e-05
-6.35758590574142e-06
1.62240153350298e-05
-1.24996014322089e-05
-1.65042001803677e-05
-2.77706532635516e-06
-8.45145902534284e-06
-1.29926661237807e-05
-1.3622566512202e-05
-2.13997640444347e-05
-1.27218731144457e-05
-1.6376791565688e-05
-2.09626974568372e-05
-1.24058660398599e-05
-1.93648281032358e-05
-1.44464917109092e-06
-2.41097670005639e-05
-8.39286128247895e-06
-1.58493148975985e-06
-1.23813962183877e-05
-4.20602209225905e-06
-1.03197999941968e-05
-2.71174939503223e-06
3.89636486145397e-06
-1.07823827046827e-05
-2.64435218484667e-05
-9.36636572203169e-06
-1.18472818158071e-06
-1.84098551233586e-06
-2.82175843731727e-05
-3.63030894711051e-05
-1.21486594694345e-05
-2.17890162964513e-05
-2.50365437670823e-05
-2.0790963757428e-05
-2.96417887566342e-05
-9.66196193134294e-06
-1.52323628236206e-05
-4.017098694974e-05
-3.87747383922109e-05
-5.67142986891893e-06
5.30755888572547e-06
-9.2457856959415e-06
-1.68704479230433e-05
6.75992843718084e-07
-1.08368827934518e-05
-2.8647112171249e-05
-2.57801062544031e-05
-1.78542558351075e-05
-1.80855167740547e-05
7.69400590942898e-07
-1.58195454814519e-05
-4.92742702657876e-05
-1.4734915666507e-05
-1.39253123360914e-05
-2.2516428602294e-05
-9.86592136748797e-06
-8.42118878407037e-07
-1.85329010987509e-05
-2.17010210066522e-05
-1.64653982004177e-05
-1.91915070837509e-05
-2.9189963584139e-05
-2.49775379793875e-05
-3.21095554732338e-05
-2.87461647422488e-05
-1.45680994108927e-05
-1.45641341888029e-05
-2.70560347764782e-05
-3.99257068516529e-06
-2.09373053823941e-05
-4.77505211374985e-06
-1.16593657457224e-05
-6.10552057196828e-06
-1.32028679005126e-05
-9.93128727435196e-06
-1.72437940966196e-05
-2.16096780202488e-06
-5.91767190504388e-06
-1.14641471447074e-05
-2.23446390553037e-05
-1.34269876124587e-05
-5.27517765222947e-06
-2.02400302709094e-05
1.45281121310862e-05
-2.7220836160987e-05
-2.62175832764076e-06
-6.06547835785905e-08
-6.8138317337634e-06
-1.67170198107888e-05
-7.16187141146929e-06
1.73677545566819e-06
-2.03221382524568e-05
-1.21316917079506e-05
-2.15976298807115e-05
-1.49772497510785e-05
-1.49184628553054e-05
-2.08963677675149e-05
-2.2710257244346e-05
-9.1264586969406e-06
-1.61056076464539e-05
-7.77652179479315e-06
-2.86151677330315e-05
-2.59052973341541e-05
-1.58025405469788e-06
-1.03948504586435e-05
-2.57255437498791e-05
-6.09569911409499e-06
-1.86924493485081e-05
-3.05885689647897e-05
1.16586166319475e-06
-1.93309051042851e-05
5.24933441244348e-06
-1.6060353654706e-05
-1.84594518357431e-05
-1.51943479140881e-05
-3.17554081593273e-05
-1.86537368469082e-05
-1.16912250319408e-05
-2.23385724003981e-05
-2.17092407990964e-05
-1.13551553071726e-05
-1.23596894661636e-06
-1.33571552536199e-05
-2.78100169640688e-05
-1.5758549989693e-05
-3.4475709598795e-06
-2.03132951023862e-05
-3.08643128205685e-05
-1.33428269226372e-05
-2.76954255749191e-05
8.00979263642705e-07
-3.20369961139012e-05
-2.17056252852723e-05
-2.56004923280149e-05
-2.67344714839942e-05
-1.5270181022432e-05
-1.15404602348424e-05
-1.15660308369156e-05
-6.94024656155996e-07
-1.53021760217679e-05
-7.8982827522318e-06
-2.36724902577873e-05
-4.16465945863227e-05
-2.28379444096036e-05
-1.30715435546814e-05
-3.80822047998449e-06
-5.02054301358491e-06
-1.91809802240371e-05
-1.65389861831914e-05
-1.26139255165206e-05
-2.2225185413692e-05
-1.15264114398281e-05
-1.29879092293219e-05
-3.5153210777562e-05
-1.78183210970142e-05
-5.70048919232282e-06
-7.27572583978272e-06
6.13939015915764e-06
-1.61731906647593e-05
-1.83562739006523e-05
-6.78711644964303e-06
-1.46586562315244e-05
-1.44127766563204e-05
-1.63801297038369e-05
-1.39566727242061e-05
-4.67878337945893e-06
-2.46644988896016e-05
-2.47456829411184e-05
-1.01620043425091e-05
-1.33555128537487e-05
-3.78101665519352e-07
-1.36388650918052e-05
-1.31035847411746e-05
-1.04225928390708e-05
-2.21802623316318e-05
-9.09150063359375e-06
-1.13051468810366e-05
-3.74701649272975e-05
-2.48969495111979e-05
-7.99948783642081e-06
-2.02505755111642e-05
-3.73953632521218e-06
-1.54961724854566e-06
-1.83251187681377e-05
-1.53591479537559e-05
-2.41006032351868e-05
-1.97026586109897e-05
-2.30172362759738e-05
-1.88940770861293e-05
-2.99170900532804e-05
-1.11613698979158e-06
-7.57270761758638e-06
-1.36126944697077e-05
-2.23313144157888e-05
-2.76845913964047e-05
-2.33425638989494e-05
-1.00882262022172e-05
-1.8802413365768e-05
-1.74662596338698e-05
-1.94464590726997e-05
-2.23042220312967e-05
-2.7208233567902e-05
-2.28595313003486e-05
-2.31951766073859e-05
-2.73567406201228e-05
-1.74879256517437e-05
-4.14938335699522e-05
-3.29185271172549e-05
-1.3108676840146e-05
-3.45818716460913e-06
-7.55245444674573e-07
-5.01988541381675e-06
-2.52025097404285e-07
-2.39644136686967e-05
-1.14724949175771e-05
-9.94276704618734e-06
-2.51727383738862e-05
-3.97107061815145e-06
-1.67829608760953e-05
-1.01276700420812e-05
2.8340922104053e-06
-3.99792945422669e-05
-2.60594396947214e-05
-1.01033741755187e-05
1.10335279140314e-06
-2.15365188711251e-05
-2.78433448170777e-05
-2.43518077330532e-05
5.89335957544198e-06
-1.33190903893292e-05
-6.42085259820322e-06
-7.48602257405228e-06
-2.7842114235534e-05
-6.4021668831598e-06
1.65304559999258e-05
-6.59249457630763e-06
-1.81897842493184e-05
-6.61221282436466e-06
-1.5060920172573e-05
-1.84297175894899e-05
8.13886947163443e-07
8.9466985467336e-06
-1.41106482727137e-05
-6.50203842196403e-06
-1.37215230577452e-05
-1.72018492104332e-05
-1.19956163976333e-05
-2.50970383359229e-05
5.51279145711624e-06
-1.32516230229171e-05
-2.59393996501854e-06
-2.32803823815641e-05
7.10583663935205e-07
-6.64825896720419e-06
-1.31172848233351e-05
-5.89730062247533e-06
-1.59676600884761e-05
-2.11166333653005e-05
-1.564332511799e-05
-1.64631947490067e-05
-4.91676343284612e-06
-9.23775760218957e-06
-8.5336986102976e-06
-8.83381507710803e-06
-1.85346186363514e-05
-2.4611064423819e-05
-2.50394008179932e-05
-3.68681209517698e-05
-1.75908134383195e-05
-1.28979255908121e-05
-8.52558665327973e-06
-2.1469203035081e-05
-1.73114799571618e-05
-3.08130460450334e-05
-2.83691242844205e-05
-2.73371580809028e-05
-2.00926104019781e-05
-1.80097928634163e-05
-1.09309441804471e-05
-2.40391753178415e-05
-1.76428282985548e-05
-8.419203789265e-06
-1.43215620321548e-05
-1.75895137153233e-05
-2.68654416769413e-05
-2.23414093126144e-05
-1.07999024082687e-05
-1.95158703104378e-05
-1.2992184569648e-05
-4.59664140657967e-06
-2.77178634635274e-05
-3.67867671640361e-05
-2.21344061933185e-06
-2.53095103786847e-05
-3.72160274775157e-05
-2.51687864406767e-06
-1.45461766180712e-05
-2.43360989843742e-05
-8.17969125721148e-06
-2.80804238170709e-05
-1.12214966690252e-05
-3.19693172669658e-06
-1.46063542860078e-05
-1.76168180066063e-05
-8.44203629826166e-06
-1.42689353821394e-05
-2.12867200116105e-05
-2.45221140588779e-05
-2.01854239771385e-05
-1.88357948669861e-05
-2.46989128684719e-05
-1.22255620333309e-05
-1.46814147307504e-05
-3.95780524412368e-05
-1.95186717496397e-05
4.99734085022794e-06
-2.40585136838039e-05
-1.04543746487339e-05
-1.98660539737793e-05
-1.48263002774664e-05
-2.56339258911199e-05
-1.52834867366371e-05
-2.0033668913826e-05
-1.3330966475291e-05
-1.45441110057271e-05
-1.45878346207968e-05
-1.45772582441697e-05
-1.76407453663251e-05
-3.05491380759727e-05
-6.57623472898751e-06
-1.2254108116444e-05
-1.5613982159351e-05
-9.10999891786061e-06
-2.74539687089812e-05
-6.63678137558416e-06
-5.71764093824046e-06
4.46205461565338e-06
-5.51611580000384e-06
-2.12612891089044e-05
-1.8938683441311e-05
4.2902533075622e-06
-2.21427361389141e-05
-3.13798330719966e-05
-3.0103986027667e-05
-1.80160931139343e-05
-6.64599846787059e-06
-1.31212089497709e-05
-6.78332570178022e-06
-9.62565748767203e-06
-2.03837228147519e-05
-1.50480382458997e-05
-6.6281767735611e-06
-2.15470051949508e-05
7.20080090545603e-07
-3.5693243554276e-05
-8.98427176482467e-06
-1.12467023831579e-05
-1.8996912013723e-05
-1.22687210642655e-05
-1.42644504326472e-05
-1.93120613177085e-05
-1.49258906811784e-05
-2.71538183466817e-05
2.92916963469733e-06
-1.23412326718012e-05
-2.50804503969205e-05
-2.04880030615422e-05
-2.22139920830103e-05
-9.99103202543172e-06
-1.62770141181213e-06
-3.8008178703632e-05
-4.37033598868958e-06
-1.05065442369399e-05
-3.48110931185238e-05
-2.74914171259677e-05
-2.78553309614004e-05
-1.32758899591091e-05
-1.32029777323483e-05
-1.18126941966974e-05
-2.46636872052919e-05
-1.10808826207322e-05
-2.8274242919704e-05
-3.22442828763025e-05
-3.92813962497838e-05
-1.64275520106102e-05
-1.15394416428162e-05
-2.0039150630118e-05
-2.96789886527815e-05
-2.02741449966307e-05
-2.17114353086387e-05
-3.13390181982972e-05
-9.04714294024546e-06
-7.77782004828745e-06
-1.52338192693819e-05
-2.44795472446402e-05
2.17853313525343e-06
-6.81956596386243e-06
-1.2007680633205e-05
-2.820236978641e-05
-1.05182812749491e-05
-1.15563263714328e-05
5.09054808048004e-06
-4.33788916656152e-06
-1.11148906443602e-05
-1.28993689267228e-05
3.41195392835143e-06
-2.62988894080043e-05
-9.62262434406389e-06
-1.67547228239975e-05
2.57141292737879e-06
-8.09529508400705e-07
-1.11734103926161e-05
-3.26952107608181e-05
-2.44660614701375e-05
-3.7515867833806e-07
-1.75590683462039e-05
-1.46986719380826e-05
-1.29865436664594e-05
-7.00695672859963e-06
-1.1284124395574e-05
-6.44856559207026e-06
-1.57737381905496e-05
-1.05684408284563e-05
-2.23661335712633e-05
-4.57940969045167e-06
-8.9624845606598e-06
-1.80764019839758e-05
-1.3807256854948e-05
-2.2662699794269e-05
-1.92836350319363e-05
-3.56886328109876e-05
-1.00534271825699e-05
-3.21718992041584e-05
-1.62878558269505e-05
-1.55235931341307e-05
-1.08490482988654e-05
-2.92733905147596e-05
-9.61335383368232e-06
-2.18978968602918e-05
-9.49304449185053e-06
-1.438387575834e-05
-2.46503812206789e-05
-3.13836198499025e-05
-3.78388737652786e-06
-2.88836397070794e-05
-2.26946293211953e-05
-2.1148106475018e-05
-2.20807253144028e-05
-8.1297200504522e-06
-3.26290025480011e-05
-1.89049035943247e-05
-4.80742028268286e-06
-2.17854086514894e-05
-1.06714353656503e-05
-2.36532477908939e-05
-2.00598245038727e-06
-2.96119288526517e-05
-3.99577256341195e-05
-1.43741481177075e-05
-1.34620002569519e-05
-1.03312567961156e-05
-1.77529501716702e-07
-2.06242538742117e-05
8.36975445861437e-07
-1.27643606283945e-05
-2.76642639280475e-05
-2.06746692297311e-05
-1.49767690649406e-05
-3.16335818545063e-05
-1.4852898820259e-05
-1.05677490803358e-05
-2.80360786065925e-05
-2.12043661164839e-07
-7.12169223911516e-06
-4.5346781376219e-06
-1.53858095937853e-05
-3.56786402410484e-05
-1.1918903635616e-05
-9.40864460864857e-06
-2.17532116360836e-05
-7.80126807115843e-06
6.39516498248704e-06
-6.91881626047829e-06
-1.57480967070405e-05
-2.98987190077679e-05
-1.31239077613282e-05
-2.49835059308084e-06
-1.79948858378169e-05
-7.02981057752001e-06
-2.05576890226561e-05
-8.83393168506067e-06
5.82859125685189e-06
-2.48325681999056e-05
-1.27905287387861e-05
1.11981989522257e-06
-8.88739172450914e-06
-2.13705815246398e-05
-2.75896488904168e-06
-1.09257137434789e-05
-6.98143982211451e-06
-3.45856821706346e-05
-9.68424590880873e-06
-1.70767562844921e-05
-2.32007714552333e-05
-1.79419469531127e-05
-2.68647231630718e-05
-3.04341847035243e-05
-2.00635086555372e-05
-1.90798485694208e-05
-1.5020080848862e-05
-1.57508507877384e-05
-7.41429116338078e-06
-1.108328480522e-05
-1.21886600021264e-05
-1.93123361108504e-05
-1.37577926751915e-05
-1.81868086589359e-05
-2.24751341139816e-05
-2.74851253080882e-05
-2.92686864023109e-05
-3.31111943695669e-06
-2.77155676968803e-05
-1.33470643475383e-05
-1.5925209216623e-05
-2.68340716932879e-05
-2.20330335307792e-05
-3.08598159034304e-05
-2.81114668681526e-05
-6.31917891995775e-06
-1.04403847390301e-06
-2.57185867821514e-05
-2.72268162535742e-05
-1.73173276161769e-05
-4.99997046313309e-06
-2.71376588875727e-05
-1.80629191152743e-05
-3.76456305802787e-05
-9.61702446151551e-06
-7.80426483157345e-06
-1.97277860664832e-05
-2.20114059542475e-05
-1.20820686474601e-05
-2.13219941868489e-05
-1.47491391604616e-05
-1.55184220534732e-05
-1.99771061629326e-05
-1.37184442205378e-05
-2.44869106319844e-05
-5.4808730400383e-06
-8.08102918011516e-06
-1.65740995765095e-05
1.05254052581028e-05
-5.07510872417236e-06
-1.52622909620589e-05
-6.76767061356031e-06
-7.16369715939647e-06
-1.6434891664439e-05
-1.50176791966055e-05
5.1633559424998e-06
-9.33617814637108e-06
-1.48589390679469e-05
5.36910885650557e-07
-1.5044298050859e-05
6.69552196560361e-06
-1.88150414716989e-05
-1.50390901447291e-05
-3.46640933152016e-06
-1.38277291968643e-06
-9.73601000838217e-06
4.27292048086579e-07
-2.627798017611e-05
-3.40680707988067e-06
-1.70849507421892e-05
-6.29502993055857e-06
-1.02455480044706e-05
-1.75695624356708e-05
-2.71346116389215e-05
-1.63149804715956e-05
-9.82317697734538e-06
-1.46141971617824e-05
-1.40452056662748e-05
-3.12950126377954e-05
-1.3566057337738e-05
-3.94159278213431e-06
-1.54240889496483e-05
-8.83224026318604e-06
-1.79289700967894e-05
-9.06409542757089e-06
-2.96504800555088e-05
-1.98375869714882e-05
-4.13894030377962e-06
-1.6687557491351e-05
-6.27258881875409e-08
-2.02139240333217e-05
-8.29271243985958e-06
-2.64074935620594e-06
-8.48829000256351e-06
-8.79326022948237e-06
-9.54962796083046e-06
-1.54977026690895e-05
-1.68003533513066e-05
-1.73571886493493e-05
-2.0455942774287e-05
-9.94227510313637e-06
-2.72795757235975e-05
-2.09152440118797e-05
-2.9364506358355e-05
-2.68313562587116e-05
-7.07902039876901e-06
-3.27589503011558e-05
-2.24984581189781e-05
-1.8205119464575e-06
-2.69454988685131e-05
-3.68899617933323e-05
-1.70000950247537e-05
-2.72941773508676e-05
-1.9362686954402e-05
-1.82216348588106e-05
-7.16565104236721e-06
-3.16511818681929e-05
6.78474649251839e-06
-1.28628742211964e-05
-2.14259844478534e-05
-2.36451822928574e-05
-4.88911515547331e-06
-2.0684576970585e-05
-9.68375107945675e-06
-8.17585833454065e-06
-1.35242962437559e-05
-1.70550499505932e-05
-1.54185642156426e-06
-1.36336980154696e-05
-1.23692963094069e-05
-6.34078896161772e-06
-2.95518604457443e-05
-4.39154483347388e-06
-1.68404678681657e-05
-1.23655858366345e-05
-1.15021102031979e-05
-1.54984283576576e-05
-3.57528746030334e-06
-1.01112169091583e-05
-2.52761756069188e-05
-2.10541072251351e-05
-1.15111395590093e-05
-5.35651503206937e-06
-1.30851906789564e-05
-2.50635617668328e-06
-2.59773985700694e-05
3.14833845322648e-08
1.86138848271286e-06
-2.81047499268969e-05
-8.13828051375017e-06
-2.04952664637321e-05
-5.75312404892653e-06
-3.85369258335279e-06
-9.95371590801919e-06
-5.58231649129504e-06
-2.04038849071097e-05
-3.38816734759149e-05
-2.98189047238317e-05
-1.79114255202228e-05
-1.06075628092016e-05
-1.87294417767513e-05
-2.53175661733127e-05
3.31088721306844e-06
-1.61465198979518e-05
-1.04581796996543e-05
9.30431708921187e-06
-1.29411853265444e-06
4.8298034887218e-06
-1.1797244186102e-05
-1.56783174177772e-05
-5.30421738066597e-05
-2.12381471172655e-05
-8.96191124902427e-06
2.04139885444127e-06
-2.9221825311205e-05
-1.11851784478156e-05
-2.1667961126015e-05
-9.3293384689701e-06
-1.25586767748856e-05
-2.58316719113685e-05
-2.38293506052103e-05
-1.61260318745479e-05
-3.382784917717e-05
-1.54816597885644e-05
-2.8769626985556e-05
-1.86734300288334e-05
-1.76875522051905e-05
-1.3087525453313e-05
-1.11266106438989e-05
-1.29864018384214e-05
-2.77742243345964e-05
-2.50196198311685e-05
-2.14247041495671e-05
-4.90034103874235e-06
-2.44337110637222e-05
1.58860114492034e-06
-2.25259454577143e-05
-1.94501600794826e-05
-8.36866372731409e-06
-7.60026326549091e-06
-1.29681647835005e-05
-1.79401511326646e-05
-1.95687356027708e-05
-1.90508239276754e-05
-1.21183387873074e-05
-2.40342601806028e-05
-2.13265824109679e-05
-3.24287107633576e-05
-1.23691235575486e-05
-3.54684294579104e-06
-1.21028939491723e-05
-3.98764414281227e-06
-1.25030483795234e-05
-9.52314542477257e-06
-1.3636886904913e-06
-1.75267185589814e-05
-4.8232950947335e-06
-1.02596924855601e-05
-9.64921017466048e-06
-4.91049777094716e-07
-8.09518874579091e-06
6.38924190295137e-07
-2.04722633151351e-05
1.37951848629554e-05
-1.07898640880925e-05
8.45325480187682e-07
-1.5277389534396e-05
-2.93248409154224e-07
-2.09854344868542e-05
-1.42530452461301e-05
-2.13468237479594e-05
-2.7916487727902e-06
-4.16919534240016e-06
-9.34877341941306e-06
3.36311095310993e-06
-1.47144398367725e-05
-1.22985361976909e-05
-1.45040530225161e-05
-1.13169527287447e-05
-5.6086821798778e-06
-3.69100599951692e-05
-2.17389321251164e-05
-3.04342248531419e-05
-1.46153516946215e-05
-1.73877187940898e-05
4.78828616852003e-07
-3.46711022827342e-06
-6.12845563979746e-06
-2.85941196414306e-05
-1.10698808939351e-06
-2.24204300431241e-05
-2.80096767618392e-05
-5.71590759641809e-06
-1.43711537867029e-05
-6.83153646416889e-06
-3.30373054734478e-05
-1.46664067422821e-05
-2.67112400668384e-05
-1.65391980464441e-05
-2.85682168067375e-05
-2.16671690166044e-05
-3.15463950736979e-05
-2.16233993991387e-05
9.60526327915848e-06
-2.04368142845846e-05
-1.61464942903122e-05
-2.13406803454584e-05
-1.19432404122944e-05
-1.19085132639644e-05
-1.14267529307689e-05
-2.63341611118551e-05
-3.99781544713474e-05
-2.82711689249819e-05
-1.8598871845352e-05
-1.68343492021644e-05
-7.65080754225875e-06
-2.31757719887163e-05
-6.42131147646664e-06
-2.79121374291652e-05
-2.276145076199e-05
-1.13262869858631e-05
-1.47878279579552e-05
-1.50296445127498e-05
-2.07787051831849e-05
-1.50969476553986e-05
-1.63733432967876e-05
-2.11924461881125e-05
-2.90737684671153e-05
-1.10922955152606e-05
1.96248447375711e-06
-1.80534426092226e-05
6.99175241237948e-06
-7.38333474028224e-06
-2.10149530944828e-05
-1.8841137174603e-05
6.75160568137756e-06
-1.24689171960096e-05
-5.92972943981684e-06
-1.58838339617927e-05
-2.46515786224238e-05
-1.076049239812e-05
-8.65863240881635e-06
-3.16152048882749e-07
-1.25196027622647e-05
-1.99074293701045e-05
-2.00447871839374e-05
-1.20145346928154e-05
-2.09695894846175e-05
-4.12554272760987e-06
-4.99856970547665e-06
7.45527382312647e-06
-1.32790141845107e-05
8.49624969483597e-06
-2.74081516470782e-06
-7.50121892648171e-06
-1.51851952644852e-05
-2.632935838937e-05
-2.99129674094813e-05
-8.49412719872878e-07
-1.56258953375194e-05
-9.47598282283876e-06
-1.9419728083196e-05
-1.70855171503183e-05
-1.57566320775314e-05
-9.83481055738558e-06
-2.25004160351018e-05
-9.38128113755743e-06
-1.69793705686904e-05
-2.01600744144059e-05
-1.49343000565289e-05
-3.38014663730459e-05
-2.23661058116889e-05
-2.78308292884132e-05
-2.15050757509876e-05
-2.25876762516277e-05
-2.72528935035207e-05
-2.22935470402049e-05
-2.73548856335997e-05
-1.88730287612908e-05
-2.70216275684583e-05
-3.4217122357005e-05
-1.15268274094232e-05
-2.19977399949263e-05
-1.65869047809389e-05
-3.11196224577419e-05
-1.13803339134224e-05
-1.03851766475615e-05
-1.49151508188503e-05
-2.15650778385403e-05
-3.75163678383999e-05
-3.53588947963988e-05
-1.47547427948891e-05
-1.75845572727069e-05
-8.23472465867471e-06
-2.51105756996266e-05
-1.11546586640012e-05
-2.10324301684996e-05
-1.7550371780138e-05
-2.42839016454498e-05
-1.88477371180172e-05
-2.68715957303484e-05
-1.72683270925655e-05
-6.22985120922893e-06
-9.02924699498166e-06
-8.80988600656137e-06
-1.86968105092544e-05
-2.35998653785925e-05
-1.32206048438107e-05
-3.107708611811e-05
-2.54326056237931e-05
-1.08993410124628e-05
-3.10193620433234e-05
-2.5356602855494e-06
-1.76552448537131e-05
-1.57002943555587e-05
-1.36909155356519e-05
-1.04583819372598e-05
-1.65709976559502e-05
-1.35173969695189e-05
-1.85305708267163e-05
-1.82273868766726e-05
-1.37550864167422e-05
-3.06670407417035e-06
-1.27542010378506e-05
-1.58109401597725e-05
-1.2209616572643e-05
-1.13047412878046e-05
-3.40380811754081e-06
-5.71398391369698e-06
-5.8634598858517e-06
-1.22565655254487e-05
-1.93895907412798e-05
-1.42638968667476e-05
-2.62439106610163e-05
-2.78954613611704e-06
-1.40567887235406e-05
-5.37583437764213e-06
-1.18134432794394e-05
-5.10977238948833e-06
9.04875443331493e-06
-1.98982825638197e-05
-1.55201403989832e-05
-1.36052557914195e-05
-1.88484641429341e-05
-1.33444723980442e-05
1.68166788726335e-06
-1.49526062623511e-05
-1.95880012376016e-05
-3.49586183293185e-05
5.7569208483788e-06
-1.6731228192988e-05
-4.08008005223607e-05
-3.8389796645507e-06
-2.12764171866283e-05
-1.26182364752784e-05
-2.7555563415773e-05
-2.75147503026151e-05
-2.961189043644e-06
-3.0193046809364e-05
-2.67826620544806e-05
-2.34278179316648e-05
-3.2046060982148e-05
-1.80971303064045e-05
-3.47150083614449e-06
-1.11715768906611e-05
-1.75288515804272e-05
-2.36932964567232e-05
-2.12138098088515e-05
-8.75967186603936e-06
-1.62279055486111e-05
-2.88570025289122e-05
-9.97990530133372e-06
-2.05997473449522e-05
-1.55156977092108e-05
-2.15406247848412e-05
-2.14485674739695e-05
-4.93076854959034e-06
-9.49361176545628e-06
-3.33277370854973e-05
-1.73512093012284e-05
-1.2267283099525e-05
-1.0218771556284e-05
-1.29143400553871e-05
3.93820090930639e-06
-1.32735709528349e-05
-1.44712258678046e-05
-1.09175229925211e-05
-2.41822736305528e-05
-1.61360652929709e-05
-2.2276868644808e-05
-4.13390969767916e-05
7.49189761639498e-07
-2.03372728526474e-05
-1.4123694135459e-05
-5.05031323012191e-07
-5.1854835451382e-06
-5.48192885865602e-06
-5.67747090235243e-06
-1.07096297845766e-05
-8.11447100003722e-06
1.27069818486386e-07
-6.65310186340403e-06
-1.41922780415174e-05
-6.53159030181075e-06
-7.27747302054523e-06
-1.32216455544364e-05
-4.4041117744273e-06
6.5558229807936e-06
-2.06220446692698e-05
3.58464185170146e-06
-1.24416031337337e-05
5.73800720263082e-06
-1.31996170592942e-05
-1.06311275857486e-06
6.3295427895236e-06
-2.10973256518465e-05
-6.24701368117564e-06
-1.32990771376712e-05
-3.24079531671628e-05
-1.44820613808785e-05
-1.35255180454197e-05
-1.79836559886813e-05
-1.64278331000208e-05
-1.57066669485214e-05
-6.69473076711058e-06
-2.43900892524876e-05
-5.28669847071956e-06
-3.82521713684111e-06
-1.88772334036602e-05
-7.10745109621569e-06
-1.85475917333572e-05
-2.16824885426498e-05
-1.81727246413038e-05
-1.56216095358902e-05
-1.18864808487409e-05
-3.24169841173605e-05
-2.14602642962587e-05
-2.18667744014759e-05
-2.9023204455581e-05
-2.63242717261473e-05
-3.62417314051375e-06
-3.88796835483683e-06
-2.29682265434324e-05
-4.03882447568431e-05
-1.89185893885307e-05
-9.24512469880296e-06
-2.86315249780109e-05
-5.26805032432419e-06
-1.84069251889234e-05
-1.87775166320179e-05
-3.12225979386843e-05
-1.73669058331254e-05
-2.0202058138184e-05
-3.08924411086681e-05
-1.85441650770516e-05
-1.64225342299425e-05
-1.27840416824439e-05
-3.36046081766843e-06
-1.75357540741292e-05
5.53504897772248e-06
-2.79372410600926e-05
-2.0381935550281e-05
-2.75007076918177e-05
-1.09354123478133e-05
-2.3890157413639e-05
-1.96669230673775e-06
-1.5933858331501e-05
-1.72770243908962e-05
-2.29474183436357e-06
-1.0360341371436e-05
-1.24544776784204e-05
-1.8121371098252e-05
-1.60272052120839e-05
-1.03330012096305e-05
-2.59989685216926e-06
-2.9712151978066e-05
-1.38451518736368e-05
-1.53757537097386e-05
-9.49701383119962e-06
-1.93861368173995e-05
-1.78599976883837e-05
1.68704451112914e-06
-7.65196809055273e-06
-1.52355939500299e-05
-1.97224598354322e-06
-1.09199509888822e-05
-6.79550354413547e-06
-3.349025340596e-06
-1.78335003249101e-05
-3.04269438268638e-06
-1.8961618034494e-05
-9.76562511105824e-06
-1.8498832509633e-05
-2.41755649081976e-05
-1.48469080874038e-05
-1.83995161759142e-05
-2.00680418983579e-05
-2.316896044512e-05
-1.05231940327053e-05
-1.55913698022202e-05
-2.24071923300478e-05
4.41983267674328e-07
-8.97170868992592e-06
-6.46568705930696e-06
-1.40840627025411e-05
-2.09303397322033e-05
-1.38608506695887e-05
-2.5846997098471e-05
-1.56427625969093e-05
-2.26530299276023e-05
-1.66043337576055e-05
-8.75497678455527e-06
-1.26100705005342e-05
-1.56068856898071e-05
-2.89335262329955e-05
6.81369342871976e-06
-2.56897315060143e-05
-2.31357241374945e-05
-2.33678150314357e-05
-2.96436274627714e-05
-2.28323919870768e-05
-2.73254757798969e-05
-7.1073237178787e-06
-4.01373660778126e-05
-4.47835644668061e-06
-2.3706544506113e-05
-5.98727922994041e-06
-2.5819212283673e-05
-2.29452338485202e-05
-4.39131568275175e-06
-1.93981148465637e-05
-2.96645605452505e-05
-2.46893937741953e-05
-2.47778954396246e-05
-9.12748864609735e-06
-1.72107365843298e-05
-2.94083599679435e-05
-1.51626672545981e-05
-3.88465865968439e-06
-1.43368546992204e-05
-1.17388647528419e-05
-4.03693110421142e-05
-2.61924344188685e-05
-1.21267374856083e-05
-2.29103159056029e-05
-2.95652263044742e-05
-2.18466050255586e-05
-2.31224029805172e-05
-5.01601761655215e-06
-5.76687268728248e-06
-9.08973157784336e-06
3.98570458460617e-06
-1.51188619801315e-05
-5.47865030202078e-06
4.46067470195482e-06
-2.05468733115687e-05
-1.01879626073557e-05
-1.60525494537854e-05
-2.28732891108339e-05
-2.29353176492677e-05
-2.55812515482906e-06
-1.63041489331489e-05
-1.87533331015976e-05
-2.87570903267025e-05
-1.39806223523788e-06
-1.77643039764663e-05
-2.09642293495843e-06
-1.788603520008e-05
-1.31373599573096e-06
-2.19071399692869e-05
-3.48828587345847e-05
-8.56016802653079e-06
-3.48737610556012e-05
-2.43932503179272e-05
-3.70035888994052e-06
-1.32305950195866e-05
-1.2980948340142e-05
1.10676703500557e-06
-3.82921456957906e-05
-1.76371767354447e-05
-2.66347622130329e-05
-1.48968708331926e-05
5.59717120000786e-07
-2.77072118787404e-05
-2.50156873476676e-05
-3.49855020568948e-05
-9.36712437474227e-06
-2.08766346634912e-05
-2.64797358538932e-05
4.27157708566951e-06
-2.54672835128724e-05
-1.1303743917395e-05
-1.9141350803596e-05
-2.21523767025208e-05
-8.95825596496169e-06
-2.81154386853682e-05
-1.75513864206263e-05
-2.97596432041174e-05
-2.80063992283766e-05
-1.36325584012173e-05
-1.56487673142842e-05
-2.2953389485564e-05
-5.35582954435613e-06
-1.8664582833635e-05
-2.80824054585214e-05
-1.47298671020994e-05
-3.27066578557701e-05
-2.73334666751056e-05
-3.27770857960614e-05
-3.08931072872456e-05
-3.68498020833313e-05
-2.62778903918173e-05
-3.59011662577459e-05
-1.93471583912197e-05
-2.29182583801898e-05
-1.70765528302604e-05
-2.80047613728903e-05
-1.21254425431641e-05
-3.0490377640218e-05
-1.95962496263369e-05
-2.56082249941102e-05
-1.22913500759732e-05
-5.09348772658675e-06
-3.83568004918078e-05
-2.79855373442152e-05
-1.66073287934793e-05
-2.19884942078903e-05
-2.79744617539821e-05
-1.9592190762875e-05
-5.97107458857048e-06
-7.54433765985717e-06
-8.79236139077672e-06
-1.52013410156982e-05
-1.69752342363082e-05
-3.08194595873823e-05
4.86381180185756e-06
-1.54264794148974e-05
-2.60394683594953e-05
-1.46410495098897e-06
-8.74743735347202e-06
-1.90998699474671e-05
-3.65912756170398e-06
-4.62869781793525e-06
-8.0278466303292e-06
-1.35525214868702e-05
-1.45406527987314e-05
-1.36386978574462e-05
-2.05357271529614e-05
2.16370632173997e-06
-1.37523258997232e-05
-4.65301900000088e-06
-2.45480821952137e-05
-2.16173988205981e-05
-1.93571206973742e-05
1.49985709727162e-06
-3.03222261544233e-05
-1.39663732844326e-05
-1.68966833570186e-05
-7.53487630530243e-06
-2.27781297443537e-05
-1.49401369466041e-05
-2.12487525787595e-05
-2.11522488873659e-05
-2.05627071986529e-05
-1.96499435379941e-05
-3.31015328755676e-06
-4.74895116995931e-06
-2.023758731792e-06
-2.37238920300644e-05
-1.0464046973182e-06
-7.39949651612277e-07
-2.81011595694142e-05
-2.81749711703476e-05
-2.18070766303567e-05
-1.59551071880882e-05
-3.27675827031364e-06
-3.76337634995027e-05
-1.74689134439861e-05
-2.16776805866672e-05
-9.88805608310344e-06
-3.30926040214727e-05
-1.59742828169739e-05
-2.96481914012363e-05
-2.21452099461973e-05
-1.85333298012919e-05
-3.46072896148362e-05
-2.5009509341644e-05
-9.3708329784832e-06
-1.28862285224074e-05
-2.77353915553011e-05
-3.1043107630054e-05
-2.31941667996841e-05
-9.62388006050792e-06
-2.22162715040399e-05
-3.055724591917e-05
-9.325735910133e-07
-5.05446240077228e-06
-1.29741056613799e-05
-5.9244685780608e-06
-2.1877166142376e-05
-1.46899019716436e-05
-1.35795165918021e-05
-3.45852470139276e-06
-1.8720855689359e-05
-2.622113748795e-05
-6.29869424742655e-06
-1.24782249769735e-05
-1.1141031086965e-05
-9.59994449270032e-06
-1.11440266104869e-05
-1.28422908055926e-05
-2.37781786948041e-05
-1.27048371328588e-05
-2.51772632045914e-05
6.43307500243543e-06
-1.19269427639547e-06
-1.5741113725019e-05
-3.92176744666146e-06
-2.26861464556189e-05
-7.22046567999806e-06
-2.18166665226537e-05
-2.22254704657918e-05
-1.64489443849847e-05
-4.03800317484277e-06
3.93882912686989e-06
-1.28531937837492e-05
2.80150610694371e-06
-9.1505487112664e-06
-3.14238999476079e-06
-3.42395468377916e-05
5.81615634208898e-06
-8.81288186916873e-06
-7.28625619240312e-06
-1.8329111116979e-05
-1.9560249402661e-05
-2.49007164129338e-06
-4.90792151061526e-06
-9.13584185170779e-06
-1.75922754429239e-05
-1.13208677582132e-05
-7.38956596270303e-06
-2.28543834512604e-05
-2.85610508734502e-05
-2.55596738362364e-05
-2.44106190321697e-05
-2.15242092853582e-05
-1.11362194806075e-05
-1.60507124822126e-05
-8.97068075865548e-06
-3.91325815529604e-05
-1.883428385969e-05
-1.64492123419867e-05
-1.68635028993041e-05
-2.60038558468416e-05
-1.28511532304346e-05
-3.16242198930667e-05
-1.47197824735082e-05
-1.48415932537618e-05
-2.14995279533274e-05
-4.2395430803081e-05
-2.49416092775747e-05
-2.56563455734842e-05
-1.85141203498437e-05
-2.19213190545602e-05
-2.48011253725333e-06
-2.44993697936836e-05
-2.84903873711516e-05
-2.5316491554201e-05
-2.4761536748913e-05
-2.54347852715778e-05
-3.35556087413278e-05
-1.912696640334e-05
-6.71458948914641e-06
-1.99194790576702e-05
-2.04985725884422e-05
-1.21651765245493e-05
-1.20820719604442e-05
-4.69305702847342e-06
-2.38292509080376e-05
-3.52528021652911e-05
-2.68706514128589e-05
-1.57153268973613e-05
-1.83029830838993e-05
-2.52463382198875e-05
-8.41104115105353e-06
-1.58602370512018e-05
-1.87257742418014e-05
-2.32437764939795e-05
-1.16302496854905e-05
2.0970124860314e-06
-9.62474565729795e-06
-2.03546785473642e-05
-9.36931817070629e-06
-4.1201353593529e-06
-8.07422978513719e-06
-1.5867027054295e-05
4.95588900097394e-06
-9.12078848186812e-06
-1.06214488393208e-05
-1.36384049010693e-05
-3.25357797518168e-05
-2.54709751672042e-06
2.69829940556923e-06
-1.15682456298432e-05
-2.31145159383938e-05
-1.69953174296198e-05
-5.8462875399175e-06
-1.11225763636652e-05
-1.5552535426521e-05
-6.75997695026373e-06
-1.08094779695558e-05
1.96779902145934e-06
-1.34637434338873e-05
-7.48548374985915e-06
-1.44442571156978e-06
-7.02797153347131e-06
-2.38303441881787e-05
-1.75083956221486e-05
-1.69342870110203e-05
-6.31549493990667e-07
-2.24129009555585e-05
-1.98978333157684e-05
-1.14578379512618e-05
-1.73838215489256e-05
-1.7633155864544e-05
-9.78420043118607e-06
-2.26322730626584e-05
-1.17460055092222e-05
-1.83259485678821e-05
-2.5037884769464e-05
-2.98565911513154e-05
-1.88348046050678e-05
-3.38436127230444e-05
-1.80802713040938e-05
-2.4108249693519e-05
-3.34032237690458e-05
-1.54510858382735e-05
-2.50612073355418e-05
-1.88923091081382e-05
-2.11844496150058e-05
-1.39770678621822e-05
-3.88332445569424e-05
-3.77081818524262e-05
-3.00999997083714e-05
-1.67515558749967e-05
-1.50724513571256e-05
-1.88324371828471e-05
-2.97693758285531e-06
-1.56626920045463e-05
-1.34467386734601e-05
-2.63118849934714e-05
-3.66223042118013e-05
-2.74652468080967e-05
-2.51801320651468e-05
-1.67595795933947e-05
-2.53754333673233e-05
-2.68346414935212e-05
-1.39820613744631e-05
-2.58668748463356e-05
-2.18670297869058e-05
-1.10402644464251e-05
-2.12859740744945e-05
-1.38602750188382e-05
-2.44731839457299e-05
-1.96314321814919e-05
-6.77051168391158e-06
-1.98716647067714e-05
-3.89985390830529e-05
-1.79384645236227e-05
-1.29232996879225e-05
-3.14495997322291e-05
-1.26037320334697e-05
-1.358616610898e-05
-1.2973812716317e-05
-2.31269228519933e-05
-1.26492278156793e-05
-1.33024866575663e-05
-2.77999826897756e-07
-1.68124241412276e-05
-2.28483802063529e-05
-1.94291709812978e-05
3.34535279630435e-06
-1.03164359026475e-05
-3.15254791830656e-05
-7.20943506399631e-06
-2.91344567587419e-05
1.15433039015675e-07
-3.30054378292617e-05
-6.84124674189494e-07
-2.11228041207464e-05
-3.63925244355742e-05
-1.72246918678585e-05
-2.38229667182726e-05
-1.38112040448713e-05
-8.77472039527651e-06
-1.01289240856374e-05
-2.36668858128326e-06
7.5697155162813e-07
-1.88415861700383e-05
-8.11873315313217e-06
-5.28497813863107e-06
-7.13284999668466e-06
-1.79165573519279e-05
-2.042169492319e-05
-1.40304077028004e-05
-3.80500348004146e-05
-9.56196677166103e-06
-5.67068542266195e-07
-1.18554673545354e-05
-1.23488614618041e-05
-3.14333709866443e-05
-1.93596901367282e-05
-2.91823308329755e-05
-4.36411850775695e-05
-4.9919796151992e-06
-1.22380406452643e-05
3.38995050380809e-06
-1.6069299238045e-05
-2.26072509172373e-05
-3.24972281874346e-05
-2.25863057278489e-05
-2.56124753630353e-05
-3.6406117212459e-05
-1.91627244571735e-05
-1.77492518595954e-05
-1.87529717071344e-05
-3.71407071274192e-05
-1.73900238150682e-05
-1.99340644916987e-05
-1.72748700968714e-05
-2.34827714095743e-05
-1.44876335835765e-05
-1.84020561466352e-05
-8.56909343948688e-06
2.25767648819565e-06
-2.41242753960585e-05
-1.7776439928655e-05
-8.27894269240403e-06
-3.074387190212e-05
-2.4923329382391e-05
-2.00947542561753e-05
-1.40918520338735e-05
-1.99568835953801e-05
-2.13903185652451e-05
-1.80797894856343e-05
-2.12352451315656e-05
-2.39960735203968e-05
-1.16285698590907e-05
-6.34152480771707e-06
7.16051713293825e-06
8.37791626219363e-07
-1.47993809579784e-05
7.78808454922147e-06
-1.12391499726523e-05
-2.31427397305033e-05
-2.28524940571736e-05
3.11210594741972e-06
-1.88079720365157e-05
-1.23157076214378e-05
-1.71704493831904e-05
-2.8683629542932e-05
2.70601791392159e-06
-2.59630826721611e-05
2.96129739636804e-06
-6.81154025065886e-06
1.17347315207689e-05
-2.61135013870881e-06
-3.33741102179962e-06
-9.65466747063729e-06
-1.12816205921985e-05
-2.49172016555943e-05
-1.71117760833679e-05
-2.97292057388091e-05
-9.69313525917061e-06
-3.79490844092068e-06
-2.47825039017518e-05
-1.8805491579398e-05
-2.42893744368023e-05
-2.92413245058704e-05
-2.24852075930827e-05
-1.14922294513706e-05
-1.755226869912e-05
-3.13601837119845e-05
-2.25391131773066e-05
-1.40250636824917e-05
-3.87575353461135e-05
-6.70472260582802e-06
-1.67752385430278e-05
-9.77195325240817e-06
-2.35952764961151e-05
-2.25220363898606e-05
-1.18065516405291e-05
-2.17292537582746e-05
-1.70050929751404e-05
-2.2315709318279e-05
-2.41154785566871e-05
-1.71260321634646e-05
-1.24253513037094e-05
-3.10915186152736e-05
-1.88698936087381e-05
-1.93715031193965e-05
-8.27389368815645e-06
-1.30919895206882e-05
-2.77391130379105e-05
-3.90678806041259e-05
-2.18818032308891e-05
-1.23114484901882e-05
-6.8036449093254e-06
-1.35167777936705e-05
-7.59145959428013e-07
-1.39183871044099e-05
-9.45896220446135e-06
-2.81023846653326e-06
-1.98717778501005e-05
-9.5811858854403e-06
-2.45953181282108e-05
-1.91144576264075e-05
-9.92932290304798e-06
-2.21434844150627e-05
-2.12632641835983e-05
-1.50202033171194e-06
-2.44803607191983e-05
-1.02480723490621e-05
-8.48549910639856e-06
-2.46523242073233e-05
-1.31264671893997e-06
-1.78447790428929e-05
-2.80285732888412e-05
-2.09668547387737e-05
-8.45726109600656e-06
2.77116068870961e-06
-3.92968891551151e-06
1.38504772150391e-07
-9.67738754288085e-06
-1.71584318359691e-05
-2.13951533316454e-05
-1.29899280331745e-05
-1.10763083614448e-05
-1.56173076242739e-05
-9.84412989873223e-06
-2.60544702328315e-05
-2.45380506167694e-05
-2.0945053196823e-05
-9.05043358486383e-06
-1.3490567318355e-05
-2.43903516658625e-05
-5.32267343673595e-06
-1.80554021772772e-05
-1.59273085704613e-05
-6.32504121323201e-06
-2.10930897652069e-05
-1.31632137854999e-06
-1.49451834844559e-05
-4.95934872788958e-06
-1.50416942168103e-05
-1.23951677307193e-05
-1.32360597960439e-05
-2.32819528925318e-05
-1.37464660213725e-05
-1.38409108242589e-05
-2.0460825019333e-05
-2.21677909963307e-05
-4.97289592395207e-06
-2.6043084090896e-05
-1.40667435628027e-05
-1.03727548267623e-05
-1.57469785698173e-05
-1.27749710170035e-05
-1.43176684512123e-05
-9.66739323827092e-06
-1.50446701260604e-05
-1.22840300869576e-05
-3.02057517549417e-05
-2.69022389013394e-05
-1.35943682557223e-05
-1.74786366422682e-05
-7.7670979925849e-06
2.21818071394918e-06
-1.71017077620985e-05
-2.26921632945449e-05
-3.42309841779681e-05
-4.17248978583156e-05
-1.09515254006102e-05
-2.70532036250179e-05
-3.0655755604757e-05
-2.99714663393045e-05
-1.3977605986547e-05
-2.21407831616108e-05
-5.77129007606736e-07
-1.4333680244566e-05
-2.16231379839182e-05
-1.77769252754152e-05
-3.21146320945105e-05
-1.79258023839498e-05
-1.78363810256995e-05
-2.38361251831748e-05
-3.23541312465356e-06
-2.72050654166503e-05
-1.41663508450803e-05
-1.52484083812486e-05
-1.45371011324304e-05
-1.13461027523949e-05
-2.67510358638192e-05
-2.08672652541095e-05
-1.43334227315837e-05
-1.89479828319244e-05
-5.76497236621438e-06
-3.08138819188369e-05
-2.31051648915228e-05
-1.97003474892664e-05
-8.62087887797775e-06
2.30377924921937e-06
-4.24842575637415e-06
2.43312484880104e-06
-1.1010799245996e-05
-1.63795354543349e-05
6.81250677116028e-06
4.55253430118524e-06
-4.28853143603352e-06
-1.639698298705e-05
-8.72138113718315e-06
-1.22058312257324e-05
-1.04944363025469e-05
-1.9952024585979e-05
-1.11527253941457e-05
-7.7270162029226e-06
-1.64300673777975e-05
-1.89610822950248e-05
-6.09913949120094e-06
-4.77933580838031e-06
-2.08388199304447e-05
-1.42918458286646e-05
-2.74484237522357e-05
-1.52299305643942e-05
-1.80061581165706e-05
-4.28339934907894e-06
-3.09690403035598e-05
-1.74875913225271e-05
-1.22278671829373e-05
1.08598546066084e-05
-1.8833259123424e-05
-1.23786162161045e-05
-1.07708559451431e-05
-2.88873615260836e-05
-2.1028305659738e-05
-2.81563978308053e-05
-2.95367751795829e-05
-2.60603039803775e-06
-1.21610151569271e-06
-2.34821233513589e-05
-3.10659813541079e-05
-2.71758765604632e-05
-1.68299842462298e-05
-2.36154630118927e-06
-5.56985863784067e-06
-2.86000845497859e-05
-1.61159818435855e-05
-8.9148090214587e-06
-8.7785021003666e-06
-2.11170952333751e-05
-3.12690389178799e-05
-7.32302193351823e-06
-2.5817242457529e-05
-2.11469887953436e-05
-2.21283183210092e-05
-2.11705786440476e-06
-2.56884284519124e-05
-1.75684563200426e-05
-1.84750439090287e-05
-2.86782284160789e-05
-1.44177710927712e-05
-2.90069641103512e-06
-2.67017770419146e-05
-7.93856578834817e-07
-6.58686148097207e-06
-1.58431260977774e-05
-8.82966368010073e-06
-2.64605945455928e-05
5.89806914491869e-06
-1.69980649159757e-05
-9.87919581776913e-06
-5.9070485382707e-06
-2.17453793575107e-05
-1.61623675421121e-05
-1.09942909334376e-05
-1.93232427177723e-05
-2.660608011328e-05
-2.40927890190713e-05
-8.86198813639769e-06
-1.94737291325567e-05
-1.43518937913097e-05
5.66013937400106e-06
-3.27202341227339e-05
-2.22553104451732e-05
-1.52381037879237e-05
-6.15129122694807e-06
-1.08493502996628e-05
-9.44605789035278e-06
-6.01866834706256e-06
-7.93090547038264e-06
6.36905694293798e-06
-1.72950082170421e-06
-2.13467028689323e-05
-1.32426527501557e-05
-1.94795284828165e-05
-1.11158930394958e-05
-1.32877245996107e-05
-1.8118862591972e-05
-2.14312322931979e-05
-1.53348353572929e-06
-7.00863216621606e-08
-1.17243653085962e-05
1.36165336067681e-06
-1.66420305243937e-05
-1.26745118149834e-05
-2.36106479937903e-05
-1.10323754332044e-05
-1.36019920588963e-05
-1.7466305898808e-05
-1.97873090511437e-05
-1.00358516523608e-05
-5.30714298386422e-06
-1.79518676272844e-06
-2.07305274732075e-05
-8.29486480449867e-06
-1.99004444921139e-05
-2.49495062907683e-05
-1.65467251797003e-08
-2.19253812579812e-05
-1.72489629007004e-05
-6.95901233524981e-06
-1.36509888863116e-05
-2.69640682227227e-05
-1.68405658163947e-05
-3.61718089796479e-05
-1.00603089435935e-05
-1.68631967960288e-05
-2.28133472540027e-05
-1.61579376524801e-05
1.24387137954508e-05
-2.14104938054406e-05
-1.83404482516627e-05
-2.01052192948917e-05
-1.36639953738585e-05
-2.82001110467269e-05
-2.78277032339776e-05
-4.32559070145112e-06
-2.45440897184329e-05
-1.33926830064737e-05
-1.72507374833861e-05
-1.48830299870399e-05
-3.62847488996207e-05
8.2845066234594e-06
-2.25505210977911e-06
-1.21211652816082e-05
-5.8901959267653e-06
-2.89895836269367e-05
-2.56829344361445e-05
-1.52070386560578e-05
2.61212942479227e-06
2.68046113310599e-06
-1.87809274430221e-05
-1.16311399822248e-05
-2.43567301726782e-05
-2.47447015959511e-05
-2.33272465016024e-05
-4.01242784040041e-05
-4.11317953751255e-05
-2.04995306560555e-05
-2.35421118038596e-05
-2.44621951831381e-05
-5.77682461539979e-06
-2.9657833944696e-06
-1.09816191817934e-05
-9.6646278433134e-06
-1.36786029316804e-05
8.57622364717658e-06
-2.27320925005987e-05
-3.42191014399985e-06
-1.32879196386745e-05
-5.73212311953384e-06
-8.46227190943214e-06
-1.12881135363225e-05
-1.42294274707057e-05
-1.49358058193637e-05
-1.52880921609147e-05
-1.61088809739872e-05
-2.38573274932085e-05
-2.14540683063275e-06
1.19317980766763e-06
3.23674513247573e-06
-1.56661811840012e-05
-3.21093811215131e-05
-2.82464167447154e-05
-9.80250816891989e-06
-4.91430805517745e-07
-5.48739706403325e-06
1.51560394573954e-05
-1.68823012008911e-05
-2.81590917730141e-05
-5.78204830697373e-06
-1.5768995106175e-05
-1.75898714948411e-05
-2.70387579292089e-05
-2.51956827320683e-05
-1.22940539751509e-05
-8.54572711264579e-06
-2.06216400187396e-05
-2.84337967037023e-05
-1.44810737944877e-05
-1.93747016322453e-05
-1.83715172344011e-05
-3.62837262236026e-05
-2.06453671403418e-05
-2.90208856925956e-05
-2.79619145506119e-05
-2.66314131203328e-05
-1.07527019534657e-05
-1.11390807999567e-05
-2.31335767742417e-05
-2.23308217554315e-05
2.86870039470725e-06
-3.09652124018485e-05
-7.4943209849107e-06
-1.7607141721489e-05
-3.67785676879203e-05
-4.77434679631373e-05
-4.18662784861204e-06
-1.49501603141633e-05
-1.9058424230271e-05
-2.30667027223164e-05
-1.70261784227989e-05
-1.79168023745391e-06
-2.98220025185738e-05
-3.91451593131414e-06
-1.63702479990552e-06
-1.61125514517257e-05
-9.67927243231944e-06
-3.01849858502628e-05
-1.83409153837198e-05
-2.62431554735181e-06
-7.19507693042777e-06
-1.3236573717536e-05
-9.95893229885372e-06
-2.18926293843233e-05
-1.44253375803945e-05
-2.09272248972057e-06
-2.30826763942925e-05
1.04232515280447e-05
-7.49249817909463e-06
5.42082561828538e-09
-1.85558742462478e-05
-1.37717221637628e-05
-2.09376883318073e-05
-1.01703904873265e-05
-1.67292973038099e-05
-1.3404680176394e-05
9.26298610840288e-06
-3.45457687712737e-05
-2.57883851759253e-05
-2.12394115314165e-05
-1.78217410146894e-05
1.0119303152639e-05
-2.26355788937002e-05
-1.21169878564414e-06
8.99340704697309e-06
-1.79921395639763e-05
-2.4289750006543e-05
-6.12796952824749e-06
-9.35276886159129e-07
-1.35200245347176e-05
6.36778726714659e-06
-3.20331850669235e-05
-1.11251459590576e-05
3.35951310808533e-06
-1.55587907403161e-05
-2.53208857178383e-05
7.18611022837628e-06
-7.85229045377899e-06
-2.79080548566594e-05
-1.59709789139195e-05
-1.05345839844114e-05
-1.66590162601753e-05
-3.20633441312977e-05
-1.13504383962599e-05
-2.75839612392293e-05
-2.9038676917073e-05
-1.34227908270183e-05
-2.86456211276126e-05
5.27442942472745e-06
-8.34854101319643e-06
-2.22709402438996e-05
-3.81932974903186e-05
-3.81413860316221e-05
-2.47605160119504e-05
-1.12483668700557e-05
-1.80160596237432e-05
-6.82919088217544e-06
-3.56995415727881e-06
-3.03569615847099e-05
-2.51516955988481e-05
-1.39388871719278e-05
-2.3190118620519e-05
-1.77729800835449e-05
-2.6858888878165e-05
-8.72935193008732e-06
-1.82445115361069e-05
-2.89412698254961e-05
-1.22936030253855e-05
-2.17755646880752e-05
-1.62879027997906e-05
-1.27833743586211e-05
-2.69089011178737e-05
-1.44684580704195e-05
-2.07477852387767e-05
-1.91312977220386e-05
-6.7032312846582e-07
2.03115361486975e-06
-2.28690654309592e-05
-1.12273576219934e-06
-2.55532297578636e-05
1.30674047102749e-06
-1.2150125836212e-05
-1.66796199449829e-05
-1.9925327153765e-05
-1.6742067316989e-06
-1.20087629423544e-05
-2.79019560039989e-05
-3.20428371173311e-05
-2.1951814943294e-05
-1.04275256505005e-05
1.30028014413313e-06
-2.19701587399143e-05
-2.84737887019685e-05
1.32915494540726e-06
3.49591399215857e-06
-9.43217302227929e-06
-1.3442088211262e-05
-2.40363971060534e-06
-1.36268932416644e-05
-2.4650464673447e-05
-2.37264148073813e-06
-1.62602307716276e-05
2.99276225231728e-06
-9.38639146960432e-06
-1.81599569395343e-05
-8.29300188408432e-06
-5.26132203126328e-07
-9.49467998153596e-07
-7.33871329527402e-06
-8.39561514705473e-06
-1.88035318020566e-05
-2.90687690761593e-05
-2.80138734381799e-05
-5.0901083155335e-06
-1.98912047571374e-05
-8.73005423299736e-06
-1.92142342645692e-05
-1.46827797435496e-05
-3.08459580267674e-05
-2.35613766613215e-06
-1.78429825505946e-05
-2.60564141180983e-05
-2.03371087096389e-05
-7.93137162703943e-06
-1.64267068960291e-05
-2.96920955490471e-05
-8.92152451624542e-06
-1.18582739401966e-05
-1.38028020069805e-05
-2.81158281041643e-05
-1.4853186646893e-05
-2.38799940326183e-05
-1.98254214217691e-05
-3.59234896685971e-05
-2.63021173649123e-05
-1.73712538609421e-05
-4.55394296505697e-05
1.57044820746123e-06
-2.93504005600616e-05
-3.20965057250727e-05
-2.67403850123854e-05
-7.37259686628378e-06
-3.28115692836706e-05
-2.36347556305418e-05
-8.68847368014661e-06
-9.70239914790054e-06
-1.60214867692553e-05
-4.30962822781633e-05
-2.90207408316498e-05
-2.23876205524969e-05
-3.6721998877014e-05
-3.0817855271164e-05
-2.28999197029383e-05
-6.76421369433505e-06
-1.3706783828001e-05
-1.78039025874234e-05
-2.68476091419108e-05
-1.95866664344692e-05
-3.76206660822056e-05
-1.78970489265423e-05
-2.83764028349818e-05
-2.50664219851939e-05
-8.02820596703442e-06
-2.46746648263687e-05
-1.05407003216979e-05
-1.97906214393065e-05
-2.31645621751226e-05
-1.24172151817784e-05
-5.33227319967168e-06
-1.88526299106815e-05
-4.56788843868785e-06
-1.37158899227344e-05
-2.37043042668897e-05
-8.19983378370374e-06
-1.82630766831035e-05
-1.31600307959872e-05
-2.79777203845238e-05
-1.20382415070748e-05
1.45467713824235e-07
-2.25414294138955e-05
-1.10571783368073e-05
-1.56402355739288e-05
-6.26761783966364e-06
1.04521089557705e-06
-1.57999294839093e-05
-6.35438545169766e-06
-1.01423101748637e-05
-2.53118786393982e-05
1.3622239084813e-06
-4.11039350964943e-06
-1.87735520856333e-05
-1.24058463572759e-05
-2.05054921442996e-05
-1.65805513500624e-05
-3.86566456022673e-06
-9.4092128686747e-06
-2.24898149622873e-05
-7.37555895291787e-06
-7.178215363315e-06
-3.51201950501063e-05
-1.46005181390115e-05
7.50837971263456e-06
-1.06680985997803e-05
-1.68172252767359e-05
-1.20202385489145e-05
-1.49967237397096e-05
-2.51986560948855e-05
-1.87970168729697e-05
-2.2663480232248e-05
-5.79707345585731e-06
-1.4147887955096e-05
-1.43979845303843e-05
-1.32693963966254e-05
-1.26363077345468e-05
-1.30080895651967e-05
-3.33307863118679e-05
-2.75560632276252e-05
-3.76248357064195e-05
-1.86872337369072e-05
-3.47976990046576e-05
-3.00231238404601e-05
-1.58131122982076e-05
-5.10899235505371e-07
-1.80122114400474e-05
-1.9605817522998e-05
-1.39532590344814e-05
-3.05679830635195e-05
-1.57164436932213e-05
-1.68458515234982e-05
-2.76788108424839e-05
-8.79214407536131e-06
-3.09070042742359e-06
-1.45104468954371e-05
3.53739291131264e-06
-1.52697837092573e-05
-5.29279742742136e-06
-2.49827914327884e-05
-1.3837255593356e-05
-1.27941475631055e-05
-1.5550203285964e-05
-2.07842807945509e-05
-2.80777535503587e-05
-1.71087389104333e-05
-2.21294225408824e-05
-2.16434328879324e-05
-2.83411959478405e-05
-2.90620263322269e-05
-1.48305421366034e-05
-1.64333120631742e-05
-1.35987103395914e-05
-1.1752933337047e-05
-2.86454925673455e-05
-7.25620682917976e-06
-1.18189139406227e-05
-2.36082303248683e-05
3.96446765947168e-06
9.25405812503058e-06
-1.2339626850267e-05
-8.78006323566137e-06
-1.97848461983305e-05
-5.26264957033621e-06
-4.13499737638459e-06
-1.33591415641371e-05
-1.1582394184687e-05
5.83402703397135e-06
-6.77658722155299e-06
-3.75316835233753e-06
-2.20430462395823e-05
-7.98879184531934e-06
-9.08654988651137e-06
-4.68181434922966e-07
-2.61381649120393e-05
-3.58610942213911e-05
-1.61895065790843e-05
-5.39756832274718e-06
-2.30023153011281e-05
-2.46064625750631e-05
-1.00537945428503e-05
7.87280298814821e-06
-1.42066586888125e-05
-2.64391681850041e-05
-2.50868526013942e-05
-3.13122970871058e-05
-2.36165610656617e-05
-1.98581661838641e-05
-2.55138882237546e-05
-2.04358348391049e-05
-2.41723710627498e-05
-1.90701467023e-05
-3.33585407542579e-05
-3.63850550451868e-05
-1.80786447931969e-05
6.27422435507445e-06
-3.40473347436808e-05
-2.87349693889968e-05
-2.33829862000902e-05
-1.49779153375299e-05
-1.70991904092823e-05
-2.30649214863368e-05
-3.17571599219952e-05
-1.85015012425602e-05
-2.67410291266997e-05
-9.75838318846883e-06
-2.33455979851016e-05
-2.37580812651698e-05
-7.51194252528278e-06
-8.74516806345954e-06
-2.75859602949627e-05
-3.92202612498309e-05
-1.32451378349598e-05
-1.47299703974004e-05
-1.87769154189872e-05
-2.51160334851151e-06
-9.71145832531988e-06
-8.65619061419437e-07
-1.34924550950932e-05
-1.06965078411477e-05
-9.95173744151197e-06
-1.67483458507132e-05
-1.40082377304549e-05
-1.27499410289956e-05
-2.45202220561108e-05
-1.63993837083148e-05
-3.45105599065248e-05
-5.37124036621014e-06
-1.92944808785974e-05
-3.04487737690298e-05
-1.08766353240551e-05
-3.26160990928536e-05
-2.19590740415833e-05
-1.27893341562834e-05
-1.62619119295141e-05
-1.57559013819539e-05
-1.18474751596608e-05
3.05251565710478e-06
-8.89942396085569e-06
-6.63245171155003e-06
-9.21213745635942e-06
-2.17007725084331e-05
-1.35233968756343e-05
-8.29633956176287e-06
-2.64381073749725e-05
2.49836859926048e-06
-2.37928351026988e-05
-1.13156972251034e-05
6.4823208502976e-06
-2.75377369686892e-05
-2.69892065293779e-05
-7.29447978013267e-06
-1.37420516770352e-05
-1.80256417953417e-05
-5.2753016973046e-06
7.5045290487789e-07
-6.15672616534801e-06
-3.17126583185105e-05
-2.61202493205347e-05
-2.0236741114101e-05
-7.81266149377032e-06
-7.6939794956152e-06
-2.72581726689092e-06
-3.05672257679802e-05
-1.71825811226652e-05
-2.85416445402147e-05
-1.11900773782258e-05
1.19122550397937e-06
-3.54244598884009e-05
-1.37593101450748e-05
-2.53146835069815e-05
-1.38188088014923e-05
-1.91842029528674e-05
-2.40259730772676e-05
-8.38992163184805e-06
-1.46049259185064e-05
-2.33303934405881e-05
-1.12924360282772e-05
-9.97236075205091e-06
-7.22517885759372e-06
-2.33792192888463e-05
-3.48373506587348e-05
-1.46552316095555e-05
-8.95721573849376e-06
-1.81758000164027e-05
-3.2684984758352e-05
-2.76383986843322e-05
-1.58366619402335e-05
-6.39269812332649e-06
-2.0316962027059e-05
-7.20813428115792e-06
-2.04356362363895e-05
-2.16656007760263e-05
-2.23040717288417e-05
3.88778642842825e-07
-1.56211653903946e-05
-1.49211927856297e-05
-5.99501322872082e-06
-1.99433943006834e-05
1.53715685240283e-06
-1.7108041020792e-05
-1.78515802357852e-05
-2.97922897036913e-05
-7.94604394111374e-06
-2.48915880378767e-05
-5.99373409956202e-06
-5.14529265808899e-06
-1.25820478307548e-05
-3.25357222183421e-05
-2.17400623140864e-05
-2.26943405031338e-05
-1.45719418099744e-05
-8.73966122072237e-06
-9.67477516787098e-06
-2.21748058215225e-05
-1.27680526127481e-05
-2.95041394109854e-06
-1.273089807821e-05
4.63192005921491e-06
-1.73321932418046e-05
-2.60003637729844e-05
-1.90453186221436e-05
-1.2203058326553e-05
-1.62008417842001e-05
-2.10513550946455e-05
-1.85972297524091e-05
-1.95515618487632e-05
-1.30418638244708e-05
-3.14684214308123e-05
-1.14292123762262e-05
-1.84910574735185e-05
-5.86253604219038e-06
1.78322751200028e-06
-1.30666875011945e-05
1.2344570923233e-05
-1.15761566187206e-05
-4.22712591289434e-07
-1.76177827783815e-05
-2.47461533423235e-05
-9.18354064228799e-06
-2.01309318529131e-05
-6.85472388228375e-06
-1.32737484785399e-05
-4.67829446549745e-06
-3.56761359345892e-06
-2.7302454686696e-05
-1.41705855417811e-05
-1.47108839968177e-05
-1.77238203579056e-06
-1.2497798296285e-05
-2.32391367753734e-05
-2.37036609474593e-05
-4.90739231402018e-06
-2.73355116068628e-05
-2.95434957454914e-05
-1.57344205043582e-05
-1.45693014522806e-05
-2.20256700815751e-05
-3.31806811255786e-05
-1.79357570112299e-05
-2.58604113163063e-05
-1.67894037200521e-05
-2.22464212581508e-05
-5.67065857758605e-06
-1.11194655939004e-05
-3.37456441114672e-05
-3.32032378334814e-05
-2.46810408295293e-05
-7.64070775792245e-07
-2.77503719609636e-05
-2.35705610190626e-05
-2.86498637467953e-05
-1.73768055441448e-05
-9.53289827275871e-06
-3.56460690719224e-05
-3.58673775320787e-05
-8.67334982251218e-06
-2.01826305227694e-06
-3.3005701204856e-05
-3.25056054739664e-05
1.90307754868261e-06
-7.9648378384084e-06
-1.5288911638271e-05
-1.18494892500872e-05
-1.45738355631859e-05
-1.51258841509403e-05
-3.15494317156672e-05
-1.40518976049429e-05
-2.63690637834094e-05
-8.91911384390375e-06
7.56864992512628e-06
-2.07999195371298e-05
-1.74797505516888e-05
-2.66838242386876e-05
-1.42915487193822e-05
-1.1596554103044e-05
-1.8848196588972e-05
-1.46097924696667e-05
-5.06380956310024e-06
-2.23289429762906e-05
-1.76855220544376e-05
-2.54761163222151e-05
-1.12439660952411e-05
-2.07778368208149e-05
-1.39661929950442e-06
-1.403441261343e-05
-1.57104814886283e-05
-1.53366682417463e-05
-3.57363955679095e-05
-1.2063267053443e-05
-4.21553760630785e-06
-2.95751736460098e-05
-3.46328030902314e-06
5.51857088412977e-07
-2.87603454493755e-06
-2.81249930856255e-05
4.04710266410172e-06
-1.12205883887698e-05
-3.5465166495202e-06
-9.06434283200502e-06
-1.66356401857369e-05
-1.52847327008112e-05
-7.43280493117786e-07
-2.43322395944146e-05
-1.79875307024015e-05
-8.90891099473707e-06
-1.03683223095571e-05
-1.11252848406232e-05
-4.20946065012132e-06
-2.64203955898215e-05
-3.12186912753123e-05
-1.77462705216828e-05
-2.93198166115132e-05
-1.83969696151362e-05
-3.76595907655703e-05
-2.93687115434603e-05
-3.27222703524785e-05
-2.09272828495411e-05
-1.08849369246476e-05
-1.82370926870861e-05
-1.03297249841219e-05
-3.65776202565988e-05
-1.94314271750782e-05
-9.21796984664632e-06
-1.18437311238792e-05
-1.37527123509521e-05
-1.87319596471399e-05
-5.69888507054748e-06
-9.59937908211322e-06
-1.93172041264533e-05
-4.68132388424196e-05
-1.91055040561922e-05
-6.48540295556217e-06
-3.16191439592469e-05
-1.93304206190682e-05
-1.62290379232573e-05
-1.47135890022416e-05
-2.55538961445643e-05
-1.73952678644477e-05
-2.70243153539904e-05
-1.09365554012933e-05
-1.57191307782768e-05
-2.99689062374405e-05
-1.96120825167885e-05
-1.35099462583657e-05
-3.72114260983928e-06
-2.04263334905814e-05
-3.35747893040199e-06
-1.38973099769696e-05
-2.34540476865785e-05
-5.89478072859357e-06
1.18570331635639e-06
-1.59123480203425e-05
5.57788205503643e-06
-2.248246649092e-05
-1.71899140037322e-05
-2.4003651183733e-05
-6.69336297063845e-06
-7.78986696326484e-06
-2.67040923473759e-05
-1.57720728170476e-05
1.88870373444631e-08
-1.90462624156094e-05
-1.91631683824511e-05
-1.6868602405638e-05
3.01930462367857e-06
-7.11559766456887e-06
-1.79866515461728e-05
-1.53517975433754e-05
-1.23155552052522e-05
-1.39868968826249e-05
-1.89095507740193e-06
-3.33678659368496e-06
-1.79504134177764e-05
-1.5275922309084e-05
-2.8021310181975e-05
-2.86535475447113e-05
-8.93081894944218e-06
-2.34435968331734e-05
-3.17117865657939e-05
-9.99081999201643e-06
-2.2459358302853e-05
-1.51641267997736e-05
-1.26546828258912e-05
-2.23974603924223e-06
2.08025972485669e-06
-1.80862326906686e-06
-2.94827170294739e-05
7.33612281578413e-07
-1.85164770398953e-05
-2.08739182514436e-05
-3.23552663247448e-05
-1.35882684238729e-05
-1.96662270247992e-05
-7.26840241010166e-06
-2.12649135617229e-05
3.01838046171586e-06
-3.04849635929008e-05
-2.37774928142824e-05
-1.97311253869332e-05
-2.62952278228328e-05
-2.83410472560982e-05
-7.68253431498504e-06
-1.68764280999446e-05
-1.5008515698141e-05
-9.67923776980663e-06
-1.73043103085803e-05
-1.21040108303274e-05
-3.06551421471646e-05
-1.18154516191038e-05
-1.95523445772515e-05
-8.5481415750338e-06
-7.14860796064719e-06
-1.97001373927102e-05
-7.59574684105119e-06
-1.02175999190551e-05
-2.04562029920946e-05
-3.49251840473838e-05
-4.74647021825287e-05
-2.13643285874789e-05
-3.26554649175436e-06
-1.09654381383503e-05
-1.8432030715754e-05
1.11871818600002e-06
-8.11134262671695e-06
-2.38742010266638e-05
-7.90068155005797e-06
-2.68278332509222e-05
-1.96983168690792e-05
-2.22632397260378e-05
-1.83999471844755e-05
-1.14787619664444e-05
6.91116207109277e-07
-9.41307437756231e-06
5.59756194237907e-06
-3.33017041927694e-05
9.96136450716821e-07
1.09008393151308e-06
-3.95312176288178e-05
-2.11028775767688e-05
-1.69626328703696e-05
-9.94047366105131e-06
-1.52115109562117e-05
-1.36986243967282e-05
-6.56191975409921e-06
-1.69483746943088e-05
-5.53790698905866e-06
-2.63278234494988e-05
8.84325156841782e-07
4.37925474149591e-07
-1.06798264476317e-05
1.88947305555247e-06
-1.96933247376004e-05
-6.64275942717267e-06
4.69892261812993e-06
-1.07983207472837e-05
-2.10417535026039e-05
-1.39311365324224e-05
-1.42771039112708e-05
-2.29858407989821e-05
-3.23886991485353e-05
-1.36469144573764e-05
-2.74079389388969e-05
-2.4302062023881e-05
-1.81117466584618e-05
-2.19060960007682e-05
-2.88332735635726e-05
-1.58355775946185e-05
-1.10375445952114e-05
6.13625472862531e-06
-1.11026410430105e-05
-1.83900577150823e-05
-2.86728135744763e-05
-2.3019172148733e-05
-2.51456187019628e-05
-3.55391630197981e-05
-8.29741836876437e-06
-1.79815578506074e-05
-2.40565354563943e-05
-2.95235122442075e-05
-1.56483579174031e-05
-4.43120331460246e-05
-2.78329443002848e-05
-2.22125719562037e-05
-1.39087049454119e-05
-2.64961083856177e-06
-1.35033299263262e-05
1.99712331867152e-06
-2.12389521610191e-05
3.2205486169053e-06
6.94351395847798e-06
-1.17134720669025e-05
-1.02215893881921e-05
-2.08776087142503e-05
-1.5331231663412e-05
-2.76141204292224e-05
-1.60764838054476e-05
-1.52077744675981e-05
-3.22821940831599e-05
-2.77014237778455e-05
-3.15924329932975e-05
-4.49498041205668e-05
-3.26525430288502e-05
-3.05719396171873e-05
-1.06491298682308e-05
-3.09216279927204e-05
-9.45574458018765e-06
-6.5793306593137e-06
-2.59303002687578e-05
9.31186774145128e-06
1.01534349041689e-05
-1.32935260052369e-05
1.71023318776227e-06
-6.07821965075425e-06
-1.63094348544419e-05
-1.41860358581453e-05
-1.74923109005651e-05
-1.26874486539936e-05
-2.30105957196719e-05
-3.21614131760478e-05
-8.91800943364058e-06
-1.2928719781851e-05
-4.97513231661185e-06
-1.14776344709702e-05
-3.24586767775681e-05
6.40704609830301e-07
-2.14291321034018e-05
-1.37547532816074e-05
-2.36466320776963e-05
-5.19489308465801e-06
-1.41353907616362e-05
3.6254372945056e-06
8.54471323527103e-06
-2.10795387389335e-05
-2.0760332952948e-05
-1.92663326936019e-05
-1.74313272888492e-05
-3.60758839095908e-05
-2.58163219423247e-05
-2.15353809696603e-05
-2.86915205891394e-05
-1.06940279888033e-05
-1.5170720890704e-05
-3.32631597159022e-05
-3.76804468253301e-05
-4.17116129584321e-06
-1.41571366269029e-05
-1.02812174073709e-05
-4.13574930183359e-07
4.40589355322669e-06
-3.42436604370697e-05
-8.04718860412427e-06
-1.59870795424615e-05
-1.81292084533805e-05
-7.32483312925942e-06
-2.76299599627974e-05
-2.5227192326894e-05
-3.07823198516896e-05
-2.94729684381976e-05
-2.19015607661133e-05
-3.07161022367949e-06
-2.62034628479142e-05
-2.43792697662883e-05
-4.4372086274147e-05
-3.13257065299004e-05
-3.29069594966126e-05
-2.94823581412619e-05
-2.43669531562016e-05
-1.47755085154576e-05
-1.48782121200635e-05
-8.36870321570003e-06
-3.20780997981837e-05
-1.65384692427041e-05
-7.70035162815797e-06
-2.8096396652497e-05
-1.86066467176961e-05
-3.2543265091339e-05
-1.53278504609282e-05
-2.11343757743517e-05
-3.87676069493113e-05
-2.97360259755409e-06
-2.72778691195402e-05
-7.6184473361685e-06
-1.18759106395116e-05
-3.32631505370771e-05
3.69878272542958e-06
-7.13757965564519e-06
-5.99891494603087e-06
-9.7982264784494e-06
-9.72494153565059e-06
-1.45592332617549e-05
-3.74584852091851e-05
-5.36679315965044e-06
-4.13488264479492e-06
-2.28296741529057e-05
-8.84437887347736e-06
-5.9549893694596e-06
-1.99851924457344e-05
-2.16453306590449e-05
-1.98810388740907e-05
-4.07832009277194e-05
-2.65327635476784e-05
-2.23186502002582e-05
-1.57515310198323e-05
-1.21227705693047e-05
-2.80146474639843e-06
-3.17394134127662e-05
-7.45874725743491e-06
-1.4121578358351e-05
-3.57521380215763e-05
-1.38209352047446e-05
-4.61359030899359e-06
-2.1927650199585e-05
-1.60732158045016e-05
-1.90995694849485e-05
-1.85846836214398e-05
2.96254076049852e-06
-2.4477658030834e-05
-4.20413272996069e-05
-2.78264025280751e-05
-2.67340127636618e-05
3.57551135847428e-06
-2.49896239468257e-05
-2.00380191915875e-05
-2.34329181163819e-06
-1.05562993914862e-05
-1.20772886747537e-05
-3.4382644442937e-05
-1.61114253796392e-05
-1.32286034924276e-05
-2.52967937755681e-05
-7.01409499663314e-06
-1.12486110992348e-05
-1.06351790580384e-05
-3.0435978783299e-05
-9.02258649328902e-06
-1.02032998538988e-05
-2.53931497311929e-05
-1.27807920133519e-05
-3.30241296053972e-06
-2.5478868289715e-05
-1.22368202726147e-05
-2.39463034229222e-05
-2.53085976091721e-05
5.95373164480914e-06
-2.90942433993569e-05
-3.13990076924072e-05
-2.3138232440911e-05
-2.67278665185828e-05
-8.11417350533431e-06
-6.10525221932378e-06
-6.98797795153419e-06
-2.84817772681279e-05
-2.44431078195974e-05
-9.2383796347329e-06
-1.62645305371252e-05
-9.84051031026969e-06
-2.41843920052836e-05
-1.73346413233219e-06
-1.94457519098525e-05
-1.10255215390156e-05
-1.51312454224019e-06
-5.58659561278338e-06
-4.5372480148126e-06
-1.0494742597199e-05
-1.97696906650322e-05
-5.19283713636297e-06
-1.57499398468991e-05
-1.68051557369307e-05
-2.36078194440455e-05
-2.03207308967198e-05
-1.30763334391032e-05
-9.43915098732473e-06
-2.31735004399259e-05
-1.53528642989949e-05
-2.05621872741641e-05
-2.0082922657189e-05
-1.41263196678216e-05
-1.03044401134639e-05
-2.02766582748863e-05
1.46175968360579e-06
-5.61817141429986e-06
4.90183192201666e-06
-1.8162077466215e-06
-3.38821046988323e-06
-3.81028923929356e-06
-2.52897404835358e-05
-4.16993053959768e-06
-1.24039105548434e-05
-1.64137277739445e-05
-2.04258277122058e-05
-1.75008339022635e-05
-1.4216416420479e-05
-1.63559702071132e-06
-3.31509440395694e-06
-4.89386794463704e-06
-9.93153382716672e-06
-1.56917425376895e-05
-1.52332119478712e-05
-1.35752395019939e-05
-2.00062423726834e-05
-2.39987959474539e-05
-1.26712972061277e-05
-1.17295791050919e-05
-2.03677720909342e-05
-3.08479877500676e-05
-2.71094058814506e-05
-7.97536324073588e-07
-7.7891636490842e-06
-1.27052274869318e-05
-2.7323293503172e-05
-2.21458805553218e-05
-1.50072637507249e-05
-2.98771710672923e-05
-9.94563195930585e-06
-2.2149660952966e-05
-1.72933495187821e-05
-2.18834122443586e-05
-1.61066787247933e-05
-8.89375827719679e-06
-2.61748697638171e-05
-3.15055633362343e-05
-2.80204657589301e-05
-1.74990237436816e-05
-8.7547068897826e-06
-2.57945388425892e-05
-3.5644419652493e-05
-3.61121208477686e-05
-2.39701186559518e-05
-2.76651805429052e-05
-3.38380462808969e-05
-2.23498862482226e-05
-6.7537311121049e-06
-2.82150479356963e-05
-1.22671337256805e-05
-1.88616742133278e-05
-2.56109305541996e-05
-1.18369317302674e-05
-7.80313554111519e-06
5.17524993829225e-06
-6.65664275341154e-06
-1.53957953089281e-05
-2.78853486655877e-05
-9.75528716681261e-06
-3.33241892574006e-05
-2.73712856690923e-05
-2.5162242008111e-05
-1.33738000245871e-05
-1.96570962230207e-05
-4.79370974034017e-06
-1.08274979989632e-05
1.95702640378473e-06
-2.08093885779506e-05
-8.80356682260139e-06
9.72923228201409e-06
1.15690422191317e-06
-3.67733298460574e-06
-1.75503305722414e-05
-2.29326662743639e-05
-5.68977433662368e-06
-2.81798838081999e-05
-1.02896108607274e-05
2.42885084254316e-06
-7.53127287028661e-06
-3.91961907823569e-05
-2.15800048209387e-05
-1.58379366775937e-05
-2.12296225356211e-05
-2.79004002773945e-05
-1.87738596850501e-05
-4.47526680215503e-06
-7.63277219716647e-06
-3.96875703128084e-06
-1.18002406614162e-05
-4.09797040073709e-06
-3.56131567355525e-06
-1.0676533062278e-05
-1.37563511849434e-05
-1.40087096455123e-05
-4.27939617710449e-06
-2.04381746801714e-06
-7.07516309301783e-06
-1.98591960196573e-05
-1.12474909823918e-05
-1.2940607224212e-05
-2.4877422276665e-05
-2.57175980168069e-05
-3.52687759476326e-05
-2.07489881925595e-05
-8.38599163762426e-06
-9.72555592942937e-06
-2.14946029810863e-05
-2.17206539987167e-05
-2.69410608797068e-05
-1.27092838587862e-05
-9.57786905688488e-06
-1.10759166189164e-05
-2.78690206658708e-06
-1.05259763499265e-05
-9.18076718301548e-06
1.34711292718519e-06
-8.65457577891184e-06
-4.13004582816261e-06
-2.78218641906345e-06
-2.97171417967628e-05
-3.71449581701832e-05
-3.54711570627291e-05
-3.95266654466219e-05
-5.30428978051234e-06
-1.67789642563066e-05
-1.26668751613416e-05
-2.68775451711946e-05
-3.26349568752959e-05
-1.38848406493236e-05
-2.24939296599313e-05
-2.49161590219282e-05
6.27882247714528e-06
-9.85492049938187e-06
-2.01831879251525e-05
-1.83685581632134e-05
-8.66148530686936e-06
-6.7130624459545e-06
-1.58420601660516e-05
-4.16073801334082e-06
-2.61578467582179e-05
-1.62805987858853e-05
-1.73878589551074e-05
-1.75982272359992e-05
-2.45011908093151e-05
-1.17971916017038e-05
-2.69458142949677e-05
-1.50624389367393e-05
-1.02543673575998e-05
-8.67328994575679e-07
-6.52339696585981e-06
-1.93243154256435e-05
8.17789207566959e-06
-6.31533062561284e-06
3.78070294624178e-07
-2.2242791760209e-05
1.41326650367644e-05
-1.82112959357812e-05
-8.05856024030852e-06
-1.10402797530083e-06
-1.5371122314358e-05
-2.02866390668284e-05
-2.5848112330846e-07
-1.54231522917219e-06
-1.54028888980697e-05
-2.38308008678254e-05
-2.56886619327083e-05
-2.68611330728424e-06
-2.08348198160729e-05
-2.01284470863124e-05
-1.01346492643347e-05
-8.8361277546827e-06
9.23672280886559e-06
6.48363415175512e-07
3.41838836212782e-07
-2.45107313645214e-06
-6.6753446162127e-06
-3.63827093913569e-06
-1.72512787319639e-05
-9.16356216557458e-07
-2.00969609560649e-05
-2.26600049894444e-05
-1.11264358292236e-05
-2.37918024973589e-06
-1.9981352488226e-05
-1.93274632300966e-05
-2.84038705936944e-05
-2.27055459076746e-05
-2.15790347911108e-05
-1.26900339640747e-05
-3.22616192084593e-05
-1.77460325035724e-05
-2.08477852014285e-05
-1.9624051411112e-05
-5.78526405080019e-06
2.92224794138978e-06
-1.19689314748346e-05
-1.14123202550891e-05
-3.04402617807223e-06
-1.49619137449021e-05
-1.04651742218433e-05
-2.54305481119477e-05
-2.17369289155124e-05
-2.89504885901361e-05
-2.50893889798154e-05
-2.77318197598573e-05
-2.51687114003009e-05
-1.51483628878685e-05
-4.68713741736966e-05
-1.77338398080745e-05
-2.18920852420297e-06
-1.43921117262008e-05
-2.30973659727446e-05
-6.30072293091659e-06
6.55995213336254e-07
-8.12839747744041e-07
-1.37737942045065e-05
-6.47557999188541e-06
-3.43920714461327e-06
-2.61146276118011e-05
-1.60313620927177e-05
-2.30357033417566e-05
-6.4587783556418e-06
-7.97269127499763e-06
-2.36683644027314e-05
-1.27210370001423e-05
-2.05392963545489e-05
-1.7263186758402e-05
