# Supplementary material for: Research on computational propagation and identification of mine microseismic signals based on deep learning
Source: PLoS One. 2025 Oct 22;20(10):e0334641. doi: 10.1371/journal.pone.0334641 (PMC12543183; doi:10.1371/journal.pone.0334641)
Supplement: S10 Data — (ZIP) [file pone.0334641.s010.zip › 000101100001590.xlsx_0.txt_24.txt.txt]

-1.13381682324382e-05
-2.77236024245751e-05
-7.3299308367989e-06
-2.01746819337503e-05
-2.34578441678362e-05
-3.4447671782781e-05
-1.68586418035628e-05
-1.59596661113169e-05
-2.8057415273709e-06
-2.12333122721971e-05
-2.31713682442049e-05
-1.92327579110619e-05
-1.98926817650316e-05
-1.90449806943481e-05
-3.21015070435668e-06
-3.12351506987815e-05
-4.6184879164437e-06
-2.16366992366859e-05
-2.00028261492366e-05
-1.21962962930847e-05
-1.91229440985503e-05
-5.87617978103771e-06
-1.64395228990616e-05
-2.76353092303359e-05
-1.06982854540525e-05
-1.21780587669896e-05
-2.92923155127755e-05
-1.50266826778911e-05
-6.1043746758052e-06
-8.44237303457736e-06
-1.38028820075427e-05
-1.72251200432252e-05
-9.74360597290162e-06
-1.34294138217159e-05
-1.79316465010176e-05
1.14384195087574e-06
-1.98691177176356e-06
-1.25405284194167e-05
-1.7613547811318e-05
-6.37065417528291e-06
-1.55796020896396e-05
-1.45445196194776e-05
8.00325347288066e-06
-2.6928570426643e-06
-3.14992116211027e-05
-2.8895302570471e-05
-1.28256759745851e-05
-1.15233740474274e-05
-2.67609685189904e-06
-5.18012635782606e-06
-1.41703842274471e-05
-2.70783792312281e-05
-1.90140338485313e-05
-6.78444963986545e-06
-9.91952620003804e-06
-1.56398525926851e-05
-2.72282449870262e-05
-2.4894722933274e-05
-3.14048400391053e-05
-5.963128584904e-06
2.84978460635289e-06
-2.35412399309982e-05
-8.77521877434235e-06
-3.62423126255868e-06
-2.44589851639834e-05
-4.92293929538575e-06
-1.88294148007941e-05
-2.33586294257052e-05
1.13216036496116e-06
-9.10120922973216e-06
-4.89019999521384e-06
-1.84341123090768e-05
-1.25424213254808e-05
-1.80175542268414e-06
-7.10259830810826e-06
-9.99232424139559e-06
-2.72187352731594e-05
-2.35756483255581e-05
-9.06602562916402e-06
-3.01618836224351e-05
-1.75003648163431e-05
-1.77115615532447e-05
-3.68161683837192e-05
-2.54668698186963e-05
-4.87733902593127e-06
-8.23996226485144e-06
-1.47813566630268e-05
-2.03250628590897e-05
-1.183826679983e-05
-2.19357886358479e-05
-1.17813163349355e-05
-2.09484880192321e-05
-1.40197104335331e-05
-7.2616663725117e-06
-1.79009733108179e-05
-1.56488062416634e-05
-5.27354678154221e-06
-2.08714586098459e-05
-1.32854642912608e-05
-1.74289759882634e-05
-1.21426240490046e-05
-2.23568190178849e-05
-3.5485892525389e-06
-2.98568434360013e-05
-3.09438149470019e-05
-1.50289100971065e-05
-2.18046713485941e-05
-1.31478537064899e-05
-2.0215803736469e-05
-1.62831564671037e-05
-2.88526043748343e-05
-2.50564003932289e-05
-4.70212836781445e-06
-8.80630587000302e-06
-8.22816818713535e-06
-1.61118642370462e-05
-9.49834327254481e-06
-1.2759184388075e-05
-1.54742960885634e-05
-7.56447488910901e-06
-1.31302317471762e-05
-1.38438307179599e-06
-1.80722850581769e-05
-2.5835778020463e-05
-2.7574421853696e-05
-7.36583094801409e-06
-8.94977391109377e-06
-1.30398779535167e-05
-1.18896800768616e-05
-1.89375817571978e-05
-1.85764900404547e-05
-1.41968924623625e-05
-3.46676337255443e-06
-4.98811323264591e-06
-5.57266810769136e-06
-1.28592054728642e-05
-1.88084538526797e-05
-2.08395327776229e-06
-1.22606205492903e-05
-2.62808427378184e-05
-9.43026569674449e-06
-1.96644006055646e-05
-1.47494185697684e-05
-9.34625189155173e-06
-4.75834052864117e-06
-1.9474180593915e-05
-3.60741893342105e-05
-2.94930144465136e-05
-3.22133440396228e-05
-2.07698172115177e-05
-5.20918727667438e-07
-1.54770481520817e-05
-1.52978018433204e-05
-1.54686011042681e-05
-6.21770444493728e-06
-1.44508931780482e-05
-2.49527209327147e-05
-2.2649224861952e-05
-1.28424044379626e-05
-1.59686820206789e-05
-6.40761561404175e-06
-1.92311800318512e-05
-2.40528280752457e-05
-8.66449809243583e-06
-1.13449003315348e-05
-1.346471000897e-05
-4.43683202011626e-06
-1.10464317518275e-05
-5.66468169369316e-06
-1.55362116639979e-05
-2.42968709624364e-05
-2.24898028919118e-05
-3.07563394338333e-05
-3.49107881837475e-05
-3.33776192599788e-05
-3.09255540430721e-05
-1.26595524500304e-05
-1.43210698633114e-05
-2.41583774580231e-05
-1.41973777715251e-05
-9.0333968841628e-06
-8.46484767000264e-06
-3.02165566696201e-05
-4.94879992107264e-06
-1.12832237038573e-05
-1.79554132911159e-05
-1.58541078703209e-05
-2.35140519258588e-05
-5.87309654964808e-06
-1.06943560734052e-05
-3.0415287912069e-05
-3.31837033928037e-05
-1.0082887103487e-05
-1.78868741425568e-05
-1.92436263059337e-05
-1.59963583167977e-05
-1.93459112097707e-05
-1.56495503765963e-05
-1.70210122641946e-05
-1.05037429429796e-05
-1.85503173661829e-06
-2.31822265568095e-05
-1.6046874485368e-05
-2.25151543158646e-05
-1.17052405488837e-05
-2.50529732322085e-05
-1.244358579495e-05
-1.69355357122927e-05
-1.21906641087256e-05
-9.12921895660134e-06
-1.53408559573116e-06
-8.40226102705541e-06
-8.58057492125306e-06
-1.60267424159623e-05
-2.77536768322772e-05
-6.15306540138556e-06
6.07965750937086e-07
-6.57193434647563e-06
-1.83209281333667e-06
-1.70493820308034e-05
-1.01538275631494e-05
-2.47919650923917e-05
-1.98992868984622e-05
-1.41926059995532e-05
-1.19204393288816e-05
-2.46284788872505e-05
-1.30706027556425e-05
-9.80235366595194e-06
-3.17633461174114e-05
-1.67212383849023e-05
-4.72444245223667e-06
-1.14918561077685e-05
-2.2901497599229e-05
-2.96060525913928e-05
-3.5059442703943e-05
-1.63137900217793e-05
-2.17937916102459e-05
-1.04459243436808e-05
-1.86032292205559e-05
-1.47366415160311e-05
-3.5113600793935e-05
-2.74091276533527e-05
-1.00796013084329e-05
-1.10304923541451e-05
-1.03791253039601e-05
-5.92701441716667e-06
-2.18327376254647e-05
-1.70591765687531e-05
-1.99166130683426e-05
-3.03982991086083e-05
-1.59634264862973e-05
2.36766584339946e-07
-1.39504065161092e-05
-1.35829543767394e-05
-2.75877979958391e-05
-1.92116796934113e-05
-1.65654310488361e-05
-1.7690230499072e-05
-2.14596762227523e-05
-2.43382597327404e-05
-1.3011219900321e-05
-1.51419258223556e-05
-1.58479126446485e-05
-1.19107227930493e-05
-1.37432948254571e-05
-8.77369085026549e-06
-2.12324373385708e-05
-4.8116401999111e-06
8.79870119740803e-07
-1.67785300044739e-05
-2.78205616231114e-05
-1.101481379516e-05
-1.08156843245152e-05
-1.14330873471348e-05
-9.99985171288637e-06
-4.7533987313736e-06
-1.86248851332068e-05
-2.8570901690813e-05
3.62376580927309e-06
-1.6699907664909e-05
-8.01403215963458e-06
-1.62496058013377e-05
-1.48988913875292e-05
-8.85228930514004e-06
-1.04019569122523e-05
-1.18100512908967e-05
-6.77348340628018e-06
-3.14504658283164e-05
-2.58714841261669e-05
-9.50210822057157e-06
-2.38187376210321e-05
-3.46934822303289e-05
-1.09766675934956e-05
-7.60421550786762e-06
-1.42096060582079e-05
-1.17915270992364e-05
-1.23025927769584e-05
-1.28687352220223e-06
-6.98208443127612e-06
-1.15546598645347e-05
1.93618804706124e-06
-2.16325134452725e-05
-4.94013617467893e-06
-2.23248122089498e-05
-1.82238406010073e-05
-1.39823219431119e-05
-2.55822805381461e-05
4.11223732675951e-06
2.28376068286977e-06
-1.3780309365416e-05
4.3915420290961e-06
-3.16438416686581e-05
-3.12959253440323e-05
-1.57534186942898e-05
-2.74289737771178e-05
-3.50269519496778e-05
-2.66052793377189e-06
-1.83207844996879e-05
-2.91262268239814e-05
-1.52341516466168e-05
-3.07893190701434e-06
-1.90086526614758e-05
-7.71520712505329e-06
-4.40011542417513e-06
-2.77966399885682e-05
-3.20504799769389e-05
-1.19304646641848e-05
-2.69814393512977e-05
-1.99240471932458e-05
-2.52698097266375e-05
-6.07971562369522e-06
-2.04361821204329e-05
-6.26354563911329e-06
-2.12786587903212e-05
-4.02494300243208e-05
-1.55133531648413e-05
-5.5765361329347e-06
-2.62681465039389e-05
-1.1485602940573e-05
-2.08116295406439e-05
-2.03061841690741e-05
-1.23953820970842e-05
-1.7068610137373e-05
-1.75679546658793e-05
-6.22494751095148e-06
-1.90433275553359e-05
-1.6021271381465e-05
-3.237701361935e-05
-1.48189214461559e-05
-1.98924756046051e-05
-3.66011241873026e-05
-8.34884324440351e-06
-1.36368390197041e-05
-9.69832035780945e-06
-6.52655791429722e-06
4.97985607754175e-06
-1.63491874263977e-05
-9.1969009116621e-06
-2.14092814031228e-05
-3.7809831175472e-06
-2.51380943183982e-05
-1.76521114346701e-05
-1.42307229652437e-05
-2.00149867401371e-05
1.12997943963616e-06
-2.29668398139566e-06
-1.38618026684005e-05
-3.9884947753788e-06
1.21390596431415e-06
-1.66877925189161e-05
-1.08253207914895e-05
-5.31893002014785e-07
-1.26987345245895e-05
-1.13487211537091e-05
-9.16291982674449e-06
-1.27307522350269e-05
-5.38931170002457e-06
-1.76023688785874e-05
-3.93477258471536e-05
-1.65898688773988e-05
-1.5671454439799e-05
-9.25248577137259e-06
-1.25001370876198e-05
-1.81104272082283e-05
-1.75331901797525e-05
-2.07237201718489e-05
-2.43338796053135e-05
-3.00426418435243e-05
-3.53869311233969e-05
-3.08247096807727e-05
-1.32477775437373e-05
-3.00226118900117e-05
-1.96896114606737e-05
-7.2112389347092e-06
-2.4020406377219e-05
-1.43274668987227e-05
-1.72673425600776e-05
-1.78158619860712e-05
-2.30702671748486e-05
-1.85820745988846e-05
-1.24000416241716e-05
-7.81929217673526e-06
-7.83200046322775e-06
-1.41754408314408e-05
-2.10441815877226e-05
-2.376495502125e-05
-2.99948621760074e-07
-1.91644956478922e-05
-1.58305902480723e-05
-2.34243383223263e-05
-1.93624941678954e-05
-1.04271408182882e-05
-2.17633085768786e-05
-1.46078283460484e-05
-3.44622809837924e-05
-1.39273310168396e-06
-1.17597326582453e-05
-3.72962768860766e-05
-1.80048277822823e-05
-1.90904293672107e-05
-4.25198452431339e-05
-1.31602142761871e-05
-1.23129479335484e-05
-3.09465863501441e-05
-5.58423859258601e-06
-1.01994314530958e-05
-1.23473678903322e-05
-2.00615704430433e-05
-1.11436045258353e-05
-2.77788670139384e-05
-9.19242489417335e-06
-1.3184313692402e-05
-9.11191231445519e-06
-1.39077502149327e-05
-9.83312144010587e-06
1.24573427588917e-06
-1.5306490310712e-05
-2.04378241956786e-05
-1.01501781367853e-06
-1.96390484061037e-06
-1.96471760930888e-05
-1.8006186552122e-05
-9.57784646274143e-06
3.50812648571567e-07
-8.68021627174262e-06
-9.38000416513814e-06
1.24617518490573e-07
-2.65623043873317e-05
-1.50483044435783e-05
-1.18315783825511e-05
-6.37838869248129e-06
1.59439610006303e-06
-2.77659787147384e-06
-8.25831475767822e-06
-1.25013917490528e-05
-5.83042187891183e-06
-1.01232145309308e-05
-3.44370398311602e-06
-1.89416732234939e-05
-2.14161698270551e-05
-2.20683848535243e-05
-1.38198512146896e-05
1.16300405166298e-06
-2.12072477254679e-06
-1.10514474856328e-05
-3.0565856590668e-05
-7.95909939338755e-06
-3.14394655407654e-06
-1.18935360674709e-05
-3.54667048479013e-05
-1.51157221632455e-05
-1.52287428489202e-05
-1.82321815315727e-05
-1.39144930299951e-05
-1.99174913950709e-05
-1.67666306231937e-05
-1.75921314122205e-05
-1.88638538084441e-05
-4.05346173306577e-06
-2.35063924125985e-05
-1.47520477568039e-05
-2.87813793894208e-05
-1.27771697891558e-05
-2.76669524537566e-05
-1.37819739161721e-05
-1.52160400616128e-05
-2.50820222721401e-05
-2.13135195690644e-05
-2.0610343647336e-05
7.27214846732613e-07
-2.29373687969466e-05
-2.14847731891731e-05
-1.76535267689342e-05
-2.11827736464716e-05
-2.22665879051561e-05
-1.46371320933571e-05
-1.32269251842198e-05
-2.9079794321936e-05
-1.10946071569997e-05
-4.04317349915505e-06
-1.96001009222243e-05
-2.58741915253154e-05
-1.40154691552955e-05
-1.85324157160002e-05
-2.94627103244244e-05
-8.93458579974485e-06
-1.13159194420781e-05
-2.46438556592428e-05
-2.35075004955489e-05
-5.86332514370853e-06
-1.8944460376352e-05
-7.80215354103754e-06
-5.82512814783075e-06
-2.28367933467454e-05
-2.95865928769877e-06
-8.45630937286757e-06
-2.38739845948418e-05
-2.11427697787817e-05
-2.75272474090359e-05
-1.48880200230584e-05
-8.97645148227155e-06
-3.45208373522777e-05
-7.3533797995177e-06
7.10796875996135e-09
9.64070402580882e-07
-3.36022791830684e-06
-1.60790408296987e-05
-1.59970678179865e-05
-1.42555153638477e-05
-7.39330588849688e-06
-5.69336890936806e-06
1.87492383491476e-05
2.53701429916992e-06
-3.11677163404179e-05
-1.11432021246041e-05
5.15709524960955e-06
-9.82844672926522e-06
-1.96253898114668e-05
-2.32650827346106e-05
-5.03312220856143e-06
-1.56553241516393e-05
-2.1397711832479e-05
-2.62996457434487e-05
-4.08250804800937e-06
-1.97667318863721e-05
-2.4429723062779e-05
-3.75527801793916e-06
-2.58620149726864e-05
-1.32434365623758e-05
-1.44671003576949e-06
-1.80110980731482e-05
-2.180369903814e-05
-8.21670153502867e-06
-1.82648624355969e-05
-9.26371127759639e-07
-2.66178427129756e-05
-1.17946505288957e-05
-2.15543613819532e-05
-2.68087838806411e-06
-2.06420096190939e-05
-1.33491729754825e-05
-2.81233390550339e-05
-3.20065059595639e-05
-1.38622147964563e-05
-1.8548873250567e-05
-1.80903411188154e-05
-1.96541645988845e-05
-1.6937113738568e-05
-1.56425135988678e-05
-2.87108513690415e-05
-1.09502421895455e-05
-2.08846097846456e-05
-1.62623539767424e-05
-9.69277497322448e-06
-2.93788300059166e-05
-7.29950241458968e-06
-4.71226128658936e-06
-2.26469062526687e-05
-7.57741183656929e-06
-4.19661181892353e-05
-1.91617619641092e-05
-1.63394214206738e-05
-2.06792494824154e-05
-1.72896326869245e-05
-1.34016373633381e-05
-1.30813534970638e-05
-6.62619066047976e-06
-7.34323204523985e-06
-6.71616934099534e-06
-1.8951020295214e-05
-1.71046571656542e-05
-3.01630439022202e-07
-1.05843595605763e-06
-1.58715335817724e-05
-1.97834229061721e-05
-1.29148875769846e-05
-1.43759340030435e-05
-2.8209382413847e-06
7.3228920292655e-06
-1.90064643842441e-05
-1.01164687076974e-05
-1.68947412639848e-05
-1.11907013197967e-05
-2.01670409354589e-05
-1.39769547263928e-05
-1.71881165232645e-05
-1.18168436473008e-05
-1.1934280085759e-05
5.87081156192965e-06
-7.21448743446287e-06
-1.48925896627647e-05
-2.64773413105189e-05
-6.62305052378574e-06
-2.33550586768205e-05
-1.32101374565529e-05
-6.47037327666378e-06
-1.76654556812196e-05
-1.8738456389892e-05
-2.00065474873121e-05
4.44666350052783e-06
-1.78763521122655e-05
1.73821407120277e-06
-5.42412901190998e-06
-2.55510042274625e-05
-1.71722809765546e-05
-1.3382290104845e-05
-9.14223664622185e-06
-3.58964139529164e-05
-1.76257499845226e-05
-1.41423336058192e-05
-1.85593835244215e-05
-1.88442464671796e-05
-2.65829720941251e-05
-1.4210102338426e-05
-3.93096535001045e-05
-1.70590584832929e-05
-2.3068725069903e-05
-2.43822384359063e-05
-1.70124313330652e-05
-1.97550542951707e-05
-3.30484805082087e-05
-3.30409228073764e-05
-1.7771019387477e-05
-4.72260051269545e-05
-3.23912685723639e-05
-1.05628157137224e-05
-2.4025593367778e-05
-3.01845675339e-05
-3.1054629453953e-05
-2.50614750774875e-05
-2.17169143807425e-05
-2.0364312633548e-05
-5.10115130309763e-06
-1.31622432191715e-05
-2.88223596084557e-05
-1.78692661864671e-05
-2.80500619472692e-05
-1.87089792039101e-05
-1.73690204245881e-05
-2.71157152439341e-05
-1.63950252797852e-05
-2.52432605646802e-05
-1.91936191587647e-05
-1.06781013720992e-05
-1.16744761793341e-05
-1.83481080253674e-05
-2.4605153047752e-05
-2.37152321267094e-05
-2.72520678019223e-05
-1.71258699258628e-05
-2.34371810163596e-05
-1.23750524350473e-05
-3.24198472588295e-06
-1.52045028239645e-05
-8.54956260871159e-06
-1.97588871800878e-05
-1.07277787859248e-05
1.96180359755925e-06
-1.49241956854884e-05
-2.1951227600141e-06
-9.9789426961177e-06
-4.97949179663352e-06
-2.59022597196463e-05
-1.09454950731134e-05
-2.16096203127204e-05
-5.01316829897375e-06
-2.77421807656302e-06
-1.46308083961374e-05
4.21300811938738e-06
2.64672902814781e-06
-1.1934282763377e-05
-1.5879009863993e-05
-2.99680229094098e-05
-9.94540927874615e-06
-1.32887925886618e-05
-9.60381564388041e-06
7.3313087218677e-06
-1.34709381053568e-05
-1.98812647789001e-05
-1.1681357330118e-05
-1.63095155190802e-05
-2.32830114115614e-05
-2.02931886885375e-05
-1.41803244766996e-05
-3.65129419227699e-05
-1.51336311423226e-05
-6.18745091524909e-06
-8.93493963577635e-06
-3.38972839992888e-05
-1.40104002248011e-05
3.96627398443337e-06
-2.86530863184325e-05
-1.31119850246827e-05
-1.71586193770764e-05
-2.08192678994496e-05
-2.23817455267895e-05
-5.61293102989261e-06
-1.00812039574343e-05
-1.63376292832483e-06
-2.34439198381784e-05
-2.2569574514064e-05
-2.17331217257929e-05
-1.90909562249741e-05
-1.90980185851428e-05
-1.35244595700511e-05
-2.78514207876973e-05
-1.48557635805247e-05
-1.44109500894704e-05
-1.14691879473883e-05
-1.46056316349253e-05
-2.8299594763252e-05
-2.44219305975442e-05
-1.22342030736033e-05
-2.06893749404288e-05
-1.2139678840262e-05
-2.09868144907128e-05
-2.92549598595824e-05
-2.85288299090807e-05
-1.90804497987206e-05
-1.5220751703396e-05
-1.68038843331849e-05
-8.3042492274784e-06
-2.05567769262007e-05
-2.0126639055574e-05
-1.25827228338795e-05
-2.68609714766783e-05
3.97762960002759e-06
-9.64656935164813e-06
-1.93665641731701e-05
-1.14327890476204e-05
-2.79504863166e-05
-7.23761193429549e-06
-3.21299881234902e-05
-2.05220957598856e-06
-7.05912331817983e-06
-1.66020114512031e-05
-1.34683622435362e-05
-6.57840832307195e-06
-9.89083684899987e-06
-1.21439539410449e-05
-1.25634639636638e-05
-1.31491662105595e-05
-8.21287828534516e-06
-6.83623168915046e-06
-1.6993128804437e-05
-2.24288957762159e-06
-4.23223354091109e-06
4.7653264246545e-06
-2.24380040857465e-05
-1.00986299422519e-05
-6.40940077810073e-06
-1.21974580994994e-05
-4.83737800932085e-06
8.03923945681254e-06
-1.38188815058376e-05
-1.46308700688259e-05
1.00226121668033e-06
-1.52275804148019e-05
-1.1559606043498e-05
-2.65880630321931e-05
-2.0048586587191e-05
-9.37705560433025e-06
-1.71577764250172e-05
-9.00504752132388e-06
-1.41051813635606e-05
-2.0755589020913e-05
-7.47567352311231e-06
-1.84064765474221e-05
-3.44710447273866e-05
-5.36999235484837e-06
-1.70087852457438e-05
-2.69136156645187e-05
-2.63091836827056e-06
-1.40640282425921e-05
-2.88189307123619e-05
-3.17211925492001e-05
-2.36828606756345e-05
-2.48754546071855e-05
-1.89019724718031e-05
-2.01700377556442e-05
-9.57524792988776e-06
-1.34767652001428e-05
-1.07535829875119e-05
-2.28424290134542e-05
-1.81835460460756e-05
-1.7521406812432e-05
-2.51049575488815e-05
-6.62027383123423e-06
-5.84438588970908e-06
-2.50830208392361e-05
-1.34486631620559e-05
-1.0500882959e-05
-3.17993111271284e-05
-1.66187560809586e-06
-2.04246925121332e-05
-2.72204062018218e-05
-7.35030900490767e-06
-1.43074366591817e-05
-2.05087071367328e-05
-7.36629103159805e-06
-2.48148244213801e-06
-1.46495954905597e-05
-1.68718896225393e-05
-1.47775537426327e-05
-1.63780718665248e-05
-2.64300522989593e-05
-1.37122811261517e-05
-2.91440750313634e-05
-1.82781199512421e-05
-1.53579441494236e-05
-2.35408501063728e-05
-1.61210569076738e-05
-1.6775422909472e-05
-1.49130134338234e-05
-2.55076600258831e-06
4.59193592687173e-06
-1.37169086650005e-05
-5.87389578497535e-07
-1.70027846599616e-05
-1.03190225177464e-05
-1.08934185352993e-05
-2.05102685820911e-05
-4.21712462160404e-06
-1.35131599116428e-05
-1.18438441558143e-05
-1.71054715398168e-05
-1.17034165705198e-05
-1.0407068434054e-05
-2.29761821381168e-05
-1.21014384656086e-05
-8.27855119269287e-06
-2.01311391862172e-05
-1.9675821742735e-05
-7.59760210314547e-07
-1.36533393329132e-05
-2.22998783765187e-05
-2.5231483394772e-05
-6.97154253413919e-06
-1.2647270005326e-05
-2.12525750144982e-05
-2.2478982488196e-06
-1.75304904512641e-05
-1.80144762052341e-05
-1.27225072577542e-05
-2.63499082370872e-05
-2.73174052254782e-05
-8.48248183232222e-06
-1.57846453155584e-05
-7.70876699236272e-06
-2.67331412865833e-05
-4.68694520498896e-06
-1.48104781257289e-05
-1.84480804092481e-05
-1.6896047239864e-05
-3.27115628861623e-06
-1.69705290611495e-05
-2.41445330548201e-05
-2.60941240889143e-05
-2.60166860231096e-05
-3.62013571153668e-06
-2.612857666662e-05
-1.55446977894726e-05
-9.21926816883187e-06
-2.66263090985722e-05
-1.64606420044153e-05
-1.73567303616236e-05
-3.10890788922377e-05
-2.37263858100789e-05
-2.0617625405318e-06
-2.6032184286157e-05
-3.26641819995424e-05
-1.95134798975105e-05
-2.44658914128415e-06
-1.31756042374748e-05
-2.88218950479546e-05
-1.41120580634572e-05
-1.69851945215918e-05
-1.03053938502183e-05
-1.89163969761717e-05
-2.41602501044606e-05
-1.84189337821509e-05
-7.15347531452828e-06
-1.62938144003423e-05
-1.59035651148798e-05
-1.77959430607975e-05
-1.19665851511485e-05
-2.6202041603673e-05
-5.16378711948979e-06
-1.31775694919807e-05
-3.02188723581795e-05
-2.17478870775158e-05
-1.41612400363026e-05
-6.52126317629204e-06
-1.7650007326201e-05
-1.71635623575835e-05
-2.29592687785206e-05
-1.29356267534634e-05
-2.15403611320004e-05
-3.9686561554275e-06
-1.33412300408038e-05
-2.21431362529682e-05
-2.22967733259646e-05
6.92380436969568e-07
-2.13273515918849e-05
1.29280091752886e-05
-2.6742393581301e-05
-1.39973677647751e-05
-9.25619726917408e-06
-1.31951247951682e-05
-1.14145133135617e-05
-1.5555877452652e-05
-1.68496271838725e-05
-1.01957954867713e-05
-1.6916174810803e-05
-1.62368767690595e-05
-1.19101567502821e-05
-2.88323965416575e-05
-2.22811310895119e-05
-2.01337254418578e-05
3.22959869804998e-06
-2.77037528383758e-05
-2.14950335304663e-05
-6.38102305496887e-06
-1.94432834807372e-05
-7.30602828995506e-06
-1.33761390947849e-05
-1.24721625270043e-05
-1.16808535021618e-05
-1.46935453065316e-05
-1.55977201208421e-05
-2.00500882842551e-05
-1.756980921211e-05
-2.8364578070355e-05
-1.95514786856818e-05
-2.73538760694003e-05
-2.93759234246677e-05
-1.16918764509141e-05
-2.19776796233887e-05
-7.08165215469284e-06
-1.91806772332304e-05
-1.43542889924655e-05
-2.16430958313628e-05
-1.93250804504203e-05
-2.09379205602012e-05
-3.23977379741266e-05
-2.05463861301731e-05
-2.30555405197125e-05
-1.56629268488792e-05
-5.33715940154356e-07
-1.56867382849601e-05
-1.37800380795558e-05
-2.40048710222844e-05
-3.35646828762916e-06
-1.72300111189914e-05
-9.82199220979211e-06
-2.0956327690135e-05
-1.74027152624084e-05
-1.9263928288481e-05
-3.32600840217934e-05
-3.48925887247249e-05
-1.46786009302984e-05
-6.58737280036678e-06
-1.60478666134794e-05
-2.28227827191888e-05
-1.01626425741717e-05
1.64897378639273e-06
-1.05721787796484e-05
-1.63623806007361e-05
-8.75705138122319e-06
1.16026513254999e-06
-2.22671599689586e-05
-1.72108214348968e-05
-8.75022381260749e-06
-7.86377049216181e-06
5.92363349113771e-06
-2.46515008783818e-05
-2.05138565002886e-05
-1.97982769050473e-05
-1.64711589582295e-05
-4.30146404743864e-06
-1.70834094635425e-05
-7.90080506760738e-06
9.83286609557047e-06
-2.42542016691994e-05
-1.34759148861439e-05
-9.67697577711787e-06
-1.99323908253258e-05
-3.49704078153551e-06
-8.11798840356017e-06
-5.9300818225659e-07
-4.37480006599314e-07
-6.07949227356761e-06
-2.91521987743988e-05
-1.72854906482668e-05
-2.30167641001183e-05
-1.54582072251851e-05
-9.21900801828918e-06
-4.63740905405415e-06
-6.96750735257435e-06
-8.35473696275011e-06
-1.38745612277644e-05
-1.70251349801016e-05
-9.41485451826479e-06
-5.09067749906396e-06
-2.39169177101358e-05
-1.61791559212289e-05
-1.74069530436994e-05
-2.22661096475728e-05
-8.22849755381013e-06
-1.58527927671955e-05
-9.63017448019942e-06
-2.08080223294829e-05
-2.8201743900028e-05
-3.85436348374477e-06
-3.19500523797276e-05
-1.44788684706736e-05
-1.49998825529021e-05
-2.67078334652833e-05
-1.67471050458661e-05
-8.74024922438414e-06
-5.67045753555383e-06
-1.8876732498688e-05
-7.34859204822769e-06
-1.98043735876475e-06
3.34964231502163e-06
-9.44827387785458e-07
-1.09979038232293e-05
-3.18988712796874e-05
-1.28745990088076e-05
4.23539118320922e-06
-2.05000260397089e-05
-2.33463770012518e-05
-1.94604948519663e-05
-1.18912701079188e-05
-1.15175358396326e-05
-3.17330270491227e-05
-2.97202507779072e-05
-1.42147600270808e-05
-8.95791799489215e-06
-1.20019735061079e-05
-2.13916521354318e-05
-2.60467184372415e-05
-2.51469098643338e-05
-2.55546309097536e-05
-1.24118760997698e-06
-1.48545942466936e-05
-1.82844685985574e-05
-3.2879053734987e-05
-1.52140169427323e-05
-4.24760916645517e-05
-8.74673486805756e-06
-1.05883648482669e-05
-1.57632011247888e-05
-1.01329462999771e-05
-1.37504411295548e-05
-1.881663060122e-05
-4.12723706054729e-06
-5.85207752825524e-06
-1.80458726283411e-05
-1.7263708874967e-05
-4.22542336206272e-06
-2.39041578388934e-06
-6.92022007456634e-06
-1.57482580302353e-05
1.87115140358526e-06
-2.83248942134947e-05
-9.10810724298214e-06
-5.85044003170419e-06
-1.45110801216776e-05
-1.70388817444499e-06
1.42988370586971e-06
-4.85469575071406e-06
-2.62220689837933e-05
-1.05290908554238e-05
-7.68445910787431e-09
-2.13209760301387e-05
-3.0863777508761e-05
-2.10467636520433e-05
6.93035408894442e-06
-2.87069981689586e-06
-1.93873957678504e-05
-1.42834991673889e-05
-1.53856031962329e-05
-2.87364204758206e-05
-1.75917278326056e-05
-1.35274258202627e-05
-1.03702888154883e-05
-1.38847528471906e-05
-2.1233994411751e-05
-3.60421849322543e-05
-2.10199943764107e-05
-2.27983082572962e-05
-2.16871148061136e-05
-2.3824501614265e-05
-1.87419284111204e-05
-1.03460040079385e-05
-3.03576242043523e-05
-1.55672730561219e-05
-1.18579251662821e-05
-1.01325992222937e-05
-1.42103611216678e-05
-2.26000552249727e-05
-1.6949020630968e-05
-2.54959883992023e-05
-6.8262457543708e-06
-2.60699236562993e-05
-9.59174180735412e-06
-2.87182549319288e-05
-2.5612090219901e-05
-1.83639869540814e-05
-3.53717059500063e-05
-1.44226644474818e-05
-3.09384750122781e-05
-2.60274645801229e-05
-1.74850083649147e-05
-1.2427458497637e-05
-7.3649101469934e-06
-2.13776711386392e-05
-5.4729425186363e-06
-1.99798421392604e-05
4.96155607952034e-06
-5.36058184463117e-06
-9.89958834488773e-06
-1.97502787015058e-05
-1.28037833261559e-05
-8.59303517604158e-06
-1.44919527991291e-05
-2.62991566711975e-05
-1.91254173659957e-05
-2.56685145379538e-05
-1.63547754802638e-05
1.16384700109652e-05
-1.82898532461741e-05
-1.21866014585003e-05
-2.35779241018874e-05
-9.37193808696675e-06
-1.46493134771894e-06
-1.65926857179507e-05
-1.44263949275706e-05
-8.3765159584464e-06
-6.81129384870668e-06
-3.80720805568743e-06
-1.59855983212728e-05
2.03352720424524e-06
6.8786901572347e-08
-1.53204765751026e-05
-1.16526752479218e-05
-1.62096969064687e-05
-1.62852412745378e-05
4.96206775111213e-06
-1.64659193304652e-05
-9.98145317851155e-06
-1.13446377484755e-05
-5.85639234147257e-06
-1.9566423752825e-06
-1.73224441798527e-05
1.0593321777177e-05
-1.28630455287462e-05
-4.02542903835777e-05
-5.60767047748732e-06
-5.01312425787766e-06
-1.25525748870371e-05
-1.2006578670988e-05
-2.51217033872445e-05
-1.49435418064326e-05
-1.21440373657677e-05
-1.44917182246081e-05
-1.09020980949825e-05
-1.1788303621988e-05
-1.58195407500935e-05
-8.37986943461575e-06
-3.67823986473575e-05
-2.94598113832635e-05
-2.13108737678681e-06
-2.04374697144367e-05
-1.05600065735551e-05
-8.56499757896756e-06
-9.72301677951084e-06
-2.01785402690515e-05
-1.46022227648949e-05
-1.67077009079803e-05
-1.75743207012235e-05
-8.77815577129089e-06
-3.22015228728092e-05
-7.52912617178801e-06
-1.60412746877491e-05
-2.96531279945904e-05
-3.37921158674472e-05
-3.93571917323627e-05
-2.25364836658924e-05
-2.51801305691725e-05
-3.28269273089974e-05
-3.205427837839e-05
-7.00005404570104e-06
-1.95031216973294e-05
-1.35542891491495e-05
-1.81283599250263e-05
-1.30715532501519e-05
-1.62367969225422e-05
-1.1088160923809e-05
-1.1125552508776e-05
-1.30351578320138e-05
-9.45170228354226e-06
-9.9862275748823e-06
-2.1568511729818e-05
-1.4066409393947e-05
-1.68785299519047e-05
-1.78491563852003e-05
4.14597952699611e-06
-1.85263431830026e-05
-1.23506602258224e-05
-7.55403474312579e-06
-8.20996538296182e-06
-1.69345252354062e-05
-1.65929025293599e-05
-1.05210677941891e-05
-1.05380123662234e-05
-1.62809984787968e-05
-4.80694987522252e-06
-1.48750244947689e-05
-1.65995590058003e-05
-2.46653548019537e-05
-1.03981663498157e-05
-5.8278011836543e-06
-1.23260280852233e-05
3.46791759643511e-06
-6.36527003904153e-06
-2.16700714962301e-05
5.98058293910026e-07
-2.38543974257525e-05
1.71040747182744e-06
1.43730691236822e-06
-1.41030025759974e-05
-1.03244935688843e-05
-1.89152309374644e-05
-1.54648230608184e-05
1.66640652194889e-06
-2.87099096592126e-05
-2.62823564581201e-05
-1.67045954031057e-05
-1.2194727160993e-05
-3.04818683685986e-05
-2.12371744722117e-05
-2.44806345550857e-05
-1.26948971633019e-05
-1.61715734952784e-05
-7.45143305707149e-07
-8.24020678717253e-06
-1.45164582203076e-05
-8.32615180991569e-06
-8.84369532575653e-06
-2.30670047471259e-05
-1.37312427541883e-05
-1.52556931780808e-05
-1.77286050282305e-05
-2.4552985540019e-05
-4.85947912788547e-05
-2.28484796747418e-05
-7.95164817826352e-06
-1.33871562574312e-05
-2.93077862781931e-05
-2.27056046570116e-05
-2.16712890289173e-05
-1.51464360443679e-05
-2.480358606277e-05
-2.21212860242493e-05
-1.42839900615323e-05
-5.84745098466338e-07
-1.23816047197828e-05
-2.37580395139114e-05
-2.24215099760911e-05
-1.30423357896523e-05
-1.29436501554865e-05
-3.70574078312952e-05
-2.73840978826718e-05
-2.34715250889335e-05
-9.28504058643679e-06
-9.759257266367e-06
-1.81131248481717e-05
-3.58424840546562e-05
-1.13915140075965e-05
-3.56275557064418e-06
-1.5993946593094e-05
-1.74911098571368e-05
-1.78430140406655e-05
-2.48633368185764e-05
-1.30457973893743e-05
-8.22704569591034e-06
-1.22791477445172e-05
-2.09892099835786e-05
-1.51959021773e-05
7.09856919049271e-06
-3.01396117500675e-06
-8.40513702545932e-06
-3.49412905667756e-06
-3.69664629045697e-06
-8.90078816040908e-06
-3.40670522850022e-05
-1.40300215357755e-05
-2.10204446665971e-05
-5.99013985980722e-06
1.30090435484992e-06
-2.82272429285675e-05
-1.63941202377625e-05
-1.9856790775351e-05
-2.45584077105683e-05
5.85715240648468e-06
6.08506271939378e-07
-2.62777531928236e-05
-7.95468812677208e-06
-1.34433401195576e-05
-8.21634618660425e-06
-1.57465077133703e-05
-9.77078671215119e-06
-1.14757879567772e-05
-1.90354933392637e-05
-4.59819599343066e-06
-2.03862870451409e-05
-2.71282725951357e-05
-1.54559839056873e-05
-1.40635628444935e-05
-8.72167542710482e-06
-6.47610359814028e-06
-2.45110406675364e-05
-6.01164034080101e-06
-1.60033114166725e-05
-4.57355244214096e-06
-5.76821687742696e-07
-1.54638944053055e-05
-7.1843062697127e-06
-8.14737488318279e-06
-3.00014836509297e-05
-2.03562147034808e-05
-2.20397742327201e-05
-3.3764969385856e-05
-2.60030377985365e-05
-1.88664981935831e-05
-1.19650152857759e-05
-2.28738758018592e-05
-2.79606312221379e-05
-6.42204418027789e-06
-1.42455261621775e-05
-1.24675886946891e-05
-9.34081251197605e-06
-3.72248777048845e-05
-1.34347363705653e-05
-2.78778359439001e-05
-3.69357335634871e-05
-1.95590776338967e-05
-1.35246355631361e-05
-2.24936790491912e-05
-2.24726753217719e-05
-2.60626587863106e-05
-1.79987033636031e-05
-2.23733337548103e-05
-2.59964708308099e-05
-2.05751271997269e-05
-1.79798153135387e-05
-7.55636169093043e-06
-1.15847304869305e-05
-1.71010557343884e-05
-2.01656064219515e-05
-1.90405073663171e-05
-6.59675429936298e-06
-1.61588959899312e-05
4.46746286956227e-07
-1.16096668257097e-05
-1.66947145767858e-05
-2.26136653768921e-05
-2.34582826313652e-05
-2.21742602417173e-05
-6.41687144641149e-06
-6.80417852033685e-06
3.64904668956509e-06
-3.65872429292563e-06
-2.62298553171949e-05
4.44852573358966e-06
-4.63023216559316e-06
-1.26832195354017e-05
-3.63070629941767e-06
-7.43875714579992e-06
-1.11458991113285e-05
-1.47403060078739e-05
-2.48799737522832e-05
-1.20377001950603e-05
-1.12062107168209e-05
-3.52268654557991e-06
-3.64340872808098e-06
-5.3433341689033e-06
-1.48906203778647e-05
-1.07496000733222e-05
-1.86558838813596e-05
-2.10307127646123e-05
-8.25547670531257e-06
-4.12172504727596e-06
-3.10672828683093e-06
-1.9511735367924e-05
-1.91260155064936e-05
9.75727878888714e-06
-2.3653866735096e-06
-9.30396719962792e-06
-1.47577353242784e-05
-2.7921202044131e-05
-1.49778917148266e-05
-1.55516584265895e-05
-1.19893547603372e-05
-3.15506564750379e-05
-1.51644826424156e-05
-1.78795742010299e-05
-1.6240020369838e-05
-8.35853115617735e-06
-2.77575094879074e-05
-9.65803392953279e-06
-2.49281360727948e-05
-1.26741066785836e-05
-2.60391297676983e-05
-2.80069377183627e-05
-2.27234830087755e-05
-1.8132320046105e-06
-2.33337452900675e-05
-3.48501463547776e-05
-1.21711103323594e-05
-2.33298128767111e-05
-1.37059849327307e-05
-2.48627945972023e-05
-2.4464638128015e-05
-2.64881212978159e-05
-1.94927093906667e-05
-1.49977439939847e-05
-1.39205660542686e-05
-9.8007837698159e-06
-1.45819157854667e-05
-1.87743432935005e-05
-2.22551696685833e-05
-1.68590629926169e-05
-1.81144641586689e-05
-1.52596924581316e-05
-3.0632533037781e-05
-1.10509314730803e-05
-5.83126773578655e-06
-6.60064068027145e-06
-8.31648995425001e-06
-1.63838699249644e-05
-9.993713910371e-06
-7.21623890337143e-06
-2.22560079204757e-05
-2.05918613491206e-05
6.41911201735431e-06
-1.30091998166959e-05
-2.9892829445891e-05
-1.29048546393245e-05
-1.11197041671812e-05
-1.24744983854991e-05
-1.96041450796237e-05
-1.64683549979526e-05
-2.32489164663234e-05
-2.55718105549388e-05
1.752465621306e-06
-1.10082615070065e-05
-1.68747933841119e-05
-2.32700909487628e-05
-2.17379177064123e-05
-7.87994976144384e-06
-2.0949413596884e-05
-1.66607121049101e-05
-2.15798453574401e-05
-4.68742897911036e-06
-1.10442927607777e-05
-1.28557979291817e-06
-1.54195354694849e-05
-1.98859662384735e-05
-1.77299772032119e-05
-1.67714473155396e-05
-1.35136173973309e-05
-7.22497155829928e-06
8.96049140377102e-06
-1.56571285214722e-05
-7.2361470074464e-06
-6.20078809563531e-06
-1.82705116484675e-05
-2.02785879080377e-05
-8.85349489279313e-07
-1.70072932949514e-05
-1.41478731489488e-05
-1.06523790353045e-05
-1.71274018904445e-05
-3.15557293655753e-05
-1.99577001673434e-05
-2.35346513999654e-05
-1.80335448716858e-05
7.14606819960169e-06
-2.97397379809232e-05
-1.79697491442013e-05
-2.17564922084863e-05
-7.56424633747257e-06
-2.6248673453406e-05
-1.66934574548277e-05
-6.55864029563477e-06
-3.02517882626115e-05
-1.36906038944088e-05
-1.05701722710907e-05
-2.23116011124248e-05
-2.94748307184709e-05
-2.62627344445783e-05
-2.34916194391369e-05
-3.56120001590573e-05
-2.67014960589297e-05
-1.770689481034e-05
-1.90888150963495e-05
-2.25113425216095e-05
-3.01426139198869e-05
-2.03848444282184e-05
-1.58966519206537e-05
-2.56342476590852e-05
-2.79504876638381e-05
-9.97761719381203e-06
-1.79653802172855e-05
-1.10375168343469e-05
-2.30876836753469e-05
-9.24553613131508e-06
-1.19167640582593e-05
-1.05004881509266e-05
-1.72935406470999e-05
-2.21044350833829e-05
-2.57851210502038e-05
-1.77618217457073e-05
-1.17256040149963e-05
-3.88630177835259e-06
-1.60041804583236e-05
-2.45917374984642e-05
-1.40015666302691e-05
7.25431015239729e-06
-1.53001883153497e-06
-1.68341416385328e-05
1.30965072264704e-08
-1.46728891987307e-05
-9.04431038250925e-06
-1.65000899338161e-05
-9.82936793337663e-06
-1.52113929824002e-05
-1.44229158522725e-05
-5.02649497277597e-06
-5.75746593297313e-06
-1.5041557132324e-05
-1.18681682839856e-05
-1.50410205335973e-05
-9.02808504642405e-06
-6.37597574975669e-06
-3.96926331477321e-06
-1.29856070755526e-05
-2.40386676974381e-05
-6.78280105365708e-07
-6.46958476230085e-06
-1.50196491438621e-05
-1.07384259351605e-05
-1.3959708740443e-05
-1.50986151424944e-05
-7.35029450078093e-06
-1.4574465333892e-05
-8.74713411622658e-06
-2.58415312187029e-05
-3.32445997536866e-05
-8.36467048286402e-06
-1.49840829630025e-05
-1.98245633704564e-05
-1.01804473093133e-05
-3.28451922313274e-06
-3.22141766184872e-06
-1.7018136635144e-05
-1.21255235074357e-05
-6.21695486310383e-06
-2.58955116206842e-05
-1.76790704599245e-05
-2.49092854814357e-05
-2.55234393040497e-05
-1.21341604910289e-06
-2.78423681973046e-05
-1.10504678355237e-05
-2.03666862955324e-05
-2.50801740869503e-05
-2.36450858498588e-05
-1.22022028628245e-05
-2.78957745574705e-05
-1.77336383141736e-05
-2.46885872853984e-05
-1.31983097983169e-05
-1.1969045508822e-05
-2.4186353949118e-05
-1.6469040486044e-05
-1.99925414726817e-05
-2.52415752939062e-05
-9.43671805962142e-06
-1.49598197560289e-05
-1.02299548155111e-05
-1.3460732819304e-05
-1.93625694619252e-05
-2.43678481123968e-05
-1.09103724502143e-05
-2.60729913853921e-05
-1.92384881421394e-05
-2.36775899475573e-05
-2.37541302198488e-05
-1.34771737313203e-05
-2.16416602758782e-05
-1.57480100534444e-05
-2.01925190447738e-05
-2.92478896010427e-05
-1.8985213715287e-05
-2.7060210991533e-05
-7.49210857881058e-06
-1.11410911294437e-05
-8.49501986320611e-06
-8.60951466013805e-06
-1.3660880794182e-05
-3.09877296508879e-06
-6.40133949895609e-06
-1.08316765989958e-05
-1.94456010055779e-05
1.45146148936456e-07
-1.07135613919382e-05
-1.19909179271847e-05
-1.36969299717468e-05
-1.11286646095649e-05
-1.96312749764719e-05
-2.71735081675539e-05
-5.11588118723231e-06
2.41337810978374e-06
-1.73211975024911e-05
-1.81593231600181e-05
-1.71711124701809e-05
-3.28140979288331e-06
-2.08539353594642e-06
-1.12210381545807e-05
-2.94772089692526e-05
-2.07174996365008e-05
-3.62920795162919e-05
-1.98636831946319e-05
-3.54226133199785e-07
-1.49415270240765e-05
-1.17723259841808e-05
-7.31943973097511e-06
-2.75379461641986e-05
-1.45740347493529e-05
-3.49969283889094e-05
-1.05485859452021e-05
-1.41534613377716e-05
-1.33831050145167e-05
-3.03481787601243e-06
-1.05132616012371e-05
-1.92235994161592e-05
-1.80364507804447e-05
-3.2189459409269e-05
-2.10184183263666e-05
-2.71652217473861e-05
-8.67320669605186e-06
-2.613785630168e-05
-1.69631612522262e-05
-2.85344348036147e-06
-8.29166169179563e-06
-1.40657993504719e-05
-1.29567092074278e-05
-6.93896042359031e-06
-2.48155870429777e-05
-1.25119678446232e-05
-1.5213873207885e-05
-5.46149967102425e-06
-2.56094923368069e-05
-1.76800626410146e-05
-1.95363166900617e-05
-6.46828088919754e-06
-3.10116680806107e-05
-1.90785198864972e-05
-1.97980880573098e-05
-1.32883000631844e-05
-1.78475786719139e-06
-1.91265629529872e-05
-1.98771986378437e-05
-2.58526458694495e-05
-3.76210807077275e-06
-2.4359563225074e-06
-2.12771158351041e-05
-1.47215023268983e-05
-1.443169643941e-05
-5.95752879007912e-06
-1.77564428237e-05
-3.73160166941503e-06
-1.30792412931874e-05
-2.26331794197259e-05
-2.27860100238038e-05
-2.42289130047119e-05
-2.76202412241475e-05
-7.80249871998713e-06
-2.62643538348283e-05
-2.58577152793322e-05
-2.03435048255169e-05
-6.24163782323152e-06
-2.23802428263425e-05
-1.33192877242552e-05
1.12625550104969e-06
-3.32608780287597e-05
-1.81818031299515e-05
-7.60953625686523e-06
-2.69845382012012e-05
-3.97148544601144e-06
-1.66014057646706e-05
6.91376149458837e-06
-1.35537400429039e-05
5.20883695139293e-06
-1.39914422818677e-05
-3.23281259722876e-06
-6.53516525225255e-06
-1.71953701897586e-05
-4.57032463911068e-06
-1.44427354996193e-05
-6.12331771140943e-06
-2.74034532784481e-06
-9.72608205776811e-06
-2.81088582998248e-05
-9.28117431997521e-06
-8.74336403533662e-07
-1.4636329660021e-05
-9.40872517034037e-06
-3.99792019526003e-06
-1.05018008428301e-05
7.19089072411651e-06
-9.75791067313614e-06
-3.44865133448435e-05
-2.83591526529723e-05
-8.07544259606564e-06
-1.26101339793952e-05
-3.02392224737101e-06
-1.33386747630674e-05
-2.07028300512815e-05
-2.7658678801428e-05
-1.87958734029551e-05
-2.48386373207927e-05
-1.27417324429338e-05
-1.96670867859027e-05
-1.94958583230567e-05
-2.44259293234435e-05
-1.7560179868468e-05
-1.05873959755344e-05
-1.67149718293078e-05
-2.7419478713608e-05
-3.01802271246955e-05
-3.29777332377062e-05
-2.77555316740958e-05
-2.64157696466518e-05
-1.79786030994588e-05
-2.23230842810216e-05
-2.49607486856109e-05
-8.92866701169401e-06
-2.09215799134468e-05
-2.860427942262e-06
-1.73459000065735e-05
-2.72178603572743e-05
-1.37676040602269e-05
-1.87372316166657e-05
-2.13011644681868e-05
-2.06208535576794e-05
-3.50555102681819e-06
-5.29818480474506e-06
-1.75157736873739e-05
-1.60976773933218e-05
-1.27909216980116e-05
-7.33284630205465e-06
-2.161143896194e-05
-1.99173798820424e-05
-1.89668410855055e-05
-1.62631949041495e-05
-1.13755993207164e-05
-1.48223587891693e-05
-1.76084114044532e-05
-9.75934449455538e-06
-4.04023825270425e-06
-1.42225898657562e-05
-2.09921423947066e-05
-1.6795745607319e-05
-6.54464954394711e-06
-6.77886301870109e-07
-4.66383640848079e-06
-1.87918315665786e-05
-4.29468130647411e-06
-2.50196559195012e-06
-1.00598066352608e-05
-1.01335110923134e-05
-1.89568179293463e-05
-6.02413422699867e-06
-4.80610698776891e-06
-5.91577040956344e-07
-2.13486469555778e-05
-1.24306134242105e-05
-2.86977260927764e-05
-1.32120563729632e-05
-5.5820522188838e-06
-1.34180600101424e-05
-1.13630229963098e-05
-6.25457712955946e-06
-6.53165471861172e-06
-2.73271829681154e-06
-2.12175251455832e-05
-3.72196544763262e-07
1.99475609530663e-06
-2.08787775586732e-05
-2.40032969707804e-05
-3.00893834011656e-05
-3.37008566358819e-05
-9.2030148480179e-06
-1.9162761385419e-05
-2.57698348190663e-06
-6.91740151538628e-06
-1.86455021501663e-05
-1.04058685153948e-05
-3.33126159693947e-05
-4.32401111594422e-05
-1.22272637860137e-05
-2.77233679089204e-05
-1.31110029764362e-05
-3.00016142313027e-05
-1.98507894930595e-05
-2.5711187178168e-05
-3.07119572142508e-05
-1.41777501170837e-05
-2.70087547885104e-05
-1.52816858274682e-05
-2.36873127228751e-05
-1.90815227177998e-05
-2.99762644384571e-05
-1.80903730761954e-05
-1.28516124365611e-05
-2.29065724968754e-05
-2.62699836940779e-05
-1.91958200689658e-05
-2.8884694905665e-05
-2.27978888046681e-05
-2.53744226210878e-05
-3.66054640826938e-05
-1.64851588433515e-05
-6.38409621918764e-06
-1.05688412641212e-05
-2.99111242512933e-05
-2.24403635820539e-06
-3.41014219937009e-05
-1.88560415861067e-05
-9.78131117840672e-06
-1.79912105091045e-05
-2.27875736404026e-05
-1.83053400673716e-05
-1.80838385157832e-05
-1.31933319170664e-05
-1.48334377944125e-05
-7.41180547004865e-06
-3.27431584931812e-05
5.47547614270653e-06
-8.45145346971937e-07
-1.71536181828784e-05
-2.36262760696934e-05
-2.93335649144904e-06
-2.80787633447916e-07
-1.79545192246341e-05
-1.90710466584474e-05
-1.13835608270925e-05
-1.40664832177847e-05
-8.41407578008612e-06
-2.22752584880398e-06
-1.02158385754076e-05
7.9714586136444e-06
-1.07804707580759e-05
-2.14771099304086e-05
-1.01356516208968e-05
-2.82586692162007e-05
-2.6410676636701e-05
-7.91581168137387e-06
-1.08831866687896e-05
-6.73328710409882e-06
1.82032672482145e-06
-2.14953972989065e-05
-3.0396097836536e-06
-1.28429365703892e-05
-7.77450084364939e-06
-1.57177425346595e-05
-1.73722136761362e-05
-2.69474668818665e-05
-2.14863955953182e-05
-2.0413752731183e-05
-7.85162403216424e-06
-1.30165681988876e-05
-1.48818019789262e-05
-1.4230856173449e-05
-1.63333690176836e-05
-2.06771695970638e-05
-2.21020534856215e-05
-2.02788598899723e-05
-2.94318877318611e-05
-2.50770047334164e-05
-2.85425440975467e-05
-1.4969628199044e-05
-1.70011994065921e-05
-2.28011806935445e-05
-1.0639720383527e-05
-7.020924726331e-06
-2.3918341429745e-05
-2.35894835945021e-05
1.03196822138651e-05
-1.32406309865433e-05
-1.36748350865726e-05
-1.86010653566434e-05
-2.26610679574034e-05
-2.00638282939659e-05
-2.60782305621355e-05
-3.57090841672169e-06
-3.15665923135483e-05
-1.63633308267703e-05
-1.36149053087508e-05
-1.42560172715518e-05
-3.15689856165893e-05
-3.00995637192106e-05
-1.23550278151601e-05
-1.71480320204458e-05
-9.18523769992e-06
-2.64928888867924e-05
-3.45736983095173e-05
-1.02698774833639e-05
-1.30965850855822e-05
3.34707526427772e-06
-1.70151756498353e-05
-1.24465123522758e-05
-1.39669938002604e-05
-5.59620442932807e-06
-2.03119960500864e-05
-6.0768221313985e-06
7.86421072881846e-07
-7.01038305684015e-06
-1.58274903422729e-05
-3.06303311712281e-05
-3.19730909197886e-05
-9.53441677738668e-06
-9.71191425530795e-06
-1.80900448803623e-05
-1.13138151754221e-05
1.7945246896282e-06
-1.19294431007342e-06
-1.41393451338379e-05
-2.40156068243273e-05
-1.92509429336103e-07
-1.08697620218719e-05
-1.10270129381704e-05
-9.18130844498522e-06
-1.62159401722727e-05
-1.85751863223669e-05
-1.58395440014699e-05
-1.38025846171289e-05
-1.62842674279396e-05
-9.80029942106081e-06
-1.07225887918337e-05
-1.82154587027286e-05
-8.46458539888623e-06
-7.55281322142814e-06
-7.22769003361155e-06
-5.48137040458531e-06
-9.06927111523236e-06
-6.23904863889969e-07
-1.82081114345662e-05
-2.56434475703935e-05
-1.36830993848204e-05
-1.12182906405205e-05
-1.37997010250924e-05
-1.2327802725546e-05
-2.41393443340377e-05
-2.17121199079376e-06
-1.85754732450047e-05
-6.55757228408248e-06
-2.23342716717779e-05
-1.15329279702064e-05
-1.47895266481639e-05
-1.82238987324869e-05
-1.51576782013455e-05
-1.91599967818875e-05
-1.913128952615e-05
-1.0048891106091e-05
-2.18854179982776e-05
-1.41369898235258e-05
-1.90661499428456e-05
-1.37635091988395e-05
-1.32614280105747e-05
-1.99343758837577e-05
-2.25735724656259e-05
-1.9296109959253e-05
-2.0720199491251e-05
-2.00766193090386e-05
-5.81248115673357e-06
-8.0657330062785e-06
-3.88286289908795e-05
-1.73005268864443e-05
-1.96306338376115e-05
-2.64792059573751e-05
-3.05991784962907e-05
-1.14833425337148e-05
-8.20909011975977e-06
-2.62171568698896e-05
-3.58807164100959e-06
-7.66245407692524e-06
-1.35213399351886e-05
-2.70319698532336e-05
-1.88959016784191e-05
-7.98692015449094e-06
-3.48129562562992e-06
-1.40752480469793e-05
-2.8134421136912e-06
-1.61410863139814e-05
-2.08622121153339e-05
5.69740484675798e-06
-1.78028322905548e-05
1.06661669748864e-05
-4.93281501964318e-06
-4.71376779181318e-06
-1.0097430990849e-05
-2.03893196944527e-05
-1.19995964760023e-05
-2.21845087046175e-06
-1.53376001112841e-05
-1.00023416470441e-05
-1.15403226356399e-05
-1.37126645525129e-05
-1.02365221921292e-05
-1.41456288271879e-05
-1.23800715873812e-05
-1.60120159341592e-05
-2.1536408962673e-05
-2.96780814620272e-05
-1.55383039654978e-05
-9.79238616164027e-06
-1.33579138784576e-05
8.13809114927815e-06
-1.01673112648052e-05
-1.14345608739941e-05
-1.18982801303684e-05
-3.11620734575619e-05
-6.54076487621894e-06
-1.07362469267922e-05
-2.49875073170158e-05
-1.39377225750368e-05
-2.60676298992373e-05
-2.82279333721049e-05
2.32130958058599e-06
-1.85128490839035e-05
-1.64838303109913e-05
-2.07131225927794e-05
-7.50842458540274e-06
-5.23620878507241e-06
3.81180012187438e-07
-1.165340591967e-05
-3.55496007991348e-05
-1.80973635450153e-05
-2.01377697420103e-05
-2.56875110366288e-05
-2.16865621426829e-05
-4.61289286864582e-05
-2.46611397716746e-05
-1.54420252433115e-05
-1.81440765653063e-05
-3.34955842509936e-05
-1.1769888571442e-05
-2.90970135753983e-05
-8.1641927144388e-06
-8.20258249491315e-06
-1.59976707362083e-05
3.39897749294551e-06
-1.42469017650028e-05
-2.31453180993656e-05
-2.73203779760159e-05
-8.86950269045445e-06
-2.13376073172932e-05
-1.96942969279843e-05
-1.83745686482251e-05
-2.17766325936802e-05
-2.12704377332181e-05
-2.7045780816812e-05
-3.0369020317082e-05
-3.55131550018048e-05
-1.46771607528481e-05
-1.79208370225617e-05
-1.77549196966301e-05
-1.64676378264389e-05
-1.50949062631902e-05
-8.32983279699686e-06
-1.95579822081474e-05
-2.72940065824436e-05
-2.76211235479013e-05
-2.15451728896069e-05
-3.52624914728685e-05
-2.85247319680288e-05
-2.33944128024376e-05
-2.58440046923677e-05
-1.13814284370177e-05
-1.75042493598222e-05
-1.15367676266266e-05
-5.74380962185122e-06
-8.54210107254748e-06
-1.8072097862033e-05
-5.66778674972284e-06
-2.72198317186887e-05
-1.33008389756573e-05
-1.31512984172965e-05
-1.43865132495218e-05
-8.9043569624865e-06
-1.27336131794027e-05
-1.20090716645066e-05
-1.13611810764981e-05
-2.46395174910828e-05
-2.44929356753478e-05
-8.64912229712268e-06
6.48952351411468e-08
-1.55821539993921e-05
-1.27085869190928e-05
-3.95404514741941e-07
-1.2052871178604e-05
-3.29808168226283e-05
-2.6154312918975e-05
-4.54150272422483e-06
-1.53609159052878e-05
-9.37705553592841e-06
-1.17888381775668e-05
-1.60888306316472e-05
-5.76623543971744e-06
-9.65657862562745e-06
-1.36540343292354e-05
-1.22797979716215e-05
-2.42344781625243e-05
-7.61054760087142e-08
-1.99538078204254e-05
-1.39536810534515e-05
-2.61306156130514e-06
-1.48460249913026e-05
-2.97405717431289e-06
-2.00153100932588e-05
-1.94384542703159e-05
-2.91990410750139e-05
-2.5784169173233e-05
-2.98304293846904e-05
-1.56883224297267e-05
-2.33715568140258e-05
-3.08489678283054e-05
-2.18777506711057e-05
-2.29631518848142e-05
-2.51573192107564e-05
-1.9977397283622e-05
-7.14376488914753e-06
-1.53321648034044e-05
-2.48272777720904e-05
-9.80553721404611e-06
-2.30522744890017e-05
-1.59985452566531e-05
-2.66002633336653e-05
-6.07729875886411e-06
-2.33073184302964e-05
-2.18750876824703e-05
-7.02293423105288e-06
-1.09028404402057e-05
-2.38517781089591e-05
-7.18903884629092e-06
-1.05815287748602e-05
-9.8407824102645e-06
-2.05254763978158e-05
-1.85124332022474e-05
-1.91368462018946e-05
-3.80341541159609e-05
-1.27674295464966e-05
-3.03871713006743e-05
-1.88679963543882e-05
7.90592716878916e-06
-1.70201273965709e-05
-1.38416946083962e-06
-1.2241212861857e-05
-1.39556567453184e-05
-1.38923114360392e-05
-3.01473246402888e-05
-9.22004072633528e-06
-1.2543967536927e-05
-2.79588613303427e-05
-1.70189508302636e-05
-1.00686028070407e-05
1.77049466159509e-06
7.39790553890973e-06
-1.56323414253293e-05
-4.09583090528388e-06
-8.8900389444295e-06
-1.11031820796361e-05
-2.1696756726077e-05
-1.84998191848827e-05
-1.71063058092194e-05
-2.5863919160261e-05
-2.53556976718954e-05
-2.09766788326239e-05
-1.23408994372726e-05
-2.22831187269798e-05
-1.19987693444767e-05
-1.74620483710531e-05
-2.13846946692189e-05
-4.06205332011881e-06
1.23356002553619e-06
-4.25284643116268e-06
-1.83904441542771e-05
-1.68145478652376e-06
-2.87953047309683e-05
-1.34395252615816e-05
-1.22915060491919e-05
-8.48919413202783e-06
-1.87428681798279e-06
2.15732596841576e-06
-2.71531687696269e-05
-1.59606039805317e-05
-2.26116622510926e-05
-3.76488746532754e-06
-2.28059973381979e-05
-2.05694489730665e-05
-1.88590948606701e-05
-2.83664450440263e-06
-6.28973340299398e-06
-1.26957266518998e-05
-1.32627672817801e-05
-2.26315561935447e-05
-1.80719072416741e-05
-6.34137751385966e-06
-2.85756624631019e-05
-2.68599010129042e-05
-9.97861542524905e-06
-2.79344820885674e-05
-1.62663426497596e-05
-3.82662048296656e-05
-2.48014177770624e-05
-1.10993994649401e-05
-7.12832481286372e-06
-4.86276890305127e-06
-4.8494479012694e-06
-9.40016332624309e-06
-2.30238254624798e-05
-1.09803423142689e-05
-5.28771869684825e-06
-1.3512571730596e-05
-1.37545406191261e-05
-3.63753418198917e-06
-2.33593311396527e-05
-1.10904457330157e-05
-8.00002280237572e-06
-1.24770848893453e-05
-5.08250072677188e-07
-2.18994929371993e-05
-1.22835420050496e-05
-8.63889529926743e-06
-1.50731472036424e-05
-2.95787710696979e-06
-2.62334451206733e-06
-1.38835634673467e-05
-1.16937074046904e-05
9.15251768437539e-07
-1.03188082928366e-05
-1.01171256674547e-05
-8.4486920352421e-06
-2.12161757779471e-05
1.32152658547242e-05
-5.95395621289804e-07
-6.3077859819356e-06
-1.09938761230101e-05
2.57848939431646e-06
-8.38812098678866e-07
-7.70257899142465e-07
-1.18714141700351e-05
-1.4590995128502e-05
2.55758339124366e-07
-1.33953388564923e-05
1.05495150735892e-05
-1.61346634282606e-05
9.79803084776203e-06
-1.2483212281434e-05
-7.13648549668234e-06
-5.4193293415872e-06
-4.29217034311143e-06
-1.05664971999325e-05
-8.25128707433494e-06
-9.06484679239596e-06
-4.32165064651705e-06
-1.57186200898803e-05
-2.08709690625534e-05
-2.38129040807351e-05
-9.51541947094011e-08
-1.51459545668639e-05
-1.04667573997846e-05
-3.30417191129886e-05
-2.63543631722677e-05
-2.41317405793214e-05
-2.44985267634569e-06
-2.38069569955656e-05
-1.76260280782396e-05
-8.61958474742924e-06
-1.25036594632936e-05
-2.48782074424532e-05
-1.54181599844044e-05
-6.00196816838116e-06
-9.57066887882779e-06
-2.68803377142912e-05
-8.25628056180399e-06
-3.5357181384194e-05
-1.15969713949324e-05
-9.09656368903975e-06
-1.41851904711479e-05
-9.08316456689258e-06
-2.00877115291549e-05
-1.12175589112787e-05
-2.24399551167341e-05
-8.81514050730078e-06
-3.42582178408996e-05
-2.68376301869558e-05
-3.06164538308055e-06
-7.31808642749364e-06
-1.90424511012563e-05
-7.98077855389612e-06
-2.95202556759817e-06
-2.04930412953989e-05
4.3153105454744e-06
-1.60669470235669e-05
-6.74124346868842e-06
3.19864830247649e-06
-1.56189382805096e-05
-1.1476341714854e-05
-2.26070902486681e-05
-2.05688055195978e-05
-4.76459792139553e-06
-2.37459965618252e-05
-1.73551930263394e-05
-5.100960914428e-06
-1.20088544298036e-05
-7.03971948506726e-06
-1.23947148266735e-05
-4.5020749991853e-06
-1.00324009349179e-05
-2.03941722357814e-06
-2.62933648924127e-06
1.02656467827225e-05
-1.06553911089583e-05
-7.80524041288706e-06
2.54305124881415e-07
-7.58958784914555e-06
9.44893219336189e-06
-6.55106713839892e-06
-1.58784502103279e-05
-1.0136201326503e-05
-2.03096741234715e-05
-1.15222566112868e-05
-2.28678116495481e-05
-1.12488334626104e-05
-8.06541209782802e-06
-5.97131111224971e-06
-3.55629001533423e-06
-2.0320129778932e-05
-1.1918682548402e-05
-1.38574823071729e-05
-2.15439800166451e-05
6.02387749154576e-06
1.54435988667318e-07
-2.17936088247959e-05
-1.72466048550755e-05
-1.04830316758442e-05
-1.34931688347695e-05
-1.95377824047813e-05
-7.52215206115103e-06
-5.44961924380634e-06
-2.58486450443498e-05
-2.87971421284765e-06
-1.66297973607691e-06
-1.09557400674929e-05
-1.74322363233723e-05
-1.79148990277226e-05
-1.60422208499788e-06
-5.68393944200178e-06
-2.24890942282758e-05
-1.96950059784596e-05
-1.44584754701019e-05
-1.55377988286079e-05
-8.76005635922781e-06
-3.73928521702239e-05
-1.04519884889837e-05
-1.97778072913268e-05
-2.12752530682598e-05
-2.30883968196761e-05
-1.21176878538746e-05
-1.29341742851839e-05
-1.77875969875848e-05
-1.16825369866953e-05
3.82281238764239e-06
-2.01435856875755e-05
-1.93267623325571e-05
-1.11502027797715e-05
-2.67875425632005e-05
-6.37481148681502e-06
-1.50213713571341e-05
-3.36802640330755e-05
-2.34321665277729e-05
-9.52124090297662e-06
-1.5526936845798e-05
-1.5030870855068e-05
5.20425767431208e-07
-1.57720336717132e-05
-1.2704655347685e-05
-4.0751959514615e-06
-1.37168300034699e-05
-1.99010629802625e-05
-1.45413382435285e-05
-1.63036420651913e-05
-2.30633157804774e-05
-4.81681772943851e-06
-2.26924087256216e-05
-2.13249477867256e-05
-5.99524888619169e-06
-7.96912152553339e-06
-1.87295514334524e-05
-1.22111036918242e-06
-1.05563734023743e-06
-3.04588549880174e-06
-2.49877159621649e-05
-1.40983727619085e-05
-2.39211950375277e-05
-1.85537711089994e-05
-9.574180986152e-06
-1.47486255970441e-06
-3.2762496902969e-06
7.32856284709933e-08
-1.32151263842783e-05
2.66735284120631e-06
5.38012308232683e-06
-7.18571779350157e-06
-1.11053306952777e-05
-7.58020646128802e-06
-1.00842003595379e-05
9.89007100818203e-06
-1.52229872838986e-05
-1.47816615871961e-05
-4.5606355029709e-06
-1.29597572600033e-05
-1.56857964625834e-05
3.9876877978872e-07
-7.88451962983923e-06
-1.02156212656428e-06
9.72611463367139e-07
-1.25064561252638e-05
-1.01041640140612e-05
-2.92017745658108e-05
-6.3140115599855e-06
-3.67100183172419e-06
9.79748395493127e-07
-2.30559378683368e-05
-9.47491824881084e-06
-1.60000764776461e-05
-1.49459212569532e-05
-2.70356006011201e-05
-1.5792250572833e-05
-3.46237528549774e-05
-2.30510210848405e-05
-1.31157004733464e-05
-1.7671092814078e-05
-1.15971840586011e-05
3.2727075965265e-06
-1.71070974463372e-05
-1.1878172038514e-05
-1.80932928958135e-05
-2.94270888445012e-05
-1.36052955050861e-05
-1.73587690239261e-05
-1.37226369804831e-05
-2.39073175648688e-05
-6.73342894726478e-06
-1.78955824360112e-05
-2.4701156276335e-05
-1.95689292839514e-05
-2.28442488220893e-05
-2.23168454326385e-05
-1.89783855069802e-05
-1.08307161026899e-05
-1.22760448648319e-05
-1.15231629795592e-05
-1.66564150599452e-05
-5.5439096858116e-06
-1.9353926060637e-05
-1.47165801330939e-05
-2.78490954135921e-05
1.22624590179019e-06
-1.28710822296192e-05
-1.59158210083801e-05
-4.19152448082514e-06
-2.8920368910652e-05
-1.34938465045891e-05
-1.35662436284265e-05
-9.84138949601004e-06
-1.90861755826748e-06
-1.06221256408955e-05
-4.46575593770183e-06
-1.29720623707037e-06
-4.52547468464115e-06
-9.08712881797021e-06
-6.23062985876183e-06
-2.22428656509161e-06
-6.3863454235434e-06
-1.09066494565826e-05
-2.05545939044967e-05
-8.6328772471962e-06
-3.01472331335836e-06
-4.26134799509376e-06
-2.51328860170393e-05
-1.26918312986983e-05
3.46360536028135e-07
-1.50751805003434e-06
1.71241922542419e-06
4.29379250616428e-06
-1.0555476722612e-05
-2.94014681550078e-06
-2.30380686627498e-05
-7.84992307788306e-06
-7.56105470788099e-06
-1.30392220741042e-05
-1.5487845500404e-05
-9.45459110582524e-06
-1.23632937809018e-05
-9.9781821752514e-06
-8.93208282428122e-06
-2.11627390814579e-05
-3.55474764803757e-05
-5.23719148161333e-06
-9.46445994756721e-06
-1.87376384163507e-06
-8.17937208951239e-06
-2.25742527963643e-05
-1.41801656832953e-05
-1.9847307698079e-05
-1.48753521177893e-05
-8.03639154754844e-06
4.22803657138067e-06
-2.17898442822954e-05
-1.91736228634831e-05
-5.90247953476232e-06
-1.95596612162607e-05
-1.33198974454136e-05
-2.05172849053294e-05
-2.06522845493111e-05
-6.02754226111219e-06
-1.79658362344072e-05
-2.07708200017378e-05
-1.45365291637045e-05
3.03203256559886e-06
-1.822012645645e-05
-1.15221120659938e-05
-1.55131916238628e-05
-1.77638767626048e-06
-2.31294560252536e-05
-3.04583389614684e-06
-2.69383225165109e-05
-2.34085298208355e-05
4.5137067051722e-06
-5.77112335452141e-06
-1.07950730121399e-05
-1.9213961149829e-05
-1.59345582889311e-05
-1.82213004666268e-05
-1.33043336996726e-05
-1.21331705245161e-05
-3.99287038491648e-06
-1.00826920800417e-05
-1.63511567785408e-05
2.02866585525268e-06
-1.18772150915701e-05
-2.05465020985393e-05
6.40670622747828e-06
-1.37769166159998e-05
-7.16865023362709e-06
2.42850236234599e-06
8.07921352456361e-06
-1.78799500950677e-05
2.36879335128851e-06
-1.14397934596585e-05
-4.95583459979395e-06
-8.52563520741475e-06
-8.03523312501533e-06
-8.43199575368396e-06
-2.44850835267019e-05
-8.60554782951198e-06
7.87781557464118e-08
-8.62583641988223e-06
-1.23407936812911e-05
-7.93379203088903e-07
-8.48883869622267e-06
-7.18044560191658e-06
-2.1436958336765e-05
-5.63665316157884e-06
-9.22208286947557e-06
-1.87321763634807e-05
2.95572108063924e-06
1.30783463902055e-05
-1.50881346129086e-05
-7.98598815168594e-06
-4.18648606694919e-06
-2.14044090133496e-05
-1.55600897087748e-05
-1.10801658851669e-05
7.2813273080935e-06
-3.84921641779382e-06
-1.13033922058051e-05
-1.08599960244139e-05
-5.94178894368704e-06
-2.10605395924055e-05
-9.13011401833906e-06
-1.54818458011743e-05
-1.49859138079711e-05
-9.9479469535134e-06
-1.17329177303788e-05
-1.6777831049497e-05
-2.37539839413976e-05
-8.76673539986334e-06
-8.54115313581715e-06
-1.65160087281342e-05
-2.28091592283816e-05
-1.63926851805907e-05
2.12259729171236e-06
-1.43076841246219e-05
-9.7038252185267e-06
-2.0920381368241e-05
-1.67396017655902e-05
-1.58403898170308e-05
-1.6342803598726e-05
-1.78965622022257e-05
-6.146187474781e-06
-1.84851269925388e-05
-2.10175889287049e-05
-1.36067606250985e-05
-6.90678290768138e-06
-9.78084416181118e-06
-9.90166368137437e-06
-2.25127004362633e-05
-2.43087032061869e-06
8.31177071918996e-11
2.30806482757108e-06
-9.38711611303471e-06
-1.92836641784534e-05
-1.4693242194241e-05
-2.35017261448265e-05
-5.18334713602904e-06
-6.34349394057566e-06
-1.88503329559573e-05
-1.59965331140861e-05
-7.7467697237844e-08
-6.67105014257853e-06
-3.11512620607064e-05
-5.26830232139822e-06
-1.49637638891276e-05
-1.13237479654213e-05
-2.11464146372537e-05
-1.48647400100929e-05
-3.77047440951225e-06
-1.40575127442577e-05
-1.54759199216447e-05
-2.58021978487662e-06
-1.40751956695571e-06
-9.41787333173262e-06
-4.96425496014988e-06
-8.48872216995706e-06
-8.66415158609731e-06
-1.1957563692344e-06
-1.74130263535603e-05
5.3269026952364e-06
-1.11924956713407e-05
-1.56966666755993e-05
2.13848656348625e-06
-1.08926716066008e-05
-6.37963059159817e-06
-7.16373753133082e-06
-8.52297546276892e-06
3.391825103778e-06
-6.46455168069532e-06
4.37126766184718e-06
-3.21717617148262e-06
-1.27919395916965e-05
-3.36535754055803e-06
-1.41270341010591e-05
-2.70045909182138e-05
-2.55824645599225e-05
-5.9288075850659e-06
-1.95942313280948e-05
-4.87287999472017e-06
-1.91577727190013e-05
-1.70948815721805e-05
-1.43613188595265e-05
-1.45532013561641e-05
-7.36219981402191e-06
-1.56592856959489e-05
-1.03602506013088e-05
-9.64016010006807e-06
-2.33730656214959e-05
-1.44722782101442e-05
-1.50789780572134e-05
-1.81124148256845e-05
-7.45938036010362e-06
-1.21820960058606e-05
-3.21301109683163e-05
-2.15902169239273e-05
-2.22830720920487e-05
-1.79039855144389e-05
-2.64850397177703e-05
-1.28089982350457e-05
-7.29155287179277e-07
-7.14020015121505e-06
-1.17422158839854e-05
-1.22270961573526e-05
-1.4315088251224e-05
-1.53423375720026e-05
-8.41998453763187e-06
-7.41568497184914e-06
-2.30345125472901e-05
-5.89291680880128e-06
-2.37907818921198e-05
-2.25773199320619e-05
-1.30469034578138e-08
9.64266943574548e-08
-8.14513898797952e-06
-1.85314938809838e-05
-1.08185730562932e-05
-2.91102221379749e-06
-1.32300533203774e-05
-7.10382186024822e-06
-1.13050068230698e-05
-5.987229275689e-06
-3.44922085124069e-05
-2.53940438415886e-05
-1.34760378725861e-05
1.48937394937301e-06
8.42886288453552e-06
4.61331690794809e-06
-1.8611413454798e-05
-1.11757411809687e-05
-1.23641181240236e-05
1.06244939989423e-05
-2.21862986049875e-05
-1.36885523168019e-05
-3.22521346025016e-05
-1.32483572168138e-05
9.7557070319059e-06
-5.0461645703048e-06
-9.2961555972793e-08
-1.1980984594591e-05
9.63702099680779e-06
-7.15018627102767e-06
-1.07812222803515e-05
-4.33058465099904e-08
-3.65366748241852e-07
-4.96435900319211e-06
2.62094094474384e-06
-5.15751333213441e-06
-1.66704606159844e-05
-1.8453606626695e-05
-6.04344187269196e-06
-9.65357232786742e-06
-6.1297863079629e-06
-5.27722733966678e-06
-1.81620716253953e-05
-1.12042291521474e-05
-1.93352036135017e-05
-3.682095872299e-06
-1.22432891494648e-05
-1.89291545307555e-05
-1.19552548909158e-05
-2.64895433057079e-05
-3.6816022838418e-06
-1.66589641063901e-05
-1.3688681533091e-05
-2.30401997477018e-05
-1.65712429721724e-05
-2.41622660432045e-05
-1.62800971292147e-05
-1.4492852099511e-05
-2.26489480706277e-05
-2.07785577921424e-05
-1.67068739920625e-06
-2.47308421692847e-05
-2.29310946633892e-05
-1.75193523490168e-05
-1.40330385922999e-05
2.4089023271366e-06
-1.45574133863887e-05
-2.46702766063177e-05
-8.64457088650405e-06
-1.60027772077396e-05
-1.49972196749131e-05
-1.60636992159099e-05
-5.65123807044493e-06
-2.72736891568107e-05
-3.58705246366169e-05
-2.06674238954523e-05
-1.61234215713268e-05
-1.2220413705608e-05
-2.32107952336564e-06
-1.35296306586039e-05
-1.64279309456025e-05
-2.68982500844034e-05
-3.56895798235485e-06
-1.19595639679883e-05
-7.1192263664557e-06
-7.17215265044235e-06
-1.49587911842994e-05
6.36441390682818e-06
2.86602057357463e-06
-2.08520383566733e-06
-1.38937387366457e-06
-1.02879943291582e-05
-6.60871429269743e-06
-4.38786414544113e-06
-2.04294565219867e-06
1.32238438224765e-06
-1.64972171102089e-05
-2.06164389846564e-05
-4.05464527500823e-05
-1.18401242210128e-05
-8.08316675488475e-06
-2.86603841518624e-05
-1.02405065403932e-05
-1.37080424458733e-05
-8.91275228348642e-06
-1.03483330054547e-05
-1.53407205736831e-05
-1.30604350619668e-05
-1.94538137219438e-05
-1.667223424708e-05
6.79205501718687e-06
-7.67275578700426e-06
-1.57451658197535e-05
-6.47845374757715e-06
-2.23237281855369e-06
-2.68238363887908e-05
2.72788279078587e-06
-8.95334551262379e-06
-1.20537268831224e-05
-1.56657237040642e-05
3.77378066875494e-06
-1.9157554607482e-05
-9.01409882717316e-06
-3.96360184347888e-06
-1.16310410259643e-05
-4.51471545488008e-06
-1.43476058655394e-05
-1.64074309124163e-05
4.41456207503614e-06
-2.7251449591504e-05
-2.02953359982215e-05
-7.87990580806027e-06
-1.39320743369175e-05
-1.53518248037123e-05
-1.11623075306323e-05
-1.93771166351198e-05
-4.76278145247464e-06
-1.96391415696839e-05
-1.49892391139428e-05
-9.89492769244201e-06
-2.60806356684126e-05
-9.28704021447275e-06
1.74401038078204e-06
-3.2852039210783e-05
-1.84302934040849e-05
-6.16258433806902e-06
-1.71916160596624e-05
-1.75604151009342e-05
-1.55731529435066e-05
-1.85200419306544e-05
-3.87072873801627e-06
-2.3917599964583e-05
-2.38057813528968e-05
-1.03875528727171e-05
-1.66806178813561e-05
-1.17519237006035e-05
-6.054277544749e-06
-1.73204993597043e-05
-6.62839808321778e-06
-1.50577267216438e-05
-1.07405624004841e-05
-1.30867004395299e-05
-7.55902748980805e-06
-1.6673578422358e-05
1.0882933137806e-05
-4.74552457455212e-06
-7.75088372212652e-06
-7.92929366561297e-06
4.02380940903134e-06
-1.86760328035857e-05
-2.05685626345726e-05
-1.06037165454626e-05
-1.30916979106167e-05
-2.17269428936886e-05
-6.18799980834764e-06
-9.59660591647588e-06
-5.94173821699108e-06
-2.41743860832404e-05
8.92407183740257e-06
-3.90230175425748e-06
-1.0301508369845e-05
1.7930958002512e-05
1.72408308250007e-05
-4.42337476275143e-06
-2.47887023556581e-06
-5.24304462748994e-06
-1.73201256926588e-05
4.46647858257397e-06
-2.97500421346284e-06
1.36488593871386e-06
-6.27145652137673e-06
8.99135978188012e-07
-1.74880893470616e-05
-1.11673792735141e-05
-5.10466501205859e-06
-9.97433172549366e-06
3.63306029885308e-07
-1.36617588153816e-05
-2.82576888816778e-06
-5.9574513691357e-06
-1.84056934713893e-05
-2.54970170154163e-05
-1.55580764193591e-05
-1.7541488623644e-05
-1.88985615307082e-05
-1.42121182035972e-05
-2.20159404648014e-05
-2.66079976195799e-05
-2.21612282413284e-06
-7.38140710407869e-07
-1.23512172791226e-05
-1.33857936664249e-05
-1.91149222703133e-05
-2.39978935054884e-05
-1.74570521119828e-05
-1.91106330451967e-05
-2.13630802366211e-05
-7.28371672823678e-06
-2.51646869531816e-05
-1.5902577307877e-05
-9.99575049754871e-06
-2.53021035369049e-05
-1.89777090269808e-05
-8.69757232948834e-06
-7.39483238995502e-06
-8.65464262226931e-06
-2.80035408235055e-05
-1.88259777985501e-05
3.15561276818136e-06
-1.57485726858602e-05
-2.06296053572703e-05
-1.28495097918366e-05
-8.88074070552863e-06
-2.02329541816399e-05
-5.64298612944784e-06
-2.29730038568852e-05
-1.2361110242699e-05
-6.80203235378255e-06
-4.55988990753184e-06
-1.76065229653983e-05
-3.08684411035757e-05
-2.15688540096179e-05
-3.23119946533369e-05
-1.9875535368122e-05
-4.59498894380794e-06
-2.42566933161292e-05
-1.02955386837143e-05
-2.53298828389367e-05
-1.3986084659527e-05
-1.19970229895969e-05
-1.65144326439006e-05
-3.02171586425134e-05
1.13773504429557e-05
5.63423119765442e-06
-1.66094599973666e-05
-6.19792048264192e-06
-5.75021973747649e-06
7.38467025993142e-06
-8.10374510421801e-06
-9.34221428061006e-06
-1.62861474142483e-05
-1.74466100294798e-06
-1.10861813228114e-05
-2.88315624025852e-06
-1.46335029763561e-06
-1.82739857355659e-05
-2.57738781412027e-05
-8.34589974595969e-06
-1.04583887187722e-05
-1.33182340526529e-05
-7.07292685099722e-07
-1.91603131358108e-05
-3.56921130157792e-06
-5.17675363611849e-07
7.99583522271987e-06
-2.12257651698247e-05
-6.46865365117593e-06
-7.8269153487243e-06
-1.95226619243052e-05
-1.86035652029068e-05
-7.79199785854056e-06
-1.89532744046356e-05
-2.44399029821962e-05
-1.40585151872151e-05
-2.50148180033793e-05
-1.75158774505322e-05
-4.59608113321523e-07
-2.33846294343365e-05
-1.13144859983299e-05
-8.74159562114394e-06
-3.49686223665325e-06
-1.00073771169373e-05
-1.69233638654088e-05
-2.35143887268004e-05
-1.20170237530403e-05
-2.90410024260005e-05
-3.78128569441974e-05
-2.25347935825817e-05
-1.29755886965443e-05
-1.6022446675692e-05
1.14323653442484e-07
-1.43689204305837e-05
-3.66448150280359e-06
-2.53566279739637e-05
-1.26204131821473e-05
-2.0056893607903e-05
-1.71824360076626e-05
-9.21811360687981e-06
-2.32073731670137e-05
-2.58314062046517e-05
-1.20161840783699e-05
-1.18738711806963e-05
-2.32810367300051e-05
-3.00529422412344e-05
-1.85908106440125e-05
-9.83823687822057e-06
-1.96290877861476e-05
-2.43690583361242e-05
-1.22408966050003e-05
-1.05331147946541e-05
-1.82566790213513e-05
-3.57961744378718e-06
-9.86636913131723e-06
-6.34255267843731e-06
-1.40677853726647e-05
-1.048668297969e-05
-1.80056175329282e-05
-1.94679720746163e-05
-9.07924893098029e-06
-7.11397196584159e-06
-2.55675995701188e-05
-2.46560967331707e-05
-5.39755979270357e-06
-8.82790484741493e-06
-2.26994691690727e-05
1.57265508581626e-06
3.8965946312818e-07
-5.87963398839627e-06
-1.10455320239737e-05
-3.25867379333404e-06
-6.76120858525284e-06
-1.06090577162296e-05
-1.47608233651885e-06
-3.81414771159952e-06
-3.09366613775763e-05
-1.85301449195762e-05
-6.22490321188858e-06
-2.25787169130274e-05
-6.08681234859586e-06
5.86899108908056e-06
2.59109150163147e-06
-1.44720255971765e-05
4.5041699046172e-06
-1.17773017428305e-05
-1.07590351137039e-05
-5.82975744527501e-06
-2.46056480965879e-05
-2.16428749372732e-05
-1.47287806535305e-05
-8.74133350864389e-06
-1.87681673173909e-05
-7.76684681290596e-06
-1.38435262027393e-05
-2.40987852483632e-05
-2.18680943530914e-05
-9.93536003481649e-06
-2.03540750455825e-05
-4.08889193918432e-07
-1.33856768818086e-05
-1.4305932690046e-05
-1.32434772822651e-05
-1.17434250228446e-05
-1.11451392874779e-05
-2.9304779712254e-06
-1.72895609235441e-05
-2.83926947650781e-05
-1.38619129573636e-05
-1.32354077892025e-05
-1.16484643667613e-05
-2.04178328564618e-05
-1.53841909575917e-05
-7.75177344600804e-07
-1.66140930577113e-05
-1.79195803588478e-05
-1.24943083075538e-05
-2.64536274367286e-05
-1.53164281809637e-05
-1.11671669609509e-05
-1.83854906970755e-05
-1.44018606241453e-05
-2.55582869487701e-05
-1.32932774942161e-05
-1.38900240031808e-06
-2.57639019303443e-05
-1.46700222091019e-05
-1.5640675604862e-05
-1.44194820038947e-05
-1.57451043690076e-05
-1.90997612713571e-05
-1.62283235137393e-05
-2.00743484533159e-05
-1.44315982293583e-05
-2.04093826181314e-05
7.36482507688905e-06
-1.85849922217225e-05
-7.8942739064683e-06
-9.21995792735857e-06
-1.89517821871041e-05
-3.29269247999573e-06
1.91620099899559e-06
-3.32157244479123e-05
-2.43805938671225e-05
-9.13780880595347e-07
-1.95345913474663e-05
1.60629561148766e-06
-1.14238969248448e-05
6.6017326099575e-06
-2.28231074123641e-05
-1.07235653338811e-05
-1.42416200908151e-05
-1.97607679650616e-05
3.0885650939598e-06
-5.44860385769861e-06
-9.08154387339207e-06
-2.38339986080535e-06
1.14549328113111e-05
-6.07259077569529e-06
-2.15643594275031e-05
5.67595747403521e-06
8.20176268071169e-06
2.69435200731217e-06
-5.90232579750992e-06
-1.21714219477673e-06
-7.53397944071405e-06
-1.5959397605021e-05
-1.95447751429392e-05
-9.88128577794659e-06
-1.76814456898286e-05
-9.43188341090516e-06
-1.29076094107314e-05
4.93881130993797e-06
-2.99047474559303e-05
2.07164925998119e-06
9.91761940883149e-07
-4.06407647459347e-06
-1.16352327504195e-05
-1.25802867295875e-05
-8.48513235967089e-06
-1.517716163563e-05
-1.97131163934354e-05
-2.57059775998189e-05
-1.26607554297613e-06
-1.63063504396711e-05
-1.37236524666179e-05
-1.79097979581673e-05
2.55789245495691e-07
-1.29699025911521e-05
-1.97469686992847e-05
-2.42632203424782e-05
6.77898144407149e-06
9.27889425674094e-06
-2.28058257635649e-05
-9.04402961648981e-06
-1.33408045434843e-05
-1.32892436413561e-05
-2.27101913661892e-05
-1.01760312218104e-05
-1.17099511356445e-05
-2.07162492048272e-05
1.17028672109416e-05
-2.36160697590862e-05
-2.70879480238796e-05
-8.56112121625765e-06
-1.93070903528126e-05
-2.62188036142962e-05
-2.66226261956792e-05
-2.21253032690409e-06
-1.87406642381162e-05
-1.77513201993484e-05
9.08667662679183e-06
-6.86908974495306e-06
-1.26548777978763e-05
-1.88101333221288e-05
-1.21360415459574e-06
-5.85563303598476e-06
-1.35898120157801e-05
-1.43886198466718e-05
-2.54040774707727e-06
-1.81667651500981e-05
-7.30709254057028e-06
-9.42281001250389e-06
-1.24036994017352e-05
-2.63951930183149e-06
-2.1576735741661e-05
-1.32274854780217e-05
-9.39608240656e-06
-1.5804241702354e-05
-3.67094449380136e-06
-1.22937304250518e-05
-5.25147207459075e-06
-1.32577500727212e-05
2.6933885837023e-06
2.03827869824985e-06
5.43538157697635e-06
-1.56393848661395e-06
-1.09779082179808e-05
2.44692706545173e-06
2.10244752071335e-06
-2.53042383902405e-06
-1.4417159677488e-05
-5.6786013346048e-06
9.69115303906972e-06
-1.01713810945937e-05
-1.21269455946484e-05
-8.67769709314502e-06
-1.09873800207302e-05
-2.05248455896525e-05
-7.00853693022835e-06
-1.25056217318099e-05
7.46729726333012e-08
-4.4850928539757e-06
-4.50041717982411e-06
-6.734143940225e-06
-3.82500459387128e-06
-9.1447219078588e-06
-1.14322144052545e-05
-1.68881738536337e-05
-5.82988805043807e-06
-5.439763617511e-06
-1.40112483520979e-05
-3.21594542204297e-06
-1.07660862102251e-06
-1.81556922272302e-05
-5.99603923914908e-06
-2.7757936526291e-05
-2.24055291202643e-05
-1.55324639312278e-05
-5.71274171495626e-06
-1.84019460669554e-05
-1.20888362795443e-05
-1.42710831271962e-05
-2.32660585507113e-05
-1.4889189069046e-05
-3.49926213629458e-05
-2.18536780662202e-05
-1.91172609254763e-05
-7.762927425652e-06
-2.0752217685158e-05
-2.24933457131131e-05
-2.35002313146589e-05
-8.13558495236121e-07
-9.52948407299114e-06
-1.19579144804637e-05
-2.09279309760582e-05
-1.68753167437464e-05
-9.6417707138493e-06
-2.11994216170697e-05
-6.2082312368664e-06
-6.80354419680635e-06
-1.95405396252949e-05
-1.30331194786118e-05
1.00923666037157e-06
-2.16547352629837e-05
-1.67047309805466e-05
2.20612482699623e-08
-1.42094794835499e-05
-1.79138295159622e-05
-8.27846532363844e-06
-6.41843910726849e-06
-1.54602542555246e-05
-1.53391448374072e-05
-8.72752846771042e-06
-9.41251353659564e-06
-1.05172089842375e-05
-1.85634811674192e-05
-8.92369134333117e-06
-3.27773799861972e-06
-1.42905064186577e-06
-8.47705759530159e-06
-3.35655436860751e-05
-2.44195235582724e-06
-1.14814332456016e-05
2.25517300250466e-06
-4.42781680742175e-06
3.77066898375861e-06
-1.13534072788083e-05
2.945406145159e-06
-2.31645150480835e-06
-3.20752650012328e-06
-1.19392995781119e-06
-4.1277004098055e-06
-1.96663275435573e-05
3.23379973004193e-06
-8.09767628585177e-06
-1.58409253246258e-05
-1.308498584583e-05
-1.55452879935295e-05
-1.0176133994768e-06
-1.24477825969449e-05
-5.80398072324e-06
-1.42613395934583e-05
1.93909111727543e-07
-1.18820371151558e-05
-1.19709343077302e-05
-1.72577736485197e-05
-7.91937888457027e-06
-1.56659788830964e-05
-8.66660096702218e-06
-7.9536414346077e-06
-1.23842674889616e-05
-1.14255066155145e-05
-1.88765419957076e-05
-1.51000850042914e-05
-1.28996019081241e-05
-1.27494814737217e-05
-3.04024175735886e-05
-2.15956726249918e-05
-1.52625840833521e-05
-2.46228687802558e-05
-1.79515898387478e-05
-8.09359904145771e-06
-1.8971584954671e-05
4.87291813182427e-07
-1.98520264646068e-05
-1.07659906395229e-05
-7.76666116503251e-06
-5.35340877740155e-06
-1.6909424109541e-05
-1.24948422474188e-05
-1.80606684987573e-05
-1.8162912550389e-05
5.32055625935098e-06
-1.98769177471891e-05
3.31520818884167e-07
-5.62425896697502e-06
2.69740305994594e-07
-1.31597039582176e-05
-1.54073570796498e-05
-5.11396308526251e-06
-3.53021298103588e-06
5.8510744723299e-06
-2.71256310055675e-05
-2.03056209315015e-05
-7.60343201571506e-06
-2.08956079405102e-05
-3.07225399707628e-05
-6.75712707744755e-06
-7.51118881627586e-06
-1.5296650646726e-05
-1.76673843201587e-05
-5.368183604288e-06
-1.10165989014901e-05
-9.38760839424914e-06
-1.18462738575778e-05
-2.7632542153963e-06
1.81363478855152e-05
-2.57007121076946e-05
-1.63293916452878e-05
7.40792945185887e-06
2.60959148697923e-06
2.78551651533803e-07
-8.26011560553889e-07
-1.10859113268736e-05
-7.5245418366883e-06
-7.26466242991461e-06
-2.97177225398819e-06
-1.00953968819107e-06
-1.59201098408188e-05
-1.03077066582843e-05
-6.40740281399962e-06
-2.55393597079219e-05
-4.49757115292313e-06
-5.75941668935801e-06
-1.031720550657e-05
8.64220772820072e-07
-8.53738639112706e-06
-2.52909939119731e-05
-5.36477251082545e-06
-1.15954182397627e-05
-1.49542464593418e-05
6.90410138116665e-07
-3.95863414280287e-06
-1.98007212960674e-05
-1.22274474677296e-05
-2.21004467836022e-05
-6.18701869294792e-06
-1.27943586394885e-05
-4.97015852153923e-06
-1.00434402820649e-05
-1.59661987170117e-05
-6.21663501161209e-06
1.02772146064197e-06
-1.99240310373786e-05
-1.548951688871e-05
-2.49513985813047e-05
-1.68991531415302e-05
-2.11031818925825e-05
-2.19133605592285e-05
-3.36717385152953e-05
-1.5006419782788e-05
-1.71074172104576e-05
-1.22271966985048e-05
-1.84409192659228e-05
-1.68501789960843e-05
-1.29592938434579e-05
-1.97744278655114e-05
-1.07218501130743e-05
-7.33121304493897e-06
-1.61408549558714e-05
-5.55015641781933e-06
-3.98160479604167e-06
-2.53195721003022e-05
-1.78248153634964e-05
-1.20024629240761e-05
1.69003626815815e-06
-1.03096938471581e-06
-1.14474582461936e-05
-1.84559969691773e-05
-1.11815671598145e-05
-2.66038844178857e-05
-1.67397410644879e-05
-6.0521410203373e-06
-6.1447938340656e-06
-2.09253686148978e-06
-6.46729517301937e-06
-9.73892285771015e-06
-3.49579573832723e-06
-3.94273029131067e-06
-1.26412651251418e-05
-2.43669515923361e-05
-1.22654523326418e-05
-7.29976375125759e-06
1.85141364153075e-06
-2.15616724276327e-06
-1.68781784722846e-05
-1.08168273388235e-05
-8.43634837751098e-06
8.5875536038555e-06
-8.88145268232126e-06
-1.87640305362584e-06
4.02640686400038e-06
-8.90007740569419e-06
-3.55128406269546e-06
-1.19051398662082e-05
-1.16633049290022e-06
-2.27760021902065e-05
-1.37095388449168e-05
-1.28842809696804e-05
-4.52273729273394e-06
-7.88433219783834e-06
-1.07628817946179e-05
-1.33480717981158e-05
-1.46066643108616e-05
-5.06248946208796e-06
3.24777043803597e-06
8.28388490258597e-07
-1.67707678957955e-05
6.3616735905414e-06
-8.59306949890231e-06
-1.34632078197017e-05
-1.22034121512104e-05
-1.86265055931678e-05
-6.98450111647983e-07
-5.7133999967802e-06
-6.59311365646219e-06
4.21021126718747e-07
-9.44964454693745e-06
-2.39643622725617e-05
-1.46173992854394e-05
-2.08282565890281e-05
-9.39858832917302e-06
5.44316329034154e-07
-2.93811049753953e-05
-8.0925756584269e-06
-2.83157455127146e-05
-3.05584675235593e-05
-2.13393376962963e-05
-1.46669232589177e-05
-1.05708194894567e-05
-8.91530528314872e-06
2.55701186103313e-06
-2.03421116242225e-05
-2.19935802715129e-05
-3.43408869471524e-05
-2.30943147750463e-05
-1.23094635043769e-05
-1.68039937940091e-05
-9.04891330363107e-06
-1.32780190451562e-05
-7.65788865549975e-06
-3.52786699476927e-06
-1.07220854940979e-05
-1.34815637131409e-05
1.86737381223804e-06
3.91977579445863e-06
2.74165468360829e-06
-2.52388403574874e-05
-2.434422314807e-05
-6.88927103910074e-06
-1.97490447694201e-05
7.72166417150899e-06
-9.08061694285611e-06
-2.2891841745621e-05
-1.61879921787683e-05
-3.1763139335412e-05
-3.85632679885337e-06
-1.16970229721862e-05
-1.0989061279798e-05
-5.74656495709643e-06
-5.36236662246794e-06
-1.54563999724897e-05
-1.64929127148574e-05
2.82926057881822e-06
8.93324986609299e-06
-1.7223558411229e-06
-2.56551249363611e-06
-7.90388580328293e-06
-7.95914933341949e-06
-1.67218169208842e-05
-6.17991295040317e-06
6.25110303968701e-07
-5.58649902146744e-06
-1.21032859808179e-05
-7.421333596389e-06
-3.18701174979261e-06
-1.55392688106258e-05
4.59043658667955e-06
-2.88308520898877e-05
-3.53389407964117e-06
-2.52067388807294e-06
9.84002438613821e-06
-1.26239311616551e-05
-1.57317881529445e-05
-4.22023861909649e-06
-2.17161445328055e-05
-4.80179742701562e-06
-2.60128810853255e-06
-8.85842827050206e-07
-2.09374426186948e-05
5.27106415822907e-06
9.10202668479232e-07
7.40094102911391e-07
-4.94264278725851e-07
-1.47816519682144e-07
-1.70416842352749e-05
-1.89146658593908e-05
-5.99752316210077e-06
-9.84166808067133e-06
-8.36576354298843e-06
-9.95421782580059e-06
-2.56055868143523e-05
-1.65099224608841e-05
-8.58667342536713e-06
-1.88922160134925e-05
-1.665711337847e-05
-2.4243218723555e-05
-1.57350228247795e-05
-1.55058011138483e-05
-1.64976583841937e-05
-2.73106872226181e-05
-1.19644662141736e-05
-2.65556053276069e-05
-1.37870257227319e-05
-1.43051280513632e-05
-1.94689796987247e-05
-9.52555247370402e-06
-2.28811465129703e-05
-2.94725579015142e-05
-1.38396536587968e-05
-8.70305114003323e-06
-2.56460438778512e-05
-1.19485857383863e-05
-1.20375497469991e-05
-3.16788216925689e-06
-1.45397351180554e-05
-2.35842691856361e-05
-3.46023077948738e-06
-1.25950109128411e-05
-1.39095126542495e-05
-3.09080766776426e-05
-1.30224409969362e-05
-1.02060965144736e-05
-2.28334525923665e-05
-3.97130779614438e-06
-1.64277156066594e-05
1.45730080604314e-07
-1.34803210263505e-05
-1.44173233576483e-05
-6.32466085070391e-06
-2.72367861443911e-05
-2.43529530351624e-05
-8.86752147761902e-06
-1.32962104080003e-05
-2.73125613048985e-05
-1.41423830650136e-05
-1.69784099878377e-05
-5.43690809545095e-06
-8.33496535483299e-06
-8.87258435832762e-06
-9.56388234280865e-06
-2.66562145965191e-06
-6.07141443851924e-06
-8.6036151007227e-06
-1.01597666711999e-05
-5.9911062211052e-06
-2.82013610611912e-05
-1.80029415407087e-05
5.69552431205682e-07
9.48025176759579e-06
-1.56407610566835e-05
-1.80149105099781e-06
-8.88821927890715e-06
8.74094501834582e-07
2.9248172656471e-06
-1.26631701979666e-05
-1.10196171035923e-05
-2.12819772921279e-05
-1.64707337702839e-05
1.75891377815529e-05
-2.19531685168449e-05
1.17954498928041e-05
-4.87844227570644e-07
-1.95765889805656e-05
-3.00578756248214e-05
-3.09555339231102e-05
-4.78128652429121e-06
-7.64349520203096e-06
-1.75713384986688e-05
-1.14597069049591e-05
-2.12282352182587e-05
-1.67317937095855e-05
-2.34045768251811e-05
-3.28378902533516e-05
-1.06657197448021e-05
-2.35107283205898e-05
6.33440601338771e-06
-7.14564568775897e-06
-1.82987467575308e-05
-2.24294691559796e-05
-1.27283600797617e-05
3.78192503494961e-06
-1.63542236131498e-05
-5.93605019568732e-08
-2.2356103674596e-05
-1.63220863808831e-05
-1.4658079438552e-05
3.96384162537109e-06
-1.65928378550294e-05
-2.54517307025701e-05
-2.21041865825944e-05
-1.42983723100942e-05
-9.64196479225566e-06
-2.35862805910581e-05
-2.22661178788606e-05
-2.34261692703845e-05
-2.19377789226383e-05
-2.02427827119306e-05
-1.2981098110753e-05
-4.18425507134505e-06
-1.55762235028923e-05
-1.56981621809343e-06
-1.82642632858122e-05
-1.565236269839e-05
-1.88868715150618e-05
-2.11669311937575e-05
-3.78466686438358e-06
-1.35945464169527e-05
-1.48439042731876e-05
-4.94025110531403e-06
-9.1753123556441e-06
-1.81639104086024e-05
-1.37265058979614e-05
2.16143288691335e-06
9.29535136499241e-06
3.63694190335424e-06
-5.94055066181148e-06
-1.33072575013726e-05
-1.37515219577425e-05
-1.39898639479039e-06
-8.45404625591361e-06
-8.31653029881906e-06
-2.68977974349256e-05
-7.76781032282654e-07
1.95161250430225e-07
-5.19953681203358e-06
-2.8500589208429e-06
6.46338809132053e-06
-3.70999356401051e-06
9.5303415032085e-06
-9.75682968116584e-06
-1.19367607348485e-06
-1.20541523753461e-05
-1.03873629828232e-05
-1.0791001952881e-05
-1.27214870755913e-05
-5.56049693912354e-06
-1.3161584998129e-05
-1.31087813263709e-05
-1.35438911450515e-05
-4.8030081475466e-06
-8.18784451914259e-06
-9.35383222373839e-06
-1.90790337680352e-05
-1.67604263144492e-05
-1.7080907621143e-05
-1.40411876052604e-05
-1.92469105250181e-05
-2.04150240651045e-05
-5.80297381014432e-06
-2.26399042802489e-05
-4.52480245233057e-06
-1.08897641300629e-05
-2.08752340894951e-05
-1.96521119746894e-05
2.80769006165887e-06
3.13509100436786e-06
-1.54595154009909e-05
-5.95761569764657e-06
-4.87763834797938e-06
-1.48407849478903e-05
-5.88120735709839e-06
-9.60490037129094e-06
-3.12306896593317e-05
-1.99744716894771e-05
-2.83127477287658e-05
-3.47915310821648e-05
-1.12680253310424e-05
-2.49816435123148e-05
-1.2887531596267e-05
-6.86349854257512e-06
-3.0506450884854e-06
-1.26327718354188e-05
-4.67339887671844e-06
-1.14664512188667e-05
-1.28822930399492e-05
-1.86702608968374e-05
-7.40051480239952e-06
-1.37589223213545e-05
3.67828934731831e-06
-1.48733594539444e-05
-1.65161415884447e-05
-9.78246903957208e-06
-8.48457629473755e-06
-1.59489794105054e-05
-1.40878074955625e-05
-2.16781756289143e-05
-2.73402551819539e-05
-1.05506800018711e-06
-1.21723819933198e-06
-1.50828077498073e-05
-7.0710083006908e-06
-2.35515165055816e-06
-2.32315680851533e-06
-1.37269084929282e-05
-9.77458765907751e-06
-1.68947621186473e-05
7.98989344552383e-08
-1.88819586531364e-05
-2.27326436939966e-06
-7.57242945901175e-06
1.91349021276463e-07
-3.75415173619173e-07
5.14220247814063e-06
-1.32514873721594e-05
-1.3602101213106e-05
-2.01378546237286e-05
-1.18686992440351e-06
-3.02367104646653e-07
-3.19016478522909e-05
8.74971674066765e-06
-1.664774668e-05
-1.59415753473343e-05
-1.96756428010323e-05
-8.92259687365116e-06
-2.56021537354161e-06
-1.64132044037615e-05
-1.6979820527733e-05
2.71770343636389e-06
-2.79381668090767e-05
-6.89467379663754e-06
-2.91974556216975e-06
-9.59551626952115e-06
-7.39705284901839e-06
-1.03030923920839e-05
9.20565384180673e-06
2.57933295824727e-06
-4.0999221112285e-08
-1.83507638864072e-05
-2.57228615442959e-05
-1.83042095471713e-05
-2.64155333092889e-06
-1.14488102003026e-05
-2.1410359278069e-05
2.3469545895126e-06
-2.16634426239329e-05
-1.77907145436251e-05
-2.22123973167128e-05
-3.46487499811369e-05
-2.59062179126522e-05
-4.03554450273941e-06
-9.85253419733918e-06
-1.12630263662106e-05
-5.60394752139142e-06
2.61328131443058e-06
-2.05319085161461e-05
-5.45342732740166e-06
-1.88774399746811e-05
-2.06245365862434e-05
-6.97305654484213e-06
-6.20466600161678e-06
-1.15915944393588e-05
-1.36739552326578e-05
-2.81208399813766e-05
-1.36644545009299e-05
-1.02346276171672e-05
-2.27108403870472e-05
-1.97875808600115e-05
-9.78303165643056e-06
-1.54197182608072e-05
-1.76922033588902e-05
-2.11364610991889e-05
-1.20371365692803e-05
-1.36820833688985e-05
-6.196551361775e-06
-1.03917869609413e-05
-7.739659669922e-06
-5.50525689245905e-06
-3.35435811798759e-06
-1.39586062295228e-05
-1.78955031883417e-07
-1.8433730465538e-05
-1.71303273773457e-05
-1.38658036957143e-05
-2.07672064069735e-05
-9.14796644138292e-06
4.79374639685138e-06
-7.76017203352447e-06
9.17912040565299e-06
-3.58752589833434e-06
-6.92174731116583e-06
-8.79645233298457e-06
-1.66780265898566e-05
-1.05261770410863e-05
8.43608906879581e-07
5.44798616048657e-06
2.46732792130096e-07
5.26820627857074e-06
-8.30211668662311e-06
-7.60477186611826e-06
-3.69512058496825e-06
-9.34075680958857e-07
2.99756774725817e-07
2.48756335663687e-06
-2.63786106225013e-06
2.77181486915408e-06
-1.22254353276325e-05
-1.92716217259228e-05
-1.55644187561484e-05
-1.35248093646725e-05
-2.33551816625115e-05
-1.03221472680359e-05
-1.15948068933913e-05
9.11441786790095e-06
-1.76454663811482e-05
-1.47018941635278e-05
-6.23396252904305e-06
-1.03014620709226e-05
-6.15236058421122e-06
-1.65078528677911e-05
-2.39966880012409e-05
-1.9406013348205e-05
-1.94948353785677e-05
-1.72990166304436e-05
-2.08409951954827e-05
-2.29196920919681e-05
-7.5116786775754e-06
-1.88547952896671e-05
-1.5635709632756e-05
-2.47406289128365e-05
-1.9189475295877e-05
-2.20604014268451e-05
-6.88458603982785e-06
-1.06286966073163e-05
-1.24137722545407e-05
-1.68277031638769e-05
-1.26908349360595e-05
-1.56312970145092e-05
-3.21936196514897e-05
-1.05138887411794e-05
-1.89840950144574e-05
-1.83219278320224e-05
-1.45506277035379e-05
-2.59234898202439e-05
-5.13835309293118e-07
-5.73853814756908e-06
-1.68207905846543e-05
-1.99861101581965e-05
-1.40911884804356e-05
-4.19576392140397e-06
-2.83489027063069e-05
-1.83765162817448e-05
-6.0224573115544e-06
-1.95429411826057e-05
4.64695286249495e-06
-1.58949644059259e-05
-1.81057968849362e-05
6.19168329961259e-06
-8.42974934260594e-06
-2.70565231512183e-05
-1.27310707040563e-05
-1.65911141752168e-05
-1.29796349222936e-05
-7.44848395935737e-06
3.28792236466311e-06
-8.86985860383693e-06
9.84089104827471e-06
-1.16495958269134e-05
-5.69279371312238e-06
-1.46848529738007e-05
4.25941428092837e-06
-4.1466772752811e-07
-4.18258038776133e-06
-1.06129482390718e-05
-1.3400822762088e-05
-8.57130778338581e-06
-8.99055543748123e-06
-1.28254104977126e-05
-1.64036462691721e-05
-1.39215750952092e-05
-5.32066882336278e-06
-1.30873682838172e-05
-1.44292884496543e-05
-1.20170264448651e-05
-1.288782786187e-06
-2.31178210627657e-05
-1.73370591427463e-06
-1.29657768164352e-05
-6.71409655893307e-06
-9.28364502305556e-06
4.76182023712503e-06
-1.34645008764577e-05
-1.21123320931318e-05
8.3966853946295e-07
-1.08030773743599e-05
-5.41125461049944e-06
-8.42119993838497e-06
-1.41157888816668e-05
-1.62748360968677e-05
-2.14150539509742e-05
-2.15085416388844e-05
-8.1138350922036e-07
-1.23142129163268e-05
-1.50925909787084e-05
-1.06937187035075e-05
-2.01900785397424e-05
-2.25103830432924e-05
-1.60514564791077e-05
-2.59442501430669e-05
-1.51080557803347e-05
-1.66312521374211e-05
-8.32769601830931e-06
-9.6510319297759e-06
-2.50118941255713e-05
-1.1906642024782e-05
-1.69690502990168e-05
1.0814615569348e-05
-1.0714488352867e-05
-2.66803355641539e-05
-2.99275932622477e-05
-1.52925582374785e-05
-1.69635400538503e-05
-8.37008430853342e-06
-2.44788676693087e-05
-3.52354069799091e-05
-8.54418921352682e-06
-2.65346033829433e-06
-8.00354308677832e-06
1.46846907216282e-05
-1.91102136917524e-05
-2.06336800110001e-05
-5.01871560054248e-08
-3.82649536163692e-06
2.96791200259122e-06
1.11402038735902e-05
-1.73344594065816e-05
-9.1236184632687e-06
-2.55645959132117e-06
7.22395261303833e-07
-6.26511609711467e-06
-5.22541543865163e-06
-1.48235901288042e-05
1.5433869441868e-05
-4.92116917468553e-06
-2.2637073253193e-05
-4.52686427657e-06
-1.05281064068554e-05
1.32685788273064e-05
-6.68162976685488e-06
-1.46629268811088e-05
-1.86682217208244e-05
-1.91096756181892e-05
-9.21576642991867e-06
1.66770624428308e-05
-9.73769890357677e-06
-2.37934938643741e-05
-1.01049856817219e-05
-1.21084540819788e-05
-1.30286714565209e-05
-4.5293335586899e-06
-1.55022863886125e-05
-8.04019509207847e-06
-2.57666599437517e-06
-6.24088092782409e-06
-1.20251572001138e-05
-2.13653319193885e-05
-5.86403850033015e-06
-1.92711860376884e-05
-6.1948985579592e-06
-5.62554048878403e-06
-8.62486270872426e-06
1.47945551262323e-07
-2.10701232602995e-05
-3.55679284617078e-07
-1.54423124281585e-05
-1.0511929847736e-05
-4.82060935370896e-06
-2.1792023534875e-05
-1.29160271078021e-05
-2.42997346991282e-06
1.95645716359557e-07
-9.0501045044217e-06
-1.48856895627993e-05
-2.86934208666806e-05
-9.73499681760957e-06
-2.86470240227487e-05
-2.25899506526956e-05
-3.69808630803926e-06
-1.31841587637495e-05
-2.33607661178709e-05
-4.03845995252601e-06
3.16908237339596e-06
-2.74255695130629e-05
-2.15738719243e-05
-4.09884266468839e-06
-2.48958142692733e-05
-2.48968006968192e-05
-2.03594467901971e-05
-9.1871951000023e-06
-1.81038214041879e-06
-1.44781191772903e-05
-1.66650291850929e-05
-1.33748945249496e-05
-4.7845303465514e-06
-7.63626766766787e-06
-1.64429835572591e-05
-7.70988292372985e-06
1.59106271937526e-06
-6.75994890065948e-06
-3.11499714617668e-05
-1.43091955233952e-05
-1.63420732801455e-05
-1.48520557946715e-05
-1.43165972913723e-05
-1.8562010262676e-05
-1.99162608621959e-05
-1.15074789327747e-05
-1.18320432790793e-05
-3.542605020859e-06
4.21311134543003e-07
-1.07510657393204e-05
-1.98751872249992e-05
-2.05268511070958e-05
5.21636598666627e-06
-2.45111713922953e-05
-1.6869960525331e-05
-1.89699881136867e-05
4.13808499591653e-06
-2.15635533468675e-05
-1.57936947948821e-05
-1.37069333223573e-05
-2.10409502165786e-05
4.43794330507375e-06
1.03589501778534e-06
-9.61822208442802e-06
2.1657106238516e-07
-7.92435188913935e-06
-1.37884969244377e-05
-2.0522990052617e-05
-3.17883497173192e-06
-4.20147198345141e-06
-1.43116078570211e-05
-7.22642315168153e-06
-6.63621918430121e-06
-6.81722342276816e-06
2.60342739224259e-06
-6.15124157573778e-06
-1.55761129180842e-05
-5.45798008786573e-07
-7.96292734799173e-06
-7.06878902911194e-06
-3.08956890259844e-06
-8.5437053777095e-06
-2.21096155580426e-06
-1.31000356387981e-05
-2.97665846126571e-05
-2.27794035858085e-05
-4.18838639563084e-06
-1.24294053847405e-05
-1.44798873636298e-05
-1.10811491947174e-05
-2.0597557216721e-05
-1.82019838634574e-05
-1.75497326671737e-05
-8.42255556161059e-06
-1.81614133126534e-05
-1.48032483070509e-05
-1.49451452234401e-05
-8.8301267749843e-06
-3.11997696590297e-05
-3.04913606521485e-05
-2.38606010822185e-05
-2.57323185872932e-05
-1.87846404711937e-05
-1.57481806806458e-05
-2.10801300664859e-05
-1.59460412895891e-05
-3.19901863566177e-06
-2.17146951097624e-05
-1.03890927123859e-05
-2.24631215319057e-05
-1.27864980892626e-05
-4.49810019036248e-05
-6.3538711787282e-06
-2.40366196011245e-05
-1.35339546151815e-05
-2.49840573233275e-06
-9.0076351696473e-06
-1.76173347827297e-05
-9.39265099961158e-06
-2.55562975476065e-05
-2.50577386235287e-05
-1.89611531619043e-05
-2.41491735546534e-05
-2.45575263624265e-05
2.880360117391e-06
-1.82596602155024e-05
-6.05923098246878e-06
-2.08803099908294e-05
-1.01998546688096e-05
-4.0101550143577e-06
-2.21003128113971e-05
2.44490440244826e-06
2.48823113873155e-06
-7.2004076036326e-06
-8.81781808285357e-07
6.39325883237379e-06
-5.85207272521829e-06
-1.21091499918154e-05
-6.20401860290041e-06
1.88787258511643e-07
6.313617100178e-06
-4.85797260007982e-06
-6.45907642234081e-06
1.18907966160857e-05
1.33380130512263e-05
-7.30092693011248e-06
-4.34779792584645e-06
-1.56656369448844e-05
-2.14119824361907e-05
-1.98783460245968e-05
-1.79010625440398e-05
-7.30595099948605e-06
4.18868728502858e-07
-8.99569650925037e-06
-2.05946510211809e-05
-1.80236435375352e-06
7.63212473065837e-07
-1.43733680370481e-05
-1.66629038312029e-06
-9.74100114119674e-06
-5.68891222780423e-06
-1.05794513818913e-05
-1.36749599922241e-05
-1.32010508407925e-05
-4.42894526784511e-06
3.26120654395381e-06
-7.21736304585201e-06
-3.63763882846783e-06
-2.05139999080096e-05
-3.25482755973813e-05
-2.01126518060563e-05
-2.03792595631492e-05
-1.90534792443919e-05
-3.17917688255455e-05
-2.2244834088481e-05
-1.45607537081455e-05
-1.26660037904843e-05
-9.32537421001103e-06
-1.84747206447204e-05
-7.76343835381141e-06
-2.10241108044967e-05
-3.01971472998763e-05
-2.46954174297778e-05
-2.98192564057906e-05
-1.08520240971889e-05
-1.04331196876664e-05
-2.70553853220803e-05
-1.6087082553164e-05
-1.36153269489836e-05
-8.98764639014187e-06
-2.1221744866689e-05
-6.36259874709239e-06
-1.68763067296576e-05
-8.90687979158318e-06
8.48899554989424e-06
-2.07944807137523e-05
-2.08461554825577e-05
-6.36796755158258e-07
-1.01820563540152e-05
-1.00473007404678e-05
-2.09749389791559e-05
-5.61792726580643e-06
-2.26654317664518e-05
-1.82896373617339e-05
-2.01481437566539e-05
-2.80942330650633e-05
-1.09913983504242e-05
-2.17544355947887e-05
-9.35582954787506e-06
-1.83584552424776e-05
-1.3375601316006e-05
-1.61599857796367e-05
-1.20832669581924e-05
-1.16886482721576e-05
-1.13070747291376e-05
-1.52261003381034e-05
-1.18594820456143e-05
-4.15054313045131e-06
-1.24938267812185e-05
2.53869091454206e-06
-4.39012198222341e-06
6.77160041430626e-06
-4.7957547365671e-06
-8.37328200962475e-06
7.53821580824016e-06
-5.2332371278942e-06
8.20956347837514e-06
-5.06989191596912e-07
-4.10845230865133e-06
-1.17553022088473e-05
-1.17633936256079e-05
-8.79490453401959e-06
-5.1733275748818e-06
-2.630272554064e-05
-2.42829612643797e-06
-9.59195371506153e-06
-8.23957669913549e-06
-1.69498364926455e-05
1.95023910093035e-06
-1.73061169473012e-05
-1.78630310016392e-05
4.98609205255984e-06
3.76418571629886e-06
-4.84741022340961e-06
-8.0856320677144e-07
-1.44459018695596e-06
-1.45101232052415e-05
-8.30739063727397e-06
-2.32642945396306e-05
-2.1012889690486e-06
3.08387007488215e-06
-2.78215195141562e-05
-1.14983700686408e-05
-6.53286119320067e-06
-2.28389373477172e-05
-1.06272629316596e-05
-1.59119701886867e-05
-6.38825648534423e-06
-1.37802883734764e-05
-1.81684230452995e-05
-9.58471699156194e-06
-1.79103685438098e-05
-1.46488856861569e-05
-2.36482351510437e-05
-2.49943695743436e-05
-3.86667807670453e-05
-1.08937164682214e-05
-1.55476551087729e-05
-9.45015595391898e-06
-9.56697062609403e-06
-1.74155718447647e-05
-1.73583199324495e-05
-6.3417546695643e-06
-1.57396417483787e-05
-2.76724607260902e-05
-1.14728325184042e-05
-2.40026827149817e-05
-1.38258759164243e-05
-2.53219934041003e-05
-1.91030318546635e-05
-9.35435003903102e-06
-1.49054449739769e-06
-2.4593482529235e-05
-2.51192814186227e-06
-2.4408616733442e-06
-5.11119489643156e-06
-1.97016062224006e-05
-1.72893467118341e-05
-1.18478096649554e-05
-8.40246673008034e-06
-6.88456626277603e-06
-2.78454040515154e-05
6.95201548601738e-06
-1.84403405754105e-06
-4.57571942585514e-06
-4.6117052809862e-06
-6.85467675215871e-06
-7.61100286870914e-06
-1.08746558631284e-06
-7.03756842720465e-06
-5.68838067101642e-06
-1.70166907670782e-05
8.50461673851238e-06
6.72667677974059e-06
-2.37472275171126e-05
3.26060193193139e-06
-1.28442107857065e-05
-6.89971034703667e-06
-4.99599094127108e-06
-9.98483585925954e-06
-1.17996970867499e-05
-1.43210251350178e-05
-1.41552849103632e-05
-2.35303195004932e-05
-2.0342790037604e-05
-8.29293360628205e-06
-4.41860304565769e-06
2.79402930782759e-06
-1.45502502593104e-05
3.78296231257361e-06
-5.51856346929606e-06
-6.74880485720753e-06
-3.4804363487559e-06
-1.36580454193958e-06
-1.22189757215719e-05
1.10778828314895e-05
-1.43846716424918e-05
-1.24523211452048e-05
-1.56084685494273e-05
1.18926184058263e-07
-1.62255846209764e-05
-3.10203336428301e-05
-2.28632875827111e-05
-1.63220764236187e-05
-2.25444226616851e-05
-3.17846401178753e-05
-2.45039334237253e-05
-1.89806141112219e-05
-6.22055722264845e-06
-3.01173704404455e-05
-1.67967558620208e-05
-1.30291499852094e-05
-2.16245176420265e-05
-1.82593065260521e-05
-2.19088487209229e-05
-2.88801611025615e-05
-9.3326309136559e-06
-1.26126566173329e-05
-1.40188003873337e-05
-1.95498585313461e-05
-1.94550940416332e-05
-1.79837123186708e-05
-3.49870149732611e-05
-2.05547103702968e-05
-1.45943272291362e-06
-1.64132241368757e-05
-1.24002373152673e-05
-1.86972900723263e-05
-1.61792521328509e-05
-3.03675791065035e-05
-1.44484016218593e-05
-1.36386976647598e-05
-1.26309691812833e-05
-1.7496460044527e-05
-2.94187556151658e-06
2.1939320195717e-07
-1.13741360439763e-05
-5.90223791162371e-06
-2.35734744741375e-05
-1.42123430013299e-05
-1.70020957654888e-05
-7.76984268414027e-06
-2.05945955774644e-05
-4.04257159822858e-06
-1.08149491985902e-06
-5.11927639731114e-06
-1.69504833031166e-05
-2.63396254974617e-06
-1.95582367369802e-05
-1.57092341255136e-05
-1.80647832197218e-05
-4.59655950799768e-06
4.31839032799612e-07
-6.79952807086088e-06
-5.79190045572315e-06
2.93477946934741e-06
-1.07369856972953e-05
1.52653152185774e-06
-6.47089497134601e-06
-3.48711885965455e-06
8.4689881903735e-06
-1.60329748525697e-05
-1.35783855735177e-05
-6.94916567428384e-06
-1.03797568371578e-05
-3.96843786636219e-06
-8.23688847567613e-06
-2.42766672107308e-05
-1.1031215777194e-05
-2.94108104129728e-05
-2.05928468167964e-05
-4.16128931370755e-06
-1.27818578771499e-05
-2.20830456293795e-05
-1.14026391206608e-05
-1.54243362716434e-05
-5.81261156634553e-06
-2.35412749233387e-05
-1.64804016875396e-05
-6.20829208145112e-06
-2.60343206912181e-06
-2.08955651223333e-05
-2.016899505392e-05
2.52301030294521e-06
-1.68038825878348e-05
-4.62714277374109e-06
-8.01813837586292e-06
-2.09447111778446e-05
-1.06037692029527e-05
-1.76335861672249e-05
-1.38059155417953e-05
-2.61450109870705e-05
1.15050845308503e-05
-2.21190354254134e-05
-2.41437567385623e-05
-6.47164994478346e-06
-1.00921611912517e-05
-2.23652191588018e-05
-2.01959591416082e-05
-3.15164357762988e-05
-3.27190690662719e-05
-3.49683676748196e-06
-2.94684965052711e-05
-2.45007445931004e-05
-2.37209517526147e-05
-2.13524314334324e-05
-1.3306655956783e-05
-7.51798929393212e-06
-2.47806946831146e-05
-5.24639887245366e-06
-1.1691960099434e-05
-2.24783538795611e-05
-1.11086176846506e-05
-2.38090052182065e-05
-1.56587200407297e-05
-7.42192114583097e-06
-2.16180554663871e-05
4.49944728398996e-06
-1.55652743770015e-05
1.29184471191216e-05
-1.12543649423509e-05
-7.53178968165974e-06
6.26420234796077e-07
-1.17298556784256e-05
1.71285817488265e-05
-1.32758751293554e-05
1.85601268750155e-06
5.87853719488825e-06
-1.70224674173949e-05
-1.37894900206556e-05
9.41634643729585e-06
-2.69326513258726e-06
-7.35339014299972e-06
-1.47786425825477e-06
-6.29063310810889e-06
-9.82108498911693e-06
-7.29600996087052e-06
-3.80646267275116e-06
-1.47713728856443e-05
-1.84839718513183e-05
-5.04363450680192e-06
2.3504876471458e-06
-1.29733070196003e-05
1.10475689893043e-05
-2.32202636360181e-06
-1.19041153700447e-05
-4.04984877195491e-06
-6.78254202203325e-07
-1.76680784030935e-05
-3.57571127826712e-07
4.24412654881094e-06
-2.01854313985474e-05
-8.50024187095549e-06
-1.40418647395056e-05
-1.71740941743915e-05
-2.38032207689255e-05
-1.86248395450926e-05
6.40940738055402e-06
-1.11031506556911e-05
-1.80454759046931e-05
-4.14882845419002e-06
-1.66396598915142e-05
-3.50223625624504e-06
-1.71404337645128e-05
-2.31091437413392e-05
-8.94053971062411e-06
-1.67727054306063e-05
-8.01527223336576e-06
-1.68929953955445e-05
-1.94192631344387e-05
-2.33151548115153e-06
-2.27135400799465e-05
-2.59170823911711e-05
-3.05341982255588e-05
-3.29646910878434e-05
-1.78021989667255e-05
-1.54934997537792e-05
-2.14446992181523e-05
-2.11533796182488e-05
-1.76568533602331e-05
-2.22645936889024e-05
-2.04573451579812e-06
-9.79065031906271e-07
-2.35127104123064e-05
-1.81211872480216e-05
-3.01625856417265e-05
-1.23932072822779e-05
-2.51150683471565e-05
-5.23028961678813e-06
-1.68898313845588e-05
-9.43593384559948e-06
-6.71692441658243e-06
-8.14328139679794e-07
-1.14344894120649e-05
-4.74383130484391e-06
-1.19223832945516e-05
-1.24500865889932e-05
-5.58320047708191e-06
-7.58577081519903e-06
-1.45176517007488e-05
-2.40406615998245e-05
-2.72692594947896e-06
-4.15996249092336e-06
-7.2357863769451e-06
4.75703707403116e-06
-2.26938553358958e-05
-1.04348726263426e-05
6.17909507027176e-07
-8.12287506385352e-06
-9.34806826365754e-06
-1.48801106426325e-05
1.33352930366336e-06
-7.57366799739838e-06
-2.14142420058018e-05
4.33094645876444e-06
7.07868391900168e-07
1.05281240511632e-05
-2.61574250580527e-05
-1.24410953548901e-05
-1.04262600539381e-05
-4.15636642256946e-06
-1.30399275495303e-05
-5.75368998813631e-06
-7.73715217354346e-06
-1.29078725859895e-05
-2.93989250499688e-05
-5.57853399893045e-06
-1.46837410752167e-05
-6.12389888152106e-06
-2.42480129567264e-06
6.93322226598708e-07
-7.23755682013525e-06
-2.42927004010192e-06
-9.58878069672098e-06
-1.78820907976976e-05
-1.18972657307695e-05
-5.22089477569301e-06
-1.27402418629931e-05
-1.159466773283e-05
-1.44230701964806e-05
6.38690064336943e-06
-2.22231411927675e-05
-1.10025247298305e-05
-2.5977346901929e-05
-2.03734490538661e-05
-1.19813330502191e-05
-1.60443752100905e-05
-1.92207264370023e-05
-1.10469354139643e-05
-2.47808995428451e-05
-1.31255469614708e-05
-2.27461144442977e-05
-1.00666774371059e-05
-7.99900258112731e-06
-1.13702910239905e-05
-3.62946313736542e-06
-1.8340268851004e-05
-3.09954215848055e-05
-1.99616705812907e-05
-1.45137589719623e-05
-2.09705182248364e-05
-1.61863540303745e-05
-5.78627544094935e-06
-3.021964874218e-05
-2.6758239498518e-05
-3.85021303566758e-05
-1.18246201328586e-05
-1.40844676049784e-05
-6.71786878544309e-06
-8.17722628416486e-06
-1.79709298534658e-05
-1.30681048297098e-05
-1.14453207661676e-05
-1.95916655036024e-05
-1.18768335745632e-05
-1.22741911164074e-05
-3.42853445493493e-05
4.85094294435969e-06
-1.35388783146435e-05
-1.61547647275447e-06
-1.91015839779158e-05
2.53800406368828e-06
1.58371414472728e-05
-1.08985796661181e-05
-9.80248774273207e-06
-1.12096475368387e-05
5.77125411003194e-06
-1.58114555948501e-06
-1.57130343533531e-05
-1.55779720951779e-05
-3.15524815848114e-06
1.11563240568068e-06
-4.19105814081544e-06
-1.81049936622702e-05
-7.67721308815365e-06
-1.11100789439155e-05
-9.33719243215361e-06
-2.07935063442135e-05
-1.77896915713725e-05
-6.92296870636788e-06
-7.78035976433732e-06
-1.63161798983004e-06
-1.33901888802888e-05
-2.54129779402264e-05
1.0989460836586e-06
-2.08441912681751e-05
-1.00204094374077e-05
-5.79912069295178e-07
-9.4754028567937e-06
-1.46860144549268e-05
-1.48318311550985e-05
-7.56184037323368e-06
-9.72812560484025e-06
-2.0969249840712e-05
-2.11911015284764e-05
-5.87358798311607e-06
-6.38612948628673e-06
-4.41435622029599e-06
-1.43589884005169e-05
-2.96491788696351e-06
-2.18818854853145e-05
-1.18870464134344e-05
-2.60217987088806e-05
-1.5589619287395e-05
-1.23027558548428e-05
-7.13588046563744e-06
-7.97642983780548e-06
-2.44773672370358e-05
-2.26926210583315e-05
-2.06071451533034e-05
-2.07392912148365e-05
-2.32194208079092e-05
-1.84823739359472e-05
-2.43768741225309e-05
-1.86860963380583e-05
-1.03473250400867e-05
-2.88679825894713e-05
-1.93159666469725e-05
-1.07080624662489e-05
-3.0293017133325e-05
-9.75742109339835e-06
-2.47462813414517e-05
-1.09773018559438e-05
-9.5035839882611e-06
-1.55029628296969e-05
-1.50463215401556e-05
-2.52061031698998e-05
-1.5686139033312e-06
-2.15082547446539e-05
-1.21777747568786e-05
-8.79959300894908e-06
-2.0512242812052e-05
-2.84220008341062e-05
-4.04118660757084e-06
-1.05246183883403e-05
-4.63084785439439e-07
-9.85853376952619e-06
-6.45662454608547e-06
-3.36633055124557e-07
-1.05314728731871e-05
-3.23741968353102e-05
-1.09877131063029e-05
-1.49447025796103e-05
-3.20028454160634e-06
-7.60739777127281e-06
-4.73666967717175e-06
-1.71723039483622e-05
-6.29748848877119e-06
-1.99282783131061e-06
8.12837955496527e-06
-4.7064562618789e-06
-1.24653041347647e-05
4.19275840646868e-06
-3.82844869173797e-06
-4.45689427385466e-06
-2.21311002759455e-05
-2.07032085886517e-05
-7.61755096506071e-06
-7.36222026987153e-06
-6.83222832398474e-06
-1.80169868113118e-06
-2.00753435839396e-05
-9.9902268423131e-06
-1.04646688272673e-05
-1.64801826905851e-05
-2.1421651163688e-06
2.56193072806831e-06
-2.29496842888386e-05
-1.5058873485629e-05
-8.87173184362707e-06
-3.01345408299188e-06
-7.68360284997136e-06
-7.08368407957589e-06
-3.86467456030254e-06
-2.31415304853608e-05
-1.94328706052962e-05
-1.58350459241867e-05
1.89432995613812e-06
-8.42637312177157e-06
-2.22469766797676e-05
-9.69468638427882e-06
-9.21972427290172e-06
-3.43606691177212e-06
-7.61861462881634e-06
2.37013056987731e-06
8.68473030792268e-07
5.92085837201119e-06
-2.05909306354105e-05
-2.43381542335517e-05
-2.58734294654985e-06
-1.97608356938665e-05
-4.33589944211158e-05
-3.30918533736887e-05
-6.63280966539384e-06
-1.94672087034942e-05
-3.68268231383104e-05
-2.61623781439795e-06
-4.93723522828436e-06
-1.81380642372465e-05
-1.43003915096075e-05
-1.81289445166284e-05
-2.10713909600522e-05
-3.65677238877862e-06
-1.89053984391936e-05
-1.12724654176575e-05
-2.10365710423449e-05
-2.17297832234312e-05
-5.65569037535871e-06
-1.5809661699443e-05
-1.725414436221e-05
-6.40743105311684e-06
-1.80238910835816e-05
-6.72158340916992e-06
-8.97633489048126e-06
1.30858524542554e-06
-1.50429701309327e-05
-2.54364925348179e-05
-1.69738051099831e-05
-6.04095163033245e-06
-2.03859308044057e-06
-1.60612901492034e-05
-8.29488293001635e-06
-3.62785286956976e-06
-6.25117486313259e-06
-1.11453023900505e-05
-5.20616530804861e-06
-9.23533210100514e-06
-3.79619378802786e-06
-3.96640665469346e-07
3.19751855984937e-06
-5.75665927930268e-06
-2.19723954465938e-05
-6.88515924855057e-06
1.37505134350029e-06
-1.17068248052381e-05
-2.50494704492067e-05
-1.97930623298483e-05
-4.77590492285003e-06
-2.1720867636917e-06
-5.44761713912914e-07
-1.41948823929199e-05
-9.80572857448964e-06
-1.19233484218699e-05
-1.79093592028956e-05
-1.02941214585352e-05
-7.9083287932229e-06
-1.77500074731172e-05
1.93463869381962e-06
-2.40108008776898e-05
-8.31430913806575e-06
-3.06064687539436e-06
-1.21048597213364e-05
-7.99122377117802e-06
-2.81761304645789e-06
-1.53516268548192e-05
-3.07586705626572e-06
-2.21013591026764e-05
-2.66657266228591e-05
-2.0376639710984e-05
-2.65974827670108e-05
7.27913018611884e-06
-3.73700233347233e-06
-1.35464297888183e-05
-1.91287004242057e-05
-2.1942156049755e-05
-1.80892079059846e-05
3.79893183394177e-06
-1.65833028581487e-05
-2.04728253545718e-05
-4.10849969188561e-06
-2.18311302180878e-05
-3.18063915981278e-05
-1.81500378164395e-05
-1.62958748861198e-05
-2.45588121504939e-05
-6.44317464787657e-06
-1.4500437441147e-05
-8.93828492401882e-06
-2.32431575884865e-05
-1.84812191860745e-05
-2.03864132967231e-05
-9.646180610164e-06
-2.11772429184421e-05
-1.24020979299182e-05
-1.42490740288138e-05
-4.14688958471611e-06
-1.75487151716876e-05
-1.77060701022825e-05
-1.8048796102555e-05
1.04047217693471e-06
-2.9800272342308e-05
-5.43917796871843e-06
-9.78849810271642e-06
-1.36105973872967e-05
-4.70229477301181e-06
-2.37250508494812e-05
-1.00558001062157e-05
-6.58036057119575e-06
-5.15062820142832e-06
-4.4332499321907e-06
-2.51709896865578e-05
5.37203088726632e-06
-9.73142816555465e-06
-1.01027110946172e-05
-2.59281758716501e-06
-6.85710431905676e-06
-8.68189884349678e-06
-2.34436732937926e-05
-1.54385665076032e-05
-2.23013364693027e-06
7.83941390162845e-06
-4.68260822516361e-06
-7.60477328099815e-06
-2.28186526132015e-07
-1.0034858900615e-05
-6.46653204090882e-06
-8.44203780380043e-06
1.8609047373147e-06
-2.95366184266414e-05
-1.07165981879526e-05
-1.26343562938889e-05
-2.39721390217426e-05
8.78345901112207e-06
-2.37478039016589e-07
-1.18394839502872e-06
-3.95737663991222e-06
-5.20386893598427e-06
-8.14960315139308e-06
-1.71309342284368e-05
-1.22627052804007e-05
-1.02720422175046e-05
-2.10718143780073e-05
-1.10412283730433e-07
-1.41195444659037e-05
-6.64238010242743e-06
-1.43005800487626e-05
-1.93798432069117e-05
-2.14964577898621e-05
-1.0248358153098e-05
-7.33275271939295e-06
-9.42044572947567e-06
-1.52986247678432e-05
-1.28889136786539e-05
-1.46945748249715e-05
-1.30328375651115e-05
-3.58624537408545e-06
-1.3206276500476e-06
7.24111296682015e-07
-5.89876770633505e-06
-1.57406408718677e-05
-2.32148073562214e-05
-2.86088779653457e-05
4.33186622130348e-07
-1.22695288924294e-05
-1.40016045340664e-05
-3.4143532784116e-05
-1.62029087743844e-05
-9.65584633628148e-06
-2.40134068748823e-05
-2.18265780058744e-05
-1.45579710264894e-05
-1.74236433932747e-05
-2.10152106834842e-05
-2.04579802138357e-05
-2.63820417203476e-05
-2.1171338387545e-05
-2.51998321905159e-05
-1.42913808057454e-05
-2.62738324376933e-05
-1.3079269624918e-05
-1.68782161931846e-05
-1.27299889401509e-05
-3.42218599516589e-06
-7.59309832961446e-06
-7.95329180566859e-06
-1.08876785129361e-05
-3.89020672386669e-06
-5.50403655457162e-07
-1.4582961733401e-05
-2.08632727708186e-07
-7.9426866290739e-06
-1.88299899838828e-05
-2.2332415449566e-05
4.25381243187481e-06
-6.14053875350643e-06
-2.6474292881426e-05
-1.64093640103901e-05
7.73181207589749e-06
-6.26628924991475e-06
-8.50576819474241e-06
-9.20467953053845e-06
-8.15152908998551e-06
