# Supplementary material for: Research on computational propagation and identification of mine microseismic signals based on deep learning
Source: PLoS One. 2025 Oct 22;20(10):e0334641. doi: 10.1371/journal.pone.0334641 (PMC12543183; doi:10.1371/journal.pone.0334641)
Supplement: S10 Data — (ZIP) [file pone.0334641.s010.zip › 000101100001591.xlsx_0.txt_24.txt.txt]

-2.65293865057664e-05
-6.742326515032e-06
-3.54089240067348e-05
-1.47356095709597e-05
-2.48148466487802e-05
-1.8891767557735e-05
-1.01619052464514e-05
-2.68755942083121e-05
-2.69375450094096e-05
-2.65785132773288e-05
-4.65718561266587e-06
2.04325135205376e-06
-2.49652705362947e-05
-2.52119609665695e-05
-1.68178973553975e-05
-1.33511400446832e-05
-2.71513822204691e-05
-3.45694253077667e-05
-1.00828415227475e-05
-3.65750672848479e-05
-1.50398030334276e-05
-2.21817095078443e-05
-2.02723226262433e-05
-1.55466059209535e-05
-1.75015246067456e-05
-2.1976631686515e-05
-2.16626459102337e-05
-1.60389191662471e-05
-2.14633476309612e-05
-1.13808572199275e-05
-2.04074389756401e-05
-3.15577336090542e-06
9.0319136115683e-06
-2.69673640403227e-05
-2.27974363855281e-05
-8.11311178481747e-06
-1.19538156367654e-05
7.66373349386287e-07
-5.98114069009112e-06
-4.47834232463467e-06
-1.8194308707349e-05
-1.77755629638742e-05
1.94757979230361e-05
-7.76285248522699e-06
-3.05927110906123e-05
-3.89055544693391e-06
-2.77996367380283e-05
-2.26312740732464e-06
-1.20597436829334e-05
-1.96976069706532e-05
-2.40575681683456e-05
-9.1765273757001e-06
3.46993844106907e-06
-3.81843540265297e-05
-1.57155180352891e-05
-2.14607422036297e-05
4.88718827390274e-06
-9.91969409969551e-06
-6.70672486442997e-06
-1.86161216121591e-05
-3.26548409756395e-05
-1.5102407527191e-05
-1.03892615696716e-05
-1.27416372002598e-05
-1.75419076429577e-05
6.48565011038763e-06
-2.68694688529624e-05
-1.8375067368731e-05
-1.44180723394814e-05
-2.89006927729242e-05
-7.56226426571681e-06
2.28741397298629e-06
-2.90595191685145e-05
-1.99427126803338e-05
-1.96619105799955e-05
-2.44800629542982e-05
-2.34918893997796e-05
-2.25524722217104e-05
-2.19140375251826e-05
-1.70353961627806e-05
-3.48443977167239e-05
-2.37720952162731e-05
-2.54791065066255e-05
-2.01924341647107e-05
-8.38625120073482e-06
-8.64855323920042e-06
-2.98890218246894e-05
-5.25621654594778e-06
-2.96633268624931e-05
-2.95483266928494e-05
-1.83632922312386e-05
-3.68616520864039e-05
-1.79200566739417e-05
-2.50615429753771e-05
-2.89690243881794e-05
-1.39391327324081e-05
-9.71185381550939e-06
-2.81201307985143e-05
-1.19449948282422e-05
-1.21517519649306e-05
-1.8533428782802e-05
-8.23177959368052e-06
-3.14572391708185e-05
1.03410916188085e-05
-1.39831873674297e-05
-3.38180287074609e-05
-2.64986120011073e-06
-2.07783811103998e-05
5.33036572278555e-06
-2.0146827725693e-05
-2.12357939353181e-05
1.36509844248991e-05
-2.77012529229186e-05
-1.31154070455736e-06
-8.18415528307601e-06
-1.46475806873487e-05
-1.36630662785107e-05
-1.4787826368315e-05
-1.38035934754387e-05
-1.63541342823565e-05
-2.58435328374494e-05
-2.17759191552483e-05
-1.0053831500471e-05
-1.28198885945951e-05
-8.39970905147923e-06
-1.00600135406049e-05
-2.41707672941343e-05
3.2662567894126e-06
-1.7946354228275e-05
-8.29113039693014e-06
-3.06675106020066e-05
-3.51802550512424e-05
-9.3657460286725e-06
-2.57566342364252e-05
1.71189602993645e-06
6.01927803529358e-06
-1.74532637988745e-05
-1.83517519320679e-06
-1.20726347380296e-05
-3.30792395915758e-05
-2.1718534987864e-05
-3.17662882888576e-05
-9.32617911939595e-06
5.49753199825792e-06
-6.93710816621429e-06
7.22676038608649e-07
-8.81609326958264e-06
-3.93695449539145e-05
-1.56111252688833e-05
-1.79204342622791e-05
-1.93360109914052e-05
-1.73872669339118e-05
-2.55399148239515e-05
-2.76793960368686e-05
-3.44877990577345e-05
-3.05275393601454e-05
-2.61165359907053e-05
-2.21107348008297e-05
-1.52208663183561e-05
-2.32145774550435e-05
-3.23792153349394e-05
-2.78874651526855e-05
-1.70539403305989e-05
-1.44071684291553e-05
-2.81713766381966e-05
-2.12159359813783e-05
-2.3224174073183e-05
-1.10852707876078e-05
-1.24014811935626e-05
-1.64890786466466e-05
-2.15893067204567e-05
-8.32460193125394e-06
-1.91836238879641e-05
-1.40448310144023e-05
-2.06336635693721e-05
-2.80015530037277e-05
-2.42221206669718e-05
-1.22904647178342e-05
-2.0167947630369e-05
-2.16002439896424e-06
-2.12394605375071e-05
-2.5803411397911e-06
2.62130448236899e-06
-2.00368806101774e-05
-1.56869674206104e-05
-1.34572995657562e-05
6.6758378937727e-06
-3.72833573851484e-05
-6.7945613674362e-06
-1.16610161763832e-05
-1.230761251598e-05
-2.51433877106685e-05
-2.95527115642733e-05
-1.47127603291362e-05
-9.16048385272523e-06
-2.98092733566062e-06
-1.22887753820641e-05
-2.99080602523507e-05
9.84995124336035e-07
-1.59218138958592e-05
5.791390688584e-06
-1.31270392640233e-05
-1.17480724931953e-06
-1.07663237600875e-05
-1.3999488820664e-05
-8.50588209617425e-06
-9.7238899754203e-06
-1.19029462069394e-05
-9.77018763822543e-06
-1.56904659160924e-05
-9.34084484465517e-06
-1.91100014738819e-05
2.49848594191415e-06
-1.04273160849927e-05
-1.57362981719221e-05
-4.33396924321212e-06
4.64146496394077e-06
1.00955919013634e-06
-9.10757268108814e-06
-1.58263350666961e-05
-1.92106317983524e-06
-2.1161051963966e-05
-1.2486114920118e-05
-3.29619033863978e-05
-1.41847311440812e-05
-1.56335392025047e-05
-3.6692043492808e-06
-1.0067454925061e-05
-1.98520352374953e-05
-1.05751740403345e-05
-2.42885792549661e-05
-9.78016764220478e-06
-1.67555902901053e-05
-2.64791149882323e-05
-1.43762647669973e-05
-3.50588134202613e-05
4.86333347838958e-07
-1.98137159119632e-05
-9.01672213225639e-06
-2.52300395114811e-05
-2.77288602208244e-05
-3.0162668811678e-05
-2.55595343713661e-05
-1.81817583508869e-05
-3.57766826626006e-05
-3.36741772073842e-05
-2.27841007400036e-05
-2.44616753950951e-05
-9.42083933856426e-06
-5.90067429412146e-06
-3.17502776473404e-05
-2.47161532093181e-05
-1.37038180280456e-05
-1.5720664877508e-05
-2.46078808422861e-05
-2.39915544227218e-05
-2.04555484471422e-05
-2.1212634732872e-05
-4.19094435369304e-05
-5.81826753943621e-06
-1.03880659342194e-05
-5.2150239903646e-06
-2.69614760374386e-05
-2.45895968736448e-05
-7.95802724315626e-06
-1.859706354979e-05
-1.54936143178373e-05
-1.10023607888078e-05
-2.98789563454727e-05
2.36351735403289e-06
-2.24403844574953e-05
-1.51228092390548e-06
7.60143925996535e-06
1.4229922833768e-06
-2.87221828825521e-05
-1.44679302888867e-05
-1.37944767431018e-06
-2.06761038004272e-05
-3.58745224758483e-06
-4.08363368343886e-06
-5.71947253025053e-06
-8.63207869124909e-06
-3.36016349799497e-06
-1.2188440574905e-05
-1.94353287914797e-05
-1.14462548554166e-05
-2.59705242758485e-05
-9.90259396589051e-06
-4.55546576361338e-06
-1.19583034022518e-05
-8.93382796489841e-06
-1.7157539470419e-05
-2.26224241150588e-06
-2.75736764882884e-05
-8.1716245773523e-06
-2.75746669097103e-06
-1.95295970617811e-05
-1.64775934911095e-05
1.72266419785442e-06
-1.89270686928891e-05
-1.27795235883751e-05
-1.84984127267836e-05
-9.81663319066827e-06
-2.10713921782063e-05
-2.48353020590811e-05
-1.6106058764965e-05
-1.47513513222238e-05
-8.592193844411e-06
-1.74669329688279e-05
-3.30573752255581e-05
-3.3052187214816e-05
-3.26763991577449e-05
-1.94720882620509e-05
-1.7188163538484e-05
-2.71778337304003e-05
-1.72533404145738e-05
-2.79543186614384e-05
-2.32693031331208e-05
-1.25479796779222e-05
-3.23446798481624e-05
-1.24630614007296e-05
-1.67845613328761e-05
-2.72272112884551e-05
-1.35063123253171e-05
1.15752775451086e-05
-1.84068643958514e-05
-2.52536337331548e-06
-1.93720802760936e-05
-3.04558719474936e-06
-6.76101521051662e-06
-3.08758426040734e-05
-1.48472627511916e-05
-8.42715386801573e-06
-2.56089353938836e-05
-5.41193182523316e-06
-1.58322255953429e-05
-1.19761139615557e-05
-2.37549088999716e-05
-1.76304488116002e-05
-9.837257965809e-06
-1.88016071226073e-05
1.11520964845173e-06
-1.54215073898501e-05
-8.11399774703992e-06
-2.63744917159401e-05
-1.65826976533515e-05
-2.31497942183958e-05
-4.42086870477011e-06
-2.2693148326409e-05
1.57317259279481e-06
-2.54274892913877e-05
-1.69358097613656e-05
-1.32571712896577e-05
-2.45741186255158e-05
-8.70194711940953e-06
-1.88805445377156e-05
-4.54882296532017e-06
-3.0898676171406e-06
-5.35116375464093e-06
-2.36609750697289e-05
-2.25314617989279e-05
-1.50698582730641e-05
-1.45284612074605e-05
-1.49255535316813e-05
-4.47617868430108e-06
-1.24451936638289e-05
-1.45066869528274e-05
-5.0401482238861e-06
-7.25004471976624e-06
-1.35412988457132e-05
-1.07548200367426e-05
-1.31270021921364e-05
-8.55404612597453e-06
-1.50019620833365e-05
-1.23365920037085e-05
-1.5128238125918e-05
1.96128787772641e-07
-2.73328590997666e-05
-2.88300163870782e-05
-1.47786206565139e-05
-6.87107908812696e-06
-1.96699507542551e-05
-2.75784330663863e-06
-2.40060166287154e-05
-1.75235685725347e-05
-7.21221083032188e-06
-3.39247725355452e-05
-1.56974302533886e-05
-3.98535683315198e-05
-3.85516401828108e-05
-2.00348304195221e-05
-9.57033988713378e-06
-9.54368455240092e-06
-2.57570438224827e-05
-1.83194165854726e-05
-1.39100068234948e-05
-1.93345417083817e-05
-1.7595048646909e-06
-3.15624635187768e-05
-4.05620270455504e-05
-1.40976443521394e-05
-2.59661595043148e-05
3.28283928253559e-06
-6.46176468504004e-06
-2.00759552161436e-05
-1.225479647844e-05
-2.46815568946362e-05
-8.73334064681304e-06
-3.532316740833e-05
-1.94377900771389e-05
-2.15356666259327e-05
-2.69156255037051e-05
-2.27662187465104e-05
-4.6429942327269e-06
-2.10432931056525e-05
3.23586705550814e-06
-1.33238303268647e-05
-7.30885944933878e-06
-1.85092568405604e-05
-1.94247348746457e-05
4.01366710475035e-06
-3.11116931230973e-05
-1.91764625714022e-05
-8.03121131689837e-06
-1.64576293372512e-05
-2.75403343716257e-05
-6.96256179084657e-06
-5.74758573100124e-06
-1.08740208374005e-06
-5.16984445062066e-06
-1.03078693594435e-05
-1.99990796986644e-05
-2.02313150287989e-05
-1.60823293308729e-05
-3.24552058299574e-05
-1.33444201234998e-05
-7.81678269774131e-06
-2.55365757416745e-06
8.25937843605883e-07
-1.09334263338913e-05
-1.92302797890182e-05
-5.29125383315168e-06
-4.88847481919442e-07
-4.37855889450376e-06
-1.08222854002258e-05
-8.97486234214008e-07
-1.59541119473866e-05
-4.48445618236199e-06
-3.07380765894448e-05
-5.72303755709933e-06
-1.30412817764657e-05
-1.32509881372969e-05
-2.01138207556805e-05
-3.07119013127745e-05
-2.19178051688394e-05
-1.37639394234777e-05
-1.50414226848649e-05
-1.27873169621471e-05
-1.9660013477886e-05
-2.13738284342551e-05
-7.36820221969657e-06
-1.79350070470648e-05
-2.45529171099377e-05
-2.0109239116435e-05
-8.41987344894602e-06
-1.01144830128751e-05
-7.23634863909332e-06
-1.49813918143003e-05
-2.90165538175733e-05
-3.54438386483644e-05
-2.90034474636984e-05
-7.34523245153917e-06
-9.86142517462113e-06
-2.51158752019184e-05
-6.80189089191894e-06
-2.36909425208305e-05
-2.14573147122025e-05
-2.43709275417101e-05
-1.71847909421533e-05
-3.05322550668151e-05
-5.68872217055198e-06
-2.07679695605582e-05
-1.71720786092613e-05
-3.24112691862787e-05
-1.60864578657881e-05
-5.59871674548473e-06
-1.12867043295361e-05
-3.07522345693788e-05
-1.53244773543432e-05
-2.8136219064332e-05
-1.06332826664745e-05
-1.06334898084063e-05
-4.54207163747585e-06
-1.05487182816823e-05
-2.19064884716565e-05
-1.34093774734166e-05
-3.57221635951083e-05
-2.8357518740577e-05
-3.11638779683505e-05
-7.16836081813578e-06
-9.02067403344298e-06
2.45102711784241e-06
-3.29952214128886e-06
-1.37597855224325e-05
-2.64881728254343e-05
-2.86643980595728e-06
-2.01929089454808e-05
-8.51639663559733e-06
-8.67570683058664e-06
5.01741679994079e-06
-5.44644383719073e-06
-1.20903711145832e-05
-1.9499499629375e-05
-1.31725694056743e-05
-1.83636324731138e-05
-1.46999697197606e-05
-3.20912075715718e-05
-3.29447392391895e-05
-1.85624811878582e-05
-2.14985592165271e-05
-1.39570516085873e-05
2.0435791368711e-06
-6.99292952687278e-06
-1.27832846144018e-05
-2.22547587317258e-05
-1.65934475004116e-05
-2.60177506847152e-05
-1.5585317994402e-05
-1.01731946946079e-05
-1.84422186857298e-05
-1.65424472569282e-05
-1.55946837345271e-05
-7.17408384607123e-06
-1.15455299832768e-05
-1.40515468142848e-06
-1.33080792834517e-05
-8.94630580717186e-06
-1.00122836420611e-05
-3.80200440179071e-05
-1.68425075563122e-05
-2.78914334061206e-05
-2.88095302456479e-05
-9.44382616438711e-06
-1.06669055194172e-05
-1.52413757882092e-05
-6.54789163649397e-06
-3.4941495853402e-05
-2.22362251681443e-05
-2.67685366512639e-05
-2.17202049902094e-05
-1.68483777692968e-05
-1.95598331476773e-05
-1.8138841898001e-05
-3.49138482473173e-05
-1.4558865096997e-05
-1.58911386881191e-05
-3.26362422590164e-05
-4.18071531044247e-05
-2.00267534799243e-05
-2.28291597886665e-05
-2.15443228511352e-05
-2.69582694814216e-05
-5.87937121331301e-06
-1.15968998803878e-05
-1.31268616379787e-05
-1.3010398657733e-05
-7.58373247546172e-06
-3.35044576236707e-05
-1.73204684533102e-05
-2.62664054354621e-05
-4.24394339076302e-05
-2.51540144070918e-05
-1.97003041874247e-05
3.12023125786994e-08
-1.83535471737281e-05
-1.82057239285019e-05
-2.49113533414046e-05
-1.85363129463409e-05
-2.0943981260858e-05
-2.00442121172313e-05
-3.09879934402734e-05
-2.20577541434702e-05
-1.26552514225666e-05
-9.95769381133794e-06
-1.27686410725528e-05
-1.92501414578096e-05
-7.86400764463747e-06
-2.33528024945696e-05
-1.65219121087014e-05
-1.75505251780552e-05
-9.52753066008157e-06
-8.45114351594646e-06
-2.4881931774374e-05
-2.22434734329543e-06
-9.81321906433823e-06
6.80012478473743e-07
-9.04817729954485e-06
2.90323337061166e-06
4.41134648935087e-06
-2.81845075329074e-05
4.03152028675438e-06
-1.43124813769825e-05
-1.83074526573839e-05
-1.20543390784165e-05
-2.45829035254119e-05
-1.34365118067265e-05
-5.59452341742196e-06
-1.90978744539719e-05
-8.77100460142668e-06
-2.76154153884862e-06
-1.34602856916088e-05
4.19482539008325e-06
-1.16215948054839e-05
-1.46909393359742e-05
-1.76386154814881e-05
-2.42047738035997e-05
-1.39347376218171e-05
-7.86365790882779e-06
-9.9815526125555e-06
4.97174159995101e-06
-9.87679607382414e-06
8.2472171034535e-06
-2.93107734434545e-05
-4.4892106968046e-06
-1.91744476346867e-05
-4.93659109849287e-06
-3.72758986374515e-05
-2.32289943918578e-05
-2.90234811567974e-05
-2.00482848715029e-05
-1.17570462979312e-06
-1.91330111109031e-05
-1.02074648950981e-08
-1.0138694984898e-05
-3.12878185662478e-06
-2.32785831786071e-05
-1.1916445614396e-05
-1.9696785626656e-05
-2.10541864590838e-05
-2.45867951046246e-05
-3.04306318434318e-05
-1.41463955677766e-05
-3.29004091717467e-05
-1.6259566619318e-05
-1.67830470623622e-05
-1.43836552079265e-05
-2.65020671610591e-05
-1.65928424149684e-05
-2.75708579652589e-05
-1.37555701057704e-05
-2.00510893955715e-05
-9.30851923874796e-06
-1.52566186361762e-05
-1.35554371033882e-05
-2.3559310679552e-05
-1.30177926082521e-05
-1.44215382300463e-05
-1.68495882529186e-05
-1.39015030630631e-05
-2.49888122602329e-05
-1.81439204212741e-05
-1.59831543255979e-05
8.37266616657302e-07
-1.41079966114681e-05
-2.41962833291169e-05
1.40507958430088e-05
1.35806035625005e-05
-3.41892710868548e-05
2.57064172186615e-06
-9.33977259846855e-06
-3.04956748532053e-05
1.86502616611065e-06
-4.16515021567844e-06
8.80377604609196e-07
-7.76403988046572e-06
-1.22080452537532e-05
-9.15229192777567e-06
-4.31002221559489e-06
-2.19847524520696e-05
-3.91226855985678e-06
-1.96521094914214e-05
-1.6022592524031e-05
-8.68870896873874e-06
-1.17166630807159e-05
-1.52402508257316e-05
-6.39457598946759e-06
-2.59076630242331e-05
-1.52163249241297e-05
-9.39229363105734e-06
-1.91496881162042e-05
-1.78489128065112e-05
-5.04801986248764e-06
-1.55737763468917e-05
-7.42884812214354e-06
-3.81358719692529e-06
-2.87646429041173e-06
-1.12290589129293e-05
-1.13785435276942e-05
-3.66013356511077e-05
-4.50841425195473e-06
-2.48814925286747e-05
-1.43085267765803e-05
-2.70435260163916e-05
-1.4020203149865e-05
-1.94937868528205e-05
-3.9420026564181e-05
-6.84234761366427e-06
-1.46440261478855e-05
-2.1135083208967e-06
-1.19996610412381e-05
-1.20243165725204e-05
-5.99476460617328e-06
-3.03650064922865e-05
-1.87169098825745e-05
-1.65252619167849e-05
-1.97668817486295e-05
-1.23900358939069e-05
-4.79481187990021e-05
-1.16922897079377e-05
-2.61963122840643e-05
-2.40142734994187e-05
-1.56387544255671e-05
-3.00034709946553e-05
-1.79529428258909e-05
-1.59766131716154e-05
-1.73444754057782e-05
-1.96970616367085e-05
-1.38518371376099e-05
-2.34750913150622e-05
1.77578448753286e-06
-2.30614556575284e-05
-1.83404622481579e-05
-2.27136762388977e-05
-2.12491344953027e-05
6.01790083640271e-06
-1.54228789742086e-05
-2.23956578952847e-05
-1.82012204808262e-05
-1.9242565379161e-05
2.44470547948782e-06
-2.91885052279963e-05
-1.25052686277322e-05
-3.36436162587529e-06
-2.25477547891199e-05
-1.90394831493455e-05
-2.44068073035541e-05
-1.74579674328194e-05
-9.98880327452092e-06
-2.04469749212154e-05
-2.46687679695489e-05
-2.29855049438865e-05
-1.72387019346572e-05
-2.93609912548504e-06
-2.39591092947445e-08
-2.86157365150957e-06
-1.07006503511308e-05
-1.07614174568732e-05
-9.81768682588422e-06
-1.65787469051053e-05
-2.29617701129326e-05
-2.00377411558281e-05
1.01724362501897e-05
-3.01601022302485e-05
-1.11103366785673e-05
-2.02628434216681e-05
-1.53245647567958e-05
-1.23924683410366e-05
-1.46831926850935e-05
5.0360569094229e-06
-1.56490162527772e-05
-3.52500864083031e-05
-2.79981720411934e-05
-1.81572191192936e-05
-2.26096524765322e-05
2.34275388398203e-06
-1.48802280980988e-05
-2.42623890127262e-05
-4.25434369076692e-06
-1.86550485571897e-05
-8.54111019398543e-06
-1.50053916067976e-05
-4.59520629170216e-06
-3.3048358941646e-05
-2.06480236183267e-05
-1.84628978192333e-05
-1.48266945191005e-05
-1.72339923653279e-05
-1.69015574466986e-05
-1.75171744170441e-05
-7.37610024979605e-06
-2.50798536622194e-05
-1.20204296283975e-05
-5.70978692589685e-06
-2.04834982654256e-05
2.36427794057986e-06
-2.01201579973207e-05
-2.98339742583291e-05
-3.84703150225883e-06
-3.53862005717954e-05
-3.66548930453558e-05
-2.02212973312837e-05
-3.33571835888787e-05
-1.8966506573855e-05
-2.77392237386852e-05
-2.67253383888015e-05
-8.59380943695149e-06
-2.83911529544994e-05
-1.76075174155381e-05
-1.17603700076007e-05
3.04811143693935e-06
-4.03048639095457e-06
-1.05168853418762e-05
-8.30252016884992e-06
-1.51963863402212e-05
-1.96248997655883e-05
-4.18743159462965e-06
-3.15489624469352e-05
-2.41591551221319e-05
-9.07943256004203e-06
-1.55162042142998e-05
-1.4044988846317e-05
-1.87441899831643e-05
-7.20067565184555e-06
-2.61109445876411e-06
-1.22324468221441e-05
5.18666230229192e-07
-1.38366741942648e-05
-2.5139439454442e-05
-3.36312964499251e-05
-2.18975667540488e-05
-7.30660345098587e-06
-1.69125832781096e-05
-2.40714842154369e-05
-1.18808122762565e-05
-2.27339555903888e-05
4.78236290008589e-06
-1.60479456564011e-05
-1.76894298280256e-05
-1.82827403206161e-05
-5.94248754979005e-06
-7.07768311713491e-06
1.54587562609494e-06
-1.10295282733241e-05
-6.96506934956057e-06
-3.23550229937003e-06
-8.68535969120999e-06
-8.68708364636329e-06
-2.28679396586236e-05
-1.6458699629752e-06
-1.39361807891135e-05
-6.42741961542723e-06
-4.70289913809008e-06
-2.27197693899923e-05
-1.85350417784466e-05
2.18293015324153e-06
-1.10385851984163e-05
-1.23286815837631e-05
-5.73429625293403e-06
-1.58293577391085e-05
-3.05943048388032e-05
6.53286221639341e-07
-3.51955796469522e-06
-2.27038218810847e-05
-1.51782384721048e-05
2.60988520626726e-06
-6.51404474757796e-06
-3.16306284546737e-05
-1.63934707234664e-05
-3.10452289918744e-05
-1.35696187646948e-05
-2.46431535315274e-05
-1.83339727776208e-05
-1.61481281363533e-05
-2.02336544506148e-05
-1.83677064443086e-05
-3.04173012654967e-05
-6.85218129754016e-06
-2.23798533480465e-05
-2.79968844846368e-05
-1.70943860015437e-05
-2.34180932980337e-05
-1.88114471350205e-05
2.49152438813085e-07
-1.73113129033582e-05
-2.12323709927549e-05
-4.3974254212892e-05
-2.85325231388244e-05
-1.8945612981361e-05
-2.57961972606619e-05
-2.52083326353284e-05
6.21087807995761e-07
-1.55351673787228e-05
-3.2512228479429e-05
-2.52687953514697e-05
-1.07635624270357e-05
-1.0376393329139e-05
-4.41725766120795e-06
-2.4237862624682e-05
-1.98189444887258e-06
-6.08492792233882e-06
-1.44364761326823e-05
-2.61993609208187e-05
-1.04385662165352e-05
3.48448056684461e-06
-1.92324884242063e-05
-1.9297613739258e-05
-4.87608398297865e-06
-2.25062853314652e-05
-5.2664211111605e-06
-1.63055581212483e-05
-1.39208181809513e-05
-8.9558624660241e-06
-1.69398289258789e-05
-1.36843960830242e-05
-5.85628578016906e-06
-7.52238414420836e-06
-1.68782028860135e-05
-9.2971282716193e-06
-3.18905021440709e-05
-2.14217500220556e-05
-7.07610931942819e-08
-6.36714102598114e-06
-1.96764022684188e-05
-2.0527962478369e-05
-1.659062469867e-05
-2.01498504497177e-05
-1.99548745551192e-05
-1.00313887187321e-05
-8.72081984593735e-06
-1.84161762006557e-05
-2.46503867320176e-05
-1.10467751598446e-05
-4.00846091091553e-06
-4.1249209599589e-06
-7.91220072089995e-06
-1.85851056114932e-05
-2.70817163496777e-05
-2.89938515366708e-05
-2.15535925640013e-05
-1.54823741523255e-05
-4.54801152242242e-05
-2.48952790904339e-05
-9.84252901052875e-06
-2.25860086045558e-05
-1.76240014257271e-05
-7.60614877046039e-06
-2.84072397960823e-05
-1.61325435516137e-05
-1.80956902547151e-05
-1.55123787552483e-05
-1.82513134753487e-05
5.8308487457978e-06
-3.28853536001275e-05
-1.4760394388058e-05
-3.01983618123534e-05
-1.82355284387207e-05
-3.4589444671596e-05
-1.07078233280184e-05
-2.63604340096141e-05
-3.26542341959424e-05
-1.79331641879069e-05
-3.16619158326105e-05
-2.44173036955839e-05
-2.33963094007109e-05
-1.51193257300488e-05
-1.23493738636851e-05
-1.96457746762648e-05
-8.33177184900643e-06
-2.78392634078557e-05
-3.13110521205705e-05
-2.72599493933458e-05
-4.33483251641258e-06
-8.0035014357281e-06
-2.39176968829284e-05
-2.29253265811276e-05
-1.31524428554333e-05
-1.19443952458948e-05
-2.0864142528543e-05
-1.27971640339089e-05
-2.3645439585901e-05
-1.98563906896838e-05
-1.7376733777728e-05
-4.56915809559919e-06
-1.39480965729788e-05
-2.15512190857494e-05
4.29426081651002e-06
-2.05141155119491e-05
-2.25114705189315e-05
-1.05293492370712e-05
-2.52832737110323e-05
-1.73898706592448e-06
-2.04319349157394e-06
-8.85448049760314e-09
-3.43448626403955e-05
-9.01878741014381e-06
-2.96077457998295e-05
2.83490146853922e-07
7.70940418782721e-06
-1.47142463301947e-05
-1.22193297429434e-05
1.01159291864284e-06
-3.23970944175203e-05
-1.53601262337135e-06
-9.10012163392043e-07
-1.10824649782728e-05
-2.84547606278002e-05
-1.39173143574803e-05
-7.48981731848229e-06
-4.36444329767145e-06
6.7165757735218e-07
-4.68726214292622e-06
-2.19262601853554e-05
-2.36096600878503e-05
-2.2613878906407e-05
-2.09433662647745e-05
-1.38188355751057e-05
-1.262258116088e-05
-2.63346833976626e-05
-1.95006322170896e-05
-2.20322201788962e-05
-3.38849928153029e-05
-2.2367644741785e-05
-1.17395330238824e-05
-7.42850481215096e-06
4.96353594212744e-06
-2.72743136171656e-05
-1.55061013167897e-05
-1.77970957090532e-05
-2.84228663957355e-05
-1.7002487369178e-05
-2.20534591535495e-05
-1.28529259919477e-05
-1.41962328259898e-05
-3.65478027728159e-05
-1.11798665789603e-05
-1.77879767536605e-05
-7.79752242876445e-06
-3.59736600934332e-05
-3.68430129175835e-05
-6.42552828314645e-06
-2.28706821428643e-05
-2.91154959905948e-05
-1.78903902778623e-05
-2.38169172323692e-05
-3.049062227321e-05
-2.26963426409407e-05
-3.04528361784964e-05
-1.49243074561952e-05
-9.2752617154969e-06
-8.87704806028927e-06
-5.53059868751273e-06
-1.74358350655205e-05
-2.42215267070542e-05
-3.70145637585988e-05
-1.35388274476082e-05
-1.07551140132585e-05
-1.53593542037663e-05
-3.04646586470023e-05
-6.43438477400521e-06
-7.89339289594207e-06
-1.70878654799814e-05
-2.19421615929135e-05
-1.48655312516992e-05
-1.47553768195093e-06
-3.22397892114126e-05
-9.20051963088215e-06
-8.59905190317069e-06
-2.26142319312049e-05
-7.79848428687855e-06
-2.19931431009458e-06
-1.98591987592586e-05
-3.58191155502968e-06
-8.81967260996127e-06
-1.80511102808351e-05
-1.43387926915468e-05
-2.95717556373324e-06
-8.98833901670289e-06
-2.423753876896e-05
-1.39945276557628e-05
2.38669290438679e-06
-2.96119088933122e-05
-1.19647201295769e-05
1.56594084448156e-06
-1.34089141968359e-07
-1.93709872733967e-05
-3.04971620760372e-05
-2.02536687243015e-05
-4.98464958951958e-06
-1.21267265597379e-05
-3.12949804240018e-05
-1.10753127052287e-05
-1.3949388197434e-06
-2.21835431585427e-05
-2.04318163663631e-05
-4.17680259604632e-06
-2.16775607125794e-05
-1.87318484781732e-05
-1.83177783427874e-05
-2.24393282547364e-05
-7.97619481899247e-06
-1.4967910901442e-05
-3.88570063708559e-07
-2.77655590309669e-05
-1.50530112157655e-05
-1.03219372285211e-05
-1.00119639331786e-05
-1.32305841008376e-05
-1.87442386363238e-05
-2.41013377325813e-05
-2.77697722807842e-05
-1.07889813163282e-05
-2.77546815028274e-05
-4.85177826657511e-06
-1.55297822115579e-05
-3.43697135148647e-06
-1.35696068136324e-05
-1.60813542578581e-05
-2.21350327326613e-05
-1.95281266362303e-06
-1.61923551883751e-05
-3.63939848035835e-06
-1.20345138040072e-05
-3.7935957512617e-05
-1.1162877721111e-05
-2.5523522647241e-05
-3.40064495796431e-06
-7.84495815147433e-06
-1.18385015580398e-05
-2.56000227201148e-05
-5.12501647835489e-06
-5.1980917142926e-06
-2.13809376716332e-05
-2.05586818973746e-07
-2.70440745346492e-05
-1.80507215658026e-05
-1.29340305135888e-05
-2.4178281534939e-05
-9.88213157261464e-06
-2.95005662083018e-05
-2.16657488550558e-05
-7.13789302065879e-06
-1.57694525551828e-05
-1.1949436458036e-05
-3.30086646052307e-06
-3.13390804751367e-05
-1.50645380635279e-05
-2.3355585044791e-05
9.64716453815044e-06
-1.17981813781665e-05
-1.43067865297545e-05
-1.56421412297669e-05
-1.50093696250862e-05
-2.0625992217138e-05
-2.0785427359792e-05
-1.65771394430244e-05
-1.60340209392515e-05
-1.65929889078761e-05
-8.185735284443e-06
-2.18924450606183e-05
-1.8852501824569e-05
-1.39757342714263e-05
-2.68208337535994e-06
-1.41980019766101e-05
-1.58308990888469e-05
-2.99445982748289e-05
-7.19950125715245e-06
-5.41824459337314e-06
-4.31829279357981e-07
-2.84801885395255e-05
-2.28208372215517e-05
-3.33470771689362e-05
3.84412188246073e-06
-1.5763295918935e-05
-1.86898532984853e-05
-6.2983156642671e-06
-7.85460161484761e-06
-2.19789090460223e-05
-1.65936929033956e-05
-1.2105958626891e-05
-2.27207134107868e-05
-1.36357183977071e-05
-1.49872609723525e-05
-1.04778955899862e-05
-2.93318210631263e-05
-5.15582621075148e-06
-1.64033973512297e-05
-1.87713098395244e-05
-2.17577797143933e-05
-1.29302338018847e-05
-1.94722522084698e-05
-1.25209418547816e-05
-1.50681535448085e-05
-2.09940605575596e-05
-2.94235386411393e-05
-2.09171544661682e-05
-5.24625419731055e-05
-3.51469729088895e-05
-1.48227169136591e-05
-1.85092365254149e-05
-2.09036441906626e-05
-3.75388961583734e-05
-3.62991780577017e-05
-4.14614947456754e-06
-2.79645117243703e-05
-1.68464668742883e-05
-2.26132382996761e-05
-9.40567805196154e-06
-1.4758204793796e-05
-1.8932607966619e-05
-2.94635337232694e-05
-1.89556372685764e-05
-1.82401560386125e-05
-8.77261278858138e-06
-1.87830545398634e-05
-6.9112323412419e-06
-9.83717505901085e-06
-1.15739995107659e-05
-1.77550962582223e-05
-2.194830226344e-05
5.66846674339098e-06
-1.50094016436069e-05
-2.40307153190789e-05
-1.75553816846267e-05
-2.48028733922887e-05
-3.20819267181771e-05
-3.3741380581764e-06
-1.94586196144505e-05
-3.08646792964272e-05
-6.67685616106495e-06
-1.10079310248981e-05
-1.05784679781725e-05
-1.57286576115958e-05
-2.34597440385756e-05
-1.55505254855303e-05
-1.70066652728358e-06
-1.12069164853845e-05
-1.81069536851563e-05
-5.20878280329937e-07
-1.84110644786112e-05
-2.28713768872377e-05
-8.88307363648023e-06
-2.37056517440398e-05
-1.23891521808819e-05
-5.92917500822526e-06
-2.11701759472775e-05
-3.37655058775259e-05
-1.68725966115757e-05
-9.98132707760061e-06
-2.26404497878285e-05
-2.01898591133243e-05
-1.29750349979103e-05
-1.49439634813874e-05
-1.07418544144553e-05
-1.97114091610882e-05
-1.14851038782842e-05
-7.83974859290409e-06
-2.04054516959316e-05
-1.32577773954688e-05
-7.37128224420466e-06
-1.20672165987436e-05
-2.99616415900975e-05
-1.78427151170358e-06
-6.76245409679889e-06
-1.91569427420859e-05
3.84837640221437e-07
-2.43236838432264e-05
-1.62485377439186e-05
-2.11987156109401e-05
-2.57618184670869e-05
-2.2358333711657e-05
-1.4267300813352e-05
-1.89866789906659e-05
-1.60805917580623e-05
-3.16099552850739e-05
-2.657208353573e-05
-4.42503656453701e-05
-1.00125952548686e-05
-3.56174504604866e-05
-2.68932440408082e-05
1.41298973404004e-07
-2.80537274934737e-05
-1.03963374131626e-05
-2.31478123196623e-05
-4.16585661060149e-05
-9.01656323463565e-06
-2.52664733112972e-05
-1.14045323063907e-05
-1.98186431452827e-05
-9.9290045057205e-06
-1.65370112391569e-05
-2.22111604443129e-05
-1.47797175378566e-05
-2.86880765841973e-05
-2.29187732615878e-05
-1.36183297221383e-05
-2.8991043217243e-05
-9.94617209079085e-06
-9.54272823774423e-06
-2.26448629969198e-05
-1.91953848519487e-05
-1.36058314764889e-05
-3.32534767939306e-05
-1.60480770466101e-05
-2.33797093467718e-05
-3.60636583156848e-05
-7.11029163596857e-06
-1.94129649085327e-06
-1.76780434879676e-05
-1.6523337173394e-05
-9.89132038291057e-06
-1.18511662937764e-06
-3.01450033348298e-05
-1.74573441561853e-05
4.27682579691927e-06
-1.10119313884705e-05
-1.48653392486199e-05
-2.36613250119985e-05
-9.34427383165948e-06
-8.00209700836027e-06
-1.01637205640371e-05
-2.36659493886512e-05
-1.57948718895807e-05
4.48362485016516e-06
-1.52426157266261e-05
-3.94781388798977e-06
-2.2410111899126e-05
-1.12500450126241e-05
6.0248632035432e-06
-1.67705896123548e-05
-1.74197891551007e-05
-3.03039748251128e-05
-1.02487624692352e-05
-3.05745813782403e-06
-1.76301288681354e-05
-1.56660967545348e-06
-9.76311917178366e-06
-2.60564994928242e-05
-1.13015510729033e-05
-2.67889188621634e-05
-2.97575322344623e-05
-1.0104486413712e-05
-9.45732115695027e-06
-1.34899088811244e-05
-2.34255567835307e-05
-1.52997122984283e-05
-1.75817817000713e-05
-1.18159714623215e-05
-1.14560288492387e-05
-2.7947162099767e-05
-4.23410901299364e-05
-2.42682165972375e-05
-2.21019295805519e-05
-1.35282587107314e-05
-2.21440082580522e-05
-2.16027365822127e-05
-2.73004797864625e-05
-2.10086296247963e-05
-1.38746666377238e-05
-1.59563696255349e-05
-2.72328406343113e-05
-2.53937608393581e-05
-2.43509079663124e-05
-1.91381089669625e-05
-1.57683962635195e-05
-2.26199598044412e-05
-1.4965169912858e-05
-1.0261553182969e-05
-3.06826735851128e-05
-6.67277340561208e-07
-1.86892016844994e-05
-2.76505467877839e-05
-2.03511321374703e-05
-3.10924938012097e-05
-1.17355416206696e-05
-1.21483320209194e-05
-3.03572298278687e-05
-1.65408239678778e-05
-5.24463682387115e-06
-1.84586783424461e-05
-1.04326412358228e-05
-1.65210504584936e-05
1.41108861004085e-05
-1.65859902723571e-05
-2.44477750496873e-05
-1.94441916935103e-05
-2.29825651804643e-06
-1.31651460788045e-05
-5.35646033575503e-06
-1.42562236713751e-05
-4.32590096326667e-05
-2.40833691243883e-05
-7.64583734356758e-06
-1.25193552195922e-05
-2.83918890057284e-07
-6.84259779582418e-06
-2.3384262766981e-05
-1.7537707903376e-05
-7.26548071973254e-06
-1.24571861309199e-05
-1.90843991108261e-05
-1.30122842029126e-05
-2.02591931561058e-06
-1.46691782323407e-05
-8.46121249191349e-06
-5.36482323006261e-07
2.33930213443873e-06
-1.47208394102275e-05
-1.87272446382125e-05
-1.02514920385796e-05
-2.13094696232131e-06
-2.2364762493419e-05
-2.1177120912328e-05
-1.27027467333851e-05
-8.66886346370234e-06
3.67528117464209e-07
-2.43483540331506e-05
5.14749507298819e-06
-3.54565654091995e-05
-1.80435515803256e-05
-3.46640689770221e-05
-1.8652892981274e-05
-2.61654690591884e-06
4.52665538333327e-06
-8.50194660031523e-06
-2.18671505051266e-05
-2.42989127870912e-05
-1.70044411993339e-05
-2.21700421115907e-05
-1.93100601634344e-05
-1.71567300444543e-05
-2.14098727513134e-05
-1.80315174142201e-05
-2.73543520192595e-06
-2.20769771139562e-05
-2.11680898336482e-05
-1.33217959898786e-05
-1.82054280913557e-05
-2.84455711588577e-05
-1.74731967454428e-05
-9.28160499503296e-06
-9.39037544273045e-06
-2.3816313043669e-05
-7.92325233675523e-06
-1.3637242301814e-05
-1.7258594702704e-05
-3.20790325517608e-05
-1.11329140956283e-05
-1.73879279172999e-05
-2.3899352681679e-05
-5.76092168423831e-06
-2.33690134815525e-05
-3.21100082714822e-05
-9.05852205150213e-06
-2.37702207773857e-05
-2.1433528384588e-05
-4.79188285360808e-06
-2.98204524028369e-05
-2.88988823669757e-05
-5.7993639966107e-06
-3.76895582839526e-05
-3.14178145221723e-07
-2.55095752722432e-05
-4.25594073102455e-06
-1.52532178233416e-05
-3.01502718354312e-05
1.55367735965249e-05
-7.14677217768611e-06
-2.3356248697532e-05
9.91575974101424e-06
-2.15430214963436e-05
-2.02281773049314e-05
-1.73841385546439e-05
-5.00569306111803e-06
-9.98224232994996e-06
-1.08085291899541e-05
-1.05692180411124e-05
-2.39163295483532e-05
-1.40529601844376e-05
-1.30150509042471e-05
-2.13508441947258e-05
-2.13706928169915e-05
-8.52362562112023e-06
-9.76660961330089e-06
-2.31151164029609e-06
-2.7633063804135e-05
-1.01535687905903e-05
-1.83298442792243e-05
-9.12713400345213e-06
-3.80037906252716e-05
-1.00337133832642e-05
-5.10400211901155e-06
-4.56060983712055e-06
-3.44486420557908e-05
-1.99227874259267e-05
-2.20547669095379e-06
-2.56711311026487e-06
-1.14064776124997e-05
-9.99259074752979e-06
-3.45750386969511e-05
-8.72211249612424e-06
-2.19857122446921e-05
-2.21863081804278e-05
-1.03363682195564e-05
-2.44886095623109e-05
-1.60188521978047e-05
-1.06564569907152e-05
-1.82412845136763e-05
-9.04495263379779e-06
-1.86285022905191e-05
-1.41654433804184e-05
-1.35233185946638e-05
-2.53626455155839e-05
-2.16259025104462e-05
-1.40943406886264e-05
-1.53684051294609e-05
-2.02017606938052e-05
-2.40451979726553e-05
-1.87111401413387e-05
-3.23591450227721e-05
-2.49051690144205e-05
-1.69788574668404e-05
-1.75232434127144e-05
-8.20404972196981e-06
-1.25360865646204e-05
-2.51648368734786e-05
-1.43666888338202e-05
-2.10757910429938e-05
-1.90486984040688e-05
-3.57562753624631e-05
-1.46633708431511e-05
-7.02585511325865e-06
-1.73998826810936e-05
-8.56587441882116e-06
-7.9218159173019e-06
-2.65502186612305e-05
-1.57154997873092e-05
-2.81875838845332e-05
-7.90202607693279e-06
-7.60163838992779e-06
-1.42364827533078e-05
-1.64217854356325e-05
-1.16690319717435e-05
-2.79849759304803e-05
-2.57528329492598e-05
-4.25053066138395e-06
-8.16276172599598e-06
-5.74570170921723e-06
-2.27489251606244e-05
-2.36300479493622e-05
-1.51552581582424e-05
2.29746956683422e-06
-2.63267561878629e-05
6.40585120251666e-06
-2.53742288575714e-05
-1.34876581155908e-05
-1.50133914859303e-05
-2.23123561868589e-05
-3.3447426191454e-05
-1.17295592262519e-05
-3.9466537104702e-06
-1.29037513085947e-05
-1.43804590737067e-05
-1.73545787357687e-05
-7.99698567810964e-06
-3.71476546538152e-05
-2.81284942451018e-05
7.54520321372132e-06
-1.86408259651953e-05
-2.23478888052026e-06
-1.40089123050247e-05
-4.46668159482981e-07
-2.26322694501406e-05
-1.13292667415938e-05
-2.10260814622259e-05
-1.633822669587e-05
-8.82771180527751e-06
-1.85402184266321e-05
-1.32296536221423e-05
-9.76166281568961e-06
-1.26203090413413e-05
-1.17841630801321e-05
-3.20950859551754e-05
-1.11036013282657e-05
-2.32127874086024e-05
-4.12871464820983e-07
7.40973341931954e-06
-1.61317258287918e-05
-1.98055719178827e-05
-3.11273826999164e-05
-3.42937813449433e-05
-9.35118491869887e-06
-2.36869846221956e-05
-3.14328238916445e-05
-1.75493024054163e-05
-1.93847611518152e-05
-2.93569965551272e-05
-1.2185263380619e-05
-1.54293795890869e-05
-3.40737431333606e-05
-4.07114485243756e-05
-2.52075088816471e-05
-2.36642801758347e-05
-3.06913469302955e-05
-2.4105589769408e-05
-1.8340184355393e-05
-2.56649735161292e-05
-2.16283981863036e-05
-2.93599153494998e-06
-1.34203029978041e-05
-2.20606602210575e-06
-1.52643054835216e-05
-6.29920427794386e-06
-1.19115662906472e-05
-2.6477232662281e-05
-8.61858316511135e-08
-1.55691328827059e-05
-2.72274937487942e-05
-3.36589700188641e-06
9.94162022445845e-07
-2.50379460200461e-05
-1.43800466038195e-05
3.84009371147255e-07
-2.5379414167426e-05
-1.40005613487118e-05
-3.13020574860799e-05
-2.08461026181942e-06
-6.42145417094602e-07
1.08157070330298e-05
5.36430192940814e-07
-1.11978483073902e-05
-2.0847405880973e-05
-2.16000284966893e-05
-5.85201542182638e-06
-2.54527518200631e-05
-2.28472117560647e-05
-8.23033507565672e-06
-2.28857252991656e-05
-1.97639186105643e-05
-7.44399737933647e-06
-1.76119256237764e-05
-2.10794515615032e-05
2.30710728943647e-07
2.98094435262955e-06
-8.40574125336132e-06
-2.21558705347524e-05
-4.56739359818697e-06
-1.94555621337832e-05
-1.86505027662819e-05
-3.59002865324708e-06
8.50992052702016e-06
1.00996867829711e-06
-9.23223995017677e-06
-1.1863002809158e-05
-1.82613587548642e-05
-8.09544394189314e-06
-1.08274046164966e-05
-1.06368071659693e-05
-9.77798673275263e-06
-1.75875653088431e-05
-2.74423009885181e-05
-1.28521419629456e-05
-1.94618457721607e-05
-3.0614572860151e-06
-1.39052352605078e-05
-1.44404846263209e-05
-1.6994123382452e-05
-8.38483553926793e-06
-1.35023263516613e-05
-4.01497872836709e-06
-1.49049803440795e-05
-3.08665386022159e-05
4.03251302087697e-06
-3.50923839196946e-05
-2.23523922262417e-05
-2.59245453592368e-05
-2.62613074271447e-05
-1.32219604662508e-05
-1.57499919293376e-05
-1.60015566721107e-05
-3.66884410289995e-05
-2.20573063728278e-05
-7.4992364991451e-06
-1.48456416171252e-05
-2.62126545164523e-05
-7.31410639050273e-06
-1.53528657900448e-05
-3.00535500356949e-05
-2.29021532647695e-05
-1.63163109415168e-05
2.14200041944284e-06
-1.31949747542769e-05
-1.66274025469406e-05
-1.14933020486866e-05
-1.0598690522634e-05
-7.29863225566511e-06
-5.10399662191004e-06
8.47186121516452e-06
-2.48405483752122e-05
-1.1159666824507e-05
-5.02067587059834e-06
-2.79827390638327e-05
-1.57847690254554e-05
-1.97993348693998e-05
-1.94045578712807e-05
-2.6090626902417e-05
-1.07129033273844e-05
-4.65787125001911e-07
3.22319547800476e-06
4.65038133932429e-06
-9.82954516776193e-06
-2.86586297104632e-05
-4.5489183866623e-06
-1.21716608437132e-05
1.46827477111642e-05
-8.5693867281988e-06
-1.57417360508299e-05
-1.84792878087723e-05
-8.23921657634758e-06
-1.80390388645921e-05
5.1692573735704e-06
-1.8867258681802e-05
-2.3151973245375e-05
-1.22161682773751e-05
-1.76424683139835e-05
-1.69853722431522e-05
5.84538570817466e-06
-1.01191898439297e-05
-1.79245444301605e-05
-2.72186375530951e-05
-2.21051609591598e-05
-1.83121708119952e-05
-6.78414113683773e-06
-2.12267273197338e-05
-3.02078642353746e-05
-1.12003960906179e-05
-5.3412943330441e-06
-1.43629508048498e-05
-1.9931983314565e-05
-1.97444801532305e-05
7.91701330436866e-06
-7.79740073788985e-06
-1.83285230701753e-05
-3.27880491739867e-05
-1.55870049901516e-05
-2.42595807365896e-05
-5.35778380824312e-06
-3.22002329647292e-05
-1.54588162652061e-05
-3.35467897118884e-06
-4.00214083278453e-05
-8.42561517056478e-06
-1.7293527692206e-05
-1.26162668818753e-05
-2.31079670727643e-05
-1.29045030494187e-05
-1.27331698990877e-05
-2.4009384520143e-05
-2.87694435743897e-05
-3.07342601116191e-05
-1.42350624908589e-05
-3.27004631275413e-05
-1.54818774979717e-05
-2.77375703239346e-05
-2.31811555547654e-05
-1.61265529321107e-05
-3.08690196100906e-06
-7.43489053682278e-06
-1.97183496797977e-05
3.60734445521928e-06
-1.82544410117011e-05
-1.57709620837693e-05
2.30476871889786e-06
1.07845184200026e-06
-5.09987484324262e-06
-1.53150164719882e-05
-8.52355216420579e-06
-2.43352564381628e-05
-2.07982235836351e-05
1.21646592993886e-05
-2.52418072141765e-05
-2.54987573724248e-05
-1.96010651332914e-05
-1.67775807671811e-05
-9.3007262453454e-06
-1.68476140058226e-05
-6.50803586451004e-06
-1.17431858555571e-05
7.89534114147389e-06
-4.16984078083271e-06
-1.50959321315662e-05
-8.74271698077005e-06
1.78894940971017e-05
-1.50423820016209e-05
-7.0126000299471e-06
4.01318654655891e-06
-1.31349555756269e-05
-1.05070629481601e-06
-9.21235030550932e-06
-5.64368445883089e-06
-2.53206766852986e-05
-1.13904437269043e-05
4.50164676112439e-06
-1.2718930588352e-05
-1.37157229671591e-05
-6.44755800580756e-06
-4.00966910264867e-06
-5.141859103126e-06
-1.18322035643342e-05
-2.59680304112075e-05
-2.14982555916936e-05
-1.13325649583069e-05
-5.84132582396137e-06
-2.076571841091e-05
-1.43108660423398e-05
-1.66504628972346e-05
-1.13969081642378e-05
3.35391799071156e-07
-2.04223993729242e-05
-1.03400574337006e-05
-9.9076475370685e-06
-1.67227647093622e-05
-1.34595418562627e-05
-1.22899129433445e-05
-1.10609529226683e-05
-1.54380645930347e-05
-2.01201443218296e-05
-4.83989744711756e-06
-2.40811293337499e-05
5.31643007213696e-06
-3.33292942669298e-05
-3.21558216180186e-05
-1.5490752391158e-05
-1.266896661701e-05
-2.66008271608227e-05
-2.28279585904948e-05
-2.69364837056642e-05
-1.594981954147e-05
-1.01309184942736e-05
-1.85103052480455e-05
-1.68743958770506e-05
-3.05850795556138e-05
-1.0989483991079e-05
-9.13754424540188e-06
-1.49834346661879e-05
-4.06825905596562e-05
-1.93447131336614e-05
-2.53780495050434e-05
-2.07684376670841e-05
-2.25971267724253e-05
-3.39157286606411e-05
-1.42239876351652e-05
-1.37534079299677e-05
-2.93010225838117e-05
-7.6089682345616e-06
-1.66517428296983e-05
-2.57811730687999e-05
-6.44925184976518e-06
-3.36444806254252e-05
-3.8328764073098e-05
6.96031015541394e-06
-1.16478112790737e-05
-1.7459778385996e-05
3.45589581242454e-07
-3.04222131167304e-05
-7.56265732237531e-06
-9.18131432388738e-06
-1.52663890657722e-05
-6.86123646643945e-06
-1.40786541799784e-05
-1.82743566263459e-05
-1.01445533515511e-05
-1.88452575402304e-06
-1.82381183709436e-05
-3.38787046788359e-06
-1.34050709949344e-06
-2.27601787050993e-05
1.16917069528895e-06
3.06723395181616e-06
-1.79674319638884e-06
-5.67042194351748e-06
-3.22373314630199e-05
-2.27513736581929e-05
-4.13179637116997e-06
-2.04329474156672e-05
-7.76159061918605e-06
-9.13371510761951e-06
-7.26984127475623e-06
1.61800583449743e-06
-1.87067322300465e-05
-1.10801857232508e-05
-1.34580628312791e-05
-2.77717883158065e-05
-1.22402417105947e-05
-3.02679466465931e-05
-1.93195869714158e-05
-8.82537886090576e-06
-2.75886090324763e-06
-2.75470515606443e-05
2.80809936617367e-06
-6.86778295106071e-06
-2.27482732301188e-05
-1.81550637598863e-05
-2.44435571054957e-05
-7.42260831789123e-06
-1.66351684922081e-05
-1.32347948373737e-05
-1.56848043998466e-05
-3.41582542296628e-05
-2.16801982626903e-05
-1.29124312567293e-05
2.03078931054329e-06
-1.20984923672757e-05
3.79578096355161e-06
-3.00967584376912e-05
-2.97220302877212e-05
-3.84626285628079e-06
-1.87205150114978e-05
-3.38860133365725e-05
-2.42778614505836e-05
-1.95968311909562e-05
-2.26975790526648e-05
-2.64583738064977e-05
-3.65705868853974e-05
-1.59594442095228e-05
-3.17251667014947e-05
-8.58443271375941e-06
-5.80189263476549e-06
-2.17072932717859e-05
-1.50046233052997e-05
-1.63386890935593e-05
-1.51461062551429e-05
-1.59628556156684e-05
-1.90706594414683e-05
-1.61991647939678e-05
-2.70035569799711e-05
-2.87975873515753e-05
-1.65428737872093e-05
-1.82492811639739e-06
-4.69930938734665e-06
-9.49078336368066e-06
-3.52319591263757e-05
-1.25387704225619e-05
2.57729957535353e-06
-4.06273312684081e-05
-1.00598376618466e-05
2.69102768466287e-06
-1.64886256658505e-05
-2.64227077257364e-05
-9.27364945582732e-06
-1.48502542539678e-05
-1.81289938119065e-05
-1.23108733247229e-05
-1.90705268326996e-05
-1.90708587375976e-05
-2.6012434795718e-05
-2.45038696059811e-05
-1.83600805010557e-05
1.84935924738276e-05
-1.60827491814495e-06
-9.41120664076262e-06
-2.15970916042416e-06
-4.30031170922588e-06
-2.10547203993695e-05
-2.41490163354768e-05
-1.8933462042022e-05
-1.62320209095684e-05
-7.89086977597785e-06
-1.77078797207563e-05
-2.04432390692403e-05
-2.01008953634887e-05
-8.99572395993126e-06
-1.99977154241237e-05
-2.82741861756194e-05
-7.61935540859735e-06
-1.9464390347843e-05
-2.72517212978662e-05
-3.3033846857538e-05
-2.12091398586889e-05
-1.33164130367743e-05
-1.50865447094514e-05
-5.31330353538521e-06
-1.40543044434062e-05
-1.51866837585153e-05
-1.64434506059173e-05
-2.6081008711477e-05
-3.25738716826058e-05
-6.4757197749642e-06
-2.84999996188126e-05
-1.7666926829844e-05
-8.74369092134264e-06
-1.89664589952671e-05
-2.33819532442197e-05
1.5600451549007e-05
-2.25030067449409e-05
-9.81756617135079e-06
-1.43608013288095e-05
-1.81687513483939e-05
-2.90306927166446e-05
-2.20081211364594e-05
-2.62104129083786e-05
-1.88633713850665e-05
-3.77617816926127e-06
-1.75561878794143e-05
-1.33892225530918e-05
-2.23308901822265e-05
-3.56649812189235e-05
-1.64644925066827e-05
9.50939300083064e-06
-1.09513634785903e-05
-8.94175848463598e-06
-2.10882014265297e-05
-1.43856998204538e-05
-1.50005458290117e-05
-1.34267653632757e-05
-1.11871386113349e-05
-2.82718819781752e-05
-1.46421610821757e-05
-1.1654918685666e-05
-2.84713869133534e-05
-1.04532393363111e-05
-1.60477268182046e-05
-2.7816492042423e-06
-4.04456783684558e-05
-2.16632119817509e-05
-1.99218178402478e-05
-9.16746256831213e-06
-1.62454410549083e-05
-1.93188157161003e-05
-2.82139155805494e-05
-8.53901046150197e-06
-1.27372330548139e-06
-1.06141689638848e-05
-8.65379147640233e-06
-1.30217122275452e-05
-3.13461171650313e-06
-1.72568450405146e-05
-2.20884894819568e-05
-9.28264692007756e-06
-6.51313121979167e-06
-1.20043825799316e-05
6.5740359054614e-06
-2.10017251113693e-05
-1.48113199291072e-05
-2.4869450452508e-05
-9.61572625698875e-06
9.93905616471908e-06
1.48394200506786e-05
-2.1359648970695e-05
-6.65164876777768e-06
-1.17185646237961e-05
-1.94727464168409e-05
-1.17783830899342e-05
-1.18584286842749e-05
-1.8721766371084e-05
-1.06371581610768e-05
-1.67352461407912e-05
8.6179334043285e-06
-6.39054584513748e-06
-1.35478365666722e-05
7.47786506270869e-07
-1.66300259983652e-05
-1.82843485833035e-05
-1.65229067915235e-05
-2.66890789487819e-05
-1.67778246287096e-05
-2.12513980142679e-05
-1.72001678984667e-05
-1.48466072253659e-05
-2.18636586795274e-05
-4.38855560903582e-06
-1.26079829728386e-05
-1.11959712308246e-05
-2.21534639814094e-05
-1.82810085486475e-05
-1.66069087586012e-05
-2.55038004872459e-05
-2.55482365050752e-05
-2.09014100805953e-05
-2.1312256606922e-05
-2.71179419475008e-05
-2.11505863992854e-05
-1.46253858719493e-05
-1.95585562209592e-05
-1.80457337884015e-05
-7.85022047181628e-06
-3.26131055751887e-05
-3.70737328714919e-06
-9.93285234054429e-06
-1.90457088887767e-05
-3.20178085187632e-05
-1.04258359158998e-05
-1.36632286369176e-05
-2.49299406534371e-05
-2.0481050928139e-05
2.30346127959322e-06
-1.16011668698155e-05
-2.15585903673469e-05
-1.50386726031378e-05
-2.12666982844786e-05
-2.67698372696567e-05
-2.13406611942824e-05
-5.1858090949796e-06
-2.34596777229819e-05
-2.2720794908761e-05
-1.41456861476792e-05
-1.6605102585299e-05
-1.27550200732202e-05
4.70979366201853e-06
-9.88372012150253e-06
-1.32798178553689e-05
-8.03432436155606e-06
-5.92745780014895e-06
-1.96318732059608e-05
-1.67457027653147e-05
-1.15725896272058e-05
-1.06251554776328e-05
-1.03874444205674e-05
-3.23559235364792e-06
-1.80677273895254e-05
-1.83889548667297e-05
-1.42187268395342e-05
-1.15013319116042e-05
6.33745239951984e-06
-1.15871075532179e-05
2.07419608508145e-06
-1.24867826286638e-05
-1.27356481616386e-05
-5.33089419145136e-06
-1.25041549458596e-05
-2.41603580293298e-05
-1.49878654556075e-05
-2.12648061064605e-05
-8.76000146516984e-06
-1.24462547769684e-05
-1.41875617174288e-05
-1.68404003763621e-05
-1.23658265409014e-05
-2.35985469700792e-05
1.14770216993043e-05
-4.66406671116694e-06
-1.56009817255009e-05
-8.68627670815586e-06
-1.65419614187973e-05
-1.87596389702128e-06
-2.25920965972229e-05
-1.69292506077021e-05
-5.16316841282211e-06
-2.77964634932546e-05
-9.18555890306907e-06
-9.06208132351414e-06
-3.30322153806572e-05
-4.31429254874596e-06
-1.51204694662259e-05
-1.75477791298021e-06
-5.98818274313334e-06
-9.05345584578952e-06
-1.10146221995477e-05
-1.62745310893527e-05
-1.69134925989068e-05
-1.05195944838068e-05
-3.77498663773766e-06
-3.02430536283054e-05
-1.52767975296918e-05
-2.7991805402737e-05
-1.47897227849559e-05
-3.00601988503689e-05
-8.86982830192642e-06
-2.38681251257717e-05
-2.74079994256016e-05
-2.64344675523918e-05
-2.65948263871759e-05
-2.61476789678292e-05
-1.96239904321927e-05
-9.77332207034923e-06
-1.47178482955414e-05
-1.46354489575866e-05
-3.26922997428179e-06
-8.39496404825621e-06
-2.84812821160941e-05
-3.80513003183451e-09
-1.46762041651358e-05
-1.92324444267922e-07
-8.12558720640601e-06
-8.34040532575386e-06
-2.46313092885558e-05
-3.12543833359485e-06
-2.31124485458752e-05
1.61009514498062e-05
-2.55630498527165e-05
-7.56953718929319e-06
-2.62897556749951e-05
-2.37825551449325e-05
-2.94963323516889e-06
-5.53558210996151e-06
2.18359375466787e-06
-7.42117131457099e-06
-7.42019552099463e-06
-1.09463564825539e-05
-9.00860617029644e-06
2.24411525474698e-06
-9.30978456260756e-08
-5.96283670768841e-06
1.49760819791648e-06
-1.68493550943945e-05
-2.44866398718622e-05
-2.19831943415919e-05
-2.00375318610521e-05
-2.31587933066007e-05
-2.92211559572076e-05
-8.88628306959626e-06
-7.58885001046916e-06
-7.1286688105095e-07
-5.77463236724167e-06
-4.74360548673773e-06
-3.2806893881315e-06
3.05957970805448e-06
-6.43774294082991e-06
-2.55230726856241e-05
-1.55516275186851e-05
4.38628658683077e-06
-1.13812360890541e-05
-1.8312996935812e-05
-7.0032003522087e-06
-1.17942190161788e-05
-2.02972849236965e-05
-1.48068590962519e-05
-1.32927089784782e-05
-1.4304008639846e-05
-1.58160427944279e-05
-3.6025080018152e-05
-1.88359559739153e-05
-2.62399160793227e-05
-3.2521055984396e-05
-3.56420073611704e-05
-2.4457295245811e-05
-2.72787623417947e-05
-2.99855814691233e-05
-1.47461063181975e-05
-1.13460528689172e-05
-2.41847536171273e-05
-1.7994245171132e-05
-8.98246060069039e-06
-1.61308482408315e-05
-1.9219443770822e-05
-1.46206212343775e-05
-1.78301393636521e-05
-1.83113327123312e-05
-1.82084677430373e-05
-2.57832782076492e-05
-2.43398870593936e-05
-2.67855312186699e-05
-5.91348102818546e-06
-9.10773618268578e-06
-8.77743651858214e-06
-1.69636653456739e-05
-5.94938175316374e-06
-1.76012967021916e-05
-1.11210612516414e-05
-9.80907829809014e-06
-1.54662347889135e-05
-2.94349757673232e-06
-1.04091904812866e-05
7.442120079409e-06
-2.41709690723628e-05
-7.18931099955974e-06
-3.97166446544107e-06
-1.88626534593138e-05
-2.01550477871548e-05
1.14397911871107e-05
-1.43548915602945e-05
-1.02034509059869e-05
-2.02978915388484e-05
-2.08431141925463e-05
-1.49705447403546e-05
-2.2919749700461e-05
-1.44064302957559e-05
1.41619550269963e-05
-1.69537459662313e-05
-5.57946063801277e-06
-1.60862605324284e-05
-2.27981644178338e-05
-2.24752375377521e-05
-1.54467922810602e-05
-1.30178989818094e-05
-1.50237291992297e-05
-1.68162868443246e-05
-7.33554459642341e-06
-2.75338785955645e-06
-3.97514326307563e-06
-2.28166189116284e-05
2.70233439524941e-06
-6.45624655146186e-06
-2.35351233607401e-05
-2.67296682320299e-05
-1.60304910748918e-05
-1.59873274802521e-05
-8.36951155380207e-06
-6.16985470462858e-06
-1.46490099081967e-05
-2.57888153242965e-05
-7.36468841540736e-06
-1.84878232450514e-05
-1.42854468846586e-05
-2.53163396305057e-05
-6.17708186841651e-06
-1.61362382919775e-05
-1.57337207660472e-05
-3.67175315697827e-05
-2.62324116852123e-05
-2.38941261567958e-05
-3.15393096846968e-05
-7.62487688705997e-06
-2.42107669371722e-05
-1.0222097295717e-05
-1.05886294402613e-05
-3.84652891639214e-05
-9.31713227288755e-06
-8.02135169097194e-06
-2.68954189978478e-05
-1.61366628871196e-05
-2.17704042258034e-05
-3.20382934640286e-05
-4.25492713795867e-06
-1.79873904279938e-05
-2.68599598222655e-05
-1.49115147295968e-05
-2.77532329787248e-05
-1.88738519335609e-05
-1.37136721010615e-05
-2.97087871081935e-05
-9.30139297716251e-06
-2.55111529028731e-06
-1.71171803555531e-05
-2.0301035765313e-05
-8.67102994293088e-06
-1.13903742301437e-05
-1.2679875843185e-05
-1.18663614690954e-05
-1.16183762205435e-05
-1.11642493093658e-05
-7.17248449767524e-06
-1.45010876982255e-05
-3.32912216072764e-05
-6.6775059937892e-06
-2.22436017176804e-05
9.11920983666799e-06
-2.6646388647756e-06
-5.00546631456825e-06
-1.04501027708894e-05
-5.63329084087206e-06
1.29212747696704e-05
-9.77278663660704e-06
-1.10178650097299e-05
-7.36109241876333e-06
-1.50436993946129e-05
-9.23839435591302e-06
-2.35961987893117e-05
-2.14671498378947e-05
-1.52429152795994e-05
-8.61767172633686e-06
-1.65044646910698e-05
-1.22908605842423e-05
-1.3857175674314e-06
-7.901629817068e-06
-2.85935506648526e-05
-9.74043373736406e-06
-2.34692175020968e-05
-4.10867809892856e-06
-2.55530621017485e-05
-2.43441313084841e-05
1.93381149247194e-06
-3.72923403004317e-06
-3.94511748193351e-06
-1.05981764097911e-05
1.76294402085468e-06
-1.67406622458211e-05
-6.10818150394681e-06
-5.36503098903829e-06
-1.97756453299042e-06
-3.31032136252785e-06
-8.57038635461892e-06
3.0860633109676e-06
-1.5877971757303e-05
-1.83735880792894e-05
-2.10143013927995e-05
-1.17553566758298e-05
-1.68026619147233e-05
-5.18557878355593e-06
-2.59302032930189e-05
-2.58719155137736e-05
-9.53625310574036e-06
-1.35287294493602e-05
-2.45101581044308e-05
-1.56412451985797e-05
-2.20908421080152e-05
-1.23816150902941e-05
-2.74779270825326e-05
-3.72056732230738e-06
-6.29428907550644e-06
-3.26355492989021e-05
-2.47887177360884e-05
-2.2030942212591e-05
-1.36952509533532e-05
-2.42281231946369e-05
-2.21956335898106e-05
-1.10424361335908e-05
8.18910941509968e-07
-1.77203591751655e-05
-3.24237739431599e-06
-2.24710457940831e-05
-2.34404279677769e-05
-1.83077492829997e-05
-3.32310197975111e-05
-1.97763540250303e-05
-1.54919507666126e-05
-1.90646242638972e-05
-1.23167059893797e-05
-1.65460055694117e-05
-7.84768493328461e-06
-1.26625399004239e-05
-2.10773962493157e-05
-2.02381442200262e-05
-2.12028717253884e-06
-1.28297473382087e-05
-1.47202646877019e-05
-1.34744753906423e-05
-2.16794585099894e-05
-1.61808455198053e-05
2.22433291291515e-06
-5.78171920720165e-06
-1.78538657065714e-05
-2.22481545390608e-05
-1.17188532857523e-05
-5.84747754305564e-06
1.14967406334361e-06
-1.06358012420666e-05
-1.4311712056652e-05
-9.58045566159476e-06
3.68618643511848e-06
-8.58635227285698e-06
-1.1859829510095e-05
-4.89980931339412e-06
-1.81804719102853e-05
-1.74222541495632e-05
-2.7586720557496e-05
-2.11087865708523e-05
-2.91358275251908e-05
-1.28624753480155e-06
1.27042920229227e-05
-5.77042392679276e-06
-2.8746574206367e-05
-1.92729742011115e-05
-1.11082964287003e-05
-1.4656505117847e-05
-9.65364116590408e-06
-1.45820626521135e-05
-2.1154001954859e-05
-7.73862322068948e-06
-1.15645422468844e-05
-3.53391674609387e-06
-1.6370037819264e-05
-2.17891568728089e-05
-1.43585360984389e-05
-2.35310902450831e-05
-1.19013585197616e-05
-2.64121187680412e-05
-2.76466700902832e-05
-1.54193866634425e-05
-2.43065498135692e-05
-2.6731077613282e-05
-8.75738866328255e-06
-2.48218960563012e-05
-2.30324164851248e-05
5.03628101693624e-06
-2.69809515090513e-05
-1.29201757448727e-05
-1.71783462186585e-05
-2.63095912849109e-05
-1.78894786959152e-05
-1.43058149442831e-05
-2.69666295534265e-05
-2.21780916669078e-05
-2.27453735169522e-05
-2.33736948740618e-05
-2.53648337919787e-05
-2.07567987957042e-05
-4.46863377620313e-06
-1.47616365881437e-05
-2.80144691440166e-05
-2.4961748234968e-05
2.99391602099098e-06
-1.40550709674515e-05
-1.51373431901531e-05
-9.65392571927262e-06
-4.47199817598639e-06
-1.20793951129988e-05
-2.17029078172299e-05
-1.67337653346827e-05
-2.15727459442317e-05
-3.19491501118654e-05
-2.56369333444942e-05
-1.07560228744939e-05
-1.26977542851931e-05
-1.53902842771627e-05
-1.25807251597917e-05
-2.98048371259947e-05
-2.78091985786071e-05
-1.48697105235184e-05
-3.47626159490728e-05
-8.0571947280124e-06
-4.34672543964127e-07
-1.30618844272602e-05
-1.32219928262747e-05
-2.55254557107793e-06
-6.60713893787488e-06
-2.20238010811694e-05
-6.71899137951807e-06
2.96911647497249e-06
-1.0742231675174e-05
-1.62174904151611e-05
4.3606573442485e-07
-2.09900716546205e-05
-2.03553347816641e-05
-2.70495762037657e-06
-2.61698903552685e-05
-1.90304699377819e-05
-1.46137308934505e-05
-1.53235906405247e-05
-1.92477707983566e-05
7.33292183717943e-06
-1.03930904056629e-05
-2.84968128088915e-05
-1.44963798995578e-05
-1.41431257477645e-05
-1.58911410361353e-05
-2.06961510588121e-05
-9.9099325604981e-06
-1.77894480857471e-05
-2.29408648772422e-05
1.71400414929558e-06
-1.50288091169011e-05
-9.99603148913228e-06
-1.27953330735133e-05
-1.04370398945491e-05
-1.6480927604523e-05
-1.4253739977269e-05
-1.86133385603538e-05
-2.62650238632762e-05
-1.59755392062975e-05
-1.64956053014642e-05
-2.4308443320035e-05
-1.54701576796917e-05
-3.57723328637056e-05
-1.39915134002774e-05
-1.64530015612059e-05
-3.09855970662635e-05
-1.58542249271973e-05
-2.91338458903645e-05
-2.92019998939879e-05
-2.93851404980073e-05
-1.85275110925011e-05
-8.62079412361113e-06
-3.55794585412593e-05
-1.44713916310014e-05
-1.6751406680909e-05
-2.01639394109643e-05
-7.37525920672554e-06
-1.45244631837408e-05
-2.53248240529091e-05
-1.58133948426669e-05
-8.10012031098124e-06
-3.20752104473918e-05
-1.63365148930661e-05
-1.045678438299e-05
-2.0474997594891e-05
-1.00495127949197e-05
-2.05959173600387e-05
-1.56244144192225e-05
-1.9385641084086e-05
-1.03148944006333e-05
-2.49484107649538e-05
-7.69255581660378e-06
4.28369019937086e-07
5.61194514723961e-06
-3.40977045062134e-06
-2.42962617324584e-05
-1.01439683127175e-05
-1.11734220164547e-05
-5.97959185957679e-06
-1.495771153278e-05
-2.6796922713818e-05
-3.40968000537036e-05
-2.11636689994642e-05
3.33120755656668e-07
-9.7189436187695e-06
-1.5334890064419e-06
5.58698325498066e-06
-7.76170386461378e-06
-1.14373437544924e-05
-2.73287848644991e-05
-1.90827246014907e-05
-2.49811369547939e-05
-9.68298497102816e-06
-9.68840884715532e-06
-6.62422805598502e-07
-1.38226430153923e-05
1.63561672882888e-07
-1.71067322911574e-05
-9.92288200873134e-06
-8.58605692074879e-06
-2.48239999705199e-05
-1.42270053016083e-05
-1.26966124273809e-05
-2.65836770880645e-05
-1.145803999671e-05
-4.72484684819896e-06
-2.50975788704432e-05
-7.50848016476899e-06
-2.73722747807367e-05
-1.93796633837513e-05
-2.72074954792089e-05
-1.93727682859032e-05
-1.83043506757074e-05
-1.85551319907577e-05
-8.79773499948831e-06
-1.16428547446927e-05
-8.02573384878083e-06
-3.72529384472592e-06
-1.52569402515906e-05
-1.07261782917428e-05
-1.92113715479796e-05
-2.65576237794767e-05
-2.85106935244167e-05
-2.28295807521262e-05
-1.81997577489021e-05
-3.60231591285665e-05
-2.16462397889104e-05
-3.0809073296553e-05
-1.73931053027422e-05
-1.0711442781628e-05
-1.73979332685183e-05
-2.14744067232872e-05
-4.11521370808025e-05
-3.76868320560574e-05
-3.79253292465697e-05
-2.84670816601905e-05
-1.70541644619505e-05
-2.65718377078785e-05
-1.40209485522229e-05
-3.49136695274712e-05
-1.65525077969636e-05
-1.4901977068817e-05
-2.25474550330141e-06
-2.0002309362206e-05
-1.86408129777677e-05
-1.57969316243707e-05
-1.58289242716867e-05
-2.62873759229581e-05
-1.58649099344339e-05
-1.13036589803354e-05
-9.98523583577791e-07
-1.56846146014992e-05
-2.75849065793387e-05
-2.54437286142421e-05
-3.16327722119009e-07
-1.69623643637605e-05
-1.53782609118379e-05
-8.6016984574901e-06
-1.91023686516309e-05
-8.0523289580904e-06
-9.54124833679412e-06
-9.98995907459651e-06
-1.29669231824152e-05
-3.34661232395503e-06
-4.04146685148334e-06
-1.26954571610543e-05
-4.58281809733026e-06
-4.66360989159502e-06
-1.97483013320201e-05
-1.20738793965812e-05
4.63885808008643e-07
-9.28182322952067e-06
2.43938267530285e-06
-1.49049792879314e-05
-1.67762706080575e-05
-1.37773451825273e-05
7.63573190159165e-06
-1.33396813102457e-05
-4.03966951050137e-05
-9.1160426149033e-06
-2.48953677687541e-05
-1.44744148547492e-05
-1.1105411168307e-05
-4.45976396963084e-06
-1.42580408859037e-05
4.1776572449901e-06
-2.01973346221173e-05
-1.89913000336646e-05
-3.54869189358941e-05
-2.10962908158308e-05
-2.25407567769567e-05
-1.90922796108192e-05
-3.00506994010023e-05
1.06638564208531e-06
-8.81054577573703e-06
-6.70923048077442e-06
-1.81945086500512e-05
-1.01282567170872e-05
-1.98879485675713e-05
-2.97865925904724e-05
-8.91617768436217e-06
-1.20608920841089e-05
-3.67166715366681e-06
-2.4872521782604e-05
-1.28470497461599e-05
-7.06116092715086e-06
-2.43311587993424e-05
-2.96015054143454e-05
-5.41868520127423e-06
-3.99357733718029e-06
-2.62956158484001e-05
-3.53796106274232e-05
-1.52883936396363e-05
-1.19581145854504e-05
-2.14127121360598e-05
-2.87748038562631e-05
-3.17672774916482e-05
-8.74127611231664e-06
-2.94584799938019e-05
-2.80964962082778e-05
-1.74602649051219e-05
-2.46977456022081e-05
-1.73391073645269e-05
-2.45689132790648e-05
-1.02910295510642e-05
-3.68077503408191e-05
-7.24662811485166e-06
-1.83881945512175e-05
-1.36098752392884e-05
1.54621277463355e-06
-3.18314024558598e-05
-2.69950942307561e-06
-2.5987532081638e-05
-2.54764321793171e-05
-2.00419098184768e-05
-8.29438365923444e-06
-3.30163194160977e-05
-1.02004085333228e-05
-1.2663499565821e-05
-7.47557351867272e-06
-4.7499684551389e-06
-7.39652982118956e-06
-1.65323290912614e-05
-1.08175033176735e-05
-1.47424717544314e-05
1.50472718108199e-06
-2.00153400834918e-05
-7.26239509974839e-06
-8.55195580488306e-06
-2.35469472513736e-05
-1.22897547390251e-05
-1.24793065091071e-05
-1.01262989064901e-05
3.5475835085056e-06
-1.47950951102693e-05
-2.0688667579961e-05
-1.04474002122369e-06
-3.29896376445659e-05
-1.71088229879187e-05
3.18566502694434e-07
-1.6283382072099e-05
-2.08255149876806e-05
-2.13201256372076e-05
-2.1046235601463e-05
-1.10501742834038e-05
-1.14339882973058e-05
-1.78589692563397e-05
-2.88551005125574e-05
-2.30853049253483e-05
-1.32832040158024e-05
-1.68885241482764e-05
-3.24108321085936e-05
-2.27455694441475e-05
-7.01045168742658e-06
-4.35260066274866e-07
-2.14391927511347e-05
-2.1954287241453e-05
-1.12003011641887e-05
-1.78072449686247e-05
-1.94058906124713e-05
-2.33245315855112e-05
-1.46787214589028e-05
1.29201017596038e-06
-8.86050121386237e-06
-1.21614628323688e-05
-2.40955207179488e-05
-2.34459398624289e-05
-2.46125184980106e-05
-2.34597579581239e-05
-2.54202230463378e-05
-1.01842919917064e-05
-7.40700565779347e-06
-1.01799929278027e-05
-2.36335849903592e-05
-3.85005253212727e-05
-8.3582674548056e-06
-1.65032483752282e-05
-2.27044000154684e-05
-1.38216952862862e-05
-3.14860570847571e-05
-8.17271477039624e-06
-6.30291876228964e-06
-2.55308811185813e-05
-2.05434519352041e-05
-2.27232088898805e-05
-1.14125774413102e-06
-1.62847983415758e-05
-1.26986333589106e-05
-1.91180988932179e-05
-1.22468994270237e-05
9.6421422811998e-06
-3.66025096985059e-05
-3.00460333265965e-05
4.01136573017068e-06
-2.05553204622427e-05
-8.66356008878357e-06
2.6964509474267e-06
-2.9967699342814e-05
-7.89169022047645e-06
-1.42597065798657e-05
-1.83057441124183e-05
-1.65807806148526e-05
-1.76998238259407e-05
-3.24852845663169e-06
-8.05865551254965e-06
-1.42228103419144e-05
-1.36024861196837e-06
-1.43998568775269e-05
-2.52638997047502e-05
-1.03805983184774e-05
-2.54893790386277e-05
-1.96454022714228e-05
-1.25381663454308e-05
-5.0234526650744e-06
-1.97777501777465e-05
-2.78203377433859e-05
-2.54173077352356e-05
-1.75731677448001e-05
-1.65580419613434e-05
-1.96582901693132e-05
-1.76603296943104e-05
-2.44548704445149e-05
-6.36195462311354e-06
9.71413793738426e-06
-1.51155887128298e-05
-7.86647987891346e-06
-3.16434377306442e-05
-1.3099662075632e-05
-2.43705128230979e-05
-1.30834109549785e-05
-1.57736947996318e-05
-2.38169288800095e-05
-1.75216245916517e-05
-2.50965077973888e-06
-2.56674074041004e-05
-2.01117029820888e-05
-3.94477131082905e-05
-3.30597907433174e-05
-1.09336132855284e-05
-2.42194725200815e-05
-3.24655921375256e-05
-2.70084632256961e-07
-1.05518332892745e-05
-4.23544558459639e-06
-2.14584566743111e-05
-3.66202132201207e-05
-1.43268972314244e-05
-3.00309146882282e-07
-1.08477716429396e-05
-4.07993064395133e-05
-2.34439357772179e-05
-2.21227738024195e-05
-5.80250120453559e-06
-6.26645267424889e-06
-1.88040157313476e-05
-8.74957325010617e-06
-1.97528546812338e-05
-3.17399103745783e-05
-1.57998214816935e-05
-2.09792118534338e-05
-1.67403195349927e-05
-1.30042080276649e-05
-2.86334764223363e-05
-2.15860664352129e-05
-3.04991218207573e-05
-2.19194601724672e-05
-2.48152259195271e-05
-3.33089159378362e-05
-1.76725468276749e-05
-1.1440738532284e-05
-2.09211621161922e-05
-3.2907299686864e-06
-1.24680294521372e-05
-2.13796692113721e-05
-1.23398390984867e-05
-1.96898051742229e-05
-3.32793306123311e-06
-5.33431378143438e-06
-1.66980543887919e-05
-1.32716191855104e-05
-2.41167017724641e-05
-1.77974789627246e-05
-2.38798341791711e-06
-1.33095749457068e-05
-1.65076271554756e-05
4.24486286275368e-06
-1.12447984274143e-05
-7.46716521467064e-06
-1.05024274351488e-05
-8.06875476153369e-06
-1.56183376660291e-05
6.6676050198437e-07
-2.08111000820264e-05
-8.58971755976774e-06
-1.10503307361706e-05
-2.98104709225111e-05
-1.01180194098545e-05
-7.0730642537965e-06
-2.0728652031532e-05
6.88012868241086e-06
-3.76094739791565e-06
-6.16877272737393e-06
-1.91018842116308e-05
-2.59157420941794e-05
-6.83490209396565e-06
-1.76084274155632e-05
-1.85206971111462e-05
-1.57151085915745e-05
-1.67377344649044e-05
-1.80180014588546e-06
-1.23183904621283e-05
-1.65448851455535e-05
-1.86144951427719e-05
-9.96051999477934e-06
-1.19058232316896e-06
-8.2086671445675e-06
-2.44231293886904e-05
-3.53428657461658e-05
-3.10417479490893e-05
-1.21424998092534e-05
-1.25741192594097e-05
-1.495930936546e-05
-1.60545632604413e-05
-7.79812739146461e-06
-7.61651737488309e-06
-1.08453772828444e-05
4.51247531566315e-06
-1.01509287520521e-05
-1.58449867364953e-05
-2.79085241763575e-05
-1.30462196638853e-05
-3.06034133361757e-05
-8.84058916279018e-06
-2.37330766067878e-05
-1.28942260967789e-05
-3.97379881341106e-05
-9.22254929803556e-06
-8.39206908500318e-06
-1.32282069785663e-05
-2.07820962224121e-05
-1.78908728947517e-05
-1.65122147758092e-05
-2.41174674769801e-05
-2.2196028200843e-05
-1.62399659235502e-05
-1.10264939864006e-05
-2.12554761757798e-05
-3.13700072146364e-05
-1.00406020804749e-05
-3.21327470289776e-05
-3.84170201895322e-06
-1.37665545698605e-05
-2.81452893879741e-05
-3.1362144716898e-05
3.10823749762712e-06
-1.71792908715228e-05
-6.80455761641688e-06
-4.39410050663186e-06
-1.21152112513521e-05
-3.21699822785065e-06
-1.40494311699694e-05
-3.38559410799802e-07
-1.50385877367162e-05
-5.62251546651254e-06
1.62288871271597e-05
-2.0729071541914e-05
-1.8629041344246e-05
-1.27156075985236e-05
-1.95530665509119e-06
-1.00971593057448e-06
3.57753205768527e-06
-1.59174591241061e-05
-1.41543941789281e-05
-5.80570938725658e-06
-5.68909046004033e-06
-2.7326103304303e-05
-2.4258055373973e-05
-1.92090225375821e-05
-1.59576534215507e-05
-2.19073071574583e-05
-1.27605905264432e-05
-7.4956699956435e-06
-1.74931295092997e-05
-6.70297303078208e-06
-1.10728520804462e-05
-1.23304902193171e-05
4.88023803936037e-06
-5.54263624555659e-06
-7.54815769967153e-06
-1.95452024950188e-05
-1.43428520512896e-05
-1.06534880173629e-05
5.1979719939742e-06
-1.69278334360867e-05
-3.67013674293282e-05
-2.43826771092729e-05
-1.53302799670906e-05
-3.36787293072445e-05
-1.27388655643762e-05
-2.62132751723059e-05
-1.48578404590023e-05
-9.05862945973614e-06
6.27837296632376e-06
-1.0625110025637e-05
-3.32999887086819e-05
-1.24026461777266e-05
-3.38713296858876e-05
-2.12268540503898e-05
-1.70082514405189e-05
-1.36903702474685e-05
-1.02309677674383e-05
-1.7263589794258e-05
-1.34060149361375e-05
1.0093138622677e-05
-1.74939965957734e-05
-2.35632084610416e-05
-2.63278914486669e-05
-3.08628389686305e-05
-3.25267618293189e-05
-1.77188047294185e-05
-2.63044776750092e-05
-1.02610169548374e-05
-2.45669811811243e-05
-1.49346139075208e-05
2.03823825221954e-06
-2.66985093882875e-05
-5.93215866726147e-06
-7.85190823333719e-06
-6.83894626245551e-06
-1.47983652928579e-05
-1.79432558991817e-05
6.11052926430866e-06
-5.84145053015004e-06
-8.91909947777467e-06
1.04045590552279e-05
-3.13751269131306e-06
-2.21230096815611e-05
-3.65647986281631e-06
-8.16326770486942e-06
-1.56728179755331e-05
3.50047619025229e-06
-1.53635463695572e-05
-1.18857379785883e-05
-1.54453346908852e-05
-2.06740679054183e-05
-8.36268865759141e-06
1.07867520654262e-05
-4.03129797277911e-06
-1.90789600138579e-05
-1.73410932199307e-05
-1.34497023219379e-05
-9.46131692531937e-06
-6.25928811608877e-06
8.33776323871909e-06
-3.88131018679328e-06
4.16128644175164e-06
-1.99411600737459e-05
-8.36982483641509e-06
-1.07138812375444e-05
-1.54804768761933e-05
-1.63649408466209e-05
-2.77446344584073e-05
-9.21051360503639e-06
-3.28228478784382e-05
-1.07066875424878e-05
-1.50074201761293e-05
-1.52164204957353e-05
2.44792619391435e-06
-1.34621888099967e-05
-1.35673294959151e-05
-1.25652781971885e-05
-1.72507635479332e-05
-1.60312644122306e-05
-1.41221874902335e-05
-7.6806674513373e-06
1.81868344102049e-06
-3.24545747744028e-05
-1.72170453792441e-05
-9.00086203968615e-06
-2.26255004846819e-05
-2.15288516638706e-05
-1.43645268170572e-05
-1.66674010673836e-05
-1.72098715340496e-05
-2.89852242746173e-05
-1.36722644299873e-05
-6.33000810157378e-06
-2.25886822288901e-05
-2.37280764378711e-05
-2.66470717766326e-05
-1.01316551079874e-05
-1.85626847814403e-05
-1.56755618463824e-05
-2.48787510996879e-05
-1.3725022086779e-05
-2.47488552899141e-05
-1.98685297815282e-05
2.14261947347279e-06
-9.46864269491012e-06
-2.18479643414689e-05
-1.30194586576446e-05
-8.20235889569057e-06
-1.58731344063127e-06
-1.04201955845158e-05
-1.15425831752297e-05
-3.97787550415641e-06
-4.79759258280325e-06
-5.38943586270671e-06
-7.22851865426778e-07
-6.40113660183642e-06
-4.36769365987476e-05
-2.27720244151252e-06
-1.68049285641663e-05
-1.28319729001822e-05
-2.246776836895e-05
-7.11047188431059e-06
-2.02778147266109e-05
-7.83983516733145e-06
-5.78699618893761e-06
-1.17278508740519e-07
-9.50592059081676e-07
-1.17219879702637e-06
-9.46474699850637e-06
-4.84953011263379e-06
-1.33628072968261e-05
-4.65711554071455e-06
-2.94958498189951e-06
-1.92746471345246e-05
-1.76697928959117e-05
-2.0120544985866e-05
-2.42977375120554e-06
-2.60525427737828e-05
-1.3455847303567e-05
-8.77964613021876e-06
-6.09165562710604e-06
-6.97825360226178e-06
-8.99093455335712e-06
-1.47852808499293e-05
-2.32692821727066e-05
-7.83452766097831e-06
-2.19366221227914e-05
-4.83830499676648e-06
-3.51654537757133e-06
-1.21381443416082e-05
2.17372151421635e-06
-2.76484251315717e-05
-2.03861260606367e-05
-8.94876449614658e-06
3.31050845879495e-06
-9.688067006076e-06
-3.3436474732617e-05
-2.36250389787294e-05
-1.99704489943199e-05
-2.00393403752683e-05
-1.18506591325607e-05
-1.41358143889787e-05
-2.92794770978435e-05
-8.91503686407925e-06
-2.05888819662937e-05
2.90018897648154e-06
-2.54301189673608e-05
-1.56857467839549e-05
-2.6546439446831e-05
-3.97029468498307e-05
-1.46975375572647e-05
-8.81671482042609e-06
-2.35749543045144e-05
-1.20767512290126e-05
-8.00729774201173e-06
-1.89160627554015e-05
-2.3870146646882e-05
-1.14442193250737e-05
-4.29216245294e-05
-1.1240940219418e-05
-2.76812586037258e-05
-1.3340285908926e-05
-1.78927988188999e-05
-1.68791699399653e-05
-2.30926180581649e-05
-3.13760031752432e-05
-6.86572164696154e-06
-2.16347821227089e-05
-2.69049927190326e-05
-9.07410504731946e-06
-4.86583354555091e-06
-2.24401122375044e-05
-2.0858278118023e-05
-2.76973837817025e-05
-2.40343864766285e-05
-9.54534000644692e-06
-2.11641830256146e-05
-1.41357839628115e-05
-1.36845073401425e-05
-9.60574998627608e-06
-2.37880606273855e-05
-9.24581927378047e-06
-1.03739882221816e-05
3.96233526754313e-06
9.65003775572684e-06
-1.20955143391195e-05
-1.37809905181621e-05
-1.54290990256884e-05
-6.10398736713281e-06
-1.55400141238467e-05
-7.18561928872451e-06
-1.0083384864266e-05
-1.34211028530173e-05
-8.70569778047321e-06
-1.53107774226483e-05
1.12529685121254e-06
4.50755034796819e-06
-8.81720263527027e-06
-9.66739759385997e-06
-2.73724151329524e-05
-1.50718661364838e-05
-2.62017958708508e-06
-1.8575730327976e-05
9.71622561889633e-06
-1.55953276322136e-05
-1.0562095049852e-05
-6.12269608277439e-06
-4.40586364040157e-06
-1.15479525737982e-05
-2.43625920357204e-05
-2.73234540737499e-06
-2.71607981237493e-05
-3.12643180233408e-05
3.983775251426e-06
-2.30639801239232e-05
-3.63406988466651e-05
-1.86445297978267e-05
-2.0875244512053e-05
-1.15125812935946e-05
-2.41503705001055e-05
-3.30628664114788e-05
-2.10429375110624e-05
-3.09504404866059e-05
-6.77935118227757e-06
-9.36068122332984e-06
-9.27809212052897e-06
-1.24013438442647e-05
-1.68112390960204e-05
-3.07167116376391e-05
-1.72889986435414e-05
-2.90702859046261e-05
-1.06231823622002e-05
-3.76378046066691e-05
-2.49069865186068e-05
-3.02970215789122e-05
-2.46218289611127e-05
-2.36979333440892e-05
-8.42707902747774e-06
-1.91218619975613e-05
-3.89035810101771e-06
-1.76502026475645e-05
-1.19270540026908e-05
-2.30700207791722e-05
-3.11959758606868e-05
-7.33175018222101e-06
-2.55302474870361e-05
-2.75788989538544e-05
-1.32776088817852e-05
-7.24140124378978e-06
-1.40793453265098e-05
-6.02020496597343e-06
-1.50653984925325e-05
-2.21637176972295e-05
-1.94011520723154e-05
-1.13159997505116e-05
-1.26544216632846e-05
-2.04156660160587e-05
-3.7889209074452e-06
1.47499611382414e-06
-9.08593673690078e-06
-7.64705317397674e-06
-2.34642366736983e-05
-6.08964311501543e-06
1.14789049121388e-05
-1.74265561111837e-05
-2.6423980097468e-05
-8.83740709886539e-06
7.01693200181379e-06
-2.83063084949517e-05
-2.18333945233777e-05
4.29025476723328e-06
-2.42695285544515e-05
7.69022342075688e-06
-1.17323310890595e-08
-8.54648331978019e-06
4.18415628320163e-06
-9.83537319173765e-06
-1.18798025473778e-05
-1.42496080986674e-05
-1.88691352067854e-06
-2.93771887542702e-05
-9.24669077013572e-06
-5.0312913894662e-06
-1.80315578508008e-05
-4.31523633005817e-05
-5.59320103821378e-06
-1.32701215722936e-05
-1.55924096985293e-05
-2.08210109473107e-05
-2.83191533773318e-05
-4.37483703265056e-05
-1.29718272248667e-05
-1.7295773081937e-05
-1.4176630209474e-05
-7.44590483570221e-06
-3.84151104204917e-05
-1.35289813418269e-05
-2.08395866055973e-05
1.09408878133711e-05
-2.40861377145279e-05
-2.29915346434491e-05
-1.8916214961654e-05
-3.20827903814942e-05
-9.3554154219051e-06
-1.86078691643825e-05
-3.67929936568906e-05
-2.37697584645282e-05
-1.38945837085243e-05
-2.55224784472214e-05
3.22938634982812e-06
-2.30812595561499e-05
-2.95998427450201e-05
-2.5874484092422e-05
-4.6893053915427e-06
-2.62048041247662e-05
-2.94402405975587e-05
-2.23398807848965e-05
5.4879411548161e-07
-2.10478934029631e-05
-1.17895303855534e-05
-2.75479158870214e-05
-2.53404324543355e-05
-1.94969608568872e-05
-1.5732675788115e-05
-3.45336167114269e-06
-1.30808644838743e-05
-1.18103502376847e-05
-3.20480756625741e-05
-2.76242063079455e-05
-2.10545308467385e-05
-1.63170651780468e-05
-9.94596741049894e-06
-6.32436005038366e-06
-1.51749380194349e-05
-8.01543004693295e-06
-1.30239914654908e-05
-3.46546042838726e-05
-1.0029920047031e-05
-6.38574733932182e-06
-1.04991894291371e-05
-1.35987425149903e-05
-1.92989604908477e-05
4.59481278383906e-06
-1.76853377359485e-05
-2.00405849691252e-05
-2.1167881017099e-05
1.08412089064462e-06
-1.58253485129827e-05
-9.968146723954e-06
-1.20741958261978e-05
2.48220610832102e-06
-1.44214276803273e-05
-2.07369372103156e-06
-1.5027582426307e-05
-2.66948148777275e-05
-1.22626930054329e-06
-1.21907313907678e-05
-1.11043967494848e-05
-1.31222481610302e-05
1.07835188738389e-05
-1.04052938484422e-05
-2.05243781851213e-05
-2.08978890390271e-05
-1.09887534021992e-05
-2.44995999394448e-05
-2.25042239093657e-06
-1.30171039629038e-05
-2.25534702652188e-05
-1.32234955649539e-05
-1.73299113233236e-05
1.42287166271896e-05
-1.4991691476255e-05
-1.24993408477769e-05
-1.15101149300368e-05
-1.25358311619643e-05
-2.19666779620433e-05
-6.97862336623634e-06
-1.98134668022441e-05
-2.57167407452605e-05
-1.81445828885171e-05
-7.29150930492092e-06
-1.52143254650182e-05
-2.25326999367995e-05
-2.41548038787187e-05
-2.93103135387982e-05
-1.22134065007991e-05
-3.55054579465552e-05
-2.81887765681527e-05
-1.1573000890584e-05
-1.52918693220603e-07
-2.4212404267881e-05
-1.96028216921813e-05
-1.14897557696566e-05
-6.30212552246112e-06
-1.27626513664737e-05
-4.31721207529646e-05
-1.52831570938935e-05
-3.17938634129063e-05
-2.3185884459546e-05
-1.83529453530412e-05
-2.05056655863676e-05
-1.97128605276195e-05
3.74163649734914e-07
-1.53651849272481e-05
-1.6949832269116e-05
-2.71870541013011e-05
-1.80995557408813e-05
-1.33861194669166e-06
-6.47370881033349e-06
-1.29877074170946e-05
-2.00601338203712e-05
-9.44529687478558e-06
-1.56818709963449e-05
-1.06023430264274e-05
3.25857189748282e-06
-8.94988851079907e-06
-1.88505823084893e-05
-9.55846211301093e-06
-3.70843816645011e-05
-2.03727147409278e-05
-2.40098761438665e-05
1.49972302946887e-06
-4.58467501567037e-06
-5.74624550441272e-06
-1.43468842455169e-05
-7.27844828745055e-06
-1.88445407598413e-05
-8.98666618532576e-06
-2.4786661689124e-05
-5.12357562027819e-06
-5.96716469110018e-06
-2.04934382952932e-06
-3.02121783454438e-06
-8.42742288088899e-06
-8.23564764209627e-07
-2.1461837592327e-05
-5.30938608798338e-06
-1.59271685634724e-05
-5.77356935331208e-06
-9.23488347755128e-06
-7.77710140606498e-06
-4.17909333706328e-06
-7.37003021782411e-06
4.44474275734008e-06
-2.64459844218207e-05
-3.60751832144839e-05
8.20188849931244e-06
-1.72643115656246e-05
-3.4144840879527e-05
-4.35969118525647e-06
-1.55522704503566e-05
-8.87179966374008e-06
-2.38541393875985e-05
-1.27417448926878e-05
-1.06161754725496e-05
-2.36733912448653e-05
-7.15831800620753e-06
-1.33021198976414e-05
-3.55216504645928e-07
-1.00013157672673e-05
-2.05300171935496e-05
-6.54220979667214e-06
-1.00192511100328e-05
-1.61021218291959e-05
-1.86141579171261e-05
-2.58293613058324e-05
-1.68710359427045e-05
-5.83666644890102e-06
-2.23401577109147e-05
-1.222772909079e-05
-7.12912000603008e-06
-3.13943876275369e-05
-2.80452757885693e-05
-2.20430055232881e-05
-1.58256886433251e-05
-2.47977080217315e-05
-2.6961601377304e-05
-3.17079096252208e-05
-1.46276827752448e-05
-1.52602802106339e-05
-9.52639307857921e-06
-2.27245741364866e-05
6.50645633147168e-06
-2.02493528468343e-05
-9.45510483027664e-06
-2.0803072730662e-05
-6.28815866040946e-06
-1.56363091621946e-05
-2.92521851748084e-05
-3.6593717302276e-05
-8.86228082348797e-06
-3.39591294494719e-05
-1.41736310742571e-05
-2.41391542821856e-05
-1.46427952469445e-05
-1.44158337530764e-05
-7.67660413954706e-06
-1.22452950924713e-05
4.94489250051569e-06
-2.45016090452278e-05
-2.81628864925172e-05
-2.04317252058239e-05
5.75494155480044e-06
-1.43383586501384e-05
-2.35535181481174e-05
-1.44047812456155e-05
-2.29763633736421e-05
-1.69009170428659e-05
-1.40282113313283e-05
-4.24480969895614e-06
-2.57487281580318e-05
-2.38184787690491e-05
-2.0234190418615e-05
-2.35038790914161e-05
-1.30344527071501e-05
-1.3723814859237e-05
-1.2340897017645e-05
-1.14028681326745e-05
-9.18294467631596e-06
-6.3302741350381e-06
-1.38134461624913e-05
-2.10670777184989e-05
-3.35761942963084e-05
-4.25546182962723e-06
-2.28344091332391e-05
-1.6350364061113e-05
-2.93692242477991e-06
-1.56082112207336e-05
-2.2314626833434e-05
7.73437171034595e-07
-1.68522635830985e-05
-1.88244291248184e-05
-6.88021237727577e-06
3.72142734317801e-07
-2.48193326246064e-05
-1.10964170529375e-05
-2.58393653390823e-05
-2.98325128958314e-05
-3.06188670979437e-05
-1.28805890627292e-05
-1.3413828111931e-05
-2.6933147275858e-05
-2.63213279682521e-05
-3.02013818233228e-05
-2.47364276105594e-05
-3.67341731026802e-05
-1.13671675058459e-05
-1.65833833995807e-05
-3.02835122203753e-05
-4.6881552009782e-05
-2.51719821303124e-05
-9.30649905026068e-06
-1.6002697745633e-05
-1.36936848596947e-05
-1.63717910641825e-05
-1.03633036366729e-05
-1.2045047697184e-05
1.34299166059775e-06
-2.70137041145595e-05
-2.02634382775618e-05
-1.51719974805558e-05
-3.12840602701277e-05
1.01614039464316e-06
-1.0557537057769e-06
-9.48147898641485e-06
-1.69647818353007e-05
-2.12593662388463e-05
-1.91930987983868e-05
-1.99354728835776e-05
-4.70086573972369e-06
-1.72033526796346e-05
-2.22760515860968e-05
-3.61960776227462e-05
-2.60738203321791e-05
-1.61433112139764e-05
-4.14097227378909e-07
-2.17637155663897e-05
-1.62516207950196e-05
-2.92373797802545e-05
-2.01856788904986e-06
-1.23461500339796e-05
-4.12675232357399e-06
1.82993491224424e-06
-3.68353066835223e-06
-2.34318771378437e-05
-3.30084658509966e-06
-9.68039330218657e-06
-9.82057342824884e-06
-2.59257294942954e-05
-8.59809190604454e-06
-1.33154767984912e-05
-1.00547151969396e-05
-2.2830414932701e-05
-2.20927092062674e-05
-1.43838412882679e-05
-4.97716415131048e-06
-1.11856800417001e-05
-2.38210848904312e-05
-1.61329217499366e-05
-2.02744628036948e-05
-6.72221008957685e-06
7.77104661851922e-06
-9.79986950862518e-06
-2.45203385359436e-05
4.18877497945437e-06
3.60392837322832e-07
-2.33331648952943e-05
-2.05691946020399e-05
-2.00601541822493e-05
-1.96461716385577e-06
-2.4340175869708e-05
-7.2616060544416e-06
-1.00571946674434e-05
-2.53425578084451e-05
-2.08470059803837e-05
-6.28040988789449e-06
-1.82193848285936e-05
-4.1208398583974e-05
-4.26947724363482e-06
-1.76074414180962e-05
-2.2591664981254e-05
-2.62639901882488e-05
-3.33117910436915e-05
-9.36003956085891e-06
-2.33733858344058e-05
-1.01440174756101e-05
-2.26719540469061e-05
-2.1744181271899e-05
-4.72015152129352e-06
-2.09120605248468e-05
-1.14251643496963e-05
-1.68816233224781e-05
-1.91361555796414e-05
-3.42677524140627e-05
-2.3531922633382e-05
-1.27358608613371e-05
-9.41064128788112e-06
-3.87980822936587e-05
-1.56449962245454e-05
-2.5867647062443e-05
-8.87705877927141e-06
-1.77306565007476e-05
-1.4230937387142e-05
-1.20818601698609e-05
-1.52637969395352e-05
-4.54946137603149e-05
-1.15927851972676e-05
-2.07828697344436e-05
-2.81373792399069e-05
-1.5442303677446e-05
-1.94779446785072e-05
-1.2188261489113e-05
-2.63742886611356e-06
4.10476008856013e-06
-1.6206109515287e-05
-1.45842229083769e-05
2.65926451408293e-06
-1.15024108425554e-05
-2.29655988430198e-05
5.66210046943285e-06
-1.31797537039204e-05
-1.35784329608675e-05
-2.03101940601961e-06
-1.10149690972711e-05
-7.86720526223073e-06
-1.72133616539079e-05
-2.69402176562442e-05
-9.41382909201972e-06
-1.15560275850295e-05
9.91249484952939e-06
-2.5589220116953e-05
-9.53770494818454e-06
-7.1943754580773e-06
-6.07835908099194e-06
-2.68624917505756e-05
-1.17101362459194e-05
-9.76626000299088e-06
-1.22102342718966e-05
-2.55785850447136e-05
-9.01310226675037e-06
-1.59172488661218e-05
-1.33191710464741e-05
-1.56040458194954e-05
-5.9162200259126e-06
-1.65126635724592e-05
-4.03482233271589e-05
-7.67850516135964e-06
-2.66022949965065e-05
-2.284572085161e-05
-4.98646453595659e-06
-2.03056837196772e-05
-1.86294639626952e-05
-3.31135286878565e-05
-1.83204333002999e-05
-1.08183278603399e-05
-3.57222729140908e-05
-2.23271884378656e-05
-1.19107745213282e-05
-1.46421738168859e-05
-1.58737532035694e-05
-1.93840991563198e-05
-2.18268095744889e-05
-2.0951051239725e-05
-1.85356878423741e-05
-2.24122206577833e-05
-3.44145874273626e-05
-2.37367313077514e-05
-1.17372597853922e-05
-3.47369507899071e-06
-2.52181768475375e-05
-1.61746141921031e-05
-1.06835458910268e-05
-1.61450424742738e-05
-2.12101969654771e-05
-1.05205599276293e-05
-1.85520369005743e-05
-3.09837539328992e-05
-8.75430865149056e-06
-9.74087087918266e-06
-1.79191123843458e-05
-1.88004957327288e-05
-1.777882685518e-05
-2.37385766629784e-05
-1.17296446766543e-05
-3.98272683837806e-05
-3.21582725120564e-05
-5.24823907198532e-05
-5.66245788243949e-06
-5.14356179208852e-07
-2.0157311659682e-05
-2.23727108976265e-05
-2.43961628523404e-05
-2.3310327721938e-05
-9.39430640371931e-06
-1.59211937045592e-05
9.1661773451584e-06
-1.298424675311e-05
-2.57847317015688e-05
-3.15652210518578e-05
-1.35091534639533e-05
-3.57038766470899e-05
-1.6295616612833e-05
-5.60153233524657e-06
-1.61160982524255e-05
-7.83037669372117e-06
2.90509022849911e-06
-1.25652286499483e-05
-2.34019375632412e-05
-1.99138067972321e-05
-2.39487934017096e-05
-2.81658646708191e-05
-1.641502685663e-05
-2.4273642657352e-05
-9.62116113507895e-06
-1.74288771693985e-05
-1.09168682995789e-05
-1.19409565019704e-05
-8.18628810286176e-06
-1.38498958990461e-05
-2.78138049863776e-05
-4.76899309044075e-06
-1.43301193363547e-05
-8.62772374256199e-06
2.54652674660152e-06
-1.99653425055565e-05
-3.19821933581285e-05
-1.42524750423329e-05
-2.9992873060279e-05
-8.12652513638495e-06
-2.68077594776895e-05
-4.84357359568921e-06
-1.49390460306362e-05
-1.20557692016208e-05
-3.39833171266428e-05
-8.37437728775889e-06
-2.27164893577849e-05
-2.02422311208606e-05
-8.48395889887643e-06
-1.25904377193939e-05
-2.63031806726985e-05
-1.59088442278923e-05
-1.80944878998636e-05
-2.72722018014609e-05
-2.16539018321595e-05
-1.96169130473999e-05
-2.28147475734417e-05
-1.50641495642585e-05
-2.33866606646975e-05
-4.09839000846575e-06
-2.7163418277512e-05
-2.10195876208306e-05
-4.29371293889967e-05
-2.52270840944164e-05
-2.22016816229141e-05
-1.91876192022878e-05
4.21998616150547e-06
-1.07281309145189e-05
-3.17790688294624e-05
-3.38335507996053e-05
-3.4533033369182e-05
-2.52162837738232e-05
-1.18146462831528e-05
-2.31227019835296e-05
-1.98905439294162e-05
-1.44327077502057e-05
-3.68533413680338e-05
-2.46896468539e-05
-2.0833120781634e-05
-2.56813087130933e-05
-2.49689533716514e-05
7.86188811345372e-07
-2.60914016251831e-05
-4.11572245005213e-07
-2.39548910618829e-05
-5.25567447288438e-06
-1.77785946280383e-05
-2.25208849110388e-05
-2.27285986302454e-05
-2.86309087387579e-05
1.00305873167679e-05
-3.13823865339138e-05
-1.56663280564385e-05
-2.46153847155804e-05
-3.01224458635321e-05
-2.61235120776976e-06
-1.2413825650436e-05
-3.16207056463587e-06
-8.13807407012762e-06
1.07352952467881e-05
-1.78510794040031e-05
-9.00864993412595e-06
5.6124718417906e-08
-3.88047223993737e-06
-3.31328460916632e-07
7.95526089705815e-06
-3.79033609160946e-06
-2.77396184138528e-05
1.99542591451937e-05
-1.94525329176665e-05
-6.5963865331431e-06
-2.15359165361597e-05
-5.60221092584927e-06
-1.53160623018791e-05
-9.35970672916461e-06
-1.37844799555484e-05
-2.60888311292802e-05
-1.62237383763287e-05
-2.72931137006698e-06
-9.54243702741207e-06
-1.08569331706593e-05
-1.75891514906531e-05
-9.26258751514575e-06
-4.29493876215729e-06
2.97320303140198e-06
-1.27108815403216e-05
-2.18167714716924e-05
1.72202518540825e-06
-1.8159065349965e-06
2.73763546106388e-06
-2.31472501663523e-05
-1.12983993172204e-05
-8.93403560020024e-06
-2.38081390734982e-05
-2.23723306882709e-05
-1.53428535290979e-05
-2.14196843372785e-05
-9.67685322848141e-06
-9.78880649746006e-06
-1.84440184923174e-05
-1.5396008377202e-05
1.31591291596946e-06
-2.47913117148817e-05
-1.39966298204604e-05
-2.22357545940657e-05
-2.43876809400883e-05
-1.92732104607958e-05
-1.90249017763583e-05
-1.99817437608932e-05
-2.04720868177892e-05
-2.44321236271618e-05
-2.71511993130898e-05
-2.34022167509155e-05
-4.20940700540592e-05
-1.95620994461555e-05
-8.0894879207979e-06
-1.67118795376908e-05
-2.39517236732461e-05
-1.24470678344281e-05
-2.00308324270703e-05
-7.15361669646023e-06
-2.10916472375102e-05
-2.23984145331272e-05
-7.09045196955698e-06
-1.08482542988073e-05
-1.05894243166856e-05
-2.6273519688918e-05
-7.73160212478274e-06
-2.1464951959872e-05
-1.79639086176849e-05
-8.80414403226972e-06
-7.15443504867128e-06
-1.15047232224132e-06
2.41120637801613e-06
-5.69492511361203e-06
-1.10769404681926e-05
-1.80679314171284e-05
-1.05276480953651e-05
-4.39772754069426e-06
-1.40943551734027e-05
-4.47391037920921e-06
-1.29862033848836e-05
-2.7069231040377e-05
-1.71269344667635e-05
-1.75449236002864e-05
-2.19299570601857e-05
-2.57690634725955e-05
-1.8646875206382e-05
-1.26689953046071e-05
-1.45885415946869e-05
-2.84749880109666e-05
-1.62266171645958e-05
-5.99774397986504e-06
-1.15729686960966e-05
-1.43409762275827e-06
-2.28840787375742e-05
-1.84512789231432e-06
-2.85436486023608e-05
-1.31732449009929e-05
-1.03737177246757e-05
-2.76945865541106e-05
-5.26676227677582e-06
-1.86081461787708e-05
-3.68390432996802e-05
-1.41525984560009e-05
-1.97395017988391e-05
-1.53199922140361e-05
-2.54812800809543e-05
-1.73091441501625e-05
-2.6952880834402e-06
-2.45500435476895e-05
-1.44128543113589e-05
-2.52232576408885e-05
-5.01563117086114e-05
-3.05851012910214e-05
-2.26030704762964e-05
-1.48931570743145e-05
-1.92951260791631e-05
-2.18613347227611e-05
-1.31227857657921e-05
-6.34720122633134e-06
-3.28355001751388e-05
-9.88050541425929e-06
-1.14145792045749e-05
-3.0954628391341e-05
-2.6480590943173e-05
-2.52578527063238e-05
-5.13889940422404e-06
-1.79494941865684e-05
-2.24552987146233e-05
-1.82055232662025e-05
-1.25164777888047e-05
-2.56265390935099e-05
-1.12154664398277e-05
-1.93363425977986e-05
-2.64441823651911e-05
-2.93239674282229e-05
-9.00625073482011e-06
-1.82540316654297e-05
-5.96707187631604e-06
-1.65519027853677e-05
-2.44975270028939e-05
-3.72828312275828e-05
-1.04834500559578e-05
-1.21014265173849e-05
-1.66633722987817e-05
-1.76412484372651e-05
2.83058814962537e-06
-2.38958822822037e-05
-9.3211183162707e-06
-3.98976906278943e-06
-1.60506386714049e-05
-2.21152105138851e-05
1.1294755986461e-05
-1.6121307487255e-05
-1.47972247878293e-05
-1.39629138009444e-05
-1.83129820264106e-05
-9.14781554365792e-06
-1.84026930328181e-05
-7.47408813630314e-06
-2.83636401239296e-05
-5.74099425744308e-06
4.0464671117872e-06
-4.99967490599579e-05
-1.39450493911452e-06
-1.50969866485072e-05
-3.18202409359571e-06
-7.21016972306642e-06
-1.08010906604923e-05
-3.81783901479295e-06
-7.72326187673255e-06
-1.74517443539538e-06
-1.36222398697811e-05
5.87023458233686e-06
-9.29735729576673e-06
-1.23958467235117e-05
-1.69620616714756e-05
-1.05028634653227e-05
-1.10005572016331e-05
-1.32282823978762e-05
-8.24468823692034e-06
-1.38226477806906e-05
-1.42576807075745e-05
-3.24338137330513e-05
2.27170047811993e-06
-2.65549027561949e-05
-9.63610498248536e-06
-7.14539587588007e-06
-7.85295794283423e-06
-6.92422207204545e-06
-1.12260233128553e-05
-2.66410548121684e-05
1.66261184961221e-06
-2.31728289504103e-05
-1.46302163194945e-05
-3.28329172797661e-05
-3.55904909014784e-05
-1.37347863435892e-05
-3.62615261755206e-05
-2.24436635870283e-05
-9.64348279963949e-06
-2.51910130138701e-05
-8.91679481956255e-06
-2.7671207206576e-05
-2.06527923320998e-05
-1.40173929779185e-05
-2.19210387749604e-05
-4.84299294382441e-06
-8.15101165956196e-06
-1.43048224965849e-05
-2.30156037049791e-05
-2.40780305369315e-05
-2.63494106797599e-05
-1.63466162278087e-05
-2.38365462226284e-05
-9.77007327364215e-06
-2.82377875623858e-05
-2.5024601490665e-05
-2.01639725630105e-05
-3.29670082424203e-05
1.7084679728983e-06
-2.42199958459626e-05
-2.3310580728613e-05
-2.86741096583723e-05
-1.20711746998466e-05
-1.89295824735179e-05
-1.37092658775462e-05
-1.62367956955805e-05
-2.93848286300949e-06
-3.31900629735849e-05
-9.26778111409108e-06
5.1622519149527e-06
-6.64603594034546e-07
-1.96050676610012e-05
-8.48678623284991e-06
-7.61395247765805e-06
-1.06423179074064e-05
-1.21405681098213e-05
-1.36555498844811e-05
-1.1071296767646e-05
-3.66094940392678e-05
-9.263752889029e-06
-2.5493421992343e-05
-1.40867543764406e-05
-1.53873179694908e-05
-2.46193910261817e-05
-3.20426896166418e-05
-7.21999897208359e-06
-1.9526649130324e-05
-5.98375575828354e-06
-3.37068330611737e-06
5.08542533720644e-07
-1.72910719246986e-05
-1.85795425177037e-05
3.12313931766352e-06
-2.15005096773585e-05
-2.56957834891453e-05
-1.62565809460089e-05
6.19489084405648e-06
-1.30061598360552e-05
-1.75869378719184e-05
-8.80959600691597e-06
-9.1219867894518e-06
-2.13166244650999e-05
-1.70664768989277e-05
-2.97554984007178e-05
-2.39487610498415e-05
-2.75405431373195e-05
-1.80129231581986e-05
7.24205371579985e-06
-6.59338013563771e-06
-2.40748682956977e-05
-1.96356836171988e-05
-9.29935714097601e-06
-1.06319362006095e-05
-2.02783915192905e-05
-7.37630396289584e-06
-8.42638045702154e-06
-1.33459220589359e-05
-1.26817670331896e-05
-2.35563378532715e-05
-2.60841389080834e-05
-1.80353332661572e-05
-1.99442833279835e-05
-2.06280725799812e-05
-2.4687800931426e-05
-3.14551258997363e-05
-3.35997950935297e-05
-3.68337305420019e-05
-1.60227480283837e-05
-2.44050275241733e-05
-3.13331024926854e-05
-1.69507919361709e-05
-1.72973450896305e-05
-1.6232741856128e-05
1.02109968816306e-05
-1.66317266538747e-05
-1.93807170743047e-05
-1.57753910072376e-05
4.57868374073913e-06
-3.62974449517956e-06
4.1854534655404e-06
-1.8771289281448e-05
-2.8573817031884e-05
-3.48494086801831e-05
-1.18978687419899e-05
-1.57882925216027e-05
-2.62549661195881e-05
-1.47298083764659e-05
-8.94391106677097e-06
-1.00132238332364e-05
-1.45050387309385e-06
-2.42029904315287e-05
-1.83212977640612e-05
-1.15023432090836e-05
-4.25787027617168e-06
-8.08244658375165e-06
-1.19405474196919e-05
-3.40969257532965e-06
-1.06018119792907e-05
-7.02226141886021e-06
-8.71439375679659e-06
-6.93496513006779e-06
-6.86661375814048e-06
-6.98314121311929e-06
-1.50174967477389e-05
-6.49911968383648e-06
-1.0594402526881e-05
3.51190833092141e-06
-2.30146866176857e-05
-1.53580240614953e-05
-1.14618669128031e-05
-1.22463177923227e-05
-1.28601344018418e-05
-1.24496466570667e-05
-2.87756097989258e-05
-1.70373984288175e-05
-2.50119034398258e-05
-1.66919437139446e-05
-8.74899978119171e-06
-1.27666356936199e-05
-1.5451071414226e-05
-2.78119019017333e-05
-3.03149690866446e-11
-1.2975426553895e-05
-1.00211975126384e-06
-1.28114777780548e-05
-1.78763256464342e-05
-2.22816808553687e-05
-6.25032286694895e-06
-1.56806754596932e-05
-1.8285140779942e-05
-3.28085023725763e-05
-1.90648096657676e-05
-1.87842767570023e-05
-6.89891969392017e-06
-2.42114656080293e-05
-3.24809557803993e-05
-1.76304064089991e-05
-2.90489062375196e-05
-2.2112154656386e-05
-1.28098850959523e-05
-1.7573779177011e-05
-2.73142280974375e-07
-1.11114243821377e-05
-1.78889657322466e-05
-2.29288952273071e-05
-1.79532563397711e-05
-2.67199225988796e-05
-1.28065512895743e-05
-1.59373531364303e-05
-2.44300312180948e-05
-2.55265425525662e-05
-7.00835610586601e-06
-3.26745574625296e-05
-2.19696079080357e-05
-9.94296669325717e-06
-1.1959308540863e-07
-8.73711977770227e-06
-1.78035438600014e-05
-2.05203223572102e-05
-2.5165087334853e-05
-2.09487385266515e-05
-1.38139728202284e-05
-1.99528848664347e-05
-1.5080066175509e-05
7.61509977486257e-07
-8.56099184333178e-07
-1.52006297773303e-05
-2.62815397799373e-05
-2.87975089857069e-05
-8.26657481287959e-06
-1.78412199095823e-06
-1.71726735445584e-05
-1.40699715834304e-05
-1.64558478196087e-05
-7.73167733486362e-06
-2.97444736925792e-06
-2.44295343550367e-05
-5.48786586809998e-06
-2.79265719889705e-05
-2.01804499290946e-05
1.58024067086192e-06
6.69994530652682e-06
-6.73712485428349e-06
1.2405702157437e-05
-1.01645864970482e-05
-1.505166886493e-05
-2.3955215532549e-05
3.25034554275065e-08
-5.89009955414533e-06
-1.73529469407487e-05
-1.68980202721605e-05
-7.62672075114208e-06
-5.84360283073731e-06
-7.98973308816309e-06
-2.51187553282173e-05
-1.99503039637979e-05
-5.35011034318302e-06
-2.70046026539359e-05
-1.26385048459613e-05
-1.86343015498089e-06
-2.05997149379027e-05
-1.36245519900015e-05
-1.39615659737217e-05
-6.08805125034229e-06
-2.34410900726638e-05
-5.04412843459382e-05
-2.31129769124756e-05
-2.58799773398566e-05
-2.25683147032811e-05
-1.40866906649536e-05
-6.79550882529092e-06
-1.90775799566203e-05
-1.85870201964611e-05
-1.81480558955588e-05
-1.87904781053308e-05
-1.51625816180918e-05
-1.53708695395364e-05
3.06085412302365e-06
-7.20657472048351e-06
-4.22154280654842e-05
-2.74897362625747e-05
-6.19848884720121e-06
-2.80786800211933e-05
-1.99365111848086e-06
-1.76430807878355e-05
-1.2850341853884e-05
-2.15403246900847e-05
-2.1823091433696e-05
-2.19597054768098e-05
-4.87217242143325e-05
-8.96201211038759e-06
-2.1724437430526e-05
-2.14728485336687e-05
-8.66682156873957e-06
-8.32116489780447e-06
-3.74868060098187e-05
-2.24915940191268e-05
-2.71043192363845e-06
-2.28972007895599e-05
-2.33880215238839e-05
-3.67834141813843e-05
-3.27428506283213e-05
-1.91979665709812e-05
-2.74215753300849e-05
-7.05397381573098e-06
-2.74588020459414e-05
-2.56758257450509e-05
-1.32879711973989e-05
-1.77997680941876e-05
-2.1117104959203e-05
-1.36533100215316e-06
-2.09789411552237e-05
-5.22574921008607e-06
1.44205828765089e-05
-1.41845588001481e-05
-3.86310182509285e-05
3.68169077316959e-07
-1.10278749151997e-05
-1.74903509202206e-05
-1.76630866714666e-05
-4.26636588934677e-05
-4.5611711181925e-06
-1.31812137513675e-05
-1.67477614310041e-05
-2.9712765145805e-05
-9.88399346428086e-06
-7.51046456677935e-06
-1.3461073749602e-05
-1.14526979198739e-05
-1.1212648605041e-05
-1.73551947143979e-05
-1.36747370884829e-05
-2.80452215520465e-05
-1.0909322011492e-05
-9.99467583004166e-06
-4.37086076084739e-06
9.46931137844574e-06
-3.43968287698888e-06
-2.09513561458314e-05
-1.86575165592393e-05
-1.42248925016818e-06
-1.93738730092947e-05
-1.43727460543466e-05
-1.41621456706107e-05
-2.21748804178931e-05
-1.73918675712881e-05
-1.08544801128544e-05
-2.57656390389179e-06
-1.15571783978904e-05
-1.12265333506069e-05
-3.6502423294655e-05
-6.50291188725661e-07
-1.69181843767811e-05
-3.24109076144659e-05
-1.16866848304925e-05
-2.20064907329543e-05
-3.65364817688364e-05
-3.21831181191225e-05
-2.13734947534845e-05
-2.57823655435566e-05
-1.46930357365198e-05
-1.25298215259158e-05
-1.77583613583214e-05
-1.41200508123966e-05
-1.7252065823247e-05
-1.43761229388986e-05
-2.34255631851008e-05
-1.71484959584143e-05
-2.84406652486275e-05
-9.72200567639527e-06
-2.6952452487952e-05
-2.01988379197983e-05
-2.69589308044396e-05
-2.40784480618599e-05
-3.69071827504429e-05
-2.59797188178078e-05
-2.13814368504744e-05
-2.90860973605641e-07
-1.47197471018396e-05
-1.48375210738669e-05
-1.2367827976561e-05
-2.93828163888994e-06
-2.86080106514795e-05
1.61403508609102e-06
-5.55665249351606e-06
-1.3466918579866e-05
-1.13052684307659e-05
-2.67824333517414e-05
-1.16061130283963e-05
-3.0484714159193e-06
-2.00077917989683e-05
-1.61043204852096e-05
-2.35743077386208e-05
-3.56809921412178e-06
-1.25881393717399e-05
-1.84052012853276e-05
-7.13247184844533e-06
-2.42823942375069e-05
1.05907221302146e-05
6.41020897355249e-06
-1.80711395351255e-05
-5.26092494245599e-06
-3.62934256990449e-06
-1.22367825230139e-05
-1.07775140721697e-05
1.0176216899995e-06
-5.30691063530067e-06
-8.13359800649141e-07
-1.62464365215889e-05
-2.36973243632152e-05
-1.24622412800174e-05
-1.23348365166372e-05
-2.94114314315569e-05
-9.03584373000456e-06
-1.99178550917774e-05
-6.16901136302135e-06
-2.18507751431118e-05
-9.41379112257219e-06
-1.77923056494427e-05
-9.84686920778053e-06
-3.89264943031905e-05
-1.58049797015452e-05
-1.57618491393249e-05
-3.06224082382913e-05
-2.58006618503308e-05
-6.61788615556462e-06
-2.88843943666912e-05
4.54480348373312e-06
-8.27897426292518e-06
-3.31701360423441e-05
-8.80156408469741e-06
-1.51920937712892e-05
-4.71877880562875e-05
-3.56474237787324e-05
-3.17445641251132e-05
-2.71346936308713e-05
-2.00773199866941e-05
-1.94211643022886e-05
-1.82366718663373e-05
-2.51281714143523e-06
-1.09594887436293e-05
-1.51767727832064e-05
-3.29400948302697e-05
-8.21464516295547e-06
-9.21286329600015e-06
-2.71183009319586e-05
-1.76782840493926e-05
-3.23389281161551e-05
-8.04011272533883e-06
-3.0985165355088e-05
-1.85246009070056e-05
-1.7300302264333e-05
-1.99518898455773e-05
-6.47025795240349e-06
-1.75766703638757e-05
-1.57829902284798e-05
-2.9008969667426e-05
-1.09139174078541e-05
-5.74889059623326e-06
-1.93159119735744e-05
-1.2741760267779e-05
-1.88152607041723e-05
-1.78941287791069e-05
-2.72342436101703e-05
-3.4998505862555e-06
-1.38360324137206e-05
-4.82305865910782e-06
-1.46534961660238e-05
-1.92017150489434e-05
-3.33541755747219e-05
-8.46770318316872e-06
-1.12038205101534e-05
-3.18858250171042e-06
-6.84589158186513e-06
-1.43608928883755e-05
1.49151675028591e-05
-1.01235611407207e-05
-2.93481859787522e-05
-2.85211882547544e-06
-1.29920782755695e-05
-1.96877532664393e-05
-9.77212782253962e-06
-2.31849359104821e-05
7.85413571794998e-07
-1.31652111853404e-05
-1.3700157327127e-05
-3.21942756549639e-06
-1.62695685153697e-05
-1.05614091351503e-05
-1.04539405092929e-05
-1.30474090785794e-05
-1.7635387512441e-05
-3.40018111823473e-06
-1.97214698653052e-05
-6.53193180430647e-06
4.89540036620757e-06
-9.37244174667733e-06
-4.60172641233103e-07
-1.70318325698034e-05
-3.25982421092218e-06
-1.21646045424354e-05
-2.18219438316482e-05
-1.21045858184633e-05
-9.86023418461674e-06
-1.69944693457364e-05
-2.4822394757547e-05
-1.68877596794178e-05
-9.38447718200967e-07
-2.16276131363819e-05
-2.59927463473363e-05
-7.77622929441799e-06
-9.1949884200218e-06
-2.24725558166376e-05
-2.65169183452347e-05
-1.0551165137405e-05
-1.7288552900039e-05
-1.59327267603159e-05
-1.80764032407781e-05
-1.94405203075158e-05
-1.03785609560391e-05
-3.52438364613454e-05
-1.10067437192699e-05
-1.48671374861637e-05
-2.35040096828441e-05
-6.13511131596104e-06
-2.81991605248412e-05
-2.78752438348676e-05
-1.29772834975096e-05
-2.71799696030755e-05
-2.13895107428522e-05
-2.96829764210229e-05
-1.69574703730128e-05
-1.86822408894797e-05
-2.39434566100174e-05
-1.89646247928978e-05
-2.43781015574123e-05
-1.63365527374036e-05
-1.93901335657422e-06
-1.33960840094865e-05
-1.98671097879083e-05
-3.47680800407679e-05
-9.50229006311683e-06
-1.16834520854116e-05
-3.00981842811433e-05
-1.35036776851389e-05
-3.10577147484298e-05
-2.08075162184622e-05
-1.24828713345119e-05
-1.36833798307731e-05
-1.43545059904809e-05
-1.16678355196597e-05
-7.3001183642055e-06
-1.60256937157873e-05
-2.2723754653234e-05
4.08641892850433e-06
-1.47081909555263e-05
-2.3225106487084e-05
-2.05059149478657e-05
-1.15890624515479e-05
-1.14620225322985e-05
-3.72926987322693e-06
-1.34653256667595e-05
-6.9456426592075e-06
3.11695640230629e-06
-1.11958170717276e-05
-6.79828520248347e-06
-1.86294321481919e-05
-2.57716104136319e-05
-2.4462371532602e-05
-2.01152310228962e-05
-1.56080287184433e-05
-6.69356783300485e-06
-1.05196259314042e-05
-2.77667117878397e-05
-1.5757995109805e-05
-1.97609270215814e-05
-7.32504039748019e-06
1.09504078592923e-05
-1.78578422903533e-05
-3.24550304314081e-05
-2.9965022878197e-05
-2.09555651101538e-05
-2.95625022011458e-05
-2.15539521490423e-05
-6.49060563605508e-06
-1.0206961271795e-05
-1.3655200458258e-05
-4.4162935148671e-06
-1.98783692167528e-05
-2.03866906744576e-05
-4.57689725174888e-06
-2.18527618916941e-05
-2.01527247522869e-05
-2.03015905349323e-05
-1.2662232650809e-05
-1.47694412014373e-05
-2.2041480679994e-05
-1.41008879166548e-05
-2.42996729875007e-05
-1.29431864514533e-05
-2.06954974730796e-05
-1.65904729435447e-05
-3.4084797366546e-05
-1.26217667736766e-05
-1.48810506446193e-05
-3.78622464368217e-05
-1.44917076073243e-05
-2.18708091858131e-05
-2.47656502689189e-05
-1.57151003201454e-05
-1.39161222103358e-05
-5.82559043129329e-06
-1.43175016255238e-05
-1.37985787012383e-05
-2.55811547837565e-05
-9.36876662198902e-06
-1.53004314195652e-05
-1.03061689354727e-05
-2.2175742985507e-05
-1.7019662722264e-05
-2.11028837834663e-05
-1.854327949119e-05
-2.77523881275511e-05
-9.77118063994979e-06
-1.85356758820544e-05
-8.00600071906436e-06
-2.6280499269747e-05
-1.67499713977568e-05
-2.29463912678754e-05
-2.31048810866154e-06
9.81973401580419e-07
-1.73864580040553e-05
-7.61606540265398e-06
-1.09432712217611e-05
-6.48589529228153e-06
-9.72622886968511e-06
-7.62788790057427e-06
-1.96629178226329e-05
-1.03543052620158e-05
-1.25581746584304e-05
-1.0684576763292e-05
-1.74776442582413e-05
-1.55985553352864e-05
-1.96930884964034e-05
8.49484781492585e-06
-2.55647896337484e-05
-1.08668349385122e-05
-6.66175541720775e-06
-1.64653177079217e-05
-1.06294098391564e-05
-9.55203754816097e-06
-9.14402797115062e-06
-2.40335487684231e-06
-7.43448045344764e-06
-1.16377224992709e-05
-1.80557635790873e-06
-1.192686574551e-05
-1.1784454961636e-06
-2.50290284975126e-05
-2.30814347102705e-05
-6.98933574261798e-06
-1.80561206683525e-05
-1.722434780946e-05
-1.69867912814471e-05
-1.02952933040555e-05
3.75009904482029e-07
-2.64910770052332e-05
9.13026432726753e-06
-3.42443231374321e-05
-3.25778313723071e-05
-1.6444898015813e-05
-1.48264486427216e-05
-1.3535112346806e-06
-1.9303981497744e-05
-1.0721120542218e-05
-7.04174393818565e-06
-1.73815646526044e-05
-2.31513026448203e-05
-3.67483704252191e-05
8.03873644805849e-06
-2.14215727115876e-05
-3.47710129530539e-05
-2.86651640188626e-05
-2.43233381058504e-05
-3.43037367232715e-05
-3.93155462965767e-05
-3.84969669613313e-05
-2.69663152656844e-05
-2.5836072619498e-05
-2.45918695190891e-05
-7.68947615640458e-06
-3.15139811137272e-05
-1.96790267399152e-05
-1.73701073337516e-05
-3.24046028908145e-05
-3.7264168714185e-06
-1.10237228502287e-05
-9.54410721639585e-06
-2.48644391054671e-05
-2.62337972829753e-05
-8.69369460840222e-08
-2.34706805524732e-05
-2.74013274274325e-05
-1.26147981151171e-05
-1.21770623908633e-05
-2.89288354639066e-05
-1.38621846664817e-05
-7.30516022787085e-06
-1.14560991189124e-05
-2.20903944830282e-05
-1.57233933811395e-05
-2.62213643341185e-05
-6.81839651654866e-06
-2.90881817429628e-06
-1.35753659543798e-05
-2.10272870139048e-05
-5.03029296380513e-06
-2.57021819792798e-05
4.62351050973358e-06
-8.31369622323892e-06
-1.67275449331974e-05
-1.93136304501433e-05
-1.94576054961394e-05
-1.22124579448637e-05
-2.47043253521093e-05
-2.5665733338229e-05
-2.27526023862764e-05
-1.29420918422185e-05
-1.0586731010574e-05
-1.755559435271e-05
-3.40714846319244e-05
-2.8234902296248e-06
-1.70405041600172e-05
-1.93445272331611e-05
-1.39019397236681e-05
-1.44568958875448e-05
-4.3383629076534e-05
-1.20170459393865e-05
-1.09300889699358e-06
-2.53992551149461e-05
-1.74066841779451e-05
-1.7085574717339e-05
-1.46761484627821e-05
-2.56836131093919e-05
-9.97369453891266e-06
-2.22681291710034e-05
-7.9717285249518e-06
1.662326849908e-07
-2.38474509686898e-05
-1.49302686427177e-05
2.37953757211054e-07
-1.83480984944753e-05
-8.01152537383267e-06
-1.19568543041271e-05
-5.99869623462537e-06
-2.5169435888165e-05
-1.09058452159967e-05
-1.74604170990312e-05
-2.14997767735791e-05
-1.46786955855026e-05
-2.05328601869213e-05
-1.40638097497575e-05
6.4961159612322e-06
-2.77555313584954e-05
-1.32307428763035e-05
-3.80308401811202e-06
-1.68448883829026e-05
-5.6282407058798e-06
-1.53046182430219e-05
-5.39316770190203e-06
-6.0452899480419e-06
-1.80776542992751e-05
-1.33044490692348e-05
-3.56719249754561e-06
-1.42892791990541e-05
-9.36661552794105e-06
1.93088561647366e-06
-1.5428712227452e-05
-7.78653092398977e-06
-2.13422182731307e-05
-1.94184274532265e-05
-3.08321220778561e-05
-2.55618463398037e-05
-6.19607338482122e-06
-6.97376251951667e-06
-2.7042782994592e-05
-2.90140435405649e-05
-1.75881611748889e-05
-1.9786963949089e-05
4.19258559662572e-06
-1.52310520171412e-05
-2.50986100359263e-06
-1.8539382241459e-05
-1.21953229127071e-05
-1.93378018128158e-05
-2.11995201735044e-06
-3.70569454493344e-06
-9.4887797031704e-06
-1.13412597904842e-05
-4.71962868047195e-06
-2.54593039463974e-06
-1.03992317306872e-05
-7.84971888051291e-06
-1.04522988583103e-05
-3.76695277288646e-06
-1.34851381077904e-05
-7.0182999968768e-06
-1.3499742203511e-05
4.22761236454182e-06
-1.8760220984984e-05
7.50598416761982e-06
-6.28288618118689e-06
-2.63377214327763e-05
-8.30018233737978e-06
-7.93811972375715e-06
-3.66647905553715e-06
-2.48447784470005e-05
-7.25086669598759e-06
-2.39539301095047e-05
-2.59619097578891e-05
-8.84640666497961e-06
-9.13873134744221e-06
-6.20344033188751e-06
-2.19031555258368e-05
-9.95664870551957e-06
-2.39583760116484e-06
-8.43250995203902e-06
-5.57089815359999e-06
-9.70332296665491e-07
-2.78371109717732e-05
-9.3416400826944e-06
2.74643268922119e-07
-1.72554986959848e-05
-1.84041293667239e-05
-2.54765552644626e-05
-9.90493846883348e-06
-1.10242158540609e-05
-4.14644791017796e-07
-1.85489601849205e-05
-8.17866455632109e-07
-2.22850359905029e-05
-1.05716528743671e-05
-9.70925349859147e-06
-3.4574911105143e-05
-2.80484189007139e-05
-1.86571996313004e-05
-6.47005873678677e-06
-1.88453971445376e-05
-2.54783557094715e-05
-1.14647455359002e-05
-2.91542560659923e-05
-1.74017831806786e-06
-9.75030940000851e-06
-1.27373128852913e-05
-1.77136235783854e-05
-2.51833304030162e-05
-3.0502550914124e-05
-2.97631241568556e-05
-4.11986063421099e-06
-2.51293732291655e-06
-1.6191234944699e-05
-1.78710825382644e-05
-2.68315793792692e-05
-1.64319748265619e-05
-1.33304814582518e-05
-2.67698924812839e-05
-1.10149570612311e-05
-2.8493431695628e-05
-1.42749249658492e-05
-5.5381291632583e-06
-2.42817575028435e-05
-1.53826883191056e-05
-4.40299929871384e-06
-1.63951055136152e-05
-3.08754533528195e-05
-1.20049423548245e-05
-9.84011478709235e-06
-1.58727792297227e-05
8.49396593890513e-07
-1.21902296418379e-05
-3.89651503163234e-06
-5.67510580427846e-06
1.6899637041481e-08
-5.35356375271221e-06
-1.1781652813064e-05
-1.90236449477034e-05
-1.01708302353847e-05
-1.53526411190929e-05
-6.73815495591855e-06
2.68118079834291e-06
-1.63636320889422e-05
-1.51317869183409e-05
-2.00949206134077e-05
-1.69313582888038e-05
-1.47096973145993e-05
-7.57812285690358e-06
-1.32394372422971e-05
-1.73778722209577e-05
-2.3865855731252e-05
-2.54587351063381e-05
-3.90241032583801e-06
-1.99582238597292e-06
-1.35524945577965e-05
-3.03256813563269e-05
-3.49155833285221e-06
-3.02940704914578e-05
-2.86199711345789e-05
-1.81334680660424e-05
-1.85091599150178e-05
-1.81790527982851e-05
-1.93601965500271e-05
-1.62240156888484e-05
-4.69654523095833e-05
-2.516411181572e-05
-2.2696947703616e-05
-3.75704234139754e-05
-2.73941020666995e-05
-2.78848889332328e-05
-1.60882063423732e-05
-1.78585485780051e-05
-7.35577992781659e-06
-1.15550675318715e-05
-1.74109251726448e-05
-1.6145873565958e-05
-9.72915813131016e-06
-1.77890647178824e-05
-2.03774822387972e-05
-2.00964538832753e-05
-1.21037341016224e-05
-2.333047466962e-05
-3.89696523693989e-05
-2.29315821225845e-05
-1.67656484907477e-05
-2.03764296349889e-05
-1.33796305957393e-05
-1.52757607484726e-05
-1.82636298777096e-05
-2.21223851936787e-05
-3.26719764981466e-05
-2.16846189028325e-05
-1.29270194153323e-05
9.00320807459351e-06
-6.85432862797498e-06
-1.6415702854278e-05
-1.0920605886624e-05
-1.81249348290232e-05
-5.33095779114215e-06
-4.29411147438114e-07
-6.35899460601465e-07
-7.02304308841224e-06
-1.05679625154931e-06
-2.17346368880067e-05
-1.7316704326914e-05
8.41057276091817e-07
-1.08486494737676e-05
-9.38124491972507e-06
1.13662398625977e-06
-4.03350138815536e-06
-2.48283608430229e-05
1.96383270205768e-06
-5.71589609579741e-06
-1.21875766933994e-05
-1.18604494677674e-05
-9.13206030308859e-06
