# Supplementary material for: Research on computational propagation and identification of mine microseismic signals based on deep learning
Source: PLoS One. 2025 Oct 22;20(10):e0334641. doi: 10.1371/journal.pone.0334641 (PMC12543183; doi:10.1371/journal.pone.0334641)
Supplement: S10 Data — (ZIP) [file pone.0334641.s010.zip › 000101100001592.xlsx_0.txt_24.txt.txt]

1.19847742392401e-05
-1.93909394715763e-05
-2.40913334685424e-05
-1.35067997447204e-05
-2.0088669878347e-05
-7.05343529520292e-06
-6.47236085991489e-06
-2.14999647684693e-05
-3.09374139730673e-05
-1.94170189509146e-05
-6.54032664754681e-06
-2.29251463115624e-06
-3.2621910902775e-05
-2.8782928081128e-05
-1.00246147545464e-05
-1.45277684080497e-05
-1.43380405605541e-05
-2.11653420941498e-05
-1.77527246608803e-05
-3.30833742003978e-05
-1.19880436793636e-05
-7.72265199093626e-06
-2.78599305980164e-07
1.27105471441199e-06
-1.37623596394027e-05
6.02437633152152e-06
-3.26818636698589e-05
-1.29564844716533e-05
-8.0106525392094e-07
-1.30136849134594e-05
2.55529111009372e-06
-1.23860505828629e-05
-1.12738656159556e-05
-2.34553971639603e-05
-3.12671369871464e-05
-2.21380078716365e-06
-1.31541240797402e-05
-2.21633131879125e-05
-1.67780015777801e-05
-9.25973690902814e-06
-5.26555895280417e-06
-2.05431996070977e-05
-2.26581984256706e-05
-1.25064793415057e-05
-3.06794513199873e-05
-1.82396675249077e-05
-1.51012400142675e-05
-2.39268241030472e-06
-1.10815699832917e-05
-1.05524884299193e-05
-1.6492575415209e-05
-1.84218381563602e-05
-1.99183176890972e-05
-1.74590065280343e-05
-9.59845244697421e-06
-7.96294553833796e-06
-1.944536491196e-05
-3.31372714652281e-05
-9.68222961807774e-06
-1.63907380918929e-05
-1.4304535753489e-05
-1.07460591113472e-05
-2.1195040169331e-05
-2.40646585071795e-05
-2.4061492538225e-05
-1.87065937137914e-05
-1.38226413066753e-05
-7.05542544530908e-06
-3.53880633667001e-05
-2.59581900365585e-06
-3.19937748468919e-05
-2.93968627548738e-05
-1.04146814776665e-05
-8.1174350213308e-06
-2.80521675430447e-05
-1.43017353059508e-05
-2.23495464825959e-05
-6.0036476887919e-06
-2.22507974323938e-05
-1.86211496811837e-05
-1.62840145881734e-05
-2.94423507030654e-05
-8.6961861498334e-06
-9.22947792789826e-06
-1.98458657134607e-05
-2.97109801097433e-06
-2.34255819518817e-05
-2.33962346965812e-05
-1.2094232399974e-05
-3.94931029537029e-06
-1.48979077745135e-05
-1.61913326441022e-05
5.38705336433533e-06
-9.14085090060134e-06
-1.37494659856221e-05
-1.27834139502625e-05
-1.83578892851642e-05
-8.14657202398221e-06
-1.12892016797658e-05
-9.44716783005881e-06
-8.31001914087573e-06
-6.92962157907194e-06
-1.214931468038e-05
1.42984627597636e-05
-1.50880502335068e-06
-1.41725449481425e-05
4.27119174597264e-06
-1.04955397021042e-05
-5.924568230572e-07
-1.09686747877567e-05
-1.54826023343891e-05
6.65757547958401e-06
-9.16053672048752e-06
-1.93164170037742e-05
-3.03958068848979e-06
-8.36378387827751e-06
-8.13451307333425e-06
-2.18500968512566e-05
-2.73920978424761e-05
-1.54590397713043e-05
8.92799856950327e-06
-8.29314241590079e-06
-1.1393360984189e-06
-1.75180058778899e-05
-1.4786903008308e-05
-3.92265988089685e-06
-2.95473609913645e-05
-1.7890804236542e-05
-2.18803986726087e-07
-1.47135427559917e-05
-1.82898190431628e-05
-3.63591517890755e-05
-1.96527063169335e-05
-2.23818062090167e-05
-2.19026235652536e-05
-3.09889227009469e-05
-9.41567960276698e-06
-3.40300667999435e-06
-1.64489748792429e-05
-1.60080111612692e-05
-2.67634067089179e-05
-2.49501239206848e-05
-1.26787542953266e-05
-3.11456004416839e-05
-8.96068085267408e-06
-2.57099989941036e-05
-7.70584806400626e-06
-1.49989197245695e-05
-1.96207838004729e-06
-2.03235401943589e-05
-1.44272842993112e-05
-2.87567733423979e-05
-1.22747913504764e-05
-5.01867579708396e-06
-3.38530612200732e-05
-2.86391167108382e-05
-3.85935723527029e-05
-1.93933134827565e-05
-2.135874216187e-05
-8.68377619736298e-06
-9.80192406395101e-06
-1.8190991664502e-05
-6.02637962690651e-06
-7.84918567326301e-06
-1.15862565902216e-05
-1.61883521472631e-05
-2.79434554283647e-05
-2.06513597635137e-05
-1.32026552146203e-05
-1.88664409952543e-05
-9.82806974343389e-06
-8.30356622072451e-06
-2.55496312951404e-05
-2.2276677311038e-05
-1.65258240160402e-05
-2.66488092244417e-05
-1.35717460160434e-05
-1.65821872024494e-05
-7.83663961981511e-06
-2.55519743087727e-05
-1.78077568260979e-05
-2.41122429346064e-05
-2.7355974089344e-05
7.07029335571277e-06
4.59185843267602e-06
-4.13565796404658e-06
-2.03860375671113e-05
-5.92685674865355e-06
6.14660446027092e-06
-6.69394886087466e-06
-1.97206889676355e-05
-4.00539237779531e-06
-4.68561223132577e-06
-3.62626982053951e-05
-1.39348549838967e-05
-4.38024790038085e-06
-1.21409561649581e-05
-1.10807548183781e-05
-1.68681522913501e-05
-1.07331588869836e-05
-5.34013645818528e-06
-3.70097598715526e-06
-1.22160616912278e-05
-1.43999853395095e-05
-1.83298127759591e-05
-9.14513301221225e-06
-1.35544866576282e-05
-3.21056861120926e-06
-1.19711731057779e-05
-1.69499281446942e-05
-2.5843741071101e-05
-2.24768387887861e-05
-4.0737196226874e-06
-1.02521484918487e-05
-3.5331896258351e-05
-1.64006668886753e-05
-2.58496117700855e-05
-1.23203766762022e-06
-2.83980009395108e-05
-3.12993215588478e-06
-1.11727271816747e-05
-1.29869467475161e-05
-2.35162115790641e-05
-8.74285698680301e-06
-1.00905020079015e-05
-2.01243122637613e-05
-2.3616715452947e-05
-6.42401888588544e-06
-1.04173196070868e-05
-9.20636327391765e-06
-1.53520966810309e-05
-2.25878896775525e-05
1.04376854076187e-06
-2.97680891841029e-05
-3.115681208208e-05
-2.20316116917069e-05
-2.80680670066444e-05
-1.36922501099826e-05
-2.06330426568355e-05
-7.34798404260364e-06
-3.35655027005935e-05
-1.46998499016226e-05
-7.69457665207383e-06
-2.44429643645741e-05
8.71896451778921e-06
-2.3589800688249e-05
-2.03937023744176e-05
-2.56126932690965e-05
-1.43300867970494e-05
-3.16358194645272e-05
-2.17965930589962e-05
1.73450039128208e-06
-1.58556359298797e-05
-3.73953840501374e-06
-1.25692344859922e-05
-2.67256033923748e-05
-1.99771560561781e-05
-2.26774813085383e-05
-9.08204275082572e-06
-1.66332272056876e-05
-6.40145440394422e-06
-2.63558215318828e-05
-1.09708391422501e-05
6.7573967772714e-06
-1.34530145430973e-06
-1.31876212350693e-06
-6.35129329722163e-06
-1.40739024956193e-05
-2.2654083449421e-05
-1.11088957455262e-05
-3.06023274466164e-06
-4.3667912281448e-06
-1.03706142312597e-05
-7.42018189549455e-06
-6.46199343158304e-06
-1.40065240698361e-05
-1.4455770239944e-05
-2.57639328975135e-05
-8.43234053846567e-06
-5.0542185785561e-08
-1.58825648298514e-06
-2.0978852312981e-05
4.9849887985806e-06
-1.33919732157879e-05
-1.95266730243543e-05
-1.82450195863443e-05
-1.99979391868785e-06
1.11188828566632e-06
-2.35080715985766e-05
-6.20939133379106e-06
-2.09525462636468e-05
-1.29915698977634e-05
-1.19348317479731e-05
-5.40545813714721e-06
-1.74457371877416e-05
-2.76147157447792e-05
-6.72480923275117e-06
-3.76829054443989e-05
-2.83664861194735e-05
-1.07798505863588e-06
-1.79398672174973e-05
-1.32439642652894e-05
-1.26616187494383e-05
-1.10410421418173e-05
-2.60914016164806e-05
-1.18194972012067e-05
-6.98615888788445e-06
-2.21903092373412e-05
-2.39622957520901e-05
-2.49560768220902e-05
-1.96929817359689e-05
-1.2634331509313e-05
-5.36809599191015e-07
-1.89749803537881e-05
-2.90321593063312e-05
-4.7200126471824e-06
-1.55277067761555e-05
-2.2764529598506e-05
-2.10737776167441e-05
-2.88448587987905e-05
-2.08641934128136e-05
-1.45901183351642e-05
-3.76478839485577e-05
-2.57585865699647e-05
-1.7220674436115e-05
-2.74282444378389e-05
-2.52033781168604e-05
-1.98138320863427e-05
-1.7878513525547e-05
-2.25716154544337e-05
-1.06006921245872e-05
-2.06562231037581e-05
-7.85116918020669e-06
-2.6866805091209e-05
-1.42974810517392e-05
-9.95945975033505e-06
-3.60830842898864e-05
-1.75100050098318e-05
2.7222549953629e-06
-1.41162864961288e-05
-2.24098202071153e-06
-6.14636635223544e-06
-1.28001715136502e-05
-2.65234420710028e-05
1.62396179725368e-05
-8.36709590576862e-06
-1.64496647266521e-05
-2.72118523429368e-05
-8.15900825552032e-06
-1.18761956976967e-05
-2.42003003464122e-05
-1.83705980914995e-05
-1.66598663279247e-05
-6.84964475112269e-06
-1.95510642367837e-05
-7.60260659801914e-06
-4.78329836977033e-06
-1.95431161909675e-05
-1.99820993605896e-05
2.40316154614737e-06
-2.21635665880293e-06
-1.25138835100026e-05
-6.70237843426728e-06
-3.8090255419639e-06
-2.35992155029275e-05
-2.78902752305529e-05
-3.54692098696033e-07
-5.99544439042692e-06
-2.0438901241374e-05
-9.333440795217e-06
-2.19675908208137e-05
-2.28827312818136e-05
-2.23739039355848e-05
-1.19612608106321e-05
-2.10488347101223e-05
-5.25245918015234e-06
-4.6750931052887e-06
-8.91676043097651e-06
-1.05208336669062e-05
-2.38377976517576e-05
-1.82683274672481e-05
-1.2024742250568e-05
-2.02797454535408e-05
-9.6316912325827e-06
-1.85341366414851e-05
-2.05400751570966e-05
7.20152235655461e-06
-2.50238738085677e-05
-2.17625066337509e-05
-2.79943565208592e-05
-1.25353902867754e-05
-1.42125851203021e-05
-1.65129213610208e-05
-1.10257513741026e-05
-3.42137290631976e-05
-1.52265444461946e-05
-3.05657224120431e-05
-9.93447708115602e-06
-2.24476473718244e-05
-2.49290412015584e-05
-1.76757475778906e-05
-1.66983749868148e-05
-1.89404216196794e-05
-1.57927562219369e-05
-1.47958478210521e-05
-1.16551568208048e-05
-2.2960727746856e-05
-1.85285404082376e-06
-1.4390474863199e-05
-1.3131250278542e-05
-1.28038983860398e-05
-2.01827035368811e-05
-1.45346490679291e-05
-6.76502622717389e-06
-2.37458748595004e-05
-1.57010797151888e-05
-3.59840518962625e-05
-7.95758706593239e-06
-8.73729710162703e-06
-1.71156233060869e-05
-2.81264978860911e-05
-4.55215982602981e-06
-4.48393475214428e-06
-4.85600962095888e-06
-1.08744884906586e-05
-1.40841105871196e-05
-9.53877085193638e-06
-1.90097415468732e-05
7.72065412762825e-06
1.813771128397e-06
-1.84185164219911e-05
-5.42077982441385e-06
-1.70735680243911e-05
-1.79181590808815e-05
-4.06365453347102e-06
-1.14756664499585e-05
-7.76400723335924e-06
-1.70641084582085e-06
4.63118531183116e-06
-2.56840085125036e-06
-1.66053254901069e-05
-1.98299271549204e-05
-1.45575424971071e-05
-1.26828435996411e-05
-1.20382244335724e-05
-2.12431321456933e-05
-1.84403426081188e-05
-2.45027339611793e-06
-1.82626872660804e-05
-5.4706102889596e-07
-1.43635243977374e-05
-2.0356611807846e-05
3.17956973184996e-06
-4.01578437329392e-05
-2.43836354500061e-05
-2.6868352102864e-05
-8.07891173928863e-06
-1.22240818598138e-05
-2.40875645125908e-05
-3.4912594131963e-06
-1.55775141702277e-05
-2.09375475509068e-05
-1.99238082063942e-05
-2.23928232446637e-05
-3.15934778733832e-05
-1.57560756141995e-06
-1.95717384698976e-05
-1.68670184610172e-05
-8.6985752751235e-06
-1.8063022873816e-05
-3.57798099049067e-05
-2.13083042436696e-05
-3.5424876680911e-05
-1.44506838741434e-05
-1.85617573446356e-05
-1.29235894235874e-05
-2.84081383533919e-05
-9.79450047640227e-06
-3.3444777462396e-05
-3.35075410311879e-05
3.6602630714913e-06
-1.97247857288575e-05
-3.1249580861841e-05
-3.59875491581526e-05
-2.75071251283766e-05
-2.74965195431066e-05
-2.34880940508805e-05
-2.11523000110619e-05
-1.20885515893352e-05
-4.95929229225168e-06
-2.00543397352719e-05
-2.38452215830162e-05
-1.41089711189666e-05
-6.31914092118069e-06
-1.53985783933259e-05
-1.73283208845374e-05
-1.4661915735961e-05
-1.74848115647568e-05
-1.25165778878193e-05
-2.3392150841589e-05
-1.29678645150487e-06
-6.31846299086977e-06
-7.14995308173952e-06
-1.03258026985561e-05
-1.49714440318317e-05
-1.87584330905753e-05
-1.43639278064262e-06
-3.51274754378175e-06
-6.6408634943189e-06
-3.61010608038666e-05
-2.56617572619342e-06
-2.81700442868375e-06
-1.80789325776705e-05
-8.93344734288542e-06
-1.33191390097705e-05
-7.10221166368358e-06
-2.41495379047023e-05
-2.19376246084793e-05
-2.80906740287478e-05
-1.97414667312878e-05
-1.65803406139445e-05
-1.06415617007127e-05
-6.50429802948202e-06
-3.48701288777519e-06
-2.38048543644582e-05
-5.79089035342282e-06
-2.79413330467205e-05
1.61866603632393e-06
-2.40927579425647e-05
-8.82284043258928e-06
-4.46084761098929e-07
-1.44248282538838e-05
-8.34215881250661e-06
-1.24934801813069e-06
-2.51418455216586e-06
-2.66847612461881e-05
-2.70112038434813e-05
4.22266317276659e-06
-1.98642003343494e-05
-2.39047243000663e-05
-1.95151067507597e-06
-2.61662299932742e-05
-5.41893753412817e-06
-6.88555854592937e-06
-2.31633894307051e-05
-1.27315482435905e-05
-1.88280455176949e-05
-1.76236040635123e-06
-2.79915847845289e-05
-2.02000351547405e-05
-2.29866536520539e-05
-3.75386061528163e-05
-2.18688520881385e-05
-7.81568191598382e-06
-3.12000887103665e-05
-2.11721270047887e-05
1.84884648897155e-06
-1.13270928116152e-05
-3.54211688909647e-05
-1.29157670729088e-06
-1.22108495457245e-05
3.857785505235e-06
-1.91293808483816e-05
-1.61686917091271e-05
-2.02622857971891e-05
-2.82466578356815e-05
1.66417220254533e-06
-2.9274279144935e-05
-7.82300361199208e-06
-1.59321021633563e-05
-1.97307077084125e-05
-3.63816550934007e-05
-6.00256693551354e-06
-8.82233016614047e-06
-2.69059923346846e-05
-2.06870581380693e-05
-2.2199511990707e-05
-1.10590546749636e-05
-3.51809233323382e-05
-1.58666603547179e-05
-1.90898711027952e-05
-1.14019696926494e-05
-1.76034597397504e-05
7.59956044815304e-06
-2.2613739792475e-06
3.5139953681733e-06
-9.87616573729187e-06
-1.47069955614045e-06
-4.14373265485937e-06
-1.20908231580198e-05
-4.83234140358476e-06
-8.49406165004721e-06
-3.36465346250105e-05
-4.46008006949647e-06
-5.26739452247345e-06
8.79523364811013e-06
-2.61557464400206e-05
-4.00282570510735e-06
1.17723103766314e-05
-1.84661434534473e-05
-1.80995789452742e-05
-2.41947556029922e-05
-1.42013758481729e-05
-6.95840160845049e-06
1.3583003179668e-06
-1.27549540795571e-05
-2.21624236187538e-05
-6.86834272625952e-06
-1.23516370822027e-05
-7.63326060248897e-06
-1.46290121733292e-05
-3.11422685808772e-05
-3.3099653951333e-05
-1.07113818949697e-05
-9.42919437019041e-06
-1.71627079644935e-05
-1.013627295722e-05
-1.14967009269904e-05
-3.16007485417873e-06
-1.39952350428273e-05
-1.73472412990427e-05
-2.12292846929342e-05
-2.84117123974763e-05
-1.33496517306878e-05
-2.36912377471974e-05
-6.70560705635923e-06
-6.36368453191894e-06
-1.77420802541448e-05
-1.60586048719603e-05
-1.14351289361877e-05
-1.08671170706198e-05
-1.97083974394904e-05
-1.6283595829355e-05
-2.46976414720172e-05
-2.48419143023524e-05
-2.28955368388362e-05
-2.75921158001893e-05
-2.57478174884172e-05
-1.39524574567878e-05
-1.10082671099557e-05
-1.2699764002685e-05
-2.79712680936741e-05
-2.22610462047212e-05
-3.0324614106492e-05
-1.63658749317762e-05
-7.104622307274e-06
-7.0612662986048e-06
-2.63778363145321e-05
5.62246675794886e-06
-2.5593571424057e-05
-1.75214635553889e-05
-1.35003470061617e-05
-3.71160754443946e-06
-3.57104408075005e-06
-1.70871177378638e-05
-1.19848174486956e-05
-1.04293764023998e-05
-2.32089371592669e-05
-4.48728559279732e-05
-1.27584651816008e-05
-1.96386132971612e-05
-1.93691188220712e-05
5.86038939610384e-06
-2.42717090231343e-05
-1.7669066958019e-05
-1.73138452555222e-05
-6.55623650985571e-06
-1.34194314497981e-05
7.56840475581791e-06
-1.71221783705366e-05
4.15664821990038e-06
-5.10799023759387e-06
-4.27651444117581e-06
-4.75531045298941e-07
-3.5343964213078e-06
-1.84513226868665e-06
-2.62640415338267e-06
-2.49046838929064e-06
-1.94146524971637e-05
7.26371941492094e-06
-1.40169955059597e-05
-1.45822278490731e-05
-2.26260170118082e-06
4.79448514975092e-07
7.01724874696762e-06
-1.59869071708655e-05
-8.01990517028195e-06
-1.82681477615671e-05
-1.22804147465708e-05
-6.06788038060765e-06
-1.84135918867292e-05
-1.32102649756709e-05
-1.39865313075053e-05
-1.47343540496073e-05
-9.32335662974876e-06
-7.12024186844637e-06
-1.1811603518124e-05
-1.38486384499383e-05
-2.29436829268743e-05
-5.44206529334125e-06
-1.49200818513997e-05
-2.84423846847327e-05
-1.11753199137107e-05
-1.90766301077185e-05
-1.63074230520205e-05
-1.27723261235266e-05
-9.23821629647172e-06
-1.9795016624947e-05
-1.88828124446007e-05
-1.56299268386285e-05
-2.53630313617984e-05
-1.29419557703347e-05
-1.00002348205234e-05
-2.74233351109678e-06
-1.71804682961169e-05
-3.39147630304432e-05
-1.91446771202483e-05
-2.99697840597123e-05
-2.17178510715976e-05
-1.7347655015129e-05
-2.18164090902209e-05
-9.61310774427248e-06
-1.78400443438219e-05
-2.03876721230312e-05
-4.03135151440508e-06
4.91359074620793e-06
-7.16643410505133e-06
-1.06284076329103e-05
-2.29857491230738e-05
-2.13216318228052e-05
-1.81247869559594e-05
-4.88275749579655e-06
-2.29627314254431e-05
-2.37905563261778e-05
-2.17176112952247e-05
-2.75489436586073e-06
-6.04768308980282e-06
-5.8233365235067e-06
-1.70903675366816e-05
-1.48013282045504e-05
-5.76280480508446e-06
-2.18560550692395e-06
-2.33482173105874e-05
-1.12107037669802e-05
-1.1558230707945e-05
-1.11454346210171e-05
-4.17115311236546e-06
7.43619679679105e-06
-1.16706434335353e-05
-1.6227485663951e-05
-8.94602627644096e-06
-5.81823573012775e-06
-2.27608449714814e-05
-1.3983011607376e-05
4.22553784783639e-07
-1.63413071412152e-05
3.69700377428429e-06
-2.7394035228757e-05
-1.21981072159872e-05
-1.31079800028035e-05
-3.40715097970743e-05
-1.00714404474348e-05
-8.15926586313511e-06
-2.22625995766226e-05
-1.47783127888936e-05
-1.10457343091693e-05
-9.07394689450992e-06
-1.00064720212746e-05
8.07157381936779e-06
-1.62933122814781e-06
-3.84021759279699e-07
-1.7572383724521e-05
-1.55693488338212e-05
-3.26544655211842e-06
-1.46426374114312e-05
-2.89862916625386e-05
-5.98699009561435e-07
-1.39569680085726e-05
-3.28490627285794e-05
-1.15681160631003e-05
-2.10891061283706e-05
-1.13827120380791e-05
-3.69439825922663e-05
-1.97716855356142e-05
-2.32365639338237e-05
-1.19976852922203e-05
-9.623690392754e-06
-2.47413482323593e-05
-1.68933690401271e-05
-1.27054940405898e-05
-3.70472962037985e-06
-2.9664017176955e-05
-1.43919527968637e-05
-2.07161821873659e-05
-1.2664833497264e-05
-3.3773313350622e-05
-1.73502223146835e-05
-1.54114319739171e-05
1.37135771353387e-06
-2.35150748211824e-05
-1.42418422881351e-05
-1.34661057386102e-05
-1.79272060506379e-05
-4.68069889378984e-06
-1.89570492245592e-05
-1.12737156609632e-05
-2.62283777527808e-05
-2.34994083643217e-05
-2.701001408335e-05
-1.67002610323644e-05
-3.12113649577922e-05
-1.12797342233325e-05
-3.08740754233464e-06
-2.52392626107027e-06
-1.08062513879342e-05
-3.65718922272212e-06
-5.07222641618302e-06
-3.72862918859027e-05
-1.21767662131821e-05
-2.57361785001598e-05
-2.1516167420575e-05
-4.63761961183305e-06
-1.15987824512192e-06
-1.79715809073706e-05
-8.91305254951626e-06
-1.07459979759251e-06
-1.57977395557505e-05
-7.71764773250227e-06
-3.53244408942806e-06
-1.44254059068305e-05
-1.39960290270511e-05
1.98291629534456e-06
-1.27709311270044e-05
-1.33447246066534e-05
-1.32747539871594e-05
-1.91398536326541e-05
-1.9061218925966e-05
-1.35345472810951e-05
-1.81809762689931e-05
-3.35108192602639e-06
-8.3961960254082e-06
-1.8345767996672e-05
-9.23398443609815e-06
-2.00566470218612e-05
-1.57167298343312e-05
-5.88208441664669e-06
-3.85324523791158e-06
-2.42742804624294e-05
-1.5995734514216e-05
-1.81828979031327e-05
-2.29501935574667e-05
-5.00193854096924e-06
-8.36945704684752e-06
-1.45470883283168e-05
-2.53320242938971e-05
-2.41270734120971e-05
-2.29312573525446e-05
-4.23302492561172e-06
-2.12696496118789e-05
-7.01901991164462e-06
-2.28828143303866e-05
-2.87163795981135e-05
-2.25286984338856e-05
-1.98443380015199e-05
-1.832537383579e-05
-1.84257711505513e-05
-3.94847702626903e-05
-4.3253236395612e-05
-2.86027899629378e-05
-1.66053668108812e-05
-3.0775967936262e-05
-2.6386338884764e-05
-1.58937050914683e-05
-3.22184376232193e-05
-2.51265421943295e-05
-1.50647553683442e-05
-3.19055813721716e-05
-2.73276171734899e-05
-1.00367682364419e-05
-2.77852656072528e-05
-1.92131197512193e-05
-1.74296253443806e-05
-5.59238927072618e-06
-1.26627226370436e-05
5.94624860570673e-06
-1.40087987601186e-05
-1.73580526150378e-05
2.15564839456353e-06
-1.32231602286434e-05
-1.83638831227654e-05
-1.97006051677409e-05
-2.47076863039642e-05
-7.9434900977861e-06
-2.52917690693186e-05
8.89660253110038e-07
-5.80536845154007e-06
-1.47090604261488e-05
-6.18154634113208e-06
-8.51540038993891e-06
-1.69951176516782e-05
-6.6022053272309e-06
-5.29004348332342e-06
-1.94413956605656e-05
-2.77233084148309e-05
-1.39566744444728e-05
-1.06862484712113e-05
-9.75878487853257e-06
-1.68027929161411e-05
-1.53990037229814e-05
-6.57545951332815e-06
-1.1268833472154e-05
-4.79948356019562e-06
-1.44848852342391e-05
-1.72357849512287e-05
1.79913548779501e-06
6.84036445193433e-06
-2.44004299363137e-05
-1.97470493148915e-05
-2.73626626921638e-06
-8.56241063063427e-06
-6.50441086264258e-06
-9.90567567818817e-06
2.21644588342099e-06
-5.08045677361715e-06
-9.05606006139623e-06
-1.50467608974677e-05
-6.44369252171849e-06
-1.42191767965221e-05
-2.91260535137312e-06
-1.23959543021978e-05
-1.62975387714928e-05
-1.39497996522638e-05
-5.67943536109869e-06
-1.36239707120661e-05
-2.15581321476449e-05
-2.56409361165737e-05
-2.55815673200592e-05
-3.06566572869288e-05
-1.57795567214838e-05
8.00156168133575e-06
-3.10020653100703e-05
-2.61164695584746e-05
-2.18828205465913e-05
-1.50470850172933e-05
-2.10522285823801e-05
-3.53961012313206e-05
-2.40933637924554e-05
-2.40434560054409e-05
-7.48287996780589e-06
-2.11461115001311e-05
-8.37294961892189e-06
-2.32936203669882e-05
-1.54564606122966e-05
-4.98601864822798e-06
-1.43582930585643e-05
-3.71751924593952e-05
-7.85562132069792e-06
-2.08298036739049e-05
-1.44370332030776e-05
-1.30877244664884e-05
-2.8755611016256e-05
-5.79246653570903e-06
-9.24992992862068e-06
-1.1242264107814e-05
-3.23238235965177e-05
-1.7792288317014e-05
-2.53584070162708e-05
-9.12711482690821e-07
-1.46313384773071e-05
-9.29729375205374e-06
-2.21983653219186e-05
-1.55613487816935e-05
-1.0783965420911e-05
-1.75717791467468e-05
-1.30152502450433e-05
-1.97898178282236e-05
-2.19846272911985e-05
-9.83567152282805e-06
-1.6075644291715e-05
-2.03288369064755e-05
-7.07766398522571e-06
-8.97195805447695e-06
-2.27288653809255e-05
3.37986331492821e-06
4.5542810209203e-06
5.85288019212952e-07
-1.18147979466671e-05
1.55796251169065e-06
-2.32620981422803e-05
-2.28766656816883e-05
-9.75880421758507e-06
-2.38867454418423e-06
1.28065054693775e-06
-1.14006279902263e-05
-4.93302938949437e-06
-1.05543744415148e-05
2.09244797593355e-06
5.51930565842894e-08
-1.16389114199511e-05
-1.5463781896707e-05
6.86173753174262e-06
-3.43961960843033e-06
-2.22470335921118e-05
-4.87522022636579e-06
5.79654023941329e-06
-1.9444635772288e-05
-2.6246503312475e-05
-1.66042795674301e-05
-1.52156302236493e-05
-1.04171343852505e-05
-1.56084717986727e-05
-2.03130678430442e-05
-1.02086612932959e-05
-4.19734239616539e-06
-2.10843489939237e-05
-2.33908774068312e-05
-2.46322216365003e-05
-1.65747076761841e-05
-1.1220306045343e-05
-1.92590894356429e-05
-1.64717374847474e-05
-1.49661477942462e-05
-7.7855005758292e-06
-3.69127762144288e-05
-2.20642761080027e-05
-2.91322788748416e-05
-1.08892434309079e-05
-3.60265040897067e-05
-8.60242262265013e-06
-2.2442097798596e-05
-3.61467477721936e-05
-9.52535452751309e-06
-1.29594447833128e-05
-2.58406076561829e-05
-1.26901886377139e-05
-1.26914072529587e-05
-2.49511012363033e-05
-1.75497187392162e-05
-1.29724519266738e-06
-1.54977799239679e-06
-3.70594205894287e-05
-2.27626236578979e-05
-8.22835984931772e-06
-2.7325820638995e-05
-2.55993111312241e-05
-1.63152471489604e-05
-3.61962585155051e-06
-2.34842717111816e-05
-3.34891714609116e-05
-2.81873677761059e-05
-1.87653003412832e-05
-1.41426440807961e-05
-1.98701474638983e-05
-1.62397436221735e-05
7.63484644465516e-08
-2.68129287860732e-05
-2.50444288673621e-05
-2.82427592892271e-05
-2.59883196253943e-05
-1.84963164168217e-05
-3.60624940486022e-05
-7.90062396846834e-06
-4.24429469541366e-06
-9.9805136599531e-06
-2.22833493604268e-05
-2.52912292367894e-05
-1.51590876694921e-05
-4.89113359110759e-06
-1.95523081096737e-05
-1.89387027565975e-05
-6.8221171085286e-06
-2.04253165614857e-06
-2.32342620088793e-05
3.43548273084939e-07
-1.75361019541886e-05
-5.6920782104109e-06
1.81175472851225e-06
-1.53860734688532e-05
-4.90529482743959e-06
-2.26353677024468e-06
-1.69112416073481e-05
-1.4839223850736e-05
-6.54744624968821e-06
-2.08816360711362e-05
4.15943091047755e-06
-1.06057852676709e-05
-1.30718122705497e-05
-1.49515145016432e-05
-1.12405461467053e-05
-1.21085986408631e-05
-3.19676446844789e-05
-9.21363819663002e-06
-1.92757675669071e-05
-7.01326454642753e-06
-3.22307827760746e-05
-1.07807500244443e-05
-1.30846913471353e-05
-2.56281596558256e-05
-1.42014942335382e-05
-1.38526490276714e-05
-1.22254980135016e-05
-5.40435474589279e-06
-1.66258618848522e-05
-1.15482511481497e-05
-3.89336211190922e-05
-1.0732623301691e-05
-2.61737309871735e-05
-2.40759142780926e-05
-1.40773782927591e-05
-2.771539025165e-05
-2.28900059594261e-05
-1.0312663239181e-05
-1.58792552955662e-05
-1.28852723209054e-05
-2.08914283727551e-06
-1.43495015339647e-05
-6.51900241461964e-06
-2.89402711621268e-05
-2.44996320511465e-05
-2.76765799695638e-05
-3.13443842329258e-05
7.48134479083051e-06
-1.16257346671535e-05
-1.90529308580958e-05
-2.0768827774052e-05
-2.44271080673402e-05
-2.432779679088e-05
-1.3114006932324e-05
-2.23193033208367e-05
-1.58052581386395e-05
-9.58322887939164e-06
-3.01441810773605e-05
-4.96944958333367e-06
-2.39044345745987e-05
-4.19490078977785e-06
-7.13346590292138e-06
-6.35919511043421e-06
-1.66702983619975e-05
-2.26651568214287e-07
-1.37567356129891e-05
-8.38635336690768e-06
-5.46878324398689e-06
-1.27514999459866e-05
-1.60370610480055e-05
-1.15415505374721e-05
-5.1166884433226e-06
-1.85812683118463e-05
-4.10411580160113e-07
-1.40776803564732e-05
-1.90484766682209e-05
5.62489463095645e-06
4.33681356852823e-07
-8.48649360498299e-06
-2.41802462325592e-05
-1.11741015789215e-05
-5.51436950850841e-06
-1.12588461646074e-05
-2.25759918874844e-05
-2.58635926866308e-05
-4.64260587120944e-07
-2.43127844456309e-05
-1.17959981790463e-05
-5.73167528807428e-06
-2.38728074391986e-05
-2.48392572231408e-05
-1.77377737794092e-05
1.11259791067016e-06
-1.69218725111005e-05
-2.3915532394686e-05
-3.52734898406984e-05
-3.25617667028227e-05
-1.73799501870961e-05
-9.271203501582e-06
-2.53422988676592e-05
-1.2366242102443e-05
-1.23493400051957e-05
-1.83391095752777e-06
-1.26553418619256e-05
-2.19211855286952e-05
-1.11986108017345e-05
-2.39363061180239e-05
-2.39953327040578e-05
-2.65200941812269e-05
-1.52534327583739e-05
-3.70088334968351e-05
-1.07413324676937e-05
-1.45188073439046e-05
-1.77249085429745e-05
-2.41214252638974e-05
-1.45669319792072e-05
-2.19314684856781e-05
-1.68357555236522e-05
-1.90438328119812e-05
-3.52079107291435e-05
-2.75745480495363e-05
-1.56111489854001e-05
-1.00926110104902e-05
-1.97705879130524e-05
-8.21797900363738e-06
-1.07026063349046e-05
-1.85347531153987e-05
-2.0686002510391e-05
-1.40521009365616e-05
-8.73815390858622e-06
-9.29019243627429e-06
-1.63002118826049e-05
-2.70178490843623e-05
-1.74000773353032e-05
-2.36850567849564e-05
-1.4414299947649e-05
-1.16577537353655e-05
-1.64710721274299e-05
-1.66454728044573e-05
-1.63544382770212e-05
-8.43681384075035e-07
-1.00000646251786e-05
-1.33746234191673e-05
-1.11076546265492e-05
-2.38259225560532e-05
-3.15860070697198e-05
-1.84278532386456e-05
-1.59330351348272e-05
-2.06266253919829e-05
-1.62808586089824e-05
-9.27648115405716e-06
6.59255107234706e-06
1.69812840654595e-06
-1.32897069303852e-05
3.99480203259494e-06
2.36874859215321e-06
-9.8875816758544e-06
-2.58967890173301e-05
-1.87384261205567e-05
-3.64933877003024e-05
-1.50538976393187e-05
-1.56025120479338e-05
-7.8388399445684e-06
-7.32528481266062e-06
-8.16598330114159e-06
5.21133706990024e-06
-6.70163839150524e-06
-2.60775562809667e-05
-2.68539134669713e-05
-4.70883372928499e-07
4.73669231557417e-07
-4.2634139739805e-06
-6.0508253050489e-06
-6.17817842982699e-07
-1.38254858724275e-05
-2.33835574542945e-05
-1.44727977735127e-05
-1.13246561406588e-05
-9.1035373915497e-06
-2.31219854181817e-05
-1.80841097784924e-05
-2.86017217155105e-05
-2.6246877992361e-06
-1.5012962382284e-05
-2.17334936951925e-05
-7.74846571347093e-06
-2.62572318582468e-05
-8.13711554390623e-06
-2.84350610623662e-05
-2.56991898138236e-05
-1.67923494970395e-05
-1.94955471504619e-05
-1.13375019015502e-06
-1.71077918771178e-05
-1.28205008699173e-05
4.20958899338535e-06
-2.49908565806488e-05
-1.6568688826415e-05
-2.51245631446385e-05
-3.1201787341023e-05
-1.81804901139654e-05
-2.10402813070462e-05
-2.63901212683673e-05
-3.53145980849508e-05
-2.50822192430638e-05
-3.35585753261647e-06
-2.06787696571139e-05
-2.4612818715322e-05
-1.18747558108053e-05
-3.04897985206751e-05
-2.75348470155891e-05
-2.96881363160185e-05
-3.07789732226545e-05
-1.32373912864331e-05
-1.45044034181963e-06
-2.35051350516712e-06
-2.54779865355943e-05
-1.42001424069194e-05
-2.21607235988419e-06
-1.91963086699782e-05
-2.55266243906588e-05
-1.13405156365469e-05
-1.57775937865237e-05
-5.23051171726259e-06
-2.15989371568267e-05
-2.27065210726233e-05
-6.74114969976251e-06
-1.27282268385596e-05
-2.27510274233498e-05
1.96319997759114e-06
-6.03269427149053e-06
-1.30421501350526e-05
-2.48277351743488e-05
-2.63267383443532e-06
-8.37271826052531e-06
-1.28663700412184e-05
-1.61411362442685e-05
-9.85858891043523e-06
-3.32427004494712e-05
-1.40295947726389e-05
-8.21559454849669e-06
-1.57868011416985e-05
-3.90351244443425e-05
-2.23810628908977e-06
-1.41657106898176e-05
2.1142122042361e-06
-2.57945404089199e-05
-2.51003430233353e-06
2.27070251785223e-05
-3.622216596754e-06
-1.65210735591482e-05
-1.13477846064805e-05
1.66008953101066e-06
-1.25451964964915e-05
-3.95433578874826e-05
-1.93203967743767e-05
-2.42136868653629e-05
-1.53743608352142e-05
-3.5023875291684e-06
-1.73552039656345e-05
-2.44415787725907e-05
-3.76159325929324e-05
6.68078367334058e-07
-1.91694509816663e-05
-1.58530427866874e-05
-1.44069348894737e-05
-1.51050276748265e-05
-1.14079872221811e-05
-6.2777251473309e-06
-1.37183988655533e-05
-2.93111456169455e-05
-1.20659364272617e-05
-7.29272384582658e-06
-2.10634353677927e-05
-2.10825481393832e-05
-4.43590976946912e-05
-1.71437226454004e-05
-1.61874734516803e-05
-1.71393455960564e-05
-2.20099299438704e-05
-2.53082908003016e-05
-2.72083373449692e-05
-9.34379162884817e-06
-1.98542690657233e-05
-1.61213376651841e-05
-1.7513775189488e-05
-1.39447840046727e-05
-2.39939553556709e-05
-2.88132358331863e-05
-5.64086904729365e-06
-1.32466769866721e-05
-4.15592849837144e-06
-1.38890114708823e-05
-2.04593921099269e-05
-2.95840059950492e-06
-2.14890738944563e-05
-9.17473770677601e-06
-2.33215815147883e-05
-1.48177013809699e-05
-1.58423627932784e-05
-3.31276805489185e-05
-1.76227128966284e-05
-2.09250413477944e-05
-2.10157367624322e-05
-2.27973206248177e-05
-2.54606167005172e-05
-2.57872752116762e-05
-2.15848623499348e-05
-3.27918070343044e-06
-1.1169719291836e-05
-4.1720250094461e-06
4.90533665773835e-06
-1.87611517446745e-05
-1.32488278025626e-05
-5.85939570860608e-06
-5.4756450079085e-06
-2.56739913023822e-05
-1.68642699695964e-05
-6.42040272475544e-06
-2.39505612247037e-05
-9.71559747964302e-06
-9.79575084422836e-06
-9.92060052231619e-06
-2.32842163148955e-05
-6.66678094980193e-06
1.05071096706436e-06
-3.8874454112507e-06
-1.40761175119839e-05
-3.0006804943443e-06
-1.90471531511807e-05
-2.92160842195311e-05
1.8593336361697e-06
-7.3050267098876e-06
9.93388942000954e-07
5.53954002468857e-06
-1.56080185811699e-05
-1.41286413907333e-05
1.2294148881421e-06
-3.59446328334982e-05
3.41723007825064e-06
-1.15845585486262e-05
-9.70691370573394e-06
-2.358174915424e-05
-1.74018707822751e-05
3.99304299204516e-07
-1.20585601087146e-05
-1.79844430089597e-05
-2.44291182102391e-05
-1.63252539346907e-05
-2.76645265396437e-05
-1.78768883137037e-05
-2.04374725948982e-05
-3.56690796810121e-05
-1.9895502394237e-05
-1.27620467644185e-05
-1.59664312586258e-05
-2.31216353911011e-05
-3.85722016121502e-05
-1.3704429990853e-05
-1.18690916462127e-05
-1.01513478088566e-05
-2.22247328504897e-05
-1.8490279101409e-05
-1.32631689048851e-05
-5.06835411562216e-06
-3.72995982473603e-05
-5.99327327546647e-06
-1.48952557081789e-05
-1.97264273235353e-05
-1.70032124812529e-05
-2.86393577891458e-05
-2.21384429309915e-05
-2.87826823597208e-05
-1.08428281714871e-05
-3.46140506699036e-05
-2.95175789283179e-05
-3.30030930650331e-05
-1.78285095508456e-05
2.63939034381548e-07
-1.86018024592876e-05
-1.29244612454278e-05
-6.49486330705222e-06
-1.5956062019385e-05
-2.03916789375322e-05
-1.61714795560561e-05
-1.49590733619996e-05
-3.02625615689602e-05
-1.2308869068827e-05
-8.4244674259822e-06
-2.57680235163523e-05
-1.41112649044739e-05
-2.8330582466497e-05
-5.83288460558662e-06
-1.52942704137454e-05
-1.8334424496561e-05
-1.42834853734206e-05
-8.50424947107312e-07
-1.77292052126258e-05
-2.75321187723341e-05
-3.22641063973373e-05
-9.75711470148767e-06
-1.76713060926797e-05
1.60344103947241e-07
2.69814304573122e-06
-1.71969691078102e-05
-2.24953713008248e-05
-2.1731524800934e-05
-6.48537330334541e-06
-1.10110113924102e-05
-1.40515549421083e-05
3.3786980278745e-06
-8.87167081002353e-06
-1.60368898202972e-05
-1.45234651873972e-05
-1.38859686273187e-05
-3.35000895625201e-06
-1.95590112466356e-05
-1.04264989345232e-05
-3.25505648904791e-05
-3.33616366916227e-05
-1.20246534385083e-05
-2.51679076652327e-05
-1.81767505380861e-05
-3.10430963772747e-05
-9.06184757444535e-06
-2.3935558545151e-05
-1.7567158649805e-05
-1.19841754690637e-05
-2.73600537998837e-06
-1.4584600830344e-05
-2.00948403658417e-05
-4.04453648968904e-06
-1.51941716074865e-05
-2.08772078959456e-05
-2.19547666718634e-06
-6.80192423109045e-06
-1.40094743474899e-05
-2.58408054298527e-05
-8.45046179674645e-06
-5.35059705176505e-06
-8.6171129172723e-06
-9.29665265466217e-07
-2.04961287145879e-05
-2.42513920485077e-05
-2.90479487995985e-05
-1.52539854372291e-05
-1.45047188093006e-05
-2.69839566610929e-05
-9.26945235650234e-06
-2.6249797610392e-05
-3.08188694112413e-05
-2.48407518228917e-05
-1.16922977415294e-06
-2.76615085175535e-05
-4.73162874353766e-06
-7.27317335725454e-06
-1.2807497356072e-05
-3.22384155109515e-05
-2.16350783156446e-05
-1.389332463206e-05
-1.59252009153583e-05
-2.41720002712304e-05
-1.04326141887117e-06
-4.13204873907065e-05
-3.63147514779001e-05
-7.74186275827837e-06
-1.26632180866334e-05
-4.30300365270257e-06
-3.25265276258516e-05
-1.91845697343461e-05
-1.7769174464834e-05
-2.86788200202381e-05
-1.95896410943371e-05
-1.24356636586564e-05
-5.51100037552759e-06
-1.31356860104196e-05
-2.60360899323147e-05
-5.90057961062787e-06
-2.29903015357058e-05
-6.83812999543345e-06
-1.44317806863803e-05
-1.31946725185155e-05
-6.81542655347355e-06
5.94341678125564e-06
3.964436285668e-06
-2.54439087116458e-05
-1.26567360472873e-05
-1.48535843584662e-05
-9.98132544136688e-06
-9.96269372539169e-06
-1.70029740472011e-05
-6.31587170422007e-06
-1.64606350518089e-05
-5.13043387426587e-06
-1.97335396204137e-05
-1.35973607038087e-05
-2.27035596781219e-05
-1.66371079024317e-05
-2.37536969478234e-05
6.2318567507589e-06
-1.36208229280894e-05
-6.62557370015149e-06
3.20476503934649e-06
-2.58905557645529e-05
-1.24108188592223e-05
-1.30593512931766e-05
-2.84219160499558e-05
-1.20636723995364e-05
-1.72744109838256e-05
-1.91204089118093e-05
-3.12826100544119e-05
-1.39096538063951e-06
-3.38269010766762e-05
-2.57745146491502e-05
-2.33440680448267e-05
-6.33713770192082e-06
-2.69480548675749e-05
-1.22893629834687e-05
-3.10418694312337e-05
-3.76705605742837e-06
-6.4687872272978e-06
-1.97743179759701e-05
-1.81549901675676e-05
-1.66820110088367e-05
-2.09036619200537e-05
-2.12392227914036e-05
-1.3295219724371e-05
-1.9535601084839e-05
-1.87483984482415e-06
-2.68864006776894e-05
-2.93131080472006e-05
-2.49807912118998e-05
-3.42102228114496e-05
-2.10410088691364e-05
-2.49420336925077e-05
-1.24396802005341e-05
-1.03473839956355e-05
-2.86433667897723e-05
-2.69631887243978e-05
-2.41912020047489e-05
-1.8936013854597e-05
1.54700733199147e-06
-2.90537819626768e-06
-3.11027878532608e-05
-1.93196960813802e-05
-4.74723261117072e-06
3.392004525007e-06
-9.37770373363156e-07
-1.01977423920159e-05
-1.89655881157257e-05
-7.30416076577306e-06
3.76619788043203e-06
4.43029413628405e-06
-2.27901491001786e-05
-2.12995594666951e-06
-1.53329984098713e-05
-1.23022756525964e-05
-5.86258359778751e-06
-2.12554688305512e-05
-3.83190056543083e-05
8.81710100601511e-06
-2.5556039136878e-05
5.87581160292144e-06
-9.33768481235193e-06
-2.0181750145394e-05
-6.61797880780062e-06
-7.67430372163284e-06
-2.70467168902858e-05
-2.24537972252263e-05
-1.54502271821741e-05
-6.37947096429189e-06
-2.13907949896988e-05
-3.04341952062216e-06
-1.55257903425525e-05
-2.81688429666881e-05
-2.0993565489721e-05
-2.91090214925636e-05
-3.46342786623597e-05
-1.98514005075318e-05
-1.33994278606535e-05
-2.15013945797984e-05
-8.45932431951594e-06
-2.42333032630988e-05
-1.52623765753827e-05
-1.09692176461899e-05
-3.03620347540426e-05
6.07536646526356e-06
-2.87483291095722e-05
-2.67596884551245e-05
-1.06693497475409e-05
-4.47823306552199e-05
-2.01901006945551e-05
-1.27025444579102e-05
-1.30495702799013e-05
-2.35227514574622e-05
-1.78385407216169e-05
-1.52348388650906e-05
-1.69039750692964e-05
-2.0369656481288e-06
-2.1328363195363e-05
-2.40678682641362e-05
-2.03728560135825e-05
-1.41389354405933e-05
-1.53922666154326e-05
-3.03112063154017e-05
-1.25182992949687e-05
-2.78754420475035e-05
-1.91975826662454e-05
-4.88418053375149e-05
-3.0015169475811e-05
-2.29224969382452e-05
-2.2639733216988e-05
-1.82524925318329e-05
-2.47781108765148e-05
-2.79936288904866e-05
-1.48328650980094e-05
-1.36169219928729e-05
-1.24695041360027e-05
-1.68196093638617e-05
-1.54302580188462e-06
-1.50792173190651e-05
-1.17231051644203e-05
-2.86543339035549e-05
-1.79269389349226e-05
-2.65785996424233e-05
-2.57192552543824e-05
-9.76194242305725e-06
-1.93182466782562e-05
-2.39323124488744e-05
6.2012564710276e-06
6.51978695091864e-06
-1.70183190308605e-05
-2.32543085045203e-05
-1.24825230745329e-05
-1.29923278571728e-05
-1.48589170054647e-05
-1.36688917093816e-05
-2.656856155848e-05
-1.09129077160796e-05
-4.66133631540995e-06
-2.39713354323829e-05
-9.50339081707233e-06
-8.12798671936898e-06
-6.96664033673835e-06
-8.92077500647323e-06
-7.1539866641402e-06
-1.17741194595689e-05
-8.55882405830758e-06
-3.89010929154292e-05
-1.02242340627581e-05
-8.48945703146446e-06
-2.81055699415351e-05
-1.03508575531969e-05
-7.2040875401839e-06
-6.49068940893365e-06
-1.75990197439835e-05
-1.3326416186454e-05
-1.06621811601313e-05
4.12665731101621e-06
-1.31395741846654e-05
-1.56941970987444e-05
8.35111007048953e-06
-1.87644381911991e-05
-3.34572245770362e-05
-1.80625688316209e-05
-1.51986288522472e-05
-1.18152287342012e-05
-1.87442116237057e-05
-1.65263533259349e-05
-9.46790944831265e-06
-2.15851463305944e-05
-3.50764257474698e-05
-1.20777782422489e-05
3.8751085016473e-08
-1.80827764425947e-05
-2.12053182529953e-05
-1.7275744638655e-05
-1.581126904579e-05
-8.70989458843646e-06
-3.18108961335961e-05
-1.8401620553684e-05
-1.43034111938881e-05
-1.9026802017244e-05
-2.28949848412231e-06
-1.32431982138486e-05
-3.67803834885091e-05
-2.03925518941497e-05
-8.94434363970924e-06
-2.85668410142941e-05
-2.40352134054692e-05
-1.57451863799549e-05
-2.96905884668572e-05
-1.94668025693621e-05
-1.55466643664537e-05
-1.17375963397482e-05
-2.89658035198185e-05
-1.86545284414391e-05
-3.97387702125798e-06
-8.67287083011831e-07
-2.3156663045661e-05
-2.13420009825957e-05
-8.37809489359623e-06
-1.70961154315512e-05
-1.63369832449826e-05
-5.91502481497724e-06
-2.24242042925144e-05
-3.791384859313e-06
-1.13075439052498e-05
-1.1318768414037e-05
-1.87983787548545e-05
-2.04660790950822e-07
-1.69947352202116e-05
-1.21230575724716e-05
-3.27943614531425e-06
-1.35736529698147e-05
-1.59786152005885e-05
-2.02307693276019e-05
7.88455204381461e-06
-1.33411113247629e-05
-2.18492039251657e-06
-1.42746657038012e-05
-6.82856095873671e-06
-2.1046600908706e-05
-2.14565740915564e-05
-1.00515140259959e-05
-1.36757151683483e-05
-5.95884558729382e-06
9.73502423691916e-07
-1.24514430336806e-05
-2.68210577779554e-05
-5.44135905388419e-06
-1.0344580444737e-05
-1.68714768394115e-05
-1.33047596454596e-05
-1.12305105178147e-05
-1.26642572021417e-05
-2.6048363869145e-05
-2.54443489607258e-07
-1.8253399204896e-05
-2.95455755833723e-05
-9.01723645110101e-06
-1.97082765623172e-05
-2.2983690863065e-05
-2.88889957169066e-05
-2.80174133040313e-05
-1.55243785849714e-05
-3.11258607882752e-05
-1.20872036974182e-05
-8.76905841402504e-06
-1.95517662833573e-05
-2.5786114294747e-05
-2.03341848890517e-05
-1.2940636768433e-05
-2.7275152597998e-06
-2.87185435823407e-05
-1.63471093858964e-05
-1.73070292341376e-05
-5.53533168184451e-06
-1.7600100969551e-05
-2.89313712665389e-05
-4.89314302200903e-06
-1.43390543459556e-05
-2.72036155103622e-05
-1.6812179696418e-05
-2.47378623582941e-05
-3.06378326725306e-05
-2.0986737605729e-05
-3.38749461533767e-05
-1.09183502657393e-05
-7.76927767281343e-06
-2.02023195030445e-05
-1.6914252590866e-05
-2.5310010212956e-05
-3.21812238864339e-06
-1.09762633335865e-05
-2.45856689116882e-05
-2.29905753489452e-05
-7.51677888520403e-06
-2.96094661928699e-05
-1.48630901980938e-05
-2.43249184134893e-06
-1.91483514383886e-05
-2.1450639560758e-05
-2.7164115512988e-05
-2.41046925461043e-05
-5.67298961082595e-06
8.92522792012363e-06
-2.55300275720998e-06
-2.0486085836861e-05
-2.31357408973556e-05
4.61835889006874e-06
-6.95683263563907e-06
-3.69568304059188e-05
-1.09916160059987e-05
-1.66186500094127e-05
-1.73125084891078e-05
-2.35727167535055e-05
-4.0937364872697e-06
-1.79663782694383e-05
5.8129190577567e-06
-1.47311566032744e-05
-2.29616035611273e-05
-2.03238702918986e-05
-1.93196097444433e-06
1.08489318193904e-05
-9.39898877721717e-06
-1.40585239212965e-05
-2.09918724861164e-05
-1.26780731245573e-05
-2.95326876285855e-05
2.77646389572209e-06
2.76822580494667e-07
-2.09270971669004e-05
-1.29534168988971e-05
-2.04116201889093e-05
-2.25769047720684e-05
-1.89617399893079e-05
-1.29488522806507e-05
-1.05008384974423e-05
-9.61908388562366e-06
-2.20204570902413e-05
-4.53514596917043e-06
-1.06770430086781e-05
-2.59652021111506e-05
-5.02469696952575e-06
-3.0543146224509e-05
-2.51873484018389e-05
-8.21999260301269e-06
-5.17856660446208e-06
-1.83674113134054e-05
-3.67171439924215e-05
-3.55767165444298e-05
-1.43605810486283e-05
-1.68399562028071e-05
-4.3196761834273e-05
-2.39806110861291e-05
-6.26801803059727e-06
-2.65497637383949e-05
-2.61236789914138e-05
-2.05500327740149e-05
-2.49395572244507e-05
-1.74641600461359e-05
-4.05878802489498e-06
-1.54726995643806e-05
-1.44573181848563e-05
-1.16807583812789e-05
-5.20835650305767e-06
-1.65021876147621e-05
-2.6873107688849e-05
-3.41081291720949e-05
-9.37523960827112e-06
-1.45287632541061e-05
-2.03569016371918e-05
-4.05849338806802e-06
-9.81579566774209e-07
-2.06586948590998e-05
-1.41716503190886e-05
-6.3354038276457e-06
-1.64689754189393e-05
-5.28471910740612e-06
-8.49686367353717e-06
-1.70878782113073e-05
-7.31454856847566e-06
7.79393607630354e-07
-2.13107700869503e-05
-1.27360487855679e-05
-1.94061298528036e-05
-1.15355367608218e-05
-2.95958927883935e-06
-8.46958676347893e-06
-1.2602569568317e-05
-1.83578514844394e-05
-7.33483540354556e-06
-1.84090563974343e-05
-1.79357692417891e-05
-1.13426964598448e-05
-2.72266071834121e-06
-1.31109902104113e-05
-2.61787470174432e-05
-2.3677374205133e-06
-2.0743016741814e-06
-5.38100607480177e-06
-6.17584566169225e-06
-1.8756887797554e-05
-1.95417736041088e-05
-1.39855414231938e-05
-1.80625215818179e-05
-9.54191393143942e-06
-1.84001109637987e-05
-3.63111656582497e-05
-2.45820485911441e-05
1.7881249283146e-06
-2.75298733300661e-05
-2.1835095800512e-06
-2.21716350025753e-05
-1.40560055984032e-05
-2.4443161303265e-05
-8.40004037818312e-06
-1.66501003336297e-05
-1.15522378385546e-05
-1.71197479860322e-05
-1.17125076077249e-05
-1.75902452322561e-05
-1.8417850611048e-05
-1.72461609836864e-05
1.94303999298708e-06
-2.40422650457007e-05
-1.7250259346841e-05
-2.96476124618777e-05
-2.17428313438712e-05
4.40914006725636e-06
-1.05608693021151e-05
-1.58477107050467e-05
-2.9638105014134e-05
-3.62156889579984e-05
-1.8854142350513e-05
-3.69734963095922e-05
-1.11901460972033e-05
-2.54381193276565e-05
-1.59045942234266e-05
-2.40908135804707e-05
-3.03791970274367e-05
-1.32732235087325e-05
-1.63236777120568e-05
-8.19715194981697e-06
-1.85638610014902e-05
-1.85774092829983e-05
-3.18116059797818e-05
-2.11651483746596e-05
-2.39460521932013e-05
-2.28208382768671e-05
-1.63618844945753e-05
-2.43413064756e-05
-1.43311260395871e-05
-3.08944944015913e-05
-2.34310886783509e-05
-7.1425754787343e-06
-1.0827339970762e-05
4.78479094892238e-06
-2.43190008144219e-06
-1.32808001716041e-06
-2.25802091889066e-05
-3.03610807638731e-05
-4.53812432612311e-06
-2.12522554321234e-05
-2.70698155832668e-05
5.48362475009447e-06
-4.34673661450781e-06
-1.11110970817445e-05
-1.03005004437935e-05
-1.4825718839713e-05
-7.89195489391765e-06
-1.9104430415475e-06
-9.81651299309815e-06
-2.25531685122629e-05
-2.34891546109074e-05
-5.55589637189456e-06
-9.80864047104875e-06
5.28921513710566e-07
-1.39675207940062e-05
-7.17505940224981e-06
-2.03502701768674e-05
-2.34423063657766e-05
-2.46615033800296e-05
-1.10943679492824e-05
-2.67674864432988e-06
-1.4445100853659e-05
-1.02171458585403e-05
-1.58403461831686e-05
-2.23591144463704e-05
-1.95416446349765e-05
2.39495747705677e-06
-2.37876672120083e-05
-7.09986163326642e-06
-1.82080749138956e-05
-9.66770831122988e-06
-1.58135798083293e-05
-2.50616960446997e-05
-6.17721019771291e-06
2.578693543864e-06
-2.48388020332209e-05
-7.812596762725e-06
-1.68143226792009e-05
-1.4121554155419e-05
-5.00142195508131e-06
-1.14203936577713e-05
-3.20077837002944e-05
-1.74370149026551e-05
-1.5192373228606e-05
-3.19728270151638e-05
-1.83684413142842e-05
-1.2345615108719e-05
-1.52180531770606e-05
-1.78735243536658e-05
-1.8018471429881e-05
-2.75865722957888e-05
-2.92485148729396e-05
-1.14588151438131e-05
-2.56294431356859e-05
-1.68391117288424e-05
-1.14776435767892e-05
-2.69240963684018e-05
-1.53588095385026e-05
-2.05818325860975e-05
-1.49700401800661e-05
-2.5966824679161e-05
-1.20795408939175e-05
-1.25028083407013e-05
-2.69719081663774e-05
-1.49885299359842e-05
-2.30663437234359e-06
-2.13516812981178e-05
-1.46768634976266e-05
-6.44093063853171e-06
2.95543966024e-07
-1.62053887924059e-05
-2.24391026748557e-05
-2.05676358223508e-05
-2.51406790833552e-05
-2.17242288587458e-06
-5.92860105022085e-06
-2.81476793220325e-05
-2.26987535838629e-05
-1.58888438287485e-05
-1.67119412281291e-05
-7.91439908777989e-06
7.73373379427726e-06
-1.30494954105083e-05
-1.81132425795752e-05
1.03220994778442e-05
-1.02528126429439e-05
-1.30485681546013e-05
-1.95646172466545e-06
-9.17512075985424e-06
-1.87770785260973e-05
-1.40670963317245e-05
4.92191012806158e-06
-9.62607561797771e-06
-3.41569154610664e-05
-1.21075137630593e-05
-2.26894607076842e-05
-2.57002648490672e-06
-1.40502448948196e-05
-2.09176451475118e-05
1.70297327922942e-07
1.7051836040242e-06
-2.03789701341921e-05
6.32963579165976e-06
-3.61126973707412e-06
-1.19079963702298e-06
-3.00533466978619e-05
-2.58194175731559e-06
-1.61786514197516e-05
-1.24100566068399e-05
-2.58245701249671e-05
-2.05073113619741e-06
-1.32393994110624e-05
-7.48342812245063e-06
-2.61984128101198e-05
-2.80507761921564e-05
-2.28263138971941e-05
-6.02935356102707e-06
-1.99365586342063e-05
-7.05182658924649e-06
-2.62426330889213e-06
-1.28681932015713e-05
-2.91289119710706e-05
-4.86655765909092e-05
-1.76739036168761e-05
-3.64602714668327e-05
-3.55578024729651e-05
-2.50257269880589e-05
-1.47123792565606e-05
-2.94576662151702e-05
-4.59287900407148e-06
-2.34350747791715e-05
-3.01005761646711e-05
-6.15460865235627e-06
-3.61638962461402e-05
-2.18055738094829e-06
-2.9831076674968e-05
-2.5066386130717e-05
-2.10213269371706e-05
-3.44891619133924e-06
-2.36633168097341e-05
-3.28083033599368e-05
-6.95419530130783e-06
-1.71231108983606e-05
-1.40190465448957e-05
-1.18879355115477e-05
-7.43088619560356e-06
-1.16026269221738e-05
-2.33777291798336e-05
-2.12861730669184e-05
-2.05210934733044e-05
-1.52511563997854e-05
-1.76626833059384e-05
-3.48447723874984e-06
-2.37306300309694e-05
-6.13587276692331e-06
-1.50341400864381e-06
-1.70463161591342e-05
-1.54362494860907e-05
-5.20299292668963e-06
-3.07887990692091e-06
-2.01828958025316e-05
-9.55189162876659e-06
1.31009639244613e-05
9.76199867208167e-07
-5.15868704334688e-06
-1.33032199779994e-05
-2.63907772548105e-05
-2.22460376816374e-05
-8.7443399286543e-06
-8.03652216725139e-06
-3.03534013484366e-06
-5.73394600351414e-06
-8.56337137669134e-06
-1.08344128581206e-05
2.37885945253835e-07
-1.59820947121566e-05
-5.10521474298335e-06
-1.48835086605454e-05
-1.97214446913925e-05
-1.95516223940757e-05
-1.79308077179927e-05
-3.05651729463893e-05
-7.5436658288282e-06
-2.4143784443808e-05
-6.542349879322e-06
-4.0181450817532e-05
-2.22578075672431e-05
-1.98629969967233e-05
-1.0569992760175e-05
-3.45326931513732e-05
-2.40832664891884e-05
-1.53824354730121e-05
-2.50732002773685e-06
-1.44480716403483e-05
-2.52517765575802e-05
-2.06708932523061e-05
-2.80530375523771e-05
-2.92985262605315e-05
-6.74690385112668e-06
-2.44792804627439e-06
-3.92831468743627e-06
-1.27362096052327e-05
-1.29802284294634e-06
-2.26979988795818e-05
-1.42765945008533e-05
-1.5736804679039e-05
-2.04876160016461e-05
-2.85183205206911e-05
-2.88782743522962e-05
-1.88083701994548e-05
-1.51833392990937e-05
-4.20793485843739e-05
-2.49645647666776e-06
-1.64284858100494e-05
-2.99947023702707e-05
-3.65964425804201e-05
4.61352943335159e-06
-1.94246218453954e-05
-2.18698169763611e-05
-1.11731001836278e-05
-2.32217818856469e-05
-3.5415079022625e-05
-7.7623732992997e-06
-1.47031655956447e-05
-1.56268190517072e-05
-3.09811940737913e-05
-3.64512472239401e-05
-1.17741802922567e-06
-1.67083587501572e-05
-2.08837733818213e-05
-2.07868703598075e-05
-2.4516781531785e-05
-9.82936640228758e-06
3.32854355100627e-07
6.03171640639468e-06
-1.02057685756096e-05
-1.44856003574289e-05
-1.4105432487989e-05
-2.92472703335923e-06
-1.14814768629035e-05
-1.74972340276791e-05
-1.46062581576837e-06
-3.06714774068524e-06
-2.61956652082634e-05
3.59943390906193e-06
-1.0696316894784e-05
-2.48328448837191e-05
-2.01325930063747e-05
-1.58914193252147e-05
-7.94476128564059e-06
-9.13499821597941e-06
-4.81419634318885e-06
-9.82592261770864e-06
-1.2020598981984e-05
-1.01115192964561e-05
-7.08748370572537e-06
-2.44797322411474e-05
-1.20199755300306e-05
-1.79453538800846e-05
-2.20317527980546e-05
-9.08300557816833e-06
-1.07915374992432e-06
-1.05071184162725e-05
-7.43771183387078e-06
-1.66637699480821e-05
-1.17653341658944e-05
-1.56002105116206e-05
-3.33300156400934e-05
-2.54604133638164e-05
6.51835015837447e-06
-7.0865464938747e-06
-5.71548896143589e-06
-2.63326285138732e-05
-3.79998888122096e-06
-2.02735493979825e-05
-1.73210171856074e-05
-3.31174073877418e-05
-8.93161033518195e-06
3.11583548737865e-07
-1.52975136504888e-05
-7.31401237734985e-06
-1.62247939678568e-05
1.14244129785512e-07
-3.11262557043755e-05
-3.44786214381666e-05
-1.34881950172263e-05
-2.90162759057763e-05
-2.18135283791652e-05
-1.82318429388676e-05
-1.94939711979774e-05
-2.80183877207885e-05
-9.25905555846597e-06
-1.49215811348438e-05
-3.34190673075838e-05
-1.31200769345932e-05
-2.27630408487017e-05
-1.24143858711045e-05
-4.65576620304823e-05
-2.94216245299852e-05
-2.8936816489723e-05
-2.89105354291559e-05
-1.87893602467719e-05
-3.64341413724175e-05
-2.66449113206198e-05
-3.72735935254369e-06
-2.4894417606444e-05
-1.31735918942296e-05
1.0445114393627e-06
-9.27138462721319e-06
-2.3786161095218e-05
-1.69916909028117e-06
-1.75237679784161e-05
-1.78929819078798e-05
-1.35978625894868e-05
-1.63520507194358e-05
-2.64748852053186e-05
-1.5435190445457e-05
-3.13149921979642e-05
-2.00412356454619e-05
-2.30848845115695e-05
1.74147743119386e-05
1.4488864945746e-06
-1.27837144160414e-05
-2.04684061306534e-06
-1.9809241313812e-05
-3.05423471009921e-05
-1.13680225558884e-05
-1.58277620082092e-05
2.94650311091152e-06
-1.27015748727128e-05
-6.26383819739375e-06
-2.1789032990505e-05
-1.32113041986948e-05
-7.08210283004244e-06
-1.9908897263496e-05
-1.54353329002119e-05
-1.46238249617416e-05
3.17376176772263e-07
-1.36735613631532e-05
-1.50127153428633e-05
-1.94830150689577e-05
-1.7257295553367e-06
-3.40201802676595e-07
4.55646720418422e-07
-5.96358155842097e-06
-1.41487763492693e-05
-2.43683724656459e-05
-1.95183448914251e-05
-2.55394433334409e-05
-2.4424314397312e-05
-1.53327102695733e-05
-1.75036572734753e-05
-2.67897953064122e-05
-1.4072805249957e-05
-2.31791077880076e-05
-3.91176887924815e-06
-1.50804073746971e-05
-1.62649746082667e-05
1.30827644353359e-06
-1.17804347653215e-05
-3.62791763222629e-05
-3.23513025697807e-05
-2.09224192612611e-05
-8.7705114926744e-06
-1.61786535130123e-05
-2.18698414551889e-05
-3.87911750760505e-05
-1.49270593739347e-05
-2.56221624560079e-05
-1.45818145075946e-05
-6.26040241809528e-06
-3.55014822607016e-05
-2.49161015707794e-05
-1.63153256480949e-05
-2.60546873057535e-05
-3.39673834904315e-05
-4.03007945459757e-06
-1.79976690184452e-05
-3.64989817622919e-05
-3.5860787509415e-05
-2.22136210276974e-05
-2.22742389672558e-05
-2.72754905689208e-05
-1.48760392730107e-05
-2.40958405783013e-05
-7.42572986238374e-06
-1.9444668373887e-05
-1.80357338872023e-05
-2.28009065456405e-05
-1.70176166933088e-05
-2.90424118140928e-05
-1.55504913906986e-05
-2.88721114535948e-05
-2.94071947087893e-06
-2.30635936081357e-05
-6.72577298955575e-06
-2.25842561824942e-05
-2.22351922012952e-05
-7.03368371618768e-06
-2.37658046663671e-05
-8.81816498226201e-06
-9.32354639492353e-06
-1.28689180657494e-05
-9.61871497979409e-06
-1.67322997972912e-05
-1.88825235570607e-05
-2.00665722762417e-05
-1.02839278887723e-05
-2.07973278179367e-05
-6.87906140067849e-06
-4.37307294819429e-06
-2.49786729742614e-06
5.38433311387318e-06
-1.47745105916018e-05
-3.29428117837894e-06
1.36809740062566e-07
5.63146591517056e-06
-3.99476399044574e-06
-7.31588039139326e-07
-2.4372881479377e-05
-1.45192739992232e-05
-8.40802727507443e-06
-1.16988843213968e-05
-1.44400311719183e-05
-6.48318849356868e-06
-4.60308039995248e-06
-2.55904809046356e-05
-1.48957166764218e-05
-1.96619214153007e-05
-2.24278068627978e-05
-2.339629448252e-05
-1.93634105783091e-05
-2.32753972010611e-05
-2.44487676960598e-05
-2.16596671132958e-05
-2.18067194989541e-05
-2.81817572922762e-05
-3.14660437323355e-05
-2.02662237323225e-05
-1.06571289473952e-05
-2.54165484284485e-05
-1.28491968360197e-05
-1.19422268399238e-05
-2.29299847817613e-05
-1.01315335651844e-05
-5.20850997924373e-06
-9.47450073840952e-06
-1.23438146597143e-05
-1.63072835941841e-05
-6.10483402006743e-06
-2.44509491146688e-05
-3.44119514871225e-05
-2.05422108256476e-05
-2.62259678941494e-05
-2.82464492449981e-05
-1.70752418901561e-05
-1.08037027337386e-05
-9.90846399743691e-06
-3.41608535300098e-05
-2.86978941036486e-05
-1.78011763892503e-05
-2.1499926916542e-05
-1.37167526766913e-05
-1.88684172601821e-05
-3.87862840884231e-05
-2.06453752235054e-05
-2.49768793177158e-05
-2.24543429142484e-05
-1.17307162002918e-05
-3.02066158583313e-05
-6.60835011371701e-06
-1.79993940951729e-05
-8.03412212406902e-06
-1.27760757545703e-05
-9.74257896450799e-06
-2.18799102904919e-05
-1.99428305190621e-05
1.55980148931508e-06
-1.00994853394927e-05
-1.18421665827592e-05
-1.94789053456721e-05
-1.88141865592953e-05
-6.27876757834316e-06
-1.1369524004776e-05
-3.59715934480328e-05
-1.60724318817407e-05
-1.11812410595385e-05
-2.15080887765601e-05
-1.66219625170285e-07
-8.3652396835818e-06
-5.25986274701482e-06
-1.62489430766657e-05
-9.83219761581445e-06
4.0822494140096e-06
9.22051040349672e-06
-1.58687378987983e-05
-2.46338321650595e-05
-1.73976327816837e-05
-2.13806883858801e-05
-1.08036344916845e-05
-6.97653671055713e-06
-1.50314200104482e-05
-1.91582078861671e-05
-1.38633941253235e-05
-5.70809764465628e-06
-5.25789500708477e-06
-2.32813456527289e-06
-1.22019289656865e-05
-9.61230117593432e-06
-1.54796966362706e-05
-1.10078400297549e-05
-1.32812986002231e-05
-1.03973169872454e-05
-2.71564484109136e-05
-1.6833351316205e-05
-2.56169012984008e-05
-1.76084352995979e-05
-1.67431160227586e-05
-7.53637725286293e-06
-2.45423574885239e-05
-2.31023725364379e-05
-2.33783841215283e-05
-3.64234841721798e-05
-1.88202653490863e-05
-1.25083899033465e-06
-1.61472199714783e-05
-1.41652746688429e-05
-1.02936725551382e-05
-1.6617945746378e-05
-2.11584387800693e-05
-1.42258135445812e-05
-2.19787829195716e-05
-1.58398243654832e-05
-2.38059710829058e-05
-2.38576365234439e-05
-2.1198934644307e-05
-5.96276029321069e-06
-3.0473411857955e-05
-1.31903444397026e-06
-1.92727055747977e-06
-1.13282116370107e-05
-3.08540103770076e-05
-2.39688147043136e-05
-1.02257972880833e-05
-1.97895870902042e-05
-1.55551370210553e-05
-1.1764653951117e-05
-2.32108262651488e-05
-2.52960368077425e-05
-2.91223748672774e-05
-1.77318939707172e-05
-1.00400404150295e-05
7.12100251035224e-06
-3.03963827093493e-05
-1.20107401467762e-05
-2.90674445995039e-05
-1.7802128768289e-05
-1.38035548083377e-05
-6.5000414052679e-06
-3.16409146637028e-05
-9.69294239863083e-06
-2.36896958767415e-05
-7.28148952967604e-06
-3.2066362070779e-06
-3.10298808430118e-05
-2.42878947264634e-05
-1.95843478770192e-05
-1.70408361900561e-05
-2.19282428816426e-05
-5.64779401291998e-06
7.42144413555777e-06
-1.29971179504427e-05
-1.97717917410115e-05
-2.22729410535798e-05
-8.73927831752001e-06
1.02142095417642e-05
7.30772417912536e-06
-1.0281242423065e-05
-3.35173186846697e-05
-1.52029615684422e-05
-2.47989746229557e-05
-3.07088470288657e-05
-1.69363102343472e-05
-1.52533570485299e-05
-2.98042351825566e-05
-1.98422593733078e-05
-1.63139714991232e-05
1.03220255935154e-06
-9.18336861883521e-06
-6.3286628938966e-06
-1.82089812082718e-05
-2.67031213238393e-05
-1.45397569174594e-05
-2.19527223547736e-05
-1.56495415036182e-05
-2.65374164952106e-05
-1.52771818592385e-05
-8.33181286682404e-06
-1.23650933518577e-07
-1.43455611725331e-05
-1.0413143545033e-05
-2.08346314115199e-05
-3.33179207502177e-05
-2.68456772062394e-05
-1.45526358156363e-05
-2.53132429659284e-05
-2.34318890253609e-05
-2.04681032912983e-05
-2.4281357744601e-05
-3.54642991064788e-05
-1.13307540509701e-05
-1.00950567425176e-05
1.1246473008396e-05
-3.33197885468188e-05
-1.76845512440252e-05
-5.21859681442749e-06
-1.91183912979693e-05
-1.36238203343336e-05
-3.05486131321313e-05
-2.06789614983637e-05
-2.79468282731791e-05
-1.66325786197895e-06
-2.06269506212117e-05
-2.50588011976556e-05
-9.16303773535813e-06
6.42285803308257e-07
-1.56937979058228e-05
-1.56262007813663e-05
-8.09123520103226e-06
-1.33971208747491e-05
-1.84547055608884e-05
-1.99390106079183e-05
-1.66239594096741e-06
-1.55543088121189e-05
-7.92087707639493e-06
-1.85579232235327e-05
-4.41860292113882e-05
-8.20848063652143e-06
-6.73284897968783e-06
-8.79263993282859e-06
-1.96743801454081e-05
3.7944467911914e-07
7.27541533288119e-06
4.62876061194839e-06
-3.04703011669374e-06
-2.9270033709847e-05
-3.64314840207192e-06
1.70243749406639e-06
-8.12038347798921e-06
-2.14117882395554e-05
-8.05725559507165e-06
-1.97347596580699e-05
1.17216506479317e-06
1.99459998702458e-06
-2.25745350641412e-05
-2.50800434471538e-06
-1.99921897935496e-05
3.15635985607985e-06
-1.24954980178075e-06
-1.75032988459237e-05
-1.31426037741496e-05
-2.50124634067806e-05
-6.31367299120936e-06
-2.54172142611902e-06
-3.59372581986587e-05
-1.66649303767242e-05
-3.48514324479345e-05
-9.7720135704098e-06
-1.30800829487323e-05
-1.99586400621524e-05
-4.61349387887055e-06
-2.35638589058621e-05
-9.7463315645174e-06
-2.13842453868893e-05
-1.3851489717467e-05
-3.20739223083497e-05
-1.16205966035504e-05
-2.32222456900223e-06
-2.64672375437833e-05
-2.77064707677979e-06
-2.75625504125207e-05
-2.13654522172819e-05
-1.75730748340483e-05
-2.91624293820654e-05
-3.48039373117191e-05
-1.57557516796556e-05
-9.40585221059922e-06
-1.75548509662704e-05
-1.71658889760082e-05
-1.12625200775095e-05
5.71982516247658e-06
-1.95957601342822e-05
-1.8929372899143e-05
3.65374933420188e-06
-2.29690420397575e-05
-3.31950112713202e-05
-8.2994015505171e-06
-2.2232039832648e-05
-1.68852371377734e-05
-2.87637925418553e-05
-2.57344987776927e-05
-3.27814071703277e-05
-1.94129020606828e-05
-1.88622912021453e-05
-2.56072562566793e-06
-3.4745731228344e-05
-1.58800373012775e-05
-1.29887406991658e-05
-1.28707007272628e-05
-3.66061353992439e-05
-1.7468594568666e-05
-1.24007769424014e-05
-1.81815516231587e-05
-1.08776874596535e-06
-1.61139287692361e-05
-1.47231111622629e-05
-5.17228095835155e-06
-8.12347045771431e-06
-2.83156482948321e-05
-1.00775237966878e-05
5.45493080784789e-07
-9.0465333166332e-06
-2.86111102646622e-06
-2.64457287508309e-05
-6.19368666923648e-06
-2.48892714226196e-05
-1.26800619109879e-05
-8.88171984330814e-06
-9.21324299021388e-06
-1.95635210085794e-05
-2.2234353762376e-05
-1.49938509869423e-05
-9.81667563646732e-06
1.78926977298377e-07
-2.36998403431335e-05
-1.03422955766342e-05
-2.81969425602287e-05
-2.04131964974116e-05
-2.33717696349212e-06
-1.76347952841255e-05
-2.62229096875811e-05
-1.08540460477546e-05
1.09600960456101e-06
-1.63243225798283e-05
-2.84211143940844e-05
-3.58838240531927e-06
-1.5022827047963e-06
-9.05115377904766e-06
-5.52747497614209e-06
-2.20099815563642e-05
-1.6200314178977e-05
-8.35691396006868e-06
-3.90863552481564e-05
-2.80133946588858e-05
-1.31380239519909e-05
-1.6652556597511e-05
-6.8817642366474e-06
-2.20985593488636e-05
-7.34321939228715e-06
-1.03238786140849e-05
-1.60355093757781e-05
-3.21904430598176e-05
-1.07307997902149e-05
-1.78454974504356e-05
-2.06632969179747e-05
-1.73214929545581e-05
-2.28414646574493e-05
-2.27534389350777e-05
-2.65028610961694e-05
-3.13586457319141e-05
-4.18899248046611e-05
-2.87436327659166e-05
-1.83280537218957e-05
-1.33291828645934e-05
-1.97115990811801e-05
-2.3559212831842e-05
-2.48587060845405e-05
-2.2860667786319e-05
-1.06526620231681e-05
-1.43428345532446e-05
-1.17278601212081e-05
-2.05166729558757e-05
-1.84097713824959e-05
-1.74838398728588e-05
-1.42513942838057e-05
-2.7275873132668e-05
-1.04913379153872e-05
-2.99660413099919e-05
-1.1359620822649e-07
-1.5919636930057e-05
-9.41296399045195e-06
1.30503426850984e-05
-2.36787243910118e-05
1.22837386172265e-06
-3.15282425664105e-05
-2.41840001856796e-05
-1.0959695470601e-05
-2.17474710399578e-05
-1.29419569598228e-05
-1.87631649169381e-05
-5.33808170507536e-06
-2.19741678832763e-06
-1.27748139906373e-05
-1.74224667882601e-05
-1.87313995139429e-05
-1.39058350319192e-05
-3.83640276163231e-05
-1.77184044112308e-05
-2.25380021895654e-05
-1.87613091489168e-05
-1.24866588079602e-05
-2.31406830755705e-05
-3.88930543378607e-05
-1.09771968620511e-05
-2.1843882004331e-05
-1.23490986424473e-05
-2.7005982496819e-05
-1.88793511427149e-05
-1.67646287263507e-05
-1.31285031871715e-05
-5.78278227485991e-06
-1.76854148480919e-05
-1.90031541185442e-05
-2.49388290218175e-05
8.58638260644186e-06
-2.7901405193258e-06
-1.45499506689164e-05
-7.35203054861937e-06
-8.04094885877625e-06
1.0314532995371e-05
-8.19613325249648e-06
-2.63690300251608e-05
-5.13546756621568e-06
-2.56140299166192e-05
-1.90446673862357e-05
-1.44061363587646e-05
-1.85602301651899e-05
-7.93206828201074e-06
-1.64143540781104e-05
-7.44644489369931e-06
-2.66439675993875e-05
-1.22298272366967e-05
-9.60627057825188e-06
-1.47031513459184e-05
-1.00934847937279e-05
-1.00937036148852e-05
-1.46686815492292e-05
-4.16941130581967e-05
-1.79456117662391e-05
-1.67418727225043e-07
-1.04737342928404e-05
-2.38808238579267e-05
-1.44915411939362e-05
-1.76243197340161e-05
-2.00435876760726e-05
-2.7449023696755e-05
-1.94836963932605e-05
-4.05049791582411e-05
-8.64098135267474e-06
-2.21968774320028e-05
-1.34533289204232e-05
-1.33762678811055e-05
-1.34172773015275e-05
-2.00966371163203e-05
-2.29693385130835e-05
-2.30310285570162e-05
-5.5049006060902e-06
-1.27975202651207e-05
-5.61787954645752e-06
-4.71645298897934e-06
-1.26318653798955e-05
-1.49104679170894e-05
-1.55862298947451e-06
-1.0592619266456e-05
-2.96137636707854e-05
-1.58262903464906e-05
6.28814679937995e-07
-3.03474913599636e-05
-8.70230640474901e-06
-3.69220334127064e-05
-1.83630366884615e-05
-4.08884602282952e-06
-1.09784947823632e-05
-1.96200200367642e-05
4.19691040443368e-06
-1.60402377376773e-05
-8.68718295317823e-06
-1.871157285043e-05
6.14345885466882e-06
-2.21312882413055e-05
-3.27346874509206e-05
-9.05594672700705e-06
-1.22261002829353e-05
-1.25266730933248e-05
-6.50344222499307e-07
-1.76655615316796e-05
-5.78644234351023e-06
-9.84228362150543e-06
-6.39475139486571e-06
-1.34470091275258e-05
-3.52151279755582e-05
-1.22495107709279e-05
5.87664113563481e-06
1.84826243806296e-06
-1.01064454373113e-05
-1.87299962062631e-05
-1.52883567706728e-05
-2.61648218113075e-05
-1.20544726995881e-05
4.18413185506333e-06
-1.34043440071606e-05
-2.8336216126954e-06
-1.66944073249499e-05
-1.41697713497093e-06
-1.64368946325922e-05
-2.21088909597634e-05
-7.33513832850465e-06
-1.92671838546372e-05
-7.35738705838265e-06
-1.50473224738251e-05
-1.25936775765405e-05
-1.87054895880989e-05
4.76046117551643e-06
-3.47129325689819e-05
-1.37721563433578e-05
-1.54789462099155e-05
-5.60941446586792e-05
-2.71029806533384e-05
-5.33826976925705e-06
-2.14058744152395e-05
-2.1796014245559e-05
-1.0522047890331e-05
-3.09865501268699e-05
-1.46722129175885e-05
-3.69228909096823e-05
-1.41718424431871e-05
-2.10555640110711e-07
-2.03057692452593e-05
-1.29873495755869e-05
-2.53596096655258e-05
-1.90784414368338e-05
-2.69502354463505e-05
-4.58839708158169e-06
-1.15693613351178e-05
-1.75521116713805e-05
3.75459438476459e-07
-1.20008379206404e-05
-1.25331260034267e-05
-2.6053894780178e-05
-1.62071247133361e-05
-1.68125573921564e-05
-2.41094398472453e-05
-1.74957299848049e-05
-2.06733781650097e-05
-1.9921895282392e-05
-1.71612224272151e-05
-8.86558400490955e-06
-2.13805423629921e-05
-4.3499591515103e-06
4.24983589196186e-07
-2.91480530165201e-05
-6.59967274018563e-06
-1.14846143508332e-05
-1.30776341606849e-05
-1.28561709641161e-05
-1.92339024347009e-05
-1.25455920447201e-05
-1.18734519699135e-05
-1.00973794726252e-05
-9.62583281791664e-06
9.93193782414326e-06
-3.27061739419099e-05
-2.1786493816839e-05
-3.53508043286175e-05
-1.71817325373633e-05
-1.67007890184063e-05
-1.39136365295859e-05
-1.96242897729037e-05
-8.90455005747154e-06
-1.56658612110864e-05
-1.33687927617273e-05
-1.12989616152334e-05
-1.39913158900049e-05
-6.26996954653874e-06
-9.26912622184986e-06
-2.29854589004629e-07
-5.79758094733811e-06
-1.48559876304981e-05
-2.85107784889867e-05
-1.70991349102347e-05
-1.96848887683089e-05
-1.94286103576197e-06
-3.51571817969145e-05
-1.73253319251557e-05
-1.23667197619037e-05
-1.28364764412497e-06
-1.03057110870026e-05
-9.47065744917805e-07
-1.81033711105476e-05
-1.48007256875822e-05
-3.48379756625065e-05
-1.50963888287567e-05
-2.16171880710779e-05
-1.42878354920507e-05
-3.16901275817744e-05
-2.17914801476681e-05
-2.79744493437633e-05
-2.44815771060673e-05
-2.05105852456896e-05
-2.49864097373558e-05
-2.98784238610091e-05
-1.16431289074673e-05
-2.2701112765242e-05
-2.68724882032087e-05
-1.87110566363604e-05
-2.76195427927511e-05
-1.72470877116209e-05
-1.25224923489997e-05
-1.25384337432402e-05
-2.057433158676e-05
-1.73878543698679e-05
-2.97306029231924e-05
-3.19540527978922e-05
-2.37025017842917e-05
-2.35581086792111e-05
-2.40849755321383e-05
-8.43242453403856e-07
-1.42686591585907e-05
-2.62636001003015e-05
-1.73725731409189e-05
-2.22057013884409e-05
-2.32775854897229e-05
-1.63633450415055e-05
-2.73645885377282e-05
-1.72723895519323e-05
-7.77989472675058e-06
-1.65986305475293e-05
-1.52136719662477e-05
-3.12429012042956e-05
-1.56435644373079e-05
-3.59490952031104e-06
-6.46536686893265e-06
-2.39636710128931e-05
-9.04919642889607e-06
-4.08005994743858e-05
-1.02892990614131e-05
-1.26618599889056e-05
-5.07346824786266e-06
-2.68510193066076e-05
2.89999210537369e-06
4.16356071844394e-06
3.84400316387276e-07
-1.50287015681613e-05
-3.63264703341109e-06
7.16514927999746e-06
-1.21397943048276e-05
-2.17244706279067e-05
-4.59076974737942e-06
-5.41029664065061e-06
1.69999832937329e-06
9.79715501588591e-07
-1.87855786880458e-05
-7.13609052512225e-06
-1.8223875792021e-05
-2.22488108021276e-05
-2.87718493100343e-05
-2.54729537349429e-05
-1.36334950950312e-05
-2.23138523379238e-05
-1.57617635355951e-05
-1.48594076019664e-05
-4.71407669834456e-06
-1.95809583419042e-06
-1.63904432219684e-06
-1.44364518346136e-05
-9.81706099010968e-06
-7.28967447295567e-06
-1.46417471809544e-05
-4.64926508202493e-06
-2.24925015288744e-05
-2.82080775897391e-05
-2.02535433791107e-05
-1.56283944744047e-05
-1.0120081908779e-05
-1.74596745305724e-05
-7.98627020171063e-06
-1.95976327150665e-05
-1.53277823646261e-05
-2.01301091871912e-05
-1.76497790383373e-05
-2.61014176184004e-05
-3.15772485727985e-05
-1.06904432509849e-05
-6.2237891081657e-06
-2.04737954414507e-05
-2.89049515655632e-05
-1.43083006157727e-05
-1.66933734451023e-05
-2.74166704616713e-05
-2.48555312423291e-05
-2.29896407839679e-05
-3.73333719179867e-06
-2.67332761045235e-05
-2.2730955428053e-05
-7.78178048297665e-06
-9.87220177928098e-06
-1.62965483221066e-05
-7.79514146142394e-06
-1.11261303440312e-05
-6.29911777587786e-06
-1.60016952873824e-05
-1.71901728250708e-05
-1.54593552909586e-05
-9.00671686824795e-06
4.05891864334976e-06
-1.00861862560735e-05
-2.96050767599585e-05
-3.69578198675154e-05
-1.70021101314462e-05
-1.51997983035883e-05
-7.45251149156244e-06
-4.52202465128541e-06
-1.24279816995953e-05
-3.51311877852686e-06
-1.5482309997656e-05
-1.33358145464928e-05
-1.45139467687493e-05
-1.33912170516982e-05
1.17403241081548e-06
-1.74586472399204e-05
-1.96414074108225e-05
-1.18106906221929e-05
-2.71043029458937e-05
-2.28015515251883e-05
-1.34484259875846e-05
-9.87232369242155e-06
1.42649862428872e-06
-1.82496607150582e-05
-1.64494576199959e-05
-7.40155771219905e-06
-1.10551833060966e-05
-7.51681422163384e-06
-9.46268952687863e-06
3.47206144396915e-06
-3.85846086297168e-05
-1.20369505435221e-05
-7.84781529895723e-06
-2.25445436114017e-05
-9.55283515745738e-06
-1.62499626209976e-06
-2.48561275209136e-05
-7.80004504051339e-06
-6.72770484491804e-06
-2.28284038387769e-05
-2.68531208912844e-05
-1.18195646658344e-05
-2.50157523757089e-05
-1.80012473230091e-05
-1.5927016405624e-05
-2.45359557589587e-05
-1.5174372628598e-05
-2.29750867514396e-05
-1.4971492849799e-05
-2.11643826580538e-05
-2.38991412243633e-05
-1.30647677506228e-05
-1.78666084069394e-05
-8.19764968166572e-06
-2.24202532731365e-05
-2.41657637272914e-05
-1.91502317228264e-05
-2.58250747886028e-05
-2.51047388569404e-05
-2.58254341393141e-05
-8.93833913395662e-06
-9.7364728332985e-06
-1.72990276495255e-05
-3.62379082772541e-06
-2.82299887775152e-05
-1.91493264909279e-05
-2.01637985693987e-05
-1.66613039678537e-05
-1.68766466577444e-05
-8.92372214719974e-06
-2.99907464713818e-06
-4.43738976122894e-07
-8.91167664301113e-06
-7.55916531349384e-06
1.74434791607981e-06
-1.74346022547388e-05
-1.32684903879727e-05
-1.8209461609479e-05
-3.27882213371399e-05
6.48508546930357e-07
-1.52018807933531e-05
-2.5303253024248e-05
-1.33455408641635e-05
-2.02839594078302e-05
8.03837876362326e-07
-1.8270304484316e-05
-6.3615792455488e-06
2.52322746653019e-06
-9.65266857722421e-06
-1.25605270351731e-05
-2.22560519158869e-06
-1.52155856719895e-05
-2.70608903152284e-06
-1.9962559439719e-05
-4.09267458921362e-06
-1.23995706480256e-05
-2.10685524199141e-05
-8.33146686319875e-06
5.02856677711349e-06
-1.29928218712626e-05
-9.18482735113009e-06
-1.8859452704761e-05
-1.13960318451893e-06
-3.83413765019988e-06
-2.00661854157545e-05
-2.70061906682744e-05
-1.83303596728098e-05
-1.17479017732569e-05
-4.80598639381594e-06
-5.14310393298525e-06
-1.88598091527977e-05
-6.59004510724517e-06
-1.43658131105608e-05
-1.75567448889302e-06
-1.6516482680521e-05
2.47326884846742e-07
-4.32381875245026e-05
-2.50597036080433e-05
-3.54900327072742e-05
-7.73792185284151e-06
-2.39435407425155e-05
-3.09949473759522e-05
-1.65097469993578e-05
-1.89210382880873e-05
-5.34760007475585e-06
-1.75769251791867e-05
-1.87995054835425e-05
-2.5550035678064e-05
-2.46699038712438e-05
-5.44551606154864e-06
-3.39986931019989e-05
-2.51671156865544e-05
-1.68613520836053e-05
-2.75347711123921e-05
4.61367840538099e-06
-8.44240455655248e-06
-1.15556691261074e-05
-9.82639406966276e-06
-1.03664897431635e-05
-3.48421673061292e-05
-1.84110155525616e-06
-2.65214508304584e-05
-1.5710700030497e-05
-2.56189777996887e-05
-1.3722867644088e-05
-4.52275695910115e-05
-2.05898730115527e-05
-1.88918364790555e-05
-1.54137906409982e-05
-2.0000548558521e-05
-1.17475286376526e-05
-4.87730324947678e-06
-1.51173490131281e-05
-1.48627276193325e-05
-2.29491744712249e-05
-4.30770028698692e-07
-2.13735424457593e-05
-2.07838696431854e-05
-1.93818743630129e-05
-3.50672775664999e-06
-1.9102937887337e-05
-8.16548019959991e-06
-9.83004972001215e-06
4.60404183536943e-07
-1.89323874813701e-05
5.85069182623031e-06
1.75851369883552e-06
1.37259926107672e-05
-1.92147890632511e-05
3.81638124831391e-06
-9.75463165772071e-07
-2.1342641783805e-05
-2.11361035130011e-06
-7.25913440687031e-06
-1.40749638849374e-05
-2.35086215505455e-05
-4.25975730924534e-06
-1.52593290415027e-05
5.4783462280788e-06
-1.56148718621366e-05
-2.59341832968387e-05
-2.74065707261877e-06
-1.83712521326993e-05
-1.76021594708347e-05
7.8981772386543e-06
-1.48895432441276e-05
-2.67166741584565e-05
-2.26858181676266e-05
-7.56310067842511e-06
-1.23944574226004e-05
-6.73064981701335e-06
-1.06621592047312e-05
1.4950031127011e-05
-9.91278806990477e-06
-1.23626654295712e-05
-2.8769227301179e-05
-1.52308448513045e-05
-3.07714542580296e-05
-3.46942243556661e-05
-2.0224660346895e-05
-2.84360871371716e-05
-1.51320502374012e-05
-5.16726486462919e-06
-2.79084329818075e-06
-3.44090006953596e-06
-2.15812581674484e-05
-1.26410410484994e-05
-2.64119240055878e-05
-6.03391474988453e-06
-5.01722506556871e-05
-3.84030173209906e-05
-2.58437584877056e-05
-3.54710069403663e-05
-2.4632359174698e-05
-8.67626626691564e-06
-1.56175577297526e-05
-9.81070537039592e-06
-1.10900259739412e-05
-2.47529666561139e-05
-1.73208672482528e-05
-1.72934324395894e-05
-3.30247646747732e-05
-1.73821183867584e-05
-2.43814189537036e-05
-4.30325107527313e-05
-1.72746532416869e-05
-1.7691312302786e-05
-2.48100332634003e-05
-1.52779264320762e-05
-1.76403220879203e-05
-1.07410939571337e-05
-2.64092361584353e-05
-1.97262889115266e-05
-1.03457413342728e-05
-2.02284524959104e-05
-2.15334534695466e-05
-3.09848177809365e-05
-1.91461007364749e-05
-1.32014257237078e-05
-2.48055610480299e-05
1.34092655096786e-06
-1.85628191154489e-06
-1.34274779873294e-05
-2.24324975513468e-06
-1.27908012747335e-05
-2.13898855141115e-05
-2.01282420407873e-05
-6.54017696362058e-06
-9.63171347533284e-06
-1.20215588041498e-05
4.07544366795372e-06
-1.53146314946832e-05
-1.1068161499988e-05
3.65540961253478e-06
-8.19631007024729e-06
-1.7451132810261e-05
5.91339471635333e-06
-3.04706845578155e-06
-1.0143985350489e-05
-2.0592670447313e-06
-2.47861989095475e-05
6.64157807839839e-06
-5.33253199563003e-06
-1.00031720063627e-05
-1.69828321890734e-05
-2.36881200769076e-05
-2.30220537858726e-05
-2.50643178210732e-05
-2.74782669445161e-05
3.76111819423728e-06
-2.1638511484899e-05
-1.17194129620622e-05
-1.87151160314138e-05
-1.3329564954502e-05
-3.38937934759715e-05
-6.98555827264921e-06
-2.35924093876661e-05
-2.75002317212271e-05
-1.52713059383732e-06
-2.6206563653442e-05
-1.41142724717257e-05
-2.90883777419654e-05
-2.51667768657525e-05
-1.43554258007851e-05
-8.49104326957315e-06
-1.33794248445829e-06
-1.50716865353783e-05
4.98326603901977e-06
-7.77326795404479e-06
-3.21674660343986e-05
-5.87163189415028e-06
-2.13710564732652e-05
-1.6646547487376e-05
-3.0123870427368e-05
-1.27669853579091e-05
-1.32526233815117e-05
-1.7188094139475e-05
-6.78593117086178e-06
-1.21722045776905e-05
-1.90998527906322e-05
9.33432404300605e-06
-1.69560205618483e-05
-1.58777986561457e-05
-1.19953430487103e-05
-1.29249628743692e-05
-9.69888237646062e-06
-1.50601531638811e-05
-2.1308111026122e-05
-2.80927344861986e-05
-3.03891945897581e-05
-9.73270315983092e-06
-1.94590571192175e-05
-2.8121936170039e-05
-1.6519810289256e-05
-2.27911523549864e-05
-2.15388497762364e-05
-1.76064055734125e-05
-1.4785882507211e-05
-7.93257816508171e-07
-3.43369613980113e-05
-7.04044532846967e-06
-1.87350956264091e-05
-1.76680293687223e-05
-2.12041540887286e-05
-2.38798750303779e-05
-1.56219992453688e-05
-1.50474118341635e-05
-2.3894719947391e-05
-2.55125816748593e-06
-4.02179556245775e-06
-2.2375980099523e-05
-2.07112255259562e-05
-1.1552527283023e-05
-6.47492472347871e-06
-2.30885936715309e-05
1.35758778533549e-05
-1.12507471533996e-05
5.20215969514421e-07
-1.14962030582149e-05
-1.32681822888699e-05
-7.01609066724253e-06
-1.86688317087353e-05
-4.03491818331057e-06
-1.85930768451244e-05
1.54422079741857e-06
-1.69701487186436e-05
-2.17613083710279e-05
8.7073234271643e-06
-1.87345863809237e-06
-1.5328284204189e-05
-1.89602676968964e-05
-1.07206180699296e-05
-3.98318078473197e-06
-5.23464479809827e-06
-1.36453159808399e-05
-2.34788369202474e-05
-9.51344477449038e-06
-1.65870625902219e-05
-1.99348323784715e-05
-1.92739293782642e-05
-1.57244630515693e-05
-1.78598403985464e-05
-2.51516996301796e-05
-3.53910464244649e-05
-1.26719649196544e-05
-2.91065661947761e-05
-1.60064704089393e-05
2.25538901900757e-08
3.1803551240788e-07
-2.18264892632548e-05
-2.08140288018267e-05
-1.41678818444827e-05
-3.16103427595573e-05
-3.07649981505035e-05
-4.10114534736117e-05
-4.17641766727765e-05
-2.64115942494353e-05
-1.74346548130415e-05
-8.27914945709997e-06
-1.77403208592017e-05
-6.79061345417248e-06
-1.38571291873009e-05
-2.46103918210912e-05
-1.72754263384389e-05
-1.78917036132464e-05
-8.67789662126948e-06
-1.95759387399616e-05
-1.64353340681836e-05
-7.7559773801672e-06
-8.6428333866121e-06
-1.20713045803525e-05
-1.60167905468282e-05
-8.32076840038751e-06
-3.06139383873946e-05
-3.8232565834234e-05
-1.71127412810716e-05
-1.25764867519135e-05
-1.46466159331829e-05
-1.069250469962e-05
-6.40532351007756e-06
-3.87495060243846e-06
-1.21361138929732e-05
-7.34178255279603e-06
-7.47538357564565e-06
1.94301329728364e-06
-1.29648687173862e-05
-1.73944707439888e-05
-1.26020674092274e-05
-1.48308092832138e-05
1.99696650136524e-06
-1.64543620201676e-05
-2.14806301124894e-05
-9.2120396086818e-06
2.00240905258206e-05
1.2898120569152e-05
-1.67640901919952e-05
-1.75361658145356e-05
-4.16862883016941e-06
-1.71837723469519e-05
-1.63745412851712e-05
-1.5290762821729e-05
-2.84454882041534e-05
-1.40241737496075e-05
-2.35547336825995e-05
-9.42094103175338e-06
-9.79046947632005e-06
-7.0706969565757e-06
8.25835983802666e-06
-1.0071818542629e-06
-2.11257811747467e-05
-2.62293887792178e-05
1.72380585712706e-08
-1.2258913394241e-06
-2.27359166171113e-05
-1.02103447102088e-05
-1.26360902632857e-05
-7.94694036100489e-06
-2.64511880012689e-05
-1.82653183446367e-05
-2.72643943693441e-06
-7.05835750184446e-06
-2.8535677203517e-07
-5.26363890018916e-06
-1.70108300285865e-05
-1.51232521203918e-05
-1.69271174506449e-05
-2.36778798730726e-05
-1.20527711348968e-05
-2.52411845553992e-05
-2.86275770842453e-05
-1.45036079795047e-05
-1.71718169553776e-05
-7.70008744357656e-06
-2.28311094772076e-05
-2.03993392605264e-05
-3.06908537383717e-05
-5.75493514334523e-06
-1.18152518767501e-05
-8.88226833931231e-06
-1.4118606508252e-05
-1.58941855765194e-05
-2.41300294386401e-05
-1.45999866575575e-05
-3.43185774490762e-05
-7.50341243112217e-06
-1.13176800321012e-05
-1.12942733737794e-05
-9.02025609866673e-06
-6.20768640008644e-07
-2.60527987999616e-05
-2.64029013818725e-05
-2.01016358983619e-05
-2.15305062652243e-05
-1.55580359442041e-05
-1.2946083570161e-05
-1.38267067777639e-05
-1.34767866117881e-05
-2.43010789970242e-05
-1.1936202316097e-05
-1.58862942937633e-05
-3.31122157101525e-05
-1.67535128433533e-05
-5.75646055358673e-06
-2.70827355265786e-05
-1.92775701895343e-05
-3.08231160091864e-05
-1.43150433446323e-05
-1.35763927458873e-05
-2.13541742172426e-05
-8.7712908861828e-06
1.26823550470311e-06
-3.33799928794021e-06
-1.34705062394063e-05
-2.20454639109109e-05
-1.71803690597669e-05
-7.04510881986741e-06
-1.57999466435298e-05
-3.60996916887101e-05
-1.12668377823067e-05
-5.86030343034892e-06
-2.84314862905831e-05
-1.55158777409232e-05
-5.80172110467268e-06
-1.16021286388416e-05
-3.00471969336899e-06
-1.62116007621818e-05
1.07428319018026e-05
-1.29180936437814e-05
-2.20369146617887e-05
-6.28247020185097e-07
-1.1512433346144e-05
-2.39811957025077e-05
9.4301410653313e-06
-1.81317031049933e-05
-3.22889093728934e-06
-2.7878155675368e-05
-2.59757824260946e-05
-1.14036650189409e-05
-1.82037464752469e-05
-2.9922914075355e-06
-2.26198366203705e-05
-1.88230001495068e-05
6.22220241838664e-06
-4.33150974391086e-06
-3.57833268530983e-05
-2.75511159498298e-05
-1.76290399132056e-05
1.13135282148523e-06
-1.38972216097641e-05
-2.8896957885134e-05
-2.05849263730005e-05
-1.87153371519377e-05
-3.06445832696639e-05
7.62692473494528e-07
-1.4027206758252e-05
-1.32199989452347e-05
-3.0070730611941e-05
1.87560193566276e-06
-4.16861229914861e-06
-3.44727088496259e-05
-2.29628302755224e-05
-3.14938527432519e-05
-2.56768306850812e-05
-4.36816269425968e-05
-2.3111766571399e-05
-3.22422683467937e-05
-2.63437094083436e-05
-1.20044820489374e-05
-1.73038022811141e-05
-1.2669402932013e-05
-1.3685341186139e-05
-2.12934883636683e-05
-9.86322956060674e-06
-3.89844773310782e-05
-1.92254516855526e-05
-9.36674840313217e-06
-1.60811349751564e-05
-1.17704442579044e-05
-2.01052049182641e-05
-2.49275455018055e-05
-4.45724137535562e-05
-1.76282962735126e-05
-1.15600183610417e-05
-2.61997904072265e-05
-2.89411545577397e-05
4.96963069921065e-06
-2.41587603233812e-05
1.99569902719958e-06
-2.23338886650109e-05
-2.60331514074221e-06
-1.96430142649512e-05
-1.82713704209347e-05
-1.44649780724763e-06
-6.39391908293405e-06
-2.73168189960281e-05
-1.28309280678371e-05
-4.02376457158311e-06
-1.91259351238699e-05
-1.17315504705388e-05
-2.4013620044099e-05
-8.66207583830698e-06
-2.79878925230209e-05
-2.70583762357226e-05
-7.74131945188259e-06
-4.07586904907565e-06
-2.71065381386599e-05
-7.59921816336619e-07
-1.62633552032919e-05
-4.44982178070107e-06
-1.95891858508072e-05
-1.12070382166719e-05
-8.79717728896452e-06
-5.89045838476856e-06
-1.54206688963478e-05
-2.43277453490139e-05
-6.63012237726521e-06
-1.50427682789846e-05
-4.47436007368896e-06
-1.01166973625785e-05
-1.7410740577382e-05
-6.34786146104999e-06
1.96522570538415e-06
-3.45980605822139e-05
-3.70465641602335e-05
9.33244058530376e-06
-1.46411228517008e-05
-9.10126881251344e-06
-2.34052786281036e-05
-1.50581655964297e-05
-2.29102293400402e-05
-7.72912545082733e-06
-2.86101797870139e-05
-1.47481642700079e-05
-4.05467545401152e-05
-2.10573305964977e-05
5.09446351575616e-06
-2.13105644766727e-05
-2.18922341579148e-05
6.16894877283773e-07
-2.0643080458848e-05
-2.84758929211103e-05
-2.68671563639633e-05
-2.5296886212578e-05
-1.24029707819239e-05
-1.8578897136293e-05
-2.57541322892166e-05
-2.06572646442002e-05
-1.91677176133906e-05
-8.92931946925949e-06
-2.76308399834722e-05
-8.5101018728641e-06
-7.1908062844328e-06
-2.1655680104373e-05
-2.20836844589356e-05
-2.04137815682678e-05
-9.02820390183802e-08
-1.80824774726783e-05
-1.61937771440148e-05
-8.2071832996891e-06
-9.90506302656352e-06
-1.66174084477624e-05
-1.96673646307219e-05
-2.17419631807976e-05
-3.86200026407262e-07
-2.84185867572732e-05
-8.54933695011826e-06
-1.10489652911688e-05
5.2482507492238e-06
-1.49154341541317e-05
-3.14207244275941e-05
-1.53087305333347e-05
-2.15656493188065e-05
-5.43010253664373e-06
-5.99005714487969e-06
-2.19282083352132e-05
-1.89120415469555e-06
4.68794471491849e-06
-3.82764897413499e-05
-3.20615164128968e-05
-1.22287657727114e-05
-6.77546116447781e-06
-1.19831023654905e-05
-1.71493657820804e-05
2.0015576009913e-05
7.57847934608932e-06
-1.27273311575209e-05
-2.29398613025312e-06
-1.06280567312712e-05
-1.82669564125816e-05
-5.31357026403083e-06
-1.17029052144046e-05
-1.87967478507486e-05
-1.28193332153422e-05
-1.43530770034654e-05
-2.08521151612222e-05
-8.19031876985296e-06
-3.96918449274528e-06
-8.87656102990353e-06
-2.39161776838927e-05
5.67716504497617e-06
-1.2668394776099e-05
-3.33733197957705e-05
-7.17644478126617e-06
-1.63664095906295e-05
-1.77942883844209e-05
-1.66870656091632e-05
-1.20480294477279e-05
-2.49340608395551e-05
-4.37493509088137e-06
-8.61345598215511e-06
-2.18571768026777e-05
-2.45947279675623e-05
-2.17662094302077e-05
-5.55079991316113e-06
-9.4905630796967e-06
-1.40751644302976e-05
-3.30683404935987e-05
-1.25693345380958e-05
-3.62409495319825e-05
-1.90525058194126e-05
-1.57495558504862e-05
-1.95570999226969e-05
-1.47100042951999e-05
-2.13223432585037e-05
-3.36932451428696e-05
-3.04132298914521e-05
-2.01162671148082e-05
-1.89586686014289e-05
-1.6156059377295e-05
-1.49702130770717e-05
-1.43875472067244e-05
-1.41325599553924e-05
-2.44431810559856e-05
-3.05389931630251e-05
-1.89610366833294e-05
-7.89691849827903e-06
-2.29488889472234e-05
-1.53505782374909e-05
-1.93583557706951e-05
-1.46677411699225e-05
-1.29029066487392e-05
-8.94072936315871e-06
-2.47346335121797e-05
-1.34773809527281e-05
-1.80880889073198e-05
-1.20224771807406e-05
-9.35244855743959e-06
-2.64647858959953e-05
-1.52702792482763e-05
2.50679553480559e-06
-1.62908698367386e-05
-2.15764665918025e-05
-1.22886403054658e-05
-6.17929820577819e-06
-1.38001038740344e-05
-3.31508165369156e-06
-1.87515385861446e-05
-1.16647732168448e-05
-1.23050668582852e-05
-1.40269201374434e-05
2.51554451968816e-06
-6.40799913897127e-06
-4.84435147434726e-06
-1.56671009703809e-05
4.35760249521695e-06
1.87835500412205e-06
-9.31344796941988e-07
-2.18078066716438e-05
-1.93075425976703e-05
-1.1947752717754e-05
-9.19082458354911e-06
-1.7888147822071e-05
-2.15154815891995e-05
-2.54916498558994e-05
-1.61474922188164e-05
-2.06562174433496e-05
-1.2515125637959e-05
-3.50147543329182e-06
-1.61368156106435e-05
-1.38402854395713e-05
-2.13700886619168e-05
-1.4611566032979e-05
-1.0484679679628e-05
-3.17722547387378e-05
-2.85017277408843e-05
-3.24464642195749e-05
-2.35881938133031e-05
-2.10323465030852e-05
-2.89542535832738e-05
-1.95832915057479e-05
1.01880278030281e-07
-3.13679990028522e-05
-3.535932359827e-05
-1.3130512726832e-05
-1.83880822053758e-06
-1.33839744684553e-05
-1.30586532269393e-05
-3.69323153928233e-05
-1.55458347988233e-05
-2.8657030288323e-05
-2.83105147892444e-05
-1.94674263105987e-06
-3.21456035207061e-05
-2.55704332021315e-05
-3.82823965467393e-06
-3.17037227076026e-05
-1.38227205521196e-05
-1.33252884062198e-05
-1.46027443269262e-05
-1.69721068899199e-05
-2.83753235974227e-05
-9.59159943621747e-06
-1.19955933398186e-05
-7.03305328789477e-06
-9.06492254051822e-06
-2.30402682488168e-05
-1.7906100554522e-05
-1.06640485969165e-05
-1.77107958573995e-05
-1.71926267907022e-05
-1.23280295582403e-05
-1.79532911365871e-05
-2.03368498146772e-05
-2.12849247881109e-05
-8.18053259575563e-06
-2.26787581019609e-05
-2.55352574529219e-05
-1.73137063723216e-05
-1.79737847278466e-05
-2.08165688827907e-05
-2.31291159434763e-05
-3.02155534041767e-05
-1.82854351675239e-05
-1.31574240902583e-05
-1.53031387545079e-05
-1.00981071599117e-05
-2.86424267295344e-05
-1.43951783021777e-05
5.41417018147313e-06
-1.05578787722815e-05
-5.50865154365743e-07
-2.20008691584896e-05
-3.3733378519525e-06
-3.91216478081201e-06
-3.08418628150567e-05
-2.21683100716928e-05
-2.37302179764616e-05
-2.39303984430738e-05
-2.25011252803347e-05
-1.17933283640412e-05
-3.11474670172426e-05
-1.9709578191892e-05
-1.36047470998718e-05
-8.22496587154407e-06
-3.59814094894383e-05
-1.12374466746092e-05
-2.07701047197675e-05
-3.95054059817961e-06
-1.50275415816319e-06
-2.07739776085283e-05
-2.05196087992574e-05
-2.90828381392746e-05
-1.49220171636237e-05
-9.34147743697223e-07
2.2491129729644e-06
-1.3816726356463e-05
-1.90662949652506e-05
-2.02079530089482e-05
-9.17311482000356e-06
-5.86571249295853e-06
-9.95828027301509e-06
-2.17199230226529e-05
-2.03312509269971e-05
-3.08699765296976e-05
-1.15676960703329e-05
-1.77477775306779e-05
-1.99877762657716e-05
-2.85101085283886e-05
-7.0046798880488e-06
-3.17364933760135e-05
-1.45687263587082e-05
-1.38980256144786e-05
-5.33127703997515e-06
-2.56644451555697e-05
-3.42199705853156e-05
-1.37016017531773e-05
-8.98551300489986e-06
-1.47980298838288e-05
-1.35344394555427e-05
-8.68007035589521e-06
-2.67736997334456e-06
-3.22107096054462e-05
-2.26834951369627e-05
-3.2194231425325e-05
-6.3151696674722e-06
-2.49235756703581e-05
-2.77031337399241e-05
9.9751230088822e-07
-1.76111222874748e-05
-2.73842294463114e-05
-1.95156326987018e-05
-1.21888770117176e-05
-2.07521877756653e-05
-2.57954698134256e-05
-1.23594944662426e-05
-2.00370584989783e-05
-1.16842128677745e-05
-1.97514866427098e-05
-1.1834170942148e-06
-1.2513791409936e-05
-4.01802561988439e-06
-1.49680960442503e-05
-6.37828527274473e-06
-2.66022420229342e-05
-9.94712481963438e-06
-4.06228608095512e-06
-9.47064174837992e-06
-1.13348666569833e-05
2.79677941996027e-09
-7.95791588291206e-07
-1.22422325526962e-05
-1.31044259928052e-05
-3.54758937406598e-05
-1.82205828831469e-05
-2.81641779141398e-05
-1.88084765546694e-05
2.03848305723501e-05
-6.05306013206694e-06
-1.29689792254791e-05
-2.83490263697306e-05
-1.59556823967458e-05
5.97367313692453e-06
-7.20058431175344e-06
-1.5085084563073e-05
-1.3604155074118e-05
4.33126342587813e-06
-1.22511108644966e-05
-1.23900774866083e-05
-3.46870351719901e-05
-8.36720323971341e-06
-1.80924158285146e-05
-2.8008997854632e-05
-1.23599242854112e-05
-8.12692021995723e-06
-1.42035160863189e-05
-2.96782568492299e-05
-2.84159008708465e-05
-1.15244829579788e-05
-1.26964979663379e-05
-2.03589936521018e-05
-4.59490248545257e-06
-1.18945440639272e-05
-1.69959524804616e-05
-3.87187164849214e-06
-1.16637212910175e-05
-3.14707565369727e-05
-1.80378488063369e-05
-1.30521232384974e-05
-2.57023492867189e-05
-1.6723557172795e-05
-1.4009413203411e-05
-2.1542986962235e-05
-2.37993316173825e-05
-2.52553458288401e-05
-3.25613522327185e-05
-1.16281904553336e-05
-2.53138261201921e-05
-1.51741530752791e-05
-1.69171493511597e-05
-8.03228584583542e-06
-2.05399019406045e-05
-3.52668009195822e-05
-2.32473564109684e-05
-1.54908228461175e-05
-2.33328585448906e-05
-7.36015214536114e-06
-9.70831343992151e-06
-2.19624546098884e-05
-2.00130677217902e-06
-2.03991888819057e-05
-9.7377467883587e-06
-1.287871848519e-05
-1.90671239393603e-05
-2.63268704990151e-05
-1.36914200578372e-05
1.2051065149816e-06
-1.12226835293943e-05
-8.43806325846737e-06
-7.05511430782793e-06
-4.85387879340833e-06
-8.04653305639051e-06
-1.03841594337869e-05
-4.88696892448372e-06
-2.71247411893032e-05
-5.51075781285635e-06
1.29377008822382e-05
-1.0489557515446e-05
-1.87630764202597e-05
-8.37087709377665e-06
-2.18539337046059e-05
-1.04381128762539e-05
-3.31446740571269e-05
-2.01232820104831e-05
-2.43162923684911e-05
-1.34545220079342e-05
-1.41623625723045e-05
-1.11950813308148e-05
-4.95254019687414e-06
-2.00019151684638e-06
-9.74270121297615e-08
-1.72358840959573e-05
-1.50198545611511e-05
-1.99015849823328e-05
-1.29677474441384e-05
8.75419853768933e-07
-4.1014429657846e-06
-2.74251487033171e-05
-2.24295890707831e-05
-1.98817362200305e-05
-1.29757351517224e-05
-6.77277832652878e-06
-6.54497529388013e-06
-2.50600173895109e-05
-3.71264871780038e-06
-1.53231053674828e-05
-2.17652625661983e-05
3.0107041350509e-06
-1.3212329749625e-05
-1.88585827100441e-05
-2.43655939749908e-05
-1.77534494678618e-05
-3.11791648435501e-05
-2.56993800717966e-05
-2.68626366639065e-05
-2.69919492663772e-05
-1.54517463592141e-05
-2.14144967432168e-05
-1.71741878517059e-05
-2.28283083655438e-05
-2.66474930071935e-05
-2.68866281766078e-05
-2.74209441083097e-05
-1.33046251353412e-05
-2.65082646017603e-05
-2.16119749115122e-05
-1.08563340652657e-05
-1.68371686377187e-05
-1.90421086938517e-05
-2.50224728442989e-05
-2.87259597954963e-05
-3.15931455965126e-05
-3.58199375591084e-05
-2.20288979937859e-05
-1.78743812011028e-05
-2.45827215153818e-05
-1.7094486566539e-05
-1.76373044472876e-05
-2.18254741123931e-05
-1.69466907366922e-05
-1.32087166162467e-05
-4.04079323272644e-06
-1.87664026992385e-05
5.7892554924633e-06
-1.26341378002052e-05
-4.20878829455104e-05
-2.31086177224309e-05
-8.38942388825275e-06
-1.63694019293931e-05
-1.61343989639319e-05
-2.00131390018081e-05
-3.16973769868166e-06
-4.72854120401017e-06
6.19527620705463e-06
5.09919533352432e-06
-2.60066832165371e-05
-1.90929829913239e-05
-1.46449790203215e-05
-1.99620839215491e-05
-1.50214124549896e-05
-1.10280314319592e-05
-3.05445259115763e-05
-2.01053671018288e-05
-1.92980129362089e-05
-1.38605287866457e-05
-4.94948625974157e-06
-2.53848982364839e-05
-1.30481650679474e-05
-1.72384509712163e-05
1.02036747361388e-05
-2.55435396504157e-05
-2.61619395564984e-05
-2.62962210672072e-05
-2.08617301651272e-05
-2.04317222351276e-05
-2.69597373138369e-06
-2.73669096874242e-05
-1.45126981877533e-05
-2.59679794496506e-05
-2.09973955823085e-05
-1.29525034160399e-05
-1.29295223086567e-05
-2.16185737223622e-05
-1.31882274384582e-05
-2.44928205572171e-06
-1.89789052287176e-05
-2.89138772106255e-05
-1.32774676362071e-05
-2.20357719829924e-05
-2.10646470359931e-05
-3.59280364995699e-05
-1.71824807969263e-05
-6.92139377545379e-06
-2.40874107985885e-05
-1.1306557994365e-05
-2.63393028460598e-05
-2.10805317384212e-05
-7.6987166859656e-06
-2.32476713069561e-05
-2.27469819827979e-05
-9.94182617453845e-06
-7.30836373188096e-06
-1.95266875271883e-05
-6.27207014318401e-06
-6.44535536085098e-06
-1.63752253347771e-05
-1.38061524380148e-05
-1.09522208132634e-05
-2.39203277137018e-05
-1.30625560011474e-05
-1.24780086771187e-05
3.38770153115224e-06
-2.53072597538858e-05
-1.67193520758884e-05
-1.12971003553754e-05
-1.84372820002024e-05
-1.9394940115663e-05
-2.56930820344945e-05
-1.28513987293483e-05
-2.72021990734271e-06
-2.78464896493086e-06
5.01878329464808e-06
-1.90366333463311e-05
-2.3077306852332e-05
-2.10879257892043e-05
-8.23566322820794e-06
-2.86878775205678e-06
-2.47765321466957e-05
-1.34087487974874e-05
-5.67395380664414e-06
-1.07144811124378e-05
-2.82950927494051e-07
7.40061638675946e-06
-6.95168966791377e-06
-2.13942583933445e-06
-1.57387241733313e-05
-2.13355742301902e-05
-1.68952803822279e-05
-2.33446849671036e-05
-9.90043785089461e-06
-8.51513187179813e-06
-1.40753989056524e-05
-1.4534195514559e-05
-7.95716971550639e-06
-2.33459072141774e-06
-6.45802522184729e-06
-1.58009547236829e-05
-8.90913477324763e-06
-4.44599652224929e-06
-2.50221906405531e-05
-4.45376714008637e-06
-5.23646091221275e-06
-2.29566199690943e-05
-2.83537196984095e-05
-1.48058581864999e-05
-9.05045252388177e-06
-4.78520817273209e-06
-1.47093746415839e-05
-2.61080783435035e-05
-2.42071888426754e-05
-3.02158175514436e-05
-1.69209867255897e-05
-1.25622769705266e-05
-3.26691777179304e-05
-9.18329938202242e-06
-2.41085806848849e-05
-1.30347735997619e-05
-2.92944216381878e-05
-3.20132219637001e-05
-1.49926795332402e-05
-1.6943999415874e-05
-2.19275603217044e-05
-2.44751233472172e-06
-1.78019063854516e-05
-2.4928927505362e-05
-1.69063425511349e-05
-2.0090037465223e-05
-2.65908251640026e-05
-1.93352030507734e-05
-2.62307162816103e-05
-1.7261371758486e-05
-2.40895890569044e-05
-1.87126289574544e-05
-1.20399739945498e-05
-2.45862540202539e-05
-2.34983361038941e-05
-1.51362267878271e-05
-7.98341199149036e-06
-2.09491805281504e-05
-2.68530059425131e-05
-9.21529668894778e-06
-2.24134608288723e-05
-2.95488964133683e-05
-6.84680187576838e-06
-1.68596158622742e-05
-2.33499596341402e-05
2.91728851793305e-07
-1.84565950435861e-05
-2.08827441950195e-05
-2.81638423272388e-05
-1.80426491759198e-05
5.44528754017381e-07
-1.08507446894701e-05
-2.77514184672854e-05
-7.20959949375604e-06
-1.93639424544693e-05
3.63201844534749e-07
-1.33714894821687e-05
-3.28414687273419e-05
1.74435662628308e-05
-7.80230133008083e-06
-1.38472478407281e-05
-1.14286076007839e-05
2.23256732971397e-06
-3.46603890261059e-05
-1.9566177041861e-05
-1.92211109203506e-05
-1.68729765075858e-05
-1.65554921449117e-05
-9.64347211825747e-06
-1.90184841499607e-05
-6.21592000829069e-06
-6.1585560550204e-06
-1.35581282472626e-05
-7.35291835118961e-07
-2.05143818443101e-06
-2.67877688050241e-05
-1.44437486963476e-05
-8.39394957136352e-06
-1.37352985963107e-05
-8.10009605805298e-06
-1.07480749348029e-05
-1.60933219735154e-05
4.45988178562188e-06
-2.03227240069016e-05
-2.17090907233513e-05
-1.65641675691351e-05
-2.78804606561025e-06
-8.91541524881297e-06
-2.55296884800929e-05
-2.24802976052872e-05
-1.90889182288406e-05
-3.00892910462613e-05
-9.4203227058428e-06
-1.40662410741332e-05
-1.43324836597419e-05
-2.36269611403849e-05
-1.63904460891174e-05
-2.16066348763494e-05
-2.27800212519022e-05
-2.54784018868297e-05
-3.82666424874267e-05
-1.86559997192701e-05
-2.16112899894196e-05
-3.67409482697464e-05
-2.8744139660089e-05
-2.44480823052619e-05
-1.73164490213005e-05
-1.12720125414418e-05
-3.43928980724335e-05
-2.60547702865675e-05
-2.39143758141426e-05
-2.75120814770209e-05
-1.85214985709013e-05
-1.40887953032144e-05
-2.21778618482498e-05
-2.10228149290276e-05
-1.50281527254968e-05
9.56707590996493e-07
-1.83726210616367e-05
-1.59635591216627e-05
-1.98342744635481e-05
-3.01561735675243e-05
-1.66512940969634e-05
-1.22546879277122e-05
4.30109072129555e-06
-3.2085898026321e-05
-7.97496492209974e-06
-1.49957325987132e-05
-1.05581870179324e-05
-8.04560033726494e-06
-3.56770812741898e-05
-1.47116830512568e-05
-2.87774634728469e-05
-3.60459865818692e-05
-1.95564735325452e-05
-1.1763538518536e-05
-1.45713348057924e-05
-5.19329632579959e-06
-4.83689457257893e-06
-1.61312356225552e-05
-4.44186872696101e-06
-4.07426888052509e-05
-2.15658068455869e-05
9.30628378485176e-06
-2.67562194983558e-05
-3.10588546613074e-05
-1.81390512687895e-05
-1.58318913924033e-05
3.28423888933042e-06
-5.61854196128159e-06
-1.25902320882853e-05
-1.13451358840255e-05
-2.1814579414475e-06
5.93432079469628e-06
6.47404123272784e-06
-1.76418152257131e-05
-7.93310744079039e-06
-1.11101541731059e-05
-1.20912667214935e-05
-1.65093888532799e-05
-1.09063167401386e-05
-1.99039018524999e-05
-2.22746920370185e-06
-9.36891041132183e-06
-3.05381611661609e-05
-1.09670938400246e-05
-1.37643495651918e-05
-1.16555862212042e-05
-1.90094409507927e-05
-1.02681630106132e-05
-1.82876109766339e-05
-1.38215978186542e-05
-2.52721330803501e-06
-1.18630003518817e-05
-1.00140395292475e-05
-9.59661725030274e-06
-1.12841188541653e-05
-1.86554232977218e-05
-2.09222945092847e-05
-1.26495608805379e-05
-3.39855753413992e-05
-8.05537344769765e-06
1.10593890490254e-05
-3.82273177808319e-06
-3.62819917096396e-06
-2.14033285306401e-05
-1.44950152159829e-05
-1.75021705887109e-05
-1.90326225742534e-05
-2.70738117515475e-05
-1.26674239115229e-05
-1.22084843609241e-05
-2.61945917855773e-05
-1.02360050614194e-05
-1.34967250503608e-06
-1.99961939654037e-05
-8.47868833507475e-06
-1.8389200446433e-05
-2.00439929902781e-05
-2.59067099938958e-05
-2.04486748934272e-05
-2.19528613416823e-05
-1.99266375220463e-05
-1.67960515741902e-05
-1.76388316807801e-05
-2.16522121086047e-05
-3.59836283794864e-06
-2.42876150625473e-05
-1.53283957231625e-05
-7.29926870700657e-06
-4.00301465764999e-06
-2.44884409724003e-05
-4.01838019662224e-05
-1.43776126969997e-05
-1.90633249305438e-05
-1.30172990014618e-05
-1.52822183969463e-05
-4.05791561544674e-06
1.67434728891677e-06
-2.80897307952781e-06
-2.76474012491517e-05
-2.33287097272174e-05
-8.25835179888791e-06
3.63810396058188e-06
-1.11598884080248e-05
-2.19495743474945e-05
2.05861567473626e-06
4.58490100808174e-07
-1.79703456711359e-05
-1.61423090021253e-05
-2.31083299303634e-05
-2.01446674603932e-05
-9.30057163127535e-06
-1.36413714215406e-05
-1.36270900607283e-05
-5.07383140444548e-06
-1.16270256993974e-05
-3.71103020077632e-06
-1.20588392017137e-05
-1.19111537606988e-05
-1.0117945245572e-05
-7.26241958744072e-06
-1.24347353314205e-05
-8.88528913864626e-06
-3.49185909452396e-05
-2.51401165690518e-05
-2.67663391314595e-05
-1.50770050310368e-05
-1.03217992372942e-05
-1.78160715487506e-05
-1.64558305071227e-05
-2.67996455390748e-05
-3.54905564797002e-05
-2.2064897150698e-05
-1.55017604281667e-05
-1.77972611449779e-05
-1.68866865154639e-05
-1.68429710866598e-05
-3.73092874672004e-05
-1.87413670314356e-05
4.37784664764763e-06
-2.41151703274664e-05
-1.59920543138523e-05
-1.7081243266353e-05
-3.32230494834828e-05
-1.26627457995956e-05
-2.50396882534671e-06
-4.63667758581311e-05
-3.11547456099254e-05
-3.3057420695719e-06
-4.02128158447078e-05
-2.39271374463774e-05
-1.77169860179683e-05
-8.94909431051338e-06
-3.55863619225239e-05
-2.02350365434241e-06
-2.09261392362912e-05
-1.83588686458581e-05
-2.03679763364611e-05
-8.51791335056379e-06
-2.6064953738952e-05
-2.18348895120172e-05
-1.16898263941003e-05
-1.54010068160449e-05
-1.074057668932e-05
-1.83502860221201e-05
-7.0561761311112e-06
-1.49466870203039e-05
-1.97824601326969e-05
-1.48715962467454e-05
-2.55449066111767e-05
-2.56188989502901e-05
-1.20320502087519e-05
-1.61907429275802e-05
-2.43529054630266e-05
-6.34573231320094e-06
-8.86418505631377e-06
-1.96524678054942e-05
-1.23867763592474e-06
-1.05125786939308e-05
-2.03162593642144e-05
-1.22739997859481e-05
-8.51305471584635e-06
-1.08806878264885e-05
-3.2593831008739e-06
-1.51069967930874e-05
-1.55369504971913e-05
-6.94871854107097e-06
-6.69237818580259e-06
-6.28019075415494e-06
-4.47238543488008e-06
-2.01585774679998e-05
-2.27268210573056e-05
-8.05718554053035e-06
-5.42192136117345e-06
-1.20039198608439e-05
-1.26883121103942e-05
-1.21010714752354e-05
-3.52468809645927e-06
-2.27790020947998e-05
-9.91367124370472e-06
-2.23489784213339e-05
1.37036699659823e-06
-1.69021011739816e-05
-1.3107531379728e-05
-1.81321660889912e-05
-2.22478189986619e-05
-2.52379689522892e-05
-9.25652193387874e-06
-1.92330888525158e-05
-1.93537948974981e-05
2.170971768222e-06
-1.38305548391376e-05
-1.36335396165654e-05
-1.403018004203e-05
-3.26246474466971e-05
-1.75647032433118e-05
-2.36429943467217e-05
-1.3505081096364e-05
-2.88751065551245e-05
-9.84243790498429e-06
-2.83442633295973e-05
-2.6906799096672e-05
-1.71289091460792e-05
-1.86538708695995e-05
-1.97470715394169e-05
-2.29607258451179e-05
-4.53216365814129e-05
-8.16234033091691e-06
-1.39605631744819e-05
-1.47504960296391e-05
-6.21178689855441e-06
-3.54630558331295e-05
-2.74686122341718e-05
-2.31331068749169e-05
-9.51747578749039e-06
-2.09773027361159e-05
-2.00018161210062e-05
-3.16612076343101e-05
-2.0240045658374e-05
-1.90064702665784e-05
-2.91346393146094e-05
-3.54173783187281e-05
-1.62339666843648e-05
-1.21204025877786e-05
-2.08466144807544e-05
-2.42719208016912e-05
1.83034512340155e-06
-1.94367485263499e-05
-2.38849636265297e-05
-1.22258344543318e-05
-1.02732371835544e-05
-1.24740843780854e-05
-2.5650758711208e-05
-3.07874042332207e-05
-1.20091739125255e-05
-1.28815679412071e-05
-1.08171441954436e-05
-7.90403902836587e-06
-5.42517309800198e-06
-7.48069375332274e-06
1.95150426555165e-06
-1.40256478574188e-05
-2.52892107879103e-05
8.73027752956827e-06
-6.61816572739209e-06
-1.83808311497997e-05
-1.70856764639209e-05
7.39813927496756e-07
-1.47104493064953e-06
5.16202334895968e-06
-1.48941073754571e-05
-3.03032076181606e-05
-9.37525101820248e-06
2.09753476784266e-06
-1.0545590221639e-05
-3.75485905469782e-06
-2.02413959049663e-05
-1.47026921759095e-05
-1.8957185579343e-05
-1.42180345643487e-05
-3.22839508459414e-05
-1.58907575407214e-05
-1.56424820060968e-05
-7.87932578877469e-06
-8.52644178330177e-06
-2.71323198265126e-05
-1.76697551181902e-05
-2.78595298818082e-05
-6.80103298202121e-06
-2.84382637294484e-05
-1.35398656943024e-05
-1.31027261192246e-05
-1.93722326401587e-05
-2.56930931900006e-05
-2.82502122990555e-05
-2.37211681238175e-05
-1.2158121104984e-06
-2.71909581092828e-05
-2.10810733024908e-05
-1.53930597604762e-05
-1.55490315013851e-05
-1.66745904223406e-05
-2.94916764012149e-05
-1.0769904051199e-05
-2.19674758525503e-05
-1.34408571585921e-05
-1.24631133019546e-05
-2.09658637346931e-05
-1.33332204980916e-05
-2.06143626385135e-05
-1.22802511935887e-05
-1.14616757521204e-05
-2.06879045103514e-05
-1.48395659846783e-05
-2.56224759267739e-05
-2.23076292248946e-05
-1.39566262109147e-05
-1.54878975825122e-05
-1.90040382244419e-05
-8.69089922717513e-06
-1.23348684312482e-05
-1.2938193151412e-05
-1.98512731592662e-05
-2.92786243158149e-05
-1.32613289526188e-05
-2.94896912786505e-06
-3.84313686953713e-05
-3.25243314155575e-05
-3.09395011859056e-05
-1.36641275394761e-05
-5.16316984307437e-06
-1.89182166409205e-05
-2.44101886688431e-05
-1.67284762805179e-05
-1.02643402352848e-05
-1.51311844117517e-05
-2.42519678436824e-05
-1.91160166581792e-05
-1.31802053437829e-05
-2.12710270236334e-05
7.50555557006533e-07
-1.19136831030884e-05
-1.62196948736089e-05
-2.50054115996667e-05
-8.26762472152482e-06
-2.70713129077569e-05
-1.91433075092728e-05
2.77439374492671e-06
-4.17808695424257e-06
-9.76592429230845e-06
-6.27483171692964e-06
-2.42084678141853e-05
-1.84577068585569e-05
4.22805008767766e-06
-7.11431111658831e-06
-8.4483671409327e-07
-1.11641416701745e-05
-1.92761549151001e-05
-1.19614844574296e-05
4.41611784039804e-08
-1.58223858021599e-06
-9.76491238188627e-06
-1.32281542530328e-05
-2.52755545376883e-05
-2.32434856962266e-06
-6.32640073417528e-06
-2.13854393896885e-06
-3.14648760019116e-05
-4.69856710399358e-05
-2.67693460999072e-05
-1.37041170654454e-05
-1.98941472477202e-05
-3.04564391319574e-06
-2.33374125913743e-05
-1.90271813514797e-05
-2.29878292751879e-05
-1.79235047960876e-05
-1.47312337838398e-05
-2.2705642385778e-05
-2.09274126544742e-05
-2.07275839136936e-05
-1.57143520576359e-05
-6.54119282659351e-06
-2.90572358991619e-05
-2.64184327868023e-05
-3.50677571521149e-05
-2.08702867328095e-05
-3.08486325140373e-05
-2.81615651392495e-05
-1.5453989645324e-05
-1.68589089064001e-05
-1.63553712135177e-05
-2.44728465353318e-05
-6.94129837317982e-06
-7.09966221166722e-06
-1.03192824595019e-05
-3.39272729180941e-05
-2.53307678511798e-06
-2.04947658350281e-05
-1.46082816857599e-05
-3.34542863402139e-06
-1.13220692516557e-05
-2.77238794199433e-05
-4.27185070404046e-06
-2.91183080208554e-05
-9.5064671467221e-06
-3.00302777318822e-05
-3.21024933844807e-05
-7.55843545491806e-07
-2.02997673229532e-05
-1.23854842590456e-05
-1.06513889805329e-05
-4.97644898624187e-06
-2.2459847679533e-05
-2.22402500351321e-05
4.34857295496907e-06
1.50687403723363e-05
-1.73979526171066e-05
-9.60619514115365e-06
-2.81519898789621e-06
-1.14151360461188e-05
1.05176631093547e-06
-1.48070872367578e-05
-2.23188968020067e-05
-7.36015074766779e-06
-4.11418969362958e-05
-3.78798390266058e-05
-1.14092754667819e-05
-1.17865186933461e-05
-8.21822226740714e-06
-2.38948104740235e-05
-1.42008026728852e-05
-2.63559714923797e-06
-1.7080589932328e-05
-3.06943067667634e-05
-8.06882181934003e-06
-3.43950891590875e-05
-2.28541673450717e-05
-7.30928586144514e-06
-2.71926140114903e-05
-2.43414908313662e-05
-2.16330486654454e-05
-1.94891970376903e-05
-1.4841624214718e-05
-3.49076704210554e-05
-1.48853839509358e-05
-2.41241919926316e-05
-2.72094714813153e-05
-1.28517995601769e-05
-1.55350106051721e-05
-1.36993692077265e-05
-1.83728735684283e-05
-1.19346187785334e-05
-2.32789726901991e-05
-1.22430685029027e-05
-1.35072689787886e-05
-1.25903814161626e-05
-6.95172581792548e-06
-3.15235218712096e-05
-3.27333815323741e-05
-5.15971215212221e-06
-1.43979246229747e-05
-1.9547633926149e-05
-2.67312052326058e-05
-8.76857918563468e-06
-8.32723377019563e-06
-2.87533334809419e-05
-1.80239743946102e-05
-8.56427077795879e-06
-1.21336978814566e-05
-3.15601150925991e-05
-2.73558574695346e-07
-2.04718554423084e-05
-7.12855221663964e-06
-3.12159282383957e-05
-6.58799167064383e-06
-1.33578046227068e-05
7.2834543489579e-06
-1.79913570128622e-06
-1.90202758618712e-05
-2.50174787732966e-06
-1.97555779239672e-05
-3.03278107004255e-05
-2.79061376639586e-05
-2.02431103966139e-05
-1.90920668720137e-05
-2.00089982873873e-06
-1.12387696714003e-05
-1.07373522623627e-05
-1.15625514084698e-05
-5.87628402104439e-06
-1.25916999594596e-05
-3.29291123146554e-05
-8.90264767947741e-06
-1.73871287014368e-05
-7.69999474842722e-06
1.08741375296441e-05
-4.80348455892399e-06
-1.64080699047483e-05
-1.6185650417061e-05
-1.82590067417303e-05
-1.74775190508058e-05
-6.34263151670399e-07
-8.25298528252024e-06
-6.49067987049384e-06
-1.59657260206472e-05
-1.73943517560654e-05
-1.39716163201735e-05
-9.74876644234453e-06
-8.40721460037402e-06
7.31182182162117e-06
-5.18972934334491e-06
-2.6159436816906e-05
-2.30338054703197e-05
-2.34549939353229e-06
-9.84672674101146e-06
7.20626501451325e-06
-2.19310662387739e-05
-3.40781774719439e-06
-2.56382129116031e-05
-3.44861436237997e-06
-2.55024440028516e-05
6.02870363244977e-06
-6.54026902813133e-06
6.70717119579409e-06
-1.02331200392881e-05
-2.15781950373715e-05
-1.95087386384498e-05
-1.951447331634e-05
-5.04574413681883e-06
-2.62604401909489e-05
-1.3988098168966e-05
-3.02212033804813e-06
-2.54817076473367e-05
-1.59320878480908e-05
-3.29683188919369e-05
-1.08318876112899e-05
-2.06452753984677e-05
-2.25750405311896e-05
-1.1577761509039e-05
-1.758910384888e-05
-2.84457880927075e-05
-1.76851384285283e-05
-1.09037214986861e-05
-1.19307698059047e-05
-1.5939212053119e-05
-1.8087935501615e-05
-1.68079282745849e-05
-2.78727115297547e-05
-2.50735848030403e-05
-3.10218458873575e-05
-1.69366022726843e-05
-3.56901399982633e-05
-1.9381831836605e-05
-3.03891368237352e-05
-2.57647341341771e-05
-1.76148127256799e-05
-8.47526555309658e-06
-1.79664000171722e-05
-2.95836175718569e-05
-3.10584999096438e-05
-8.69808889009732e-06
-2.10539430037447e-05
-2.70732897185157e-05
-1.72475368531164e-05
-1.17866051186342e-05
-1.71999185573306e-05
-1.02501015566223e-05
-5.45472532720253e-06
-1.85031941517667e-05
-2.30998836119347e-05
-1.84104266426635e-05
-1.89949011666623e-05
-4.03254015093407e-06
1.02907674325646e-05
-1.26878369158214e-05
-1.92634699480991e-05
1.17496463494147e-06
-1.64336499789926e-05
-1.28796278087547e-06
-3.71308309326789e-06
-7.94750990105807e-06
1.5497303719129e-06
5.02529582301537e-06
-1.77662964416594e-05
-7.73130724941445e-06
8.96746237027915e-07
-2.0164516382602e-05
5.02749746099168e-07
-4.7034587228438e-06
-2.07269494726029e-05
4.35154537705939e-06
1.58165885208461e-06
-9.99346307268781e-06
-4.61522458698955e-06
-1.82540436164945e-05
