# Supplementary material for: Research on computational propagation and identification of mine microseismic signals based on deep learning
Source: PLoS One. 2025 Oct 22;20(10):e0334641. doi: 10.1371/journal.pone.0334641 (PMC12543183; doi:10.1371/journal.pone.0334641)
Supplement: S10 Data — (ZIP) [file pone.0334641.s010.zip › 000101100001593.xlsx_0.txt_24.txt.txt]

2.48410521169728e-06
-1.60384246196989e-05
-1.21710129407392e-05
-8.85733183849573e-08
-7.89947664510765e-06
-9.75071759129566e-06
-1.66449514947121e-05
-1.20280057059534e-05
-2.12973412987093e-05
-1.44285983184951e-05
-2.72144736642998e-05
-1.33040151357761e-05
-2.02966144719868e-05
-1.20282948445518e-05
-1.28817993164383e-05
-3.0431920500658e-06
-1.313364518084e-05
-1.18254272684942e-05
-1.5431608415491e-05
-3.16253257865114e-05
-3.48259186974062e-05
-2.26174721753773e-05
-3.31189594327661e-06
-1.97060269066421e-05
-1.45366661183554e-05
3.34683685819633e-06
-1.23487595882467e-05
-1.87684604156734e-05
-1.77866382233376e-05
-1.75351261733415e-05
-8.30473178344339e-06
-1.30493230334674e-05
-1.21745968756887e-05
1.36286597447735e-05
-4.68463454975592e-07
-1.02626086663482e-05
-1.1940171832915e-05
-1.18598566077751e-05
-1.51553739180431e-05
-1.06158472503352e-05
-4.14003184914233e-06
-9.33962254962173e-08
-5.95363096565661e-06
7.09555531516069e-08
-2.85700351583617e-05
-1.73441930139269e-05
-2.59249994167892e-05
-1.08305754565986e-05
-1.01907213897261e-06
-2.28452290160885e-05
-8.14594695031636e-06
-1.06208728259783e-05
2.26662101032948e-06
-1.74235471044891e-05
-3.56261635796827e-05
-1.96241726938914e-05
-3.20312702591775e-05
-7.88647893320696e-06
-2.39708468641003e-05
-3.45200334314257e-05
-3.11204405541411e-05
-2.08410380126322e-05
-3.88068373747317e-05
-2.33578726636041e-05
-1.32633162860068e-05
-3.05008954663974e-05
-2.14864984606177e-05
-2.37840417908981e-05
-9.20477507634085e-07
-2.01134582650973e-05
-5.51499053043091e-06
-1.19637841164716e-05
-1.74885410741685e-05
-2.42270282657927e-05
-3.19361607819432e-05
-1.75094967598937e-05
-1.62747022336098e-05
-2.08122790222549e-05
-4.12433772828749e-05
-5.15616934631108e-06
4.48875593854555e-06
-1.54111480323615e-05
-2.17420864247152e-05
-1.26225238713736e-05
-9.12803624164115e-06
-5.93409884837375e-06
-1.32407681679375e-05
-1.94644522205163e-05
-1.51218882151532e-05
-8.9000705639895e-06
-9.68283439881202e-06
-8.98035902801535e-06
-3.37495681808809e-05
-2.39507934305939e-05
-2.06985802090871e-05
-1.33198886588777e-05
-1.61155282566158e-05
-1.35901638341927e-05
-4.25405594507225e-06
-1.93804479464777e-05
-1.90829835779919e-05
-1.72832053280396e-05
-4.0397688523061e-05
-3.39482120371836e-06
-1.97877862992874e-05
-1.62037476634541e-05
-1.90940509267026e-05
-2.7321961391178e-05
-2.36764880254059e-06
-1.36243534815346e-05
-1.34509683174662e-05
1.28325609698154e-05
-1.10573349139507e-05
-2.03050617359373e-05
-2.15226620737395e-05
2.43743659394602e-06
-9.68894461872201e-06
-2.26035153538498e-05
-1.82111993702034e-05
-1.86825418506296e-05
-1.76227175454977e-05
-2.63940478138033e-05
-9.26752813065579e-06
-6.09509365334442e-06
-6.7608247728789e-06
-1.5764676755763e-05
-1.84921243980128e-05
-2.77634230614833e-05
-1.63850121168322e-05
-1.90899837524166e-05
-1.18002449850305e-05
-2.25885681675054e-05
-1.92709632211889e-05
-2.14820688399452e-05
-2.22264161198559e-05
-2.61574278534173e-05
-3.04029222483993e-05
-3.09865319697088e-05
-2.62471432780614e-05
-1.2599505948473e-05
-2.35141683539422e-05
-3.4091758790163e-05
-2.39144150700591e-05
-2.57591871711927e-05
-2.23604169929567e-05
-2.59699276372206e-05
-2.87543934804574e-05
-3.54437742334306e-05
-3.21338357809869e-05
-1.07615135201776e-05
-4.25516005651784e-05
-1.22044939015071e-05
-4.13193838428992e-05
-1.56031967469247e-05
-2.49010983998355e-05
-1.56838860007728e-05
5.5442795614907e-06
-9.81268986175942e-06
-2.19550040078647e-05
-1.80783100738969e-05
-2.36998092430671e-05
-1.88773557845621e-05
-1.77944393865429e-05
-2.42402270162031e-06
-1.12806883832503e-05
-1.64255916076285e-05
-6.08430869957375e-06
-1.49009377755474e-05
-7.02792609550265e-06
-1.07330273178958e-05
-2.80333784893671e-05
-3.16822354015111e-05
-1.45113349699688e-05
-1.42563406447301e-05
-2.0683163494591e-05
1.3818116524174e-05
-1.56059964853894e-05
-3.38316600878953e-05
-1.07429254994745e-05
9.4633311831336e-07
-5.09745983487771e-06
-2.05462205758017e-05
-6.74798518193198e-06
-7.94656825026851e-07
-3.2001117515222e-05
-2.8183985969858e-05
-1.30092809729885e-05
2.72115123852283e-06
-5.9052126058484e-06
-8.86182535345935e-06
-6.7464826529796e-06
-8.46124054937643e-06
-6.01570165825437e-06
-1.48923967949143e-05
3.14159867204224e-06
-1.69655809326406e-05
-1.13297424286827e-05
-9.39848637061893e-06
3.93110749002323e-06
-3.00136367588183e-05
-2.7533470934437e-05
-5.26536800128566e-06
-3.47547221514508e-05
2.05735279804608e-06
-1.93004373527435e-05
-3.3406760298871e-05
-1.06576244518169e-05
1.16891276875841e-05
-3.27647750621778e-05
-1.81425767359746e-05
-1.7450590368888e-05
-8.80472341056375e-06
-1.06623619034713e-05
-2.03170360564421e-05
-1.99786713105021e-05
-2.88740799049794e-05
-2.21136659512775e-05
-1.53726274601287e-05
-1.33775716043134e-05
-2.18825808311752e-05
-3.17138131025491e-05
-2.16161536805609e-05
-2.85660921212212e-06
-2.54282363730727e-05
-2.3159888066671e-05
-3.13202477442079e-05
-2.50054438760231e-05
-1.80599251753915e-05
-2.33590524656555e-05
-1.76026478051146e-05
-1.43343646804251e-05
-1.54012298114987e-05
-2.18815698124095e-05
-2.5402029068672e-05
-5.28651168745764e-06
-1.51145211145457e-05
-1.60571752290077e-05
-2.2219907190676e-05
2.55104456196397e-06
-1.21626250505684e-05
-1.08980929792076e-05
-6.66993494812219e-06
-3.64634907555296e-05
-1.09868457769882e-05
-1.06519261754018e-05
-2.27146489976552e-05
-2.1037105000883e-06
-1.38208707222264e-05
-6.71721021550527e-06
-2.96193151556986e-06
-2.68155883263768e-05
1.84638345988611e-05
-6.89593672996935e-06
-1.6323624532627e-05
-8.52599466093835e-08
-2.14400380115111e-05
6.31006707636375e-06
-8.52487457608439e-06
-6.76210579571461e-06
-1.22598112753671e-05
-6.98204388223515e-06
-1.93317415903786e-05
-3.29699366623035e-05
-1.1372300286203e-05
-1.11736288984953e-05
-2.1982107271975e-05
-2.07003960159626e-05
8.76186904594012e-07
2.09601760947412e-06
-1.89317256443757e-05
-3.2400864406199e-05
8.49822439068e-06
-3.16252461232153e-05
-1.33855800325968e-05
-1.53114978241939e-05
-1.01226071258725e-05
-2.2010452139257e-05
-1.19426135528743e-05
-1.51057226065945e-05
-6.84260971016105e-06
-1.73054308387601e-05
-5.11001696735346e-06
-1.62640281714527e-05
-2.19111978783097e-05
-3.29917760080085e-05
-2.50689719594095e-05
-1.91268918236598e-05
-1.44351170740851e-05
-1.80563003269047e-05
-4.41089044273586e-05
-1.47554814282038e-05
-1.60892206436873e-05
-6.06765400369359e-06
-1.48205747021229e-05
-2.41593998640001e-05
-1.07469344095006e-05
-2.07078961565613e-05
-2.10429479561293e-05
-4.61471221827258e-06
-1.99592762386612e-05
-2.8050348566293e-05
-1.44206082536057e-05
-3.78666932502228e-05
-1.73724530233279e-05
-2.54115714815075e-05
-1.63230957810705e-05
-7.36694854437768e-06
-2.73108467010799e-05
-1.29582171127304e-05
-3.69672984460055e-05
-3.90829089520254e-05
-3.2214480411421e-05
-2.71289315234163e-05
-2.87136993941083e-05
-2.37623489452802e-05
-2.13230442804254e-05
-1.83437246548148e-05
-1.55317888330899e-05
-3.06693719203546e-05
-3.74372195266994e-06
-2.18140627329627e-05
-4.35755544452864e-06
-2.74625681922645e-05
-5.78608404216532e-06
-3.41411595331233e-05
-3.1684854389283e-05
-2.95097392470155e-05
-3.58832063832955e-05
-2.17650464744801e-05
-2.88132716985344e-05
-3.81423667905893e-05
-6.35898094177805e-06
-1.96608254736418e-05
-4.18072277049727e-05
-3.49352664346261e-05
-2.22161560238835e-05
-1.85404060076548e-05
-6.29465122031531e-06
-2.93931416241039e-05
-5.77811149571776e-06
4.22457701538686e-07
-2.70866147465632e-05
-2.17614421485665e-06
-2.27226555245547e-05
4.64978540925398e-06
-1.27430241906008e-05
-1.84483321645095e-05
-6.93915132771822e-06
-5.95321042930402e-06
-1.18477136505928e-05
-5.73939053626335e-06
-1.47978927114402e-05
-2.46110418535777e-05
-8.81672825081055e-06
-1.36632787550059e-05
2.2911547332197e-06
1.98567441679719e-07
-1.7653854190815e-05
-3.40332917442388e-06
3.18508314537081e-06
-2.78503300390209e-05
-2.2100095740899e-05
-7.01352677558235e-06
-1.42862675003756e-05
-3.13641944787526e-05
-2.3199709778846e-06
1.55900239150062e-06
-2.23339041520548e-05
-2.97301946971269e-05
-2.79569474262812e-05
-9.01743429063565e-06
-1.11642448934274e-05
-8.18279799663649e-06
-2.27430228984222e-05
-2.80493204734056e-05
-2.83082282237661e-05
-8.9443050757056e-06
-2.26857403089042e-05
-2.19184192716427e-05
-1.53849823622588e-05
-3.28719932246746e-05
-2.1808075080778e-05
-2.93900474375201e-05
4.17796925838667e-07
5.65582050754773e-06
-3.29932117482362e-05
-1.75571217995002e-05
-9.58921153342342e-06
-2.41599665219966e-05
-1.93615998916161e-05
-3.12848729735676e-05
-1.02120746316666e-05
-2.65711487552086e-05
-2.2117892704524e-05
-1.85414231704713e-05
-1.52802311583544e-05
-1.09381351929491e-05
5.12974519850568e-06
-1.40745367992805e-05
-3.17352499302704e-05
-3.28119927132199e-05
-1.2746881361792e-05
-1.06855927175614e-05
-3.29131533982633e-05
-9.03508142386943e-06
-2.07509200860527e-05
-1.36421147472046e-05
-3.34600067545101e-05
-3.07629528170677e-05
-2.6765397852465e-05
-1.55865043872926e-05
-8.29385003749147e-06
-1.76620831638805e-05
-3.05942586898301e-05
-5.39110541876513e-06
-7.77951971545316e-06
-8.68072853042471e-06
-2.93465248834349e-05
-1.39528122472788e-05
-9.89792459260844e-06
7.93575215204646e-06
-1.48863170873511e-05
-2.60487872724834e-05
5.5268155071392e-06
-8.82130485083535e-06
-1.92095615117628e-05
-1.94015964312716e-05
-8.30380296980535e-06
-1.80650999185027e-05
-2.95495962486394e-05
-7.45560451788169e-06
-1.9160589764222e-05
-1.53724434837595e-05
-1.0825541228308e-05
-5.65673915701554e-06
9.12143969636587e-06
-1.06710999731587e-05
-2.16542935760519e-05
-3.46876984722162e-05
-4.58277958520102e-06
-1.56298561561994e-05
-4.57313148197226e-06
-1.62802664084984e-05
2.04586826073343e-05
-2.81255797881878e-05
-6.27716819363036e-06
-4.0074020398479e-06
-2.76327260903993e-05
-1.84964476404679e-05
-2.77960126772611e-05
-9.76949685381075e-06
-2.17222919943251e-05
-3.28712723951374e-05
-2.31537468108538e-05
-1.02198693499329e-05
-2.14219475091741e-05
7.01877897068635e-07
-3.03797148676992e-06
-2.74827168690839e-05
-1.15652409310697e-05
-2.50274798849841e-05
-7.55467023718668e-06
-2.31282108497211e-05
-2.70576258998309e-05
-5.49896690406766e-06
-1.39295571885444e-05
-1.73696771490765e-05
-2.80792869336575e-05
-1.86038131969949e-05
-2.58613921776091e-05
-2.16619357456098e-05
-8.28835593873399e-06
-2.31562854373154e-05
-3.03444117062524e-05
-1.30164323548305e-05
-9.97260398665415e-06
-2.07776918872887e-05
-1.62302098051994e-05
-7.25750056058524e-06
-2.88395598381878e-05
-2.59672216253993e-05
-2.30418574234931e-05
-2.34059517779878e-05
-2.0524585056338e-05
-1.94818135442558e-05
-1.680306595627e-05
-9.98386680126167e-06
-2.42919414836517e-05
-1.48616273690855e-05
-4.41390735502718e-06
-1.00220041898539e-05
-2.80216030966647e-05
-9.20851648055864e-06
-1.11173014792129e-05
1.24538119853337e-06
-1.67657187911988e-05
-1.65423172063856e-05
-2.15956023607328e-05
-1.03235848934383e-05
-3.01375411018232e-05
-1.98638426586386e-06
-3.54988869767353e-05
-1.04267243343871e-05
-3.15467749434799e-06
-2.6625511926798e-05
-1.81175986877137e-05
2.14812660869836e-06
-7.5274432899182e-06
-7.71575409195216e-06
-2.83151980178701e-06
-2.10762456953921e-05
-1.11882017675639e-05
-9.71817936314266e-06
5.86059670524307e-06
-9.30913559936041e-06
-1.67167794693967e-05
-8.5262098789203e-06
-1.79278074600876e-05
-1.9124561198973e-05
-4.70312710322885e-06
-1.03474458306294e-05
3.08658116626038e-06
-1.6105163734446e-05
-3.74605192833601e-05
2.10687659014092e-06
-2.11994481796651e-05
-3.0097091263593e-05
-1.14072124548257e-05
-2.24506657833582e-05
-1.57854057191021e-05
-1.95075084960992e-05
2.5585553390374e-06
-6.37910014529696e-06
-1.25718266388967e-05
4.71214080882395e-06
-9.21600372675683e-06
-3.14950176806814e-05
-8.33576664116932e-06
-2.04420121750658e-05
-3.34100111344206e-05
-1.90166949858016e-05
-6.57624193530248e-06
-4.83337712084712e-07
-2.5950478878111e-05
-1.19770425116207e-05
-2.44674638026491e-05
-1.26433858928845e-05
-3.41680165471582e-05
-2.18897402902001e-05
-2.17574788198667e-05
-2.85438464847209e-05
-2.06287681438621e-05
-3.37283259719623e-05
-1.20990484757954e-05
-3.41361122774273e-06
-1.65357631327106e-05
-1.77122659495254e-05
-1.01952622321654e-07
-2.65295766433304e-05
-5.51839255212178e-06
-6.19614344526263e-06
-1.72870450647172e-05
-1.63923108532485e-05
-2.58541316855815e-05
-2.25040325526128e-05
-2.74094143158561e-05
-1.62634975176458e-05
-3.07719661903964e-06
-2.34179803424074e-05
-2.99711702572556e-05
-1.85691104726023e-05
-1.0710091235958e-05
-2.14046557831263e-05
-1.21788051342125e-05
-8.01431344675844e-06
-2.49814539292546e-05
-2.03313487822009e-05
-7.84908988138477e-06
-2.03768815157992e-05
-9.71001235892633e-06
-5.94546397952876e-06
-2.05332091596198e-05
-5.67635678537873e-06
-1.9693446149093e-05
-2.62056774388525e-05
2.48001481450278e-06
-1.51641902223826e-05
-7.51951490523e-06
-4.72227570294728e-07
-2.65445301676144e-06
-9.86801007160357e-06
-1.28545758674683e-05
-3.68892151076193e-05
-9.98543431326574e-06
-2.57521821683234e-06
-1.67507932339736e-05
-2.14478666467404e-05
-4.81600920519009e-06
-6.59949104375969e-06
-1.92974200138387e-05
-1.14108489392287e-05
-1.83835818665088e-05
-2.74855303153445e-05
-1.56625409674248e-05
-2.67632233080263e-07
-2.1290750875979e-05
-1.34659160221507e-05
-2.10274233622927e-05
-2.89095992909949e-05
-1.17737250805308e-05
-1.26848757075581e-05
-2.80910066767762e-05
-2.15604001835787e-05
-1.84107131708784e-05
-3.01910035094562e-05
-1.33657809051771e-05
-2.05686640379982e-05
-2.4133847022549e-05
-1.3385264926535e-05
-2.44900229999394e-05
-4.10257177095549e-05
-2.53866666897608e-05
-1.91697108345394e-05
-2.36520484753931e-05
-6.97861072083728e-06
-2.99315364838342e-05
-9.93835210048376e-06
-2.16997450852252e-05
-2.42157782825156e-05
-6.55139496844929e-06
-3.55223147589029e-05
-2.03023255751584e-05
-3.05719752970696e-05
-2.19486151163511e-05
-2.80203178576398e-05
-1.2270030216941e-05
-2.8558774004138e-05
-1.24740514102285e-06
-3.33353064852502e-05
-3.44013391142075e-05
-2.32105216232411e-05
-6.49242788890558e-06
-2.74421709877884e-05
-1.9703736694747e-05
-1.93318755571242e-05
-8.02973360670786e-06
-1.83397966290455e-05
-1.66693857507115e-05
-1.16017162431657e-05
-3.02403400241223e-05
-6.03151766390815e-06
-1.46995549483028e-05
-2.22033426611435e-05
6.2989612796609e-07
-4.89062066676915e-06
-7.20976038989831e-06
-1.778248040236e-05
-2.64741296247766e-05
-1.66899710493525e-05
-2.35145459847767e-06
1.9642153764179e-06
-1.04372001230519e-06
-9.13022734815842e-06
-2.2841315873692e-05
-2.53459683399683e-05
-7.04650841977277e-06
-1.14629218906099e-05
-5.90818994963729e-06
-1.57336766874551e-05
1.36853913050228e-05
-8.85429434468876e-06
1.35765673194848e-06
-2.39386396732812e-05
-2.32493494364419e-05
-1.08089744134183e-05
-1.88539547255958e-05
-2.06853249964194e-05
-1.97769740456046e-05
-1.95599642315747e-05
1.41426693219772e-06
4.58457497240519e-06
-2.67989320965284e-05
-2.44350790939521e-05
-1.62005839281473e-05
-2.47123127200054e-05
-1.82986345143309e-05
-1.46884682575731e-05
-2.56318012261535e-05
-1.42568404571501e-05
-2.33652024523745e-05
-3.64483599579613e-05
-1.48149386338603e-05
-3.00304735009722e-05
-2.44488581418005e-05
-2.61887339455205e-05
-7.8923707477939e-06
-1.26732873988366e-05
-2.27088906300023e-05
-1.45916735931598e-05
-2.09691276572758e-05
-9.02928816944478e-06
-2.26300381949317e-05
-1.56142046298758e-05
-1.49293249348747e-05
-2.00411266643022e-05
-3.45625200651776e-05
-1.50085794988342e-05
-3.09766004397982e-05
-3.08144185618394e-05
-2.34472708833233e-05
-4.82262879498783e-06
-1.27405371580188e-05
-2.82694043933805e-05
-2.51985523109512e-06
-1.90825978628531e-05
-2.48980770561308e-05
-2.49749397341543e-05
-2.46129962530137e-05
-3.7886780050997e-05
-1.47185876287652e-05
-1.24980393061878e-05
-1.03420355889316e-05
-3.7160419460654e-05
-1.4229060895056e-05
-2.584725558759e-05
-1.01321831491927e-05
-1.64344307493385e-05
-1.75557117197154e-05
-4.95628423264989e-06
-1.01530743172361e-05
-2.04699687438122e-05
-1.59501376918443e-05
-1.05380806421375e-05
-5.57944411782569e-06
-2.00995272125395e-05
-5.59226965070976e-06
-1.02128254034343e-05
-1.69554298702684e-05
-1.16710185345567e-05
-2.16949969418482e-05
-5.10852898680311e-06
-2.0770939529174e-05
-1.61960809394928e-05
-3.27065145606007e-05
-1.50187851944912e-05
-2.02345484096232e-05
-6.86894622739568e-06
-4.94862641698145e-06
-2.73551755193917e-05
-1.05149876858794e-05
5.86920878020415e-06
-2.91954287930747e-05
-1.13657737160655e-05
-4.60777304472228e-06
-1.61571743435367e-07
-2.65724753853976e-05
-3.09901211934238e-05
-5.40015579793167e-06
-1.35304839994513e-05
-5.98752848181372e-06
-1.83043251038193e-05
-1.10260093643174e-05
-1.58829958073906e-05
-1.24977097047584e-05
-1.24833904534372e-05
-2.27477754041144e-05
-3.32874921316565e-05
-1.07819152022057e-05
-1.59591925093725e-05
-2.32586550407316e-05
-4.27570070093004e-05
-1.21334823664412e-05
-1.29933210464629e-05
-1.30519914871628e-05
-1.23969102251668e-05
-1.21254613562937e-05
-1.25040563306132e-05
-4.25812261463629e-05
-7.63773128018624e-06
-3.01257845403856e-06
-2.32309007408409e-05
-1.39225761068533e-05
-1.51380343309871e-05
-2.22664829994879e-05
-2.17992032851842e-06
-2.46020405982161e-05
-1.00137127618771e-05
-1.30128335929334e-05
-4.06029774259262e-06
-2.50310558545865e-05
-2.31895678594263e-05
-9.73999753417478e-06
-2.13197413164927e-05
-3.25006243630945e-05
-4.68287907425412e-06
-2.76692356047901e-05
-8.95165895738264e-06
1.04944303547901e-05
-1.53688526735203e-05
-1.44214603517809e-05
-1.42740731665721e-05
-2.7289099964626e-05
-2.98089397152027e-05
-9.73114695985299e-06
-9.48147337909448e-06
-2.54143755383633e-05
-2.50073247676618e-06
-1.42269819970258e-05
-2.41110482530564e-05
-2.46479030367496e-05
-2.73103671500053e-05
-2.59593348128145e-05
-1.56001750136183e-05
-5.74744430509351e-06
-7.75771567010849e-07
-2.31493938717283e-05
-3.12676528345795e-06
-1.18387574619924e-05
-9.05936614504284e-06
-1.8919544194598e-05
-1.26404251751501e-05
-2.60283948298029e-06
-9.77652791964501e-06
-4.4581538420162e-06
-1.249906357849e-05
-2.37438667647323e-05
-7.8682348271633e-06
-9.34601196509302e-06
-1.70524980210803e-05
-9.88513938805622e-06
-8.63590203335144e-06
-2.77880516696353e-06
-9.40278296523342e-06
-1.73272863240142e-05
-2.36757617019463e-05
-1.70819322332894e-06
-1.10479550762123e-05
-3.3356681700935e-05
-9.48735583090169e-06
-1.74615748103576e-05
-1.60510087812223e-07
-1.8209165987098e-05
-8.83727352662398e-06
-3.33802773848645e-05
-2.68663455999622e-06
-1.8333180953373e-05
-4.30333711764634e-07
-1.38687601611379e-05
-1.34816084113785e-06
-1.34732882857629e-05
-3.04814426980409e-05
-1.43638303456914e-05
-1.00522996628539e-05
-3.38556200378631e-05
-1.75598054521627e-05
-2.21087141975298e-05
-1.29296261870475e-05
-2.45806410263754e-05
-2.64817004316975e-05
-2.10475026877403e-05
-3.32758380769773e-07
-2.4011617378492e-05
-3.35621559528656e-05
-4.25399882338608e-05
-2.56358441169899e-05
-1.82221970731416e-05
-1.12065888426382e-05
-2.16715820061218e-05
-1.47712883019575e-05
-2.81723701009166e-05
-2.58959492161168e-05
-5.0365960879874e-05
-2.73805187505047e-05
-2.11456569921578e-05
-4.05664070803626e-05
-2.35794705153765e-05
-1.70954724734614e-05
-2.31101473237284e-05
-2.16493058685744e-05
-2.14013998447729e-05
1.03950636580199e-06
-7.24817382006308e-06
-1.58310463798303e-05
-1.07361062359228e-05
-6.08837507434378e-06
-4.97374575877827e-06
-2.32117890043403e-05
-2.45235996319505e-05
-2.06478172833493e-05
-1.25559621749262e-05
-1.64883353421496e-05
-1.67702535304517e-05
-2.72602994941059e-05
-2.1137496876986e-05
-1.78204712137817e-05
-2.38223378277903e-05
-1.27359776255411e-05
-8.79358267007102e-06
-1.61115212576144e-05
-1.35535411810946e-05
-9.4497208433334e-06
-2.04468635220977e-05
-1.06480724346616e-05
-1.83946627412385e-05
-7.1426284891591e-07
-1.89943439323284e-05
-2.90940991759538e-05
-1.27059624126815e-05
-1.02657739749777e-06
2.65806329555096e-06
-7.49107049794162e-06
-2.46989831713468e-05
-1.87820131056344e-05
-5.94095563581491e-06
-3.91677062873231e-06
-1.76867094207422e-05
-2.20665781105492e-05
-4.55824546539767e-06
-1.49407082375162e-05
-1.19226265514219e-05
-1.99078491436581e-05
-1.80238273264067e-05
-1.42605560612019e-05
-2.24766645699745e-05
-2.26252784574694e-05
-5.93484874342313e-06
-1.42207722371247e-05
-2.2888225038647e-05
-2.55022070042663e-05
-2.03538361372957e-05
-2.80762283360998e-05
-1.15899409552064e-05
-2.31172477742837e-05
-2.73305992419253e-05
-2.50640988364988e-05
-3.83734011733375e-05
-2.07223955873019e-05
-2.10928384554665e-05
-4.00101694302084e-05
-2.09422084461733e-05
-2.04383899502475e-05
-8.06713656306654e-06
-9.99075920798791e-06
-3.30145378438792e-05
-2.98871988121264e-05
-9.20418171570258e-06
-1.32169195094536e-05
-1.62909958798186e-05
-2.58048384627579e-05
-6.93665723390373e-06
-3.45228594049573e-06
-2.61997475047842e-05
-1.88010242843634e-05
-1.50790915931194e-05
-3.46498867103796e-05
-2.72135672676012e-05
-3.87596187548901e-05
-1.55202504394928e-05
-1.26596140144099e-05
-8.80324597295253e-06
-2.20547775515994e-05
-1.23245532998508e-05
-3.08156414745768e-06
-3.44634724748246e-06
-1.86052596287607e-05
-2.76585120555332e-05
-1.26976018086623e-05
-9.93063356100388e-06
-3.24767765307383e-05
-3.16802138415963e-05
-1.13412229325143e-05
-7.28634637330957e-06
-2.81684252894312e-05
-1.18862117331259e-05
-2.01256736256459e-06
-1.7002486638279e-06
8.35162050431465e-07
-1.22554910947395e-05
-1.6675482625747e-05
-1.77168077364595e-05
-6.5574424721904e-06
-2.3774762692719e-05
2.5941387861732e-07
-1.89505017767429e-05
-1.77809447848479e-06
-3.54546354925235e-06
-2.3879037745211e-05
-8.55325367416858e-06
-1.37418819396183e-06
-8.12573422801489e-06
2.86096719943668e-06
-1.92207683507244e-05
-1.7913045787208e-05
-1.56062119851593e-05
-1.94043098104281e-05
-7.18209138869668e-06
4.44457753850263e-06
-2.0816995976072e-05
-3.20417985155103e-05
-1.8157886092272e-05
-3.82403214548619e-06
-2.47047303748393e-05
-2.8176886662319e-05
-1.03089521047379e-05
-3.62704331392332e-06
-6.22709775348833e-06
-1.01122035081137e-05
-1.0111463485524e-05
-1.27754700802085e-05
-2.8190881221406e-05
-3.79868978181527e-05
-3.24716382220991e-06
-1.33340772036115e-05
-1.01949136330014e-05
-1.39516257881471e-05
-2.26892382299821e-05
-2.7287041491331e-05
-1.13358653308844e-05
-2.01001219871584e-05
-1.99254532399943e-05
-2.37241337902751e-05
-3.52162826646797e-05
-1.61896462743391e-05
-2.78332924073563e-05
-3.37299847715459e-05
-1.47710565168969e-05
-2.76472372088338e-05
-4.05386031322173e-05
-2.36745051964748e-05
-2.06478619574831e-05
-3.87936914920033e-06
-1.15884123540431e-05
-1.75513540982742e-05
-6.6515743200861e-06
-1.49859758529395e-06
-7.29384044109209e-06
-1.34328099942664e-05
-5.56423825853837e-06
-1.51220861132282e-05
-2.70582948825112e-05
-3.41636106800891e-05
-1.47837489130649e-05
-1.78447658494211e-05
-4.27943474312126e-06
4.54418180674494e-06
-3.61814070360201e-05
-2.57753834491319e-05
-8.16205293821128e-06
5.2383205379643e-06
-1.27206349921641e-05
-2.66522512871665e-05
2.11612210630668e-06
-4.45738982148791e-06
-4.13729536680489e-06
-6.95448590747648e-07
-1.22006702192109e-05
-6.03055836174698e-06
-1.46077939340923e-05
-6.40339926174807e-06
-2.31542151471069e-06
-1.10014756635259e-05
-1.26716186725858e-05
-1.37342022802576e-05
-9.25929447067393e-06
-3.09720074653896e-05
-1.75835552150667e-05
2.09964247703854e-06
-2.06983564131894e-05
-9.58597356111243e-06
6.0629593932662e-06
4.42284335605106e-06
-1.44957510333425e-05
-1.52201929578041e-05
-2.52590756067722e-05
-1.02971656188799e-06
-1.65961488135154e-05
-2.42744464007008e-05
-9.69969722377767e-06
-6.42398106263543e-06
-5.90289891272167e-06
-9.13781241422962e-06
-2.15763406892475e-05
1.84382981128068e-06
-5.06601982250507e-06
-4.18247183164517e-05
-6.17106490820517e-06
-1.76438211995776e-05
-7.16870626082382e-06
-2.4432062101091e-05
-1.39371300809502e-05
-1.02169659766006e-05
-2.01800016218067e-05
-1.90862803555179e-05
-3.60168146596276e-05
-1.66689178738155e-05
-1.81327665871659e-05
-1.23882822799215e-05
-2.17277035229592e-05
6.88168613400435e-06
-2.09467178433156e-05
-2.13678934981428e-05
-1.01050552122911e-05
-2.03095268810335e-05
-3.89447430254592e-05
-3.21146025672971e-05
2.94447226439822e-07
-2.23364749163281e-05
-2.04675689463779e-05
-6.28964657156867e-06
-2.48122373880206e-05
-2.87906666993272e-05
-1.19321608462056e-05
-1.36014688964687e-05
-2.6796372953386e-05
-2.03309414255177e-05
-1.39111941029945e-05
-1.16311770422882e-05
-6.0552098652691e-06
-1.73417386180976e-05
-1.91353005995209e-05
-2.31364271820858e-05
-8.07883246964915e-06
-1.32707826706256e-05
-1.22524177336097e-05
2.52293141935884e-06
-2.19564079370997e-05
-4.47543909067948e-06
-7.27949246577984e-06
-2.20254605119817e-05
-3.26236719730363e-05
-2.14340441928549e-05
-2.17225038374367e-05
-1.2039870954135e-05
-7.81006467187466e-06
-1.21549650930586e-05
-2.04232124228303e-05
-6.06181169900456e-07
-6.97605965335749e-06
-8.87734814012249e-06
-2.67047939741042e-06
-9.73976052668341e-07
-1.35153043773897e-05
-2.03319733120745e-05
-1.65371767590489e-05
-2.2466041646629e-05
-3.10312613869609e-05
-1.32636952237142e-05
-4.9538049470744e-06
-6.42922369860705e-06
-8.66019620159807e-06
-1.13159493586401e-05
5.1176062755393e-07
-7.99908142138754e-06
-1.46925421157361e-05
-2.78151172856674e-06
-2.09535713786937e-05
-2.64213349850866e-05
-1.41778796087306e-05
-5.56795332894239e-06
-1.64761439658488e-05
-1.96845923115478e-05
-1.54206156981818e-05
-8.29741389029274e-06
-7.76727908201903e-06
1.90338604224801e-06
-2.95277073699823e-05
-1.99436523116641e-05
-1.44457158187568e-05
-2.02321046325778e-05
-8.24381892240478e-06
-1.37629728958277e-05
-1.48862147831205e-05
-7.00698654598812e-06
-2.57424546627627e-05
-2.42981162265457e-05
-3.32076609587648e-05
-1.25578048779504e-05
-3.16235615483531e-05
-2.2290089825666e-05
-2.22513528339374e-05
-2.19663294637333e-05
-2.72605652822316e-05
-3.02262154544734e-05
-3.99633784510896e-06
-6.17116429153814e-06
-1.20113464430043e-05
-1.81842784868415e-05
-2.35807786087425e-05
-1.31074566404521e-05
-2.25496138325771e-05
-1.60583786835191e-05
-5.03919077633695e-06
-2.22763524703002e-05
-1.3431966168326e-05
-2.20328771815537e-05
-2.33870863486757e-05
-2.80421033338076e-05
-2.50121726066389e-05
-2.89484374092209e-05
-1.88370641984666e-05
-1.74245948674175e-05
-2.48645431646965e-05
-1.46473641044587e-05
1.42555687431888e-06
-2.64244004914485e-07
-1.91612273891473e-05
-1.02705654366711e-05
-3.36168609414055e-06
-2.01585692505606e-05
-1.35169995702936e-05
-1.52597291852949e-05
-1.58768075568533e-05
-9.00462157363905e-06
-1.5093166083875e-06
-6.03362105422538e-06
-3.20941992480584e-05
-1.97267038351065e-05
-1.28467866524554e-05
-9.92126871627214e-06
-3.26199660741757e-05
1.86829178878724e-07
1.74085707460995e-06
-4.32989782258456e-06
-2.52343166998266e-05
2.12854066267973e-06
-1.41652465153529e-05
1.74659120378437e-06
-4.6914446043316e-05
-1.08815931117852e-05
-2.00381668917783e-05
-1.00433625959657e-05
-7.03568565548373e-07
-1.67406168467289e-05
-8.18489548613502e-06
-1.70917907959823e-05
-1.30545474240192e-05
-1.41482993103779e-06
-9.3959323352892e-06
-1.87186373575428e-05
-1.23651182441291e-05
-2.62742553154047e-06
-2.01281444201888e-05
-2.47188512985417e-05
-2.4924003937285e-05
-3.27555527449667e-05
-1.07465191242037e-05
-1.60436338642603e-05
-1.93997965530937e-05
-3.30724825365129e-05
-1.682969545333e-05
-1.28517798668828e-05
-1.25472051286535e-05
-1.86994597239937e-05
-1.4982685218636e-05
-3.69359561349221e-05
-1.70240638715822e-05
-1.99923207713701e-05
-2.18203293184699e-05
-1.99487123213171e-05
-2.91191089639778e-05
-2.00264565624756e-05
-5.00167786391583e-05
-1.49296802845573e-05
-1.41567416053103e-05
-4.44636586425411e-05
-2.02810719298788e-05
-3.3019573083016e-05
-1.87017825679633e-05
-1.25311915059796e-05
-2.95547743205155e-05
-2.29117648658447e-05
-1.74817832405552e-05
-2.46495678364768e-05
-1.36664395726758e-05
-2.0736983695117e-05
6.40525425120619e-06
-2.21987348292113e-05
-1.89341091314176e-05
-2.77701769016645e-05
-1.86440444052801e-05
3.98625665492928e-07
-2.92357665231994e-05
-8.35169731183573e-06
-1.3605954604902e-05
-2.61214540201046e-05
-2.36480282372654e-05
-1.1086735273213e-05
-5.82027226045592e-06
-1.53447334162466e-05
1.29110626789773e-06
-1.10061661262824e-05
-1.94398892804803e-05
-2.24592541944291e-05
-2.84269143638361e-05
-1.49523626635192e-05
-1.81790009207224e-05
-2.06434197607777e-05
-1.28657238802571e-05
-9.58375648329206e-06
-2.10730604998327e-06
-2.42481562213228e-06
1.03626452128321e-05
-4.68305374247447e-06
-5.13752636049731e-06
-1.16530825470081e-05
-2.40590577830393e-05
-1.80846834304e-05
-1.70341563340047e-06
-8.93440323141066e-06
-1.79740056810912e-05
-1.86481917338899e-05
-1.80051713780223e-05
-2.11689599379032e-05
-1.70698733008692e-05
-1.86696631066795e-05
-8.86277983006348e-06
-3.07170573295638e-05
-4.35794109827017e-06
-1.04951643362266e-05
-2.63839991082327e-05
-1.06223635816269e-05
-6.556737261207e-06
-2.76547896778077e-05
-1.07998541515853e-05
-2.5369650686526e-05
3.04203563266937e-06
-3.39350580542949e-05
-1.4432444089457e-05
-2.54660143489926e-05
-3.11144454540107e-05
-9.63121679555074e-06
6.83260535050529e-06
-2.25505298350702e-05
7.92502628642273e-06
-2.15676200247682e-05
-3.79274643875532e-05
-3.5250162281026e-05
-2.42813759259469e-05
-1.58913928923874e-05
-5.58587367676759e-06
-1.13442164167713e-05
-1.37892475078867e-05
-1.6389812379172e-06
-1.62650588208562e-05
-2.49486222731036e-06
-1.71160308613037e-05
-1.67541537317732e-05
-1.71405777588524e-05
-3.46309744377807e-05
-3.6148562460201e-05
-2.38960874995286e-05
-1.06582658310661e-05
-5.6136244301601e-06
-4.97390166114375e-06
-3.68403316890675e-05
-1.09290930972678e-05
-2.36959616110881e-05
-1.80759533519716e-05
-7.50348957099924e-06
-2.4800138845924e-05
-3.14983812634808e-05
-1.23895953737607e-05
-3.72694970748595e-06
-1.37244728444457e-05
-5.34517235035361e-06
-1.78059419482039e-05
-2.55512267120214e-05
-1.74908439786137e-05
-1.30876758310066e-05
-6.24823495366045e-06
-2.20431440001452e-05
-2.86428305089084e-05
-1.65618095000468e-05
3.02918440864354e-06
-1.75324664198978e-06
-1.53711245429388e-05
-2.32483790971591e-05
-2.00322080229362e-05
-2.27769073359366e-05
-1.62307852243385e-05
9.99138718070944e-07
-2.77796606448124e-05
-1.51562142902514e-05
-2.10412008414914e-05
-1.33445742712523e-05
4.21942227776944e-06
-8.87747638915219e-06
6.93976905768803e-06
-5.56942884112872e-06
-9.20493580573731e-06
-4.81933572814713e-06
-2.26642462991477e-05
-2.96963796190785e-05
-1.08667420553812e-05
-1.46747537009946e-05
-3.61736579382311e-06
-7.70708563397445e-06
-4.47275794706691e-06
-1.47205082463383e-05
-3.8646425473551e-05
-1.71545035564413e-05
-1.61251191479957e-05
-2.3053478539325e-05
-1.06355513295181e-05
-2.55036270857488e-05
7.03767071185236e-07
-1.88249186791888e-05
-2.95502123854687e-05
-8.40661175425903e-06
-2.24542758762614e-05
-5.42707786012582e-06
-6.52624636675064e-06
-4.57878712379474e-05
-1.34252184817613e-05
-3.02993461936854e-05
-2.02446613970119e-05
-2.91744002338319e-05
-1.09155052688569e-05
-1.48878348517381e-05
-1.05936832476636e-05
-2.15235342731244e-05
-2.51380662759159e-05
-1.25046990391731e-05
-1.80264215924218e-05
-2.12229558003486e-05
-4.13354642809067e-05
-2.56981056863366e-05
-3.56784183612604e-05
-1.57989438514811e-05
-1.85015100549389e-05
-3.09585877661506e-05
-2.50204447205061e-05
-6.43224183378642e-06
-3.68572605388565e-06
-2.46012068496487e-05
-1.63580803412493e-05
-1.37867256414562e-05
-2.09111759308382e-05
-3.0451416272134e-05
-1.56187513922094e-05
-1.39051573610985e-05
-2.0734908622037e-06
-2.4842759614969e-05
-1.37813218934979e-05
-1.36049401900733e-05
-2.51369597377056e-05
-1.80611188468189e-05
4.37107475884816e-06
-6.51280113521592e-06
-1.11615593509127e-05
-6.00745499924417e-06
-3.67747358718108e-05
-1.59077607746773e-05
-4.8175734822583e-06
-2.20037748645005e-05
-9.36331577649501e-06
-7.27482486012758e-06
-9.4554757561047e-06
-1.90447631200088e-05
-1.65244961396695e-05
-2.27869735672937e-05
-1.1542316833792e-06
-3.24348123883284e-06
-1.11776423357951e-05
-9.49803193713983e-06
-2.12563774712258e-05
-1.37516602360755e-05
-1.24587102126664e-05
-3.07462573760536e-05
-2.68657796536289e-05
-2.52450100475144e-05
-2.59884739032765e-05
-2.10639108706247e-06
-1.11430335588472e-05
1.77639554171995e-07
-1.36465811795428e-05
-5.13960755801798e-06
-4.90024839148174e-07
-8.78628624177323e-06
-1.94696538001753e-05
-3.31863497157361e-05
-1.50837813467347e-05
-2.92958300422739e-05
-1.2258262800152e-05
1.85635271706743e-06
-1.05546945155766e-05
-7.89843240493476e-06
-1.5963059910547e-05
-1.51763018944161e-05
-3.55010640851286e-05
-4.80225778927864e-07
-1.62183286744836e-05
-2.06702217923595e-05
-1.40319769900155e-05
-2.7262951846951e-05
-1.24971669336976e-05
-2.15012979042001e-05
-2.47916955720205e-05
-3.3747142647103e-05
-2.54225143457448e-05
-3.41545107986921e-05
-2.08813166388166e-05
-1.96553556591213e-05
-1.07918600262778e-05
4.1155998984774e-06
-2.93588108614673e-05
-2.73224952906737e-05
-2.20524832313718e-05
-1.73178566328544e-05
-2.48032327233828e-05
-2.62023406632393e-05
-2.96181194370064e-05
-3.31478240096871e-05
7.66308404180111e-06
8.5587268095229e-06
-2.63903342808567e-05
-1.45350205085908e-05
-1.93968424779347e-05
-1.05495340082569e-05
-1.79546075605453e-05
-1.93742918750939e-05
-1.70886288583357e-05
3.98752187399085e-06
-1.67341771870514e-05
-2.55422114384403e-05
-1.38670957048277e-05
-1.28442669990862e-05
-1.61742121119873e-05
-5.19737657462335e-06
-7.75824484177877e-06
-3.05622498541852e-05
-1.86425850868079e-05
-6.16774765813688e-06
-1.8081304027415e-05
-5.54435167289822e-06
-1.69349516976631e-05
-8.90201192882424e-06
-3.2834359706491e-06
-2.58318122897649e-05
-1.12744875727946e-05
1.24954286186197e-06
1.27763526805051e-05
-6.35404379167916e-06
-1.82510440355285e-05
-1.97280597419541e-05
-5.36400721685603e-06
-2.03829491628161e-05
-1.90162632952197e-05
-2.20122053219446e-05
-1.92127341126591e-05
-4.57516095251057e-06
-1.45661093575132e-05
-2.02782401078667e-05
-1.60467106355965e-05
-1.12395570790128e-05
-2.19726923619993e-05
-9.24731549657022e-06
-2.23527239165948e-05
-3.16404089771872e-05
-8.1577420340557e-06
-2.16133897587325e-06
-2.55227134283724e-05
-3.15867769637661e-05
-2.74394803120638e-05
-1.17409859126178e-05
-1.56933749541719e-05
-3.15334169311939e-05
-1.02838946058217e-05
-5.98041025855627e-06
-6.7365924791387e-06
-1.99475340991698e-05
-1.3308445320501e-05
-1.99854890631761e-05
-3.69429086267323e-05
-1.79449344802116e-05
-1.11062901608618e-05
-2.42296790467781e-05
-2.67859733361414e-05
-3.30665061891289e-05
-1.32615053508566e-05
-4.14680066524572e-06
-3.21717682085867e-05
-3.37781989981299e-05
-9.33280941049933e-06
-5.45669445588787e-06
-3.41389861276002e-05
-2.66371429956181e-05
-1.30058741082217e-05
3.75886645036683e-06
-1.74025962084398e-05
-1.84067550376108e-05
-2.07688854879182e-05
-2.15567130073464e-05
-2.55148131763621e-05
-1.57920479455415e-05
-2.15738329760993e-05
-1.13838718235644e-05
-1.54991393406571e-05
-1.52298388529452e-05
-2.54561685059438e-05
-9.59923293377569e-06
-1.32144038495574e-05
-1.94213562615958e-05
-8.51263015541028e-06
-1.67536229874366e-05
-3.12291922016293e-05
-2.79798793494114e-05
-2.12680410297212e-05
-3.15783932913577e-05
-1.06436094969392e-05
-1.86398450955694e-05
-3.11164253778592e-05
4.85350087135255e-06
-3.37901727347667e-06
-2.4057705967813e-05
-1.40120570912624e-05
-1.83828456890964e-05
-1.95604793365381e-05
-1.78386150350389e-05
-2.85230272115224e-05
-1.97665789705025e-05
-3.17397099189004e-05
-1.51225392737124e-05
-1.8154622167745e-05
-2.31937548025131e-05
-1.47450161795886e-05
-1.30954658269908e-05
-1.80712935627639e-05
-1.31249014055595e-05
-1.48004423213859e-05
-2.74519955029953e-05
-1.72801081141759e-06
1.06782671830542e-06
-1.33833457348664e-05
-2.42649156351545e-05
-8.05927370151852e-06
-2.51063903906412e-05
-9.77682231653581e-06
-2.59585872087788e-05
-1.9118335858835e-05
-2.54246689006059e-05
-1.7540191865192e-05
-2.28655290214812e-05
-2.70607095974462e-05
-2.65591038854035e-06
-1.50034366637937e-05
-1.99332430384654e-05
-2.34326827838975e-05
6.60506461097287e-06
-6.71919439594261e-06
-3.02277318978709e-05
-2.05642584281549e-06
-1.55791121099935e-05
-2.49582909184131e-05
-1.95978421885371e-05
-2.71918176647237e-05
-1.44493199519197e-05
-1.95613374491122e-05
-2.23797679996872e-05
-1.97559172092761e-05
-3.00445918469641e-05
-2.73035657032666e-05
-3.50138415117589e-05
-2.35627763653888e-05
-1.54505323929298e-05
-1.78490088692032e-05
-2.00128242553087e-05
-1.36544655523663e-05
8.60869805256732e-06
-2.75648980974823e-05
-3.30304122711598e-05
-2.32927824068011e-05
-4.36758694385207e-05
-3.33881292461803e-06
-2.83899652289454e-05
-5.99690962561488e-06
-1.62949514973819e-05
-2.32230479174431e-05
-1.59414414543191e-05
-3.31144736321115e-06
-4.41641551801975e-06
-7.77822015700934e-06
-1.78936230496415e-05
-3.84132010766843e-06
-6.79355964424726e-06
-2.32498912879457e-05
-2.0655864727004e-05
-1.66354024295092e-05
-3.93019628840069e-05
-1.70266783229452e-05
-1.17765594746325e-06
-1.45812879969529e-05
-4.52167031146109e-06
-1.28936009962859e-06
-1.85841439127977e-05
-2.2538318245246e-05
4.08096963821889e-06
-1.3455106107123e-05
-9.74728395739052e-06
-1.76548247423031e-05
-1.63173810806196e-05
-1.16955357470572e-05
2.88816808415365e-06
2.40681351107086e-05
-7.92623410626197e-06
-2.81888826103461e-05
-3.31313706947903e-05
-3.82112977801792e-06
-6.25363677295359e-06
-8.20867172190887e-06
2.30201741016361e-06
-2.34352758893777e-05
-2.32060654070377e-05
-1.76553255890992e-05
1.92335887164514e-06
-3.85613703971689e-06
-2.07576671254293e-05
-1.99535462097415e-05
1.3111577462425e-05
-6.99308478988184e-06
-1.70840790813734e-05
-4.46082196460935e-06
-1.06134383456662e-06
-3.06357715407039e-05
-2.67126998737813e-05
-2.92728129157662e-05
-1.21486371271555e-05
-1.04678707230839e-05
-1.76132978102756e-05
-2.60925006855192e-05
-1.03309126490288e-05
-2.13509084572493e-05
-1.38565274122547e-05
-2.53640771416193e-05
-3.48272225654558e-05
-2.71679859031171e-05
-3.78876784319607e-05
-2.05002080581683e-05
-1.81698069037783e-05
-2.43133749950074e-05
-2.51044519792122e-05
-2.13243268685328e-05
-2.58635001598232e-05
-1.92225135764366e-05
-2.41367588466316e-05
-2.22487503270828e-05
-5.55918268235922e-05
-3.21624611291886e-05
-2.9035603593622e-05
-1.52881664474979e-05
-2.1020590213273e-05
-1.0707923682668e-05
-2.4042827980808e-05
-2.33638518467713e-05
-2.21910789542972e-05
-2.73749887543692e-05
-3.34949151613588e-05
-2.51499346283138e-05
-2.3178580135856e-05
-2.50187559649784e-05
-4.07886132148634e-05
-1.11214022118114e-05
-9.4501687183991e-07
-1.51765030879692e-05
-2.22983567404658e-05
-1.44650269357254e-05
-1.4639847281571e-05
8.47277005030714e-07
-1.33401839071736e-05
-2.3564406609069e-05
-2.41705209586232e-05
-2.45527137131642e-05
-1.89401995990345e-05
-1.04450348775478e-05
-9.68025989747426e-06
2.4105304679041e-08
2.79630150816192e-06
-3.45393913019595e-06
-1.83313748168613e-05
-2.27572922321688e-05
-2.91123093050454e-05
-2.32352034048135e-06
-2.19795266041095e-05
-1.0648970752787e-05
-8.47858358417428e-06
-1.25635706656347e-05
-1.93553146457698e-05
-2.41449258611032e-05
-5.84940806042446e-06
-7.73470628355427e-07
-2.02454454480214e-05
-1.24010013914772e-05
-8.98786717566645e-06
4.91226260071341e-06
-2.40065446132152e-05
-1.90641720784581e-05
-8.82353043410465e-06
-9.98486199812852e-06
-1.8988521156293e-05
1.58704307348185e-06
-8.67056157390028e-06
-3.89259847614066e-06
-7.16141026284813e-06
-3.00629994858146e-06
-2.7203233175618e-05
-1.82600025062719e-05
-8.41519975665088e-06
-2.37713131039689e-06
-4.69655378003933e-06
-1.22162574897641e-05
-1.78987753218431e-05
-2.30551220688294e-05
-2.22654149917277e-05
-1.69746575122905e-05
-2.33328012851494e-05
-9.40155539829647e-06
-1.6760833765291e-05
-2.21319556207836e-05
-3.33355164423304e-05
-2.50094636795783e-05
-2.58533396720804e-05
-1.65298511005188e-05
-8.2637675227932e-06
-3.36717702388887e-05
-1.15738204640329e-05
-2.08981515394083e-05
-1.91440930546142e-05
-2.32789058781442e-05
-2.4176436973861e-05
7.62450002936638e-08
-1.01676953609127e-05
-2.72060976474863e-05
-2.60847036197799e-05
-2.09998052566493e-05
2.20062301267446e-06
-3.01953291383215e-05
-2.66938036857243e-05
2.73716780554565e-06
-3.13507983275036e-05
-4.70713129068208e-06
-1.92592725871918e-05
-9.3854157530002e-06
-1.40888700469544e-05
-1.28513611462696e-05
-3.66364391604401e-05
-9.58716243440116e-06
-1.38089634830801e-05
-1.26072559933504e-05
-2.74995156418147e-05
-1.16313830819122e-06
-2.41487399931258e-05
-3.63318700728773e-05
-1.30459389958024e-05
-1.40642555439577e-05
-9.24194595086617e-06
-2.01541244816184e-05
-1.35707483339798e-05
-1.8377725138919e-05
-1.81012675031924e-05
-3.54849504631088e-06
-2.49882131635644e-06
-2.89948465920884e-05
-1.45325058118908e-05
-7.98245873105591e-06
-2.13002228505705e-05
3.9350331556437e-06
-2.65499819952706e-05
-7.8022937904322e-06
-2.95791554099856e-05
-7.31004017772461e-06
1.79694202108076e-07
-9.73426384429161e-06
-1.24703900442032e-05
-4.76718920401573e-06
-3.64475275627187e-05
-1.37920670705125e-05
-1.82097761646569e-05
-1.54964940259292e-05
-2.52272113645274e-05
-1.94770898063024e-05
-1.94293212146652e-05
-4.69841138422585e-06
-2.0272093264961e-05
-1.39257050150159e-05
-2.18571157730019e-05
-9.44139162635727e-06
-1.71950811248945e-05
-1.79079081416197e-05
-2.40338582893034e-05
-3.60957221102398e-05
-1.36985113531041e-05
-2.2408934061131e-06
-6.30186493796085e-06
-2.33627016406089e-05
-7.57897246673148e-06
-1.40166313170951e-05
-7.34649943791768e-06
-2.18219739890211e-05
-3.23930867472139e-05
-3.22684738540722e-05
-2.04313657252131e-05
-1.2634513074545e-05
-2.81786968095424e-05
-2.39569612909216e-05
-1.54987352012564e-05
-7.43975370003849e-06
-1.22593430892753e-05
-1.63925187369676e-05
-2.15362134761156e-05
-1.08371564092143e-05
-2.49829543416979e-05
-6.07149431258172e-06
-3.2304132338879e-05
-1.64318534960879e-05
-3.24114277213293e-06
-2.29184039979594e-05
-5.31588400030753e-06
-3.25253323576165e-05
-1.66729542341666e-05
-1.16033553586392e-05
-1.79477053967701e-05
-3.83641485136683e-05
-1.79023037675527e-05
-1.82616327073091e-05
-1.05039797685132e-05
-1.13127664903368e-05
-2.53314056683796e-05
-1.39743463933489e-05
-1.37179881651451e-05
-2.13810916171017e-05
-1.76552018580342e-05
-2.64540636192349e-05
-1.56872269223029e-05
-2.16308380238131e-05
-2.53242285905399e-05
1.48538779586883e-07
-7.54766722204485e-06
-1.78451138397378e-05
-1.5492077807071e-05
-1.3128662424041e-05
-1.13675465124242e-05
-1.67497878865381e-05
-2.99120524872789e-05
-1.42034794002105e-05
-1.34161926915815e-05
-1.08910922516623e-05
-3.34782825106837e-06
-2.23916527175573e-05
-1.27891806292077e-05
-2.39709041245422e-05
-1.54157940802555e-05
-2.19272555646189e-05
-8.15492751266919e-06
-1.30920741953717e-05
-3.03737020378729e-05
3.59439148746903e-06
-2.73441881461271e-05
-1.62917362983965e-05
-1.68732680203211e-05
-1.04963634543055e-05
-2.33891878869416e-05
-1.43429281080226e-05
-2.38837398345236e-07
-6.55543266810907e-06
-2.69734030570795e-05
-1.01154580678707e-05
-1.16914819622974e-05
-1.4436371586818e-05
2.23055032380428e-06
-1.23478631530051e-05
1.31313317945925e-06
-4.5446765060735e-06
-1.89865738662454e-05
-8.94081909876236e-06
-1.86682114862171e-05
-3.18828350938995e-05
-1.3136624835084e-05
-5.99591946877343e-06
-1.23183093112277e-05
-2.03675949134083e-05
-1.97670237654838e-05
-1.73336195687292e-05
-3.08845748914582e-05
-2.67567817618664e-05
-3.03004657255632e-05
-2.09776056193265e-05
-3.29458280425199e-05
-1.62455445570759e-05
-2.53187747211407e-05
-4.53808934727081e-05
-2.75253140194755e-05
-2.41211854730497e-05
-3.38322467453427e-05
-1.34027458892926e-05
-4.64608406072806e-06
-2.0228382858288e-05
-2.70227172837204e-05
-2.06448872184577e-05
-1.81960237749773e-05
-1.56800928425562e-06
2.26031110997233e-08
-2.47281408245218e-06
-3.29530344810656e-05
2.02396634886588e-06
-4.09664220034525e-05
-3.3162255283616e-05
-1.05311567774786e-05
-2.65235036554909e-05
-1.53627204835537e-05
-2.77971904785209e-05
-2.73194168232078e-05
-1.75857895488643e-05
-1.51258105358012e-05
-2.2591531399856e-05
-9.89125953280251e-06
-1.84202146568566e-05
-1.3892752738569e-05
-8.45119695731098e-06
-2.30549105271051e-06
-2.12423296095733e-05
-1.53043328114594e-05
2.12113970070699e-06
-9.22846658882996e-06
-1.12576811463842e-05
1.08375948364563e-06
-1.91209631342303e-05
-1.73525886819305e-05
2.83934617713767e-07
-1.86875205415824e-05
-5.76990446720125e-06
-1.25576326053115e-06
-3.14263628340246e-05
-1.87003622162692e-05
-2.09122550380321e-05
-3.04152636666134e-05
-1.31982620214226e-05
-1.4724958901086e-05
-1.19996019958268e-05
-1.02267272066862e-05
-1.39870251590333e-05
-3.28738400000851e-05
-3.67142392638704e-06
-2.06640385285763e-05
-3.44908021046927e-05
-3.06635138302906e-06
-8.25790738394878e-06
-2.32768849330064e-05
-2.23473078207903e-05
-1.63585299223972e-05
-2.56529879171812e-05
-1.71522079272897e-05
-2.32093045709927e-05
-9.90272342813782e-06
-2.94871910819453e-05
-6.73090437188554e-06
-2.03231696663685e-05
-2.04200469171596e-05
-2.35764966586024e-05
-2.70222238985997e-05
-2.75228904204309e-05
-1.29035725578979e-05
-2.96999421023894e-05
-2.86328915341563e-05
-2.95447916874465e-05
-2.85721532454493e-05
-1.21234153220274e-05
-2.81289442067305e-05
-1.82530959434e-05
-2.41256652407495e-05
-3.11319413873587e-05
-2.18566695964798e-05
-2.29196040778688e-05
-1.79698686250706e-05
-1.08102233112348e-05
-4.62495726354039e-06
-1.22564096218319e-05
-1.24896257088826e-05
-4.20165990709234e-05
-5.08124211055352e-06
-2.10838888342399e-05
-2.74548674968205e-05
-2.21328614324349e-05
-6.20014469646656e-06
-8.75441011811162e-06
-1.28856839366741e-05
-1.94105639795779e-05
-9.04205266097845e-06
-2.51267531761075e-05
-5.70813255861302e-06
5.24128685551458e-06
-3.98267053152355e-05
-2.78351024240149e-05
-3.07863056709123e-05
-1.16102649994281e-05
5.13797873461765e-06
-4.3922786906683e-06
-1.35614526676905e-05
-2.16532302919442e-05
-2.43228952214231e-05
3.36666121704101e-06
-1.60088354018956e-05
-3.43869275923417e-06
-1.11968586289479e-05
-1.36859791682561e-05
-1.85443729727614e-05
-8.54768688511777e-06
-2.05895855841947e-05
-7.18856045541197e-06
-6.3022844875513e-06
-6.35677001917363e-06
-2.0560198226198e-05
-5.54936724499766e-06
-4.42649616059835e-06
-1.28500931186725e-06
-1.41080680405129e-05
-2.15966729869793e-05
-1.09562023649866e-05
-5.94119209910606e-06
-1.91429435063897e-05
-1.86870330810046e-05
-1.92749559061044e-05
3.16855379720279e-06
-1.57729922074607e-05
-3.17559659075095e-05
-1.43530778481641e-05
-8.11253966765235e-06
-3.51898439794948e-05
-1.27146290657933e-05
-2.0446746386967e-05
-1.96032070776933e-05
-3.69375890846096e-06
-1.11118718834159e-05
-2.01682579988532e-05
-2.97592924263713e-05
-1.76441800678791e-06
-3.40035706154316e-05
-6.69460654102538e-06
-2.20122796175406e-05
-2.16839382362222e-05
-3.04239697584184e-05
-1.9742391150485e-05
-1.18699999295896e-05
-3.48595049809531e-05
-2.61964530880207e-05
-2.17522249811209e-05
-2.06351180531324e-05
-2.90908024992368e-05
-3.43453436188578e-05
-1.29007928772997e-05
-8.63659704173229e-06
-1.67247422230555e-05
-1.51654192885103e-05
-2.82835829735748e-05
-2.1846292252684e-05
-4.29514434838911e-05
-1.32336769915917e-05
-2.77970604108517e-05
3.87637538422591e-06
-1.16592740085345e-05
-1.13890878711826e-05
-2.10357435214678e-05
-3.24573181582644e-05
-3.00441270896758e-06
-2.04722683706885e-05
-1.27298212105784e-05
-3.63724542945787e-05
-9.76642865911832e-06
-2.88214867341846e-05
-1.50026113588307e-05
-2.72894617918577e-05
-1.17981154623574e-05
-2.45374904264289e-05
-8.88819968384635e-06
-1.3671271699736e-05
-3.25234735083092e-05
-6.82662881227173e-06
-5.84993035519821e-06
-1.15606972957002e-05
-1.54792316496555e-05
-5.76415422298671e-06
-3.63094473953671e-06
-1.40081186016393e-05
-7.47424784824669e-06
1.97572127939124e-06
-2.66402651064788e-05
-6.76295457527638e-06
-4.13456171272284e-06
-2.68727017976007e-05
5.45316291271964e-06
-2.58145653814112e-06
-1.19868496694216e-05
-2.48671789599829e-06
-1.36654955166273e-05
-1.96126518326142e-05
-1.27886600677468e-05
-1.63793135139082e-05
-1.21824238703591e-05
-2.36516215355827e-05
-1.74795187134252e-05
-3.02672793221114e-05
-2.30983252996972e-05
-1.42577972797997e-05
-1.71952851491605e-05
-1.17413132266648e-05
-1.67812151820961e-05
-1.3817423575344e-05
-1.30748800807738e-05
-2.63111812868709e-05
-4.32156700006288e-06
-2.15587744634458e-05
-3.20839898305197e-06
-1.00174157831085e-05
-1.18468858029798e-05
-1.12113486017874e-05
-1.84558572451502e-05
-1.458885557213e-05
-3.82738917148197e-05
-3.06132564851616e-06
-1.44103132342345e-05
-2.50359883732778e-05
-6.50098349730825e-06
-3.05139463618964e-05
-2.44760168203397e-05
-1.49185155577087e-05
-2.02893418425891e-05
7.40810473173875e-06
-2.4661979549052e-05
-1.56809458935432e-05
9.3653295597978e-06
-3.01108413200445e-05
-9.22098708222138e-06
-4.05564833763308e-06
-1.69733770135003e-05
-2.84039844989207e-05
-2.67721663446644e-05
-1.31984633057226e-05
-1.78668309430245e-05
-2.47865203078731e-05
-2.60588153292812e-05
-3.25368166422302e-05
-8.21231636070366e-06
-1.61412917669954e-05
-3.57434215200494e-05
-1.21899610489486e-05
-9.74977921527609e-06
-2.08340847638344e-05
-5.47724940153599e-06
-3.36978956947293e-05
-1.87096857731261e-05
-2.04970177414736e-05
-2.45311143662706e-05
-2.24958410065893e-05
-1.25813344749332e-05
-2.40064236189679e-05
1.29714786769008e-06
-2.63890549562891e-05
-7.88108937407482e-06
-2.59656226135669e-05
-8.30287970981996e-06
-8.7027049662325e-06
-2.16264111776321e-05
-1.64921024017345e-05
-1.61784672941225e-05
-2.80633377419431e-05
-3.88967593677099e-06
-1.91844562969105e-05
1.13716448267256e-07
2.41497557535767e-05
-1.29691782459003e-05
-5.59319468997857e-06
-8.54513818223666e-06
-1.18736359785374e-05
-2.36324695755144e-05
-7.81152074050232e-06
-2.38699739767968e-05
8.54245537470603e-06
-2.09172172884181e-05
-1.74874064108535e-05
-8.08018572203778e-06
-6.13116792981117e-06
-1.06050799734344e-05
-2.12494405712429e-05
-2.88177711122029e-06
-2.86335719425659e-06
-1.33763308336368e-05
-1.18308633751185e-05
-5.97397381542284e-06
-4.60531795212996e-07
-1.94549798175254e-05
-1.15093679254501e-05
-1.0473167712517e-05
-2.55573052172224e-05
-3.60949865047475e-05
-2.40724957533707e-05
-2.4886359360761e-05
-1.03276167883488e-05
-8.77722187416301e-06
-5.23523427492873e-06
-2.58046369156566e-06
-1.24911069820596e-05
1.4208790945747e-06
-1.42414522351827e-06
-2.08417229629552e-05
-3.63052082661428e-05
-1.15366314759691e-05
-1.68389878172455e-05
-2.98523722661666e-05
-2.89012707435074e-05
-3.25618551034535e-05
-2.01483426603882e-05
-1.48162614979276e-05
-2.64132377980777e-05
-8.02432887603016e-06
-2.37181982221853e-05
-2.57728776707615e-05
-7.24325090582487e-06
-1.78415582271896e-05
-2.64588748926999e-05
-1.64891771635333e-05
-8.12152740226775e-06
-2.29723513042043e-05
-3.32259715736415e-05
-2.31008172177134e-05
-3.0391854726597e-05
-1.14123917214286e-05
-1.64165762632962e-05
-1.68127346213314e-05
-1.19596045441e-05
-1.0471177022246e-05
-1.3702272589671e-05
-1.74296275759315e-05
-1.27376327997634e-05
-1.48256134375532e-05
-1.75749615683318e-05
-1.94512093515537e-05
-1.83323442371459e-05
-2.79955062478257e-05
-2.33589084746358e-06
-6.53887562731302e-06
5.93603315796463e-06
-8.50205470659888e-06
-1.94946148684903e-05
-1.55309099447647e-05
-1.00698280862981e-06
-2.26103360991322e-05
-1.59674392091405e-05
-1.85822766280916e-05
-2.946793840751e-05
-1.11991876528792e-05
-1.92538524759391e-05
3.76598182513291e-07
-9.56216804785756e-06
-9.94994502363978e-06
-1.81210628988973e-05
-1.21557296495425e-05
-3.80284653294497e-06
-2.1105128466913e-05
-1.27078519418057e-05
-2.61210015247485e-05
-2.39038224574699e-05
-5.79833312427841e-06
-1.95791807417228e-05
-5.81906219709245e-06
-3.77773276805631e-05
-1.52935957261591e-05
-3.94039685402192e-05
-1.70250987127761e-05
-1.64966520139826e-05
-2.56191821109592e-05
-3.57891232316578e-06
-1.15144771025913e-05
-2.49989057855153e-05
-1.72624075239362e-05
-1.90412306127615e-05
-1.4074227284154e-05
-1.30512035455981e-05
-9.94595138407125e-06
-1.03836818977178e-05
-4.10127181202798e-05
-2.82274177938087e-05
-1.71535526716408e-05
-4.14030575160903e-05
-2.17761430110197e-05
-1.29498827817039e-05
-3.54796968751744e-05
-2.51340442721625e-05
-3.41756861838508e-05
-5.67359344210572e-06
-1.00772840330165e-05
-2.41595292396735e-05
-9.32939882549148e-06
-1.48598172427137e-05
-1.53899765863591e-05
-2.99266733023106e-05
-3.76683460517036e-06
-2.14168854686979e-05
-1.21721012414248e-05
-2.48627911972373e-05
-9.27683533733511e-06
-8.85831015283122e-06
-1.8236125609248e-05
-3.03372624839716e-05
-9.09355860989356e-06
-1.57052137635779e-05
-3.55466769438754e-05
-7.41670128559656e-06
-6.34486638030722e-06
-5.01546039794953e-06
-8.21754350181433e-06
-1.96400830630834e-05
-2.25801249861744e-05
-1.34725506852184e-05
-3.77951349960835e-05
-2.57388531260259e-05
-8.7029196071267e-06
-1.99954448702853e-05
-3.65930430774428e-05
-1.60431169506226e-05
-1.79811546263286e-05
-1.60290078688891e-05
-2.90177212154745e-05
7.65089400455003e-06
-4.96287547040075e-06
-3.6300493490517e-06
-2.0371626022345e-05
-2.82079888432147e-05
-7.58053830037711e-06
-2.00481232849207e-05
6.24168199384393e-06
-1.37750413696357e-05
-1.04208836261638e-05
-1.86667674497415e-05
-1.50611646487477e-06
-7.50416512061001e-06
-3.11943873736087e-05
-1.10660759846631e-05
-1.12582264853181e-05
-1.60026331886897e-05
-3.44955063401674e-05
-7.01012265427944e-08
-9.62612685935157e-06
-3.41027117174028e-07
-2.29650840771754e-05
-1.27500782394981e-05
-1.43709345540416e-05
-7.36046090712856e-06
-2.24807167584212e-05
-1.42818765078374e-05
-2.18693775725445e-05
-2.54357828884123e-05
-8.67493546424458e-06
-2.11420458292742e-06
-1.72660841732131e-05
-2.8199097714202e-05
-1.0190329292295e-05
-1.28012072080856e-05
-2.00792261410805e-05
-9.47592736940053e-06
-1.64132352495722e-05
-2.23833202482465e-05
-5.14162050920175e-06
-6.30229152975363e-06
-3.22841959714723e-05
-2.83021956854997e-05
-1.496036643684e-05
-3.51162916851316e-05
-2.00161327084812e-05
-2.11392616241896e-05
-4.9779234000679e-06
-2.74520570435388e-05
-2.95035318653664e-05
-1.60633926600633e-05
-2.44689555453279e-05
-3.18667291615448e-06
-1.9710051826952e-06
-6.01789333526952e-06
1.04478848697847e-06
-1.47516191902825e-05
-1.49921400031731e-05
-2.90047784980793e-06
-1.01920475443497e-06
-3.14132016087587e-05
-2.2695450432326e-05
-8.17327598976576e-06
-7.79699007941846e-06
-2.73397021811134e-05
-5.35869601735513e-06
-2.11187473052324e-05
-2.7143298253381e-05
-4.80198581726444e-06
-3.47216680949145e-05
-1.45619363603844e-05
-1.55489357276789e-05
-1.64715696601182e-05
-7.51254282877914e-06
3.01398450566024e-06
1.34556358715378e-06
-2.87594475136959e-05
-7.83854250397784e-06
-6.57317208942406e-06
-1.85953932468327e-05
-1.13692530754851e-05
-1.15533743683942e-05
-2.76886031443293e-05
-1.55952227419522e-05
1.42712802012892e-06
-1.66314544563646e-05
5.7694897972782e-06
-1.58231409120809e-05
-9.09387868481915e-06
-1.75421822370954e-05
-1.48119316358013e-05
-2.37174823038405e-05
-4.93607488412844e-06
-1.73725953985606e-05
-5.62828309945497e-06
-1.06820875531635e-05
-1.12107737041903e-05
-1.31488838513876e-05
-2.52593616300794e-05
-1.35917182409532e-05
9.02499292866543e-06
-1.10943789861682e-05
-4.42155302504934e-06
-1.01885403294367e-05
-1.46200749758382e-05
-1.40425432200645e-05
-3.51951514084541e-05
-3.82192686308199e-06
-1.10815688307491e-05
3.36351277222913e-06
-1.44583790255341e-05
-3.0589679076437e-05
-2.41828839291921e-05
-8.13024106565701e-07
-1.54804537158522e-05
-1.45290564967269e-05
-1.55796082823985e-05
-1.94575631666552e-05
-2.30174202058399e-05
-2.02232600418404e-05
-1.80734927219086e-05
-1.75617840102489e-05
-2.27201877205703e-05
-1.74894974217813e-05
-2.11983554574487e-05
-1.8376104976877e-05
-1.32649519748612e-05
-1.41043366203231e-05
-8.85611326450729e-06
-2.15681635152767e-05
-9.95661262778739e-06
-1.67487406998512e-05
-1.42989947584762e-05
-2.71845193477064e-05
-1.89938379042504e-05
-1.48186147612556e-05
-1.71381563452946e-05
-2.09972003398218e-06
-2.20675695786289e-05
-1.07953394807303e-05
-1.75934462498845e-05
-1.46278931413797e-05
-1.32944358667694e-05
-1.58259193254209e-05
-1.37501841192033e-05
5.19530027528161e-06
-2.04719293407829e-06
-6.19628487880412e-06
-5.3439143086879e-06
1.96764309069323e-06
-6.60134184192628e-06
-6.66242215111724e-06
6.81476951083056e-06
-7.92638134495642e-06
-1.64290594694559e-05
-7.47793367829298e-06
-2.82444497876933e-05
-1.57944333030607e-05
-2.87554278617877e-06
-2.80957447107613e-05
-1.593254816726e-05
1.69526607545814e-06
-6.09803814814368e-06
-1.6765470488072e-05
-2.0279153047985e-05
-1.04910407134485e-05
-1.47304081272446e-05
-2.22686967511267e-06
-8.29861123739437e-06
-1.23231151007385e-05
-9.5426892678042e-06
-4.9466559968067e-06
-2.14381233461868e-05
-2.68223622593183e-05
-1.69005672279254e-05
-1.2275720940386e-05
-9.25562717456818e-06
-2.08286284745446e-05
6.98649034040681e-07
-5.76968048326214e-06
-2.03124409300443e-05
-2.9522308323208e-05
-3.06321297031071e-05
-1.98158524022977e-05
-1.736484101355e-05
-2.75979212942243e-05
-1.05463706847307e-05
-1.67601911577937e-05
1.01514593869353e-05
-7.82883087486835e-06
-1.54221816506596e-05
-8.54975350249232e-06
-3.52565693555017e-05
-1.19609595951261e-05
-1.37744024710999e-05
-1.37481905235257e-05
-3.50471601952836e-05
-3.06879281490902e-05
-2.10135116185027e-05
-1.98687045410044e-05
-1.50803591596326e-05
-2.2783437168348e-05
-2.79087218082461e-05
-2.46750598683643e-05
-1.33116705184909e-05
-3.4719550132941e-05
-1.67057025039257e-05
-1.34486502884109e-05
-6.07421555736985e-06
-2.05525428397078e-05
-2.18989468791948e-05
-1.79498800363736e-05
-1.27672988922248e-05
-1.87724388948718e-05
-5.77290848269404e-06
-2.07594684251504e-05
-5.36571516710847e-06
4.48046892642444e-06
-2.59453790004341e-05
-2.74112921157558e-05
-3.28250075382125e-05
-2.38539131770445e-05
-2.41592885004005e-05
-8.50837465131986e-06
-1.48086881131899e-05
-2.30444973677418e-05
-1.57750094645148e-05
2.00643739477748e-06
-9.97851239055572e-06
-2.27444905674852e-05
-1.26448933902076e-05
-1.50557526378737e-06
-1.55395815969291e-05
-4.58234889657923e-06
-1.61442979018731e-06
-7.97783806533968e-06
-7.71633007509298e-06
-1.92782442803561e-06
-1.47185278627296e-06
-2.05839224661691e-06
1.80739722001736e-06
-1.14794731587022e-05
-1.69158137300558e-05
-1.27583385633389e-05
-2.02842435071867e-05
-1.32551926828445e-05
-8.23570603208006e-06
7.77131371991182e-06
1.12588755246181e-06
-1.62886797440041e-05
-1.46554846716316e-05
1.63079167016277e-05
-2.41709284277539e-06
-8.59665917910641e-06
-2.13039243344081e-05
-1.16693320279526e-05
-2.38350842520528e-06
-1.89750330253129e-05
-5.05690446761649e-06
1.74788967211956e-06
-2.4662967162611e-05
-9.22570079569259e-06
-1.82326532805789e-05
-1.1394668928579e-05
-1.18554427049796e-05
-2.73351984310081e-05
-1.76155698863271e-05
-2.55338676291593e-05
-2.02637045463022e-05
-1.87188310247766e-05
-1.29093169076039e-05
-1.7566718403222e-05
-3.43286139509553e-05
-1.29039105144134e-05
-2.89027958676136e-05
-1.2925891854598e-05
-2.00093659570109e-05
-1.28850235319273e-05
-1.44738437251079e-05
-1.27680455790138e-05
-3.91835220056145e-05
-1.38379750762055e-05
-1.84238668423715e-05
-1.20789356595871e-05
-2.2159055084289e-05
-1.45092909021503e-06
-3.67316260514732e-05
-2.65317982058596e-06
-1.8703608836441e-05
-2.49490615252074e-05
-1.59744000444481e-05
-2.44955617739553e-05
-3.56401366472546e-05
-1.57175201195491e-05
-1.27389746238789e-05
-1.88106378123897e-05
-3.14110625728615e-05
-2.36540161740768e-05
-9.54846785360243e-07
-1.60178835988326e-05
-1.70549522884196e-05
-3.23805579911727e-05
4.53763190168417e-06
-9.41720088352947e-06
4.6708509799237e-06
-3.08274504986867e-05
-2.53931435877557e-05
-9.12829321887502e-06
-9.52542494996794e-06
-8.50615630376909e-06
-3.42831040832749e-06
-2.62401751812713e-06
-3.12916904303495e-05
-1.17588509684394e-05
-9.16157208012932e-06
-2.41558200405959e-05
-1.90185336648367e-05
2.3019921314023e-06
-9.19040728234246e-06
-2.17635954377875e-05
7.75067107022417e-07
-2.76150821679556e-05
-1.21373879619254e-05
-1.67919854218316e-05
6.64050840873686e-07
7.03637771575247e-06
-1.85321274593357e-05
-1.41981810885599e-05
-2.5164884262437e-06
3.67857552688008e-06
-1.10359855061746e-05
-2.44631773205616e-05
-6.00877091040051e-06
-1.9562176409551e-05
-2.5484615137495e-05
-1.65828517058699e-05
-4.36415898076432e-06
2.40969499484115e-06
-2.02313675795197e-05
-2.12086166338684e-05
-2.44468218386219e-05
-2.04110112935184e-05
8.98643833794309e-06
-5.14651158704339e-06
-1.61624404490883e-05
-8.93763431103289e-06
-1.75506251068485e-05
-2.57082824322812e-05
-1.36477224380414e-05
-3.17392731984374e-05
-2.38878079104366e-05
-1.85688855613568e-05
-1.45471104190264e-05
-2.60019544375792e-05
-1.56587582991301e-05
-2.71415314993697e-05
-2.13813224376293e-05
-2.91491759061284e-05
-1.19969653323347e-05
-1.90529830877225e-05
-3.03422793831617e-05
-2.78830858628746e-05
-2.85193610757757e-05
-2.13882256147067e-05
-2.31234194570833e-05
-1.80207713944397e-05
-3.2834686099036e-05
-3.63089863703243e-05
-1.13606989967004e-05
-1.61962551022903e-05
-3.45556963937869e-05
-1.45903210730909e-05
-1.74101697794312e-05
-1.68938395367257e-05
-1.22011045300142e-05
-3.88161458902321e-05
-1.59089784575602e-05
-2.67352189758612e-05
-2.48484915010611e-05
-1.44845545855511e-05
-2.89300853185612e-05
-2.36937057336349e-05
-8.98708142390009e-06
-6.51796339937985e-06
-2.71459608832365e-05
-1.68377162824274e-05
-2.02901408640294e-05
8.54721140054487e-07
-8.68677576014965e-06
-3.60563929156339e-05
1.20044547793687e-07
-6.87696336932788e-06
-3.71498108135903e-05
5.06805741707053e-06
-1.91798024144313e-05
-5.89532070596336e-06
-1.42068070793328e-05
-7.5148769644157e-06
-1.68251731374892e-05
1.96192511456972e-07
-4.93722416048154e-06
-1.39627294746773e-05
1.05264838312303e-05
-8.89679306965347e-06
-4.1660843839372e-06
-1.02338087422335e-05
-1.12543717616768e-05
9.23317548275782e-06
-1.45571027195809e-06
-1.66984712726019e-05
-1.6431468920807e-05
-1.29359983187397e-05
-2.9756518004959e-07
-2.57257629314406e-05
-4.05727226127036e-06
-2.76274621731977e-05
-1.29000611735677e-05
-8.49418065863968e-06
-2.19338611743446e-05
-2.04002350241989e-05
-1.45311270213302e-05
-1.10239821341106e-05
-1.62746936482065e-05
-1.53657603645119e-05
-3.17545324567489e-05
-2.0545155310374e-05
-1.22977900231427e-05
-1.67361677975261e-05
-2.08522701818522e-05
-3.12864201969639e-05
-3.98521053954484e-05
-1.00683353389063e-06
-1.59000382484106e-05
-2.48330469136352e-05
-6.12719724181493e-06
-2.1394645776071e-05
-3.08931498720985e-05
-2.70182236731849e-05
-2.41541138096814e-05
-7.92698261732263e-06
-1.22796916817966e-05
-1.72303483669572e-05
-1.82527330158923e-05
-2.11767338978034e-05
-1.8799713026034e-05
-2.73333621503197e-05
-1.08160372478377e-05
-2.30430548234547e-05
-1.47965444854572e-05
-3.15911164145434e-05
-1.15002191543072e-05
-3.09389727141329e-05
-9.12882195577765e-06
-2.37542579892995e-05
-2.05365283682379e-05
-2.24298773968731e-05
-9.23785788529107e-06
-1.39928745060859e-05
-1.87796121325774e-05
-1.61180088166138e-05
-8.23245602682219e-06
-2.58275826662865e-05
-1.12847911528201e-05
-2.00160759611807e-05
-3.17668903521452e-06
-5.01165703499259e-06
-1.54809328259443e-05
-9.42281111234394e-06
-2.19656026147219e-05
-2.30732938471912e-05
-1.64058080543639e-05
-1.7557302619623e-05
-1.17023313016412e-05
-1.26632979603715e-05
-1.48601954043884e-05
-2.91609557893097e-05
-2.08076039650216e-05
-1.06044859352363e-05
-3.08898366847922e-05
-6.85798315132876e-06
-9.86295017201007e-06
-3.01675784020905e-05
-2.31702593379714e-07
-7.13370926864098e-06
9.4488412482098e-06
-7.73713639724723e-06
1.94429396250682e-07
-2.22317573989395e-05
-2.16127181270101e-05
5.44455883008009e-06
-4.73326528992524e-06
-1.58343890911277e-05
-1.96058752060343e-05
-1.31428398770248e-05
5.07054297431561e-06
-1.63601223436291e-05
-1.13062908129688e-05
-1.95121640029735e-05
-2.10194879505867e-05
-5.99470166813727e-06
-1.7435268215463e-05
-2.03272695233161e-05
-1.49334749901863e-05
-2.74438933467383e-05
-1.37579519176256e-05
2.53950935630133e-07
-2.52379816675806e-05
-3.81336614425638e-05
-1.92971665136566e-05
-2.81292561697492e-05
-2.54022048926078e-05
-1.32044350897109e-05
-2.32842590416467e-05
-2.19619979684246e-05
-1.39497700761754e-05
-1.40688980980629e-05
-1.83863083958891e-05
-2.35157380215164e-05
-1.19046421722003e-05
-1.21897459719442e-05
-3.04182239382896e-05
-9.53052963398285e-06
-1.99615729276941e-05
-7.86268289259487e-06
-1.70565489238361e-05
-1.83682873266224e-05
-1.50943986570122e-05
-2.2141623774085e-05
-1.59700503651908e-05
-1.54747280564797e-05
-1.04895226116194e-05
2.44468086813669e-06
-2.26895304491662e-05
-3.1630322957023e-05
-6.33827802018992e-06
-7.49732245653622e-06
-4.85941931957672e-07
-2.19518895486973e-05
-1.4765704585551e-05
-2.85301178792292e-05
-9.69736680881288e-06
-1.54831699857817e-05
-1.10495075510872e-05
-2.52795044604373e-06
-2.55197055667708e-05
2.57283334695188e-06
-1.61741507974393e-05
-7.04033909343052e-06
-1.72242182309412e-05
-2.78504195000026e-05
-1.58146062493015e-05
-1.19518900447095e-06
4.6729250054535e-06
-1.47936518678731e-05
1.49132298872813e-05
-4.84454663990181e-06
-1.87356641678573e-05
9.82117063681357e-06
-5.9121802290579e-06
-1.34806263054221e-05
-1.5408881331939e-05
-1.80788248175502e-05
-1.42843874753277e-05
-3.04341399685887e-05
-1.84710334218856e-05
-2.45285984990406e-05
-7.7677736860482e-06
2.15214738599978e-06
3.95651077180932e-07
-1.71963753491175e-05
-1.65396092280019e-05
-2.98995739437547e-06
-1.21800353634447e-05
-1.8178315300225e-05
-8.77464494044762e-06
-8.28040356700857e-06
-2.70467013713458e-05
-2.16488412900669e-05
4.05773677629192e-06
-3.02050329124086e-05
-1.93292460999637e-05
-1.01930160259005e-05
-2.04431498669993e-05
-3.16891148653241e-05
-2.42539590907045e-05
3.08906995347215e-06
-2.04942417960961e-05
-2.03836246312513e-05
-2.43849504069022e-05
-2.03733911548988e-05
-6.3696541842429e-06
-2.75290791203498e-05
-2.05421476660115e-05
-3.10849356460127e-05
-4.46806775161339e-06
-1.97584248387031e-05
-2.01308406252561e-05
-3.68928868190935e-05
-1.04813297206012e-05
-8.00138159317534e-06
-1.39187127577301e-05
-2.33763470922265e-05
-3.33493879506308e-05
-2.45055395432171e-05
-3.35466094046249e-05
-2.62853608088698e-05
-2.4159707410171e-05
-1.62358915896503e-05
-8.99154817004248e-06
-2.15266912532135e-05
-1.9146860156534e-05
-6.08195418912671e-06
-4.79027826230113e-07
-2.73842223981182e-05
-1.63735487535875e-05
-2.10812203292189e-05
-2.41192884595488e-05
2.50527933160229e-06
-3.28885107507766e-05
-3.25190133992925e-05
-1.69084816176526e-05
-4.67545312969767e-06
-5.71981141611024e-06
-2.27710872805346e-05
1.28262960993807e-05
-2.59006684098233e-06
-1.75238098584388e-05
-1.66588129643905e-05
-2.98758674424397e-05
-7.38814473883598e-07
1.36242390596305e-06
-1.43549298836485e-05
-1.23600789787746e-05
-2.45702229856129e-05
2.07720886253787e-06
-7.51500080512961e-06
-3.63390104299152e-05
-6.25124271881047e-06
-1.01761078906076e-05
-1.38131671676803e-05
-2.66528744219972e-05
6.27074570910269e-06
-8.56174440688391e-06
-1.65474761353637e-05
-1.29790600604442e-05
2.41808216444091e-06
-5.54016698436734e-06
-1.42328458610699e-05
-5.00087986794284e-06
-2.44822836541004e-05
-2.75836725744757e-05
-6.90765713570662e-06
-5.62343846807709e-06
-7.73556028787941e-06
-2.00419698011172e-05
-2.87658424927904e-05
-1.07667708143845e-05
-1.25314444441776e-05
-2.38126974061101e-05
-1.14489402254268e-05
-1.50185774985627e-05
-1.02698086994113e-05
-1.73017858896665e-05
-6.09530122927528e-06
-2.70151423052147e-05
-3.47861398901029e-05
-1.29273361066965e-05
-1.50539750838376e-05
-1.22297422457859e-06
-1.32503900265613e-05
-1.03677496163201e-05
-4.07900910812272e-06
-2.04086423344897e-05
-2.42529176087571e-05
-4.84844237900364e-05
-2.26087532134335e-05
-3.16326035887577e-05
-1.95975616730278e-05
-3.56075769561646e-05
-1.03518830209716e-05
-1.64924391787934e-05
-1.94207507412271e-05
-3.99200598083085e-05
-1.36881863456408e-05
-1.42484004066875e-05
-2.87271654973928e-05
-1.59696349645713e-05
-9.82575057644543e-06
-2.24435368124625e-05
-1.92087346764861e-05
-2.70320619332157e-05
-2.24714506605935e-05
-1.29127667288486e-05
-1.35942693052995e-05
-3.22692166579412e-05
6.2523977393814e-07
-1.65161947374079e-05
-7.68089957518863e-06
-1.55839442451989e-05
-1.03264760090594e-05
-1.59483312716854e-05
-3.56724159426376e-06
-2.86836668488584e-05
-1.34115034016979e-07
-6.60740551286235e-06
-3.15668228010356e-05
-2.11504689310329e-05
-7.74912724207709e-06
-2.90249576405209e-05
-1.30688348524939e-05
-8.44804460833382e-06
-1.6352855007298e-05
3.60645077797427e-06
-1.09113553490855e-05
-2.47310439186842e-07
-1.97654180012754e-05
2.45135224437788e-06
-1.27395650901004e-05
-2.22728827856699e-05
-1.38303429845198e-05
-1.28693822382238e-05
-1.60582168617581e-06
6.99741533208021e-07
-5.4597198565554e-06
-3.30564312416011e-05
-2.57841323494143e-05
-8.87941937311766e-06
1.52225567182703e-06
-3.05093566552358e-05
-1.86720009226398e-05
-1.91683939219704e-07
3.84821323750944e-06
-1.64091154326708e-05
-3.07719951869754e-05
-1.67078539471566e-05
-2.27311804092342e-06
-9.30943802640542e-06
1.08328515696639e-07
-1.2466395727745e-06
-1.74596189765849e-05
-2.08452563923192e-05
-4.81012046454636e-06
-1.42154618717235e-05
-6.96279770272195e-06
-1.25851189510286e-05
-2.36967155632982e-05
-1.81753781024021e-05
-2.05444512332173e-05
-1.72342057632136e-05
1.19156920888683e-05
-2.24901673267368e-05
-3.255367863197e-05
-2.09957556219575e-05
-1.36603952126824e-05
-3.38682366928662e-05
-1.69501259833251e-05
-1.09128277708823e-05
-3.64312276670609e-06
-1.27444601860527e-05
-3.29822343548762e-05
-4.13779995246573e-05
-1.7972629169021e-05
-4.52949583658478e-05
-1.08076020464384e-05
-2.17173010697879e-05
-1.43544900572368e-05
-3.36461685196509e-06
-1.57769278871916e-05
-1.34379246842556e-05
-3.0372113379259e-05
-2.22853943693345e-05
-2.34973398666931e-05
-2.05798727128564e-05
-3.69421952075568e-05
-2.36881717045937e-05
-2.26404958474101e-05
-5.49458724284747e-06
6.63331815179199e-06
-1.02973565629835e-05
-2.87542014635207e-05
-1.59043093267177e-05
-1.76604387903917e-05
-2.5483289923824e-05
-9.29851828652786e-06
-2.12570743760973e-05
-2.60270453626893e-05
-1.52631083200485e-05
-1.21466118806868e-05
-1.71976346827694e-05
-3.62120655854694e-05
-1.81303073763529e-05
-1.87579819974495e-06
-4.02211406075341e-06
-1.91281289769972e-05
-6.42659139789444e-06
-1.59068443786821e-05
-6.71988796181521e-06
-2.23061092451572e-06
-1.87125013900005e-05
2.1246524303139e-06
4.53069223872006e-06
-1.30303315319254e-05
-1.57738917952639e-05
-1.22750864231188e-05
-1.28722840385538e-05
9.93634433391485e-07
-2.07918677375717e-05
-1.72075060034154e-05
-8.98085168429359e-06
-1.88055672671667e-05
1.26096679330533e-05
-1.62152969112599e-05
-2.30154767019518e-05
-1.87929751790942e-05
-1.53498214313148e-05
-3.02394171444918e-05
-2.21638726251703e-05
-2.45143865712797e-05
-7.94416866891468e-06
-2.02855750880546e-05
-2.90103883213596e-05
-2.84895134970221e-05
-3.06598019670989e-05
-1.56116728953759e-05
-1.44013990419338e-05
-9.47043505100042e-06
-3.26578646606986e-06
-2.30210799533581e-05
-1.83464685896765e-05
-1.91072194117439e-05
-4.49087105750268e-06
-3.42474669326453e-05
-1.84309295093419e-05
-1.78490070072325e-05
-2.08985039348706e-05
-3.84879550455927e-07
-2.43527773389418e-05
-1.17629901299905e-05
-1.5034675453451e-05
-2.39742452939688e-05
-3.57844855705101e-05
-1.2884782687018e-05
-1.09275699279707e-05
-2.94716464069149e-05
-1.87345533570513e-05
-1.84159798282577e-05
-2.4354392014664e-05
-1.56004486223955e-05
-2.44046515933768e-05
-3.07707004050278e-05
-9.61989090221496e-06
-1.71091680818536e-05
-2.36085172487396e-05
-2.60785249256236e-05
-2.22612971118957e-05
-5.99176803905337e-06
-2.07463068250998e-05
-1.62055724520488e-05
-2.02197249238545e-05
-2.93215803864765e-05
-9.19643720978642e-06
-2.26665381230294e-05
-2.50666021083556e-05
-8.61406216534052e-06
-1.19479896855098e-05
-2.54042807100663e-05
-5.60926662970234e-06
-5.54829273285983e-06
-3.35409944666776e-05
-1.03979803831754e-05
-1.26435736234609e-05
-2.69736124339887e-05
-1.03248859495609e-05
-1.97567801262901e-05
-2.44939722971025e-05
-9.54625117245149e-06
-3.46732673359707e-06
-1.38317095000977e-05
-9.71486291029956e-06
-1.68088619968231e-05
-2.04324995898789e-05
-4.25138549893814e-06
-2.26236701022845e-05
-2.36758066304675e-05
-1.22529588374999e-05
-1.79046570242426e-05
-8.30600397031664e-06
-2.15209027456535e-05
-1.22470909255437e-05
-2.41335394901276e-05
-1.65875610159695e-05
-1.99921344978956e-05
-3.21911972865337e-05
-9.9075313629767e-06
-1.7963155707889e-05
-2.85966018767639e-05
-7.89787042808979e-06
-4.8538924007654e-06
3.81605922358237e-06
-2.12307747021736e-05
-2.64005905107289e-05
-1.41439739411408e-05
-1.97814461703645e-05
-6.48853265262095e-06
-3.54017666646184e-05
-2.2341150327776e-05
-1.46676040238385e-05
-2.71768162102164e-05
-5.63406982278661e-06
-1.67043252412825e-05
-4.16395199561593e-05
-2.37594635819721e-05
-3.24377621620419e-05
-2.32033857867617e-05
-3.33401896485213e-05
-2.50876442262615e-06
-8.13187750450557e-06
-1.9693533402698e-05
-1.69648444714981e-05
-1.88515342771345e-05
-1.44715929357543e-05
-2.43348941057713e-05
-1.72584611989697e-05
-2.480497196994e-05
-1.75156124848458e-05
-3.4805421465173e-05
-1.83307896720541e-05
-1.04891035899526e-05
-7.77942465207973e-06
-3.12814591880299e-05
-1.47107457209187e-05
-1.63102289231699e-05
-4.35713390845554e-06
-1.72989300403894e-05
-3.18236603968651e-05
-1.95115881544192e-05
-2.66157012172391e-05
-1.59364086694515e-05
-1.73193788437101e-05
-5.72215952919309e-06
-8.90432859731518e-06
-1.10341775101094e-05
-1.90563537979189e-05
-2.30933175928392e-05
-1.07593026021426e-05
-6.62116561841373e-06
-2.39307824918572e-05
-7.87865549642455e-06
-1.96698068310984e-05
-2.68280179210743e-05
-1.29914575778819e-05
-1.4846045562162e-05
-1.23046797263244e-05
-1.59748509865928e-05
3.83761272443659e-06
-1.23287007680305e-05
-2.27203370625201e-06
-7.7950094794577e-06
1.35759945528585e-06
-1.68366789856244e-05
-7.41749395903297e-07
-2.10628381320922e-05
-2.13783514377827e-05
-1.36653109697612e-05
-2.02228583454796e-05
-1.7821008484959e-05
-1.93693262450974e-05
2.31179519554138e-07
-2.45565537982687e-05
-8.39264946341379e-06
-7.30172164788639e-06
3.15017843165165e-07
-1.06715609145367e-05
-1.36394581103496e-05
-2.27718696633839e-05
3.46003969695822e-06
-4.32379006374609e-06
-1.83095589640992e-05
-1.39072813019927e-05
-1.79202187963542e-05
-9.06479123264668e-06
-3.57908935941835e-05
-2.64591633105251e-05
-1.11933508014766e-05
-1.31404229129844e-05
-1.84249716336785e-05
-2.670473442029e-05
-7.92668156062641e-06
-4.10479388056863e-05
-1.40339644991866e-05
-8.17592282714627e-06
-2.7590446834338e-05
-1.44485603435881e-05
-2.75968269157978e-05
-1.83060792628733e-05
-3.11462035922508e-05
-2.7916401792953e-05
-2.78340728543664e-05
-3.19773979527398e-05
-2.94736722802904e-05
-7.73524699457477e-06
-1.45153606547992e-05
-8.20004434966617e-06
-3.50528158426524e-05
-2.16694786815047e-05
-1.65720052729338e-05
-3.93605621118608e-05
-3.00867908295294e-05
-2.41828819170423e-05
-1.51728605202099e-05
-1.70618134626955e-05
-2.83099826388519e-05
-3.84805087074353e-05
-2.06871186317559e-05
-1.55185889696326e-05
-1.10567765891307e-05
-2.3799916561677e-05
-1.11332743093733e-05
-1.84451213760948e-05
-1.73732729532277e-05
-8.44843676643458e-06
-1.10275366259918e-05
-1.04290761916709e-05
-3.40403002596161e-05
1.25842298698374e-05
-2.40627577096346e-05
-2.83374789451646e-05
-3.38415703299467e-06
-9.20905768785269e-06
-2.76700207752504e-05
-2.45335752605803e-05
-2.90604495270087e-05
-8.10903868845213e-06
-3.21263311741573e-06
-2.10496494696439e-06
-1.74677049556408e-05
-2.56266385806628e-05
-1.28034316658808e-05
-3.46964890185481e-06
-1.52676375929628e-05
-1.08673883237421e-05
-1.90224989230722e-05
4.8407752062178e-06
9.6014900171028e-06
-3.64472809885371e-06
-1.1913689912024e-05
-3.4658274405205e-05
8.46720428198906e-06
-2.0103046201029e-05
-6.27362814736286e-06
-2.40110722283915e-05
-2.55208322446193e-06
-3.36515315660633e-05
-1.52207073625005e-05
-8.47495123960541e-06
-1.91518918665188e-05
-6.89424359929307e-06
-1.29096717019069e-05
-1.77606377375407e-05
5.25658388370564e-07
-2.02391646655001e-05
-1.65208602799344e-06
-2.6561585436122e-05
-1.41722804288081e-05
-5.63312938972536e-06
-1.95785410914642e-05
-2.12754552390447e-05
-1.19897579833617e-05
-1.18988345519829e-05
-2.71765702977925e-05
-3.48943730145093e-05
-1.75867951749423e-05
-3.21324436389132e-05
-1.8980867717762e-05
-1.29441121500488e-05
-9.27487014427985e-07
-2.73576317828656e-05
-2.7122277266053e-05
-7.41813167112042e-06
-8.00802669210558e-06
-2.75612488412201e-05
-1.46337171271514e-05
-6.79015498332603e-06
-2.78357155934435e-05
-3.65428652167569e-05
-2.7744153056643e-05
-2.60660388247184e-05
-2.67087004189552e-05
-2.07837338442669e-05
-2.03961851205773e-05
-2.67567068899113e-05
-2.14250824732913e-05
-2.83476307138091e-05
-1.28515994131988e-05
3.72196352209494e-06
-2.42848837971423e-05
-3.24776273636056e-05
-7.40248088926025e-06
-2.42383680302248e-05
-1.69901943051669e-05
-1.37208782246284e-05
-1.45583542176427e-05
-1.18936782338143e-05
-2.66194269182252e-05
-1.40766610315356e-05
-1.79361855809031e-05
-7.95002896603304e-06
-2.20576854071873e-05
-4.08864573263724e-05
-2.26357500487632e-05
1.07614981851097e-06
-1.88034425961381e-05
-1.69479515828378e-05
-1.56768313942998e-05
4.69851523271712e-06
-1.70755811858186e-05
-1.15471542018429e-06
9.62661235186924e-07
-4.58170306317352e-06
-1.55795197383902e-05
-1.76178067888131e-05
-9.7993568973397e-06
3.22206545971669e-06
-3.35655830175159e-05
-1.2537571416473e-05
-1.61774105828982e-05
-2.10510132641474e-05
-9.91026637273651e-06
-1.65444025700229e-05
-1.04655756121926e-05
-1.61626512994988e-05
-1.87932692909296e-05
-2.85315489751155e-05
-4.37467766584622e-06
-9.68101168079409e-06
-1.62989605896308e-05
-1.06771505226667e-05
-1.7384068515663e-05
-2.18451501738032e-05
-1.29857191307682e-05
-1.03418015981191e-05
-5.18046169838247e-06
-2.99713511676589e-05
-1.43140249544907e-06
-3.91827653554295e-05
-9.47207730900759e-06
-2.91358324960899e-05
-1.4431577479602e-05
-2.18897605824739e-05
-1.98494331303502e-05
-2.1551940482061e-05
-7.9162656844509e-06
-2.28598481621416e-05
-2.99668878200604e-05
-3.37351113748467e-05
-1.8213391932011e-05
-3.90940505531926e-06
-1.31287258955257e-05
-7.18612240028707e-06
-1.96066658530008e-05
-2.39758618449132e-05
-2.47202302089298e-05
-2.14051145234961e-05
-2.34088364695922e-05
-3.41462174369039e-05
-2.27024425396757e-05
-6.29445721496791e-06
-2.36753047863705e-05
-1.62174957983936e-05
-2.213100398613e-05
-4.51064130263862e-06
-1.8052193598857e-05
-2.83376714813355e-05
-1.80816807250206e-05
-4.56411641588328e-06
-4.85185510803389e-05
-1.52690846264792e-05
-2.13772882150401e-05
6.15865938946591e-07
-1.07907911669977e-05
-1.31877675373524e-05
-3.4814564173246e-05
-2.58665077506889e-05
-7.77813283800362e-06
-8.77471660863574e-06
-7.9377079662006e-06
-9.78459430752291e-06
-1.41630986046163e-06
-2.65492127202419e-05
-3.22822865831865e-06
-3.24991017181149e-05
-1.09787324849459e-05
-1.56739727536413e-05
-1.71019214359191e-05
-1.774505319836e-05
-2.23354742111034e-05
7.30749408740819e-07
-2.01963236513137e-05
-3.08304189488544e-05
-5.54639799923761e-06
5.12188589401318e-06
-1.15341863524734e-05
-3.30006146403471e-05
-6.06483452803132e-06
-3.03372890130836e-05
-1.41430119245244e-05
-4.29920772227265e-06
-2.1048248965438e-05
-2.80986076881659e-06
-1.90655620096214e-05
-1.85075550704853e-05
1.42649939335329e-05
-1.23954899492927e-05
2.19593086108119e-07
-2.58358814298898e-05
-2.91930295140365e-05
-1.28980481790734e-05
-2.16269691060445e-05
-1.7941761274149e-05
-8.78670230466332e-07
-1.00152528450444e-05
-9.51405793737057e-06
-9.80810485849199e-06
-1.61248720087928e-05
-2.64354848877042e-05
-3.08975413898868e-05
-8.94059408983048e-06
1.22794875821107e-06
-1.69246313119331e-05
-1.92568690532657e-05
-2.12541438321055e-05
-7.6669121103825e-06
-1.80399565064072e-05
-1.99851420238275e-05
-1.78652246988188e-05
-3.11242589501437e-05
-3.20599588501704e-05
-4.14343434922475e-05
-1.9155656818301e-05
-1.1218186234639e-05
-3.3804445897336e-05
-3.8071998391942e-05
-1.58172422160617e-05
-2.95154294315718e-05
-3.0582178107536e-05
-1.907745795423e-05
-3.64263888442123e-05
-2.91622436580045e-06
-1.73453086120306e-05
-1.78680905262227e-05
-2.75299313103462e-05
-4.98387885409635e-06
-2.06717390604844e-05
-2.62689430345581e-05
-1.15222976396546e-05
-2.00838675509637e-05
-2.92389003225458e-05
-2.85613348073693e-05
-2.10497782448802e-05
-6.71404659665825e-06
-2.29567203497566e-05
-9.87328366175353e-06
-1.06642554314495e-05
-1.38977925256157e-05
-1.26055231955773e-05
-1.23877794471819e-05
-2.93085675167154e-05
-1.4515074584967e-05
-7.67506882594444e-06
-1.04819313066886e-05
-5.65024030352656e-06
-2.33964728308254e-05
-1.71469248688117e-05
-1.12603502572277e-05
-1.15557287132766e-05
-1.34706182575607e-05
-1.16591158191432e-05
-1.05957967353841e-05
-2.56161727373103e-05
-1.68692768875694e-05
-8.1623653360452e-06
-1.41697250953168e-05
-2.17877373605744e-05
-2.02505060081618e-06
-1.88244652296181e-05
-2.13697039162759e-07
-4.61266760915185e-06
3.48544367750519e-06
-1.63851696049374e-05
-1.47681014957039e-05
3.08016813372103e-06
-1.12471113542376e-05
-1.252837714784e-05
-1.46284841626079e-05
-2.18372035338996e-05
-2.55937237027786e-05
-9.31668556451525e-06
-8.43215928771079e-06
-2.77691769308447e-06
-1.06323037453636e-05
-1.33939377754545e-05
-9.24341471675649e-06
-2.60065037178652e-05
-1.20423862833209e-05
-2.83817031646826e-05
-6.34892585953614e-06
-1.39702967217199e-05
-2.5021873046697e-05
2.0046935777099e-07
-4.28706836494211e-05
-2.99056078111355e-05
-2.7778757949287e-05
-3.88754748012819e-05
-1.88265597052803e-05
-1.0427483913819e-05
-1.57992625254785e-05
-8.72802628684559e-06
-1.2339421953126e-05
2.51725108712519e-06
-1.68322145869842e-05
-1.80763515722906e-05
-1.74221749922676e-05
-1.58107397519525e-05
-1.59928802373902e-05
-2.46866969592006e-05
-4.40968522294749e-05
-2.54384610920228e-05
-1.43834605951483e-05
-1.79563400820271e-05
-2.426775536136e-05
-3.264971454767e-05
7.28599686609906e-06
-1.33817966324857e-05
-2.64724756811152e-05
-7.06511035998844e-06
-1.56283056273943e-05
-3.30128705172884e-05
-1.75896568005322e-05
-1.83280423810458e-05
-2.76568085244164e-05
-1.673765734106e-05
-1.40507913062455e-05
-2.92378911834575e-05
-1.63672458800728e-05
-1.36737279945987e-05
-1.98181624389579e-05
-1.04054391416094e-05
-1.2177805968174e-05
-1.79709427580232e-05
-4.75441646967384e-06
-1.3714827260226e-06
-1.90222218548231e-05
-5.03388123466521e-06
-1.1941906281423e-05
-1.99753988815066e-05
-2.25603870507471e-05
-5.9677851939505e-06
8.27876485417038e-06
-1.50897881408708e-05
-5.13700131101358e-06
-1.39547578402361e-05
-7.88038580635636e-06
-1.9688377842415e-05
-1.46440936665551e-05
-7.56082852808457e-07
-1.15744649698959e-05
-1.59896112764909e-05
-1.60959084866897e-05
2.30522720006333e-06
-1.02288452174904e-05
-1.88882752177634e-05
-1.18012837005141e-05
4.46586364312328e-06
-1.43583926544833e-05
9.25751278761548e-07
-1.11667547423393e-05
-5.6614167374969e-06
-1.60490280656969e-05
-4.24791376156623e-06
-1.4220960279373e-05
-1.40839263188705e-05
-1.43105182560652e-05
-1.877175768212e-05
1.04344881950524e-05
-4.88743649336388e-06
-5.16604869065926e-06
-1.16994114982663e-05
-1.77966715986162e-05
-2.75689951045851e-06
-1.59630209289503e-05
-2.37587177914137e-05
-2.46070084622751e-05
-2.7588351280721e-05
-2.18870475893822e-05
-1.26615402719526e-05
-1.30505427652946e-06
-1.4307609798953e-05
-1.08907714356634e-05
-1.47601917978744e-05
-5.78261714448476e-06
-1.24304317021955e-05
-1.65539475511063e-05
-2.54112813116562e-05
-1.69830420897083e-05
8.13923384614073e-06
-6.99309942804906e-06
-2.01685176489156e-05
-2.14573671720962e-05
-2.44484421408264e-05
-1.85854754508776e-05
-2.71060156677859e-06
-9.75425970105961e-06
-8.07496590599736e-06
-2.85896046166064e-06
-1.71091727229287e-05
-1.72652497535767e-05
-7.86867002884569e-06
-2.60605016234452e-05
-7.57805727113334e-06
-1.9187598098075e-05
-9.54568561134415e-06
-2.29361778142197e-05
-3.6861549401847e-05
-3.24153879926407e-05
-2.03247978195919e-05
-2.19323612016616e-05
-2.13922340482862e-05
-9.47868649516313e-06
-4.62158236671916e-05
-2.3413983321201e-05
-1.52880947051127e-05
-2.36399465116606e-05
-1.97200295580034e-05
3.1072317822273e-06
-1.37065714185681e-05
-1.11933476394249e-05
6.38570872538274e-07
-5.78504048039193e-06
-1.52319061904745e-05
-4.95617239634729e-06
-2.36626726444898e-05
-1.14681492106352e-05
-1.17687408451676e-05
-1.95682542442492e-05
-1.70834956651422e-05
-2.2361492635319e-05
-1.87030032758284e-05
-1.64316766449497e-05
-5.59072922989235e-06
-1.60082615069633e-05
-2.02234936388944e-05
-3.1615852959896e-05
-1.47552430465985e-05
-8.20551870609511e-06
-1.26062211703178e-05
-6.29965631170967e-06
-2.90404841429514e-05
-1.49252366892657e-05
-2.49318604661778e-05
-2.48588044996873e-05
-1.98052535844865e-05
-1.84608924669261e-05
-3.08634790088394e-05
-1.77440462779447e-05
-5.86492337962873e-06
-5.19935307816082e-06
-2.67484160205611e-05
-2.18900942574203e-05
-1.44205571138246e-05
-1.69421109089661e-05
-1.39561321797921e-05
-6.11921251266197e-06
-2.09221832435866e-05
-2.05182880302799e-05
-1.17536563479732e-05
-2.06199440211136e-05
-1.29042121089591e-05
-1.18136949495604e-05
-3.24958166379667e-05
-3.59347768067513e-05
-2.0082356096403e-05
-6.64397572464614e-06
-2.0421661384796e-05
-1.41967894186912e-05
-3.93337203867442e-05
9.42099291079453e-06
-3.68964412074795e-05
-1.6870226285684e-05
-1.61807166053532e-05
-1.51340985995556e-05
-4.63125764823251e-05
-5.15852241764439e-06
-1.19325881616712e-05
-3.3089605837579e-05
-1.63441384502645e-05
-6.71813442280385e-06
-8.00966544545542e-06
-2.75106707632971e-05
-3.30605843150525e-05
-6.87063351535629e-06
-1.76632172789523e-05
-1.06486851840692e-05
-1.78348496038814e-05
-2.39663516521315e-05
-2.45848861269476e-05
-1.84220229914793e-05
8.37185323512828e-07
-7.30186154479759e-06
-6.61632265926384e-06
-1.38460686417913e-05
-2.99668028372709e-05
-1.35422462367331e-05
-1.77742319311153e-06
-7.38723736309109e-07
-2.04462122099598e-05
-2.8079231808363e-06
-1.12900816202311e-05
-2.416596736648e-05
-8.19220621399481e-06
-1.67479659226727e-05
-1.38105389246071e-05
-1.0570294556845e-05
-1.03298835194413e-05
-2.1054794541295e-05
-9.92578661604634e-06
-1.17047821375865e-05
-1.81186938905059e-05
-2.0748236948687e-05
8.59537082791114e-06
-3.67580571396873e-06
-1.77884972063508e-05
-1.51202767055832e-05
-1.76929029334579e-05
-5.63656443620482e-06
-1.33207909817775e-05
-7.92530500816746e-06
-4.82712039959553e-06
-5.24359042797044e-06
-2.5816824399831e-06
-6.22484801660243e-06
-7.93526324716089e-06
1.0980086591559e-05
-2.83077663428845e-05
-3.11050620182132e-05
-2.90421992517259e-05
-2.62572835273269e-05
-4.44202287908007e-05
-2.41818156418884e-05
2.12623715331912e-06
-1.42227123223411e-05
-2.12023550681311e-05
-2.05436024894553e-05
-3.14545308670637e-05
-2.70277675789646e-06
-2.46735206140924e-05
4.33652717168717e-06
-2.88669092395186e-05
-3.02849684358617e-05
-2.24479438122542e-05
-1.19252757394635e-05
-3.90236308243723e-05
-9.10314972255611e-06
-2.11718808384488e-05
-4.84595836579308e-05
4.16648605263829e-06
-2.38781373586531e-05
-2.81788334592246e-05
-1.57908486040546e-05
-4.04171052287359e-06
-3.46576741805929e-05
-1.76257936099497e-05
-1.49108327383748e-05
-3.0671932134107e-05
-3.18175436964004e-05
-8.00164818431816e-06
-1.67379724607146e-05
-1.94667518412758e-05
-2.78327424082375e-05
-4.07768376319774e-05
-1.80155952536143e-05
-7.53573066534681e-06
-1.40573649527403e-05
-3.01991169450652e-05
-9.56685676556112e-06
-1.32091897136055e-05
-2.24927613576678e-05
-2.50812989449662e-05
-1.15022322184307e-06
1.46236186836745e-06
-3.32527460260043e-05
-1.6277791837353e-06
3.47451869111208e-06
-3.49652907430058e-06
-1.9616987249967e-05
-6.09755832150029e-06
-1.97800969322463e-05
-5.82679774526617e-06
-1.36711363225566e-05
1.03325647170288e-06
-5.9182485570759e-06
-2.43417174874377e-05
-9.91208872132807e-06
-6.40277063229973e-06
1.07180543407054e-05
-7.54279556809728e-06
-1.80588495449888e-05
-1.88948161763389e-05
-3.60414134912109e-05
-2.67700657607814e-05
-3.03779730441624e-05
-1.5049977989164e-05
-1.456132570791e-05
-1.18741852909036e-05
-1.27177051430242e-05
-2.52483075195656e-05
-1.1264325467732e-05
-1.30952370306996e-05
-1.12344237110999e-06
-1.31789136588395e-05
-1.36531036886206e-05
-2.35474606530345e-05
-8.31843225212646e-06
-1.36128469001128e-05
-2.03472700638311e-05
-2.99194147340237e-05
7.00835481157654e-07
-8.57593452193447e-06
-6.09578579707741e-06
-2.80879918383391e-06
-4.61686611427908e-06
-6.74750119287135e-06
-1.27913695146945e-05
-1.33407869559664e-05
-1.016958449196e-05
-6.9547863694078e-06
-9.16965723493463e-06
-2.31258355558665e-05
-6.74505050347929e-06
-8.21051937120638e-06
-2.78751366076266e-05
-3.50644995186827e-05
-2.93301424113949e-05
-6.55267904562417e-06
-3.17385007803103e-05
-1.70012684362594e-05
-9.87257603994406e-06
-2.25784261610952e-05
-1.75608040153438e-05
-2.45271796073346e-05
-1.99014810080501e-05
-3.23158082260262e-05
-3.19443873780395e-05
-2.14379165810365e-05
-2.04444012750253e-05
-1.29639973272941e-05
-3.65929102922143e-06
-2.46758336956425e-05
-1.06248060324214e-05
-2.75462090078833e-05
-1.7491693542383e-05
-1.05191709052369e-05
-3.05584074140764e-05
-1.95874699044301e-05
-2.19243798967723e-05
-1.29088564862959e-05
-1.81219359496861e-05
-3.29376455058318e-05
-1.03054741759458e-05
-2.7730301379081e-05
-4.38264111420766e-06
-1.56495505114017e-05
-1.36583651009475e-05
-1.68869811834355e-05
-4.47294264739598e-06
-2.3395517620015e-05
-9.58705798744617e-06
-1.24321136506579e-05
-2.16164636300807e-05
-1.36177539847641e-05
5.47146724202589e-06
-1.56009371700541e-05
-6.70006544668776e-06
-1.04111271460724e-05
-1.90042710796103e-06
-2.91868505084228e-05
-4.08428941346137e-05
-1.48471393104545e-05
-1.65480365354663e-05
2.37834550643386e-06
2.51883082703758e-06
2.92852524015876e-06
-9.97945786070133e-06
-2.46359426132337e-05
-1.2934128809053e-05
-1.57262410843569e-05
-2.29768757775858e-05
-2.00377150695333e-05
-1.32186152346256e-05
-4.08163035612788e-06
1.13717932934013e-07
-2.3549650483236e-05
-1.68258254124061e-05
-1.82408421130891e-05
-1.92360873431922e-05
-2.11140972332523e-05
-1.65474627384246e-05
-2.79488257812542e-05
-1.4101330752274e-05
-7.94985700323645e-06
-5.6584010185804e-06
-2.37855139916112e-05
-3.38541171190951e-05
-3.75552317565381e-05
-2.63552439244187e-05
-1.75674877846025e-05
-7.1471205967665e-06
-3.12554355022247e-05
-3.72422387999202e-05
-1.99234523359165e-05
-2.00989908756134e-05
-2.33644009313138e-05
-8.60703656251173e-06
-1.48770885118042e-05
-3.49495645581703e-05
-2.59808814746183e-05
-3.98587675698759e-05
5.70178741091233e-07
-3.17187064772865e-05
-1.65838771471692e-05
-1.35558012273663e-05
-2.52705481362165e-05
-1.62444691510417e-05
-1.72922187204072e-05
-3.68655562353663e-05
-4.06214238276419e-05
-1.64322624697014e-05
-2.84912044738384e-05
-2.68899737727429e-05
-1.84903451731446e-05
-2.0510808873919e-05
-1.0714315694827e-05
-2.05773831135446e-05
-3.50383087716783e-05
-9.99639453000103e-06
-2.37581729643449e-05
-1.04112869262518e-05
-7.26319176225358e-06
-2.74017481689044e-05
-2.60422416703329e-05
1.30446016835961e-06
5.28578951109804e-06
-1.28031007940185e-05
-7.17794096011692e-06
-2.60499502875475e-05
-2.19835503811941e-05
2.08560315583003e-06
-9.07029288231284e-06
-5.24680336582314e-06
-1.44834261273204e-05
2.80559380208014e-07
-1.14765111376575e-05
-6.48498595288169e-06
1.65428604246976e-06
-1.78357535224143e-05
-1.20709107296033e-05
-1.57501093873287e-05
-3.17768479464023e-06
-1.0355188190343e-05
-1.14598954029471e-05
-2.29557662762261e-05
7.98835320265677e-06
-5.08313174564485e-06
-2.03868901183254e-05
-4.10301217737408e-06
-1.25769756325187e-05
-6.82764579896914e-06
-1.49797803786136e-05
-1.24672844945269e-05
-8.51681658712324e-06
-8.50404333004263e-06
9.25985674906132e-07
-3.49445767526975e-05
-3.99816937103795e-05
-9.7848744292052e-06
-7.80550464731704e-06
-2.30232045548442e-05
-1.30106893428083e-05
-1.02941459038277e-05
-4.72950696392949e-07
-3.274450013851e-05
-3.20159355272359e-07
-2.25632251123246e-05
-2.3196258887338e-05
-2.20700024412177e-05
-1.53158149043686e-05
-3.39434141117749e-05
-3.07820671558952e-06
-2.52871784139435e-05
-1.62218182888479e-05
-3.57842134596847e-06
-3.63303062571923e-05
-1.63873282818639e-05
-2.77117117210777e-05
-1.78181733245089e-05
-2.30793418251456e-05
-1.71089869577276e-05
-2.39775860699888e-05
-2.61836307654931e-05
-5.33095205140903e-07
-9.39641624417529e-06
-1.5348442528908e-05
-1.97180279370042e-05
-2.54087780109586e-05
-2.43568695983853e-05
-1.81325476442148e-05
-3.07092333677675e-05
-2.08343817466077e-05
-2.51192494185124e-05
-9.54013738922812e-06
-2.02690504814238e-05
-8.87584954890867e-06
-8.59119979967218e-06
-1.21374430552203e-06
-9.61424209194446e-06
1.8850718463555e-06
-2.35154696926374e-05
2.43040096175505e-06
-1.99215950579209e-05
-1.25683436559873e-05
-2.35885050183134e-05
-1.30042331442684e-05
1.05040013948213e-05
5.33144247259116e-06
5.54316359849801e-06
-5.8770657512275e-06
-8.94795708451051e-06
-2.12522959302048e-06
-1.31387407156133e-05
7.59546196247824e-06
-1.30320882368798e-05
-1.31472339605386e-05
-1.45390763478148e-05
-2.68773199879518e-05
-2.75581294745362e-06
-1.73133146338466e-05
-1.93035649009021e-05
-5.13992747300719e-06
-1.22803586451212e-05
-1.52285637908928e-05
-1.0102357794488e-05
1.00875788479281e-05
-1.18561345242392e-05
-1.74132642244055e-05
-2.59184234848814e-06
1.92153951692465e-05
-6.56299584326843e-06
-2.70378903297544e-06
9.28075919775861e-07
-1.17680173315073e-05
-1.55716904314147e-05
-9.73050798311003e-06
-2.37713983684108e-05
-2.7439153058985e-05
-1.76332013079179e-05
-1.51005494823444e-05
-3.08475065599576e-05
-1.48987838110004e-06
-6.43552394867449e-06
-1.43747429811053e-05
-2.36342249310027e-05
-1.03218898964014e-05
-2.18644419247168e-05
-1.94797236911858e-05
-3.42175556845014e-06
-1.57981376634836e-05
-2.28439692469417e-05
-4.71951935035662e-05
-1.64400571504161e-05
-2.63263305806868e-05
-2.10976915536078e-05
-1.41603281389247e-05
-2.78655743833149e-05
-3.88420489857235e-05
-1.9785577344418e-05
-2.31976695847784e-05
-1.44870901724562e-05
-2.13282430741263e-05
-2.4527540104447e-05
-2.2102235764707e-05
-2.83606286506618e-05
-2.52262755096677e-05
-6.17522344710397e-06
-1.11336222989132e-05
-1.13605017788798e-05
-1.26572762644607e-05
-1.20364597489815e-05
-2.31460676696356e-05
-2.62641967291415e-05
-3.15651889695291e-05
-1.84734137611651e-05
-2.1805429305781e-06
-1.78527983387239e-05
-1.23559388359537e-05
-9.98384558489192e-06
-1.37764779295722e-05
-2.0668780493406e-05
-1.3712122924849e-05
-1.68581065986466e-05
-6.19513535363691e-06
-1.03293454096945e-05
-7.93098442679704e-06
-2.72240470755302e-05
-2.02463003213211e-05
-5.45952694355572e-06
-2.67524916854393e-05
-1.38393708364962e-05
4.46297873188645e-06
-2.14114055861342e-05
-3.64544925658752e-06
-3.34444009869243e-08
-9.13263043991228e-08
-9.98388256867905e-06
7.34822607188035e-06
-1.58218345314265e-05
-1.90871066053262e-05
-1.58528123298917e-05
-6.42430120483791e-06
-9.20066912618229e-06
-2.00953272734116e-05
-2.97471905854706e-06
-2.64874223863041e-05
-1.91558521483406e-05
-9.31209624695765e-06
-9.9172487266836e-06
-7.29582822416273e-06
-1.23049923868084e-05
-1.35007835607981e-05
-2.44388814442102e-05
-1.68270457495523e-05
-2.02685886949464e-05
-5.76580800088608e-06
-1.2133773086811e-05
-8.12335249823977e-06
-2.7191723949512e-05
-2.19153354953652e-05
-1.97500231688706e-05
-1.02427092354033e-05
-1.91446276964532e-05
-2.61346807882726e-06
-4.98689566651878e-05
-1.41925419519102e-05
-2.18775517029138e-05
-2.87120994831215e-05
-1.57237881926441e-05
-2.42023733765854e-05
-2.06027970815519e-05
-1.44187806314771e-05
-1.45048426872307e-05
-1.07717942735568e-05
-2.26979298957246e-05
-3.00480162610922e-05
-2.43993544464215e-05
-1.54400062184415e-05
-3.13273632809659e-05
-1.47919421390764e-05
8.66397908639887e-07
-1.63279522279125e-05
-3.2158906848034e-05
-9.94273919431078e-06
-1.67884757067142e-05
-1.20174044840869e-05
-2.02835162411971e-05
-2.93541234332027e-05
-1.77766382978924e-05
-6.44660439486955e-06
-2.40223135869359e-05
-4.58024925374703e-07
-1.46986099584477e-05
-1.19326112316986e-05
-3.00396425692702e-05
-1.49071611710607e-05
-1.26651588124228e-05
-4.67945118658909e-06
-1.74847062236892e-05
-3.02932386401418e-05
-9.59676794215582e-06
-7.45214511580013e-06
-2.72633729615156e-05
-2.10553910790958e-05
8.44896224814354e-07
-1.61271641635145e-05
-5.6974688483904e-06
-6.50552998507282e-06
1.04863702557164e-05
-3.31670683292525e-05
-1.68402531136359e-05
-5.5626009976279e-06
-1.41440109868667e-05
-1.81846818810534e-05
-1.19493195436809e-05
-1.51580387323644e-05
-4.50303546072437e-06
6.89094059607156e-06
-5.09377552650949e-06
-2.8321199454586e-05
-4.08009749563486e-06
-2.3259539762128e-05
6.79059252612734e-06
-3.07922678224503e-05
-6.06665683282519e-06
-6.36642710058215e-06
-3.73675781563878e-05
-5.78999549207947e-06
-1.58621365567378e-05
-1.28475597707276e-05
-8.07025324295479e-06
-2.76269806122905e-05
-2.49734569434903e-05
-3.82724556111794e-06
-1.08582956683529e-05
-1.36720269979694e-05
-6.39144247853335e-06
-1.61051486575738e-05
-1.12302472906023e-05
-8.84186302791775e-06
-1.3991487887572e-05
-3.20785791666132e-05
-1.13027191045912e-06
-3.3653996178522e-05
-1.72465045653282e-05
-3.03187532218991e-05
-2.21531355679655e-05
-1.03748322843353e-05
-1.13939294157679e-05
-3.6327354732461e-05
-2.83078925059412e-05
-2.51726690615073e-05
-2.00135726618529e-05
-1.13992132505325e-05
-8.41643506800563e-06
-1.91472933084296e-05
1.47181232700153e-06
-1.12576965542889e-05
-5.52606627340398e-06
-1.7528641184228e-05
-2.61673580771345e-05
-1.67843316606612e-05
-2.1751502961487e-05
-2.55594010296586e-05
-1.26918197227869e-05
-1.64180388656269e-05
-3.65346604481068e-05
-2.02355684707044e-05
-2.09939970424568e-05
-2.14627258545771e-05
-1.06319998423522e-05
-2.52066970698697e-05
-1.44347189365129e-05
-2.07999364266206e-05
-9.54852857146736e-06
-2.15057354510135e-05
-1.4361877078276e-05
-2.99479069953725e-05
-1.53008958734075e-05
-1.59169560898847e-05
-5.19701065597424e-06
-1.78068017623952e-05
-2.63964340528107e-06
-1.79049518191479e-05
-1.07125191604966e-05
-1.43530535286476e-05
-1.23021277994866e-06
-1.49577003352846e-05
-2.4593782402429e-05
-2.28758863177435e-05
2.58270656316326e-06
-9.32546660200446e-06
-1.59250515670832e-05
-1.46508621774687e-05
8.79431258015936e-07
-1.34576595209383e-05
-9.40403705494043e-06
-2.9253660664637e-05
-1.77206272260616e-06
5.38913309169443e-06
-8.2968758288106e-06
-1.06679590858665e-05
-4.36076090948485e-06
-1.90636182349191e-05
-1.91188886087702e-05
-5.07966360233636e-06
2.0011456224592e-07
-1.99674080372162e-05
-2.43784329437195e-05
-7.80306312575816e-06
-2.4702452430908e-05
-1.22237656081438e-05
-2.18542652681287e-05
-4.92655859446324e-06
-5.44908791013875e-07
-1.83261353456659e-05
-1.9954145363597e-05
-2.36129612183169e-05
-1.52390079308162e-05
-5.43010802294796e-06
-2.84096403935358e-05
-1.72442085525335e-05
-3.96930686172316e-06
-1.51198020626955e-05
-1.73634633200108e-05
-8.28076564216009e-06
-1.45031849781483e-05
-2.12741198052548e-05
-2.78308819641289e-05
-3.36392109275101e-05
-1.86025329067489e-05
-3.32692578651546e-05
-2.78029433887477e-05
-1.78304630109428e-05
-3.21615010966422e-05
-1.93390288187393e-05
-2.98019230800864e-05
-1.59698939642075e-05
-3.05484821364145e-05
-4.51238313288139e-05
-2.88844452965185e-05
-2.39711965421262e-05
-2.13173550057634e-05
-1.73121494320727e-05
-1.90253760328781e-05
-1.14813653198138e-05
-3.18513850604998e-05
-3.21917867773588e-05
-1.5361639675501e-05
-3.03917367473877e-05
-1.86200001876222e-05
-1.6713489222429e-05
-4.97569865151504e-06
-4.48088688225723e-06
1.64714819455392e-06
-6.00085116577779e-06
-3.04851469547569e-05
-4.85270415497554e-06
-2.32071673650455e-05
-2.29287713224517e-05
-5.53302199043878e-06
5.70301418247518e-07
-1.38235883994811e-05
-1.7391013964564e-05
-1.72625142856289e-05
-2.036278466813e-05
-8.80964028683329e-06
-2.01852158452859e-05
-8.31277519396971e-06
-5.63994772357786e-06
-1.15637379137295e-05
-1.5073177563548e-05
-2.11967453064194e-05
-1.27836819929869e-06
-1.78194767171919e-05
-1.14062812874684e-05
-8.52619988188457e-06
-1.36051738570357e-05
-7.44215901283433e-06
-2.54012142646213e-06
1.04850966771644e-06
2.92984183287476e-07
1.39382105232012e-06
-1.71791882208775e-05
-2.30713751018757e-05
-3.20215855976415e-06
-3.17311031371819e-05
-6.5936213570522e-06
-2.43706201433683e-05
-2.57894814525513e-05
-1.01604640910997e-05
-1.97050722689404e-05
-1.05430610457054e-05
-7.63447157790962e-06
-1.53594949340959e-05
3.75732267228832e-06
-9.5796416194409e-06
-8.6645427251277e-06
-3.46076904443977e-05
1.13014569461912e-06
-1.95668359536471e-05
-3.40475980161749e-05
7.08740739076981e-06
-6.835002407559e-06
-1.81225017554782e-05
-2.10662013282491e-05
-2.74481341193732e-05
-3.09318377816764e-05
-2.30573565301162e-05
-9.00377151421377e-06
-2.67932922234802e-05
-6.26473445083231e-06
-3.68214402285289e-05
-2.48680021850173e-05
-1.77016209369549e-05
-2.29679036605861e-05
-2.50056756001063e-05
-1.06596888455448e-05
-1.58344995529655e-05
-3.07465792280601e-05
-2.33667524626118e-05
-2.14808233139818e-05
2.25063410504635e-06
-2.20036664884215e-05
-1.57754519687506e-05
-2.09328422629304e-05
-2.38143377383343e-05
-3.22855296840933e-05
-1.62863853052439e-05
-1.44082291397343e-05
-1.34521811863142e-05
-1.99807307486126e-05
-7.87096731510375e-06
-1.47492501058563e-05
-2.017037204404e-06
8.16115622281829e-06
-2.12556646199689e-05
-2.12135164520878e-05
1.31899596940127e-05
-6.13371461948552e-06
-1.64929731647138e-05
-7.09894894948801e-06
-2.05159318925692e-05
-8.63570631600993e-06
2.70348498197215e-06
-2.45072393889269e-05
-2.85051320060699e-06
-9.93879097154283e-06
-8.88043977597671e-06
-3.12279295494713e-06
-6.93200801030135e-06
-2.21768629773819e-05
-1.48756599406742e-05
-9.02517216646468e-06
-7.25165577587816e-06
-8.08808262540916e-06
-1.66457158138498e-05
-2.38145464841255e-05
-1.66933558338728e-05
-1.13580012756467e-05
-1.25779131754397e-05
-8.16833052226424e-06
-2.07267268288039e-05
1.04525878144102e-06
-8.79280726816583e-06
-2.2308554804898e-05
-2.51612645956237e-05
-1.99530365566746e-05
-3.25419771079504e-05
-5.11946467571391e-06
-1.14313195425358e-05
7.2963967523658e-08
-2.56419806638954e-05
1.55900638077583e-06
3.04380437182369e-06
-6.97095811637686e-06
-1.09774750024962e-05
-3.90119423896782e-06
-1.30362322232356e-05
-1.01451998688414e-05
-1.20792713000117e-05
-2.03160113897485e-05
4.45757699872643e-06
-2.63092088442796e-05
-2.38005237798383e-05
-4.97914950153892e-06
-1.11851213973315e-05
-4.04784245078059e-05
-2.35317171034505e-05
-3.33284155822066e-05
-2.62680792974071e-05
-2.74209062568126e-05
-4.10670419107262e-06
-3.43170008183815e-05
-1.12824215417773e-05
-3.37869303701086e-05
-1.19172834949185e-05
-2.92347808177764e-05
-2.21280218161611e-05
-2.51649205002303e-05
-9.17848017467158e-06
-1.93972568266775e-05
-1.94238299373866e-05
-3.24621260479257e-05
-9.35764397701002e-06
-1.99829218308488e-05
-2.477098119277e-05
-7.41941621340761e-06
-9.74497427121153e-06
-2.6337202799465e-05
-7.76816067697493e-06
-1.54656864911672e-06
-1.63340133762488e-05
-1.86671804079756e-05
-1.4037015406372e-05
-1.461221436707e-05
-3.2655766873191e-05
-1.43601330874155e-05
2.65772539484483e-06
-1.19318114238508e-05
-5.63332058049111e-06
-1.22112428199835e-05
-1.95085727826763e-05
4.92011651544307e-06
-5.82318199784343e-06
-1.50701387288558e-05
-2.05724067519966e-05
-1.52031793679789e-05
-3.65242358166798e-06
-2.37082400416567e-05
-1.93023355278698e-05
2.0234577369183e-06
-2.14351360897308e-05
-2.67042653670468e-05
-2.46587625828616e-06
-1.91177812612483e-05
-1.55320989951128e-05
1.29087999272943e-05
-1.14980865945867e-05
-3.77936227650846e-05
-2.75050871025468e-05
-1.45209476113492e-05
-3.27999799933657e-05
1.96353504201222e-07
7.48364931277421e-06
-1.33385710922992e-05
-1.03148874556521e-06
-1.45724028540613e-05
-2.44033275781766e-05
-1.2268623997288e-05
9.57929881572848e-07
-1.29769223013395e-05
-2.0160201730823e-05
-5.52789588679901e-06
-4.62369592365408e-06
-1.22136600566121e-05
-1.19019096876492e-05
-2.18390155916965e-05
-2.44828702597278e-05
-9.27291347167935e-06
-2.45187199933035e-05
-2.50035145842431e-05
-4.11027538010062e-06
-2.469860193627e-05
-1.93306848937855e-05
-1.20131201405761e-05
-1.4341494968469e-05
-2.22048644744741e-05
-2.29383570850071e-05
-5.38566490011547e-06
-3.19177435107942e-05
-2.60227411568409e-05
-1.93785759025448e-05
-1.72661479614669e-05
-2.89681785702919e-05
-1.34920553030664e-05
-1.11383208818225e-05
-1.860545323856e-05
-3.20957963004316e-05
-1.79439311647776e-05
-2.90190519492664e-05
-1.38352600151775e-05
-1.85124233330359e-05
-3.06285258088616e-05
-1.51947855557793e-05
-3.52135333415627e-05
-3.52008973025074e-05
-2.29035218875067e-05
-9.98863025506697e-06
-3.37571871535148e-05
-2.1619506182725e-05
-2.41607760644762e-05
-1.97657112124282e-05
-1.79511388232655e-05
-2.06066325966465e-05
-2.92014379151332e-05
-2.89992368583839e-05
-4.09786644127379e-06
-2.14746498918568e-05
-6.57934570493659e-06
-3.89844697852559e-05
-7.37476083953666e-06
-3.70851501250272e-05
-2.43490917588444e-05
-1.47729550492521e-06
-2.42314642304262e-05
-1.25885510187547e-05
-1.14175334907604e-05
-1.03118662572627e-05
-3.38564080841335e-06
-2.30271381277638e-05
-2.07071785527007e-05
-2.28445771056493e-05
3.33326174208042e-06
-1.13616374407223e-05
-1.03635497938349e-05
-2.73779327180855e-05
-9.60103708883317e-06
-2.73203659671411e-05
-6.49255369898267e-06
-2.60058776523995e-05
-9.38802466955919e-06
-3.19468365033697e-05
-5.59967477168778e-06
1.81815880404295e-06
-1.0209980551267e-05
5.10242428422332e-06
-9.40497757162547e-06
-2.51140601956344e-05
-1.69258897038606e-05
-1.97747470419571e-05
-2.0540596460926e-05
-5.95440765985621e-06
-2.24988768452787e-05
-1.32537495526605e-05
-1.15804605297603e-05
-1.91403576571575e-05
-1.67650098268313e-05
-5.88259779471305e-06
-1.83034745154123e-05
-6.32768654534541e-06
-1.68359416210658e-05
-1.96156371926508e-05
-1.81596362780644e-06
-3.96963480462634e-05
-2.05195128968014e-05
-5.20313864756674e-06
-9.20300551983659e-07
2.30345784535149e-06
-3.47369557121295e-06
-5.54201691982229e-06
-1.74160479031509e-05
-2.78465214737858e-05
-2.93208131353362e-05
-1.53903023776702e-05
-5.03321009639445e-07
-2.30789143603419e-05
-3.14591126671136e-06
-3.69328951688745e-05
-3.46766450107941e-05
-2.14551599291507e-05
-2.62649934785261e-05
-2.34958136297795e-05
-1.26148878893455e-05
-2.34519087167127e-05
-1.53270482668522e-05
-1.74686513266583e-05
-1.32937601362407e-05
-2.16223376400383e-05
-2.79631101643296e-05
-3.17787986083256e-05
-2.10743276999101e-05
-1.32086779162683e-05
-2.17593080351237e-05
-3.43460049800544e-06
-3.06478634440659e-05
-3.13004404441791e-05
-1.98491171628844e-05
-1.04151009383378e-05
-1.20526463187966e-06
-1.09347483260098e-05
-8.4818337612622e-06
-1.86517410186406e-05
-1.06620926686694e-05
-4.0917455220339e-06
-1.23399802713991e-05
-2.22459041156082e-05
3.85332413825251e-06
-1.43896500357146e-05
-2.58844063711853e-05
-2.20908379931722e-05
-1.74280866101319e-05
-8.97256030045869e-06
-9.88342391357178e-06
-2.39145302835972e-06
4.64964746016965e-07
-2.7337283567478e-05
-6.08926126974424e-06
-2.29838790896242e-05
-1.4722568905707e-05
-2.68137503124988e-06
-2.37860437550069e-05
-2.17048668906078e-05
-2.55356168239728e-05
-3.53591558232755e-06
-3.1791158372846e-05
-1.53922075376209e-05
-1.20083805639459e-05
-2.44577100398796e-05
-1.47024422453672e-05
-1.10565978144546e-05
-2.6450390114714e-05
-1.98073760907859e-05
-1.94007300635354e-05
-2.4979929569624e-05
-2.56479630972804e-05
-1.13021376462205e-05
-1.87253392370515e-05
-2.22523895024513e-05
-8.31149994241755e-06
-1.20869340898892e-05
-1.63925034445689e-05
-1.64821367756007e-05
-2.67334786841064e-05
-1.22774281995408e-06
-1.78529882232582e-05
-6.57051774183389e-06
-2.31786962915783e-05
-3.29966430980263e-05
-1.02167704101155e-05
-1.40702949839847e-05
-8.99704234853213e-06
-9.5490407154146e-06
-3.3556932011937e-05
-2.27188788245498e-05
-1.48254971900555e-05
-1.1243338746511e-05
-3.89102139785123e-05
-2.46027048907766e-05
-2.33512826644938e-05
-1.93488490068933e-05
-3.91023451732986e-05
-2.23745286820495e-05
-2.97288474500847e-05
-2.64158092634805e-05
-2.36877062474331e-05
-1.75498008840179e-05
-2.74992222360254e-05
-3.67450287657144e-05
-3.2122340570127e-06
-1.71832612375561e-05
-2.28382375291088e-05
-1.72318673184477e-05
-2.20567591826886e-05
1.05796727988071e-06
-2.71398924310679e-05
-1.07986337633336e-05
-1.41867102047142e-05
-7.61984323080026e-07
-2.47981340873672e-05
3.86042521427e-06
-9.17658404211893e-06
8.42444338144856e-06
-1.23181210657278e-05
-2.24711369845625e-05
-1.60107652740718e-06
-6.70568968008128e-06
-1.28870486466875e-05
-5.21311374937651e-06
-9.42408828438531e-06
-1.96273473962624e-05
-1.34911889563707e-05
-1.12079335787012e-05
-1.13472647027302e-05
-6.77798684686711e-06
-2.21727576878097e-05
-9.07220149484354e-06
-2.80895930758343e-05
-1.62597133177237e-05
-1.87723461186696e-05
-4.85239890490264e-06
-1.65909229216471e-05
-2.37158168894124e-05
-3.09837545613301e-05
-3.22655934988315e-06
-1.69403555190666e-05
-1.33925378659522e-05
-3.69135712338161e-06
-2.60115762216033e-06
-3.6233847495144e-06
-3.54879420284327e-05
-2.43466192239797e-05
-2.03488819784274e-05
-4.88845960680078e-06
